# Supplementary material for: Sequence comparison, molecular modeling, and network analysis predict structural diversity in cysteine proteases from the Cape sundew, Drosera capensis
Source: Comput Struct Biotechnol J. 2016 Jun 14;14:271–82. doi: 10.1016/j.csbj.2016.05.003 (PMC4949590; doi:10.1016/j.csbj.2016.05.003)
Supplement: Supplementary file 3 [file mmc3.zip › Rosetta_full/DCAP_5561_full_m1.pdb]

PFRMAT TS
TARGET AKJ16_0005561-RA
AUTHOR BAKER-ROSETTASERVER
METHOD    ROSETTA provides both ab initio and
METHOD    comparative models of protein domains.
METHOD    Comparative models are built from structures
METHOD    detected and aligned by HHSEARCH, SPARKS, and
METHOD    Raptor. Loop regions are assembled from fragments and 
METHOD    optimized to fit the aligned template structures.
METHOD    De novo models are built using the Rosetta de
METHOD    novo protocol.  The procedure is fully automated.
MODEL     1
PARENT 4qrgA_206
REMARK PARENT    4qrgA_206
REMARK PARSRC    alignment
REMARK SCORE     0.57  
ATOM      1  N   MET A   1      -8.340 -31.989 -10.569  1.00400.00           N  
ATOM      2  CA  MET A   1      -7.428 -31.691  -9.468  1.00400.00           C  
ATOM      3  C   MET A   1      -8.145 -31.112  -8.245  1.00400.00           C  
ATOM      4  O   MET A   1      -7.588 -30.268  -7.543  1.00400.00           O  
ATOM      5  CB  MET A   1      -6.347 -30.721  -9.941  1.00600.00           C  
ATOM      6  CG  MET A   1      -5.436 -31.274 -11.027  1.00600.00           C  
ATOM      7  SD  MET A   1      -4.521 -32.734 -10.493  1.00600.00           S  
ATOM      8  CE  MET A   1      -3.390 -32.011  -9.309  1.00600.00           C  
ATOM      9 1H   MET A   1      -7.831 -31.950 -11.441  1.00480.00           H  
ATOM     10 2H   MET A   1      -8.729 -32.913 -10.451  1.00480.00           H  
ATOM     11 3H   MET A   1      -9.085 -31.307 -10.589  1.00480.00           H  
ATOM     12  HA  MET A   1      -6.953 -32.622  -9.159  1.00480.00           H  
ATOM     13 1HB  MET A   1      -6.815 -29.817 -10.328  1.00720.00           H  
ATOM     14 2HB  MET A   1      -5.723 -30.431  -9.096  1.00720.00           H  
ATOM     15 1HG  MET A   1      -6.030 -31.540 -11.901  1.00720.00           H  
ATOM     16 2HG  MET A   1      -4.719 -30.509 -11.324  1.00720.00           H  
ATOM     17 1HE  MET A   1      -2.754 -32.791  -8.889  1.00720.00           H  
ATOM     18 2HE  MET A   1      -2.770 -31.265  -9.807  1.00720.00           H  
ATOM     19 3HE  MET A   1      -3.957 -31.534  -8.508  1.00720.00           H  
ATOM     20  N   VAL A   2      -9.379 -31.559  -7.996  1.00400.00           N  
ATOM     21  CA  VAL A   2     -10.155 -31.070  -6.858  1.00400.00           C  
ATOM     22  C   VAL A   2     -10.716 -32.220  -6.036  1.00400.00           C  
ATOM     23  O   VAL A   2     -10.819 -33.348  -6.520  1.00400.00           O  
ATOM     24  CB  VAL A   2     -11.338 -30.191  -7.328  1.00600.00           C  
ATOM     25  CG1 VAL A   2     -10.838 -28.983  -8.102  1.00600.00           C  
ATOM     26  CG2 VAL A   2     -12.288 -31.025  -8.172  1.00600.00           C  
ATOM     27  H   VAL A   2      -9.792 -32.255  -8.598  1.00480.00           H  
ATOM     28  HA  VAL A   2      -9.503 -30.472  -6.222  1.00480.00           H  
ATOM     29  HB  VAL A   2     -11.867 -29.816  -6.459  1.00720.00           H  
ATOM     30 1HG1 VAL A   2     -11.688 -28.369  -8.403  1.00720.00           H  
ATOM     31 2HG1 VAL A   2     -10.175 -28.396  -7.470  1.00720.00           H  
ATOM     32 3HG1 VAL A   2     -10.299 -29.310  -8.990  1.00720.00           H  
ATOM     33 1HG2 VAL A   2     -13.130 -30.409  -8.485  1.00720.00           H  
ATOM     34 2HG2 VAL A   2     -11.765 -31.399  -9.051  1.00720.00           H  
ATOM     35 3HG2 VAL A   2     -12.654 -31.867  -7.582  1.00720.00           H  
ATOM     36  N   SER A   3     -11.091 -31.922  -4.796  1.00400.00           N  
ATOM     37  CA  SER A   3     -11.707 -32.911  -3.923  1.00400.00           C  
ATOM     38  C   SER A   3     -13.192 -32.945  -4.204  1.00400.00           C  
ATOM     39  O   SER A   3     -13.697 -32.087  -4.925  1.00400.00           O  
ATOM     40  CB  SER A   3     -11.478 -32.578  -2.459  1.00600.00           C  
ATOM     41  OG  SER A   3     -12.204 -31.443  -2.064  1.00600.00           O  
ATOM     42  H   SER A   3     -10.958 -30.982  -4.459  1.00480.00           H  
ATOM     43  HA  SER A   3     -11.285 -33.892  -4.141  1.00480.00           H  
ATOM     44 1HB  SER A   3     -11.765 -33.429  -1.843  1.00720.00           H  
ATOM     45 2HB  SER A   3     -10.415 -32.404  -2.294  1.00720.00           H  
ATOM     46  HG  SER A   3     -11.991 -31.305  -1.137  1.00720.00           H  
ATOM     47  N   LEU A   4     -13.890 -33.919  -3.625  1.00400.00           N  
ATOM     48  CA  LEU A   4     -15.335 -34.030  -3.794  1.00400.00           C  
ATOM     49  C   LEU A   4     -16.028 -32.743  -3.388  1.00400.00           C  
ATOM     50  O   LEU A   4     -16.855 -32.213  -4.135  1.00400.00           O  
ATOM     51  CB  LEU A   4     -15.880 -35.189  -2.959  1.00600.00           C  
ATOM     52  CG  LEU A   4     -17.403 -35.359  -2.987  1.00600.00           C  
ATOM     53  CD1 LEU A   4     -17.853 -35.642  -4.413  1.00600.00           C  
ATOM     54  CD2 LEU A   4     -17.794 -36.495  -2.054  1.00600.00           C  
ATOM     55  H   LEU A   4     -13.407 -34.597  -3.053  1.00480.00           H  
ATOM     56  HA  LEU A   4     -15.548 -34.222  -4.846  1.00480.00           H  
ATOM     57 1HB  LEU A   4     -15.437 -36.117  -3.318  1.00720.00           H  
ATOM     58 2HB  LEU A   4     -15.580 -35.046  -1.921  1.00720.00           H  
ATOM     59  HG  LEU A   4     -17.881 -34.437  -2.656  1.00720.00           H  
ATOM     60 1HD1 LEU A   4     -18.936 -35.757  -4.437  1.00720.00           H  
ATOM     61 2HD1 LEU A   4     -17.562 -34.812  -5.058  1.00720.00           H  
ATOM     62 3HD1 LEU A   4     -17.383 -36.558  -4.768  1.00720.00           H  
ATOM     63 1HD2 LEU A   4     -18.877 -36.621  -2.067  1.00720.00           H  
ATOM     64 2HD2 LEU A   4     -17.318 -37.418  -2.387  1.00720.00           H  
ATOM     65 3HD2 LEU A   4     -17.468 -36.264  -1.040  1.00720.00           H  
ATOM     66  N   GLU A   5     -15.688 -32.255  -2.195  1.00400.00           N  
ATOM     67  CA  GLU A   5     -16.237 -31.012  -1.694  1.00400.00           C  
ATOM     68  C   GLU A   5     -15.913 -29.849  -2.604  1.00400.00           C  
ATOM     69  O   GLU A   5     -16.797 -29.053  -2.906  1.00400.00           O  
ATOM     70  CB  GLU A   5     -15.736 -30.690  -0.297  1.00600.00           C  
ATOM     71  CG  GLU A   5     -16.325 -29.390   0.223  1.00600.00           C  
ATOM     72  CD  GLU A   5     -15.895 -29.025   1.608  1.00600.00           C  
ATOM     73  OE1 GLU A   5     -15.300 -29.835   2.277  1.00600.00           O  
ATOM     74  OE2 GLU A   5     -16.142 -27.902   1.983  1.00600.00           O  
ATOM     75  H   GLU A   5     -15.018 -32.756  -1.630  1.00480.00           H  
ATOM     76  HA  GLU A   5     -17.321 -31.112  -1.651  1.00480.00           H  
ATOM     77 1HB  GLU A   5     -16.007 -31.491   0.390  1.00720.00           H  
ATOM     78 2HB  GLU A   5     -14.649 -30.602  -0.298  1.00720.00           H  
ATOM     79 1HG  GLU A   5     -16.038 -28.586  -0.454  1.00720.00           H  
ATOM     80 2HG  GLU A   5     -17.411 -29.468   0.201  1.00720.00           H  
ATOM     81  N   ARG A   6     -14.650 -29.734  -3.023  1.00400.00           N  
ATOM     82  CA  ARG A   6     -14.252 -28.633  -3.891  1.00400.00           C  
ATOM     83  C   ARG A   6     -15.014 -28.631  -5.205  1.00400.00           C  
ATOM     84  O   ARG A   6     -15.423 -27.568  -5.673  1.00400.00           O  
ATOM     85  CB  ARG A   6     -12.770 -28.672  -4.155  1.00600.00           C  
ATOM     86  CG  ARG A   6     -11.907 -28.254  -2.982  1.00600.00           C  
ATOM     87  CD  ARG A   6     -10.463 -28.345  -3.305  1.00600.00           C  
ATOM     88  NE  ARG A   6     -10.122 -27.483  -4.421  1.00600.00           N  
ATOM     89  CZ  ARG A   6      -8.892 -27.318  -4.938  1.00600.00           C  
ATOM     90  NH1 ARG A   6      -7.849 -27.931  -4.420  1.00600.00           N  
ATOM     91  NH2 ARG A   6      -8.762 -26.520  -5.979  1.00600.00           N  
ATOM     92  H   ARG A   6     -13.952 -30.416  -2.741  1.00480.00           H  
ATOM     93  HA  ARG A   6     -14.472 -27.700  -3.374  1.00480.00           H  
ATOM     94 1HB  ARG A   6     -12.489 -29.686  -4.421  1.00720.00           H  
ATOM     95 2HB  ARG A   6     -12.529 -28.030  -4.999  1.00720.00           H  
ATOM     96 1HG  ARG A   6     -12.133 -27.221  -2.717  1.00720.00           H  
ATOM     97 2HG  ARG A   6     -12.112 -28.899  -2.128  1.00720.00           H  
ATOM     98 1HD  ARG A   6      -9.876 -28.033  -2.441  1.00720.00           H  
ATOM     99 2HD  ARG A   6     -10.204 -29.368  -3.569  1.00720.00           H  
ATOM    100  HE  ARG A   6     -10.877 -26.983  -4.885  1.00720.00           H  
ATOM    101 1HH1 ARG A   6      -7.965 -28.539  -3.622  1.00720.00           H  
ATOM    102 2HH1 ARG A   6      -6.934 -27.794  -4.823  1.00720.00           H  
ATOM    103 1HH2 ARG A   6      -9.596 -26.076  -6.351  1.00720.00           H  
ATOM    104 2HH2 ARG A   6      -7.858 -26.366  -6.398  1.00720.00           H  
ATOM    105  N   GLU A   7     -15.239 -29.813  -5.779  1.00400.00           N  
ATOM    106  CA  GLU A   7     -16.057 -29.911  -6.976  1.00400.00           C  
ATOM    107  C   GLU A   7     -17.444 -29.349  -6.700  1.00400.00           C  
ATOM    108  O   GLU A   7     -17.973 -28.566  -7.491  1.00400.00           O  
ATOM    109  CB  GLU A   7     -16.187 -31.347  -7.475  1.00600.00           C  
ATOM    110  CG  GLU A   7     -17.051 -31.417  -8.721  1.00600.00           C  
ATOM    111  CD  GLU A   7     -17.267 -32.784  -9.297  1.00600.00           C  
ATOM    112  OE1 GLU A   7     -16.565 -33.698  -8.938  1.00600.00           O  
ATOM    113  OE2 GLU A   7     -18.170 -32.911 -10.094  1.00600.00           O  
ATOM    114  H   GLU A   7     -14.846 -30.653  -5.379  1.00480.00           H  
ATOM    115  HA  GLU A   7     -15.597 -29.311  -7.762  1.00480.00           H  
ATOM    116 1HB  GLU A   7     -15.203 -31.753  -7.707  1.00720.00           H  
ATOM    117 2HB  GLU A   7     -16.636 -31.974  -6.704  1.00720.00           H  
ATOM    118 1HG  GLU A   7     -18.018 -31.004  -8.459  1.00720.00           H  
ATOM    119 2HG  GLU A   7     -16.613 -30.776  -9.486  1.00720.00           H  
ATOM    120  N   ARG A   8     -18.027 -29.753  -5.569  1.00400.00           N  
ATOM    121  CA  ARG A   8     -19.342 -29.279  -5.173  1.00400.00           C  
ATOM    122  C   ARG A   8     -19.351 -27.769  -4.942  1.00400.00           C  
ATOM    123  O   ARG A   8     -20.341 -27.113  -5.258  1.00400.00           O  
ATOM    124  CB  ARG A   8     -19.804 -30.000  -3.919  1.00600.00           C  
ATOM    125  CG  ARG A   8     -20.151 -31.464  -4.130  1.00600.00           C  
ATOM    126  CD  ARG A   8     -20.503 -32.136  -2.854  1.00600.00           C  
ATOM    127  NE  ARG A   8     -20.873 -33.527  -3.056  1.00600.00           N  
ATOM    128  CZ  ARG A   8     -21.158 -34.396  -2.067  1.00600.00           C  
ATOM    129  NH1 ARG A   8     -21.112 -34.005  -0.812  1.00600.00           N  
ATOM    130  NH2 ARG A   8     -21.487 -35.643  -2.358  1.00600.00           N  
ATOM    131  H   ARG A   8     -17.551 -30.420  -4.971  1.00480.00           H  
ATOM    132  HA  ARG A   8     -20.045 -29.507  -5.973  1.00480.00           H  
ATOM    133 1HB  ARG A   8     -19.032 -29.952  -3.155  1.00720.00           H  
ATOM    134 2HB  ARG A   8     -20.691 -29.507  -3.520  1.00720.00           H  
ATOM    135 1HG  ARG A   8     -21.005 -31.541  -4.803  1.00720.00           H  
ATOM    136 2HG  ARG A   8     -19.297 -31.981  -4.568  1.00720.00           H  
ATOM    137 1HD  ARG A   8     -19.647 -32.106  -2.180  1.00720.00           H  
ATOM    138 2HD  ARG A   8     -21.345 -31.622  -2.393  1.00720.00           H  
ATOM    139  HE  ARG A   8     -20.920 -33.866  -4.008  1.00720.00           H  
ATOM    140 1HH1 ARG A   8     -20.862 -33.052  -0.588  1.00720.00           H  
ATOM    141 2HH1 ARG A   8     -21.328 -34.657  -0.072  1.00720.00           H  
ATOM    142 1HH2 ARG A   8     -21.526 -35.944  -3.322  1.00720.00           H  
ATOM    143 2HH2 ARG A   8     -21.702 -36.293  -1.617  1.00720.00           H  
ATOM    144  N   ARG A   9     -18.243 -27.218  -4.431  1.00400.00           N  
ATOM    145  CA  ARG A   9     -18.131 -25.777  -4.222  1.00400.00           C  
ATOM    146  C   ARG A   9     -18.170 -25.053  -5.570  1.00400.00           C  
ATOM    147  O   ARG A   9     -18.821 -24.013  -5.705  1.00400.00           O  
ATOM    148  CB  ARG A   9     -16.842 -25.434  -3.482  1.00600.00           C  
ATOM    149  CG  ARG A   9     -16.777 -25.852  -2.014  1.00600.00           C  
ATOM    150  CD  ARG A   9     -15.448 -25.522  -1.435  1.00600.00           C  
ATOM    151  NE  ARG A   9     -15.303 -25.888  -0.034  1.00600.00           N  
ATOM    152  CZ  ARG A   9     -14.302 -25.472   0.770  1.00600.00           C  
ATOM    153  NH1 ARG A   9     -13.374 -24.637   0.343  1.00600.00           N  
ATOM    154  NH2 ARG A   9     -14.258 -25.916   2.012  1.00600.00           N  
ATOM    155  H   ARG A   9     -17.472 -27.812  -4.162  1.00480.00           H  
ATOM    156  HA  ARG A   9     -18.976 -25.444  -3.622  1.00480.00           H  
ATOM    157 1HB  ARG A   9     -15.998 -25.898  -3.986  1.00720.00           H  
ATOM    158 2HB  ARG A   9     -16.686 -24.355  -3.515  1.00720.00           H  
ATOM    159 1HG  ARG A   9     -17.539 -25.314  -1.451  1.00720.00           H  
ATOM    160 2HG  ARG A   9     -16.945 -26.921  -1.917  1.00720.00           H  
ATOM    161 1HD  ARG A   9     -14.673 -26.037  -1.999  1.00720.00           H  
ATOM    162 2HD  ARG A   9     -15.293 -24.461  -1.516  1.00720.00           H  
ATOM    163  HE  ARG A   9     -15.972 -26.533   0.375  1.00720.00           H  
ATOM    164 1HH1 ARG A   9     -13.386 -24.272  -0.603  1.00720.00           H  
ATOM    165 2HH1 ARG A   9     -12.639 -24.349   0.971  1.00720.00           H  
ATOM    166 1HH2 ARG A   9     -14.969 -26.570   2.328  1.00720.00           H  
ATOM    167 2HH2 ARG A   9     -13.521 -25.624   2.634  1.00720.00           H  
ATOM    168  N   ALA A  10     -17.510 -25.631  -6.580  1.00400.00           N  
ATOM    169  CA  ALA A  10     -17.560 -25.083  -7.931  1.00400.00           C  
ATOM    170  C   ALA A  10     -18.990 -25.139  -8.457  1.00400.00           C  
ATOM    171  O   ALA A  10     -19.455 -24.202  -9.110  1.00400.00           O  
ATOM    172  CB  ALA A  10     -16.623 -25.837  -8.860  1.00600.00           C  
ATOM    173  H   ALA A  10     -16.955 -26.461  -6.404  1.00480.00           H  
ATOM    174  HA  ALA A  10     -17.252 -24.038  -7.889  1.00480.00           H  
ATOM    175 1HB  ALA A  10     -16.666 -25.396  -9.856  1.00720.00           H  
ATOM    176 2HB  ALA A  10     -15.605 -25.772  -8.479  1.00720.00           H  
ATOM    177 3HB  ALA A  10     -16.921 -26.881  -8.917  1.00720.00           H  
ATOM    178  N   HIS A  11     -19.699 -26.223  -8.137  1.00400.00           N  
ATOM    179  CA  HIS A  11     -21.078 -26.344  -8.559  1.00400.00           C  
ATOM    180  C   HIS A  11     -21.963 -25.338  -7.841  1.00400.00           C  
ATOM    181  O   HIS A  11     -22.928 -24.871  -8.430  1.00400.00           O  
ATOM    182  CB  HIS A  11     -21.619 -27.755  -8.336  1.00600.00           C  
ATOM    183  CG  HIS A  11     -21.031 -28.778  -9.255  1.00600.00           C  
ATOM    184  ND1 HIS A  11     -21.090 -28.667 -10.629  1.00600.00           N  
ATOM    185  CD2 HIS A  11     -20.395 -29.941  -8.999  1.00600.00           C  
ATOM    186  CE1 HIS A  11     -20.497 -29.716 -11.177  1.00600.00           C  
ATOM    187  NE2 HIS A  11     -20.066 -30.503 -10.209  1.00600.00           N  
ATOM    188  H   HIS A  11     -19.262 -26.980  -7.624  1.00480.00           H  
ATOM    189  HA  HIS A  11     -21.147 -26.132  -9.625  1.00480.00           H  
ATOM    190 1HB  HIS A  11     -21.420 -28.067  -7.311  1.00720.00           H  
ATOM    191 2HB  HIS A  11     -22.700 -27.756  -8.474  1.00720.00           H  
ATOM    192  HD2 HIS A  11     -20.176 -30.355  -8.016  1.00720.00           H  
ATOM    193  HE1 HIS A  11     -20.383 -29.900 -12.245  1.00720.00           H  
ATOM    194  HE2 HIS A  11     -19.568 -31.382 -10.322  1.00720.00           H  
ATOM    195  N   LEU A  12     -21.635 -24.977  -6.592  1.00400.00           N  
ATOM    196  CA  LEU A  12     -22.419 -23.955  -5.899  1.00400.00           C  
ATOM    197  C   LEU A  12     -22.331 -22.629  -6.634  1.00400.00           C  
ATOM    198  O   LEU A  12     -23.341 -21.958  -6.813  1.00400.00           O  
ATOM    199  CB  LEU A  12     -21.934 -23.759  -4.459  1.00600.00           C  
ATOM    200  CG  LEU A  12     -22.215 -24.903  -3.487  1.00600.00           C  
ATOM    201  CD1 LEU A  12     -21.506 -24.622  -2.169  1.00600.00           C  
ATOM    202  CD2 LEU A  12     -23.717 -25.026  -3.289  1.00600.00           C  
ATOM    203  H   LEU A  12     -20.859 -25.421  -6.120  1.00480.00           H  
ATOM    204  HA  LEU A  12     -23.461 -24.271  -5.879  1.00480.00           H  
ATOM    205 1HB  LEU A  12     -20.860 -23.599  -4.471  1.00720.00           H  
ATOM    206 2HB  LEU A  12     -22.407 -22.864  -4.056  1.00720.00           H  
ATOM    207  HG  LEU A  12     -21.826 -25.835  -3.890  1.00720.00           H  
ATOM    208 1HD1 LEU A  12     -21.698 -25.437  -1.471  1.00720.00           H  
ATOM    209 2HD1 LEU A  12     -20.434 -24.535  -2.340  1.00720.00           H  
ATOM    210 3HD1 LEU A  12     -21.882 -23.690  -1.750  1.00720.00           H  
ATOM    211 1HD2 LEU A  12     -23.927 -25.843  -2.597  1.00720.00           H  
ATOM    212 2HD2 LEU A  12     -24.109 -24.095  -2.879  1.00720.00           H  
ATOM    213 3HD2 LEU A  12     -24.196 -25.231  -4.246  1.00720.00           H  
ATOM    214  N   TRP A  13     -21.135 -22.270  -7.103  1.00400.00           N  
ATOM    215  CA  TRP A  13     -20.952 -21.060  -7.917  1.00400.00           C  
ATOM    216  C   TRP A  13     -21.914 -21.077  -9.101  1.00400.00           C  
ATOM    217  O   TRP A  13     -22.625 -20.101  -9.359  1.00400.00           O  
ATOM    218  CB  TRP A  13     -19.493 -20.972  -8.400  1.00600.00           C  
ATOM    219  CG  TRP A  13     -19.142 -19.854  -9.355  1.00600.00           C  
ATOM    220  CD1 TRP A  13     -19.040 -19.975 -10.710  1.00600.00           C  
ATOM    221  CD2 TRP A  13     -18.798 -18.475  -9.055  1.00600.00           C  
ATOM    222  NE1 TRP A  13     -18.653 -18.782 -11.267  1.00600.00           N  
ATOM    223  CE2 TRP A  13     -18.492 -17.856 -10.272  1.00600.00           C  
ATOM    224  CE3 TRP A  13     -18.716 -17.729  -7.876  1.00600.00           C  
ATOM    225  CZ2 TRP A  13     -18.102 -16.527 -10.343  1.00600.00           C  
ATOM    226  CZ3 TRP A  13     -18.332 -16.397  -7.946  1.00600.00           C  
ATOM    227  CH2 TRP A  13     -18.029 -15.810  -9.148  1.00600.00           C  
ATOM    228  H   TRP A  13     -20.330 -22.852  -6.888  1.00480.00           H  
ATOM    229  HA  TRP A  13     -21.173 -20.188  -7.303  1.00480.00           H  
ATOM    230 1HB  TRP A  13     -18.843 -20.874  -7.530  1.00720.00           H  
ATOM    231 2HB  TRP A  13     -19.223 -21.904  -8.887  1.00720.00           H  
ATOM    232  HD1 TRP A  13     -19.227 -20.891 -11.270  1.00720.00           H  
ATOM    233  HE1 TRP A  13     -18.499 -18.611 -12.251  1.00720.00           H  
ATOM    234  HE3 TRP A  13     -18.955 -18.183  -6.923  1.00720.00           H  
ATOM    235  HZ2 TRP A  13     -17.860 -16.046 -11.290  1.00720.00           H  
ATOM    236  HZ3 TRP A  13     -18.276 -15.833  -7.018  1.00720.00           H  
ATOM    237  HH2 TRP A  13     -17.729 -14.762  -9.166  1.00720.00           H  
ATOM    238  N   LYS A  14     -21.923 -22.210  -9.803  1.00400.00           N  
ATOM    239  CA  LYS A  14     -22.736 -22.430 -10.989  1.00400.00           C  
ATOM    240  C   LYS A  14     -24.244 -22.398 -10.700  1.00400.00           C  
ATOM    241  O   LYS A  14     -25.012 -21.773 -11.433  1.00400.00           O  
ATOM    242  CB  LYS A  14     -22.337 -23.786 -11.576  1.00600.00           C  
ATOM    243  CG  LYS A  14     -20.915 -23.800 -12.113  1.00600.00           C  
ATOM    244  CD  LYS A  14     -20.461 -25.173 -12.572  1.00600.00           C  
ATOM    245  CE  LYS A  14     -18.987 -25.114 -12.943  1.00600.00           C  
ATOM    246  NZ  LYS A  14     -18.754 -24.378 -14.220  1.00600.00           N  
ATOM    247  H   LYS A  14     -21.296 -22.957  -9.515  1.00480.00           H  
ATOM    248  HA  LYS A  14     -22.512 -21.643 -11.711  1.00480.00           H  
ATOM    249 1HB  LYS A  14     -22.422 -24.562 -10.817  1.00720.00           H  
ATOM    250 2HB  LYS A  14     -23.009 -24.047 -12.393  1.00720.00           H  
ATOM    251 1HG  LYS A  14     -20.850 -23.128 -12.963  1.00720.00           H  
ATOM    252 2HG  LYS A  14     -20.234 -23.440 -11.344  1.00720.00           H  
ATOM    253 1HD  LYS A  14     -20.609 -25.904 -11.776  1.00720.00           H  
ATOM    254 2HD  LYS A  14     -21.038 -25.481 -13.443  1.00720.00           H  
ATOM    255 1HE  LYS A  14     -18.463 -24.594 -12.143  1.00720.00           H  
ATOM    256 2HE  LYS A  14     -18.579 -26.121 -13.031  1.00720.00           H  
ATOM    257 1HZ  LYS A  14     -17.757 -24.321 -14.396  1.00720.00           H  
ATOM    258 2HZ  LYS A  14     -19.211 -24.858 -14.980  1.00720.00           H  
ATOM    259 3HZ  LYS A  14     -19.120 -23.435 -14.165  1.00720.00           H  
ATOM    260  N   LYS A  15     -24.648 -23.070  -9.620  1.00400.00           N  
ATOM    261  CA  LYS A  15     -26.047 -23.156  -9.227  1.00400.00           C  
ATOM    262  C   LYS A  15     -26.583 -21.831  -8.743  1.00400.00           C  
ATOM    263  O   LYS A  15     -27.677 -21.435  -9.136  1.00400.00           O  
ATOM    264  CB  LYS A  15     -26.226 -24.210  -8.133  1.00600.00           C  
ATOM    265  CG  LYS A  15     -26.057 -25.647  -8.609  1.00600.00           C  
ATOM    266  CD  LYS A  15     -26.216 -26.632  -7.460  1.00600.00           C  
ATOM    267  CE  LYS A  15     -26.042 -28.069  -7.933  1.00600.00           C  
ATOM    268  NZ  LYS A  15     -26.192 -29.046  -6.817  1.00600.00           N  
ATOM    269  H   LYS A  15     -23.967 -23.558  -9.065  1.00480.00           H  
ATOM    270  HA  LYS A  15     -26.631 -23.454 -10.097  1.00480.00           H  
ATOM    271 1HB  LYS A  15     -25.500 -24.036  -7.339  1.00720.00           H  
ATOM    272 2HB  LYS A  15     -27.220 -24.116  -7.696  1.00720.00           H  
ATOM    273 1HG  LYS A  15     -26.813 -25.865  -9.365  1.00720.00           H  
ATOM    274 2HG  LYS A  15     -25.076 -25.776  -9.061  1.00720.00           H  
ATOM    275 1HD  LYS A  15     -25.472 -26.417  -6.692  1.00720.00           H  
ATOM    276 2HD  LYS A  15     -27.208 -26.521  -7.021  1.00720.00           H  
ATOM    277 1HE  LYS A  15     -26.788 -28.286  -8.696  1.00720.00           H  
ATOM    278 2HE  LYS A  15     -25.050 -28.183  -8.370  1.00720.00           H  
ATOM    279 1HZ  LYS A  15     -26.070 -29.983  -7.172  1.00720.00           H  
ATOM    280 2HZ  LYS A  15     -25.496 -28.860  -6.109  1.00720.00           H  
ATOM    281 3HZ  LYS A  15     -27.114 -28.957  -6.413  1.00720.00           H  
ATOM    282  N   LEU A  16     -25.801 -21.142  -7.917  1.00400.00           N  
ATOM    283  CA  LEU A  16     -26.181 -19.843  -7.393  1.00400.00           C  
ATOM    284  C   LEU A  16     -26.337 -18.849  -8.519  1.00400.00           C  
ATOM    285  O   LEU A  16     -27.262 -18.042  -8.501  1.00400.00           O  
ATOM    286  CB  LEU A  16     -25.130 -19.359  -6.399  1.00600.00           C  
ATOM    287  CG  LEU A  16     -25.070 -20.117  -5.072  1.00600.00           C  
ATOM    288  CD1 LEU A  16     -23.826 -19.691  -4.312  1.00600.00           C  
ATOM    289  CD2 LEU A  16     -26.324 -19.808  -4.272  1.00600.00           C  
ATOM    290  H   LEU A  16     -24.918 -21.531  -7.629  1.00480.00           H  
ATOM    291  HA  LEU A  16     -27.136 -19.940  -6.880  1.00480.00           H  
ATOM    292 1HB  LEU A  16     -24.150 -19.439  -6.865  1.00720.00           H  
ATOM    293 2HB  LEU A  16     -25.322 -18.311  -6.171  1.00720.00           H  
ATOM    294  HG  LEU A  16     -25.014 -21.189  -5.256  1.00720.00           H  
ATOM    295 1HD1 LEU A  16     -23.782 -20.228  -3.366  1.00720.00           H  
ATOM    296 2HD1 LEU A  16     -22.940 -19.922  -4.904  1.00720.00           H  
ATOM    297 3HD1 LEU A  16     -23.864 -18.621  -4.122  1.00720.00           H  
ATOM    298 1HD2 LEU A  16     -26.291 -20.342  -3.321  1.00720.00           H  
ATOM    299 2HD2 LEU A  16     -26.378 -18.735  -4.084  1.00720.00           H  
ATOM    300 3HD2 LEU A  16     -27.203 -20.123  -4.834  1.00720.00           H  
ATOM    301  N   ARG A  17     -25.455 -18.929  -9.515  1.00400.00           N  
ATOM    302  CA  ARG A  17     -25.562 -18.095 -10.697  1.00400.00           C  
ATOM    303  C   ARG A  17     -26.914 -18.304 -11.387  1.00400.00           C  
ATOM    304  O   ARG A  17     -27.589 -17.334 -11.737  1.00400.00           O  
ATOM    305  CB  ARG A  17     -24.428 -18.383 -11.649  1.00600.00           C  
ATOM    306  CG  ARG A  17     -24.464 -17.575 -12.917  1.00600.00           C  
ATOM    307  CD  ARG A  17     -23.451 -18.049 -13.875  1.00600.00           C  
ATOM    308  NE  ARG A  17     -23.610 -19.465 -14.115  1.00600.00           N  
ATOM    309  CZ  ARG A  17     -24.640 -20.028 -14.768  1.00600.00           C  
ATOM    310  NH1 ARG A  17     -25.639 -19.301 -15.204  1.00600.00           N  
ATOM    311  NH2 ARG A  17     -24.673 -21.330 -14.964  1.00600.00           N  
ATOM    312  H   ARG A  17     -24.680 -19.580  -9.461  1.00480.00           H  
ATOM    313  HA  ARG A  17     -25.492 -17.052 -10.389  1.00480.00           H  
ATOM    314 1HB  ARG A  17     -23.478 -18.186 -11.154  1.00720.00           H  
ATOM    315 2HB  ARG A  17     -24.439 -19.436 -11.927  1.00720.00           H  
ATOM    316 1HG  ARG A  17     -25.446 -17.670 -13.380  1.00720.00           H  
ATOM    317 2HG  ARG A  17     -24.266 -16.527 -12.691  1.00720.00           H  
ATOM    318 1HD  ARG A  17     -23.549 -17.531 -14.821  1.00720.00           H  
ATOM    319 2HD  ARG A  17     -22.454 -17.883 -13.469  1.00720.00           H  
ATOM    320  HE  ARG A  17     -22.859 -20.077 -13.813  1.00720.00           H  
ATOM    321 1HH1 ARG A  17     -25.650 -18.304 -15.058  1.00720.00           H  
ATOM    322 2HH1 ARG A  17     -26.411 -19.767 -15.668  1.00720.00           H  
ATOM    323 1HH2 ARG A  17     -23.918 -21.913 -14.629  1.00720.00           H  
ATOM    324 2HH2 ARG A  17     -25.478 -21.726 -15.435  1.00720.00           H  
ATOM    325  N   GLU A  18     -27.314 -19.573 -11.561  1.00400.00           N  
ATOM    326  CA  GLU A  18     -28.615 -19.882 -12.156  1.00400.00           C  
ATOM    327  C   GLU A  18     -29.765 -19.368 -11.289  1.00400.00           C  
ATOM    328  O   GLU A  18     -30.769 -18.891 -11.821  1.00400.00           O  
ATOM    329  CB  GLU A  18     -28.770 -21.391 -12.368  1.00600.00           C  
ATOM    330  CG  GLU A  18     -27.920 -21.990 -13.482  1.00600.00           C  
ATOM    331  CD  GLU A  18     -28.353 -21.556 -14.862  1.00600.00           C  
ATOM    332  OE1 GLU A  18     -29.537 -21.472 -15.086  1.00600.00           O  
ATOM    333  OE2 GLU A  18     -27.507 -21.322 -15.697  1.00600.00           O  
ATOM    334  H   GLU A  18     -26.700 -20.336 -11.289  1.00480.00           H  
ATOM    335  HA  GLU A  18     -28.675 -19.387 -13.126  1.00480.00           H  
ATOM    336 1HB  GLU A  18     -28.517 -21.914 -11.446  1.00720.00           H  
ATOM    337 2HB  GLU A  18     -29.813 -21.617 -12.592  1.00720.00           H  
ATOM    338 1HG  GLU A  18     -26.885 -21.688 -13.325  1.00720.00           H  
ATOM    339 2HG  GLU A  18     -27.967 -23.075 -13.415  1.00720.00           H  
ATOM    340  N   VAL A  19     -29.605 -19.436  -9.962  1.00400.00           N  
ATOM    341  CA  VAL A  19     -30.606 -18.900  -9.044  1.00400.00           C  
ATOM    342  C   VAL A  19     -30.765 -17.408  -9.247  1.00400.00           C  
ATOM    343  O   VAL A  19     -31.886 -16.908  -9.284  1.00400.00           O  
ATOM    344  CB  VAL A  19     -30.240 -19.174  -7.571  1.00600.00           C  
ATOM    345  CG1 VAL A  19     -31.181 -18.403  -6.659  1.00600.00           C  
ATOM    346  CG2 VAL A  19     -30.347 -20.662  -7.282  1.00600.00           C  
ATOM    347  H   VAL A  19     -28.778 -19.877  -9.582  1.00480.00           H  
ATOM    348  HA  VAL A  19     -31.560 -19.384  -9.255  1.00480.00           H  
ATOM    349  HB  VAL A  19     -29.227 -18.830  -7.377  1.00720.00           H  
ATOM    350 1HG1 VAL A  19     -30.916 -18.592  -5.619  1.00720.00           H  
ATOM    351 2HG1 VAL A  19     -31.097 -17.337  -6.868  1.00720.00           H  
ATOM    352 3HG1 VAL A  19     -32.207 -18.728  -6.836  1.00720.00           H  
ATOM    353 1HG2 VAL A  19     -30.087 -20.849  -6.241  1.00720.00           H  
ATOM    354 2HG2 VAL A  19     -31.369 -20.993  -7.466  1.00720.00           H  
ATOM    355 3HG2 VAL A  19     -29.670 -21.214  -7.927  1.00720.00           H  
ATOM    356  N   ARG A  20     -29.644 -16.705  -9.383  1.00400.00           N  
ATOM    357  CA  ARG A  20     -29.649 -15.271  -9.612  1.00400.00           C  
ATOM    358  C   ARG A  20     -30.370 -14.928 -10.911  1.00400.00           C  
ATOM    359  O   ARG A  20     -31.106 -13.942 -10.965  1.00400.00           O  
ATOM    360  CB  ARG A  20     -28.229 -14.745  -9.641  1.00600.00           C  
ATOM    361  CG  ARG A  20     -27.522 -14.770  -8.294  1.00600.00           C  
ATOM    362  CD  ARG A  20     -26.092 -14.418  -8.437  1.00600.00           C  
ATOM    363  NE  ARG A  20     -25.914 -13.046  -8.858  1.00600.00           N  
ATOM    364  CZ  ARG A  20     -25.815 -11.996  -8.022  1.00600.00           C  
ATOM    365  NH1 ARG A  20     -25.847 -12.171  -6.714  1.00600.00           N  
ATOM    366  NH2 ARG A  20     -25.683 -10.786  -8.536  1.00600.00           N  
ATOM    367  H   ARG A  20     -28.755 -17.181  -9.314  1.00480.00           H  
ATOM    368  HA  ARG A  20     -30.175 -14.791  -8.790  1.00480.00           H  
ATOM    369 1HB  ARG A  20     -27.632 -15.326 -10.339  1.00720.00           H  
ATOM    370 2HB  ARG A  20     -28.231 -13.713  -9.991  1.00720.00           H  
ATOM    371 1HG  ARG A  20     -27.986 -14.041  -7.629  1.00720.00           H  
ATOM    372 2HG  ARG A  20     -27.596 -15.761  -7.850  1.00720.00           H  
ATOM    373 1HD  ARG A  20     -25.583 -14.552  -7.485  1.00720.00           H  
ATOM    374 2HD  ARG A  20     -25.638 -15.062  -9.187  1.00720.00           H  
ATOM    375  HE  ARG A  20     -25.883 -12.858  -9.851  1.00720.00           H  
ATOM    376 1HH1 ARG A  20     -25.935 -13.101  -6.314  1.00720.00           H  
ATOM    377 2HH1 ARG A  20     -25.769 -11.374  -6.100  1.00720.00           H  
ATOM    378 1HH2 ARG A  20     -25.659 -10.666  -9.539  1.00720.00           H  
ATOM    379 2HH2 ARG A  20     -25.604  -9.971  -7.941  1.00720.00           H  
ATOM    380  N   LEU A  21     -30.177 -15.751 -11.948  1.00400.00           N  
ATOM    381  CA  LEU A  21     -30.886 -15.549 -13.206  1.00400.00           C  
ATOM    382  C   LEU A  21     -32.392 -15.724 -13.007  1.00400.00           C  
ATOM    383  O   LEU A  21     -33.181 -14.962 -13.567  1.00400.00           O  
ATOM    384  CB  LEU A  21     -30.385 -16.533 -14.270  1.00600.00           C  
ATOM    385  CG  LEU A  21     -28.956 -16.305 -14.783  1.00600.00           C  
ATOM    386  CD1 LEU A  21     -28.554 -17.471 -15.674  1.00600.00           C  
ATOM    387  CD2 LEU A  21     -28.903 -14.997 -15.558  1.00600.00           C  
ATOM    388  H   LEU A  21     -29.521 -16.519 -11.865  1.00480.00           H  
ATOM    389  HA  LEU A  21     -30.699 -14.532 -13.551  1.00480.00           H  
ATOM    390 1HB  LEU A  21     -30.431 -17.541 -13.865  1.00720.00           H  
ATOM    391 2HB  LEU A  21     -31.052 -16.481 -15.130  1.00720.00           H  
ATOM    392  HG  LEU A  21     -28.265 -16.260 -13.942  1.00720.00           H  
ATOM    393 1HD1 LEU A  21     -27.540 -17.318 -16.040  1.00720.00           H  
ATOM    394 2HD1 LEU A  21     -28.598 -18.399 -15.104  1.00720.00           H  
ATOM    395 3HD1 LEU A  21     -29.238 -17.533 -16.519  1.00720.00           H  
ATOM    396 1HD2 LEU A  21     -27.891 -14.831 -15.926  1.00720.00           H  
ATOM    397 2HD2 LEU A  21     -29.592 -15.047 -16.402  1.00720.00           H  
ATOM    398 3HD2 LEU A  21     -29.190 -14.175 -14.903  1.00720.00           H  
ATOM    399  N   ALA A  22     -32.779 -16.710 -12.186  1.00400.00           N  
ATOM    400  CA  ALA A  22     -34.184 -16.940 -11.858  1.00400.00           C  
ATOM    401  C   ALA A  22     -34.754 -15.748 -11.097  1.00400.00           C  
ATOM    402  O   ALA A  22     -35.894 -15.349 -11.333  1.00400.00           O  
ATOM    403  CB  ALA A  22     -34.344 -18.215 -11.044  1.00600.00           C  
ATOM    404  H   ALA A  22     -32.080 -17.328 -11.790  1.00480.00           H  
ATOM    405  HA  ALA A  22     -34.739 -17.044 -12.790  1.00480.00           H  
ATOM    406 1HB  ALA A  22     -35.401 -18.380 -10.832  1.00720.00           H  
ATOM    407 2HB  ALA A  22     -33.953 -19.059 -11.612  1.00720.00           H  
ATOM    408 3HB  ALA A  22     -33.800 -18.128 -10.107  1.00720.00           H  
ATOM    409  N   ILE A  23     -33.950 -15.174 -10.200  1.00400.00           N  
ATOM    410  CA  ILE A  23     -34.355 -13.992  -9.455  1.00400.00           C  
ATOM    411  C   ILE A  23     -34.603 -12.837 -10.402  1.00400.00           C  
ATOM    412  O   ILE A  23     -35.601 -12.132 -10.263  1.00400.00           O  
ATOM    413  CB  ILE A  23     -33.303 -13.593  -8.407  1.00600.00           C  
ATOM    414  CG1 ILE A  23     -33.246 -14.645  -7.298  1.00600.00           C  
ATOM    415  CG2 ILE A  23     -33.633 -12.222  -7.835  1.00600.00           C  
ATOM    416  CD1 ILE A  23     -32.055 -14.496  -6.380  1.00600.00           C  
ATOM    417  H   ILE A  23     -33.039 -15.574 -10.023  1.00480.00           H  
ATOM    418  HA  ILE A  23     -35.285 -14.212  -8.935  1.00480.00           H  
ATOM    419  HB  ILE A  23     -32.319 -13.556  -8.871  1.00720.00           H  
ATOM    420 1HG1 ILE A  23     -34.151 -14.572  -6.697  1.00720.00           H  
ATOM    421 2HG1 ILE A  23     -33.216 -15.636  -7.746  1.00720.00           H  
ATOM    422 1HG2 ILE A  23     -32.879 -11.944  -7.100  1.00720.00           H  
ATOM    423 2HG2 ILE A  23     -33.645 -11.485  -8.637  1.00720.00           H  
ATOM    424 3HG2 ILE A  23     -34.612 -12.253  -7.356  1.00720.00           H  
ATOM    425 1HD1 ILE A  23     -32.087 -15.274  -5.616  1.00720.00           H  
ATOM    426 2HD1 ILE A  23     -31.135 -14.589  -6.953  1.00720.00           H  
ATOM    427 3HD1 ILE A  23     -32.087 -13.518  -5.902  1.00720.00           H  
ATOM    428  N   LYS A  24     -33.703 -12.652 -11.373  1.00400.00           N  
ATOM    429  CA  LYS A  24     -33.873 -11.591 -12.349  1.00400.00           C  
ATOM    430  C   LYS A  24     -35.143 -11.812 -13.146  1.00400.00           C  
ATOM    431  O   LYS A  24     -35.884 -10.863 -13.378  1.00400.00           O  
ATOM    432  CB  LYS A  24     -32.680 -11.500 -13.295  1.00600.00           C  
ATOM    433  CG  LYS A  24     -32.785 -10.342 -14.281  1.00600.00           C  
ATOM    434  CD  LYS A  24     -32.722  -9.013 -13.538  1.00600.00           C  
ATOM    435  CE  LYS A  24     -32.717  -7.822 -14.484  1.00600.00           C  
ATOM    436  NZ  LYS A  24     -32.629  -6.530 -13.743  1.00600.00           N  
ATOM    437  H   LYS A  24     -32.885 -13.246 -11.421  1.00480.00           H  
ATOM    438  HA  LYS A  24     -33.970 -10.642 -11.821  1.00480.00           H  
ATOM    439 1HB  LYS A  24     -31.764 -11.376 -12.718  1.00720.00           H  
ATOM    440 2HB  LYS A  24     -32.590 -12.425 -13.864  1.00720.00           H  
ATOM    441 1HG  LYS A  24     -31.966 -10.391 -14.999  1.00720.00           H  
ATOM    442 2HG  LYS A  24     -33.728 -10.406 -14.823  1.00720.00           H  
ATOM    443 1HD  LYS A  24     -33.583  -8.930 -12.873  1.00720.00           H  
ATOM    444 2HD  LYS A  24     -31.817  -8.982 -12.931  1.00720.00           H  
ATOM    445 1HE  LYS A  24     -31.863  -7.903 -15.155  1.00720.00           H  
ATOM    446 2HE  LYS A  24     -33.632  -7.828 -15.076  1.00720.00           H  
ATOM    447 1HZ  LYS A  24     -32.627  -5.763 -14.401  1.00720.00           H  
ATOM    448 2HZ  LYS A  24     -33.423  -6.440 -13.125  1.00720.00           H  
ATOM    449 3HZ  LYS A  24     -31.777  -6.509 -13.201  1.00720.00           H  
ATOM    450  N   TYR A  25     -35.407 -13.063 -13.535  1.00400.00           N  
ATOM    451  CA  TYR A  25     -36.640 -13.410 -14.232  1.00400.00           C  
ATOM    452  C   TYR A  25     -37.859 -12.938 -13.453  1.00400.00           C  
ATOM    453  O   TYR A  25     -38.778 -12.353 -14.025  1.00400.00           O  
ATOM    454  CB  TYR A  25     -36.731 -14.912 -14.478  1.00600.00           C  
ATOM    455  CG  TYR A  25     -38.044 -15.309 -15.095  1.00600.00           C  
ATOM    456  CD1 TYR A  25     -38.250 -15.114 -16.445  1.00600.00           C  
ATOM    457  CD2 TYR A  25     -39.047 -15.859 -14.308  1.00600.00           C  
ATOM    458  CE1 TYR A  25     -39.455 -15.462 -17.015  1.00600.00           C  
ATOM    459  CE2 TYR A  25     -40.254 -16.207 -14.880  1.00600.00           C  
ATOM    460  CZ  TYR A  25     -40.460 -16.007 -16.229  1.00600.00           C  
ATOM    461  OH  TYR A  25     -41.664 -16.335 -16.808  1.00600.00           O  
ATOM    462  H   TYR A  25     -34.736 -13.796 -13.345  1.00480.00           H  
ATOM    463  HA  TYR A  25     -36.648 -12.902 -15.194  1.00480.00           H  
ATOM    464 1HB  TYR A  25     -35.927 -15.225 -15.147  1.00720.00           H  
ATOM    465 2HB  TYR A  25     -36.617 -15.456 -13.547  1.00720.00           H  
ATOM    466  HD1 TYR A  25     -37.458 -14.679 -17.052  1.00720.00           H  
ATOM    467  HD2 TYR A  25     -38.883 -16.010 -13.241  1.00720.00           H  
ATOM    468  HE1 TYR A  25     -39.622 -15.306 -18.078  1.00720.00           H  
ATOM    469  HE2 TYR A  25     -41.045 -16.635 -14.263  1.00720.00           H  
ATOM    470  HH  TYR A  25     -41.873 -15.681 -17.487  1.00720.00           H  
ATOM    471  N   ILE A  26     -37.864 -13.205 -12.145  1.00400.00           N  
ATOM    472  CA  ILE A  26     -38.940 -12.768 -11.260  1.00400.00           C  
ATOM    473  C   ILE A  26     -39.082 -11.245 -11.278  1.00400.00           C  
ATOM    474  O   ILE A  26     -40.195 -10.721 -11.344  1.00400.00           O  
ATOM    475  CB  ILE A  26     -38.684 -13.250  -9.822  1.00600.00           C  
ATOM    476  CG1 ILE A  26     -38.813 -14.772  -9.757  1.00600.00           C  
ATOM    477  CG2 ILE A  26     -39.652 -12.581  -8.859  1.00600.00           C  
ATOM    478  CD1 ILE A  26     -38.290 -15.366  -8.470  1.00600.00           C  
ATOM    479  H   ILE A  26     -37.094 -13.733 -11.750  1.00480.00           H  
ATOM    480  HA  ILE A  26     -39.875 -13.203 -11.611  1.00480.00           H  
ATOM    481  HB  ILE A  26     -37.669 -13.001  -9.527  1.00720.00           H  
ATOM    482 1HG1 ILE A  26     -39.862 -15.043  -9.860  1.00720.00           H  
ATOM    483 2HG1 ILE A  26     -38.264 -15.212 -10.589  1.00720.00           H  
ATOM    484 1HG2 ILE A  26     -39.453 -12.927  -7.845  1.00720.00           H  
ATOM    485 2HG2 ILE A  26     -39.523 -11.500  -8.905  1.00720.00           H  
ATOM    486 3HG2 ILE A  26     -40.676 -12.836  -9.134  1.00720.00           H  
ATOM    487 1HD1 ILE A  26     -38.415 -16.449  -8.492  1.00720.00           H  
ATOM    488 2HD1 ILE A  26     -37.233 -15.125  -8.360  1.00720.00           H  
ATOM    489 3HD1 ILE A  26     -38.845 -14.955  -7.628  1.00720.00           H  
ATOM    490  N   VAL A  27     -37.947 -10.544 -11.223  1.00400.00           N  
ATOM    491  CA  VAL A  27     -37.917  -9.084 -11.277  1.00400.00           C  
ATOM    492  C   VAL A  27     -38.485  -8.529 -12.587  1.00400.00           C  
ATOM    493  O   VAL A  27     -39.212  -7.534 -12.576  1.00400.00           O  
ATOM    494  CB  VAL A  27     -36.477  -8.568 -11.086  1.00600.00           C  
ATOM    495  CG1 VAL A  27     -36.420  -7.075 -11.364  1.00600.00           C  
ATOM    496  CG2 VAL A  27     -36.018  -8.856  -9.665  1.00600.00           C  
ATOM    497  H   VAL A  27     -37.070 -11.043 -11.132  1.00480.00           H  
ATOM    498  HA  VAL A  27     -38.524  -8.705 -10.455  1.00480.00           H  
ATOM    499  HB  VAL A  27     -35.816  -9.064 -11.793  1.00720.00           H  
ATOM    500 1HG1 VAL A  27     -35.398  -6.719 -11.235  1.00720.00           H  
ATOM    501 2HG1 VAL A  27     -36.746  -6.883 -12.386  1.00720.00           H  
ATOM    502 3HG1 VAL A  27     -37.076  -6.552 -10.669  1.00720.00           H  
ATOM    503 1HG2 VAL A  27     -34.997  -8.497  -9.532  1.00720.00           H  
ATOM    504 2HG2 VAL A  27     -36.676  -8.346  -8.961  1.00720.00           H  
ATOM    505 3HG2 VAL A  27     -36.052  -9.926  -9.476  1.00720.00           H  
ATOM    506  N   ILE A  28     -38.144  -9.164 -13.710  1.00400.00           N  
ATOM    507  CA  ILE A  28     -38.622  -8.724 -15.017  1.00400.00           C  
ATOM    508  C   ILE A  28     -40.158  -8.777 -15.073  1.00400.00           C  
ATOM    509  O   ILE A  28     -40.750  -9.821 -14.796  1.00400.00           O  
ATOM    510  CB  ILE A  28     -38.047  -9.610 -16.145  1.00600.00           C  
ATOM    511  CG1 ILE A  28     -36.529  -9.474 -16.226  1.00600.00           C  
ATOM    512  CG2 ILE A  28     -38.663  -9.223 -17.479  1.00600.00           C  
ATOM    513  CD1 ILE A  28     -35.890 -10.522 -17.111  1.00600.00           C  
ATOM    514  H   ILE A  28     -37.528  -9.963 -13.658  1.00480.00           H  
ATOM    515  HA  ILE A  28     -38.275  -7.708 -15.170  1.00480.00           H  
ATOM    516  HB  ILE A  28     -38.271 -10.656 -15.935  1.00720.00           H  
ATOM    517 1HG1 ILE A  28     -36.286  -8.490 -16.621  1.00720.00           H  
ATOM    518 2HG1 ILE A  28     -36.106  -9.549 -15.231  1.00720.00           H  
ATOM    519 1HG2 ILE A  28     -38.258  -9.858 -18.266  1.00720.00           H  
ATOM    520 2HG2 ILE A  28     -39.743  -9.350 -17.431  1.00720.00           H  
ATOM    521 3HG2 ILE A  28     -38.429  -8.183 -17.701  1.00720.00           H  
ATOM    522 1HD1 ILE A  28     -34.814 -10.376 -17.132  1.00720.00           H  
ATOM    523 2HD1 ILE A  28     -36.111 -11.513 -16.717  1.00720.00           H  
ATOM    524 3HD1 ILE A  28     -36.290 -10.437 -18.120  1.00720.00           H  
ATOM    525  N   PRO A  29     -40.821  -7.667 -15.430  1.00400.00           N  
ATOM    526  CA  PRO A  29     -42.263  -7.497 -15.518  1.00400.00           C  
ATOM    527  C   PRO A  29     -42.838  -8.283 -16.687  1.00400.00           C  
ATOM    528  O   PRO A  29     -42.149  -8.563 -17.671  1.00400.00           O  
ATOM    529  CB  PRO A  29     -42.435  -5.986 -15.709  1.00600.00           C  
ATOM    530  CG  PRO A  29     -41.165  -5.536 -16.340  1.00600.00           C  
ATOM    531  CD  PRO A  29     -40.105  -6.411 -15.730  1.00600.00           C  
ATOM    532  HA  PRO A  29     -42.721  -7.824 -14.572  1.00480.00           H  
ATOM    533 1HB  PRO A  29     -43.315  -5.784 -16.337  1.00720.00           H  
ATOM    534 2HB  PRO A  29     -42.618  -5.504 -14.737  1.00720.00           H  
ATOM    535 1HG  PRO A  29     -41.226  -5.644 -17.433  1.00720.00           H  
ATOM    536 2HG  PRO A  29     -40.999  -4.468 -16.136  1.00720.00           H  
ATOM    537 1HD  PRO A  29     -39.311  -6.580 -16.469  1.00720.00           H  
ATOM    538 2HD  PRO A  29     -39.715  -5.967 -14.801  1.00720.00           H  
ATOM    539  N   GLY A  30     -44.101  -8.677 -16.549  1.00400.00           N  
ATOM    540  CA  GLY A  30     -44.803  -9.416 -17.591  1.00400.00           C  
ATOM    541  C   GLY A  30     -44.356 -10.873 -17.665  1.00400.00           C  
ATOM    542  O   GLY A  30     -44.687 -11.573 -18.623  1.00400.00           O  
ATOM    543  H   GLY A  30     -44.601  -8.432 -15.705  1.00480.00           H  
ATOM    544 1HA  GLY A  30     -45.875  -9.375 -17.402  1.00480.00           H  
ATOM    545 2HA  GLY A  30     -44.632  -8.934 -18.553  1.00480.00           H  
ATOM    546  N   MET A  31     -43.582 -11.317 -16.668  1.00400.00           N  
ATOM    547  CA  MET A  31     -43.012 -12.658 -16.630  1.00400.00           C  
ATOM    548  C   MET A  31     -42.142 -12.940 -17.862  1.00400.00           C  
ATOM    549  O   MET A  31     -42.000 -14.097 -18.270  1.00400.00           O  
ATOM    550  CB  MET A  31     -44.130 -13.700 -16.514  1.00600.00           C  
ATOM    551  CG  MET A  31     -44.991 -13.559 -15.264  1.00600.00           C  
ATOM    552  SD  MET A  31     -44.055 -13.777 -13.738  1.00600.00           S  
ATOM    553  CE  MET A  31     -43.763 -15.541 -13.788  1.00600.00           C  
ATOM    554  H   MET A  31     -43.365 -10.700 -15.900  1.00480.00           H  
ATOM    555  HA  MET A  31     -42.372 -12.734 -15.751  1.00480.00           H  
ATOM    556 1HB  MET A  31     -44.786 -13.644 -17.380  1.00720.00           H  
ATOM    557 2HB  MET A  31     -43.694 -14.699 -16.502  1.00720.00           H  
ATOM    558 1HG  MET A  31     -45.452 -12.573 -15.246  1.00720.00           H  
ATOM    559 2HG  MET A  31     -45.787 -14.304 -15.286  1.00720.00           H  
ATOM    560 1HE  MET A  31     -43.186 -15.840 -12.913  1.00720.00           H  
ATOM    561 2HE  MET A  31     -44.718 -16.068 -13.791  1.00720.00           H  
ATOM    562 3HE  MET A  31     -43.209 -15.792 -14.693  1.00720.00           H  
ATOM    563  N   GLU A  32     -41.559 -11.889 -18.459  1.00400.00           N  
ATOM    564  CA  GLU A  32     -40.735 -12.078 -19.644  1.00400.00           C  
ATOM    565  C   GLU A  32     -39.355 -12.657 -19.297  1.00400.00           C  
ATOM    566  O   GLU A  32     -38.766 -12.290 -18.283  1.00400.00           O  
ATOM    567  CB  GLU A  32     -40.567 -10.754 -20.388  1.00600.00           C  
ATOM    568  CG  GLU A  32     -41.848 -10.221 -21.010  1.00600.00           C  
ATOM    569  CD  GLU A  32     -41.639  -8.949 -21.783  1.00600.00           C  
ATOM    570  OE1 GLU A  32     -40.553  -8.423 -21.742  1.00600.00           O  
ATOM    571  OE2 GLU A  32     -42.564  -8.505 -22.423  1.00600.00           O  
ATOM    572  H   GLU A  32     -41.700 -10.945 -18.107  1.00480.00           H  
ATOM    573  HA  GLU A  32     -41.268 -12.756 -20.303  1.00480.00           H  
ATOM    574 1HB  GLU A  32     -40.201  -9.995 -19.701  1.00720.00           H  
ATOM    575 2HB  GLU A  32     -39.825 -10.865 -21.177  1.00720.00           H  
ATOM    576 1HG  GLU A  32     -42.260 -10.976 -21.679  1.00720.00           H  
ATOM    577 2HG  GLU A  32     -42.576 -10.043 -20.219  1.00720.00           H  
ATOM    578  N   PRO A  33     -38.852 -13.586 -20.116  1.00400.00           N  
ATOM    579  CA  PRO A  33     -37.538 -14.219 -20.045  1.00400.00           C  
ATOM    580  C   PRO A  33     -36.387 -13.242 -20.189  1.00400.00           C  
ATOM    581  O   PRO A  33     -36.494 -12.246 -20.906  1.00400.00           O  
ATOM    582  CB  PRO A  33     -37.566 -15.220 -21.201  1.00600.00           C  
ATOM    583  CG  PRO A  33     -39.001 -15.585 -21.348  1.00600.00           C  
ATOM    584  CD  PRO A  33     -39.772 -14.362 -20.970  1.00600.00           C  
ATOM    585  HA  PRO A  33     -37.455 -14.760 -19.098  1.00480.00           H  
ATOM    586 1HB  PRO A  33     -37.154 -14.754 -22.109  1.00720.00           H  
ATOM    587 2HB  PRO A  33     -36.929 -16.086 -20.967  1.00720.00           H  
ATOM    588 1HG  PRO A  33     -39.203 -15.905 -22.380  1.00720.00           H  
ATOM    589 2HG  PRO A  33     -39.236 -16.443 -20.701  1.00720.00           H  
ATOM    590 1HD  PRO A  33     -40.045 -13.787 -21.864  1.00720.00           H  
ATOM    591 2HD  PRO A  33     -40.658 -14.665 -20.394  1.00720.00           H  
ATOM    592  N   VAL A  34     -35.262 -13.577 -19.545  1.00400.00           N  
ATOM    593  CA  VAL A  34     -34.019 -12.814 -19.671  1.00400.00           C  
ATOM    594  C   VAL A  34     -33.650 -12.640 -21.144  1.00400.00           C  
ATOM    595  O   VAL A  34     -33.124 -11.608 -21.538  1.00400.00           O  
ATOM    596  CB  VAL A  34     -32.866 -13.489 -18.906  1.00600.00           C  
ATOM    597  CG1 VAL A  34     -31.552 -12.792 -19.234  1.00600.00           C  
ATOM    598  CG2 VAL A  34     -33.143 -13.418 -17.406  1.00600.00           C  
ATOM    599  H   VAL A  34     -35.266 -14.400 -18.960  1.00480.00           H  
ATOM    600  HA  VAL A  34     -34.178 -11.826 -19.235  1.00480.00           H  
ATOM    601  HB  VAL A  34     -32.782 -14.529 -19.218  1.00720.00           H  
ATOM    602 1HG1 VAL A  34     -30.739 -13.279 -18.695  1.00720.00           H  
ATOM    603 2HG1 VAL A  34     -31.366 -12.854 -20.306  1.00720.00           H  
ATOM    604 3HG1 VAL A  34     -31.612 -11.747 -18.934  1.00720.00           H  
ATOM    605 1HG2 VAL A  34     -32.329 -13.900 -16.863  1.00720.00           H  
ATOM    606 2HG2 VAL A  34     -33.218 -12.375 -17.099  1.00720.00           H  
ATOM    607 3HG2 VAL A  34     -34.080 -13.930 -17.184  1.00720.00           H  
ATOM    608  N   GLU A  35     -33.933 -13.657 -21.957  1.00400.00           N  
ATOM    609  CA  GLU A  35     -33.737 -13.595 -23.403  1.00400.00           C  
ATOM    610  C   GLU A  35     -34.318 -12.317 -24.026  1.00400.00           C  
ATOM    611  O   GLU A  35     -33.721 -11.735 -24.937  1.00400.00           O  
ATOM    612  CB  GLU A  35     -34.384 -14.812 -24.066  1.00600.00           C  
ATOM    613  CG  GLU A  35     -34.211 -14.872 -25.575  1.00600.00           C  
ATOM    614  CD  GLU A  35     -34.818 -16.104 -26.187  1.00600.00           C  
ATOM    615  OE1 GLU A  35     -35.345 -16.910 -25.458  1.00600.00           O  
ATOM    616  OE2 GLU A  35     -34.756 -16.238 -27.386  1.00600.00           O  
ATOM    617  H   GLU A  35     -34.328 -14.498 -21.566  1.00480.00           H  
ATOM    618  HA  GLU A  35     -32.666 -13.613 -23.603  1.00480.00           H  
ATOM    619 1HB  GLU A  35     -33.960 -15.723 -23.645  1.00720.00           H  
ATOM    620 2HB  GLU A  35     -35.453 -14.819 -23.852  1.00720.00           H  
ATOM    621 1HG  GLU A  35     -34.679 -13.993 -26.018  1.00720.00           H  
ATOM    622 2HG  GLU A  35     -33.148 -14.842 -25.809  1.00720.00           H  
ATOM    623  N   LEU A  36     -35.497 -11.900 -23.552  1.00400.00           N  
ATOM    624  CA  LEU A  36     -36.158 -10.709 -24.060  1.00400.00           C  
ATOM    625  C   LEU A  36     -35.589  -9.443 -23.420  1.00400.00           C  
ATOM    626  O   LEU A  36     -35.541  -8.392 -24.059  1.00400.00           O  
ATOM    627  CB  LEU A  36     -37.664 -10.795 -23.790  1.00600.00           C  
ATOM    628  CG  LEU A  36     -38.397 -11.932 -24.512  1.00600.00           C  
ATOM    629  CD1 LEU A  36     -39.859 -11.932 -24.093  1.00600.00           C  
ATOM    630  CD2 LEU A  36     -38.255 -11.753 -26.015  1.00600.00           C  
ATOM    631  H   LEU A  36     -35.939 -12.399 -22.795  1.00480.00           H  
ATOM    632  HA  LEU A  36     -35.995 -10.655 -25.136  1.00480.00           H  
ATOM    633 1HB  LEU A  36     -37.821 -10.925 -22.721  1.00720.00           H  
ATOM    634 2HB  LEU A  36     -38.128  -9.857 -24.094  1.00720.00           H  
ATOM    635  HG  LEU A  36     -37.965 -12.889 -24.220  1.00720.00           H  
ATOM    636 1HD1 LEU A  36     -40.384 -12.746 -24.594  1.00720.00           H  
ATOM    637 2HD1 LEU A  36     -39.929 -12.062 -23.016  1.00720.00           H  
ATOM    638 3HD1 LEU A  36     -40.315 -10.982 -24.371  1.00720.00           H  
ATOM    639 1HD2 LEU A  36     -38.773 -12.564 -26.529  1.00720.00           H  
ATOM    640 2HD2 LEU A  36     -38.693 -10.799 -26.310  1.00720.00           H  
ATOM    641 3HD2 LEU A  36     -37.200 -11.768 -26.286  1.00720.00           H  
ATOM    642  N   LEU A  37     -35.130  -9.569 -22.170  1.00400.00           N  
ATOM    643  CA  LEU A  37     -34.503  -8.464 -21.434  1.00400.00           C  
ATOM    644  C   LEU A  37     -33.393  -7.791 -22.263  1.00400.00           C  
ATOM    645  O   LEU A  37     -32.356  -8.401 -22.494  1.00400.00           O  
ATOM    646  CB  LEU A  37     -33.877  -8.979 -20.131  1.00600.00           C  
ATOM    647  CG  LEU A  37     -33.250  -7.931 -19.216  1.00600.00           C  
ATOM    648  CD1 LEU A  37     -34.334  -7.028 -18.649  1.00600.00           C  
ATOM    649  CD2 LEU A  37     -32.466  -8.638 -18.123  1.00600.00           C  
ATOM    650  H   LEU A  37     -35.246 -10.462 -21.704  1.00480.00           H  
ATOM    651  HA  LEU A  37     -35.273  -7.747 -21.176  1.00480.00           H  
ATOM    652 1HB  LEU A  37     -34.643  -9.506 -19.563  1.00720.00           H  
ATOM    653 2HB  LEU A  37     -33.085  -9.677 -20.372  1.00720.00           H  
ATOM    654  HG  LEU A  37     -32.572  -7.308 -19.795  1.00720.00           H  
ATOM    655 1HD1 LEU A  37     -33.881  -6.272 -18.007  1.00720.00           H  
ATOM    656 2HD1 LEU A  37     -34.870  -6.538 -19.459  1.00720.00           H  
ATOM    657 3HD1 LEU A  37     -35.032  -7.625 -18.068  1.00720.00           H  
ATOM    658 1HD2 LEU A  37     -31.999  -7.895 -17.475  1.00720.00           H  
ATOM    659 2HD2 LEU A  37     -33.133  -9.263 -17.535  1.00720.00           H  
ATOM    660 3HD2 LEU A  37     -31.694  -9.258 -18.576  1.00720.00           H  
ATOM    661  N   PRO A  38     -33.591  -6.529 -22.701  1.00400.00           N  
ATOM    662  CA  PRO A  38     -32.681  -5.685 -23.496  1.00400.00           C  
ATOM    663  C   PRO A  38     -31.255  -5.656 -22.944  1.00400.00           C  
ATOM    664  O   PRO A  38     -30.292  -5.488 -23.695  1.00400.00           O  
ATOM    665  CB  PRO A  38     -33.321  -4.297 -23.386  1.00600.00           C  
ATOM    666  CG  PRO A  38     -34.770  -4.575 -23.219  1.00600.00           C  
ATOM    667  CD  PRO A  38     -34.816  -5.790 -22.339  1.00600.00           C  
ATOM    668  HA  PRO A  38     -32.684  -6.036 -24.537  1.00480.00           H  
ATOM    669 1HB  PRO A  38     -32.889  -3.747 -22.539  1.00720.00           H  
ATOM    670 2HB  PRO A  38     -33.103  -3.712 -24.293  1.00720.00           H  
ATOM    671 1HG  PRO A  38     -35.276  -3.707 -22.770  1.00720.00           H  
ATOM    672 2HG  PRO A  38     -35.239  -4.746 -24.198  1.00720.00           H  
ATOM    673 1HD  PRO A  38     -34.787  -5.498 -21.281  1.00720.00           H  
ATOM    674 2HD  PRO A  38     -35.709  -6.382 -22.583  1.00720.00           H  
ATOM    675  N   ARG A  39     -31.124  -5.805 -21.633  1.00400.00           N  
ATOM    676  CA  ARG A  39     -29.834  -5.849 -20.974  1.00400.00           C  
ATOM    677  C   ARG A  39     -29.662  -7.204 -20.304  1.00400.00           C  
ATOM    678  O   ARG A  39     -29.608  -7.302 -19.079  1.00400.00           O  
ATOM    679  CB  ARG A  39     -29.721  -4.722 -19.971  1.00600.00           C  
ATOM    680  CG  ARG A  39     -29.753  -3.355 -20.628  1.00600.00           C  
ATOM    681  CD  ARG A  39     -28.524  -3.112 -21.427  1.00600.00           C  
ATOM    682  NE  ARG A  39     -28.531  -1.798 -22.042  1.00600.00           N  
ATOM    683  CZ  ARG A  39     -29.030  -1.529 -23.266  1.00600.00           C  
ATOM    684  NH1 ARG A  39     -29.549  -2.492 -23.999  1.00600.00           N  
ATOM    685  NH2 ARG A  39     -28.994  -0.292 -23.734  1.00600.00           N  
ATOM    686  H   ARG A  39     -31.955  -5.905 -21.072  1.00480.00           H  
ATOM    687  HA  ARG A  39     -29.051  -5.727 -21.720  1.00480.00           H  
ATOM    688 1HB  ARG A  39     -30.539  -4.776 -19.253  1.00720.00           H  
ATOM    689 2HB  ARG A  39     -28.787  -4.810 -19.419  1.00720.00           H  
ATOM    690 1HG  ARG A  39     -30.612  -3.283 -21.296  1.00720.00           H  
ATOM    691 2HG  ARG A  39     -29.820  -2.581 -19.863  1.00720.00           H  
ATOM    692 1HD  ARG A  39     -27.651  -3.181 -20.779  1.00720.00           H  
ATOM    693 2HD  ARG A  39     -28.444  -3.857 -22.219  1.00720.00           H  
ATOM    694  HE  ARG A  39     -28.142  -1.030 -21.512  1.00720.00           H  
ATOM    695 1HH1 ARG A  39     -29.580  -3.444 -23.653  1.00720.00           H  
ATOM    696 2HH1 ARG A  39     -29.916  -2.284 -24.916  1.00720.00           H  
ATOM    697 1HH2 ARG A  39     -28.596   0.450 -23.176  1.00720.00           H  
ATOM    698 2HH2 ARG A  39     -29.364  -0.089 -24.651  1.00720.00           H  
ATOM    699  N   ARG A  40     -29.593  -8.246 -21.135  1.00400.00           N  
ATOM    700  CA  ARG A  40     -29.502  -9.628 -20.684  1.00400.00           C  
ATOM    701  C   ARG A  40     -28.488  -9.873 -19.588  1.00400.00           C  
ATOM    702  O   ARG A  40     -27.281  -9.751 -19.798  1.00400.00           O  
ATOM    703  CB  ARG A  40     -29.127 -10.536 -21.844  1.00600.00           C  
ATOM    704  CG  ARG A  40     -30.188 -10.720 -22.905  1.00600.00           C  
ATOM    705  CD  ARG A  40     -29.713 -11.581 -24.014  1.00600.00           C  
ATOM    706  NE  ARG A  40     -30.771 -11.843 -24.975  1.00600.00           N  
ATOM    707  CZ  ARG A  40     -30.609 -12.425 -26.176  1.00600.00           C  
ATOM    708  NH1 ARG A  40     -29.418 -12.793 -26.592  1.00600.00           N  
ATOM    709  NH2 ARG A  40     -31.677 -12.616 -26.925  1.00600.00           N  
ATOM    710  H   ARG A  40     -29.630  -8.072 -22.129  1.00480.00           H  
ATOM    711  HA  ARG A  40     -30.484  -9.923 -20.316  1.00480.00           H  
ATOM    712 1HB  ARG A  40     -28.245 -10.134 -22.337  1.00720.00           H  
ATOM    713 2HB  ARG A  40     -28.868 -11.522 -21.463  1.00720.00           H  
ATOM    714 1HG  ARG A  40     -31.059 -11.195 -22.465  1.00720.00           H  
ATOM    715 2HG  ARG A  40     -30.468  -9.752 -23.319  1.00720.00           H  
ATOM    716 1HD  ARG A  40     -28.893 -11.089 -24.535  1.00720.00           H  
ATOM    717 2HD  ARG A  40     -29.369 -12.534 -23.615  1.00720.00           H  
ATOM    718  HE  ARG A  40     -31.719 -11.589 -24.721  1.00720.00           H  
ATOM    719 1HH1 ARG A  40     -28.609 -12.638 -26.007  1.00720.00           H  
ATOM    720 2HH1 ARG A  40     -29.311 -13.228 -27.497  1.00720.00           H  
ATOM    721 1HH2 ARG A  40     -32.581 -12.328 -26.567  1.00720.00           H  
ATOM    722 2HH2 ARG A  40     -31.595 -13.049 -27.833  1.00720.00           H  
ATOM    723  N   SER A  41     -28.988 -10.320 -18.436  1.00400.00           N  
ATOM    724  CA  SER A  41     -28.151 -10.690 -17.301  1.00400.00           C  
ATOM    725  C   SER A  41     -27.369 -11.977 -17.591  1.00400.00           C  
ATOM    726  O   SER A  41     -26.386 -12.279 -16.913  1.00400.00           O  
ATOM    727  CB  SER A  41     -29.004 -10.853 -16.061  1.00600.00           C  
ATOM    728  OG  SER A  41     -29.857 -11.955 -16.183  1.00600.00           O  
ATOM    729  H   SER A  41     -29.990 -10.394 -18.339  1.00480.00           H  
ATOM    730  HA  SER A  41     -27.434  -9.887 -17.125  1.00480.00           H  
ATOM    731 1HB  SER A  41     -28.361 -10.981 -15.191  1.00720.00           H  
ATOM    732 2HB  SER A  41     -29.591  -9.950 -15.905  1.00720.00           H  
ATOM    733  HG  SER A  41     -30.297 -12.042 -15.335  1.00720.00           H  
ATOM    734  N   ASP A  42     -27.797 -12.704 -18.630  1.00342.21           N  
ATOM    735  CA  ASP A  42     -27.125 -13.904 -19.086  1.00312.57           C  
ATOM    736  C   ASP A  42     -25.730 -13.582 -19.611  1.00186.93           C  
ATOM    737  O   ASP A  42     -24.860 -14.446 -19.591  1.00215.29           O  
ATOM    738  CB  ASP A  42     -27.940 -14.610 -20.175  1.00468.86           C  
ATOM    739  CG  ASP A  42     -27.403 -16.005 -20.508  1.00468.86           C  
ATOM    740  OD1 ASP A  42     -27.380 -16.832 -19.626  1.00468.86           O  
ATOM    741  OD2 ASP A  42     -27.028 -16.234 -21.637  1.00468.86           O  
ATOM    742  H   ASP A  42     -28.627 -12.414 -19.124  1.00410.65           H  
ATOM    743  HA  ASP A  42     -27.026 -14.583 -18.240  1.00375.08           H  
ATOM    744 1HB  ASP A  42     -28.976 -14.703 -19.849  1.00562.63           H  
ATOM    745 2HB  ASP A  42     -27.934 -14.007 -21.083  1.00562.63           H  
ATOM    746  N   ILE A  43     -25.513 -12.348 -20.085  1.00135.58           N  
ATOM    747  CA  ILE A  43     -24.204 -11.943 -20.575  1.00124.88           C  
ATOM    748  C   ILE A  43     -23.206 -12.011 -19.431  1.00116.50           C  
ATOM    749  O   ILE A  43     -22.099 -12.542 -19.575  1.00133.94           O  
ATOM    750  CB  ILE A  43     -24.261 -10.521 -21.149  1.00187.32           C  
ATOM    751  CG1 ILE A  43     -25.118 -10.513 -22.419  1.00187.32           C  
ATOM    752  CG2 ILE A  43     -22.854 -10.016 -21.434  1.00187.32           C  
ATOM    753  CD1 ILE A  43     -25.481  -9.127 -22.898  1.00187.32           C  
ATOM    754  H   ILE A  43     -26.253 -11.655 -20.083  1.00162.70           H  
ATOM    755  HA  ILE A  43     -23.889 -12.632 -21.358  1.00149.86           H  
ATOM    756  HB  ILE A  43     -24.740  -9.859 -20.429  1.00224.78           H  
ATOM    757 1HG1 ILE A  43     -24.575 -11.021 -23.216  1.00224.78           H  
ATOM    758 2HG1 ILE A  43     -26.040 -11.062 -22.229  1.00224.78           H  
ATOM    759 1HG2 ILE A  43     -22.906  -9.003 -21.832  1.00224.78           H  
ATOM    760 2HG2 ILE A  43     -22.275 -10.014 -20.513  1.00224.78           H  
ATOM    761 3HG2 ILE A  43     -22.374 -10.668 -22.164  1.00224.78           H  
ATOM    762 1HD1 ILE A  43     -26.086  -9.200 -23.802  1.00224.78           H  
ATOM    763 2HD1 ILE A  43     -26.047  -8.611 -22.122  1.00224.78           H  
ATOM    764 3HD1 ILE A  43     -24.572  -8.568 -23.117  1.00224.78           H  
ATOM    765  N   ILE A  44     -23.630 -11.476 -18.290  1.00137.49           N  
ATOM    766  CA  ILE A  44     -22.853 -11.492 -17.069  1.00155.47           C  
ATOM    767  C   ILE A  44     -22.607 -12.917 -16.622  1.00126.01           C  
ATOM    768  O   ILE A  44     -21.484 -13.271 -16.266  1.00120.80           O  
ATOM    769  CB  ILE A  44     -23.576 -10.733 -15.955  1.00233.20           C  
ATOM    770  CG1 ILE A  44     -23.628  -9.243 -16.279  1.00233.20           C  
ATOM    771  CG2 ILE A  44     -22.880 -10.982 -14.640  1.00233.20           C  
ATOM    772  CD1 ILE A  44     -24.563  -8.472 -15.379  1.00233.20           C  
ATOM    773  H   ILE A  44     -24.544 -11.045 -18.268  1.00164.99           H  
ATOM    774  HA  ILE A  44     -21.892 -11.016 -17.257  1.00186.56           H  
ATOM    775  HB  ILE A  44     -24.603 -11.081 -15.880  1.00279.85           H  
ATOM    776 1HG1 ILE A  44     -22.628  -8.822 -16.183  1.00279.85           H  
ATOM    777 2HG1 ILE A  44     -23.958  -9.113 -17.310  1.00279.85           H  
ATOM    778 1HG2 ILE A  44     -23.401 -10.450 -13.845  1.00279.85           H  
ATOM    779 2HG2 ILE A  44     -22.882 -12.049 -14.426  1.00279.85           H  
ATOM    780 3HG2 ILE A  44     -21.854 -10.626 -14.708  1.00279.85           H  
ATOM    781 1HD1 ILE A  44     -24.555  -7.419 -15.662  1.00279.85           H  
ATOM    782 2HD1 ILE A  44     -25.575  -8.867 -15.480  1.00279.85           H  
ATOM    783 3HD1 ILE A  44     -24.236  -8.572 -14.344  1.00279.85           H  
ATOM    784  N   ALA A  45     -23.668 -13.729 -16.662  1.00126.38           N  
ATOM    785  CA  ALA A  45     -23.604 -15.136 -16.294  1.00127.41           C  
ATOM    786  C   ALA A  45     -22.531 -15.876 -17.088  1.00 86.91           C  
ATOM    787  O   ALA A  45     -21.794 -16.692 -16.530  1.00 83.99           O  
ATOM    788  CB  ALA A  45     -24.962 -15.783 -16.511  1.00191.12           C  
ATOM    789  H   ALA A  45     -24.564 -13.347 -16.944  1.00151.66           H  
ATOM    790  HA  ALA A  45     -23.346 -15.203 -15.244  1.00152.89           H  
ATOM    791 1HB  ALA A  45     -24.925 -16.826 -16.215  1.00229.34           H  
ATOM    792 2HB  ALA A  45     -25.709 -15.261 -15.912  1.00229.34           H  
ATOM    793 3HB  ALA A  45     -25.234 -15.723 -17.561  1.00229.34           H  
ATOM    794  N   ARG A  46     -22.429 -15.572 -18.380  1.00 75.72           N  
ATOM    795  CA  ARG A  46     -21.434 -16.204 -19.230  1.00 75.24           C  
ATOM    796  C   ARG A  46     -20.024 -15.822 -18.801  1.00 60.24           C  
ATOM    797  O   ARG A  46     -19.134 -16.672 -18.795  1.00 63.00           O  
ATOM    798  CB  ARG A  46     -21.660 -15.807 -20.676  1.00112.86           C  
ATOM    799  CG  ARG A  46     -22.934 -16.378 -21.269  1.00112.86           C  
ATOM    800  CD  ARG A  46     -23.186 -15.892 -22.644  1.00112.86           C  
ATOM    801  NE  ARG A  46     -24.538 -16.206 -23.067  1.00112.86           N  
ATOM    802  CZ  ARG A  46     -25.000 -16.145 -24.327  1.00112.86           C  
ATOM    803  NH1 ARG A  46     -24.201 -15.831 -25.324  1.00112.86           N  
ATOM    804  NH2 ARG A  46     -26.276 -16.404 -24.535  1.00112.86           N  
ATOM    805  H   ARG A  46     -23.080 -14.915 -18.793  1.00 90.86           H  
ATOM    806  HA  ARG A  46     -21.544 -17.285 -19.146  1.00 90.29           H  
ATOM    807 1HB  ARG A  46     -21.707 -14.723 -20.760  1.00135.43           H  
ATOM    808 2HB  ARG A  46     -20.825 -16.150 -21.287  1.00135.43           H  
ATOM    809 1HG  ARG A  46     -22.837 -17.462 -21.319  1.00135.43           H  
ATOM    810 2HG  ARG A  46     -23.788 -16.133 -20.647  1.00135.43           H  
ATOM    811 1HD  ARG A  46     -23.057 -14.812 -22.683  1.00135.43           H  
ATOM    812 2HD  ARG A  46     -22.492 -16.369 -23.333  1.00135.43           H  
ATOM    813  HE  ARG A  46     -25.218 -16.437 -22.347  1.00135.43           H  
ATOM    814 1HH1 ARG A  46     -23.226 -15.635 -25.148  1.00135.43           H  
ATOM    815 2HH1 ARG A  46     -24.563 -15.789 -26.265  1.00135.43           H  
ATOM    816 1HH2 ARG A  46     -26.862 -16.623 -23.735  1.00135.43           H  
ATOM    817 2HH2 ARG A  46     -26.660 -16.367 -25.467  1.00135.43           H  
ATOM    818  N   GLN A  47     -19.828 -14.558 -18.405  1.00 66.15           N  
ATOM    819  CA  GLN A  47     -18.517 -14.103 -17.942  1.00 85.49           C  
ATOM    820  C   GLN A  47     -18.159 -14.710 -16.583  1.00 67.01           C  
ATOM    821  O   GLN A  47     -16.990 -15.006 -16.319  1.00 73.56           O  
ATOM    822  CB  GLN A  47     -18.484 -12.576 -17.857  1.00128.23           C  
ATOM    823  CG  GLN A  47     -18.606 -11.879 -19.203  1.00128.23           C  
ATOM    824  CD  GLN A  47     -17.469 -12.216 -20.155  1.00128.23           C  
ATOM    825  OE1 GLN A  47     -16.285 -12.129 -19.814  1.00128.23           O  
ATOM    826  NE2 GLN A  47     -17.827 -12.603 -21.375  1.00128.23           N  
ATOM    827  H   GLN A  47     -20.596 -13.893 -18.463  1.00 79.38           H  
ATOM    828  HA  GLN A  47     -17.767 -14.425 -18.663  1.00102.59           H  
ATOM    829 1HB  GLN A  47     -19.301 -12.228 -17.225  1.00153.88           H  
ATOM    830 2HB  GLN A  47     -17.552 -12.255 -17.393  1.00153.88           H  
ATOM    831 1HG  GLN A  47     -19.541 -12.184 -19.670  1.00153.88           H  
ATOM    832 2HG  GLN A  47     -18.606 -10.801 -19.041  1.00153.88           H  
ATOM    833 1HE2 GLN A  47     -17.128 -12.836 -22.052  1.00153.88           H  
ATOM    834 2HE2 GLN A  47     -18.796 -12.660 -21.618  1.00153.88           H  
ATOM    835  N   LEU A  48     -19.171 -14.929 -15.738  1.00 65.81           N  
ATOM    836  CA  LEU A  48     -18.969 -15.575 -14.446  1.00 79.64           C  
ATOM    837  C   LEU A  48     -18.455 -17.002 -14.648  1.00 54.86           C  
ATOM    838  O   LEU A  48     -17.520 -17.433 -13.965  1.00 57.19           O  
ATOM    839  CB  LEU A  48     -20.294 -15.572 -13.655  1.00119.46           C  
ATOM    840  CG  LEU A  48     -20.751 -14.199 -13.129  1.00119.46           C  
ATOM    841  CD1 LEU A  48     -22.181 -14.274 -12.624  1.00119.46           C  
ATOM    842  CD2 LEU A  48     -19.842 -13.793 -11.989  1.00119.46           C  
ATOM    843  H   LEU A  48     -20.103 -14.628 -15.994  1.00 78.97           H  
ATOM    844  HA  LEU A  48     -18.222 -15.012 -13.887  1.00 95.57           H  
ATOM    845 1HB  LEU A  48     -21.084 -15.960 -14.292  1.00143.35           H  
ATOM    846 2HB  LEU A  48     -20.187 -16.236 -12.797  1.00143.35           H  
ATOM    847  HG  LEU A  48     -20.698 -13.458 -13.925  1.00143.35           H  
ATOM    848 1HD1 LEU A  48     -22.484 -13.299 -12.243  1.00143.35           H  
ATOM    849 2HD1 LEU A  48     -22.842 -14.564 -13.433  1.00143.35           H  
ATOM    850 3HD1 LEU A  48     -22.244 -15.008 -11.832  1.00143.35           H  
ATOM    851 1HD2 LEU A  48     -20.153 -12.823 -11.606  1.00143.35           H  
ATOM    852 2HD2 LEU A  48     -19.909 -14.532 -11.196  1.00143.35           H  
ATOM    853 3HD2 LEU A  48     -18.816 -13.738 -12.346  1.00143.35           H  
ATOM    854  N   GLU A  49     -19.035 -17.708 -15.624  1.00 52.09           N  
ATOM    855  CA  GLU A  49     -18.593 -19.057 -15.958  1.00 66.92           C  
ATOM    856  C   GLU A  49     -17.258 -19.064 -16.678  1.00 52.09           C  
ATOM    857  O   GLU A  49     -16.450 -19.974 -16.468  1.00 60.82           O  
ATOM    858  CB  GLU A  49     -19.630 -19.768 -16.817  1.00100.38           C  
ATOM    859  CG  GLU A  49     -20.894 -20.138 -16.075  1.00100.38           C  
ATOM    860  CD  GLU A  49     -20.631 -21.103 -14.946  1.00100.38           C  
ATOM    861  OE1 GLU A  49     -19.746 -21.919 -15.074  1.00100.38           O  
ATOM    862  OE2 GLU A  49     -21.332 -21.038 -13.963  1.00100.38           O  
ATOM    863  H   GLU A  49     -19.819 -17.309 -16.129  1.00 62.51           H  
ATOM    864  HA  GLU A  49     -18.476 -19.615 -15.030  1.00 80.30           H  
ATOM    865 1HB  GLU A  49     -19.912 -19.127 -17.652  1.00120.46           H  
ATOM    866 2HB  GLU A  49     -19.201 -20.680 -17.233  1.00120.46           H  
ATOM    867 1HG  GLU A  49     -21.338 -19.229 -15.673  1.00120.46           H  
ATOM    868 2HG  GLU A  49     -21.600 -20.581 -16.775  1.00120.46           H  
ATOM    869  N   LEU A  50     -17.023 -18.046 -17.514  1.00 55.04           N  
ATOM    870  CA  LEU A  50     -15.763 -17.939 -18.221  1.00 86.23           C  
ATOM    871  C   LEU A  50     -14.620 -17.979 -17.257  1.00 72.70           C  
ATOM    872  O   LEU A  50     -13.780 -18.866 -17.360  1.00 92.82           O  
ATOM    873  CB  LEU A  50     -15.678 -16.639 -19.024  1.00129.34           C  
ATOM    874  CG  LEU A  50     -14.321 -16.391 -19.705  1.00129.34           C  
ATOM    875  CD1 LEU A  50     -14.040 -17.499 -20.712  1.00129.34           C  
ATOM    876  CD2 LEU A  50     -14.338 -15.027 -20.373  1.00129.34           C  
ATOM    877  H   LEU A  50     -17.733 -17.347 -17.677  1.00 66.05           H  
ATOM    878  HA  LEU A  50     -15.673 -18.780 -18.903  1.00103.48           H  
ATOM    879 1HB  LEU A  50     -16.442 -16.660 -19.800  1.00155.21           H  
ATOM    880 2HB  LEU A  50     -15.877 -15.796 -18.367  1.00155.21           H  
ATOM    881  HG  LEU A  50     -13.530 -16.414 -18.954  1.00155.21           H  
ATOM    882 1HD1 LEU A  50     -13.072 -17.325 -21.182  1.00155.21           H  
ATOM    883 2HD1 LEU A  50     -14.027 -18.462 -20.203  1.00155.21           H  
ATOM    884 3HD1 LEU A  50     -14.818 -17.502 -21.475  1.00155.21           H  
ATOM    885 1HD2 LEU A  50     -13.375 -14.841 -20.848  1.00155.21           H  
ATOM    886 2HD2 LEU A  50     -15.125 -15.003 -21.126  1.00155.21           H  
ATOM    887 3HD2 LEU A  50     -14.528 -14.258 -19.624  1.00155.21           H  
ATOM    888  N   VAL A  51     -14.610 -17.051 -16.305  1.00 60.67           N  
ATOM    889  CA  VAL A  51     -13.549 -16.973 -15.309  1.00 80.51           C  
ATOM    890  C   VAL A  51     -13.479 -18.203 -14.423  1.00 56.88           C  
ATOM    891  O   VAL A  51     -12.380 -18.655 -14.090  1.00 73.36           O  
ATOM    892  CB  VAL A  51     -13.701 -15.714 -14.458  1.00120.77           C  
ATOM    893  CG1 VAL A  51     -12.739 -15.753 -13.282  1.00120.77           C  
ATOM    894  CG2 VAL A  51     -13.385 -14.521 -15.339  1.00120.77           C  
ATOM    895  H   VAL A  51     -15.356 -16.363 -16.283  1.00 72.80           H  
ATOM    896  HA  VAL A  51     -12.602 -16.890 -15.837  1.00 96.61           H  
ATOM    897  HB  VAL A  51     -14.718 -15.644 -14.067  1.00144.92           H  
ATOM    898 1HG1 VAL A  51     -12.848 -14.845 -12.688  1.00144.92           H  
ATOM    899 2HG1 VAL A  51     -12.959 -16.622 -12.662  1.00144.92           H  
ATOM    900 3HG1 VAL A  51     -11.721 -15.819 -13.658  1.00144.92           H  
ATOM    901 1HG2 VAL A  51     -13.468 -13.611 -14.758  1.00144.92           H  
ATOM    902 2HG2 VAL A  51     -12.366 -14.612 -15.716  1.00144.92           H  
ATOM    903 3HG2 VAL A  51     -14.082 -14.487 -16.178  1.00144.92           H  
ATOM    904  N   GLU A  52     -14.642 -18.749 -14.042  1.00 44.27           N  
ATOM    905  CA  GLU A  52     -14.665 -19.982 -13.261  1.00 64.87           C  
ATOM    906  C   GLU A  52     -13.671 -21.010 -13.785  1.00 67.71           C  
ATOM    907  O   GLU A  52     -12.889 -21.554 -13.004  1.00 90.50           O  
ATOM    908  CB  GLU A  52     -16.073 -20.595 -13.249  1.00 97.31           C  
ATOM    909  CG  GLU A  52     -16.239 -21.778 -12.300  1.00 97.31           C  
ATOM    910  CD  GLU A  52     -15.847 -23.105 -12.904  1.00 97.31           C  
ATOM    911  OE1 GLU A  52     -16.110 -23.321 -14.065  1.00 97.31           O  
ATOM    912  OE2 GLU A  52     -15.285 -23.908 -12.196  1.00 97.31           O  
ATOM    913  H   GLU A  52     -15.527 -18.326 -14.295  1.00 53.12           H  
ATOM    914  HA  GLU A  52     -14.387 -19.744 -12.241  1.00 77.84           H  
ATOM    915 1HB  GLU A  52     -16.805 -19.837 -12.976  1.00116.77           H  
ATOM    916 2HB  GLU A  52     -16.323 -20.950 -14.246  1.00116.77           H  
ATOM    917 1HG  GLU A  52     -15.632 -21.608 -11.412  1.00116.77           H  
ATOM    918 2HG  GLU A  52     -17.279 -21.833 -11.985  1.00116.77           H  
ATOM    919  N   SER A  53     -13.651 -21.226 -15.104  1.00 72.25           N  
ATOM    920  CA  SER A  53     -12.716 -22.184 -15.689  1.00121.84           C  
ATOM    921  C   SER A  53     -11.471 -21.554 -16.325  1.00127.84           C  
ATOM    922  O   SER A  53     -10.423 -22.196 -16.400  1.00176.36           O  
ATOM    923  CB  SER A  53     -13.429 -23.002 -16.743  1.00182.76           C  
ATOM    924  OG  SER A  53     -13.821 -22.201 -17.824  1.00182.76           O  
ATOM    925  H   SER A  53     -14.332 -20.747 -15.690  1.00 86.70           H  
ATOM    926  HA  SER A  53     -12.387 -22.856 -14.893  1.00146.21           H  
ATOM    927 1HB  SER A  53     -12.773 -23.800 -17.092  1.00219.31           H  
ATOM    928 2HB  SER A  53     -14.308 -23.469 -16.298  1.00219.31           H  
ATOM    929  HG  SER A  53     -14.339 -21.483 -17.447  1.00219.31           H  
ATOM    930  N   TYR A  54     -11.591 -20.319 -16.804  1.00113.41           N  
ATOM    931  CA  TYR A  54     -10.499 -19.622 -17.484  1.00169.76           C  
ATOM    932  C   TYR A  54      -9.372 -19.245 -16.543  1.00154.19           C  
ATOM    933  O   TYR A  54      -8.208 -19.542 -16.819  1.00213.89           O  
ATOM    934  CB  TYR A  54     -11.047 -18.393 -18.223  1.00254.64           C  
ATOM    935  CG  TYR A  54     -10.032 -17.549 -18.955  1.00254.64           C  
ATOM    936  CD1 TYR A  54      -9.343 -18.064 -20.043  1.00254.64           C  
ATOM    937  CD2 TYR A  54      -9.818 -16.240 -18.557  1.00254.64           C  
ATOM    938  CE1 TYR A  54      -8.430 -17.274 -20.719  1.00254.64           C  
ATOM    939  CE2 TYR A  54      -8.908 -15.450 -19.231  1.00254.64           C  
ATOM    940  CZ  TYR A  54      -8.213 -15.963 -20.306  1.00254.64           C  
ATOM    941  OH  TYR A  54      -7.309 -15.171 -20.978  1.00254.64           O  
ATOM    942  H   TYR A  54     -12.466 -19.836 -16.712  1.00136.09           H  
ATOM    943  HA  TYR A  54     -10.082 -20.302 -18.228  1.00203.71           H  
ATOM    944 1HB  TYR A  54     -11.789 -18.724 -18.952  1.00305.57           H  
ATOM    945 2HB  TYR A  54     -11.558 -17.749 -17.513  1.00305.57           H  
ATOM    946  HD1 TYR A  54      -9.520 -19.090 -20.364  1.00305.57           H  
ATOM    947  HD2 TYR A  54     -10.372 -15.833 -17.713  1.00305.57           H  
ATOM    948  HE1 TYR A  54      -7.885 -17.678 -21.572  1.00305.57           H  
ATOM    949  HE2 TYR A  54      -8.741 -14.420 -18.915  1.00305.57           H  
ATOM    950  HH  TYR A  54      -6.934 -15.664 -21.713  1.00305.57           H  
ATOM    951  N   GLN A  55      -9.697 -18.570 -15.443  1.00131.94           N  
ATOM    952  CA  GLN A  55      -8.668 -18.207 -14.485  1.00198.04           C  
ATOM    953  C   GLN A  55      -8.706 -19.123 -13.273  1.00174.00           C  
ATOM    954  O   GLN A  55      -7.929 -18.935 -12.339  1.00219.18           O  
ATOM    955  CB  GLN A  55      -8.794 -16.746 -14.050  1.00297.06           C  
ATOM    956  CG  GLN A  55      -8.560 -15.759 -15.178  1.00297.06           C  
ATOM    957  CD  GLN A  55      -8.600 -14.302 -14.751  1.00297.06           C  
ATOM    958  OE1 GLN A  55      -9.439 -13.883 -13.948  1.00297.06           O  
ATOM    959  NE2 GLN A  55      -7.675 -13.521 -15.300  1.00297.06           N  
ATOM    960  H   GLN A  55     -10.663 -18.344 -15.237  1.00158.33           H  
ATOM    961  HA  GLN A  55      -7.695 -18.334 -14.960  1.00237.65           H  
ATOM    962 1HB  GLN A  55      -9.788 -16.574 -13.643  1.00356.47           H  
ATOM    963 2HB  GLN A  55      -8.074 -16.537 -13.258  1.00356.47           H  
ATOM    964 1HG  GLN A  55      -7.587 -15.957 -15.627  1.00356.47           H  
ATOM    965 2HG  GLN A  55      -9.346 -15.907 -15.909  1.00356.47           H  
ATOM    966 1HE2 GLN A  55      -7.630 -12.543 -15.077  1.00356.47           H  
ATOM    967 2HE2 GLN A  55      -7.016 -13.908 -15.946  1.00356.47           H  
ATOM    968  N   LEU A  56      -9.611 -20.111 -13.305  1.00156.05           N  
ATOM    969  CA  LEU A  56      -9.769 -21.080 -12.228  1.00199.23           C  
ATOM    970  C   LEU A  56     -10.201 -20.405 -10.937  1.00179.24           C  
ATOM    971  O   LEU A  56      -9.437 -20.375  -9.962  1.00269.73           O  
ATOM    972  CB  LEU A  56      -8.477 -21.872 -12.018  1.00298.84           C  
ATOM    973  CG  LEU A  56      -7.971 -22.636 -13.251  1.00298.84           C  
ATOM    974  CD1 LEU A  56      -6.643 -23.302 -12.925  1.00298.84           C  
ATOM    975  CD2 LEU A  56      -9.013 -23.662 -13.667  1.00298.84           C  
ATOM    976  H   LEU A  56     -10.213 -20.200 -14.106  1.00187.26           H  
ATOM    977  HA  LEU A  56     -10.553 -21.784 -12.518  1.00239.08           H  
ATOM    978 1HB  LEU A  56      -7.686 -21.200 -11.691  1.00358.61           H  
ATOM    979 2HB  LEU A  56      -8.647 -22.603 -11.227  1.00358.61           H  
ATOM    980  HG  LEU A  56      -7.804 -21.937 -14.071  1.00358.61           H  
ATOM    981 1HD1 LEU A  56      -6.282 -23.837 -13.803  1.00358.61           H  
ATOM    982 2HD1 LEU A  56      -5.915 -22.544 -12.637  1.00358.61           H  
ATOM    983 3HD1 LEU A  56      -6.782 -24.004 -12.104  1.00358.61           H  
ATOM    984 1HD2 LEU A  56      -8.659 -24.202 -14.546  1.00358.61           H  
ATOM    985 2HD2 LEU A  56      -9.178 -24.366 -12.851  1.00358.61           H  
ATOM    986 3HD2 LEU A  56      -9.949 -23.156 -13.905  1.00358.61           H  
ATOM    987  N   ALA A  57     -11.416 -19.853 -10.932  1.00158.04           N  
ATOM    988  CA  ALA A  57     -11.945 -19.170  -9.746  1.00225.27           C  
ATOM    989  C   ALA A  57     -11.861 -20.073  -8.512  1.00175.50           C  
ATOM    990  O   ALA A  57     -12.101 -21.278  -8.590  1.00261.68           O  
ATOM    991  CB  ALA A  57     -13.386 -18.732  -9.963  1.00337.91           C  
ATOM    992  H   ALA A  57     -11.975 -19.921 -11.784  1.00189.65           H  
ATOM    993  HA  ALA A  57     -11.332 -18.290  -9.562  1.00270.32           H  
ATOM    994 1HB  ALA A  57     -13.743 -18.206  -9.077  1.00405.49           H  
ATOM    995 2HB  ALA A  57     -13.439 -18.066 -10.825  1.00405.49           H  
ATOM    996 3HB  ALA A  57     -14.008 -19.607 -10.138  1.00405.49           H  
ATOM    997  N   ALA A  58     -11.526 -19.462  -7.374  1.00132.41           N  
ATOM    998  CA  ALA A  58     -11.367 -20.172  -6.107  1.00152.85           C  
ATOM    999  C   ALA A  58     -12.661 -20.847  -5.657  1.00 86.90           C  
ATOM   1000  O   ALA A  58     -13.764 -20.367  -5.925  1.00145.63           O  
ATOM   1001  CB  ALA A  58     -10.870 -19.216  -5.037  1.00229.27           C  
ATOM   1002  H   ALA A  58     -11.359 -18.466  -7.391  1.00158.89           H  
ATOM   1003  HA  ALA A  58     -10.620 -20.954  -6.253  1.00183.42           H  
ATOM   1004 1HB  ALA A  58     -10.721 -19.756  -4.103  1.00275.13           H  
ATOM   1005 2HB  ALA A  58      -9.926 -18.776  -5.357  1.00275.13           H  
ATOM   1006 3HB  ALA A  58     -11.600 -18.426  -4.887  1.00275.13           H  
ATOM   1007  N   GLU A  59     -12.497 -21.970  -4.966  1.00 69.78           N  
ATOM   1008  CA  GLU A  59     -13.599 -22.799  -4.497  1.00 98.04           C  
ATOM   1009  C   GLU A  59     -13.805 -22.691  -2.988  1.00 83.78           C  
ATOM   1010  O   GLU A  59     -12.970 -23.146  -2.200  1.00111.53           O  
ATOM   1011  CB  GLU A  59     -13.310 -24.239  -4.909  1.00147.06           C  
ATOM   1012  CG  GLU A  59     -13.283 -24.431  -6.418  1.00147.06           C  
ATOM   1013  CD  GLU A  59     -12.724 -25.756  -6.831  1.00147.06           C  
ATOM   1014  OE1 GLU A  59     -11.700 -26.122  -6.301  1.00147.06           O  
ATOM   1015  OE2 GLU A  59     -13.297 -26.396  -7.680  1.00147.06           O  
ATOM   1016  H   GLU A  59     -11.554 -22.278  -4.775  1.00 83.74           H  
ATOM   1017  HA  GLU A  59     -14.514 -22.466  -4.990  1.00117.65           H  
ATOM   1018 1HB  GLU A  59     -12.343 -24.547  -4.511  1.00176.47           H  
ATOM   1019 2HB  GLU A  59     -14.067 -24.903  -4.495  1.00176.47           H  
ATOM   1020 1HG  GLU A  59     -14.299 -24.344  -6.803  1.00176.47           H  
ATOM   1021 2HG  GLU A  59     -12.687 -23.637  -6.866  1.00176.47           H  
ATOM   1022  N   TYR A  60     -14.933 -22.105  -2.601  1.00 64.98           N  
ATOM   1023  CA  TYR A  60     -15.302 -21.858  -1.205  1.00 60.62           C  
ATOM   1024  C   TYR A  60     -16.821 -21.826  -1.033  1.00 63.09           C  
ATOM   1025  O   TYR A  60     -17.551 -22.008  -2.003  1.00 71.87           O  
ATOM   1026  CB  TYR A  60     -14.612 -20.592  -0.701  1.00 90.93           C  
ATOM   1027  CG  TYR A  60     -14.829 -19.370  -1.550  1.00 90.93           C  
ATOM   1028  CD1 TYR A  60     -15.862 -18.489  -1.295  1.00 90.93           C  
ATOM   1029  CD2 TYR A  60     -13.952 -19.132  -2.593  1.00 90.93           C  
ATOM   1030  CE1 TYR A  60     -16.015 -17.367  -2.090  1.00 90.93           C  
ATOM   1031  CE2 TYR A  60     -14.107 -18.022  -3.384  1.00 90.93           C  
ATOM   1032  CZ  TYR A  60     -15.127 -17.145  -3.138  1.00 90.93           C  
ATOM   1033  OH  TYR A  60     -15.265 -16.051  -3.945  1.00 90.93           O  
ATOM   1034  H   TYR A  60     -15.569 -21.785  -3.320  1.00 77.98           H  
ATOM   1035  HA  TYR A  60     -14.932 -22.681  -0.600  1.00 72.74           H  
ATOM   1036 1HB  TYR A  60     -14.958 -20.365   0.308  1.00109.12           H  
ATOM   1037 2HB  TYR A  60     -13.539 -20.770  -0.639  1.00109.12           H  
ATOM   1038  HD1 TYR A  60     -16.544 -18.684  -0.471  1.00109.12           H  
ATOM   1039  HD2 TYR A  60     -13.136 -19.827  -2.788  1.00109.12           H  
ATOM   1040  HE1 TYR A  60     -16.822 -16.664  -1.901  1.00109.12           H  
ATOM   1041  HE2 TYR A  60     -13.423 -17.833  -4.208  1.00109.12           H  
ATOM   1042  HH  TYR A  60     -16.162 -15.723  -3.876  1.00109.12           H  
ATOM   1043  N   SER A  61     -17.285 -21.679   0.212  1.00 68.17           N  
ATOM   1044  CA  SER A  61     -18.718 -21.711   0.543  1.00 83.08           C  
ATOM   1045  C   SER A  61     -19.602 -20.809  -0.296  1.00 72.52           C  
ATOM   1046  O   SER A  61     -19.259 -19.658  -0.564  1.00 71.27           O  
ATOM   1047  CB  SER A  61     -18.935 -21.313   1.988  1.00124.62           C  
ATOM   1048  OG  SER A  61     -20.310 -21.213   2.268  1.00124.62           O  
ATOM   1049  H   SER A  61     -16.621 -21.542   0.961  1.00 81.80           H  
ATOM   1050  HA  SER A  61     -19.065 -22.736   0.409  1.00 99.70           H  
ATOM   1051 1HB  SER A  61     -18.477 -22.052   2.645  1.00149.54           H  
ATOM   1052 2HB  SER A  61     -18.449 -20.357   2.180  1.00149.54           H  
ATOM   1053  HG  SER A  61     -20.650 -22.112   2.236  1.00149.54           H  
ATOM   1054  N   GLY A  62     -20.787 -21.333  -0.626  1.00 90.41           N  
ATOM   1055  CA  GLY A  62     -21.806 -20.642  -1.415  1.00 96.13           C  
ATOM   1056  C   GLY A  62     -22.348 -19.387  -0.734  1.00 83.09           C  
ATOM   1057  O   GLY A  62     -22.860 -18.480  -1.395  1.00115.34           O  
ATOM   1058  H   GLY A  62     -20.982 -22.280  -0.334  1.00108.49           H  
ATOM   1059 1HA  GLY A  62     -21.392 -20.381  -2.380  1.00115.36           H  
ATOM   1060 2HA  GLY A  62     -22.629 -21.328  -1.607  1.00115.36           H  
ATOM   1061  N   THR A  63     -22.176 -19.305   0.589  1.00 68.14           N  
ATOM   1062  CA  THR A  63     -22.608 -18.142   1.349  1.00 66.52           C  
ATOM   1063  C   THR A  63     -21.729 -16.935   1.032  1.00 50.73           C  
ATOM   1064  O   THR A  63     -22.118 -15.792   1.275  1.00 54.99           O  
ATOM   1065  CB  THR A  63     -22.565 -18.432   2.861  1.00 99.78           C  
ATOM   1066  OG1 THR A  63     -21.224 -18.767   3.249  1.00 99.78           O  
ATOM   1067  CG2 THR A  63     -23.490 -19.586   3.207  1.00 99.78           C  
ATOM   1068  H   THR A  63     -21.735 -20.067   1.091  1.00 81.77           H  
ATOM   1069  HA  THR A  63     -23.634 -17.902   1.068  1.00 79.82           H  
ATOM   1070  HB  THR A  63     -22.879 -17.543   3.407  1.00119.74           H  
ATOM   1071  HG1 THR A  63     -20.965 -19.600   2.840  1.00119.74           H  
ATOM   1072 1HG2 THR A  63     -23.450 -19.776   4.281  1.00119.74           H  
ATOM   1073 2HG2 THR A  63     -24.511 -19.333   2.922  1.00119.74           H  
ATOM   1074 3HG2 THR A  63     -23.175 -20.480   2.670  1.00119.74           H  
ATOM   1075  N   GLU A  64     -20.549 -17.202   0.477  1.00 44.18           N  
ATOM   1076  CA  GLU A  64     -19.610 -16.182   0.077  1.00 36.33           C  
ATOM   1077  C   GLU A  64     -19.551 -16.080  -1.456  1.00 30.88           C  
ATOM   1078  O   GLU A  64     -19.380 -14.981  -1.993  1.00 27.68           O  
ATOM   1079  CB  GLU A  64     -18.237 -16.493   0.666  1.00 54.49           C  
ATOM   1080  CG  GLU A  64     -18.167 -16.470   2.188  1.00 54.49           C  
ATOM   1081  CD  GLU A  64     -18.366 -15.105   2.808  1.00 54.49           C  
ATOM   1082  OE1 GLU A  64     -18.036 -14.115   2.195  1.00 54.49           O  
ATOM   1083  OE2 GLU A  64     -18.845 -15.057   3.915  1.00 54.49           O  
ATOM   1084  H   GLU A  64     -20.276 -18.158   0.309  1.00 53.02           H  
ATOM   1085  HA  GLU A  64     -19.949 -15.223   0.470  1.00 43.60           H  
ATOM   1086 1HB  GLU A  64     -17.961 -17.501   0.366  1.00 65.39           H  
ATOM   1087 2HB  GLU A  64     -17.483 -15.818   0.271  1.00 65.39           H  
ATOM   1088 1HG  GLU A  64     -18.934 -17.139   2.579  1.00 65.39           H  
ATOM   1089 2HG  GLU A  64     -17.199 -16.861   2.496  1.00 65.39           H  
ATOM   1090  N   LEU A  65     -19.712 -17.223  -2.149  1.00 35.09           N  
ATOM   1091  CA  LEU A  65     -19.678 -17.248  -3.615  1.00 34.79           C  
ATOM   1092  C   LEU A  65     -20.763 -16.363  -4.202  1.00 29.57           C  
ATOM   1093  O   LEU A  65     -20.505 -15.636  -5.161  1.00 28.89           O  
ATOM   1094  CB  LEU A  65     -19.894 -18.672  -4.157  1.00 52.19           C  
ATOM   1095  CG  LEU A  65     -18.784 -19.711  -3.922  1.00 52.19           C  
ATOM   1096  CD1 LEU A  65     -19.299 -21.073  -4.351  1.00 52.19           C  
ATOM   1097  CD2 LEU A  65     -17.546 -19.366  -4.725  1.00 52.19           C  
ATOM   1098  H   LEU A  65     -19.829 -18.095  -1.648  1.00 42.11           H  
ATOM   1099  HA  LEU A  65     -18.708 -16.880  -3.949  1.00 41.75           H  
ATOM   1100 1HB  LEU A  65     -20.808 -19.058  -3.722  1.00 62.62           H  
ATOM   1101 2HB  LEU A  65     -20.049 -18.605  -5.231  1.00 62.62           H  
ATOM   1102  HG  LEU A  65     -18.533 -19.743  -2.865  1.00 62.62           H  
ATOM   1103 1HD1 LEU A  65     -18.530 -21.828  -4.193  1.00 62.62           H  
ATOM   1104 2HD1 LEU A  65     -20.184 -21.334  -3.777  1.00 62.62           H  
ATOM   1105 3HD1 LEU A  65     -19.550 -21.037  -5.407  1.00 62.62           H  
ATOM   1106 1HD2 LEU A  65     -16.772 -20.112  -4.540  1.00 62.62           H  
ATOM   1107 2HD2 LEU A  65     -17.787 -19.361  -5.783  1.00 62.62           H  
ATOM   1108 3HD2 LEU A  65     -17.185 -18.385  -4.432  1.00 62.62           H  
ATOM   1109  N   ASN A  66     -21.960 -16.394  -3.600  1.00 30.45           N  
ATOM   1110  CA  ASN A  66     -23.060 -15.550  -4.054  1.00 31.48           C  
ATOM   1111  C   ASN A  66     -22.703 -14.076  -4.044  1.00 29.50           C  
ATOM   1112  O   ASN A  66     -23.109 -13.331  -4.936  1.00 30.68           O  
ATOM   1113  CB  ASN A  66     -24.317 -15.779  -3.250  1.00 47.22           C  
ATOM   1114  CG  ASN A  66     -25.450 -14.941  -3.787  1.00 47.22           C  
ATOM   1115  OD1 ASN A  66     -25.614 -14.794  -5.006  1.00 47.22           O  
ATOM   1116  ND2 ASN A  66     -26.233 -14.388  -2.897  1.00 47.22           N  
ATOM   1117  H   ASN A  66     -22.123 -17.029  -2.825  1.00 36.54           H  
ATOM   1118  HA  ASN A  66     -23.275 -15.808  -5.083  1.00 37.78           H  
ATOM   1119 1HB  ASN A  66     -24.600 -16.830  -3.285  1.00 56.66           H  
ATOM   1120 2HB  ASN A  66     -24.141 -15.517  -2.207  1.00 56.66           H  
ATOM   1121 1HD2 ASN A  66     -27.001 -13.818  -3.189  1.00 56.66           H  
ATOM   1122 2HD2 ASN A  66     -26.061 -14.532  -1.922  1.00 56.66           H  
ATOM   1123  N   LEU A  67     -21.959 -13.646  -3.029  1.00 29.36           N  
ATOM   1124  CA  LEU A  67     -21.525 -12.264  -2.968  1.00 30.20           C  
ATOM   1125  C   LEU A  67     -20.601 -11.963  -4.142  1.00 25.83           C  
ATOM   1126  O   LEU A  67     -20.747 -10.930  -4.793  1.00 27.96           O  
ATOM   1127  CB  LEU A  67     -20.818 -11.956  -1.648  1.00 45.30           C  
ATOM   1128  CG  LEU A  67     -20.364 -10.501  -1.502  1.00 45.30           C  
ATOM   1129  CD1 LEU A  67     -21.578  -9.586  -1.581  1.00 45.30           C  
ATOM   1130  CD2 LEU A  67     -19.625 -10.321  -0.184  1.00 45.30           C  
ATOM   1131  H   LEU A  67     -21.672 -14.288  -2.305  1.00 35.23           H  
ATOM   1132  HA  LEU A  67     -22.400 -11.621  -3.049  1.00 36.24           H  
ATOM   1133 1HB  LEU A  67     -21.497 -12.178  -0.826  1.00 54.36           H  
ATOM   1134 2HB  LEU A  67     -19.940 -12.591  -1.556  1.00 54.36           H  
ATOM   1135  HG  LEU A  67     -19.706 -10.247  -2.327  1.00 54.36           H  
ATOM   1136 1HD1 LEU A  67     -21.258  -8.547  -1.494  1.00 54.36           H  
ATOM   1137 2HD1 LEU A  67     -22.082  -9.730  -2.537  1.00 54.36           H  
ATOM   1138 3HD1 LEU A  67     -22.265  -9.822  -0.769  1.00 54.36           H  
ATOM   1139 1HD2 LEU A  67     -19.300  -9.284  -0.088  1.00 54.36           H  
ATOM   1140 2HD2 LEU A  67     -20.290 -10.570   0.643  1.00 54.36           H  
ATOM   1141 3HD2 LEU A  67     -18.756 -10.976  -0.160  1.00 54.36           H  
ATOM   1142  N   ARG A  68     -19.670 -12.879  -4.433  1.00 22.56           N  
ATOM   1143  CA  ARG A  68     -18.731 -12.668  -5.535  1.00 21.33           C  
ATOM   1144  C   ARG A  68     -19.390 -12.755  -6.915  1.00 18.97           C  
ATOM   1145  O   ARG A  68     -18.895 -12.176  -7.883  1.00 17.92           O  
ATOM   1146  CB  ARG A  68     -17.581 -13.637  -5.443  1.00 31.99           C  
ATOM   1147  CG  ARG A  68     -16.506 -13.154  -4.499  1.00 31.99           C  
ATOM   1148  CD  ARG A  68     -16.972 -13.265  -3.101  1.00 31.99           C  
ATOM   1149  NE  ARG A  68     -15.999 -12.814  -2.121  1.00 31.99           N  
ATOM   1150  CZ  ARG A  68     -16.234 -12.884  -0.797  1.00 31.99           C  
ATOM   1151  NH1 ARG A  68     -17.379 -13.382  -0.397  1.00 31.99           N  
ATOM   1152  NH2 ARG A  68     -15.351 -12.476   0.100  1.00 31.99           N  
ATOM   1153  H   ARG A  68     -19.593 -13.713  -3.857  1.00 27.07           H  
ATOM   1154  HA  ARG A  68     -18.319 -11.673  -5.424  1.00 25.60           H  
ATOM   1155 1HB  ARG A  68     -17.937 -14.602  -5.087  1.00 38.39           H  
ATOM   1156 2HB  ARG A  68     -17.133 -13.785  -6.427  1.00 38.39           H  
ATOM   1157 1HG  ARG A  68     -15.598 -13.740  -4.622  1.00 38.39           H  
ATOM   1158 2HG  ARG A  68     -16.294 -12.106  -4.707  1.00 38.39           H  
ATOM   1159 1HD  ARG A  68     -17.876 -12.671  -2.977  1.00 38.39           H  
ATOM   1160 2HD  ARG A  68     -17.201 -14.307  -2.888  1.00 38.39           H  
ATOM   1161  HE  ARG A  68     -15.117 -12.434  -2.443  1.00 38.39           H  
ATOM   1162 1HH1 ARG A  68     -18.059 -13.701  -1.075  1.00 38.39           H  
ATOM   1163 2HH1 ARG A  68     -17.581 -13.473   0.592  1.00 38.39           H  
ATOM   1164 1HH2 ARG A  68     -14.459 -12.080  -0.174  1.00 38.39           H  
ATOM   1165 2HH2 ARG A  68     -15.571 -12.551   1.081  1.00 38.39           H  
ATOM   1166  N   LEU A  69     -20.564 -13.392  -6.991  1.00 20.61           N  
ATOM   1167  CA  LEU A  69     -21.351 -13.382  -8.224  1.00 22.12           C  
ATOM   1168  C   LEU A  69     -21.874 -11.953  -8.533  1.00 22.14           C  
ATOM   1169  O   LEU A  69     -22.326 -11.689  -9.647  1.00 24.88           O  
ATOM   1170  CB  LEU A  69     -22.531 -14.374  -8.128  1.00 33.18           C  
ATOM   1171  CG  LEU A  69     -22.178 -15.877  -8.096  1.00 33.18           C  
ATOM   1172  CD1 LEU A  69     -23.408 -16.698  -7.801  1.00 33.18           C  
ATOM   1173  CD2 LEU A  69     -21.669 -16.304  -9.447  1.00 33.18           C  
ATOM   1174  H   LEU A  69     -20.911 -13.903  -6.190  1.00 24.73           H  
ATOM   1175  HA  LEU A  69     -20.706 -13.695  -9.045  1.00 26.54           H  
ATOM   1176 1HB  LEU A  69     -23.100 -14.150  -7.230  1.00 39.82           H  
ATOM   1177 2HB  LEU A  69     -23.178 -14.213  -8.989  1.00 39.82           H  
ATOM   1178  HG  LEU A  69     -21.428 -16.063  -7.331  1.00 39.82           H  
ATOM   1179 1HD1 LEU A  69     -23.135 -17.753  -7.794  1.00 39.82           H  
ATOM   1180 2HD1 LEU A  69     -23.830 -16.425  -6.841  1.00 39.82           H  
ATOM   1181 3HD1 LEU A  69     -24.144 -16.522  -8.580  1.00 39.82           H  
ATOM   1182 1HD2 LEU A  69     -21.427 -17.367  -9.427  1.00 39.82           H  
ATOM   1183 2HD2 LEU A  69     -22.447 -16.127 -10.186  1.00 39.82           H  
ATOM   1184 3HD2 LEU A  69     -20.783 -15.731  -9.701  1.00 39.82           H  
ATOM   1185  N   GLN A  70     -21.808 -11.045  -7.539  1.00 22.90           N  
ATOM   1186  CA  GLN A  70     -22.161  -9.633  -7.670  1.00 25.43           C  
ATOM   1187  C   GLN A  70     -20.900  -8.761  -7.780  1.00 21.89           C  
ATOM   1188  O   GLN A  70     -20.854  -7.823  -8.585  1.00 23.60           O  
ATOM   1189  CB  GLN A  70     -23.002  -9.183  -6.470  1.00 38.14           C  
ATOM   1190  CG  GLN A  70     -23.461  -7.734  -6.517  1.00 38.14           C  
ATOM   1191  CD  GLN A  70     -24.404  -7.439  -7.663  1.00 38.14           C  
ATOM   1192  OE1 GLN A  70     -25.339  -8.197  -7.935  1.00 38.14           O  
ATOM   1193  NE2 GLN A  70     -24.165  -6.327  -8.347  1.00 38.14           N  
ATOM   1194  H   GLN A  70     -21.468 -11.322  -6.632  1.00 27.48           H  
ATOM   1195  HA  GLN A  70     -22.744  -9.502  -8.582  1.00 30.52           H  
ATOM   1196 1HB  GLN A  70     -23.889  -9.810  -6.394  1.00 45.77           H  
ATOM   1197 2HB  GLN A  70     -22.432  -9.314  -5.552  1.00 45.77           H  
ATOM   1198 1HG  GLN A  70     -23.979  -7.503  -5.587  1.00 45.77           H  
ATOM   1199 2HG  GLN A  70     -22.587  -7.092  -6.624  1.00 45.77           H  
ATOM   1200 1HE2 GLN A  70     -24.754  -6.075  -9.116  1.00 45.77           H  
ATOM   1201 2HE2 GLN A  70     -23.398  -5.737  -8.093  1.00 45.77           H  
ATOM   1202  N   ILE A  71     -19.880  -9.095  -6.976  1.00 18.46           N  
ATOM   1203  CA  ILE A  71     -18.611  -8.359  -6.951  1.00 15.92           C  
ATOM   1204  C   ILE A  71     -17.886  -8.393  -8.273  1.00 15.45           C  
ATOM   1205  O   ILE A  71     -17.425  -7.356  -8.751  1.00 17.84           O  
ATOM   1206  CB  ILE A  71     -17.637  -8.931  -5.909  1.00 23.88           C  
ATOM   1207  CG1 ILE A  71     -18.144  -8.699  -4.494  1.00 23.88           C  
ATOM   1208  CG2 ILE A  71     -16.258  -8.307  -6.076  1.00 23.88           C  
ATOM   1209  CD1 ILE A  71     -17.372  -9.494  -3.476  1.00 23.88           C  
ATOM   1210  H   ILE A  71     -20.002  -9.871  -6.336  1.00 22.15           H  
ATOM   1211  HA  ILE A  71     -18.823  -7.320  -6.703  1.00 19.10           H  
ATOM   1212  HB  ILE A  71     -17.544 -10.000  -6.058  1.00 28.66           H  
ATOM   1213 1HG1 ILE A  71     -18.052  -7.641  -4.251  1.00 28.66           H  
ATOM   1214 2HG1 ILE A  71     -19.197  -8.974  -4.432  1.00 28.66           H  
ATOM   1215 1HG2 ILE A  71     -15.575  -8.739  -5.345  1.00 28.66           H  
ATOM   1216 2HG2 ILE A  71     -15.886  -8.506  -7.080  1.00 28.66           H  
ATOM   1217 3HG2 ILE A  71     -16.322  -7.231  -5.920  1.00 28.66           H  
ATOM   1218 1HD1 ILE A  71     -17.762  -9.289  -2.480  1.00 28.66           H  
ATOM   1219 2HD1 ILE A  71     -17.476 -10.553  -3.695  1.00 28.66           H  
ATOM   1220 3HD1 ILE A  71     -16.321  -9.216  -3.519  1.00 28.66           H  
ATOM   1221  N   PHE A  72     -17.763  -9.587  -8.850  1.00 13.93           N  
ATOM   1222  CA  PHE A  72     -17.061  -9.733 -10.109  1.00 14.14           C  
ATOM   1223  C   PHE A  72     -17.613  -8.850 -11.230  1.00 14.59           C  
ATOM   1224  O   PHE A  72     -16.820  -8.172 -11.880  1.00 15.21           O  
ATOM   1225  CB  PHE A  72     -16.901 -11.204 -10.514  1.00 21.21           C  
ATOM   1226  CG  PHE A  72     -16.336 -11.374 -11.894  1.00 21.21           C  
ATOM   1227  CD1 PHE A  72     -14.977 -11.274 -12.111  1.00 21.21           C  
ATOM   1228  CD2 PHE A  72     -17.162 -11.622 -12.982  1.00 21.21           C  
ATOM   1229  CE1 PHE A  72     -14.454 -11.426 -13.376  1.00 21.21           C  
ATOM   1230  CE2 PHE A  72     -16.649 -11.777 -14.247  1.00 21.21           C  
ATOM   1231  CZ  PHE A  72     -15.291 -11.679 -14.442  1.00 21.21           C  
ATOM   1232  H   PHE A  72     -18.154 -10.410  -8.410  1.00 16.72           H  
ATOM   1233  HA  PHE A  72     -16.045  -9.387  -9.940  1.00 16.97           H  
ATOM   1234 1HB  PHE A  72     -16.210 -11.677  -9.816  1.00 25.45           H  
ATOM   1235 2HB  PHE A  72     -17.834 -11.751 -10.439  1.00 25.45           H  
ATOM   1236  HD1 PHE A  72     -14.320 -11.075 -11.267  1.00 25.45           H  
ATOM   1237  HD2 PHE A  72     -18.235 -11.695 -12.830  1.00 25.45           H  
ATOM   1238  HE1 PHE A  72     -13.379 -11.348 -13.531  1.00 25.45           H  
ATOM   1239  HE2 PHE A  72     -17.312 -11.975 -15.089  1.00 25.45           H  
ATOM   1240  HZ  PHE A  72     -14.877 -11.801 -15.439  1.00 25.45           H  
ATOM   1241  N   PRO A  73     -18.931  -8.860 -11.512  1.00 15.62           N  
ATOM   1242  CA  PRO A  73     -19.616  -8.002 -12.472  1.00 17.80           C  
ATOM   1243  C   PRO A  73     -19.378  -6.528 -12.193  1.00 18.06           C  
ATOM   1244  O   PRO A  73     -19.141  -5.756 -13.122  1.00 18.61           O  
ATOM   1245  CB  PRO A  73     -21.079  -8.384 -12.297  1.00 26.70           C  
ATOM   1246  CG  PRO A  73     -21.023  -9.814 -11.916  1.00 26.70           C  
ATOM   1247  CD  PRO A  73     -19.820  -9.944 -11.048  1.00 26.70           C  
ATOM   1248  HA  PRO A  73     -19.272  -8.259 -13.484  1.00 21.36           H  
ATOM   1249 1HB  PRO A  73     -21.551  -7.757 -11.527  1.00 32.04           H  
ATOM   1250 2HB  PRO A  73     -21.627  -8.212 -13.234  1.00 32.04           H  
ATOM   1251 1HG  PRO A  73     -21.956 -10.104 -11.414  1.00 32.04           H  
ATOM   1252 2HG  PRO A  73     -20.932 -10.441 -12.809  1.00 32.04           H  
ATOM   1253 1HD  PRO A  73     -20.082  -9.821  -9.998  1.00 32.04           H  
ATOM   1254 2HD  PRO A  73     -19.386 -10.920 -11.246  1.00 32.04           H  
ATOM   1255  N   THR A  74     -19.408  -6.147 -10.912  1.00 19.39           N  
ATOM   1256  CA  THR A  74     -19.194  -4.758 -10.528  1.00 22.02           C  
ATOM   1257  C   THR A  74     -17.800  -4.290 -10.905  1.00 19.39           C  
ATOM   1258  O   THR A  74     -17.630  -3.236 -11.525  1.00 21.69           O  
ATOM   1259  CB  THR A  74     -19.398  -4.571  -9.012  1.00 33.03           C  
ATOM   1260  OG1 THR A  74     -20.746  -4.913  -8.661  1.00 33.03           O  
ATOM   1261  CG2 THR A  74     -19.115  -3.132  -8.617  1.00 33.03           C  
ATOM   1262  H   THR A  74     -19.623  -6.821 -10.183  1.00 23.27           H  
ATOM   1263  HA  THR A  74     -19.916  -4.135 -11.057  1.00 26.42           H  
ATOM   1264  HB  THR A  74     -18.718  -5.227  -8.470  1.00 39.64           H  
ATOM   1265  HG1 THR A  74     -20.881  -5.856  -8.801  1.00 39.64           H  
ATOM   1266 1HG2 THR A  74     -19.260  -3.014  -7.544  1.00 39.64           H  
ATOM   1267 2HG2 THR A  74     -18.087  -2.881  -8.875  1.00 39.64           H  
ATOM   1268 3HG2 THR A  74     -19.795  -2.468  -9.150  1.00 39.64           H  
ATOM   1269  N   ARG A  75     -16.806  -5.090 -10.538  1.00 16.34           N  
ATOM   1270  CA  ARG A  75     -15.430  -4.763 -10.840  1.00 15.80           C  
ATOM   1271  C   ARG A  75     -15.148  -4.891 -12.323  1.00 14.54           C  
ATOM   1272  O   ARG A  75     -14.357  -4.121 -12.857  1.00 16.40           O  
ATOM   1273  CB  ARG A  75     -14.496  -5.639 -10.029  1.00 23.70           C  
ATOM   1274  CG  ARG A  75     -14.486  -5.288  -8.550  1.00 23.70           C  
ATOM   1275  CD  ARG A  75     -13.660  -6.216  -7.748  1.00 23.70           C  
ATOM   1276  NE  ARG A  75     -12.251  -6.173  -8.106  1.00 23.70           N  
ATOM   1277  CZ  ARG A  75     -11.330  -5.332  -7.591  1.00 23.70           C  
ATOM   1278  NH1 ARG A  75     -11.641  -4.437  -6.685  1.00 23.70           N  
ATOM   1279  NH2 ARG A  75     -10.075  -5.403  -7.991  1.00 23.70           N  
ATOM   1280  H   ARG A  75     -17.009  -5.939 -10.025  1.00 19.61           H  
ATOM   1281  HA  ARG A  75     -15.253  -3.728 -10.548  1.00 18.96           H  
ATOM   1282 1HB  ARG A  75     -14.791  -6.683 -10.125  1.00 28.44           H  
ATOM   1283 2HB  ARG A  75     -13.477  -5.544 -10.405  1.00 28.44           H  
ATOM   1284 1HG  ARG A  75     -14.087  -4.282  -8.422  1.00 28.44           H  
ATOM   1285 2HG  ARG A  75     -15.505  -5.325  -8.164  1.00 28.44           H  
ATOM   1286 1HD  ARG A  75     -13.753  -5.938  -6.701  1.00 28.44           H  
ATOM   1287 2HD  ARG A  75     -14.017  -7.235  -7.885  1.00 28.44           H  
ATOM   1288  HE  ARG A  75     -11.931  -6.841  -8.789  1.00 28.44           H  
ATOM   1289 1HH1 ARG A  75     -12.589  -4.358  -6.346  1.00 28.44           H  
ATOM   1290 2HH1 ARG A  75     -10.901  -3.839  -6.329  1.00 28.44           H  
ATOM   1291 1HH2 ARG A  75      -9.797  -6.088  -8.676  1.00 28.44           H  
ATOM   1292 2HH2 ARG A  75      -9.399  -4.767  -7.585  1.00 28.44           H  
ATOM   1293  N   SER A  76     -15.819  -5.830 -12.996  1.00 13.90           N  
ATOM   1294  CA  SER A  76     -15.670  -5.995 -14.432  1.00 15.80           C  
ATOM   1295  C   SER A  76     -16.087  -4.727 -15.159  1.00 18.99           C  
ATOM   1296  O   SER A  76     -15.432  -4.324 -16.120  1.00 21.24           O  
ATOM   1297  CB  SER A  76     -16.491  -7.171 -14.922  1.00 23.70           C  
ATOM   1298  OG  SER A  76     -16.000  -8.373 -14.402  1.00 23.70           O  
ATOM   1299  H   SER A  76     -16.438  -6.459 -12.507  1.00 16.68           H  
ATOM   1300  HA  SER A  76     -14.619  -6.187 -14.653  1.00 18.96           H  
ATOM   1301 1HB  SER A  76     -17.530  -7.040 -14.626  1.00 28.44           H  
ATOM   1302 2HB  SER A  76     -16.462  -7.204 -16.010  1.00 28.44           H  
ATOM   1303  HG  SER A  76     -16.128  -8.319 -13.448  1.00 28.44           H  
ATOM   1304  N   LYS A  77     -17.170  -4.096 -14.693  1.00 21.68           N  
ATOM   1305  CA  LYS A  77     -17.627  -2.834 -15.264  1.00 27.39           C  
ATOM   1306  C   LYS A  77     -16.610  -1.725 -15.028  1.00 27.09           C  
ATOM   1307  O   LYS A  77     -16.329  -0.929 -15.929  1.00 30.27           O  
ATOM   1308  CB  LYS A  77     -18.972  -2.433 -14.667  1.00 41.09           C  
ATOM   1309  CG  LYS A  77     -20.144  -3.293 -15.108  1.00 41.09           C  
ATOM   1310  CD  LYS A  77     -21.430  -2.845 -14.432  1.00 41.09           C  
ATOM   1311  CE  LYS A  77     -22.611  -3.708 -14.845  1.00 41.09           C  
ATOM   1312  NZ  LYS A  77     -23.869  -3.272 -14.180  1.00 41.09           N  
ATOM   1313  H   LYS A  77     -17.698  -4.506 -13.932  1.00 26.02           H  
ATOM   1314  HA  LYS A  77     -17.744  -2.961 -16.341  1.00 32.87           H  
ATOM   1315 1HB  LYS A  77     -18.917  -2.478 -13.580  1.00 49.30           H  
ATOM   1316 2HB  LYS A  77     -19.197  -1.401 -14.939  1.00 49.30           H  
ATOM   1317 1HG  LYS A  77     -20.266  -3.207 -16.188  1.00 49.30           H  
ATOM   1318 2HG  LYS A  77     -19.954  -4.336 -14.867  1.00 49.30           H  
ATOM   1319 1HD  LYS A  77     -21.309  -2.905 -13.350  1.00 49.30           H  
ATOM   1320 2HD  LYS A  77     -21.638  -1.809 -14.699  1.00 49.30           H  
ATOM   1321 1HE  LYS A  77     -22.741  -3.647 -15.925  1.00 49.30           H  
ATOM   1322 2HE  LYS A  77     -22.409  -4.745 -14.575  1.00 49.30           H  
ATOM   1323 1HZ  LYS A  77     -24.631  -3.866 -14.475  1.00 49.30           H  
ATOM   1324 2HZ  LYS A  77     -23.759  -3.337 -13.178  1.00 49.30           H  
ATOM   1325 3HZ  LYS A  77     -24.070  -2.315 -14.434  1.00 49.30           H  
ATOM   1326  N   LYS A  78     -16.036  -1.697 -13.822  1.00 25.09           N  
ATOM   1327  CA  LYS A  78     -15.021  -0.705 -13.496  1.00 26.76           C  
ATOM   1328  C   LYS A  78     -13.808  -0.861 -14.404  1.00 24.37           C  
ATOM   1329  O   LYS A  78     -13.270   0.130 -14.903  1.00 25.97           O  
ATOM   1330  CB  LYS A  78     -14.601  -0.836 -12.031  1.00 40.14           C  
ATOM   1331  CG  LYS A  78     -15.664  -0.404 -11.032  1.00 40.14           C  
ATOM   1332  CD  LYS A  78     -15.181  -0.575  -9.599  1.00 40.14           C  
ATOM   1333  CE  LYS A  78     -16.243  -0.135  -8.602  1.00 40.14           C  
ATOM   1334  NZ  LYS A  78     -15.777  -0.277  -7.194  1.00 40.14           N  
ATOM   1335  H   LYS A  78     -16.330  -2.358 -13.108  1.00 30.11           H  
ATOM   1336  HA  LYS A  78     -15.439   0.289 -13.657  1.00 32.11           H  
ATOM   1337 1HB  LYS A  78     -14.338  -1.870 -11.812  1.00 48.17           H  
ATOM   1338 2HB  LYS A  78     -13.713  -0.229 -11.852  1.00 48.17           H  
ATOM   1339 1HG  LYS A  78     -15.911   0.645 -11.199  1.00 48.17           H  
ATOM   1340 2HG  LYS A  78     -16.566  -0.997 -11.178  1.00 48.17           H  
ATOM   1341 1HD  LYS A  78     -14.936  -1.622  -9.419  1.00 48.17           H  
ATOM   1342 2HD  LYS A  78     -14.281   0.021  -9.447  1.00 48.17           H  
ATOM   1343 1HE  LYS A  78     -16.496   0.908  -8.786  1.00 48.17           H  
ATOM   1344 2HE  LYS A  78     -17.136  -0.742  -8.741  1.00 48.17           H  
ATOM   1345 1HZ  LYS A  78     -16.509   0.023  -6.565  1.00 48.17           H  
ATOM   1346 2HZ  LYS A  78     -15.551  -1.244  -7.010  1.00 48.17           H  
ATOM   1347 3HZ  LYS A  78     -14.956   0.294  -7.051  1.00 48.17           H  
ATOM   1348  N   LYS A  79     -13.415  -2.114 -14.634  1.00 22.81           N  
ATOM   1349  CA  LYS A  79     -12.299  -2.470 -15.494  1.00 24.15           C  
ATOM   1350  C   LYS A  79     -12.606  -2.162 -16.947  1.00 25.69           C  
ATOM   1351  O   LYS A  79     -11.742  -1.696 -17.689  1.00 29.47           O  
ATOM   1352  CB  LYS A  79     -11.995  -3.955 -15.331  1.00 36.22           C  
ATOM   1353  CG  LYS A  79     -11.396  -4.329 -13.986  1.00 36.22           C  
ATOM   1354  CD  LYS A  79     -11.284  -5.835 -13.851  1.00 36.22           C  
ATOM   1355  CE  LYS A  79     -10.778  -6.233 -12.479  1.00 36.22           C  
ATOM   1356  NZ  LYS A  79      -9.386  -5.781 -12.275  1.00 36.22           N  
ATOM   1357  H   LYS A  79     -13.903  -2.865 -14.167  1.00 27.37           H  
ATOM   1358  HA  LYS A  79     -11.427  -1.889 -15.195  1.00 28.98           H  
ATOM   1359 1HB  LYS A  79     -12.910  -4.532 -15.459  1.00 43.47           H  
ATOM   1360 2HB  LYS A  79     -11.296  -4.272 -16.106  1.00 43.47           H  
ATOM   1361 1HG  LYS A  79     -10.398  -3.896 -13.905  1.00 43.47           H  
ATOM   1362 2HG  LYS A  79     -12.006  -3.934 -13.177  1.00 43.47           H  
ATOM   1363 1HD  LYS A  79     -12.264  -6.284 -14.012  1.00 43.47           H  
ATOM   1364 2HD  LYS A  79     -10.599  -6.215 -14.607  1.00 43.47           H  
ATOM   1365 1HE  LYS A  79     -11.412  -5.785 -11.716  1.00 43.47           H  
ATOM   1366 2HE  LYS A  79     -10.818  -7.317 -12.378  1.00 43.47           H  
ATOM   1367 1HZ  LYS A  79      -9.066  -6.053 -11.358  1.00 43.47           H  
ATOM   1368 2HZ  LYS A  79      -8.787  -6.197 -12.978  1.00 43.47           H  
ATOM   1369 3HZ  LYS A  79      -9.350  -4.777 -12.363  1.00 43.47           H  
ATOM   1370  N   SER A  80     -13.852  -2.396 -17.354  1.00 26.69           N  
ATOM   1371  CA  SER A  80     -14.265  -2.122 -18.717  1.00 32.39           C  
ATOM   1372  C   SER A  80     -14.044  -0.662 -19.064  1.00 31.73           C  
ATOM   1373  O   SER A  80     -13.554  -0.349 -20.148  1.00 35.89           O  
ATOM   1374  CB  SER A  80     -15.726  -2.484 -18.908  1.00 48.59           C  
ATOM   1375  OG  SER A  80     -15.924  -3.865 -18.767  1.00 48.59           O  
ATOM   1376  H   SER A  80     -14.525  -2.798 -16.719  1.00 32.03           H  
ATOM   1377  HA  SER A  80     -13.662  -2.730 -19.392  1.00 38.87           H  
ATOM   1378 1HB  SER A  80     -16.335  -1.950 -18.181  1.00 58.30           H  
ATOM   1379 2HB  SER A  80     -16.050  -2.168 -19.899  1.00 58.30           H  
ATOM   1380  HG  SER A  80     -15.672  -4.075 -17.861  1.00 58.30           H  
ATOM   1381  N   SER A  81     -14.372   0.240 -18.136  1.00 29.92           N  
ATOM   1382  CA  SER A  81     -14.141   1.648 -18.413  1.00 33.87           C  
ATOM   1383  C   SER A  81     -12.685   2.046 -18.184  1.00 32.17           C  
ATOM   1384  O   SER A  81     -12.139   2.837 -18.950  1.00 38.04           O  
ATOM   1385  CB  SER A  81     -15.034   2.505 -17.540  1.00 50.80           C  
ATOM   1386  OG  SER A  81     -14.680   2.387 -16.189  1.00 50.80           O  
ATOM   1387  H   SER A  81     -14.804  -0.055 -17.265  1.00 35.90           H  
ATOM   1388  HA  SER A  81     -14.387   1.837 -19.459  1.00 40.64           H  
ATOM   1389 1HB  SER A  81     -14.956   3.545 -17.851  1.00 60.97           H  
ATOM   1390 2HB  SER A  81     -16.071   2.200 -17.675  1.00 60.97           H  
ATOM   1391  HG  SER A  81     -14.749   1.453 -15.976  1.00 60.97           H  
ATOM   1392  N   THR A  82     -12.033   1.445 -17.183  1.00 29.34           N  
ATOM   1393  CA  THR A  82     -10.642   1.761 -16.852  1.00 35.17           C  
ATOM   1394  C   THR A  82      -9.680   1.452 -17.984  1.00 37.01           C  
ATOM   1395  O   THR A  82      -8.813   2.259 -18.317  1.00 42.71           O  
ATOM   1396  CB  THR A  82     -10.185   0.985 -15.602  1.00 52.76           C  
ATOM   1397  OG1 THR A  82     -10.982   1.369 -14.474  1.00 52.76           O  
ATOM   1398  CG2 THR A  82      -8.720   1.267 -15.312  1.00 52.76           C  
ATOM   1399  H   THR A  82     -12.519   0.789 -16.588  1.00 35.21           H  
ATOM   1400  HA  THR A  82     -10.577   2.828 -16.638  1.00 42.20           H  
ATOM   1401  HB  THR A  82     -10.312  -0.082 -15.775  1.00 63.31           H  
ATOM   1402  HG1 THR A  82     -11.901   1.136 -14.641  1.00 63.31           H  
ATOM   1403 1HG2 THR A  82      -8.408   0.708 -14.430  1.00 63.31           H  
ATOM   1404 2HG2 THR A  82      -8.114   0.963 -16.166  1.00 63.31           H  
ATOM   1405 3HG2 THR A  82      -8.580   2.333 -15.131  1.00 63.31           H  
ATOM   1406  N   THR A  83      -9.850   0.289 -18.601  1.00 40.74           N  
ATOM   1407  CA  THR A  83      -8.994  -0.141 -19.696  1.00 55.43           C  
ATOM   1408  C   THR A  83      -9.215   0.625 -21.004  1.00 49.75           C  
ATOM   1409  O   THR A  83      -8.459   0.428 -21.957  1.00 60.56           O  
ATOM   1410  CB  THR A  83      -9.170  -1.647 -19.948  1.00 83.14           C  
ATOM   1411  OG1 THR A  83     -10.539  -1.928 -20.264  1.00 83.14           O  
ATOM   1412  CG2 THR A  83      -8.761  -2.433 -18.711  1.00 83.14           C  
ATOM   1413  H   THR A  83     -10.578  -0.336 -18.285  1.00 48.89           H  
ATOM   1414  HA  THR A  83      -7.960   0.024 -19.392  1.00 66.52           H  
ATOM   1415  HB  THR A  83      -8.546  -1.950 -20.788  1.00 99.77           H  
ATOM   1416  HG1 THR A  83     -11.092  -1.713 -19.506  1.00 99.77           H  
ATOM   1417 1HG2 THR A  83      -8.883  -3.499 -18.899  1.00 99.77           H  
ATOM   1418 2HG2 THR A  83      -7.718  -2.221 -18.482  1.00 99.77           H  
ATOM   1419 3HG2 THR A  83      -9.380  -2.141 -17.866  1.00 99.77           H  
ATOM   1420  N   ILE A  84     -10.237   1.484 -21.057  1.00 42.55           N  
ATOM   1421  CA  ILE A  84     -10.508   2.300 -22.230  1.00 48.58           C  
ATOM   1422  C   ILE A  84     -10.063   3.727 -21.972  1.00 51.93           C  
ATOM   1423  O   ILE A  84      -9.335   4.321 -22.768  1.00 60.82           O  
ATOM   1424  CB  ILE A  84     -12.000   2.280 -22.603  1.00 72.87           C  
ATOM   1425  CG1 ILE A  84     -12.422   0.864 -22.996  1.00 72.87           C  
ATOM   1426  CG2 ILE A  84     -12.274   3.262 -23.731  1.00 72.87           C  
ATOM   1427  CD1 ILE A  84     -13.915   0.705 -23.168  1.00 72.87           C  
ATOM   1428  H   ILE A  84     -10.843   1.619 -20.260  1.00 51.06           H  
ATOM   1429  HA  ILE A  84      -9.937   1.908 -23.071  1.00 58.30           H  
ATOM   1430  HB  ILE A  84     -12.592   2.561 -21.732  1.00 87.44           H  
ATOM   1431 1HG1 ILE A  84     -11.937   0.596 -23.935  1.00 87.44           H  
ATOM   1432 2HG1 ILE A  84     -12.090   0.166 -22.228  1.00 87.44           H  
ATOM   1433 1HG2 ILE A  84     -13.336   3.247 -23.977  1.00 87.44           H  
ATOM   1434 2HG2 ILE A  84     -11.989   4.265 -23.416  1.00 87.44           H  
ATOM   1435 3HG2 ILE A  84     -11.694   2.978 -24.609  1.00 87.44           H  
ATOM   1436 1HD1 ILE A  84     -14.140  -0.325 -23.447  1.00 87.44           H  
ATOM   1437 2HD1 ILE A  84     -14.418   0.945 -22.231  1.00 87.44           H  
ATOM   1438 3HD1 ILE A  84     -14.265   1.377 -23.950  1.00 87.44           H  
ATOM   1439  N   LYS A  85     -10.518   4.277 -20.850  1.00 56.80           N  
ATOM   1440  CA  LYS A  85     -10.188   5.636 -20.456  1.00 82.32           C  
ATOM   1441  C   LYS A  85      -8.709   5.799 -20.130  1.00 94.86           C  
ATOM   1442  O   LYS A  85      -8.127   6.856 -20.378  1.00122.65           O  
ATOM   1443  CB  LYS A  85     -11.019   6.044 -19.242  1.00123.48           C  
ATOM   1444  CG  LYS A  85     -12.502   6.235 -19.522  1.00123.48           C  
ATOM   1445  CD  LYS A  85     -13.243   6.643 -18.258  1.00123.48           C  
ATOM   1446  CE  LYS A  85     -14.728   6.847 -18.517  1.00123.48           C  
ATOM   1447  NZ  LYS A  85     -15.455   7.254 -17.282  1.00123.48           N  
ATOM   1448  H   LYS A  85     -11.113   3.736 -20.241  1.00 68.16           H  
ATOM   1449  HA  LYS A  85     -10.423   6.303 -21.286  1.00 98.78           H  
ATOM   1450 1HB  LYS A  85     -10.924   5.285 -18.465  1.00148.18           H  
ATOM   1451 2HB  LYS A  85     -10.634   6.979 -18.835  1.00148.18           H  
ATOM   1452 1HG  LYS A  85     -12.634   7.007 -20.281  1.00148.18           H  
ATOM   1453 2HG  LYS A  85     -12.924   5.303 -19.898  1.00148.18           H  
ATOM   1454 1HD  LYS A  85     -13.119   5.869 -17.499  1.00148.18           H  
ATOM   1455 2HD  LYS A  85     -12.821   7.572 -17.874  1.00148.18           H  
ATOM   1456 1HE  LYS A  85     -14.857   7.621 -19.273  1.00148.18           H  
ATOM   1457 2HE  LYS A  85     -15.158   5.917 -18.889  1.00148.18           H  
ATOM   1458 1HZ  LYS A  85     -16.435   7.379 -17.491  1.00148.18           H  
ATOM   1459 2HZ  LYS A  85     -15.350   6.536 -16.578  1.00148.18           H  
ATOM   1460 3HZ  LYS A  85     -15.071   8.121 -16.935  1.00148.18           H  
ATOM   1461  N   CYS A  86      -8.101   4.748 -19.583  1.00 96.95           N  
ATOM   1462  CA  CYS A  86      -6.700   4.782 -19.204  1.00132.86           C  
ATOM   1463  C   CYS A  86      -5.907   3.644 -19.843  1.00107.00           C  
ATOM   1464  O   CYS A  86      -5.010   3.058 -19.223  1.00130.00           O  
ATOM   1465  CB  CYS A  86      -6.581   4.710 -17.699  1.00199.29           C  
ATOM   1466  SG  CYS A  86      -7.360   6.088 -16.826  1.00199.29           S  
ATOM   1467  H   CYS A  86      -8.615   3.902 -19.386  1.00116.34           H  
ATOM   1468  HA  CYS A  86      -6.275   5.728 -19.537  1.00159.43           H  
ATOM   1469 1HB  CYS A  86      -7.029   3.786 -17.337  1.00239.15           H  
ATOM   1470 2HB  CYS A  86      -5.531   4.693 -17.429  1.00239.15           H  
ATOM   1471  HG  CYS A  86      -7.001   5.692 -15.607  1.00239.15           H  
ATOM   1472  N   THR A  87      -6.229   3.358 -21.105  1.00 86.00           N  
ATOM   1473  CA  THR A  87      -5.539   2.334 -21.884  1.00102.09           C  
ATOM   1474  C   THR A  87      -4.025   2.489 -21.804  1.00 93.48           C  
ATOM   1475  O   THR A  87      -3.300   1.507 -21.648  1.00133.79           O  
ATOM   1476  CB  THR A  87      -5.930   2.394 -23.377  1.00153.13           C  
ATOM   1477  OG1 THR A  87      -7.340   2.198 -23.535  1.00153.13           O  
ATOM   1478  CG2 THR A  87      -5.184   1.322 -24.154  1.00153.13           C  
ATOM   1479  H   THR A  87      -6.977   3.874 -21.549  1.00103.20           H  
ATOM   1480  HA  THR A  87      -5.804   1.354 -21.485  1.00122.51           H  
ATOM   1481  HB  THR A  87      -5.666   3.371 -23.781  1.00183.76           H  
ATOM   1482  HG1 THR A  87      -7.624   1.434 -23.027  1.00183.76           H  
ATOM   1483 1HG2 THR A  87      -5.459   1.379 -25.207  1.00183.76           H  
ATOM   1484 2HG2 THR A  87      -4.110   1.480 -24.051  1.00183.76           H  
ATOM   1485 3HG2 THR A  87      -5.446   0.340 -23.763  1.00183.76           H  
ATOM   1486  N   GLU A  88      -3.560   3.732 -21.939  1.00101.10           N  
ATOM   1487  CA  GLU A  88      -2.140   4.034 -21.956  1.00154.84           C  
ATOM   1488  C   GLU A  88      -1.552   4.536 -20.634  1.00203.15           C  
ATOM   1489  O   GLU A  88      -0.485   5.156 -20.645  1.00303.20           O  
ATOM   1490  CB  GLU A  88      -1.852   5.055 -23.051  1.00232.26           C  
ATOM   1491  CG  GLU A  88      -2.173   4.558 -24.451  1.00232.26           C  
ATOM   1492  CD  GLU A  88      -1.333   3.377 -24.854  1.00232.26           C  
ATOM   1493  OE1 GLU A  88      -0.170   3.359 -24.529  1.00232.26           O  
ATOM   1494  OE2 GLU A  88      -1.856   2.492 -25.488  1.00232.26           O  
ATOM   1495  H   GLU A  88      -4.217   4.491 -22.053  1.00121.32           H  
ATOM   1496  HA  GLU A  88      -1.619   3.115 -22.219  1.00185.81           H  
ATOM   1497 1HB  GLU A  88      -2.432   5.960 -22.872  1.00278.71           H  
ATOM   1498 2HB  GLU A  88      -0.797   5.329 -23.025  1.00278.71           H  
ATOM   1499 1HG  GLU A  88      -3.223   4.272 -24.493  1.00278.71           H  
ATOM   1500 2HG  GLU A  88      -2.016   5.369 -25.160  1.00278.71           H  
ATOM   1501  N   SER A  89      -2.202   4.277 -19.498  1.00211.21           N  
ATOM   1502  CA  SER A  89      -1.590   4.681 -18.228  1.00316.12           C  
ATOM   1503  C   SER A  89      -1.811   3.662 -17.132  1.00319.79           C  
ATOM   1504  O   SER A  89      -0.956   3.480 -16.264  1.00400.00           O  
ATOM   1505  CB  SER A  89      -2.144   6.001 -17.740  1.00474.18           C  
ATOM   1506  OG  SER A  89      -3.498   5.881 -17.390  1.00474.18           O  
ATOM   1507  H   SER A  89      -3.092   3.795 -19.506  1.00253.45           H  
ATOM   1508  HA  SER A  89      -0.513   4.784 -18.383  1.00379.34           H  
ATOM   1509 1HB  SER A  89      -1.571   6.341 -16.877  1.00569.02           H  
ATOM   1510 2HB  SER A  89      -2.034   6.751 -18.521  1.00569.02           H  
ATOM   1511  HG  SER A  89      -3.541   5.313 -16.605  1.00569.02           H  
ATOM   1512  N   ASP A  90      -2.951   2.986 -17.172  1.00249.64           N  
ATOM   1513  CA  ASP A  90      -3.233   1.977 -16.176  1.00301.29           C  
ATOM   1514  C   ASP A  90      -2.832   0.609 -16.693  1.00229.82           C  
ATOM   1515  O   ASP A  90      -2.177  -0.153 -15.983  1.00339.18           O  
ATOM   1516  CB  ASP A  90      -4.695   2.013 -15.761  1.00451.94           C  
ATOM   1517  CG  ASP A  90      -5.050   3.346 -15.110  1.00451.94           C  
ATOM   1518  OD1 ASP A  90      -4.208   4.220 -15.087  1.00451.94           O  
ATOM   1519  OD2 ASP A  90      -6.146   3.475 -14.625  1.00451.94           O  
ATOM   1520  H   ASP A  90      -3.639   3.169 -17.887  1.00299.57           H  
ATOM   1521  HA  ASP A  90      -2.631   2.188 -15.293  1.00361.55           H  
ATOM   1522 1HB  ASP A  90      -5.331   1.864 -16.635  1.00542.32           H  
ATOM   1523 2HB  ASP A  90      -4.900   1.207 -15.057  1.00542.32           H  
ATOM   1524  N   PHE A  91      -3.226   0.307 -17.938  1.00137.25           N  
ATOM   1525  CA  PHE A  91      -2.871  -0.970 -18.578  1.00121.37           C  
ATOM   1526  C   PHE A  91      -3.256  -2.202 -17.749  1.00 70.59           C  
ATOM   1527  O   PHE A  91      -2.454  -3.133 -17.608  1.00107.36           O  
ATOM   1528  CB  PHE A  91      -1.364  -1.067 -18.768  1.00182.06           C  
ATOM   1529  CG  PHE A  91      -0.679   0.004 -19.562  1.00182.06           C  
ATOM   1530  CD1 PHE A  91      -0.006   1.030 -18.917  1.00182.06           C  
ATOM   1531  CD2 PHE A  91      -0.658  -0.040 -20.945  1.00182.06           C  
ATOM   1532  CE1 PHE A  91       0.668   1.993 -19.639  1.00182.06           C  
ATOM   1533  CE2 PHE A  91       0.018   0.921 -21.671  1.00182.06           C  
ATOM   1534  CZ  PHE A  91       0.683   1.936 -21.016  1.00182.06           C  
ATOM   1535  H   PHE A  91      -3.773   0.992 -18.455  1.00164.70           H  
ATOM   1536  HA  PHE A  91      -3.376  -1.026 -19.545  1.00145.64           H  
ATOM   1537 1HB  PHE A  91      -0.897  -1.093 -17.787  1.00218.47           H  
ATOM   1538 2HB  PHE A  91      -1.143  -2.020 -19.246  1.00218.47           H  
ATOM   1539  HD1 PHE A  91      -0.007   1.068 -17.828  1.00218.47           H  
ATOM   1540  HD2 PHE A  91      -1.175  -0.849 -21.462  1.00218.47           H  
ATOM   1541  HE1 PHE A  91       1.194   2.795 -19.122  1.00218.47           H  
ATOM   1542  HE2 PHE A  91       0.029   0.877 -22.760  1.00218.47           H  
ATOM   1543  HZ  PHE A  91       1.216   2.695 -21.589  1.00218.47           H  
ATOM   1544  N   GLY A  92      -4.459  -2.214 -17.187  1.00 52.29           N  
ATOM   1545  CA  GLY A  92      -4.856  -3.345 -16.362  1.00 43.59           C  
ATOM   1546  C   GLY A  92      -5.856  -4.289 -17.026  1.00 29.97           C  
ATOM   1547  O   GLY A  92      -6.162  -4.158 -18.211  1.00 36.65           O  
ATOM   1548  H   GLY A  92      -5.094  -1.441 -17.326  1.00 62.75           H  
ATOM   1549 1HA  GLY A  92      -3.967  -3.908 -16.085  1.00 52.31           H  
ATOM   1550 2HA  GLY A  92      -5.286  -2.965 -15.438  1.00 52.31           H  
ATOM   1551  N   SER A  93      -6.355  -5.243 -16.235  1.00 24.50           N  
ATOM   1552  CA  SER A  93      -7.368  -6.213 -16.679  1.00 23.94           C  
ATOM   1553  C   SER A  93      -7.933  -7.007 -15.497  1.00 21.63           C  
ATOM   1554  O   SER A  93      -7.740  -6.632 -14.339  1.00 33.73           O  
ATOM   1555  CB  SER A  93      -6.799  -7.176 -17.711  1.00 35.91           C  
ATOM   1556  OG  SER A  93      -7.820  -7.945 -18.288  1.00 35.91           O  
ATOM   1557  H   SER A  93      -6.013  -5.274 -15.281  1.00 29.40           H  
ATOM   1558  HA  SER A  93      -8.189  -5.663 -17.141  1.00 28.73           H  
ATOM   1559 1HB  SER A  93      -6.269  -6.626 -18.487  1.00 43.09           H  
ATOM   1560 2HB  SER A  93      -6.087  -7.840 -17.229  1.00 43.09           H  
ATOM   1561  HG  SER A  93      -7.394  -8.482 -18.962  1.00 43.09           H  
ATOM   1562  N   ARG A  94      -8.632  -8.104 -15.805  1.00 27.30           N  
ATOM   1563  CA  ARG A  94      -9.206  -8.982 -14.785  1.00 29.58           C  
ATOM   1564  C   ARG A  94      -8.163  -9.971 -14.267  1.00 23.05           C  
ATOM   1565  O   ARG A  94      -7.434 -10.585 -15.048  1.00 51.48           O  
ATOM   1566  CB  ARG A  94     -10.415  -9.733 -15.347  1.00 44.37           C  
ATOM   1567  CG  ARG A  94     -11.604  -8.840 -15.673  1.00 44.37           C  
ATOM   1568  CD  ARG A  94     -12.747  -9.571 -16.278  1.00 44.37           C  
ATOM   1569  NE  ARG A  94     -12.454 -10.077 -17.610  1.00 44.37           N  
ATOM   1570  CZ  ARG A  94     -13.356 -10.703 -18.394  1.00 44.37           C  
ATOM   1571  NH1 ARG A  94     -14.589 -10.870 -17.970  1.00 44.37           N  
ATOM   1572  NH2 ARG A  94     -13.011 -11.146 -19.590  1.00 44.37           N  
ATOM   1573  H   ARG A  94      -8.747  -8.333 -16.780  1.00 32.76           H  
ATOM   1574  HA  ARG A  94      -9.542  -8.371 -13.950  1.00 35.50           H  
ATOM   1575 1HB  ARG A  94     -10.129 -10.251 -16.261  1.00 53.24           H  
ATOM   1576 2HB  ARG A  94     -10.748 -10.486 -14.632  1.00 53.24           H  
ATOM   1577 1HG  ARG A  94     -11.964  -8.387 -14.751  1.00 53.24           H  
ATOM   1578 2HG  ARG A  94     -11.292  -8.057 -16.365  1.00 53.24           H  
ATOM   1579 1HD  ARG A  94     -12.994 -10.419 -15.646  1.00 53.24           H  
ATOM   1580 2HD  ARG A  94     -13.609  -8.907 -16.346  1.00 53.24           H  
ATOM   1581  HE  ARG A  94     -11.515  -9.961 -17.967  1.00 53.24           H  
ATOM   1582 1HH1 ARG A  94     -14.861 -10.527 -17.060  1.00 53.24           H  
ATOM   1583 2HH1 ARG A  94     -15.267 -11.338 -18.560  1.00 53.24           H  
ATOM   1584 1HH2 ARG A  94     -12.066 -11.020 -19.924  1.00 53.24           H  
ATOM   1585 2HH2 ARG A  94     -13.696 -11.611 -20.169  1.00 53.24           H  
ATOM   1586  N   ASN A  95      -8.103 -10.126 -12.947  1.00 13.68           N  
ATOM   1587  CA  ASN A  95      -7.127 -11.008 -12.308  1.00 14.40           C  
ATOM   1588  C   ASN A  95      -7.690 -11.637 -11.025  1.00 12.16           C  
ATOM   1589  O   ASN A  95      -8.907 -11.699 -10.842  1.00 13.46           O  
ATOM   1590  CB  ASN A  95      -5.834 -10.237 -12.067  1.00 21.60           C  
ATOM   1591  CG  ASN A  95      -5.998  -9.042 -11.165  1.00 21.60           C  
ATOM   1592  OD1 ASN A  95      -6.633  -9.097 -10.106  1.00 21.60           O  
ATOM   1593  ND2 ASN A  95      -5.421  -7.940 -11.569  1.00 21.60           N  
ATOM   1594  H   ASN A  95      -8.742  -9.604 -12.367  1.00 16.42           H  
ATOM   1595  HA  ASN A  95      -6.909 -11.828 -12.993  1.00 17.28           H  
ATOM   1596 1HB  ASN A  95      -5.073 -10.898 -11.653  1.00 25.92           H  
ATOM   1597 2HB  ASN A  95      -5.455  -9.886 -13.027  1.00 25.92           H  
ATOM   1598 1HD2 ASN A  95      -5.483  -7.114 -11.004  1.00 25.92           H  
ATOM   1599 2HD2 ASN A  95      -4.914  -7.924 -12.430  1.00 25.92           H  
ATOM   1600  N   ASP A  96      -6.804 -12.094 -10.131  1.00 11.45           N  
ATOM   1601  CA  ASP A  96      -7.202 -12.746  -8.879  1.00 11.41           C  
ATOM   1602  C   ASP A  96      -8.005 -11.866  -7.924  1.00 13.39           C  
ATOM   1603  O   ASP A  96      -8.690 -12.380  -7.039  1.00 39.80           O  
ATOM   1604  CB  ASP A  96      -5.972 -13.248  -8.125  1.00 17.12           C  
ATOM   1605  CG  ASP A  96      -5.321 -14.451  -8.780  1.00 17.12           C  
ATOM   1606  OD1 ASP A  96      -5.917 -15.018  -9.664  1.00 17.12           O  
ATOM   1607  OD2 ASP A  96      -4.239 -14.805  -8.379  1.00 17.12           O  
ATOM   1608  H   ASP A  96      -5.819 -12.010 -10.327  1.00 13.74           H  
ATOM   1609  HA  ASP A  96      -7.820 -13.608  -9.135  1.00 13.69           H  
ATOM   1610 1HB  ASP A  96      -5.234 -12.448  -8.056  1.00 20.54           H  
ATOM   1611 2HB  ASP A  96      -6.255 -13.518  -7.107  1.00 20.54           H  
ATOM   1612  N   PHE A  97      -7.933 -10.551  -8.099  1.00 12.71           N  
ATOM   1613  CA  PHE A  97      -8.663  -9.642  -7.239  1.00 13.86           C  
ATOM   1614  C   PHE A  97      -9.997  -9.238  -7.860  1.00 12.92           C  
ATOM   1615  O   PHE A  97     -10.736  -8.443  -7.283  1.00 15.67           O  
ATOM   1616  CB  PHE A  97      -7.807  -8.404  -6.968  1.00 20.79           C  
ATOM   1617  CG  PHE A  97      -6.567  -8.721  -6.184  1.00 20.79           C  
ATOM   1618  CD1 PHE A  97      -5.359  -8.946  -6.827  1.00 20.79           C  
ATOM   1619  CD2 PHE A  97      -6.604  -8.798  -4.801  1.00 20.79           C  
ATOM   1620  CE1 PHE A  97      -4.221  -9.251  -6.104  1.00 20.79           C  
ATOM   1621  CE2 PHE A  97      -5.468  -9.098  -4.075  1.00 20.79           C  
ATOM   1622  CZ  PHE A  97      -4.276  -9.325  -4.728  1.00 20.79           C  
ATOM   1623  H   PHE A  97      -7.363 -10.167  -8.840  1.00 15.25           H  
ATOM   1624  HA  PHE A  97      -8.861 -10.143  -6.291  1.00 16.63           H  
ATOM   1625 1HB  PHE A  97      -7.509  -7.947  -7.910  1.00 24.95           H  
ATOM   1626 2HB  PHE A  97      -8.386  -7.669  -6.411  1.00 24.95           H  
ATOM   1627  HD1 PHE A  97      -5.315  -8.886  -7.915  1.00 24.95           H  
ATOM   1628  HD2 PHE A  97      -7.549  -8.623  -4.284  1.00 24.95           H  
ATOM   1629  HE1 PHE A  97      -3.279  -9.428  -6.622  1.00 24.95           H  
ATOM   1630  HE2 PHE A  97      -5.515  -9.159  -2.988  1.00 24.95           H  
ATOM   1631  HZ  PHE A  97      -3.382  -9.566  -4.157  1.00 24.95           H  
ATOM   1632  N   SER A  98     -10.335  -9.818  -9.019  1.00 11.59           N  
ATOM   1633  CA  SER A  98     -11.599  -9.521  -9.681  1.00 13.25           C  
ATOM   1634  C   SER A  98     -12.799 -10.016  -8.875  1.00 11.10           C  
ATOM   1635  O   SER A  98     -13.899  -9.482  -9.007  1.00 14.80           O  
ATOM   1636  CB  SER A  98     -11.605 -10.120 -11.073  1.00 19.88           C  
ATOM   1637  OG  SER A  98     -11.577 -11.517 -11.020  1.00 19.88           O  
ATOM   1638  H   SER A  98      -9.714 -10.476  -9.470  1.00 13.91           H  
ATOM   1639  HA  SER A  98     -11.683  -8.441  -9.784  1.00 15.90           H  
ATOM   1640 1HB  SER A  98     -12.497  -9.789 -11.603  1.00 23.85           H  
ATOM   1641 2HB  SER A  98     -10.742  -9.760 -11.629  1.00 23.85           H  
ATOM   1642  HG  SER A  98     -10.678 -11.753 -10.763  1.00 23.85           H  
ATOM   1643  N   LEU A  99     -12.579 -11.016  -8.016  1.00  9.84           N  
ATOM   1644  CA  LEU A  99     -13.624 -11.519  -7.134  1.00 12.15           C  
ATOM   1645  C   LEU A  99     -13.407 -11.063  -5.687  1.00 14.39           C  
ATOM   1646  O   LEU A  99     -13.851 -11.734  -4.756  1.00 21.07           O  
ATOM   1647  CB  LEU A  99     -13.670 -13.062  -7.155  1.00 18.23           C  
ATOM   1648  CG  LEU A  99     -14.473 -13.747  -8.276  1.00 18.23           C  
ATOM   1649  CD1 LEU A  99     -13.740 -13.617  -9.602  1.00 18.23           C  
ATOM   1650  CD2 LEU A  99     -14.665 -15.213  -7.912  1.00 18.23           C  
ATOM   1651  H   LEU A  99     -11.662 -11.435  -7.967  1.00 11.81           H  
ATOM   1652  HA  LEU A  99     -14.584 -11.133  -7.477  1.00 14.58           H  
ATOM   1653 1HB  LEU A  99     -12.647 -13.427  -7.225  1.00 21.87           H  
ATOM   1654 2HB  LEU A  99     -14.080 -13.404  -6.206  1.00 21.87           H  
ATOM   1655  HG  LEU A  99     -15.444 -13.264  -8.379  1.00 21.87           H  
ATOM   1656 1HD1 LEU A  99     -14.318 -14.102 -10.389  1.00 21.87           H  
ATOM   1657 2HD1 LEU A  99     -13.613 -12.566  -9.845  1.00 21.87           H  
ATOM   1658 3HD1 LEU A  99     -12.762 -14.092  -9.526  1.00 21.87           H  
ATOM   1659 1HD2 LEU A  99     -15.235 -15.712  -8.694  1.00 21.87           H  
ATOM   1660 2HD2 LEU A  99     -13.692 -15.693  -7.812  1.00 21.87           H  
ATOM   1661 3HD2 LEU A  99     -15.203 -15.286  -6.967  1.00 21.87           H  
ATOM   1662  N   GLU A 100     -12.730  -9.930  -5.483  1.00 13.47           N  
ATOM   1663  CA  GLU A 100     -12.520  -9.435  -4.125  1.00 18.55           C  
ATOM   1664  C   GLU A 100     -12.904  -7.972  -4.011  1.00 11.02           C  
ATOM   1665  O   GLU A 100     -12.770  -7.211  -4.966  1.00  8.02           O  
ATOM   1666  CB  GLU A 100     -11.059  -9.618  -3.688  1.00 27.83           C  
ATOM   1667  CG  GLU A 100     -10.592 -11.066  -3.630  1.00 27.83           C  
ATOM   1668  CD  GLU A 100      -9.206 -11.219  -3.067  1.00 27.83           C  
ATOM   1669  OE1 GLU A 100      -8.647 -10.239  -2.640  1.00 27.83           O  
ATOM   1670  OE2 GLU A 100      -8.708 -12.320  -3.056  1.00 27.83           O  
ATOM   1671  H   GLU A 100     -12.341  -9.402  -6.254  1.00 16.16           H  
ATOM   1672  HA  GLU A 100     -13.155 -10.003  -3.445  1.00 22.26           H  
ATOM   1673 1HB  GLU A 100     -10.406  -9.084  -4.378  1.00 33.39           H  
ATOM   1674 2HB  GLU A 100     -10.919  -9.181  -2.700  1.00 33.39           H  
ATOM   1675 1HG  GLU A 100     -11.287 -11.635  -3.013  1.00 33.39           H  
ATOM   1676 2HG  GLU A 100     -10.614 -11.483  -4.635  1.00 33.39           H  
ATOM   1677  N   THR A 101     -13.375  -7.571  -2.838  1.00 14.59           N  
ATOM   1678  CA  THR A 101     -13.752  -6.184  -2.630  1.00 14.21           C  
ATOM   1679  C   THR A 101     -12.541  -5.336  -2.325  1.00 11.43           C  
ATOM   1680  O   THR A 101     -11.492  -5.851  -1.938  1.00  9.92           O  
ATOM   1681  CB  THR A 101     -14.738  -6.036  -1.463  1.00 21.32           C  
ATOM   1682  OG1 THR A 101     -14.103  -6.499  -0.266  1.00 21.32           O  
ATOM   1683  CG2 THR A 101     -15.996  -6.839  -1.700  1.00 21.32           C  
ATOM   1684  H   THR A 101     -13.469  -8.234  -2.074  1.00 17.51           H  
ATOM   1685  HA  THR A 101     -14.219  -5.806  -3.540  1.00 17.05           H  
ATOM   1686  HB  THR A 101     -15.000  -4.986  -1.344  1.00 25.58           H  
ATOM   1687  HG1 THR A 101     -13.951  -7.449  -0.353  1.00 25.58           H  
ATOM   1688 1HG2 THR A 101     -16.672  -6.718  -0.853  1.00 25.58           H  
ATOM   1689 2HG2 THR A 101     -16.486  -6.492  -2.609  1.00 25.58           H  
ATOM   1690 3HG2 THR A 101     -15.731  -7.890  -1.804  1.00 25.58           H  
ATOM   1691  N   HIS A 102     -12.705  -4.025  -2.466  1.00 19.32           N  
ATOM   1692  CA  HIS A 102     -11.644  -3.084  -2.152  1.00 25.39           C  
ATOM   1693  C   HIS A 102     -11.336  -3.125  -0.657  1.00 24.00           C  
ATOM   1694  O   HIS A 102     -10.204  -2.864  -0.258  1.00 23.62           O  
ATOM   1695  CB  HIS A 102     -12.006  -1.668  -2.591  1.00 38.09           C  
ATOM   1696  CG  HIS A 102     -10.856  -0.713  -2.494  1.00 38.09           C  
ATOM   1697  ND1 HIS A 102      -9.749  -0.782  -3.326  1.00 38.09           N  
ATOM   1698  CD2 HIS A 102     -10.638   0.330  -1.661  1.00 38.09           C  
ATOM   1699  CE1 HIS A 102      -8.909   0.184  -3.002  1.00 38.09           C  
ATOM   1700  NE2 HIS A 102      -9.423   0.870  -1.999  1.00 38.09           N  
ATOM   1701  H   HIS A 102     -13.592  -3.672  -2.797  1.00 23.18           H  
ATOM   1702  HA  HIS A 102     -10.735  -3.371  -2.681  1.00 30.47           H  
ATOM   1703 1HB  HIS A 102     -12.354  -1.682  -3.624  1.00 45.70           H  
ATOM   1704 2HB  HIS A 102     -12.820  -1.289  -1.973  1.00 45.70           H  
ATOM   1705  HD2 HIS A 102     -11.303   0.677  -0.870  1.00 45.70           H  
ATOM   1706  HE1 HIS A 102      -7.956   0.374  -3.488  1.00 45.70           H  
ATOM   1707  HE2 HIS A 102      -8.996   1.665  -1.546  1.00 45.70           H  
ATOM   1708  N   THR A 103     -12.355  -3.439   0.159  1.00 30.37           N  
ATOM   1709  CA  THR A 103     -12.203  -3.591   1.604  1.00 36.58           C  
ATOM   1710  C   THR A 103     -11.258  -4.749   1.909  1.00 24.80           C  
ATOM   1711  O   THR A 103     -10.374  -4.629   2.761  1.00 23.49           O  
ATOM   1712  CB  THR A 103     -13.564  -3.839   2.286  1.00 54.87           C  
ATOM   1713  OG1 THR A 103     -14.425  -2.713   2.071  1.00 54.87           O  
ATOM   1714  CG2 THR A 103     -13.379  -4.055   3.780  1.00 54.87           C  
ATOM   1715  H   THR A 103     -13.267  -3.604  -0.240  1.00 36.44           H  
ATOM   1716  HA  THR A 103     -11.769  -2.677   2.010  1.00 43.90           H  
ATOM   1717  HB  THR A 103     -14.028  -4.725   1.852  1.00 65.84           H  
ATOM   1718  HG1 THR A 103     -15.279  -2.882   2.478  1.00 65.84           H  
ATOM   1719 1HG2 THR A 103     -14.350  -4.232   4.243  1.00 65.84           H  
ATOM   1720 2HG2 THR A 103     -12.736  -4.918   3.947  1.00 65.84           H  
ATOM   1721 3HG2 THR A 103     -12.923  -3.171   4.222  1.00 65.84           H  
ATOM   1722  N   GLU A 104     -11.439  -5.864   1.201  1.00 22.55           N  
ATOM   1723  CA  GLU A 104     -10.540  -7.006   1.340  1.00 21.26           C  
ATOM   1724  C   GLU A 104      -9.131  -6.631   0.890  1.00 15.64           C  
ATOM   1725  O   GLU A 104      -8.153  -6.997   1.545  1.00 20.25           O  
ATOM   1726  CB  GLU A 104     -11.083  -8.197   0.552  1.00 31.89           C  
ATOM   1727  CG  GLU A 104     -12.304  -8.833   1.198  1.00 31.89           C  
ATOM   1728  CD  GLU A 104     -13.033  -9.785   0.300  1.00 31.89           C  
ATOM   1729  OE1 GLU A 104     -13.606  -9.315  -0.655  1.00 31.89           O  
ATOM   1730  OE2 GLU A 104     -13.026 -10.969   0.552  1.00 31.89           O  
ATOM   1731  H   GLU A 104     -12.213  -5.924   0.546  1.00 27.06           H  
ATOM   1732  HA  GLU A 104     -10.496  -7.284   2.394  1.00 25.51           H  
ATOM   1733 1HB  GLU A 104     -11.356  -7.883  -0.455  1.00 38.27           H  
ATOM   1734 2HB  GLU A 104     -10.312  -8.962   0.463  1.00 38.27           H  
ATOM   1735 1HG  GLU A 104     -11.984  -9.374   2.089  1.00 38.27           H  
ATOM   1736 2HG  GLU A 104     -12.986  -8.046   1.516  1.00 38.27           H  
ATOM   1737  N   GLY A 105      -9.041  -5.862  -0.200  1.00 11.63           N  
ATOM   1738  CA  GLY A 105      -7.764  -5.359  -0.691  1.00 14.52           C  
ATOM   1739  C   GLY A 105      -7.111  -4.444   0.344  1.00 16.58           C  
ATOM   1740  O   GLY A 105      -5.894  -4.485   0.525  1.00 22.32           O  
ATOM   1741  H   GLY A 105      -9.884  -5.631  -0.713  1.00 13.96           H  
ATOM   1742 1HA  GLY A 105      -7.104  -6.197  -0.917  1.00 17.42           H  
ATOM   1743 2HA  GLY A 105      -7.922  -4.813  -1.621  1.00 17.42           H  
ATOM   1744  N   THR A 106      -7.931  -3.635   1.026  1.00 15.93           N  
ATOM   1745  CA  THR A 106      -7.477  -2.734   2.078  1.00 21.35           C  
ATOM   1746  C   THR A 106      -6.857  -3.522   3.221  1.00 16.24           C  
ATOM   1747  O   THR A 106      -5.817  -3.132   3.750  1.00 18.39           O  
ATOM   1748  CB  THR A 106      -8.633  -1.862   2.615  1.00 32.03           C  
ATOM   1749  OG1 THR A 106      -9.157  -1.050   1.555  1.00 32.03           O  
ATOM   1750  CG2 THR A 106      -8.139  -0.968   3.740  1.00 32.03           C  
ATOM   1751  H   THR A 106      -8.911  -3.630   0.795  1.00 19.12           H  
ATOM   1752  HA  THR A 106      -6.717  -2.072   1.667  1.00 25.62           H  
ATOM   1753  HB  THR A 106      -9.427  -2.496   2.998  1.00 38.43           H  
ATOM   1754  HG1 THR A 106      -9.495  -1.621   0.854  1.00 38.43           H  
ATOM   1755 1HG2 THR A 106      -8.963  -0.359   4.109  1.00 38.43           H  
ATOM   1756 2HG2 THR A 106      -7.752  -1.585   4.550  1.00 38.43           H  
ATOM   1757 3HG2 THR A 106      -7.347  -0.320   3.367  1.00 38.43           H  
ATOM   1758  N   THR A 107      -7.488  -4.642   3.588  1.00 15.88           N  
ATOM   1759  CA  THR A 107      -6.949  -5.511   4.628  1.00 18.61           C  
ATOM   1760  C   THR A 107      -5.594  -6.078   4.213  1.00 22.93           C  
ATOM   1761  O   THR A 107      -4.637  -6.033   4.984  1.00 28.82           O  
ATOM   1762  CB  THR A 107      -7.911  -6.669   4.948  1.00 27.91           C  
ATOM   1763  OG1 THR A 107      -9.149  -6.144   5.447  1.00 27.91           O  
ATOM   1764  CG2 THR A 107      -7.294  -7.589   5.988  1.00 27.91           C  
ATOM   1765  H   THR A 107      -8.366  -4.885   3.144  1.00 19.06           H  
ATOM   1766  HA  THR A 107      -6.807  -4.921   5.534  1.00 22.33           H  
ATOM   1767  HB  THR A 107      -8.110  -7.237   4.042  1.00 33.50           H  
ATOM   1768  HG1 THR A 107      -9.557  -5.594   4.771  1.00 33.50           H  
ATOM   1769 1HG2 THR A 107      -7.982  -8.406   6.204  1.00 33.50           H  
ATOM   1770 2HG2 THR A 107      -6.359  -7.994   5.604  1.00 33.50           H  
ATOM   1771 3HG2 THR A 107      -7.099  -7.028   6.902  1.00 33.50           H  
ATOM   1772  N   VAL A 108      -5.492  -6.568   2.977  1.00 24.99           N  
ATOM   1773  CA  VAL A 108      -4.224  -7.097   2.474  1.00 38.56           C  
ATOM   1774  C   VAL A 108      -3.137  -6.019   2.471  1.00 46.11           C  
ATOM   1775  O   VAL A 108      -1.993  -6.277   2.851  1.00 66.47           O  
ATOM   1776  CB  VAL A 108      -4.397  -7.663   1.051  1.00 57.84           C  
ATOM   1777  CG1 VAL A 108      -3.041  -8.013   0.456  1.00 57.84           C  
ATOM   1778  CG2 VAL A 108      -5.285  -8.893   1.105  1.00 57.84           C  
ATOM   1779  H   VAL A 108      -6.313  -6.594   2.383  1.00 29.99           H  
ATOM   1780  HA  VAL A 108      -3.906  -7.908   3.129  1.00 46.27           H  
ATOM   1781  HB  VAL A 108      -4.855  -6.904   0.416  1.00 69.41           H  
ATOM   1782 1HG1 VAL A 108      -3.175  -8.403  -0.553  1.00 69.41           H  
ATOM   1783 2HG1 VAL A 108      -2.418  -7.120   0.420  1.00 69.41           H  
ATOM   1784 3HG1 VAL A 108      -2.556  -8.768   1.076  1.00 69.41           H  
ATOM   1785 1HG2 VAL A 108      -5.417  -9.290   0.099  1.00 69.41           H  
ATOM   1786 2HG2 VAL A 108      -4.819  -9.649   1.736  1.00 69.41           H  
ATOM   1787 3HG2 VAL A 108      -6.256  -8.625   1.518  1.00 69.41           H  
ATOM   1788  N   SER A 109      -3.511  -4.812   2.043  1.00 51.38           N  
ATOM   1789  CA  SER A 109      -2.620  -3.658   1.974  1.00 76.57           C  
ATOM   1790  C   SER A 109      -2.524  -2.846   3.288  1.00 71.16           C  
ATOM   1791  O   SER A 109      -1.954  -1.755   3.300  1.00 98.15           O  
ATOM   1792  CB  SER A 109      -3.057  -2.761   0.836  1.00114.85           C  
ATOM   1793  OG  SER A 109      -4.341  -2.258   1.054  1.00114.85           O  
ATOM   1794  H   SER A 109      -4.462  -4.684   1.730  1.00 61.66           H  
ATOM   1795  HA  SER A 109      -1.625  -4.026   1.737  1.00 91.88           H  
ATOM   1796 1HB  SER A 109      -2.354  -1.943   0.735  1.00137.83           H  
ATOM   1797 2HB  SER A 109      -3.040  -3.326  -0.095  1.00137.83           H  
ATOM   1798  HG  SER A 109      -4.921  -3.027   1.077  1.00137.83           H  
ATOM   1799  N   ARG A 110      -3.085  -3.376   4.380  1.00 66.35           N  
ATOM   1800  CA  ARG A 110      -3.051  -2.767   5.712  1.00100.26           C  
ATOM   1801  C   ARG A 110      -1.642  -2.580   6.291  1.00 65.47           C  
ATOM   1802  O   ARG A 110      -1.408  -1.664   7.081  1.00110.84           O  
ATOM   1803  CB  ARG A 110      -3.845  -3.635   6.677  1.00150.39           C  
ATOM   1804  CG  ARG A 110      -3.981  -3.112   8.093  1.00150.39           C  
ATOM   1805  CD  ARG A 110      -4.786  -4.043   8.928  1.00150.39           C  
ATOM   1806  NE  ARG A 110      -5.003  -3.523  10.270  1.00150.39           N  
ATOM   1807  CZ  ARG A 110      -4.181  -3.703  11.327  1.00150.39           C  
ATOM   1808  NH1 ARG A 110      -3.071  -4.403  11.225  1.00150.39           N  
ATOM   1809  NH2 ARG A 110      -4.500  -3.161  12.489  1.00150.39           N  
ATOM   1810  H   ARG A 110      -3.558  -4.267   4.322  1.00 79.62           H  
ATOM   1811  HA  ARG A 110      -3.531  -1.790   5.648  1.00120.31           H  
ATOM   1812 1HB  ARG A 110      -4.852  -3.775   6.286  1.00180.47           H  
ATOM   1813 2HB  ARG A 110      -3.383  -4.620   6.738  1.00180.47           H  
ATOM   1814 1HG  ARG A 110      -2.993  -3.013   8.544  1.00180.47           H  
ATOM   1815 2HG  ARG A 110      -4.478  -2.142   8.078  1.00180.47           H  
ATOM   1816 1HD  ARG A 110      -5.758  -4.199   8.462  1.00180.47           H  
ATOM   1817 2HD  ARG A 110      -4.267  -4.997   9.012  1.00180.47           H  
ATOM   1818  HE  ARG A 110      -5.837  -2.972  10.420  1.00180.47           H  
ATOM   1819 1HH1 ARG A 110      -2.796  -4.833  10.352  1.00180.47           H  
ATOM   1820 2HH1 ARG A 110      -2.478  -4.515  12.034  1.00180.47           H  
ATOM   1821 1HH2 ARG A 110      -5.348  -2.621  12.581  1.00180.47           H  
ATOM   1822 2HH2 ARG A 110      -3.896  -3.288  13.287  1.00180.47           H  
ATOM   1823  N   LEU A 111      -0.746  -3.503   5.946  1.00 47.66           N  
ATOM   1824  CA  LEU A 111       0.626  -3.646   6.462  1.00 67.48           C  
ATOM   1825  C   LEU A 111       1.607  -2.466   6.752  1.00 44.13           C  
ATOM   1826  O   LEU A 111       2.597  -2.712   7.443  1.00 87.88           O  
ATOM   1827  CB  LEU A 111       1.397  -4.642   5.548  1.00101.22           C  
ATOM   1828  CG  LEU A 111       1.885  -4.217   4.155  1.00101.22           C  
ATOM   1829  CD1 LEU A 111       2.901  -5.220   3.667  1.00101.22           C  
ATOM   1830  CD2 LEU A 111       0.730  -4.193   3.191  1.00101.22           C  
ATOM   1831  H   LEU A 111      -1.046  -4.199   5.278  1.00 57.19           H  
ATOM   1832  HA  LEU A 111       0.498  -4.135   7.412  1.00 80.98           H  
ATOM   1833 1HB  LEU A 111       2.278  -4.971   6.092  1.00121.46           H  
ATOM   1834 2HB  LEU A 111       0.753  -5.505   5.400  1.00121.46           H  
ATOM   1835  HG  LEU A 111       2.364  -3.243   4.208  1.00121.46           H  
ATOM   1836 1HD1 LEU A 111       3.254  -4.918   2.680  1.00121.46           H  
ATOM   1837 2HD1 LEU A 111       3.740  -5.268   4.348  1.00121.46           H  
ATOM   1838 3HD1 LEU A 111       2.433  -6.200   3.604  1.00121.46           H  
ATOM   1839 1HD2 LEU A 111       1.082  -3.906   2.201  1.00121.46           H  
ATOM   1840 2HD2 LEU A 111       0.276  -5.183   3.143  1.00121.46           H  
ATOM   1841 3HD2 LEU A 111       0.000  -3.473   3.539  1.00121.46           H  
ATOM   1842  N   PRO A 112       1.448  -1.223   6.274  1.00 65.32           N  
ATOM   1843  CA  PRO A 112       2.402  -0.155   6.595  1.00119.94           C  
ATOM   1844  C   PRO A 112       2.460   0.259   8.062  1.00 70.65           C  
ATOM   1845  O   PRO A 112       1.439   0.363   8.743  1.00 97.49           O  
ATOM   1846  CB  PRO A 112       1.962   0.988   5.709  1.00179.91           C  
ATOM   1847  CG  PRO A 112       1.390   0.323   4.518  1.00179.91           C  
ATOM   1848  CD  PRO A 112       0.793  -0.949   4.981  1.00179.91           C  
ATOM   1849  HA  PRO A 112       3.401  -0.493   6.279  1.00143.93           H  
ATOM   1850 1HB  PRO A 112       1.229   1.613   6.241  1.00215.89           H  
ATOM   1851 2HB  PRO A 112       2.817   1.635   5.466  1.00215.89           H  
ATOM   1852 1HG  PRO A 112       0.624   0.974   4.075  1.00215.89           H  
ATOM   1853 2HG  PRO A 112       2.168   0.178   3.755  1.00215.89           H  
ATOM   1854 1HD  PRO A 112      -0.279  -0.771   5.107  1.00215.89           H  
ATOM   1855 2HD  PRO A 112       0.995  -1.735   4.256  1.00215.89           H  
ATOM   1856  N   LEU A 113       3.682   0.558   8.502  1.00 85.90           N  
ATOM   1857  CA  LEU A 113       3.982   1.095   9.826  1.00116.55           C  
ATOM   1858  C   LEU A 113       4.986   2.245   9.642  1.00 87.68           C  
ATOM   1859  O   LEU A 113       4.615   3.295   9.104  1.00155.85           O  
ATOM   1860  CB  LEU A 113       4.549   0.019  10.779  1.00174.82           C  
ATOM   1861  CG  LEU A 113       3.595  -1.109  11.187  1.00174.82           C  
ATOM   1862  CD1 LEU A 113       4.346  -2.104  12.066  1.00174.82           C  
ATOM   1863  CD2 LEU A 113       2.404  -0.522  11.930  1.00174.82           C  
ATOM   1864  H   LEU A 113       4.455   0.415   7.871  1.00103.08           H  
ATOM   1865  HA  LEU A 113       3.073   1.497  10.265  1.00139.86           H  
ATOM   1866 1HB  LEU A 113       5.397  -0.454  10.291  1.00209.79           H  
ATOM   1867 2HB  LEU A 113       4.896   0.502  11.694  1.00209.79           H  
ATOM   1868  HG  LEU A 113       3.247  -1.634  10.297  1.00209.79           H  
ATOM   1869 1HD1 LEU A 113       3.679  -2.916  12.352  1.00209.79           H  
ATOM   1870 2HD1 LEU A 113       5.194  -2.505  11.521  1.00209.79           H  
ATOM   1871 3HD1 LEU A 113       4.703  -1.596  12.960  1.00209.79           H  
ATOM   1872 1HD2 LEU A 113       1.724  -1.324  12.218  1.00209.79           H  
ATOM   1873 2HD2 LEU A 113       2.752  -0.001  12.822  1.00209.79           H  
ATOM   1874 3HD2 LEU A 113       1.881   0.180  11.281  1.00209.79           H  
ATOM   1875  N   LEU A 114       6.231   2.049  10.096  1.00 73.60           N  
ATOM   1876  CA  LEU A 114       7.351   2.997   9.980  1.00 85.50           C  
ATOM   1877  C   LEU A 114       7.299   4.315  10.816  1.00 91.32           C  
ATOM   1878  O   LEU A 114       8.227   5.122  10.704  1.00142.96           O  
ATOM   1879  CB  LEU A 114       7.467   3.395   8.487  1.00128.25           C  
ATOM   1880  CG  LEU A 114       8.635   4.289   8.097  1.00128.25           C  
ATOM   1881  CD1 LEU A 114       9.921   3.536   8.353  1.00128.25           C  
ATOM   1882  CD2 LEU A 114       8.508   4.676   6.634  1.00128.25           C  
ATOM   1883  H   LEU A 114       6.447   1.168  10.543  1.00 88.32           H  
ATOM   1884  HA  LEU A 114       8.254   2.470  10.264  1.00102.60           H  
ATOM   1885 1HB  LEU A 114       7.540   2.485   7.893  1.00153.90           H  
ATOM   1886 2HB  LEU A 114       6.575   3.930   8.180  1.00153.90           H  
ATOM   1887  HG  LEU A 114       8.636   5.187   8.716  1.00153.90           H  
ATOM   1888 1HD1 LEU A 114      10.771   4.166   8.094  1.00153.90           H  
ATOM   1889 2HD1 LEU A 114       9.973   3.264   9.406  1.00153.90           H  
ATOM   1890 3HD1 LEU A 114       9.937   2.632   7.746  1.00153.90           H  
ATOM   1891 1HD2 LEU A 114       9.346   5.313   6.348  1.00153.90           H  
ATOM   1892 2HD2 LEU A 114       8.512   3.774   6.023  1.00153.90           H  
ATOM   1893 3HD2 LEU A 114       7.573   5.215   6.481  1.00153.90           H  
ATOM   1894  N   PRO A 115       6.278   4.533  11.679  1.00128.72           N  
ATOM   1895  CA  PRO A 115       6.044   5.816  12.371  1.00150.33           C  
ATOM   1896  C   PRO A 115       7.212   6.378  13.195  1.00127.90           C  
ATOM   1897  O   PRO A 115       7.242   7.577  13.473  1.00141.92           O  
ATOM   1898  CB  PRO A 115       4.945   5.476  13.370  1.00225.50           C  
ATOM   1899  CG  PRO A 115       5.258   4.079  13.779  1.00225.50           C  
ATOM   1900  CD  PRO A 115       5.860   3.424  12.578  1.00225.50           C  
ATOM   1901  HA  PRO A 115       5.694   6.560  11.640  1.00180.40           H  
ATOM   1902 1HB  PRO A 115       4.966   6.185  14.212  1.00270.59           H  
ATOM   1903 2HB  PRO A 115       3.959   5.572  12.893  1.00270.59           H  
ATOM   1904 1HG  PRO A 115       5.937   4.081  14.643  1.00270.59           H  
ATOM   1905 2HG  PRO A 115       4.337   3.574  14.108  1.00270.59           H  
ATOM   1906 1HD  PRO A 115       6.729   2.809  12.856  1.00270.59           H  
ATOM   1907 2HD  PRO A 115       5.060   2.825  12.137  1.00270.59           H  
ATOM   1908  N   GLU A 116       8.146   5.525  13.614  1.00190.73           N  
ATOM   1909  CA  GLU A 116       9.227   5.964  14.484  1.00258.51           C  
ATOM   1910  C   GLU A 116      10.624   5.694  13.945  1.00219.01           C  
ATOM   1911  O   GLU A 116      11.563   5.571  14.730  1.00277.60           O  
ATOM   1912  CB  GLU A 116       9.085   5.285  15.847  1.00387.76           C  
ATOM   1913  CG  GLU A 116       7.821   5.652  16.608  1.00387.76           C  
ATOM   1914  CD  GLU A 116       7.675   4.903  17.903  1.00387.76           C  
ATOM   1915  OE1 GLU A 116       8.461   4.019  18.156  1.00387.76           O  
ATOM   1916  OE2 GLU A 116       6.763   5.197  18.640  1.00387.76           O  
ATOM   1917  H   GLU A 116       8.099   4.554  13.351  1.00228.88           H  
ATOM   1918  HA  GLU A 116       9.130   7.040  14.623  1.00310.21           H  
ATOM   1919 1HB  GLU A 116       9.096   4.202  15.717  1.00465.32           H  
ATOM   1920 2HB  GLU A 116       9.937   5.548  16.473  1.00465.32           H  
ATOM   1921 1HG  GLU A 116       7.840   6.721  16.823  1.00465.32           H  
ATOM   1922 2HG  GLU A 116       6.955   5.452  15.981  1.00465.32           H  
ATOM   1923  N   ALA A 117      10.780   5.598  12.626  1.00203.01           N  
ATOM   1924  CA  ALA A 117      12.120   5.375  12.076  1.00226.59           C  
ATOM   1925  C   ALA A 117      12.619   6.558  11.238  1.00154.98           C  
ATOM   1926  O   ALA A 117      13.691   6.475  10.638  1.00168.98           O  
ATOM   1927  CB  ALA A 117      12.143   4.115  11.240  1.00339.88           C  
ATOM   1928  H   ALA A 117       9.977   5.663  12.006  1.00243.61           H  
ATOM   1929  HA  ALA A 117      12.807   5.250  12.913  1.00271.91           H  
ATOM   1930 1HB  ALA A 117      13.153   3.942  10.869  1.00407.86           H  
ATOM   1931 2HB  ALA A 117      11.825   3.266  11.846  1.00407.86           H  
ATOM   1932 3HB  ALA A 117      11.469   4.245  10.407  1.00407.86           H  
ATOM   1933  N   GLU A 118      11.857   7.652  11.201  1.00162.16           N  
ATOM   1934  CA  GLU A 118      12.236   8.808  10.389  1.00191.62           C  
ATOM   1935  C   GLU A 118      13.550   9.430  10.833  1.00155.52           C  
ATOM   1936  O   GLU A 118      14.316   9.917  10.001  1.00201.89           O  
ATOM   1937  CB  GLU A 118      11.150   9.874  10.405  1.00287.43           C  
ATOM   1938  CG  GLU A 118      11.467  11.051   9.493  1.00287.43           C  
ATOM   1939  CD  GLU A 118      11.539  10.644   8.045  1.00287.43           C  
ATOM   1940  OE1 GLU A 118      10.929   9.662   7.696  1.00287.43           O  
ATOM   1941  OE2 GLU A 118      12.219  11.302   7.290  1.00287.43           O  
ATOM   1942  H   GLU A 118      10.997   7.687  11.727  1.00194.59           H  
ATOM   1943  HA  GLU A 118      12.361   8.471   9.360  1.00229.94           H  
ATOM   1944 1HB  GLU A 118      10.202   9.439  10.087  1.00344.92           H  
ATOM   1945 2HB  GLU A 118      11.017  10.253  11.419  1.00344.92           H  
ATOM   1946 1HG  GLU A 118      10.695  11.810   9.609  1.00344.92           H  
ATOM   1947 2HG  GLU A 118      12.418  11.487   9.794  1.00344.92           H  
ATOM   1948  N   GLN A 119      13.823   9.400  12.136  1.00151.60           N  
ATOM   1949  CA  GLN A 119      15.070   9.938  12.666  1.00212.91           C  
ATOM   1950  C   GLN A 119      16.292   9.141  12.200  1.00196.29           C  
ATOM   1951  O   GLN A 119      17.419   9.617  12.326  1.00284.59           O  
ATOM   1952  CB  GLN A 119      15.032   9.962  14.195  1.00319.37           C  
ATOM   1953  CG  GLN A 119      15.059   8.587  14.836  1.00319.37           C  
ATOM   1954  CD  GLN A 119      13.679   7.987  14.928  1.00319.37           C  
ATOM   1955  OE1 GLN A 119      12.803   8.309  14.120  1.00319.37           O  
ATOM   1956  NE2 GLN A 119      13.474   7.106  15.900  1.00319.37           N  
ATOM   1957  H   GLN A 119      13.154   8.998  12.777  1.00181.92           H  
ATOM   1958  HA  GLN A 119      15.181  10.960  12.307  1.00255.49           H  
ATOM   1959 1HB  GLN A 119      15.884  10.527  14.571  1.00383.24           H  
ATOM   1960 2HB  GLN A 119      14.128  10.473  14.527  1.00383.24           H  
ATOM   1961 1HG  GLN A 119      15.689   7.920  14.252  1.00383.24           H  
ATOM   1962 2HG  GLN A 119      15.455   8.681  15.848  1.00383.24           H  
ATOM   1963 1HE2 GLN A 119      12.577   6.666  15.989  1.00383.24           H  
ATOM   1964 2HE2 GLN A 119      14.214   6.872  16.530  1.00383.24           H  
ATOM   1965  N   LEU A 120      16.072   7.940  11.655  1.00162.11           N  
ATOM   1966  CA  LEU A 120      17.147   7.134  11.124  1.00213.77           C  
ATOM   1967  C   LEU A 120      17.320   7.530   9.673  1.00190.40           C  
ATOM   1968  O   LEU A 120      18.439   7.685   9.188  1.00231.76           O  
ATOM   1969  CB  LEU A 120      16.809   5.646  11.231  1.00320.66           C  
ATOM   1970  CG  LEU A 120      16.604   5.116  12.652  1.00320.66           C  
ATOM   1971  CD1 LEU A 120      16.152   3.664  12.583  1.00320.66           C  
ATOM   1972  CD2 LEU A 120      17.900   5.255  13.433  1.00320.66           C  
ATOM   1973  H   LEU A 120      15.138   7.566  11.575  1.00194.53           H  
ATOM   1974  HA  LEU A 120      18.067   7.346  11.669  1.00256.52           H  
ATOM   1975 1HB  LEU A 120      15.903   5.445  10.664  1.00384.79           H  
ATOM   1976 2HB  LEU A 120      17.623   5.076  10.785  1.00384.79           H  
ATOM   1977  HG  LEU A 120      15.820   5.690  13.146  1.00384.79           H  
ATOM   1978 1HD1 LEU A 120      15.994   3.284  13.592  1.00384.79           H  
ATOM   1979 2HD1 LEU A 120      15.220   3.600  12.020  1.00384.79           H  
ATOM   1980 3HD1 LEU A 120      16.918   3.069  12.087  1.00384.79           H  
ATOM   1981 1HD2 LEU A 120      17.755   4.882  14.448  1.00384.79           H  
ATOM   1982 2HD2 LEU A 120      18.683   4.678  12.942  1.00384.79           H  
ATOM   1983 3HD2 LEU A 120      18.192   6.305  13.471  1.00384.79           H  
ATOM   1984  N   CYS A 121      16.186   7.753   8.998  1.00227.34           N  
ATOM   1985  CA  CYS A 121      16.184   8.189   7.606  1.00318.46           C  
ATOM   1986  C   CYS A 121      16.890   9.536   7.442  1.00323.70           C  
ATOM   1987  O   CYS A 121      17.522   9.793   6.417  1.00400.00           O  
ATOM   1988  CB  CYS A 121      14.751   8.318   7.085  1.00477.69           C  
ATOM   1989  SG  CYS A 121      13.869   6.750   6.920  1.00477.69           S  
ATOM   1990  H   CYS A 121      15.299   7.587   9.464  1.00272.81           H  
ATOM   1991  HA  CYS A 121      16.709   7.443   7.009  1.00382.15           H  
ATOM   1992 1HB  CYS A 121      14.175   8.959   7.750  1.00573.23           H  
ATOM   1993 2HB  CYS A 121      14.766   8.798   6.107  1.00573.23           H  
ATOM   1994  HG  CYS A 121      12.713   7.290   6.542  1.00573.23           H  
ATOM   1995  N   GLN A 122      16.808  10.382   8.470  1.00323.56           N  
ATOM   1996  CA  GLN A 122      17.465  11.683   8.457  1.00400.00           C  
ATOM   1997  C   GLN A 122      18.957  11.670   8.852  1.00369.65           C  
ATOM   1998  O   GLN A 122      19.532  12.737   9.078  1.00400.00           O  
ATOM   1999  CB  GLN A 122      16.721  12.640   9.393  1.00600.00           C  
ATOM   2000  CG  GLN A 122      15.287  12.951   8.987  1.00600.00           C  
ATOM   2001  CD  GLN A 122      15.206  13.652   7.645  1.00600.00           C  
ATOM   2002  OE1 GLN A 122      15.992  14.562   7.364  1.00600.00           O  
ATOM   2003  NE2 GLN A 122      14.252  13.248   6.814  1.00600.00           N  
ATOM   2004  H   GLN A 122      16.241  10.130   9.270  1.00388.27           H  
ATOM   2005  HA  GLN A 122      17.398  12.076   7.443  1.00480.00           H  
ATOM   2006 1HB  GLN A 122      16.697  12.216  10.396  1.00720.00           H  
ATOM   2007 2HB  GLN A 122      17.262  13.584   9.452  1.00720.00           H  
ATOM   2008 1HG  GLN A 122      14.725  12.022   8.912  1.00720.00           H  
ATOM   2009 2HG  GLN A 122      14.839  13.599   9.739  1.00720.00           H  
ATOM   2010 1HE2 GLN A 122      14.152  13.682   5.918  1.00720.00           H  
ATOM   2011 2HE2 GLN A 122      13.624  12.511   7.084  1.00720.00           H  
ATOM   2012  N   GLN A 123      19.596  10.497   8.919  1.00311.18           N  
ATOM   2013  CA  GLN A 123      21.008  10.453   9.288  1.00337.40           C  
ATOM   2014  C   GLN A 123      21.956  10.476   8.083  1.00285.41           C  
ATOM   2015  O   GLN A 123      21.641   9.937   7.022  1.00322.38           O  
ATOM   2016  CB  GLN A 123      21.304   9.190  10.106  1.00506.10           C  
ATOM   2017  CG  GLN A 123      20.548   9.095  11.411  1.00506.10           C  
ATOM   2018  CD  GLN A 123      20.901  10.220  12.361  1.00506.10           C  
ATOM   2019  OE1 GLN A 123      22.079  10.493  12.612  1.00506.10           O  
ATOM   2020  NE2 GLN A 123      19.882  10.878  12.901  1.00506.10           N  
ATOM   2021  H   GLN A 123      19.111   9.625   8.749  1.00373.42           H  
ATOM   2022  HA  GLN A 123      21.205  11.324   9.909  1.00404.88           H  
ATOM   2023 1HB  GLN A 123      21.048   8.312   9.514  1.00607.32           H  
ATOM   2024 2HB  GLN A 123      22.368   9.134  10.330  1.00607.32           H  
ATOM   2025 1HG  GLN A 123      19.484   9.146  11.195  1.00607.32           H  
ATOM   2026 2HG  GLN A 123      20.790   8.147  11.893  1.00607.32           H  
ATOM   2027 1HE2 GLN A 123      20.052  11.631  13.538  1.00607.32           H  
ATOM   2028 2HE2 GLN A 123      18.942  10.614  12.674  1.00607.32           H  
ATOM   2029  N   PRO A 124      23.160  11.043   8.253  1.00288.65           N  
ATOM   2030  CA  PRO A 124      24.252  11.134   7.285  1.00295.22           C  
ATOM   2031  C   PRO A 124      24.857   9.751   7.058  1.00303.14           C  
ATOM   2032  O   PRO A 124      25.482   9.492   6.028  1.00400.00           O  
ATOM   2033  CB  PRO A 124      25.245  12.096   7.947  1.00442.83           C  
ATOM   2034  CG  PRO A 124      24.965  11.984   9.406  1.00442.83           C  
ATOM   2035  CD  PRO A 124      23.477  11.779   9.493  1.00442.83           C  
ATOM   2036  HA  PRO A 124      23.867  11.550   6.341  1.00354.26           H  
ATOM   2037 1HB  PRO A 124      26.276  11.811   7.689  1.00531.40           H  
ATOM   2038 2HB  PRO A 124      25.091  13.116   7.564  1.00531.40           H  
ATOM   2039 1HG  PRO A 124      25.532  11.146   9.837  1.00531.40           H  
ATOM   2040 2HG  PRO A 124      25.298  12.893   9.930  1.00531.40           H  
ATOM   2041 1HD  PRO A 124      23.248  11.173  10.379  1.00531.40           H  
ATOM   2042 2HD  PRO A 124      22.947  12.743   9.508  1.00531.40           H  
ATOM   2043  N   ALA A 125      24.611   8.856   8.023  1.00305.34           N  
ATOM   2044  CA  ALA A 125      25.038   7.466   8.008  1.00400.00           C  
ATOM   2045  C   ALA A 125      24.457   6.673   6.839  1.00400.00           C  
ATOM   2046  O   ALA A 125      24.934   5.581   6.544  1.00400.00           O  
ATOM   2047  CB  ALA A 125      24.639   6.801   9.314  1.00600.00           C  
ATOM   2048  H   ALA A 125      24.101   9.159   8.838  1.00366.41           H  
ATOM   2049  HA  ALA A 125      26.123   7.449   7.915  1.00480.00           H  
ATOM   2050 1HB  ALA A 125      24.993   5.770   9.320  1.00720.00           H  
ATOM   2051 2HB  ALA A 125      25.085   7.343  10.149  1.00720.00           H  
ATOM   2052 3HB  ALA A 125      23.555   6.813   9.411  1.00720.00           H  
ATOM   2053  N   LEU A 126      23.435   7.208   6.168  1.00400.00           N  
ATOM   2054  CA  LEU A 126      22.854   6.530   5.025  1.00400.00           C  
ATOM   2055  C   LEU A 126      23.775   6.532   3.795  1.00400.00           C  
ATOM   2056  O   LEU A 126      23.568   5.749   2.866  1.00400.00           O  
ATOM   2057  CB  LEU A 126      21.526   7.192   4.660  1.00600.00           C  
ATOM   2058  CG  LEU A 126      20.283   6.670   5.385  1.00600.00           C  
ATOM   2059  CD1 LEU A 126      20.425   6.857   6.883  1.00600.00           C  
ATOM   2060  CD2 LEU A 126      19.061   7.388   4.836  1.00600.00           C  
ATOM   2061  H   LEU A 126      23.032   8.099   6.444  1.00480.00           H  
ATOM   2062  HA  LEU A 126      22.662   5.494   5.305  1.00480.00           H  
ATOM   2063 1HB  LEU A 126      21.602   8.261   4.856  1.00720.00           H  
ATOM   2064 2HB  LEU A 126      21.362   7.048   3.597  1.00720.00           H  
ATOM   2065  HG  LEU A 126      20.188   5.607   5.219  1.00720.00           H  
ATOM   2066 1HD1 LEU A 126      19.540   6.457   7.377  1.00720.00           H  
ATOM   2067 2HD1 LEU A 126      21.308   6.324   7.237  1.00720.00           H  
ATOM   2068 3HD1 LEU A 126      20.519   7.912   7.115  1.00720.00           H  
ATOM   2069 1HD2 LEU A 126      18.165   7.020   5.333  1.00720.00           H  
ATOM   2070 2HD2 LEU A 126      19.161   8.459   5.015  1.00720.00           H  
ATOM   2071 3HD2 LEU A 126      18.985   7.206   3.764  1.00720.00           H  
ATOM   2072  N   LEU A 127      24.778   7.417   3.775  1.00400.00           N  
ATOM   2073  CA  LEU A 127      25.686   7.494   2.635  1.00400.00           C  
ATOM   2074  C   LEU A 127      27.038   6.846   2.898  1.00400.00           C  
ATOM   2075  O   LEU A 127      27.632   7.022   3.963  1.00400.00           O  
ATOM   2076  CB  LEU A 127      25.902   8.960   2.250  1.00600.00           C  
ATOM   2077  CG  LEU A 127      24.653   9.716   1.794  1.00600.00           C  
ATOM   2078  CD1 LEU A 127      25.003  11.177   1.562  1.00600.00           C  
ATOM   2079  CD2 LEU A 127      24.138   9.081   0.513  1.00600.00           C  
ATOM   2080  H   LEU A 127      24.927   8.047   4.555  1.00480.00           H  
ATOM   2081  HA  LEU A 127      25.221   6.979   1.796  1.00480.00           H  
ATOM   2082 1HB  LEU A 127      26.312   9.488   3.109  1.00720.00           H  
ATOM   2083 2HB  LEU A 127      26.631   9.005   1.441  1.00720.00           H  
ATOM   2084  HG  LEU A 127      23.885   9.664   2.566  1.00720.00           H  
ATOM   2085 1HD1 LEU A 127      24.114  11.718   1.237  1.00720.00           H  
ATOM   2086 2HD1 LEU A 127      25.373  11.613   2.490  1.00720.00           H  
ATOM   2087 3HD1 LEU A 127      25.772  11.250   0.794  1.00720.00           H  
ATOM   2088 1HD2 LEU A 127      23.247   9.612   0.175  1.00720.00           H  
ATOM   2089 2HD2 LEU A 127      24.908   9.140  -0.257  1.00720.00           H  
ATOM   2090 3HD2 LEU A 127      23.890   8.036   0.699  1.00720.00           H  
ATOM   2091  N   PHE A 128      27.528   6.114   1.896  1.00400.00           N  
ATOM   2092  CA  PHE A 128      28.831   5.458   1.954  1.00400.00           C  
ATOM   2093  C   PHE A 128      29.590   5.647   0.648  1.00400.00           C  
ATOM   2094  O   PHE A 128      28.985   5.880  -0.400  1.00400.00           O  
ATOM   2095  CB  PHE A 128      28.696   3.966   2.254  1.00600.00           C  
ATOM   2096  CG  PHE A 128      28.039   3.686   3.570  1.00600.00           C  
ATOM   2097  CD1 PHE A 128      26.701   3.329   3.634  1.00600.00           C  
ATOM   2098  CD2 PHE A 128      28.753   3.811   4.748  1.00600.00           C  
ATOM   2099  CE1 PHE A 128      26.098   3.087   4.851  1.00600.00           C  
ATOM   2100  CE2 PHE A 128      28.147   3.581   5.964  1.00600.00           C  
ATOM   2101  CZ  PHE A 128      26.821   3.211   6.015  1.00600.00           C  
ATOM   2102  H   PHE A 128      26.975   6.014   1.057  1.00480.00           H  
ATOM   2103  HA  PHE A 128      29.414   5.916   2.754  1.00480.00           H  
ATOM   2104 1HB  PHE A 128      28.108   3.490   1.471  1.00720.00           H  
ATOM   2105 2HB  PHE A 128      29.680   3.500   2.257  1.00720.00           H  
ATOM   2106  HD1 PHE A 128      26.128   3.238   2.712  1.00720.00           H  
ATOM   2107  HD2 PHE A 128      29.803   4.105   4.707  1.00720.00           H  
ATOM   2108  HE1 PHE A 128      25.049   2.804   4.893  1.00720.00           H  
ATOM   2109  HE2 PHE A 128      28.715   3.691   6.886  1.00720.00           H  
ATOM   2110  HZ  PHE A 128      26.343   3.027   6.976  1.00720.00           H  
ATOM   2111  N   ILE A 129      30.913   5.549   0.711  1.00400.00           N  
ATOM   2112  CA  ILE A 129      31.738   5.710  -0.479  1.00400.00           C  
ATOM   2113  C   ILE A 129      32.125   4.371  -1.096  1.00400.00           C  
ATOM   2114  O   ILE A 129      32.951   3.636  -0.553  1.00400.00           O  
ATOM   2115  CB  ILE A 129      33.011   6.507  -0.156  1.00600.00           C  
ATOM   2116  CG1 ILE A 129      32.633   7.893   0.377  1.00600.00           C  
ATOM   2117  CG2 ILE A 129      33.889   6.620  -1.394  1.00600.00           C  
ATOM   2118  CD1 ILE A 129      33.806   8.671   0.926  1.00600.00           C  
ATOM   2119  H   ILE A 129      31.354   5.359   1.600  1.00480.00           H  
ATOM   2120  HA  ILE A 129      31.165   6.269  -1.219  1.00480.00           H  
ATOM   2121  HB  ILE A 129      33.565   5.998   0.631  1.00720.00           H  
ATOM   2122 1HG1 ILE A 129      32.182   8.472  -0.428  1.00720.00           H  
ATOM   2123 2HG1 ILE A 129      31.896   7.780   1.172  1.00720.00           H  
ATOM   2124 1HG2 ILE A 129      34.792   7.179  -1.149  1.00720.00           H  
ATOM   2125 2HG2 ILE A 129      34.162   5.624  -1.740  1.00720.00           H  
ATOM   2126 3HG2 ILE A 129      33.343   7.141  -2.181  1.00720.00           H  
ATOM   2127 1HD1 ILE A 129      33.464   9.641   1.285  1.00720.00           H  
ATOM   2128 2HD1 ILE A 129      34.257   8.117   1.750  1.00720.00           H  
ATOM   2129 3HD1 ILE A 129      34.546   8.817   0.139  1.00720.00           H  
ATOM   2130  N   VAL A 130      31.540   4.079  -2.257  1.00400.00           N  
ATOM   2131  CA  VAL A 130      31.827   2.851  -2.996  1.00400.00           C  
ATOM   2132  C   VAL A 130      33.245   2.838  -3.563  1.00400.00           C  
ATOM   2133  O   VAL A 130      33.933   1.818  -3.501  1.00400.00           O  
ATOM   2134  CB  VAL A 130      30.819   2.659  -4.142  1.00600.00           C  
ATOM   2135  CG1 VAL A 130      31.245   1.488  -5.012  1.00600.00           C  
ATOM   2136  CG2 VAL A 130      29.438   2.400  -3.561  1.00600.00           C  
ATOM   2137  H   VAL A 130      30.867   4.729  -2.637  1.00480.00           H  
ATOM   2138  HA  VAL A 130      31.715   2.014  -2.316  1.00480.00           H  
ATOM   2139  HB  VAL A 130      30.800   3.553  -4.765  1.00720.00           H  
ATOM   2140 1HG1 VAL A 130      30.530   1.363  -5.824  1.00720.00           H  
ATOM   2141 2HG1 VAL A 130      32.233   1.682  -5.427  1.00720.00           H  
ATOM   2142 3HG1 VAL A 130      31.275   0.580  -4.411  1.00720.00           H  
ATOM   2143 1HG2 VAL A 130      28.723   2.266  -4.372  1.00720.00           H  
ATOM   2144 2HG2 VAL A 130      29.466   1.500  -2.948  1.00720.00           H  
ATOM   2145 3HG2 VAL A 130      29.136   3.249  -2.947  1.00720.00           H  
ATOM   2146  N   THR A 131      33.653   3.987  -4.109  1.00400.00           N  
ATOM   2147  CA  THR A 131      34.931   4.267  -4.794  1.00400.00           C  
ATOM   2148  C   THR A 131      34.579   4.726  -6.203  1.00400.00           C  
ATOM   2149  O   THR A 131      34.739   5.900  -6.541  1.00400.00           O  
ATOM   2150  CB  THR A 131      35.915   3.063  -4.878  1.00600.00           C  
ATOM   2151  OG1 THR A 131      36.286   2.617  -3.569  1.00600.00           O  
ATOM   2152  CG2 THR A 131      37.178   3.487  -5.611  1.00600.00           C  
ATOM   2153  H   THR A 131      32.999   4.755  -4.072  1.00480.00           H  
ATOM   2154  HA  THR A 131      35.439   5.086  -4.285  1.00480.00           H  
ATOM   2155  HB  THR A 131      35.450   2.240  -5.418  1.00720.00           H  
ATOM   2156  HG1 THR A 131      35.579   2.069  -3.225  1.00720.00           H  
ATOM   2157 1HG2 THR A 131      37.863   2.643  -5.674  1.00720.00           H  
ATOM   2158 2HG2 THR A 131      36.926   3.826  -6.613  1.00720.00           H  
ATOM   2159 3HG2 THR A 131      37.655   4.302  -5.068  1.00720.00           H  
ATOM   2160  N   VAL A 132      34.067   3.800  -7.010  1.00400.00           N  
ATOM   2161  CA  VAL A 132      33.580   4.117  -8.347  1.00400.00           C  
ATOM   2162  C   VAL A 132      32.095   3.838  -8.386  1.00400.00           C  
ATOM   2163  O   VAL A 132      31.665   2.710  -8.147  1.00400.00           O  
ATOM   2164  CB  VAL A 132      34.281   3.294  -9.442  1.00600.00           C  
ATOM   2165  CG1 VAL A 132      33.687   3.652 -10.800  1.00600.00           C  
ATOM   2166  CG2 VAL A 132      35.774   3.574  -9.428  1.00600.00           C  
ATOM   2167  H   VAL A 132      33.988   2.849  -6.679  1.00480.00           H  
ATOM   2168  HA  VAL A 132      33.746   5.177  -8.544  1.00480.00           H  
ATOM   2169  HB  VAL A 132      34.103   2.233  -9.269  1.00720.00           H  
ATOM   2170 1HG1 VAL A 132      34.172   3.064 -11.579  1.00720.00           H  
ATOM   2171 2HG1 VAL A 132      32.619   3.437 -10.798  1.00720.00           H  
ATOM   2172 3HG1 VAL A 132      33.844   4.712 -10.998  1.00720.00           H  
ATOM   2173 1HG2 VAL A 132      36.262   2.989 -10.207  1.00720.00           H  
ATOM   2174 2HG2 VAL A 132      35.948   4.635  -9.609  1.00720.00           H  
ATOM   2175 3HG2 VAL A 132      36.184   3.298  -8.460  1.00720.00           H  
ATOM   2176  N   THR A 133      31.306   4.860  -8.681  1.00400.00           N  
ATOM   2177  CA  THR A 133      29.867   4.683  -8.680  1.00400.00           C  
ATOM   2178  C   THR A 133      29.312   4.296 -10.042  1.00400.00           C  
ATOM   2179  O   THR A 133      28.261   3.660 -10.107  1.00400.00           O  
ATOM   2180  CB  THR A 133      29.166   5.960  -8.192  1.00600.00           C  
ATOM   2181  OG1 THR A 133      29.477   7.044  -9.078  1.00600.00           O  
ATOM   2182  CG2 THR A 133      29.623   6.303  -6.782  1.00600.00           C  
ATOM   2183  H   THR A 133      31.706   5.767  -8.882  1.00480.00           H  
ATOM   2184  HA  THR A 133      29.626   3.882  -7.982  1.00480.00           H  
ATOM   2185  HB  THR A 133      28.087   5.803  -8.191  1.00720.00           H  
ATOM   2186  HG1 THR A 133      29.018   7.836  -8.787  1.00720.00           H  
ATOM   2187 1HG2 THR A 133      29.118   7.209  -6.445  1.00720.00           H  
ATOM   2188 2HG2 THR A 133      29.378   5.480  -6.110  1.00720.00           H  
ATOM   2189 3HG2 THR A 133      30.700   6.466  -6.777  1.00720.00           H  
ATOM   2190  N   SER A 134      30.033   4.613 -11.117  1.00400.00           N  
ATOM   2191  CA  SER A 134      29.568   4.247 -12.450  1.00400.00           C  
ATOM   2192  C   SER A 134      29.540   2.715 -12.606  1.00400.00           C  
ATOM   2193  O   SER A 134      30.533   2.048 -12.311  1.00400.00           O  
ATOM   2194  CB  SER A 134      30.464   4.862 -13.512  1.00600.00           C  
ATOM   2195  OG  SER A 134      30.101   4.442 -14.803  1.00600.00           O  
ATOM   2196  H   SER A 134      30.895   5.127 -11.013  1.00480.00           H  
ATOM   2197  HA  SER A 134      28.571   4.658 -12.568  1.00480.00           H  
ATOM   2198 1HB  SER A 134      30.407   5.949 -13.452  1.00720.00           H  
ATOM   2199 2HB  SER A 134      31.497   4.580 -13.316  1.00720.00           H  
ATOM   2200  HG  SER A 134      29.242   4.832 -15.000  1.00720.00           H  
ATOM   2201  N   PRO A 135      28.414   2.155 -13.062  1.00400.00           N  
ATOM   2202  CA  PRO A 135      28.118   0.747 -13.290  1.00400.00           C  
ATOM   2203  C   PRO A 135      28.808   0.172 -14.508  1.00355.51           C  
ATOM   2204  O   PRO A 135      29.167   0.899 -15.434  1.00363.51           O  
ATOM   2205  CB  PRO A 135      26.610   0.740 -13.521  1.00600.00           C  
ATOM   2206  CG  PRO A 135      26.309   2.062 -14.098  1.00600.00           C  
ATOM   2207  CD  PRO A 135      27.256   3.000 -13.406  1.00600.00           C  
ATOM   2208  HA  PRO A 135      28.380   0.174 -12.389  1.00480.00           H  
ATOM   2209 1HB  PRO A 135      26.350  -0.087 -14.191  1.00720.00           H  
ATOM   2210 2HB  PRO A 135      26.073   0.572 -12.589  1.00720.00           H  
ATOM   2211 1HG  PRO A 135      26.452   2.039 -15.187  1.00720.00           H  
ATOM   2212 2HG  PRO A 135      25.254   2.319 -13.921  1.00720.00           H  
ATOM   2213 1HD  PRO A 135      27.563   3.793 -14.100  1.00720.00           H  
ATOM   2214 2HD  PRO A 135      26.800   3.407 -12.491  1.00720.00           H  
ATOM   2215  N   PHE A 136      28.943  -1.151 -14.521  1.00372.50           N  
ATOM   2216  CA  PHE A 136      29.426  -1.871 -15.694  1.00383.96           C  
ATOM   2217  C   PHE A 136      28.467  -1.617 -16.852  1.00252.23           C  
ATOM   2218  O   PHE A 136      28.884  -1.378 -17.987  1.00264.35           O  
ATOM   2219  CB  PHE A 136      29.537  -3.368 -15.420  1.00575.94           C  
ATOM   2220  CG  PHE A 136      29.975  -4.168 -16.600  1.00575.94           C  
ATOM   2221  CD1 PHE A 136      31.293  -4.144 -17.031  1.00575.94           C  
ATOM   2222  CD2 PHE A 136      29.061  -4.956 -17.282  1.00575.94           C  
ATOM   2223  CE1 PHE A 136      31.687  -4.890 -18.127  1.00575.94           C  
ATOM   2224  CE2 PHE A 136      29.451  -5.704 -18.374  1.00575.94           C  
ATOM   2225  CZ  PHE A 136      30.765  -5.670 -18.798  1.00575.94           C  
ATOM   2226  H   PHE A 136      28.668  -1.676 -13.705  1.00447.00           H  
ATOM   2227  HA  PHE A 136      30.411  -1.486 -15.966  1.00460.75           H  
ATOM   2228 1HB  PHE A 136      30.242  -3.540 -14.610  1.00691.13           H  
ATOM   2229 2HB  PHE A 136      28.572  -3.753 -15.111  1.00691.13           H  
ATOM   2230  HD1 PHE A 136      32.018  -3.528 -16.498  1.00691.13           H  
ATOM   2231  HD2 PHE A 136      28.024  -4.980 -16.945  1.00691.13           H  
ATOM   2232  HE1 PHE A 136      32.724  -4.864 -18.460  1.00691.13           H  
ATOM   2233  HE2 PHE A 136      28.723  -6.319 -18.903  1.00691.13           H  
ATOM   2234  HZ  PHE A 136      31.076  -6.259 -19.660  1.00691.13           H  
ATOM   2235  N   MET A 137      27.173  -1.685 -16.547  1.00203.44           N  
ATOM   2236  CA  MET A 137      26.121  -1.444 -17.516  1.00142.10           C  
ATOM   2237  C   MET A 137      24.981  -0.669 -16.865  1.00 69.34           C  
ATOM   2238  O   MET A 137      24.701  -0.835 -15.680  1.00102.53           O  
ATOM   2239  CB  MET A 137      25.614  -2.774 -18.063  1.00213.15           C  
ATOM   2240  CG  MET A 137      24.999  -3.678 -17.002  1.00213.15           C  
ATOM   2241  SD  MET A 137      24.482  -5.280 -17.647  1.00213.15           S  
ATOM   2242  CE  MET A 137      23.798  -6.028 -16.168  1.00213.15           C  
ATOM   2243  H   MET A 137      26.909  -1.902 -15.598  1.00244.13           H  
ATOM   2244  HA  MET A 137      26.520  -0.841 -18.331  1.00170.52           H  
ATOM   2245 1HB  MET A 137      24.862  -2.595 -18.831  1.00255.78           H  
ATOM   2246 2HB  MET A 137      26.439  -3.314 -18.532  1.00255.78           H  
ATOM   2247 1HG  MET A 137      25.727  -3.848 -16.210  1.00255.78           H  
ATOM   2248 2HG  MET A 137      24.130  -3.187 -16.567  1.00255.78           H  
ATOM   2249 1HE  MET A 137      23.433  -7.028 -16.403  1.00255.78           H  
ATOM   2250 2HE  MET A 137      24.570  -6.094 -15.402  1.00255.78           H  
ATOM   2251 3HE  MET A 137      22.972  -5.418 -15.801  1.00255.78           H  
ATOM   2252  N   TYR A 138      24.305   0.157 -17.653  1.00 59.59           N  
ATOM   2253  CA  TYR A 138      23.207   0.978 -17.149  1.00 96.72           C  
ATOM   2254  C   TYR A 138      21.835   0.318 -17.312  1.00 78.77           C  
ATOM   2255  O   TYR A 138      20.813   0.900 -16.946  1.00105.42           O  
ATOM   2256  CB  TYR A 138      23.252   2.346 -17.830  1.00145.08           C  
ATOM   2257  CG  TYR A 138      24.426   3.196 -17.373  1.00145.08           C  
ATOM   2258  CD1 TYR A 138      25.667   3.086 -17.987  1.00145.08           C  
ATOM   2259  CD2 TYR A 138      24.249   4.105 -16.339  1.00145.08           C  
ATOM   2260  CE1 TYR A 138      26.726   3.870 -17.558  1.00145.08           C  
ATOM   2261  CE2 TYR A 138      25.303   4.893 -15.915  1.00145.08           C  
ATOM   2262  CZ  TYR A 138      26.540   4.778 -16.518  1.00145.08           C  
ATOM   2263  OH  TYR A 138      27.590   5.562 -16.083  1.00145.08           O  
ATOM   2264  H   TYR A 138      24.573   0.240 -18.624  1.00 71.51           H  
ATOM   2265  HA  TYR A 138      23.365   1.130 -16.081  1.00116.06           H  
ATOM   2266 1HB  TYR A 138      23.323   2.218 -18.912  1.00174.10           H  
ATOM   2267 2HB  TYR A 138      22.332   2.891 -17.622  1.00174.10           H  
ATOM   2268  HD1 TYR A 138      25.810   2.377 -18.803  1.00174.10           H  
ATOM   2269  HD2 TYR A 138      23.275   4.198 -15.858  1.00174.10           H  
ATOM   2270  HE1 TYR A 138      27.700   3.778 -18.039  1.00174.10           H  
ATOM   2271  HE2 TYR A 138      25.158   5.604 -15.102  1.00174.10           H  
ATOM   2272  HH  TYR A 138      27.245   6.296 -15.570  1.00174.10           H  
ATOM   2273  N   GLN A 139      21.820  -0.901 -17.845  1.00 55.01           N  
ATOM   2274  CA  GLN A 139      20.596  -1.676 -17.994  1.00 45.07           C  
ATOM   2275  C   GLN A 139      20.626  -2.827 -17.012  1.00 41.85           C  
ATOM   2276  O   GLN A 139      21.386  -3.780 -17.193  1.00 63.61           O  
ATOM   2277  CB  GLN A 139      20.454  -2.204 -19.420  1.00 67.61           C  
ATOM   2278  CG  GLN A 139      19.244  -3.097 -19.643  1.00 67.61           C  
ATOM   2279  CD  GLN A 139      17.925  -2.360 -19.527  1.00 67.61           C  
ATOM   2280  OE1 GLN A 139      17.653  -1.414 -20.273  1.00 67.61           O  
ATOM   2281  NE2 GLN A 139      17.092  -2.797 -18.593  1.00 67.61           N  
ATOM   2282  H   GLN A 139      22.685  -1.322 -18.145  1.00 66.01           H  
ATOM   2283  HA  GLN A 139      19.740  -1.043 -17.757  1.00 54.08           H  
ATOM   2284 1HB  GLN A 139      20.386  -1.365 -20.112  1.00 81.13           H  
ATOM   2285 2HB  GLN A 139      21.345  -2.774 -19.685  1.00 81.13           H  
ATOM   2286 1HG  GLN A 139      19.308  -3.527 -20.643  1.00 81.13           H  
ATOM   2287 2HG  GLN A 139      19.254  -3.892 -18.897  1.00 81.13           H  
ATOM   2288 1HE2 GLN A 139      16.202  -2.360 -18.469  1.00 81.13           H  
ATOM   2289 2HE2 GLN A 139      17.354  -3.563 -18.009  1.00 81.13           H  
ATOM   2290  N   ILE A 140      19.832  -2.733 -15.952  1.00 40.50           N  
ATOM   2291  CA  ILE A 140      19.845  -3.768 -14.941  1.00 42.61           C  
ATOM   2292  C   ILE A 140      18.704  -4.740 -15.118  1.00 35.11           C  
ATOM   2293  O   ILE A 140      17.530  -4.377 -15.029  1.00 43.50           O  
ATOM   2294  CB  ILE A 140      19.780  -3.191 -13.529  1.00 63.91           C  
ATOM   2295  CG1 ILE A 140      20.870  -2.138 -13.338  1.00 63.91           C  
ATOM   2296  CG2 ILE A 140      19.947  -4.336 -12.534  1.00 63.91           C  
ATOM   2297  CD1 ILE A 140      22.261  -2.659 -13.572  1.00 63.91           C  
ATOM   2298  H   ILE A 140      19.202  -1.949 -15.849  1.00 48.60           H  
ATOM   2299  HA  ILE A 140      20.779  -4.325 -15.036  1.00 51.13           H  
ATOM   2300  HB  ILE A 140      18.819  -2.704 -13.372  1.00 76.70           H  
ATOM   2301 1HG1 ILE A 140      20.692  -1.314 -14.028  1.00 76.70           H  
ATOM   2302 2HG1 ILE A 140      20.820  -1.750 -12.321  1.00 76.70           H  
ATOM   2303 1HG2 ILE A 140      19.899  -3.954 -11.519  1.00 76.70           H  
ATOM   2304 2HG2 ILE A 140      19.155  -5.067 -12.682  1.00 76.70           H  
ATOM   2305 3HG2 ILE A 140      20.914  -4.815 -12.691  1.00 76.70           H  
ATOM   2306 1HD1 ILE A 140      22.978  -1.853 -13.420  1.00 76.70           H  
ATOM   2307 2HD1 ILE A 140      22.470  -3.470 -12.872  1.00 76.70           H  
ATOM   2308 3HD1 ILE A 140      22.345  -3.031 -14.592  1.00 76.70           H  
ATOM   2309  N   THR A 141      19.049  -5.987 -15.346  1.00 32.13           N  
ATOM   2310  CA  THR A 141      18.075  -7.050 -15.471  1.00 36.31           C  
ATOM   2311  C   THR A 141      18.614  -8.255 -14.764  1.00 28.46           C  
ATOM   2312  O   THR A 141      19.370  -9.016 -15.366  1.00 60.95           O  
ATOM   2313  CB  THR A 141      17.781  -7.437 -16.939  1.00 54.47           C  
ATOM   2314  OG1 THR A 141      19.003  -7.816 -17.585  1.00 54.47           O  
ATOM   2315  CG2 THR A 141      17.139  -6.296 -17.706  1.00 54.47           C  
ATOM   2316  H   THR A 141      20.031  -6.214 -15.424  1.00 38.56           H  
ATOM   2317  HA  THR A 141      17.145  -6.748 -14.987  1.00 43.57           H  
ATOM   2318  HB  THR A 141      17.102  -8.289 -16.947  1.00 65.36           H  
ATOM   2319  HG1 THR A 141      19.414  -8.532 -17.095  1.00 65.36           H  
ATOM   2320 1HG2 THR A 141      16.940  -6.614 -18.730  1.00 65.36           H  
ATOM   2321 2HG2 THR A 141      16.202  -6.015 -17.225  1.00 65.36           H  
ATOM   2322 3HG2 THR A 141      17.814  -5.445 -17.718  1.00 65.36           H  
ATOM   2323  N   TYR A 142      18.261  -8.451 -13.494  1.00 23.39           N  
ATOM   2324  CA  TYR A 142      18.788  -9.636 -12.853  1.00 32.87           C  
ATOM   2325  C   TYR A 142      18.098 -10.836 -13.533  1.00 45.70           C  
ATOM   2326  O   TYR A 142      18.786 -11.779 -13.923  1.00122.38           O  
ATOM   2327  CB  TYR A 142      18.656  -9.549 -11.315  1.00 49.30           C  
ATOM   2328  CG  TYR A 142      19.622  -8.512 -10.747  1.00 49.30           C  
ATOM   2329  CD1 TYR A 142      19.245  -7.634  -9.732  1.00 49.30           C  
ATOM   2330  CD2 TYR A 142      20.897  -8.422 -11.279  1.00 49.30           C  
ATOM   2331  CE1 TYR A 142      20.146  -6.687  -9.256  1.00 49.30           C  
ATOM   2332  CE2 TYR A 142      21.789  -7.483 -10.807  1.00 49.30           C  
ATOM   2333  CZ  TYR A 142      21.426  -6.611  -9.803  1.00 49.30           C  
ATOM   2334  OH  TYR A 142      22.353  -5.683  -9.365  1.00 49.30           O  
ATOM   2335  H   TYR A 142      17.650  -7.814 -12.992  1.00 28.07           H  
ATOM   2336  HA  TYR A 142      19.851  -9.709 -13.075  1.00 39.44           H  
ATOM   2337 1HB  TYR A 142      17.654  -9.262 -11.012  1.00 59.17           H  
ATOM   2338 2HB  TYR A 142      18.881 -10.514 -10.863  1.00 59.17           H  
ATOM   2339  HD1 TYR A 142      18.243  -7.688  -9.307  1.00 59.17           H  
ATOM   2340  HD2 TYR A 142      21.198  -9.096 -12.077  1.00 59.17           H  
ATOM   2341  HE1 TYR A 142      19.846  -6.008  -8.462  1.00 59.17           H  
ATOM   2342  HE2 TYR A 142      22.787  -7.424 -11.239  1.00 59.17           H  
ATOM   2343  HH  TYR A 142      21.936  -4.960  -8.879  1.00 59.17           H  
ATOM   2344  N   PRO A 143      16.754 -10.899 -13.609  1.00 49.30           N  
ATOM   2345  CA  PRO A 143      15.698 -10.228 -12.839  1.00117.04           C  
ATOM   2346  C   PRO A 143      15.035 -11.426 -12.164  1.00134.80           C  
ATOM   2347  O   PRO A 143      13.813 -11.568 -12.168  1.00218.36           O  
ATOM   2348  CB  PRO A 143      14.820  -9.522 -13.856  1.00175.56           C  
ATOM   2349  CG  PRO A 143      14.886 -10.404 -15.030  1.00175.56           C  
ATOM   2350  CD  PRO A 143      16.295 -10.936 -15.024  1.00175.56           C  
ATOM   2351  HA  PRO A 143      16.109  -9.528 -12.110  1.00140.45           H  
ATOM   2352 1HB  PRO A 143      13.801  -9.407 -13.458  1.00210.67           H  
ATOM   2353 2HB  PRO A 143      15.208  -8.512 -14.052  1.00210.67           H  
ATOM   2354 1HG  PRO A 143      14.131 -11.200 -14.949  1.00210.67           H  
ATOM   2355 2HG  PRO A 143      14.652  -9.837 -15.942  1.00210.67           H  
ATOM   2356 1HD  PRO A 143      16.283 -11.964 -15.382  1.00210.67           H  
ATOM   2357 2HD  PRO A 143      16.946 -10.308 -15.648  1.00210.67           H  
ATOM   2358  N   TYR A 144      15.916 -12.316 -11.690  1.00149.90           N  
ATOM   2359  CA  TYR A 144      15.726 -13.683 -11.191  1.00242.34           C  
ATOM   2360  C   TYR A 144      16.232 -14.703 -12.214  1.00198.93           C  
ATOM   2361  O   TYR A 144      16.515 -15.845 -11.851  1.00248.66           O  
ATOM   2362  CB  TYR A 144      14.281 -14.047 -10.828  1.00363.51           C  
ATOM   2363  CG  TYR A 144      13.762 -13.466  -9.538  1.00363.51           C  
ATOM   2364  CD1 TYR A 144      14.497 -12.528  -8.828  1.00363.51           C  
ATOM   2365  CD2 TYR A 144      12.558 -13.929  -9.040  1.00363.51           C  
ATOM   2366  CE1 TYR A 144      14.028 -12.063  -7.620  1.00363.51           C  
ATOM   2367  CE2 TYR A 144      12.088 -13.461  -7.839  1.00363.51           C  
ATOM   2368  CZ  TYR A 144      12.819 -12.535  -7.129  1.00363.51           C  
ATOM   2369  OH  TYR A 144      12.343 -12.080  -5.926  1.00363.51           O  
ATOM   2370  H   TYR A 144      16.876 -12.014 -11.690  1.00179.88           H  
ATOM   2371  HA  TYR A 144      16.333 -13.798 -10.306  1.00290.81           H  
ATOM   2372 1HB  TYR A 144      13.599 -13.774 -11.632  1.00436.21           H  
ATOM   2373 2HB  TYR A 144      14.221 -15.131 -10.735  1.00436.21           H  
ATOM   2374  HD1 TYR A 144      15.450 -12.174  -9.218  1.00436.21           H  
ATOM   2375  HD2 TYR A 144      11.986 -14.674  -9.595  1.00436.21           H  
ATOM   2376  HE1 TYR A 144      14.606 -11.333  -7.056  1.00436.21           H  
ATOM   2377  HE2 TYR A 144      11.140 -13.828  -7.443  1.00436.21           H  
ATOM   2378  HH  TYR A 144      13.083 -11.909  -5.338  1.00436.21           H  
ATOM   2379  N   ARG A 145      16.426 -14.270 -13.469  1.00161.52           N  
ATOM   2380  CA  ARG A 145      16.974 -15.119 -14.537  1.00200.92           C  
ATOM   2381  C   ARG A 145      18.340 -15.660 -14.173  1.00150.18           C  
ATOM   2382  O   ARG A 145      18.637 -16.832 -14.413  1.00223.33           O  
ATOM   2383  CB  ARG A 145      17.091 -14.359 -15.843  1.00301.38           C  
ATOM   2384  CG  ARG A 145      17.612 -15.168 -17.018  1.00301.38           C  
ATOM   2385  CD  ARG A 145      17.633 -14.362 -18.265  1.00301.38           C  
ATOM   2386  NE  ARG A 145      18.177 -15.110 -19.389  1.00301.38           N  
ATOM   2387  CZ  ARG A 145      18.350 -14.607 -20.627  1.00301.38           C  
ATOM   2388  NH1 ARG A 145      18.020 -13.360 -20.880  1.00301.38           N  
ATOM   2389  NH2 ARG A 145      18.852 -15.366 -21.586  1.00301.38           N  
ATOM   2390  H   ARG A 145      16.173 -13.324 -13.704  1.00193.82           H  
ATOM   2391  HA  ARG A 145      16.297 -15.961 -14.688  1.00241.10           H  
ATOM   2392 1HB  ARG A 145      16.114 -13.973 -16.126  1.00361.66           H  
ATOM   2393 2HB  ARG A 145      17.760 -13.510 -15.711  1.00361.66           H  
ATOM   2394 1HG  ARG A 145      18.629 -15.504 -16.809  1.00361.66           H  
ATOM   2395 2HG  ARG A 145      16.969 -16.034 -17.180  1.00361.66           H  
ATOM   2396 1HD  ARG A 145      16.618 -14.057 -18.518  1.00361.66           H  
ATOM   2397 2HD  ARG A 145      18.250 -13.477 -18.115  1.00361.66           H  
ATOM   2398  HE  ARG A 145      18.441 -16.073 -19.230  1.00361.66           H  
ATOM   2399 1HH1 ARG A 145      17.638 -12.781 -20.147  1.00361.66           H  
ATOM   2400 2HH1 ARG A 145      18.149 -12.982 -21.807  1.00361.66           H  
ATOM   2401 1HH2 ARG A 145      19.106 -16.326 -21.392  1.00361.66           H  
ATOM   2402 2HH2 ARG A 145      18.980 -14.989 -22.513  1.00361.66           H  
ATOM   2403  N   TYR A 146      19.165 -14.807 -13.563  1.00 86.87           N  
ATOM   2404  CA  TYR A 146      20.500 -15.189 -13.103  1.00101.57           C  
ATOM   2405  C   TYR A 146      20.487 -16.346 -12.089  1.00 83.74           C  
ATOM   2406  O   TYR A 146      21.513 -16.998 -11.889  1.00119.37           O  
ATOM   2407  CB  TYR A 146      21.217 -13.981 -12.492  1.00152.35           C  
ATOM   2408  CG  TYR A 146      21.622 -12.942 -13.515  1.00152.35           C  
ATOM   2409  CD1 TYR A 146      21.551 -13.245 -14.868  1.00152.35           C  
ATOM   2410  CD2 TYR A 146      22.068 -11.692 -13.107  1.00152.35           C  
ATOM   2411  CE1 TYR A 146      21.917 -12.301 -15.808  1.00152.35           C  
ATOM   2412  CE2 TYR A 146      22.437 -10.749 -14.050  1.00152.35           C  
ATOM   2413  CZ  TYR A 146      22.359 -11.049 -15.394  1.00152.35           C  
ATOM   2414  OH  TYR A 146      22.724 -10.113 -16.335  1.00152.35           O  
ATOM   2415  H   TYR A 146      18.871 -13.845 -13.443  1.00104.24           H  
ATOM   2416  HA  TYR A 146      21.072 -15.525 -13.969  1.00121.88           H  
ATOM   2417 1HB  TYR A 146      20.567 -13.503 -11.759  1.00182.83           H  
ATOM   2418 2HB  TYR A 146      22.113 -14.314 -11.970  1.00182.83           H  
ATOM   2419  HD1 TYR A 146      21.204 -14.227 -15.190  1.00182.83           H  
ATOM   2420  HD2 TYR A 146      22.127 -11.455 -12.045  1.00182.83           H  
ATOM   2421  HE1 TYR A 146      21.857 -12.539 -16.869  1.00182.83           H  
ATOM   2422  HE2 TYR A 146      22.786  -9.767 -13.730  1.00182.83           H  
ATOM   2423  HH  TYR A 146      22.516 -10.445 -17.212  1.00182.83           H  
ATOM   2424  N   GLY A 147      19.341 -16.597 -11.450  1.00 94.22           N  
ATOM   2425  CA  GLY A 147      19.211 -17.678 -10.495  1.00114.81           C  
ATOM   2426  C   GLY A 147      18.789 -17.173  -9.130  1.00 64.20           C  
ATOM   2427  O   GLY A 147      19.527 -17.318  -8.164  1.00106.41           O  
ATOM   2428  H   GLY A 147      18.515 -16.052 -11.640  1.00113.06           H  
ATOM   2429 1HA  GLY A 147      18.479 -18.398 -10.862  1.00137.77           H  
ATOM   2430 2HA  GLY A 147      20.160 -18.205 -10.411  1.00137.77           H  
ATOM   2431  N   HIS A 148      17.590 -16.607  -9.035  1.00 34.31           N  
ATOM   2432  CA  HIS A 148      17.114 -16.142  -7.734  1.00 32.40           C  
ATOM   2433  C   HIS A 148      15.769 -16.764  -7.379  1.00 37.57           C  
ATOM   2434  O   HIS A 148      14.926 -16.995  -8.248  1.00123.67           O  
ATOM   2435  CB  HIS A 148      16.995 -14.633  -7.706  1.00 48.60           C  
ATOM   2436  CG  HIS A 148      18.279 -13.886  -7.925  1.00 48.60           C  
ATOM   2437  ND1 HIS A 148      19.108 -13.512  -6.887  1.00 48.60           N  
ATOM   2438  CD2 HIS A 148      18.872 -13.438  -9.059  1.00 48.60           C  
ATOM   2439  CE1 HIS A 148      20.149 -12.860  -7.373  1.00 48.60           C  
ATOM   2440  NE2 HIS A 148      20.031 -12.804  -8.686  1.00 48.60           N  
ATOM   2441  H   HIS A 148      17.021 -16.487  -9.866  1.00 41.17           H  
ATOM   2442  HA  HIS A 148      17.818 -16.425  -6.965  1.00 38.88           H  
ATOM   2443 1HB  HIS A 148      16.292 -14.342  -8.463  1.00 58.32           H  
ATOM   2444 2HB  HIS A 148      16.583 -14.321  -6.746  1.00 58.32           H  
ATOM   2445  HD2 HIS A 148      18.502 -13.555 -10.077  1.00 58.32           H  
ATOM   2446  HE1 HIS A 148      20.966 -12.442  -6.785  1.00 58.32           H  
ATOM   2447  HE2 HIS A 148      20.686 -12.365  -9.317  1.00 58.32           H  
ATOM   2448  N   TYR A 149      15.590 -17.042  -6.090  1.00 22.59           N  
ATOM   2449  CA  TYR A 149      14.384 -17.678  -5.578  1.00 36.10           C  
ATOM   2450  C   TYR A 149      13.161 -16.780  -5.659  1.00 19.83           C  
ATOM   2451  O   TYR A 149      13.203 -15.597  -5.317  1.00 67.03           O  
ATOM   2452  CB  TYR A 149      14.604 -18.155  -4.142  1.00 54.15           C  
ATOM   2453  CG  TYR A 149      13.405 -18.859  -3.535  1.00 54.15           C  
ATOM   2454  CD1 TYR A 149      13.042 -20.126  -3.977  1.00 54.15           C  
ATOM   2455  CD2 TYR A 149      12.676 -18.246  -2.526  1.00 54.15           C  
ATOM   2456  CE1 TYR A 149      11.955 -20.769  -3.416  1.00 54.15           C  
ATOM   2457  CE2 TYR A 149      11.593 -18.893  -1.964  1.00 54.15           C  
ATOM   2458  CZ  TYR A 149      11.230 -20.149  -2.404  1.00 54.15           C  
ATOM   2459  OH  TYR A 149      10.153 -20.798  -1.840  1.00 54.15           O  
ATOM   2460  H   TYR A 149      16.326 -16.808  -5.438  1.00 27.11           H  
ATOM   2461  HA  TYR A 149      14.176 -18.553  -6.195  1.00 43.32           H  
ATOM   2462 1HB  TYR A 149      15.449 -18.843  -4.119  1.00 64.98           H  
ATOM   2463 2HB  TYR A 149      14.856 -17.304  -3.510  1.00 64.98           H  
ATOM   2464  HD1 TYR A 149      13.613 -20.614  -4.767  1.00 64.98           H  
ATOM   2465  HD2 TYR A 149      12.959 -17.254  -2.174  1.00 64.98           H  
ATOM   2466  HE1 TYR A 149      11.670 -21.763  -3.762  1.00 64.98           H  
ATOM   2467  HE2 TYR A 149      11.026 -18.409  -1.168  1.00 64.98           H  
ATOM   2468  HH  TYR A 149      10.012 -20.470  -0.945  1.00 64.98           H  
ATOM   2469  N   GLU A 150      12.080 -17.377  -6.131  1.00 39.52           N  
ATOM   2470  CA  GLU A 150      10.796 -16.731  -6.322  1.00 68.05           C  
ATOM   2471  C   GLU A 150       9.766 -17.256  -5.317  1.00 23.59           C  
ATOM   2472  O   GLU A 150       9.719 -18.456  -5.046  1.00 23.77           O  
ATOM   2473  CB  GLU A 150      10.331 -16.980  -7.748  1.00102.07           C  
ATOM   2474  CG  GLU A 150       9.030 -16.305  -8.121  1.00102.07           C  
ATOM   2475  CD  GLU A 150       8.610 -16.642  -9.514  1.00102.07           C  
ATOM   2476  OE1 GLU A 150       9.352 -17.315 -10.189  1.00102.07           O  
ATOM   2477  OE2 GLU A 150       7.535 -16.259  -9.901  1.00102.07           O  
ATOM   2478  H   GLU A 150      12.154 -18.352  -6.378  1.00 47.42           H  
ATOM   2479  HA  GLU A 150      10.913 -15.659  -6.164  1.00 81.66           H  
ATOM   2480 1HB  GLU A 150      11.098 -16.635  -8.442  1.00122.49           H  
ATOM   2481 2HB  GLU A 150      10.216 -18.054  -7.903  1.00122.49           H  
ATOM   2482 1HG  GLU A 150       8.256 -16.622  -7.425  1.00122.49           H  
ATOM   2483 2HG  GLU A 150       9.149 -15.226  -8.038  1.00122.49           H  
ATOM   2484  N   SER A 151       8.948 -16.360  -4.763  1.00 50.22           N  
ATOM   2485  CA  SER A 151       7.952 -16.761  -3.766  1.00 28.04           C  
ATOM   2486  C   SER A 151       6.664 -15.947  -3.858  1.00 21.48           C  
ATOM   2487  O   SER A 151       6.568 -14.999  -4.639  1.00 48.69           O  
ATOM   2488  CB  SER A 151       8.517 -16.603  -2.380  1.00 42.06           C  
ATOM   2489  OG  SER A 151       8.680 -15.248  -2.076  1.00 42.06           O  
ATOM   2490  H   SER A 151       9.022 -15.387  -5.025  1.00 60.26           H  
ATOM   2491  HA  SER A 151       7.704 -17.811  -3.930  1.00 33.65           H  
ATOM   2492 1HB  SER A 151       7.858 -17.070  -1.650  1.00 50.47           H  
ATOM   2493 2HB  SER A 151       9.479 -17.104  -2.321  1.00 50.47           H  
ATOM   2494  HG  SER A 151       9.053 -15.223  -1.189  1.00 50.47           H  
ATOM   2495  N   VAL A 152       5.676 -16.334  -3.052  1.00 13.66           N  
ATOM   2496  CA  VAL A 152       4.376 -15.668  -3.028  1.00 16.44           C  
ATOM   2497  C   VAL A 152       3.814 -15.598  -1.605  1.00 13.34           C  
ATOM   2498  O   VAL A 152       3.934 -16.550  -0.832  1.00 17.52           O  
ATOM   2499  CB  VAL A 152       3.384 -16.421  -3.947  1.00 24.66           C  
ATOM   2500  CG1 VAL A 152       3.198 -17.844  -3.447  1.00 24.66           C  
ATOM   2501  CG2 VAL A 152       2.044 -15.701  -3.991  1.00 24.66           C  
ATOM   2502  H   VAL A 152       5.829 -17.119  -2.436  1.00 16.39           H  
ATOM   2503  HA  VAL A 152       4.499 -14.652  -3.404  1.00 19.73           H  
ATOM   2504  HB  VAL A 152       3.803 -16.475  -4.952  1.00 29.59           H  
ATOM   2505 1HG1 VAL A 152       2.514 -18.376  -4.109  1.00 29.59           H  
ATOM   2506 2HG1 VAL A 152       4.161 -18.355  -3.435  1.00 29.59           H  
ATOM   2507 3HG1 VAL A 152       2.784 -17.824  -2.439  1.00 29.59           H  
ATOM   2508 1HG2 VAL A 152       1.365 -16.241  -4.651  1.00 29.59           H  
ATOM   2509 2HG2 VAL A 152       1.615 -15.659  -2.992  1.00 29.59           H  
ATOM   2510 3HG2 VAL A 152       2.189 -14.692  -4.371  1.00 29.59           H  
ATOM   2511  N   ASN A 153       3.194 -14.464  -1.278  1.00 12.58           N  
ATOM   2512  CA  ASN A 153       2.600 -14.250   0.046  1.00 14.08           C  
ATOM   2513  C   ASN A 153       1.114 -14.593   0.078  1.00 17.23           C  
ATOM   2514  O   ASN A 153       0.644 -15.304   0.971  1.00 40.28           O  
ATOM   2515  CB  ASN A 153       2.801 -12.811   0.493  1.00 21.12           C  
ATOM   2516  CG  ASN A 153       4.225 -12.520   0.836  1.00 21.12           C  
ATOM   2517  OD1 ASN A 153       5.094 -12.652  -0.031  1.00 21.12           O  
ATOM   2518  ND2 ASN A 153       4.498 -12.127   2.055  1.00 21.12           N  
ATOM   2519  H   ASN A 153       3.142 -13.734  -1.975  1.00 15.10           H  
ATOM   2520  HA  ASN A 153       3.101 -14.903   0.760  1.00 16.90           H  
ATOM   2521 1HB  ASN A 153       2.478 -12.129  -0.295  1.00 25.34           H  
ATOM   2522 2HB  ASN A 153       2.187 -12.612   1.368  1.00 25.34           H  
ATOM   2523 1HD2 ASN A 153       5.441 -11.924   2.306  1.00 25.34           H  
ATOM   2524 2HD2 ASN A 153       3.788 -12.037   2.755  1.00 25.34           H  
ATOM   2525  N   GLY A 154       0.369 -14.069  -0.888  1.00 23.08           N  
ATOM   2526  CA  GLY A 154      -1.070 -14.293  -0.951  1.00 30.86           C  
ATOM   2527  C   GLY A 154      -1.839 -13.263  -0.125  1.00 22.63           C  
ATOM   2528  O   GLY A 154      -1.401 -12.123   0.042  1.00 32.28           O  
ATOM   2529  H   GLY A 154       0.806 -13.499  -1.598  1.00 27.70           H  
ATOM   2530 1HA  GLY A 154      -1.399 -14.246  -1.989  1.00 37.03           H  
ATOM   2531 2HA  GLY A 154      -1.296 -15.295  -0.590  1.00 37.03           H  
ATOM   2532  N   VAL A 155      -2.993 -13.679   0.402  1.00 20.61           N  
ATOM   2533  CA  VAL A 155      -3.869 -12.774   1.148  1.00 18.52           C  
ATOM   2534  C   VAL A 155      -3.382 -12.522   2.573  1.00 18.12           C  
ATOM   2535  O   VAL A 155      -3.896 -13.088   3.532  1.00 38.79           O  
ATOM   2536  CB  VAL A 155      -5.293 -13.380   1.217  1.00 27.78           C  
ATOM   2537  CG1 VAL A 155      -6.226 -12.452   1.978  1.00 27.78           C  
ATOM   2538  CG2 VAL A 155      -5.815 -13.615  -0.194  1.00 27.78           C  
ATOM   2539  H   VAL A 155      -3.284 -14.631   0.249  1.00 24.73           H  
ATOM   2540  HA  VAL A 155      -3.917 -11.828   0.622  1.00 22.22           H  
ATOM   2541  HB  VAL A 155      -5.252 -14.325   1.756  1.00 33.34           H  
ATOM   2542 1HG1 VAL A 155      -7.219 -12.900   2.031  1.00 33.34           H  
ATOM   2543 2HG1 VAL A 155      -5.844 -12.299   2.987  1.00 33.34           H  
ATOM   2544 3HG1 VAL A 155      -6.290 -11.497   1.463  1.00 33.34           H  
ATOM   2545 1HG2 VAL A 155      -6.813 -14.054  -0.143  1.00 33.34           H  
ATOM   2546 2HG2 VAL A 155      -5.865 -12.668  -0.731  1.00 33.34           H  
ATOM   2547 3HG2 VAL A 155      -5.148 -14.297  -0.722  1.00 33.34           H  
ATOM   2548  N   CYS A 156      -2.403 -11.627   2.689  1.00 13.71           N  
ATOM   2549  CA  CYS A 156      -1.856 -11.244   3.988  1.00 13.99           C  
ATOM   2550  C   CYS A 156      -1.044  -9.958   3.897  1.00 12.01           C  
ATOM   2551  O   CYS A 156      -0.702  -9.502   2.804  1.00 14.40           O  
ATOM   2552  CB  CYS A 156      -0.970 -12.358   4.540  1.00 20.98           C  
ATOM   2553  SG  CYS A 156       0.477 -12.701   3.522  1.00 20.98           S  
ATOM   2554  H   CYS A 156      -2.023 -11.229   1.842  1.00 16.45           H  
ATOM   2555  HA  CYS A 156      -2.684 -11.086   4.678  1.00 16.79           H  
ATOM   2556 1HB  CYS A 156      -0.626 -12.093   5.541  1.00 25.18           H  
ATOM   2557 2HB  CYS A 156      -1.548 -13.278   4.628  1.00 25.18           H  
ATOM   2558  HG  CYS A 156      -0.200 -13.067   2.438  1.00 25.18           H  
ATOM   2559  N   GLY A 157      -0.729  -9.378   5.056  1.00 11.12           N  
ATOM   2560  CA  GLY A 157       0.053  -8.150   5.145  1.00 10.79           C  
ATOM   2561  C   GLY A 157       1.501  -8.401   5.579  1.00  8.85           C  
ATOM   2562  O   GLY A 157       2.107  -7.568   6.251  1.00 11.44           O  
ATOM   2563  H   GLY A 157      -1.037  -9.801   5.922  1.00 13.34           H  
ATOM   2564 1HA  GLY A 157       0.046  -7.647   4.177  1.00 12.95           H  
ATOM   2565 2HA  GLY A 157      -0.425  -7.472   5.852  1.00 12.95           H  
ATOM   2566  N   SER A 158       2.055  -9.549   5.203  1.00  7.26           N  
ATOM   2567  CA  SER A 158       3.428  -9.895   5.565  1.00  6.64           C  
ATOM   2568  C   SER A 158       4.450  -9.562   4.477  1.00  4.56           C  
ATOM   2569  O   SER A 158       5.596 -10.017   4.544  1.00  4.89           O  
ATOM   2570  CB  SER A 158       3.522 -11.360   5.874  1.00  9.96           C  
ATOM   2571  OG  SER A 158       3.201 -12.128   4.747  1.00  9.96           O  
ATOM   2572  H   SER A 158       1.518 -10.206   4.655  1.00  8.71           H  
ATOM   2573  HA  SER A 158       3.694  -9.332   6.461  1.00  7.97           H  
ATOM   2574 1HB  SER A 158       4.538 -11.590   6.192  1.00 11.95           H  
ATOM   2575 2HB  SER A 158       2.857 -11.613   6.697  1.00 11.95           H  
ATOM   2576  HG  SER A 158       3.639 -12.973   4.884  1.00 11.95           H  
ATOM   2577  N   CYS A 159       4.033  -8.795   3.471  1.00  4.56           N  
ATOM   2578  CA  CYS A 159       4.884  -8.456   2.334  1.00  3.92           C  
ATOM   2579  C   CYS A 159       6.158  -7.663   2.696  1.00  4.18           C  
ATOM   2580  O   CYS A 159       7.064  -7.552   1.872  1.00  6.38           O  
ATOM   2581  CB  CYS A 159       4.072  -7.681   1.308  1.00  5.88           C  
ATOM   2582  SG  CYS A 159       2.662  -8.615   0.674  1.00  5.88           S  
ATOM   2583  H   CYS A 159       3.088  -8.443   3.477  1.00  5.47           H  
ATOM   2584  HA  CYS A 159       5.190  -9.390   1.865  1.00  4.70           H  
ATOM   2585 1HB  CYS A 159       3.705  -6.755   1.726  1.00  7.06           H  
ATOM   2586 2HB  CYS A 159       4.710  -7.426   0.463  1.00  7.06           H  
ATOM   2587  HG  CYS A 159       2.020  -8.713   1.835  1.00  7.06           H  
ATOM   2588  N   TRP A 160       6.258  -7.138   3.920  1.00  3.84           N  
ATOM   2589  CA  TRP A 160       7.494  -6.475   4.310  1.00  4.69           C  
ATOM   2590  C   TRP A 160       8.561  -7.518   4.588  1.00  4.66           C  
ATOM   2591  O   TRP A 160       9.745  -7.277   4.358  1.00  6.55           O  
ATOM   2592  CB  TRP A 160       7.312  -5.615   5.557  1.00  7.04           C  
ATOM   2593  CG  TRP A 160       6.485  -4.398   5.332  1.00  7.04           C  
ATOM   2594  CD1 TRP A 160       5.346  -4.066   5.985  1.00  7.04           C  
ATOM   2595  CD2 TRP A 160       6.706  -3.353   4.357  1.00  7.04           C  
ATOM   2596  NE1 TRP A 160       4.854  -2.882   5.510  1.00  7.04           N  
ATOM   2597  CE2 TRP A 160       5.665  -2.431   4.508  1.00  7.04           C  
ATOM   2598  CE3 TRP A 160       7.685  -3.128   3.384  1.00  7.04           C  
ATOM   2599  CZ2 TRP A 160       5.566  -1.297   3.719  1.00  7.04           C  
ATOM   2600  CZ3 TRP A 160       7.587  -1.993   2.594  1.00  7.04           C  
ATOM   2601  CH2 TRP A 160       6.557  -1.106   2.758  1.00  7.04           C  
ATOM   2602  H   TRP A 160       5.497  -7.203   4.577  1.00  4.61           H  
ATOM   2603  HA  TRP A 160       7.829  -5.840   3.492  1.00  5.63           H  
ATOM   2604 1HB  TRP A 160       6.835  -6.209   6.336  1.00  8.44           H  
ATOM   2605 2HB  TRP A 160       8.283  -5.304   5.936  1.00  8.44           H  
ATOM   2606  HD1 TRP A 160       4.889  -4.652   6.779  1.00  8.44           H  
ATOM   2607  HE1 TRP A 160       4.020  -2.428   5.846  1.00  8.44           H  
ATOM   2608  HE3 TRP A 160       8.507  -3.832   3.247  1.00  8.44           H  
ATOM   2609  HZ2 TRP A 160       4.755  -0.574   3.828  1.00  8.44           H  
ATOM   2610  HZ3 TRP A 160       8.354  -1.825   1.837  1.00  8.44           H  
ATOM   2611  HH2 TRP A 160       6.521  -0.232   2.119  1.00  8.44           H  
ATOM   2612  N   ALA A 161       8.136  -8.687   5.076  1.00  4.00           N  
ATOM   2613  CA  ALA A 161       9.052  -9.781   5.339  1.00  4.58           C  
ATOM   2614  C   ALA A 161       9.549 -10.295   4.005  1.00  4.70           C  
ATOM   2615  O   ALA A 161      10.737 -10.568   3.833  1.00  5.37           O  
ATOM   2616  CB  ALA A 161       8.372 -10.874   6.148  1.00  6.87           C  
ATOM   2617  H   ALA A 161       7.150  -8.845   5.232  1.00  4.80           H  
ATOM   2618  HA  ALA A 161       9.905  -9.398   5.899  1.00  5.50           H  
ATOM   2619 1HB  ALA A 161       9.077 -11.679   6.335  1.00  8.24           H  
ATOM   2620 2HB  ALA A 161       8.032 -10.463   7.099  1.00  8.24           H  
ATOM   2621 3HB  ALA A 161       7.518 -11.263   5.598  1.00  8.24           H  
ATOM   2622  N   PHE A 162       8.626 -10.367   3.044  1.00  5.00           N  
ATOM   2623  CA  PHE A 162       8.939 -10.735   1.666  1.00  6.33           C  
ATOM   2624  C   PHE A 162      10.010  -9.832   1.079  1.00  4.88           C  
ATOM   2625  O   PHE A 162      11.010 -10.312   0.545  1.00  5.15           O  
ATOM   2626  CB  PHE A 162       7.671 -10.634   0.814  1.00  9.50           C  
ATOM   2627  CG  PHE A 162       7.855 -10.723  -0.675  1.00  9.50           C  
ATOM   2628  CD1 PHE A 162       7.970 -11.940  -1.326  1.00  9.50           C  
ATOM   2629  CD2 PHE A 162       7.898  -9.557  -1.433  1.00  9.50           C  
ATOM   2630  CE1 PHE A 162       8.120 -11.989  -2.700  1.00  9.50           C  
ATOM   2631  CE2 PHE A 162       8.052  -9.603  -2.803  1.00  9.50           C  
ATOM   2632  CZ  PHE A 162       8.162 -10.822  -3.435  1.00  9.50           C  
ATOM   2633  H   PHE A 162       7.663 -10.152   3.292  1.00  6.00           H  
ATOM   2634  HA  PHE A 162       9.304 -11.763   1.653  1.00  7.60           H  
ATOM   2635 1HB  PHE A 162       6.999 -11.436   1.109  1.00 11.39           H  
ATOM   2636 2HB  PHE A 162       7.164  -9.703   1.024  1.00 11.39           H  
ATOM   2637  HD1 PHE A 162       7.935 -12.863  -0.746  1.00 11.39           H  
ATOM   2638  HD2 PHE A 162       7.804  -8.594  -0.930  1.00 11.39           H  
ATOM   2639  HE1 PHE A 162       8.207 -12.952  -3.201  1.00 11.39           H  
ATOM   2640  HE2 PHE A 162       8.083  -8.683  -3.384  1.00 11.39           H  
ATOM   2641  HZ  PHE A 162       8.279 -10.864  -4.512  1.00 11.39           H  
ATOM   2642  N   SER A 163       9.789  -8.526   1.176  1.00  4.23           N  
ATOM   2643  CA  SER A 163      10.707  -7.537   0.641  1.00  3.74           C  
ATOM   2644  C   SER A 163      12.097  -7.616   1.278  1.00  3.35           C  
ATOM   2645  O   SER A 163      13.106  -7.668   0.568  1.00  4.16           O  
ATOM   2646  CB  SER A 163      10.113  -6.163   0.854  1.00  5.61           C  
ATOM   2647  OG  SER A 163      10.941  -5.166   0.333  1.00  5.61           O  
ATOM   2648  H   SER A 163       8.936  -8.200   1.614  1.00  5.08           H  
ATOM   2649  HA  SER A 163      10.812  -7.714  -0.430  1.00  4.49           H  
ATOM   2650 1HB  SER A 163       9.137  -6.116   0.377  1.00  6.73           H  
ATOM   2651 2HB  SER A 163       9.962  -5.995   1.919  1.00  6.73           H  
ATOM   2652  HG  SER A 163      10.938  -5.296  -0.620  1.00  6.73           H  
ATOM   2653  N   ALA A 164      12.137  -7.621   2.613  1.00  3.04           N  
ATOM   2654  CA  ALA A 164      13.391  -7.650   3.361  1.00  3.45           C  
ATOM   2655  C   ALA A 164      14.212  -8.898   3.085  1.00  3.29           C  
ATOM   2656  O   ALA A 164      15.407  -8.806   2.790  1.00  4.06           O  
ATOM   2657  CB  ALA A 164      13.103  -7.561   4.853  1.00  5.18           C  
ATOM   2658  H   ALA A 164      11.272  -7.580   3.136  1.00  3.65           H  
ATOM   2659  HA  ALA A 164      13.980  -6.785   3.057  1.00  4.14           H  
ATOM   2660 1HB  ALA A 164      14.041  -7.548   5.407  1.00  6.21           H  
ATOM   2661 2HB  ALA A 164      12.549  -6.648   5.061  1.00  6.21           H  
ATOM   2662 3HB  ALA A 164      12.512  -8.421   5.163  1.00  6.21           H  
ATOM   2663  N   THR A 165      13.570 -10.062   3.173  1.00  2.83           N  
ATOM   2664  CA  THR A 165      14.267 -11.319   2.973  1.00  2.90           C  
ATOM   2665  C   THR A 165      14.557 -11.590   1.512  1.00  4.04           C  
ATOM   2666  O   THR A 165      15.514 -12.298   1.202  1.00  5.87           O  
ATOM   2667  CB  THR A 165      13.464 -12.472   3.575  1.00  4.35           C  
ATOM   2668  OG1 THR A 165      12.180 -12.518   2.949  1.00  4.35           O  
ATOM   2669  CG2 THR A 165      13.295 -12.272   5.073  1.00  4.35           C  
ATOM   2670  H   THR A 165      12.586 -10.087   3.405  1.00  3.40           H  
ATOM   2671  HA  THR A 165      15.218 -11.267   3.491  1.00  3.48           H  
ATOM   2672  HB  THR A 165      13.983 -13.412   3.391  1.00  5.22           H  
ATOM   2673  HG1 THR A 165      11.713 -11.693   3.117  1.00  5.22           H  
ATOM   2674 1HG2 THR A 165      12.719 -13.097   5.490  1.00  5.22           H  
ATOM   2675 2HG2 THR A 165      14.275 -12.238   5.548  1.00  5.22           H  
ATOM   2676 3HG2 THR A 165      12.771 -11.336   5.256  1.00  5.22           H  
ATOM   2677  N   GLY A 166      13.771 -10.998   0.611  1.00  4.25           N  
ATOM   2678  CA  GLY A 166      14.043 -11.119  -0.811  1.00  6.75           C  
ATOM   2679  C   GLY A 166      15.381 -10.461  -1.115  1.00  7.99           C  
ATOM   2680  O   GLY A 166      16.206 -11.025  -1.839  1.00 10.49           O  
ATOM   2681  H   GLY A 166      12.964 -10.462   0.899  1.00  5.10           H  
ATOM   2682 1HA  GLY A 166      14.068 -12.171  -1.095  1.00  8.10           H  
ATOM   2683 2HA  GLY A 166      13.249 -10.639  -1.382  1.00  8.10           H  
ATOM   2684  N   ALA A 167      15.595  -9.275  -0.531  1.00  7.26           N  
ATOM   2685  CA  ALA A 167      16.851  -8.552  -0.688  1.00  9.71           C  
ATOM   2686  C   ALA A 167      18.007  -9.364  -0.112  1.00 10.82           C  
ATOM   2687  O   ALA A 167      19.076  -9.436  -0.722  1.00 14.82           O  
ATOM   2688  CB  ALA A 167      16.764  -7.188  -0.016  1.00 14.57           C  
ATOM   2689  H   ALA A 167      14.857  -8.851   0.023  1.00  8.71           H  
ATOM   2690  HA  ALA A 167      17.033  -8.413  -1.754  1.00 11.65           H  
ATOM   2691 1HB  ALA A 167      17.701  -6.650  -0.162  1.00 17.48           H  
ATOM   2692 2HB  ALA A 167      15.946  -6.618  -0.457  1.00 17.48           H  
ATOM   2693 3HB  ALA A 167      16.582  -7.318   1.049  1.00 17.48           H  
ATOM   2694  N   ILE A 168      17.775  -9.997   1.048  1.00  8.40           N  
ATOM   2695  CA  ILE A 168      18.785 -10.838   1.686  1.00  9.61           C  
ATOM   2696  C   ILE A 168      19.208 -12.004   0.802  1.00 10.86           C  
ATOM   2697  O   ILE A 168      20.406 -12.236   0.615  1.00 13.72           O  
ATOM   2698  CB  ILE A 168      18.279 -11.387   3.042  1.00 14.41           C  
ATOM   2699  CG1 ILE A 168      18.155 -10.242   4.046  1.00 14.41           C  
ATOM   2700  CG2 ILE A 168      19.214 -12.463   3.568  1.00 14.41           C  
ATOM   2701  CD1 ILE A 168      17.420 -10.597   5.319  1.00 14.41           C  
ATOM   2702  H   ILE A 168      16.884  -9.865   1.516  1.00 10.08           H  
ATOM   2703  HA  ILE A 168      19.666 -10.225   1.878  1.00 11.53           H  
ATOM   2704  HB  ILE A 168      17.289 -11.815   2.910  1.00 17.30           H  
ATOM   2705 1HG1 ILE A 168      19.156  -9.917   4.310  1.00 17.30           H  
ATOM   2706 2HG1 ILE A 168      17.641  -9.409   3.569  1.00 17.30           H  
ATOM   2707 1HG2 ILE A 168      18.835 -12.841   4.517  1.00 17.30           H  
ATOM   2708 2HG2 ILE A 168      19.272 -13.280   2.850  1.00 17.30           H  
ATOM   2709 3HG2 ILE A 168      20.207 -12.039   3.717  1.00 17.30           H  
ATOM   2710 1HD1 ILE A 168      17.391  -9.726   5.973  1.00 17.30           H  
ATOM   2711 2HD1 ILE A 168      16.403 -10.909   5.091  1.00 17.30           H  
ATOM   2712 3HD1 ILE A 168      17.942 -11.410   5.822  1.00 17.30           H  
ATOM   2713  N   GLU A 169      18.236 -12.731   0.252  1.00  9.87           N  
ATOM   2714  CA  GLU A 169      18.552 -13.864  -0.607  1.00 12.06           C  
ATOM   2715  C   GLU A 169      19.303 -13.435  -1.856  1.00 15.61           C  
ATOM   2716  O   GLU A 169      20.244 -14.114  -2.269  1.00 18.44           O  
ATOM   2717  CB  GLU A 169      17.285 -14.621  -1.011  1.00 18.09           C  
ATOM   2718  CG  GLU A 169      16.632 -15.416   0.108  1.00 18.09           C  
ATOM   2719  CD  GLU A 169      15.388 -16.125  -0.340  1.00 18.09           C  
ATOM   2720  OE1 GLU A 169      14.936 -15.848  -1.424  1.00 18.09           O  
ATOM   2721  OE2 GLU A 169      14.902 -16.956   0.390  1.00 18.09           O  
ATOM   2722  H   GLU A 169      17.269 -12.507   0.445  1.00 11.84           H  
ATOM   2723  HA  GLU A 169      19.193 -14.547  -0.049  1.00 14.47           H  
ATOM   2724 1HB  GLU A 169      16.546 -13.914  -1.389  1.00 21.71           H  
ATOM   2725 2HB  GLU A 169      17.518 -15.313  -1.820  1.00 21.71           H  
ATOM   2726 1HG  GLU A 169      17.343 -16.157   0.469  1.00 21.71           H  
ATOM   2727 2HG  GLU A 169      16.390 -14.745   0.931  1.00 21.71           H  
ATOM   2728  N   GLY A 170      18.897 -12.307  -2.443  1.00 16.06           N  
ATOM   2729  CA  GLY A 170      19.551 -11.789  -3.635  1.00 20.76           C  
ATOM   2730  C   GLY A 170      21.017 -11.468  -3.383  1.00 22.72           C  
ATOM   2731  O   GLY A 170      21.882 -11.846  -4.177  1.00 26.88           O  
ATOM   2732  H   GLY A 170      18.101 -11.802  -2.071  1.00 19.27           H  
ATOM   2733 1HA  GLY A 170      19.466 -12.518  -4.439  1.00 24.91           H  
ATOM   2734 2HA  GLY A 170      19.032 -10.891  -3.961  1.00 24.91           H  
ATOM   2735  N   ALA A 171      21.290 -10.787  -2.266  1.00 20.81           N  
ATOM   2736  CA  ALA A 171      22.650 -10.416  -1.889  1.00 23.64           C  
ATOM   2737  C   ALA A 171      23.528 -11.638  -1.672  1.00 23.83           C  
ATOM   2738  O   ALA A 171      24.688 -11.649  -2.086  1.00 28.19           O  
ATOM   2739  CB  ALA A 171      22.629  -9.570  -0.627  1.00 35.46           C  
ATOM   2740  H   ALA A 171      20.528 -10.496  -1.665  1.00 24.97           H  
ATOM   2741  HA  ALA A 171      23.079  -9.833  -2.703  1.00 28.37           H  
ATOM   2742 1HB  ALA A 171      23.645  -9.273  -0.369  1.00 42.55           H  
ATOM   2743 2HB  ALA A 171      22.023  -8.682  -0.799  1.00 42.55           H  
ATOM   2744 3HB  ALA A 171      22.201 -10.147   0.191  1.00 42.55           H  
ATOM   2745  N   ASN A 172      22.975 -12.667  -1.031  1.00 19.83           N  
ATOM   2746  CA  ASN A 172      23.734 -13.875  -0.758  1.00 19.43           C  
ATOM   2747  C   ASN A 172      23.933 -14.736  -1.992  1.00 24.57           C  
ATOM   2748  O   ASN A 172      24.954 -15.415  -2.100  1.00 30.44           O  
ATOM   2749  CB  ASN A 172      23.087 -14.639   0.367  1.00 29.14           C  
ATOM   2750  CG  ASN A 172      23.367 -13.960   1.674  1.00 29.14           C  
ATOM   2751  OD1 ASN A 172      24.423 -14.171   2.283  1.00 29.14           O  
ATOM   2752  ND2 ASN A 172      22.462 -13.125   2.103  1.00 29.14           N  
ATOM   2753  H   ASN A 172      22.019 -12.601  -0.695  1.00 23.80           H  
ATOM   2754  HA  ASN A 172      24.727 -13.577  -0.421  1.00 23.32           H  
ATOM   2755 1HB  ASN A 172      22.008 -14.689   0.212  1.00 34.97           H  
ATOM   2756 2HB  ASN A 172      23.471 -15.658   0.397  1.00 34.97           H  
ATOM   2757 1HD2 ASN A 172      22.602 -12.630   2.960  1.00 34.97           H  
ATOM   2758 2HD2 ASN A 172      21.630 -12.972   1.568  1.00 34.97           H  
ATOM   2759  N   PHE A 173      22.995 -14.696  -2.941  1.00 23.92           N  
ATOM   2760  CA  PHE A 173      23.217 -15.410  -4.190  1.00 29.53           C  
ATOM   2761  C   PHE A 173      24.378 -14.750  -4.914  1.00 35.13           C  
ATOM   2762  O   PHE A 173      25.270 -15.422  -5.425  1.00 39.99           O  
ATOM   2763  CB  PHE A 173      21.984 -15.449  -5.084  1.00 44.30           C  
ATOM   2764  CG  PHE A 173      22.214 -16.296  -6.306  1.00 44.30           C  
ATOM   2765  CD1 PHE A 173      22.334 -17.667  -6.172  1.00 44.30           C  
ATOM   2766  CD2 PHE A 173      22.307 -15.753  -7.575  1.00 44.30           C  
ATOM   2767  CE1 PHE A 173      22.545 -18.481  -7.266  1.00 44.30           C  
ATOM   2768  CE2 PHE A 173      22.513 -16.567  -8.674  1.00 44.30           C  
ATOM   2769  CZ  PHE A 173      22.635 -17.930  -8.521  1.00 44.30           C  
ATOM   2770  H   PHE A 173      22.137 -14.178  -2.805  1.00 28.70           H  
ATOM   2771  HA  PHE A 173      23.497 -16.439  -3.960  1.00 35.44           H  
ATOM   2772 1HB  PHE A 173      21.136 -15.857  -4.535  1.00 53.15           H  
ATOM   2773 2HB  PHE A 173      21.722 -14.443  -5.404  1.00 53.15           H  
ATOM   2774  HD1 PHE A 173      22.261 -18.099  -5.178  1.00 53.15           H  
ATOM   2775  HD2 PHE A 173      22.215 -14.676  -7.704  1.00 53.15           H  
ATOM   2776  HE1 PHE A 173      22.637 -19.558  -7.135  1.00 53.15           H  
ATOM   2777  HE2 PHE A 173      22.581 -16.131  -9.670  1.00 53.15           H  
ATOM   2778  HZ  PHE A 173      22.799 -18.565  -9.390  1.00 53.15           H  
ATOM   2779  N   ILE A 174      24.391 -13.421  -4.925  1.00 35.82           N  
ATOM   2780  CA  ILE A 174      25.507 -12.695  -5.506  1.00 43.86           C  
ATOM   2781  C   ILE A 174      26.832 -13.030  -4.834  1.00 44.25           C  
ATOM   2782  O   ILE A 174      27.840 -13.236  -5.509  1.00 49.43           O  
ATOM   2783  CB  ILE A 174      25.292 -11.176  -5.422  1.00 65.79           C  
ATOM   2784  CG1 ILE A 174      24.162 -10.743  -6.356  1.00 65.79           C  
ATOM   2785  CG2 ILE A 174      26.592 -10.455  -5.725  1.00 65.79           C  
ATOM   2786  CD1 ILE A 174      23.697  -9.322  -6.126  1.00 65.79           C  
ATOM   2787  H   ILE A 174      23.618 -12.900  -4.524  1.00 42.98           H  
ATOM   2788  HA  ILE A 174      25.578 -12.973  -6.554  1.00 52.63           H  
ATOM   2789  HB  ILE A 174      24.978 -10.915  -4.413  1.00 78.95           H  
ATOM   2790 1HG1 ILE A 174      24.502 -10.830  -7.387  1.00 78.95           H  
ATOM   2791 2HG1 ILE A 174      23.312 -11.410  -6.220  1.00 78.95           H  
ATOM   2792 1HG2 ILE A 174      26.439  -9.379  -5.645  1.00 78.95           H  
ATOM   2793 2HG2 ILE A 174      27.357 -10.765  -5.015  1.00 78.95           H  
ATOM   2794 3HG2 ILE A 174      26.914 -10.705  -6.733  1.00 78.95           H  
ATOM   2795 1HD1 ILE A 174      22.896  -9.085  -6.826  1.00 78.95           H  
ATOM   2796 2HD1 ILE A 174      23.330  -9.219  -5.104  1.00 78.95           H  
ATOM   2797 3HD1 ILE A 174      24.531  -8.638  -6.283  1.00 78.95           H  
ATOM   2798  N   ALA A 175      26.831 -13.065  -3.505  1.00 40.57           N  
ATOM   2799  CA  ALA A 175      28.026 -13.359  -2.726  1.00 41.94           C  
ATOM   2800  C   ALA A 175      28.545 -14.797  -2.870  1.00 42.74           C  
ATOM   2801  O   ALA A 175      29.757 -15.008  -2.939  1.00 49.44           O  
ATOM   2802  CB  ALA A 175      27.744 -13.082  -1.258  1.00 62.91           C  
ATOM   2803  H   ALA A 175      25.976 -12.855  -3.006  1.00 48.68           H  
ATOM   2804  HA  ALA A 175      28.813 -12.687  -3.066  1.00 50.33           H  
ATOM   2805 1HB  ALA A 175      28.650 -13.250  -0.676  1.00 75.49           H  
ATOM   2806 2HB  ALA A 175      27.422 -12.047  -1.139  1.00 75.49           H  
ATOM   2807 3HB  ALA A 175      26.958 -13.748  -0.908  1.00 75.49           H  
ATOM   2808  N   THR A 176      27.644 -15.786  -2.886  1.00 37.65           N  
ATOM   2809  CA  THR A 176      28.072 -17.188  -2.883  1.00 38.61           C  
ATOM   2810  C   THR A 176      27.832 -17.978  -4.162  1.00 42.93           C  
ATOM   2811  O   THR A 176      28.530 -18.960  -4.419  1.00 45.34           O  
ATOM   2812  CB  THR A 176      27.330 -17.953  -1.780  1.00 57.91           C  
ATOM   2813  OG1 THR A 176      25.925 -17.939  -2.080  1.00 57.91           O  
ATOM   2814  CG2 THR A 176      27.559 -17.301  -0.426  1.00 57.91           C  
ATOM   2815  H   THR A 176      26.660 -15.572  -2.839  1.00 45.18           H  
ATOM   2816  HA  THR A 176      29.142 -17.211  -2.673  1.00 46.33           H  
ATOM   2817  HB  THR A 176      27.680 -18.984  -1.752  1.00 69.50           H  
ATOM   2818  HG1 THR A 176      25.597 -17.034  -2.033  1.00 69.50           H  
ATOM   2819 1HG2 THR A 176      27.017 -17.855   0.341  1.00 69.50           H  
ATOM   2820 2HG2 THR A 176      28.624 -17.309  -0.194  1.00 69.50           H  
ATOM   2821 3HG2 THR A 176      27.201 -16.273  -0.451  1.00 69.50           H  
ATOM   2822  N   GLY A 177      26.838 -17.587  -4.948  1.00 45.54           N  
ATOM   2823  CA  GLY A 177      26.490 -18.331  -6.150  1.00 52.35           C  
ATOM   2824  C   GLY A 177      25.580 -19.526  -5.842  1.00 51.72           C  
ATOM   2825  O   GLY A 177      25.326 -20.352  -6.721  1.00 63.55           O  
ATOM   2826  H   GLY A 177      26.295 -16.772  -4.726  1.00 54.65           H  
ATOM   2827 1HA  GLY A 177      25.991 -17.665  -6.853  1.00 62.82           H  
ATOM   2828 2HA  GLY A 177      27.400 -18.683  -6.633  1.00 62.82           H  
ATOM   2829  N   LYS A 178      25.082 -19.616  -4.603  1.00 44.43           N  
ATOM   2830  CA  LYS A 178      24.211 -20.719  -4.211  1.00 45.60           C  
ATOM   2831  C   LYS A 178      22.939 -20.232  -3.544  1.00 33.97           C  
ATOM   2832  O   LYS A 178      22.986 -19.492  -2.562  1.00 29.14           O  
ATOM   2833  CB  LYS A 178      24.938 -21.659  -3.253  1.00 68.40           C  
ATOM   2834  CG  LYS A 178      24.104 -22.854  -2.810  1.00 68.40           C  
ATOM   2835  CD  LYS A 178      24.890 -23.766  -1.881  1.00 68.40           C  
ATOM   2836  CE  LYS A 178      24.053 -24.955  -1.431  1.00 68.40           C  
ATOM   2837  NZ  LYS A 178      24.818 -25.862  -0.532  1.00 68.40           N  
ATOM   2838  H   LYS A 178      25.317 -18.921  -3.903  1.00 53.32           H  
ATOM   2839  HA  LYS A 178      23.930 -21.275  -5.105  1.00 54.72           H  
ATOM   2840 1HB  LYS A 178      25.846 -22.035  -3.727  1.00 82.08           H  
ATOM   2841 2HB  LYS A 178      25.238 -21.109  -2.361  1.00 82.08           H  
ATOM   2842 1HG  LYS A 178      23.212 -22.502  -2.290  1.00 82.08           H  
ATOM   2843 2HG  LYS A 178      23.791 -23.424  -3.684  1.00 82.08           H  
ATOM   2844 1HD  LYS A 178      25.781 -24.131  -2.394  1.00 82.08           H  
ATOM   2845 2HD  LYS A 178      25.203 -23.203  -1.001  1.00 82.08           H  
ATOM   2846 1HE  LYS A 178      23.172 -24.593  -0.902  1.00 82.08           H  
ATOM   2847 2HE  LYS A 178      23.730 -25.516  -2.308  1.00 82.08           H  
ATOM   2848 1HZ  LYS A 178      24.232 -26.637  -0.257  1.00 82.08           H  
ATOM   2849 2HZ  LYS A 178      25.631 -26.213  -1.019  1.00 82.08           H  
ATOM   2850 3HZ  LYS A 178      25.111 -25.354   0.290  1.00 82.08           H  
ATOM   2851  N   LEU A 179      21.794 -20.650  -4.078  1.00 34.54           N  
ATOM   2852  CA  LEU A 179      20.529 -20.254  -3.485  1.00 28.44           C  
ATOM   2853  C   LEU A 179      20.242 -20.905  -2.164  1.00 26.68           C  
ATOM   2854  O   LEU A 179      20.480 -22.095  -1.957  1.00 38.37           O  
ATOM   2855  CB  LEU A 179      19.355 -20.534  -4.419  1.00 42.66           C  
ATOM   2856  CG  LEU A 179      19.281 -19.619  -5.621  1.00 42.66           C  
ATOM   2857  CD1 LEU A 179      18.137 -20.043  -6.531  1.00 42.66           C  
ATOM   2858  CD2 LEU A 179      19.083 -18.210  -5.084  1.00 42.66           C  
ATOM   2859  H   LEU A 179      21.804 -21.251  -4.891  1.00 41.45           H  
ATOM   2860  HA  LEU A 179      20.568 -19.178  -3.318  1.00 34.13           H  
ATOM   2861 1HB  LEU A 179      19.433 -21.558  -4.782  1.00 51.19           H  
ATOM   2862 2HB  LEU A 179      18.425 -20.434  -3.860  1.00 51.19           H  
ATOM   2863  HG  LEU A 179      20.206 -19.677  -6.190  1.00 51.19           H  
ATOM   2864 1HD1 LEU A 179      18.084 -19.374  -7.389  1.00 51.19           H  
ATOM   2865 2HD1 LEU A 179      18.308 -21.063  -6.879  1.00 51.19           H  
ATOM   2866 3HD1 LEU A 179      17.198 -20.000  -5.980  1.00 51.19           H  
ATOM   2867 1HD2 LEU A 179      19.041 -17.507  -5.903  1.00 51.19           H  
ATOM   2868 2HD2 LEU A 179      18.154 -18.165  -4.514  1.00 51.19           H  
ATOM   2869 3HD2 LEU A 179      19.918 -17.951  -4.435  1.00 51.19           H  
ATOM   2870  N   LEU A 180      19.698 -20.088  -1.284  1.00 21.51           N  
ATOM   2871  CA  LEU A 180      19.282 -20.497   0.032  1.00 25.89           C  
ATOM   2872  C   LEU A 180      17.809 -20.194   0.190  1.00 21.77           C  
ATOM   2873  O   LEU A 180      17.429 -19.027   0.286  1.00 25.25           O  
ATOM   2874  CB  LEU A 180      20.090 -19.746   1.096  1.00 38.84           C  
ATOM   2875  CG  LEU A 180      21.610 -19.930   1.023  1.00 38.84           C  
ATOM   2876  CD1 LEU A 180      22.272 -18.990   2.017  1.00 38.84           C  
ATOM   2877  CD2 LEU A 180      21.956 -21.382   1.320  1.00 38.84           C  
ATOM   2878  H   LEU A 180      19.557 -19.125  -1.550  1.00 25.81           H  
ATOM   2879  HA  LEU A 180      19.439 -21.569   0.142  1.00 31.07           H  
ATOM   2880 1HB  LEU A 180      19.879 -18.682   1.009  1.00 46.60           H  
ATOM   2881 2HB  LEU A 180      19.763 -20.082   2.080  1.00 46.60           H  
ATOM   2882  HG  LEU A 180      21.964 -19.669   0.026  1.00 46.60           H  
ATOM   2883 1HD1 LEU A 180      23.354 -19.109   1.965  1.00 46.60           H  
ATOM   2884 2HD1 LEU A 180      22.008 -17.962   1.772  1.00 46.60           H  
ATOM   2885 3HD1 LEU A 180      21.929 -19.222   3.022  1.00 46.60           H  
ATOM   2886 1HD2 LEU A 180      23.037 -21.516   1.266  1.00 46.60           H  
ATOM   2887 2HD2 LEU A 180      21.607 -21.647   2.318  1.00 46.60           H  
ATOM   2888 3HD2 LEU A 180      21.474 -22.027   0.585  1.00 46.60           H  
ATOM   2889  N   ASN A 181      16.966 -21.218   0.188  1.00 26.08           N  
ATOM   2890  CA  ASN A 181      15.547 -20.970   0.408  1.00 24.38           C  
ATOM   2891  C   ASN A 181      15.316 -20.605   1.860  1.00 19.24           C  
ATOM   2892  O   ASN A 181      15.023 -21.478   2.675  1.00 21.23           O  
ATOM   2893  CB  ASN A 181      14.681 -22.147   0.033  1.00 36.57           C  
ATOM   2894  CG  ASN A 181      13.241 -21.776   0.215  1.00 36.57           C  
ATOM   2895  OD1 ASN A 181      12.962 -20.608   0.503  1.00 36.57           O  
ATOM   2896  ND2 ASN A 181      12.336 -22.709   0.091  1.00 36.57           N  
ATOM   2897  H   ASN A 181      17.307 -22.163   0.071  1.00 31.30           H  
ATOM   2898  HA  ASN A 181      15.243 -20.109  -0.194  1.00 29.26           H  
ATOM   2899 1HB  ASN A 181      14.856 -22.430  -1.006  1.00 43.88           H  
ATOM   2900 2HB  ASN A 181      14.918 -23.005   0.663  1.00 43.88           H  
ATOM   2901 1HD2 ASN A 181      11.373 -22.470   0.248  1.00 43.88           H  
ATOM   2902 2HD2 ASN A 181      12.601 -23.645  -0.134  1.00 43.88           H  
ATOM   2903  N   LEU A 182      15.475 -19.326   2.168  1.00 15.22           N  
ATOM   2904  CA  LEU A 182      15.360 -18.827   3.525  1.00 12.00           C  
ATOM   2905  C   LEU A 182      13.918 -18.604   3.939  1.00 11.83           C  
ATOM   2906  O   LEU A 182      13.091 -18.193   3.132  1.00 14.35           O  
ATOM   2907  CB  LEU A 182      16.166 -17.545   3.630  1.00 18.00           C  
ATOM   2908  CG  LEU A 182      17.662 -17.744   3.359  1.00 18.00           C  
ATOM   2909  CD1 LEU A 182      18.374 -16.416   3.331  1.00 18.00           C  
ATOM   2910  CD2 LEU A 182      18.253 -18.649   4.426  1.00 18.00           C  
ATOM   2911  H   LEU A 182      15.718 -18.684   1.421  1.00 18.26           H  
ATOM   2912  HA  LEU A 182      15.801 -19.551   4.189  1.00 14.40           H  
ATOM   2913 1HB  LEU A 182      15.783 -16.823   2.911  1.00 21.60           H  
ATOM   2914 2HB  LEU A 182      16.047 -17.142   4.627  1.00 21.60           H  
ATOM   2915  HG  LEU A 182      17.788 -18.200   2.385  1.00 21.60           H  
ATOM   2916 1HD1 LEU A 182      19.418 -16.590   3.100  1.00 21.60           H  
ATOM   2917 2HD1 LEU A 182      17.937 -15.777   2.566  1.00 21.60           H  
ATOM   2918 3HD1 LEU A 182      18.290 -15.939   4.300  1.00 21.60           H  
ATOM   2919 1HD2 LEU A 182      19.313 -18.799   4.222  1.00 21.60           H  
ATOM   2920 2HD2 LEU A 182      18.132 -18.185   5.404  1.00 21.60           H  
ATOM   2921 3HD2 LEU A 182      17.738 -19.608   4.412  1.00 21.60           H  
ATOM   2922  N   SER A 183      13.619 -18.932   5.204  1.00 11.42           N  
ATOM   2923  CA  SER A 183      12.286 -18.765   5.805  1.00 13.42           C  
ATOM   2924  C   SER A 183      11.843 -17.310   5.755  1.00 15.24           C  
ATOM   2925  O   SER A 183      11.900 -16.597   6.752  1.00 36.88           O  
ATOM   2926  CB  SER A 183      12.282 -19.237   7.250  1.00 20.13           C  
ATOM   2927  OG  SER A 183      10.986 -19.164   7.793  1.00 20.13           O  
ATOM   2928  H   SER A 183      14.357 -19.281   5.786  1.00 13.70           H  
ATOM   2929  HA  SER A 183      11.574 -19.360   5.250  1.00 16.10           H  
ATOM   2930 1HB  SER A 183      12.647 -20.260   7.295  1.00 24.16           H  
ATOM   2931 2HB  SER A 183      12.959 -18.619   7.839  1.00 24.16           H  
ATOM   2932  HG  SER A 183      10.536 -19.977   7.504  1.00 24.16           H  
ATOM   2933  N   GLU A 184      11.376 -16.881   4.586  1.00 21.18           N  
ATOM   2934  CA  GLU A 184      10.972 -15.506   4.360  1.00 29.53           C  
ATOM   2935  C   GLU A 184       9.856 -15.051   5.283  1.00 35.43           C  
ATOM   2936  O   GLU A 184       9.770 -13.875   5.627  1.00 72.84           O  
ATOM   2937  CB  GLU A 184      10.489 -15.341   2.919  1.00 44.30           C  
ATOM   2938  CG  GLU A 184      11.560 -15.468   1.848  1.00 44.30           C  
ATOM   2939  CD  GLU A 184      10.977 -15.359   0.477  1.00 44.30           C  
ATOM   2940  OE1 GLU A 184       9.773 -15.374   0.373  1.00 44.30           O  
ATOM   2941  OE2 GLU A 184      11.716 -15.262  -0.472  1.00 44.30           O  
ATOM   2942  H   GLU A 184      11.361 -17.529   3.812  1.00 25.42           H  
ATOM   2943  HA  GLU A 184      11.833 -14.863   4.523  1.00 35.44           H  
ATOM   2944 1HB  GLU A 184       9.724 -16.089   2.708  1.00 53.15           H  
ATOM   2945 2HB  GLU A 184      10.024 -14.362   2.803  1.00 53.15           H  
ATOM   2946 1HG  GLU A 184      12.310 -14.692   1.977  1.00 53.15           H  
ATOM   2947 2HG  GLU A 184      12.052 -16.430   1.946  1.00 53.15           H  
ATOM   2948  N   GLN A 185       8.985 -15.981   5.655  1.00 31.92           N  
ATOM   2949  CA  GLN A 185       7.821 -15.645   6.448  1.00 40.62           C  
ATOM   2950  C   GLN A 185       7.889 -16.072   7.908  1.00 45.93           C  
ATOM   2951  O   GLN A 185       8.043 -15.225   8.789  1.00 90.28           O  
ATOM   2952  CB  GLN A 185       6.626 -16.287   5.771  1.00 60.93           C  
ATOM   2953  CG  GLN A 185       6.379 -15.708   4.399  1.00 60.93           C  
ATOM   2954  CD  GLN A 185       5.866 -14.313   4.509  1.00 60.93           C  
ATOM   2955  OE1 GLN A 185       4.771 -14.131   5.050  1.00 60.93           O  
ATOM   2956  NE2 GLN A 185       6.633 -13.338   4.042  1.00 60.93           N  
ATOM   2957  H   GLN A 185       9.118 -16.935   5.356  1.00 38.30           H  
ATOM   2958  HA  GLN A 185       7.701 -14.562   6.425  1.00 48.74           H  
ATOM   2959 1HB  GLN A 185       6.787 -17.359   5.658  1.00 73.12           H  
ATOM   2960 2HB  GLN A 185       5.733 -16.139   6.375  1.00 73.12           H  
ATOM   2961 1HG  GLN A 185       7.316 -15.689   3.843  1.00 73.12           H  
ATOM   2962 2HG  GLN A 185       5.642 -16.302   3.864  1.00 73.12           H  
ATOM   2963 1HE2 GLN A 185       6.331 -12.387   4.112  1.00 73.12           H  
ATOM   2964 2HE2 GLN A 185       7.517 -13.554   3.627  1.00 73.12           H  
ATOM   2965  N   GLN A 186       7.760 -17.382   8.133  1.00 40.70           N  
ATOM   2966  CA  GLN A 186       7.738 -18.012   9.455  1.00 30.30           C  
ATOM   2967  C   GLN A 186       8.658 -17.405  10.485  1.00 24.52           C  
ATOM   2968  O   GLN A 186       8.188 -16.852  11.472  1.00 32.24           O  
ATOM   2969  CB  GLN A 186       8.029 -19.495   9.361  1.00 45.45           C  
ATOM   2970  CG  GLN A 186       6.951 -20.292   8.671  1.00 45.45           C  
ATOM   2971  CD  GLN A 186       5.610 -20.218   9.373  1.00 45.45           C  
ATOM   2972  OE1 GLN A 186       4.564 -20.015   8.742  1.00 45.45           O  
ATOM   2973  NE2 GLN A 186       5.630 -20.376  10.690  1.00 45.45           N  
ATOM   2974  H   GLN A 186       7.659 -17.990   7.334  1.00 48.84           H  
ATOM   2975  HA  GLN A 186       6.721 -17.910   9.841  1.00 36.36           H  
ATOM   2976 1HB  GLN A 186       8.953 -19.656   8.818  1.00 54.54           H  
ATOM   2977 2HB  GLN A 186       8.157 -19.905  10.362  1.00 54.54           H  
ATOM   2978 1HG  GLN A 186       6.838 -19.921   7.656  1.00 54.54           H  
ATOM   2979 2HG  GLN A 186       7.262 -21.334   8.661  1.00 54.54           H  
ATOM   2980 1HE2 GLN A 186       4.781 -20.332  11.218  1.00 54.54           H  
ATOM   2981 2HE2 GLN A 186       6.496 -20.531  11.167  1.00 54.54           H  
ATOM   2982  N   GLN A 187       9.975 -17.558  10.305  1.00 23.07           N  
ATOM   2983  CA  GLN A 187      10.910 -17.071  11.322  1.00 23.78           C  
ATOM   2984  C   GLN A 187      10.634 -15.652  11.801  1.00 14.07           C  
ATOM   2985  O   GLN A 187      10.589 -15.412  13.005  1.00 12.12           O  
ATOM   2986  CB  GLN A 187      12.348 -17.121  10.819  1.00 35.67           C  
ATOM   2987  CG  GLN A 187      13.351 -16.569  11.828  1.00 35.67           C  
ATOM   2988  CD  GLN A 187      14.766 -16.682  11.323  1.00 35.67           C  
ATOM   2989  OE1 GLN A 187      14.968 -17.352  10.313  1.00 35.67           O  
ATOM   2990  NE2 GLN A 187      15.726 -16.060  11.997  1.00 35.67           N  
ATOM   2991  H   GLN A 187      10.333 -18.024   9.472  1.00 27.68           H  
ATOM   2992  HA  GLN A 187      10.834 -17.729  12.187  1.00 28.54           H  
ATOM   2993 1HB  GLN A 187      12.622 -18.152  10.595  1.00 42.80           H  
ATOM   2994 2HB  GLN A 187      12.437 -16.548   9.897  1.00 42.80           H  
ATOM   2995 1HG  GLN A 187      13.133 -15.516  12.005  1.00 42.80           H  
ATOM   2996 2HG  GLN A 187      13.267 -17.130  12.759  1.00 42.80           H  
ATOM   2997 1HE2 GLN A 187      16.682 -16.097  11.692  1.00 42.80           H  
ATOM   2998 2HE2 GLN A 187      15.503 -15.538  12.816  1.00 42.80           H  
ATOM   2999  N   LEU A 188      10.453 -14.711  10.887  1.00 12.94           N  
ATOM   3000  CA  LEU A 188      10.205 -13.342  11.313  1.00 10.38           C  
ATOM   3001  C   LEU A 188       8.850 -13.185  12.007  1.00 10.08           C  
ATOM   3002  O   LEU A 188       8.752 -12.551  13.057  1.00 11.35           O  
ATOM   3003  CB  LEU A 188      10.275 -12.402  10.100  1.00 15.57           C  
ATOM   3004  CG  LEU A 188      11.669 -12.215   9.482  1.00 15.57           C  
ATOM   3005  CD1 LEU A 188      11.556 -11.407   8.200  1.00 15.57           C  
ATOM   3006  CD2 LEU A 188      12.566 -11.511  10.482  1.00 15.57           C  
ATOM   3007  H   LEU A 188      10.490 -14.939   9.903  1.00 15.53           H  
ATOM   3008  HA  LEU A 188      10.983 -13.056  12.020  1.00 12.46           H  
ATOM   3009 1HB  LEU A 188       9.619 -12.790   9.323  1.00 18.68           H  
ATOM   3010 2HB  LEU A 188       9.909 -11.420  10.400  1.00 18.68           H  
ATOM   3011  HG  LEU A 188      12.095 -13.188   9.233  1.00 18.68           H  
ATOM   3012 1HD1 LEU A 188      12.545 -11.278   7.764  1.00 18.68           H  
ATOM   3013 2HD1 LEU A 188      10.914 -11.936   7.496  1.00 18.68           H  
ATOM   3014 3HD1 LEU A 188      11.127 -10.431   8.423  1.00 18.68           H  
ATOM   3015 1HD2 LEU A 188      13.555 -11.380  10.047  1.00 18.68           H  
ATOM   3016 2HD2 LEU A 188      12.146 -10.537  10.729  1.00 18.68           H  
ATOM   3017 3HD2 LEU A 188      12.639 -12.115  11.384  1.00 18.68           H  
ATOM   3018  N   ILE A 189       7.816 -13.814  11.456  1.00 10.44           N  
ATOM   3019  CA  ILE A 189       6.475 -13.700  12.023  1.00 12.10           C  
ATOM   3020  C   ILE A 189       6.377 -14.303  13.419  1.00 11.89           C  
ATOM   3021  O   ILE A 189       5.814 -13.702  14.332  1.00 15.33           O  
ATOM   3022  CB  ILE A 189       5.441 -14.383  11.104  1.00 18.15           C  
ATOM   3023  CG1 ILE A 189       5.317 -13.606   9.788  1.00 18.15           C  
ATOM   3024  CG2 ILE A 189       4.093 -14.489  11.803  1.00 18.15           C  
ATOM   3025  CD1 ILE A 189       4.541 -14.342   8.719  1.00 18.15           C  
ATOM   3026  H   ILE A 189       7.946 -14.353  10.608  1.00 12.53           H  
ATOM   3027  HA  ILE A 189       6.225 -12.642  12.095  1.00 14.52           H  
ATOM   3028  HB  ILE A 189       5.792 -15.384  10.855  1.00 21.78           H  
ATOM   3029 1HG1 ILE A 189       4.821 -12.659   9.980  1.00 21.78           H  
ATOM   3030 2HG1 ILE A 189       6.316 -13.399   9.405  1.00 21.78           H  
ATOM   3031 1HG2 ILE A 189       3.383 -14.987  11.143  1.00 21.78           H  
ATOM   3032 2HG2 ILE A 189       4.205 -15.069  12.719  1.00 21.78           H  
ATOM   3033 3HG2 ILE A 189       3.728 -13.493  12.047  1.00 21.78           H  
ATOM   3034 1HD1 ILE A 189       4.498 -13.732   7.817  1.00 21.78           H  
ATOM   3035 2HD1 ILE A 189       5.036 -15.287   8.496  1.00 21.78           H  
ATOM   3036 3HD1 ILE A 189       3.530 -14.537   9.073  1.00 21.78           H  
ATOM   3037  N   ASP A 190       6.902 -15.508  13.560  1.00 10.59           N  
ATOM   3038  CA  ASP A 190       6.859 -16.250  14.802  1.00 13.05           C  
ATOM   3039  C   ASP A 190       7.866 -15.840  15.872  1.00 14.38           C  
ATOM   3040  O   ASP A 190       7.562 -15.903  17.061  1.00 23.44           O  
ATOM   3041  CB  ASP A 190       7.032 -17.727  14.499  1.00 19.58           C  
ATOM   3042  CG  ASP A 190       5.820 -18.283  13.787  1.00 19.58           C  
ATOM   3043  OD1 ASP A 190       4.831 -17.589  13.750  1.00 19.58           O  
ATOM   3044  OD2 ASP A 190       5.877 -19.387  13.302  1.00 19.58           O  
ATOM   3045  H   ASP A 190       7.346 -15.938  12.767  1.00 12.71           H  
ATOM   3046  HA  ASP A 190       5.865 -16.114  15.226  1.00 15.66           H  
ATOM   3047 1HB  ASP A 190       7.909 -17.873  13.869  1.00 23.49           H  
ATOM   3048 2HB  ASP A 190       7.195 -18.272  15.421  1.00 23.49           H  
ATOM   3049  N   CYS A 191       9.063 -15.430  15.482  1.00 10.50           N  
ATOM   3050  CA  CYS A 191      10.053 -15.123  16.499  1.00 13.31           C  
ATOM   3051  C   CYS A 191      10.002 -13.693  17.042  1.00 17.47           C  
ATOM   3052  O   CYS A 191      10.355 -13.475  18.205  1.00 25.19           O  
ATOM   3053  CB  CYS A 191      11.433 -15.416  15.974  1.00 19.96           C  
ATOM   3054  SG  CYS A 191      11.737 -17.167  15.615  1.00 19.96           S  
ATOM   3055  H   CYS A 191       9.319 -15.363  14.506  1.00 12.60           H  
ATOM   3056  HA  CYS A 191       9.877 -15.799  17.336  1.00 15.97           H  
ATOM   3057 1HB  CYS A 191      11.614 -14.838  15.070  1.00 23.96           H  
ATOM   3058 2HB  CYS A 191      12.158 -15.100  16.720  1.00 23.96           H  
ATOM   3059  HG  CYS A 191      10.772 -17.295  14.712  1.00 23.96           H  
ATOM   3060  N   ASP A 192       9.549 -12.719  16.236  1.00 17.96           N  
ATOM   3061  CA  ASP A 192       9.459 -11.331  16.713  1.00 28.71           C  
ATOM   3062  C   ASP A 192       8.731 -11.117  18.045  1.00 45.17           C  
ATOM   3063  O   ASP A 192       8.979 -10.114  18.705  1.00 87.07           O  
ATOM   3064  CB  ASP A 192       8.809 -10.416  15.674  1.00 43.06           C  
ATOM   3065  CG  ASP A 192       9.730 -10.093  14.512  1.00 43.06           C  
ATOM   3066  OD1 ASP A 192      10.894 -10.399  14.611  1.00 43.06           O  
ATOM   3067  OD2 ASP A 192       9.277  -9.518  13.553  1.00 43.06           O  
ATOM   3068  H   ASP A 192       9.270 -12.914  15.278  1.00 21.55           H  
ATOM   3069  HA  ASP A 192      10.484 -10.975  16.852  1.00 34.45           H  
ATOM   3070 1HB  ASP A 192       7.907 -10.890  15.282  1.00 51.68           H  
ATOM   3071 2HB  ASP A 192       8.508  -9.482  16.147  1.00 51.68           H  
ATOM   3072  N   HIS A 193       7.871 -12.067  18.471  1.00 59.72           N  
ATOM   3073  CA  HIS A 193       7.081 -11.971  19.713  1.00 88.38           C  
ATOM   3074  C   HIS A 193       7.856 -11.546  20.966  1.00113.62           C  
ATOM   3075  O   HIS A 193       7.255 -11.083  21.936  1.00151.21           O  
ATOM   3076  CB  HIS A 193       6.410 -13.321  20.028  1.00132.57           C  
ATOM   3077  CG  HIS A 193       5.276 -13.702  19.116  1.00132.57           C  
ATOM   3078  ND1 HIS A 193       5.470 -14.399  17.946  1.00132.57           N  
ATOM   3079  CD2 HIS A 193       3.946 -13.483  19.206  1.00132.57           C  
ATOM   3080  CE1 HIS A 193       4.308 -14.591  17.353  1.00132.57           C  
ATOM   3081  NE2 HIS A 193       3.361 -14.046  18.092  1.00132.57           N  
ATOM   3082  H   HIS A 193       7.721 -12.877  17.889  1.00 71.66           H  
ATOM   3083  HA  HIS A 193       6.290 -11.238  19.573  1.00106.06           H  
ATOM   3084 1HB  HIS A 193       7.156 -14.110  19.981  1.00159.08           H  
ATOM   3085 2HB  HIS A 193       6.025 -13.300  21.050  1.00159.08           H  
ATOM   3086  HD1 HIS A 193       6.279 -14.934  17.713  1.00159.08           H  
ATOM   3087  HD2 HIS A 193       3.325 -12.977  19.949  1.00159.08           H  
ATOM   3088  HE1 HIS A 193       4.250 -15.128  16.405  1.00159.08           H  
ATOM   3089  N   VAL A 194       9.174 -11.707  20.958  1.00115.98           N  
ATOM   3090  CA  VAL A 194       9.992 -11.293  22.081  1.00157.56           C  
ATOM   3091  C   VAL A 194      10.879 -10.099  21.725  1.00199.89           C  
ATOM   3092  O   VAL A 194      12.095 -10.179  21.900  1.00301.49           O  
ATOM   3093  CB  VAL A 194      10.879 -12.459  22.549  1.00236.34           C  
ATOM   3094  CG1 VAL A 194      10.020 -13.583  23.111  1.00236.34           C  
ATOM   3095  CG2 VAL A 194      11.710 -12.954  21.375  1.00236.34           C  
ATOM   3096  H   VAL A 194       9.620 -12.129  20.149  1.00139.18           H  
ATOM   3097  HA  VAL A 194       9.334 -11.005  22.902  1.00189.07           H  
ATOM   3098  HB  VAL A 194      11.538 -12.113  23.346  1.00283.61           H  
ATOM   3099 1HG1 VAL A 194      10.662 -14.397  23.447  1.00283.61           H  
ATOM   3100 2HG1 VAL A 194       9.439 -13.209  23.953  1.00283.61           H  
ATOM   3101 3HG1 VAL A 194       9.347 -13.948  22.337  1.00283.61           H  
ATOM   3102 1HG2 VAL A 194      12.350 -13.773  21.700  1.00283.61           H  
ATOM   3103 2HG2 VAL A 194      11.047 -13.303  20.584  1.00283.61           H  
ATOM   3104 3HG2 VAL A 194      12.328 -12.139  20.996  1.00283.61           H  
ATOM   3105  N   CYS A 195      10.301  -8.995  21.220  1.00195.44           N  
ATOM   3106  CA  CYS A 195      11.176  -7.880  20.839  1.00316.85           C  
ATOM   3107  C   CYS A 195      10.642  -6.475  21.129  1.00387.46           C  
ATOM   3108  O   CYS A 195      11.404  -5.613  21.581  1.00400.00           O  
ATOM   3109  CB  CYS A 195      11.478  -7.953  19.340  1.00475.28           C  
ATOM   3110  SG  CYS A 195      12.396  -9.421  18.818  1.00475.28           S  
ATOM   3111  H   CYS A 195       9.296  -8.919  21.093  1.00234.53           H  
ATOM   3112  HA  CYS A 195      12.113  -7.998  21.381  1.00380.22           H  
ATOM   3113 1HB  CYS A 195      10.539  -7.932  18.787  1.00570.33           H  
ATOM   3114 2HB  CYS A 195      12.051  -7.075  19.043  1.00570.33           H  
ATOM   3115  HG  CYS A 195      13.466  -9.189  19.572  1.00570.33           H  
ATOM   3116  N   ASP A 196       9.357  -6.214  20.910  1.00400.00           N  
ATOM   3117  CA  ASP A 196       8.888  -4.855  21.164  1.00400.00           C  
ATOM   3118  C   ASP A 196       8.574  -4.612  22.627  1.00400.00           C  
ATOM   3119  O   ASP A 196       7.440  -4.794  23.082  1.00400.00           O  
ATOM   3120  CB  ASP A 196       7.674  -4.501  20.328  1.00600.00           C  
ATOM   3121  CG  ASP A 196       7.257  -3.054  20.522  1.00600.00           C  
ATOM   3122  OD1 ASP A 196       7.821  -2.415  21.380  1.00600.00           O  
ATOM   3123  OD2 ASP A 196       6.391  -2.595  19.815  1.00600.00           O  
ATOM   3124  H   ASP A 196       8.720  -6.913  20.539  1.00480.00           H  
ATOM   3125  HA  ASP A 196       9.688  -4.168  20.883  1.00480.00           H  
ATOM   3126 1HB  ASP A 196       7.899  -4.648  19.273  1.00720.00           H  
ATOM   3127 2HB  ASP A 196       6.853  -5.156  20.592  1.00720.00           H  
ATOM   3128  N   GLU A 197       9.600  -4.156  23.338  1.00400.00           N  
ATOM   3129  CA  GLU A 197       9.549  -3.860  24.765  1.00400.00           C  
ATOM   3130  C   GLU A 197       8.633  -2.701  25.159  1.00400.00           C  
ATOM   3131  O   GLU A 197       8.381  -2.501  26.348  1.00400.00           O  
ATOM   3132  CB  GLU A 197      10.958  -3.563  25.269  1.00600.00           C  
ATOM   3133  CG  GLU A 197      11.885  -4.764  25.264  1.00600.00           C  
ATOM   3134  CD  GLU A 197      11.450  -5.810  26.250  1.00600.00           C  
ATOM   3135  OE1 GLU A 197      11.077  -5.443  27.340  1.00600.00           O  
ATOM   3136  OE2 GLU A 197      11.483  -6.972  25.924  1.00600.00           O  
ATOM   3137  H   GLU A 197      10.481  -4.061  22.846  1.00480.00           H  
ATOM   3138  HA  GLU A 197       9.187  -4.753  25.274  1.00480.00           H  
ATOM   3139 1HB  GLU A 197      11.409  -2.788  24.650  1.00720.00           H  
ATOM   3140 2HB  GLU A 197      10.907  -3.180  26.289  1.00720.00           H  
ATOM   3141 1HG  GLU A 197      11.901  -5.200  24.265  1.00720.00           H  
ATOM   3142 2HG  GLU A 197      12.895  -4.435  25.505  1.00720.00           H  
ATOM   3143  N   LYS A 198       8.126  -1.939  24.185  1.00400.00           N  
ATOM   3144  CA  LYS A 198       7.204  -0.855  24.494  1.00400.00           C  
ATOM   3145  C   LYS A 198       5.887  -1.408  25.019  1.00400.00           C  
ATOM   3146  O   LYS A 198       5.188  -0.735  25.778  1.00400.00           O  
ATOM   3147  CB  LYS A 198       6.933   0.010  23.265  1.00600.00           C  
ATOM   3148  CG  LYS A 198       8.117   0.837  22.789  1.00600.00           C  
ATOM   3149  CD  LYS A 198       7.693   1.795  21.687  1.00600.00           C  
ATOM   3150  CE  LYS A 198       7.370   1.041  20.406  1.00600.00           C  
ATOM   3151  NZ  LYS A 198       6.989   1.957  19.300  1.00600.00           N  
ATOM   3152  H   LYS A 198       8.353  -2.117  23.213  1.00480.00           H  
ATOM   3153  HA  LYS A 198       7.644  -0.233  25.275  1.00480.00           H  
ATOM   3154 1HB  LYS A 198       6.601  -0.616  22.438  1.00720.00           H  
ATOM   3155 2HB  LYS A 198       6.121   0.704  23.488  1.00720.00           H  
ATOM   3156 1HG  LYS A 198       8.525   1.407  23.624  1.00720.00           H  
ATOM   3157 2HG  LYS A 198       8.893   0.174  22.407  1.00720.00           H  
ATOM   3158 1HD  LYS A 198       6.812   2.354  22.004  1.00720.00           H  
ATOM   3159 2HD  LYS A 198       8.498   2.502  21.487  1.00720.00           H  
ATOM   3160 1HE  LYS A 198       8.241   0.463  20.101  1.00720.00           H  
ATOM   3161 2HE  LYS A 198       6.543   0.355  20.593  1.00720.00           H  
ATOM   3162 1HZ  LYS A 198       6.782   1.417  18.473  1.00720.00           H  
ATOM   3163 2HZ  LYS A 198       6.173   2.490  19.565  1.00720.00           H  
ATOM   3164 3HZ  LYS A 198       7.747   2.599  19.095  1.00720.00           H  
ATOM   3165  N   LYS A 199       5.543  -2.632  24.605  1.00400.00           N  
ATOM   3166  CA  LYS A 199       4.295  -3.248  25.032  1.00400.00           C  
ATOM   3167  C   LYS A 199       4.419  -4.752  25.232  1.00400.00           C  
ATOM   3168  O   LYS A 199       3.407  -5.412  25.476  1.00400.00           O  
ATOM   3169  CB  LYS A 199       3.188  -2.991  23.999  1.00600.00           C  
ATOM   3170  CG  LYS A 199       2.767  -1.537  23.828  1.00600.00           C  
ATOM   3171  CD  LYS A 199       1.640  -1.407  22.817  1.00600.00           C  
ATOM   3172  CE  LYS A 199       1.213   0.043  22.648  1.00600.00           C  
ATOM   3173  NZ  LYS A 199       0.130   0.184  21.636  1.00600.00           N  
ATOM   3174  H   LYS A 199       6.157  -3.152  23.987  1.00480.00           H  
ATOM   3175  HA  LYS A 199       4.002  -2.807  25.985  1.00480.00           H  
ATOM   3176 1HB  LYS A 199       3.518  -3.353  23.025  1.00720.00           H  
ATOM   3177 2HB  LYS A 199       2.301  -3.562  24.274  1.00720.00           H  
ATOM   3178 1HG  LYS A 199       2.440  -1.134  24.787  1.00720.00           H  
ATOM   3179 2HG  LYS A 199       3.612  -0.950  23.473  1.00720.00           H  
ATOM   3180 1HD  LYS A 199       1.968  -1.795  21.851  1.00720.00           H  
ATOM   3181 2HD  LYS A 199       0.783  -1.991  23.152  1.00720.00           H  
ATOM   3182 1HE  LYS A 199       0.855   0.425  23.603  1.00720.00           H  
ATOM   3183 2HE  LYS A 199       2.070   0.636  22.331  1.00720.00           H  
ATOM   3184 1HZ  LYS A 199      -0.128   1.157  21.549  1.00720.00           H  
ATOM   3185 2HZ  LYS A 199       0.457  -0.157  20.742  1.00720.00           H  
ATOM   3186 3HZ  LYS A 199      -0.675  -0.352  21.926  1.00720.00           H  
ATOM   3187  N   LYS A 200       5.639  -5.292  25.151  1.00400.00           N  
ATOM   3188  CA  LYS A 200       5.881  -6.728  25.281  1.00400.00           C  
ATOM   3189  C   LYS A 200       5.158  -7.471  24.163  1.00400.00           C  
ATOM   3190  O   LYS A 200       4.321  -8.338  24.403  1.00400.00           O  
ATOM   3191  CB  LYS A 200       5.417  -7.249  26.652  1.00600.00           C  
ATOM   3192  CG  LYS A 200       6.051  -6.557  27.856  1.00600.00           C  
ATOM   3193  CD  LYS A 200       7.542  -6.852  27.950  1.00600.00           C  
ATOM   3194  CE  LYS A 200       8.143  -6.256  29.216  1.00600.00           C  
ATOM   3195  NZ  LYS A 200       9.594  -6.562  29.344  1.00600.00           N  
ATOM   3196  H   LYS A 200       6.441  -4.706  24.941  1.00480.00           H  
ATOM   3197  HA  LYS A 200       6.946  -6.918  25.183  1.00480.00           H  
ATOM   3198 1HB  LYS A 200       4.338  -7.165  26.746  1.00720.00           H  
ATOM   3199 2HB  LYS A 200       5.663  -8.309  26.727  1.00720.00           H  
ATOM   3200 1HG  LYS A 200       5.908  -5.478  27.775  1.00720.00           H  
ATOM   3201 2HG  LYS A 200       5.565  -6.901  28.769  1.00720.00           H  
ATOM   3202 1HD  LYS A 200       7.700  -7.931  27.953  1.00720.00           H  
ATOM   3203 2HD  LYS A 200       8.053  -6.430  27.084  1.00720.00           H  
ATOM   3204 1HE  LYS A 200       8.010  -5.175  29.200  1.00720.00           H  
ATOM   3205 2HE  LYS A 200       7.621  -6.661  30.083  1.00720.00           H  
ATOM   3206 1HZ  LYS A 200       9.953  -6.151  30.192  1.00720.00           H  
ATOM   3207 2HZ  LYS A 200       9.729  -7.562  29.370  1.00720.00           H  
ATOM   3208 3HZ  LYS A 200      10.094  -6.178  28.551  1.00720.00           H  
ATOM   3209  N   THR A 201       5.530  -7.135  22.928  1.00400.00           N  
ATOM   3210  CA  THR A 201       4.908  -7.716  21.745  1.00400.00           C  
ATOM   3211  C   THR A 201       5.936  -7.955  20.635  1.00400.00           C  
ATOM   3212  O   THR A 201       7.129  -8.089  20.918  1.00400.00           O  
ATOM   3213  CB  THR A 201       3.726  -6.828  21.267  1.00600.00           C  
ATOM   3214  OG1 THR A 201       3.018  -7.508  20.223  1.00600.00           O  
ATOM   3215  CG2 THR A 201       4.178  -5.461  20.777  1.00600.00           C  
ATOM   3216  H   THR A 201       6.237  -6.420  22.814  1.00480.00           H  
ATOM   3217  HA  THR A 201       4.497  -8.687  22.022  1.00480.00           H  
ATOM   3218  HB  THR A 201       3.046  -6.682  22.106  1.00720.00           H  
ATOM   3219  HG1 THR A 201       2.657  -8.332  20.564  1.00720.00           H  
ATOM   3220 1HG2 THR A 201       3.309  -4.879  20.472  1.00720.00           H  
ATOM   3221 2HG2 THR A 201       4.698  -4.940  21.581  1.00720.00           H  
ATOM   3222 3HG2 THR A 201       4.848  -5.571  19.927  1.00720.00           H  
ATOM   3223  N   ASP A 202       5.451  -8.045  19.388  1.00400.00           N  
ATOM   3224  CA  ASP A 202       6.302  -8.383  18.257  1.00400.00           C  
ATOM   3225  C   ASP A 202       7.161  -7.207  17.743  1.00267.01           C  
ATOM   3226  O   ASP A 202       8.133  -6.834  18.403  1.00304.37           O  
ATOM   3227  CB  ASP A 202       5.413  -8.909  17.124  1.00600.00           C  
ATOM   3228  CG  ASP A 202       4.822 -10.290  17.321  1.00600.00           C  
ATOM   3229  OD1 ASP A 202       5.545 -11.242  17.174  1.00600.00           O  
ATOM   3230  OD2 ASP A 202       3.655 -10.383  17.618  1.00600.00           O  
ATOM   3231  H   ASP A 202       4.466  -7.906  19.250  1.00480.00           H  
ATOM   3232  HA  ASP A 202       6.955  -9.176  18.568  1.00480.00           H  
ATOM   3233 1HB  ASP A 202       4.577  -8.226  17.013  1.00720.00           H  
ATOM   3234 2HB  ASP A 202       5.976  -8.915  16.192  1.00720.00           H  
ATOM   3235  N   CYS A 203       6.828  -6.605  16.593  1.00215.11           N  
ATOM   3236  CA  CYS A 203       7.608  -5.463  16.101  1.00149.09           C  
ATOM   3237  C   CYS A 203       6.813  -4.314  15.363  1.00 95.08           C  
ATOM   3238  O   CYS A 203       7.554  -3.402  14.998  1.00139.15           O  
ATOM   3239  CB  CYS A 203       8.858  -5.908  15.302  1.00223.63           C  
ATOM   3240  SG  CYS A 203      10.176  -6.682  16.269  1.00223.63           S  
ATOM   3241  H   CYS A 203       6.037  -6.924  16.058  1.00258.13           H  
ATOM   3242  HA  CYS A 203       8.028  -4.989  16.994  1.00178.91           H  
ATOM   3243 1HB  CYS A 203       8.605  -6.651  14.566  1.00268.36           H  
ATOM   3244 2HB  CYS A 203       9.270  -5.056  14.774  1.00268.36           H  
ATOM   3245  HG  CYS A 203      10.896  -7.087  15.228  1.00268.36           H  
ATOM   3246  N   ASP A 204       5.756  -4.572  14.512  1.00 86.55           N  
ATOM   3247  CA  ASP A 204       5.476  -5.597  13.463  1.00 79.17           C  
ATOM   3248  C   ASP A 204       4.452  -6.622  13.918  1.00 39.90           C  
ATOM   3249  O   ASP A 204       4.605  -7.220  14.970  1.00 69.70           O  
ATOM   3250  CB  ASP A 204       6.713  -6.323  12.972  1.00118.75           C  
ATOM   3251  CG  ASP A 204       6.555  -7.130  11.694  1.00118.75           C  
ATOM   3252  OD1 ASP A 204       5.790  -8.066  11.667  1.00118.75           O  
ATOM   3253  OD2 ASP A 204       7.200  -6.777  10.730  1.00118.75           O  
ATOM   3254  H   ASP A 204       4.907  -4.484  15.049  1.00103.86           H  
ATOM   3255  HA  ASP A 204       5.044  -5.079  12.620  1.00 95.00           H  
ATOM   3256 1HB  ASP A 204       7.541  -5.624  12.851  1.00142.51           H  
ATOM   3257 2HB  ASP A 204       6.976  -7.053  13.728  1.00142.51           H  
ATOM   3258  N   SER A 205       3.376  -6.807  13.159  1.00 28.83           N  
ATOM   3259  CA  SER A 205       2.343  -7.763  13.558  1.00 35.75           C  
ATOM   3260  C   SER A 205       2.202  -8.943  12.595  1.00 26.52           C  
ATOM   3261  O   SER A 205       1.102  -9.478  12.427  1.00 37.53           O  
ATOM   3262  CB  SER A 205       1.005  -7.061  13.675  1.00 53.62           C  
ATOM   3263  OG  SER A 205       1.031  -6.081  14.677  1.00 53.62           O  
ATOM   3264  H   SER A 205       3.283  -6.321  12.283  1.00 34.60           H  
ATOM   3265  HA  SER A 205       2.610  -8.162  14.536  1.00 42.90           H  
ATOM   3266 1HB  SER A 205       0.754  -6.602  12.719  1.00 64.35           H  
ATOM   3267 2HB  SER A 205       0.232  -7.794  13.901  1.00 64.35           H  
ATOM   3268  HG  SER A 205       1.259  -6.540  15.489  1.00 64.35           H  
ATOM   3269  N   GLY A 206       3.315  -9.382  12.009  1.00 32.81           N  
ATOM   3270  CA  GLY A 206       3.316 -10.561  11.148  1.00 28.13           C  
ATOM   3271  C   GLY A 206       2.387 -10.410   9.951  1.00 25.67           C  
ATOM   3272  O   GLY A 206       2.506  -9.473   9.162  1.00 38.60           O  
ATOM   3273  H   GLY A 206       4.192  -8.888  12.149  1.00 39.37           H  
ATOM   3274 1HA  GLY A 206       4.331 -10.747  10.801  1.00 33.76           H  
ATOM   3275 2HA  GLY A 206       3.015 -11.430  11.732  1.00 33.76           H  
ATOM   3276  N   CYS A 207       1.451 -11.346   9.825  1.00 19.13           N  
ATOM   3277  CA  CYS A 207       0.456 -11.344   8.753  1.00 17.66           C  
ATOM   3278  C   CYS A 207      -0.503 -10.142   8.795  1.00 18.37           C  
ATOM   3279  O   CYS A 207      -1.216  -9.878   7.824  1.00 22.57           O  
ATOM   3280  CB  CYS A 207      -0.371 -12.628   8.809  1.00 26.49           C  
ATOM   3281  SG  CYS A 207       0.567 -14.133   8.448  1.00 26.49           S  
ATOM   3282  H   CYS A 207       1.420 -12.092  10.507  1.00 22.96           H  
ATOM   3283  HA  CYS A 207       0.989 -11.324   7.802  1.00 21.19           H  
ATOM   3284 1HB  CYS A 207      -0.806 -12.735   9.804  1.00 31.79           H  
ATOM   3285 2HB  CYS A 207      -1.193 -12.566   8.098  1.00 31.79           H  
ATOM   3286  HG  CYS A 207       0.925 -13.776   7.218  1.00 31.79           H  
ATOM   3287  N   ARG A 208      -0.520  -9.401   9.906  1.00 18.94           N  
ATOM   3288  CA  ARG A 208      -1.380  -8.231  10.024  1.00 23.11           C  
ATOM   3289  C   ARG A 208      -0.642  -6.933   9.680  1.00 24.69           C  
ATOM   3290  O   ARG A 208      -1.238  -5.852   9.696  1.00 35.73           O  
ATOM   3291  CB  ARG A 208      -1.940  -8.128  11.434  1.00 34.66           C  
ATOM   3292  CG  ARG A 208      -2.914  -9.224  11.824  1.00 34.66           C  
ATOM   3293  CD  ARG A 208      -3.316  -9.112  13.251  1.00 34.66           C  
ATOM   3294  NE  ARG A 208      -4.335 -10.087  13.609  1.00 34.66           N  
ATOM   3295  CZ  ARG A 208      -4.084 -11.367  13.948  1.00 34.66           C  
ATOM   3296  NH1 ARG A 208      -2.846 -11.807  13.984  1.00 34.66           N  
ATOM   3297  NH2 ARG A 208      -5.082 -12.181  14.247  1.00 34.66           N  
ATOM   3298  H   ARG A 208       0.066  -9.637  10.696  1.00 22.73           H  
ATOM   3299  HA  ARG A 208      -2.214  -8.347   9.331  1.00 27.73           H  
ATOM   3300 1HB  ARG A 208      -1.121  -8.160  12.149  1.00 41.60           H  
ATOM   3301 2HB  ARG A 208      -2.449  -7.173  11.561  1.00 41.60           H  
ATOM   3302 1HG  ARG A 208      -3.809  -9.154  11.205  1.00 41.60           H  
ATOM   3303 2HG  ARG A 208      -2.445 -10.197  11.676  1.00 41.60           H  
ATOM   3304 1HD  ARG A 208      -2.446  -9.284  13.884  1.00 41.60           H  
ATOM   3305 2HD  ARG A 208      -3.713  -8.117  13.444  1.00 41.60           H  
ATOM   3306  HE  ARG A 208      -5.300  -9.785  13.593  1.00 41.60           H  
ATOM   3307 1HH1 ARG A 208      -2.080 -11.189  13.759  1.00 41.60           H  
ATOM   3308 2HH1 ARG A 208      -2.654 -12.764  14.240  1.00 41.60           H  
ATOM   3309 1HH2 ARG A 208      -6.034 -11.844  14.222  1.00 41.60           H  
ATOM   3310 2HH2 ARG A 208      -4.890 -13.138  14.502  1.00 41.60           H  
ATOM   3311  N   GLY A 209       0.652  -7.029   9.368  1.00 22.20           N  
ATOM   3312  CA  GLY A 209       1.413  -5.840   9.015  1.00 25.81           C  
ATOM   3313  C   GLY A 209       2.809  -5.852   9.584  1.00 23.19           C  
ATOM   3314  O   GLY A 209       3.139  -6.701  10.404  1.00 31.61           O  
ATOM   3315  H   GLY A 209       1.127  -7.923   9.356  1.00 26.64           H  
ATOM   3316 1HA  GLY A 209       1.483  -5.798   7.938  1.00 30.97           H  
ATOM   3317 2HA  GLY A 209       0.886  -4.949   9.351  1.00 30.97           H  
ATOM   3318  N   GLY A 210       3.644  -4.903   9.169  1.00 18.01           N  
ATOM   3319  CA  GLY A 210       5.007  -4.960   9.664  1.00 16.98           C  
ATOM   3320  C   GLY A 210       5.952  -3.821   9.311  1.00 12.93           C  
ATOM   3321  O   GLY A 210       5.555  -2.790   8.768  1.00 19.30           O  
ATOM   3322  H   GLY A 210       3.338  -4.191   8.516  1.00 21.61           H  
ATOM   3323 1HA  GLY A 210       4.965  -5.048  10.735  1.00 20.38           H  
ATOM   3324 2HA  GLY A 210       5.445  -5.890   9.304  1.00 20.38           H  
ATOM   3325  N   LEU A 211       7.218  -4.023   9.666  1.00 12.59           N  
ATOM   3326  CA  LEU A 211       8.257  -3.035   9.412  1.00 10.35           C  
ATOM   3327  C   LEU A 211       9.617  -3.691   9.236  1.00  7.28           C  
ATOM   3328  O   LEU A 211      10.114  -4.368  10.139  1.00  7.87           O  
ATOM   3329  CB  LEU A 211       8.303  -2.009  10.548  1.00 15.52           C  
ATOM   3330  CG  LEU A 211       9.384  -0.933  10.405  1.00 15.52           C  
ATOM   3331  CD1 LEU A 211       9.119  -0.121   9.147  1.00 15.52           C  
ATOM   3332  CD2 LEU A 211       9.366  -0.034  11.633  1.00 15.52           C  
ATOM   3333  H   LEU A 211       7.450  -4.906  10.118  1.00 15.11           H  
ATOM   3334  HA  LEU A 211       8.010  -2.512   8.491  1.00 12.42           H  
ATOM   3335 1HB  LEU A 211       7.339  -1.508  10.605  1.00 18.63           H  
ATOM   3336 2HB  LEU A 211       8.473  -2.533  11.489  1.00 18.63           H  
ATOM   3337  HG  LEU A 211      10.361  -1.403  10.309  1.00 18.63           H  
ATOM   3338 1HD1 LEU A 211       9.889   0.643   9.041  1.00 18.63           H  
ATOM   3339 2HD1 LEU A 211       9.138  -0.778   8.278  1.00 18.63           H  
ATOM   3340 3HD1 LEU A 211       8.143   0.353   9.217  1.00 18.63           H  
ATOM   3341 1HD2 LEU A 211      10.134   0.733  11.532  1.00 18.63           H  
ATOM   3342 2HD2 LEU A 211       8.389   0.441  11.725  1.00 18.63           H  
ATOM   3343 3HD2 LEU A 211       9.563  -0.630  12.524  1.00 18.63           H  
ATOM   3344  N   MET A 212      10.207  -3.467   8.063  1.00  6.69           N  
ATOM   3345  CA  MET A 212      11.478  -4.070   7.690  1.00  7.33           C  
ATOM   3346  C   MET A 212      12.627  -3.637   8.575  1.00  8.79           C  
ATOM   3347  O   MET A 212      13.535  -4.424   8.823  1.00  9.34           O  
ATOM   3348  CB  MET A 212      11.815  -3.727   6.258  1.00 11.00           C  
ATOM   3349  CG  MET A 212      10.891  -4.361   5.253  1.00 11.00           C  
ATOM   3350  SD  MET A 212      11.487  -4.174   3.580  1.00 11.00           S  
ATOM   3351  CE  MET A 212      11.356  -2.406   3.366  1.00 11.00           C  
ATOM   3352  H   MET A 212       9.737  -2.877   7.391  1.00  8.03           H  
ATOM   3353  HA  MET A 212      11.379  -5.152   7.778  1.00  8.80           H  
ATOM   3354 1HB  MET A 212      11.778  -2.648   6.117  1.00 13.19           H  
ATOM   3355 2HB  MET A 212      12.830  -4.056   6.033  1.00 13.19           H  
ATOM   3356 1HG  MET A 212      10.794  -5.421   5.474  1.00 13.19           H  
ATOM   3357 2HG  MET A 212       9.905  -3.905   5.322  1.00 13.19           H  
ATOM   3358 1HE  MET A 212      11.689  -2.135   2.364  1.00 13.19           H  
ATOM   3359 2HE  MET A 212      10.323  -2.095   3.503  1.00 13.19           H  
ATOM   3360 3HE  MET A 212      11.983  -1.906   4.104  1.00 13.19           H  
ATOM   3361  N   THR A 213      12.583  -2.394   9.055  1.00 10.47           N  
ATOM   3362  CA  THR A 213      13.610  -1.871   9.947  1.00 12.60           C  
ATOM   3363  C   THR A 213      13.794  -2.799  11.132  1.00 11.93           C  
ATOM   3364  O   THR A 213      14.910  -3.232  11.432  1.00 13.76           O  
ATOM   3365  CB  THR A 213      13.231  -0.464  10.458  1.00 18.90           C  
ATOM   3366  OG1 THR A 213      13.127   0.442   9.353  1.00 18.90           O  
ATOM   3367  CG2 THR A 213      14.260   0.053  11.441  1.00 18.90           C  
ATOM   3368  H   THR A 213      11.812  -1.794   8.800  1.00 12.56           H  
ATOM   3369  HA  THR A 213      14.554  -1.814   9.405  1.00 15.12           H  
ATOM   3370  HB  THR A 213      12.267  -0.515  10.960  1.00 22.68           H  
ATOM   3371  HG1 THR A 213      12.916   1.319   9.682  1.00 22.68           H  
ATOM   3372 1HG2 THR A 213      13.964   1.041  11.791  1.00 22.68           H  
ATOM   3373 2HG2 THR A 213      14.324  -0.630  12.288  1.00 22.68           H  
ATOM   3374 3HG2 THR A 213      15.228   0.119  10.950  1.00 22.68           H  
ATOM   3375  N   ASN A 214      12.683  -3.111  11.789  1.00 12.18           N  
ATOM   3376  CA  ASN A 214      12.707  -3.981  12.943  1.00 13.22           C  
ATOM   3377  C   ASN A 214      12.942  -5.434  12.556  1.00  8.81           C  
ATOM   3378  O   ASN A 214      13.572  -6.168  13.314  1.00  8.56           O  
ATOM   3379  CB  ASN A 214      11.439  -3.828  13.745  1.00 19.83           C  
ATOM   3380  CG  ASN A 214      11.389  -2.516  14.477  1.00 19.83           C  
ATOM   3381  OD1 ASN A 214      12.407  -1.821  14.588  1.00 19.83           O  
ATOM   3382  ND2 ASN A 214      10.238  -2.166  14.995  1.00 19.83           N  
ATOM   3383  H   ASN A 214      11.801  -2.724  11.485  1.00 14.62           H  
ATOM   3384  HA  ASN A 214      13.543  -3.682  13.576  1.00 15.86           H  
ATOM   3385 1HB  ASN A 214      10.572  -3.903  13.087  1.00 23.80           H  
ATOM   3386 2HB  ASN A 214      11.378  -4.636  14.472  1.00 23.80           H  
ATOM   3387 1HD2 ASN A 214      10.159  -1.303  15.496  1.00 23.80           H  
ATOM   3388 2HD2 ASN A 214       9.430  -2.753  14.901  1.00 23.80           H  
ATOM   3389  N   ALA A 215      12.460  -5.850  11.377  1.00  6.73           N  
ATOM   3390  CA  ALA A 215      12.700  -7.215  10.907  1.00  4.73           C  
ATOM   3391  C   ALA A 215      14.197  -7.474  10.770  1.00  4.66           C  
ATOM   3392  O   ALA A 215      14.686  -8.538  11.164  1.00  4.63           O  
ATOM   3393  CB  ALA A 215      12.007  -7.458   9.575  1.00  7.10           C  
ATOM   3394  H   ALA A 215      11.906  -5.225  10.802  1.00  8.08           H  
ATOM   3395  HA  ALA A 215      12.299  -7.906  11.649  1.00  5.68           H  
ATOM   3396 1HB  ALA A 215      12.181  -8.486   9.258  1.00  8.51           H  
ATOM   3397 2HB  ALA A 215      10.935  -7.289   9.687  1.00  8.51           H  
ATOM   3398 3HB  ALA A 215      12.406  -6.777   8.827  1.00  8.51           H  
ATOM   3399  N   TYR A 216      14.922  -6.488  10.234  1.00  5.70           N  
ATOM   3400  CA  TYR A 216      16.358  -6.610  10.095  1.00  6.52           C  
ATOM   3401  C   TYR A 216      17.022  -6.617  11.459  1.00  6.96           C  
ATOM   3402  O   TYR A 216      17.925  -7.419  11.691  1.00  7.03           O  
ATOM   3403  CB  TYR A 216      16.941  -5.466   9.267  1.00  9.78           C  
ATOM   3404  CG  TYR A 216      16.686  -5.506   7.773  1.00  9.78           C  
ATOM   3405  CD1 TYR A 216      16.131  -4.402   7.136  1.00  9.78           C  
ATOM   3406  CD2 TYR A 216      17.028  -6.631   7.037  1.00  9.78           C  
ATOM   3407  CE1 TYR A 216      15.928  -4.418   5.769  1.00  9.78           C  
ATOM   3408  CE2 TYR A 216      16.820  -6.648   5.672  1.00  9.78           C  
ATOM   3409  CZ  TYR A 216      16.278  -5.547   5.038  1.00  9.78           C  
ATOM   3410  OH  TYR A 216      16.087  -5.566   3.676  1.00  9.78           O  
ATOM   3411  H   TYR A 216      14.464  -5.649   9.905  1.00  6.84           H  
ATOM   3412  HA  TYR A 216      16.586  -7.558   9.604  1.00  7.82           H  
ATOM   3413 1HB  TYR A 216      16.552  -4.518   9.645  1.00 11.74           H  
ATOM   3414 2HB  TYR A 216      18.019  -5.452   9.413  1.00 11.74           H  
ATOM   3415  HD1 TYR A 216      15.867  -3.517   7.716  1.00 11.74           H  
ATOM   3416  HD2 TYR A 216      17.465  -7.497   7.534  1.00 11.74           H  
ATOM   3417  HE1 TYR A 216      15.498  -3.549   5.270  1.00 11.74           H  
ATOM   3418  HE2 TYR A 216      17.091  -7.529   5.090  1.00 11.74           H  
ATOM   3419  HH  TYR A 216      16.343  -6.425   3.331  1.00 11.74           H  
ATOM   3420  N   LYS A 217      16.532  -5.772  12.379  1.00  8.41           N  
ATOM   3421  CA  LYS A 217      17.071  -5.735  13.736  1.00 10.72           C  
ATOM   3422  C   LYS A 217      16.924  -7.079  14.417  1.00 10.33           C  
ATOM   3423  O   LYS A 217      17.848  -7.529  15.096  1.00 12.07           O  
ATOM   3424  CB  LYS A 217      16.386  -4.662  14.572  1.00 16.08           C  
ATOM   3425  CG  LYS A 217      16.737  -3.233  14.201  1.00 16.08           C  
ATOM   3426  CD  LYS A 217      15.967  -2.253  15.070  1.00 16.08           C  
ATOM   3427  CE  LYS A 217      16.305  -0.810  14.734  1.00 16.08           C  
ATOM   3428  NZ  LYS A 217      15.524   0.139  15.576  1.00 16.08           N  
ATOM   3429  H   LYS A 217      15.798  -5.116  12.129  1.00 10.09           H  
ATOM   3430  HA  LYS A 217      18.135  -5.503  13.681  1.00 12.86           H  
ATOM   3431 1HB  LYS A 217      15.305  -4.773  14.490  1.00 19.30           H  
ATOM   3432 2HB  LYS A 217      16.646  -4.804  15.622  1.00 19.30           H  
ATOM   3433 1HG  LYS A 217      17.806  -3.075  14.349  1.00 19.30           H  
ATOM   3434 2HG  LYS A 217      16.504  -3.049  13.157  1.00 19.30           H  
ATOM   3435 1HD  LYS A 217      14.898  -2.405  14.924  1.00 19.30           H  
ATOM   3436 2HD  LYS A 217      16.202  -2.435  16.118  1.00 19.30           H  
ATOM   3437 1HE  LYS A 217      17.367  -0.640  14.901  1.00 19.30           H  
ATOM   3438 2HE  LYS A 217      16.080  -0.621  13.686  1.00 19.30           H  
ATOM   3439 1HZ  LYS A 217      15.766   1.088  15.332  1.00 19.30           H  
ATOM   3440 2HZ  LYS A 217      14.536  -0.008  15.417  1.00 19.30           H  
ATOM   3441 3HZ  LYS A 217      15.735  -0.022  16.550  1.00 19.30           H  
ATOM   3442  N   TYR A 218      15.777  -7.726  14.213  1.00  9.12           N  
ATOM   3443  CA  TYR A 218      15.560  -9.049  14.757  1.00  9.25           C  
ATOM   3444  C   TYR A 218      16.588 -10.041  14.274  1.00  8.04           C  
ATOM   3445  O   TYR A 218      17.171 -10.753  15.086  1.00  9.65           O  
ATOM   3446  CB  TYR A 218      14.184  -9.603  14.426  1.00 13.88           C  
ATOM   3447  CG  TYR A 218      14.165 -11.065  14.786  1.00 13.88           C  
ATOM   3448  CD1 TYR A 218      14.109 -11.464  16.109  1.00 13.88           C  
ATOM   3449  CD2 TYR A 218      14.262 -12.006  13.778  1.00 13.88           C  
ATOM   3450  CE1 TYR A 218      14.167 -12.807  16.422  1.00 13.88           C  
ATOM   3451  CE2 TYR A 218      14.316 -13.343  14.086  1.00 13.88           C  
ATOM   3452  CZ  TYR A 218      14.284 -13.745  15.402  1.00 13.88           C  
ATOM   3453  OH  TYR A 218      14.383 -15.079  15.712  1.00 13.88           O  
ATOM   3454  H   TYR A 218      15.041  -7.287  13.676  1.00 10.94           H  
ATOM   3455  HA  TYR A 218      15.651  -8.987  15.841  1.00 11.10           H  
ATOM   3456 1HB  TYR A 218      13.408  -9.089  14.995  1.00 16.65           H  
ATOM   3457 2HB  TYR A 218      13.961  -9.496  13.365  1.00 16.65           H  
ATOM   3458  HD1 TYR A 218      14.041 -10.720  16.903  1.00 16.65           H  
ATOM   3459  HD2 TYR A 218      14.316 -11.686  12.740  1.00 16.65           H  
ATOM   3460  HE1 TYR A 218      14.142 -13.127  17.463  1.00 16.65           H  
ATOM   3461  HE2 TYR A 218      14.405 -14.076  13.289  1.00 16.65           H  
ATOM   3462  HH  TYR A 218      14.518 -15.587  14.909  1.00 16.65           H  
ATOM   3463  N   LEU A 219      16.796 -10.101  12.960  1.00  6.42           N  
ATOM   3464  CA  LEU A 219      17.741 -11.059  12.395  1.00  6.53           C  
ATOM   3465  C   LEU A 219      19.152 -10.814  12.915  1.00  7.69           C  
ATOM   3466  O   LEU A 219      19.903 -11.759  13.169  1.00  8.70           O  
ATOM   3467  CB  LEU A 219      17.703 -10.966  10.870  1.00  9.79           C  
ATOM   3468  CG  LEU A 219      16.390 -11.445  10.245  1.00  9.79           C  
ATOM   3469  CD1 LEU A 219      16.389 -11.167   8.750  1.00  9.79           C  
ATOM   3470  CD2 LEU A 219      16.217 -12.924  10.532  1.00  9.79           C  
ATOM   3471  H   LEU A 219      16.272  -9.494  12.338  1.00  7.70           H  
ATOM   3472  HA  LEU A 219      17.435 -12.059  12.693  1.00  7.84           H  
ATOM   3473 1HB  LEU A 219      17.859  -9.928  10.577  1.00 11.75           H  
ATOM   3474 2HB  LEU A 219      18.512 -11.570  10.460  1.00 11.75           H  
ATOM   3475  HG  LEU A 219      15.562 -10.892  10.687  1.00 11.75           H  
ATOM   3476 1HD1 LEU A 219      15.446 -11.501   8.318  1.00 11.75           H  
ATOM   3477 2HD1 LEU A 219      16.508 -10.098   8.576  1.00 11.75           H  
ATOM   3478 3HD1 LEU A 219      17.211 -11.706   8.280  1.00 11.75           H  
ATOM   3479 1HD2 LEU A 219      15.277 -13.271  10.104  1.00 11.75           H  
ATOM   3480 2HD2 LEU A 219      17.045 -13.477  10.092  1.00 11.75           H  
ATOM   3481 3HD2 LEU A 219      16.207 -13.085  11.610  1.00 11.75           H  
ATOM   3482  N   ILE A 220      19.499  -9.547  13.116  1.00  8.45           N  
ATOM   3483  CA  ILE A 220      20.794  -9.180  13.666  1.00 10.98           C  
ATOM   3484  C   ILE A 220      20.962  -9.721  15.080  1.00 12.11           C  
ATOM   3485  O   ILE A 220      21.987 -10.321  15.410  1.00 14.17           O  
ATOM   3486  CB  ILE A 220      20.948  -7.656  13.690  1.00 16.47           C  
ATOM   3487  CG1 ILE A 220      21.020  -7.130  12.266  1.00 16.47           C  
ATOM   3488  CG2 ILE A 220      22.190  -7.265  14.473  1.00 16.47           C  
ATOM   3489  CD1 ILE A 220      20.859  -5.637  12.177  1.00 16.47           C  
ATOM   3490  H   ILE A 220      18.855  -8.807  12.862  1.00 10.14           H  
ATOM   3491  HA  ILE A 220      21.574  -9.607  13.037  1.00 13.18           H  
ATOM   3492  HB  ILE A 220      20.075  -7.208  14.158  1.00 19.76           H  
ATOM   3493 1HG1 ILE A 220      21.980  -7.403  11.842  1.00 19.76           H  
ATOM   3494 2HG1 ILE A 220      20.245  -7.603  11.669  1.00 19.76           H  
ATOM   3495 1HG2 ILE A 220      22.284  -6.180  14.485  1.00 19.76           H  
ATOM   3496 2HG2 ILE A 220      22.108  -7.633  15.494  1.00 19.76           H  
ATOM   3497 3HG2 ILE A 220      23.070  -7.700  13.999  1.00 19.76           H  
ATOM   3498 1HD1 ILE A 220      20.924  -5.335  11.134  1.00 19.76           H  
ATOM   3499 2HD1 ILE A 220      19.889  -5.347  12.576  1.00 19.76           H  
ATOM   3500 3HD1 ILE A 220      21.648  -5.151  12.749  1.00 19.76           H  
ATOM   3501  N   GLU A 221      19.946  -9.505  15.914  1.00 11.55           N  
ATOM   3502  CA  GLU A 221      19.961  -9.971  17.293  1.00 13.47           C  
ATOM   3503  C   GLU A 221      19.922 -11.493  17.387  1.00 12.18           C  
ATOM   3504  O   GLU A 221      20.585 -12.088  18.236  1.00 15.19           O  
ATOM   3505  CB  GLU A 221      18.769  -9.387  18.054  1.00 20.21           C  
ATOM   3506  CG  GLU A 221      18.844  -7.886  18.294  1.00 20.21           C  
ATOM   3507  CD  GLU A 221      17.618  -7.344  18.977  1.00 20.21           C  
ATOM   3508  OE1 GLU A 221      16.679  -8.084  19.149  1.00 20.21           O  
ATOM   3509  OE2 GLU A 221      17.622  -6.188  19.331  1.00 20.21           O  
ATOM   3510  H   GLU A 221      19.138  -8.988  15.586  1.00 13.86           H  
ATOM   3511  HA  GLU A 221      20.883  -9.625  17.763  1.00 16.16           H  
ATOM   3512 1HB  GLU A 221      17.852  -9.590  17.501  1.00 24.25           H  
ATOM   3513 2HB  GLU A 221      18.682  -9.875  19.024  1.00 24.25           H  
ATOM   3514 1HG  GLU A 221      19.713  -7.674  18.916  1.00 24.25           H  
ATOM   3515 2HG  GLU A 221      18.981  -7.378  17.342  1.00 24.25           H  
ATOM   3516  N   ALA A 222      19.137 -12.113  16.509  1.00  9.46           N  
ATOM   3517  CA  ALA A 222      18.981 -13.557  16.459  1.00  8.42           C  
ATOM   3518  C   ALA A 222      20.266 -14.258  16.062  1.00  9.64           C  
ATOM   3519  O   ALA A 222      20.628 -15.284  16.640  1.00 19.17           O  
ATOM   3520  CB  ALA A 222      17.881 -13.913  15.484  1.00 12.63           C  
ATOM   3521  H   ALA A 222      18.610 -11.562  15.851  1.00 11.35           H  
ATOM   3522  HA  ALA A 222      18.702 -13.900  17.456  1.00 10.10           H  
ATOM   3523 1HB  ALA A 222      17.736 -14.990  15.474  1.00 15.16           H  
ATOM   3524 2HB  ALA A 222      16.963 -13.424  15.798  1.00 15.16           H  
ATOM   3525 3HB  ALA A 222      18.151 -13.572  14.486  1.00 15.16           H  
ATOM   3526  N   GLY A 223      20.963 -13.700  15.080  1.00 11.91           N  
ATOM   3527  CA  GLY A 223      22.194 -14.296  14.597  1.00 13.54           C  
ATOM   3528  C   GLY A 223      22.065 -14.710  13.136  1.00 11.28           C  
ATOM   3529  O   GLY A 223      22.938 -15.400  12.607  1.00 14.53           O  
ATOM   3530  H   GLY A 223      20.625 -12.857  14.636  1.00 14.29           H  
ATOM   3531 1HA  GLY A 223      23.011 -13.583  14.708  1.00 16.25           H  
ATOM   3532 2HA  GLY A 223      22.441 -15.165  15.204  1.00 16.25           H  
ATOM   3533  N   GLY A 224      20.971 -14.304  12.487  1.00  8.06           N  
ATOM   3534  CA  GLY A 224      20.777 -14.639  11.092  1.00  7.22           C  
ATOM   3535  C   GLY A 224      19.412 -15.228  10.748  1.00  6.58           C  
ATOM   3536  O   GLY A 224      18.552 -15.412  11.614  1.00  7.71           O  
ATOM   3537  H   GLY A 224      20.286 -13.719  12.943  1.00  9.67           H  
ATOM   3538 1HA  GLY A 224      20.916 -13.736  10.506  1.00  8.66           H  
ATOM   3539 2HA  GLY A 224      21.559 -15.329  10.788  1.00  8.66           H  
ATOM   3540  N   LEU A 225      19.245 -15.504   9.453  1.00  6.95           N  
ATOM   3541  CA  LEU A 225      18.017 -16.010   8.863  1.00  7.05           C  
ATOM   3542  C   LEU A 225      18.141 -17.511   8.510  1.00  6.40           C  
ATOM   3543  O   LEU A 225      19.092 -17.949   7.850  1.00  6.57           O  
ATOM   3544  CB  LEU A 225      17.677 -15.107   7.649  1.00 10.57           C  
ATOM   3545  CG  LEU A 225      16.438 -15.432   6.808  1.00 10.57           C  
ATOM   3546  CD1 LEU A 225      15.181 -15.318   7.645  1.00 10.57           C  
ATOM   3547  CD2 LEU A 225      16.342 -14.415   5.675  1.00 10.57           C  
ATOM   3548  H   LEU A 225      20.032 -15.335   8.843  1.00  8.34           H  
ATOM   3549  HA  LEU A 225      17.215 -15.903   9.592  1.00  8.46           H  
ATOM   3550 1HB  LEU A 225      17.554 -14.089   8.012  1.00 12.69           H  
ATOM   3551 2HB  LEU A 225      18.532 -15.116   6.972  1.00 12.69           H  
ATOM   3552  HG  LEU A 225      16.516 -16.445   6.422  1.00 12.69           H  
ATOM   3553 1HD1 LEU A 225      14.310 -15.543   7.031  1.00 12.69           H  
ATOM   3554 2HD1 LEU A 225      15.239 -16.024   8.464  1.00 12.69           H  
ATOM   3555 3HD1 LEU A 225      15.095 -14.306   8.040  1.00 12.69           H  
ATOM   3556 1HD2 LEU A 225      15.464 -14.631   5.066  1.00 12.69           H  
ATOM   3557 2HD2 LEU A 225      16.251 -13.414   6.099  1.00 12.69           H  
ATOM   3558 3HD2 LEU A 225      17.232 -14.454   5.056  1.00 12.69           H  
ATOM   3559  N   MET A 226      17.176 -18.280   9.027  1.00  7.10           N  
ATOM   3560  CA  MET A 226      17.070 -19.735   8.894  1.00  8.39           C  
ATOM   3561  C   MET A 226      16.369 -20.143   7.613  1.00  9.14           C  
ATOM   3562  O   MET A 226      15.668 -19.328   7.018  1.00  8.94           O  
ATOM   3563  CB  MET A 226      16.306 -20.313  10.090  1.00 12.59           C  
ATOM   3564  CG  MET A 226      16.945 -20.046  11.442  1.00 12.59           C  
ATOM   3565  SD  MET A 226      16.060 -20.821  12.799  1.00 12.59           S  
ATOM   3566  CE  MET A 226      14.554 -19.863  12.863  1.00 12.59           C  
ATOM   3567  H   MET A 226      16.446 -17.818   9.549  1.00  8.52           H  
ATOM   3568  HA  MET A 226      18.070 -20.150   8.865  1.00 10.07           H  
ATOM   3569 1HB  MET A 226      15.297 -19.903  10.109  1.00 15.10           H  
ATOM   3570 2HB  MET A 226      16.217 -21.393   9.975  1.00 15.10           H  
ATOM   3571 1HG  MET A 226      17.962 -20.422  11.441  1.00 15.10           H  
ATOM   3572 2HG  MET A 226      16.978 -18.973  11.622  1.00 15.10           H  
ATOM   3573 1HE  MET A 226      13.908 -20.248  13.650  1.00 15.10           H  
ATOM   3574 2HE  MET A 226      14.796 -18.824  13.065  1.00 15.10           H  
ATOM   3575 3HE  MET A 226      14.037 -19.936  11.906  1.00 15.10           H  
ATOM   3576  N   GLU A 227      16.557 -21.402   7.198  1.00 11.06           N  
ATOM   3577  CA  GLU A 227      15.929 -21.901   5.965  1.00 12.53           C  
ATOM   3578  C   GLU A 227      14.473 -22.360   6.096  1.00 13.73           C  
ATOM   3579  O   GLU A 227      14.079 -22.986   7.085  1.00 17.77           O  
ATOM   3580  CB  GLU A 227      16.741 -23.043   5.368  1.00 18.79           C  
ATOM   3581  CG  GLU A 227      18.095 -22.613   4.842  1.00 18.79           C  
ATOM   3582  CD  GLU A 227      18.852 -23.727   4.180  1.00 18.79           C  
ATOM   3583  OE1 GLU A 227      18.267 -24.750   3.905  1.00 18.79           O  
ATOM   3584  OE2 GLU A 227      20.031 -23.563   3.968  1.00 18.79           O  
ATOM   3585  H   GLU A 227      17.167 -21.999   7.751  1.00 13.27           H  
ATOM   3586  HA  GLU A 227      15.948 -21.097   5.247  1.00 15.04           H  
ATOM   3587 1HB  GLU A 227      16.902 -23.815   6.121  1.00 22.55           H  
ATOM   3588 2HB  GLU A 227      16.188 -23.495   4.545  1.00 22.55           H  
ATOM   3589 1HG  GLU A 227      17.950 -21.811   4.118  1.00 22.55           H  
ATOM   3590 2HG  GLU A 227      18.682 -22.217   5.669  1.00 22.55           H  
ATOM   3591  N   GLU A 228      13.703 -22.052   5.044  1.00 13.57           N  
ATOM   3592  CA  GLU A 228      12.284 -22.379   4.914  1.00 18.46           C  
ATOM   3593  C   GLU A 228      12.022 -23.867   4.980  1.00 16.05           C  
ATOM   3594  O   GLU A 228      10.955 -24.293   5.416  1.00 18.27           O  
ATOM   3595  CB  GLU A 228      11.682 -21.840   3.615  1.00 27.69           C  
ATOM   3596  CG  GLU A 228      10.179 -22.062   3.580  1.00 27.69           C  
ATOM   3597  CD  GLU A 228       9.412 -21.481   2.424  1.00 27.69           C  
ATOM   3598  OE1 GLU A 228       9.911 -21.421   1.322  1.00 27.69           O  
ATOM   3599  OE2 GLU A 228       8.276 -21.123   2.659  1.00 27.69           O  
ATOM   3600  H   GLU A 228      14.140 -21.560   4.279  1.00 16.28           H  
ATOM   3601  HA  GLU A 228      11.756 -21.911   5.743  1.00 22.15           H  
ATOM   3602 1HB  GLU A 228      11.886 -20.775   3.511  1.00 33.23           H  
ATOM   3603 2HB  GLU A 228      12.126 -22.355   2.766  1.00 33.23           H  
ATOM   3604 1HG  GLU A 228      10.002 -23.136   3.596  1.00 33.23           H  
ATOM   3605 2HG  GLU A 228       9.772 -21.647   4.499  1.00 33.23           H  
ATOM   3606  N   ARG A 229      12.979 -24.672   4.524  1.00 19.30           N  
ATOM   3607  CA  ARG A 229      12.844 -26.122   4.585  1.00 28.12           C  
ATOM   3608  C   ARG A 229      12.515 -26.622   6.004  1.00 30.76           C  
ATOM   3609  O   ARG A 229      11.892 -27.675   6.159  1.00 43.97           O  
ATOM   3610  CB  ARG A 229      14.114 -26.796   4.083  1.00 42.18           C  
ATOM   3611  CG  ARG A 229      14.347 -26.645   2.586  1.00 42.18           C  
ATOM   3612  CD  ARG A 229      15.482 -27.475   2.097  1.00 42.18           C  
ATOM   3613  NE  ARG A 229      16.783 -27.005   2.551  1.00 42.18           N  
ATOM   3614  CZ  ARG A 229      17.935 -27.678   2.370  1.00 42.18           C  
ATOM   3615  NH1 ARG A 229      17.937 -28.841   1.756  1.00 42.18           N  
ATOM   3616  NH2 ARG A 229      19.063 -27.157   2.813  1.00 42.18           N  
ATOM   3617  H   ARG A 229      13.827 -24.275   4.146  1.00 23.16           H  
ATOM   3618  HA  ARG A 229      12.027 -26.413   3.925  1.00 33.74           H  
ATOM   3619 1HB  ARG A 229      14.978 -26.376   4.596  1.00 50.62           H  
ATOM   3620 2HB  ARG A 229      14.081 -27.861   4.311  1.00 50.62           H  
ATOM   3621 1HG  ARG A 229      13.448 -26.947   2.049  1.00 50.62           H  
ATOM   3622 2HG  ARG A 229      14.570 -25.602   2.359  1.00 50.62           H  
ATOM   3623 1HD  ARG A 229      15.351 -28.498   2.447  1.00 50.62           H  
ATOM   3624 2HD  ARG A 229      15.484 -27.467   1.008  1.00 50.62           H  
ATOM   3625  HE  ARG A 229      16.847 -26.111   3.032  1.00 50.62           H  
ATOM   3626 1HH1 ARG A 229      17.071 -29.235   1.418  1.00 50.62           H  
ATOM   3627 2HH1 ARG A 229      18.805 -29.339   1.623  1.00 50.62           H  
ATOM   3628 1HH2 ARG A 229      19.038 -26.256   3.280  1.00 50.62           H  
ATOM   3629 2HH2 ARG A 229      19.936 -27.644   2.685  1.00 50.62           H  
ATOM   3630  N   ASP A 230      12.916 -25.863   7.029  1.00 25.23           N  
ATOM   3631  CA  ASP A 230      12.595 -26.187   8.407  1.00 31.52           C  
ATOM   3632  C   ASP A 230      11.462 -25.289   8.906  1.00 26.60           C  
ATOM   3633  O   ASP A 230      10.630 -25.713   9.709  1.00 28.99           O  
ATOM   3634  CB  ASP A 230      13.830 -26.041   9.289  1.00 47.28           C  
ATOM   3635  CG  ASP A 230      14.928 -27.023   8.912  1.00 47.28           C  
ATOM   3636  OD1 ASP A 230      14.644 -28.195   8.825  1.00 47.28           O  
ATOM   3637  OD2 ASP A 230      16.039 -26.596   8.713  1.00 47.28           O  
ATOM   3638  H   ASP A 230      13.436 -25.012   6.861  1.00 30.28           H  
ATOM   3639  HA  ASP A 230      12.255 -27.223   8.454  1.00 37.82           H  
ATOM   3640 1HB  ASP A 230      14.223 -25.029   9.199  1.00 56.74           H  
ATOM   3641 2HB  ASP A 230      13.557 -26.199  10.333  1.00 56.74           H  
ATOM   3642  N   TYR A 231      11.425 -24.049   8.406  1.00 24.15           N  
ATOM   3643  CA  TYR A 231      10.396 -23.087   8.799  1.00 23.65           C  
ATOM   3644  C   TYR A 231       9.563 -22.658   7.587  1.00 19.95           C  
ATOM   3645  O   TYR A 231       9.654 -21.518   7.108  1.00 17.60           O  
ATOM   3646  CB  TYR A 231      11.066 -21.899   9.472  1.00 35.47           C  
ATOM   3647  CG  TYR A 231      11.863 -22.325  10.671  1.00 35.47           C  
ATOM   3648  CD1 TYR A 231      13.199 -22.648  10.512  1.00 35.47           C  
ATOM   3649  CD2 TYR A 231      11.268 -22.408  11.917  1.00 35.47           C  
ATOM   3650  CE1 TYR A 231      13.937 -23.064  11.596  1.00 35.47           C  
ATOM   3651  CE2 TYR A 231      12.011 -22.816  13.006  1.00 35.47           C  
ATOM   3652  CZ  TYR A 231      13.342 -23.145  12.849  1.00 35.47           C  
ATOM   3653  OH  TYR A 231      14.092 -23.545  13.933  1.00 35.47           O  
ATOM   3654  H   TYR A 231      12.152 -23.751   7.766  1.00 28.98           H  
ATOM   3655  HA  TYR A 231       9.726 -23.563   9.513  1.00 28.38           H  
ATOM   3656 1HB  TYR A 231      11.743 -21.418   8.774  1.00 42.57           H  
ATOM   3657 2HB  TYR A 231      10.323 -21.173   9.790  1.00 42.57           H  
ATOM   3658  HD1 TYR A 231      13.665 -22.583   9.529  1.00 42.57           H  
ATOM   3659  HD2 TYR A 231      10.215 -22.153  12.039  1.00 42.57           H  
ATOM   3660  HE1 TYR A 231      14.986 -23.321  11.469  1.00 42.57           H  
ATOM   3661  HE2 TYR A 231      11.548 -22.880  13.988  1.00 42.57           H  
ATOM   3662  HH  TYR A 231      13.689 -23.198  14.743  1.00 42.57           H  
ATOM   3663  N   LEU A 232       8.752 -23.620   7.119  1.00 21.96           N  
ATOM   3664  CA  LEU A 232       7.874 -23.522   5.947  1.00 21.40           C  
ATOM   3665  C   LEU A 232       6.679 -22.610   6.133  1.00 22.14           C  
ATOM   3666  O   LEU A 232       5.944 -22.745   7.109  1.00 24.35           O  
ATOM   3667  CB  LEU A 232       7.365 -24.919   5.577  1.00 32.10           C  
ATOM   3668  CG  LEU A 232       6.470 -24.999   4.332  1.00 32.10           C  
ATOM   3669  CD1 LEU A 232       7.280 -24.625   3.103  1.00 32.10           C  
ATOM   3670  CD2 LEU A 232       5.914 -26.407   4.206  1.00 32.10           C  
ATOM   3671  H   LEU A 232       8.758 -24.502   7.610  1.00 26.35           H  
ATOM   3672  HA  LEU A 232       8.454 -23.146   5.121  1.00 25.68           H  
ATOM   3673 1HB  LEU A 232       8.225 -25.564   5.407  1.00 38.52           H  
ATOM   3674 2HB  LEU A 232       6.798 -25.317   6.419  1.00 38.52           H  
ATOM   3675  HG  LEU A 232       5.646 -24.291   4.424  1.00 38.52           H  
ATOM   3676 1HD1 LEU A 232       6.644 -24.676   2.218  1.00 38.52           H  
ATOM   3677 2HD1 LEU A 232       7.659 -23.612   3.217  1.00 38.52           H  
ATOM   3678 3HD1 LEU A 232       8.113 -25.318   2.992  1.00 38.52           H  
ATOM   3679 1HD2 LEU A 232       5.276 -26.468   3.324  1.00 38.52           H  
ATOM   3680 2HD2 LEU A 232       6.738 -27.115   4.109  1.00 38.52           H  
ATOM   3681 3HD2 LEU A 232       5.330 -26.648   5.095  1.00 38.52           H  
ATOM   3682  N   TYR A 233       6.469 -21.701   5.178  1.00 21.90           N  
ATOM   3683  CA  TYR A 233       5.342 -20.769   5.226  1.00 23.55           C  
ATOM   3684  C   TYR A 233       3.994 -21.478   5.353  1.00 26.19           C  
ATOM   3685  O   TYR A 233       3.531 -22.138   4.420  1.00 30.49           O  
ATOM   3686  CB  TYR A 233       5.375 -19.874   3.992  1.00 35.33           C  
ATOM   3687  CG  TYR A 233       4.257 -18.861   3.885  1.00 35.33           C  
ATOM   3688  CD1 TYR A 233       3.903 -18.080   4.974  1.00 35.33           C  
ATOM   3689  CD2 TYR A 233       3.620 -18.679   2.667  1.00 35.33           C  
ATOM   3690  CE1 TYR A 233       2.914 -17.124   4.844  1.00 35.33           C  
ATOM   3691  CE2 TYR A 233       2.632 -17.725   2.535  1.00 35.33           C  
ATOM   3692  CZ  TYR A 233       2.280 -16.949   3.618  1.00 35.33           C  
ATOM   3693  OH  TYR A 233       1.299 -15.995   3.487  1.00 35.33           O  
ATOM   3694  H   TYR A 233       7.116 -21.638   4.389  1.00 26.28           H  
ATOM   3695  HA  TYR A 233       5.457 -20.139   6.106  1.00 28.26           H  
ATOM   3696 1HB  TYR A 233       6.323 -19.333   3.971  1.00 42.39           H  
ATOM   3697 2HB  TYR A 233       5.348 -20.499   3.099  1.00 42.39           H  
ATOM   3698  HD1 TYR A 233       4.409 -18.214   5.930  1.00 42.39           H  
ATOM   3699  HD2 TYR A 233       3.908 -19.287   1.808  1.00 42.39           H  
ATOM   3700  HE1 TYR A 233       2.637 -16.505   5.697  1.00 42.39           H  
ATOM   3701  HE2 TYR A 233       2.135 -17.581   1.575  1.00 42.39           H  
ATOM   3702  HH  TYR A 233       1.128 -15.832   2.553  1.00 42.39           H  
ATOM   3703  N   THR A 234       3.372 -21.322   6.526  1.00 28.38           N  
ATOM   3704  CA  THR A 234       2.087 -21.944   6.846  1.00 35.90           C  
ATOM   3705  C   THR A 234       0.894 -21.066   6.516  1.00 38.46           C  
ATOM   3706  O   THR A 234      -0.231 -21.558   6.405  1.00 73.72           O  
ATOM   3707  CB  THR A 234       1.983 -22.256   8.349  1.00 53.85           C  
ATOM   3708  OG1 THR A 234       2.054 -21.020   9.082  1.00 53.85           O  
ATOM   3709  CG2 THR A 234       3.095 -23.187   8.802  1.00 53.85           C  
ATOM   3710  H   THR A 234       3.827 -20.764   7.240  1.00 34.06           H  
ATOM   3711  HA  THR A 234       1.999 -22.869   6.277  1.00 43.08           H  
ATOM   3712  HB  THR A 234       1.021 -22.728   8.547  1.00 64.62           H  
ATOM   3713  HG1 THR A 234       2.939 -20.643   8.998  1.00 64.62           H  
ATOM   3714 1HG2 THR A 234       2.990 -23.387   9.867  1.00 64.62           H  
ATOM   3715 2HG2 THR A 234       3.034 -24.124   8.248  1.00 64.62           H  
ATOM   3716 3HG2 THR A 234       4.058 -22.718   8.616  1.00 64.62           H  
ATOM   3717  N   GLY A 235       1.126 -19.769   6.378  1.00 27.52           N  
ATOM   3718  CA  GLY A 235       0.042 -18.836   6.111  1.00 29.63           C  
ATOM   3719  C   GLY A 235      -0.547 -18.243   7.394  1.00 29.20           C  
ATOM   3720  O   GLY A 235      -1.474 -17.434   7.329  1.00 44.27           O  
ATOM   3721  H   GLY A 235       2.067 -19.418   6.469  1.00 33.02           H  
ATOM   3722 1HA  GLY A 235       0.399 -18.032   5.473  1.00 35.56           H  
ATOM   3723 2HA  GLY A 235      -0.743 -19.349   5.557  1.00 35.56           H  
ATOM   3724  N   LYS A 236      -0.018 -18.632   8.560  1.00 33.44           N  
ATOM   3725  CA  LYS A 236      -0.556 -18.116   9.814  1.00 36.43           C  
ATOM   3726  C   LYS A 236       0.513 -17.872  10.875  1.00 32.56           C  
ATOM   3727  O   LYS A 236       1.619 -18.410  10.806  1.00 69.28           O  
ATOM   3728  CB  LYS A 236      -1.599 -19.085  10.364  1.00 54.64           C  
ATOM   3729  CG  LYS A 236      -1.034 -20.447  10.737  1.00 54.64           C  
ATOM   3730  CD  LYS A 236      -2.125 -21.384  11.228  1.00 54.64           C  
ATOM   3731  CE  LYS A 236      -1.547 -22.728  11.646  1.00 54.64           C  
ATOM   3732  NZ  LYS A 236      -2.604 -23.660  12.124  1.00 54.64           N  
ATOM   3733  H   LYS A 236       0.741 -19.304   8.593  1.00 40.13           H  
ATOM   3734  HA  LYS A 236      -1.040 -17.161   9.610  1.00 43.72           H  
ATOM   3735 1HB  LYS A 236      -2.067 -18.658  11.251  1.00 65.57           H  
ATOM   3736 2HB  LYS A 236      -2.381 -19.238   9.620  1.00 65.57           H  
ATOM   3737 1HG  LYS A 236      -0.547 -20.891   9.868  1.00 65.57           H  
ATOM   3738 2HG  LYS A 236      -0.291 -20.327  11.525  1.00 65.57           H  
ATOM   3739 1HD  LYS A 236      -2.634 -20.935  12.082  1.00 65.57           H  
ATOM   3740 2HD  LYS A 236      -2.854 -21.543  10.434  1.00 65.57           H  
ATOM   3741 1HE  LYS A 236      -1.038 -23.178  10.795  1.00 65.57           H  
ATOM   3742 2HE  LYS A 236      -0.824 -22.575  12.446  1.00 65.57           H  
ATOM   3743 1HZ  LYS A 236      -2.183 -24.539  12.391  1.00 65.57           H  
ATOM   3744 2HZ  LYS A 236      -3.074 -23.256  12.922  1.00 65.57           H  
ATOM   3745 3HZ  LYS A 236      -3.273 -23.818  11.384  1.00 65.57           H  
ATOM   3746  N   GLN A 237       0.156 -17.049  11.857  1.00 27.00           N  
ATOM   3747  CA  GLN A 237       1.021 -16.703  12.982  1.00 22.84           C  
ATOM   3748  C   GLN A 237       1.051 -17.825  14.017  1.00 24.00           C  
ATOM   3749  O   GLN A 237       0.002 -18.286  14.470  1.00 40.78           O  
ATOM   3750  CB  GLN A 237       0.523 -15.396  13.616  1.00 34.26           C  
ATOM   3751  CG  GLN A 237       1.363 -14.830  14.751  1.00 34.26           C  
ATOM   3752  CD  GLN A 237       0.799 -13.494  15.219  1.00 34.26           C  
ATOM   3753  OE1 GLN A 237      -0.054 -12.917  14.536  1.00 34.26           O  
ATOM   3754  NE2 GLN A 237       1.248 -12.996  16.367  1.00 34.26           N  
ATOM   3755  H   GLN A 237      -0.769 -16.646  11.827  1.00 32.40           H  
ATOM   3756  HA  GLN A 237       2.034 -16.556  12.610  1.00 27.41           H  
ATOM   3757 1HB  GLN A 237       0.458 -14.629  12.844  1.00 41.11           H  
ATOM   3758 2HB  GLN A 237      -0.484 -15.550  14.002  1.00 41.11           H  
ATOM   3759 1HG  GLN A 237       1.354 -15.525  15.590  1.00 41.11           H  
ATOM   3760 2HG  GLN A 237       2.384 -14.673  14.402  1.00 41.11           H  
ATOM   3761 1HE2 GLN A 237       0.900 -12.121  16.704  1.00 41.11           H  
ATOM   3762 2HE2 GLN A 237       1.940 -13.485  16.902  1.00 41.11           H  
ATOM   3763  N   GLY A 238       2.253 -18.257  14.395  1.00 22.27           N  
ATOM   3764  CA  GLY A 238       2.418 -19.325  15.376  1.00 25.94           C  
ATOM   3765  C   GLY A 238       3.267 -18.886  16.571  1.00 23.58           C  
ATOM   3766  O   GLY A 238       3.078 -17.797  17.114  1.00 26.93           O  
ATOM   3767  H   GLY A 238       3.087 -17.852  13.988  1.00 26.72           H  
ATOM   3768 1HA  GLY A 238       1.439 -19.652  15.726  1.00 31.13           H  
ATOM   3769 2HA  GLY A 238       2.886 -20.183  14.895  1.00 31.13           H  
ATOM   3770  N   GLU A 239       4.187 -19.758  16.987  1.00 24.87           N  
ATOM   3771  CA  GLU A 239       5.057 -19.499  18.134  1.00 23.57           C  
ATOM   3772  C   GLU A 239       6.535 -19.522  17.758  1.00 18.82           C  
ATOM   3773  O   GLU A 239       6.932 -20.178  16.795  1.00 18.84           O  
ATOM   3774  CB  GLU A 239       4.831 -20.533  19.235  1.00 35.36           C  
ATOM   3775  CG  GLU A 239       3.455 -20.552  19.868  1.00 35.36           C  
ATOM   3776  CD  GLU A 239       3.352 -21.585  20.962  1.00 35.36           C  
ATOM   3777  OE1 GLU A 239       4.321 -22.273  21.203  1.00 35.36           O  
ATOM   3778  OE2 GLU A 239       2.304 -21.688  21.555  1.00 35.36           O  
ATOM   3779  H   GLU A 239       4.286 -20.631  16.489  1.00 29.84           H  
ATOM   3780  HA  GLU A 239       4.823 -18.509  18.527  1.00 28.28           H  
ATOM   3781 1HB  GLU A 239       5.013 -21.527  18.829  1.00 42.43           H  
ATOM   3782 2HB  GLU A 239       5.553 -20.367  20.033  1.00 42.43           H  
ATOM   3783 1HG  GLU A 239       3.241 -19.569  20.287  1.00 42.43           H  
ATOM   3784 2HG  GLU A 239       2.710 -20.763  19.101  1.00 42.43           H  
ATOM   3785  N   CYS A 240       7.346 -18.819  18.545  1.00 18.87           N  
ATOM   3786  CA  CYS A 240       8.788 -18.730  18.322  1.00 18.74           C  
ATOM   3787  C   CYS A 240       9.484 -20.079  18.454  1.00 22.58           C  
ATOM   3788  O   CYS A 240       9.324 -20.779  19.457  1.00 30.97           O  
ATOM   3789  CB  CYS A 240       9.416 -17.756  19.319  1.00 28.11           C  
ATOM   3790  SG  CYS A 240      11.205 -17.565  19.140  1.00 28.11           S  
ATOM   3791  H   CYS A 240       6.946 -18.313  19.322  1.00 22.64           H  
ATOM   3792  HA  CYS A 240       8.953 -18.352  17.314  1.00 22.49           H  
ATOM   3793 1HB  CYS A 240       8.958 -16.774  19.200  1.00 33.73           H  
ATOM   3794 2HB  CYS A 240       9.211 -18.091  20.335  1.00 33.73           H  
ATOM   3795  HG  CYS A 240      11.342 -16.652  20.096  1.00 33.73           H  
ATOM   3796  N   ARG A 241      10.263 -20.433  17.434  1.00 20.54           N  
ATOM   3797  CA  ARG A 241      10.999 -21.695  17.409  1.00 25.51           C  
ATOM   3798  C   ARG A 241      12.417 -21.505  16.861  1.00 21.52           C  
ATOM   3799  O   ARG A 241      12.920 -22.353  16.114  1.00 25.38           O  
ATOM   3800  CB  ARG A 241      10.271 -22.736  16.564  1.00 38.27           C  
ATOM   3801  CG  ARG A 241       8.920 -23.200  17.093  1.00 38.27           C  
ATOM   3802  CD  ARG A 241       9.053 -23.982  18.352  1.00 38.27           C  
ATOM   3803  NE  ARG A 241       7.766 -24.478  18.814  1.00 38.27           N  
ATOM   3804  CZ  ARG A 241       6.919 -23.805  19.620  1.00 38.27           C  
ATOM   3805  NH1 ARG A 241       7.211 -22.610  20.076  1.00 38.27           N  
ATOM   3806  NH2 ARG A 241       5.762 -24.340  19.964  1.00 38.27           N  
ATOM   3807  H   ARG A 241      10.340 -19.808  16.644  1.00 24.65           H  
ATOM   3808  HA  ARG A 241      11.073 -22.071  18.430  1.00 30.61           H  
ATOM   3809 1HB  ARG A 241      10.100 -22.330  15.570  1.00 45.92           H  
ATOM   3810 2HB  ARG A 241      10.901 -23.620  16.452  1.00 45.92           H  
ATOM   3811 1HG  ARG A 241       8.279 -22.342  17.284  1.00 45.92           H  
ATOM   3812 2HG  ARG A 241       8.447 -23.841  16.349  1.00 45.92           H  
ATOM   3813 1HD  ARG A 241       9.707 -24.836  18.183  1.00 45.92           H  
ATOM   3814 2HD  ARG A 241       9.474 -23.348  19.130  1.00 45.92           H  
ATOM   3815  HE  ARG A 241       7.478 -25.394  18.497  1.00 45.92           H  
ATOM   3816 1HH1 ARG A 241       8.082 -22.152  19.834  1.00 45.92           H  
ATOM   3817 2HH1 ARG A 241       6.535 -22.145  20.671  1.00 45.92           H  
ATOM   3818 1HH2 ARG A 241       5.501 -25.256  19.630  1.00 45.92           H  
ATOM   3819 2HH2 ARG A 241       5.132 -23.810  20.561  1.00 45.92           H  
ATOM   3820  N   PHE A 242      13.041 -20.378  17.220  1.00 18.51           N  
ATOM   3821  CA  PHE A 242      14.393 -20.065  16.765  1.00 16.76           C  
ATOM   3822  C   PHE A 242      15.408 -21.123  17.161  1.00 17.54           C  
ATOM   3823  O   PHE A 242      15.425 -21.609  18.294  1.00 22.40           O  
ATOM   3824  CB  PHE A 242      14.882 -18.695  17.251  1.00 25.14           C  
ATOM   3825  CG  PHE A 242      16.251 -18.362  16.706  1.00 25.14           C  
ATOM   3826  CD1 PHE A 242      16.402 -17.948  15.391  1.00 25.14           C  
ATOM   3827  CD2 PHE A 242      17.389 -18.482  17.492  1.00 25.14           C  
ATOM   3828  CE1 PHE A 242      17.651 -17.671  14.868  1.00 25.14           C  
ATOM   3829  CE2 PHE A 242      18.639 -18.200  16.974  1.00 25.14           C  
ATOM   3830  CZ  PHE A 242      18.770 -17.798  15.660  1.00 25.14           C  
ATOM   3831  H   PHE A 242      12.569 -19.724  17.829  1.00 22.21           H  
ATOM   3832  HA  PHE A 242      14.374 -20.025  15.679  1.00 20.11           H  
ATOM   3833 1HB  PHE A 242      14.187 -17.918  16.938  1.00 30.17           H  
ATOM   3834 2HB  PHE A 242      14.929 -18.681  18.339  1.00 30.17           H  
ATOM   3835  HD1 PHE A 242      15.517 -17.849  14.767  1.00 30.17           H  
ATOM   3836  HD2 PHE A 242      17.289 -18.808  18.529  1.00 30.17           H  
ATOM   3837  HE1 PHE A 242      17.750 -17.352  13.831  1.00 30.17           H  
ATOM   3838  HE2 PHE A 242      19.525 -18.299  17.602  1.00 30.17           H  
ATOM   3839  HZ  PHE A 242      19.756 -17.579  15.252  1.00 30.17           H  
ATOM   3840  N   ASP A 243      16.264 -21.452  16.210  1.00 18.85           N  
ATOM   3841  CA  ASP A 243      17.313 -22.435  16.375  1.00 20.18           C  
ATOM   3842  C   ASP A 243      18.486 -22.071  15.494  1.00 19.11           C  
ATOM   3843  O   ASP A 243      18.434 -22.243  14.278  1.00 21.72           O  
ATOM   3844  CB  ASP A 243      16.798 -23.832  16.041  1.00 30.27           C  
ATOM   3845  CG  ASP A 243      17.828 -24.932  16.258  1.00 30.27           C  
ATOM   3846  OD1 ASP A 243      19.005 -24.638  16.290  1.00 30.27           O  
ATOM   3847  OD2 ASP A 243      17.428 -26.063  16.399  1.00 30.27           O  
ATOM   3848  H   ASP A 243      16.177 -20.993  15.316  1.00 22.62           H  
ATOM   3849  HA  ASP A 243      17.644 -22.423  17.414  1.00 24.22           H  
ATOM   3850 1HB  ASP A 243      15.923 -24.050  16.655  1.00 36.32           H  
ATOM   3851 2HB  ASP A 243      16.478 -23.857  15.000  1.00 36.32           H  
ATOM   3852  N   SER A 244      19.541 -21.554  16.122  1.00 18.25           N  
ATOM   3853  CA  SER A 244      20.735 -21.077  15.430  1.00 17.63           C  
ATOM   3854  C   SER A 244      21.390 -22.095  14.491  1.00 19.03           C  
ATOM   3855  O   SER A 244      22.053 -21.703  13.531  1.00 18.69           O  
ATOM   3856  CB  SER A 244      21.759 -20.622  16.448  1.00 26.45           C  
ATOM   3857  OG  SER A 244      22.229 -21.703  17.207  1.00 26.45           O  
ATOM   3858  H   SER A 244      19.506 -21.471  17.128  1.00 21.90           H  
ATOM   3859  HA  SER A 244      20.444 -20.213  14.836  1.00 21.16           H  
ATOM   3860 1HB  SER A 244      22.593 -20.141  15.937  1.00 31.73           H  
ATOM   3861 2HB  SER A 244      21.309 -19.881  17.107  1.00 31.73           H  
ATOM   3862  HG  SER A 244      22.638 -22.306  16.582  1.00 31.73           H  
ATOM   3863  N   SER A 245      21.187 -23.396  14.723  1.00 22.49           N  
ATOM   3864  CA  SER A 245      21.791 -24.399  13.848  1.00 28.11           C  
ATOM   3865  C   SER A 245      21.089 -24.492  12.488  1.00 21.26           C  
ATOM   3866  O   SER A 245      21.597 -25.140  11.572  1.00 26.21           O  
ATOM   3867  CB  SER A 245      21.795 -25.759  14.521  1.00 42.16           C  
ATOM   3868  OG  SER A 245      20.498 -26.259  14.672  1.00 42.16           O  
ATOM   3869  H   SER A 245      20.614 -23.700  15.504  1.00 26.99           H  
ATOM   3870  HA  SER A 245      22.828 -24.110  13.669  1.00 33.73           H  
ATOM   3871 1HB  SER A 245      22.386 -26.454  13.925  1.00 50.60           H  
ATOM   3872 2HB  SER A 245      22.271 -25.680  15.498  1.00 50.60           H  
ATOM   3873  HG  SER A 245      20.055 -25.667  15.290  1.00 50.60           H  
ATOM   3874  N   ASN A 246      19.936 -23.832  12.352  1.00 16.34           N  
ATOM   3875  CA  ASN A 246      19.209 -23.806  11.095  1.00 19.04           C  
ATOM   3876  C   ASN A 246      19.484 -22.511  10.311  1.00 14.17           C  
ATOM   3877  O   ASN A 246      18.908 -22.301   9.239  1.00 15.17           O  
ATOM   3878  CB  ASN A 246      17.717 -23.975  11.359  1.00 28.56           C  
ATOM   3879  CG  ASN A 246      17.381 -25.346  11.889  1.00 28.56           C  
ATOM   3880  OD1 ASN A 246      18.035 -26.323  11.506  1.00 28.56           O  
ATOM   3881  ND2 ASN A 246      16.390 -25.451  12.745  1.00 28.56           N  
ATOM   3882  H   ASN A 246      19.541 -23.327  13.131  1.00 19.61           H  
ATOM   3883  HA  ASN A 246      19.551 -24.638  10.477  1.00 22.85           H  
ATOM   3884 1HB  ASN A 246      17.390 -23.231  12.085  1.00 34.27           H  
ATOM   3885 2HB  ASN A 246      17.160 -23.807  10.438  1.00 34.27           H  
ATOM   3886 1HD2 ASN A 246      16.149 -26.351  13.111  1.00 34.27           H  
ATOM   3887 2HD2 ASN A 246      15.861 -24.650  13.043  1.00 34.27           H  
ATOM   3888  N   VAL A 247      20.368 -21.647  10.847  1.00 11.10           N  
ATOM   3889  CA  VAL A 247      20.712 -20.377  10.206  1.00  9.11           C  
ATOM   3890  C   VAL A 247      21.699 -20.533   9.072  1.00 10.21           C  
ATOM   3891  O   VAL A 247      22.775 -21.108   9.246  1.00 12.18           O  
ATOM   3892  CB  VAL A 247      21.309 -19.384  11.224  1.00 13.66           C  
ATOM   3893  CG1 VAL A 247      21.779 -18.135  10.501  1.00 13.66           C  
ATOM   3894  CG2 VAL A 247      20.259 -19.005  12.257  1.00 13.66           C  
ATOM   3895  H   VAL A 247      20.829 -21.856  11.725  1.00 13.32           H  
ATOM   3896  HA  VAL A 247      19.801 -19.938   9.809  1.00 10.93           H  
ATOM   3897  HB  VAL A 247      22.168 -19.841  11.716  1.00 16.40           H  
ATOM   3898 1HG1 VAL A 247      22.206 -17.438  11.221  1.00 16.40           H  
ATOM   3899 2HG1 VAL A 247      22.538 -18.405   9.767  1.00 16.40           H  
ATOM   3900 3HG1 VAL A 247      20.935 -17.670   9.997  1.00 16.40           H  
ATOM   3901 1HG2 VAL A 247      20.689 -18.305  12.972  1.00 16.40           H  
ATOM   3902 2HG2 VAL A 247      19.412 -18.536  11.756  1.00 16.40           H  
ATOM   3903 3HG2 VAL A 247      19.923 -19.899  12.778  1.00 16.40           H  
ATOM   3904  N   SER A 248      21.339 -20.003   7.909  1.00 10.54           N  
ATOM   3905  CA  SER A 248      22.242 -20.033   6.769  1.00 14.12           C  
ATOM   3906  C   SER A 248      22.836 -18.656   6.484  1.00 14.08           C  
ATOM   3907  O   SER A 248      23.969 -18.563   6.010  1.00 19.05           O  
ATOM   3908  CB  SER A 248      21.545 -20.604   5.553  1.00 21.18           C  
ATOM   3909  OG  SER A 248      21.248 -21.956   5.770  1.00 21.18           O  
ATOM   3910  H   SER A 248      20.438 -19.545   7.824  1.00 12.65           H  
ATOM   3911  HA  SER A 248      23.070 -20.700   7.010  1.00 16.94           H  
ATOM   3912 1HB  SER A 248      20.628 -20.055   5.357  1.00 25.42           H  
ATOM   3913 2HB  SER A 248      22.187 -20.506   4.680  1.00 25.42           H  
ATOM   3914  HG  SER A 248      20.897 -22.307   4.944  1.00 25.42           H  
ATOM   3915  N   VAL A 249      22.093 -17.583   6.780  1.00 10.85           N  
ATOM   3916  CA  VAL A 249      22.634 -16.244   6.553  1.00 12.47           C  
ATOM   3917  C   VAL A 249      22.795 -15.414   7.802  1.00 10.59           C  
ATOM   3918  O   VAL A 249      21.828 -14.985   8.424  1.00 13.55           O  
ATOM   3919  CB  VAL A 249      21.769 -15.458   5.567  1.00 18.71           C  
ATOM   3920  CG1 VAL A 249      22.324 -14.049   5.413  1.00 18.71           C  
ATOM   3921  CG2 VAL A 249      21.802 -16.163   4.229  1.00 18.71           C  
ATOM   3922  H   VAL A 249      21.156 -17.683   7.159  1.00 13.02           H  
ATOM   3923  HA  VAL A 249      23.620 -16.359   6.104  1.00 14.96           H  
ATOM   3924  HB  VAL A 249      20.745 -15.387   5.936  1.00 22.45           H  
ATOM   3925 1HG1 VAL A 249      21.711 -13.497   4.704  1.00 22.45           H  
ATOM   3926 2HG1 VAL A 249      22.308 -13.541   6.378  1.00 22.45           H  
ATOM   3927 3HG1 VAL A 249      23.349 -14.095   5.046  1.00 22.45           H  
ATOM   3928 1HG2 VAL A 249      21.210 -15.601   3.511  1.00 22.45           H  
ATOM   3929 2HG2 VAL A 249      22.833 -16.222   3.878  1.00 22.45           H  
ATOM   3930 3HG2 VAL A 249      21.396 -17.168   4.338  1.00 22.45           H  
ATOM   3931  N   LYS A 250      24.040 -15.138   8.141  1.00 17.08           N  
ATOM   3932  CA  LYS A 250      24.333 -14.349   9.322  1.00 23.56           C  
ATOM   3933  C   LYS A 250      24.193 -12.865   9.031  1.00 17.56           C  
ATOM   3934  O   LYS A 250      25.162 -12.194   8.688  1.00 16.41           O  
ATOM   3935  CB  LYS A 250      25.734 -14.670   9.838  1.00 35.34           C  
ATOM   3936  CG  LYS A 250      25.895 -16.090  10.367  1.00 35.34           C  
ATOM   3937  CD  LYS A 250      27.315 -16.346  10.845  1.00 35.34           C  
ATOM   3938  CE  LYS A 250      27.471 -17.770  11.354  1.00 35.34           C  
ATOM   3939  NZ  LYS A 250      28.859 -18.058  11.806  1.00 35.34           N  
ATOM   3940  H   LYS A 250      24.795 -15.497   7.576  1.00 20.50           H  
ATOM   3941  HA  LYS A 250      23.612 -14.604  10.100  1.00 28.27           H  
ATOM   3942 1HB  LYS A 250      26.459 -14.537   9.036  1.00 42.41           H  
ATOM   3943 2HB  LYS A 250      25.994 -13.976  10.637  1.00 42.41           H  
ATOM   3944 1HG  LYS A 250      25.210 -16.249  11.201  1.00 42.41           H  
ATOM   3945 2HG  LYS A 250      25.657 -16.807   9.582  1.00 42.41           H  
ATOM   3946 1HD  LYS A 250      28.008 -16.181  10.018  1.00 42.41           H  
ATOM   3947 2HD  LYS A 250      27.560 -15.651  11.647  1.00 42.41           H  
ATOM   3948 1HE  LYS A 250      26.788 -17.925  12.189  1.00 42.41           H  
ATOM   3949 2HE  LYS A 250      27.208 -18.461  10.553  1.00 42.41           H  
ATOM   3950 1HZ  LYS A 250      28.913 -19.012  12.131  1.00 42.41           H  
ATOM   3951 2HZ  LYS A 250      29.500 -17.929  11.036  1.00 42.41           H  
ATOM   3952 3HZ  LYS A 250      29.110 -17.433  12.559  1.00 42.41           H  
ATOM   3953  N   VAL A 251      22.973 -12.370   9.193  1.00 20.83           N  
ATOM   3954  CA  VAL A 251      22.658 -10.958   8.998  1.00 20.43           C  
ATOM   3955  C   VAL A 251      23.403 -10.121  10.027  1.00 19.09           C  
ATOM   3956  O   VAL A 251      23.303 -10.388  11.226  1.00 18.92           O  
ATOM   3957  CB  VAL A 251      21.135 -10.738   9.130  1.00 30.64           C  
ATOM   3958  CG1 VAL A 251      20.795  -9.256   9.058  1.00 30.64           C  
ATOM   3959  CG2 VAL A 251      20.421 -11.501   8.024  1.00 30.64           C  
ATOM   3960  H   VAL A 251      22.241 -13.018   9.440  1.00 25.00           H  
ATOM   3961  HA  VAL A 251      22.974 -10.660   7.998  1.00 24.52           H  
ATOM   3962  HB  VAL A 251      20.805 -11.105  10.102  1.00 36.77           H  
ATOM   3963 1HG1 VAL A 251      19.718  -9.125   9.165  1.00 36.77           H  
ATOM   3964 2HG1 VAL A 251      21.309  -8.728   9.858  1.00 36.77           H  
ATOM   3965 3HG1 VAL A 251      21.115  -8.858   8.095  1.00 36.77           H  
ATOM   3966 1HG2 VAL A 251      19.348 -11.355   8.123  1.00 36.77           H  
ATOM   3967 2HG2 VAL A 251      20.755 -11.121   7.057  1.00 36.77           H  
ATOM   3968 3HG2 VAL A 251      20.654 -12.564   8.097  1.00 36.77           H  
ATOM   3969  N   VAL A 252      24.168  -9.125   9.566  1.00 22.21           N  
ATOM   3970  CA  VAL A 252      24.967  -8.309  10.480  1.00 26.51           C  
ATOM   3971  C   VAL A 252      24.405  -6.913  10.705  1.00 24.18           C  
ATOM   3972  O   VAL A 252      24.339  -6.443  11.842  1.00 31.34           O  
ATOM   3973  CB  VAL A 252      26.415  -8.203   9.973  1.00 39.77           C  
ATOM   3974  CG1 VAL A 252      27.209  -7.264  10.862  1.00 39.77           C  
ATOM   3975  CG2 VAL A 252      27.043  -9.584   9.991  1.00 39.77           C  
ATOM   3976  H   VAL A 252      24.221  -8.922   8.571  1.00 26.65           H  
ATOM   3977  HA  VAL A 252      24.992  -8.818  11.443  1.00 31.81           H  
ATOM   3978  HB  VAL A 252      26.424  -7.797   8.961  1.00 47.72           H  
ATOM   3979 1HG1 VAL A 252      28.234  -7.194  10.499  1.00 47.72           H  
ATOM   3980 2HG1 VAL A 252      26.752  -6.275  10.847  1.00 47.72           H  
ATOM   3981 3HG1 VAL A 252      27.211  -7.649  11.882  1.00 47.72           H  
ATOM   3982 1HG2 VAL A 252      28.069  -9.523   9.645  1.00 47.72           H  
ATOM   3983 2HG2 VAL A 252      27.030  -9.972  11.010  1.00 47.72           H  
ATOM   3984 3HG2 VAL A 252      26.477 -10.249   9.342  1.00 47.72           H  
ATOM   3985  N   ASN A 253      24.012  -6.246   9.633  1.00 22.52           N  
ATOM   3986  CA  ASN A 253      23.476  -4.898   9.744  1.00 22.19           C  
ATOM   3987  C   ASN A 253      22.516  -4.650   8.586  1.00 14.66           C  
ATOM   3988  O   ASN A 253      22.266  -5.549   7.787  1.00 12.33           O  
ATOM   3989  CB  ASN A 253      24.622  -3.888   9.770  1.00 33.29           C  
ATOM   3990  CG  ASN A 253      24.323  -2.630  10.539  1.00 33.29           C  
ATOM   3991  OD1 ASN A 253      23.154  -2.256  10.693  1.00 33.29           O  
ATOM   3992  ND2 ASN A 253      25.349  -1.961  11.004  1.00 33.29           N  
ATOM   3993  H   ASN A 253      24.103  -6.668   8.716  1.00 27.02           H  
ATOM   3994  HA  ASN A 253      22.919  -4.810  10.672  1.00 26.63           H  
ATOM   3995 1HB  ASN A 253      25.496  -4.359  10.221  1.00 39.94           H  
ATOM   3996 2HB  ASN A 253      24.894  -3.610   8.754  1.00 39.94           H  
ATOM   3997 1HD2 ASN A 253      25.203  -1.114  11.514  1.00 39.94           H  
ATOM   3998 2HD2 ASN A 253      26.284  -2.284  10.835  1.00 39.94           H  
ATOM   3999  N   PHE A 254      21.968  -3.450   8.502  1.00 16.03           N  
ATOM   4000  CA  PHE A 254      21.125  -3.092   7.373  1.00 14.66           C  
ATOM   4001  C   PHE A 254      21.303  -1.613   7.093  1.00 16.83           C  
ATOM   4002  O   PHE A 254      21.764  -0.863   7.955  1.00 25.31           O  
ATOM   4003  CB  PHE A 254      19.662  -3.429   7.645  1.00 21.99           C  
ATOM   4004  CG  PHE A 254      19.017  -2.612   8.725  1.00 21.99           C  
ATOM   4005  CD1 PHE A 254      18.272  -1.485   8.409  1.00 21.99           C  
ATOM   4006  CD2 PHE A 254      19.151  -2.967  10.054  1.00 21.99           C  
ATOM   4007  CE1 PHE A 254      17.670  -0.740   9.406  1.00 21.99           C  
ATOM   4008  CE2 PHE A 254      18.554  -2.229  11.052  1.00 21.99           C  
ATOM   4009  CZ  PHE A 254      17.812  -1.113  10.727  1.00 21.99           C  
ATOM   4010  H   PHE A 254      22.168  -2.770   9.223  1.00 19.24           H  
ATOM   4011  HA  PHE A 254      21.452  -3.647   6.496  1.00 17.59           H  
ATOM   4012 1HB  PHE A 254      19.084  -3.298   6.732  1.00 26.39           H  
ATOM   4013 2HB  PHE A 254      19.588  -4.478   7.926  1.00 26.39           H  
ATOM   4014  HD1 PHE A 254      18.161  -1.194   7.364  1.00 26.39           H  
ATOM   4015  HD2 PHE A 254      19.735  -3.847  10.304  1.00 26.39           H  
ATOM   4016  HE1 PHE A 254      17.085   0.143   9.149  1.00 26.39           H  
ATOM   4017  HE2 PHE A 254      18.670  -2.524  12.094  1.00 26.39           H  
ATOM   4018  HZ  PHE A 254      17.340  -0.527  11.514  1.00 26.39           H  
ATOM   4019  N   THR A 255      20.952  -1.189   5.888  1.00 15.25           N  
ATOM   4020  CA  THR A 255      21.144   0.202   5.507  1.00 22.37           C  
ATOM   4021  C   THR A 255      19.912   0.819   4.877  1.00 15.00           C  
ATOM   4022  O   THR A 255      19.254   0.230   4.020  1.00 12.59           O  
ATOM   4023  CB  THR A 255      22.343   0.347   4.543  1.00 33.55           C  
ATOM   4024  OG1 THR A 255      23.536  -0.112   5.191  1.00 33.55           O  
ATOM   4025  CG2 THR A 255      22.531   1.794   4.105  1.00 33.55           C  
ATOM   4026  H   THR A 255      20.557  -1.845   5.227  1.00 18.30           H  
ATOM   4027  HA  THR A 255      21.373   0.772   6.408  1.00 26.84           H  
ATOM   4028  HB  THR A 255      22.166  -0.268   3.665  1.00 40.27           H  
ATOM   4029  HG1 THR A 255      23.659   0.371   6.013  1.00 40.27           H  
ATOM   4030 1HG2 THR A 255      23.379   1.860   3.425  1.00 40.27           H  
ATOM   4031 2HG2 THR A 255      21.634   2.142   3.593  1.00 40.27           H  
ATOM   4032 3HG2 THR A 255      22.716   2.419   4.977  1.00 40.27           H  
ATOM   4033  N   THR A 256      19.602   2.030   5.317  1.00 16.03           N  
ATOM   4034  CA  THR A 256      18.483   2.769   4.768  1.00 14.33           C  
ATOM   4035  C   THR A 256      18.967   3.562   3.558  1.00 14.25           C  
ATOM   4036  O   THR A 256      20.062   4.119   3.561  1.00 21.11           O  
ATOM   4037  CB  THR A 256      17.835   3.690   5.827  1.00 21.50           C  
ATOM   4038  OG1 THR A 256      17.336   2.890   6.915  1.00 21.50           O  
ATOM   4039  CG2 THR A 256      16.682   4.470   5.213  1.00 21.50           C  
ATOM   4040  H   THR A 256      20.168   2.456   6.036  1.00 19.24           H  
ATOM   4041  HA  THR A 256      17.737   2.066   4.424  1.00 17.20           H  
ATOM   4042  HB  THR A 256      18.578   4.385   6.213  1.00 25.79           H  
ATOM   4043  HG1 THR A 256      18.074   2.466   7.363  1.00 25.79           H  
ATOM   4044 1HG2 THR A 256      16.232   5.110   5.971  1.00 25.79           H  
ATOM   4045 2HG2 THR A 256      17.053   5.086   4.395  1.00 25.79           H  
ATOM   4046 3HG2 THR A 256      15.934   3.775   4.833  1.00 25.79           H  
ATOM   4047  N   ILE A 257      18.183   3.547   2.499  1.00 10.02           N  
ATOM   4048  CA  ILE A 257      18.545   4.229   1.270  1.00 11.48           C  
ATOM   4049  C   ILE A 257      17.890   5.624   1.147  1.00 15.18           C  
ATOM   4050  O   ILE A 257      16.679   5.749   1.333  1.00 23.13           O  
ATOM   4051  CB  ILE A 257      18.167   3.356   0.087  1.00 17.22           C  
ATOM   4052  CG1 ILE A 257      18.982   2.059   0.123  1.00 17.22           C  
ATOM   4053  CG2 ILE A 257      18.307   4.107  -1.223  1.00 17.22           C  
ATOM   4054  CD1 ILE A 257      18.494   1.012  -0.847  1.00 17.22           C  
ATOM   4055  H   ILE A 257      17.297   3.060   2.537  1.00 12.02           H  
ATOM   4056  HA  ILE A 257      19.624   4.319   1.258  1.00 13.78           H  
ATOM   4057  HB  ILE A 257      17.146   3.056   0.223  1.00 20.66           H  
ATOM   4058 1HG1 ILE A 257      20.022   2.285  -0.109  1.00 20.66           H  
ATOM   4059 2HG1 ILE A 257      18.940   1.638   1.127  1.00 20.66           H  
ATOM   4060 1HG2 ILE A 257      18.007   3.459  -2.046  1.00 20.66           H  
ATOM   4061 2HG2 ILE A 257      17.671   4.991  -1.205  1.00 20.66           H  
ATOM   4062 3HG2 ILE A 257      19.339   4.414  -1.354  1.00 20.66           H  
ATOM   4063 1HD1 ILE A 257      19.120   0.125  -0.761  1.00 20.66           H  
ATOM   4064 2HD1 ILE A 257      17.461   0.751  -0.612  1.00 20.66           H  
ATOM   4065 3HD1 ILE A 257      18.550   1.401  -1.862  1.00 20.66           H  
ATOM   4066  N   PRO A 258      18.685   6.671   0.854  1.00 18.59           N  
ATOM   4067  CA  PRO A 258      18.320   8.080   0.645  1.00 27.78           C  
ATOM   4068  C   PRO A 258      17.317   8.316  -0.482  1.00 32.63           C  
ATOM   4069  O   PRO A 258      17.277   7.578  -1.470  1.00 57.09           O  
ATOM   4070  CB  PRO A 258      19.652   8.744   0.290  1.00 41.67           C  
ATOM   4071  CG  PRO A 258      20.683   7.906   0.945  1.00 41.67           C  
ATOM   4072  CD  PRO A 258      20.153   6.507   0.901  1.00 41.67           C  
ATOM   4073  HA  PRO A 258      17.931   8.487   1.590  1.00 33.34           H  
ATOM   4074 1HB  PRO A 258      19.771   8.787  -0.802  1.00 50.00           H  
ATOM   4075 2HB  PRO A 258      19.659   9.783   0.652  1.00 50.00           H  
ATOM   4076 1HG  PRO A 258      21.629   7.997   0.399  1.00 50.00           H  
ATOM   4077 2HG  PRO A 258      20.869   8.271   1.965  1.00 50.00           H  
ATOM   4078 1HD  PRO A 258      20.507   5.980   0.004  1.00 50.00           H  
ATOM   4079 2HD  PRO A 258      20.452   5.996   1.826  1.00 50.00           H  
ATOM   4080  N   VAL A 259      16.529   9.384  -0.345  1.00 26.70           N  
ATOM   4081  CA  VAL A 259      15.544   9.770  -1.357  1.00 26.96           C  
ATOM   4082  C   VAL A 259      16.189  10.427  -2.566  1.00 22.74           C  
ATOM   4083  O   VAL A 259      16.132  11.651  -2.727  1.00 47.94           O  
ATOM   4084  CB  VAL A 259      14.500  10.724  -0.751  1.00 40.44           C  
ATOM   4085  CG1 VAL A 259      13.477  11.134  -1.802  1.00 40.44           C  
ATOM   4086  CG2 VAL A 259      13.810  10.039   0.419  1.00 40.44           C  
ATOM   4087  H   VAL A 259      16.617   9.954   0.486  1.00 32.04           H  
ATOM   4088  HA  VAL A 259      15.032   8.859  -1.691  1.00 32.35           H  
ATOM   4089  HB  VAL A 259      15.002  11.628  -0.406  1.00 48.53           H  
ATOM   4090 1HG1 VAL A 259      12.756  11.820  -1.357  1.00 48.53           H  
ATOM   4091 2HG1 VAL A 259      13.985  11.631  -2.629  1.00 48.53           H  
ATOM   4092 3HG1 VAL A 259      12.958  10.258  -2.175  1.00 48.53           H  
ATOM   4093 1HG2 VAL A 259      13.080  10.718   0.860  1.00 48.53           H  
ATOM   4094 2HG2 VAL A 259      13.303   9.139   0.068  1.00 48.53           H  
ATOM   4095 3HG2 VAL A 259      14.551   9.767   1.170  1.00 48.53           H  
ATOM   4096  N   ASP A 260      16.781   9.608  -3.415  1.00 15.30           N  
ATOM   4097  CA  ASP A 260      17.436  10.045  -4.638  1.00 15.77           C  
ATOM   4098  C   ASP A 260      17.598   8.874  -5.571  1.00 13.94           C  
ATOM   4099  O   ASP A 260      18.391   7.981  -5.285  1.00 28.64           O  
ATOM   4100  CB  ASP A 260      18.801  10.671  -4.342  1.00 23.66           C  
ATOM   4101  CG  ASP A 260      19.480  11.248  -5.582  1.00 23.66           C  
ATOM   4102  OD1 ASP A 260      19.077  10.915  -6.675  1.00 23.66           O  
ATOM   4103  OD2 ASP A 260      20.398  12.017  -5.423  1.00 23.66           O  
ATOM   4104  H   ASP A 260      16.787   8.622  -3.176  1.00 18.36           H  
ATOM   4105  HA  ASP A 260      16.806  10.790  -5.126  1.00 18.92           H  
ATOM   4106 1HB  ASP A 260      18.680  11.470  -3.610  1.00 28.39           H  
ATOM   4107 2HB  ASP A 260      19.456   9.921  -3.900  1.00 28.39           H  
ATOM   4108  N   GLU A 261      16.870   8.880  -6.685  1.00 11.22           N  
ATOM   4109  CA  GLU A 261      16.918   7.783  -7.647  1.00 15.13           C  
ATOM   4110  C   GLU A 261      18.298   7.513  -8.230  1.00 15.16           C  
ATOM   4111  O   GLU A 261      18.570   6.389  -8.647  1.00 16.45           O  
ATOM   4112  CB  GLU A 261      15.911   8.017  -8.761  1.00 22.70           C  
ATOM   4113  CG  GLU A 261      14.476   7.787  -8.312  1.00 22.70           C  
ATOM   4114  CD  GLU A 261      13.466   8.082  -9.371  1.00 22.70           C  
ATOM   4115  OE1 GLU A 261      13.478   9.175  -9.885  1.00 22.70           O  
ATOM   4116  OE2 GLU A 261      12.701   7.202  -9.703  1.00 22.70           O  
ATOM   4117  H   GLU A 261      16.254   9.662  -6.862  1.00 13.46           H  
ATOM   4118  HA  GLU A 261      16.606   6.884  -7.133  1.00 18.16           H  
ATOM   4119 1HB  GLU A 261      15.994   9.041  -9.125  1.00 27.23           H  
ATOM   4120 2HB  GLU A 261      16.121   7.351  -9.599  1.00 27.23           H  
ATOM   4121 1HG  GLU A 261      14.368   6.747  -8.010  1.00 27.23           H  
ATOM   4122 2HG  GLU A 261      14.275   8.410  -7.441  1.00 27.23           H  
ATOM   4123  N   LYS A 262      19.172   8.518  -8.264  1.00 16.49           N  
ATOM   4124  CA  LYS A 262      20.526   8.278  -8.742  1.00 22.31           C  
ATOM   4125  C   LYS A 262      21.268   7.416  -7.727  1.00 17.05           C  
ATOM   4126  O   LYS A 262      21.981   6.478  -8.095  1.00 16.18           O  
ATOM   4127  CB  LYS A 262      21.264   9.595  -8.973  1.00 33.46           C  
ATOM   4128  CG  LYS A 262      20.748  10.397 -10.159  1.00 33.46           C  
ATOM   4129  CD  LYS A 262      21.519  11.698 -10.324  1.00 33.46           C  
ATOM   4130  CE  LYS A 262      20.994  12.507 -11.501  1.00 33.46           C  
ATOM   4131  NZ  LYS A 262      21.714  13.801 -11.649  1.00 33.46           N  
ATOM   4132  H   LYS A 262      18.919   9.440  -7.924  1.00 19.79           H  
ATOM   4133  HA  LYS A 262      20.477   7.730  -9.684  1.00 26.77           H  
ATOM   4134 1HB  LYS A 262      21.180  10.222  -8.085  1.00 40.16           H  
ATOM   4135 2HB  LYS A 262      22.323   9.397  -9.137  1.00 40.16           H  
ATOM   4136 1HG  LYS A 262      20.850   9.805 -11.069  1.00 40.16           H  
ATOM   4137 2HG  LYS A 262      19.693  10.625 -10.010  1.00 40.16           H  
ATOM   4138 1HD  LYS A 262      21.428  12.293  -9.414  1.00 40.16           H  
ATOM   4139 2HD  LYS A 262      22.573  11.477 -10.489  1.00 40.16           H  
ATOM   4140 1HE  LYS A 262      21.115  11.928 -12.415  1.00 40.16           H  
ATOM   4141 2HE  LYS A 262      19.933  12.709 -11.351  1.00 40.16           H  
ATOM   4142 1HZ  LYS A 262      21.338  14.307 -12.438  1.00 40.16           H  
ATOM   4143 2HZ  LYS A 262      21.596  14.350 -10.809  1.00 40.16           H  
ATOM   4144 3HZ  LYS A 262      22.697  13.624 -11.800  1.00 40.16           H  
ATOM   4145  N   GLN A 263      21.072   7.734  -6.446  1.00 16.29           N  
ATOM   4146  CA  GLN A 263      21.676   6.983  -5.356  1.00 15.24           C  
ATOM   4147  C   GLN A 263      21.070   5.590  -5.279  1.00 11.52           C  
ATOM   4148  O   GLN A 263      21.781   4.606  -5.081  1.00 12.18           O  
ATOM   4149  CB  GLN A 263      21.478   7.719  -4.028  1.00 22.86           C  
ATOM   4150  CG  GLN A 263      22.199   7.094  -2.855  1.00 22.86           C  
ATOM   4151  CD  GLN A 263      23.706   7.127  -3.029  1.00 22.86           C  
ATOM   4152  OE1 GLN A 263      24.291   8.194  -3.229  1.00 22.86           O  
ATOM   4153  NE2 GLN A 263      24.344   5.964  -2.958  1.00 22.86           N  
ATOM   4154  H   GLN A 263      20.480   8.523  -6.220  1.00 19.55           H  
ATOM   4155  HA  GLN A 263      22.744   6.882  -5.550  1.00 18.29           H  
ATOM   4156 1HB  GLN A 263      21.823   8.749  -4.128  1.00 27.43           H  
ATOM   4157 2HB  GLN A 263      20.416   7.754  -3.786  1.00 27.43           H  
ATOM   4158 1HG  GLN A 263      21.945   7.645  -1.950  1.00 27.43           H  
ATOM   4159 2HG  GLN A 263      21.882   6.057  -2.764  1.00 27.43           H  
ATOM   4160 1HE2 GLN A 263      25.338   5.931  -3.067  1.00 27.43           H  
ATOM   4161 2HE2 GLN A 263      23.833   5.121  -2.799  1.00 27.43           H  
ATOM   4162  N   ILE A 264      19.757   5.517  -5.478  1.00  9.72           N  
ATOM   4163  CA  ILE A 264      19.025   4.264  -5.478  1.00  8.65           C  
ATOM   4164  C   ILE A 264      19.530   3.336  -6.557  1.00  8.68           C  
ATOM   4165  O   ILE A 264      19.750   2.149  -6.302  1.00  8.13           O  
ATOM   4166  CB  ILE A 264      17.537   4.515  -5.680  1.00 12.98           C  
ATOM   4167  CG1 ILE A 264      16.944   5.209  -4.447  1.00 12.98           C  
ATOM   4168  CG2 ILE A 264      16.851   3.207  -5.957  1.00 12.98           C  
ATOM   4169  CD1 ILE A 264      15.562   5.787  -4.646  1.00 12.98           C  
ATOM   4170  H   ILE A 264      19.237   6.371  -5.616  1.00 11.66           H  
ATOM   4171  HA  ILE A 264      19.166   3.779  -4.515  1.00 10.38           H  
ATOM   4172  HB  ILE A 264      17.399   5.170  -6.533  1.00 15.57           H  
ATOM   4173 1HG1 ILE A 264      16.878   4.474  -3.648  1.00 15.57           H  
ATOM   4174 2HG1 ILE A 264      17.613   6.004  -4.123  1.00 15.57           H  
ATOM   4175 1HG2 ILE A 264      15.792   3.389  -6.124  1.00 15.57           H  
ATOM   4176 2HG2 ILE A 264      17.285   2.745  -6.843  1.00 15.57           H  
ATOM   4177 3HG2 ILE A 264      16.983   2.545  -5.104  1.00 15.57           H  
ATOM   4178 1HD1 ILE A 264      15.220   6.232  -3.712  1.00 15.57           H  
ATOM   4179 2HD1 ILE A 264      15.581   6.549  -5.419  1.00 15.57           H  
ATOM   4180 3HD1 ILE A 264      14.879   4.996  -4.942  1.00 15.57           H  
ATOM   4181  N   ALA A 265      19.725   3.882  -7.758  1.00 10.61           N  
ATOM   4182  CA  ALA A 265      20.264   3.118  -8.864  1.00 12.80           C  
ATOM   4183  C   ALA A 265      21.637   2.592  -8.496  1.00 12.70           C  
ATOM   4184  O   ALA A 265      21.936   1.432  -8.761  1.00 12.75           O  
ATOM   4185  CB  ALA A 265      20.334   3.968 -10.123  1.00 19.20           C  
ATOM   4186  H   ALA A 265      19.487   4.851  -7.915  1.00 12.73           H  
ATOM   4187  HA  ALA A 265      19.611   2.265  -9.046  1.00 15.36           H  
ATOM   4188 1HB  ALA A 265      20.729   3.372 -10.946  1.00 23.04           H  
ATOM   4189 2HB  ALA A 265      19.335   4.323 -10.379  1.00 23.04           H  
ATOM   4190 3HB  ALA A 265      20.987   4.822  -9.949  1.00 23.04           H  
ATOM   4191  N   ALA A 266      22.458   3.426  -7.845  1.00 13.68           N  
ATOM   4192  CA  ALA A 266      23.777   2.993  -7.402  1.00 15.53           C  
ATOM   4193  C   ALA A 266      23.677   1.799  -6.448  1.00 13.43           C  
ATOM   4194  O   ALA A 266      24.516   0.905  -6.502  1.00 14.73           O  
ATOM   4195  CB  ALA A 266      24.522   4.139  -6.735  1.00 23.29           C  
ATOM   4196  H   ALA A 266      22.178   4.388  -7.679  1.00 16.42           H  
ATOM   4197  HA  ALA A 266      24.340   2.675  -8.280  1.00 18.64           H  
ATOM   4198 1HB  ALA A 266      25.517   3.803  -6.442  1.00 27.95           H  
ATOM   4199 2HB  ALA A 266      24.611   4.969  -7.437  1.00 27.95           H  
ATOM   4200 3HB  ALA A 266      23.983   4.470  -5.853  1.00 27.95           H  
ATOM   4201  N   HIS A 267      22.651   1.765  -5.595  1.00 11.18           N  
ATOM   4202  CA  HIS A 267      22.493   0.625  -4.695  1.00 10.65           C  
ATOM   4203  C   HIS A 267      22.059  -0.631  -5.465  1.00  9.29           C  
ATOM   4204  O   HIS A 267      22.541  -1.728  -5.185  1.00 10.71           O  
ATOM   4205  CB  HIS A 267      21.469   0.940  -3.601  1.00 15.98           C  
ATOM   4206  CG  HIS A 267      21.919   1.973  -2.617  1.00 15.98           C  
ATOM   4207  ND1 HIS A 267      22.927   1.757  -1.698  1.00 15.98           N  
ATOM   4208  CD2 HIS A 267      21.485   3.231  -2.409  1.00 15.98           C  
ATOM   4209  CE1 HIS A 267      23.085   2.853  -0.967  1.00 15.98           C  
ATOM   4210  NE2 HIS A 267      22.222   3.754  -1.378  1.00 15.98           N  
ATOM   4211  H   HIS A 267      22.003   2.543  -5.553  1.00 13.42           H  
ATOM   4212  HA  HIS A 267      23.444   0.407  -4.213  1.00 12.78           H  
ATOM   4213 1HB  HIS A 267      20.547   1.294  -4.059  1.00 19.17           H  
ATOM   4214 2HB  HIS A 267      21.233   0.029  -3.053  1.00 19.17           H  
ATOM   4215  HD2 HIS A 267      20.691   3.736  -2.956  1.00 19.17           H  
ATOM   4216  HE1 HIS A 267      23.808   2.987  -0.161  1.00 19.17           H  
ATOM   4217  HE2 HIS A 267      22.117   4.684  -0.999  1.00 19.17           H  
ATOM   4218  N   LEU A 268      21.208  -0.465  -6.479  1.00  8.08           N  
ATOM   4219  CA  LEU A 268      20.824  -1.583  -7.344  1.00  8.43           C  
ATOM   4220  C   LEU A 268      22.061  -2.189  -8.001  1.00  9.93           C  
ATOM   4221  O   LEU A 268      22.214  -3.412  -8.089  1.00 10.92           O  
ATOM   4222  CB  LEU A 268      19.836  -1.130  -8.417  1.00 12.64           C  
ATOM   4223  CG  LEU A 268      19.430  -2.210  -9.423  1.00 12.64           C  
ATOM   4224  CD1 LEU A 268      18.753  -3.372  -8.704  1.00 12.64           C  
ATOM   4225  CD2 LEU A 268      18.515  -1.594 -10.464  1.00 12.64           C  
ATOM   4226  H   LEU A 268      20.813   0.453  -6.650  1.00  9.70           H  
ATOM   4227  HA  LEU A 268      20.347  -2.344  -6.734  1.00 10.12           H  
ATOM   4228 1HB  LEU A 268      18.931  -0.772  -7.928  1.00 15.17           H  
ATOM   4229 2HB  LEU A 268      20.272  -0.306  -8.977  1.00 15.17           H  
ATOM   4230  HG  LEU A 268      20.323  -2.597  -9.912  1.00 15.17           H  
ATOM   4231 1HD1 LEU A 268      18.481  -4.137  -9.430  1.00 15.17           H  
ATOM   4232 2HD1 LEU A 268      19.440  -3.793  -7.972  1.00 15.17           H  
ATOM   4233 3HD1 LEU A 268      17.860  -3.025  -8.199  1.00 15.17           H  
ATOM   4234 1HD2 LEU A 268      18.231  -2.353 -11.191  1.00 15.17           H  
ATOM   4235 2HD2 LEU A 268      17.622  -1.204  -9.988  1.00 15.17           H  
ATOM   4236 3HD2 LEU A 268      19.037  -0.782 -10.970  1.00 15.17           H  
ATOM   4237  N   VAL A 269      22.917  -1.293  -8.480  1.00 11.83           N  
ATOM   4238  CA  VAL A 269      24.186  -1.587  -9.114  1.00 15.81           C  
ATOM   4239  C   VAL A 269      25.256  -2.211  -8.213  1.00 19.51           C  
ATOM   4240  O   VAL A 269      25.904  -3.176  -8.611  1.00 31.83           O  
ATOM   4241  CB  VAL A 269      24.736  -0.275  -9.700  1.00 23.71           C  
ATOM   4242  CG1 VAL A 269      26.161  -0.443 -10.151  1.00 23.71           C  
ATOM   4243  CG2 VAL A 269      23.878   0.135 -10.889  1.00 23.71           C  
ATOM   4244  H   VAL A 269      22.669  -0.317  -8.394  1.00 14.20           H  
ATOM   4245  HA  VAL A 269      23.992  -2.277  -9.935  1.00 18.97           H  
ATOM   4246  HB  VAL A 269      24.712   0.495  -8.932  1.00 28.46           H  
ATOM   4247 1HG1 VAL A 269      26.531   0.503 -10.544  1.00 28.46           H  
ATOM   4248 2HG1 VAL A 269      26.780  -0.750  -9.310  1.00 28.46           H  
ATOM   4249 3HG1 VAL A 269      26.195  -1.194 -10.924  1.00 28.46           H  
ATOM   4250 1HG2 VAL A 269      24.253   1.071 -11.302  1.00 28.46           H  
ATOM   4251 2HG2 VAL A 269      23.924  -0.643 -11.651  1.00 28.46           H  
ATOM   4252 3HG2 VAL A 269      22.845   0.265 -10.577  1.00 28.46           H  
ATOM   4253  N   HIS A 270      25.453  -1.666  -7.016  1.00 17.95           N  
ATOM   4254  CA  HIS A 270      26.550  -2.143  -6.187  1.00 23.47           C  
ATOM   4255  C   HIS A 270      26.157  -3.108  -5.072  1.00 20.56           C  
ATOM   4256  O   HIS A 270      27.011  -3.860  -4.607  1.00 27.87           O  
ATOM   4257  CB  HIS A 270      27.292  -0.944  -5.602  1.00 35.20           C  
ATOM   4258  CG  HIS A 270      27.919  -0.118  -6.679  1.00 35.20           C  
ATOM   4259  ND1 HIS A 270      28.977  -0.568  -7.444  1.00 35.20           N  
ATOM   4260  CD2 HIS A 270      27.616   1.116  -7.144  1.00 35.20           C  
ATOM   4261  CE1 HIS A 270      29.297   0.359  -8.332  1.00 35.20           C  
ATOM   4262  NE2 HIS A 270      28.479   1.383  -8.174  1.00 35.20           N  
ATOM   4263  H   HIS A 270      24.893  -0.886  -6.709  1.00 21.54           H  
ATOM   4264  HA  HIS A 270      27.255  -2.672  -6.826  1.00 28.16           H  
ATOM   4265 1HB  HIS A 270      26.598  -0.315  -5.044  1.00 42.25           H  
ATOM   4266 2HB  HIS A 270      28.069  -1.278  -4.918  1.00 42.25           H  
ATOM   4267  HD2 HIS A 270      26.822   1.769  -6.782  1.00 42.25           H  
ATOM   4268  HE1 HIS A 270      30.090   0.288  -9.075  1.00 42.25           H  
ATOM   4269  HE2 HIS A 270      28.471   2.232  -8.723  1.00 42.25           H  
ATOM   4270  N   HIS A 271      24.900  -3.106  -4.659  1.00 15.05           N  
ATOM   4271  CA  HIS A 271      24.414  -4.065  -3.673  1.00 15.16           C  
ATOM   4272  C   HIS A 271      23.670  -5.200  -4.346  1.00 13.57           C  
ATOM   4273  O   HIS A 271      23.957  -6.375  -4.127  1.00 17.67           O  
ATOM   4274  CB  HIS A 271      23.491  -3.403  -2.655  1.00 22.74           C  
ATOM   4275  CG  HIS A 271      22.944  -4.344  -1.629  1.00 22.74           C  
ATOM   4276  ND1 HIS A 271      21.820  -5.112  -1.853  1.00 22.74           N  
ATOM   4277  CD2 HIS A 271      23.349  -4.627  -0.371  1.00 22.74           C  
ATOM   4278  CE1 HIS A 271      21.559  -5.829  -0.774  1.00 22.74           C  
ATOM   4279  NE2 HIS A 271      22.471  -5.548   0.140  1.00 22.74           N  
ATOM   4280  H   HIS A 271      24.235  -2.447  -5.035  1.00 18.06           H  
ATOM   4281  HA  HIS A 271      25.261  -4.498  -3.136  1.00 18.19           H  
ATOM   4282 1HB  HIS A 271      24.024  -2.603  -2.142  1.00 27.29           H  
ATOM   4283 2HB  HIS A 271      22.643  -2.953  -3.169  1.00 27.29           H  
ATOM   4284  HD2 HIS A 271      24.207  -4.196   0.146  1.00 27.29           H  
ATOM   4285  HE1 HIS A 271      20.731  -6.528  -0.658  1.00 27.29           H  
ATOM   4286  HE2 HIS A 271      22.530  -5.932   1.075  1.00 27.29           H  
ATOM   4287  N   GLY A 272      22.681  -4.843  -5.153  1.00 12.70           N  
ATOM   4288  CA  GLY A 272      21.855  -5.844  -5.801  1.00 11.80           C  
ATOM   4289  C   GLY A 272      20.392  -5.498  -5.572  1.00 10.02           C  
ATOM   4290  O   GLY A 272      20.048  -4.321  -5.504  1.00 12.54           O  
ATOM   4291  H   GLY A 272      22.497  -3.857  -5.306  1.00 15.24           H  
ATOM   4292 1HA  GLY A 272      22.074  -5.870  -6.867  1.00 14.16           H  
ATOM   4293 2HA  GLY A 272      22.088  -6.824  -5.390  1.00 14.16           H  
ATOM   4294  N   PRO A 273      19.520  -6.502  -5.469  1.00  8.10           N  
ATOM   4295  CA  PRO A 273      18.084  -6.404  -5.240  1.00  6.68           C  
ATOM   4296  C   PRO A 273      17.790  -5.566  -3.996  1.00  5.15           C  
ATOM   4297  O   PRO A 273      18.442  -5.720  -2.961  1.00  5.48           O  
ATOM   4298  CB  PRO A 273      17.660  -7.869  -5.094  1.00 10.02           C  
ATOM   4299  CG  PRO A 273      18.651  -8.615  -5.927  1.00 10.02           C  
ATOM   4300  CD  PRO A 273      19.951  -7.892  -5.702  1.00 10.02           C  
ATOM   4301  HA  PRO A 273      17.633  -5.946  -6.123  1.00  8.02           H  
ATOM   4302 1HB  PRO A 273      17.679  -8.167  -4.036  1.00 12.02           H  
ATOM   4303 2HB  PRO A 273      16.626  -7.996  -5.448  1.00 12.02           H  
ATOM   4304 1HG  PRO A 273      18.688  -9.671  -5.627  1.00 12.02           H  
ATOM   4305 2HG  PRO A 273      18.337  -8.599  -6.981  1.00 12.02           H  
ATOM   4306 1HD  PRO A 273      20.465  -8.282  -4.811  1.00 12.02           H  
ATOM   4307 2HD  PRO A 273      20.585  -7.952  -6.599  1.00 12.02           H  
ATOM   4308  N   LEU A 274      16.807  -4.671  -4.112  1.00  4.33           N  
ATOM   4309  CA  LEU A 274      16.509  -3.736  -3.016  1.00  3.87           C  
ATOM   4310  C   LEU A 274      15.089  -3.837  -2.464  1.00  3.47           C  
ATOM   4311  O   LEU A 274      14.141  -4.137  -3.183  1.00  3.47           O  
ATOM   4312  CB  LEU A 274      16.745  -2.296  -3.487  1.00  5.80           C  
ATOM   4313  CG  LEU A 274      18.154  -1.981  -4.011  1.00  5.80           C  
ATOM   4314  CD1 LEU A 274      18.183  -0.549  -4.522  1.00  5.80           C  
ATOM   4315  CD2 LEU A 274      19.179  -2.201  -2.906  1.00  5.80           C  
ATOM   4316  H   LEU A 274      16.290  -4.652  -4.984  1.00  5.20           H  
ATOM   4317  HA  LEU A 274      17.199  -3.944  -2.200  1.00  4.64           H  
ATOM   4318 1HB  LEU A 274      16.040  -2.075  -4.284  1.00  6.97           H  
ATOM   4319 2HB  LEU A 274      16.545  -1.621  -2.654  1.00  6.97           H  
ATOM   4320  HG  LEU A 274      18.384  -2.637  -4.849  1.00  6.97           H  
ATOM   4321 1HD1 LEU A 274      19.171  -0.322  -4.908  1.00  6.97           H  
ATOM   4322 2HD1 LEU A 274      17.452  -0.432  -5.319  1.00  6.97           H  
ATOM   4323 3HD1 LEU A 274      17.947   0.133  -3.708  1.00  6.97           H  
ATOM   4324 1HD2 LEU A 274      20.177  -1.981  -3.286  1.00  6.97           H  
ATOM   4325 2HD2 LEU A 274      18.957  -1.546  -2.068  1.00  6.97           H  
ATOM   4326 3HD2 LEU A 274      19.140  -3.238  -2.573  1.00  6.97           H  
ATOM   4327  N   ALA A 275      14.934  -3.553  -1.175  1.00  3.67           N  
ATOM   4328  CA  ALA A 275      13.621  -3.606  -0.544  1.00  3.86           C  
ATOM   4329  C   ALA A 275      12.881  -2.290  -0.793  1.00  2.95           C  
ATOM   4330  O   ALA A 275      13.417  -1.213  -0.520  1.00  3.04           O  
ATOM   4331  CB  ALA A 275      13.777  -3.891   0.934  1.00  5.79           C  
ATOM   4332  H   ALA A 275      15.727  -3.283  -0.611  1.00  4.40           H  
ATOM   4333  HA  ALA A 275      13.046  -4.409  -1.006  1.00  4.63           H  
ATOM   4334 1HB  ALA A 275      12.793  -3.945   1.381  1.00  6.95           H  
ATOM   4335 2HB  ALA A 275      14.292  -4.842   1.067  1.00  6.95           H  
ATOM   4336 3HB  ALA A 275      14.350  -3.097   1.407  1.00  6.95           H  
ATOM   4337  N   VAL A 276      11.647  -2.368  -1.317  1.00  3.22           N  
ATOM   4338  CA  VAL A 276      10.942  -1.139  -1.698  1.00  3.52           C  
ATOM   4339  C   VAL A 276       9.493  -1.062  -1.192  1.00  3.96           C  
ATOM   4340  O   VAL A 276       8.745  -2.038  -1.249  1.00  5.26           O  
ATOM   4341  CB  VAL A 276      10.900  -1.015  -3.236  1.00  5.28           C  
ATOM   4342  CG1 VAL A 276      10.299   0.321  -3.651  1.00  5.28           C  
ATOM   4343  CG2 VAL A 276      12.260  -1.256  -3.812  1.00  5.28           C  
ATOM   4344  H   VAL A 276      11.226  -3.272  -1.500  1.00  3.86           H  
ATOM   4345  HA  VAL A 276      11.495  -0.293  -1.294  1.00  4.22           H  
ATOM   4346  HB  VAL A 276      10.239  -1.764  -3.622  1.00  6.34           H  
ATOM   4347 1HG1 VAL A 276      10.246   0.371  -4.738  1.00  6.34           H  
ATOM   4348 2HG1 VAL A 276       9.300   0.421  -3.239  1.00  6.34           H  
ATOM   4349 3HG1 VAL A 276      10.927   1.131  -3.281  1.00  6.34           H  
ATOM   4350 1HG2 VAL A 276      12.219  -1.184  -4.898  1.00  6.34           H  
ATOM   4351 2HG2 VAL A 276      12.926  -0.509  -3.411  1.00  6.34           H  
ATOM   4352 3HG2 VAL A 276      12.609  -2.246  -3.530  1.00  6.34           H  
ATOM   4353  N   GLY A 277       9.087   0.114  -0.720  1.00  4.49           N  
ATOM   4354  CA  GLY A 277       7.700   0.318  -0.321  1.00  5.19           C  
ATOM   4355  C   GLY A 277       6.949   1.065  -1.425  1.00  5.45           C  
ATOM   4356  O   GLY A 277       7.380   2.132  -1.859  1.00  8.45           O  
ATOM   4357  H   GLY A 277       9.747   0.876  -0.651  1.00  5.39           H  
ATOM   4358 1HA  GLY A 277       7.225  -0.643  -0.131  1.00  6.23           H  
ATOM   4359 2HA  GLY A 277       7.665   0.890   0.604  1.00  6.23           H  
ATOM   4360  N   LEU A 278       5.828   0.489  -1.876  1.00  7.56           N  
ATOM   4361  CA  LEU A 278       5.022   1.065  -2.958  1.00  8.64           C  
ATOM   4362  C   LEU A 278       3.521   1.116  -2.668  1.00 10.16           C  
ATOM   4363  O   LEU A 278       2.988   0.297  -1.922  1.00 11.84           O  
ATOM   4364  CB  LEU A 278       5.244   0.265  -4.239  1.00 12.96           C  
ATOM   4365  CG  LEU A 278       6.671   0.284  -4.777  1.00 12.96           C  
ATOM   4366  CD1 LEU A 278       6.797  -0.727  -5.875  1.00 12.96           C  
ATOM   4367  CD2 LEU A 278       6.980   1.669  -5.307  1.00 12.96           C  
ATOM   4368  H   LEU A 278       5.531  -0.381  -1.458  1.00  9.07           H  
ATOM   4369  HA  LEU A 278       5.367   2.085  -3.125  1.00 10.37           H  
ATOM   4370 1HB  LEU A 278       4.968  -0.773  -4.059  1.00 15.55           H  
ATOM   4371 2HB  LEU A 278       4.594   0.664  -5.017  1.00 15.55           H  
ATOM   4372  HG  LEU A 278       7.369   0.017  -3.988  1.00 15.55           H  
ATOM   4373 1HD1 LEU A 278       7.813  -0.722  -6.270  1.00 15.55           H  
ATOM   4374 2HD1 LEU A 278       6.555  -1.715  -5.489  1.00 15.55           H  
ATOM   4375 3HD1 LEU A 278       6.100  -0.459  -6.651  1.00 15.55           H  
ATOM   4376 1HD2 LEU A 278       7.996   1.689  -5.702  1.00 15.55           H  
ATOM   4377 2HD2 LEU A 278       6.277   1.919  -6.102  1.00 15.55           H  
ATOM   4378 3HD2 LEU A 278       6.888   2.396  -4.499  1.00 15.55           H  
ATOM   4379  N   ASN A 279       2.829   2.069  -3.290  1.00 11.97           N  
ATOM   4380  CA  ASN A 279       1.382   2.206  -3.121  1.00 15.05           C  
ATOM   4381  C   ASN A 279       0.570   1.219  -3.952  1.00 20.63           C  
ATOM   4382  O   ASN A 279      -0.024   1.595  -4.968  1.00 33.01           O  
ATOM   4383  CB  ASN A 279       0.908   3.588  -3.472  1.00 22.58           C  
ATOM   4384  CG  ASN A 279      -0.527   3.737  -3.075  1.00 22.58           C  
ATOM   4385  OD1 ASN A 279      -1.132   2.761  -2.607  1.00 22.58           O  
ATOM   4386  ND2 ASN A 279      -1.084   4.909  -3.246  1.00 22.58           N  
ATOM   4387  H   ASN A 279       3.324   2.725  -3.876  1.00 14.36           H  
ATOM   4388  HA  ASN A 279       1.142   2.014  -2.074  1.00 18.06           H  
ATOM   4389 1HB  ASN A 279       1.521   4.342  -2.981  1.00 27.09           H  
ATOM   4390 2HB  ASN A 279       0.994   3.741  -4.548  1.00 27.09           H  
ATOM   4391 1HD2 ASN A 279      -2.042   5.050  -2.992  1.00 27.09           H  
ATOM   4392 2HD2 ASN A 279      -0.551   5.663  -3.626  1.00 27.09           H  
ATOM   4393  N   ALA A 280       0.500  -0.022  -3.480  1.00 24.27           N  
ATOM   4394  CA  ALA A 280      -0.235  -1.093  -4.164  1.00 35.44           C  
ATOM   4395  C   ALA A 280      -1.740  -0.863  -4.327  1.00 35.21           C  
ATOM   4396  O   ALA A 280      -2.379  -1.637  -5.037  1.00 77.42           O  
ATOM   4397  CB  ALA A 280      -0.040  -2.396  -3.447  1.00 53.16           C  
ATOM   4398  H   ALA A 280       1.022  -0.232  -2.637  1.00 29.12           H  
ATOM   4399  HA  ALA A 280       0.188  -1.185  -5.162  1.00 42.53           H  
ATOM   4400 1HB  ALA A 280      -0.542  -3.187  -4.000  1.00 63.79           H  
ATOM   4401 2HB  ALA A 280       1.022  -2.609  -3.403  1.00 63.79           H  
ATOM   4402 3HB  ALA A 280      -0.453  -2.332  -2.442  1.00 63.79           H  
ATOM   4403  N   VAL A 281      -2.322   0.171  -3.707  1.00 41.82           N  
ATOM   4404  CA  VAL A 281      -3.747   0.462  -3.903  1.00 51.44           C  
ATOM   4405  C   VAL A 281      -4.107   0.561  -5.386  1.00 46.80           C  
ATOM   4406  O   VAL A 281      -5.189   0.145  -5.815  1.00114.87           O  
ATOM   4407  CB  VAL A 281      -4.130   1.771  -3.192  1.00 77.16           C  
ATOM   4408  CG1 VAL A 281      -5.527   2.204  -3.590  1.00 77.16           C  
ATOM   4409  CG2 VAL A 281      -4.069   1.550  -1.691  1.00 77.16           C  
ATOM   4410  H   VAL A 281      -1.783   0.805  -3.126  1.00 50.18           H  
ATOM   4411  HA  VAL A 281      -4.325  -0.351  -3.460  1.00 61.73           H  
ATOM   4412  HB  VAL A 281      -3.438   2.558  -3.485  1.00 92.59           H  
ATOM   4413 1HG1 VAL A 281      -5.780   3.135  -3.081  1.00 92.59           H  
ATOM   4414 2HG1 VAL A 281      -5.568   2.359  -4.669  1.00 92.59           H  
ATOM   4415 3HG1 VAL A 281      -6.233   1.432  -3.305  1.00 92.59           H  
ATOM   4416 1HG2 VAL A 281      -4.331   2.473  -1.174  1.00 92.59           H  
ATOM   4417 2HG2 VAL A 281      -4.773   0.765  -1.410  1.00 92.59           H  
ATOM   4418 3HG2 VAL A 281      -3.061   1.249  -1.410  1.00 92.59           H  
ATOM   4419  N   PHE A 282      -3.191   1.134  -6.165  1.00 31.03           N  
ATOM   4420  CA  PHE A 282      -3.376   1.308  -7.594  1.00 33.17           C  
ATOM   4421  C   PHE A 282      -2.837   0.173  -8.450  1.00 38.41           C  
ATOM   4422  O   PHE A 282      -2.896   0.254  -9.677  1.00107.14           O  
ATOM   4423  CB  PHE A 282      -2.663   2.567  -8.055  1.00 49.76           C  
ATOM   4424  CG  PHE A 282      -2.738   2.742  -9.537  1.00 49.76           C  
ATOM   4425  CD1 PHE A 282      -3.875   3.224 -10.164  1.00 49.76           C  
ATOM   4426  CD2 PHE A 282      -1.648   2.383 -10.314  1.00 49.76           C  
ATOM   4427  CE1 PHE A 282      -3.906   3.356 -11.541  1.00 49.76           C  
ATOM   4428  CE2 PHE A 282      -1.676   2.509 -11.684  1.00 49.76           C  
ATOM   4429  CZ  PHE A 282      -2.805   3.001 -12.296  1.00 49.76           C  
ATOM   4430  H   PHE A 282      -2.312   1.436  -5.753  1.00 37.24           H  
ATOM   4431  HA  PHE A 282      -4.444   1.405  -7.788  1.00 39.80           H  
ATOM   4432 1HB  PHE A 282      -3.111   3.440  -7.581  1.00 59.71           H  
ATOM   4433 2HB  PHE A 282      -1.615   2.528  -7.763  1.00 59.71           H  
ATOM   4434  HD1 PHE A 282      -4.743   3.500  -9.564  1.00 59.71           H  
ATOM   4435  HD2 PHE A 282      -0.756   1.995  -9.822  1.00 59.71           H  
ATOM   4436  HE1 PHE A 282      -4.801   3.740 -12.031  1.00 59.71           H  
ATOM   4437  HE2 PHE A 282      -0.808   2.225 -12.280  1.00 59.71           H  
ATOM   4438  HZ  PHE A 282      -2.826   3.105 -13.376  1.00 59.71           H  
ATOM   4439  N   MET A 283      -2.275  -0.858  -7.836  1.00 33.55           N  
ATOM   4440  CA  MET A 283      -1.670  -1.909  -8.625  1.00 26.16           C  
ATOM   4441  C   MET A 283      -2.535  -3.150  -8.725  1.00 24.61           C  
ATOM   4442  O   MET A 283      -2.242  -4.039  -9.523  1.00 45.12           O  
ATOM   4443  CB  MET A 283      -0.308  -2.250  -8.053  1.00 39.24           C  
ATOM   4444  CG  MET A 283       0.633  -1.058  -8.030  1.00 39.24           C  
ATOM   4445  SD  MET A 283       0.812  -0.299  -9.653  1.00 39.24           S  
ATOM   4446  CE  MET A 283       1.649  -1.592 -10.539  1.00 39.24           C  
ATOM   4447  H   MET A 283      -2.262  -0.932  -6.834  1.00 40.26           H  
ATOM   4448  HA  MET A 283      -1.527  -1.533  -9.638  1.00 31.39           H  
ATOM   4449 1HB  MET A 283      -0.417  -2.619  -7.034  1.00 47.09           H  
ATOM   4450 2HB  MET A 283       0.156  -3.039  -8.646  1.00 47.09           H  
ATOM   4451 1HG  MET A 283       0.258  -0.307  -7.335  1.00 47.09           H  
ATOM   4452 2HG  MET A 283       1.617  -1.378  -7.689  1.00 47.09           H  
ATOM   4453 1HE  MET A 283       1.843  -1.268 -11.561  1.00 47.09           H  
ATOM   4454 2HE  MET A 283       2.586  -1.815 -10.041  1.00 47.09           H  
ATOM   4455 3HE  MET A 283       1.028  -2.488 -10.550  1.00 47.09           H  
ATOM   4456  N   GLN A 284      -3.628  -3.200  -7.957  1.00 20.61           N  
ATOM   4457  CA  GLN A 284      -4.555  -4.339  -7.972  1.00 32.45           C  
ATOM   4458  C   GLN A 284      -5.050  -4.762  -9.377  1.00 28.63           C  
ATOM   4459  O   GLN A 284      -5.460  -5.910  -9.552  1.00 59.04           O  
ATOM   4460  CB  GLN A 284      -5.752  -4.060  -7.029  1.00 48.68           C  
ATOM   4461  CG  GLN A 284      -6.678  -2.917  -7.427  1.00 48.68           C  
ATOM   4462  CD  GLN A 284      -7.819  -2.689  -6.426  1.00 48.68           C  
ATOM   4463  OE1 GLN A 284      -8.820  -3.417  -6.448  1.00 48.68           O  
ATOM   4464  NE2 GLN A 284      -7.676  -1.692  -5.553  1.00 48.68           N  
ATOM   4465  H   GLN A 284      -3.825  -2.434  -7.328  1.00 24.73           H  
ATOM   4466  HA  GLN A 284      -4.026  -5.197  -7.563  1.00 38.94           H  
ATOM   4467 1HB  GLN A 284      -6.358  -4.962  -6.947  1.00 58.41           H  
ATOM   4468 2HB  GLN A 284      -5.372  -3.838  -6.031  1.00 58.41           H  
ATOM   4469 1HG  GLN A 284      -6.099  -1.997  -7.505  1.00 58.41           H  
ATOM   4470 2HG  GLN A 284      -7.126  -3.161  -8.385  1.00 58.41           H  
ATOM   4471 1HE2 GLN A 284      -8.401  -1.504  -4.877  1.00 58.41           H  
ATOM   4472 2HE2 GLN A 284      -6.849  -1.122  -5.567  1.00 58.41           H  
ATOM   4473  N   THR A 285      -5.009  -3.853 -10.362  1.00 19.18           N  
ATOM   4474  CA  THR A 285      -5.458  -4.148 -11.723  1.00 36.26           C  
ATOM   4475  C   THR A 285      -4.325  -4.288 -12.764  1.00 40.47           C  
ATOM   4476  O   THR A 285      -4.572  -4.739 -13.881  1.00 87.91           O  
ATOM   4477  CB  THR A 285      -6.396  -3.030 -12.233  1.00 54.39           C  
ATOM   4478  OG1 THR A 285      -5.669  -1.796 -12.307  1.00 54.39           O  
ATOM   4479  CG2 THR A 285      -7.567  -2.831 -11.290  1.00 54.39           C  
ATOM   4480  H   THR A 285      -4.673  -2.923 -10.164  1.00 23.02           H  
ATOM   4481  HA  THR A 285      -6.010  -5.088 -11.702  1.00 43.51           H  
ATOM   4482  HB  THR A 285      -6.766  -3.292 -13.223  1.00 65.27           H  
ATOM   4483  HG1 THR A 285      -4.881  -1.921 -12.841  1.00 65.27           H  
ATOM   4484 1HG2 THR A 285      -8.211  -2.037 -11.672  1.00 65.27           H  
ATOM   4485 2HG2 THR A 285      -8.135  -3.752 -11.207  1.00 65.27           H  
ATOM   4486 3HG2 THR A 285      -7.192  -2.548 -10.312  1.00 65.27           H  
ATOM   4487  N   TYR A 286      -3.104  -3.868 -12.418  1.00 29.38           N  
ATOM   4488  CA  TYR A 286      -1.994  -3.774 -13.389  1.00 43.58           C  
ATOM   4489  C   TYR A 286      -1.565  -5.078 -14.053  1.00 40.88           C  
ATOM   4490  O   TYR A 286      -1.257  -6.070 -13.377  1.00 77.55           O  
ATOM   4491  CB  TYR A 286      -0.769  -3.165 -12.705  1.00 65.37           C  
ATOM   4492  CG  TYR A 286       0.479  -3.026 -13.572  1.00 65.37           C  
ATOM   4493  CD1 TYR A 286       0.735  -1.882 -14.321  1.00 65.37           C  
ATOM   4494  CD2 TYR A 286       1.381  -4.071 -13.597  1.00 65.37           C  
ATOM   4495  CE1 TYR A 286       1.909  -1.791 -15.061  1.00 65.37           C  
ATOM   4496  CE2 TYR A 286       2.537  -3.992 -14.346  1.00 65.37           C  
ATOM   4497  CZ  TYR A 286       2.815  -2.853 -15.067  1.00 65.37           C  
ATOM   4498  OH  TYR A 286       4.000  -2.774 -15.776  1.00 65.37           O  
ATOM   4499  H   TYR A 286      -2.924  -3.596 -11.461  1.00 35.26           H  
ATOM   4500  HA  TYR A 286      -2.312  -3.102 -14.186  1.00 52.30           H  
ATOM   4501 1HB  TYR A 286      -1.030  -2.173 -12.335  1.00 78.44           H  
ATOM   4502 2HB  TYR A 286      -0.510  -3.771 -11.837  1.00 78.44           H  
ATOM   4503  HD1 TYR A 286       0.028  -1.051 -14.311  1.00 78.44           H  
ATOM   4504  HD2 TYR A 286       1.165  -4.957 -13.009  1.00 78.44           H  
ATOM   4505  HE1 TYR A 286       2.120  -0.888 -15.634  1.00 78.44           H  
ATOM   4506  HE2 TYR A 286       3.242  -4.822 -14.347  1.00 78.44           H  
ATOM   4507  HH  TYR A 286       3.930  -2.118 -16.478  1.00 78.44           H  
ATOM   4508  N   ILE A 287      -1.507  -5.035 -15.390  1.00 22.99           N  
ATOM   4509  CA  ILE A 287      -1.043  -6.147 -16.200  1.00 25.07           C  
ATOM   4510  C   ILE A 287       0.203  -5.794 -17.025  1.00 29.62           C  
ATOM   4511  O   ILE A 287       1.236  -6.449 -16.905  1.00 40.51           O  
ATOM   4512  CB  ILE A 287      -2.142  -6.640 -17.145  1.00 37.61           C  
ATOM   4513  CG1 ILE A 287      -3.365  -7.078 -16.348  1.00 37.61           C  
ATOM   4514  CG2 ILE A 287      -1.626  -7.787 -17.999  1.00 37.61           C  
ATOM   4515  CD1 ILE A 287      -3.111  -8.224 -15.395  1.00 37.61           C  
ATOM   4516  H   ILE A 287      -1.807  -4.201 -15.881  1.00 27.59           H  
ATOM   4517  HA  ILE A 287      -0.791  -6.967 -15.535  1.00 30.08           H  
ATOM   4518  HB  ILE A 287      -2.456  -5.821 -17.793  1.00 45.13           H  
ATOM   4519 1HG1 ILE A 287      -3.740  -6.231 -15.778  1.00 45.13           H  
ATOM   4520 2HG1 ILE A 287      -4.131  -7.386 -17.050  1.00 45.13           H  
ATOM   4521 1HG2 ILE A 287      -2.415  -8.119 -18.673  1.00 45.13           H  
ATOM   4522 2HG2 ILE A 287      -0.769  -7.451 -18.581  1.00 45.13           H  
ATOM   4523 3HG2 ILE A 287      -1.325  -8.616 -17.358  1.00 45.13           H  
ATOM   4524 1HD1 ILE A 287      -4.036  -8.478 -14.876  1.00 45.13           H  
ATOM   4525 2HD1 ILE A 287      -2.762  -9.092 -15.956  1.00 45.13           H  
ATOM   4526 3HD1 ILE A 287      -2.356  -7.937 -14.668  1.00 45.13           H  
ATOM   4527  N   GLY A 288       0.108  -4.786 -17.890  1.00 34.54           N  
ATOM   4528  CA  GLY A 288       1.246  -4.480 -18.755  1.00 52.20           C  
ATOM   4529  C   GLY A 288       1.634  -3.013 -18.770  1.00 26.13           C  
ATOM   4530  O   GLY A 288       1.208  -2.239 -17.919  1.00 30.73           O  
ATOM   4531  H   GLY A 288      -0.741  -4.237 -17.951  1.00 41.45           H  
ATOM   4532 1HA  GLY A 288       2.103  -5.071 -18.436  1.00 62.64           H  
ATOM   4533 2HA  GLY A 288       1.012  -4.799 -19.771  1.00 62.64           H  
ATOM   4534  N   GLY A 289       2.459  -2.645 -19.747  1.00 29.10           N  
ATOM   4535  CA  GLY A 289       2.919  -1.271 -19.914  1.00 23.22           C  
ATOM   4536  C   GLY A 289       3.731  -0.800 -18.719  1.00 16.79           C  
ATOM   4537  O   GLY A 289       4.410  -1.594 -18.063  1.00 21.67           O  
ATOM   4538  H   GLY A 289       2.768  -3.344 -20.406  1.00 34.92           H  
ATOM   4539 1HA  GLY A 289       3.524  -1.202 -20.819  1.00 27.86           H  
ATOM   4540 2HA  GLY A 289       2.065  -0.618 -20.056  1.00 27.86           H  
ATOM   4541  N   VAL A 290       3.668   0.498 -18.448  1.00 18.60           N  
ATOM   4542  CA  VAL A 290       4.398   1.099 -17.338  1.00 15.13           C  
ATOM   4543  C   VAL A 290       3.447   1.893 -16.440  1.00 14.95           C  
ATOM   4544  O   VAL A 290       2.656   2.704 -16.924  1.00 22.57           O  
ATOM   4545  CB  VAL A 290       5.524   2.013 -17.867  1.00 22.70           C  
ATOM   4546  CG1 VAL A 290       6.248   2.655 -16.711  1.00 22.70           C  
ATOM   4547  CG2 VAL A 290       6.507   1.208 -18.704  1.00 22.70           C  
ATOM   4548  H   VAL A 290       3.096   1.090 -19.032  1.00 22.32           H  
ATOM   4549  HA  VAL A 290       4.851   0.302 -16.749  1.00 18.16           H  
ATOM   4550  HB  VAL A 290       5.087   2.809 -18.471  1.00 27.23           H  
ATOM   4551 1HG1 VAL A 290       7.033   3.309 -17.092  1.00 27.23           H  
ATOM   4552 2HG1 VAL A 290       5.544   3.240 -16.120  1.00 27.23           H  
ATOM   4553 3HG1 VAL A 290       6.691   1.880 -16.088  1.00 27.23           H  
ATOM   4554 1HG2 VAL A 290       7.293   1.866 -19.071  1.00 27.23           H  
ATOM   4555 2HG2 VAL A 290       6.947   0.424 -18.092  1.00 27.23           H  
ATOM   4556 3HG2 VAL A 290       5.988   0.760 -19.550  1.00 27.23           H  
ATOM   4557  N   SER A 291       3.512   1.634 -15.137  1.00 11.60           N  
ATOM   4558  CA  SER A 291       2.623   2.268 -14.169  1.00 13.39           C  
ATOM   4559  C   SER A 291       2.918   3.744 -13.931  1.00 14.27           C  
ATOM   4560  O   SER A 291       4.064   4.143 -13.708  1.00 27.13           O  
ATOM   4561  CB  SER A 291       2.700   1.534 -12.848  1.00 20.09           C  
ATOM   4562  OG  SER A 291       1.937   2.188 -11.873  1.00 20.09           O  
ATOM   4563  H   SER A 291       4.199   0.973 -14.806  1.00 13.92           H  
ATOM   4564  HA  SER A 291       1.604   2.188 -14.549  1.00 16.07           H  
ATOM   4565 1HB  SER A 291       2.335   0.515 -12.978  1.00 24.10           H  
ATOM   4566 2HB  SER A 291       3.737   1.472 -12.527  1.00 24.10           H  
ATOM   4567  HG  SER A 291       2.050   1.680 -11.066  1.00 24.10           H  
ATOM   4568  N   CYS A 292       1.862   4.557 -13.956  1.00  9.86           N  
ATOM   4569  CA  CYS A 292       1.987   5.987 -13.685  1.00 13.16           C  
ATOM   4570  C   CYS A 292       0.635   6.648 -13.370  1.00 12.16           C  
ATOM   4571  O   CYS A 292       0.068   7.325 -14.228  1.00 21.50           O  
ATOM   4572  CB  CYS A 292       2.617   6.702 -14.880  1.00 19.74           C  
ATOM   4573  SG  CYS A 292       2.964   8.453 -14.587  1.00 19.74           S  
ATOM   4574  H   CYS A 292       0.950   4.171 -14.157  1.00 11.83           H  
ATOM   4575  HA  CYS A 292       2.652   6.118 -12.834  1.00 15.79           H  
ATOM   4576 1HB  CYS A 292       3.554   6.213 -15.149  1.00 23.69           H  
ATOM   4577 2HB  CYS A 292       1.951   6.629 -15.739  1.00 23.69           H  
ATOM   4578  HG  CYS A 292       1.711   8.798 -14.306  1.00 23.69           H  
ATOM   4579  N   PRO A 293       0.109   6.453 -12.154  1.00 11.88           N  
ATOM   4580  CA  PRO A 293      -1.114   7.016 -11.588  1.00 18.22           C  
ATOM   4581  C   PRO A 293      -0.972   8.457 -11.137  1.00 19.66           C  
ATOM   4582  O   PRO A 293       0.121   8.914 -10.802  1.00 24.76           O  
ATOM   4583  CB  PRO A 293      -1.403   6.116 -10.396  1.00 27.33           C  
ATOM   4584  CG  PRO A 293      -0.078   5.598  -9.991  1.00 27.33           C  
ATOM   4585  CD  PRO A 293       0.638   5.381 -11.294  1.00 27.33           C  
ATOM   4586  HA  PRO A 293      -1.918   6.931 -12.334  1.00 21.86           H  
ATOM   4587 1HB  PRO A 293      -1.888   6.696  -9.600  1.00 32.80           H  
ATOM   4588 2HB  PRO A 293      -2.102   5.329 -10.692  1.00 32.80           H  
ATOM   4589 1HG  PRO A 293       0.436   6.324  -9.346  1.00 32.80           H  
ATOM   4590 2HG  PRO A 293      -0.193   4.677  -9.405  1.00 32.80           H  
ATOM   4591 1HD  PRO A 293       1.713   5.496 -11.151  1.00 32.80           H  
ATOM   4592 2HD  PRO A 293       0.388   4.399 -11.716  1.00 32.80           H  
ATOM   4593  N   LEU A 294      -2.100   9.154 -11.094  1.00 28.45           N  
ATOM   4594  CA  LEU A 294      -2.154  10.513 -10.578  1.00 36.32           C  
ATOM   4595  C   LEU A 294      -2.760  10.507  -9.172  1.00 34.52           C  
ATOM   4596  O   LEU A 294      -2.537  11.424  -8.383  1.00 43.53           O  
ATOM   4597  CB  LEU A 294      -2.981  11.403 -11.507  1.00 54.48           C  
ATOM   4598  CG  LEU A 294      -2.451  11.530 -12.939  1.00 54.48           C  
ATOM   4599  CD1 LEU A 294      -3.411  12.383 -13.757  1.00 54.48           C  
ATOM   4600  CD2 LEU A 294      -1.060  12.143 -12.906  1.00 54.48           C  
ATOM   4601  H   LEU A 294      -2.951   8.720 -11.420  1.00 34.14           H  
ATOM   4602  HA  LEU A 294      -1.140  10.908 -10.517  1.00 43.58           H  
ATOM   4603 1HB  LEU A 294      -3.993  11.007 -11.561  1.00 65.38           H  
ATOM   4604 2HB  LEU A 294      -3.026  12.406 -11.080  1.00 65.38           H  
ATOM   4605  HG  LEU A 294      -2.401  10.543 -13.400  1.00 65.38           H  
ATOM   4606 1HD1 LEU A 294      -3.041  12.468 -14.780  1.00 65.38           H  
ATOM   4607 2HD1 LEU A 294      -4.396  11.916 -13.766  1.00 65.38           H  
ATOM   4608 3HD1 LEU A 294      -3.483  13.375 -13.314  1.00 65.38           H  
ATOM   4609 1HD2 LEU A 294      -0.677  12.231 -13.923  1.00 65.38           H  
ATOM   4610 2HD2 LEU A 294      -1.109  13.132 -12.450  1.00 65.38           H  
ATOM   4611 3HD2 LEU A 294      -0.396  11.506 -12.322  1.00 65.38           H  
ATOM   4612  N   ILE A 295      -3.531   9.454  -8.878  1.00 30.49           N  
ATOM   4613  CA  ILE A 295      -4.184   9.250  -7.585  1.00 38.09           C  
ATOM   4614  C   ILE A 295      -3.203   9.009  -6.432  1.00 25.37           C  
ATOM   4615  O   ILE A 295      -3.531   9.258  -5.270  1.00 33.99           O  
ATOM   4616  CB  ILE A 295      -5.173   8.065  -7.676  1.00 57.14           C  
ATOM   4617  CG1 ILE A 295      -6.111   8.070  -6.467  1.00 57.14           C  
ATOM   4618  CG2 ILE A 295      -4.434   6.733  -7.784  1.00 57.14           C  
ATOM   4619  CD1 ILE A 295      -7.021   9.276  -6.412  1.00 57.14           C  
ATOM   4620  H   ILE A 295      -3.678   8.750  -9.584  1.00 36.59           H  
ATOM   4621  HA  ILE A 295      -4.756  10.149  -7.353  1.00 45.71           H  
ATOM   4622  HB  ILE A 295      -5.795   8.192  -8.563  1.00 68.56           H  
ATOM   4623 1HG1 ILE A 295      -6.730   7.173  -6.492  1.00 68.56           H  
ATOM   4624 2HG1 ILE A 295      -5.515   8.049  -5.554  1.00 68.56           H  
ATOM   4625 1HG2 ILE A 295      -5.159   5.924  -7.867  1.00 68.56           H  
ATOM   4626 2HG2 ILE A 295      -3.800   6.742  -8.667  1.00 68.56           H  
ATOM   4627 3HG2 ILE A 295      -3.822   6.577  -6.897  1.00 68.56           H  
ATOM   4628 1HD1 ILE A 295      -7.657   9.212  -5.529  1.00 68.56           H  
ATOM   4629 2HD1 ILE A 295      -6.420  10.184  -6.362  1.00 68.56           H  
ATOM   4630 3HD1 ILE A 295      -7.644   9.302  -7.306  1.00 68.56           H  
ATOM   4631  N   CYS A 296      -2.023   8.484  -6.759  1.00 13.98           N  
ATOM   4632  CA  CYS A 296      -0.979   8.167  -5.790  1.00 11.63           C  
ATOM   4633  C   CYS A 296      -0.350   9.391  -5.126  1.00 17.98           C  
ATOM   4634  O   CYS A 296      -0.585  10.531  -5.530  1.00 34.59           O  
ATOM   4635  CB  CYS A 296       0.131   7.384  -6.476  1.00 17.45           C  
ATOM   4636  SG  CYS A 296       1.118   8.390  -7.609  1.00 17.45           S  
ATOM   4637  H   CYS A 296      -1.832   8.300  -7.733  1.00 16.78           H  
ATOM   4638  HA  CYS A 296      -1.419   7.542  -5.014  1.00 13.96           H  
ATOM   4639 1HB  CYS A 296       0.796   6.966  -5.723  1.00 20.93           H  
ATOM   4640 2HB  CYS A 296      -0.296   6.555  -7.041  1.00 20.93           H  
ATOM   4641  HG  CYS A 296       1.490   9.296  -6.708  1.00 20.93           H  
ATOM   4642  N   GLY A 297       0.497   9.138  -4.130  1.00 23.02           N  
ATOM   4643  CA  GLY A 297       1.216  10.205  -3.449  1.00 33.96           C  
ATOM   4644  C   GLY A 297       2.413   9.659  -2.674  1.00 27.67           C  
ATOM   4645  O   GLY A 297       2.437   8.493  -2.276  1.00 32.34           O  
ATOM   4646  H   GLY A 297       0.647   8.182  -3.840  1.00 27.62           H  
ATOM   4647 1HA  GLY A 297       1.557  10.938  -4.181  1.00 40.75           H  
ATOM   4648 2HA  GLY A 297       0.540  10.724  -2.771  1.00 40.75           H  
ATOM   4649  N   LYS A 298       3.391  10.530  -2.445  1.00 28.35           N  
ATOM   4650  CA  LYS A 298       4.658  10.184  -1.801  1.00 24.96           C  
ATOM   4651  C   LYS A 298       4.592   9.706  -0.353  1.00 22.10           C  
ATOM   4652  O   LYS A 298       5.534   9.075   0.131  1.00 24.63           O  
ATOM   4653  CB  LYS A 298       5.580  11.388  -1.863  1.00 37.44           C  
ATOM   4654  CG  LYS A 298       5.159  12.569  -1.006  1.00 37.44           C  
ATOM   4655  CD  LYS A 298       6.115  13.739  -1.184  1.00 37.44           C  
ATOM   4656  CE  LYS A 298       5.722  14.918  -0.307  1.00 37.44           C  
ATOM   4657  NZ  LYS A 298       6.632  16.081  -0.503  1.00 37.44           N  
ATOM   4658  H   LYS A 298       3.269  11.478  -2.775  1.00 34.02           H  
ATOM   4659  HA  LYS A 298       5.109   9.380  -2.382  1.00 29.95           H  
ATOM   4660 1HB  LYS A 298       6.582  11.093  -1.558  1.00 44.93           H  
ATOM   4661 2HB  LYS A 298       5.632  11.739  -2.894  1.00 44.93           H  
ATOM   4662 1HG  LYS A 298       4.149  12.883  -1.270  1.00 44.93           H  
ATOM   4663 2HG  LYS A 298       5.172  12.270   0.039  1.00 44.93           H  
ATOM   4664 1HD  LYS A 298       7.126  13.424  -0.923  1.00 44.93           H  
ATOM   4665 2HD  LYS A 298       6.111  14.057  -2.227  1.00 44.93           H  
ATOM   4666 1HE  LYS A 298       4.705  15.222  -0.551  1.00 44.93           H  
ATOM   4667 2HE  LYS A 298       5.758  14.615   0.739  1.00 44.93           H  
ATOM   4668 1HZ  LYS A 298       6.341  16.842   0.094  1.00 44.93           H  
ATOM   4669 2HZ  LYS A 298       7.578  15.812  -0.268  1.00 44.93           H  
ATOM   4670 3HZ  LYS A 298       6.598  16.377  -1.467  1.00 44.93           H  
ATOM   4671  N   ARG A 299       3.501   9.996   0.343  1.00 22.29           N  
ATOM   4672  CA  ARG A 299       3.392   9.595   1.736  1.00 24.87           C  
ATOM   4673  C   ARG A 299       2.496   8.382   1.920  1.00 26.14           C  
ATOM   4674  O   ARG A 299       2.256   7.960   3.052  1.00 43.90           O  
ATOM   4675  CB  ARG A 299       2.843  10.735   2.582  1.00 37.30           C  
ATOM   4676  CG  ARG A 299       3.723  11.969   2.649  1.00 37.30           C  
ATOM   4677  CD  ARG A 299       3.127  13.028   3.499  1.00 37.30           C  
ATOM   4678  NE  ARG A 299       3.065  12.630   4.896  1.00 37.30           N  
ATOM   4679  CZ  ARG A 299       2.409  13.307   5.858  1.00 37.30           C  
ATOM   4680  NH1 ARG A 299       1.764  14.413   5.559  1.00 37.30           N  
ATOM   4681  NH2 ARG A 299       2.412  12.858   7.101  1.00 37.30           N  
ATOM   4682  H   ARG A 299       2.750  10.515  -0.085  1.00 26.75           H  
ATOM   4683  HA  ARG A 299       4.389   9.344   2.100  1.00 29.84           H  
ATOM   4684 1HB  ARG A 299       1.873  11.043   2.202  1.00 44.77           H  
ATOM   4685 2HB  ARG A 299       2.694  10.386   3.604  1.00 44.77           H  
ATOM   4686 1HG  ARG A 299       4.699  11.705   3.059  1.00 44.77           H  
ATOM   4687 2HG  ARG A 299       3.845  12.378   1.649  1.00 44.77           H  
ATOM   4688 1HD  ARG A 299       3.729  13.933   3.429  1.00 44.77           H  
ATOM   4689 2HD  ARG A 299       2.113  13.241   3.160  1.00 44.77           H  
ATOM   4690  HE  ARG A 299       3.549  11.784   5.164  1.00 44.77           H  
ATOM   4691 1HH1 ARG A 299       1.764  14.756   4.608  1.00 44.77           H  
ATOM   4692 2HH1 ARG A 299       1.272  14.922   6.279  1.00 44.77           H  
ATOM   4693 1HH2 ARG A 299       2.907  12.006   7.328  1.00 44.77           H  
ATOM   4694 2HH2 ARG A 299       1.921  13.363   7.822  1.00 44.77           H  
ATOM   4695  N   TRP A 300       1.981   7.828   0.823  1.00 21.17           N  
ATOM   4696  CA  TRP A 300       1.078   6.698   0.955  1.00 29.56           C  
ATOM   4697  C   TRP A 300       1.641   5.412   0.375  1.00 23.22           C  
ATOM   4698  O   TRP A 300       1.379   5.063  -0.772  1.00 40.34           O  
ATOM   4699  CB  TRP A 300      -0.265   7.045   0.321  1.00 44.34           C  
ATOM   4700  CG  TRP A 300      -0.956   8.146   1.072  1.00 44.34           C  
ATOM   4701  CD1 TRP A 300      -1.878   8.006   2.066  1.00 44.34           C  
ATOM   4702  CD2 TRP A 300      -0.760   9.571   0.907  1.00 44.34           C  
ATOM   4703  NE1 TRP A 300      -2.268   9.241   2.526  1.00 44.34           N  
ATOM   4704  CE2 TRP A 300      -1.589  10.209   1.829  1.00 44.34           C  
ATOM   4705  CE3 TRP A 300       0.045  10.340   0.067  1.00 44.34           C  
ATOM   4706  CZ2 TRP A 300      -1.639  11.590   1.936  1.00 44.34           C  
ATOM   4707  CZ3 TRP A 300       0.002  11.724   0.170  1.00 44.34           C  
ATOM   4708  CH2 TRP A 300      -0.820  12.333   1.083  1.00 44.34           C  
ATOM   4709  H   TRP A 300       2.201   8.173  -0.105  1.00 25.40           H  
ATOM   4710  HA  TRP A 300       0.903   6.530   2.018  1.00 35.47           H  
ATOM   4711 1HB  TRP A 300      -0.119   7.362  -0.711  1.00 53.21           H  
ATOM   4712 2HB  TRP A 300      -0.910   6.168   0.314  1.00 53.21           H  
ATOM   4713  HD1 TRP A 300      -2.248   7.054   2.444  1.00 53.21           H  
ATOM   4714  HE1 TRP A 300      -2.939   9.409   3.261  1.00 53.21           H  
ATOM   4715  HE3 TRP A 300       0.695   9.853  -0.650  1.00 53.21           H  
ATOM   4716  HZ2 TRP A 300      -2.286  12.093   2.656  1.00 53.21           H  
ATOM   4717  HZ3 TRP A 300       0.637  12.315  -0.492  1.00 53.21           H  
ATOM   4718  HH2 TRP A 300      -0.834  13.422   1.142  1.00 53.21           H  
ATOM   4719  N   VAL A 301       2.397   4.705   1.203  1.00 19.06           N  
ATOM   4720  CA  VAL A 301       2.968   3.402   0.882  1.00 16.09           C  
ATOM   4721  C   VAL A 301       2.026   2.317   1.353  1.00 17.93           C  
ATOM   4722  O   VAL A 301       1.513   2.423   2.463  1.00 22.94           O  
ATOM   4723  CB  VAL A 301       4.332   3.234   1.571  1.00 24.13           C  
ATOM   4724  CG1 VAL A 301       4.838   1.834   1.351  1.00 24.13           C  
ATOM   4725  CG2 VAL A 301       5.322   4.239   1.001  1.00 24.13           C  
ATOM   4726  H   VAL A 301       2.574   5.084   2.123  1.00 22.87           H  
ATOM   4727  HA  VAL A 301       3.095   3.326  -0.198  1.00 19.31           H  
ATOM   4728  HB  VAL A 301       4.221   3.388   2.644  1.00 28.96           H  
ATOM   4729 1HG1 VAL A 301       5.804   1.723   1.842  1.00 28.96           H  
ATOM   4730 2HG1 VAL A 301       4.132   1.118   1.771  1.00 28.96           H  
ATOM   4731 3HG1 VAL A 301       4.941   1.665   0.286  1.00 28.96           H  
ATOM   4732 1HG2 VAL A 301       6.287   4.116   1.492  1.00 28.96           H  
ATOM   4733 2HG2 VAL A 301       5.436   4.069  -0.070  1.00 28.96           H  
ATOM   4734 3HG2 VAL A 301       4.953   5.250   1.173  1.00 28.96           H  
ATOM   4735  N   ASN A 302       1.756   1.298   0.527  1.00 16.57           N  
ATOM   4736  CA  ASN A 302       0.839   0.244   0.946  1.00 19.66           C  
ATOM   4737  C   ASN A 302       1.263  -1.195   0.605  1.00 22.52           C  
ATOM   4738  O   ASN A 302       0.398  -2.067   0.531  1.00 36.16           O  
ATOM   4739  CB  ASN A 302      -0.542   0.522   0.380  1.00 29.49           C  
ATOM   4740  CG  ASN A 302      -1.199   1.716   1.026  1.00 29.49           C  
ATOM   4741  OD1 ASN A 302      -1.477   1.696   2.232  1.00 29.49           O  
ATOM   4742  ND2 ASN A 302      -1.457   2.745   0.263  1.00 29.49           N  
ATOM   4743  H   ASN A 302       2.190   1.228  -0.381  1.00 19.88           H  
ATOM   4744  HA  ASN A 302       0.757   0.288   2.022  1.00 23.59           H  
ATOM   4745 1HB  ASN A 302      -0.469   0.697  -0.696  1.00 35.39           H  
ATOM   4746 2HB  ASN A 302      -1.173  -0.347   0.529  1.00 35.39           H  
ATOM   4747 1HD2 ASN A 302      -1.894   3.557   0.650  1.00 35.39           H  
ATOM   4748 2HD2 ASN A 302      -1.231   2.719  -0.712  1.00 35.39           H  
ATOM   4749  N   HIS A 303       2.569  -1.456   0.416  1.00 16.51           N  
ATOM   4750  CA  HIS A 303       3.034  -2.816   0.063  1.00 23.37           C  
ATOM   4751  C   HIS A 303       4.561  -2.934  -0.055  1.00 13.94           C  
ATOM   4752  O   HIS A 303       5.236  -2.007  -0.499  1.00 16.09           O  
ATOM   4753  CB  HIS A 303       2.385  -3.253  -1.257  1.00 35.05           C  
ATOM   4754  CG  HIS A 303       2.625  -4.656  -1.711  1.00 35.05           C  
ATOM   4755  ND1 HIS A 303       3.738  -5.007  -2.425  1.00 35.05           N  
ATOM   4756  CD2 HIS A 303       1.891  -5.786  -1.583  1.00 35.05           C  
ATOM   4757  CE1 HIS A 303       3.683  -6.290  -2.723  1.00 35.05           C  
ATOM   4758  NE2 HIS A 303       2.579  -6.792  -2.222  1.00 35.05           N  
ATOM   4759  H   HIS A 303       3.244  -0.711   0.500  1.00 19.81           H  
ATOM   4760  HA  HIS A 303       2.715  -3.514   0.835  1.00 28.04           H  
ATOM   4761 1HB  HIS A 303       1.312  -3.141  -1.193  1.00 42.07           H  
ATOM   4762 2HB  HIS A 303       2.730  -2.587  -2.047  1.00 42.07           H  
ATOM   4763  HD1 HIS A 303       4.594  -4.498  -2.392  1.00 42.07           H  
ATOM   4764  HD2 HIS A 303       0.935  -5.995  -1.108  1.00 42.07           H  
ATOM   4765  HE1 HIS A 303       4.481  -6.759  -3.289  1.00 42.07           H  
ATOM   4766  N   GLY A 304       5.106  -4.094   0.317  1.00 10.04           N  
ATOM   4767  CA  GLY A 304       6.550  -4.319   0.202  1.00  6.49           C  
ATOM   4768  C   GLY A 304       6.899  -5.220  -0.992  1.00  6.50           C  
ATOM   4769  O   GLY A 304       6.333  -6.300  -1.153  1.00  8.61           O  
ATOM   4770  H   GLY A 304       4.516  -4.828   0.681  1.00 12.05           H  
ATOM   4771 1HA  GLY A 304       7.060  -3.363   0.099  1.00  7.79           H  
ATOM   4772 2HA  GLY A 304       6.917  -4.777   1.119  1.00  7.79           H  
ATOM   4773  N   VAL A 305       7.842  -4.762  -1.822  1.00  5.97           N  
ATOM   4774  CA  VAL A 305       8.284  -5.503  -3.012  1.00  6.81           C  
ATOM   4775  C   VAL A 305       9.802  -5.627  -3.093  1.00  5.45           C  
ATOM   4776  O   VAL A 305      10.530  -5.091  -2.252  1.00  4.98           O  
ATOM   4777  CB  VAL A 305       7.851  -4.804  -4.300  1.00 10.21           C  
ATOM   4778  CG1 VAL A 305       6.358  -4.666  -4.418  1.00 10.21           C  
ATOM   4779  CG2 VAL A 305       8.509  -3.462  -4.322  1.00 10.21           C  
ATOM   4780  H   VAL A 305       8.261  -3.862  -1.629  1.00  7.16           H  
ATOM   4781  HA  VAL A 305       7.849  -6.501  -2.978  1.00  8.17           H  
ATOM   4782  HB  VAL A 305       8.187  -5.396  -5.146  1.00 12.26           H  
ATOM   4783 1HG1 VAL A 305       6.110  -4.167  -5.354  1.00 12.26           H  
ATOM   4784 2HG1 VAL A 305       5.904  -5.653  -4.402  1.00 12.26           H  
ATOM   4785 3HG1 VAL A 305       5.994  -4.071  -3.586  1.00 12.26           H  
ATOM   4786 1HG2 VAL A 305       8.260  -2.948  -5.241  1.00 12.26           H  
ATOM   4787 2HG2 VAL A 305       8.166  -2.876  -3.472  1.00 12.26           H  
ATOM   4788 3HG2 VAL A 305       9.588  -3.598  -4.266  1.00 12.26           H  
ATOM   4789  N   LEU A 306      10.280  -6.292  -4.150  1.00  5.85           N  
ATOM   4790  CA  LEU A 306      11.722  -6.399  -4.365  1.00  5.78           C  
ATOM   4791  C   LEU A 306      12.150  -5.797  -5.716  1.00  5.28           C  
ATOM   4792  O   LEU A 306      11.607  -6.143  -6.764  1.00  7.44           O  
ATOM   4793  CB  LEU A 306      12.175  -7.862  -4.321  1.00  8.67           C  
ATOM   4794  CG  LEU A 306      13.689  -8.064  -4.482  1.00  8.67           C  
ATOM   4795  CD1 LEU A 306      14.380  -7.487  -3.264  1.00  8.67           C  
ATOM   4796  CD2 LEU A 306      14.007  -9.532  -4.636  1.00  8.67           C  
ATOM   4797  H   LEU A 306       9.628  -6.731  -4.797  1.00  7.02           H  
ATOM   4798  HA  LEU A 306      12.231  -5.853  -3.572  1.00  6.94           H  
ATOM   4799 1HB  LEU A 306      11.878  -8.293  -3.366  1.00 10.40           H  
ATOM   4800 2HB  LEU A 306      11.678  -8.412  -5.118  1.00 10.40           H  
ATOM   4801  HG  LEU A 306      14.040  -7.523  -5.361  1.00 10.40           H  
ATOM   4802 1HD1 LEU A 306      15.457  -7.605  -3.357  1.00 10.40           H  
ATOM   4803 2HD1 LEU A 306      14.135  -6.436  -3.181  1.00 10.40           H  
ATOM   4804 3HD1 LEU A 306      14.033  -8.009  -2.374  1.00 10.40           H  
ATOM   4805 1HD2 LEU A 306      15.084  -9.662  -4.746  1.00 10.40           H  
ATOM   4806 2HD2 LEU A 306      13.662 -10.074  -3.756  1.00 10.40           H  
ATOM   4807 3HD2 LEU A 306      13.502  -9.909  -5.523  1.00 10.40           H  
ATOM   4808  N   LEU A 307      13.124  -4.887  -5.694  1.00  3.93           N  
ATOM   4809  CA  LEU A 307      13.632  -4.314  -6.935  1.00  3.88           C  
ATOM   4810  C   LEU A 307      14.560  -5.310  -7.590  1.00  5.40           C  
ATOM   4811  O   LEU A 307      15.566  -5.683  -6.992  1.00  6.49           O  
ATOM   4812  CB  LEU A 307      14.419  -3.020  -6.697  1.00  5.82           C  
ATOM   4813  CG  LEU A 307      14.917  -2.362  -7.991  1.00  5.82           C  
ATOM   4814  CD1 LEU A 307      13.720  -1.866  -8.769  1.00  5.82           C  
ATOM   4815  CD2 LEU A 307      15.871  -1.234  -7.693  1.00  5.82           C  
ATOM   4816  H   LEU A 307      13.535  -4.611  -4.818  1.00  4.72           H  
ATOM   4817  HA  LEU A 307      12.802  -4.120  -7.608  1.00  4.66           H  
ATOM   4818 1HB  LEU A 307      13.783  -2.309  -6.177  1.00  6.98           H  
ATOM   4819 2HB  LEU A 307      15.283  -3.239  -6.074  1.00  6.98           H  
ATOM   4820  HG  LEU A 307      15.428  -3.112  -8.596  1.00  6.98           H  
ATOM   4821 1HD1 LEU A 307      14.044  -1.421  -9.704  1.00  6.98           H  
ATOM   4822 2HD1 LEU A 307      13.058  -2.699  -8.974  1.00  6.98           H  
ATOM   4823 3HD1 LEU A 307      13.189  -1.120  -8.178  1.00  6.98           H  
ATOM   4824 1HD2 LEU A 307      16.209  -0.795  -8.626  1.00  6.98           H  
ATOM   4825 2HD2 LEU A 307      15.363  -0.482  -7.118  1.00  6.98           H  
ATOM   4826 3HD2 LEU A 307      16.726  -1.610  -7.133  1.00  6.98           H  
ATOM   4827  N   VAL A 308      14.239  -5.733  -8.813  1.00  6.91           N  
ATOM   4828  CA  VAL A 308      15.074  -6.704  -9.518  1.00  9.92           C  
ATOM   4829  C   VAL A 308      15.701  -6.146 -10.808  1.00  8.95           C  
ATOM   4830  O   VAL A 308      16.511  -6.829 -11.445  1.00 19.26           O  
ATOM   4831  CB  VAL A 308      14.266  -7.980  -9.833  1.00 14.88           C  
ATOM   4832  CG1 VAL A 308      13.791  -8.627  -8.540  1.00 14.88           C  
ATOM   4833  CG2 VAL A 308      13.085  -7.640 -10.716  1.00 14.88           C  
ATOM   4834  H   VAL A 308      13.405  -5.375  -9.259  1.00  8.29           H  
ATOM   4835  HA  VAL A 308      15.887  -6.990  -8.849  1.00 11.90           H  
ATOM   4836  HB  VAL A 308      14.912  -8.693 -10.342  1.00 17.86           H  
ATOM   4837 1HG1 VAL A 308      13.236  -9.534  -8.775  1.00 17.86           H  
ATOM   4838 2HG1 VAL A 308      14.652  -8.876  -7.920  1.00 17.86           H  
ATOM   4839 3HG1 VAL A 308      13.144  -7.936  -8.002  1.00 17.86           H  
ATOM   4840 1HG2 VAL A 308      12.526  -8.547 -10.942  1.00 17.86           H  
ATOM   4841 2HG2 VAL A 308      12.437  -6.933 -10.200  1.00 17.86           H  
ATOM   4842 3HG2 VAL A 308      13.446  -7.195 -11.642  1.00 17.86           H  
ATOM   4843  N   GLY A 309      15.364  -4.905 -11.175  1.00  7.80           N  
ATOM   4844  CA  GLY A 309      15.993  -4.307 -12.351  1.00  8.83           C  
ATOM   4845  C   GLY A 309      15.659  -2.827 -12.576  1.00  8.28           C  
ATOM   4846  O   GLY A 309      14.968  -2.198 -11.776  1.00  8.86           O  
ATOM   4847  H   GLY A 309      14.652  -4.396 -10.663  1.00  9.36           H  
ATOM   4848 1HA  GLY A 309      17.072  -4.417 -12.265  1.00 10.60           H  
ATOM   4849 2HA  GLY A 309      15.698  -4.877 -13.232  1.00 10.60           H  
ATOM   4850  N   TYR A 310      16.177  -2.286 -13.679  1.00  8.81           N  
ATOM   4851  CA  TYR A 310      16.032  -0.877 -14.045  1.00 11.12           C  
ATOM   4852  C   TYR A 310      16.513  -0.571 -15.464  1.00 12.90           C  
ATOM   4853  O   TYR A 310      17.611  -0.954 -15.866  1.00 13.17           O  
ATOM   4854  CB  TYR A 310      16.787   0.004 -13.060  1.00 16.68           C  
ATOM   4855  CG  TYR A 310      16.855   1.453 -13.469  1.00 16.68           C  
ATOM   4856  CD1 TYR A 310      15.733   2.268 -13.439  1.00 16.68           C  
ATOM   4857  CD2 TYR A 310      18.072   1.964 -13.884  1.00 16.68           C  
ATOM   4858  CE1 TYR A 310      15.830   3.591 -13.829  1.00 16.68           C  
ATOM   4859  CE2 TYR A 310      18.173   3.280 -14.272  1.00 16.68           C  
ATOM   4860  CZ  TYR A 310      17.061   4.093 -14.251  1.00 16.68           C  
ATOM   4861  OH  TYR A 310      17.185   5.405 -14.651  1.00 16.68           O  
ATOM   4862  H   TYR A 310      16.718  -2.887 -14.282  1.00 10.57           H  
ATOM   4863  HA  TYR A 310      14.972  -0.622 -13.998  1.00 13.34           H  
ATOM   4864 1HB  TYR A 310      16.318  -0.057 -12.078  1.00 20.02           H  
ATOM   4865 2HB  TYR A 310      17.806  -0.364 -12.960  1.00 20.02           H  
ATOM   4866  HD1 TYR A 310      14.776   1.866 -13.113  1.00 20.02           H  
ATOM   4867  HD2 TYR A 310      18.953   1.322 -13.907  1.00 20.02           H  
ATOM   4868  HE1 TYR A 310      14.950   4.231 -13.810  1.00 20.02           H  
ATOM   4869  HE2 TYR A 310      19.132   3.679 -14.601  1.00 20.02           H  
ATOM   4870  HH  TYR A 310      16.320   5.830 -14.660  1.00 20.02           H  
ATOM   4871  N   GLY A 311      15.694   0.142 -16.229  1.00 15.38           N  
ATOM   4872  CA  GLY A 311      16.075   0.483 -17.593  1.00 20.78           C  
ATOM   4873  C   GLY A 311      15.053   1.381 -18.244  1.00 17.96           C  
ATOM   4874  O   GLY A 311      14.341   2.108 -17.563  1.00 28.66           O  
ATOM   4875  H   GLY A 311      14.800   0.453 -15.861  1.00 18.46           H  
ATOM   4876 1HA  GLY A 311      17.045   0.981 -17.583  1.00 24.94           H  
ATOM   4877 2HA  GLY A 311      16.185  -0.421 -18.180  1.00 24.94           H  
ATOM   4878  N   SER A 312      15.011   1.368 -19.567  1.00 26.19           N  
ATOM   4879  CA  SER A 312      14.054   2.199 -20.273  1.00 41.32           C  
ATOM   4880  C   SER A 312      13.672   1.602 -21.608  1.00 42.69           C  
ATOM   4881  O   SER A 312      14.426   0.823 -22.190  1.00 60.44           O  
ATOM   4882  CB  SER A 312      14.630   3.571 -20.497  1.00 61.98           C  
ATOM   4883  OG  SER A 312      15.716   3.534 -21.383  1.00 61.98           O  
ATOM   4884  H   SER A 312      15.632   0.763 -20.087  1.00 31.43           H  
ATOM   4885  HA  SER A 312      13.155   2.287 -19.664  1.00 49.58           H  
ATOM   4886 1HB  SER A 312      13.858   4.226 -20.893  1.00 74.38           H  
ATOM   4887 2HB  SER A 312      14.958   3.986 -19.545  1.00 74.38           H  
ATOM   4888  HG  SER A 312      15.407   3.065 -22.162  1.00 74.38           H  
ATOM   4889  N   LYS A 313      12.509   1.987 -22.107  1.00 58.55           N  
ATOM   4890  CA  LYS A 313      12.067   1.517 -23.406  1.00 76.95           C  
ATOM   4891  C   LYS A 313      12.555   2.480 -24.466  1.00124.50           C  
ATOM   4892  O   LYS A 313      12.320   3.681 -24.362  1.00173.21           O  
ATOM   4893  CB  LYS A 313      10.548   1.386 -23.458  1.00115.43           C  
ATOM   4894  CG  LYS A 313      10.010   0.804 -24.756  1.00115.43           C  
ATOM   4895  CD  LYS A 313       8.498   0.659 -24.705  1.00115.43           C  
ATOM   4896  CE  LYS A 313       7.954   0.093 -26.008  1.00115.43           C  
ATOM   4897  NZ  LYS A 313       6.474  -0.056 -25.972  1.00115.43           N  
ATOM   4898  H   LYS A 313      11.922   2.617 -21.578  1.00 70.26           H  
ATOM   4899  HA  LYS A 313      12.513   0.540 -23.600  1.00 92.34           H  
ATOM   4900 1HB  LYS A 313      10.204   0.757 -22.636  1.00138.51           H  
ATOM   4901 2HB  LYS A 313      10.094   2.366 -23.339  1.00138.51           H  
ATOM   4902 1HG  LYS A 313      10.276   1.457 -25.588  1.00138.51           H  
ATOM   4903 2HG  LYS A 313      10.455  -0.175 -24.929  1.00138.51           H  
ATOM   4904 1HD  LYS A 313       8.225  -0.006 -23.885  1.00138.51           H  
ATOM   4905 2HD  LYS A 313       8.045   1.634 -24.525  1.00138.51           H  
ATOM   4906 1HE  LYS A 313       8.222   0.760 -26.827  1.00138.51           H  
ATOM   4907 2HE  LYS A 313       8.402  -0.883 -26.189  1.00138.51           H  
ATOM   4908 1HZ  LYS A 313       6.152  -0.434 -26.851  1.00138.51           H  
ATOM   4909 2HZ  LYS A 313       6.217  -0.683 -25.223  1.00138.51           H  
ATOM   4910 3HZ  LYS A 313       6.048   0.846 -25.817  1.00138.51           H  
ATOM   4911  N   GLY A 314      13.254   1.965 -25.472  1.00199.68           N  
ATOM   4912  CA  GLY A 314      13.784   2.810 -26.538  1.00343.92           C  
ATOM   4913  C   GLY A 314      15.296   2.650 -26.703  1.00400.00           C  
ATOM   4914  O   GLY A 314      15.963   2.034 -25.873  1.00400.00           O  
ATOM   4915  H   GLY A 314      13.418   0.968 -25.502  1.00239.62           H  
ATOM   4916 1HA  GLY A 314      13.287   2.558 -27.476  1.00412.70           H  
ATOM   4917 2HA  GLY A 314      13.550   3.851 -26.326  1.00412.70           H  
ATOM   4918  N   PHE A 315      15.812   3.202 -27.799  1.00400.00           N  
ATOM   4919  CA  PHE A 315      17.223   3.140 -28.168  1.00400.00           C  
ATOM   4920  C   PHE A 315      18.191   3.766 -27.165  1.00400.00           C  
ATOM   4921  O   PHE A 315      19.153   3.116 -26.752  1.00400.00           O  
ATOM   4922  CB  PHE A 315      17.417   3.788 -29.536  1.00600.00           C  
ATOM   4923  CG  PHE A 315      18.840   3.910 -29.980  1.00600.00           C  
ATOM   4924  CD1 PHE A 315      19.560   2.797 -30.380  1.00600.00           C  
ATOM   4925  CD2 PHE A 315      19.459   5.150 -30.013  1.00600.00           C  
ATOM   4926  CE1 PHE A 315      20.872   2.918 -30.795  1.00600.00           C  
ATOM   4927  CE2 PHE A 315      20.769   5.275 -30.427  1.00600.00           C  
ATOM   4928  CZ  PHE A 315      21.478   4.156 -30.818  1.00600.00           C  
ATOM   4929  H   PHE A 315      15.184   3.687 -28.421  1.00480.00           H  
ATOM   4930  HA  PHE A 315      17.490   2.089 -28.261  1.00480.00           H
[truncated: 118,601 more chars]
