# Supplementary material for: Sequence comparison, molecular modeling, and network analysis predict structural diversity in cysteine proteases from the Cape sundew, Drosera capensis
Source: Comput Struct Biotechnol J. 2016 Jun 14;14:271–82. doi: 10.1016/j.csbj.2016.05.003 (PMC4949590; doi:10.1016/j.csbj.2016.05.003)
Supplement: Supplementary file 3 [file mmc3.zip › Rosetta_full/DCAP_5667_full_m1.pdb]

PFRMAT TS
TARGET DCAP_5667_full
AUTHOR BAKER-ROSETTASERVER
METHOD    ROSETTA provides both ab initio and
METHOD    comparative models of protein domains.
METHOD    Comparative models are built from structures
METHOD    detected and aligned by HHSEARCH, SPARKS, and
METHOD    Raptor. Loop regions are assembled from fragments and 
METHOD    optimized to fit the aligned template structures.
METHOD    De novo models are built using the Rosetta de
METHOD    novo protocol.  The procedure is fully automated.
MODEL     1
PARENT 4qrgB_301
REMARK PARENT    4qrgB_301
REMARK PARSRC    alignment
REMARK SCORE     0.83
ATOM      1  N   MET A   1     -21.755  25.990 -37.123  1.00999.99           N  
ATOM      2  CA  MET A   1     -21.822  26.863 -35.953  1.00999.99           C  
ATOM      3  C   MET A   1     -22.695  26.290 -34.835  1.00999.99           C  
ATOM      4  O   MET A   1     -22.360  26.432 -33.658  1.00999.99           O  
ATOM      5  CB  MET A   1     -22.342  28.237 -36.366  1.00999.99           C  
ATOM      6  CG  MET A   1     -21.399  29.017 -37.272  1.00999.99           C  
ATOM      7  SD  MET A   1     -19.786  29.303 -36.516  1.00999.99           S  
ATOM      8  CE  MET A   1     -20.225  30.440 -35.206  1.00999.99           C  
ATOM      9 1H   MET A   1     -22.476  26.244 -37.783  1.00999.99           H  
ATOM     10 2H   MET A   1     -20.851  26.096 -37.562  1.00999.99           H  
ATOM     11 3H   MET A   1     -21.874  25.027 -36.841  1.00999.99           H  
ATOM     12  HA  MET A   1     -20.814  26.976 -35.556  1.00999.99           H  
ATOM     13 1HB  MET A   1     -23.291  28.128 -36.887  1.00999.99           H  
ATOM     14 2HB  MET A   1     -22.524  28.840 -35.475  1.00999.99           H  
ATOM     15 1HG  MET A   1     -21.250  28.467 -38.201  1.00999.99           H  
ATOM     16 2HG  MET A   1     -21.842  29.982 -37.515  1.00999.99           H  
ATOM     17 1HE  MET A   1     -19.331  30.710 -34.643  1.00999.99           H  
ATOM     18 2HE  MET A   1     -20.668  31.339 -35.637  1.00999.99           H  
ATOM     19 3HE  MET A   1     -20.945  29.966 -34.538  1.00999.99           H  
ATOM     20  N   ALA A   2     -23.796  25.630 -35.195  1.00999.99           N  
ATOM     21  CA  ALA A   2     -24.734  25.063 -34.221  1.00999.99           C  
ATOM     22  C   ALA A   2     -24.070  24.046 -33.294  1.00999.99           C  
ATOM     23  O   ALA A   2     -24.409  23.968 -32.113  1.00999.99           O  
ATOM     24  CB  ALA A   2     -25.899  24.406 -34.941  1.00999.99           C  
ATOM     25  H   ALA A   2     -24.016  25.534 -36.177  1.00999.99           H  
ATOM     26  HA  ALA A   2     -25.111  25.880 -33.605  1.00999.99           H  
ATOM     27 1HB  ALA A   2     -26.607  24.018 -34.209  1.00999.99           H  
ATOM     28 2HB  ALA A   2     -26.396  25.141 -35.573  1.00999.99           H  
ATOM     29 3HB  ALA A   2     -25.529  23.587 -35.557  1.00999.99           H  
ATOM     30  N   THR A   3     -23.097  23.297 -33.835  1.00999.99           N  
ATOM     31  CA  THR A   3     -22.383  22.256 -33.094  1.00999.99           C  
ATOM     32  C   THR A   3     -21.488  22.808 -31.990  1.00999.99           C  
ATOM     33  O   THR A   3     -21.009  22.041 -31.153  1.00999.99           O  
ATOM     34  CB  THR A   3     -21.528  21.399 -34.046  1.00999.99           C  
ATOM     35  OG1 THR A   3     -20.565  22.230 -34.708  1.00999.99           O  
ATOM     36  CG2 THR A   3     -22.408  20.721 -35.083  1.00999.99           C  
ATOM     37  H   THR A   3     -22.864  23.430 -34.806  1.00999.99           H  
ATOM     38  HA  THR A   3     -23.124  21.606 -32.629  1.00999.99           H  
ATOM     39  HB  THR A   3     -21.001  20.638 -33.469  1.00999.99           H  
ATOM     40  HG1 THR A   3     -20.003  21.683 -35.265  1.00999.99           H  
ATOM     41 1HG2 THR A   3     -21.786  20.117 -35.744  1.00999.99           H  
ATOM     42 2HG2 THR A   3     -23.134  20.081 -34.582  1.00999.99           H  
ATOM     43 3HG2 THR A   3     -22.931  21.476 -35.667  1.00999.99           H  
ATOM     44  N   PHE A   4     -21.281  24.125 -31.967  1.00999.99           N  
ATOM     45  CA  PHE A   4     -20.527  24.785 -30.923  1.00999.99           C  
ATOM     46  C   PHE A   4     -21.171  24.555 -29.560  1.00999.99           C  
ATOM     47  O   PHE A   4     -20.474  24.487 -28.553  1.00999.99           O  
ATOM     48  CB  PHE A   4     -20.376  26.272 -31.216  1.00999.99           C  
ATOM     49  CG  PHE A   4     -19.519  27.017 -30.232  1.00999.99           C  
ATOM     50  CD1 PHE A   4     -18.157  26.765 -30.142  1.00999.99           C  
ATOM     51  CD2 PHE A   4     -20.067  27.992 -29.417  1.00999.99           C  
ATOM     52  CE1 PHE A   4     -17.365  27.464 -29.249  1.00999.99           C  
ATOM     53  CE2 PHE A   4     -19.276  28.697 -28.531  1.00999.99           C  
ATOM     54  CZ  PHE A   4     -17.926  28.430 -28.443  1.00999.99           C  
ATOM     55  H   PHE A   4     -21.675  24.721 -32.684  1.00999.99           H  
ATOM     56  HA  PHE A   4     -19.527  24.349 -30.901  1.00999.99           H  
ATOM     57 1HB  PHE A   4     -19.943  26.400 -32.207  1.00999.99           H  
ATOM     58 2HB  PHE A   4     -21.359  26.742 -31.230  1.00999.99           H  
ATOM     59  HD1 PHE A   4     -17.712  26.005 -30.785  1.00999.99           H  
ATOM     60  HD2 PHE A   4     -21.134  28.206 -29.486  1.00999.99           H  
ATOM     61  HE1 PHE A   4     -16.298  27.253 -29.186  1.00999.99           H  
ATOM     62  HE2 PHE A   4     -19.721  29.463 -27.896  1.00999.99           H  
ATOM     63  HZ  PHE A   4     -17.305  28.984 -27.741  1.00999.99           H  
ATOM     64  N   ILE A   5     -22.502  24.488 -29.519  1.00999.99           N  
ATOM     65  CA  ILE A   5     -23.182  24.269 -28.253  1.00999.99           C  
ATOM     66  C   ILE A   5     -22.887  22.855 -27.707  1.00999.99           C  
ATOM     67  O   ILE A   5     -22.591  22.724 -26.519  1.00999.99           O  
ATOM     68  CB  ILE A   5     -24.690  24.567 -28.370  1.00999.99           C  
ATOM     69  CG1 ILE A   5     -24.888  26.064 -28.609  1.00999.99           C  
ATOM     70  CG2 ILE A   5     -25.412  24.100 -27.113  1.00999.99           C  
ATOM     71  CD1 ILE A   5     -26.299  26.433 -29.012  1.00999.99           C  
ATOM     72  H   ILE A   5     -23.053  24.539 -30.370  1.00999.99           H  
ATOM     73  HA  ILE A   5     -22.782  24.981 -27.531  1.00999.99           H  
ATOM     74  HB  ILE A   5     -25.110  24.074 -29.241  1.00999.99           H  
ATOM     75 1HG1 ILE A   5     -24.632  26.608 -27.700  1.00999.99           H  
ATOM     76 2HG1 ILE A   5     -24.210  26.387 -29.401  1.00999.99           H  
ATOM     77 1HG2 ILE A   5     -26.474  24.321 -27.203  1.00999.99           H  
ATOM     78 2HG2 ILE A   5     -25.274  23.026 -26.990  1.00999.99           H  
ATOM     79 3HG2 ILE A   5     -25.005  24.619 -26.244  1.00999.99           H  
ATOM     80 1HD1 ILE A   5     -26.363  27.511 -29.172  1.00999.99           H  
ATOM     81 2HD1 ILE A   5     -26.560  25.915 -29.934  1.00999.99           H  
ATOM     82 3HD1 ILE A   5     -26.992  26.145 -28.224  1.00999.99           H  
ATOM     83  N   PRO A   6     -22.976  21.792 -28.538  1.00999.99           N  
ATOM     84  CA  PRO A   6     -22.581  20.430 -28.191  1.00999.99           C  
ATOM     85  C   PRO A   6     -21.113  20.362 -27.817  1.00999.99           C  
ATOM     86  O   PRO A   6     -20.748  19.633 -26.899  1.00999.99           O  
ATOM     87  CB  PRO A   6     -22.910  19.642 -29.450  1.00999.99           C  
ATOM     88  CG  PRO A   6     -24.131  20.315 -29.981  1.00999.99           C  
ATOM     89  CD  PRO A   6     -24.000  21.761 -29.601  1.00999.99           C  
ATOM     90  HA  PRO A   6     -23.201  20.088 -27.349  1.00999.99           H  
ATOM     91 1HB  PRO A   6     -22.060  19.678 -30.149  1.00999.99           H  
ATOM     92 2HB  PRO A   6     -23.080  18.584 -29.201  1.00999.99           H  
ATOM     93 1HG  PRO A   6     -24.193  20.175 -31.072  1.00999.99           H  
ATOM     94 2HG  PRO A   6     -25.028  19.856 -29.553  1.00999.99           H  
ATOM     95 1HD  PRO A   6     -23.690  22.357 -30.461  1.00999.99           H  
ATOM     96 2HD  PRO A   6     -24.968  22.087 -29.203  1.00999.99           H  
ATOM     97  N   PHE A   7     -20.288  21.152 -28.501  1.00999.99           N  
ATOM     98  CA  PHE A   7     -18.867  21.261 -28.214  1.00999.99           C  
ATOM     99  C   PHE A   7     -18.654  21.732 -26.792  1.00999.99           C  
ATOM    100  O   PHE A   7     -17.902  21.113 -26.038  1.00999.99           O  
ATOM    101  CB  PHE A   7     -18.212  22.193 -29.232  1.00999.99           C  
ATOM    102  CG  PHE A   7     -16.784  22.562 -28.988  1.00999.99           C  
ATOM    103  CD1 PHE A   7     -15.755  21.656 -29.189  1.00999.99           C  
ATOM    104  CD2 PHE A   7     -16.471  23.849 -28.588  1.00999.99           C  
ATOM    105  CE1 PHE A   7     -14.440  22.033 -28.986  1.00999.99           C  
ATOM    106  CE2 PHE A   7     -15.162  24.232 -28.392  1.00999.99           C  
ATOM    107  CZ  PHE A   7     -14.144  23.320 -28.592  1.00999.99           C  
ATOM    108  H   PHE A   7     -20.657  21.701 -29.267  1.00999.99           H  
ATOM    109  HA  PHE A   7     -18.419  20.271 -28.319  1.00999.99           H  
ATOM    110 1HB  PHE A   7     -18.270  21.731 -30.217  1.00999.99           H  
ATOM    111 2HB  PHE A   7     -18.773  23.115 -29.288  1.00999.99           H  
ATOM    112  HD1 PHE A   7     -15.991  20.642 -29.512  1.00999.99           H  
ATOM    113  HD2 PHE A   7     -17.278  24.567 -28.435  1.00999.99           H  
ATOM    114  HE1 PHE A   7     -13.637  21.313 -29.146  1.00999.99           H  
ATOM    115  HE2 PHE A   7     -14.930  25.251 -28.081  1.00999.99           H  
ATOM    116  HZ  PHE A   7     -13.107  23.619 -28.437  1.00999.99           H  
ATOM    117  N   LEU A   8     -19.333  22.818 -26.426  1.00999.99           N  
ATOM    118  CA  LEU A   8     -19.243  23.352 -25.079  1.00999.99           C  
ATOM    119  C   LEU A   8     -19.788  22.373 -24.054  1.00999.99           C  
ATOM    120  O   LEU A   8     -19.228  22.264 -22.963  1.00999.99           O  
ATOM    121  CB  LEU A   8     -20.026  24.654 -24.968  1.00999.99           C  
ATOM    122  CG  LEU A   8     -19.468  25.856 -25.727  1.00999.99           C  
ATOM    123  CD1 LEU A   8     -20.463  26.996 -25.602  1.00999.99           C  
ATOM    124  CD2 LEU A   8     -18.107  26.229 -25.163  1.00999.99           C  
ATOM    125  H   LEU A   8     -19.913  23.294 -27.104  1.00999.99           H  
ATOM    126  HA  LEU A   8     -18.196  23.546 -24.855  1.00999.99           H  
ATOM    127 1HB  LEU A   8     -21.039  24.482 -25.331  1.00999.99           H  
ATOM    128 2HB  LEU A   8     -20.087  24.931 -23.915  1.00999.99           H  
ATOM    129  HG  LEU A   8     -19.359  25.612 -26.780  1.00999.99           H  
ATOM    130 1HD1 LEU A   8     -20.095  27.868 -26.135  1.00999.99           H  
ATOM    131 2HD1 LEU A   8     -21.422  26.692 -26.023  1.00999.99           H  
ATOM    132 3HD1 LEU A   8     -20.594  27.251 -24.550  1.00999.99           H  
ATOM    133 1HD2 LEU A   8     -17.712  27.087 -25.703  1.00999.99           H  
ATOM    134 2HD2 LEU A   8     -18.207  26.479 -24.105  1.00999.99           H  
ATOM    135 3HD2 LEU A   8     -17.427  25.385 -25.271  1.00999.99           H  
ATOM    136  N   ALA A   9     -20.863  21.658 -24.398  1.00999.99           N  
ATOM    137  CA  ALA A   9     -21.445  20.668 -23.501  1.00999.99           C  
ATOM    138  C   ALA A   9     -20.432  19.572 -23.200  1.00999.99           C  
ATOM    139  O   ALA A   9     -20.285  19.162 -22.048  1.00999.99           O  
ATOM    140  CB  ALA A   9     -22.707  20.073 -24.105  1.00999.99           C  
ATOM    141  H   ALA A   9     -21.304  21.816 -25.297  1.00999.99           H  
ATOM    142  HA  ALA A   9     -21.697  21.162 -22.562  1.00999.99           H  
ATOM    143 1HB  ALA A   9     -23.137  19.351 -23.409  1.00999.99           H  
ATOM    144 2HB  ALA A   9     -23.429  20.868 -24.293  1.00999.99           H  
ATOM    145 3HB  ALA A   9     -22.466  19.574 -25.040  1.00999.99           H  
ATOM    146  N   ILE A  10     -19.717  19.133 -24.236  1.00999.99           N  
ATOM    147  CA  ILE A  10     -18.668  18.141 -24.092  1.00999.99           C  
ATOM    148  C   ILE A  10     -17.562  18.664 -23.205  1.00999.99           C  
ATOM    149  O   ILE A  10     -17.108  17.958 -22.309  1.00999.99           O  
ATOM    150  CB  ILE A  10     -18.093  17.734 -25.457  1.00999.99           C  
ATOM    151  CG1 ILE A  10     -19.139  16.956 -26.255  1.00999.99           C  
ATOM    152  CG2 ILE A  10     -16.828  16.916 -25.268  1.00999.99           C  
ATOM    153  CD1 ILE A  10     -18.778  16.780 -27.712  1.00999.99           C  
ATOM    154  H   ILE A  10     -19.914  19.492 -25.160  1.00999.99           H  
ATOM    155  HA  ILE A  10     -19.092  17.254 -23.621  1.00999.99           H  
ATOM    156  HB  ILE A  10     -17.854  18.630 -26.028  1.00999.99           H  
ATOM    157 1HG1 ILE A  10     -19.257  15.969 -25.811  1.00999.99           H  
ATOM    158 2HG1 ILE A  10     -20.096  17.470 -26.192  1.00999.99           H  
ATOM    159 1HG2 ILE A  10     -16.422  16.645 -26.243  1.00999.99           H  
ATOM    160 2HG2 ILE A  10     -16.096  17.506 -24.722  1.00999.99           H  
ATOM    161 3HG2 ILE A  10     -17.059  16.011 -24.707  1.00999.99           H  
ATOM    162 1HD1 ILE A  10     -19.563  16.215 -28.215  1.00999.99           H  
ATOM    163 2HD1 ILE A  10     -18.677  17.759 -28.182  1.00999.99           H  
ATOM    164 3HD1 ILE A  10     -17.835  16.241 -27.790  1.00999.99           H  
ATOM    165  N   LEU A  11     -17.145  19.909 -23.444  1.00999.99           N  
ATOM    166  CA  LEU A  11     -16.100  20.521 -22.643  1.00999.99           C  
ATOM    167  C   LEU A  11     -16.510  20.653 -21.192  1.00999.99           C  
ATOM    168  O   LEU A  11     -15.668  20.509 -20.308  1.00999.99           O  
ATOM    169  CB  LEU A  11     -15.752  21.906 -23.173  1.00999.99           C  
ATOM    170  CG  LEU A  11     -15.047  21.960 -24.522  1.00999.99           C  
ATOM    171  CD1 LEU A  11     -14.912  23.415 -24.923  1.00999.99           C  
ATOM    172  CD2 LEU A  11     -13.693  21.281 -24.416  1.00999.99           C  
ATOM    173  H   LEU A  11     -17.548  20.434 -24.209  1.00999.99           H  
ATOM    174  HA  LEU A  11     -15.214  19.891 -22.694  1.00999.99           H  
ATOM    175 1HB  LEU A  11     -16.671  22.483 -23.261  1.00999.99           H  
ATOM    176 2HB  LEU A  11     -15.109  22.402 -22.446  1.00999.99           H  
ATOM    177  HG  LEU A  11     -15.642  21.451 -25.277  1.00999.99           H  
ATOM    178 1HD1 LEU A  11     -14.408  23.479 -25.880  1.00999.99           H  
ATOM    179 2HD1 LEU A  11     -15.900  23.866 -24.997  1.00999.99           H  
ATOM    180 3HD1 LEU A  11     -14.325  23.943 -24.173  1.00999.99           H  
ATOM    181 1HD2 LEU A  11     -13.186  21.326 -25.381  1.00999.99           H  
ATOM    182 2HD2 LEU A  11     -13.088  21.789 -23.664  1.00999.99           H  
ATOM    183 3HD2 LEU A  11     -13.830  20.239 -24.127  1.00999.99           H  
ATOM    184  N   ALA A  12     -17.793  20.929 -20.944  1.00999.99           N  
ATOM    185  CA  ALA A  12     -18.296  21.026 -19.584  1.00999.99           C  
ATOM    186  C   ALA A  12     -18.153  19.685 -18.892  1.00999.99           C  
ATOM    187  O   ALA A  12     -17.660  19.621 -17.768  1.00999.99           O  
ATOM    188  CB  ALA A  12     -19.748  21.475 -19.579  1.00999.99           C  
ATOM    189  H   ALA A  12     -18.431  21.083 -21.710  1.00999.99           H  
ATOM    190  HA  ALA A  12     -17.692  21.755 -19.045  1.00999.99           H  
ATOM    191 1HB  ALA A  12     -20.099  21.555 -18.550  1.00999.99           H  
ATOM    192 2HB  ALA A  12     -19.828  22.446 -20.067  1.00999.99           H  
ATOM    193 3HB  ALA A  12     -20.358  20.750 -20.113  1.00999.99           H  
ATOM    194  N   VAL A  13     -18.537  18.613 -19.588  1.00999.99           N  
ATOM    195  CA  VAL A  13     -18.414  17.261 -19.059  1.00999.99           C  
ATOM    196  C   VAL A  13     -16.964  16.899 -18.798  1.00999.99           C  
ATOM    197  O   VAL A  13     -16.651  16.298 -17.771  1.00999.99           O  
ATOM    198  CB  VAL A  13     -19.030  16.239 -20.030  1.00999.99           C  
ATOM    199  CG1 VAL A  13     -18.694  14.826 -19.577  1.00999.99           C  
ATOM    200  CG2 VAL A  13     -20.537  16.431 -20.072  1.00999.99           C  
ATOM    201  H   VAL A  13     -18.952  18.741 -20.505  1.00999.99           H  
ATOM    202  HA  VAL A  13     -18.958  17.210 -18.117  1.00999.99           H  
ATOM    203  HB  VAL A  13     -18.611  16.382 -21.025  1.00999.99           H  
ATOM    204 1HG1 VAL A  13     -19.129  14.108 -20.273  1.00999.99           H  
ATOM    205 2HG1 VAL A  13     -17.612  14.699 -19.556  1.00999.99           H  
ATOM    206 3HG1 VAL A  13     -19.101  14.657 -18.581  1.00999.99           H  
ATOM    207 1HG2 VAL A  13     -20.977  15.711 -20.762  1.00999.99           H  
ATOM    208 2HG2 VAL A  13     -20.949  16.276 -19.074  1.00999.99           H  
ATOM    209 3HG2 VAL A  13     -20.769  17.440 -20.405  1.00999.99           H  
ATOM    210  N   LEU A  14     -16.091  17.253 -19.734  1.00999.99           N  
ATOM    211  CA  LEU A  14     -14.669  16.984 -19.608  1.00999.99           C  
ATOM    212  C   LEU A  14     -14.037  17.783 -18.476  1.00999.99           C  
ATOM    213  O   LEU A  14     -13.168  17.267 -17.779  1.00999.99           O  
ATOM    214  CB  LEU A  14     -13.949  17.321 -20.918  1.00999.99           C  
ATOM    215  CG  LEU A  14     -14.255  16.408 -22.108  1.00999.99           C  
ATOM    216  CD1 LEU A  14     -13.595  16.983 -23.353  1.00999.99           C  
ATOM    217  CD2 LEU A  14     -13.749  15.006 -21.808  1.00999.99           C  
ATOM    218  H   LEU A  14     -16.422  17.721 -20.566  1.00999.99           H  
ATOM    219  HA  LEU A  14     -14.539  15.922 -19.398  1.00999.99           H  
ATOM    220 1HB  LEU A  14     -14.216  18.336 -21.207  1.00999.99           H  
ATOM    221 2HB  LEU A  14     -12.874  17.286 -20.743  1.00999.99           H  
ATOM    222  HG  LEU A  14     -15.329  16.370 -22.279  1.00999.99           H  
ATOM    223 1HD1 LEU A  14     -13.812  16.345 -24.210  1.00999.99           H  
ATOM    224 2HD1 LEU A  14     -13.982  17.985 -23.540  1.00999.99           H  
ATOM    225 3HD1 LEU A  14     -12.517  17.033 -23.202  1.00999.99           H  
ATOM    226 1HD2 LEU A  14     -13.968  14.352 -22.653  1.00999.99           H  
ATOM    227 2HD2 LEU A  14     -12.672  15.035 -21.641  1.00999.99           H  
ATOM    228 3HD2 LEU A  14     -14.245  14.623 -20.916  1.00999.99           H  
ATOM    229  N   SER A  15     -14.477  19.032 -18.292  1.00999.99           N  
ATOM    230  CA  SER A  15     -13.966  19.894 -17.232  1.00999.99           C  
ATOM    231  C   SER A  15     -14.349  19.311 -15.890  1.00999.99           C  
ATOM    232  O   SER A  15     -13.530  19.248 -14.968  1.00999.99           O  
ATOM    233  CB  SER A  15     -14.531  21.294 -17.375  1.00999.99           C  
ATOM    234  OG  SER A  15     -14.089  21.896 -18.560  1.00999.99           O  
ATOM    235  H   SER A  15     -15.175  19.409 -18.914  1.00999.99           H  
ATOM    236  HA  SER A  15     -12.877  19.934 -17.299  1.00999.99           H  
ATOM    237 1HB  SER A  15     -15.620  21.254 -17.369  1.00999.99           H  
ATOM    238 2HB  SER A  15     -14.221  21.899 -16.523  1.00999.99           H  
ATOM    239  HG  SER A  15     -14.501  21.397 -19.275  1.00999.99           H  
ATOM    240  N   ILE A  16     -15.593  18.842 -15.815  1.00999.99           N  
ATOM    241  CA  ILE A  16     -16.107  18.162 -14.650  1.00999.99           C  
ATOM    242  C   ILE A  16     -15.321  16.901 -14.388  1.00999.99           C  
ATOM    243  O   ILE A  16     -14.944  16.652 -13.252  1.00999.99           O  
ATOM    244  CB  ILE A  16     -17.596  17.823 -14.821  1.00999.99           C  
ATOM    245  CG1 ILE A  16     -18.443  19.096 -14.790  1.00999.99           C  
ATOM    246  CG2 ILE A  16     -18.039  16.840 -13.768  1.00999.99           C  
ATOM    247  CD1 ILE A  16     -19.869  18.879 -15.243  1.00999.99           C  
ATOM    248  H   ILE A  16     -16.216  18.965 -16.602  1.00999.99           H  
ATOM    249  HA  ILE A  16     -15.999  18.819 -13.788  1.00999.99           H  
ATOM    250  HB  ILE A  16     -17.744  17.372 -15.800  1.00999.99           H  
ATOM    251 1HG1 ILE A  16     -18.465  19.479 -13.771  1.00999.99           H  
ATOM    252 2HG1 ILE A  16     -17.985  19.851 -15.425  1.00999.99           H  
ATOM    253 1HG2 ILE A  16     -19.088  16.598 -13.926  1.00999.99           H  
ATOM    254 2HG2 ILE A  16     -17.441  15.932 -13.839  1.00999.99           H  
ATOM    255 3HG2 ILE A  16     -17.913  17.283 -12.786  1.00999.99           H  
ATOM    256 1HD1 ILE A  16     -20.417  19.820 -15.190  1.00999.99           H  
ATOM    257 2HD1 ILE A  16     -19.872  18.515 -16.271  1.00999.99           H  
ATOM    258 3HD1 ILE A  16     -20.348  18.144 -14.597  1.00999.99           H  
ATOM    259  N   THR A  17     -15.071  16.121 -15.439  1.00999.99           N  
ATOM    260  CA  THR A  17     -14.326  14.872 -15.351  1.00999.99           C  
ATOM    261  C   THR A  17     -12.886  15.088 -14.895  1.00999.99           C  
ATOM    262  O   THR A  17     -12.372  14.319 -14.083  1.00999.99           O  
ATOM    263  CB  THR A  17     -14.324  14.147 -16.711  1.00999.99           C  
ATOM    264  OG1 THR A  17     -15.672  13.849 -17.097  1.00999.99           O  
ATOM    265  CG2 THR A  17     -13.536  12.853 -16.613  1.00999.99           C  
ATOM    266  H   THR A  17     -15.433  16.387 -16.342  1.00999.99           H  
ATOM    267  HA  THR A  17     -14.818  14.229 -14.620  1.00999.99           H  
ATOM    268  HB  THR A  17     -13.871  14.787 -17.467  1.00999.99           H  
ATOM    269  HG1 THR A  17     -16.150  14.674 -17.239  1.00999.99           H  
ATOM    270 1HG2 THR A  17     -13.543  12.348 -17.578  1.00999.99           H  
ATOM    271 2HG2 THR A  17     -12.508  13.073 -16.326  1.00999.99           H  
ATOM    272 3HG2 THR A  17     -13.991  12.207 -15.863  1.00999.99           H  
ATOM    273  N   ALA A  18     -12.235  16.128 -15.422  1.00999.99           N  
ATOM    274  CA  ALA A  18     -10.858  16.455 -15.056  1.00999.99           C  
ATOM    275  C   ALA A  18     -10.758  16.780 -13.571  1.00999.99           C  
ATOM    276  O   ALA A  18      -9.877  16.272 -12.876  1.00999.99           O  
ATOM    277  CB  ALA A  18     -10.356  17.625 -15.888  1.00999.99           C  
ATOM    278  H   ALA A  18     -12.700  16.707 -16.103  1.00999.99           H  
ATOM    279  HA  ALA A  18     -10.237  15.582 -15.255  1.00999.99           H  
ATOM    280 1HB  ALA A  18      -9.322  17.843 -15.623  1.00999.99           H  
ATOM    281 2HB  ALA A  18     -10.413  17.369 -16.946  1.00999.99           H  
ATOM    282 3HB  ALA A  18     -10.972  18.502 -15.695  1.00999.99           H  
ATOM    283  N   ALA A  19     -11.680  17.611 -13.081  1.00999.99           N  
ATOM    284  CA  ALA A  19     -11.760  17.922 -11.657  1.00999.99           C  
ATOM    285  C   ALA A  19     -12.239  16.695 -10.895  1.00999.99           C  
ATOM    286  O   ALA A  19     -11.880  16.457  -9.739  1.00999.99           O  
ATOM    287  CB  ALA A  19     -12.709  19.086 -11.423  1.00999.99           C  
ATOM    288  H   ALA A  19     -12.356  18.036 -13.708  1.00999.99           H  
ATOM    289  HA  ALA A  19     -10.765  18.183 -11.299  1.00999.99           H  
ATOM    290 1HB  ALA A  19     -12.756  19.309 -10.361  1.00999.99           H  
ATOM    291 2HB  ALA A  19     -12.352  19.963 -11.965  1.00999.99           H  
ATOM    292 3HB  ALA A  19     -13.703  18.821 -11.781  1.00999.99           H  
ATOM    293  N   ALA A  20     -13.092  15.946 -11.571  1.00999.99           N  
ATOM    294  CA  ALA A  20     -13.731  14.733 -11.131  1.00999.99           C  
ATOM    295  C   ALA A  20     -14.806  15.125 -10.141  1.00999.99           C  
ATOM    296  O   ALA A  20     -15.963  15.254 -10.518  1.00999.99           O  
ATOM    297  CB  ALA A  20     -12.718  13.752 -10.563  1.00999.99           C  
ATOM    298  H   ALA A  20     -13.341  16.244 -12.498  1.00999.99           H  
ATOM    299  HA  ALA A  20     -14.214  14.267 -11.989  1.00999.99           H  
ATOM    300 1HB  ALA A  20     -13.239  12.842 -10.274  1.00999.99           H  
ATOM    301 2HB  ALA A  20     -11.985  13.514 -11.334  1.00999.99           H  
ATOM    302 3HB  ALA A  20     -12.206  14.164  -9.701  1.00999.99           H  
ATOM    303  N   ALA A  21     -14.444  15.312  -8.884  1.00999.99           N  
ATOM    304  CA  ALA A  21     -15.393  15.811  -7.899  1.00999.99           C  
ATOM    305  C   ALA A  21     -14.734  16.869  -7.037  1.00999.99           C  
ATOM    306  O   ALA A  21     -15.156  18.019  -6.988  1.00999.99           O  
ATOM    307  CB  ALA A  21     -15.964  14.705  -7.048  1.00999.99           C  
ATOM    308  H   ALA A  21     -13.469  15.193  -8.639  1.00999.99           H  
ATOM    309  HA  ALA A  21     -16.218  16.271  -8.434  1.00999.99           H  
ATOM    310 1HB  ALA A  21     -16.696  15.115  -6.370  1.00999.99           H  
ATOM    311 2HB  ALA A  21     -16.446  13.972  -7.693  1.00999.99           H  
ATOM    312 3HB  ALA A  21     -15.183  14.226  -6.471  1.00999.99           H  
ATOM    313  N   ALA A  22     -13.717  16.423  -6.301  1.00999.99           N  
ATOM    314  CA  ALA A  22     -12.942  17.197  -5.325  1.00999.99           C  
ATOM    315  C   ALA A  22     -12.334  18.505  -5.856  1.00999.99           C  
ATOM    316  O   ALA A  22     -11.120  18.601  -6.036  1.00999.99           O  
ATOM    317  CB  ALA A  22     -11.845  16.314  -4.786  1.00999.99           C  
ATOM    318  H   ALA A  22     -13.453  15.457  -6.424  1.00999.99           H  
ATOM    319  HA  ALA A  22     -13.610  17.457  -4.508  1.00999.99           H  
ATOM    320 1HB  ALA A  22     -11.298  16.844  -4.023  1.00999.99           H  
ATOM    321 2HB  ALA A  22     -12.279  15.414  -4.356  1.00999.99           H  
ATOM    322 3HB  ALA A  22     -11.169  16.046  -5.593  1.00999.99           H  
ATOM    323  N   SER A  23     -13.179  19.506  -6.084  1.00400.00           N  
ATOM    324  CA  SER A  23     -12.756  20.824  -6.548  1.00400.00           C  
ATOM    325  C   SER A  23     -13.862  21.854  -6.321  1.00400.00           C  
ATOM    326  O   SER A  23     -14.764  21.631  -5.511  1.00400.00           O  
ATOM    327  CB  SER A  23     -12.382  20.766  -8.018  1.00600.00           C  
ATOM    328  OG  SER A  23     -11.790  21.968  -8.428  1.00600.00           O  
ATOM    329  H   SER A  23     -14.163  19.333  -5.943  1.00720.00           H  
ATOM    330  HA  SER A  23     -11.880  21.130  -5.975  1.00480.00           H  
ATOM    331 1HB  SER A  23     -11.689  19.941  -8.184  1.00720.00           H  
ATOM    332 2HB  SER A  23     -13.273  20.571  -8.613  1.00720.00           H  
ATOM    333  HG  SER A  23     -11.522  21.833  -9.340  1.00720.00           H  
ATOM    334  N   SER A  24     -13.822  22.954  -7.103  1.00400.00           N  
ATOM    335  CA  SER A  24     -14.828  24.035  -7.063  1.00400.00           C  
ATOM    336  C   SER A  24     -16.220  23.490  -7.382  1.00400.00           C  
ATOM    337  O   SER A  24     -17.234  24.049  -6.960  1.00400.00           O  
ATOM    338  CB  SER A  24     -14.467  25.123  -8.054  1.00600.00           C  
ATOM    339  OG  SER A  24     -14.571  24.656  -9.373  1.00600.00           O  
ATOM    340  H   SER A  24     -13.042  23.046  -7.736  1.00480.00           H  
ATOM    341  HA  SER A  24     -14.844  24.460  -6.058  1.00480.00           H  
ATOM    342 1HB  SER A  24     -15.130  25.977  -7.916  1.00720.00           H  
ATOM    343 2HB  SER A  24     -13.450  25.465  -7.865  1.00720.00           H  
ATOM    344  HG  SER A  24     -14.325  25.394  -9.935  1.00720.00           H  
ATOM    345  N   LEU A  25     -16.220  22.352  -8.075  1.00400.00           N  
ATOM    346  CA  LEU A  25     -17.343  21.494  -8.409  1.00400.00           C  
ATOM    347  C   LEU A  25     -18.319  21.316  -7.246  1.00400.00           C  
ATOM    348  O   LEU A  25     -19.517  21.171  -7.475  1.00400.00           O  
ATOM    349  CB  LEU A  25     -16.782  20.161  -8.855  1.00600.00           C  
ATOM    350  CG  LEU A  25     -17.753  19.116  -9.370  1.00600.00           C  
ATOM    351  CD1 LEU A  25     -16.976  18.232 -10.333  1.00600.00           C  
ATOM    352  CD2 LEU A  25     -18.333  18.335  -8.189  1.00600.00           C  
ATOM    353  H   LEU A  25     -15.325  22.030  -8.408  1.00480.00           H  
ATOM    354  HA  LEU A  25     -17.881  21.947  -9.240  1.00480.00           H  
ATOM    355 1HB  LEU A  25     -16.055  20.345  -9.644  1.00720.00           H  
ATOM    356 2HB  LEU A  25     -16.258  19.731  -8.010  1.00720.00           H  
ATOM    357  HG  LEU A  25     -18.562  19.589  -9.920  1.00720.00           H  
ATOM    358 1HD1 LEU A  25     -17.619  17.457 -10.736  1.00720.00           H  
ATOM    359 2HD1 LEU A  25     -16.589  18.842 -11.149  1.00720.00           H  
ATOM    360 3HD1 LEU A  25     -16.144  17.772  -9.808  1.00720.00           H  
ATOM    361 1HD2 LEU A  25     -19.020  17.571  -8.546  1.00720.00           H  
ATOM    362 2HD2 LEU A  25     -17.526  17.859  -7.635  1.00720.00           H  
ATOM    363 3HD2 LEU A  25     -18.867  19.019  -7.529  1.00720.00           H  
ATOM    364  N   TRP A  26     -17.802  21.283  -6.008  1.00341.48           N  
ATOM    365  CA  TRP A  26     -18.599  21.173  -4.780  1.00175.93           C  
ATOM    366  C   TRP A  26     -19.826  22.087  -4.786  1.00104.05           C  
ATOM    367  O   TRP A  26     -20.866  21.735  -4.231  1.00104.02           O  
ATOM    368  CB  TRP A  26     -17.731  21.517  -3.567  1.00263.89           C  
ATOM    369  CG  TRP A  26     -18.429  21.459  -2.233  1.00263.89           C  
ATOM    370  CD1 TRP A  26     -18.553  22.496  -1.357  1.00263.89           C  
ATOM    371  CD2 TRP A  26     -19.120  20.337  -1.617  1.00263.89           C  
ATOM    372  NE1 TRP A  26     -19.246  22.097  -0.240  1.00263.89           N  
ATOM    373  CE2 TRP A  26     -19.599  20.780  -0.384  1.00263.89           C  
ATOM    374  CE3 TRP A  26     -19.369  19.017  -2.008  1.00263.89           C  
ATOM    375  CZ2 TRP A  26     -20.305  19.948   0.472  1.00263.89           C  
ATOM    376  CZ3 TRP A  26     -20.071  18.179  -1.153  1.00263.89           C  
ATOM    377  CH2 TRP A  26     -20.527  18.633   0.057  1.00263.89           C  
ATOM    378  H   TRP A  26     -16.799  21.380  -5.897  1.00409.78           H  
ATOM    379  HA  TRP A  26     -18.941  20.141  -4.686  1.00211.12           H  
ATOM    380 1HB  TRP A  26     -16.861  20.874  -3.532  1.00316.67           H  
ATOM    381 2HB  TRP A  26     -17.356  22.533  -3.692  1.00316.67           H  
ATOM    382  HD1 TRP A  26     -18.150  23.496  -1.516  1.00316.67           H  
ATOM    383  HE1 TRP A  26     -19.462  22.680   0.555  1.00316.67           H  
ATOM    384  HE3 TRP A  26     -19.017  18.656  -2.968  1.00316.67           H  
ATOM    385  HZ2 TRP A  26     -20.680  20.292   1.434  1.00316.67           H  
ATOM    386  HZ3 TRP A  26     -20.255  17.153  -1.470  1.00316.67           H  
ATOM    387  HH2 TRP A  26     -21.078  17.952   0.706  1.00316.67           H  
ATOM    388  N   ARG A  27     -19.694  23.270  -5.398  1.00100.33           N  
ATOM    389  CA  ARG A  27     -20.771  24.248  -5.502  1.00 66.91           C  
ATOM    390  C   ARG A  27     -21.936  23.838  -6.438  1.00 39.08           C  
ATOM    391  O   ARG A  27     -22.898  24.594  -6.583  1.00 32.41           O  
ATOM    392  CB  ARG A  27     -20.196  25.561  -6.001  1.00100.36           C  
ATOM    393  CG  ARG A  27     -19.247  26.245  -5.038  1.00100.36           C  
ATOM    394  CD  ARG A  27     -18.668  27.478  -5.625  1.00100.36           C  
ATOM    395  NE  ARG A  27     -17.731  28.120  -4.719  1.00100.36           N  
ATOM    396  CZ  ARG A  27     -17.018  29.225  -5.008  1.00100.36           C  
ATOM    397  NH1 ARG A  27     -17.148  29.808  -6.180  1.00100.36           N  
ATOM    398  NH2 ARG A  27     -16.186  29.723  -4.111  1.00100.36           N  
ATOM    399  H   ARG A  27     -18.810  23.501  -5.832  1.00120.40           H  
ATOM    400  HA  ARG A  27     -21.179  24.402  -4.503  1.00 80.29           H  
ATOM    401 1HB  ARG A  27     -19.657  25.395  -6.932  1.00120.44           H  
ATOM    402 2HB  ARG A  27     -21.008  26.258  -6.213  1.00120.44           H  
ATOM    403 1HG  ARG A  27     -19.785  26.517  -4.129  1.00120.44           H  
ATOM    404 2HG  ARG A  27     -18.427  25.569  -4.791  1.00120.44           H  
ATOM    405 1HD  ARG A  27     -18.136  27.220  -6.540  1.00120.44           H  
ATOM    406 2HD  ARG A  27     -19.465  28.184  -5.853  1.00120.44           H  
ATOM    407  HE  ARG A  27     -17.598  27.700  -3.808  1.00120.44           H  
ATOM    408 1HH1 ARG A  27     -17.782  29.426  -6.867  1.00120.44           H  
ATOM    409 2HH1 ARG A  27     -16.612  30.637  -6.392  1.00120.44           H  
ATOM    410 1HH2 ARG A  27     -16.088  29.275  -3.210  1.00120.44           H  
ATOM    411 2HH2 ARG A  27     -15.652  30.552  -4.325  1.00120.44           H  
ATOM    412  N   ARG A  28     -21.858  22.659  -7.059  1.00 50.09           N  
ATOM    413  CA  ARG A  28     -22.923  22.148  -7.917  1.00 35.92           C  
ATOM    414  C   ARG A  28     -24.014  21.438  -7.120  1.00 25.41           C  
ATOM    415  O   ARG A  28     -23.850  21.167  -5.929  1.00 25.44           O  
ATOM    416  CB  ARG A  28     -22.371  21.192  -8.961  1.00 53.88           C  
ATOM    417  CG  ARG A  28     -21.484  21.838 -10.012  1.00 53.88           C  
ATOM    418  CD  ARG A  28     -21.033  20.865 -11.039  1.00 53.88           C  
ATOM    419  NE  ARG A  28     -20.143  21.491 -12.002  1.00 53.88           N  
ATOM    420  CZ  ARG A  28     -20.544  22.123 -13.125  1.00 53.88           C  
ATOM    421  NH1 ARG A  28     -21.822  22.197 -13.436  1.00 53.88           N  
ATOM    422  NH2 ARG A  28     -19.642  22.675 -13.920  1.00 53.88           N  
ATOM    423  H   ARG A  28     -21.056  22.063  -6.934  1.00 60.11           H  
ATOM    424  HA  ARG A  28     -23.375  22.993  -8.435  1.00 43.10           H  
ATOM    425 1HB  ARG A  28     -21.784  20.421  -8.464  1.00 64.66           H  
ATOM    426 2HB  ARG A  28     -23.190  20.695  -9.473  1.00 64.66           H  
ATOM    427 1HG  ARG A  28     -22.041  22.628 -10.519  1.00 64.66           H  
ATOM    428 2HG  ARG A  28     -20.603  22.267  -9.534  1.00 64.66           H  
ATOM    429 1HD  ARG A  28     -20.505  20.041 -10.564  1.00 64.66           H  
ATOM    430 2HD  ARG A  28     -21.897  20.479 -11.578  1.00 64.66           H  
ATOM    431  HE  ARG A  28     -19.151  21.463 -11.810  1.00 64.66           H  
ATOM    432 1HH1 ARG A  28     -22.533  21.775 -12.844  1.00 64.66           H  
ATOM    433 2HH1 ARG A  28     -22.108  22.674 -14.278  1.00 64.66           H  
ATOM    434 1HH2 ARG A  28     -18.661  22.622 -13.684  1.00 64.66           H  
ATOM    435 2HH2 ARG A  28     -19.935  23.149 -14.760  1.00 64.66           H  
ATOM    436  N   SER A  29     -25.143  21.170  -7.778  1.00 20.99           N  
ATOM    437  CA  SER A  29     -26.285  20.524  -7.139  1.00 15.71           C  
ATOM    438  C   SER A  29     -26.047  19.056  -6.845  1.00 11.92           C  
ATOM    439  O   SER A  29     -25.165  18.432  -7.432  1.00 11.09           O  
ATOM    440  CB  SER A  29     -27.503  20.636  -8.022  1.00 23.57           C  
ATOM    441  OG  SER A  29     -27.332  19.877  -9.187  1.00 23.57           O  
ATOM    442  H   SER A  29     -25.212  21.411  -8.763  1.00 25.19           H  
ATOM    443  HA  SER A  29     -26.480  21.033  -6.195  1.00 18.85           H  
ATOM    444 1HB  SER A  29     -28.382  20.288  -7.480  1.00 28.28           H  
ATOM    445 2HB  SER A  29     -27.670  21.681  -8.287  1.00 28.28           H  
ATOM    446  HG  SER A  29     -26.680  20.360  -9.711  1.00 28.28           H  
ATOM    447  N   ASP A  30     -26.880  18.505  -5.965  1.00 12.69           N  
ATOM    448  CA  ASP A  30     -26.803  17.103  -5.569  1.00 11.28           C  
ATOM    449  C   ASP A  30     -27.013  16.160  -6.740  1.00  9.15           C  
ATOM    450  O   ASP A  30     -26.361  15.120  -6.819  1.00  7.32           O  
ATOM    451  CB  ASP A  30     -27.837  16.799  -4.482  1.00 16.92           C  
ATOM    452  CG  ASP A  30     -27.473  17.390  -3.125  1.00 16.92           C  
ATOM    453  OD1 ASP A  30     -26.331  17.735  -2.931  1.00 16.92           O  
ATOM    454  OD2 ASP A  30     -28.344  17.491  -2.294  1.00 16.92           O  
ATOM    455  H   ASP A  30     -27.586  19.088  -5.539  1.00 15.23           H  
ATOM    456  HA  ASP A  30     -25.809  16.920  -5.161  1.00 13.54           H  
ATOM    457 1HB  ASP A  30     -28.807  17.193  -4.782  1.00 20.30           H  
ATOM    458 2HB  ASP A  30     -27.943  15.719  -4.372  1.00 20.30           H  
ATOM    459  N   GLU A  31     -27.917  16.527  -7.653  1.00 10.60           N  
ATOM    460  CA  GLU A  31     -28.187  15.695  -8.816  1.00 10.47           C  
ATOM    461  C   GLU A  31     -26.956  15.621  -9.695  1.00  8.91           C  
ATOM    462  O   GLU A  31     -26.617  14.551 -10.209  1.00  7.76           O  
ATOM    463  CB  GLU A  31     -29.373  16.242  -9.617  1.00 15.71           C  
ATOM    464  CG  GLU A  31     -30.720  16.107  -8.920  1.00 15.71           C  
ATOM    465  CD  GLU A  31     -31.857  16.674  -9.726  1.00 15.71           C  
ATOM    466  OE1 GLU A  31     -31.603  17.270 -10.745  1.00 15.71           O  
ATOM    467  OE2 GLU A  31     -32.983  16.513  -9.321  1.00 15.71           O  
ATOM    468  H   GLU A  31     -28.423  17.394  -7.537  1.00 12.72           H  
ATOM    469  HA  GLU A  31     -28.426  14.688  -8.478  1.00 12.56           H  
ATOM    470 1HB  GLU A  31     -29.216  17.301  -9.826  1.00 18.85           H  
ATOM    471 2HB  GLU A  31     -29.439  15.726 -10.575  1.00 18.85           H  
ATOM    472 1HG  GLU A  31     -30.916  15.053  -8.724  1.00 18.85           H  
ATOM    473 2HG  GLU A  31     -30.668  16.624  -7.963  1.00 18.85           H  
ATOM    474  N   GLU A  32     -26.273  16.756  -9.842  1.00 10.30           N  
ATOM    475  CA  GLU A  32     -25.047  16.791 -10.614  1.00 10.87           C  
ATOM    476  C   GLU A  32     -23.987  15.932  -9.970  1.00  7.84           C  
ATOM    477  O   GLU A  32     -23.369  15.115 -10.648  1.00  7.40           O  
ATOM    478  CB  GLU A  32     -24.535  18.225 -10.751  1.00 16.30           C  
ATOM    479  CG  GLU A  32     -25.356  19.106 -11.679  1.00 16.30           C  
ATOM    480  CD  GLU A  32     -24.950  20.549 -11.613  1.00 16.30           C  
ATOM    481  OE1 GLU A  32     -25.361  21.206 -10.681  1.00 16.30           O  
ATOM    482  OE2 GLU A  32     -24.215  20.990 -12.468  1.00 16.30           O  
ATOM    483  H   GLU A  32     -26.609  17.612  -9.414  1.00 12.36           H  
ATOM    484  HA  GLU A  32     -25.250  16.395 -11.607  1.00 13.04           H  
ATOM    485 1HB  GLU A  32     -24.513  18.701  -9.773  1.00 19.57           H  
ATOM    486 2HB  GLU A  32     -23.513  18.209 -11.129  1.00 19.57           H  
ATOM    487 1HG  GLU A  32     -25.230  18.752 -12.702  1.00 19.57           H  
ATOM    488 2HG  GLU A  32     -26.410  19.013 -11.421  1.00 19.57           H  
ATOM    489  N   VAL A  33     -23.821  16.080  -8.655  1.00  6.82           N  
ATOM    490  CA  VAL A  33     -22.808  15.346  -7.911  1.00  5.03           C  
ATOM    491  C   VAL A  33     -23.040  13.843  -7.981  1.00  3.73           C  
ATOM    492  O   VAL A  33     -22.078  13.082  -8.048  1.00  3.13           O  
ATOM    493  CB  VAL A  33     -22.753  15.820  -6.452  1.00  7.54           C  
ATOM    494  CG1 VAL A  33     -21.838  14.914  -5.647  1.00  7.54           C  
ATOM    495  CG2 VAL A  33     -22.224  17.248  -6.410  1.00  7.54           C  
ATOM    496  H   VAL A  33     -24.385  16.761  -8.161  1.00  8.18           H  
ATOM    497  HA  VAL A  33     -21.842  15.561  -8.359  1.00  6.04           H  
ATOM    498  HB  VAL A  33     -23.752  15.773  -6.015  1.00  9.05           H  
ATOM    499 1HG1 VAL A  33     -21.806  15.253  -4.613  1.00  9.05           H  
ATOM    500 2HG1 VAL A  33     -22.217  13.900  -5.687  1.00  9.05           H  
ATOM    501 3HG1 VAL A  33     -20.834  14.942  -6.070  1.00  9.05           H  
ATOM    502 1HG2 VAL A  33     -22.186  17.590  -5.376  1.00  9.05           H  
ATOM    503 2HG2 VAL A  33     -21.223  17.277  -6.839  1.00  9.05           H  
ATOM    504 3HG2 VAL A  33     -22.880  17.900  -6.983  1.00  9.05           H  
ATOM    505  N   MET A  34     -24.300  13.413  -7.963  1.00  3.60           N  
ATOM    506  CA  MET A  34     -24.619  11.997  -8.104  1.00  3.26           C  
ATOM    507  C   MET A  34     -24.160  11.454  -9.456  1.00  3.96           C  
ATOM    508  O   MET A  34     -23.529  10.394  -9.517  1.00  4.07           O  
ATOM    509  CB  MET A  34     -26.112  11.769  -7.926  1.00  4.89           C  
ATOM    510  CG  MET A  34     -26.519  10.305  -8.000  1.00  4.89           C  
ATOM    511  SD  MET A  34     -25.841   9.310  -6.656  1.00  4.89           S  
ATOM    512  CE  MET A  34     -26.952   9.720  -5.315  1.00  4.89           C  
ATOM    513  H   MET A  34     -25.054  14.078  -7.854  1.00  4.32           H  
ATOM    514  HA  MET A  34     -24.090  11.442  -7.336  1.00  3.91           H  
ATOM    515 1HB  MET A  34     -26.429  12.161  -6.961  1.00  5.87           H  
ATOM    516 2HB  MET A  34     -26.660  12.313  -8.698  1.00  5.87           H  
ATOM    517 1HG  MET A  34     -27.606  10.233  -7.968  1.00  5.87           H  
ATOM    518 2HG  MET A  34     -26.179   9.883  -8.946  1.00  5.87           H  
ATOM    519 1HE  MET A  34     -26.653   9.178  -4.417  1.00  5.87           H  
ATOM    520 2HE  MET A  34     -26.912  10.793  -5.123  1.00  5.87           H  
ATOM    521 3HE  MET A  34     -27.969   9.440  -5.587  1.00  5.87           H  
ATOM    522  N   GLY A  35     -24.469  12.185 -10.533  1.00  5.16           N  
ATOM    523  CA  GLY A  35     -24.032  11.792 -11.875  1.00  6.39           C  
ATOM    524  C   GLY A  35     -22.505  11.737 -11.936  1.00  5.67           C  
ATOM    525  O   GLY A  35     -21.926  10.802 -12.496  1.00  5.69           O  
ATOM    526  H   GLY A  35     -25.020  13.033 -10.422  1.00  6.19           H  
ATOM    527 1HA  GLY A  35     -24.455  10.820 -12.131  1.00  7.67           H  
ATOM    528 2HA  GLY A  35     -24.407  12.510 -12.605  1.00  7.67           H  
ATOM    529  N   ILE A  36     -21.879  12.742 -11.336  1.00  5.43           N  
ATOM    530  CA  ILE A  36     -20.437  12.881 -11.235  1.00  4.92           C  
ATOM    531  C   ILE A  36     -19.787  11.710 -10.512  1.00  3.20           C  
ATOM    532  O   ILE A  36     -18.771  11.185 -10.967  1.00  3.07           O  
ATOM    533  CB  ILE A  36     -20.120  14.212 -10.553  1.00  7.38           C  
ATOM    534  CG1 ILE A  36     -20.490  15.345 -11.517  1.00  7.38           C  
ATOM    535  CG2 ILE A  36     -18.685  14.262 -10.119  1.00  7.38           C  
ATOM    536  CD1 ILE A  36     -20.531  16.726 -10.903  1.00  7.38           C  
ATOM    537  H   ILE A  36     -22.438  13.473 -10.918  1.00  6.52           H  
ATOM    538  HA  ILE A  36     -20.032  12.921 -12.246  1.00  5.90           H  
ATOM    539  HB  ILE A  36     -20.752  14.323  -9.679  1.00  8.86           H  
ATOM    540 1HG1 ILE A  36     -19.757  15.347 -12.316  1.00  8.86           H  
ATOM    541 2HG1 ILE A  36     -21.460  15.133 -11.960  1.00  8.86           H  
ATOM    542 1HG2 ILE A  36     -18.484  15.214  -9.628  1.00  8.86           H  
ATOM    543 2HG2 ILE A  36     -18.484  13.448  -9.425  1.00  8.86           H  
ATOM    544 3HG2 ILE A  36     -18.049  14.159 -10.997  1.00  8.86           H  
ATOM    545 1HD1 ILE A  36     -20.784  17.459 -11.670  1.00  8.86           H  
ATOM    546 2HD1 ILE A  36     -21.278  16.759 -10.113  1.00  8.86           H  
ATOM    547 3HD1 ILE A  36     -19.560  16.960 -10.488  1.00  8.86           H  
ATOM    548  N   TYR A  37     -20.396  11.299  -9.403  1.00  2.48           N  
ATOM    549  CA  TYR A  37     -19.964  10.145  -8.635  1.00  2.05           C  
ATOM    550  C   TYR A  37     -19.935   8.910  -9.518  1.00  2.23           C  
ATOM    551  O   TYR A  37     -18.938   8.189  -9.530  1.00  2.22           O  
ATOM    552  CB  TYR A  37     -20.872   9.958  -7.422  1.00  3.07           C  
ATOM    553  CG  TYR A  37     -20.638   8.709  -6.600  1.00  3.07           C  
ATOM    554  CD1 TYR A  37     -19.442   8.521  -5.934  1.00  3.07           C  
ATOM    555  CD2 TYR A  37     -21.657   7.781  -6.460  1.00  3.07           C  
ATOM    556  CE1 TYR A  37     -19.251   7.413  -5.133  1.00  3.07           C  
ATOM    557  CE2 TYR A  37     -21.473   6.676  -5.655  1.00  3.07           C  
ATOM    558  CZ  TYR A  37     -20.279   6.491  -4.992  1.00  3.07           C  
ATOM    559  OH  TYR A  37     -20.124   5.396  -4.183  1.00  3.07           O  
ATOM    560  H   TYR A  37     -21.201  11.811  -9.076  1.00  2.98           H  
ATOM    561  HA  TYR A  37     -18.951  10.324  -8.278  1.00  2.46           H  
ATOM    562 1HB  TYR A  37     -20.758  10.818  -6.759  1.00  3.69           H  
ATOM    563 2HB  TYR A  37     -21.907   9.949  -7.752  1.00  3.69           H  
ATOM    564  HD1 TYR A  37     -18.651   9.254  -6.041  1.00  3.69           H  
ATOM    565  HD2 TYR A  37     -22.608   7.931  -6.970  1.00  3.69           H  
ATOM    566  HE1 TYR A  37     -18.307   7.273  -4.608  1.00  3.69           H  
ATOM    567  HE2 TYR A  37     -22.278   5.955  -5.536  1.00  3.69           H  
ATOM    568  HH  TYR A  37     -19.235   5.033  -4.264  1.00  3.69           H  
ATOM    569  N   THR A  38     -21.023   8.682 -10.263  1.00  3.03           N  
ATOM    570  CA  THR A  38     -21.105   7.557 -11.191  1.00  3.88           C  
ATOM    571  C   THR A  38     -19.977   7.598 -12.228  1.00  3.94           C  
ATOM    572  O   THR A  38     -19.389   6.563 -12.544  1.00  4.78           O  
ATOM    573  CB  THR A  38     -22.459   7.527 -11.923  1.00  5.82           C  
ATOM    574  OG1 THR A  38     -23.517   7.366 -10.970  1.00  5.82           O  
ATOM    575  CG2 THR A  38     -22.491   6.373 -12.913  1.00  5.82           C  
ATOM    576  H   THR A  38     -21.820   9.304 -10.178  1.00  3.64           H  
ATOM    577  HA  THR A  38     -21.007   6.630 -10.623  1.00  4.66           H  
ATOM    578  HB  THR A  38     -22.607   8.461 -12.460  1.00  6.98           H  
ATOM    579  HG1 THR A  38     -23.534   8.129 -10.384  1.00  6.98           H  
ATOM    580 1HG2 THR A  38     -23.452   6.360 -13.426  1.00  6.98           H  
ATOM    581 2HG2 THR A  38     -21.692   6.498 -13.643  1.00  6.98           H  
ATOM    582 3HG2 THR A  38     -22.350   5.433 -12.379  1.00  6.98           H  
ATOM    583  N   GLN A  39     -19.677   8.789 -12.752  1.00  3.84           N  
ATOM    584  CA  GLN A  39     -18.599   8.930 -13.727  1.00  4.31           C  
ATOM    585  C   GLN A  39     -17.246   8.567 -13.119  1.00  3.21           C  
ATOM    586  O   GLN A  39     -16.426   7.921 -13.775  1.00  3.61           O  
ATOM    587  CB  GLN A  39     -18.557  10.355 -14.278  1.00  6.46           C  
ATOM    588  CG  GLN A  39     -17.539  10.558 -15.388  1.00  6.46           C  
ATOM    589  CD  GLN A  39     -17.861   9.728 -16.617  1.00  6.46           C  
ATOM    590  OE1 GLN A  39     -18.984   9.758 -17.128  1.00  6.46           O  
ATOM    591  NE2 GLN A  39     -16.875   8.980 -17.100  1.00  6.46           N  
ATOM    592  H   GLN A  39     -20.218   9.604 -12.485  1.00  4.61           H  
ATOM    593  HA  GLN A  39     -18.790   8.245 -14.553  1.00  5.17           H  
ATOM    594 1HB  GLN A  39     -19.540  10.626 -14.665  1.00  7.76           H  
ATOM    595 2HB  GLN A  39     -18.318  11.051 -13.475  1.00  7.76           H  
ATOM    596 1HG  GLN A  39     -17.531  11.609 -15.676  1.00  7.76           H  
ATOM    597 2HG  GLN A  39     -16.556  10.262 -15.023  1.00  7.76           H  
ATOM    598 1HE2 GLN A  39     -17.028   8.412 -17.910  1.00  7.76           H  
ATOM    599 2HE2 GLN A  39     -15.979   8.989 -16.656  1.00  7.76           H  
ATOM    600  N   TRP A  40     -17.031   8.961 -11.863  1.00  2.29           N  
ATOM    601  CA  TRP A  40     -15.814   8.612 -11.141  1.00  2.09           C  
ATOM    602  C   TRP A  40     -15.720   7.110 -10.956  1.00  1.88           C  
ATOM    603  O   TRP A  40     -14.647   6.529 -11.120  1.00  2.14           O  
ATOM    604  CB  TRP A  40     -15.755   9.307  -9.793  1.00  3.13           C  
ATOM    605  CG  TRP A  40     -14.504   9.005  -9.027  1.00  3.13           C  
ATOM    606  CD1 TRP A  40     -13.288   9.574  -9.234  1.00  3.13           C  
ATOM    607  CD2 TRP A  40     -14.340   8.107  -7.905  1.00  3.13           C  
ATOM    608  NE1 TRP A  40     -12.382   9.115  -8.312  1.00  3.13           N  
ATOM    609  CE2 TRP A  40     -13.007   8.208  -7.494  1.00  3.13           C  
ATOM    610  CE3 TRP A  40     -15.208   7.250  -7.216  1.00  3.13           C  
ATOM    611  CZ2 TRP A  40     -12.512   7.480  -6.428  1.00  3.13           C  
ATOM    612  CZ3 TRP A  40     -14.711   6.527  -6.139  1.00  3.13           C  
ATOM    613  CH2 TRP A  40     -13.397   6.640  -5.758  1.00  3.13           C  
ATOM    614  H   TRP A  40     -17.729   9.526 -11.395  1.00  2.75           H  
ATOM    615  HA  TRP A  40     -14.958   8.938 -11.731  1.00  2.51           H  
ATOM    616 1HB  TRP A  40     -15.819  10.386  -9.935  1.00  3.76           H  
ATOM    617 2HB  TRP A  40     -16.607   9.006  -9.185  1.00  3.76           H  
ATOM    618  HD1 TRP A  40     -13.072  10.312 -10.004  1.00  3.76           H  
ATOM    619  HE1 TRP A  40     -11.413   9.415  -8.245  1.00  3.76           H  
ATOM    620  HE3 TRP A  40     -16.252   7.159  -7.515  1.00  3.76           H  
ATOM    621  HZ2 TRP A  40     -11.476   7.556  -6.107  1.00  3.76           H  
ATOM    622  HZ3 TRP A  40     -15.392   5.864  -5.605  1.00  3.76           H  
ATOM    623  HH2 TRP A  40     -13.041   6.056  -4.909  1.00  3.76           H  
ATOM    624  N   MET A  41     -16.849   6.485 -10.612  1.00  1.98           N  
ATOM    625  CA  MET A  41     -16.905   5.043 -10.457  1.00  2.89           C  
ATOM    626  C   MET A  41     -16.490   4.355 -11.742  1.00  3.53           C  
ATOM    627  O   MET A  41     -15.763   3.364 -11.719  1.00  4.64           O  
ATOM    628  CB  MET A  41     -18.313   4.585 -10.072  1.00  4.33           C  
ATOM    629  CG  MET A  41     -18.775   4.942  -8.671  1.00  4.33           C  
ATOM    630  SD  MET A  41     -20.504   4.503  -8.421  1.00  4.33           S  
ATOM    631  CE  MET A  41     -20.408   2.719  -8.570  1.00  4.33           C  
ATOM    632  H   MET A  41     -17.689   7.026 -10.454  1.00  2.38           H  
ATOM    633  HA  MET A  41     -16.203   4.755  -9.679  1.00  3.47           H  
ATOM    634 1HB  MET A  41     -19.036   5.003 -10.767  1.00  5.20           H  
ATOM    635 2HB  MET A  41     -18.371   3.499 -10.164  1.00  5.20           H  
ATOM    636 1HG  MET A  41     -18.174   4.410  -7.934  1.00  5.20           H  
ATOM    637 2HG  MET A  41     -18.658   6.009  -8.499  1.00  5.20           H  
ATOM    638 1HE  MET A  41     -21.398   2.286  -8.427  1.00  5.20           H  
ATOM    639 2HE  MET A  41     -20.037   2.457  -9.563  1.00  5.20           H  
ATOM    640 3HE  MET A  41     -19.726   2.324  -7.820  1.00  5.20           H  
ATOM    641  N   ALA A  42     -16.942   4.880 -12.879  1.00  3.76           N  
ATOM    642  CA  ALA A  42     -16.551   4.305 -14.154  1.00  4.87           C  
ATOM    643  C   ALA A  42     -15.038   4.412 -14.337  1.00  4.27           C  
ATOM    644  O   ALA A  42     -14.373   3.427 -14.657  1.00  4.70           O  
ATOM    645  CB  ALA A  42     -17.277   4.997 -15.299  1.00  7.30           C  
ATOM    646  H   ALA A  42     -17.573   5.673 -12.858  1.00  4.51           H  
ATOM    647  HA  ALA A  42     -16.821   3.247 -14.150  1.00  5.84           H  
ATOM    648 1HB  ALA A  42     -16.988   4.540 -16.245  1.00  8.77           H  
ATOM    649 2HB  ALA A  42     -18.352   4.892 -15.163  1.00  8.77           H  
ATOM    650 3HB  ALA A  42     -17.017   6.054 -15.315  1.00  8.77           H  
ATOM    651  N   LYS A  43     -14.496   5.610 -14.116  1.00  3.62           N  
ATOM    652  CA  LYS A  43     -13.060   5.846 -14.228  1.00  3.69           C  
ATOM    653  C   LYS A  43     -12.219   4.872 -13.399  1.00  3.41           C  
ATOM    654  O   LYS A  43     -11.215   4.344 -13.883  1.00  5.74           O  
ATOM    655  CB  LYS A  43     -12.723   7.272 -13.801  1.00  5.54           C  
ATOM    656  CG  LYS A  43     -11.242   7.609 -13.903  1.00  5.54           C  
ATOM    657  CD  LYS A  43     -10.964   9.045 -13.492  1.00  5.54           C  
ATOM    658  CE  LYS A  43      -9.473   9.342 -13.522  1.00  5.54           C  
ATOM    659  NZ  LYS A  43      -9.178  10.742 -13.117  1.00  5.54           N  
ATOM    660  H   LYS A  43     -15.098   6.385 -13.868  1.00  4.34           H  
ATOM    661  HA  LYS A  43     -12.776   5.719 -15.272  1.00  4.43           H  
ATOM    662 1HB  LYS A  43     -13.277   7.979 -14.417  1.00  6.64           H  
ATOM    663 2HB  LYS A  43     -13.030   7.427 -12.768  1.00  6.64           H  
ATOM    664 1HG  LYS A  43     -10.674   6.938 -13.258  1.00  6.64           H  
ATOM    665 2HG  LYS A  43     -10.908   7.464 -14.930  1.00  6.64           H  
ATOM    666 1HD  LYS A  43     -11.474   9.726 -14.175  1.00  6.64           H  
ATOM    667 2HD  LYS A  43     -11.339   9.217 -12.484  1.00  6.64           H  
ATOM    668 1HE  LYS A  43      -8.957   8.664 -12.843  1.00  6.64           H  
ATOM    669 2HE  LYS A  43      -9.094   9.181 -14.532  1.00  6.64           H  
ATOM    670 1HZ  LYS A  43      -8.181  10.901 -13.149  1.00  6.64           H  
ATOM    671 2HZ  LYS A  43      -9.643  11.380 -13.748  1.00  6.64           H  
ATOM    672 3HZ  LYS A  43      -9.513  10.897 -12.177  1.00  6.64           H  
ATOM    673  N   HIS A  44     -12.625   4.647 -12.152  1.00  2.45           N  
ATOM    674  CA  HIS A  44     -11.877   3.783 -11.247  1.00  2.44           C  
ATOM    675  C   HIS A  44     -12.432   2.371 -11.085  1.00  2.90           C  
ATOM    676  O   HIS A  44     -12.075   1.684 -10.127  1.00  3.16           O  
ATOM    677  CB  HIS A  44     -11.767   4.450  -9.882  1.00  3.66           C  
ATOM    678  CG  HIS A  44     -10.925   5.676  -9.922  1.00  3.66           C  
ATOM    679  ND1 HIS A  44      -9.576   5.668  -9.637  1.00  3.66           N  
ATOM    680  CD2 HIS A  44     -11.232   6.939 -10.268  1.00  3.66           C  
ATOM    681  CE1 HIS A  44      -9.099   6.894  -9.775  1.00  3.66           C  
ATOM    682  NE2 HIS A  44     -10.083   7.683 -10.161  1.00  3.66           N  
ATOM    683  H   HIS A  44     -13.452   5.119 -11.808  1.00  2.94           H  
ATOM    684  HA  HIS A  44     -10.863   3.674 -11.630  1.00  2.93           H  
ATOM    685 1HB  HIS A  44     -12.762   4.723  -9.525  1.00  4.39           H  
ATOM    686 2HB  HIS A  44     -11.336   3.752  -9.164  1.00  4.39           H  
ATOM    687  HD1 HIS A  44      -8.992   4.854  -9.631  1.00  4.39           H  
ATOM    688  HD2 HIS A  44     -12.162   7.407 -10.588  1.00  4.39           H  
ATOM    689  HE1 HIS A  44      -8.048   7.109  -9.588  1.00  4.39           H  
ATOM    690  N   ARG A  45     -13.294   1.928 -12.009  1.00  3.49           N  
ATOM    691  CA  ARG A  45     -13.847   0.571 -11.962  1.00  4.59           C  
ATOM    692  C   ARG A  45     -14.515   0.222 -10.623  1.00  4.47           C  
ATOM    693  O   ARG A  45     -14.389  -0.903 -10.136  1.00  4.92           O  
ATOM    694  CB  ARG A  45     -12.750  -0.444 -12.251  1.00  6.88           C  
ATOM    695  CG  ARG A  45     -12.098  -0.290 -13.615  1.00  6.88           C  
ATOM    696  CD  ARG A  45     -11.078  -1.339 -13.864  1.00  6.88           C  
ATOM    697  NE  ARG A  45     -10.434  -1.163 -15.157  1.00  6.88           N  
ATOM    698  CZ  ARG A  45      -9.422  -1.922 -15.620  1.00  6.88           C  
ATOM    699  NH1 ARG A  45      -8.948  -2.908 -14.890  1.00  6.88           N  
ATOM    700  NH2 ARG A  45      -8.905  -1.674 -16.811  1.00  6.88           N  
ATOM    701  H   ARG A  45     -13.566   2.524 -12.784  1.00  4.19           H  
ATOM    702  HA  ARG A  45     -14.599   0.490 -12.747  1.00  5.51           H  
ATOM    703 1HB  ARG A  45     -11.967  -0.371 -11.500  1.00  8.26           H  
ATOM    704 2HB  ARG A  45     -13.163  -1.452 -12.196  1.00  8.26           H  
ATOM    705 1HG  ARG A  45     -12.859  -0.362 -14.392  1.00  8.26           H  
ATOM    706 2HG  ARG A  45     -11.609   0.683 -13.677  1.00  8.26           H  
ATOM    707 1HD  ARG A  45     -10.311  -1.292 -13.092  1.00  8.26           H  
ATOM    708 2HD  ARG A  45     -11.551  -2.320 -13.848  1.00  8.26           H  
ATOM    709  HE  ARG A  45     -10.769  -0.414 -15.748  1.00  8.26           H  
ATOM    710 1HH1 ARG A  45      -9.342  -3.098 -13.980  1.00  8.26           H  
ATOM    711 2HH1 ARG A  45      -8.189  -3.475 -15.240  1.00  8.26           H  
ATOM    712 1HH2 ARG A  45      -9.268  -0.916 -17.372  1.00  8.26           H  
ATOM    713 2HH2 ARG A  45      -8.146  -2.241 -17.160  1.00  8.26           H  
ATOM    714  N   LYS A  46     -15.222   1.185 -10.038  1.00  5.00           N  
ATOM    715  CA  LYS A  46     -15.896   0.985  -8.765  1.00  6.16           C  
ATOM    716  C   LYS A  46     -17.267   0.363  -8.955  1.00  8.78           C  
ATOM    717  O   LYS A  46     -17.954   0.622  -9.943  1.00 15.33           O  
ATOM    718  CB  LYS A  46     -16.032   2.318  -8.041  1.00  9.24           C  
ATOM    719  CG  LYS A  46     -14.714   2.991  -7.700  1.00  9.24           C  
ATOM    720  CD  LYS A  46     -14.024   2.242  -6.577  1.00  9.24           C  
ATOM    721  CE  LYS A  46     -12.735   2.914  -6.140  1.00  9.24           C  
ATOM    722  NZ  LYS A  46     -12.245   2.343  -4.857  1.00  9.24           N  
ATOM    723  H   LYS A  46     -15.297   2.080 -10.490  1.00  6.00           H  
ATOM    724  HA  LYS A  46     -15.298   0.308  -8.155  1.00  7.39           H  
ATOM    725 1HB  LYS A  46     -16.610   2.994  -8.652  1.00 11.09           H  
ATOM    726 2HB  LYS A  46     -16.579   2.171  -7.109  1.00 11.09           H  
ATOM    727 1HG  LYS A  46     -14.068   2.999  -8.577  1.00 11.09           H  
ATOM    728 2HG  LYS A  46     -14.898   4.018  -7.392  1.00 11.09           H  
ATOM    729 1HD  LYS A  46     -14.694   2.182  -5.718  1.00 11.09           H  
ATOM    730 2HD  LYS A  46     -13.796   1.229  -6.907  1.00 11.09           H  
ATOM    731 1HE  LYS A  46     -11.976   2.763  -6.907  1.00 11.09           H  
ATOM    732 2HE  LYS A  46     -12.899   3.980  -6.014  1.00 11.09           H  
ATOM    733 1HZ  LYS A  46     -11.388   2.803  -4.581  1.00 11.09           H  
ATOM    734 2HZ  LYS A  46     -12.962   2.517  -4.159  1.00 11.09           H  
ATOM    735 3HZ  LYS A  46     -12.084   1.352  -4.952  1.00 11.09           H  
ATOM    736  N   ALA A  47     -17.657  -0.456  -7.990  1.00 13.20           N  
ATOM    737  CA  ALA A  47     -18.941  -1.140  -8.006  1.00 17.57           C  
ATOM    738  C   ALA A  47     -19.266  -1.603  -6.597  1.00 17.52           C  
ATOM    739  O   ALA A  47     -18.364  -1.850  -5.799  1.00 37.84           O  
ATOM    740  CB  ALA A  47     -18.913  -2.310  -8.975  1.00 26.36           C  
ATOM    741  H   ALA A  47     -17.035  -0.617  -7.211  1.00 15.84           H  
ATOM    742  HA  ALA A  47     -19.708  -0.432  -8.318  1.00 21.08           H  
ATOM    743 1HB  ALA A  47     -19.885  -2.804  -8.981  1.00 31.63           H  
ATOM    744 2HB  ALA A  47     -18.687  -1.945  -9.977  1.00 31.63           H  
ATOM    745 3HB  ALA A  47     -18.147  -3.020  -8.667  1.00 31.63           H  
ATOM    746  N   TYR A  48     -20.553  -1.710  -6.287  1.00 13.40           N  
ATOM    747  CA  TYR A  48     -20.952  -2.089  -4.938  1.00 12.90           C  
ATOM    748  C   TYR A  48     -21.912  -3.265  -4.944  1.00 21.74           C  
ATOM    749  O   TYR A  48     -22.619  -3.500  -5.926  1.00 30.12           O  
ATOM    750  CB  TYR A  48     -21.584  -0.895  -4.225  1.00 19.35           C  
ATOM    751  CG  TYR A  48     -20.660   0.297  -4.182  1.00 19.35           C  
ATOM    752  CD1 TYR A  48     -20.861   1.345  -5.064  1.00 19.35           C  
ATOM    753  CD2 TYR A  48     -19.590   0.329  -3.304  1.00 19.35           C  
ATOM    754  CE1 TYR A  48     -20.010   2.427  -5.053  1.00 19.35           C  
ATOM    755  CE2 TYR A  48     -18.731   1.411  -3.303  1.00 19.35           C  
ATOM    756  CZ  TYR A  48     -18.941   2.461  -4.171  1.00 19.35           C  
ATOM    757  OH  TYR A  48     -18.099   3.555  -4.172  1.00 19.35           O  
ATOM    758  H   TYR A  48     -21.259  -1.512  -6.981  1.00 16.08           H  
ATOM    759  HA  TYR A  48     -20.061  -2.394  -4.388  1.00 15.48           H  
ATOM    760 1HB  TYR A  48     -22.503  -0.601  -4.736  1.00 23.22           H  
ATOM    761 2HB  TYR A  48     -21.843  -1.167  -3.204  1.00 23.22           H  
ATOM    762  HD1 TYR A  48     -21.696   1.314  -5.763  1.00 23.22           H  
ATOM    763  HD2 TYR A  48     -19.420  -0.501  -2.619  1.00 23.22           H  
ATOM    764  HE1 TYR A  48     -20.176   3.255  -5.740  1.00 23.22           H  
ATOM    765  HE2 TYR A  48     -17.887   1.436  -2.614  1.00 23.22           H  
ATOM    766  HH  TYR A  48     -17.284   3.332  -3.709  1.00 23.22           H  
ATOM    767  N   ASN A  49     -21.938  -3.999  -3.834  1.00 26.82           N  
ATOM    768  CA  ASN A  49     -22.815  -5.158  -3.691  1.00 38.43           C  
ATOM    769  C   ASN A  49     -24.138  -4.787  -3.011  1.00 30.99           C  
ATOM    770  O   ASN A  49     -24.911  -5.662  -2.618  1.00 37.28           O  
ATOM    771  CB  ASN A  49     -22.112  -6.254  -2.918  1.00 57.64           C  
ATOM    772  CG  ASN A  49     -20.968  -6.842  -3.692  1.00 57.64           C  
ATOM    773  OD1 ASN A  49     -21.059  -7.031  -4.910  1.00 57.64           O  
ATOM    774  ND2 ASN A  49     -19.888  -7.132  -3.009  1.00 57.64           N  
ATOM    775  H   ASN A  49     -21.321  -3.754  -3.072  1.00 32.18           H  
ATOM    776  HA  ASN A  49     -23.057  -5.534  -4.686  1.00 46.12           H  
ATOM    777 1HB  ASN A  49     -21.736  -5.860  -1.974  1.00 69.17           H  
ATOM    778 2HB  ASN A  49     -22.821  -7.048  -2.685  1.00 69.17           H  
ATOM    779 1HD2 ASN A  49     -19.093  -7.525  -3.474  1.00 69.17           H  
ATOM    780 2HD2 ASN A  49     -19.858  -6.962  -2.025  1.00 69.17           H  
ATOM    781  N   SER A  50     -24.393  -3.486  -2.886  1.00 22.59           N  
ATOM    782  CA  SER A  50     -25.612  -2.964  -2.293  1.00 20.45           C  
ATOM    783  C   SER A  50     -25.712  -1.481  -2.518  1.00 16.00           C  
ATOM    784  O   SER A  50     -24.734  -0.753  -2.348  1.00 14.01           O  
ATOM    785  CB  SER A  50     -25.668  -3.216  -0.802  1.00 30.67           C  
ATOM    786  OG  SER A  50     -26.821  -2.628  -0.248  1.00 30.67           O  
ATOM    787  H   SER A  50     -23.718  -2.818  -3.221  1.00 27.11           H  
ATOM    788  HA  SER A  50     -26.466  -3.448  -2.771  1.00 24.54           H  
ATOM    789 1HB  SER A  50     -25.676  -4.290  -0.615  1.00 36.81           H  
ATOM    790 2HB  SER A  50     -24.779  -2.805  -0.328  1.00 36.81           H  
ATOM    791  HG  SER A  50     -27.560  -3.156  -0.563  1.00 36.81           H  
ATOM    792  N   LEU A  51     -26.918  -1.025  -2.824  1.00 15.54           N  
ATOM    793  CA  LEU A  51     -27.170   0.391  -3.037  1.00 12.86           C  
ATOM    794  C   LEU A  51     -26.954   1.179  -1.753  1.00 10.37           C  
ATOM    795  O   LEU A  51     -26.676   2.373  -1.805  1.00  9.51           O  
ATOM    796  CB  LEU A  51     -28.597   0.615  -3.550  1.00 19.29           C  
ATOM    797  CG  LEU A  51     -28.879   0.087  -4.961  1.00 19.29           C  
ATOM    798  CD1 LEU A  51     -30.358   0.263  -5.284  1.00 19.29           C  
ATOM    799  CD2 LEU A  51     -28.005   0.837  -5.956  1.00 19.29           C  
ATOM    800  H   LEU A  51     -27.679  -1.680  -2.931  1.00 18.65           H  
ATOM    801  HA  LEU A  51     -26.472   0.758  -3.787  1.00 15.43           H  
ATOM    802 1HB  LEU A  51     -29.295   0.129  -2.870  1.00 23.15           H  
ATOM    803 2HB  LEU A  51     -28.805   1.686  -3.547  1.00 23.15           H  
ATOM    804  HG  LEU A  51     -28.647  -0.977  -5.006  1.00 23.15           H  
ATOM    805 1HD1 LEU A  51     -30.561  -0.120  -6.284  1.00 23.15           H  
ATOM    806 2HD1 LEU A  51     -30.958  -0.286  -4.558  1.00 23.15           H  
ATOM    807 3HD1 LEU A  51     -30.618   1.320  -5.242  1.00 23.15           H  
ATOM    808 1HD2 LEU A  51     -28.194   0.462  -6.962  1.00 23.15           H  
ATOM    809 2HD2 LEU A  51     -28.238   1.902  -5.916  1.00 23.15           H  
ATOM    810 3HD2 LEU A  51     -26.955   0.686  -5.704  1.00 23.15           H  
ATOM    811  N   SER A  52     -27.068   0.511  -0.600  1.00 10.51           N  
ATOM    812  CA  SER A  52     -26.834   1.166   0.673  1.00  8.56           C  
ATOM    813  C   SER A  52     -25.348   1.452   0.866  1.00  6.80           C  
ATOM    814  O   SER A  52     -24.978   2.394   1.570  1.00  5.20           O  
ATOM    815  CB  SER A  52     -27.339   0.295   1.805  1.00 12.84           C  
ATOM    816  OG  SER A  52     -26.576  -0.878   1.921  1.00 12.84           O  
ATOM    817  H   SER A  52     -27.295  -0.477  -0.601  1.00 12.61           H  
ATOM    818  HA  SER A  52     -27.371   2.114   0.682  1.00 10.27           H  
ATOM    819 1HB  SER A  52     -27.298   0.854   2.740  1.00 15.41           H  
ATOM    820 2HB  SER A  52     -28.382   0.038   1.625  1.00 15.41           H  
ATOM    821  HG  SER A  52     -26.716  -1.378   1.109  1.00 15.41           H  
ATOM    822  N   GLU A  53     -24.496   0.644   0.224  1.00  9.79           N  
ATOM    823  CA  GLU A  53     -23.064   0.851   0.294  1.00  8.75           C  
ATOM    824  C   GLU A  53     -22.745   1.992  -0.624  1.00  6.39           C  
ATOM    825  O   GLU A  53     -21.989   2.887  -0.263  1.00  5.38           O  
ATOM    826  CB  GLU A  53     -22.284  -0.398  -0.126  1.00 13.12           C  
ATOM    827  CG  GLU A  53     -20.769  -0.282   0.037  1.00 13.12           C  
ATOM    828  CD  GLU A  53     -20.324  -0.217   1.479  1.00 13.12           C  
ATOM    829  OE1 GLU A  53     -21.054  -0.683   2.320  1.00 13.12           O  
ATOM    830  OE2 GLU A  53     -19.257   0.298   1.740  1.00 13.12           O  
ATOM    831  H   GLU A  53     -24.838  -0.108  -0.353  1.00 11.75           H  
ATOM    832  HA  GLU A  53     -22.786   1.127   1.310  1.00 10.50           H  
ATOM    833 1HB  GLU A  53     -22.620  -1.252   0.464  1.00 15.75           H  
ATOM    834 2HB  GLU A  53     -22.490  -0.623  -1.170  1.00 15.75           H  
ATOM    835 1HG  GLU A  53     -20.297  -1.142  -0.437  1.00 15.75           H  
ATOM    836 2HG  GLU A  53     -20.429   0.614  -0.480  1.00 15.75           H  
ATOM    837  N   LYS A  54     -23.362   1.975  -1.803  1.00  6.28           N  
ATOM    838  CA  LYS A  54     -23.199   3.034  -2.783  1.00  5.04           C  
ATOM    839  C   LYS A  54     -23.548   4.393  -2.174  1.00  3.20           C  
ATOM    840  O   LYS A  54     -22.786   5.346  -2.308  1.00  2.39           O  
ATOM    841  CB  LYS A  54     -24.061   2.751  -4.015  1.00  7.56           C  
ATOM    842  CG  LYS A  54     -23.923   3.767  -5.136  1.00  7.56           C  
ATOM    843  CD  LYS A  54     -24.775   3.390  -6.342  1.00  7.56           C  
ATOM    844  CE  LYS A  54     -24.669   4.434  -7.446  1.00  7.56           C  
ATOM    845  NZ  LYS A  54     -25.525   4.093  -8.617  1.00  7.56           N  
ATOM    846  H   LYS A  54     -23.961   1.187  -2.029  1.00  7.54           H  
ATOM    847  HA  LYS A  54     -22.152   3.066  -3.088  1.00  6.05           H  
ATOM    848 1HB  LYS A  54     -23.807   1.771  -4.419  1.00  9.07           H  
ATOM    849 2HB  LYS A  54     -25.111   2.722  -3.726  1.00  9.07           H  
ATOM    850 1HG  LYS A  54     -24.232   4.750  -4.777  1.00  9.07           H  
ATOM    851 2HG  LYS A  54     -22.879   3.824  -5.444  1.00  9.07           H  
ATOM    852 1HD  LYS A  54     -24.447   2.426  -6.733  1.00  9.07           H  
ATOM    853 2HD  LYS A  54     -25.819   3.304  -6.040  1.00  9.07           H  
ATOM    854 1HE  LYS A  54     -24.976   5.403  -7.055  1.00  9.07           H  
ATOM    855 2HE  LYS A  54     -23.632   4.502  -7.776  1.00  9.07           H  
ATOM    856 1HZ  LYS A  54     -25.427   4.806  -9.327  1.00  9.07           H  
ATOM    857 2HZ  LYS A  54     -25.239   3.201  -8.996  1.00  9.07           H  
ATOM    858 3HZ  LYS A  54     -26.490   4.041  -8.326  1.00  9.07           H  
ATOM    859  N   GLU A  55     -24.699   4.469  -1.496  1.00  3.58           N  
ATOM    860  CA  GLU A  55     -25.147   5.697  -0.839  1.00  2.75           C  
ATOM    861  C   GLU A  55     -24.228   6.125   0.300  1.00  1.74           C  
ATOM    862  O   GLU A  55     -23.939   7.316   0.449  1.00  1.26           O  
ATOM    863  CB  GLU A  55     -26.568   5.515  -0.304  1.00  4.12           C  
ATOM    864  CG  GLU A  55     -27.639   5.435  -1.381  1.00  4.12           C  
ATOM    865  CD  GLU A  55     -29.003   5.123  -0.829  1.00  4.12           C  
ATOM    866  OE1 GLU A  55     -29.099   4.819   0.336  1.00  4.12           O  
ATOM    867  OE2 GLU A  55     -29.953   5.193  -1.574  1.00  4.12           O  
ATOM    868  H   GLU A  55     -25.293   3.655  -1.442  1.00  4.30           H  
ATOM    869  HA  GLU A  55     -25.157   6.496  -1.581  1.00  3.30           H  
ATOM    870 1HB  GLU A  55     -26.620   4.601   0.287  1.00  4.95           H  
ATOM    871 2HB  GLU A  55     -26.820   6.346   0.356  1.00  4.95           H  
ATOM    872 1HG  GLU A  55     -27.685   6.394  -1.897  1.00  4.95           H  
ATOM    873 2HG  GLU A  55     -27.360   4.679  -2.111  1.00  4.95           H  
ATOM    874  N   THR A  56     -23.750   5.160   1.089  1.00  2.07           N  
ATOM    875  CA  THR A  56     -22.833   5.465   2.175  1.00  1.86           C  
ATOM    876  C   THR A  56     -21.543   6.056   1.627  1.00  1.44           C  
ATOM    877  O   THR A  56     -21.059   7.074   2.124  1.00  1.26           O  
ATOM    878  CB  THR A  56     -22.507   4.204   2.997  1.00  2.79           C  
ATOM    879  OG1 THR A  56     -23.709   3.686   3.586  1.00  2.79           O  
ATOM    880  CG2 THR A  56     -21.507   4.533   4.092  1.00  2.79           C  
ATOM    881  H   THR A  56     -24.039   4.198   0.954  1.00  2.48           H  
ATOM    882  HA  THR A  56     -23.299   6.204   2.828  1.00  2.23           H  
ATOM    883  HB  THR A  56     -22.081   3.444   2.342  1.00  3.35           H  
ATOM    884  HG1 THR A  56     -24.263   3.304   2.895  1.00  3.35           H  
ATOM    885 1HG2 THR A  56     -21.285   3.631   4.662  1.00  3.35           H  
ATOM    886 2HG2 THR A  56     -20.591   4.915   3.645  1.00  3.35           H  
ATOM    887 3HG2 THR A  56     -21.931   5.287   4.754  1.00  3.35           H  
ATOM    888  N   ARG A  57     -21.013   5.412   0.589  1.00  1.38           N  
ATOM    889  CA  ARG A  57     -19.784   5.829  -0.056  1.00  1.19           C  
ATOM    890  C   ARG A  57     -19.964   7.140  -0.781  1.00  1.07           C  
ATOM    891  O   ARG A  57     -19.025   7.923  -0.862  1.00  1.16           O  
ATOM    892  CB  ARG A  57     -19.331   4.741  -1.009  1.00  1.78           C  
ATOM    893  CG  ARG A  57     -18.988   3.469  -0.271  1.00  1.78           C  
ATOM    894  CD  ARG A  57     -17.747   3.602   0.498  1.00  1.78           C  
ATOM    895  NE  ARG A  57     -17.594   2.500   1.413  1.00  1.78           N  
ATOM    896  CZ  ARG A  57     -16.685   2.450   2.398  1.00  1.78           C  
ATOM    897  NH1 ARG A  57     -15.805   3.416   2.537  1.00  1.78           N  
ATOM    898  NH2 ARG A  57     -16.704   1.424   3.227  1.00  1.78           N  
ATOM    899  H   ARG A  57     -21.472   4.582   0.245  1.00  1.66           H  
ATOM    900  HA  ARG A  57     -19.017   5.951   0.702  1.00  1.43           H  
ATOM    901 1HB  ARG A  57     -20.118   4.517  -1.729  1.00  2.14           H  
ATOM    902 2HB  ARG A  57     -18.452   5.068  -1.562  1.00  2.14           H  
ATOM    903 1HG  ARG A  57     -19.777   3.236   0.443  1.00  2.14           H  
ATOM    904 2HG  ARG A  57     -18.876   2.646  -0.967  1.00  2.14           H  
ATOM    905 1HD  ARG A  57     -16.899   3.600  -0.185  1.00  2.14           H  
ATOM    906 2HD  ARG A  57     -17.755   4.529   1.069  1.00  2.14           H  
ATOM    907  HE  ARG A  57     -18.256   1.731   1.353  1.00  2.14           H  
ATOM    908 1HH1 ARG A  57     -15.782   4.192   1.888  1.00  2.14           H  
ATOM    909 2HH1 ARG A  57     -15.134   3.386   3.291  1.00  2.14           H  
ATOM    910 1HH2 ARG A  57     -17.411   0.706   3.094  1.00  2.14           H  
ATOM    911 2HH2 ARG A  57     -16.036   1.382   3.989  1.00  2.14           H  
ATOM    912  N   PHE A  58     -21.177   7.406  -1.262  1.00  1.11           N  
ATOM    913  CA  PHE A  58     -21.519   8.668  -1.886  1.00  1.10           C  
ATOM    914  C   PHE A  58     -21.351   9.812  -0.896  1.00  0.96           C  
ATOM    915  O   PHE A  58     -20.764  10.839  -1.225  1.00  1.04           O  
ATOM    916  CB  PHE A  58     -22.931   8.613  -2.454  1.00  1.65           C  
ATOM    917  CG  PHE A  58     -23.413   9.888  -3.062  1.00  1.65           C  
ATOM    918  CD1 PHE A  58     -22.800  10.390  -4.188  1.00  1.65           C  
ATOM    919  CD2 PHE A  58     -24.498  10.569  -2.536  1.00  1.65           C  
ATOM    920  CE1 PHE A  58     -23.247  11.542  -4.785  1.00  1.65           C  
ATOM    921  CE2 PHE A  58     -24.956  11.727  -3.135  1.00  1.65           C  
ATOM    922  CZ  PHE A  58     -24.329  12.214  -4.267  1.00  1.65           C  
ATOM    923  H   PHE A  58     -21.898   6.697  -1.203  1.00  1.33           H  
ATOM    924  HA  PHE A  58     -20.830   8.836  -2.716  1.00  1.32           H  
ATOM    925 1HB  PHE A  58     -22.974   7.839  -3.219  1.00  1.98           H  
ATOM    926 2HB  PHE A  58     -23.626   8.332  -1.669  1.00  1.98           H  
ATOM    927  HD1 PHE A  58     -21.950   9.856  -4.598  1.00  1.98           H  
ATOM    928  HD2 PHE A  58     -24.997  10.177  -1.648  1.00  1.98           H  
ATOM    929  HE1 PHE A  58     -22.745  11.916  -5.674  1.00  1.98           H  
ATOM    930  HE2 PHE A  58     -25.812  12.253  -2.717  1.00  1.98           H  
ATOM    931  HZ  PHE A  58     -24.689  13.127  -4.743  1.00  1.98           H  
ATOM    932  N   GLU A  59     -21.848   9.627   0.324  1.00  1.03           N  
ATOM    933  CA  GLU A  59     -21.685  10.650   1.351  1.00  1.08           C  
ATOM    934  C   GLU A  59     -20.239  10.775   1.838  1.00  0.89           C  
ATOM    935  O   GLU A  59     -19.781  11.887   2.104  1.00  1.01           O  
ATOM    936  CB  GLU A  59     -22.627  10.371   2.515  1.00  1.62           C  
ATOM    937  CG  GLU A  59     -24.091  10.613   2.171  1.00  1.62           C  
ATOM    938  CD  GLU A  59     -24.357  12.059   1.829  1.00  1.62           C  
ATOM    939  OE1 GLU A  59     -23.912  12.907   2.564  1.00  1.62           O  
ATOM    940  OE2 GLU A  59     -24.999  12.325   0.839  1.00  1.62           O  
ATOM    941  H   GLU A  59     -22.356   8.774   0.536  1.00  1.24           H  
ATOM    942  HA  GLU A  59     -21.968  11.608   0.917  1.00  1.30           H  
ATOM    943 1HB  GLU A  59     -22.521   9.333   2.835  1.00  1.94           H  
ATOM    944 2HB  GLU A  59     -22.367  11.006   3.361  1.00  1.94           H  
ATOM    945 1HG  GLU A  59     -24.367   9.989   1.321  1.00  1.94           H  
ATOM    946 2HG  GLU A  59     -24.709  10.322   3.020  1.00  1.94           H  
ATOM    947  N   ILE A  60     -19.514   9.656   1.916  1.00  0.77           N  
ATOM    948  CA  ILE A  60     -18.098   9.690   2.287  1.00  0.85           C  
ATOM    949  C   ILE A  60     -17.306  10.464   1.246  1.00  0.89           C  
ATOM    950  O   ILE A  60     -16.486  11.320   1.581  1.00  0.83           O  
ATOM    951  CB  ILE A  60     -17.528   8.272   2.424  1.00  1.27           C  
ATOM    952  CG1 ILE A  60     -18.147   7.577   3.636  1.00  1.27           C  
ATOM    953  CG2 ILE A  60     -16.016   8.325   2.537  1.00  1.27           C  
ATOM    954  CD1 ILE A  60     -17.873   6.095   3.686  1.00  1.27           C  
ATOM    955  H   ILE A  60     -19.951   8.761   1.727  1.00  0.92           H  
ATOM    956  HA  ILE A  60     -17.997  10.199   3.245  1.00  1.02           H  
ATOM    957  HB  ILE A  60     -17.798   7.691   1.544  1.00  1.53           H  
ATOM    958 1HG1 ILE A  60     -17.748   8.030   4.543  1.00  1.53           H  
ATOM    959 2HG1 ILE A  60     -19.225   7.731   3.626  1.00  1.53           H  
ATOM    960 1HG2 ILE A  60     -15.625   7.311   2.619  1.00  1.53           H  
ATOM    961 2HG2 ILE A  60     -15.601   8.804   1.651  1.00  1.53           H  
ATOM    962 3HG2 ILE A  60     -15.737   8.896   3.423  1.00  1.53           H  
ATOM    963 1HD1 ILE A  60     -18.337   5.671   4.576  1.00  1.53           H  
ATOM    964 2HD1 ILE A  60     -18.288   5.620   2.800  1.00  1.53           H  
ATOM    965 3HD1 ILE A  60     -16.798   5.925   3.722  1.00  1.53           H  
ATOM    966  N   PHE A  61     -17.593  10.150  -0.008  1.00  1.19           N  
ATOM    967  CA  PHE A  61     -17.038  10.772  -1.191  1.00  2.03           C  
ATOM    968  C   PHE A  61     -17.273  12.273  -1.133  1.00  2.27           C  
ATOM    969  O   PHE A  61     -16.331  13.046  -1.294  1.00  3.15           O  
ATOM    970  CB  PHE A  61     -17.739  10.134  -2.389  1.00  3.04           C  
ATOM    971  CG  PHE A  61     -17.431  10.625  -3.753  1.00  3.04           C  
ATOM    972  CD1 PHE A  61     -16.361  10.100  -4.448  1.00  3.04           C  
ATOM    973  CD2 PHE A  61     -18.238  11.577  -4.360  1.00  3.04           C  
ATOM    974  CE1 PHE A  61     -16.108  10.510  -5.731  1.00  3.04           C  
ATOM    975  CE2 PHE A  61     -17.980  11.993  -5.648  1.00  3.04           C  
ATOM    976  CZ  PHE A  61     -16.913  11.451  -6.335  1.00  3.04           C  
ATOM    977  H   PHE A  61     -18.258   9.412  -0.167  1.00  1.43           H  
ATOM    978  HA  PHE A  61     -15.965  10.576  -1.232  1.00  2.44           H  
ATOM    979 1HB  PHE A  61     -17.507   9.071  -2.379  1.00  3.65           H  
ATOM    980 2HB  PHE A  61     -18.809  10.213  -2.254  1.00  3.65           H  
ATOM    981  HD1 PHE A  61     -15.731   9.347  -3.975  1.00  3.65           H  
ATOM    982  HD2 PHE A  61     -19.088  11.986  -3.812  1.00  3.65           H  
ATOM    983  HE1 PHE A  61     -15.267  10.085  -6.270  1.00  3.65           H  
ATOM    984  HE2 PHE A  61     -18.618  12.736  -6.124  1.00  3.65           H  
ATOM    985  HZ  PHE A  61     -16.704  11.768  -7.356  1.00  3.65           H  
ATOM    986  N   LYS A  62     -18.525  12.673  -0.884  1.00  2.23           N  
ATOM    987  CA  LYS A  62     -18.904  14.076  -0.745  1.00  3.05           C  
ATOM    988  C   LYS A  62     -18.182  14.785   0.391  1.00  2.38           C  
ATOM    989  O   LYS A  62     -17.816  15.949   0.251  1.00  2.64           O  
ATOM    990  CB  LYS A  62     -20.407  14.202  -0.531  1.00  4.57           C  
ATOM    991  CG  LYS A  62     -21.250  14.010  -1.776  1.00  4.57           C  
ATOM    992  CD  LYS A  62     -22.718  13.871  -1.414  1.00  4.57           C  
ATOM    993  CE  LYS A  62     -23.250  15.076  -0.656  1.00  4.57           C  
ATOM    994  NZ  LYS A  62     -24.711  14.946  -0.385  1.00  4.57           N  
ATOM    995  H   LYS A  62     -19.253  11.977  -0.792  1.00  2.68           H  
ATOM    996  HA  LYS A  62     -18.646  14.589  -1.671  1.00  3.66           H  
ATOM    997 1HB  LYS A  62     -20.731  13.463   0.203  1.00  5.49           H  
ATOM    998 2HB  LYS A  62     -20.635  15.186  -0.123  1.00  5.49           H  
ATOM    999 1HG  LYS A  62     -21.127  14.871  -2.434  1.00  5.49           H  
ATOM   1000 2HG  LYS A  62     -20.926  13.117  -2.310  1.00  5.49           H  
ATOM   1001 1HD  LYS A  62     -23.293  13.784  -2.329  1.00  5.49           H  
ATOM   1002 2HD  LYS A  62     -22.874  12.973  -0.815  1.00  5.49           H  
ATOM   1003 1HE  LYS A  62     -22.723  15.157   0.294  1.00  5.49           H  
ATOM   1004 2HE  LYS A  62     -23.075  15.983  -1.234  1.00  5.49           H  
ATOM   1005 1HZ  LYS A  62     -25.038  15.750   0.131  1.00  5.49           H  
ATOM   1006 2HZ  LYS A  62     -25.213  14.882  -1.259  1.00  5.49           H  
ATOM   1007 3HZ  LYS A  62     -24.874  14.103   0.157  1.00  5.49           H  
ATOM   1008  N   ASP A  63     -17.976  14.104   1.515  1.00  1.74           N  
ATOM   1009  CA  ASP A  63     -17.268  14.732   2.621  1.00  1.45           C  
ATOM   1010  C   ASP A  63     -15.801  14.952   2.259  1.00  1.24           C  
ATOM   1011  O   ASP A  63     -15.236  16.001   2.577  1.00  1.68           O  
ATOM   1012  CB  ASP A  63     -17.394  13.908   3.899  1.00  2.17           C  
ATOM   1013  CG  ASP A  63     -16.874  14.670   5.111  1.00  2.17           C  
ATOM   1014  OD1 ASP A  63     -17.317  15.778   5.322  1.00  2.17           O  
ATOM   1015  OD2 ASP A  63     -16.051  14.146   5.823  1.00  2.17           O  
ATOM   1016  H   ASP A  63     -18.326  13.160   1.616  1.00  2.09           H  
ATOM   1017  HA  ASP A  63     -17.720  15.706   2.806  1.00  1.74           H  
ATOM   1018 1HB  ASP A  63     -18.438  13.645   4.068  1.00  2.61           H  
ATOM   1019 2HB  ASP A  63     -16.831  12.979   3.797  1.00  2.61           H  
ATOM   1020  N   ASN A  64     -15.194  13.978   1.577  1.00  1.01           N  
ATOM   1021  CA  ASN A  64     -13.819  14.120   1.116  1.00  1.15           C  
ATOM   1022  C   ASN A  64     -13.734  15.191   0.032  1.00  1.60           C  
ATOM   1023  O   ASN A  64     -12.763  15.940  -0.023  1.00  1.78           O  
ATOM   1024  CB  ASN A  64     -13.281  12.790   0.613  1.00  1.72           C  
ATOM   1025  CG  ASN A  64     -12.947  11.831   1.727  1.00  1.72           C  
ATOM   1026  OD1 ASN A  64     -12.660  12.245   2.857  1.00  1.72           O  
ATOM   1027  ND2 ASN A  64     -12.976  10.559   1.425  1.00  1.72           N  
ATOM   1028  H   ASN A  64     -15.692  13.119   1.375  1.00  1.21           H  
ATOM   1029  HA  ASN A  64     -13.203  14.452   1.953  1.00  1.38           H  
ATOM   1030 1HB  ASN A  64     -14.022  12.323  -0.036  1.00  2.07           H  
ATOM   1031 2HB  ASN A  64     -12.385  12.961   0.016  1.00  2.07           H  
ATOM   1032 1HD2 ASN A  64     -12.761   9.856   2.106  1.00  2.07           H  
ATOM   1033 2HD2 ASN A  64     -13.220  10.266   0.500  1.00  2.07           H  
ATOM   1034  N   LEU A  65     -14.782  15.275  -0.791  1.00  2.16           N  
ATOM   1035  CA  LEU A  65     -14.908  16.253  -1.862  1.00  3.40           C  
ATOM   1036  C   LEU A  65     -14.818  17.639  -1.236  1.00  3.54           C  
ATOM   1037  O   LEU A  65     -14.007  18.475  -1.645  1.00  4.52           O  
ATOM   1038  CB  LEU A  65     -16.275  16.129  -2.544  1.00  5.10           C  
ATOM   1039  CG  LEU A  65     -16.453  16.838  -3.872  1.00  5.10           C  
ATOM   1040  CD1 LEU A  65     -17.816  16.450  -4.442  1.00  5.10           C  
ATOM   1041  CD2 LEU A  65     -16.243  18.323  -3.717  1.00  5.10           C  
ATOM   1042  H   LEU A  65     -15.530  14.607  -0.692  1.00  2.59           H  
ATOM   1043  HA  LEU A  65     -14.100  16.121  -2.580  1.00  4.08           H  
ATOM   1044 1HB  LEU A  65     -16.484  15.074  -2.708  1.00  6.12           H  
ATOM   1045 2HB  LEU A  65     -17.035  16.528  -1.880  1.00  6.12           H  
ATOM   1046  HG  LEU A  65     -15.712  16.461  -4.564  1.00  6.12           H  
ATOM   1047 1HD1 LEU A  65     -17.948  16.914  -5.419  1.00  6.12           H  
ATOM   1048 2HD1 LEU A  65     -17.871  15.366  -4.546  1.00  6.12           H  
ATOM   1049 3HD1 LEU A  65     -18.603  16.785  -3.772  1.00  6.12           H  
ATOM   1050 1HD2 LEU A  65     -16.358  18.810  -4.686  1.00  6.12           H  
ATOM   1051 2HD2 LEU A  65     -16.962  18.725  -3.019  1.00  6.12           H  
ATOM   1052 3HD2 LEU A  65     -15.239  18.508  -3.337  1.00  6.12           H  
ATOM   1053  N   ARG A  66     -15.690  17.847  -0.241  1.00  3.10           N  
ATOM   1054  CA  ARG A  66     -15.804  19.065   0.541  1.00  4.31           C  
ATOM   1055  C   ARG A  66     -14.479  19.459   1.152  1.00  3.13           C  
ATOM   1056  O   ARG A  66     -14.068  20.613   1.028  1.00  3.05           O  
ATOM   1057  CB  ARG A  66     -16.826  18.873   1.646  1.00  6.46           C  
ATOM   1058  CG  ARG A  66     -17.057  20.076   2.533  1.00  6.46           C  
ATOM   1059  CD  ARG A  66     -17.966  19.748   3.664  1.00  6.46           C  
ATOM   1060  NE  ARG A  66     -17.394  18.759   4.576  1.00  6.46           N  
ATOM   1061  CZ  ARG A  66     -16.496  19.024   5.545  1.00  6.46           C  
ATOM   1062  NH1 ARG A  66     -16.046  20.245   5.743  1.00  6.46           N  
ATOM   1063  NH2 ARG A  66     -16.069  18.034   6.308  1.00  6.46           N  
ATOM   1064  H   ARG A  66     -16.326  17.098  -0.007  1.00  3.72           H  
ATOM   1065  HA  ARG A  66     -16.141  19.867  -0.115  1.00  5.17           H  
ATOM   1066 1HB  ARG A  66     -17.783  18.595   1.209  1.00  7.76           H  
ATOM   1067 2HB  ARG A  66     -16.517  18.053   2.291  1.00  7.76           H  
ATOM   1068 1HG  ARG A  66     -16.105  20.411   2.947  1.00  7.76           H  
ATOM   1069 2HG  ARG A  66     -17.505  20.882   1.952  1.00  7.76           H  
ATOM   1070 1HD  ARG A  66     -18.170  20.654   4.233  1.00  7.76           H  
ATOM   1071 2HD  ARG A  66     -18.900  19.348   3.272  1.00  7.76           H  
ATOM   1072  HE  ARG A  66     -17.688  17.790   4.486  1.00  7.76           H  
ATOM   1073 1HH1 ARG A  66     -16.352  21.017   5.161  1.00  7.76           H  
ATOM   1074 2HH1 ARG A  66     -15.370  20.423   6.471  1.00  7.76           H  
ATOM   1075 1HH2 ARG A  66     -16.424  17.095   6.149  1.00  7.76           H  
ATOM   1076 2HH2 ARG A  66     -15.397  18.208   7.039  1.00  7.76           H  
ATOM   1077  N   TYR A  67     -13.804  18.498   1.790  1.00  2.93           N  
ATOM   1078  CA  TYR A  67     -12.490  18.727   2.378  1.00  2.36           C  
ATOM   1079  C   TYR A  67     -11.536  19.345   1.398  1.00  1.97           C  
ATOM   1080  O   TYR A  67     -10.871  20.328   1.714  1.00  2.52           O  
ATOM   1081  CB  TYR A  67     -11.864  17.437   2.900  1.00  3.54           C  
ATOM   1082  CG  TYR A  67     -10.409  17.632   3.288  1.00  3.54           C  
ATOM   1083  CD1 TYR A  67     -10.073  18.232   4.492  1.00  3.54           C  
ATOM   1084  CD2 TYR A  67      -9.403  17.216   2.421  1.00  3.54           C  
ATOM   1085  CE1 TYR A  67      -8.742  18.416   4.823  1.00  3.54           C  
ATOM   1086  CE2 TYR A  67      -8.073  17.399   2.751  1.00  3.54           C  
ATOM   1087  CZ  TYR A  67      -7.743  17.998   3.950  1.00  3.54           C  
ATOM   1088  OH  TYR A  67      -6.424  18.191   4.288  1.00  3.54           O  
ATOM   1089  H   TYR A  67     -14.216  17.575   1.878  1.00  3.52           H  
ATOM   1090  HA  TYR A  67     -12.608  19.428   3.209  1.00  2.83           H  
ATOM   1091 1HB  TYR A  67     -12.412  17.089   3.777  1.00  4.25           H  
ATOM   1092 2HB  TYR A  67     -11.918  16.659   2.143  1.00  4.25           H  
ATOM   1093  HD1 TYR A  67     -10.856  18.564   5.174  1.00  4.25           H  
ATOM   1094  HD2 TYR A  67      -9.666  16.747   1.473  1.00  4.25           H  
ATOM   1095  HE1 TYR A  67      -8.479  18.891   5.769  1.00  4.25           H  
ATOM   1096  HE2 TYR A  67      -7.289  17.074   2.066  1.00  4.25           H  
ATOM   1097  HH  TYR A  67      -6.376  18.686   5.110  1.00  4.25           H  
ATOM   1098  N   VAL A  68     -11.441  18.737   0.221  1.00  1.82           N  
ATOM   1099  CA  VAL A  68     -10.518  19.196  -0.788  1.00  1.81           C  
ATOM   1100  C   VAL A  68     -10.860  20.584  -1.292  1.00  1.79           C  
ATOM   1101  O   VAL A  68      -9.969  21.410  -1.479  1.00  1.79           O  
ATOM   1102  CB  VAL A  68     -10.504  18.246  -1.960  1.00  2.71           C  
ATOM   1103  CG1 VAL A  68      -9.643  18.839  -3.054  1.00  2.71           C  
ATOM   1104  CG2 VAL A  68     -10.005  16.898  -1.497  1.00  2.71           C  
ATOM   1105  H   VAL A  68     -12.013  17.921   0.033  1.00  2.18           H  
ATOM   1106  HA  VAL A  68      -9.521  19.222  -0.352  1.00  2.17           H  
ATOM   1107  HB  VAL A  68     -11.513  18.142  -2.358  1.00  3.26           H  
ATOM   1108 1HG1 VAL A  68      -9.627  18.174  -3.917  1.00  3.26           H  
ATOM   1109 2HG1 VAL A  68     -10.049  19.805  -3.351  1.00  3.26           H  
ATOM   1110 3HG1 VAL A  68      -8.628  18.971  -2.683  1.00  3.26           H  
ATOM   1111 1HG2 VAL A  68      -9.983  16.198  -2.331  1.00  3.26           H  
ATOM   1112 2HG2 VAL A  68      -9.014  17.012  -1.086  1.00  3.26           H  
ATOM   1113 3HG2 VAL A  68     -10.657  16.513  -0.720  1.00  3.26           H  
ATOM   1114  N   ASP A  69     -12.145  20.849  -1.517  1.00  1.89           N  
ATOM   1115  CA  ASP A  69     -12.560  22.179  -1.946  1.00  2.38           C  
ATOM   1116  C   ASP A  69     -12.133  23.220  -0.917  1.00  2.34           C  
ATOM   1117  O   ASP A  69     -11.566  24.261  -1.265  1.00  2.62           O  
ATOM   1118  CB  ASP A  69     -14.076  22.239  -2.166  1.00  3.57           C  
ATOM   1119  CG  ASP A  69     -14.540  23.600  -2.682  1.00  3.57           C  
ATOM   1120  OD1 ASP A  69     -14.033  24.039  -3.687  1.00  3.57           O  
ATOM   1121  OD2 ASP A  69     -15.404  24.183  -2.071  1.00  3.57           O  
ATOM   1122  H   ASP A  69     -12.843  20.126  -1.384  1.00  2.27           H  
ATOM   1123  HA  ASP A  69     -12.067  22.410  -2.889  1.00  2.86           H  
ATOM   1124 1HB  ASP A  69     -14.369  21.474  -2.887  1.00  4.28           H  
ATOM   1125 2HB  ASP A  69     -14.593  22.022  -1.231  1.00  4.28           H  
ATOM   1126  N   GLU A  70     -12.392  22.925   0.356  1.00  2.74           N  
ATOM   1127  CA  GLU A  70     -12.029  23.820   1.437  1.00  3.68           C  
ATOM   1128  C   GLU A  70     -10.519  23.975   1.544  1.00  3.52           C  
ATOM   1129  O   GLU A  70     -10.033  25.077   1.774  1.00  4.96           O  
ATOM   1130  CB  GLU A  70     -12.596  23.303   2.758  1.00  5.52           C  
ATOM   1131  CG  GLU A  70     -14.114  23.382   2.863  1.00  5.52           C  
ATOM   1132  CD  GLU A  70     -14.642  22.779   4.132  1.00  5.52           C  
ATOM   1133  OE1 GLU A  70     -13.852  22.393   4.960  1.00  5.52           O  
ATOM   1134  OE2 GLU A  70     -15.841  22.682   4.273  1.00  5.52           O  
ATOM   1135  H   GLU A  70     -12.868  22.061   0.580  1.00  3.29           H  
ATOM   1136  HA  GLU A  70     -12.459  24.801   1.232  1.00  4.42           H  
ATOM   1137 1HB  GLU A  70     -12.303  22.262   2.896  1.00  6.62           H  
ATOM   1138 2HB  GLU A  70     -12.174  23.876   3.584  1.00  6.62           H  
ATOM   1139 1HG  GLU A  70     -14.414  24.428   2.822  1.00  6.62           H  
ATOM   1140 2HG  GLU A  70     -14.559  22.873   2.009  1.00  6.62           H  
ATOM   1141  N   HIS A  71      -9.783  22.880   1.348  1.00  3.36           N  
ATOM   1142  CA  HIS A  71      -8.326  22.886   1.406  1.00  4.28           C  
ATOM   1143  C   HIS A  71      -7.673  23.705   0.303  1.00  4.93           C  
ATOM   1144  O   HIS A  71      -6.920  24.639   0.581  1.00  8.53           O  
ATOM   1145  CB  HIS A  71      -7.788  21.457   1.298  1.00  6.42           C  
ATOM   1146  CG  HIS A  71      -6.299  21.416   1.216  1.00  6.42           C  
ATOM   1147  ND1 HIS A  71      -5.627  21.789   0.073  1.00  6.42           N  
ATOM   1148  CD2 HIS A  71      -5.348  21.035   2.103  1.00  6.42           C  
ATOM   1149  CE1 HIS A  71      -4.332  21.656   0.260  1.00  6.42           C  
ATOM   1150  NE2 HIS A  71      -4.133  21.196   1.480  1.00  6.42           N  
ATOM   1151  H   HIS A  71     -10.244  22.000   1.177  1.00  4.03           H  
ATOM   1152  HA  HIS A  71      -8.007  23.302   2.361  1.00  5.14           H  
ATOM   1153 1HB  HIS A  71      -8.104  20.879   2.168  1.00  7.70           H  
ATOM   1154 2HB  HIS A  71      -8.197  20.972   0.414  1.00  7.70           H  
ATOM   1155  HD2 HIS A  71      -5.514  20.669   3.116  1.00  7.70           H  
ATOM   1156  HE1 HIS A  71      -3.556  21.879  -0.473  1.00  7.70           H  
ATOM   1157  HE2 HIS A  71      -3.221  20.997   1.870  1.00  7.70           H  
ATOM   1158  N   ASN A  72      -7.976  23.369  -0.946  1.00  3.41           N  
ATOM   1159  CA  ASN A  72      -7.357  24.037  -2.079  1.00  4.44           C  
ATOM   1160  C   ASN A  72      -7.733  25.512  -2.134  1.00  6.22           C  
ATOM   1161  O   ASN A  72      -6.931  26.338  -2.572  1.00 10.14           O  
ATOM   1162  CB  ASN A  72      -7.731  23.344  -3.385  1.00  6.66           C  
ATOM   1163  CG  ASN A  72      -7.034  22.014  -3.638  1.00  6.66           C  
ATOM   1164  OD1 ASN A  72      -5.946  21.694  -3.142  1.00  6.66           O  
ATOM   1165  ND2 ASN A  72      -7.679  21.211  -4.441  1.00  6.66           N  
ATOM   1166  H   ASN A  72      -8.624  22.615  -1.114  1.00  4.09           H  
ATOM   1167  HA  ASN A  72      -6.274  23.985  -1.959  1.00  5.33           H  
ATOM   1168 1HB  ASN A  72      -8.807  23.169  -3.394  1.00  7.99           H  
ATOM   1169 2HB  ASN A  72      -7.509  24.012  -4.217  1.00  7.99           H  
ATOM   1170 1HD2 ASN A  72      -7.308  20.304  -4.654  1.00  7.99           H  
ATOM   1171 2HD2 ASN A  72      -8.556  21.492  -4.831  1.00  7.99           H  
ATOM   1172  N   SER A  73      -8.939  25.858  -1.675  1.00  7.36           N  
ATOM   1173  CA  SER A  73      -9.365  27.249  -1.676  1.00 11.94           C  
ATOM   1174  C   SER A  73      -8.760  28.117  -0.559  1.00 16.87           C  
ATOM   1175  O   SER A  73      -8.948  29.335  -0.581  1.00 22.25           O  
ATOM   1176  CB  SER A  73     -10.878  27.329  -1.604  1.00 17.91           C  
ATOM   1177  OG  SER A  73     -11.360  26.841  -0.385  1.00 17.91           O  
ATOM   1178  H   SER A  73      -9.595  25.159  -1.343  1.00  8.83           H  
ATOM   1179  HA  SER A  73      -9.057  27.684  -2.628  1.00 14.33           H  
ATOM   1180 1HB  SER A  73     -11.186  28.366  -1.728  1.00 21.49           H  
ATOM   1181 2HB  SER A  73     -11.315  26.759  -2.424  1.00 21.49           H  
ATOM   1182  HG  SER A  73     -11.284  25.883  -0.443  1.00 21.49           H  
ATOM   1183  N   VAL A  74      -8.052  27.528   0.419  1.00 22.48           N  
ATOM   1184  CA  VAL A  74      -7.471  28.372   1.470  1.00 39.19           C  
ATOM   1185  C   VAL A  74      -5.953  28.247   1.534  1.00 48.70           C  
ATOM   1186  O   VAL A  74      -5.281  29.129   2.071  1.00112.73           O  
ATOM   1187  CB  VAL A  74      -8.039  28.023   2.865  1.00 58.78           C  
ATOM   1188  CG1 VAL A  74      -9.548  28.225   2.880  1.00 58.78           C  
ATOM   1189  CG2 VAL A  74      -7.640  26.608   3.259  1.00 58.78           C  
ATOM   1190  H   VAL A  74      -7.895  26.528   0.433  1.00 26.98           H  
ATOM   1191  HA  VAL A  74      -7.719  29.411   1.253  1.00 47.03           H  
ATOM   1192  HB  VAL A  74      -7.625  28.719   3.595  1.00 70.54           H  
ATOM   1193 1HG1 VAL A  74      -9.935  28.009   3.876  1.00 70.54           H  
ATOM   1194 2HG1 VAL A  74      -9.778  29.258   2.618  1.00 70.54           H  
ATOM   1195 3HG1 VAL A  74     -10.015  27.556   2.158  1.00 70.54           H  
ATOM   1196 1HG2 VAL A  74      -8.031  26.384   4.251  1.00 70.54           H  
ATOM   1197 2HG2 VAL A  74      -8.038  25.898   2.542  1.00 70.54           H  
ATOM   1198 3HG2 VAL A  74      -6.554  26.528   3.277  1.00 70.54           H  
ATOM   1199  N   GLU A  75      -5.408  27.175   0.965  1.00 49.77           N  
ATOM   1200  CA  GLU A  75      -3.968  26.981   0.967  1.00 83.74           C  
ATOM   1201  C   GLU A  75      -3.330  27.579  -0.273  1.00 56.33           C  
ATOM   1202  O   GLU A  75      -3.999  27.806  -1.281  1.00 92.18           O  
ATOM   1203  CB  GLU A  75      -3.630  25.496   1.073  1.00125.61           C  
ATOM   1204  CG  GLU A  75      -4.101  24.849   2.366  1.00125.61           C  
ATOM   1205  CD  GLU A  75      -3.396  25.394   3.576  1.00125.61           C  
ATOM   1206  OE1 GLU A  75      -2.287  25.853   3.436  1.00125.61           O  
ATOM   1207  OE2 GLU A  75      -3.962  25.350   4.643  1.00125.61           O  
ATOM   1208  H   GLU A  75      -5.992  26.460   0.552  1.00 59.72           H  
ATOM   1209  HA  GLU A  75      -3.553  27.490   1.837  1.00100.49           H  
ATOM   1210 1HB  GLU A  75      -4.092  24.959   0.244  1.00150.73           H  
ATOM   1211 2HB  GLU A  75      -2.553  25.357   0.997  1.00150.73           H  
ATOM   1212 1HG  GLU A  75      -5.172  25.008   2.476  1.00150.73           H  
ATOM   1213 2HG  GLU A  75      -3.925  23.778   2.307  1.00150.73           H  
ATOM   1214  N   GLY A  76      -2.031  27.850  -0.187  1.00 73.19           N  
ATOM   1215  CA  GLY A  76      -1.305  28.431  -1.308  1.00 55.45           C  
ATOM   1216  C   GLY A  76      -1.073  27.396  -2.397  1.00 38.08           C  
ATOM   1217  O   GLY A  76      -1.096  26.190  -2.140  1.00 86.71           O  
ATOM   1218  H   GLY A  76      -1.538  27.643   0.671  1.00 87.83           H  
ATOM   1219 1HA  GLY A  76      -1.872  29.270  -1.713  1.00 66.54           H  
ATOM   1220 2HA  GLY A  76      -0.348  28.821  -0.959  1.00 66.54           H  
ATOM   1221  N   ARG A  77      -0.839  27.863  -3.615  1.00 38.30           N  
ATOM   1222  CA  ARG A  77      -0.650  27.008  -4.788  1.00 71.54           C  
ATOM   1223  C   ARG A  77       0.706  26.309  -4.868  1.00 29.67           C  
ATOM   1224  O   ARG A  77       1.460  26.533  -5.825  1.00 45.98           O  
ATOM   1225  CB  ARG A  77      -0.882  27.801  -6.055  1.00107.31           C  
ATOM   1226  CG  ARG A  77      -2.303  28.305  -6.242  1.00107.31           C  
ATOM   1227  CD  ARG A  77      -2.456  29.063  -7.511  1.00107.31           C  
ATOM   1228  NE  ARG A  77      -3.813  29.553  -7.687  1.00107.31           N  
ATOM   1229  CZ  ARG A  77      -4.235  30.275  -8.742  1.00107.31           C  
ATOM   1230  NH1 ARG A  77      -3.394  30.583  -9.705  1.00107.31           N  
ATOM   1231  NH2 ARG A  77      -5.493  30.676  -8.809  1.00107.31           N  
ATOM   1232  H   ARG A  77      -0.799  28.869  -3.751  1.00 45.96           H  
ATOM   1233  HA  ARG A  77      -1.422  26.221  -4.737  1.00 85.85           H  
ATOM   1234 1HB  ARG A  77      -0.222  28.669  -6.062  1.00128.77           H  
ATOM   1235 2HB  ARG A  77      -0.626  27.194  -6.922  1.00128.77           H  
ATOM   1236 1HG  ARG A  77      -2.990  27.460  -6.264  1.00128.77           H  
ATOM   1237 2HG  ARG A  77      -2.567  28.959  -5.412  1.00128.77           H  
ATOM   1238 1HD  ARG A  77      -1.781  29.919  -7.511  1.00128.77           H  
ATOM   1239 2HD  ARG A  77      -2.217  28.415  -8.356  1.00128.77           H  
ATOM   1240  HE  ARG A  77      -4.487  29.333  -6.966  1.00128.77           H  
ATOM   1241 1HH1 ARG A  77      -2.433  30.276  -9.652  1.00128.77           H  
ATOM   1242 2HH1 ARG A  77      -3.709  31.125 -10.496  1.00128.77           H  
ATOM   1243 1HH2 ARG A  77      -6.139  30.439  -8.069  1.00128.77           H  
ATOM   1244 2HH2 ARG A  77      -5.809  31.217  -9.599  1.00128.77           H  
ATOM   1245  N   THR A  78       1.017  25.478  -3.883  1.00 10.93           N  
ATOM   1246  CA  THR A  78       2.260  24.720  -3.868  1.00  1.56           C  
ATOM   1247  C   THR A  78       1.988  23.274  -4.261  1.00  1.40           C  
ATOM   1248  O   THR A  78       2.814  22.646  -4.929  1.00  1.78           O  
ATOM   1249  CB  THR A  78       2.927  24.782  -2.483  1.00  2.34           C  
ATOM   1250  OG1 THR A  78       2.031  24.244  -1.504  1.00  2.34           O  
ATOM   1251  CG2 THR A  78       3.279  26.214  -2.114  1.00  2.34           C  
ATOM   1252  H   THR A  78       0.349  25.365  -3.134  1.00 13.12           H  
ATOM   1253  HA  THR A  78       2.943  25.149  -4.600  1.00  1.87           H  
ATOM   1254  HB  THR A  78       3.835  24.181  -2.497  1.00  2.81           H  
ATOM   1255  HG1 THR A  78       2.503  24.069  -0.682  1.00  2.81           H  
ATOM   1256 1HG2 THR A  78       3.751  26.229  -1.132  1.00  2.81           H  
ATOM   1257 2HG2 THR A  78       3.967  26.623  -2.853  1.00  2.81           H  
ATOM   1258 3HG2 THR A  78       2.373  26.817  -2.089  1.00  2.81           H  
ATOM   1259  N   TYR A  79       0.794  22.787  -3.904  1.00  1.16           N  
ATOM   1260  CA  TYR A  79       0.337  21.457  -4.295  1.00  0.90           C  
ATOM   1261  C   TYR A  79      -1.178  21.414  -4.379  1.00  0.91           C  
ATOM   1262  O   TYR A  79      -1.877  22.254  -3.811  1.00  1.32           O  
ATOM   1263  CB  TYR A  79       0.832  20.376  -3.326  1.00  1.35           C  
ATOM   1264  CG  TYR A  79       0.244  20.446  -1.936  1.00  1.35           C  
ATOM   1265  CD1 TYR A  79      -0.830  19.642  -1.598  1.00  1.35           C  
ATOM   1266  CD2 TYR A  79       0.763  21.326  -1.004  1.00  1.35           C  
ATOM   1267  CE1 TYR A  79      -1.373  19.724  -0.334  1.00  1.35           C  
ATOM   1268  CE2 TYR A  79       0.210  21.415   0.260  1.00  1.35           C  
ATOM   1269  CZ  TYR A  79      -0.860  20.617   0.593  1.00  1.35           C  
ATOM   1270  OH  TYR A  79      -1.445  20.703   1.839  1.00  1.35           O  
ATOM   1271  H   TYR A  79       0.183  23.360  -3.341  1.00  1.39           H  
ATOM   1272  HA  TYR A  79       0.723  21.241  -5.287  1.00  1.08           H  
ATOM   1273 1HB  TYR A  79       0.608  19.391  -3.738  1.00  1.62           H  
ATOM   1274 2HB  TYR A  79       1.903  20.451  -3.244  1.00  1.62           H  
ATOM   1275  HD1 TYR A  79      -1.243  18.947  -2.330  1.00  1.62           H  
ATOM   1276  HD2 TYR A  79       1.607  21.955  -1.276  1.00  1.62           H  
ATOM   1277  HE1 TYR A  79      -2.214  19.095  -0.061  1.00  1.62           H  
ATOM   1278  HE2 TYR A  79       0.616  22.119   0.988  1.00  1.62           H  
ATOM   1279  HH  TYR A  79      -0.901  21.246   2.418  1.00  1.62           H  
ATOM   1280  N   LYS A  80      -1.669  20.420  -5.095  1.00  0.87           N  
ATOM   1281  CA  LYS A  80      -3.080  20.200  -5.317  1.00  1.04           C  
ATOM   1282  C   LYS A  80      -3.562  18.898  -4.707  1.00  0.63           C  
ATOM   1283  O   LYS A  80      -2.988  17.827  -4.944  1.00  0.48           O  
ATOM   1284  CB  LYS A  80      -3.389  20.173  -6.808  1.00  1.56           C  
ATOM   1285  CG  LYS A  80      -4.864  19.970  -7.122  1.00  1.56           C  
ATOM   1286  CD  LYS A  80      -5.105  19.879  -8.614  1.00  1.56           C  
ATOM   1287  CE  LYS A  80      -6.584  19.699  -8.921  1.00  1.56           C  
ATOM   1288  NZ  LYS A  80      -6.808  19.386 -10.357  1.00  1.56           N  
ATOM   1289  H   LYS A  80      -1.025  19.786  -5.527  1.00  1.04           H  
ATOM   1290  HA  LYS A  80      -3.635  21.015  -4.851  1.00  1.25           H  
ATOM   1291 1HB  LYS A  80      -3.073  21.112  -7.263  1.00  1.87           H  
ATOM   1292 2HB  LYS A  80      -2.826  19.370  -7.284  1.00  1.87           H  
ATOM   1293 1HG  LYS A  80      -5.211  19.047  -6.658  1.00  1.87           H  
ATOM   1294 2HG  LYS A  80      -5.441  20.801  -6.717  1.00  1.87           H  
ATOM   1295 1HD  LYS A  80      -4.752  20.790  -9.099  1.00  1.87           H  
ATOM   1296 2HD  LYS A  80      -4.553  19.034  -9.023  1.00  1.87           H  
ATOM   1297 1HE  LYS A  80      -6.986  18.888  -8.314  1.00  1.87           H  
ATOM   1298 2HE  LYS A  80      -7.114  20.618  -8.674  1.00  1.87           H  
ATOM   1299 1HZ  LYS A  80      -7.795  19.270 -10.532  1.00  1.87           H  
ATOM   1300 2HZ  LYS A  80      -6.444  20.129 -10.935  1.00  1.87           H  
ATOM   1301 3HZ  LYS A  80      -6.324  18.518 -10.562  1.00  1.87           H  
ATOM   1302  N   VAL A  81      -4.647  18.997  -3.955  1.00  0.81           N  
ATOM   1303  CA  VAL A  81      -5.289  17.829  -3.388  1.00  0.84           C  
ATOM   1304  C   VAL A  81      -6.465  17.499  -4.311  1.00  0.78           C  
ATOM   1305  O   VAL A  81      -7.116  18.407  -4.832  1.00  1.02           O  
ATOM   1306  CB  VAL A  81      -5.750  18.103  -1.949  1.00  1.26           C  
ATOM   1307  CG1 VAL A  81      -6.426  16.897  -1.371  1.00  1.26           C  
ATOM   1308  CG2 VAL A  81      -4.566  18.457  -1.098  1.00  1.26           C  
ATOM   1309  H   VAL A  81      -5.051  19.915  -3.772  1.00  0.97           H  
ATOM   1310  HA  VAL A  81      -4.589  16.993  -3.385  1.00  1.01           H  
ATOM   1311  HB  VAL A  81      -6.468  18.923  -1.957  1.00  1.51           H  
ATOM   1312 1HG1 VAL A  81      -6.763  17.116  -0.357  1.00  1.51           H  
ATOM   1313 2HG1 VAL A  81      -7.274  16.628  -1.992  1.00  1.51           H  
ATOM   1314 3HG1 VAL A  81      -5.719  16.072  -1.345  1.00  1.51           H  
ATOM   1315 1HG2 VAL A  81      -4.897  18.661  -0.080  1.00  1.51           H  
ATOM   1316 2HG2 VAL A  81      -3.861  17.626  -1.092  1.00  1.51           H  
ATOM   1317 3HG2 VAL A  81      -4.082  19.343  -1.508  1.00  1.51           H  
ATOM   1318  N   GLY A  82      -6.716  16.221  -4.572  1.00  1.01           N  
ATOM   1319  CA  GLY A  82      -7.789  15.880  -5.496  1.00  1.42           C  
ATOM   1320  C   GLY A  82      -8.430  14.512  -5.271  1.00  1.09           C  
ATOM   1321  O   GLY A  82      -8.160  13.804  -4.302  1.00  0.99           O  
ATOM   1322  H   GLY A  82      -6.180  15.497  -4.129  1.00  1.21           H  
ATOM   1323 1HA  GLY A  82      -8.561  16.647  -5.436  1.00  1.70           H  
ATOM   1324 2HA  GLY A  82      -7.401  15.921  -6.509  1.00  1.70           H  
ATOM   1325  N   LEU A  83      -9.314  14.150  -6.184  1.00  1.24           N  
ATOM   1326  CA  LEU A  83     -10.135  12.958  -6.037  1.00  1.27           C  
ATOM   1327  C   LEU A  83      -9.492  11.670  -6.557  1.00  0.95           C  
ATOM   1328  O   LEU A  83      -9.919  11.123  -7.581  1.00  1.09           O  
ATOM   1329  CB  LEU A  83     -11.413  13.166  -6.795  1.00  1.91           C  
ATOM   1330  CG  LEU A  83     -12.544  12.255  -6.414  1.00  1.91           C  
ATOM   1331  CD1 LEU A  83     -13.123  12.704  -5.079  1.00  1.91           C  
ATOM   1332  CD2 LEU A  83     -13.519  12.301  -7.519  1.00  1.91           C  
ATOM   1333  H   LEU A  83      -9.460  14.748  -6.986  1.00  1.49           H  
ATOM   1334  HA  LEU A  83     -10.357  12.828  -4.978  1.00  1.52           H  
ATOM   1335 1HB  LEU A  83     -11.747  14.189  -6.655  1.00  2.29           H  
ATOM   1336 2HB  LEU A  83     -11.215  13.015  -7.856  1.00  2.29           H  
ATOM   1337  HG  LEU A  83     -12.180  11.234  -6.294  1.00  2.29           H  
ATOM   1338 1HD1 LEU A  83     -13.945  12.049  -4.796  1.00  2.29           H  
ATOM   1339 2HD1 LEU A  83     -12.348  12.661  -4.314  1.00  2.29           H  
ATOM   1340 3HD1 LEU A  83     -13.490  13.724  -5.164  1.00  2.29           H  
ATOM   1341 1HD2 LEU A  83     -14.360  11.656  -7.322  1.00  2.29           H  
ATOM   1342 2HD2 LEU A  83     -13.847  13.312  -7.642  1.00  2.29           H  
ATOM   1343 3HD2 LEU A  83     -13.017  11.983  -8.422  1.00  2.29           H  
ATOM   1344  N   ASN A  84      -8.488  11.181  -5.847  1.00  0.76           N  
ATOM   1345  CA  ASN A  84      -7.811   9.959  -6.271  1.00  0.59           C  
ATOM   1346  C   ASN A  84      -8.560   8.706  -5.824  1.00  0.55           C  
ATOM   1347  O   ASN A  84      -9.638   8.794  -5.234  1.00  0.86           O  
ATOM   1348  CB  ASN A  84      -6.385   9.948  -5.773  1.00  0.89           C  
ATOM   1349  CG  ASN A  84      -6.275   9.833  -4.289  1.00  0.89           C  
ATOM   1350  OD1 ASN A  84      -7.054   9.156  -3.604  1.00  0.89           O  
ATOM   1351  ND2 ASN A  84      -5.287  10.496  -3.762  1.00  0.89           N  
ATOM   1352  H   ASN A  84      -8.193  11.688  -5.018  1.00  0.91           H  
ATOM   1353  HA  ASN A  84      -7.789   9.944  -7.362  1.00  0.71           H  
ATOM   1354 1HB  ASN A  84      -5.841   9.124  -6.229  1.00  1.06           H  
ATOM   1355 2HB  ASN A  84      -5.892  10.869  -6.083  1.00  1.06           H  
ATOM   1356 1HD2 ASN A  84      -5.145  10.458  -2.772  1.00  1.06           H  
ATOM   1357 2HD2 ASN A  84      -4.671  11.033  -4.339  1.00  1.06           H  
ATOM   1358  N   LYS A  85      -7.960   7.543  -6.089  1.00  0.57           N  
ATOM   1359  CA  LYS A  85      -8.535   6.225  -5.804  1.00  1.24           C  
ATOM   1360  C   LYS A  85      -9.027   5.946  -4.372  1.00  0.80           C  
ATOM   1361  O   LYS A  85      -9.724   4.952  -4.160  1.00  1.00           O  
ATOM   1362  CB  LYS A  85      -7.502   5.161  -6.149  1.00  1.86           C  
ATOM   1363  CG  LYS A  85      -6.284   5.180  -5.241  1.00  1.86           C  
ATOM   1364  CD  LYS A  85      -5.208   4.226  -5.726  1.00  1.86           C  
ATOM   1365  CE  LYS A  85      -5.638   2.773  -5.577  1.00  1.86           C  
ATOM   1366  NZ  LYS A  85      -4.550   1.839  -5.965  1.00  1.86           N  
ATOM   1367  H   LYS A  85      -7.061   7.556  -6.558  1.00  0.68           H  
ATOM   1368  HA  LYS A  85      -9.392   6.098  -6.466  1.00  1.49           H  
ATOM   1369 1HB  LYS A  85      -7.956   4.171  -6.087  1.00  2.23           H  
ATOM   1370 2HB  LYS A  85      -7.161   5.303  -7.173  1.00  2.23           H  
ATOM   1371 1HG  LYS A  85      -5.872   6.189  -5.205  1.00  2.23           H  
ATOM   1372 2HG  LYS A  85      -6.584   4.893  -4.237  1.00  2.23           H  
ATOM   1373 1HD  LYS A  85      -4.981   4.427  -6.770  1.00  2.23           H  
ATOM   1374 2HD  LYS A  85      -4.302   4.383  -5.142  1.00  2.23           H  
ATOM   1375 1HE  LYS A  85      -5.910   2.584  -4.540  1.00  2.23           H  
ATOM   1376 2HE  LYS A  85      -6.506   2.585  -6.208  1.00  2.23           H  
ATOM   1377 1HZ  LYS A  85      -4.842   0.874  -5.856  1.00  2.23           H  
ATOM   1378 2HZ  LYS A  85      -4.296   1.999  -6.929  1.00  2.23           H  
ATOM   1379 3HZ  LYS A  85      -3.742   2.001  -5.380  1.00  2.23           H  
ATOM   1380  N   PHE A  86      -8.682   6.786  -3.394  1.00  0.89           N  
ATOM   1381  CA  PHE A  86      -9.121   6.529  -2.027  1.00  1.05           C  
ATOM   1382  C   PHE A  86     -10.247   7.466  -1.589  1.00  0.86           C  
ATOM   1383  O   PHE A  86     -10.578   7.531  -0.405  1.00  1.10           O  
ATOM   1384  CB  PHE A  86      -7.943   6.654  -1.059  1.00  1.58           C  
ATOM   1385  CG  PHE A  86      -6.837   5.688  -1.366  1.00  1.58           C  
ATOM   1386  CD1 PHE A  86      -5.556   6.143  -1.634  1.00  1.58           C  
ATOM   1387  CD2 PHE A  86      -7.079   4.328  -1.426  1.00  1.58           C  
ATOM   1388  CE1 PHE A  86      -4.539   5.258  -1.938  1.00  1.58           C  
ATOM   1389  CE2 PHE A  86      -6.067   3.447  -1.737  1.00  1.58           C  
ATOM   1390  CZ  PHE A  86      -4.796   3.908  -1.989  1.00  1.58           C  
ATOM   1391  H   PHE A  86      -8.108   7.598  -3.586  1.00  1.07           H  
ATOM   1392  HA  PHE A  86      -9.495   5.506  -1.975  1.00  1.26           H  
ATOM   1393 1HB  PHE A  86      -7.537   7.664  -1.105  1.00  1.89           H  
ATOM   1394 2HB  PHE A  86      -8.281   6.477  -0.039  1.00  1.89           H  
ATOM   1395  HD1 PHE A  86      -5.358   7.215  -1.598  1.00  1.89           H  
ATOM   1396  HD2 PHE A  86      -8.084   3.955  -1.233  1.00  1.89           H  
ATOM   1397  HE1 PHE A  86      -3.535   5.628  -2.141  1.00  1.89           H  
ATOM   1398  HE2 PHE A  86      -6.273   2.380  -1.786  1.00  1.89           H  
ATOM   1399  HZ  PHE A  86      -4.001   3.207  -2.234  1.00  1.89           H  
ATOM   1400  N   ALA A  87     -10.852   8.171  -2.549  1.00  0.69           N  
ATOM   1401  CA  ALA A  87     -11.926   9.125  -2.270  1.00  0.93           C  
ATOM   1402  C   ALA A  87     -13.156   8.497  -1.624  1.00  0.81           C  
ATOM   1403  O   ALA A  87     -13.828   9.137  -0.815  1.00  1.23           O  
ATOM   1404  CB  ALA A  87     -12.349   9.805  -3.545  1.00  1.40           C  
ATOM   1405  H   ALA A  87     -10.536   8.082  -3.506  1.00  0.83           H  
ATOM   1406  HA  ALA A  87     -11.532   9.873  -1.581  1.00  1.12           H  
ATOM   1407 1HB  ALA A  87     -13.117  10.541  -3.314  1.00  1.67           H  
ATOM   1408 2HB  ALA A  87     -11.489  10.299  -3.998  1.00  1.67           H  
ATOM   1409 3HB  ALA A  87     -12.750   9.070  -4.233  1.00  1.67           H  
ATOM   1410  N   ASP A  88     -13.452   7.245  -1.955  1.00  0.61           N  
ATOM   1411  CA  ASP A  88     -14.608   6.576  -1.369  1.00  0.94           C  
ATOM   1412  C   ASP A  88     -14.339   5.962   0.016  1.00  1.08           C  
ATOM   1413  O   ASP A  88     -15.227   5.320   0.576  1.00  1.77           O  
ATOM   1414  CB  ASP A  88     -15.127   5.493  -2.326  1.00  1.41           C  
ATOM   1415  CG  ASP A  88     -14.113   4.381  -2.588  1.00  1.41           C  
ATOM   1416  OD1 ASP A  88     -13.028   4.459  -2.069  1.00  1.41           O  
ATOM   1417  OD2 ASP A  88     -14.430   3.463  -3.310  1.00  1.41           O  
ATOM   1418  H   ASP A  88     -12.877   6.750  -2.621  1.00  0.73           H  
ATOM   1419  HA  ASP A  88     -15.397   7.320  -1.251  1.00  1.13           H  
ATOM   1420 1HB  ASP A  88     -16.031   5.048  -1.910  1.00  1.69           H  
ATOM   1421 2HB  ASP A  88     -15.398   5.952  -3.276  1.00  1.69           H  
ATOM   1422  N   LEU A  89     -13.141   6.185   0.573  1.00  1.33           N  
ATOM   1423  CA  LEU A  89     -12.785   5.682   1.894  1.00  2.58           C  
ATOM   1424  C   LEU A  89     -12.684   6.804   2.901  1.00  1.23           C  
ATOM   1425  O   LEU A  89     -12.386   7.947   2.545  1.00  1.80           O  
ATOM   1426  CB  LEU A  89     -11.422   4.977   1.874  1.00  3.87           C  
ATOM   1427  CG  LEU A  89     -11.255   3.798   0.926  1.00  3.87           C  
ATOM   1428  CD1 LEU A  89      -9.813   3.323   1.004  1.00  3.87           C  
ATOM   1429  CD2 LEU A  89     -12.221   2.691   1.320  1.00  3.87           C  
ATOM   1430  H   LEU A  89     -12.434   6.712   0.079  1.00  1.60           H  
ATOM   1431  HA  LEU A  89     -13.551   4.984   2.225  1.00  3.10           H  
ATOM   1432 1HB  LEU A  89     -10.664   5.713   1.611  1.00  4.64           H  
ATOM   1433 2HB  LEU A  89     -11.209   4.618   2.880  1.00  4.64           H  
ATOM   1434  HG  LEU A  89     -11.457   4.113  -0.097  1.00  4.64           H  
ATOM   1435 1HD1 LEU A  89      -9.671   2.484   0.324  1.00  4.64           H  
ATOM   1436 2HD1 LEU A  89      -9.149   4.139   0.720  1.00  4.64           H  
ATOM   1437 3HD1 LEU A  89      -9.588   3.010   2.023  1.00  4.64           H  
ATOM   1438 1HD2 LEU A  89     -12.098   1.844   0.644  1.00  4.64           H  
ATOM   1439 2HD2 LEU A  89     -12.015   2.372   2.342  1.00  4.64           H  
ATOM   1440 3HD2 LEU A  89     -13.244   3.061   1.254  1.00  4.64           H  
ATOM   1441  N   THR A  90     -12.887   6.475   4.168  1.00  2.37           N  
ATOM   1442  CA  THR A  90     -12.676   7.472   5.200  1.00  4.04           C  
ATOM   1443  C   THR A  90     -11.197   7.458   5.520  1.00  2.92           C  
ATOM   1444  O   THR A  90     -10.504   6.516   5.145  1.00  3.91           O  
ATOM   1445  CB  THR A  90     -13.490   7.178   6.470  1.00  6.06           C  
ATOM   1446  OG1 THR A  90     -13.056   5.935   7.038  1.00  6.06           O  
ATOM   1447  CG2 THR A  90     -14.970   7.089   6.140  1.00  6.06           C  
ATOM   1448  H   THR A  90     -13.168   5.528   4.412  1.00  2.84           H  
ATOM   1449  HA  THR A  90     -12.945   8.457   4.818  1.00  4.85           H  
ATOM   1450  HB  THR A  90     -13.329   7.975   7.195  1.00  7.27           H  
ATOM   1451  HG1 THR A  90     -13.393   5.215   6.496  1.00  7.27           H  
ATOM   1452 1HG2 THR A  90     -15.532   6.880   7.050  1.00  7.27           H  
ATOM   1453 2HG2 THR A  90     -15.305   8.034   5.714  1.00  7.27           H  
ATOM   1454 3HG2 THR A  90     -15.133   6.287   5.420  1.00  7.27           H  
ATOM   1455  N   ASN A  91     -10.710   8.481   6.214  1.00  2.70           N  
ATOM   1456  CA  ASN A  91      -9.297   8.531   6.587  1.00  2.94           C  
ATOM   1457  C   ASN A  91      -8.938   7.336   7.465  1.00  1.37           C  
ATOM   1458  O   ASN A  91      -7.842   6.793   7.353  1.00  1.99           O  
ATOM   1459  CB  ASN A  91      -8.956   9.857   7.252  1.00  4.41           C  
ATOM   1460  CG  ASN A  91      -7.481  10.036   7.556  1.00  4.41           C  
ATOM   1461  OD1 ASN A  91      -7.125  10.129   8.735  1.00  4.41           O  
ATOM   1462  ND2 ASN A  91      -6.633  10.088   6.555  1.00  4.41           N  
ATOM   1463  H   ASN A  91     -11.324   9.237   6.486  1.00  3.24           H  
ATOM   1464  HA  ASN A  91      -8.698   8.445   5.680  1.00  3.53           H  
ATOM   1465 1HB  ASN A  91      -9.276  10.675   6.605  1.00  5.29           H  
ATOM   1466 2HB  ASN A  91      -9.514   9.944   8.185  1.00  5.29           H  
ATOM   1467 1HD2 ASN A  91      -5.651  10.207   6.742  1.00  5.29           H  
ATOM   1468 2HD2 ASN A  91      -6.965  10.008   5.610  1.00  5.29           H  
ATOM   1469  N   ASP A  92      -9.870   6.929   8.329  1.00  1.15           N  
ATOM   1470  CA  ASP A  92      -9.673   5.769   9.181  1.00  2.26           C  
ATOM   1471  C   ASP A  92      -9.513   4.493   8.358  1.00  2.12           C  
ATOM   1472  O   ASP A  92      -8.592   3.715   8.608  1.00  2.69           O  
ATOM   1473  CB  ASP A  92     -10.847   5.609  10.148  1.00  3.39           C  
ATOM   1474  CG  ASP A  92     -10.865   6.663  11.247  1.00  3.39           C  
ATOM   1475  OD1 ASP A  92      -9.865   7.313  11.437  1.00  3.39           O  
ATOM   1476  OD2 ASP A  92     -11.876   6.805  11.891  1.00  3.39           O  
ATOM   1477  H   ASP A  92     -10.745   7.430   8.387  1.00  1.38           H  
ATOM   1478  HA  ASP A  92      -8.763   5.917   9.762  1.00  2.71           H  
ATOM   1479 1HB  ASP A  92     -11.784   5.669   9.595  1.00  4.07           H  
ATOM   1480 2HB  ASP A  92     -10.804   4.623  10.612  1.00  4.07           H  
ATOM   1481  N   GLU A  93     -10.395   4.291   7.369  1.00  2.10           N  
ATOM   1482  CA  GLU A  93     -10.326   3.111   6.499  1.00  3.26           C  
ATOM   1483  C   GLU A  93      -9.083   3.116   5.636  1.00  1.75           C  
ATOM   1484  O   GLU A  93      -8.444   2.076   5.447  1.00  1.73           O  
ATOM   1485  CB  GLU A  93     -11.549   3.031   5.609  1.00  4.89           C  
ATOM   1486  CG  GLU A  93     -12.823   2.653   6.330  1.00  4.89           C  
ATOM   1487  CD  GLU A  93     -13.993   2.716   5.414  1.00  4.89           C  
ATOM   1488  OE1 GLU A  93     -14.070   3.659   4.659  1.00  4.89           O  
ATOM   1489  OE2 GLU A  93     -14.801   1.814   5.430  1.00  4.89           O  
ATOM   1490  H   GLU A  93     -11.140   4.967   7.221  1.00  2.52           H  
ATOM   1491  HA  GLU A  93     -10.295   2.222   7.130  1.00  3.91           H  
ATOM   1492 1HB  GLU A  93     -11.711   3.996   5.128  1.00  5.87           H  
ATOM   1493 2HB  GLU A  93     -11.380   2.296   4.822  1.00  5.87           H  
ATOM   1494 1HG  GLU A  93     -12.728   1.638   6.717  1.00  5.87           H  
ATOM   1495 2HG  GLU A  93     -12.977   3.324   7.174  1.00  5.87           H  
ATOM   1496  N   TYR A  94      -8.740   4.294   5.135  1.00  1.20           N  
ATOM   1497  CA  TYR A  94      -7.529   4.484   4.376  1.00  1.13           C  
ATOM   1498  C   TYR A  94      -6.338   4.061   5.174  1.00  1.04           C  
ATOM   1499  O   TYR A  94      -5.485   3.331   4.686  1.00  1.75           O  
ATOM   1500  CB  TYR A  94      -7.371   5.928   3.950  1.00  1.69           C  
ATOM   1501  CG  TYR A  94      -5.985   6.225   3.432  1.00  1.69           C  
ATOM   1502  CD1 TYR A  94      -5.571   5.788   2.183  1.00  1.69           C  
ATOM   1503  CD2 TYR A  94      -5.121   6.955   4.237  1.00  1.69           C  
ATOM   1504  CE1 TYR A  94      -4.290   6.084   1.748  1.00  1.69           C  
ATOM   1505  CE2 TYR A  94      -3.848   7.251   3.801  1.00  1.69           C  
ATOM   1506  CZ  TYR A  94      -3.434   6.820   2.561  1.00  1.69           C  
ATOM   1507  OH  TYR A  94      -2.170   7.123   2.125  1.00  1.69           O  
ATOM   1508  H   TYR A  94      -9.328   5.098   5.297  1.00  1.44           H  
ATOM   1509  HA  TYR A  94      -7.576   3.855   3.484  1.00  1.36           H  
ATOM   1510 1HB  TYR A  94      -8.090   6.162   3.164  1.00  2.03           H  
ATOM   1511 2HB  TYR A  94      -7.573   6.587   4.792  1.00  2.03           H  
ATOM   1512  HD1 TYR A  94      -6.247   5.213   1.550  1.00  2.03           H  
ATOM   1513  HD2 TYR A  94      -5.453   7.296   5.218  1.00  2.03           H  
ATOM   1514  HE1 TYR A  94      -3.953   5.747   0.771  1.00  2.03           H  
ATOM   1515  HE2 TYR A  94      -3.172   7.826   4.435  1.00  2.03           H  
ATOM   1516  HH  TYR A  94      -2.073   6.843   1.210  1.00  2.03           H  
ATOM   1517  N   ARG A  95      -6.250   4.528   6.407  1.00  0.72           N  
ATOM   1518  CA  ARG A  95      -5.117   4.157   7.207  1.00  0.96           C  
ATOM   1519  C   ARG A  95      -5.106   2.669   7.559  1.00  0.64           C  
ATOM   1520  O   ARG A  95      -4.075   2.002   7.447  1.00  0.69           O  
ATOM   1521  CB  ARG A  95      -5.080   4.964   8.488  1.00  1.44           C  
ATOM   1522  CG  ARG A  95      -4.730   6.432   8.324  1.00  1.44           C  
ATOM   1523  CD  ARG A  95      -4.810   7.137   9.626  1.00  1.44           C  
ATOM   1524  NE  ARG A  95      -4.527   8.553   9.499  1.00  1.44           N  
ATOM   1525  CZ  ARG A  95      -4.682   9.462  10.478  1.00  1.44           C  
ATOM   1526  NH1 ARG A  95      -5.109   9.106  11.669  1.00  1.44           N  
ATOM   1527  NH2 ARG A  95      -4.402  10.724  10.214  1.00  1.44           N  
ATOM   1528  H   ARG A  95      -6.953   5.153   6.783  1.00  0.86           H  
ATOM   1529  HA  ARG A  95      -4.243   4.392   6.621  1.00  1.15           H  
ATOM   1530 1HB  ARG A  95      -6.053   4.914   8.976  1.00  1.73           H  
ATOM   1531 2HB  ARG A  95      -4.351   4.527   9.171  1.00  1.73           H  
ATOM   1532 1HG  ARG A  95      -3.712   6.524   7.946  1.00  1.73           H  
ATOM   1533 2HG  ARG A  95      -5.420   6.905   7.628  1.00  1.73           H  
ATOM   1534 1HD  ARG A  95      -5.814   7.028  10.035  1.00  1.73           H  
ATOM   1535 2HD  ARG A  95      -4.088   6.707  10.319  1.00  1.73           H  
ATOM   1536  HE  ARG A  95      -4.195   8.899   8.606  1.00  1.73           H  
ATOM   1537 1HH1 ARG A  95      -5.328   8.138  11.858  1.00  1.73           H  
ATOM   1538 2HH1 ARG A  95      -5.226   9.800  12.392  1.00  1.73           H  
ATOM   1539 1HH2 ARG A  95      -4.085  10.960   9.283  1.00  1.73           H  
ATOM   1540 2HH2 ARG A  95      -4.513  11.432  10.923  1.00  1.73           H  
ATOM   1541  N   ASN A  96      -6.267   2.130   7.915  1.00  0.39           N  
ATOM   1542  CA  ASN A  96      -6.371   0.732   8.307  1.00  0.38           C  
ATOM   1543  C   ASN A  96      -5.955  -0.242   7.213  1.00  0.50           C  
ATOM   1544  O   ASN A  96      -5.348  -1.275   7.503  1.00  1.26           O  
ATOM   1545  CB  ASN A  96      -7.785   0.422   8.755  1.00  0.57           C  
ATOM   1546  CG  ASN A  96      -8.101   0.999  10.106  1.00  0.57           C  
ATOM   1547  OD1 ASN A  96      -7.199   1.323  10.886  1.00  0.57           O  
ATOM   1548  ND2 ASN A  96      -9.369   1.132  10.399  1.00  0.57           N  
ATOM   1549  H   ASN A  96      -7.095   2.707   7.971  1.00  0.47           H  
ATOM   1550  HA  ASN A  96      -5.701   0.567   9.153  1.00  0.46           H  
ATOM   1551 1HB  ASN A  96      -8.492   0.822   8.028  1.00  0.68           H  
ATOM   1552 2HB  ASN A  96      -7.928  -0.658   8.791  1.00  0.68           H  
ATOM   1553 1HD2 ASN A  96      -9.640   1.509  11.285  1.00  0.68           H  
ATOM   1554 2HD2 ASN A  96     -10.066   0.856   9.738  1.00  0.68           H  
ATOM   1555  N   THR A  97      -6.271   0.077   5.961  1.00  0.62           N  
ATOM   1556  CA  THR A  97      -5.948  -0.825   4.866  1.00  0.88           C  
ATOM   1557  C   THR A  97      -4.823  -0.362   3.933  1.00  0.83           C  
ATOM   1558  O   THR A  97      -4.195  -1.193   3.280  1.00  1.05           O  
ATOM   1559  CB  THR A  97      -7.223  -1.089   4.046  1.00  1.32           C  
ATOM   1560  OG1 THR A  97      -7.739   0.153   3.552  1.00  1.32           O  
ATOM   1561  CG2 THR A  97      -8.280  -1.761   4.906  1.00  1.32           C  
ATOM   1562  H   THR A  97      -6.784   0.929   5.771  1.00  0.74           H  
ATOM   1563  HA  THR A  97      -5.636  -1.773   5.301  1.00  1.06           H  
ATOM   1564  HB  THR A  97      -6.983  -1.734   3.202  1.00  1.58           H  
ATOM   1565  HG1 THR A  97      -7.932   0.740   4.292  1.00  1.58           H  
ATOM   1566 1HG2 THR A  97      -9.174  -1.940   4.309  1.00  1.58           H  
ATOM   1567 2HG2 THR A  97      -7.895  -2.710   5.279  1.00  1.58           H  
ATOM   1568 3HG2 THR A  97      -8.530  -1.115   5.747  1.00  1.58           H  
ATOM   1569  N   TYR A  98      -4.552   0.937   3.862  1.00  0.78           N  
ATOM   1570  CA  TYR A  98      -3.523   1.423   2.942  1.00  0.88           C  
ATOM   1571  C   TYR A  98      -2.391   2.241   3.557  1.00  0.86           C  
ATOM   1572  O   TYR A  98      -1.541   2.744   2.819  1.00  0.97           O  
ATOM   1573  CB  TYR A  98      -4.181   2.229   1.824  1.00  1.32           C  
ATOM   1574  CG  TYR A  98      -5.088   1.376   0.977  1.00  1.32           C  
ATOM   1575  CD1 TYR A  98      -6.461   1.452   1.128  1.00  1.32           C  
ATOM   1576  CD2 TYR A  98      -4.536   0.499   0.055  1.00  1.32           C  
ATOM   1577  CE1 TYR A  98      -7.282   0.648   0.358  1.00  1.32           C  
ATOM   1578  CE2 TYR A  98      -5.356  -0.300  -0.714  1.00  1.32           C  
ATOM   1579  CZ  TYR A  98      -6.724  -0.229  -0.564  1.00  1.32           C  
ATOM   1580  OH  TYR A  98      -7.543  -1.028  -1.331  1.00  1.32           O  
ATOM   1581  H   TYR A  98      -5.067   1.605   4.410  1.00  0.94           H  
ATOM   1582  HA  TYR A  98      -3.058   0.550   2.484  1.00  1.06           H  
ATOM   1583 1HB  TYR A  98      -4.771   3.039   2.250  1.00  1.58           H  
ATOM   1584 2HB  TYR A  98      -3.420   2.669   1.181  1.00  1.58           H  
ATOM   1585  HD1 TYR A  98      -6.895   2.137   1.856  1.00  1.58           H  
ATOM   1586  HD2 TYR A  98      -3.453   0.439  -0.060  1.00  1.58           H  
ATOM   1587  HE1 TYR A  98      -8.363   0.700   0.478  1.00  1.58           H  
ATOM   1588  HE2 TYR A  98      -4.922  -0.989  -1.438  1.00  1.58           H  
ATOM   1589  HH  TYR A  98      -8.458  -0.878  -1.080  1.00  1.58           H  
ATOM   1590  N   LEU A  99      -2.346   2.405   4.879  1.00  0.97           N  
ATOM   1591  CA  LEU A  99      -1.234   3.177   5.407  1.00  1.43           C  
ATOM   1592  C   LEU A  99       0.036   2.332   5.347  1.00  1.09           C  
ATOM   1593  O   LEU A  99       1.056   2.770   4.816  1.00  2.31           O  
ATOM   1594  CB  LEU A  99      -1.504   3.632   6.834  1.00  2.15           C  
ATOM   1595  CG  LEU A  99      -0.449   4.533   7.419  1.00  2.15           C  
ATOM   1596  CD1 LEU A  99      -0.375   5.742   6.508  1.00  2.15           C  
ATOM   1597  CD2 LEU A  99      -0.857   4.949   8.825  1.00  2.15           C  
ATOM   1598  H   LEU A  99      -3.039   2.030   5.516  1.00  1.16           H  
ATOM   1599  HA  LEU A  99      -1.092   4.058   4.783  1.00  1.72           H  
ATOM   1600 1HB  LEU A  99      -2.415   4.197   6.849  1.00  2.57           H  
ATOM   1601 2HB  LEU A  99      -1.615   2.762   7.480  1.00  2.57           H  
ATOM   1602  HG  LEU A  99       0.521   4.034   7.435  1.00  2.57           H  
ATOM   1603 1HD1 LEU A  99       0.365   6.439   6.872  1.00  2.57           H  
ATOM   1604 2HD1 LEU A  99      -0.101   5.421   5.503  1.00  2.57           H  
ATOM   1605 3HD1 LEU A  99      -1.347   6.232   6.480  1.00  2.57           H  
ATOM   1606 1HD2 LEU A  99      -0.108   5.628   9.236  1.00  2.57           H  
ATOM   1607 2HD2 LEU A  99      -1.821   5.454   8.788  1.00  2.57           H  
ATOM   1608 3HD2 LEU A  99      -0.938   4.069   9.460  1.00  2.57           H  
ATOM   1609  N   GLY A 100      -0.038   1.113   5.885  1.00  0.55           N  
ATOM   1610  CA  GLY A 100       1.086   0.184   5.834  1.00  0.62           C  
ATOM   1611  C   GLY A 100       2.180   0.578   6.806  1.00  0.68           C  
ATOM   1612  O   GLY A 100       3.310   0.844   6.396  1.00  1.70           O  
ATOM   1613  H   GLY A 100      -0.899   0.818   6.322  1.00  0.66           H  
ATOM   1614 1HA  GLY A 100       0.732  -0.819   6.072  1.00  0.74           H  
ATOM   1615 2HA  GLY A 100       1.487   0.152   4.822  1.00  0.74           H  
ATOM   1616  N   THR A 101       1.855   0.613   8.094  1.00  0.89           N  
ATOM   1617  CA  THR A 101       2.824   1.069   9.075  1.00  1.78           C  
ATOM   1618  C   THR A 101       3.993   0.114   9.267  1.00  1.46           C  
ATOM   1619  O   THR A 101       3.854  -1.100   9.132  1.00  2.84           O  
ATOM   1620  CB  THR A 101       2.155   1.296  10.440  1.00  2.67           C  
ATOM   1621  OG1 THR A 101       1.574   0.070  10.901  1.00  2.67           O  
ATOM   1622  CG2 THR A 101       1.078   2.353  10.328  1.00  2.67           C  
ATOM   1623  H   THR A 101       0.925   0.353   8.389  1.00  1.07           H  
ATOM   1624  HA  THR A 101       3.214   2.020   8.733  1.00  2.14           H  
ATOM   1625  HB  THR A 101       2.904   1.624  11.161  1.00  3.20           H  
ATOM   1626  HG1 THR A 101       2.267  -0.586  11.016  1.00  3.20           H  
ATOM   1627 1HG2 THR A 101       0.614   2.504  11.302  1.00  3.20           H  
ATOM   1628 2HG2 THR A 101       1.521   3.288   9.988  1.00  3.20           H  
ATOM   1629 3HG2 THR A 101       0.323   2.029   9.613  1.00  3.20           H  
ATOM   1630  N   LYS A 102       5.130   0.697   9.633  1.00  1.88           N  
ATOM   1631  CA  LYS A 102       6.382  -0.010   9.909  1.00  1.68           C  
ATOM   1632  C   LYS A 102       6.545  -0.372  11.370  1.00  1.10           C  
ATOM   1633  O   LYS A 102       5.750   0.032  12.220  1.00  1.73           O  
ATOM   1634  CB  LYS A 102       7.586   0.836   9.507  1.00  2.52           C  
ATOM   1635  CG  LYS A 102       7.796   1.070   8.027  1.00  2.52           C  
ATOM   1636  CD  LYS A 102       8.821   2.178   7.857  1.00  2.52           C  
ATOM   1637  CE  LYS A 102      10.192   1.766   8.386  1.00  2.52           C  
ATOM   1638  NZ  LYS A 102      11.129   2.915   8.380  1.00  2.52           N  
ATOM   1639  H   LYS A 102       5.128   1.709   9.687  1.00  2.26           H  
ATOM   1640  HA  LYS A 102       6.388  -0.934   9.331  1.00  2.02           H  
ATOM   1641 1HB  LYS A 102       7.500   1.817   9.976  1.00  3.02           H  
ATOM   1642 2HB  LYS A 102       8.497   0.380   9.891  1.00  3.02           H  
ATOM   1643 1HG  LYS A 102       8.168   0.158   7.559  1.00  3.02           H  
ATOM   1644 2HG  LYS A 102       6.855   1.346   7.560  1.00  3.02           H  
ATOM   1645 1HD  LYS A 102       8.912   2.431   6.801  1.00  3.02           H  
ATOM   1646 2HD  LYS A 102       8.488   3.065   8.397  1.00  3.02           H  
ATOM   1647 1HE  LYS A 102      10.096   1.391   9.404  1.00  3.02           H  
ATOM   1648 2HE  LYS A 102      10.598   0.976   7.756  1.00  3.02           H  
ATOM   1649 1HZ  LYS A 102      12.051   2.662   8.721  1.00  3.02           H  
ATOM   1650 2HZ  LYS A 102      11.220   3.261   7.436  1.00  3.02           H  
ATOM   1651 3HZ  LYS A 102      10.764   3.651   8.968  1.00  3.02           H  
ATOM   1652  N   LEU A 103       7.597  -1.131  11.655  1.00  0.99           N  
ATOM   1653  CA  LEU A 103       7.919  -1.491  13.029  1.00  1.46           C  
ATOM   1654  C   LEU A 103       8.971  -0.540  13.575  1.00  3.93           C  
ATOM   1655  O   LEU A 103       9.623   0.180  12.817  1.00  8.67           O  
ATOM   1656  CB  LEU A 103       8.423  -2.928  13.131  1.00  2.19           C  
ATOM   1657  CG  LEU A 103       7.457  -4.002  12.638  1.00  2.19           C  
ATOM   1658  CD1 LEU A 103       8.127  -5.353  12.759  1.00  2.19           C  
ATOM   1659  CD2 LEU A 103       6.168  -3.958  13.441  1.00  2.19           C  
ATOM   1660  H   LEU A 103       8.205  -1.437  10.901  1.00  1.19           H  
ATOM   1661  HA  LEU A 103       7.020  -1.394  13.636  1.00  1.75           H  
ATOM   1662 1HB  LEU A 103       9.339  -3.017  12.550  1.00  2.63           H  
ATOM   1663 2HB  LEU A 103       8.655  -3.145  14.173  1.00  2.63           H  
ATOM   1664  HG  LEU A 103       7.231  -3.827  11.593  1.00  2.63           H  
ATOM   1665 1HD1 LEU A 103       7.454  -6.123  12.389  1.00  2.63           H  
ATOM   1666 2HD1 LEU A 103       9.045  -5.361  12.174  1.00  2.63           H  
ATOM   1667 3HD1 LEU A 103       8.366  -5.549  13.804  1.00  2.63           H  
ATOM   1668 1HD2 LEU A 103       5.487  -4.727  13.075  1.00  2.63           H  
ATOM   1669 2HD2 LEU A 103       6.388  -4.138  14.494  1.00  2.63           H  
ATOM   1670 3HD2 LEU A 103       5.702  -2.978  13.330  1.00  2.63           H  
ATOM   1671  N   ASP A 104       9.129  -0.536  14.893  1.00  4.70           N  
ATOM   1672  CA  ASP A 104      10.084   0.343  15.558  1.00 11.20           C  
ATOM   1673  C   ASP A 104      11.021  -0.426  16.497  1.00 19.42           C  
ATOM   1674  O   ASP A 104      10.808  -0.429  17.710  1.00 31.82           O  
ATOM   1675  CB  ASP A 104       9.319   1.414  16.347  1.00 16.80           C  
ATOM   1676  CG  ASP A 104      10.197   2.459  17.024  1.00 16.80           C  
ATOM   1677  OD1 ASP A 104      11.398   2.334  17.004  1.00 16.80           O  
ATOM   1678  OD2 ASP A 104       9.649   3.378  17.586  1.00 16.80           O  
ATOM   1679  H   ASP A 104       8.564  -1.156  15.455  1.00  5.64           H  
ATOM   1680  HA  ASP A 104      10.680   0.847  14.800  1.00 13.44           H  
ATOM   1681 1HB  ASP A 104       8.633   1.928  15.673  1.00 20.16           H  
ATOM   1682 2HB  ASP A 104       8.713   0.929  17.112  1.00 20.16           H  
ATOM   1683  N   PRO A 105      12.060  -1.081  15.953  1.00 24.06           N  
ATOM   1684  CA  PRO A 105      13.085  -1.848  16.644  1.00 40.12           C  
ATOM   1685  C   PRO A 105      14.055  -0.908  17.333  1.00 43.16           C  
ATOM   1686  O   PRO A 105      14.306   0.197  16.851  1.00 90.10           O  
ATOM   1687  CB  PRO A 105      13.755  -2.647  15.523  1.00 60.18           C  
ATOM   1688  CG  PRO A 105      13.563  -1.815  14.305  1.00 60.18           C  
ATOM   1689  CD  PRO A 105      12.216  -1.173  14.487  1.00 60.18           C  
ATOM   1690  HA  PRO A 105      12.607  -2.516  17.375  1.00 48.14           H  
ATOM   1691 1HB  PRO A 105      14.817  -2.813  15.760  1.00 72.22           H  
ATOM   1692 2HB  PRO A 105      13.289  -3.640  15.436  1.00 72.22           H  
ATOM   1693 1HG  PRO A 105      14.375  -1.078  14.216  1.00 72.22           H  
ATOM   1694 2HG  PRO A 105      13.608  -2.449  13.407  1.00 72.22           H  
ATOM   1695 1HD  PRO A 105      12.218  -0.174  14.032  1.00 72.22           H  
ATOM   1696 2HD  PRO A 105      11.433  -1.817  14.064  1.00 72.22           H  
ATOM   1697  N   LYS A 106      14.597  -1.343  18.461  1.00 39.13           N  
ATOM   1698  CA  LYS A 106      15.514  -0.505  19.215  1.00 59.52           C  
ATOM   1699  C   LYS A 106      16.938  -1.025  19.143  1.00 93.34           C  
ATOM   1700  O   LYS A 106      17.167  -2.183  18.793  1.00173.82           O  
ATOM   1701  CB  LYS A 106      15.054  -0.393  20.663  1.00 89.28           C  
ATOM   1702  CG  LYS A 106      13.629   0.131  20.794  1.00 89.28           C  
ATOM   1703  CD  LYS A 106      13.501   1.524  20.194  1.00 89.28           C  
ATOM   1704  CE  LYS A 106      12.105   2.091  20.394  1.00 89.28           C  
ATOM   1705  NZ  LYS A 106      11.922   3.368  19.655  1.00 89.28           N  
ATOM   1706  H   LYS A 106      14.361  -2.263  18.807  1.00 46.96           H  
ATOM   1707  HA  LYS A 106      15.505   0.494  18.778  1.00 71.42           H  
ATOM   1708 1HB  LYS A 106      15.102  -1.370  21.144  1.00107.14           H  
ATOM   1709 2HB  LYS A 106      15.713   0.280  21.211  1.00107.14           H  
ATOM   1710 1HG  LYS A 106      12.943  -0.541  20.278  1.00107.14           H  
ATOM   1711 2HG  LYS A 106      13.349   0.171  21.846  1.00107.14           H  
ATOM   1712 1HD  LYS A 106      14.226   2.191  20.661  1.00107.14           H  
ATOM   1713 2HD  LYS A 106      13.710   1.482  19.125  1.00107.14           H  
ATOM   1714 1HE  LYS A 106      11.368   1.370  20.044  1.00107.14           H  
ATOM   1715 2HE  LYS A 106      11.943   2.273  21.456  1.00107.14           H  
ATOM   1716 1HZ  LYS A 106      10.986   3.716  19.805  1.00107.14           H  
ATOM   1717 2HZ  LYS A 106      12.593   4.053  19.970  1.00107.14           H  
ATOM   1718 3HZ  LYS A 106      12.052   3.191  18.664  1.00107.14           H  
ATOM   1719  N   ARG A 107      17.886  -0.146  19.468  1.00131.74           N  
ATOM   1720  CA  ARG A 107      19.318  -0.444  19.457  1.00226.69           C  
ATOM   1721  C   ARG A 107      19.815  -0.707  18.041  1.00248.50           C  
ATOM   1722  O   ARG A 107      20.589  -1.635  17.806  1.00279.05           O  
ATOM   1723  CB  ARG A 107      19.640  -1.641  20.347  1.00340.03           C  
ATOM   1724  CG  ARG A 107      19.274  -1.462  21.812  1.00340.03           C  
ATOM   1725  CD  ARG A 107      19.673  -2.639  22.623  1.00340.03           C  
ATOM   1726  NE  ARG A 107      19.313  -2.479  24.023  1.00340.03           N  
ATOM   1727  CZ  ARG A 107      19.472  -3.428  24.967  1.00340.03           C  
ATOM   1728  NH1 ARG A 107      19.984  -4.595  24.647  1.00340.03           N  
ATOM   1729  NH2 ARG A 107      19.112  -3.183  26.215  1.00340.03           N  
ATOM   1730  H   ARG A 107      17.597   0.783  19.744  1.00158.09           H  
ATOM   1731  HA  ARG A 107      19.851   0.421  19.853  1.00272.03           H  
ATOM   1732 1HB  ARG A 107      19.139  -2.534  19.985  1.00408.04           H  
ATOM   1733 2HB  ARG A 107      20.711  -1.837  20.307  1.00408.04           H  
ATOM   1734 1HG  ARG A 107      19.784  -0.584  22.209  1.00408.04           H  
ATOM   1735 2HG  ARG A 107      18.196  -1.330  21.908  1.00408.04           H  
ATOM   1736 1HD  ARG A 107      19.175  -3.530  22.243  1.00408.04           H  
ATOM   1737 2HD  ARG A 107      20.752  -2.773  22.562  1.00408.04           H  
ATOM   1738  HE  ARG A 107      18.917  -1.594  24.308  1.00408.04           H  
ATOM   1739 1HH1 ARG A 107      20.258  -4.782  23.693  1.00408.04           H  
ATOM   1740 2HH1 ARG A 107      20.102  -5.306  25.354  1.00408.04           H  
ATOM   1741 1HH2 ARG A 107      18.718  -2.285  26.461  1.00408.04           H  
ATOM   1742 2HH2 ARG A 107      19.230  -3.894  26.922  1.00408.04           H  
ATOM   1743  N   VAL A 108      19.368   0.127  17.102  1.00306.22           N  
ATOM   1744  CA  VAL A 108      19.766   0.015  15.705  1.00397.72           C  
ATOM   1745  C   VAL A 108      21.180   0.534  15.508  1.00400.00           C  
ATOM   1746  O   VAL A 108      22.017  -0.130  14.896  1.00400.00           O  
ATOM   1747  CB  VAL A 108      18.793   0.794  14.800  1.00596.58           C  
ATOM   1748  CG1 VAL A 108      19.312   0.803  13.369  1.00596.58           C  
ATOM   1749  CG2 VAL A 108      17.411   0.154  14.866  1.00596.58           C  
ATOM   1750  H   VAL A 108      18.733   0.864  17.368  1.00367.46           H  
ATOM   1751  HA  VAL A 108      19.737  -1.037  15.420  1.00477.26           H  
ATOM   1752  HB  VAL A 108      18.735   1.829  15.139  1.00715.90           H  
ATOM   1753 1HG1 VAL A 108      18.626   1.366  12.736  1.00715.90           H  
ATOM   1754 2HG1 VAL A 108      20.296   1.270  13.342  1.00715.90           H  
ATOM   1755 3HG1 VAL A 108      19.385  -0.221  13.003  1.00715.90           H  
ATOM   1756 1HG2 VAL A 108      16.722   0.710  14.231  1.00715.90           H  
ATOM   1757 2HG2 VAL A 108      17.471  -0.878  14.519  1.00715.90           H  
ATOM   1758 3HG2 VAL A 108      17.049   0.170  15.894  1.00715.90           H  
ATOM   1759  N   LEU A 109      21.435   1.727  16.032  1.00400.00           N  
ATOM   1760  CA  LEU A 109      22.751   2.340  15.953  1.00400.00           C  
ATOM   1761  C   LEU A 109      23.391   2.341  17.334  1.00400.00           C  
ATOM   1762  O   LEU A 109      22.684   2.385  18.343  1.00400.00           O  
ATOM   1763  CB  LEU A 109      22.640   3.774  15.431  1.00600.00           C  
ATOM   1764  CG  LEU A 109      21.951   3.939  14.069  1.00600.00           C  
ATOM   1765  CD1 LEU A 109      21.868   5.418  13.723  1.00600.00           C  
ATOM   1766  CD2 LEU A 109      22.724   3.171  13.012  1.00600.00           C  
ATOM   1767  H   LEU A 109      20.693   2.222  16.506  1.00480.00           H  
ATOM   1768  HA  LEU A 109      23.374   1.757  15.275  1.00480.00           H  
ATOM   1769 1HB  LEU A 109      22.079   4.362  16.156  1.00720.00           H  
ATOM   1770 2HB  LEU A 109      23.643   4.192  15.351  1.00720.00           H  
ATOM   1771  HG  LEU A 109      20.934   3.551  14.126  1.00720.00           H  
ATOM   1772 1HD1 LEU A 109      21.368   5.540  12.761  1.00720.00           H  
ATOM   1773 2HD1 LEU A 109      21.304   5.944  14.493  1.00720.00           H  
ATOM   1774 3HD1 LEU A 109      22.874   5.834  13.662  1.00720.00           H  
ATOM   1775 1HD2 LEU A 109      22.232   3.285  12.046  1.00720.00           H  
ATOM   1776 2HD2 LEU A 109      23.741   3.560  12.950  1.00720.00           H  
ATOM   1777 3HD2 LEU A 109      22.753   2.117  13.284  1.00720.00           H  
ATOM   1778  N   LEU A 110      24.719   2.288  17.385  1.00400.00           N  
ATOM   1779  CA  LEU A 110      25.398   2.278  18.682  1.00400.00           C  
ATOM   1780  C   LEU A 110      26.235   3.524  18.888  1.00400.00           C  
ATOM   1781  O   LEU A 110      26.755   4.094  17.929  1.00400.00           O  
ATOM   1782  CB  LEU A 110      26.306   1.058  18.828  1.00600.00           C  
ATOM   1783  CG  LEU A 110      25.640  -0.312  18.637  1.00600.00           C  
ATOM   1784  CD1 LEU A 110      26.698  -1.403  18.736  1.00600.00           C  
ATOM   1785  CD2 LEU A 110      24.557  -0.500  19.689  1.00600.00           C  
ATOM   1786  H   LEU A 110      25.245   2.260  16.519  1.00480.00           H  
ATOM   1787  HA  LEU A 110      24.646   2.241  19.467  1.00480.00           H  
ATOM   1788 1HB  LEU A 110      27.131   1.152  18.134  1.00720.00           H  
ATOM   1789 2HB  LEU A 110      26.717   1.066  19.837  1.00720.00           H  
ATOM   1790  HG  LEU A 110      25.194  -0.367  17.644  1.00720.00           H  
ATOM   1791 1HD1 LEU A 110      26.228  -2.376  18.592  1.00720.00           H  
ATOM   1792 2HD1 LEU A 110      27.459  -1.254  17.971  1.00720.00           H  
ATOM   1793 3HD1 LEU A 110      27.164  -1.368  19.721  1.00720.00           H  
ATOM   1794 1HD2 LEU A 110      24.083  -1.472  19.552  1.00720.00           H  
ATOM   1795 2HD2 LEU A 110      25.003  -0.451  20.683  1.00720.00           H  
ATOM   1796 3HD2 LEU A 110      23.810   0.286  19.587  1.00720.00           H  
ATOM   1797  N   ARG A 111      26.421   3.895  20.163  1.00400.00           N  
ATOM   1798  CA  ARG A 111      27.202   5.073  20.577  1.00400.00           C  
ATOM   1799  C   ARG A 111      28.681   5.050  20.151  1.00400.00           C  
ATOM   1800  O   ARG A 111      29.367   6.070  20.241  1.00400.00           O  
ATOM   1801  CB  ARG A 111      27.145   5.221  22.092  1.00600.00           C  
ATOM   1802  CG  ARG A 111      25.787   5.617  22.643  1.00600.00           C  
ATOM   1803  CD  ARG A 111      25.806   5.705  24.125  1.00600.00           C  
ATOM   1804  NE  ARG A 111      24.511   6.090  24.659  1.00600.00           N  
ATOM   1805  CZ  ARG A 111      24.205   6.145  25.970  1.00600.00           C  
ATOM   1806  NH1 ARG A 111      25.109   5.840  26.875  1.00600.00           N  
ATOM   1807  NH2 ARG A 111      22.992   6.508  26.345  1.00600.00           N  
ATOM   1808  H   ARG A 111      25.968   3.350  20.882  1.00480.00           H  
ATOM   1809  HA  ARG A 111      26.737   5.952  20.135  1.00480.00           H  
ATOM   1810 1HB  ARG A 111      27.431   4.284  22.566  1.00720.00           H  
ATOM   1811 2HB  ARG A 111      27.858   5.982  22.411  1.00720.00           H  
ATOM   1812 1HG  ARG A 111      25.501   6.591  22.246  1.00720.00           H  
ATOM   1813 2HG  ARG A 111      25.045   4.873  22.352  1.00720.00           H  
ATOM   1814 1HD  ARG A 111      26.075   4.736  24.545  1.00720.00           H  
ATOM   1815 2HD  ARG A 111      26.537   6.451  24.433  1.00720.00           H  
ATOM   1816  HE  ARG A 111      23.785   6.334  23.998  1.00720.00           H  
ATOM   1817 1HH1 ARG A 111      26.038   5.564  26.590  1.00720.00           H  
ATOM   1818 2HH1 ARG A 111      24.875   5.884  27.857  1.00720.00           H  
ATOM   1819 1HH2 ARG A 111      22.297   6.743  25.649  1.00720.00           H  
ATOM   1820 2HH2 ARG A 111      22.758   6.552  27.326  1.00720.00           H  
ATOM   1821  N   ARG A 112      29.158   3.910  19.652  1.00400.00           N  
ATOM   1822  CA  ARG A 112      30.509   3.779  19.131  1.00400.00           C  
ATOM   1823  C   ARG A 112      30.559   4.127  17.639  1.00400.00           C  
ATOM   1824  O   ARG A 112      31.597   3.963  17.000  1.00400.00           O  
ATOM   1825  CB  ARG A 112      31.030   2.366  19.343  1.00600.00           C  
ATOM   1826  CG  ARG A 112      31.221   1.957  20.794  1.00600.00           C  
ATOM   1827  CD  ARG A 112      31.700   0.554  20.908  1.00600.00           C  
ATOM   1828  NE  ARG A 112      31.867   0.148  22.295  1.00600.00           N  
ATOM   1829  CZ  ARG A 112      32.298  -1.066  22.692  1.00600.00           C  
ATOM   1830  NH1 ARG A 112      32.602  -1.980  21.797  1.00600.00           N  
ATOM   1831  NH2 ARG A 112      32.413  -1.340  23.980  1.00600.00           N  
ATOM   1832  H   ARG A 112      28.565   3.094  19.625  1.00480.00           H  
ATOM   1833  HA  ARG A 112      31.153   4.474  19.669  1.00480.00           H  
ATOM   1834 1HB  ARG A 112      30.340   1.655  18.893  1.00720.00           H  
ATOM   1835 2HB  ARG A 112      31.991   2.255  18.840  1.00720.00           H  
ATOM   1836 1HG  ARG A 112      31.962   2.610  21.257  1.00720.00           H  
ATOM   1837 2HG  ARG A 112      30.276   2.045  21.329  1.00720.00           H  
ATOM   1838 1HD  ARG A 112      30.976  -0.115  20.444  1.00720.00           H  
ATOM   1839 2HD  ARG A 112      32.661   0.453  20.404  1.00720.00           H  
ATOM   1840  HE  ARG A 112      31.641   0.825  23.013  1.00720.00           H  
ATOM   1841 1HH1 ARG A 112      32.512  -1.773  20.813  1.00720.00           H  
ATOM   1842 2HH1 ARG A 112      32.923  -2.890  22.095  1.00720.00           H  
ATOM   1843 1HH2 ARG A 112      32.179  -0.640  24.669  1.00720.00           H  
ATOM   1844 2HH2 ARG A 112      32.735  -2.250  24.274  1.00720.00           H  
ATOM   1845  N   GLN A 113      29.414   4.584  17.102  1.00400.00           N  
ATOM   1846  CA  GLN A 113      29.226   4.941  15.701  1.00400.00           C  
ATOM   1847  C   GLN A 113      29.138   3.662  14.889  1.00400.00           C  
ATOM   1848  O   GLN A 113      29.839   3.490  13.888  1.00400.00           O  
ATOM   1849  CB  GLN A 113      30.336   5.875  15.194  1.00600.00           C  
ATOM   1850  CG  GLN A 113      30.409   7.194  15.960  1.00600.00           C  
ATOM   1851  CD  GLN A 113      31.483   8.139  15.449  1.00600.00           C  
ATOM   1852  OE1 GLN A 113      31.572   8.443  14.255  1.00600.00           O  
ATOM   1853  NE2 GLN A 113      32.316   8.618  16.366  1.00600.00           N  
ATOM   1854  H   GLN A 113      28.600   4.681  17.686  1.00480.00           H  
ATOM   1855  HA  GLN A 113      28.272   5.466  15.604  1.00480.00           H  
ATOM   1856 1HB  GLN A 113      31.307   5.386  15.237  1.00720.00           H  
ATOM   1857 2HB  GLN A 113      30.151   6.116  14.149  1.00720.00           H  
ATOM   1858 1HG  GLN A 113      29.448   7.698  15.871  1.00720.00           H  
ATOM   1859 2HG  GLN A 113      30.619   6.984  17.009  1.00720.00           H  
ATOM   1860 1HE2 GLN A 113      33.049   9.246  16.099  1.00720.00           H  
ATOM   1861 2HE2 GLN A 113      32.212   8.349  17.324  1.00720.00           H  
ATOM   1862  N   LYS A 114      28.283   2.759  15.356  1.00400.00           N  
ATOM   1863  CA  LYS A 114      28.074   1.464  14.715  1.00400.00           C  
ATOM   1864  C   LYS A 114      26.633   1.350  14.242  1.00400.00           C  
ATOM   1865  O   LYS A 114      25.833   2.258  14.466  1.00400.00           O  
ATOM   1866  CB  LYS A 114      28.415   0.324  15.666  1.00600.00           C  
ATOM   1867  CG  LYS A 114      29.820   0.387  16.250  1.00600.00           C  
ATOM   1868  CD  LYS A 114      30.889   0.200  15.187  1.00600.00           C  
ATOM   1869  CE  LYS A 114      32.280   0.193  15.808  1.00600.00           C  
ATOM   1870  NZ  LYS A 114      33.352   0.062  14.780  1.00600.00           N  
ATOM   1871  H   LYS A 114      27.743   3.003  16.180  1.00480.00           H  
ATOM   1872  HA  LYS A 114      28.721   1.395  13.841  1.00480.00           H  
ATOM   1873 1HB  LYS A 114      27.699   0.294  16.475  1.00720.00           H  
ATOM   1874 2HB  LYS A 114      28.336  -0.624  15.132  1.00720.00           H  
ATOM   1875 1HG  LYS A 114      29.964   1.355  16.726  1.00720.00           H  
ATOM   1876 2HG  LYS A 114      29.933  -0.389  17.006  1.00720.00           H  
ATOM   1877 1HD  LYS A 114      30.727  -0.745  14.668  1.00720.00           H  
ATOM   1878 2HD  LYS A 114      30.828   1.010  14.461  1.00720.00           H  
ATOM   1879 1HE  LYS A 114      32.430   1.122  16.356  1.00720.00           H  
ATOM   1880 2HE  LYS A 114      32.357  -0.642  16.504  1.00720.00           H  
ATOM   1881 1HZ  LYS A 114      34.255   0.062  15.233  1.00720.00           H  
ATOM   1882 2HZ  LYS A 114      33.231  -0.804  14.273  1.00720.00           H  
ATOM   1883 3HZ  LYS A 114      33.298   0.839  14.137  1.00720.00           H  
ATOM   1884  N   GLY A 115      26.282   0.208  13.654  1.00400.00           N  
ATOM   1885  CA  GLY A 115      24.921   0.003  13.170  1.00400.00           C  
ATOM   1886  C   GLY A 115      24.824  -0.988  12.013  1.00272.63           C  
ATOM   1887  O   GLY A 115      23.807  -1.668  11.876  1.00326.44           O  
ATOM   1888  H   GLY A 115      26.972  -0.516  13.519  1.00480.00           H  
ATOM   1889 1HA  GLY A 115      24.300  -0.344  13.994  1.00480.00           H  
ATOM   1890 2HA  GLY A 115      24.515   0.959  12.851  1.00480.00           H  
ATOM   1891  N   GLY A 116      25.870  -1.105  11.197  1.00181.72           N  
ATOM   1892  CA  GLY A 116      25.835  -2.114  10.141  1.00113.01           C  
ATOM   1893  C   GLY A 116      26.290  -1.647   8.762  1.00 49.96           C  
ATOM   1894  O   GLY A 116      26.019  -0.523   8.339  1.00116.87           O  
ATOM   1895  H   GLY A 116      26.684  -0.518  11.313  1.00218.06           H  
ATOM   1896 1HA  GLY A 116      26.456  -2.956  10.449  1.00135.61           H  
ATOM   1897 2HA  GLY A 116      24.821  -2.504  10.062  1.00135.61           H  
ATOM   1898  N   SER A 117      26.962  -2.566   8.071  1.00 25.55           N  
ATOM   1899  CA  SER A 117      27.475  -2.416   6.713  1.00 25.22           C  
ATOM   1900  C   SER A 117      28.322  -1.163   6.470  1.00 24.11           C  
ATOM   1901  O   SER A 117      29.379  -1.006   7.084  1.00 56.23           O  
ATOM   1902  CB  SER A 117      26.313  -2.456   5.746  1.00 37.83           C  
ATOM   1903  OG  SER A 117      26.772  -2.548   4.427  1.00 37.83           O  
ATOM   1904  H   SER A 117      27.131  -3.452   8.529  1.00 30.66           H  
ATOM   1905  HA  SER A 117      28.104  -3.279   6.502  1.00 30.26           H  
ATOM   1906 1HB  SER A 117      25.702  -3.329   5.974  1.00 45.40           H  
ATOM   1907 2HB  SER A 117      25.680  -1.578   5.871  1.00 45.40           H  
ATOM   1908  HG  SER A 117      27.450  -3.230   4.430  1.00 45.40           H  
ATOM   1909  N   LYS A 118      27.875  -0.283   5.572  1.00  7.60           N  
ATOM   1910  CA  LYS A 118      28.649   0.899   5.220  1.00  7.67           C  
ATOM   1911  C   LYS A 118      28.010   2.199   5.692  1.00  5.10           C  
ATOM   1912  O   LYS A 118      26.790   2.341   5.700  1.00  5.42           O  
ATOM   1913  CB  LYS A 118      28.853   0.945   3.705  1.00 11.50           C  
ATOM   1914  CG  LYS A 118      29.713   2.101   3.215  1.00 11.50           C  
ATOM   1915  CD  LYS A 118      29.901   2.044   1.709  1.00 11.50           C  
ATOM   1916  CE  LYS A 118      30.760   3.200   1.218  1.00 11.50           C  
ATOM   1917  NZ  LYS A 118      30.859   3.222  -0.265  1.00 11.50           N  
ATOM   1918  H   LYS A 118      27.003  -0.427   5.079  1.00  9.12           H  
ATOM   1919  HA  LYS A 118      29.626   0.821   5.696  1.00  9.20           H  
ATOM   1920 1HB  LYS A 118      29.322   0.018   3.376  1.00 13.81           H  
ATOM   1921 2HB  LYS A 118      27.884   1.014   3.210  1.00 13.81           H  
ATOM   1922 1HG  LYS A 118      29.237   3.048   3.467  1.00 13.81           H  
ATOM   1923 2HG  LYS A 118      30.688   2.063   3.699  1.00 13.81           H  
ATOM   1924 1HD  LYS A 118      30.382   1.104   1.438  1.00 13.81           H  
ATOM   1925 2HD  LYS A 118      28.930   2.088   1.217  1.00 13.81           H  
ATOM   1926 1HE  LYS A 118      30.331   4.140   1.560  1.00 13.81           H  
ATOM   1927 2HE  LYS A 118      31.762   3.103   1.635  1.00 13.81           H  
ATOM   1928 1HZ  LYS A 118      31.434   4.000  -0.554  1.00 13.81           H  
ATOM   1929 2HZ  LYS A 118      31.268   2.359  -0.591  1.00 13.81           H  
ATOM   1930 3HZ  LYS A 118      29.931   3.326  -0.655  1.00 13.81           H  
ATOM   1931  N   ARG A 119      28.849   3.132   6.115  1.00  5.29           N  
ATOM   1932  CA  ARG A 119      28.391   4.451   6.517  1.00  3.76           C  
ATOM   1933  C   ARG A 119      28.659   5.446   5.394  1.00  2.23           C  
ATOM   1934  O   ARG A 119      29.789   5.556   4.919  1.00  3.44           O  
ATOM   1935  CB  ARG A 119      29.093   4.902   7.781  1.00  5.64           C  
ATOM   1936  CG  ARG A 119      28.662   6.261   8.306  1.00  5.64           C  
ATOM   1937  CD  ARG A 119      29.374   6.581   9.566  1.00  5.64           C  
ATOM   1938  NE  ARG A 119      28.984   7.866  10.118  1.00  5.64           N  
ATOM   1939  CZ  ARG A 119      29.515   8.388  11.240  1.00  5.64           C  
ATOM   1940  NH1 ARG A 119      30.441   7.716  11.885  1.00  5.64           N  
ATOM   1941  NH2 ARG A 119      29.112   9.561  11.693  1.00  5.64           N  
ATOM   1942  H   ARG A 119      29.839   2.935   6.122  1.00  6.35           H  
ATOM   1943  HA  ARG A 119      27.319   4.412   6.705  1.00  4.51           H  
ATOM   1944 1HB  ARG A 119      28.919   4.174   8.571  1.00  6.77           H  
ATOM   1945 2HB  ARG A 119      30.168   4.943   7.605  1.00  6.77           H  
ATOM   1946 1HG  ARG A 119      28.894   7.031   7.570  1.00  6.77           H  
ATOM   1947 2HG  ARG A 119      27.590   6.255   8.506  1.00  6.77           H  
ATOM   1948 1HD  ARG A 119      29.157   5.813  10.307  1.00  6.77           H  
ATOM   1949 2HD  ARG A 119      30.446   6.605   9.375  1.00  6.77           H  
ATOM   1950  HE  ARG A 119      28.272   8.397   9.635  1.00  6.77           H  
ATOM   1951 1HH1 ARG A 119      30.750   6.819  11.539  1.00  6.77           H  
ATOM   1952 2HH1 ARG A 119      30.846   8.094  12.733  1.00  6.77           H  
ATOM   1953 1HH2 ARG A 119      28.399  10.078  11.198  1.00  6.77           H  
ATOM   1954 2HH2 ARG A 119      29.519   9.940  12.536  1.00  6.77           H  
ATOM   1955  N   TYR A 120      27.625   6.159   4.963  1.00  1.47           N  
ATOM   1956  CA  TYR A 120      27.778   7.146   3.896  1.00  1.42           C  
ATOM   1957  C   TYR A 120      28.696   8.270   4.319  1.00  1.97           C  
ATOM   1958  O   TYR A 120      28.513   8.865   5.382  1.00  2.70           O  
ATOM   1959  CB  TYR A 120      26.413   7.699   3.497  1.00  2.13           C  
ATOM   1960  CG  TYR A 120      26.395   8.771   2.433  1.00  2.13           C  
ATOM   1961  CD1 TYR A 120      26.406   8.454   1.084  1.00  2.13           C  
ATOM   1962  CD2 TYR A 120      26.366  10.096   2.826  1.00  2.13           C  
ATOM   1963  CE1 TYR A 120      26.388   9.472   0.142  1.00  2.13           C  
ATOM   1964  CE2 TYR A 120      26.345  11.102   1.899  1.00  2.13           C  
ATOM   1965  CZ  TYR A 120      26.360  10.800   0.565  1.00  2.13           C  
ATOM   1966  OH  TYR A 120      26.358  11.824  -0.341  1.00  2.13           O  
ATOM   1967  H   TYR A 120      26.711   6.038   5.381  1.00  1.76           H  
ATOM   1968  HA  TYR A 120      28.236   6.669   3.042  1.00  1.70           H  
ATOM   1969 1HB  TYR A 120      25.772   6.886   3.160  1.00  2.56           H  
ATOM   1970 2HB  TYR A 120      25.960   8.109   4.379  1.00  2.56           H  
ATOM   1971  HD1 TYR A 120      26.431   7.411   0.766  1.00  2.56           H  
ATOM   1972  HD2 TYR A 120      26.370  10.350   3.878  1.00  2.56           H  
ATOM   1973  HE1 TYR A 120      26.400   9.233  -0.920  1.00  2.56           H  
ATOM   1974  HE2 TYR A 120      26.328  12.143   2.223  1.00  2.56           H  
ATOM   1975  HH  TYR A 120      26.460  12.663   0.129  1.00  2.56           H  
ATOM   1976  N   ALA A 121      29.687   8.559   3.477  1.00  3.02           N  
ATOM   1977  CA  ALA A 121      30.624   9.633   3.760  1.00  4.53           C  
ATOM   1978  C   ALA A 121      29.849  10.917   3.920  1.00  6.24           C  
ATOM   1979  O   ALA A 121      29.157  11.349   3.000  1.00 25.94           O  
ATOM   1980  CB  ALA A 121      31.652   9.760   2.649  1.00  6.79           C  
ATOM   1981  H   ALA A 121      29.786   8.025   2.625  1.00  3.62           H  
ATOM   1982  HA  ALA A 121      31.131   9.417   4.700  1.00  5.44           H  
ATOM   1983 1HB  ALA A 121      32.344  10.569   2.884  1.00  8.15           H  
ATOM   1984 2HB  ALA A 121      32.205   8.825   2.555  1.00  8.15           H  
ATOM   1985 3HB  ALA A 121      31.146   9.978   1.709  1.00  8.15           H  
ATOM   1986  N   VAL A 122      29.967  11.530   5.088  1.00  3.23           N  
ATOM   1987  CA  VAL A 122      29.205  12.729   5.376  1.00  2.26           C  
ATOM   1988  C   VAL A 122      29.504  13.869   4.419  1.00  1.85           C  
ATOM   1989  O   VAL A 122      30.396  14.682   4.664  1.00  5.05           O  
ATOM   1990  CB  VAL A 122      29.481  13.200   6.811  1.00  3.39           C  
ATOM   1991  CG1 VAL A 122      28.721  14.488   7.084  1.00  3.39           C  
ATOM   1992  CG2 VAL A 122      29.075  12.108   7.790  1.00  3.39           C  
ATOM   1993  H   VAL A 122      30.570  11.140   5.797  1.00  3.88           H  
ATOM   1994  HA  VAL A 122      28.146  12.483   5.295  1.00  2.71           H  
ATOM   1995  HB  VAL A 122      30.545  13.413   6.922  1.00  4.07           H  
ATOM   1996 1HG1 VAL A 122      28.929  14.826   8.099  1.00  4.07           H  
ATOM   1997 2HG1 VAL A 122      29.035  15.253   6.374  1.00  4.07           H  
ATOM   1998 3HG1 VAL A 122      27.651  14.309   6.974  1.00  4.07           H  
ATOM   1999 1HG2 VAL A 122      29.280  12.439   8.807  1.00  4.07           H  
ATOM   2000 2HG2 VAL A 122      28.012  11.901   7.684  1.00  4.07           H  
ATOM   2001 3HG2 VAL A 122      29.644  11.202   7.580  1.00  4.07           H  
ATOM   2002  N   SER A 123      28.712  13.943   3.356  1.00  1.71           N  
ATOM   2003  CA  SER A 123      28.790  15.027   2.394  1.00  1.81           C  
ATOM   2004  C   SER A 123      28.039  16.236   2.942  1.00  2.54           C  
ATOM   2005  O   SER A 123      27.377  16.143   3.978  1.00  8.87           O  
ATOM   2006  CB  SER A 123      28.257  14.586   1.037  1.00  2.71           C  
ATOM   2007  OG  SER A 123      26.883  14.326   1.060  1.00  2.71           O  
ATOM   2008  H   SER A 123      28.052  13.193   3.211  1.00  2.05           H  
ATOM   2009  HA  SER A 123      29.837  15.307   2.270  1.00  2.17           H  
ATOM   2010 1HB  SER A 123      28.467  15.360   0.299  1.00  3.26           H  
ATOM   2011 2HB  SER A 123      28.790  13.689   0.722  1.00  3.26           H  
ATOM   2012  HG  SER A 123      26.463  15.157   1.299  1.00  3.26           H  
ATOM   2013  N   ASP A 124      28.140  17.362   2.251  1.00  2.19           N  
ATOM   2014  CA  ASP A 124      27.558  18.607   2.745  1.00  2.54           C  
ATOM   2015  C   ASP A 124      27.662  19.758   1.754  1.00  2.61           C  
ATOM   2016  O   ASP A 124      26.809  20.643   1.742  1.00  7.89           O  
ATOM   2017  CB  ASP A 124      28.230  19.010   4.064  1.00  3.81           C  
ATOM   2018  CG  ASP A 124      29.740  19.229   3.939  1.00  3.81           C  
ATOM   2019  OD1 ASP A 124      30.278  19.016   2.875  1.00  3.81           O  
ATOM   2020  OD2 ASP A 124      30.340  19.613   4.915  1.00  3.81           O  
ATOM   2021  H   ASP A 124      28.662  17.358   1.387  1.00  2.63           H  
ATOM   2022  HA  ASP A 124      26.502  18.429   2.945  1.00  3.05           H  
ATOM   2023 1HB  ASP A 124      27.782  19.938   4.421  1.00  4.57           H  
ATOM   2024 2HB  ASP A 124      28.050  18.255   4.827  1.00  4.57           H  
ATOM   2025  N   GLY A 125      28.688  19.743   0.918  1.00  2.25           N  
ATOM   2026  CA  GLY A 125      28.833  20.771  -0.101  1.00  3.04           C  
ATOM   2027  C   GLY A 125      27.872  20.461  -1.241  1.00  2.83           C  
ATOM   2028  O   GLY A 125      27.322  19.360  -1.308  1.00  6.02           O  
ATOM   2029  H   GLY A 125      29.392  19.024   1.022  1.00  2.70           H  
ATOM   2030 1HA  GLY A 125      28.612  21.752   0.322  1.00  3.65           H  
ATOM   2031 2HA  GLY A 125      29.859  20.791  -0.466  1.00  3.65           H  
ATOM   2032  N   ASP A 126      27.671  21.418  -2.142  1.00  1.45           N  
ATOM   2033  CA  ASP A 126      26.743  21.170  -3.236  1.00  1.69           C  
ATOM   2034  C   ASP A 126      27.509  20.940  -4.551  1.00  1.23           C  
ATOM   2035  O   ASP A 126      28.395  20.080  -4.596  1.00  1.29           O  
ATOM   2036  CB  ASP A 126      25.745  22.331  -3.356  1.00  2.54           C  
ATOM   2037  CG  ASP A 126      24.478  21.967  -4.143  1.00  2.54           C  
ATOM   2038  OD1 ASP A 126      23.475  21.710  -3.517  1.00  2.54           O  
ATOM   2039  OD2 ASP A 126      24.534  21.929  -5.352  1.00  2.54           O  
ATOM   2040  H   ASP A 126      28.142  22.305  -2.062  1.00  1.74           H  
ATOM   2041  HA  ASP A 126      26.176  20.273  -3.014  1.00  2.03           H  
ATOM   2042 1HB  ASP A 126      25.447  22.638  -2.357  1.00  3.04           H  
ATOM   2043 2HB  ASP A 126      26.226  23.191  -3.822  1.00  3.04           H  
ATOM   2044  N   ARG A 127      27.163  21.674  -5.611  1.00  1.43           N  
ATOM   2045  CA  ARG A 127      27.723  21.495  -6.942  1.00  1.55           C  
ATOM   2046  C   ARG A 127      27.275  20.122  -7.428  1.00  1.38           C  
ATOM   2047  O   ARG A 127      28.035  19.360  -8.027  1.00  1.66           O  
ATOM   2048  CB  ARG A 127      29.241  21.648  -6.941  1.00  2.33           C  
ATOM   2049  CG  ARG A 127      29.704  23.020  -6.467  1.00  2.33           C  
ATOM   2050  CD  ARG A 127      31.179  23.177  -6.533  1.00  2.33           C  
ATOM   2051  NE  ARG A 127      31.598  24.484  -6.046  1.00  2.33           N  
ATOM   2052  CZ  ARG A 127      32.878  24.880  -5.901  1.00  2.33           C  
ATOM   2053  NH1 ARG A 127      33.862  24.063  -6.206  1.00  2.33           N  
ATOM   2054  NH2 ARG A 127      33.144  26.091  -5.443  1.00  2.33           N  
ATOM   2055  H   ARG A 127      26.441  22.375  -5.524  1.00  1.72           H  
ATOM   2056  HA  ARG A 127      27.311  22.254  -7.606  1.00  1.86           H  
ATOM   2057 1HB  ARG A 127      29.715  20.895  -6.318  1.00  2.79           H  
ATOM   2058 2HB  ARG A 127      29.619  21.515  -7.957  1.00  2.79           H  
ATOM   2059 1HG  ARG A 127      29.250  23.786  -7.096  1.00  2.79           H  
ATOM   2060 2HG  ARG A 127      29.389  23.173  -5.435  1.00  2.79           H  
ATOM   2061 1HD  ARG A 127      31.658  22.416  -5.920  1.00  2.79           H  
ATOM   2062 2HD  ARG A 127      31.510  23.075  -7.566  1.00  2.79           H  
ATOM   2063  HE  ARG A 127      30.873  25.143  -5.796  1.00  2.79           H  
ATOM   2064 1HH1 ARG A 127      33.662  23.137  -6.555  1.00  2.79           H  
ATOM   2065 2HH1 ARG A 127      34.819  24.364  -6.094  1.00  2.79           H  
ATOM   2066 1HH2 ARG A 127      32.388  26.719  -5.207  1.00  2.79           H  
ATOM   2067 2HH2 ARG A 127      34.102  26.389  -5.333  1.00  2.79           H  
ATOM   2068  N   LEU A 128      26.003  19.839  -7.151  1.00  1.17           N  
ATOM   2069  CA  LEU A 128      25.361  18.580  -7.492  1.00  1.04           C  
ATOM   2070  C   LEU A 128      24.329  18.811  -8.590  1.00  1.09           C  
ATOM   2071  O   LEU A 128      23.833  19.931  -8.723  1.00  1.90           O  
ATOM   2072  CB  LEU A 128      24.680  18.005  -6.236  1.00  1.56           C  
ATOM   2073  CG  LEU A 128      25.597  17.741  -5.043  1.00  1.56           C  
ATOM   2074  CD1 LEU A 128      24.757  17.319  -3.852  1.00  1.56           C  
ATOM   2075  CD2 LEU A 128      26.600  16.663  -5.418  1.00  1.56           C  
ATOM   2076  H   LEU A 128      25.454  20.539  -6.657  1.00  1.40           H  
ATOM   2077  HA  LEU A 128      26.121  17.889  -7.844  1.00  1.25           H  
ATOM   2078 1HB  LEU A 128      23.919  18.709  -5.909  1.00  1.87           H  
ATOM   2079 2HB  LEU A 128      24.191  17.066  -6.478  1.00  1.87           H  
ATOM   2080  HG  LEU A 128      26.125  18.650  -4.778  1.00  1.87           H  
ATOM   2081 1HD1 LEU A 128      25.407  17.138  -2.997  1.00  1.87           H  
ATOM   2082 2HD1 LEU A 128      24.052  18.113  -3.609  1.00  1.87           H  
ATOM   2083 3HD1 LEU A 128      24.211  16.410  -4.096  1.00  1.87           H  
ATOM   2084 1HD2 LEU A 128      27.261  16.471  -4.572  1.00  1.87           H  
ATOM   2085 2HD2 LEU A 128      26.070  15.747  -5.679  1.00  1.87           H  
ATOM   2086 3HD2 LEU A 128      27.190  16.997  -6.272  1.00  1.87           H  
ATOM   2087  N   PRO A 129      24.026  17.791  -9.409  1.00  0.78           N  
ATOM   2088  CA  PRO A 129      23.013  17.775 -10.460  1.00  0.70           C  
ATOM   2089  C   PRO A 129      21.770  18.494  -9.969  1.00  0.72           C  
ATOM   2090  O   PRO A 129      21.214  18.136  -8.933  1.00  0.78           O  
ATOM   2091  CB  PRO A 129      22.738  16.288 -10.673  1.00  1.05           C  
ATOM   2092  CG  PRO A 129      24.018  15.631 -10.306  1.00  1.05           C  
ATOM   2093  CD  PRO A 129      24.495  16.417  -9.115  1.00  1.05           C  
ATOM   2094  HA  PRO A 129      23.413  18.246 -11.370  1.00  0.84           H  
ATOM   2095 1HB  PRO A 129      21.902  15.973 -10.034  1.00  1.26           H  
ATOM   2096 2HB  PRO A 129      22.437  16.095 -11.712  1.00  1.26           H  
ATOM   2097 1HG  PRO A 129      23.848  14.570 -10.077  1.00  1.26           H  
ATOM   2098 2HG  PRO A 129      24.724  15.666 -11.152  1.00  1.26           H  
ATOM   2099 1HD  PRO A 129      24.016  16.030  -8.207  1.00  1.26           H  
ATOM   2100 2HD  PRO A 129      25.591  16.381  -9.055  1.00  1.26           H  
ATOM   2101  N   ARG A 130      21.328  19.504 -10.714  1.00  0.85           N  
ATOM   2102  CA  ARG A 130      20.167  20.286 -10.296  1.00  0.94           C  
ATOM   2103  C   ARG A 130      18.904  19.441 -10.236  1.00  0.80           C  
ATOM   2104  O   ARG A 130      18.088  19.598  -9.326  1.00  0.86           O  
ATOM   2105  CB  ARG A 130      19.943  21.452 -11.244  1.00  1.41           C  
ATOM   2106  CG  ARG A 130      20.982  22.555 -11.155  1.00  1.41           C  
ATOM   2107  CD  ARG A 130      20.725  23.624 -12.151  1.00  1.41           C  
ATOM   2108  NE  ARG A 130      21.716  24.685 -12.082  1.00  1.41           N  
ATOM   2109  CZ  ARG A 130      21.804  25.703 -12.961  1.00  1.41           C  
ATOM   2110  NH1 ARG A 130      20.956  25.779 -13.963  1.00  1.41           N  
ATOM   2111  NH2 ARG A 130      22.742  26.622 -12.816  1.00  1.41           N  
ATOM   2112  H   ARG A 130      21.813  19.746 -11.566  1.00  1.02           H  
ATOM   2113  HA  ARG A 130      20.363  20.683  -9.301  1.00  1.13           H  
ATOM   2114 1HB  ARG A 130      19.936  21.089 -12.270  1.00  1.69           H  
ATOM   2115 2HB  ARG A 130      18.967  21.900 -11.048  1.00  1.69           H  
ATOM   2116 1HG  ARG A 130      20.956  22.998 -10.159  1.00  1.69           H  
ATOM   2117 2HG  ARG A 130      21.973  22.137 -11.342  1.00  1.69           H  
ATOM   2118 1HD  ARG A 130      20.750  23.199 -13.154  1.00  1.69           H  
ATOM   2119 2HD  ARG A 130      19.744  24.062 -11.968  1.00  1.69           H  
ATOM   2120  HE  ARG A 130      22.384  24.658 -11.324  1.00  1.69           H  
ATOM   2121 1HH1 ARG A 130      20.240  25.076 -14.073  1.00  1.69           H  
ATOM   2122 2HH1 ARG A 130      21.021  26.541 -14.622  1.00  1.69           H  
ATOM   2123 1HH2 ARG A 130      23.394  26.563 -12.046  1.00  1.69           H  
ATOM   2124 2HH2 ARG A 130      22.807  27.383 -13.475  1.00  1.69           H  
ATOM   2125  N   THR A 131      18.753  18.542 -11.199  1.00  0.68           N  
ATOM   2126  CA  THR A 131      17.611  17.647 -11.227  1.00  0.61           C  
ATOM   2127  C   THR A 131      18.058  16.216 -11.466  1.00  0.56           C  
ATOM   2128  O   THR A 131      18.840  15.942 -12.380  1.00  0.58           O  
ATOM   2129  CB  THR A 131      16.598  18.058 -12.316  1.00  0.92           C  
ATOM   2130  OG1 THR A 131      16.134  19.392 -12.069  1.00  0.92           O  
ATOM   2131  CG2 THR A 131      15.408  17.105 -12.328  1.00  0.92           C  
ATOM   2132  H   THR A 131      19.450  18.472 -11.926  1.00  0.82           H  
ATOM   2133  HA  THR A 131      17.113  17.686 -10.257  1.00  0.73           H  
ATOM   2134  HB  THR A 131      17.088  18.033 -13.289  1.00  1.10           H  
ATOM   2135  HG1 THR A 131      15.481  19.629 -12.732  1.00  1.10           H  
ATOM   2136 1HG2 THR A 131      14.708  17.411 -13.106  1.00  1.10           H  
ATOM   2137 2HG2 THR A 131      15.751  16.091 -12.529  1.00  1.10           H  
ATOM   2138 3HG2 THR A 131      14.908  17.133 -11.362  1.00  1.10           H  
ATOM   2139  N   VAL A 132      17.554  15.308 -10.645  1.00  0.52           N  
ATOM   2140  CA  VAL A 132      17.839  13.885 -10.773  1.00  0.50           C  
ATOM   2141  C   VAL A 132      16.551  13.122 -10.912  1.00  0.46           C  
ATOM   2142  O   VAL A 132      15.585  13.383 -10.204  1.00  0.41           O  
ATOM   2143  CB  VAL A 132      18.647  13.349  -9.575  1.00  0.75           C  
ATOM   2144  CG1 VAL A 132      18.821  11.840  -9.673  1.00  0.75           C  
ATOM   2145  CG2 VAL A 132      20.017  13.996  -9.585  1.00  0.75           C  
ATOM   2146  H   VAL A 132      16.919  15.617  -9.920  1.00  0.62           H  
ATOM   2147  HA  VAL A 132      18.431  13.726 -11.675  1.00  0.60           H  
ATOM   2148  HB  VAL A 132      18.122  13.578  -8.648  1.00  0.90           H  
ATOM   2149 1HG1 VAL A 132      19.403  11.485  -8.823  1.00  0.90           H  
ATOM   2150 2HG1 VAL A 132      17.845  11.356  -9.669  1.00  0.90           H  
ATOM   2151 3HG1 VAL A 132      19.345  11.593 -10.597  1.00  0.90           H  
ATOM   2152 1HG2 VAL A 132      20.600  13.631  -8.742  1.00  0.90           H  
ATOM   2153 2HG2 VAL A 132      20.530  13.748 -10.515  1.00  0.90           H  
ATOM   2154 3HG2 VAL A 132      19.911  15.076  -9.509  1.00  0.90           H  
ATOM   2155  N   ASP A 133      16.509  12.214 -11.869  1.00  0.49           N  
ATOM   2156  CA  ASP A 133      15.322  11.410 -12.076  1.00  0.53           C  
ATOM   2157  C   ASP A 133      15.719  10.105 -12.715  1.00  0.56           C  
ATOM   2158  O   ASP A 133      15.905  10.029 -13.929  1.00  0.72           O  
ATOM   2159  CB  ASP A 133      14.307  12.161 -12.929  1.00  0.80           C  
ATOM   2160  CG  ASP A 133      12.974  11.441 -13.076  1.00  0.80           C  
ATOM   2161  OD1 ASP A 133      12.885  10.261 -12.809  1.00  0.80           O  
ATOM   2162  OD2 ASP A 133      12.029  12.102 -13.443  1.00  0.80           O  
ATOM   2163  H   ASP A 133      17.326  12.056 -12.443  1.00  0.59           H  
ATOM   2164  HA  ASP A 133      14.870  11.195 -11.108  1.00  0.64           H  
ATOM   2165 1HB  ASP A 133      14.122  13.141 -12.488  1.00  0.95           H  
ATOM   2166 2HB  ASP A 133      14.724  12.324 -13.921  1.00  0.95           H  
ATOM   2167  N   TRP A 134      15.855   9.078 -11.885  1.00  0.50           N  
ATOM   2168  CA  TRP A 134      16.303   7.761 -12.313  1.00  0.50           C  
ATOM   2169  C   TRP A 134      15.401   7.081 -13.342  1.00  0.50           C  
ATOM   2170  O   TRP A 134      15.848   6.173 -14.048  1.00  0.91           O  
ATOM   2171  CB  TRP A 134      16.510   6.888 -11.073  1.00  0.75           C  
ATOM   2172  CG  TRP A 134      17.766   7.291 -10.373  1.00  0.75           C  
ATOM   2173  CD1 TRP A 134      17.893   7.968  -9.198  1.00  0.75           C  
ATOM   2174  CD2 TRP A 134      19.110   7.060 -10.849  1.00  0.75           C  
ATOM   2175  NE1 TRP A 134      19.215   8.192  -8.928  1.00  0.75           N  
ATOM   2176  CE2 TRP A 134      19.973   7.650  -9.930  1.00  0.75           C  
ATOM   2177  CE3 TRP A 134      19.641   6.421 -11.975  1.00  0.75           C  
ATOM   2178  CZ2 TRP A 134      21.342   7.636 -10.102  1.00  0.75           C  
ATOM   2179  CZ3 TRP A 134      21.021   6.390 -12.137  1.00  0.75           C  
ATOM   2180  CH2 TRP A 134      21.850   6.987 -11.224  1.00  0.75           C  
ATOM   2181  H   TRP A 134      15.649   9.219 -10.902  1.00  0.60           H  
ATOM   2182  HA  TRP A 134      17.282   7.888 -12.775  1.00  0.60           H  
ATOM   2183 1HB  TRP A 134      15.671   7.012 -10.387  1.00  0.90           H  
ATOM   2184 2HB  TRP A 134      16.572   5.840 -11.343  1.00  0.90           H  
ATOM   2185  HD1 TRP A 134      17.073   8.300  -8.571  1.00  0.90           H  
ATOM   2186  HE1 TRP A 134      19.580   8.685  -8.124  1.00  0.90           H  
ATOM   2187  HE3 TRP A 134      18.986   5.956 -12.709  1.00  0.90           H  
ATOM   2188  HZ2 TRP A 134      22.013   8.110  -9.392  1.00  0.90           H  
ATOM   2189  HZ3 TRP A 134      21.428   5.887 -13.014  1.00  0.90           H  
ATOM   2190  HH2 TRP A 134      22.928   6.955 -11.382  1.00  0.90           H  
ATOM   2191  N   ARG A 135      14.160   7.554 -13.492  1.00  0.50           N  
ATOM   2192  CA  ARG A 135      13.262   6.960 -14.467  1.00  0.52           C  
ATOM   2193  C   ARG A 135      13.715   7.305 -15.875  1.00  0.66           C  
ATOM   2194  O   ARG A 135      13.469   6.553 -16.817  1.00  0.88           O  
ATOM   2195  CB  ARG A 135      11.859   7.501 -14.299  1.00  0.78           C  
ATOM   2196  CG  ARG A 135      11.164   7.166 -13.003  1.00  0.78           C  
ATOM   2197  CD  ARG A 135       9.867   7.859 -12.928  1.00  0.78           C  
ATOM   2198  NE  ARG A 135      10.040   9.297 -12.953  1.00  0.78           N  
ATOM   2199  CZ  ARG A 135       9.035  10.193 -12.973  1.00  0.78           C  
ATOM   2200  NH1 ARG A 135       7.783   9.790 -12.943  1.00  0.78           N  
ATOM   2201  NH2 ARG A 135       9.318  11.481 -13.029  1.00  0.78           N  
ATOM   2202  H   ARG A 135      13.821   8.332 -12.931  1.00  0.60           H  
ATOM   2203  HA  ARG A 135      13.262   5.877 -14.342  1.00  0.62           H  
ATOM   2204 1HB  ARG A 135      11.880   8.586 -14.385  1.00  0.94           H  
ATOM   2205 2HB  ARG A 135      11.231   7.127 -15.108  1.00  0.94           H  
ATOM   2206 1HG  ARG A 135      10.966   6.098 -12.960  1.00  0.94           H  
ATOM   2207 2HG  ARG A 135      11.780   7.469 -12.155  1.00  0.94           H  
ATOM   2208 1HD  ARG A 135       9.238   7.571 -13.769  1.00  0.94           H  
ATOM   2209 2HD  ARG A 135       9.383   7.596 -11.997  1.00  0.94           H  
ATOM   2210  HE  ARG A 135      10.992   9.653 -12.975  1.00  0.94           H  
ATOM   2211 1HH1 ARG A 135       7.571   8.803 -12.902  1.00  0.94           H  
ATOM   2212 2HH1 ARG A 135       7.034  10.467 -12.960  1.00  0.94           H  
ATOM   2213 1HH2 ARG A 135      10.289  11.776 -13.069  1.00  0.94           H  
ATOM   2214 2HH2 ARG A 135       8.578  12.165 -13.048  1.00  0.94           H  
ATOM   2215  N   LYS A 136      14.442   8.418 -16.010  1.00  0.79           N  
ATOM   2216  CA  LYS A 136      14.920   8.889 -17.299  1.00  1.09           C  
ATOM   2217  C   LYS A 136      16.058   8.037 -17.829  1.00  1.19           C  
ATOM   2218  O   LYS A 136      16.380   8.098 -19.017  1.00  1.76           O  
ATOM   2219  CB  LYS A 136      15.371  10.341 -17.197  1.00  1.64           C  
ATOM   2220  CG  LYS A 136      14.239  11.324 -16.944  1.00  1.64           C  
ATOM   2221  CD  LYS A 136      14.754  12.751 -16.873  1.00  1.64           C  
ATOM   2222  CE  LYS A 136      13.620  13.731 -16.625  1.00  1.64           C  
ATOM   2223  NZ  LYS A 136      14.108  15.134 -16.556  1.00  1.64           N  
ATOM   2224  H   LYS A 136      14.668   8.977 -15.197  1.00  0.95           H  
ATOM   2225  HA  LYS A 136      14.096   8.828 -18.012  1.00  1.31           H  
ATOM   2226 1HB  LYS A 136      16.096  10.445 -16.391  1.00  1.96           H  
ATOM   2227 2HB  LYS A 136      15.867  10.634 -18.123  1.00  1.96           H  
ATOM   2228 1HG  LYS A 136      13.506  11.250 -17.747  1.00  1.96           H  
ATOM   2229 2HG  LYS A 136      13.748  11.077 -16.004  1.00  1.96           H  
ATOM   2230 1HD  LYS A 136      15.482  12.836 -16.064  1.00  1.96           H  
ATOM   2231 2HD  LYS A 136      15.248  13.007 -17.810  1.00  1.96           H  
ATOM   2232 1HE  LYS A 136      12.892  13.649 -17.430  1.00  1.96           H  
ATOM   2233 2HE  LYS A 136      13.131  13.482 -15.683  1.00  1.96           H  
ATOM   2234 1HZ  LYS A 136      13.329  15.753 -16.388  1.00  1.96           H  
ATOM   2235 2HZ  LYS A 136      14.775  15.220 -15.802  1.00  1.96           H  
ATOM   2236 3HZ  LYS A 136      14.553  15.380 -17.429  1.00  1.96           H  
ATOM   2237  N   LEU A 137      16.673   7.245 -16.956  1.00  1.31           N  
ATOM   2238  CA  LEU A 137      17.762   6.400 -17.368  1.00  1.65           C  
ATOM   2239  C   LEU A 137      17.325   4.951 -17.440  1.00  1.64           C  
ATOM   2240  O   LEU A 137      18.127   4.078 -17.756  1.00  2.07           O  
ATOM   2241  CB  LEU A 137      18.933   6.580 -16.402  1.00  2.47           C  
ATOM   2242  CG  LEU A 137      19.490   8.011 -16.366  1.00  2.47           C  
ATOM   2243  CD1 LEU A 137      20.585   8.116 -15.321  1.00  2.47           C  
ATOM   2244  CD2 LEU A 137      20.018   8.369 -17.746  1.00  2.47           C  
ATOM   2245  H   LEU A 137      16.392   7.208 -15.984  1.00  1.57           H  
ATOM   2246  HA  LEU A 137      18.088   6.710 -18.361  1.00  1.98           H  
ATOM   2247 1HB  LEU A 137      18.606   6.319 -15.397  1.00  2.97           H  
ATOM   2248 2HB  LEU A 137      19.741   5.909 -16.692  1.00  2.97           H  
ATOM   2249  HG  LEU A 137      18.695   8.705 -16.092  1.00  2.97           H  
ATOM   2250 1HD1 LEU A 137      20.970   9.136 -15.300  1.00  2.97           H  
ATOM   2251 2HD1 LEU A 137      20.174   7.866 -14.347  1.00  2.97           H  
ATOM   2252 3HD1 LEU A 137      21.394   7.429 -15.566  1.00  2.97           H  
ATOM   2253 1HD2 LEU A 137      20.407   9.388 -17.736  1.00  2.97           H  
ATOM   2254 2HD2 LEU A 137      20.816   7.679 -18.022  1.00  2.97           H  
ATOM   2255 3HD2 LEU A 137      19.209   8.298 -18.474  1.00  2.97           H  
ATOM   2256  N   GLY A 138      16.052   4.676 -17.144  1.00  1.38           N  
ATOM   2257  CA  GLY A 138      15.582   3.302 -17.164  1.00  1.46           C  
ATOM   2258  C   GLY A 138      16.014   2.528 -15.921  1.00  1.13           C  
ATOM   2259  O   GLY A 138      16.205   1.316 -15.993  1.00  1.35           O  
ATOM   2260  H   GLY A 138      15.383   5.404 -16.924  1.00  1.66           H  
ATOM   2261 1HA  GLY A 138      14.494   3.295 -17.238  1.00  1.75           H  
ATOM   2262 2HA  GLY A 138      15.964   2.803 -18.054  1.00  1.75           H  
ATOM   2263  N   ALA A 139      16.197   3.221 -14.794  1.00  0.81           N  
ATOM   2264  CA  ALA A 139      16.575   2.558 -13.546  1.00  0.68           C  
ATOM   2265  C   ALA A 139      15.377   2.308 -12.631  1.00  0.60           C  
ATOM   2266  O   ALA A 139      15.519   1.685 -11.579  1.00  0.73           O  
ATOM   2267  CB  ALA A 139      17.607   3.390 -12.804  1.00  1.02           C  
ATOM   2268  H   ALA A 139      16.050   4.223 -14.774  1.00  0.97           H  
ATOM   2269  HA  ALA A 139      17.011   1.592 -13.796  1.00  0.82           H  
ATOM   2270 1HB  ALA A 139      17.906   2.873 -11.892  1.00  1.22           H  
ATOM   2271 2HB  ALA A 139      18.478   3.546 -13.436  1.00  1.22           H  
ATOM   2272 3HB  ALA A 139      17.172   4.351 -12.552  1.00  1.22           H  
ATOM   2273  N   VAL A 140      14.206   2.819 -13.004  1.00  0.55           N  
ATOM   2274  CA  VAL A 140      13.021   2.701 -12.159  1.00  0.50           C  
ATOM   2275  C   VAL A 140      11.834   2.042 -12.864  1.00  0.56           C  
ATOM   2276  O   VAL A 140      11.485   2.396 -13.989  1.00  0.77           O  
ATOM   2277  CB  VAL A 140      12.607   4.101 -11.653  1.00  0.75           C  
ATOM   2278  CG1 VAL A 140      11.333   4.025 -10.826  1.00  0.75           C  
ATOM   2279  CG2 VAL A 140      13.724   4.696 -10.814  1.00  0.75           C  
ATOM   2280  H   VAL A 140      14.130   3.312 -13.881  1.00  0.66           H  
ATOM   2281  HA  VAL A 140      13.284   2.091 -11.295  1.00  0.60           H  
ATOM   2282  HB  VAL A 140      12.417   4.737 -12.510  1.00  0.90           H  
ATOM   2283 1HG1 VAL A 140      11.057   5.026 -10.492  1.00  0.90           H  
ATOM   2284 2HG1 VAL A 140      10.530   3.616 -11.435  1.00  0.90           H  
ATOM   2285 3HG1 VAL A 140      11.497   3.386  -9.959  1.00  0.90           H  
ATOM   2286 1HG2 VAL A 140      13.433   5.689 -10.474  1.00  0.90           H  
ATOM   2287 2HG2 VAL A 140      13.912   4.056  -9.951  1.00  0.90           H  
ATOM   2288 3HG2 VAL A 140      14.627   4.769 -11.416  1.00  0.90           H  
ATOM   2289  N   ASN A 141      11.218   1.086 -12.174  1.00  0.74           N  
ATOM   2290  CA  ASN A 141      10.047   0.367 -12.669  1.00  1.03           C  
ATOM   2291  C   ASN A 141       8.742   1.126 -12.399  1.00  0.51           C  
ATOM   2292  O   ASN A 141       8.704   1.999 -11.530  1.00  1.14           O  
ATOM   2293  CB  ASN A 141       9.965  -1.013 -12.040  1.00  1.54           C  
ATOM   2294  CG  ASN A 141      10.962  -1.981 -12.587  1.00  1.54           C  
ATOM   2295  OD1 ASN A 141      11.105  -2.110 -13.809  1.00  1.54           O  
ATOM   2296  ND2 ASN A 141      11.644  -2.672 -11.717  1.00  1.54           N  
ATOM   2297  H   ASN A 141      11.577   0.846 -11.259  1.00  0.89           H  
ATOM   2298  HA  ASN A 141      10.165   0.254 -13.743  1.00  1.24           H  
ATOM   2299 1HB  ASN A 141      10.132  -0.924 -10.966  1.00  1.85           H  
ATOM   2300 2HB  ASN A 141       8.966  -1.426 -12.174  1.00  1.85           H  
ATOM   2301 1HD2 ASN A 141      12.313  -3.352 -12.017  1.00  1.85           H  
ATOM   2302 2HD2 ASN A 141      11.504  -2.542 -10.734  1.00  1.85           H  
ATOM   2303  N   PRO A 142       7.669   0.803 -13.140  1.00  0.87           N  
ATOM   2304  CA  PRO A 142       6.308   1.319 -13.020  1.00  0.90           C  
ATOM   2305  C   PRO A 142       5.781   1.104 -11.609  1.00  0.48           C  
ATOM   2306  O   PRO A 142       6.146   0.135 -10.937  1.00  0.62           O  
ATOM   2307  CB  PRO A 142       5.526   0.513 -14.060  1.00  1.35           C  
ATOM   2308  CG  PRO A 142       6.537   0.170 -15.099  1.00  1.35           C  
ATOM   2309  CD  PRO A 142       7.820  -0.038 -14.348  1.00  1.35           C  
ATOM   2310  HA  PRO A 142       6.304   2.389 -13.272  1.00  1.08           H  
ATOM   2311 1HB  PRO A 142       5.081  -0.376 -13.589  1.00  1.62           H  
ATOM   2312 2HB  PRO A 142       4.696   1.115 -14.455  1.00  1.62           H  
ATOM   2313 1HG  PRO A 142       6.221  -0.727 -15.651  1.00  1.62           H  
ATOM   2314 2HG  PRO A 142       6.609   0.985 -15.835  1.00  1.62           H  
ATOM   2315 1HD  PRO A 142       7.935  -1.096 -14.072  1.00  1.62           H  
ATOM   2316 2HD  PRO A 142       8.651   0.320 -14.970  1.00  1.62           H  
ATOM   2317  N   VAL A 143       4.928   2.014 -11.163  1.00  0.43           N  
ATOM   2318  CA  VAL A 143       4.381   1.966  -9.817  1.00  0.34           C  
ATOM   2319  C   VAL A 143       3.417   0.819  -9.604  1.00  0.30           C  
ATOM   2320  O   VAL A 143       2.481   0.612 -10.378  1.00  0.65           O  
ATOM   2321  CB  VAL A 143       3.687   3.281  -9.478  1.00  0.51           C  
ATOM   2322  CG1 VAL A 143       3.019   3.168  -8.120  1.00  0.51           C  
ATOM   2323  CG2 VAL A 143       4.733   4.371  -9.479  1.00  0.51           C  
ATOM   2324  H   VAL A 143       4.659   2.775 -11.772  1.00  0.52           H  
ATOM   2325  HA  VAL A 143       5.213   1.843  -9.125  1.00  0.41           H  
ATOM   2326  HB  VAL A 143       2.917   3.500 -10.218  1.00  0.61           H  
ATOM   2327 1HG1 VAL A 143       2.530   4.104  -7.862  1.00  0.61           H  
ATOM   2328 2HG1 VAL A 143       2.276   2.372  -8.146  1.00  0.61           H  
ATOM   2329 3HG1 VAL A 143       3.772   2.937  -7.373  1.00  0.61           H  
ATOM   2330 1HG2 VAL A 143       4.279   5.326  -9.240  1.00  0.61           H  
ATOM   2331 2HG2 VAL A 143       5.486   4.131  -8.735  1.00  0.61           H  
ATOM   2332 3HG2 VAL A 143       5.195   4.427 -10.463  1.00  0.61           H  
ATOM   2333  N   LYS A 144       3.670   0.073  -8.539  1.00  0.24           N  
ATOM   2334  CA  LYS A 144       2.873  -1.080  -8.177  1.00  0.23           C  
ATOM   2335  C   LYS A 144       1.900  -0.704  -7.065  1.00  0.20           C  
ATOM   2336  O   LYS A 144       2.073   0.323  -6.409  1.00  0.49           O  
ATOM   2337  CB  LYS A 144       3.784  -2.214  -7.726  1.00  0.35           C  
ATOM   2338  CG  LYS A 144       4.767  -2.681  -8.792  1.00  0.35           C  
ATOM   2339  CD  LYS A 144       5.618  -3.839  -8.296  1.00  0.35           C  
ATOM   2340  CE  LYS A 144       6.730  -4.171  -9.275  1.00  0.35           C  
ATOM   2341  NZ  LYS A 144       7.520  -5.347  -8.831  1.00  0.35           N  
ATOM   2342  H   LYS A 144       4.456   0.318  -7.955  1.00  0.29           H  
ATOM   2343  HA  LYS A 144       2.296  -1.401  -9.046  1.00  0.28           H  
ATOM   2344 1HB  LYS A 144       4.359  -1.892  -6.858  1.00  0.41           H  
ATOM   2345 2HB  LYS A 144       3.182  -3.071  -7.424  1.00  0.41           H  
ATOM   2346 1HG  LYS A 144       4.214  -3.004  -9.675  1.00  0.41           H  
ATOM   2347 2HG  LYS A 144       5.419  -1.856  -9.076  1.00  0.41           H  
ATOM   2348 1HD  LYS A 144       6.069  -3.579  -7.338  1.00  0.41           H  
ATOM   2349 2HD  LYS A 144       4.994  -4.722  -8.157  1.00  0.41           H  
ATOM   2350 1HE  LYS A 144       6.317  -4.369 -10.263  1.00  0.41           H  
ATOM   2351 2HE  LYS A 144       7.397  -3.311  -9.338  1.00  0.41           H  
ATOM   2352 1HZ  LYS A 144       8.268  -5.522  -9.488  1.00  0.41           H  
ATOM   2353 2HZ  LYS A 144       7.910  -5.182  -7.910  1.00  0.41           H  
ATOM   2354 3HZ  LYS A 144       6.929  -6.165  -8.792  1.00  0.41           H  
ATOM   2355  N   ASP A 145       0.874  -1.526  -6.877  1.00  0.54           N  
ATOM   2356  CA  ASP A 145      -0.116  -1.325  -5.824  1.00  0.51           C  
ATOM   2357  C   ASP A 145      -0.013  -2.442  -4.788  1.00  0.51           C  
ATOM   2358  O   ASP A 145      -0.380  -3.585  -5.068  1.00  0.81           O  
ATOM   2359  CB  ASP A 145      -1.529  -1.259  -6.406  1.00  0.77           C  
ATOM   2360  CG  ASP A 145      -2.603  -0.942  -5.367  1.00  0.77           C  
ATOM   2361  OD1 ASP A 145      -2.330  -1.017  -4.191  1.00  0.77           O  
ATOM   2362  OD2 ASP A 145      -3.696  -0.610  -5.768  1.00  0.77           O  
ATOM   2363  H   ASP A 145       0.788  -2.338  -7.474  1.00  0.65           H  
ATOM   2364  HA  ASP A 145       0.092  -0.378  -5.326  1.00  0.61           H  
ATOM   2365 1HB  ASP A 145      -1.564  -0.499  -7.187  1.00  0.92           H  
ATOM   2366 2HB  ASP A 145      -1.771  -2.215  -6.873  1.00  0.92           H  
ATOM   2367  N   GLN A 146       0.499  -2.123  -3.596  1.00  0.50           N  
ATOM   2368  CA  GLN A 146       0.669  -3.134  -2.548  1.00  1.02           C  
ATOM   2369  C   GLN A 146      -0.652  -3.690  -1.986  1.00  0.76           C  
ATOM   2370  O   GLN A 146      -0.650  -4.740  -1.335  1.00  1.48           O  
ATOM   2371  CB  GLN A 146       1.471  -2.574  -1.377  1.00  1.53           C  
ATOM   2372  CG  GLN A 146       0.737  -1.546  -0.545  1.00  1.53           C  
ATOM   2373  CD  GLN A 146       1.578  -1.051   0.607  1.00  1.53           C  
ATOM   2374  OE1 GLN A 146       2.755  -0.719   0.438  1.00  1.53           O  
ATOM   2375  NE2 GLN A 146       0.979  -0.987   1.789  1.00  1.53           N  
ATOM   2376  H   GLN A 146       0.775  -1.165  -3.418  1.00  0.60           H  
ATOM   2377  HA  GLN A 146       1.221  -3.966  -2.977  1.00  1.22           H  
ATOM   2378 1HB  GLN A 146       1.767  -3.388  -0.718  1.00  1.84           H  
ATOM   2379 2HB  GLN A 146       2.381  -2.108  -1.752  1.00  1.84           H  
ATOM   2380 1HG  GLN A 146       0.476  -0.696  -1.173  1.00  1.84           H  
ATOM   2381 2HG  GLN A 146      -0.164  -2.001  -0.136  1.00  1.84           H  
ATOM   2382 1HE2 GLN A 146       1.482  -0.664   2.590  1.00  1.84           H  
ATOM   2383 2HE2 GLN A 146       0.023  -1.268   1.879  1.00  1.84           H  
ATOM   2384  N   GLY A 147      -1.765  -2.986  -2.220  1.00  0.38           N  
ATOM   2385  CA  GLY A 147      -3.076  -3.425  -1.751  1.00  0.45           C  
ATOM   2386  C   GLY A 147      -3.217  -3.352  -0.233  1.00  0.66           C  
ATOM   2387  O   GLY A 147      -2.505  -2.610   0.447  1.00  3.21           O  
ATOM   2388  H   GLY A 147      -1.722  -2.133  -2.770  1.00  0.46           H  
ATOM   2389 1HA  GLY A 147      -3.846  -2.813  -2.219  1.00  0.54           H  
ATOM   2390 2HA  GLY A 147      -3.246  -4.449  -2.081  1.00  0.54           H  
ATOM   2391  N   ALA A 148      -4.144  -4.147   0.299  1.00  0.83           N  
ATOM   2392  CA  ALA A 148      -4.393  -4.202   1.739  1.00  0.65           C  
ATOM   2393  C   ALA A 148      -3.344  -5.070   2.428  1.00  2.85           C  
ATOM   2394  O   ALA A 148      -3.621  -6.201   2.831  1.00 21.74           O  
ATOM   2395  CB  ALA A 148      -5.791  -4.730   2.017  1.00  0.98           C  
ATOM   2396  H   ALA A 148      -4.697  -4.731  -0.312  1.00  1.00           H  
ATOM   2397  HA  ALA A 148      -4.310  -3.196   2.135  1.00  0.78           H  
ATOM   2398 1HB  ALA A 148      -5.968  -4.743   3.091  1.00  1.17           H  
ATOM   2399 2HB  ALA A 148      -6.525  -4.084   1.536  1.00  1.17           H  
ATOM   2400 3HB  ALA A 148      -5.884  -5.740   1.622  1.00  1.17           H  
ATOM   2401  N   CYS A 149      -2.141  -4.525   2.560  1.00  1.51           N  
ATOM   2402  CA  CYS A 149      -1.012  -5.237   3.145  1.00  0.48           C  
ATOM   2403  C   CYS A 149       0.129  -4.286   3.472  1.00  0.74           C  
ATOM   2404  O   CYS A 149       0.600  -3.560   2.600  1.00  1.95           O  
ATOM   2405  CB  CYS A 149      -0.510  -6.304   2.165  1.00  0.72           C  
ATOM   2406  SG  CYS A 149       0.861  -7.310   2.774  1.00  0.72           S  
ATOM   2407  H   CYS A 149      -2.011  -3.586   2.202  1.00  1.81           H  
ATOM   2408  HA  CYS A 149      -1.345  -5.723   4.062  1.00  0.58           H  
ATOM   2409 1HB  CYS A 149      -1.330  -6.977   1.911  1.00  0.86           H  
ATOM   2410 2HB  CYS A 149      -0.190  -5.822   1.242  1.00  0.86           H  
ATOM   2411  HG  CYS A 149       0.982  -8.055   1.681  1.00  0.86           H  
ATOM   2412  N   GLY A 150       0.586  -4.288   4.731  1.00  0.51           N  
ATOM   2413  CA  GLY A 150       1.672  -3.406   5.186  1.00  0.55           C  
ATOM   2414  C   GLY A 150       3.044  -3.901   4.738  1.00  0.61           C  
ATOM   2415  O   GLY A 150       3.875  -4.313   5.548  1.00  1.18           O  
ATOM   2416  H   GLY A 150       0.185  -4.916   5.416  1.00  0.61           H  
ATOM   2417 1HA  GLY A 150       1.506  -2.406   4.790  1.00  0.66           H  
ATOM   2418 2HA  GLY A 150       1.646  -3.326   6.272  1.00  0.66           H  
ATOM   2419  N   SER A 151       3.257  -3.859   3.428  1.00  0.46           N  
ATOM   2420  CA  SER A 151       4.466  -4.333   2.780  1.00  0.43           C  
ATOM   2421  C   SER A 151       5.282  -3.196   2.177  1.00  0.58           C  
ATOM   2422  O   SER A 151       6.159  -3.450   1.356  1.00  1.54           O  
ATOM   2423  CB  SER A 151       4.093  -5.320   1.698  1.00  0.65           C  
ATOM   2424  OG  SER A 151       3.271  -4.697   0.752  1.00  0.65           O  
ATOM   2425  H   SER A 151       2.513  -3.494   2.850  1.00  0.55           H  
ATOM   2426  HA  SER A 151       5.081  -4.839   3.526  1.00  0.52           H  
ATOM   2427 1HB  SER A 151       4.990  -5.707   1.216  1.00  0.77           H  
ATOM   2428 2HB  SER A 151       3.567  -6.163   2.144  1.00  0.77           H  
ATOM   2429  HG  SER A 151       2.777  -5.391   0.305  1.00  0.77           H  
ATOM   2430  N   CYS A 152       4.991  -1.959   2.587  1.00  0.49           N  
ATOM   2431  CA  CYS A 152       5.668  -0.755   2.092  1.00  0.48           C  
ATOM   2432  C   CYS A 152       7.177  -0.914   2.057  1.00  0.27           C  
ATOM   2433  O   CYS A 152       7.810  -0.657   1.033  1.00  0.86           O  
ATOM   2434  CB  CYS A 152       5.331   0.440   2.976  1.00  0.72           C  
ATOM   2435  SG  CYS A 152       3.606   0.963   2.895  1.00  0.72           S  
ATOM   2436  H   CYS A 152       4.261  -1.837   3.272  1.00  0.59           H  
ATOM   2437  HA  CYS A 152       5.315  -0.554   1.081  1.00  0.58           H  
ATOM   2438 1HB  CYS A 152       5.558   0.198   4.014  1.00  0.86           H  
ATOM   2439 2HB  CYS A 152       5.954   1.288   2.693  1.00  0.86           H  
ATOM   2440  HG  CYS A 152       3.644   1.367   1.628  1.00  0.86           H  
ATOM   2441  N   TRP A 153       7.740  -1.324   3.191  1.00  0.56           N  
ATOM   2442  CA  TRP A 153       9.165  -1.578   3.351  1.00  0.64           C  
ATOM   2443  C   TRP A 153       9.726  -2.562   2.320  1.00  0.58           C  
ATOM   2444  O   TRP A 153      10.891  -2.461   1.931  1.00  0.76           O  
ATOM   2445  CB  TRP A 153       9.393  -2.100   4.775  1.00  0.96           C  
ATOM   2446  CG  TRP A 153       8.702  -3.413   5.026  1.00  0.96           C  
ATOM   2447  CD1 TRP A 153       7.421  -3.569   5.466  1.00  0.96           C  
ATOM   2448  CD2 TRP A 153       9.237  -4.752   4.876  1.00  0.96           C  
ATOM   2449  NE1 TRP A 153       7.118  -4.902   5.583  1.00  0.96           N  
ATOM   2450  CE2 TRP A 153       8.216  -5.641   5.227  1.00  0.96           C  
ATOM   2451  CE3 TRP A 153      10.479  -5.259   4.474  1.00  0.96           C  
ATOM   2452  CZ2 TRP A 153       8.394  -7.016   5.186  1.00  0.96           C  
ATOM   2453  CZ3 TRP A 153      10.655  -6.637   4.434  1.00  0.96           C  
ATOM   2454  CH2 TRP A 153       9.640  -7.493   4.779  1.00  0.96           C  
ATOM   2455  H   TRP A 153       7.140  -1.489   3.987  1.00  0.67           H  
ATOM   2456  HA  TRP A 153       9.696  -0.635   3.238  1.00  0.77           H  
ATOM   2457 1HB  TRP A 153      10.460  -2.230   4.952  1.00  1.15           H  
ATOM   2458 2HB  TRP A 153       9.025  -1.371   5.496  1.00  1.15           H  
ATOM   2459  HD1 TRP A 153       6.734  -2.754   5.686  1.00  1.15           H  
ATOM   2460  HE1 TRP A 153       6.229  -5.281   5.886  1.00  1.15           H  
ATOM   2461  HE3 TRP A 153      11.289  -4.586   4.198  1.00  1.15           H  
ATOM   2462  HZ2 TRP A 153       7.599  -7.709   5.458  1.00  1.15           H  
ATOM   2463  HZ3 TRP A 153      11.626  -7.022   4.122  1.00  1.15           H  
ATOM   2464  HH2 TRP A 153       9.816  -8.568   4.736  1.00  1.15           H  
ATOM   2465  N   ALA A 154       8.900  -3.500   1.859  1.00  0.58           N  
ATOM   2466  CA  ALA A 154       9.344  -4.459   0.873  1.00  0.66           C  
ATOM   2467  C   ALA A 154       9.399  -3.790  -0.480  1.00  0.58           C  
ATOM   2468  O   ALA A 154      10.367  -3.945  -1.214  1.00  1.08           O  
ATOM   2469  CB  ALA A 154       8.428  -5.676   0.843  1.00  0.99           C  
ATOM   2470  H   ALA A 154       7.945  -3.546   2.175  1.00  0.70           H  
ATOM   2471  HA  ALA A 154      10.351  -4.773   1.137  1.00  0.79           H  
ATOM   2472 1HB  ALA A 154       8.795  -6.388   0.105  1.00  1.19           H  
ATOM   2473 2HB  ALA A 154       8.418  -6.146   1.826  1.00  1.19           H  
ATOM   2474 3HB  ALA A 154       7.419  -5.372   0.577  1.00  1.19           H  
ATOM   2475  N   PHE A 155       8.389  -2.992  -0.794  1.00  0.37           N  
ATOM   2476  CA  PHE A 155       8.383  -2.308  -2.078  1.00  0.33           C  
ATOM   2477  C   PHE A 155       9.477  -1.267  -2.179  1.00  0.27           C  
ATOM   2478  O   PHE A 155      10.073  -1.097  -3.244  1.00  1.02           O  
ATOM   2479  CB  PHE A 155       7.026  -1.660  -2.330  1.00  0.49           C  
ATOM   2480  CG  PHE A 155       5.998  -2.636  -2.803  1.00  0.49           C  
ATOM   2481  CD1 PHE A 155       5.205  -3.318  -1.904  1.00  0.49           C  
ATOM   2482  CD2 PHE A 155       5.822  -2.871  -4.158  1.00  0.49           C  
ATOM   2483  CE1 PHE A 155       4.268  -4.222  -2.348  1.00  0.49           C  
ATOM   2484  CE2 PHE A 155       4.877  -3.773  -4.597  1.00  0.49           C  
ATOM   2485  CZ  PHE A 155       4.102  -4.448  -3.692  1.00  0.49           C  
ATOM   2486  H   PHE A 155       7.611  -2.889  -0.148  1.00  0.44           H  
ATOM   2487  HA  PHE A 155       8.556  -3.048  -2.858  1.00  0.40           H  
ATOM   2488 1HB  PHE A 155       6.664  -1.200  -1.411  1.00  0.59           H  
ATOM   2489 2HB  PHE A 155       7.124  -0.875  -3.078  1.00  0.59           H  
ATOM   2490  HD1 PHE A 155       5.331  -3.139  -0.840  1.00  0.59           H  
ATOM   2491  HD2 PHE A 155       6.442  -2.336  -4.877  1.00  0.59           H  
ATOM   2492  HE1 PHE A 155       3.655  -4.754  -1.628  1.00  0.59           H  
ATOM   2493  HE2 PHE A 155       4.742  -3.958  -5.659  1.00  0.59           H  
ATOM   2494  HZ  PHE A 155       3.361  -5.160  -4.042  1.00  0.59           H  
ATOM   2495  N   SER A 156       9.762  -0.591  -1.074  1.00  0.13           N  
ATOM   2496  CA  SER A 156      10.793   0.423  -1.081  1.00  0.22           C  
ATOM   2497  C   SER A 156      12.177  -0.174  -1.260  1.00  0.17           C  
ATOM   2498  O   SER A 156      12.940   0.255  -2.132  1.00  0.32           O  
ATOM   2499  CB  SER A 156      10.759   1.231   0.192  1.00  0.33           C  
ATOM   2500  OG  SER A 156      11.745   2.228   0.168  1.00  0.33           O  
ATOM   2501  H   SER A 156       9.237  -0.761  -0.227  1.00  0.16           H  
ATOM   2502  HA  SER A 156      10.596   1.084  -1.915  1.00  0.26           H  
ATOM   2503 1HB  SER A 156       9.776   1.687   0.309  1.00  0.40           H  
ATOM   2504 2HB  SER A 156      10.920   0.574   1.046  1.00  0.40           H  
ATOM   2505  HG  SER A 156      11.483   2.843  -0.522  1.00  0.40           H  
ATOM   2506  N   THR A 157      12.506  -1.169  -0.436  1.00  0.20           N  
ATOM   2507  CA  THR A 157      13.832  -1.748  -0.496  1.00  0.46           C  
ATOM   2508  C   THR A 157      14.059  -2.562  -1.757  1.00  0.25           C  
ATOM   2509  O   THR A 157      15.165  -2.548  -2.295  1.00  0.75           O  
ATOM   2510  CB  THR A 157      14.075  -2.623   0.738  1.00  0.69           C  
ATOM   2511  OG1 THR A 157      13.075  -3.647   0.799  1.00  0.69           O  
ATOM   2512  CG2 THR A 157      14.004  -1.771   1.991  1.00  0.69           C  
ATOM   2513  H   THR A 157      11.851  -1.511   0.260  1.00  0.24           H  
ATOM   2514  HA  THR A 157      14.559  -0.936  -0.487  1.00  0.55           H  
ATOM   2515  HB  THR A 157      15.055  -3.092   0.668  1.00  0.83           H  
ATOM   2516  HG1 THR A 157      12.227  -3.249   1.024  1.00  0.83           H  
ATOM   2517 1HG2 THR A 157      14.171  -2.396   2.864  1.00  0.83           H  
ATOM   2518 2HG2 THR A 157      14.765  -0.994   1.950  1.00  0.83           H  
ATOM   2519 3HG2 THR A 157      13.023  -1.305   2.063  1.00  0.83           H  
ATOM   2520  N   ILE A 158      13.013  -3.188  -2.284  1.00  0.26           N  
ATOM   2521  CA  ILE A 158      13.159  -3.926  -3.525  1.00  0.47           C  
ATOM   2522  C   ILE A 158      13.342  -3.031  -4.718  1.00  0.29           C  
ATOM   2523  O   ILE A 158      14.179  -3.323  -5.570  1.00  0.61           O  
ATOM   2524  CB  ILE A 158      11.985  -4.872  -3.754  1.00  0.70           C  
ATOM   2525  CG1 ILE A 158      12.031  -5.960  -2.698  1.00  0.70           C  
ATOM   2526  CG2 ILE A 158      12.038  -5.455  -5.142  1.00  0.70           C  
ATOM   2527  CD1 ILE A 158      13.324  -6.712  -2.754  1.00  0.70           C  
ATOM   2528  H   ILE A 158      12.115  -3.193  -1.818  1.00  0.31           H  
ATOM   2529  HA  ILE A 158      14.053  -4.541  -3.441  1.00  0.56           H  
ATOM   2530  HB  ILE A 158      11.050  -4.330  -3.628  1.00  0.85           H  
ATOM   2531 1HG1 ILE A 158      11.937  -5.531  -1.706  1.00  0.85           H  
ATOM   2532 2HG1 ILE A 158      11.212  -6.659  -2.858  1.00  0.85           H  
ATOM   2533 1HG2 ILE A 158      11.195  -6.130  -5.290  1.00  0.85           H  
ATOM   2534 2HG2 ILE A 158      11.992  -4.653  -5.877  1.00  0.85           H  
ATOM   2535 3HG2 ILE A 158      12.971  -6.001  -5.255  1.00  0.85           H  
ATOM   2536 1HD1 ILE A 158      13.330  -7.492  -1.994  1.00  0.85           H  
ATOM   2537 2HD1 ILE A 158      13.427  -7.159  -3.741  1.00  0.85           H  
ATOM   2538 3HD1 ILE A 158      14.152  -6.028  -2.577  1.00  0.85           H  
ATOM   2539  N   ALA A 159      12.594  -1.934  -4.778  1.00  0.22           N  
ATOM   2540  CA  ALA A 159      12.742  -1.006  -5.881  1.00  0.30           C  
ATOM   2541  C   ALA A 159      14.161  -0.463  -5.950  1.00  0.31           C  
ATOM   2542  O   ALA A 159      14.710  -0.315  -7.044  1.00  0.58           O  
ATOM   2543  CB  ALA A 159      11.762   0.127  -5.739  1.00  0.45           C  
ATOM   2544  H   ALA A 159      11.897  -1.735  -4.069  1.00  0.26           H  
ATOM   2545  HA  ALA A 159      12.539  -1.543  -6.808  1.00  0.36           H  
ATOM   2546 1HB  ALA A 159      11.865   0.811  -6.582  1.00  0.54           H  
ATOM   2547 2HB  ALA A 159      10.748  -0.270  -5.713  1.00  0.54           H  
ATOM   2548 3HB  ALA A 159      11.974   0.649  -4.812  1.00  0.54           H  
ATOM   2549  N   THR A 160      14.770  -0.185  -4.791  1.00  0.26           N  
ATOM   2550  CA  THR A 160      16.134   0.321  -4.809  1.00  0.33           C  
ATOM   2551  C   THR A 160      17.148  -0.768  -5.176  1.00  0.38           C  
ATOM   2552  O   THR A 160      18.138  -0.467  -5.839  1.00  0.79           O  
ATOM   2553  CB  THR A 160      16.502   0.947  -3.453  1.00  0.49           C  
ATOM   2554  OG1 THR A 160      16.355  -0.031  -2.419  1.00  0.49           O  
ATOM   2555  CG2 THR A 160      15.611   2.140  -3.152  1.00  0.49           C  
ATOM   2556  H   THR A 160      14.279  -0.293  -3.908  1.00  0.31           H  
ATOM   2557  HA  THR A 160      16.197   1.102  -5.566  1.00  0.40           H  
ATOM   2558  HB  THR A 160      17.539   1.279  -3.481  1.00  0.59           H  
ATOM   2559  HG1 THR A 160      15.466  -0.396  -2.450  1.00  0.59           H  
ATOM   2560 1HG2 THR A 160      15.892   2.567  -2.191  1.00  0.59           H  
ATOM   2561 2HG2 THR A 160      15.732   2.890  -3.932  1.00  0.59           H  
ATOM   2562 3HG2 THR A 160      14.572   1.820  -3.116  1.00  0.59           H  
ATOM   2563  N   VAL A 161      16.873  -2.034  -4.830  1.00  0.28           N  
ATOM   2564  CA  VAL A 161      17.759  -3.126  -5.255  1.00  0.36           C  
ATOM   2565  C   VAL A 161      17.703  -3.296  -6.773  1.00  0.50           C  
ATOM   2566  O   VAL A 161      18.733  -3.498  -7.422  1.00  0.76           O  
ATOM   2567  CB  VAL A 161      17.410  -4.457  -4.559  1.00  0.54           C  
ATOM   2568  CG1 VAL A 161      18.202  -5.594  -5.188  1.00  0.54           C  
ATOM   2569  CG2 VAL A 161      17.774  -4.368  -3.084  1.00  0.54           C  
ATOM   2570  H   VAL A 161      16.071  -2.243  -4.247  1.00  0.34           H  
ATOM   2571  HA  VAL A 161      18.778  -2.867  -4.971  1.00  0.43           H  
ATOM   2572  HB  VAL A 161      16.347  -4.665  -4.678  1.00  0.65           H  
ATOM   2573 1HG1 VAL A 161      17.950  -6.532  -4.691  1.00  0.65           H  
ATOM   2574 2HG1 VAL A 161      17.955  -5.667  -6.247  1.00  0.65           H  
ATOM   2575 3HG1 VAL A 161      19.268  -5.401  -5.077  1.00  0.65           H  
ATOM   2576 1HG2 VAL A 161      17.531  -5.308  -2.592  1.00  0.65           H  
ATOM   2577 2HG2 VAL A 161      18.842  -4.173  -2.988  1.00  0.65           H  
ATOM   2578 3HG2 VAL A 161      17.220  -3.560  -2.615  1.00  0.65           H  
ATOM   2579  N   GLU A 162      16.498  -3.202  -7.332  1.00  0.37           N  
ATOM   2580  CA  GLU A 162      16.299  -3.290  -8.771  1.00  0.53           C  
ATOM   2581  C   GLU A 162      17.061  -2.169  -9.471  1.00  0.69           C  
ATOM   2582  O   GLU A 162      17.759  -2.405 -10.463  1.00  0.89           O  
ATOM   2583  CB  GLU A 162      14.807  -3.170  -9.097  1.00  0.80           C  
ATOM   2584  CG  GLU A 162      13.944  -4.347  -8.676  1.00  0.80           C  
ATOM   2585  CD  GLU A 162      12.479  -4.038  -8.794  1.00  0.80           C  
ATOM   2586  OE1 GLU A 162      12.149  -2.887  -8.963  1.00  0.80           O  
ATOM   2587  OE2 GLU A 162      11.685  -4.946  -8.739  1.00  0.80           O  
ATOM   2588  H   GLU A 162      15.689  -3.067  -6.740  1.00  0.44           H  
ATOM   2589  HA  GLU A 162      16.679  -4.248  -9.125  1.00  0.64           H  
ATOM   2590 1HB  GLU A 162      14.403  -2.279  -8.617  1.00  0.95           H  
ATOM   2591 2HB  GLU A 162      14.684  -3.041 -10.173  1.00  0.95           H  
ATOM   2592 1HG  GLU A 162      14.178  -5.197  -9.315  1.00  0.95           H  
ATOM   2593 2HG  GLU A 162      14.179  -4.618  -7.650  1.00  0.95           H  
ATOM   2594  N   GLY A 163      16.933  -0.959  -8.919  1.00  0.77           N  
ATOM   2595  CA  GLY A 163      17.581   0.228  -9.444  1.00  0.98           C  
ATOM   2596  C   GLY A 163      19.090   0.107  -9.488  1.00  1.12           C  
ATOM   2597  O   GLY A 163      19.693   0.443 -10.503  1.00  1.44           O  
ATOM   2598  H   GLY A 163      16.330  -0.845  -8.114  1.00  0.92           H  
ATOM   2599 1HA  GLY A 163      17.210   0.419 -10.448  1.00  1.18           H  
ATOM   2600 2HA  GLY A 163      17.302   1.087  -8.835  1.00  1.18           H  
ATOM   2601  N   ILE A 164      19.704  -0.378  -8.407  1.00  1.15           N  
ATOM   2602  CA  ILE A 164      21.157  -0.506  -8.401  1.00  1.28           C  
ATOM   2603  C   ILE A 164      21.647  -1.655  -9.254  1.00  1.31           C  
ATOM   2604  O   ILE A 164      22.776  -1.613  -9.738  1.00  1.92           O  
ATOM   2605  CB  ILE A 164      21.700  -0.656  -6.978  1.00  1.92           C  
ATOM   2606  CG1 ILE A 164      21.218  -1.949  -6.339  1.00  1.92           C  
ATOM   2607  CG2 ILE A 164      21.289   0.529  -6.154  1.00  1.92           C  
ATOM   2608  CD1 ILE A 164      21.830  -2.209  -4.994  1.00  1.92           C  
ATOM   2609  H   ILE A 164      19.169  -0.628  -7.584  1.00  1.38           H  
ATOM   2610  HA  ILE A 164      21.572   0.412  -8.810  1.00  1.54           H  
ATOM   2611  HB  ILE A 164      22.788  -0.702  -7.012  1.00  2.30           H  
ATOM   2612 1HG1 ILE A 164      20.141  -1.902  -6.227  1.00  2.30           H  
ATOM   2613 2HG1 ILE A 164      21.464  -2.787  -6.988  1.00  2.30           H  
ATOM   2614 1HG2 ILE A 164      21.698   0.417  -5.151  1.00  2.30           H  
ATOM   2615 2HG2 ILE A 164      21.678   1.438  -6.608  1.00  2.30           H  
ATOM   2616 3HG2 ILE A 164      20.206   0.589  -6.101  1.00  2.30           H  
ATOM   2617 1HD1 ILE A 164      21.446  -3.146  -4.590  1.00  2.30           H  
ATOM   2618 2HD1 ILE A 164      22.913  -2.265  -5.087  1.00  2.30           H  
ATOM   2619 3HD1 ILE A 164      21.575  -1.393  -4.327  1.00  2.30           H  
ATOM   2620  N   ASN A 165      20.804  -2.662  -9.499  1.00  0.92           N  
ATOM   2621  CA  ASN A 165      21.227  -3.712 -10.408  1.00  1.15           C  
ATOM   2622  C   ASN A 165      21.386  -3.070 -11.779  1.00  1.49           C  
ATOM   2623  O   ASN A 165      22.359  -3.338 -12.487  1.00  2.19           O  
ATOM   2624  CB  ASN A 165      20.261  -4.873 -10.451  1.00  1.72           C  
ATOM   2625  CG  ASN A 165      20.888  -6.072 -11.119  1.00  1.72           C  
ATOM   2626  OD1 ASN A 165      21.710  -6.764 -10.499  1.00  1.72           O  
ATOM   2627  ND2 ASN A 165      20.556  -6.327 -12.361  1.00  1.72           N  
ATOM   2628  H   ASN A 165      19.895  -2.714  -9.050  1.00  1.10           H  
ATOM   2629  HA  ASN A 165      22.204  -4.080 -10.104  1.00  1.38           H  
ATOM   2630 1HB  ASN A 165      19.959  -5.142  -9.438  1.00  2.07           H  
ATOM   2631 2HB  ASN A 165      19.363  -4.586 -10.999  1.00  2.07           H  
ATOM   2632 1HD2 ASN A 165      20.963  -7.108 -12.834  1.00  2.07           H  
ATOM   2633 2HD2 ASN A 165      19.912  -5.740 -12.854  1.00  2.07           H  
ATOM   2634  N   TYR A 166      20.441  -2.194 -12.135  1.00  1.35           N  
ATOM   2635  CA  TYR A 166      20.542  -1.428 -13.365  1.00  1.44           C  
ATOM   2636  C   TYR A 166      21.770  -0.518 -13.371  1.00  1.48           C  
ATOM   2637  O   TYR A 166      22.542  -0.519 -14.323  1.00  1.79           O  
ATOM   2638  CB  TYR A 166      19.307  -0.576 -13.616  1.00  2.16           C  
ATOM   2639  CG  TYR A 166      19.499   0.279 -14.840  1.00  2.16           C  
ATOM   2640  CD1 TYR A 166      19.266  -0.242 -16.098  1.00  2.16           C  
ATOM   2641  CD2 TYR A 166      19.952   1.580 -14.707  1.00  2.16           C  
ATOM   2642  CE1 TYR A 166      19.481   0.529 -17.218  1.00  2.16           C  
ATOM   2643  CE2 TYR A 166      20.165   2.357 -15.824  1.00  2.16           C  
ATOM   2644  CZ  TYR A 166      19.935   1.831 -17.076  1.00  2.16           C  
ATOM   2645  OH  TYR A 166      20.149   2.604 -18.194  1.00  2.16           O  
ATOM   2646  H   TYR A 166      19.636  -2.055 -11.530  1.00  1.62           H  
ATOM   2647  HA  TYR A 166      20.651  -2.127 -14.194  1.00  1.73           H  
ATOM   2648 1HB  TYR A 166      18.435  -1.212 -13.765  1.00  2.59           H  
ATOM   2649 2HB  TYR A 166      19.107   0.073 -12.768  1.00  2.59           H  
ATOM   2650  HD1 TYR A 166      18.919  -1.265 -16.208  1.00  2.59           H  
ATOM   2651  HD2 TYR A 166      20.145   1.988 -13.715  1.00  2.59           H  
ATOM   2652  HE1 TYR A 166      19.299   0.114 -18.210  1.00  2.59           H  
ATOM   2653  HE2 TYR A 166      20.522   3.381 -15.718  1.00  2.59           H  
ATOM   2654  HH  TYR A 166      19.663   3.429 -18.097  1.00  2.59           H  
ATOM   2655  N   VAL A 167      21.963   0.259 -12.307  1.00  1.58           N  
ATOM   2656  CA  VAL A 167      23.100   1.178 -12.244  1.00  1.92           C  
ATOM   2657  C   VAL A 167      24.444   0.472 -12.445  1.00  2.00           C  
ATOM   2658  O   VAL A 167      25.306   0.967 -13.174  1.00  4.18           O  
ATOM   2659  CB  VAL A 167      23.114   1.929 -10.894  1.00  2.88           C  
ATOM   2660  CG1 VAL A 167      24.416   2.699 -10.737  1.00  2.88           C  
ATOM   2661  CG2 VAL A 167      21.936   2.895 -10.833  1.00  2.88           C  
ATOM   2662  H   VAL A 167      21.304   0.236 -11.542  1.00  1.90           H  
ATOM   2663  HA  VAL A 167      22.980   1.918 -13.035  1.00  2.30           H  
ATOM   2664  HB  VAL A 167      23.052   1.209 -10.081  1.00  3.46           H  
ATOM   2665 1HG1 VAL A 167      24.419   3.219  -9.779  1.00  3.46           H  
ATOM   2666 2HG1 VAL A 167      25.256   2.006 -10.776  1.00  3.46           H  
ATOM   2667 3HG1 VAL A 167      24.508   3.427 -11.543  1.00  3.46           H  
ATOM   2668 1HG2 VAL A 167      21.946   3.421  -9.879  1.00  3.46           H  
ATOM   2669 2HG2 VAL A 167      22.020   3.617 -11.646  1.00  3.46           H  
ATOM   2670 3HG2 VAL A 167      21.003   2.348 -10.935  1.00  3.46           H  
ATOM   2671  N   VAL A 168      24.625  -0.669 -11.788  1.00  1.75           N  
ATOM   2672  CA  VAL A 168      25.866  -1.427 -11.888  1.00  1.80           C  
ATOM   2673  C   VAL A 168      26.032  -2.239 -13.180  1.00  1.65           C  
ATOM   2674  O   VAL A 168      27.095  -2.188 -13.804  1.00  2.19           O  
ATOM   2675  CB  VAL A 168      25.991  -2.377 -10.687  1.00  2.70           C  
ATOM   2676  CG1 VAL A 168      27.196  -3.290 -10.862  1.00  2.70           C  
ATOM   2677  CG2 VAL A 168      26.131  -1.551  -9.419  1.00  2.70           C  
ATOM   2678  H   VAL A 168      23.890  -1.016 -11.189  1.00  2.10           H  
ATOM   2679  HA  VAL A 168      26.688  -0.716 -11.830  1.00  2.16           H  
ATOM   2680  HB  VAL A 168      25.100  -3.003 -10.625  1.00  3.24           H  
ATOM   2681 1HG1 VAL A 168      27.271  -3.962 -10.007  1.00  3.24           H  
ATOM   2682 2HG1 VAL A 168      27.080  -3.876 -11.773  1.00  3.24           H  
ATOM   2683 3HG1 VAL A 168      28.102  -2.688 -10.931  1.00  3.24           H  
ATOM   2684 1HG2 VAL A 168      26.215  -2.215  -8.564  1.00  3.24           H  
ATOM   2685 2HG2 VAL A 168      27.025  -0.931  -9.486  1.00  3.24           H  
ATOM   2686 3HG2 VAL A 168      25.255  -0.913  -9.300  1.00  3.24           H  
ATOM   2687  N   THR A 169      25.018  -3.016 -13.564  1.00  1.33           N  
ATOM   2688  CA  THR A 169      25.140  -3.902 -14.726  1.00  1.32           C  
ATOM   2689  C   THR A 169      24.482  -3.379 -15.994  1.00  1.46           C  
ATOM   2690  O   THR A 169      24.825  -3.807 -17.097  1.00  1.60           O  
ATOM   2691  CB  THR A 169      24.498  -5.263 -14.434  1.00  1.98           C  
ATOM   2692  OG1 THR A 169      23.092  -5.075 -14.218  1.00  1.98           O  
ATOM   2693  CG2 THR A 169      25.116  -5.890 -13.196  1.00  1.98           C  
ATOM   2694  H   THR A 169      24.154  -3.022 -13.040  1.00  1.60           H  
ATOM   2695  HA  THR A 169      26.201  -4.048 -14.933  1.00  1.58           H  
ATOM   2696  HB  THR A 169      24.641  -5.926 -15.285  1.00  2.38           H  
ATOM   2697  HG1 THR A 169      22.963  -4.528 -13.438  1.00  2.38           H  
ATOM   2698 1HG2 THR A 169      24.643  -6.852 -13.001  1.00  2.38           H  
ATOM   2699 2HG2 THR A 169      26.184  -6.037 -13.357  1.00  2.38           H  
ATOM   2700 3HG2 THR A 169      24.965  -5.232 -12.342  1.00  2.38           H  
ATOM   2701  N   GLY A 170      23.513  -2.488 -15.841  1.00  1.53           N  
ATOM   2702  CA  GLY A 170      22.750  -1.977 -16.968  1.00  1.77           C  
ATOM   2703  C   GLY A 170      21.459  -2.775 -17.152  1.00  1.80           C  
ATOM   2704  O   GLY A 170      20.677  -2.493 -18.061  1.00  2.16           O  
ATOM   2705  H   GLY A 170      23.278  -2.140 -14.928  1.00  1.84           H  
ATOM   2706 1HA  GLY A 170      22.515  -0.925 -16.807  1.00  2.12           H  
ATOM   2707 2HA  GLY A 170      23.352  -2.037 -17.874  1.00  2.12           H  
ATOM   2708  N   ASN A 171      21.236  -3.778 -16.298  1.00  1.56           N  
ATOM   2709  CA  ASN A 171      20.051  -4.611 -16.414  1.00  1.68           C  
ATOM   2710  C   ASN A 171      18.979  -4.304 -15.360  1.00  1.87           C  
ATOM   2711  O   ASN A 171      19.073  -4.734 -14.208  1.00  3.30           O  
ATOM   2712  CB  ASN A 171      20.465  -6.070 -16.349  1.00  2.52           C  
ATOM   2713  CG  ASN A 171      19.331  -7.024 -16.577  1.00  2.52           C  
ATOM   2714  OD1 ASN A 171      18.159  -6.692 -16.372  1.00  2.52           O  
ATOM   2715  ND2 ASN A 171      19.664  -8.210 -17.014  1.00  2.52           N  
ATOM   2716  H   ASN A 171      21.901  -3.998 -15.566  1.00  1.87           H  
ATOM   2717  HA  ASN A 171      19.600  -4.426 -17.390  1.00  2.02           H  
ATOM   2718 1HB  ASN A 171      21.234  -6.258 -17.099  1.00  3.02           H  
ATOM   2719 2HB  ASN A 171      20.907  -6.276 -15.373  1.00  3.02           H  
ATOM   2720 1HD2 ASN A 171      18.954  -8.894 -17.206  1.00  3.02           H  
ATOM   2721 2HD2 ASN A 171      20.625  -8.433 -17.171  1.00  3.02           H  
ATOM   2722  N   LEU A 172      17.939  -3.576 -15.758  1.00  1.60           N  
ATOM   2723  CA  LEU A 172      16.834  -3.328 -14.841  1.00  1.74           C  
ATOM   2724  C   LEU A 172      15.915  -4.530 -14.849  1.00  1.80           C  
ATOM   2725  O   LEU A 172      15.477  -4.978 -15.910  1.00  1.94           O  
ATOM   2726  CB  LEU A 172      16.020  -2.077 -15.202  1.00  2.61           C  
ATOM   2727  CG  LEU A 172      14.850  -1.806 -14.232  1.00  2.61           C  
ATOM   2728  CD1 LEU A 172      15.413  -1.470 -12.858  1.00  2.61           C  
ATOM   2729  CD2 LEU A 172      13.975  -0.677 -14.748  1.00  2.61           C  
ATOM   2730  H   LEU A 172      17.902  -3.219 -16.703  1.00  1.92           H  
ATOM   2731  HA  LEU A 172      17.233  -3.205 -13.834  1.00  2.09           H  
ATOM   2732 1HB  LEU A 172      16.673  -1.207 -15.194  1.00  3.13           H  
ATOM   2733 2HB  LEU A 172      15.609  -2.197 -16.204  1.00  3.13           H  
ATOM   2734  HG  LEU A 172      14.245  -2.707 -14.138  1.00  3.13           H  
ATOM   2735 1HD1 LEU A 172      14.592  -1.296 -12.162  1.00  3.13           H  
ATOM   2736 2HD1 LEU A 172      16.021  -2.300 -12.501  1.00  3.13           H  
ATOM   2737 3HD1 LEU A 172      16.027  -0.574 -12.927  1.00  3.13           H  
ATOM   2738 1HD2 LEU A 172      13.152  -0.512 -14.052  1.00  3.13           H  
ATOM   2739 2HD2 LEU A 172      14.558   0.232 -14.828  1.00  3.13           H  
ATOM   2740 3HD2 LEU A 172      13.574  -0.943 -15.726  1.00  3.13           H  
ATOM   2741  N   THR A 173      15.615  -5.044 -13.668  1.00  2.32           N  
ATOM   2742  CA  THR A 173      14.761  -6.210 -13.541  1.00  2.82           C  
ATOM   2743  C   THR A 173      13.592  -5.941 -12.607  1.00  2.77           C  
ATOM   2744  O   THR A 173      13.365  -4.800 -12.207  1.00 12.39           O  
ATOM   2745  CB  THR A 173      15.570  -7.423 -13.038  1.00  4.23           C  
ATOM   2746  OG1 THR A 173      14.762  -8.604 -13.133  1.00  4.23           O  
ATOM   2747  CG2 THR A 173      16.021  -7.213 -11.597  1.00  4.23           C  
ATOM   2748  H   THR A 173      16.002  -4.622 -12.836  1.00  2.78           H  
ATOM   2749  HA  THR A 173      14.355  -6.452 -14.523  1.00  3.38           H  
ATOM   2750  HB  THR A 173      16.450  -7.550 -13.670  1.00  5.08           H  
ATOM   2751  HG1 THR A 173      15.293  -9.372 -12.910  1.00  5.08           H  
ATOM   2752 1HG2 THR A 173      16.593  -8.078 -11.266  1.00  5.08           H  
ATOM   2753 2HG2 THR A 173      16.644  -6.321 -11.538  1.00  5.08           H  
ATOM   2754 3HG2 THR A 173      15.152  -7.088 -10.957  1.00  5.08           H  
ATOM   2755  N   SER A 174      12.856  -7.002 -12.287  1.00  2.54           N  
ATOM   2756  CA  SER A 174      11.681  -6.936 -11.425  1.00  1.42           C  
ATOM   2757  C   SER A 174      11.737  -8.065 -10.410  1.00  0.63           C  
ATOM   2758  O   SER A 174      11.572  -9.234 -10.760  1.00  0.76           O  
ATOM   2759  CB  SER A 174      10.410  -7.026 -12.244  1.00  2.13           C  
ATOM   2760  OG  SER A 174       9.278  -7.004 -11.418  1.00  2.13           O  
ATOM   2761  H   SER A 174      13.145  -7.893 -12.660  1.00  3.05           H  
ATOM   2762  HA  SER A 174      11.689  -5.986 -10.895  1.00  1.70           H  
ATOM   2763 1HB  SER A 174      10.369  -6.191 -12.944  1.00  2.56           H  
ATOM   2764 2HB  SER A 174      10.418  -7.944 -12.831  1.00  2.56           H  
ATOM   2765  HG  SER A 174       9.360  -7.765 -10.837  1.00  2.56           H  
ATOM   2766  N   LEU A 175      12.015  -7.695  -9.165  1.00  0.61           N  
ATOM   2767  CA  LEU A 175      12.247  -8.628  -8.071  1.00  0.44           C  
ATOM   2768  C   LEU A 175      11.028  -8.834  -7.185  1.00  0.40           C  
ATOM   2769  O   LEU A 175      10.167  -7.963  -7.078  1.00  0.64           O  
ATOM   2770  CB  LEU A 175      13.434  -8.110  -7.282  1.00  0.66           C  
ATOM   2771  CG  LEU A 175      14.692  -7.992  -8.134  1.00  0.66           C  
ATOM   2772  CD1 LEU A 175      15.798  -7.309  -7.352  1.00  0.66           C  
ATOM   2773  CD2 LEU A 175      15.090  -9.389  -8.583  1.00  0.66           C  
ATOM   2774  H   LEU A 175      12.081  -6.703  -8.968  1.00  0.73           H  
ATOM   2775  HA  LEU A 175      12.519  -9.587  -8.497  1.00  0.53           H  
ATOM   2776 1HB  LEU A 175      13.201  -7.120  -6.920  1.00  0.79           H  
ATOM   2777 2HB  LEU A 175      13.637  -8.769  -6.438  1.00  0.79           H  
ATOM   2778  HG  LEU A 175      14.479  -7.381  -9.007  1.00  0.79           H  
ATOM   2779 1HD1 LEU A 175      16.689  -7.227  -7.974  1.00  0.79           H  
ATOM   2780 2HD1 LEU A 175      15.472  -6.312  -7.056  1.00  0.79           H  
ATOM   2781 3HD1 LEU A 175      16.028  -7.880  -6.467  1.00  0.79           H  
ATOM   2782 1HD2 LEU A 175      15.973  -9.329  -9.211  1.00  0.79           H  
ATOM   2783 2HD2 LEU A 175      15.301 -10.010  -7.714  1.00  0.79           H  
ATOM   2784 3HD2 LEU A 175      14.273  -9.832  -9.151  1.00  0.79           H  
ATOM   2785  N   SER A 176      10.957 -10.012  -6.569  1.00  0.31           N  
ATOM   2786  CA  SER A 176       9.808 -10.405  -5.758  1.00  0.47           C  
ATOM   2787  C   SER A 176       9.736  -9.776  -4.371  1.00  1.03           C  
ATOM   2788  O   SER A 176      10.425 -10.207  -3.441  1.00  4.34           O  
ATOM   2789  CB  SER A 176       9.816 -11.912  -5.578  1.00  0.70           C  
ATOM   2790  OG  SER A 176       8.764 -12.329  -4.748  1.00  0.70           O  
ATOM   2791  H   SER A 176      11.713 -10.674  -6.702  1.00  0.37           H  
ATOM   2792  HA  SER A 176       8.906 -10.121  -6.302  1.00  0.56           H  
ATOM   2793 1HB  SER A 176       9.745 -12.410  -6.543  1.00  0.85           H  
ATOM   2794 2HB  SER A 176      10.766 -12.205  -5.137  1.00  0.85           H  
ATOM   2795  HG  SER A 176       8.046 -12.586  -5.338  1.00  0.85           H  
ATOM   2796  N   GLU A 177       8.830  -8.807  -4.212  1.00  1.02           N  
ATOM   2797  CA  GLU A 177       8.587  -8.213  -2.901  1.00  1.56           C  
ATOM   2798  C   GLU A 177       7.928  -9.248  -1.990  1.00  0.88           C  
ATOM   2799  O   GLU A 177       8.058  -9.185  -0.769  1.00  0.72           O  
ATOM   2800  CB  GLU A 177       7.674  -6.980  -3.002  1.00  2.34           C  
ATOM   2801  CG  GLU A 177       8.220  -5.827  -3.829  1.00  2.34           C  
ATOM   2802  CD  GLU A 177       7.930  -5.966  -5.301  1.00  2.34           C  
ATOM   2803  OE1 GLU A 177       7.309  -6.932  -5.672  1.00  2.34           O  
ATOM   2804  OE2 GLU A 177       8.316  -5.102  -6.058  1.00  2.34           O  
ATOM   2805  H   GLU A 177       8.303  -8.483  -5.013  1.00  1.22           H  
ATOM   2806  HA  GLU A 177       9.540  -7.923  -2.460  1.00  1.87           H  
ATOM   2807 1HB  GLU A 177       6.718  -7.273  -3.434  1.00  2.81           H  
ATOM   2808 2HB  GLU A 177       7.474  -6.597  -2.001  1.00  2.81           H  
ATOM   2809 1HG  GLU A 177       7.770  -4.905  -3.471  1.00  2.81           H  
ATOM   2810 2HG  GLU A 177       9.293  -5.759  -3.678  1.00  2.81           H  
ATOM   2811  N   GLN A 178       7.242 -10.209  -2.614  1.00  1.27           N  
ATOM   2812  CA  GLN A 178       6.539 -11.277  -1.936  1.00  1.82           C  
ATOM   2813  C   GLN A 178       7.476 -12.221  -1.210  1.00  1.79           C  
ATOM   2814  O   GLN A 178       7.206 -12.573  -0.064  1.00  2.59           O  
ATOM   2815  CB  GLN A 178       5.712 -12.051  -2.963  1.00  2.73           C  
ATOM   2816  CG  GLN A 178       4.820 -13.168  -2.434  1.00  2.73           C  
ATOM   2817  CD  GLN A 178       3.651 -12.749  -1.563  1.00  2.73           C  
ATOM   2818  OE1 GLN A 178       2.822 -11.898  -1.909  1.00  2.73           O  
ATOM   2819  NE2 GLN A 178       3.554 -13.398  -0.408  1.00  2.73           N  
ATOM   2820  H   GLN A 178       7.190 -10.187  -3.622  1.00  1.52           H  
ATOM   2821  HA  GLN A 178       5.868 -10.835  -1.199  1.00  2.18           H  
ATOM   2822 1HB  GLN A 178       5.095 -11.343  -3.494  1.00  3.28           H  
ATOM   2823 2HB  GLN A 178       6.385 -12.496  -3.695  1.00  3.28           H  
ATOM   2824 1HG  GLN A 178       4.427 -13.730  -3.281  1.00  3.28           H  
ATOM   2825 2HG  GLN A 178       5.437 -13.814  -1.818  1.00  3.28           H  
ATOM   2826 1HE2 GLN A 178       2.793 -13.206   0.218  1.00  3.28           H  
ATOM   2827 2HE2 GLN A 178       4.226 -14.103  -0.164  1.00  3.28           H  
ATOM   2828  N   GLU A 179       8.590 -12.619  -1.846  1.00  1.82           N  
ATOM   2829  CA  GLU A 179       9.486 -13.534  -1.149  1.00  3.41           C  
ATOM   2830  C   GLU A 179      10.189 -12.816  -0.030  1.00  2.38           C  
ATOM   2831  O   GLU A 179      10.444 -13.423   1.004  1.00  3.28           O  
ATOM   2832  CB  GLU A 179      10.546 -14.162  -2.065  1.00  5.12           C  
ATOM   2833  CG  GLU A 179      11.672 -13.236  -2.474  1.00  5.12           C  
ATOM   2834  CD  GLU A 179      12.696 -13.899  -3.338  1.00  5.12           C  
ATOM   2835  OE1 GLU A 179      13.401 -14.745  -2.851  1.00  5.12           O  
ATOM   2836  OE2 GLU A 179      12.817 -13.533  -4.476  1.00  5.12           O  
ATOM   2837  H   GLU A 179       8.786 -12.327  -2.796  1.00  2.18           H  
ATOM   2838  HA  GLU A 179       8.893 -14.336  -0.712  1.00  4.09           H  
ATOM   2839 1HB  GLU A 179      10.990 -15.023  -1.565  1.00  6.14           H  
ATOM   2840 2HB  GLU A 179      10.079 -14.523  -2.978  1.00  6.14           H  
ATOM   2841 1HG  GLU A 179      11.257 -12.387  -3.006  1.00  6.14           H  
ATOM   2842 2HG  GLU A 179      12.167 -12.864  -1.579  1.00  6.14           H  
ATOM   2843  N   LEU A 180      10.440 -11.512  -0.203  1.00  1.94           N  
ATOM   2844  CA  LEU A 180      11.063 -10.722   0.850  1.00  1.98           C  
ATOM   2845  C   LEU A 180      10.178 -10.736   2.089  1.00  1.75           C  
ATOM   2846  O   LEU A 180      10.653 -10.946   3.207  1.00  3.37           O  
ATOM   2847  CB  LEU A 180      11.319  -9.294   0.379  1.00  2.97           C  
ATOM   2848  CG  LEU A 180      11.947  -8.378   1.427  1.00  2.97           C  
ATOM   2849  CD1 LEU A 180      13.305  -8.927   1.852  1.00  2.97           C  
ATOM   2850  CD2 LEU A 180      12.087  -6.993   0.843  1.00  2.97           C  
ATOM   2851  H   LEU A 180      10.229 -11.066  -1.095  1.00  2.33           H  
ATOM   2852  HA  LEU A 180      12.020 -11.174   1.105  1.00  2.38           H  
ATOM   2853 1HB  LEU A 180      11.984  -9.324  -0.482  1.00  3.56           H  
ATOM   2854 2HB  LEU A 180      10.375  -8.849   0.069  1.00  3.56           H  
ATOM   2855  HG  LEU A 180      11.302  -8.342   2.302  1.00  3.56           H  
ATOM   2856 1HD1 LEU A 180      13.744  -8.272   2.604  1.00  3.56           H  
ATOM   2857 2HD1 LEU A 180      13.179  -9.926   2.271  1.00  3.56           H  
ATOM   2858 3HD1 LEU A 180      13.964  -8.977   0.986  1.00  3.56           H  
ATOM   2859 1HD2 LEU A 180      12.510  -6.320   1.582  1.00  3.56           H  
ATOM   2860 2HD2 LEU A 180      12.739  -7.034  -0.024  1.00  3.56           H  
ATOM   2861 3HD2 LEU A 180      11.108  -6.632   0.543  1.00  3.56           H  
ATOM   2862  N   VAL A 181       8.885 -10.521   1.877  1.00  1.19           N  
ATOM   2863  CA  VAL A 181       7.898 -10.596   2.942  1.00  1.52           C  
ATOM   2864  C   VAL A 181       7.809 -11.993   3.577  1.00  1.98           C  
ATOM   2865  O   VAL A 181       7.751 -12.115   4.802  1.00  2.69           O  
ATOM   2866  CB  VAL A 181       6.521 -10.182   2.390  1.00  2.28           C  
ATOM   2867  CG1 VAL A 181       5.434 -10.487   3.392  1.00  2.28           C  
ATOM   2868  CG2 VAL A 181       6.529  -8.689   2.095  1.00  2.28           C  
ATOM   2869  H   VAL A 181       8.566 -10.300   0.940  1.00  1.43           H  
ATOM   2870  HA  VAL A 181       8.183  -9.885   3.717  1.00  1.82           H  
ATOM   2871  HB  VAL A 181       6.312 -10.744   1.480  1.00  2.74           H  
ATOM   2872 1HG1 VAL A 181       4.469 -10.189   2.982  1.00  2.74           H  
ATOM   2873 2HG1 VAL A 181       5.421 -11.556   3.605  1.00  2.74           H  
ATOM   2874 3HG1 VAL A 181       5.622  -9.938   4.304  1.00  2.74           H  
ATOM   2875 1HG2 VAL A 181       5.559  -8.392   1.697  1.00  2.74           H  
ATOM   2876 2HG2 VAL A 181       6.727  -8.139   3.014  1.00  2.74           H  
ATOM   2877 3HG2 VAL A 181       7.304  -8.462   1.367  1.00  2.74           H  
ATOM   2878  N   ASP A 182       7.789 -13.036   2.747  1.00  1.73           N  
ATOM   2879  CA  ASP A 182       7.668 -14.416   3.225  1.00  2.46           C  
ATOM   2880  C   ASP A 182       8.889 -14.962   3.967  1.00  2.67           C  
ATOM   2881  O   ASP A 182       8.744 -15.833   4.827  1.00  3.56           O  
ATOM   2882  CB  ASP A 182       7.316 -15.331   2.055  1.00  3.69           C  
ATOM   2883  CG  ASP A 182       5.893 -15.066   1.623  1.00  3.69           C  
ATOM   2884  OD1 ASP A 182       5.217 -14.404   2.376  1.00  3.69           O  
ATOM   2885  OD2 ASP A 182       5.468 -15.512   0.582  1.00  3.69           O  
ATOM   2886  H   ASP A 182       7.832 -12.875   1.750  1.00  2.08           H  
ATOM   2887  HA  ASP A 182       6.830 -14.445   3.922  1.00  2.95           H  
ATOM   2888 1HB  ASP A 182       7.989 -15.147   1.218  1.00  4.43           H  
ATOM   2889 2HB  ASP A 182       7.418 -16.375   2.350  1.00  4.43           H  
ATOM   2890  N   CYS A 183      10.082 -14.464   3.646  1.00  2.74           N  
ATOM   2891  CA  CYS A 183      11.293 -14.930   4.314  1.00  4.38           C  
ATOM   2892  C   CYS A 183      11.696 -14.023   5.493  1.00  6.57           C  
ATOM   2893  O   CYS A 183      10.828 -13.601   6.254  1.00  8.05           O  
ATOM   2894  CB  CYS A 183      12.416 -15.014   3.284  1.00  6.57           C  
ATOM   2895  SG  CYS A 183      12.854 -13.425   2.538  1.00  6.57           S  
ATOM   2896  H   CYS A 183      10.159 -13.773   2.914  1.00  3.29           H  
ATOM   2897  HA  CYS A 183      11.108 -15.932   4.700  1.00  5.26           H  
ATOM   2898 1HB  CYS A 183      13.307 -15.446   3.737  1.00  7.88           H  
ATOM   2899 2HB  CYS A 183      12.116 -15.681   2.478  1.00  7.88           H  
ATOM   2900  HG  CYS A 183      12.359 -12.642   3.486  1.00  7.88           H  
ATOM   2901  N   ASP A 184      12.994 -13.692   5.597  1.00 11.25           N  
ATOM   2902  CA  ASP A 184      13.591 -12.853   6.646  1.00 17.74           C  
ATOM   2903  C   ASP A 184      13.234 -13.268   8.082  1.00 17.50           C  
ATOM   2904  O   ASP A 184      12.128 -13.061   8.572  1.00 43.51           O  
ATOM   2905  CB  ASP A 184      13.203 -11.390   6.418  1.00 26.61           C  
ATOM   2906  CG  ASP A 184      14.000 -10.445   7.301  1.00 26.61           C  
ATOM   2907  OD1 ASP A 184      14.642 -10.920   8.208  1.00 26.61           O  
ATOM   2908  OD2 ASP A 184      13.981  -9.264   7.055  1.00 26.61           O  
ATOM   2909  H   ASP A 184      13.640 -14.066   4.921  1.00 13.50           H  
ATOM   2910  HA  ASP A 184      14.667 -12.922   6.553  1.00 21.29           H  
ATOM   2911 1HB  ASP A 184      13.374 -11.124   5.374  1.00 31.93           H  
ATOM   2912 2HB  ASP A 184      12.141 -11.255   6.623  1.00 31.93           H  
ATOM   2913  N   ARG A 185      14.234 -13.813   8.779  1.00 27.59           N  
ATOM   2914  CA  ARG A 185      14.065 -14.299  10.148  1.00 62.79           C  
ATOM   2915  C   ARG A 185      14.172 -13.210  11.228  1.00 60.02           C  
ATOM   2916  O   ARG A 185      14.185 -13.525  12.419  1.00128.99           O  
ATOM   2917  CB  ARG A 185      15.096 -15.377  10.444  1.00 94.19           C  
ATOM   2918  CG  ARG A 185      14.932 -16.655   9.638  1.00 94.19           C  
ATOM   2919  CD  ARG A 185      15.981 -17.652   9.973  1.00 94.19           C  
ATOM   2920  NE  ARG A 185      15.831 -18.876   9.203  1.00 94.19           N  
ATOM   2921  CZ  ARG A 185      16.644 -19.945   9.299  1.00 94.19           C  
ATOM   2922  NH1 ARG A 185      17.659 -19.929  10.135  1.00 94.19           N  
ATOM   2923  NH2 ARG A 185      16.422 -21.013   8.552  1.00 94.19           N  
ATOM   2924  H   ARG A 185      15.132 -13.923   8.332  1.00 33.11           H  
ATOM   2925  HA  ARG A 185      13.075 -14.748  10.222  1.00 75.35           H  
ATOM   2926 1HB  ARG A 185      16.095 -14.990  10.250  1.00113.02           H  
ATOM   2927 2HB  ARG A 185      15.047 -15.646  11.499  1.00113.02           H  
ATOM   2928 1HG  ARG A 185      13.958 -17.098   9.849  1.00113.02           H  
ATOM   2929 2HG  ARG A 185      15.004 -16.428   8.574  1.00113.02           H  
ATOM   2930 1HD  ARG A 185      16.963 -17.232   9.758  1.00113.02           H  
ATOM   2931 2HD  ARG A 185      15.918 -17.904  11.031  1.00113.02           H  
ATOM   2932  HE  ARG A 185      15.061 -18.928   8.549  1.00113.02           H  
ATOM   2933 1HH1 ARG A 185      17.829 -19.114  10.707  1.00113.02           H  
ATOM   2934 2HH1 ARG A 185      18.268 -20.731  10.205  1.00113.02           H  
ATOM   2935 1HH2 ARG A 185      15.642 -21.026   7.909  1.00113.02           H  
ATOM   2936 2HH2 ARG A 185      17.030 -21.814   8.623  1.00113.02           H  
ATOM   2937  N   ALA A 186      14.249 -11.941  10.820  1.00 28.11           N  
ATOM   2938  CA  ALA A 186      14.296 -10.826  11.759  1.00 39.64           C  
ATOM   2939  C   ALA A 186      12.893 -10.509  12.271  1.00 31.84           C  
ATOM   2940  O   ALA A 186      11.920 -11.167  11.903  1.00112.40           O  
ATOM   2941  CB  ALA A 186      14.909  -9.597  11.101  1.00 59.46           C  
ATOM   2942  H   ALA A 186      14.270 -11.723   9.831  1.00 33.73           H  
ATOM   2943  HA  ALA A 186      14.911 -11.120  12.609  1.00 47.57           H  
ATOM   2944 1HB  ALA A 186      14.958  -8.779  11.819  1.00 71.35           H  
ATOM   2945 2HB  ALA A 186      15.916  -9.836  10.756  1.00 71.35           H  
ATOM   2946 3HB  ALA A 186      14.298  -9.298  10.250  1.00 71.35           H  
ATOM   2947  N   GLU A 187      12.791  -9.482  13.114  1.00 29.78           N  
ATOM   2948  CA  GLU A 187      11.523  -9.056  13.718  1.00 31.01           C  
ATOM   2949  C   GLU A 187      10.447  -8.524  12.749  1.00 21.68           C  
ATOM   2950  O   GLU A 187       9.347  -8.204  13.200  1.00 36.64           O  
ATOM   2951  CB  GLU A 187      11.788  -7.988  14.782  1.00 46.52           C  
ATOM   2952  CG  GLU A 187      12.351  -6.689  14.236  1.00 46.52           C  
ATOM   2953  CD  GLU A 187      13.845  -6.734  14.120  1.00 46.52           C  
ATOM   2954  OE1 GLU A 187      14.403  -7.789  14.306  1.00 46.52           O  
ATOM   2955  OE2 GLU A 187      14.429  -5.721  13.816  1.00 46.52           O  
ATOM   2956  H   GLU A 187      13.629  -8.979  13.367  1.00 35.74           H  
ATOM   2957  HA  GLU A 187      11.098  -9.925  14.221  1.00 37.21           H  
ATOM   2958 1HB  GLU A 187      10.860  -7.756  15.304  1.00 55.82           H  
ATOM   2959 2HB  GLU A 187      12.490  -8.374  15.520  1.00 55.82           H  
ATOM   2960 1HG  GLU A 187      11.923  -6.499  13.252  1.00 55.82           H  
ATOM   2961 2HG  GLU A 187      12.064  -5.870  14.894  1.00 55.82           H  
ATOM   2962  N   ASP A 188      10.748  -8.415  11.448  1.00 11.31           N  
ATOM   2963  CA  ASP A 188       9.761  -7.943  10.479  1.00  8.53           C  
ATOM   2964  C   ASP A 188       8.518  -8.826  10.538  1.00  5.34           C  
ATOM   2965  O   ASP A 188       8.616 -10.048  10.667  1.00 11.82           O  
ATOM   2966  CB  ASP A 188      10.334  -7.948   9.058  1.00 12.79           C  
ATOM   2967  CG  ASP A 188      11.401  -6.884   8.830  1.00 12.79           C  
ATOM   2968  OD1 ASP A 188      11.623  -6.081   9.706  1.00 12.79           O  
ATOM   2969  OD2 ASP A 188      11.958  -6.854   7.762  1.00 12.79           O  
ATOM   2970  H   ASP A 188      11.665  -8.670  11.116  1.00 13.57           H  
ATOM   2971  HA  ASP A 188       9.475  -6.926  10.736  1.00 10.24           H  
ATOM   2972 1HB  ASP A 188      10.771  -8.925   8.848  1.00 15.35           H  
ATOM   2973 2HB  ASP A 188       9.528  -7.791   8.341  1.00 15.35           H  
ATOM   2974  N   MET A 189       7.346  -8.203  10.456  1.00  4.72           N  
ATOM   2975  CA  MET A 189       6.090  -8.930  10.590  1.00  3.46           C  
ATOM   2976  C   MET A 189       5.289  -8.993   9.302  1.00  2.14           C  
ATOM   2977  O   MET A 189       4.058  -9.028   9.340  1.00  3.20           O  
ATOM   2978  CB  MET A 189       5.239  -8.288  11.680  1.00  5.19           C  
ATOM   2979  CG  MET A 189       5.788  -8.411  13.091  1.00  5.19           C  
ATOM   2980  SD  MET A 189       4.772  -7.538  14.300  1.00  5.19           S  
ATOM   2981  CE  MET A 189       3.279  -8.526  14.274  1.00  5.19           C  
ATOM   2982  H   MET A 189       7.318  -7.204  10.299  1.00  5.66           H  
ATOM   2983  HA  MET A 189       6.320  -9.954  10.882  1.00  4.15           H  
ATOM   2984 1HB  MET A 189       5.112  -7.228  11.464  1.00  6.23           H  
ATOM   2985 2HB  MET A 189       4.249  -8.744  11.675  1.00  6.23           H  
ATOM   2986 1HG  MET A 189       5.831  -9.463  13.373  1.00  6.23           H  
ATOM   2987 2HG  MET A 189       6.798  -8.009  13.132  1.00  6.23           H  
ATOM   2988 1HE  MET A 189       2.555  -8.107  14.973  1.00  6.23           H  
ATOM   2989 2HE  MET A 189       2.858  -8.523  13.269  1.00  6.23           H  
ATOM   2990 3HE  MET A 189       3.515  -9.550  14.566  1.00  6.23           H  
ATOM   2991  N   GLY A 190       5.982  -9.025   8.169  1.00  2.20           N  
ATOM   2992  CA  GLY A 190       5.315  -9.156   6.886  1.00  1.81           C  
ATOM   2993  C   GLY A 190       4.345  -8.017   6.656  1.00  1.39           C  
ATOM   2994  O   GLY A 190       4.734  -6.849   6.650  1.00  1.31           O  
ATOM   2995  H   GLY A 190       6.990  -8.980   8.196  1.00  2.64           H  
ATOM   2996 1HA  GLY A 190       6.064  -9.165   6.099  1.00  2.17           H  
ATOM   2997 2HA  GLY A 190       4.786 -10.108   6.844  1.00  2.17           H  
ATOM   2998  N   CYS A 191       3.067  -8.384   6.479  1.00  1.57           N  
ATOM   2999  CA  CYS A 191       1.951  -7.456   6.255  1.00  1.18           C  
ATOM   3000  C   CYS A 191       1.713  -6.458   7.392  1.00  1.07           C  
ATOM   3001  O   CYS A 191       0.929  -5.520   7.234  1.00  0.95           O  
ATOM   3002  CB  CYS A 191       0.650  -8.232   6.049  1.00  1.77           C  
ATOM   3003  SG  CYS A 191       0.037  -9.064   7.533  1.00  1.77           S  
ATOM   3004  H   CYS A 191       2.857  -9.376   6.505  1.00  1.88           H  
ATOM   3005  HA  CYS A 191       2.163  -6.894   5.348  1.00  1.42           H  
ATOM   3006 1HB  CYS A 191      -0.128  -7.557   5.692  1.00  2.12           H  
ATOM   3007 2HB  CYS A 191       0.803  -8.990   5.280  1.00  2.12           H  
ATOM   3008  HG  CYS A 191       1.173  -9.687   7.825  1.00  2.12           H  
ATOM   3009  N   ASN A 192       2.383  -6.641   8.527  1.00  1.29           N  
ATOM   3010  CA  ASN A 192       2.253  -5.728   9.641  1.00  1.36           C  
ATOM   3011  C   ASN A 192       3.482  -4.827   9.784  1.00  1.19           C  
ATOM   3012  O   ASN A 192       3.758  -4.335  10.879  1.00  2.41           O  
ATOM   3013  CB  ASN A 192       2.007  -6.500  10.921  1.00  2.04           C  
ATOM   3014  CG  ASN A 192       0.668  -7.179  10.941  1.00  2.04           C  
ATOM   3015  OD1 ASN A 192      -0.375  -6.533  10.791  1.00  2.04           O  
ATOM   3016  ND2 ASN A 192       0.676  -8.476  11.122  1.00  2.04           N  
ATOM   3017  H   ASN A 192       2.990  -7.441   8.642  1.00  1.55           H  
ATOM   3018  HA  ASN A 192       1.397  -5.077   9.457  1.00  1.63           H  
ATOM   3019 1HB  ASN A 192       2.777  -7.258  11.036  1.00  2.45           H  
ATOM   3020 2HB  ASN A 192       2.076  -5.827  11.775  1.00  2.45           H  
ATOM   3021 1HD2 ASN A 192      -0.185  -8.983  11.144  1.00  2.45           H  
ATOM   3022 2HD2 ASN A 192       1.544  -8.959  11.236  1.00  2.45           H  
ATOM   3023  N   GLY A 193       4.214  -4.596   8.686  1.00  1.00           N  
ATOM   3024  CA  GLY A 193       5.372  -3.711   8.745  1.00  0.87           C  
ATOM   3025  C   GLY A 193       6.686  -4.426   9.019  1.00  1.00           C  
ATOM   3026  O   GLY A 193       6.720  -5.636   9.248  1.00  1.98           O  
ATOM   3027  H   GLY A 193       3.981  -5.012   7.788  1.00  1.20           H  
ATOM   3028 1HA  GLY A 193       5.446  -3.160   7.807  1.00  1.04           H  
ATOM   3029 2HA  GLY A 193       5.209  -2.975   9.527  1.00  1.04           H  
ATOM   3030  N   GLY A 194       7.762  -3.641   9.007  1.00  1.02           N  
ATOM   3031  CA  GLY A 194       9.114  -4.128   9.237  1.00  1.48           C  
ATOM   3032  C   GLY A 194      10.118  -2.978   9.177  1.00  0.99           C  
ATOM   3033  O   GLY A 194       9.738  -1.812   9.293  1.00  1.03           O  
ATOM   3034  H   GLY A 194       7.633  -2.658   8.816  1.00  1.22           H  
ATOM   3035 1HA  GLY A 194       9.173  -4.620  10.204  1.00  1.78           H  
ATOM   3036 2HA  GLY A 194       9.364  -4.871   8.482  1.00  1.78           H  
ATOM   3037  N   LEU A 195      11.399  -3.324   9.034  1.00  1.46           N  
ATOM   3038  CA  LEU A 195      12.485  -2.350   8.916  1.00  0.93           C  
ATOM   3039  C   LEU A 195      13.205  -2.489   7.571  1.00  0.77           C  
ATOM   3040  O   LEU A 195      13.532  -3.596   7.134  1.00  1.52           O  
ATOM   3041  CB  LEU A 195      13.492  -2.506  10.058  1.00  1.40           C  
ATOM   3042  CG  LEU A 195      14.696  -1.555  10.016  1.00  1.40           C  
ATOM   3043  CD1 LEU A 195      14.216  -0.129  10.235  1.00  1.40           C  
ATOM   3044  CD2 LEU A 195      15.717  -1.960  11.068  1.00  1.40           C  
ATOM   3045  H   LEU A 195      11.626  -4.311   9.014  1.00  1.75           H  
ATOM   3046  HA  LEU A 195      12.057  -1.350   8.972  1.00  1.12           H  
ATOM   3047 1HB  LEU A 195      12.976  -2.356  11.005  1.00  1.67           H  
ATOM   3048 2HB  LEU A 195      13.873  -3.516  10.031  1.00  1.67           H  
ATOM   3049  HG  LEU A 195      15.160  -1.607   9.039  1.00  1.67           H  
ATOM   3050 1HD1 LEU A 195      15.065   0.554  10.189  1.00  1.67           H  
ATOM   3051 2HD1 LEU A 195      13.497   0.137   9.461  1.00  1.67           H  
ATOM   3052 3HD1 LEU A 195      13.741  -0.051  11.213  1.00  1.67           H  
ATOM   3053 1HD2 LEU A 195      16.571  -1.283  11.024  1.00  1.67           H  
ATOM   3054 2HD2 LEU A 195      15.266  -1.906  12.057  1.00  1.67           H  
ATOM   3055 3HD2 LEU A 195      16.053  -2.978  10.879  1.00  1.67           H  
ATOM   3056  N   MET A 196      13.436  -1.350   6.927  1.00  0.62           N  
ATOM   3057  CA  MET A 196      14.051  -1.280   5.608  1.00  1.14           C  
ATOM   3058  C   MET A 196      15.466  -1.870   5.613  1.00  1.08           C  
ATOM   3059  O   MET A 196      15.851  -2.598   4.696  1.00  1.44           O  
ATOM   3060  CB  MET A 196      14.099   0.184   5.178  1.00  1.71           C  
ATOM   3061  CG  MET A 196      12.730   0.805   4.933  1.00  1.71           C  
ATOM   3062  SD  MET A 196      12.820   2.458   4.215  1.00  1.71           S  
ATOM   3063  CE  MET A 196      13.550   3.445   5.512  1.00  1.71           C  
ATOM   3064  H   MET A 196      13.150  -0.486   7.366  1.00  0.74           H  
ATOM   3065  HA  MET A 196      13.445  -1.854   4.909  1.00  1.37           H  
ATOM   3066 1HB  MET A 196      14.605   0.774   5.941  1.00  2.05           H  
ATOM   3067 2HB  MET A 196      14.677   0.276   4.257  1.00  2.05           H  
ATOM   3068 1HG  MET A 196      12.163   0.168   4.254  1.00  2.05           H  
ATOM   3069 2HG  MET A 196      12.187   0.867   5.874  1.00  2.05           H  
ATOM   3070 1HE  MET A 196      13.650   4.476   5.173  1.00  2.05           H  
ATOM   3071 2HE  MET A 196      12.918   3.414   6.395  1.00  2.05           H  
ATOM   3072 3HE  MET A 196      14.536   3.049   5.759  1.00  2.05           H  
ATOM   3073  N   ASP A 197      16.220  -1.581   6.668  1.00  1.30           N  
ATOM   3074  CA  ASP A 197      17.560  -2.118   6.806  1.00  2.29           C  
ATOM   3075  C   ASP A 197      17.553  -3.625   7.023  1.00  1.61           C  
ATOM   3076  O   ASP A 197      18.472  -4.298   6.568  1.00  1.88           O  
ATOM   3077  CB  ASP A 197      18.317  -1.409   7.924  1.00  3.44           C  
ATOM   3078  CG  ASP A 197      18.734   0.005   7.520  1.00  3.44           C  
ATOM   3079  OD1 ASP A 197      18.697   0.294   6.345  1.00  3.44           O  
ATOM   3080  OD2 ASP A 197      19.088   0.775   8.379  1.00  3.44           O  
ATOM   3081  H   ASP A 197      15.859  -0.967   7.383  1.00  1.56           H  
ATOM   3082  HA  ASP A 197      18.096  -1.924   5.880  1.00  2.75           H  
ATOM   3083 1HB  ASP A 197      17.691  -1.350   8.814  1.00  4.12           H  
ATOM   3084 2HB  ASP A 197      19.209  -1.979   8.185  1.00  4.12           H  
ATOM   3085  N   ASN A 198      16.518  -4.166   7.681  1.00  1.64           N  
ATOM   3086  CA  ASN A 198      16.442  -5.616   7.855  1.00  2.14           C  
ATOM   3087  C   ASN A 198      16.323  -6.295   6.509  1.00  1.42           C  
ATOM   3088  O   ASN A 198      16.946  -7.330   6.280  1.00  1.37           O  
ATOM   3089  CB  ASN A 198      15.277  -6.035   8.727  1.00  3.21           C  
ATOM   3090  CG  ASN A 198      15.488  -5.779  10.183  1.00  3.21           C  
ATOM   3091  OD1 ASN A 198      16.620  -5.598  10.648  1.00  3.21           O  
ATOM   3092  ND2 ASN A 198      14.408  -5.767  10.916  1.00  3.21           N  
ATOM   3093  H   ASN A 198      15.782  -3.581   8.050  1.00  1.97           H  
ATOM   3094  HA  ASN A 198      17.368  -5.963   8.316  1.00  2.57           H  
ATOM   3095 1HB  ASN A 198      14.377  -5.511   8.410  1.00  3.85           H  
ATOM   3096 2HB  ASN A 198      15.091  -7.101   8.588  1.00  3.85           H  
ATOM   3097 1HD2 ASN A 198      14.473  -5.603  11.904  1.00  3.85           H  
ATOM   3098 2HD2 ASN A 198      13.510  -5.914  10.489  1.00  3.85           H  
ATOM   3099  N   ALA A 199      15.543  -5.690   5.611  1.00  1.14           N  
ATOM   3100  CA  ALA A 199      15.392  -6.214   4.262  1.00  0.95           C  
ATOM   3101  C   ALA A 199      16.726  -6.227   3.530  1.00  0.60           C  
ATOM   3102  O   ALA A 199      17.058  -7.207   2.856  1.00  0.75           O  
ATOM   3103  CB  ALA A 199      14.390  -5.389   3.489  1.00  1.42           C  
ATOM   3104  H   ALA A 199      15.028  -4.858   5.887  1.00  1.37           H  
ATOM   3105  HA  ALA A 199      15.033  -7.241   4.334  1.00  1.14           H  
ATOM   3106 1HB  ALA A 199      14.279  -5.806   2.491  1.00  1.71           H  
ATOM   3107 2HB  ALA A 199      13.431  -5.405   4.004  1.00  1.71           H  
ATOM   3108 3HB  ALA A 199      14.745  -4.366   3.414  1.00  1.71           H  
ATOM   3109  N   PHE A 200      17.503  -5.150   3.689  1.00  0.52           N  
ATOM   3110  CA  PHE A 200      18.808  -5.061   3.045  1.00  0.79           C  
ATOM   3111  C   PHE A 200      19.756  -6.122   3.594  1.00  1.34           C  
ATOM   3112  O   PHE A 200      20.498  -6.756   2.836  1.00  1.46           O  
ATOM   3113  CB  PHE A 200      19.439  -3.698   3.321  1.00  1.19           C  
ATOM   3114  CG  PHE A 200      18.766  -2.536   2.654  1.00  1.19           C  
ATOM   3115  CD1 PHE A 200      18.787  -1.284   3.251  1.00  1.19           C  
ATOM   3116  CD2 PHE A 200      18.106  -2.684   1.447  1.00  1.19           C  
ATOM   3117  CE1 PHE A 200      18.164  -0.206   2.661  1.00  1.19           C  
ATOM   3118  CE2 PHE A 200      17.484  -1.605   0.852  1.00  1.19           C  
ATOM   3119  CZ  PHE A 200      17.511  -0.367   1.462  1.00  1.19           C  
ATOM   3120  H   PHE A 200      17.162  -4.365   4.237  1.00  0.62           H  
ATOM   3121  HA  PHE A 200      18.687  -5.211   1.971  1.00  0.95           H  
ATOM   3122 1HB  PHE A 200      19.447  -3.512   4.393  1.00  1.42           H  
ATOM   3123 2HB  PHE A 200      20.474  -3.722   2.990  1.00  1.42           H  
ATOM   3124  HD1 PHE A 200      19.304  -1.158   4.203  1.00  1.42           H  
ATOM   3125  HD2 PHE A 200      18.081  -3.663   0.967  1.00  1.42           H  
ATOM   3126  HE1 PHE A 200      18.188   0.770   3.145  1.00  1.42           H  
ATOM   3127  HE2 PHE A 200      16.967  -1.731  -0.099  1.00  1.42           H  
ATOM   3128  HZ  PHE A 200      17.018   0.482   0.992  1.00  1.42           H  
ATOM   3129  N   GLN A 201      19.696  -6.334   4.910  1.00  2.33           N  
ATOM   3130  CA  GLN A 201      20.529  -7.319   5.576  1.00  4.22           C  
ATOM   3131  C   GLN A 201      20.181  -8.715   5.128  1.00  4.03           C  
ATOM   3132  O   GLN A 201      21.074  -9.512   4.852  1.00  4.69           O  
ATOM   3133  CB  GLN A 201      20.369  -7.222   7.094  1.00  6.33           C  
ATOM   3134  CG  GLN A 201      20.964  -5.977   7.715  1.00  6.33           C  
ATOM   3135  CD  GLN A 201      20.646  -5.859   9.190  1.00  6.33           C  
ATOM   3136  OE1 GLN A 201      19.958  -6.711   9.760  1.00  6.33           O  
ATOM   3137  NE2 GLN A 201      21.144  -4.801   9.819  1.00  6.33           N  
ATOM   3138  H   GLN A 201      19.072  -5.771   5.474  1.00  2.80           H  
ATOM   3139  HA  GLN A 201      21.570  -7.127   5.316  1.00  5.06           H  
ATOM   3140 1HB  GLN A 201      19.310  -7.247   7.350  1.00  7.60           H  
ATOM   3141 2HB  GLN A 201      20.838  -8.086   7.564  1.00  7.60           H  
ATOM   3142 1HG  GLN A 201      22.047  -6.029   7.612  1.00  7.60           H  
ATOM   3143 2HG  GLN A 201      20.587  -5.095   7.204  1.00  7.60           H  
ATOM   3144 1HE2 GLN A 201      20.965  -4.670  10.795  1.00  7.60           H  
ATOM   3145 2HE2 GLN A 201      21.693  -4.130   9.318  1.00  7.60           H  
ATOM   3146  N   PHE A 202      18.886  -9.002   5.038  1.00  3.73           N  
ATOM   3147  CA  PHE A 202      18.429 -10.305   4.607  1.00  4.82           C  
ATOM   3148  C   PHE A 202      18.905 -10.676   3.227  1.00  3.48           C  
ATOM   3149  O   PHE A 202      19.400 -11.782   3.030  1.00  4.43           O  
ATOM   3150  CB  PHE A 202      16.924 -10.451   4.613  1.00  7.23           C  
ATOM   3151  CG  PHE A 202      16.589 -11.782   4.022  1.00  7.23           C  
ATOM   3152  CD1 PHE A 202      16.670 -12.936   4.784  1.00  7.23           C  
ATOM   3153  CD2 PHE A 202      16.253 -11.890   2.686  1.00  7.23           C  
ATOM   3154  CE1 PHE A 202      16.408 -14.171   4.226  1.00  7.23           C  
ATOM   3155  CE2 PHE A 202      16.003 -13.118   2.124  1.00  7.23           C  
ATOM   3156  CZ  PHE A 202      16.075 -14.263   2.895  1.00  7.23           C  
ATOM   3157  H   PHE A 202      18.198  -8.308   5.295  1.00  4.48           H  
ATOM   3158  HA  PHE A 202      18.832 -11.042   5.302  1.00  5.78           H  
ATOM   3159 1HB  PHE A 202      16.536 -10.403   5.630  1.00  8.68           H  
ATOM   3160 2HB  PHE A 202      16.454  -9.667   4.022  1.00  8.68           H  
ATOM   3161  HD1 PHE A 202      16.949 -12.859   5.835  1.00  8.68           H  
ATOM   3162  HD2 PHE A 202      16.201 -10.989   2.074  1.00  8.68           H  
ATOM   3163  HE1 PHE A 202      16.474 -15.072   4.837  1.00  8.68           H  
ATOM   3164  HE2 PHE A 202      15.745 -13.184   1.068  1.00  8.68           H  
ATOM   3165  HZ  PHE A 202      15.874 -15.236   2.448  1.00  8.68           H  
ATOM   3166  N   ILE A 203      18.717  -9.777   2.259  1.00  2.25           N  
ATOM   3167  CA  ILE A 203      19.110 -10.072   0.888  1.00  1.63           C  
ATOM   3168  C   ILE A 203      20.603 -10.378   0.836  1.00  1.46           C  
ATOM   3169  O   ILE A 203      21.028 -11.335   0.190  1.00  1.55           O  
ATOM   3170  CB  ILE A 203      18.732  -8.919  -0.060  1.00  2.44           C  
ATOM   3171  CG1 ILE A 203      17.203  -8.820  -0.157  1.00  2.44           C  
ATOM   3172  CG2 ILE A 203      19.329  -9.155  -1.441  1.00  2.44           C  
ATOM   3173  CD1 ILE A 203      16.706  -7.559  -0.823  1.00  2.44           C  
ATOM   3174  H   ILE A 203      18.292  -8.880   2.473  1.00  2.70           H  
ATOM   3175  HA  ILE A 203      18.571 -10.963   0.559  1.00  1.96           H  
ATOM   3176  HB  ILE A 203      19.104  -7.976   0.346  1.00  2.93           H  
ATOM   3177 1HG1 ILE A 203      16.832  -9.676  -0.722  1.00  2.93           H  
ATOM   3178 2HG1 ILE A 203      16.782  -8.866   0.846  1.00  2.93           H  
ATOM   3179 1HG2 ILE A 203      19.057  -8.332  -2.102  1.00  2.93           H  
ATOM   3180 2HG2 ILE A 203      20.411  -9.218  -1.362  1.00  2.93           H  
ATOM   3181 3HG2 ILE A 203      18.940 -10.088  -1.845  1.00  2.93           H  
ATOM   3182 1HD1 ILE A 203      15.616  -7.568  -0.852  1.00  2.93           H  
ATOM   3183 2HD1 ILE A 203      17.046  -6.691  -0.257  1.00  2.93           H  
ATOM   3184 3HD1 ILE A 203      17.095  -7.505  -1.839  1.00  2.93           H  
ATOM   3185  N   LEU A 204      21.398  -9.570   1.541  1.00  1.81           N  
ATOM   3186  CA  LEU A 204      22.833  -9.803   1.629  1.00  2.61           C  
ATOM   3187  C   LEU A 204      23.184 -11.166   2.215  1.00  3.14           C  
ATOM   3188  O   LEU A 204      24.001 -11.901   1.655  1.00  4.50           O  
ATOM   3189  CB  LEU A 204      23.490  -8.732   2.488  1.00  3.92           C  
ATOM   3190  CG  LEU A 204      24.976  -8.963   2.755  1.00  3.92           C  
ATOM   3191  CD1 LEU A 204      25.724  -8.969   1.436  1.00  3.92           C  
ATOM   3192  CD2 LEU A 204      25.490  -7.881   3.684  1.00  3.92           C  
ATOM   3193  H   LEU A 204      21.008  -8.773   2.036  1.00  2.17           H  
ATOM   3194  HA  LEU A 204      23.247  -9.748   0.621  1.00  3.13           H  
ATOM   3195 1HB  LEU A 204      23.382  -7.769   1.990  1.00  4.70           H  
ATOM   3196 2HB  LEU A 204      22.978  -8.682   3.448  1.00  4.70           H  
ATOM   3197  HG  LEU A 204      25.118  -9.936   3.226  1.00  4.70           H  
ATOM   3198 1HD1 LEU A 204      26.785  -9.139   1.618  1.00  4.70           H  
ATOM   3199 2HD1 LEU A 204      25.334  -9.762   0.799  1.00  4.70           H  
ATOM   3200 3HD1 LEU A 204      25.589  -8.012   0.942  1.00  4.70           H  
ATOM   3201 1HD2 LEU A 204      26.550  -8.041   3.882  1.00  4.70           H  
ATOM   3202 2HD2 LEU A 204      25.349  -6.914   3.215  1.00  4.70           H  
ATOM   3203 3HD2 LEU A 204      24.936  -7.913   4.622  1.00  4.70           H  
ATOM   3204  N   GLN A 205      22.577 -11.493   3.352  1.00  3.09           N  
ATOM   3205  CA  GLN A 205      22.832 -12.749   4.045  1.00  4.13           C  
ATOM   3206  C   GLN A 205      22.391 -13.953   3.227  1.00  3.84           C  
ATOM   3207  O   GLN A 205      23.075 -14.976   3.196  1.00  4.80           O  
ATOM   3208  CB  GLN A 205      22.118 -12.745   5.395  1.00  6.20           C  
ATOM   3209  CG  GLN A 205      22.716 -11.781   6.405  1.00  6.20           C  
ATOM   3210  CD  GLN A 205      21.888 -11.682   7.671  1.00  6.20           C  
ATOM   3211  OE1 GLN A 205      20.704 -12.032   7.689  1.00  6.20           O  
ATOM   3212  NE2 GLN A 205      22.507 -11.199   8.742  1.00  6.20           N  
ATOM   3213  H   GLN A 205      21.921 -10.844   3.766  1.00  3.71           H  
ATOM   3214  HA  GLN A 205      23.906 -12.834   4.215  1.00  4.96           H  
ATOM   3215 1HB  GLN A 205      21.071 -12.476   5.251  1.00  7.43           H  
ATOM   3216 2HB  GLN A 205      22.145 -13.745   5.825  1.00  7.43           H  
ATOM   3217 1HG  GLN A 205      23.708 -12.138   6.679  1.00  7.43           H  
ATOM   3218 2HG  GLN A 205      22.791 -10.791   5.960  1.00  7.43           H  
ATOM   3219 1HE2 GLN A 205      22.012 -11.107   9.607  1.00  7.43           H  
ATOM   3220 2HE2 GLN A 205      23.467 -10.926   8.684  1.00  7.43           H  
ATOM   3221  N   ASN A 206      21.249 -13.822   2.561  1.00  3.14           N  
ATOM   3222  CA  ASN A 206      20.717 -14.872   1.712  1.00  3.20           C  
ATOM   3223  C   ASN A 206      21.618 -15.122   0.516  1.00  3.18           C  
ATOM   3224  O   ASN A 206      21.815 -16.266   0.105  1.00  6.95           O  
ATOM   3225  CB  ASN A 206      19.326 -14.519   1.245  1.00  4.80           C  
ATOM   3226  CG  ASN A 206      18.657 -15.662   0.539  1.00  4.80           C  
ATOM   3227  OD1 ASN A 206      18.461 -16.731   1.130  1.00  4.80           O  
ATOM   3228  ND2 ASN A 206      18.306 -15.470  -0.706  1.00  4.80           N  
ATOM   3229  H   ASN A 206      20.721 -12.969   2.645  1.00  3.77           H  
ATOM   3230  HA  ASN A 206      20.674 -15.797   2.288  1.00  3.84           H  
ATOM   3231 1HB  ASN A 206      18.727 -14.227   2.104  1.00  5.76           H  
ATOM   3232 2HB  ASN A 206      19.371 -13.664   0.570  1.00  5.76           H  
ATOM   3233 1HD2 ASN A 206      17.858 -16.203  -1.218  1.00  5.76           H  
ATOM   3234 2HD2 ASN A 206      18.483 -14.590  -1.153  1.00  5.76           H  
ATOM   3235  N   GLY A 207      22.166 -14.044  -0.037  1.00  1.88           N  
ATOM   3236  CA  GLY A 207      23.023 -14.141  -1.201  1.00  1.86           C  
ATOM   3237  C   GLY A 207      22.290 -13.650  -2.439  1.00  1.70           C  
ATOM   3238  O   GLY A 207      22.682 -13.968  -3.563  1.00  3.56           O  
ATOM   3239  H   GLY A 207      21.966 -13.126   0.337  1.00  2.26           H  
ATOM   3240 1HA  GLY A 207      23.922 -13.546  -1.042  1.00  2.23           H  
ATOM   3241 2HA  GLY A 207      23.338 -15.174  -1.341  1.00  2.23           H  
ATOM   3242  N   GLY A 208      21.221 -12.879  -2.234  1.00  1.15           N  
ATOM   3243  CA  GLY A 208      20.476 -12.333  -3.349  1.00  1.47           C  
ATOM   3244  C   GLY A 208      18.975 -12.606  -3.314  1.00  1.33           C  
ATOM   3245  O   GLY A 208      18.436 -13.136  -2.341  1.00  1.39           O  
ATOM   3246  H   GLY A 208      20.941 -12.627  -1.297  1.00  1.38           H  
ATOM   3247 1HA  GLY A 208      20.630 -11.255  -3.356  1.00  1.76           H  
ATOM   3248 2HA  GLY A 208      20.896 -12.703  -4.277  1.00  1.76           H  
ATOM   3249  N   ILE A 209      18.312 -12.228  -4.408  1.00  1.61           N  
ATOM   3250  CA  ILE A 209      16.861 -12.312  -4.541  1.00  1.63           C  
ATOM   3251  C   ILE A 209      16.353 -12.685  -5.958  1.00  1.38           C  
ATOM   3252  O   ILE A 209      16.988 -12.379  -6.969  1.00  2.34           O  
ATOM   3253  CB  ILE A 209      16.268 -10.979  -4.082  1.00  2.44           C  
ATOM   3254  CG1 ILE A 209      14.756 -11.063  -4.066  1.00  2.44           C  
ATOM   3255  CG2 ILE A 209      16.776  -9.851  -4.941  1.00  2.44           C  
ATOM   3256  CD1 ILE A 209      14.097  -9.939  -3.344  1.00  2.44           C  
ATOM   3257  H   ILE A 209      18.848 -11.803  -5.152  1.00  1.93           H  
ATOM   3258  HA  ILE A 209      16.510 -13.083  -3.857  1.00  1.96           H  
ATOM   3259  HB  ILE A 209      16.578 -10.795  -3.053  1.00  2.93           H  
ATOM   3260 1HG1 ILE A 209      14.384 -11.078  -5.088  1.00  2.93           H  
ATOM   3261 2HG1 ILE A 209      14.474 -11.988  -3.578  1.00  2.93           H  
ATOM   3262 1HG2 ILE A 209      16.362  -8.909  -4.581  1.00  2.93           H  
ATOM   3263 2HG2 ILE A 209      17.862  -9.813  -4.888  1.00  2.93           H  
ATOM   3264 3HG2 ILE A 209      16.469 -10.016  -5.971  1.00  2.93           H  
ATOM   3265 1HD1 ILE A 209      13.015 -10.070  -3.370  1.00  2.93           H  
ATOM   3266 2HD1 ILE A 209      14.438  -9.917  -2.308  1.00  2.93           H  
ATOM   3267 3HD1 ILE A 209      14.368  -9.012  -3.839  1.00  2.93           H  
ATOM   3268  N   ASP A 210      15.225 -13.412  -6.013  1.00  0.93           N  
ATOM   3269  CA  ASP A 210      14.635 -13.888  -7.265  1.00  1.06           C  
ATOM   3270  C   ASP A 210      13.606 -12.905  -7.826  1.00  0.73           C  
ATOM   3271  O   ASP A 210      13.132 -12.015  -7.117  1.00  1.18           O  
ATOM   3272  CB  ASP A 210      13.966 -15.254  -7.066  1.00  1.59           C  
ATOM   3273  CG  ASP A 210      14.956 -16.366  -6.762  1.00  1.59           C  
ATOM   3274  OD1 ASP A 210      16.109 -16.210  -7.082  1.00  1.59           O  
ATOM   3275  OD2 ASP A 210      14.551 -17.358  -6.205  1.00  1.59           O  
ATOM   3276  H   ASP A 210      14.709 -13.624  -5.165  1.00  1.12           H  
ATOM   3277  HA  ASP A 210      15.433 -14.000  -8.000  1.00  1.27           H  
ATOM   3278 1HB  ASP A 210      13.250 -15.195  -6.248  1.00  1.91           H  
ATOM   3279 2HB  ASP A 210      13.411 -15.523  -7.966  1.00  1.91           H  
ATOM   3280  N   SER A 211      13.291 -13.078  -9.108  1.00  0.58           N  
ATOM   3281  CA  SER A 211      12.331 -12.247  -9.824  1.00  0.48           C  
ATOM   3282  C   SER A 211      10.889 -12.459  -9.411  1.00  0.64           C  
ATOM   3283  O   SER A 211      10.477 -13.571  -9.076  1.00  1.06           O  
ATOM   3284  CB  SER A 211      12.407 -12.482 -11.311  1.00  0.72           C  
ATOM   3285  OG  SER A 211      11.395 -11.758 -11.964  1.00  0.72           O  
ATOM   3286  H   SER A 211      13.735 -13.834  -9.613  1.00  0.70           H  
ATOM   3287  HA  SER A 211      12.587 -11.210  -9.634  1.00  0.58           H  
ATOM   3288 1HB  SER A 211      13.383 -12.170 -11.683  1.00  0.86           H  
ATOM   3289 2HB  SER A 211      12.298 -13.545 -11.522  1.00  0.86           H  
ATOM   3290  HG  SER A 211      11.563 -10.831 -11.767  1.00  0.86           H  
ATOM   3291  N   GLU A 212      10.115 -11.384  -9.475  1.00  0.78           N  
ATOM   3292  CA  GLU A 212       8.684 -11.428  -9.195  1.00  1.09           C  
ATOM   3293  C   GLU A 212       7.955 -12.379 -10.136  1.00  1.56           C  
ATOM   3294  O   GLU A 212       6.901 -12.904  -9.796  1.00  1.94           O  
ATOM   3295  CB  GLU A 212       8.027 -10.063  -9.272  1.00  1.64           C  
ATOM   3296  CG  GLU A 212       6.578 -10.144  -8.823  1.00  1.64           C  
ATOM   3297  CD  GLU A 212       5.866  -8.838  -8.727  1.00  1.64           C  
ATOM   3298  OE1 GLU A 212       6.419  -7.846  -9.136  1.00  1.64           O  
ATOM   3299  OE2 GLU A 212       4.760  -8.834  -8.236  1.00  1.64           O  
ATOM   3300  H   GLU A 212      10.543 -10.513  -9.756  1.00  0.94           H  
ATOM   3301  HA  GLU A 212       8.545 -11.803  -8.182  1.00  1.31           H  
ATOM   3302 1HB  GLU A 212       8.551  -9.353  -8.633  1.00  1.96           H  
ATOM   3303 2HB  GLU A 212       8.058  -9.688 -10.295  1.00  1.96           H  
ATOM   3304 1HG  GLU A 212       6.045 -10.766  -9.541  1.00  1.96           H  
ATOM   3305 2HG  GLU A 212       6.540 -10.641  -7.855  1.00  1.96           H  
ATOM   3306  N   ASP A 213       8.499 -12.587 -11.337  1.00  2.11           N  
ATOM   3307  CA  ASP A 213       7.896 -13.513 -12.285  1.00  3.33           C  
ATOM   3308  C   ASP A 213       7.982 -14.964 -11.784  1.00  3.96           C  
ATOM   3309  O   ASP A 213       7.246 -15.830 -12.259  1.00  5.62           O  
ATOM   3310  CB  ASP A 213       8.565 -13.387 -13.653  1.00  5.00           C  
ATOM   3311  CG  ASP A 213       8.207 -12.088 -14.365  1.00  5.00           C  
ATOM   3312  OD1 ASP A 213       7.265 -11.450 -13.960  1.00  5.00           O  
ATOM   3313  OD2 ASP A 213       8.876 -11.749 -15.313  1.00  5.00           O  
ATOM   3314  H   ASP A 213       9.368 -12.129 -11.590  1.00  2.53           H  
ATOM   3315  HA  ASP A 213       6.843 -13.255 -12.393  1.00  4.00           H  
ATOM   3316 1HB  ASP A 213       9.648 -13.433 -13.535  1.00  5.99           H  
ATOM   3317 2HB  ASP A 213       8.268 -14.225 -14.284  1.00  5.99           H  
ATOM   3318  N   ASP A 214       8.873 -15.220 -10.822  1.00  4.14           N  
ATOM   3319  CA  ASP A 214       9.027 -16.528 -10.219  1.00  6.28           C  
ATOM   3320  C   ASP A 214       8.161 -16.607  -8.973  1.00  4.46           C  
ATOM   3321  O   ASP A 214       7.646 -17.672  -8.630  1.00  6.39           O  
ATOM   3322  CB  ASP A 214      10.486 -16.781  -9.844  1.00  9.42           C  
ATOM   3323  CG  ASP A 214      11.398 -16.776 -11.052  1.00  9.42           C  
ATOM   3324  OD1 ASP A 214      11.106 -17.478 -11.991  1.00  9.42           O  
ATOM   3325  OD2 ASP A 214      12.372 -16.061 -11.031  1.00  9.42           O  
ATOM   3326  H   ASP A 214       9.462 -14.486 -10.467  1.00  4.97           H  
ATOM   3327  HA  ASP A 214       8.696 -17.290 -10.926  1.00  7.54           H  
ATOM   3328 1HB  ASP A 214      10.826 -16.022  -9.141  1.00 11.30           H  
ATOM   3329 2HB  ASP A 214      10.572 -17.748  -9.348  1.00 11.30           H  
ATOM   3330  N   TYR A 215       7.971 -15.462  -8.311  1.00  2.82           N  
ATOM   3331  CA  TYR A 215       7.157 -15.434  -7.101  1.00  3.37           C  
ATOM   3332  C   TYR A 215       6.359 -14.113  -7.003  1.00  1.59           C  
ATOM   3333  O   TYR A 215       6.747 -13.192  -6.277  1.00  1.50           O  
ATOM   3334  CB  TYR A 215       8.078 -15.620  -5.908  1.00  5.05           C  
ATOM   3335  CG  TYR A 215       7.438 -16.146  -4.648  1.00  5.05           C  
ATOM   3336  CD1 TYR A 215       6.835 -17.396  -4.640  1.00  5.05           C  
ATOM   3337  CD2 TYR A 215       7.497 -15.410  -3.493  1.00  5.05           C  
ATOM   3338  CE1 TYR A 215       6.289 -17.894  -3.470  1.00  5.05           C  
ATOM   3339  CE2 TYR A 215       6.962 -15.903  -2.325  1.00  5.05           C  
ATOM   3340  CZ  TYR A 215       6.356 -17.135  -2.307  1.00  5.05           C  
ATOM   3341  OH  TYR A 215       5.819 -17.610  -1.133  1.00  5.05           O  
ATOM   3342  H   TYR A 215       8.441 -14.621  -8.625  1.00  3.38           H  
ATOM   3343  HA  TYR A 215       6.450 -16.263  -7.130  1.00  4.04           H  
ATOM   3344 1HB  TYR A 215       8.885 -16.289  -6.187  1.00  6.07           H  
ATOM   3345 2HB  TYR A 215       8.538 -14.664  -5.668  1.00  6.07           H  
ATOM   3346  HD1 TYR A 215       6.796 -17.988  -5.555  1.00  6.07           H  
ATOM   3347  HD2 TYR A 215       7.978 -14.437  -3.510  1.00  6.07           H  
ATOM   3348  HE1 TYR A 215       5.814 -18.874  -3.461  1.00  6.07           H  
ATOM   3349  HE2 TYR A 215       7.015 -15.314  -1.410  1.00  6.07           H  
ATOM   3350  HH  TYR A 215       5.801 -16.900  -0.477  1.00  6.07           H  
ATOM   3351  N   PRO A 216       5.253 -14.010  -7.768  1.00  1.81           N  
ATOM   3352  CA  PRO A 216       4.328 -12.881  -7.927  1.00  1.70           C  
ATOM   3353  C   PRO A 216       3.762 -12.362  -6.617  1.00  1.27           C  
ATOM   3354  O   PRO A 216       3.406 -13.142  -5.732  1.00  1.66           O  
ATOM   3355  CB  PRO A 216       3.198 -13.466  -8.782  1.00  2.55           C  
ATOM   3356  CG  PRO A 216       3.841 -14.560  -9.549  1.00  2.55           C  
ATOM   3357  CD  PRO A 216       4.807 -15.167  -8.576  1.00  2.55           C  
ATOM   3358  HA  PRO A 216       4.832 -12.078  -8.471  1.00  2.04           H  
ATOM   3359 1HB  PRO A 216       2.383 -13.823  -8.137  1.00  3.06           H  
ATOM   3360 2HB  PRO A 216       2.777 -12.685  -9.431  1.00  3.06           H  
ATOM   3361 1HG  PRO A 216       3.085 -15.276  -9.903  1.00  3.06           H  
ATOM   3362 2HG  PRO A 216       4.340 -14.156 -10.443  1.00  3.06           H  
ATOM   3363 1HD  PRO A 216       4.305 -15.907  -7.936  1.00  3.06           H  
ATOM   3364 2HD  PRO A 216       5.634 -15.608  -9.138  1.00  3.06           H  
ATOM   3365  N   TYR A 217       3.654 -11.037  -6.506  1.00  1.03           N  
ATOM   3366  CA  TYR A 217       3.078 -10.425  -5.318  1.00  0.93           C  
ATOM   3367  C   TYR A 217       1.580 -10.695  -5.223  1.00  1.02           C  
ATOM   3368  O   TYR A 217       0.837 -10.485  -6.184  1.00  1.36           O  
ATOM   3369  CB  TYR A 217       3.369  -8.933  -5.307  1.00  1.40           C  
ATOM   3370  CG  TYR A 217       2.874  -8.230  -4.076  1.00  1.40           C  
ATOM   3371  CD1 TYR A 217       3.563  -8.363  -2.878  1.00  1.40           C  
ATOM   3372  CD2 TYR A 217       1.735  -7.450  -4.147  1.00  1.40           C  
ATOM   3373  CE1 TYR A 217       3.111  -7.707  -1.752  1.00  1.40           C  
ATOM   3374  CE2 TYR A 217       1.286  -6.797  -3.025  1.00  1.40           C  
ATOM   3375  CZ  TYR A 217       1.969  -6.919  -1.834  1.00  1.40           C  
ATOM   3376  OH  TYR A 217       1.518  -6.255  -0.717  1.00  1.40           O  
ATOM   3377  H   TYR A 217       3.980 -10.426  -7.255  1.00  1.24           H  
ATOM   3378  HA  TYR A 217       3.528 -10.872  -4.445  1.00  1.12           H  
ATOM   3379 1HB  TYR A 217       4.446  -8.773  -5.383  1.00  1.67           H  
ATOM   3380 2HB  TYR A 217       2.909  -8.466  -6.178  1.00  1.67           H  
ATOM   3381  HD1 TYR A 217       4.460  -8.980  -2.830  1.00  1.67           H  
ATOM   3382  HD2 TYR A 217       1.197  -7.350  -5.090  1.00  1.67           H  
ATOM   3383  HE1 TYR A 217       3.650  -7.805  -0.810  1.00  1.67           H  
ATOM   3384  HE2 TYR A 217       0.391  -6.180  -3.083  1.00  1.67           H  
ATOM   3385  HH  TYR A 217       0.726  -5.750  -0.944  1.00  1.67           H  
ATOM   3386  N   THR A 218       1.147 -11.161  -4.051  1.00  0.96           N  
ATOM   3387  CA  THR A 218      -0.251 -11.518  -3.813  1.00  1.31           C  
ATOM   3388  C   THR A 218      -0.940 -10.663  -2.751  1.00  1.56           C  
ATOM   3389  O   THR A 218      -2.155 -10.761  -2.578  1.00  2.05           O  
ATOM   3390  CB  THR A 218      -0.362 -12.981  -3.366  1.00  1.97           C  
ATOM   3391  OG1 THR A 218       0.336 -13.142  -2.125  1.00  1.97           O  
ATOM   3392  CG2 THR A 218       0.247 -13.903  -4.410  1.00  1.97           C  
ATOM   3393  H   THR A 218       1.822 -11.305  -3.309  1.00  1.15           H  
ATOM   3394  HA  THR A 218      -0.797 -11.399  -4.747  1.00  1.57           H  
ATOM   3395  HB  THR A 218      -1.410 -13.242  -3.223  1.00  2.36           H  
ATOM   3396  HG1 THR A 218       1.176 -12.670  -2.159  1.00  2.36           H  
ATOM   3397 1HG2 THR A 218       0.163 -14.937  -4.076  1.00  2.36           H  
ATOM   3398 2HG2 THR A 218      -0.284 -13.783  -5.355  1.00  2.36           H  
ATOM   3399 3HG2 THR A 218       1.296 -13.653  -4.549  1.00  2.36           H  
ATOM   3400  N   ALA A 219      -0.161  -9.862  -2.026  1.00  1.74           N  
ATOM   3401  CA  ALA A 219      -0.652  -9.037  -0.910  1.00  2.35           C  
ATOM   3402  C   ALA A 219      -1.161  -9.897   0.243  1.00  2.29           C  
ATOM   3403  O   ALA A 219      -2.065  -9.497   0.978  1.00  2.95           O  
ATOM   3404  CB  ALA A 219      -1.755  -8.085  -1.371  1.00  3.53           C  
ATOM   3405  H   ALA A 219       0.824  -9.824  -2.241  1.00  2.09           H  
ATOM   3406  HA  ALA A 219       0.183  -8.450  -0.536  1.00  2.82           H  
ATOM   3407 1HB  ALA A 219      -2.065  -7.466  -0.529  1.00  4.23           H  
ATOM   3408 2HB  ALA A 219      -1.380  -7.446  -2.168  1.00  4.23           H  
ATOM   3409 3HB  ALA A 219      -2.613  -8.644  -1.734  1.00  4.23           H  
ATOM   3410  N   GLU A 220      -0.550 -11.065   0.415  1.00  1.91           N  
ATOM   3411  CA  GLU A 220      -0.872 -11.978   1.498  1.00  2.20           C  
ATOM   3412  C   GLU A 220       0.391 -12.721   1.893  1.00  2.66           C  
ATOM   3413  O   GLU A 220       1.143 -13.174   1.030  1.00  4.06           O  
ATOM   3414  CB  GLU A 220      -1.969 -12.962   1.092  1.00  3.30           C  
ATOM   3415  CG  GLU A 220      -2.403 -13.898   2.214  1.00  3.30           C  
ATOM   3416  CD  GLU A 220      -3.546 -14.796   1.827  1.00  3.30           C  
ATOM   3417  OE1 GLU A 220      -3.987 -14.719   0.706  1.00  3.30           O  
ATOM   3418  OE2 GLU A 220      -3.984 -15.557   2.657  1.00  3.30           O  
ATOM   3419  H   GLU A 220       0.177 -11.335  -0.232  1.00  2.29           H  
ATOM   3420  HA  GLU A 220      -1.215 -11.401   2.360  1.00  2.64           H  
ATOM   3421 1HB  GLU A 220      -2.848 -12.411   0.755  1.00  3.96           H  
ATOM   3422 2HB  GLU A 220      -1.624 -13.572   0.258  1.00  3.96           H  
ATOM   3423 1HG  GLU A 220      -1.554 -14.516   2.501  1.00  3.96           H  
ATOM   3424 2HG  GLU A 220      -2.691 -13.302   3.079  1.00  3.96           H  
ATOM   3425  N   ASP A 221       0.633 -12.815   3.191  1.00  2.73           N  
ATOM   3426  CA  ASP A 221       1.828 -13.473   3.700  1.00  4.36           C  
ATOM   3427  C   ASP A 221       1.743 -14.986   3.504  1.00  4.18           C  
ATOM   3428  O   ASP A 221       0.670 -15.574   3.645  1.00 16.00           O  
ATOM   3429  CB  ASP A 221       2.024 -13.137   5.173  1.00  6.54           C  
ATOM   3430  CG  ASP A 221       2.350 -11.668   5.368  1.00  6.54           C  
ATOM   3431  OD1 ASP A 221       2.481 -10.982   4.385  1.00  6.54           O  
ATOM   3432  OD2 ASP A 221       2.480 -11.235   6.487  1.00  6.54           O  
ATOM   3433  H   ASP A 221      -0.035 -12.425   3.844  1.00  3.28           H  
ATOM   3434  HA  ASP A 221       2.689 -13.105   3.143  1.00  5.23           H  
ATOM   3435 1HB  ASP A 221       1.113 -13.371   5.724  1.00  7.85           H  
ATOM   3436 2HB  ASP A 221       2.830 -13.743   5.589  1.00  7.85           H  
ATOM   3437  N   GLY A 222       2.873 -15.618   3.201  1.00  4.70           N  
ATOM   3438  CA  GLY A 222       2.891 -17.061   2.992  1.00  4.95           C  
ATOM   3439  C   GLY A 222       4.158 -17.734   3.522  1.00  4.89           C  
ATOM   3440  O   GLY A 222       4.755 -17.290   4.503  1.00  7.34           O  
ATOM   3441  H   GLY A 222       3.726 -15.084   3.086  1.00  5.64           H  
ATOM   3442 1HA  GLY A 222       2.020 -17.497   3.479  1.00  5.94           H  
ATOM   3443 2HA  GLY A 222       2.791 -17.264   1.928  1.00  5.94           H  
ATOM   3444  N   VAL A 223       4.532 -18.831   2.869  1.00  5.17           N  
ATOM   3445  CA  VAL A 223       5.698 -19.634   3.232  1.00  6.18           C  
ATOM   3446  C   VAL A 223       6.933 -19.325   2.396  1.00  4.25           C  
ATOM   3447  O   VAL A 223       6.856 -19.144   1.180  1.00  4.35           O  
ATOM   3448  CB  VAL A 223       5.354 -21.135   3.101  1.00  9.27           C  
ATOM   3449  CG1 VAL A 223       6.579 -21.998   3.376  1.00  9.27           C  
ATOM   3450  CG2 VAL A 223       4.237 -21.475   4.077  1.00  9.27           C  
ATOM   3451  H   VAL A 223       3.991 -19.117   2.065  1.00  6.20           H  
ATOM   3452  HA  VAL A 223       5.934 -19.426   4.276  1.00  7.42           H  
ATOM   3453  HB  VAL A 223       5.026 -21.340   2.081  1.00 11.12           H  
ATOM   3454 1HG1 VAL A 223       6.311 -23.049   3.271  1.00 11.12           H  
ATOM   3455 2HG1 VAL A 223       7.366 -21.758   2.662  1.00 11.12           H  
ATOM   3456 3HG1 VAL A 223       6.936 -21.815   4.389  1.00 11.12           H  
ATOM   3457 1HG2 VAL A 223       3.978 -22.530   3.980  1.00 11.12           H  
ATOM   3458 2HG2 VAL A 223       4.569 -21.275   5.095  1.00 11.12           H  
ATOM   3459 3HG2 VAL A 223       3.360 -20.866   3.855  1.00 11.12           H  
ATOM   3460  N   CYS A 224       8.079 -19.261   3.061  1.00  3.59           N  
ATOM   3461  CA  CYS A 224       9.335 -19.013   2.377  1.00  2.70           C  
ATOM   3462  C   CYS A 224       9.729 -20.195   1.494  1.00  3.03           C  
ATOM   3463  O   CYS A 224      10.424 -21.112   1.932  1.00  7.46           O  
ATOM   3464  CB  CYS A 224      10.447 -18.763   3.387  1.00  4.05           C  
ATOM   3465  SG  CYS A 224      12.058 -18.471   2.635  1.00  4.05           S  
ATOM   3466  H   CYS A 224       8.079 -19.402   4.061  1.00  4.31           H  
ATOM   3467  HA  CYS A 224       9.220 -18.127   1.750  1.00  3.24           H  
ATOM   3468 1HB  CYS A 224      10.196 -17.897   3.999  1.00  4.86           H  
ATOM   3469 2HB  CYS A 224      10.535 -19.621   4.052  1.00  4.86           H  
ATOM   3470  HG  CYS A 224      12.724 -18.338   3.776  1.00  4.86           H  
ATOM   3471  N   ASP A 225       9.312 -20.129   0.233  1.00  3.02           N  
ATOM   3472  CA  ASP A 225       9.590 -21.155  -0.773  1.00  4.34           C  
ATOM   3473  C   ASP A 225      10.756 -20.801  -1.699  1.00  3.82           C  
ATOM   3474  O   ASP A 225      10.794 -21.245  -2.844  1.00  7.02           O  
ATOM   3475  CB  ASP A 225       8.345 -21.404  -1.628  1.00  6.51           C  
ATOM   3476  CG  ASP A 225       7.217 -22.100  -0.878  1.00  6.51           C  
ATOM   3477  OD1 ASP A 225       7.494 -23.034  -0.159  1.00  6.51           O  
ATOM   3478  OD2 ASP A 225       6.087 -21.713  -1.047  1.00  6.51           O  
ATOM   3479  H   ASP A 225       8.723 -19.342  -0.013  1.00  3.62           H  
ATOM   3480  HA  ASP A 225       9.842 -22.079  -0.252  1.00  5.21           H  
ATOM   3481 1HB  ASP A 225       7.970 -20.451  -2.004  1.00  7.81           H  
ATOM   3482 2HB  ASP A 225       8.611 -22.010  -2.493  1.00  7.81           H  
ATOM   3483  N   GLN A 226      11.709 -20.017  -1.201  1.00  7.10           N  
ATOM   3484  CA  GLN A 226      12.841 -19.548  -1.999  1.00  7.55           C  
ATOM   3485  C   GLN A 226      13.677 -20.677  -2.589  1.00  7.45           C  
ATOM   3486  O   GLN A 226      14.060 -20.637  -3.760  1.00 11.02           O  
ATOM   3487  CB  GLN A 226      13.735 -18.669  -1.136  1.00 11.32           C  
ATOM   3488  CG  GLN A 226      13.107 -17.348  -0.759  1.00 11.32           C  
ATOM   3489  CD  GLN A 226      14.002 -16.527   0.140  1.00 11.32           C  
ATOM   3490  OE1 GLN A 226      14.524 -17.003   1.153  1.00 11.32           O  
ATOM   3491  NE2 GLN A 226      14.196 -15.277  -0.242  1.00 11.32           N  
ATOM   3492  H   GLN A 226      11.640 -19.708  -0.241  1.00  8.52           H  
ATOM   3493  HA  GLN A 226      12.457 -18.953  -2.822  1.00  9.06           H  
ATOM   3494 1HB  GLN A 226      13.992 -19.196  -0.217  1.00 13.59           H  
ATOM   3495 2HB  GLN A 226      14.663 -18.460  -1.667  1.00 13.59           H  
ATOM   3496 1HG  GLN A 226      12.909 -16.780  -1.665  1.00 13.59           H  
ATOM   3497 2HG  GLN A 226      12.175 -17.539  -0.227  1.00 13.59           H  
ATOM   3498 1HE2 GLN A 226      14.781 -14.672   0.293  1.00 13.59           H  
ATOM   3499 2HE2 GLN A 226      13.764 -14.946  -1.083  1.00 13.59           H  
ATOM   3500  N   SER A 227      13.923 -21.708  -1.786  1.00  7.98           N  
ATOM   3501  CA  SER A 227      14.725 -22.857  -2.198  1.00  9.95           C  
ATOM   3502  C   SER A 227      14.013 -23.765  -3.199  1.00 10.48           C  
ATOM   3503  O   SER A 227      14.614 -24.706  -3.719  1.00 20.25           O  
ATOM   3504  CB  SER A 227      15.117 -23.673  -0.982  1.00 14.92           C  
ATOM   3505  OG  SER A 227      13.995 -24.272  -0.392  1.00 14.92           O  
ATOM   3506  H   SER A 227      13.562 -21.686  -0.842  1.00  9.58           H  
ATOM   3507  HA  SER A 227      15.633 -22.481  -2.672  1.00 11.94           H  
ATOM   3508 1HB  SER A 227      15.830 -24.443  -1.276  1.00 17.91           H  
ATOM   3509 2HB  SER A 227      15.612 -23.029  -0.256  1.00 17.91           H  
ATOM   3510  HG  SER A 227      14.327 -24.786   0.348  1.00 17.91           H  
ATOM   3511  N   ARG A 228      12.735 -23.500  -3.458  1.00  6.67           N  
ATOM   3512  CA  ARG A 228      11.955 -24.302  -4.369  1.00  8.25           C  
ATOM   3513  C   ARG A 228      11.842 -23.638  -5.739  1.00  9.35           C  
ATOM   3514  O   ARG A 228      11.158 -24.158  -6.623  1.00 14.60           O  
ATOM   3515  CB  ARG A 228      10.570 -24.517  -3.783  1.00 12.38           C  
ATOM   3516  CG  ARG A 228      10.564 -25.288  -2.471  1.00 12.38           C  
ATOM   3517  CD  ARG A 228       9.214 -25.331  -1.855  1.00 12.38           C  
ATOM   3518  NE  ARG A 228       8.273 -26.126  -2.623  1.00 12.38           N  
ATOM   3519  CZ  ARG A 228       6.937 -26.117  -2.438  1.00 12.38           C  
ATOM   3520  NH1 ARG A 228       6.395 -25.340  -1.523  1.00 12.38           N  
ATOM   3521  NH2 ARG A 228       6.166 -26.894  -3.181  1.00 12.38           N  
ATOM   3522  H   ARG A 228      12.265 -22.717  -3.027  1.00  8.00           H  
ATOM   3523  HA  ARG A 228      12.444 -25.269  -4.488  1.00  9.90           H  
ATOM   3524 1HB  ARG A 228      10.090 -23.555  -3.609  1.00 14.85           H  
ATOM   3525 2HB  ARG A 228       9.955 -25.069  -4.494  1.00 14.85           H  
ATOM   3526 1HG  ARG A 228      10.891 -26.312  -2.652  1.00 14.85           H  
ATOM   3527 2HG  ARG A 228      11.245 -24.810  -1.766  1.00 14.85           H  
ATOM   3528 1HD  ARG A 228       9.283 -25.756  -0.855  1.00 14.85           H  
ATOM   3529 2HD  ARG A 228       8.825 -24.319  -1.791  1.00 14.85           H  
ATOM   3530  HE  ARG A 228       8.645 -26.738  -3.336  1.00 14.85           H  
ATOM   3531 1HH1 ARG A 228       6.973 -24.729  -0.953  1.00 14.85           H  
ATOM   3532 2HH1 ARG A 228       5.395 -25.335  -1.391  1.00 14.85           H  
ATOM   3533 1HH2 ARG A 228       6.579 -27.491  -3.884  1.00 14.85           H  
ATOM   3534 2HH2 ARG A 228       5.166 -26.889  -3.047  1.00 14.85           H  
ATOM   3535  N   MET A 229      12.505 -22.489  -5.923  1.00  9.42           N  
ATOM   3536  CA  MET A 229      12.413 -21.788  -7.197  1.00 12.87           C  
ATOM   3537  C   MET A 229      13.729 -21.740  -7.970  1.00 10.01           C  
ATOM   3538  O   MET A 229      14.815 -21.821  -7.397  1.00  9.04           O  
ATOM   3539  CB  MET A 229      11.888 -20.380  -6.967  1.00 19.30           C  
ATOM   3540  CG  MET A 229      10.479 -20.350  -6.398  1.00 19.30           C  
ATOM   3541  SD  MET A 229       9.848 -18.685  -6.197  1.00 19.30           S  
ATOM   3542  CE  MET A 229      10.736 -18.116  -4.753  1.00 19.30           C  
ATOM   3543  H   MET A 229      13.064 -22.075  -5.183  1.00 11.30           H  
ATOM   3544  HA  MET A 229      11.695 -22.317  -7.822  1.00 15.44           H  
ATOM   3545 1HB  MET A 229      12.546 -19.851  -6.277  1.00 23.17           H  
ATOM   3546 2HB  MET A 229      11.885 -19.828  -7.908  1.00 23.17           H  
ATOM   3547 1HG  MET A 229       9.809 -20.895  -7.063  1.00 23.17           H  
ATOM   3548 2HG  MET A 229      10.469 -20.842  -5.426  1.00 23.17           H  
ATOM   3549 1HE  MET A 229      10.438 -17.093  -4.521  1.00 23.17           H  
ATOM   3550 2HE  MET A 229      10.504 -18.763  -3.907  1.00 23.17           H  
ATOM   3551 3HE  MET A 229      11.809 -18.144  -4.950  1.00 23.17           H  
ATOM   3552  N   ASN A 230      13.597 -21.618  -9.287  1.00 15.17           N  
ATOM   3553  CA  ASN A 230      14.709 -21.546 -10.230  1.00 16.74           C  
ATOM   3554  C   ASN A 230      14.915 -20.115 -10.737  1.00 14.19           C  
ATOM   3555  O   ASN A 230      14.275 -19.193 -10.234  1.00 31.52           O  
ATOM   3556  CB  ASN A 230      14.483 -22.527 -11.369  1.00 25.11           C  
ATOM   3557  CG  ASN A 230      13.240 -22.235 -12.162  1.00 25.11           C  
ATOM   3558  OD1 ASN A 230      12.547 -21.242 -11.920  1.00 25.11           O  
ATOM   3559  ND2 ASN A 230      12.941 -23.090 -13.107  1.00 25.11           N  
ATOM   3560  H   ASN A 230      12.660 -21.567  -9.663  1.00 18.20           H  
ATOM   3561  HA  ASN A 230      15.622 -21.837  -9.709  1.00 20.09           H  
ATOM   3562 1HB  ASN A 230      15.339 -22.519 -12.043  1.00 30.13           H  
ATOM   3563 2HB  ASN A 230      14.405 -23.536 -10.962  1.00 30.13           H  
ATOM   3564 1HD2 ASN A 230      12.124 -22.952 -13.667  1.00 30.13           H  
ATOM   3565 2HD2 ASN A 230      13.529 -23.883 -13.268  1.00 30.13           H  
ATOM   3566  N   LYS A 231      15.816 -19.958 -11.726  1.00 17.00           N  
ATOM   3567  CA  LYS A 231      16.170 -18.676 -12.370  1.00 16.73           C  
ATOM   3568  C   LYS A 231      17.262 -17.914 -11.619  1.00 11.70           C  
ATOM   3569  O   LYS A 231      17.671 -18.299 -10.523  1.00 16.71           O  
ATOM   3570  CB  LYS A 231      14.954 -17.765 -12.584  1.00 25.09           C  
ATOM   3571  CG  LYS A 231      13.874 -18.366 -13.474  1.00 25.09           C  
ATOM   3572  CD  LYS A 231      14.396 -18.626 -14.874  1.00 25.09           C  
ATOM   3573  CE  LYS A 231      13.296 -19.144 -15.788  1.00 25.09           C  
ATOM   3574  NZ  LYS A 231      13.812 -19.447 -17.150  1.00 25.09           N  
ATOM   3575  H   LYS A 231      16.291 -20.784 -12.060  1.00 20.40           H  
ATOM   3576  HA  LYS A 231      16.570 -18.905 -13.359  1.00 20.08           H  
ATOM   3577 1HB  LYS A 231      14.511 -17.459 -11.639  1.00 30.11           H  
ATOM   3578 2HB  LYS A 231      15.283 -16.852 -13.079  1.00 30.11           H  
ATOM   3579 1HG  LYS A 231      13.507 -19.296 -13.048  1.00 30.11           H  
ATOM   3580 2HG  LYS A 231      13.041 -17.667 -13.541  1.00 30.11           H  
ATOM   3581 1HD  LYS A 231      14.794 -17.700 -15.292  1.00 30.11           H  
ATOM   3582 2HD  LYS A 231      15.199 -19.361 -14.834  1.00 30.11           H  
ATOM   3583 1HE  LYS A 231      12.867 -20.050 -15.361  1.00 30.11           H  
ATOM   3584 2HE  LYS A 231      12.514 -18.389 -15.867  1.00 30.11           H  
ATOM   3585 1HZ  LYS A 231      13.061 -19.779 -17.736  1.00 30.11           H  
ATOM   3586 2HZ  LYS A 231      14.205 -18.601 -17.547  1.00 30.11           H  
ATOM   3587 3HZ  LYS A 231      14.533 -20.151 -17.092  1.00 30.11           H  
ATOM   3588  N   ARG A 232      17.765 -16.862 -12.271  1.00 12.01           N  
ATOM   3589  CA  ARG A 232      18.880 -16.050 -11.785  1.00 15.42           C  
ATOM   3590  C   ARG A 232      18.605 -15.326 -10.476  1.00 10.50           C  
ATOM   3591  O   ARG A 232      17.467 -14.983 -10.152  1.00 17.09           O  
ATOM   3592  CB  ARG A 232      19.243 -15.001 -12.821  1.00 23.13           C  
ATOM   3593  CG  ARG A 232      19.868 -15.515 -14.104  1.00 23.13           C  
ATOM   3594  CD  ARG A 232      20.071 -14.400 -15.060  1.00 23.13           C  
ATOM   3595  NE  ARG A 232      18.800 -13.876 -15.530  1.00 23.13           N  
ATOM   3596  CZ  ARG A 232      18.630 -12.749 -16.251  1.00 23.13           C  
ATOM   3597  NH1 ARG A 232      19.642 -11.984 -16.590  1.00 23.13           N  
ATOM   3598  NH2 ARG A 232      17.417 -12.397 -16.633  1.00 23.13           N  
ATOM   3599  H   ARG A 232      17.357 -16.616 -13.161  1.00 14.41           H  
ATOM   3600  HA  ARG A 232      19.736 -16.709 -11.639  1.00 18.50           H  
ATOM   3601 1HB  ARG A 232      18.348 -14.445 -13.098  1.00 27.76           H  
ATOM   3602 2HB  ARG A 232      19.943 -14.289 -12.384  1.00 27.76           H  
ATOM   3603 1HG  ARG A 232      20.837 -15.965 -13.888  1.00 27.76           H  
ATOM   3604 2HG  ARG A 232      19.214 -16.255 -14.566  1.00 27.76           H  
ATOM   3605 1HD  ARG A 232      20.605 -13.596 -14.558  1.00 27.76           H  
ATOM   3606 2HD  ARG A 232      20.645 -14.742 -15.920  1.00 27.76           H  
ATOM   3607  HE  ARG A 232      17.971 -14.410 -15.310  1.00 27.76           H  
ATOM   3608 1HH1 ARG A 232      20.591 -12.213 -16.305  1.00 27.76           H  
ATOM   3609 2HH1 ARG A 232      19.452 -11.153 -17.137  1.00 27.76           H  
ATOM   3610 1HH2 ARG A 232      16.618 -12.965 -16.392  1.00 27.76           H  
ATOM   3611 2HH2 ARG A 232      17.304 -11.550 -17.178  1.00 27.76           H  
ATOM   3612  N   VAL A 233      19.686 -15.091  -9.739  1.00 13.85           N  
ATOM   3613  CA  VAL A 233      19.648 -14.451  -8.434  1.00 16.62           C  
ATOM   3614  C   VAL A 233      20.378 -13.109  -8.436  1.00  9.91           C  
ATOM   3615  O   VAL A 233      21.538 -13.029  -8.844  1.00 15.88           O  
ATOM   3616  CB  VAL A 233      20.295 -15.382  -7.390  1.00 24.93           C  
ATOM   3617  CG1 VAL A 233      20.305 -14.717  -6.035  1.00 24.93           C  
ATOM   3618  CG2 VAL A 233      19.538 -16.698  -7.334  1.00 24.93           C  
ATOM   3619  H   VAL A 233      20.582 -15.394 -10.094  1.00 16.62           H  
ATOM   3620  HA  VAL A 233      18.605 -14.283  -8.161  1.00 19.94           H  
ATOM   3621  HB  VAL A 233      21.331 -15.569  -7.673  1.00 29.92           H  
ATOM   3622 1HG1 VAL A 233      20.779 -15.376  -5.308  1.00 29.92           H  
ATOM   3623 2HG1 VAL A 233      20.864 -13.785  -6.098  1.00 29.92           H  
ATOM   3624 3HG1 VAL A 233      19.281 -14.511  -5.725  1.00 29.92           H  
ATOM   3625 1HG2 VAL A 233      20.007 -17.356  -6.603  1.00 29.92           H  
ATOM   3626 2HG2 VAL A 233      18.507 -16.510  -7.043  1.00 29.92           H  
ATOM   3627 3HG2 VAL A 233      19.557 -17.174  -8.314  1.00 29.92           H  
ATOM   3628  N   VAL A 234      19.700 -12.059  -7.981  1.00  2.67           N  
ATOM   3629  CA  VAL A 234      20.299 -10.731  -7.912  1.00  0.98           C  
ATOM   3630  C   VAL A 234      20.942 -10.491  -6.564  1.00  1.12           C  
ATOM   3631  O   VAL A 234      20.255 -10.434  -5.550  1.00  3.22           O  
ATOM   3632  CB  VAL A 234      19.242  -9.643  -8.178  1.00  1.47           C  
ATOM   3633  CG1 VAL A 234      19.858  -8.261  -8.027  1.00  1.47           C  
ATOM   3634  CG2 VAL A 234      18.705  -9.817  -9.588  1.00  1.47           C  
ATOM   3635  H   VAL A 234      18.749 -12.182  -7.659  1.00  3.20           H  
ATOM   3636  HA  VAL A 234      21.068 -10.659  -8.682  1.00  1.18           H  
ATOM   3637  HB  VAL A 234      18.432  -9.734  -7.455  1.00  1.76           H  
ATOM   3638 1HG1 VAL A 234      19.100  -7.501  -8.219  1.00  1.76           H  
ATOM   3639 2HG1 VAL A 234      20.241  -8.142  -7.014  1.00  1.76           H  
ATOM   3640 3HG1 VAL A 234      20.672  -8.149  -8.739  1.00  1.76           H  
ATOM   3641 1HG2 VAL A 234      17.959  -9.051  -9.788  1.00  1.76           H  
ATOM   3642 2HG2 VAL A 234      19.523  -9.719 -10.301  1.00  1.76           H  
ATOM   3643 3HG2 VAL A 234      18.252 -10.803  -9.687  1.00  1.76           H  
ATOM   3644  N   SER A 235      22.268 -10.364  -6.553  1.00  1.23           N  
ATOM   3645  CA  SER A 235      22.996 -10.173  -5.303  1.00  1.56           C  
ATOM   3646  C   SER A 235      23.413  -8.730  -5.033  1.00  1.53           C  
ATOM   3647  O   SER A 235      23.539  -7.908  -5.945  1.00  3.68           O  
ATOM   3648  CB  SER A 235      24.235 -11.058  -5.299  1.00  2.34           C  
ATOM   3649  OG  SER A 235      25.124 -10.689  -6.324  1.00  2.34           O  
ATOM   3650  H   SER A 235      22.777 -10.415  -7.424  1.00  1.48           H  
ATOM   3651  HA  SER A 235      22.350 -10.489  -4.486  1.00  1.87           H  
ATOM   3652 1HB  SER A 235      24.735 -10.978  -4.334  1.00  2.81           H  
ATOM   3653 2HB  SER A 235      23.939 -12.098  -5.428  1.00  2.81           H  
ATOM   3654  HG  SER A 235      24.663 -10.878  -7.146  1.00  2.81           H  
ATOM   3655  N   ILE A 236      23.666  -8.456  -3.754  1.00  0.90           N  
ATOM   3656  CA  ILE A 236      24.151  -7.167  -3.265  1.00  1.21           C  
ATOM   3657  C   ILE A 236      25.299  -7.433  -2.308  1.00  1.87           C  
ATOM   3658  O   ILE A 236      25.503  -8.570  -1.883  1.00  2.57           O  
ATOM   3659  CB  ILE A 236      23.064  -6.348  -2.529  1.00  1.81           C  
ATOM   3660  CG1 ILE A 236      22.603  -7.104  -1.281  1.00  1.81           C  
ATOM   3661  CG2 ILE A 236      21.888  -6.040  -3.448  1.00  1.81           C  
ATOM   3662  CD1 ILE A 236      21.682  -6.300  -0.390  1.00  1.81           C  
ATOM   3663  H   ILE A 236      23.520  -9.192  -3.077  1.00  1.08           H  
ATOM   3664  HA  ILE A 236      24.525  -6.584  -4.104  1.00  1.45           H  
ATOM   3665  HB  ILE A 236      23.498  -5.408  -2.192  1.00  2.18           H  
ATOM   3666 1HG1 ILE A 236      22.089  -8.010  -1.589  1.00  2.18           H  
ATOM   3667 2HG1 ILE A 236      23.478  -7.391  -0.697  1.00  2.18           H  
ATOM   3668 1HG2 ILE A 236      21.150  -5.449  -2.906  1.00  2.18           H  
ATOM   3669 2HG2 ILE A 236      22.239  -5.477  -4.312  1.00  2.18           H  
ATOM   3670 3HG2 ILE A 236      21.430  -6.970  -3.782  1.00  2.18           H  
ATOM   3671 1HD1 ILE A 236      21.398  -6.900   0.474  1.00  2.18           H  
ATOM   3672 2HD1 ILE A 236      22.195  -5.399  -0.053  1.00  2.18           H  
ATOM   3673 3HD1 ILE A 236      20.789  -6.022  -0.947  1.00  2.18           H  
ATOM   3674  N   ASP A 237      26.051  -6.399  -1.975  1.00  3.19           N  
ATOM   3675  CA  ASP A 237      27.151  -6.533  -1.039  1.00  5.12           C  
ATOM   3676  C   ASP A 237      27.060  -5.477   0.053  1.00  8.63           C  
ATOM   3677  O   ASP A 237      28.015  -4.736   0.289  1.00 39.34           O  
ATOM   3678  CB  ASP A 237      28.484  -6.426  -1.759  1.00  7.68           C  
ATOM   3679  CG  ASP A 237      29.672  -6.804  -0.884  1.00  7.68           C  
ATOM   3680  OD1 ASP A 237      29.479  -7.510   0.077  1.00  7.68           O  
ATOM   3681  OD2 ASP A 237      30.764  -6.386  -1.189  1.00  7.68           O  
ATOM   3682  H   ASP A 237      25.848  -5.489  -2.352  1.00  3.83           H  
ATOM   3683  HA  ASP A 237      27.095  -7.514  -0.573  1.00  6.14           H  
ATOM   3684 1HB  ASP A 237      28.468  -7.084  -2.627  1.00  9.22           H  
ATOM   3685 2HB  ASP A 237      28.624  -5.406  -2.119  1.00  9.22           H  
ATOM   3686  N   GLY A 238      25.912  -5.420   0.727  1.00  7.60           N  
ATOM   3687  CA  GLY A 238      25.725  -4.471   1.813  1.00  9.17           C  
ATOM   3688  C   GLY A 238      24.677  -3.416   1.518  1.00  4.70           C  
ATOM   3689  O   GLY A 238      23.865  -3.551   0.603  1.00  3.47           O  
ATOM   3690  H   GLY A 238      25.161  -6.051   0.486  1.00  9.12           H  
ATOM   3691 1HA  GLY A 238      25.447  -5.001   2.718  1.00 11.00           H  
ATOM   3692 2HA  GLY A 238      26.675  -3.981   2.024  1.00 11.00           H  
ATOM   3693  N   TYR A 239      24.697  -2.384   2.347  1.00  4.36           N  
ATOM   3694  CA  TYR A 239      23.804  -1.240   2.271  1.00  2.83           C  
ATOM   3695  C   TYR A 239      24.516  -0.070   2.929  1.00  2.59           C  
ATOM   3696  O   TYR A 239      25.561  -0.259   3.553  1.00  5.40           O  
ATOM   3697  CB  TYR A 239      22.455  -1.543   2.926  1.00  4.25           C  
ATOM   3698  CG  TYR A 239      22.512  -1.819   4.411  1.00  4.25           C  
ATOM   3699  CD1 TYR A 239      22.309  -0.788   5.317  1.00  4.25           C  
ATOM   3700  CD2 TYR A 239      22.763  -3.104   4.867  1.00  4.25           C  
ATOM   3701  CE1 TYR A 239      22.360  -1.041   6.674  1.00  4.25           C  
ATOM   3702  CE2 TYR A 239      22.816  -3.355   6.223  1.00  4.25           C  
ATOM   3703  CZ  TYR A 239      22.615  -2.331   7.126  1.00  4.25           C  
ATOM   3704  OH  TYR A 239      22.670  -2.579   8.479  1.00  4.25           O  
ATOM   3705  H   TYR A 239      25.400  -2.387   3.074  1.00  5.23           H  
ATOM   3706  HA  TYR A 239      23.635  -0.985   1.226  1.00  3.40           H  
ATOM   3707 1HB  TYR A 239      21.775  -0.705   2.766  1.00  5.09           H  
ATOM   3708 2HB  TYR A 239      22.018  -2.412   2.438  1.00  5.09           H  
ATOM   3709  HD1 TYR A 239      22.110   0.222   4.958  1.00  5.09           H  
ATOM   3710  HD2 TYR A 239      22.923  -3.915   4.157  1.00  5.09           H  
ATOM   3711  HE1 TYR A 239      22.202  -0.231   7.385  1.00  5.09           H  
ATOM   3712  HE2 TYR A 239      23.020  -4.364   6.579  1.00  5.09           H  
ATOM   3713  HH  TYR A 239      22.580  -1.750   8.958  1.00  5.09           H  
ATOM   3714  N   GLU A 240      23.980   1.133   2.788  1.00  2.12           N  
ATOM   3715  CA  GLU A 240      24.682   2.281   3.303  1.00  2.77           C  
ATOM   3716  C   GLU A 240      23.756   3.297   3.984  1.00  1.12           C  
ATOM   3717  O   GLU A 240      22.695   3.663   3.470  1.00  0.77           O  
ATOM   3718  CB  GLU A 240      25.472   2.889   2.147  1.00  4.16           C  
ATOM   3719  CG  GLU A 240      26.421   4.014   2.473  1.00  4.16           C  
ATOM   3720  CD  GLU A 240      27.237   4.397   1.263  1.00  4.16           C  
ATOM   3721  OE1 GLU A 240      26.984   3.862   0.209  1.00  4.16           O  
ATOM   3722  OE2 GLU A 240      28.121   5.207   1.373  1.00  4.16           O  
ATOM   3723  H   GLU A 240      23.117   1.250   2.290  1.00  2.54           H  
ATOM   3724  HA  GLU A 240      25.386   1.925   4.041  1.00  3.32           H  
ATOM   3725 1HB  GLU A 240      26.061   2.104   1.675  1.00  4.99           H  
ATOM   3726 2HB  GLU A 240      24.773   3.257   1.402  1.00  4.99           H  
ATOM   3727 1HG  GLU A 240      25.842   4.871   2.808  1.00  4.99           H  
ATOM   3728 2HG  GLU A 240      27.080   3.709   3.283  1.00  4.99           H  
ATOM   3729  N   ASP A 241      24.173   3.702   5.186  1.00  1.16           N  
ATOM   3730  CA  ASP A 241      23.442   4.619   6.071  1.00  1.12           C  
ATOM   3731  C   ASP A 241      23.722   6.078   5.739  1.00  0.98           C  
ATOM   3732  O   ASP A 241      24.855   6.537   5.873  1.00  2.99           O  
ATOM   3733  CB  ASP A 241      23.816   4.331   7.532  1.00  1.68           C  
ATOM   3734  CG  ASP A 241      23.051   5.170   8.551  1.00  1.68           C  
ATOM   3735  OD1 ASP A 241      22.405   6.112   8.162  1.00  1.68           O  
ATOM   3736  OD2 ASP A 241      23.123   4.854   9.715  1.00  1.68           O  
ATOM   3737  H   ASP A 241      25.064   3.342   5.507  1.00  1.39           H  
ATOM   3738  HA  ASP A 241      22.374   4.440   5.945  1.00  1.34           H  
ATOM   3739 1HB  ASP A 241      23.633   3.278   7.746  1.00  2.02           H  
ATOM   3740 2HB  ASP A 241      24.883   4.507   7.672  1.00  2.02           H  
ATOM   3741  N   VAL A 242      22.705   6.807   5.270  1.00  1.50           N  
ATOM   3742  CA  VAL A 242      22.921   8.187   4.846  1.00  1.32           C  
ATOM   3743  C   VAL A 242      22.565   9.244   5.899  1.00  0.95           C  
ATOM   3744  O   VAL A 242      21.388   9.547   6.039  1.00  1.32           O  
ATOM   3745  CB  VAL A 242      22.072   8.471   3.596  1.00  1.98           C  
ATOM   3746  CG1 VAL A 242      22.280   9.898   3.116  1.00  1.98           C  
ATOM   3747  CG2 VAL A 242      22.433   7.482   2.518  1.00  1.98           C  
ATOM   3748  H   VAL A 242      21.769   6.418   5.207  1.00  1.80           H  
ATOM   3749  HA  VAL A 242      23.960   8.279   4.568  1.00  1.58           H  
ATOM   3750  HB  VAL A 242      21.019   8.362   3.852  1.00  2.38           H  
ATOM   3751 1HG1 VAL A 242      21.659  10.080   2.239  1.00  2.38           H  
ATOM   3752 2HG1 VAL A 242      22.002  10.595   3.906  1.00  2.38           H  
ATOM   3753 3HG1 VAL A 242      23.327  10.043   2.853  1.00  2.38           H  
ATOM   3754 1HG2 VAL A 242      21.820   7.669   1.637  1.00  2.38           H  
ATOM   3755 2HG2 VAL A 242      23.487   7.596   2.261  1.00  2.38           H  
ATOM   3756 3HG2 VAL A 242      22.253   6.469   2.878  1.00  2.38           H  
ATOM   3757  N   PRO A 243      23.558   9.740   6.681  1.00  0.78           N  
ATOM   3758  CA  PRO A 243      23.395  10.887   7.613  1.00  0.58           C  
ATOM   3759  C   PRO A 243      22.009  11.491   7.583  1.00  0.63           C  
ATOM   3760  O   PRO A 243      21.720  12.355   6.749  1.00  1.13           O  
ATOM   3761  CB  PRO A 243      24.433  11.915   7.159  1.00  0.87           C  
ATOM   3762  CG  PRO A 243      25.499  11.106   6.563  1.00  0.87           C  
ATOM   3763  CD  PRO A 243      24.785   9.979   5.910  1.00  0.87           C  
ATOM   3764  HA  PRO A 243      23.630  10.543   8.629  1.00  0.70           H  
ATOM   3765 1HB  PRO A 243      23.980  12.621   6.450  1.00  1.04           H  
ATOM   3766 2HB  PRO A 243      24.780  12.503   8.022  1.00  1.04           H  
ATOM   3767 1HG  PRO A 243      26.082  11.707   5.851  1.00  1.04           H  
ATOM   3768 2HG  PRO A 243      26.197  10.764   7.340  1.00  1.04           H  
ATOM   3769 1HD  PRO A 243      24.523  10.251   4.881  1.00  1.04           H  
ATOM   3770 2HD  PRO A 243      25.416   9.085   5.961  1.00  1.04           H  
ATOM   3771  N   SER A 244      21.164  11.054   8.502  1.00  0.81           N  
ATOM   3772  CA  SER A 244      19.807  11.550   8.546  1.00  0.90           C  
ATOM   3773  C   SER A 244      19.779  13.019   8.943  1.00  1.16           C  
ATOM   3774  O   SER A 244      20.740  13.546   9.507  1.00  1.47           O  
ATOM   3775  CB  SER A 244      18.986  10.702   9.501  1.00  1.35           C  
ATOM   3776  OG  SER A 244      19.431  10.848  10.820  1.00  1.35           O  
ATOM   3777  H   SER A 244      21.463  10.352   9.165  1.00  0.97           H  
ATOM   3778  HA  SER A 244      19.375  11.459   7.549  1.00  1.08           H  
ATOM   3779 1HB  SER A 244      17.938  10.990   9.437  1.00  1.62           H  
ATOM   3780 2HB  SER A 244      19.055   9.655   9.206  1.00  1.62           H  
ATOM   3781  HG  SER A 244      18.818  10.344  11.362  1.00  1.62           H  
ATOM   3782  N   TYR A 245      18.655  13.662   8.652  1.00  1.50           N  
ATOM   3783  CA  TYR A 245      18.410  15.080   8.896  1.00  2.25           C  
ATOM   3784  C   TYR A 245      19.355  16.019   8.123  1.00  2.29           C  
ATOM   3785  O   TYR A 245      19.538  17.171   8.521  1.00  4.58           O  
ATOM   3786  CB  TYR A 245      18.536  15.379  10.403  1.00  3.38           C  
ATOM   3787  CG  TYR A 245      17.667  14.512  11.292  1.00  3.38           C  
ATOM   3788  CD1 TYR A 245      18.218  13.451  11.996  1.00  3.38           C  
ATOM   3789  CD2 TYR A 245      16.323  14.780  11.413  1.00  3.38           C  
ATOM   3790  CE1 TYR A 245      17.422  12.659  12.801  1.00  3.38           C  
ATOM   3791  CE2 TYR A 245      15.525  13.995  12.218  1.00  3.38           C  
ATOM   3792  CZ  TYR A 245      16.067  12.935  12.909  1.00  3.38           C  
ATOM   3793  OH  TYR A 245      15.269  12.153  13.712  1.00  3.38           O  
ATOM   3794  H   TYR A 245      17.917  13.135   8.214  1.00  1.80           H  
ATOM   3795  HA  TYR A 245      17.399  15.291   8.575  1.00  2.70           H  
ATOM   3796 1HB  TYR A 245      19.573  15.260  10.720  1.00  4.05           H  
ATOM   3797 2HB  TYR A 245      18.265  16.418  10.584  1.00  4.05           H  
ATOM   3798  HD1 TYR A 245      19.284  13.236  11.908  1.00  4.05           H  
ATOM   3799  HD2 TYR A 245      15.900  15.616  10.870  1.00  4.05           H  
ATOM   3800  HE1 TYR A 245      17.859  11.824  13.348  1.00  4.05           H  
ATOM   3801  HE2 TYR A 245      14.463  14.212  12.310  1.00  4.05           H  
ATOM   3802  HH  TYR A 245      15.796  11.449  14.097  1.00  4.05           H  
ATOM   3803  N   ASN A 246      19.919  15.539   7.005  1.00  1.25           N  
ATOM   3804  CA  ASN A 246      20.881  16.314   6.216  1.00  1.14           C  
ATOM   3805  C   ASN A 246      20.556  16.338   4.716  1.00  0.96           C  
ATOM   3806  O   ASN A 246      20.703  15.326   4.025  1.00  0.87           O  
ATOM   3807  CB  ASN A 246      22.284  15.779   6.448  1.00  1.71           C  
ATOM   3808  CG  ASN A 246      23.352  16.592   5.766  1.00  1.71           C  
ATOM   3809  OD1 ASN A 246      23.272  16.899   4.570  1.00  1.71           O  
ATOM   3810  ND2 ASN A 246      24.365  16.949   6.513  1.00  1.71           N  
ATOM   3811  H   ASN A 246      19.703  14.599   6.709  1.00  1.50           H  
ATOM   3812  HA  ASN A 246      20.851  17.346   6.564  1.00  1.37           H  
ATOM   3813 1HB  ASN A 246      22.488  15.762   7.520  1.00  2.05           H  
ATOM   3814 2HB  ASN A 246      22.343  14.751   6.092  1.00  2.05           H  
ATOM   3815 1HD2 ASN A 246      25.111  17.488   6.120  1.00  2.05           H  
ATOM   3816 2HD2 ASN A 246      24.395  16.681   7.476  1.00  2.05           H  
ATOM   3817  N   GLU A 247      20.127  17.516   4.240  1.00  1.03           N  
ATOM   3818  CA  GLU A 247      19.750  17.768   2.842  1.00  0.90           C  
ATOM   3819  C   GLU A 247      20.714  17.228   1.830  1.00  0.81           C  
ATOM   3820  O   GLU A 247      20.331  16.477   0.936  1.00  0.66           O  
ATOM   3821  CB  GLU A 247      19.688  19.272   2.555  1.00  1.35           C  
ATOM   3822  CG  GLU A 247      19.209  19.631   1.156  1.00  1.35           C  
ATOM   3823  CD  GLU A 247      19.215  21.114   0.858  1.00  1.35           C  
ATOM   3824  OE1 GLU A 247      19.582  21.898   1.704  1.00  1.35           O  
ATOM   3825  OE2 GLU A 247      18.851  21.460  -0.241  1.00  1.35           O  
ATOM   3826  H   GLU A 247      20.041  18.283   4.896  1.00  1.24           H  
ATOM   3827  HA  GLU A 247      18.777  17.313   2.662  1.00  1.08           H  
ATOM   3828 1HB  GLU A 247      19.075  19.769   3.281  1.00  1.62           H  
ATOM   3829 2HB  GLU A 247      20.688  19.692   2.655  1.00  1.62           H  
ATOM   3830 1HG  GLU A 247      19.845  19.128   0.429  1.00  1.62           H  
ATOM   3831 2HG  GLU A 247      18.196  19.251   1.032  1.00  1.62           H  
ATOM   3832  N   ARG A 248      21.949  17.685   1.955  1.00  1.10           N  
ATOM   3833  CA  ARG A 248      23.024  17.432   1.025  1.00  1.12           C  
ATOM   3834  C   ARG A 248      23.465  15.985   1.027  1.00  0.83           C  
ATOM   3835  O   ARG A 248      23.830  15.447  -0.018  1.00  0.78           O  
ATOM   3836  CB  ARG A 248      24.169  18.341   1.395  1.00  1.68           C  
ATOM   3837  CG  ARG A 248      23.825  19.821   1.272  1.00  1.68           C  
ATOM   3838  CD  ARG A 248      23.962  20.330  -0.111  1.00  1.68           C  
ATOM   3839  NE  ARG A 248      23.520  21.714  -0.219  1.00  1.68           N  
ATOM   3840  CZ  ARG A 248      24.255  22.803   0.088  1.00  1.68           C  
ATOM   3841  NH1 ARG A 248      25.478  22.690   0.557  1.00  1.68           N  
ATOM   3842  NH2 ARG A 248      23.735  24.007  -0.085  1.00  1.68           N  
ATOM   3843  H   ARG A 248      22.156  18.273   2.751  1.00  1.32           H  
ATOM   3844  HA  ARG A 248      22.679  17.691   0.024  1.00  1.34           H  
ATOM   3845 1HB  ARG A 248      24.463  18.152   2.425  1.00  2.02           H  
ATOM   3846 2HB  ARG A 248      25.029  18.139   0.757  1.00  2.02           H  
ATOM   3847 1HG  ARG A 248      22.787  19.966   1.573  1.00  2.02           H  
ATOM   3848 2HG  ARG A 248      24.466  20.407   1.927  1.00  2.02           H  
ATOM   3849 1HD  ARG A 248      25.006  20.280  -0.415  1.00  2.02           H  
ATOM   3850 2HD  ARG A 248      23.357  19.726  -0.786  1.00  2.02           H  
ATOM   3851  HE  ARG A 248      22.587  21.872  -0.577  1.00  2.02           H  
ATOM   3852 1HH1 ARG A 248      25.892  21.779   0.713  1.00  2.02           H  
ATOM   3853 2HH1 ARG A 248      26.008  23.518   0.782  1.00  2.02           H  
ATOM   3854 1HH2 ARG A 248      22.795  24.103  -0.443  1.00  2.02           H  
ATOM   3855 2HH2 ARG A 248      24.277  24.827   0.142  1.00  2.02           H  
ATOM   3856  N   ALA A 249      23.402  15.339   2.191  1.00  0.79           N  
ATOM   3857  CA  ALA A 249      23.745  13.928   2.271  1.00  0.69           C  
ATOM   3858  C   ALA A 249      22.772  13.126   1.431  1.00  0.56           C  
ATOM   3859  O   ALA A 249      23.183  12.291   0.627  1.00  0.58           O  
ATOM   3860  CB  ALA A 249      23.737  13.443   3.710  1.00  1.03           C  
ATOM   3861  H   ALA A 249      23.120  15.833   3.031  1.00  0.95           H  
ATOM   3862  HA  ALA A 249      24.739  13.791   1.855  1.00  0.83           H  
ATOM   3863 1HB  ALA A 249      24.012  12.390   3.742  1.00  1.24           H  
ATOM   3864 2HB  ALA A 249      24.455  14.023   4.291  1.00  1.24           H  
ATOM   3865 3HB  ALA A 249      22.742  13.572   4.133  1.00  1.24           H  
ATOM   3866  N   LEU A 250      21.479  13.405   1.601  1.00  0.59           N  
ATOM   3867  CA  LEU A 250      20.464  12.710   0.827  1.00  0.54           C  
ATOM   3868  C   LEU A 250      20.502  13.113  -0.635  1.00  0.63           C  
ATOM   3869  O   LEU A 250      20.397  12.254  -1.503  1.00  1.02           O  
ATOM   3870  CB  LEU A 250      19.065  12.941   1.406  1.00  0.81           C  
ATOM   3871  CG  LEU A 250      17.935  12.228   0.640  1.00  0.81           C  
ATOM   3872  CD1 LEU A 250      18.233  10.742   0.591  1.00  0.81           C  
ATOM   3873  CD2 LEU A 250      16.602  12.472   1.346  1.00  0.81           C  
ATOM   3874  H   LEU A 250      21.197  14.099   2.288  1.00  0.71           H  
ATOM   3875  HA  LEU A 250      20.671  11.642   0.884  1.00  0.65           H  
ATOM   3876 1HB  LEU A 250      19.047  12.589   2.436  1.00  0.97           H  
ATOM   3877 2HB  LEU A 250      18.853  14.010   1.401  1.00  0.97           H  
ATOM   3878  HG  LEU A 250      17.887  12.601  -0.381  1.00  0.97           H  
ATOM   3879 1HD1 LEU A 250      17.440  10.228   0.048  1.00  0.97           H  
ATOM   3880 2HD1 LEU A 250      19.184  10.579   0.083  1.00  0.97           H  
ATOM   3881 3HD1 LEU A 250      18.293  10.356   1.601  1.00  0.97           H  
ATOM   3882 1HD2 LEU A 250      15.804  11.962   0.804  1.00  0.97           H  
ATOM   3883 2HD2 LEU A 250      16.654  12.086   2.363  1.00  0.97           H  
ATOM   3884 3HD2 LEU A 250      16.393  13.540   1.375  1.00  0.97           H  
ATOM   3885  N   LYS A 251      20.631  14.410  -0.905  1.00  0.59           N  
ATOM   3886  CA  LYS A 251      20.664  14.935  -2.265  1.00  0.59           C  
ATOM   3887  C   LYS A 251      21.739  14.249  -3.088  1.00  0.53           C  
ATOM   3888  O   LYS A 251      21.459  13.718  -4.164  1.00  0.46           O  
ATOM   3889  CB  LYS A 251      20.888  16.455  -2.234  1.00  0.89           C  
ATOM   3890  CG  LYS A 251      20.875  17.143  -3.592  1.00  0.89           C  
ATOM   3891  CD  LYS A 251      21.034  18.656  -3.453  1.00  0.89           C  
ATOM   3892  CE  LYS A 251      21.007  19.350  -4.813  1.00  0.89           C  
ATOM   3893  NZ  LYS A 251      21.092  20.837  -4.694  1.00  0.89           N  
ATOM   3894  H   LYS A 251      20.705  15.068  -0.146  1.00  0.71           H  
ATOM   3895  HA  LYS A 251      19.705  14.735  -2.741  1.00  0.71           H  
ATOM   3896 1HB  LYS A 251      20.118  16.921  -1.620  1.00  1.06           H  
ATOM   3897 2HB  LYS A 251      21.849  16.667  -1.767  1.00  1.06           H  
ATOM   3898 1HG  LYS A 251      21.686  16.755  -4.208  1.00  1.06           H  
ATOM   3899 2HG  LYS A 251      19.930  16.934  -4.090  1.00  1.06           H  
ATOM   3900 1HD  LYS A 251      20.226  19.052  -2.837  1.00  1.06           H  
ATOM   3901 2HD  LYS A 251      21.981  18.878  -2.962  1.00  1.06           H  
ATOM   3902 1HE  LYS A 251      21.842  18.995  -5.413  1.00  1.06           H  
ATOM   3903 2HE  LYS A 251      20.079  19.095  -5.320  1.00  1.06           H  
ATOM   3904 1HZ  LYS A 251      21.069  21.250  -5.614  1.00  1.06           H  
ATOM   3905 2HZ  LYS A 251      20.315  21.181  -4.149  1.00  1.06           H  
ATOM   3906 3HZ  LYS A 251      21.957  21.096  -4.240  1.00  1.06           H  
ATOM   3907  N   LYS A 252      22.966  14.256  -2.576  1.00  0.68           N  
ATOM   3908  CA  LYS A 252      24.074  13.620  -3.263  1.00  0.75           C  
ATOM   3909  C   LYS A 252      23.863  12.111  -3.349  1.00  0.70           C  
ATOM   3910  O   LYS A 252      24.155  11.512  -4.381  1.00  0.72           O  
ATOM   3911  CB  LYS A 252      25.393  13.948  -2.574  1.00  1.12           C  
ATOM   3912  CG  LYS A 252      26.633  13.426  -3.295  1.00  1.12           C  
ATOM   3913  CD  LYS A 252      27.904  13.935  -2.631  1.00  1.12           C  
ATOM   3914  CE  LYS A 252      29.154  13.631  -3.451  1.00  1.12           C  
ATOM   3915  NZ  LYS A 252      29.435  12.173  -3.564  1.00  1.12           N  
ATOM   3916  H   LYS A 252      23.142  14.712  -1.691  1.00  0.82           H  
ATOM   3917  HA  LYS A 252      24.115  14.007  -4.279  1.00  0.90           H  
ATOM   3918 1HB  LYS A 252      25.497  15.025  -2.473  1.00  1.35           H  
ATOM   3919 2HB  LYS A 252      25.380  13.539  -1.568  1.00  1.35           H  
ATOM   3920 1HG  LYS A 252      26.635  12.338  -3.265  1.00  1.35           H  
ATOM   3921 2HG  LYS A 252      26.618  13.746  -4.336  1.00  1.35           H  
ATOM   3922 1HD  LYS A 252      27.829  15.013  -2.488  1.00  1.35           H  
ATOM   3923 2HD  LYS A 252      28.008  13.465  -1.655  1.00  1.35           H  
ATOM   3924 1HE  LYS A 252      29.037  14.045  -4.452  1.00  1.35           H  
ATOM   3925 2HE  LYS A 252      30.007  14.113  -2.972  1.00  1.35           H  
ATOM   3926 1HZ  LYS A 252      30.278  12.037  -4.104  1.00  1.35           H  
ATOM   3927 2HZ  LYS A 252      29.560  11.780  -2.642  1.00  1.35           H  
ATOM   3928 3HZ  LYS A 252      28.669  11.702  -4.030  1.00  1.35           H  
ATOM   3929  N   ALA A 253      23.332  11.494  -2.284  1.00  0.78           N  
ATOM   3930  CA  ALA A 253      23.060  10.060  -2.310  1.00  0.96           C  
ATOM   3931  C   ALA A 253      22.107   9.708  -3.454  1.00  0.62           C  
ATOM   3932  O   ALA A 253      22.375   8.770  -4.205  1.00  0.56           O  
ATOM   3933  CB  ALA A 253      22.476   9.608  -0.980  1.00  1.44           C  
ATOM   3934  H   ALA A 253      23.125  12.007  -1.433  1.00  0.94           H  
ATOM   3935  HA  ALA A 253      24.001   9.537  -2.484  1.00  1.15           H  
ATOM   3936 1HB  ALA A 253      22.298   8.535  -1.011  1.00  1.73           H  
ATOM   3937 2HB  ALA A 253      23.179   9.839  -0.179  1.00  1.73           H  
ATOM   3938 3HB  ALA A 253      21.537  10.124  -0.798  1.00  1.73           H  
ATOM   3939  N   VAL A 254      21.041  10.502  -3.622  1.00  0.67           N  
ATOM   3940  CA  VAL A 254      20.068  10.302  -4.694  1.00  0.58           C  
ATOM   3941  C   VAL A 254      20.732  10.502  -6.048  1.00  0.58           C  
ATOM   3942  O   VAL A 254      20.446   9.790  -7.009  1.00  0.84           O  
ATOM   3943  CB  VAL A 254      18.860  11.246  -4.561  1.00  0.87           C  
ATOM   3944  CG1 VAL A 254      17.992  11.126  -5.804  1.00  0.87           C  
ATOM   3945  CG2 VAL A 254      18.043  10.880  -3.330  1.00  0.87           C  
ATOM   3946  H   VAL A 254      20.885  11.254  -2.969  1.00  0.80           H  
ATOM   3947  HA  VAL A 254      19.698   9.283  -4.633  1.00  0.70           H  
ATOM   3948  HB  VAL A 254      19.211  12.275  -4.484  1.00  1.04           H  
ATOM   3949 1HG1 VAL A 254      17.139  11.796  -5.716  1.00  1.04           H  
ATOM   3950 2HG1 VAL A 254      18.578  11.395  -6.682  1.00  1.04           H  
ATOM   3951 3HG1 VAL A 254      17.637  10.101  -5.903  1.00  1.04           H  
ATOM   3952 1HG2 VAL A 254      17.192  11.553  -3.247  1.00  1.04           H  
ATOM   3953 2HG2 VAL A 254      17.687   9.854  -3.423  1.00  1.04           H  
ATOM   3954 3HG2 VAL A 254      18.658  10.964  -2.439  1.00  1.04           H  
ATOM   3955  N   ALA A 255      21.641  11.468  -6.134  1.00  0.55           N  
ATOM   3956  CA  ALA A 255      22.390  11.687  -7.364  1.00  0.68           C  
ATOM   3957  C   ALA A 255      23.261  10.466  -7.757  1.00  0.75           C  
ATOM   3958  O   ALA A 255      23.685  10.369  -8.910  1.00  1.08           O  
ATOM   3959  CB  ALA A 255      23.263  12.930  -7.229  1.00  1.02           C  
ATOM   3960  H   ALA A 255      21.817  12.069  -5.337  1.00  0.66           H  
ATOM   3961  HA  ALA A 255      21.672  11.851  -8.167  1.00  0.82           H  
ATOM   3962 1HB  ALA A 255      23.786  13.110  -8.168  1.00  1.22           H  
ATOM   3963 2HB  ALA A 255      22.635  13.791  -6.993  1.00  1.22           H  
ATOM   3964 3HB  ALA A 255      23.990  12.785  -6.434  1.00  1.22           H  
ATOM   3965  N   HIS A 256      23.534   9.536  -6.825  1.00  0.59           N  
ATOM   3966  CA  HIS A 256      24.325   8.354  -7.156  1.00  0.76           C  
ATOM   3967  C   HIS A 256      23.455   7.119  -7.400  1.00  0.62           C  
ATOM   3968  O   HIS A 256      23.820   6.257  -8.200  1.00  1.07           O  
ATOM   3969  CB  HIS A 256      25.323   8.041  -6.043  1.00  1.14           C  
ATOM   3970  CG  HIS A 256      26.366   9.091  -5.868  1.00  1.14           C  
ATOM   3971  ND1 HIS A 256      27.284   9.396  -6.850  1.00  1.14           N  
ATOM   3972  CD2 HIS A 256      26.652   9.897  -4.821  1.00  1.14           C  
ATOM   3973  CE1 HIS A 256      28.081  10.356  -6.418  1.00  1.14           C  
ATOM   3974  NE2 HIS A 256      27.721  10.677  -5.188  1.00  1.14           N  
ATOM   3975  H   HIS A 256      23.183   9.618  -5.884  1.00  0.71           H  
ATOM   3976  HA  HIS A 256      24.891   8.542  -8.068  1.00  0.91           H  
ATOM   3977 1HB  HIS A 256      24.790   7.927  -5.098  1.00  1.37           H  
ATOM   3978 2HB  HIS A 256      25.821   7.096  -6.254  1.00  1.37           H  
ATOM   3979  HD1 HIS A 256      27.252   9.081  -7.799  1.00  1.37           H  
ATOM   3980  HD2 HIS A 256      26.205  10.008  -3.833  1.00  1.37           H  
ATOM   3981  HE1 HIS A 256      28.877  10.742  -7.056  1.00  1.37           H  
ATOM   3982  N   GLN A 257      22.292   7.053  -6.746  1.00  0.73           N  
ATOM   3983  CA  GLN A 257      21.361   5.935  -6.944  1.00  0.87           C  
ATOM   3984  C   GLN A 257      20.048   6.184  -6.199  1.00  0.60           C  
ATOM   3985  O   GLN A 257      19.959   7.122  -5.417  1.00  1.25           O  
ATOM   3986  CB  GLN A 257      21.957   4.641  -6.420  1.00  1.30           C  
ATOM   3987  CG  GLN A 257      22.154   4.678  -4.932  1.00  1.30           C  
ATOM   3988  CD  GLN A 257      22.513   3.334  -4.405  1.00  1.30           C  
ATOM   3989  OE1 GLN A 257      23.657   2.874  -4.474  1.00  1.30           O  
ATOM   3990  NE2 GLN A 257      21.497   2.675  -3.863  1.00  1.30           N  
ATOM   3991  H   GLN A 257      22.058   7.778  -6.077  1.00  0.88           H  
ATOM   3992  HA  GLN A 257      21.155   5.833  -8.005  1.00  1.04           H  
ATOM   3993 1HB  GLN A 257      21.326   3.790  -6.652  1.00  1.57           H  
ATOM   3994 2HB  GLN A 257      22.927   4.459  -6.880  1.00  1.57           H  
ATOM   3995 1HG  GLN A 257      22.961   5.370  -4.693  1.00  1.57           H  
ATOM   3996 2HG  GLN A 257      21.228   4.999  -4.455  1.00  1.57           H  
ATOM   3997 1HE2 GLN A 257      21.652   1.762  -3.470  1.00  1.57           H  
ATOM   3998 2HE2 GLN A 257      20.586   3.102  -3.841  1.00  1.57           H  
ATOM   3999  N   PRO A 258      19.025   5.350  -6.408  1.00  0.39           N  
ATOM   4000  CA  PRO A 258      17.755   5.368  -5.687  1.00  0.32           C  
ATOM   4001  C   PRO A 258      17.989   5.144  -4.185  1.00  0.47           C  
ATOM   4002  O   PRO A 258      18.805   4.305  -3.785  1.00  0.83           O  
ATOM   4003  CB  PRO A 258      16.955   4.250  -6.362  1.00  0.48           C  
ATOM   4004  CG  PRO A 258      17.480   4.221  -7.764  1.00  0.48           C  
ATOM   4005  CD  PRO A 258      18.938   4.557  -7.654  1.00  0.48           C  
ATOM   4006  HA  PRO A 258      17.268   6.339  -5.855  1.00  0.38           H  
ATOM   4007 1HB  PRO A 258      17.112   3.301  -5.829  1.00  0.58           H  
ATOM   4008 2HB  PRO A 258      15.878   4.472  -6.313  1.00  0.58           H  
ATOM   4009 1HG  PRO A 258      17.309   3.231  -8.213  1.00  0.58           H  
ATOM   4010 2HG  PRO A 258      16.931   4.945  -8.384  1.00  0.58           H  
ATOM   4011 1HD  PRO A 258      19.523   3.632  -7.567  1.00  0.58           H  
ATOM   4012 2HD  PRO A 258      19.253   5.162  -8.514  1.00  0.58           H  
ATOM   4013  N   VAL A 259      17.274   5.908  -3.352  1.00  0.74           N  
ATOM   4014  CA  VAL A 259      17.449   5.810  -1.899  1.00  1.03           C  
ATOM   4015  C   VAL A 259      16.140   5.502  -1.178  1.00  1.08           C  
ATOM   4016  O   VAL A 259      15.112   6.119  -1.442  1.00  2.02           O  
ATOM   4017  CB  VAL A 259      18.049   7.116  -1.327  1.00  1.54           C  
ATOM   4018  CG1 VAL A 259      18.211   6.998   0.186  1.00  1.54           C  
ATOM   4019  CG2 VAL A 259      19.383   7.409  -1.995  1.00  1.54           C  
ATOM   4020  H   VAL A 259      16.612   6.574  -3.737  1.00  0.89           H  
ATOM   4021  HA  VAL A 259      18.146   5.000  -1.698  1.00  1.24           H  
ATOM   4022  HB  VAL A 259      17.364   7.940  -1.517  1.00  1.85           H  
ATOM   4023 1HG1 VAL A 259      18.621   7.925   0.582  1.00  1.85           H  
ATOM   4024 2HG1 VAL A 259      17.241   6.808   0.645  1.00  1.85           H  
ATOM   4025 3HG1 VAL A 259      18.888   6.177   0.417  1.00  1.85           H  
ATOM   4026 1HG2 VAL A 259      19.794   8.333  -1.593  1.00  1.85           H  
ATOM   4027 2HG2 VAL A 259      20.073   6.590  -1.807  1.00  1.85           H  
ATOM   4028 3HG2 VAL A 259      19.236   7.517  -3.068  1.00  1.85           H  
ATOM   4029  N   SER A 260      16.166   4.532  -0.275  1.00  0.51           N  
ATOM   4030  CA  SER A 260      14.960   4.168   0.455  1.00  0.48           C  
ATOM   4031  C   SER A 260      14.766   5.119   1.651  1.00  0.56           C  
ATOM   4032  O   SER A 260      15.667   5.309   2.468  1.00  1.10           O  
ATOM   4033  CB  SER A 260      15.063   2.713   0.886  1.00  0.72           C  
ATOM   4034  OG  SER A 260      13.976   2.323   1.665  1.00  0.72           O  
ATOM   4035  H   SER A 260      17.029   4.050  -0.059  1.00  0.61           H  
ATOM   4036  HA  SER A 260      14.102   4.274  -0.210  1.00  0.58           H  
ATOM   4037 1HB  SER A 260      15.122   2.078   0.002  1.00  0.86           H  
ATOM   4038 2HB  SER A 260      15.978   2.565   1.451  1.00  0.86           H  
ATOM   4039  HG  SER A 260      13.210   2.308   1.086  1.00  0.86           H  
ATOM   4040  N   VAL A 261      13.597   5.752   1.737  1.00  0.29           N  
ATOM   4041  CA  VAL A 261      13.344   6.716   2.815  1.00  0.46           C  
ATOM   4042  C   VAL A 261      11.991   6.458   3.478  1.00  0.38           C  
ATOM   4043  O   VAL A 261      11.147   5.756   2.932  1.00  0.33           O  
ATOM   4044  CB  VAL A 261      13.392   8.178   2.280  1.00  0.69           C  
ATOM   4045  CG1 VAL A 261      14.754   8.507   1.685  1.00  0.69           C  
ATOM   4046  CG2 VAL A 261      12.317   8.372   1.236  1.00  0.69           C  
ATOM   4047  H   VAL A 261      12.870   5.563   1.057  1.00  0.35           H  
ATOM   4048  HA  VAL A 261      14.123   6.602   3.570  1.00  0.55           H  
ATOM   4049  HB  VAL A 261      13.226   8.863   3.112  1.00  0.83           H  
ATOM   4050 1HG1 VAL A 261      14.757   9.541   1.339  1.00  0.83           H  
ATOM   4051 2HG1 VAL A 261      15.517   8.379   2.444  1.00  0.83           H  
ATOM   4052 3HG1 VAL A 261      14.959   7.846   0.845  1.00  0.83           H  
ATOM   4053 1HG2 VAL A 261      12.338   9.399   0.876  1.00  0.83           H  
ATOM   4054 2HG2 VAL A 261      12.486   7.690   0.403  1.00  0.83           H  
ATOM   4055 3HG2 VAL A 261      11.353   8.165   1.692  1.00  0.83           H  
ATOM   4056  N   ALA A 262      11.782   7.017   4.663  1.00  0.51           N  
ATOM   4057  CA  ALA A 262      10.507   6.835   5.355  1.00  0.61           C  
ATOM   4058  C   ALA A 262       9.775   8.161   5.491  1.00  0.43           C  
ATOM   4059  O   ALA A 262      10.404   9.197   5.685  1.00  1.03           O  
ATOM   4060  CB  ALA A 262      10.732   6.217   6.725  1.00  0.92           C  
ATOM   4061  H   ALA A 262      12.507   7.579   5.087  1.00  0.61           H  
ATOM   4062  HA  ALA A 262       9.885   6.168   4.760  1.00  0.73           H  
ATOM   4063 1HB  ALA A 262       9.772   6.067   7.219  1.00  1.10           H  
ATOM   4064 2HB  ALA A 262      11.236   5.258   6.610  1.00  1.10           H  
ATOM   4065 3HB  ALA A 262      11.350   6.881   7.327  1.00  1.10           H  
ATOM   4066  N   ILE A 263       8.444   8.127   5.388  1.00  0.74           N  
ATOM   4067  CA  ILE A 263       7.631   9.336   5.533  1.00  0.77           C  
ATOM   4068  C   ILE A 263       6.369   9.095   6.367  1.00  0.68           C  
ATOM   4069  O   ILE A 263       5.971   7.955   6.602  1.00  1.31           O  
ATOM   4070  CB  ILE A 263       7.180   9.912   4.170  1.00  1.16           C  
ATOM   4071  CG1 ILE A 263       6.297   8.900   3.437  1.00  1.16           C  
ATOM   4072  CG2 ILE A 263       8.374  10.321   3.315  1.00  1.16           C  
ATOM   4073  CD1 ILE A 263       5.629   9.473   2.207  1.00  1.16           C  
ATOM   4074  H   ILE A 263       7.988   7.241   5.217  1.00  0.89           H  
ATOM   4075  HA  ILE A 263       8.231  10.089   6.039  1.00  0.92           H  
ATOM   4076  HB  ILE A 263       6.567  10.792   4.348  1.00  1.39           H  
ATOM   4077 1HG1 ILE A 263       6.903   8.046   3.138  1.00  1.39           H  
ATOM   4078 2HG1 ILE A 263       5.520   8.547   4.117  1.00  1.39           H  
ATOM   4079 1HG2 ILE A 263       8.020  10.744   2.375  1.00  1.39           H  
ATOM   4080 2HG2 ILE A 263       8.962  11.065   3.849  1.00  1.39           H  
ATOM   4081 3HG2 ILE A 263       8.993   9.449   3.106  1.00  1.39           H  
ATOM   4082 1HD1 ILE A 263       5.015   8.705   1.737  1.00  1.39           H  
ATOM   4083 2HD1 ILE A 263       4.998  10.315   2.495  1.00  1.39           H  
ATOM   4084 3HD1 ILE A 263       6.389   9.811   1.504  1.00  1.39           H  
ATOM   4085  N   GLU A 264       5.742  10.196   6.783  1.00  0.52           N  
ATOM   4086  CA  GLU A 264       4.460  10.207   7.481  1.00  0.53           C  
ATOM   4087  C   GLU A 264       3.317  10.442   6.503  1.00  0.58           C  
ATOM   4088  O   GLU A 264       2.957  11.593   6.248  1.00  2.29           O  
ATOM   4089  CB  GLU A 264       4.397  11.324   8.524  1.00  0.80           C  
ATOM   4090  CG  GLU A 264       3.068  11.365   9.276  1.00  0.80           C  
ATOM   4091  CD  GLU A 264       2.851  12.638  10.038  1.00  0.80           C  
ATOM   4092  OE1 GLU A 264       3.327  12.780  11.140  1.00  0.80           O  
ATOM   4093  OE2 GLU A 264       2.198  13.499   9.494  1.00  0.80           O  
ATOM   4094  H   GLU A 264       6.180  11.083   6.594  1.00  0.62           H  
ATOM   4095  HA  GLU A 264       4.313   9.242   7.968  1.00  0.64           H  
ATOM   4096 1HB  GLU A 264       5.198  11.192   9.251  1.00  0.95           H  
ATOM   4097 2HB  GLU A 264       4.546  12.289   8.040  1.00  0.95           H  
ATOM   4098 1HG  GLU A 264       2.261  11.255   8.552  1.00  0.95           H  
ATOM   4099 2HG  GLU A 264       3.013  10.522   9.959  1.00  0.95           H  
ATOM   4100  N   ALA A 265       2.739   9.378   5.956  1.00  0.44           N  
ATOM   4101  CA  ALA A 265       1.627   9.544   5.024  1.00  0.87           C  
ATOM   4102  C   ALA A 265       0.330   9.946   5.728  1.00  1.56           C  
ATOM   4103  O   ALA A 265      -0.389  10.803   5.226  1.00  7.81           O  
ATOM   4104  CB  ALA A 265       1.402   8.280   4.240  1.00  1.30           C  
ATOM   4105  H   ALA A 265       3.072   8.448   6.189  1.00  0.53           H  
ATOM   4106  HA  ALA A 265       1.890  10.335   4.328  1.00  1.04           H  
ATOM   4107 1HB  ALA A 265       0.594   8.431   3.525  1.00  1.57           H  
ATOM   4108 2HB  ALA A 265       2.317   8.032   3.708  1.00  1.57           H  
ATOM   4109 3HB  ALA A 265       1.143   7.470   4.916  1.00  1.57           H  
ATOM   4110  N   SER A 266       0.028   9.295   6.858  1.00  1.01           N  
ATOM   4111  CA  SER A 266      -1.165   9.495   7.732  1.00  1.31           C  
ATOM   4112  C   SER A 266      -2.250  10.572   7.395  1.00  0.76           C  
ATOM   4113  O   SER A 266      -3.450  10.295   7.519  1.00  0.65           O  
ATOM   4114  CB  SER A 266      -0.684   9.768   9.148  1.00  1.97           C  
ATOM   4115  OG  SER A 266      -0.072   8.640   9.717  1.00  1.97           O  
ATOM   4116  H   SER A 266       0.702   8.604   7.179  1.00  1.21           H  
ATOM   4117  HA  SER A 266      -1.686   8.535   7.751  1.00  1.57           H  
ATOM   4118 1HB  SER A 266       0.026  10.596   9.132  1.00  2.36           H  
ATOM   4119 2HB  SER A 266      -1.525  10.076   9.766  1.00  2.36           H  
ATOM   4120  HG  SER A 266       0.626   8.358   9.115  1.00  2.36           H  
ATOM   4121  N   GLY A 267      -1.841  11.795   7.041  1.00  1.04           N  
ATOM   4122  CA  GLY A 267      -2.769  12.910   6.821  1.00  0.91           C  
ATOM   4123  C   GLY A 267      -3.680  12.776   5.598  1.00  0.61           C  
ATOM   4124  O   GLY A 267      -3.314  12.161   4.597  1.00  0.58           O  
ATOM   4125  H   GLY A 267      -0.851  11.967   6.934  1.00  1.25           H  
ATOM   4126 1HA  GLY A 267      -3.386  13.030   7.711  1.00  1.09           H  
ATOM   4127 2HA  GLY A 267      -2.190  13.828   6.727  1.00  1.09           H  
ATOM   4128  N   ARG A 268      -4.862  13.392   5.700  1.00  0.82           N  
ATOM   4129  CA  ARG A 268      -5.884  13.381   4.652  1.00  0.90           C  
ATOM   4130  C   ARG A 268      -5.433  14.087   3.372  1.00  0.73           C  
ATOM   4131  O   ARG A 268      -5.794  13.667   2.275  1.00  0.89           O  
ATOM   4132  CB  ARG A 268      -7.171  14.013   5.153  1.00  1.35           C  
ATOM   4133  CG  ARG A 268      -8.368  13.853   4.226  1.00  1.35           C  
ATOM   4134  CD  ARG A 268      -9.602  14.427   4.823  1.00  1.35           C  
ATOM   4135  NE  ARG A 268      -9.960  13.772   6.073  1.00  1.35           N  
ATOM   4136  CZ  ARG A 268      -9.836  14.328   7.295  1.00  1.35           C  
ATOM   4137  NH1 ARG A 268      -9.370  15.551   7.421  1.00  1.35           N  
ATOM   4138  NH2 ARG A 268     -10.186  13.642   8.369  1.00  1.35           N  
ATOM   4139  H   ARG A 268      -5.073  13.880   6.559  1.00  0.98           H  
ATOM   4140  HA  ARG A 268      -6.099  12.340   4.407  1.00  1.08           H  
ATOM   4141 1HB  ARG A 268      -7.435  13.580   6.116  1.00  1.62           H  
ATOM   4142 2HB  ARG A 268      -7.015  15.081   5.304  1.00  1.62           H  
ATOM   4143 1HG  ARG A 268      -8.174  14.364   3.283  1.00  1.62           H  
ATOM   4144 2HG  ARG A 268      -8.547  12.794   4.035  1.00  1.62           H  
ATOM   4145 1HD  ARG A 268      -9.439  15.483   5.031  1.00  1.62           H  
ATOM   4146 2HD  ARG A 268     -10.435  14.318   4.129  1.00  1.62           H  
ATOM   4147  HE  ARG A 268     -10.324  12.831   6.022  1.00  1.62           H  
ATOM   4148 1HH1 ARG A 268      -9.105  16.078   6.600  1.00  1.62           H  
ATOM   4149 2HH1 ARG A 268      -9.280  15.964   8.338  1.00  1.62           H  
ATOM   4150 1HH2 ARG A 268     -10.543  12.702   8.273  1.00  1.62           H  
ATOM   4151 2HH2 ARG A 268     -10.093  14.055   9.284  1.00  1.62           H  
ATOM   4152  N   ALA A 269      -4.653  15.164   3.509  1.00  0.61           N  
ATOM   4153  CA  ALA A 269      -4.141  15.874   2.337  1.00  0.59           C  
ATOM   4154  C   ALA A 269      -3.265  14.944   1.502  1.00  0.45           C  
ATOM   4155  O   ALA A 269      -3.285  14.999   0.273  1.00  0.52           O  
ATOM   4156  CB  ALA A 269      -3.358  17.110   2.755  1.00  0.89           C  
ATOM   4157  H   ALA A 269      -4.398  15.490   4.430  1.00  0.73           H  
ATOM   4158  HA  ALA A 269      -4.988  16.183   1.725  1.00  0.71           H  
ATOM   4159 1HB  ALA A 269      -3.003  17.634   1.867  1.00  1.06           H  
ATOM   4160 2HB  ALA A 269      -4.005  17.772   3.330  1.00  1.06           H  
ATOM   4161 3HB  ALA A 269      -2.508  16.814   3.365  1.00  1.06           H  
ATOM   4162  N   LEU A 270      -2.498  14.081   2.177  1.00  0.44           N  
ATOM   4163  CA  LEU A 270      -1.690  13.092   1.481  1.00  0.33           C  
ATOM   4164  C   LEU A 270      -2.542  11.951   0.978  1.00  0.43           C  
ATOM   4165  O   LEU A 270      -2.369  11.520  -0.155  1.00  0.67           O  
ATOM   4166  CB  LEU A 270      -0.573  12.578   2.377  1.00  0.49           C  
ATOM   4167  CG  LEU A 270       0.518  13.605   2.632  1.00  0.49           C  
ATOM   4168  CD1 LEU A 270       1.504  13.091   3.660  1.00  0.49           C  
ATOM   4169  CD2 LEU A 270       1.214  13.867   1.310  1.00  0.49           C  
ATOM   4170  H   LEU A 270      -2.493  14.095   3.187  1.00  0.53           H  
ATOM   4171  HA  LEU A 270      -1.228  13.574   0.621  1.00  0.40           H  
ATOM   4172 1HB  LEU A 270      -0.994  12.284   3.337  1.00  0.59           H  
ATOM   4173 2HB  LEU A 270      -0.115  11.703   1.913  1.00  0.59           H  
ATOM   4174  HG  LEU A 270       0.074  14.523   3.013  1.00  0.59           H  
ATOM   4175 1HD1 LEU A 270       2.277  13.841   3.823  1.00  0.59           H  
ATOM   4176 2HD1 LEU A 270       0.988  12.895   4.599  1.00  0.59           H  
ATOM   4177 3HD1 LEU A 270       1.960  12.174   3.294  1.00  0.59           H  
ATOM   4178 1HD2 LEU A 270       2.002  14.601   1.453  1.00  0.59           H  
ATOM   4179 2HD2 LEU A 270       1.649  12.937   0.944  1.00  0.59           H  
ATOM   4180 3HD2 LEU A 270       0.493  14.242   0.584  1.00  0.59           H  
ATOM   4181  N   GLN A 271      -3.529  11.521   1.766  1.00  0.30           N  
ATOM   4182  CA  GLN A 271      -4.465  10.500   1.303  1.00  0.68           C  
ATOM   4183  C   GLN A 271      -5.010  10.867  -0.056  1.00  0.43           C  
ATOM   4184  O   GLN A 271      -4.984  10.063  -0.992  1.00  0.65           O  
ATOM   4185  CB  GLN A 271      -5.643  10.344   2.266  1.00  1.02           C  
ATOM   4186  CG  GLN A 271      -6.727   9.412   1.757  1.00  1.02           C  
ATOM   4187  CD  GLN A 271      -7.920   9.334   2.690  1.00  1.02           C  
ATOM   4188  OE1 GLN A 271      -7.859   9.746   3.854  1.00  1.02           O  
ATOM   4189  NE2 GLN A 271      -9.026   8.802   2.180  1.00  1.02           N  
ATOM   4190  H   GLN A 271      -3.622  11.886   2.704  1.00  0.36           H  
ATOM   4191  HA  GLN A 271      -3.938   9.548   1.222  1.00  0.82           H  
ATOM   4192 1HB  GLN A 271      -5.284   9.964   3.222  1.00  1.22           H  
ATOM   4193 2HB  GLN A 271      -6.103  11.310   2.448  1.00  1.22           H  
ATOM   4194 1HG  GLN A 271      -7.079   9.783   0.794  1.00  1.22           H  
ATOM   4195 2HG  GLN A 271      -6.313   8.415   1.636  1.00  1.22           H  
ATOM   4196 1HE2 GLN A 271      -9.852   8.721   2.741  1.00  1.22           H  
ATOM   4197 2HE2 GLN A 271      -9.039   8.479   1.233  1.00  1.22           H  
ATOM   4198  N   LEU A 272      -5.470  12.109  -0.156  1.00  0.40           N  
ATOM   4199  CA  LEU A 272      -6.072  12.664  -1.347  1.00  0.35           C  
ATOM   4200  C   LEU A 272      -5.094  13.473  -2.234  1.00  0.37           C  
ATOM   4201  O   LEU A 272      -5.527  14.291  -3.034  1.00  0.48           O  
ATOM   4202  CB  LEU A 272      -7.248  13.537  -0.901  1.00  0.52           C  
ATOM   4203  CG  LEU A 272      -8.348  12.781  -0.136  1.00  0.52           C  
ATOM   4204  CD1 LEU A 272      -9.404  13.763   0.350  1.00  0.52           C  
ATOM   4205  CD2 LEU A 272      -8.964  11.725  -1.049  1.00  0.52           C  
ATOM   4206  H   LEU A 272      -5.439  12.697   0.665  1.00  0.48           H  
ATOM   4207  HA  LEU A 272      -6.469  11.843  -1.935  1.00  0.42           H  
ATOM   4208 1HB  LEU A 272      -6.870  14.315  -0.241  1.00  0.63           H  
ATOM   4209 2HB  LEU A 272      -7.699  14.005  -1.774  1.00  0.63           H  
ATOM   4210  HG  LEU A 272      -7.914  12.296   0.739  1.00  0.63           H  
ATOM   4211 1HD1 LEU A 272     -10.175  13.226   0.903  1.00  0.63           H  
ATOM   4212 2HD1 LEU A 272      -8.940  14.503   1.002  1.00  0.63           H  
ATOM   4213 3HD1 LEU A 272      -9.854  14.261  -0.506  1.00  0.63           H  
ATOM   4214 1HD2 LEU A 272      -9.738  11.182  -0.507  1.00  0.63           H  
ATOM   4215 2HD2 LEU A 272      -9.402  12.211  -1.921  1.00  0.63           H  
ATOM   4216 3HD2 LEU A 272      -8.191  11.028  -1.373  1.00  0.63           H  
ATOM   4217  N   TYR A 273      -3.786  13.257  -2.115  1.00  0.35           N  
ATOM   4218  CA  TYR A 273      -2.822  13.989  -2.949  1.00  0.34           C  
ATOM   4219  C   TYR A 273      -2.975  13.720  -4.448  1.00  0.35           C  
ATOM   4220  O   TYR A 273      -3.026  12.560  -4.877  1.00  0.48           O  
ATOM   4221  CB  TYR A 273      -1.400  13.635  -2.520  1.00  0.51           C  
ATOM   4222  CG  TYR A 273      -0.305  14.189  -3.409  1.00  0.51           C  
ATOM   4223  CD1 TYR A 273       0.179  15.488  -3.290  1.00  0.51           C  
ATOM   4224  CD2 TYR A 273       0.215  13.350  -4.373  1.00  0.51           C  
ATOM   4225  CE1 TYR A 273       1.195  15.920  -4.135  1.00  0.51           C  
ATOM   4226  CE2 TYR A 273       1.213  13.776  -5.212  1.00  0.51           C  
ATOM   4227  CZ  TYR A 273       1.713  15.049  -5.099  1.00  0.51           C  
ATOM   4228  OH  TYR A 273       2.742  15.437  -5.931  1.00  0.51           O  
ATOM   4229  H   TYR A 273      -3.431  12.582  -1.454  1.00  0.42           H  
ATOM   4230  HA  TYR A 273      -2.980  15.056  -2.789  1.00  0.41           H  
ATOM   4231 1HB  TYR A 273      -1.230  14.002  -1.508  1.00  0.61           H  
ATOM   4232 2HB  TYR A 273      -1.300  12.554  -2.493  1.00  0.61           H  
ATOM   4233  HD1 TYR A 273      -0.227  16.159  -2.532  1.00  0.61           H  
ATOM   4234  HD2 TYR A 273      -0.171  12.336  -4.461  1.00  0.61           H  
ATOM   4235  HE1 TYR A 273       1.591  16.931  -4.040  1.00  0.61           H  
ATOM   4236  HE2 TYR A 273       1.616  13.101  -5.962  1.00  0.61           H  
ATOM   4237  HH  TYR A 273       2.962  16.355  -5.767  1.00  0.61           H  
ATOM   4238  N   GLU A 274      -3.039  14.808  -5.237  1.00  0.42           N  
ATOM   4239  CA  GLU A 274      -3.129  14.707  -6.691  1.00  0.55           C  
ATOM   4240  C   GLU A 274      -1.857  15.132  -7.430  1.00  0.50           C  
ATOM   4241  O   GLU A 274      -1.391  14.418  -8.310  1.00  0.62           O  
ATOM   4242  CB  GLU A 274      -4.278  15.556  -7.231  1.00  0.83           C  
ATOM   4243  CG  GLU A 274      -4.398  15.489  -8.750  1.00  0.83           C  
ATOM   4244  CD  GLU A 274      -5.539  16.287  -9.307  1.00  0.83           C  
ATOM   4245  OE1 GLU A 274      -6.575  16.328  -8.693  1.00  0.83           O  
ATOM   4246  OE2 GLU A 274      -5.372  16.880 -10.350  1.00  0.83           O  
ATOM   4247  H   GLU A 274      -3.020  15.735  -4.827  1.00  0.50           H  
ATOM   4248  HA  GLU A 274      -3.328  13.665  -6.944  1.00  0.66           H  
ATOM   4249 1HB  GLU A 274      -5.218  15.215  -6.799  1.00  0.99           H  
ATOM   4250 2HB  GLU A 274      -4.138  16.597  -6.942  1.00  0.99           H  
ATOM   4251 1HG  GLU A 274      -3.471  15.856  -9.189  1.00  0.99           H  
ATOM   4252 2HG  GLU A 274      -4.515  14.447  -9.044  1.00  0.99           H  
ATOM   4253  N   SER A 275      -1.305  16.298  -7.105  1.00  0.49           N  
ATOM   4254  CA  SER A 275      -0.114  16.768  -7.826  1.00  0.51           C  
ATOM   4255  C   SER A 275       0.521  17.993  -7.216  1.00  0.90           C  
ATOM   4256  O   SER A 275      -0.165  18.823  -6.639  1.00  4.18           O  
ATOM   4257  CB  SER A 275      -0.445  17.087  -9.269  1.00  0.77           C  
ATOM   4258  OG  SER A 275       0.676  17.628  -9.919  1.00  0.77           O  
ATOM   4259  H   SER A 275      -1.718  16.867  -6.374  1.00  0.59           H  
ATOM   4260  HA  SER A 275       0.624  15.966  -7.811  1.00  0.61           H  
ATOM   4261 1HB  SER A 275      -0.760  16.183  -9.786  1.00  0.92           H  
ATOM   4262 2HB  SER A 275      -1.273  17.793  -9.310  1.00  0.92           H  
ATOM   4263  HG  SER A 275       1.434  17.096  -9.649  1.00  0.92           H  
ATOM   4264  N   GLY A 276       1.835  18.119  -7.344  1.00  0.74           N  
ATOM   4265  CA  GLY A 276       2.514  19.297  -6.808  1.00  0.63           C  
ATOM   4266  C   GLY A 276       3.497  18.960  -5.706  1.00  0.38           C  
ATOM   4267  O   GLY A 276       3.717  17.794  -5.392  1.00  0.66           O  
ATOM   4268  H   GLY A 276       2.358  17.408  -7.845  1.00  0.89           H  
ATOM   4269 1HA  GLY A 276       3.035  19.811  -7.613  1.00  0.76           H  
ATOM   4270 2HA  GLY A 276       1.775  19.994  -6.431  1.00  0.76           H  
ATOM   4271  N   VAL A 277       4.090  19.987  -5.111  1.00  0.55           N  
ATOM   4272  CA  VAL A 277       5.080  19.793  -4.058  1.00  0.46           C  
ATOM   4273  C   VAL A 277       4.426  19.914  -2.706  1.00  0.39           C  
ATOM   4274  O   VAL A 277       3.975  20.991  -2.323  1.00  0.55           O  
ATOM   4275  CB  VAL A 277       6.200  20.828  -4.177  1.00  0.69           C  
ATOM   4276  CG1 VAL A 277       7.199  20.639  -3.051  1.00  0.69           C  
ATOM   4277  CG2 VAL A 277       6.880  20.697  -5.531  1.00  0.69           C  
ATOM   4278  H   VAL A 277       3.832  20.929  -5.374  1.00  0.66           H  
ATOM   4279  HA  VAL A 277       5.506  18.797  -4.157  1.00  0.55           H  
ATOM   4280  HB  VAL A 277       5.769  21.819  -4.079  1.00  0.83           H  
ATOM   4281 1HG1 VAL A 277       7.985  21.390  -3.131  1.00  0.83           H  
ATOM   4282 2HG1 VAL A 277       6.690  20.747  -2.093  1.00  0.83           H  
ATOM   4283 3HG1 VAL A 277       7.638  19.645  -3.118  1.00  0.83           H  
ATOM   4284 1HG2 VAL A 277       7.667  21.445  -5.615  1.00  0.83           H  
ATOM   4285 2HG2 VAL A 277       7.312  19.703  -5.627  1.00  0.83           H  
ATOM   4286 3HG2 VAL A 277       6.146  20.852  -6.323  1.00  0.83           H  
ATOM   4287  N   PHE A 278       4.359  18.811  -1.983  1.00  0.30           N  
ATOM   4288  CA  PHE A 278       3.674  18.820  -0.712  1.00  0.27           C  
ATOM   4289  C   PHE A 278       4.421  19.678   0.291  1.00  0.27           C  
ATOM   4290  O   PHE A 278       5.609  19.480   0.533  1.00  0.25           O  
ATOM   4291  CB  PHE A 278       3.494  17.399  -0.200  1.00  0.41           C  
ATOM   4292  CG  PHE A 278       2.666  17.315   1.041  1.00  0.41           C  
ATOM   4293  CD1 PHE A 278       1.298  17.525   0.982  1.00  0.41           C  
ATOM   4294  CD2 PHE A 278       3.238  17.009   2.261  1.00  0.41           C  
ATOM   4295  CE1 PHE A 278       0.519  17.433   2.118  1.00  0.41           C  
ATOM   4296  CE2 PHE A 278       2.463  16.914   3.397  1.00  0.41           C  
ATOM   4297  CZ  PHE A 278       1.103  17.125   3.327  1.00  0.41           C  
ATOM   4298  H   PHE A 278       4.773  17.959  -2.326  1.00  0.36           H  
ATOM   4299  HA  PHE A 278       2.686  19.250  -0.859  1.00  0.32           H  
ATOM   4300 1HB  PHE A 278       3.018  16.793  -0.970  1.00  0.49           H  
ATOM   4301 2HB  PHE A 278       4.468  16.959   0.008  1.00  0.49           H  
ATOM   4302  HD1 PHE A 278       0.839  17.762   0.023  1.00  0.49           H  
ATOM   4303  HD2 PHE A 278       4.312  16.836   2.315  1.00  0.49           H  
ATOM   4304  HE1 PHE A 278      -0.555  17.600   2.055  1.00  0.49           H  
ATOM   4305  HE2 PHE A 278       2.926  16.668   4.349  1.00  0.49           H  
ATOM   4306  HZ  PHE A 278       0.492  17.047   4.225  1.00  0.49           H  
ATOM   4307  N   THR A 279       3.709  20.644   0.863  1.00  0.36           N  
ATOM   4308  CA  THR A 279       4.269  21.585   1.826  1.00  0.47           C  
ATOM   4309  C   THR A 279       3.489  21.568   3.137  1.00  0.57           C  
ATOM   4310  O   THR A 279       3.496  22.550   3.880  1.00  1.26           O  
ATOM   4311  CB  THR A 279       4.286  23.033   1.272  1.00  0.70           C  
ATOM   4312  OG1 THR A 279       2.952  23.435   0.926  1.00  0.70           O  
ATOM   4313  CG2 THR A 279       5.184  23.148   0.046  1.00  0.70           C  
ATOM   4314  H   THR A 279       2.738  20.733   0.611  1.00  0.43           H  
ATOM   4315  HA  THR A 279       5.295  21.291   2.041  1.00  0.56           H  
ATOM   4316  HB  THR A 279       4.663  23.701   2.046  1.00  0.85           H  
ATOM   4317  HG1 THR A 279       2.393  23.380   1.706  1.00  0.85           H  
ATOM   4318 1HG2 THR A 279       5.182  24.178  -0.310  1.00  0.85           H  
ATOM   4319 2HG2 THR A 279       6.199  22.860   0.312  1.00  0.85           H  
ATOM   4320 3HG2 THR A 279       4.817  22.496  -0.738  1.00  0.85           H  
ATOM   4321  N   GLY A 280       2.809  20.461   3.411  1.00  0.47           N  
ATOM   4322  CA  GLY A 280       2.002  20.324   4.617  1.00  0.52           C  
ATOM   4323  C   GLY A 280       0.529  20.406   4.246  1.00  1.22           C  
ATOM   4324  O   GLY A 280       0.181  21.478   3.747  1.00  2.08           O  
ATOM   4325  H   GLY A 280       2.848  19.684   2.768  1.00  0.56           H  
ATOM   4326 1HA  GLY A 280       2.216  19.369   5.093  1.00  0.62           H  
ATOM   4327 2HA  GLY A 280       2.258  21.113   5.322  1.00  0.62           H  
ATOM   4328  N   GLU A 281      -0.289  19.820   5.124  1.00  1.60           N  
ATOM   4329  CA  GLU A 281      -0.003  19.832   6.559  1.00  0.93           C  
ATOM   4330  C   GLU A 281       0.352  18.437   7.054  1.00  0.74           C  
ATOM   4331  O   GLU A 281      -0.358  17.471   6.770  1.00  1.11           O  
ATOM   4332  CB  GLU A 281      -1.202  20.365   7.344  1.00  1.40           C  
ATOM   4333  CG  GLU A 281      -0.979  20.433   8.849  1.00  1.40           C  
ATOM   4334  CD  GLU A 281      -2.160  20.989   9.595  1.00  1.40           C  
ATOM   4335  OE1 GLU A 281      -3.131  21.331   8.963  1.00  1.40           O  
ATOM   4336  OE2 GLU A 281      -2.091  21.073  10.799  1.00  1.40           O  
ATOM   4337  H   GLU A 281      -0.550  18.889   4.836  1.00  1.92           H  
ATOM   4338  HA  GLU A 281       0.845  20.488   6.747  1.00  1.12           H  
ATOM   4339 1HB  GLU A 281      -1.450  21.368   6.997  1.00  1.67           H  
ATOM   4340 2HB  GLU A 281      -2.070  19.731   7.163  1.00  1.67           H  
ATOM   4341 1HG  GLU A 281      -0.772  19.430   9.221  1.00  1.67           H  
ATOM   4342 2HG  GLU A 281      -0.106  21.052   9.050  1.00  1.67           H  
ATOM   4343  N   CYS A 282       1.454  18.329   7.788  1.00  0.60           N  
ATOM   4344  CA  CYS A 282       1.874  17.039   8.319  1.00  0.66           C  
ATOM   4345  C   CYS A 282       2.799  17.188   9.520  1.00  0.76           C  
ATOM   4346  O   CYS A 282       3.253  18.288   9.840  1.00  1.00           O  
ATOM   4347  CB  CYS A 282       2.608  16.238   7.251  1.00  0.99           C  
ATOM   4348  SG  CYS A 282       4.173  16.992   6.765  1.00  0.99           S  
ATOM   4349  H   CYS A 282       2.005  19.150   7.989  1.00  0.72           H  
ATOM   4350  HA  CYS A 282       0.988  16.487   8.631  1.00  0.79           H  
ATOM   4351 1HB  CYS A 282       2.813  15.231   7.615  1.00  1.19           H  
ATOM   4352 2HB  CYS A 282       1.981  16.148   6.365  1.00  1.19           H  
ATOM   4353  HG  CYS A 282       4.737  16.906   7.966  1.00  1.19           H  
ATOM   4354  N   GLY A 283       3.091  16.062  10.160  1.00  0.76           N  
ATOM   4355  CA  GLY A 283       4.001  15.993  11.297  1.00  0.74           C  
ATOM   4356  C   GLY A 283       5.256  15.200  10.930  1.00  0.54           C  
ATOM   4357  O   GLY A 283       5.658  15.155   9.765  1.00  1.12           O  
ATOM   4358  H   GLY A 283       2.665  15.199   9.846  1.00  0.91           H  
ATOM   4359 1HA  GLY A 283       4.274  17.001  11.610  1.00  0.89           H  
ATOM   4360 2HA  GLY A 283       3.500  15.515  12.137  1.00  0.89           H  
ATOM   4361  N   THR A 284       5.865  14.575  11.940  1.00  0.36           N  
ATOM   4362  CA  THR A 284       7.072  13.767  11.764  1.00  0.30           C  
ATOM   4363  C   THR A 284       6.884  12.328  12.258  1.00  0.39           C  
ATOM   4364  O   THR A 284       7.856  11.617  12.521  1.00  0.45           O  
ATOM   4365  CB  THR A 284       8.262  14.397  12.518  1.00  0.45           C  
ATOM   4366  OG1 THR A 284       7.938  14.513  13.911  1.00  0.45           O  
ATOM   4367  CG2 THR A 284       8.591  15.771  11.960  1.00  0.45           C  
ATOM   4368  H   THR A 284       5.474  14.665  12.868  1.00  0.43           H  
ATOM   4369  HA  THR A 284       7.308  13.729  10.702  1.00  0.36           H  
ATOM   4370  HB  THR A 284       9.131  13.755  12.416  1.00  0.54           H  
ATOM   4371  HG1 THR A 284       8.690  14.878  14.384  1.00  0.54           H  
ATOM   4372 1HG2 THR A 284       9.435  16.192  12.505  1.00  0.54           H  
ATOM   4373 2HG2 THR A 284       8.848  15.684  10.905  1.00  0.54           H  
ATOM   4374 3HG2 THR A 284       7.728  16.426  12.069  1.00  0.54           H  
ATOM   4375  N   ALA A 285       5.630  11.899  12.399  1.00  0.57           N  
ATOM   4376  CA  ALA A 285       5.322  10.559  12.890  1.00  0.76           C  
ATOM   4377  C   ALA A 285       5.468   9.548  11.772  1.00  0.87           C  
ATOM   4378  O   ALA A 285       4.475   9.114  11.194  1.00  1.68           O  
ATOM   4379  CB  ALA A 285       3.916  10.507  13.468  1.00  1.14           C  
ATOM   4380  H   ALA A 285       4.855  12.494  12.138  1.00  0.68           H  
ATOM   4381  HA  ALA A 285       6.034  10.307  13.673  1.00  0.91           H  
ATOM   4382 1HB  ALA A 285       3.715   9.504  13.844  1.00  1.37           H  
ATOM   4383 2HB  ALA A 285       3.830  11.224  14.284  1.00  1.37           H  
ATOM   4384 3HB  ALA A 285       3.193  10.754  12.691  1.00  1.37           H  
ATOM   4385  N   LEU A 286       6.715   9.193  11.464  1.00  0.76           N  
ATOM   4386  CA  LEU A 286       7.001   8.279  10.366  1.00  0.79           C  
ATOM   4387  C   LEU A 286       6.123   7.049  10.423  1.00  0.62           C  
ATOM   4388  O   LEU A 286       5.961   6.440  11.484  1.00  1.00           O  
ATOM   4389  CB  LEU A 286       8.448   7.795  10.433  1.00  1.19           C  
ATOM   4390  CG  LEU A 286       9.535   8.843  10.276  1.00  1.19           C  
ATOM   4391  CD1 LEU A 286      10.885   8.155  10.439  1.00  1.19           C  
ATOM   4392  CD2 LEU A 286       9.390   9.516   8.933  1.00  1.19           C  
ATOM   4393  H   LEU A 286       7.472   9.607  11.994  1.00  0.91           H  
ATOM   4394  HA  LEU A 286       6.824   8.795   9.424  1.00  0.95           H  
ATOM   4395 1HB  LEU A 286       8.601   7.311  11.396  1.00  1.42           H  
ATOM   4396 2HB  LEU A 286       8.598   7.049   9.652  1.00  1.42           H  
ATOM   4397  HG  LEU A 286       9.443   9.592  11.064  1.00  1.42           H  
ATOM   4398 1HD1 LEU A 286      11.684   8.879  10.347  1.00  1.42           H  
ATOM   4399 2HD1 LEU A 286      10.937   7.688  11.423  1.00  1.42           H  
ATOM   4400 3HD1 LEU A 286      11.000   7.392   9.670  1.00  1.42           H  
ATOM   4401 1HD2 LEU A 286      10.170  10.265   8.825  1.00  1.42           H  
ATOM   4402 2HD2 LEU A 286       9.485   8.770   8.148  1.00  1.42           H  
ATOM   4403 3HD2 LEU A 286       8.413   9.995   8.866  1.00  1.42           H  
ATOM   4404  N   ASP A 287       5.604   6.641   9.274  1.00  1.03           N  
ATOM   4405  CA  ASP A 287       4.767   5.463   9.253  1.00  1.43           C  
ATOM   4406  C   ASP A 287       5.121   4.481   8.136  1.00  1.81           C  
ATOM   4407  O   ASP A 287       5.037   3.273   8.349  1.00 12.57           O  
ATOM   4408  CB  ASP A 287       3.286   5.898   9.250  1.00  2.15           C  
ATOM   4409  CG  ASP A 287       2.852   6.795   8.098  1.00  2.15           C  
ATOM   4410  OD1 ASP A 287       3.524   6.859   7.102  1.00  2.15           O  
ATOM   4411  OD2 ASP A 287       1.864   7.479   8.254  1.00  2.15           O  
ATOM   4412  H   ASP A 287       5.766   7.161   8.422  1.00  1.24           H  
ATOM   4413  HA  ASP A 287       4.923   4.934  10.193  1.00  1.72           H  
ATOM   4414 1HB  ASP A 287       2.659   5.008   9.236  1.00  2.57           H  
ATOM   4415 2HB  ASP A 287       3.073   6.422  10.182  1.00  2.57           H  
ATOM   4416  N   HIS A 288       5.600   4.937   6.977  1.00  0.46           N  
ATOM   4417  CA  HIS A 288       5.974   3.908   6.012  1.00  2.82           C  
ATOM   4418  C   HIS A 288       7.050   4.303   5.016  1.00  0.90           C  
ATOM   4419  O   HIS A 288       7.381   5.474   4.839  1.00  0.99           O  
ATOM   4420  CB  HIS A 288       4.769   3.359   5.270  1.00  4.23           C  
ATOM   4421  CG  HIS A 288       4.191   4.254   4.238  1.00  4.23           C  
ATOM   4422  ND1 HIS A 288       4.633   4.257   2.928  1.00  4.23           N  
ATOM   4423  CD2 HIS A 288       3.195   5.160   4.302  1.00  4.23           C  
ATOM   4424  CE1 HIS A 288       3.926   5.128   2.236  1.00  4.23           C  
ATOM   4425  NE2 HIS A 288       3.051   5.685   3.046  1.00  4.23           N  
ATOM   4426  H   HIS A 288       5.686   5.927   6.776  1.00  0.55           H  
ATOM   4427  HA  HIS A 288       6.386   3.075   6.568  1.00  3.38           H  
ATOM   4428 1HB  HIS A 288       5.037   2.417   4.803  1.00  5.08           H  
ATOM   4429 2HB  HIS A 288       3.981   3.146   5.991  1.00  5.08           H  
ATOM   4430  HD1 HIS A 288       5.473   3.832   2.578  1.00  5.08           H  
ATOM   4431  HD2 HIS A 288       2.549   5.496   5.114  1.00  5.08           H  
ATOM   4432  HE1 HIS A 288       4.114   5.280   1.175  1.00  5.08           H  
ATOM   4433  N   ALA A 289       7.610   3.284   4.376  1.00  1.03           N  
ATOM   4434  CA  ALA A 289       8.697   3.454   3.430  1.00  0.39           C  
ATOM   4435  C   ALA A 289       8.230   3.804   2.019  1.00  0.21           C  
ATOM   4436  O   ALA A 289       7.181   3.344   1.560  1.00  0.87           O  
ATOM   4437  CB  ALA A 289       9.518   2.189   3.392  1.00  0.58           C  
ATOM   4438  H   ALA A 289       7.276   2.350   4.567  1.00  1.24           H  
ATOM   4439  HA  ALA A 289       9.321   4.271   3.786  1.00  0.47           H  
ATOM   4440 1HB  ALA A 289      10.364   2.328   2.721  1.00  0.70           H  
ATOM   4441 2HB  ALA A 289       9.883   1.962   4.393  1.00  0.70           H  
ATOM   4442 3HB  ALA A 289       8.898   1.369   3.036  1.00  0.70           H  
ATOM   4443  N   VAL A 290       9.025   4.652   1.362  1.00  0.17           N  
ATOM   4444  CA  VAL A 290       8.848   5.107  -0.022  1.00  0.19           C  
ATOM   4445  C   VAL A 290      10.226   5.218  -0.714  1.00  0.22           C  
ATOM   4446  O   VAL A 290      11.258   5.076  -0.059  1.00  0.43           O  
ATOM   4447  CB  VAL A 290       8.101   6.449  -0.077  1.00  0.29           C  
ATOM   4448  CG1 VAL A 290       6.701   6.334   0.488  1.00  0.29           C  
ATOM   4449  CG2 VAL A 290       8.876   7.480   0.714  1.00  0.29           C  
ATOM   4450  H   VAL A 290       9.835   4.993   1.857  1.00  0.20           H  
ATOM   4451  HA  VAL A 290       8.252   4.367  -0.557  1.00  0.23           H  
ATOM   4452  HB  VAL A 290       8.003   6.746  -1.114  1.00  0.34           H  
ATOM   4453 1HG1 VAL A 290       6.203   7.299   0.409  1.00  0.34           H  
ATOM   4454 2HG1 VAL A 290       6.141   5.591  -0.078  1.00  0.34           H  
ATOM   4455 3HG1 VAL A 290       6.746   6.040   1.534  1.00  0.34           H  
ATOM   4456 1HG2 VAL A 290       8.363   8.439   0.671  1.00  0.34           H  
ATOM   4457 2HG2 VAL A 290       8.959   7.159   1.753  1.00  0.34           H  
ATOM   4458 3HG2 VAL A 290       9.867   7.577   0.278  1.00  0.34           H  
ATOM   4459  N   VAL A 291      10.261   5.440  -2.033  1.00  0.22           N  
ATOM   4460  CA  VAL A 291      11.559   5.489  -2.718  1.00  0.42           C  
ATOM   4461  C   VAL A 291      11.934   6.844  -3.292  1.00  0.19           C  
ATOM   4462  O   VAL A 291      11.217   7.412  -4.110  1.00  0.37           O  
ATOM   4463  CB  VAL A 291      11.595   4.497  -3.881  1.00  0.63           C  
ATOM   4464  CG1 VAL A 291      12.949   4.554  -4.577  1.00  0.63           C  
ATOM   4465  CG2 VAL A 291      11.303   3.119  -3.381  1.00  0.63           C  
ATOM   4466  H   VAL A 291       9.406   5.549  -2.565  1.00  0.26           H  
ATOM   4467  HA  VAL A 291      12.328   5.201  -2.000  1.00  0.50           H  
ATOM   4468  HB  VAL A 291      10.843   4.782  -4.608  1.00  0.76           H  
ATOM   4469 1HG1 VAL A 291      12.958   3.858  -5.416  1.00  0.76           H  
ATOM   4470 2HG1 VAL A 291      13.129   5.562  -4.942  1.00  0.76           H  
ATOM   4471 3HG1 VAL A 291      13.730   4.281  -3.870  1.00  0.76           H  
ATOM   4472 1HG2 VAL A 291      11.308   2.435  -4.220  1.00  0.76           H  
ATOM   4473 2HG2 VAL A 291      12.062   2.823  -2.657  1.00  0.76           H  
ATOM   4474 3HG2 VAL A 291      10.321   3.105  -2.908  1.00  0.76           H  
ATOM   4475  N   ALA A 292      13.093   7.344  -2.896  1.00  0.50           N  
ATOM   4476  CA  ALA A 292      13.625   8.577  -3.445  1.00  1.29           C  
ATOM   4477  C   ALA A 292      14.222   8.272  -4.816  1.00  0.60           C  
ATOM   4478  O   ALA A 292      15.338   7.755  -4.919  1.00  1.47           O  
ATOM   4479  CB  ALA A 292      14.663   9.187  -2.512  1.00  1.94           C  
ATOM   4480  H   ALA A 292      13.648   6.848  -2.218  1.00  0.60           H  
ATOM   4481  HA  ALA A 292      12.804   9.282  -3.579  1.00  1.55           H  
ATOM   4482 1HB  ALA A 292      15.042  10.113  -2.944  1.00  2.32           H  
ATOM   4483 2HB  ALA A 292      14.205   9.397  -1.546  1.00  2.32           H  
ATOM   4484 3HB  ALA A 292      15.484   8.487  -2.379  1.00  2.32           H  
ATOM   4485  N   VAL A 293      13.448   8.535  -5.872  1.00  0.78           N  
ATOM   4486  CA  VAL A 293      13.897   8.249  -7.235  1.00  1.23           C  
ATOM   4487  C   VAL A 293      14.483   9.495  -7.891  1.00  0.68           C  
ATOM   4488  O   VAL A 293      15.070   9.422  -8.973  1.00  1.87           O  
ATOM   4489  CB  VAL A 293      12.747   7.683  -8.112  1.00  1.84           C  
ATOM   4490  CG1 VAL A 293      12.202   6.397  -7.521  1.00  1.84           C  
ATOM   4491  CG2 VAL A 293      11.634   8.697  -8.232  1.00  1.84           C  
ATOM   4492  H   VAL A 293      12.546   8.973  -5.726  1.00  0.94           H  
ATOM   4493  HA  VAL A 293      14.678   7.490  -7.185  1.00  1.48           H  
ATOM   4494  HB  VAL A 293      13.141   7.453  -9.102  1.00  2.21           H  
ATOM   4495 1HG1 VAL A 293      11.409   6.009  -8.161  1.00  2.21           H  
ATOM   4496 2HG1 VAL A 293      13.003   5.661  -7.450  1.00  2.21           H  
ATOM   4497 3HG1 VAL A 293      11.801   6.597  -6.528  1.00  2.21           H  
ATOM   4498 1HG2 VAL A 293      10.841   8.295  -8.862  1.00  2.21           H  
ATOM   4499 2HG2 VAL A 293      11.235   8.916  -7.242  1.00  2.21           H  
ATOM   4500 3HG2 VAL A 293      12.024   9.612  -8.678  1.00  2.21           H  
ATOM   4501  N   GLY A 294      14.345  10.641  -7.234  1.00  0.47           N  
ATOM   4502  CA  GLY A 294      14.956  11.841  -7.770  1.00  0.62           C  
ATOM   4503  C   GLY A 294      14.732  13.067  -6.902  1.00  0.48           C  
ATOM   4504  O   GLY A 294      14.362  12.959  -5.734  1.00  0.47           O  
ATOM   4505  H   GLY A 294      13.801  10.687  -6.381  1.00  0.56           H  
ATOM   4506 1HA  GLY A 294      16.024  11.678  -7.915  1.00  0.74           H  
ATOM   4507 2HA  GLY A 294      14.523  12.018  -8.749  1.00  0.74           H  
ATOM   4508  N   TYR A 295      14.977  14.232  -7.490  1.00  0.48           N  
ATOM   4509  CA  TYR A 295      14.733  15.524  -6.857  1.00  0.44           C  
ATOM   4510  C   TYR A 295      14.816  16.636  -7.897  1.00  0.51           C  
ATOM   4511  O   TYR A 295      15.363  16.443  -8.982  1.00  0.59           O  
ATOM   4512  CB  TYR A 295      15.716  15.803  -5.719  1.00  0.66           C  
ATOM   4513  CG  TYR A 295      17.164  15.859  -6.131  1.00  0.66           C  
ATOM   4514  CD1 TYR A 295      17.663  17.016  -6.697  1.00  0.66           C  
ATOM   4515  CD2 TYR A 295      18.001  14.781  -5.906  1.00  0.66           C  
ATOM   4516  CE1 TYR A 295      18.987  17.093  -7.053  1.00  0.66           C  
ATOM   4517  CE2 TYR A 295      19.333  14.856  -6.260  1.00  0.66           C  
ATOM   4518  CZ  TYR A 295      19.829  16.011  -6.833  1.00  0.66           C  
ATOM   4519  OH  TYR A 295      21.157  16.098  -7.191  1.00  0.66           O  
ATOM   4520  H   TYR A 295      15.302  14.207  -8.448  1.00  0.58           H  
ATOM   4521  HA  TYR A 295      13.724  15.529  -6.449  1.00  0.53           H  
ATOM   4522 1HB  TYR A 295      15.462  16.751  -5.243  1.00  0.79           H  
ATOM   4523 2HB  TYR A 295      15.614  15.027  -4.966  1.00  0.79           H  
ATOM   4524  HD1 TYR A 295      17.006  17.869  -6.864  1.00  0.79           H  
ATOM   4525  HD2 TYR A 295      17.606  13.879  -5.447  1.00  0.79           H  
ATOM   4526  HE1 TYR A 295      19.366  18.009  -7.499  1.00  0.79           H  
ATOM   4527  HE2 TYR A 295      19.992  14.007  -6.085  1.00  0.79           H  
ATOM   4528  HH  TYR A 295      21.276  16.840  -7.795  1.00  0.79           H  
ATOM   4529  N   GLY A 296      14.319  17.820  -7.558  1.00  0.49           N  
ATOM   4530  CA  GLY A 296      14.392  18.921  -8.510  1.00  0.54           C  
ATOM   4531  C   GLY A 296      13.945  20.264  -7.946  1.00  0.68           C  
ATOM   4532  O   GLY A 296      13.838  20.449  -6.733  1.00  1.38           O  
ATOM   4533  H   GLY A 296      13.879  17.941  -6.656  1.00  0.59           H  
ATOM   4534 1HA  GLY A 296      15.417  19.008  -8.871  1.00  0.65           H  
ATOM   4535 2HA  GLY A 296      13.780  18.677  -9.379  1.00  0.65           H  
ATOM   4536  N   ARG A 297      13.690  21.200  -8.858  1.00  0.74           N  
ATOM   4537  CA  ARG A 297      13.266  22.557  -8.526  1.00  0.92           C  
ATOM   4538  C   ARG A 297      12.204  23.075  -9.488  1.00  1.21           C  
ATOM   4539  O   ARG A 297      12.444  23.190 -10.691  1.00  1.61           O  
ATOM   4540  CB  ARG A 297      14.456  23.504  -8.545  1.00  1.38           C  
ATOM   4541  CG  ARG A 297      14.106  24.967  -8.336  1.00  1.38           C  
ATOM   4542  CD  ARG A 297      15.315  25.829  -8.239  1.00  1.38           C  
ATOM   4543  NE  ARG A 297      16.026  25.597  -6.996  1.00  1.38           N  
ATOM   4544  CZ  ARG A 297      17.227  26.105  -6.664  1.00  1.38           C  
ATOM   4545  NH1 ARG A 297      17.877  26.890  -7.498  1.00  1.38           N  
ATOM   4546  NH2 ARG A 297      17.745  25.805  -5.484  1.00  1.38           N  
ATOM   4547  H   ARG A 297      13.802  20.957  -9.833  1.00  0.89           H  
ATOM   4548  HA  ARG A 297      12.845  22.550  -7.521  1.00  1.10           H  
ATOM   4549 1HB  ARG A 297      15.159  23.219  -7.763  1.00  1.66           H  
ATOM   4550 2HB  ARG A 297      14.976  23.420  -9.500  1.00  1.66           H  
ATOM   4551 1HG  ARG A 297      13.508  25.310  -9.178  1.00  1.66           H  
ATOM   4552 2HG  ARG A 297      13.534  25.071  -7.413  1.00  1.66           H  
ATOM   4553 1HD  ARG A 297      15.990  25.608  -9.065  1.00  1.66           H  
ATOM   4554 2HD  ARG A 297      15.024  26.878  -8.275  1.00  1.66           H  
ATOM   4555  HE  ARG A 297      15.571  25.001  -6.313  1.00  1.66           H  
ATOM   4556 1HH1 ARG A 297      17.475  27.114  -8.397  1.00  1.66           H  
ATOM   4557 2HH1 ARG A 297      18.777  27.266  -7.239  1.00  1.66           H  
ATOM   4558 1HH2 ARG A 297      17.232  25.198  -4.849  1.00  1.66           H  
ATOM   4559 2HH2 ARG A 297      18.643  26.177  -5.215  1.00  1.66           H  
ATOM   4560  N   ASP A 298      11.028  23.378  -8.949  1.00  1.79           N  
ATOM   4561  CA  ASP A 298       9.914  23.877  -9.739  1.00  2.54           C  
ATOM   4562  C   ASP A 298       9.794  25.376  -9.579  1.00  3.09           C  
ATOM   4563  O   ASP A 298       9.156  25.856  -8.643  1.00  3.66           O  
ATOM   4564  CB  ASP A 298       8.606  23.181  -9.327  1.00  3.81           C  
ATOM   4565  CG  ASP A 298       7.394  23.594 -10.153  1.00  3.81           C  
ATOM   4566  OD1 ASP A 298       7.441  24.635 -10.766  1.00  3.81           O  
ATOM   4567  OD2 ASP A 298       6.444  22.843 -10.193  1.00  3.81           O  
ATOM   4568  H   ASP A 298      10.905  23.270  -7.954  1.00  2.15           H  
ATOM   4569  HA  ASP A 298      10.104  23.657 -10.791  1.00  3.05           H  
ATOM   4570 1HB  ASP A 298       8.723  22.104  -9.426  1.00  4.57           H  
ATOM   4571 2HB  ASP A 298       8.400  23.392  -8.277  1.00  4.57           H  
ATOM   4572  N   ASN A 299      10.438  26.116 -10.478  1.00  2.84           N  
ATOM   4573  CA  ASN A 299      10.403  27.576 -10.462  1.00  3.44           C  
ATOM   4574  C   ASN A 299      10.793  28.165  -9.105  1.00  3.75           C  
ATOM   4575  O   ASN A 299      10.182  29.129  -8.640  1.00  4.62           O  
ATOM   4576  CB  ASN A 299       9.029  28.065 -10.881  1.00  5.16           C  
ATOM   4577  CG  ASN A 299       8.714  27.723 -12.311  1.00  5.16           C  
ATOM   4578  OD1 ASN A 299       9.548  27.913 -13.205  1.00  5.16           O  
ATOM   4579  ND2 ASN A 299       7.531  27.216 -12.545  1.00  5.16           N  
ATOM   4580  H   ASN A 299      10.952  25.648 -11.212  1.00  3.41           H  
ATOM   4581  HA  ASN A 299      11.132  27.938 -11.188  1.00  4.13           H  
ATOM   4582 1HB  ASN A 299       8.268  27.621 -10.238  1.00  6.19           H  
ATOM   4583 2HB  ASN A 299       8.973  29.146 -10.757  1.00  6.19           H  
ATOM   4584 1HD2 ASN A 299       7.268  26.966 -13.477  1.00  6.19           H  
ATOM   4585 2HD2 ASN A 299       6.892  27.069 -11.789  1.00  6.19           H  
ATOM   4586  N   GLY A 300      11.816  27.589  -8.481  1.00  3.41           N  
ATOM   4587  CA  GLY A 300      12.298  28.050  -7.186  1.00  4.09           C  
ATOM   4588  C   GLY A 300      11.900  27.139  -6.016  1.00  4.06           C  
ATOM   4589  O   GLY A 300      12.533  27.188  -4.961  1.00  5.12           O  
ATOM   4590  H   GLY A 300      12.274  26.808  -8.922  1.00  4.09           H  
ATOM   4591 1HA  GLY A 300      13.385  28.133  -7.222  1.00  4.91           H  
ATOM   4592 2HA  GLY A 300      11.918  29.054  -7.004  1.00  4.91           H  
ATOM   4593  N   LEU A 301      10.866  26.311  -6.189  1.00  3.77           N  
ATOM   4594  CA  LEU A 301      10.442  25.427  -5.103  1.00  4.29           C  
ATOM   4595  C   LEU A 301      11.097  24.055  -5.204  1.00  2.11           C  
ATOM   4596  O   LEU A 301      10.808  23.269  -6.104  1.00  2.57           O  
ATOM   4597  CB  LEU A 301       8.909  25.302  -5.109  1.00  6.44           C  
ATOM   4598  CG  LEU A 301       8.290  24.379  -4.048  1.00  6.44           C  
ATOM   4599  CD1 LEU A 301       8.659  24.871  -2.657  1.00  6.44           C  
ATOM   4600  CD2 LEU A 301       6.777  24.391  -4.214  1.00  6.44           C  
ATOM   4601  H   LEU A 301      10.356  26.289  -7.060  1.00  4.52           H  
ATOM   4602  HA  LEU A 301      10.741  25.877  -4.159  1.00  5.15           H  
ATOM   4603 1HB  LEU A 301       8.486  26.295  -4.964  1.00  7.72           H  
ATOM   4604 2HB  LEU A 301       8.595  24.939  -6.088  1.00  7.72           H  
ATOM   4605  HG  LEU A 301       8.672  23.364  -4.170  1.00  7.72           H  
ATOM   4606 1HD1 LEU A 301       8.214  24.214  -1.909  1.00  7.72           H  
ATOM   4607 2HD1 LEU A 301       9.743  24.865  -2.543  1.00  7.72           H  
ATOM   4608 3HD1 LEU A 301       8.285  25.884  -2.518  1.00  7.72           H  
ATOM   4609 1HD2 LEU A 301       6.327  23.746  -3.461  1.00  7.72           H  
ATOM   4610 2HD2 LEU A 301       6.407  25.408  -4.086  1.00  7.72           H  
ATOM   4611 3HD2 LEU A 301       6.514  24.031  -5.209  1.00  7.72           H  
ATOM   4612  N   ASP A 302      12.002  23.780  -4.271  1.00  1.50           N  
ATOM   4613  CA  ASP A 302      12.730  22.521  -4.267  1.00  0.83           C  
ATOM   4614  C   ASP A 302      11.906  21.366  -3.724  1.00  0.72           C  
ATOM   4615  O   ASP A 302      11.107  21.537  -2.801  1.00  0.84           O  
ATOM   4616  CB  ASP A 302      14.022  22.661  -3.479  1.00  1.24           C  
ATOM   4617  CG  ASP A 302      14.985  23.588  -4.193  1.00  1.24           C  
ATOM   4618  OD1 ASP A 302      14.637  24.018  -5.262  1.00  1.24           O  
ATOM   4619  OD2 ASP A 302      16.079  23.806  -3.725  1.00  1.24           O  
ATOM   4620  H   ASP A 302      12.194  24.464  -3.552  1.00  1.80           H  
ATOM   4621  HA  ASP A 302      12.991  22.282  -5.297  1.00  1.00           H  
ATOM   4622 1HB  ASP A 302      13.811  23.057  -2.485  1.00  1.49           H  
ATOM   4623 2HB  ASP A 302      14.487  21.684  -3.361  1.00  1.49           H  
ATOM   4624  N   TYR A 303      12.122  20.186  -4.298  1.00  0.65           N  
ATOM   4625  CA  TYR A 303      11.381  18.998  -3.905  1.00  0.60           C  
ATOM   4626  C   TYR A 303      12.101  17.683  -4.160  1.00  0.42           C  
ATOM   4627  O   TYR A 303      13.021  17.597  -4.970  1.00  0.38           O  
ATOM   4628  CB  TYR A 303      10.065  18.949  -4.656  1.00  0.90           C  
ATOM   4629  CG  TYR A 303      10.266  18.885  -6.152  1.00  0.90           C  
ATOM   4630  CD1 TYR A 303      10.497  17.673  -6.781  1.00  0.90           C  
ATOM   4631  CD2 TYR A 303      10.200  20.046  -6.901  1.00  0.90           C  
ATOM   4632  CE1 TYR A 303      10.671  17.633  -8.150  1.00  0.90           C  
ATOM   4633  CE2 TYR A 303      10.368  19.995  -8.267  1.00  0.90           C  
ATOM   4634  CZ  TYR A 303      10.603  18.797  -8.892  1.00  0.90           C  
ATOM   4635  OH  TYR A 303      10.768  18.750 -10.258  1.00  0.90           O  
ATOM   4636  H   TYR A 303      12.798  20.131  -5.049  1.00  0.78           H  
ATOM   4637  HA  TYR A 303      11.185  19.066  -2.836  1.00  0.72           H  
ATOM   4638 1HB  TYR A 303       9.481  18.082  -4.343  1.00  1.08           H  
ATOM   4639 2HB  TYR A 303       9.492  19.843  -4.430  1.00  1.08           H  
ATOM   4640  HD1 TYR A 303      10.544  16.756  -6.197  1.00  1.08           H  
ATOM   4641  HD2 TYR A 303      10.011  20.998  -6.408  1.00  1.08           H  
ATOM   4642  HE1 TYR A 303      10.854  16.694  -8.655  1.00  1.08           H  
ATOM   4643  HE2 TYR A 303      10.316  20.902  -8.859  1.00  1.08           H  
ATOM   4644  HH  TYR A 303      10.841  17.835 -10.540  1.00  1.08           H  
ATOM   4645  N   TRP A 304      11.629  16.643  -3.484  1.00  0.38           N  
ATOM   4646  CA  TRP A 304      12.120  15.292  -3.668  1.00  0.33           C  
ATOM   4647  C   TRP A 304      11.145  14.551  -4.570  1.00  0.32           C  
ATOM   4648  O   TRP A 304       9.938  14.757  -4.469  1.00  0.60           O  
ATOM   4649  CB  TRP A 304      12.208  14.562  -2.329  1.00  0.49           C  
ATOM   4650  CG  TRP A 304      13.155  15.190  -1.357  1.00  0.49           C  
ATOM   4651  CD1 TRP A 304      12.813  15.953  -0.281  1.00  0.49           C  
ATOM   4652  CD2 TRP A 304      14.601  15.144  -1.373  1.00  0.49           C  
ATOM   4653  NE1 TRP A 304      13.938  16.366   0.382  1.00  0.49           N  
ATOM   4654  CE2 TRP A 304      15.042  15.887  -0.275  1.00  0.49           C  
ATOM   4655  CE3 TRP A 304      15.541  14.545  -2.219  1.00  0.49           C  
ATOM   4656  CZ2 TRP A 304      16.389  16.053   0.004  1.00  0.49           C  
ATOM   4657  CZ3 TRP A 304      16.891  14.721  -1.947  1.00  0.49           C  
ATOM   4658  CH2 TRP A 304      17.300  15.459  -0.863  1.00  0.49           C  
ATOM   4659  H   TRP A 304      10.895  16.800  -2.816  1.00  0.46           H  
ATOM   4660  HA  TRP A 304      13.101  15.322  -4.143  1.00  0.40           H  
ATOM   4661 1HB  TRP A 304      11.220  14.528  -1.870  1.00  0.59           H  
ATOM   4662 2HB  TRP A 304      12.524  13.533  -2.498  1.00  0.59           H  
ATOM   4663  HD1 TRP A 304      11.792  16.193   0.012  1.00  0.59           H  
ATOM   4664  HE1 TRP A 304      13.951  16.939   1.212  1.00  0.59           H  
ATOM   4665  HE3 TRP A 304      15.218  13.960  -3.079  1.00  0.59           H  
ATOM   4666  HZ2 TRP A 304      16.739  16.634   0.858  1.00  0.59           H  
ATOM   4667  HZ3 TRP A 304      17.615  14.256  -2.615  1.00  0.59           H  
ATOM   4668  HH2 TRP A 304      18.362  15.582  -0.670  1.00  0.59           H  
ATOM   4669  N   ILE A 305      11.645  13.678  -5.435  1.00  0.28           N  
ATOM   4670  CA  ILE A 305      10.754  12.892  -6.287  1.00  0.31           C  
ATOM   4671  C   ILE A 305      10.655  11.508  -5.688  1.00  0.22           C  
ATOM   4672  O   ILE A 305      11.648  10.775  -5.620  1.00  0.33           O  
ATOM   4673  CB  ILE A 305      11.242  12.776  -7.736  1.00  0.46           C  
ATOM   4674  CG1 ILE A 305      11.405  14.153  -8.355  1.00  0.46           C  
ATOM   4675  CG2 ILE A 305      10.220  11.984  -8.536  1.00  0.46           C  
ATOM   4676  CD1 ILE A 305      12.113  14.142  -9.690  1.00  0.46           C  
ATOM   4677  H   ILE A 305      12.640  13.542  -5.487  1.00  0.34           H  
ATOM   4678  HA  ILE A 305       9.762  13.344  -6.286  1.00  0.37           H  
ATOM   4679  HB  ILE A 305      12.200  12.267  -7.769  1.00  0.56           H  
ATOM   4680 1HG1 ILE A 305      10.417  14.591  -8.495  1.00  0.56           H  
ATOM   4681 2HG1 ILE A 305      11.968  14.787  -7.671  1.00  0.56           H  
ATOM   4682 1HG2 ILE A 305      10.557  11.888  -9.568  1.00  0.56           H  
ATOM   4683 2HG2 ILE A 305      10.101  10.997  -8.098  1.00  0.56           H  
ATOM   4684 3HG2 ILE A 305       9.262  12.504  -8.513  1.00  0.56           H  
ATOM   4685 1HD1 ILE A 305      12.190  15.160 -10.072  1.00  0.56           H  
ATOM   4686 2HD1 ILE A 305      13.113  13.725  -9.569  1.00  0.56           H  
ATOM   4687 3HD1 ILE A 305      11.551  13.532 -10.396  1.00  0.56           H  
ATOM   4688  N   VAL A 306       9.457  11.166  -5.232  1.00  0.20           N  
ATOM   4689  CA  VAL A 306       9.244   9.920  -4.534  1.00  0.17           C  
ATOM   4690  C   VAL A 306       8.219   8.957  -5.143  1.00  0.21           C  
ATOM   4691  O   VAL A 306       7.109   9.338  -5.517  1.00  0.39           O  
ATOM   4692  CB  VAL A 306       8.864  10.250  -3.092  1.00  0.26           C  
ATOM   4693  CG1 VAL A 306       8.497   9.000  -2.357  1.00  0.26           C  
ATOM   4694  CG2 VAL A 306      10.047  10.917  -2.401  1.00  0.26           C  
ATOM   4695  H   VAL A 306       8.676  11.806  -5.321  1.00  0.24           H  
ATOM   4696  HA  VAL A 306      10.202   9.411  -4.507  1.00  0.20           H  
ATOM   4697  HB  VAL A 306       8.009  10.916  -3.085  1.00  0.31           H  
ATOM   4698 1HG1 VAL A 306       8.224   9.261  -1.336  1.00  0.31           H  
ATOM   4699 2HG1 VAL A 306       7.647   8.524  -2.846  1.00  0.31           H  
ATOM   4700 3HG1 VAL A 306       9.344   8.315  -2.348  1.00  0.31           H  
ATOM   4701 1HG2 VAL A 306       9.785  11.148  -1.373  1.00  0.31           H  
ATOM   4702 2HG2 VAL A 306      10.900  10.239  -2.411  1.00  0.31           H  
ATOM   4703 3HG2 VAL A 306      10.309  11.837  -2.922  1.00  0.31           H  
ATOM   4704  N   ARG A 307       8.621   7.687  -5.223  1.00  0.24           N  
ATOM   4705  CA  ARG A 307       7.802   6.593  -5.737  1.00  0.37           C  
ATOM   4706  C   ARG A 307       7.120   5.823  -4.605  1.00  0.43           C  
ATOM   4707  O   ARG A 307       7.770   5.371  -3.660  1.00  0.55           O  
ATOM   4708  CB  ARG A 307       8.648   5.625  -6.545  1.00  0.55           C  
ATOM   4709  CG  ARG A 307       7.887   4.455  -7.141  1.00  0.55           C  
ATOM   4710  CD  ARG A 307       8.778   3.554  -7.916  1.00  0.55           C  
ATOM   4711  NE  ARG A 307       8.073   2.399  -8.461  1.00  0.55           N  
ATOM   4712  CZ  ARG A 307       7.922   1.231  -7.802  1.00  0.55           C  
ATOM   4713  NH1 ARG A 307       8.408   1.109  -6.587  1.00  0.55           N  
ATOM   4714  NH2 ARG A 307       7.296   0.208  -8.359  1.00  0.55           N  
ATOM   4715  H   ARG A 307       9.549   7.466  -4.892  1.00  0.29           H  
ATOM   4716  HA  ARG A 307       7.032   7.012  -6.385  1.00  0.44           H  
ATOM   4717 1HB  ARG A 307       9.142   6.155  -7.354  1.00  0.67           H  
ATOM   4718 2HB  ARG A 307       9.424   5.210  -5.912  1.00  0.67           H  
ATOM   4719 1HG  ARG A 307       7.409   3.879  -6.347  1.00  0.67           H  
ATOM   4720 2HG  ARG A 307       7.130   4.847  -7.815  1.00  0.67           H  
ATOM   4721 1HD  ARG A 307       9.210   4.109  -8.748  1.00  0.67           H  
ATOM   4722 2HD  ARG A 307       9.577   3.191  -7.271  1.00  0.67           H  
ATOM   4723  HE  ARG A 307       7.698   2.468  -9.399  1.00  0.67           H  
ATOM   4724 1HH1 ARG A 307       8.888   1.887  -6.155  1.00  0.67           H  
ATOM   4725 2HH1 ARG A 307       8.303   0.239  -6.085  1.00  0.67           H  
ATOM   4726 1HH2 ARG A 307       6.913   0.284  -9.295  1.00  0.67           H  
ATOM   4727 2HH2 ARG A 307       7.199  -0.657  -7.849  1.00  0.67           H  
ATOM   4728  N   ASN A 308       5.801   5.696  -4.684  1.00  0.44           N  
ATOM   4729  CA  ASN A 308       5.047   4.970  -3.659  1.00  0.51           C  
ATOM   4730  C   ASN A 308       4.502   3.642  -4.170  1.00  0.43           C  
ATOM   4731  O   ASN A 308       4.794   3.233  -5.292  1.00  0.45           O  
ATOM   4732  CB  ASN A 308       3.941   5.836  -3.135  1.00  0.77           C  
ATOM   4733  CG  ASN A 308       2.987   6.173  -4.217  1.00  0.77           C  
ATOM   4734  OD1 ASN A 308       2.239   5.350  -4.763  1.00  0.77           O  
ATOM   4735  ND2 ASN A 308       3.025   7.421  -4.568  1.00  0.77           N  
ATOM   4736  H   ASN A 308       5.304   6.096  -5.476  1.00  0.53           H  
ATOM   4737  HA  ASN A 308       5.721   4.741  -2.833  1.00  0.61           H  
ATOM   4738 1HB  ASN A 308       3.410   5.334  -2.327  1.00  0.92           H  
ATOM   4739 2HB  ASN A 308       4.358   6.759  -2.732  1.00  0.92           H  
ATOM   4740 1HD2 ASN A 308       2.430   7.751  -5.299  1.00  0.92           H  
ATOM   4741 2HD2 ASN A 308       3.653   8.050  -4.110  1.00  0.92           H  
ATOM   4742  N   SER A 309       3.723   2.964  -3.324  1.00  0.46           N  
ATOM   4743  CA  SER A 309       3.117   1.681  -3.664  1.00  0.59           C  
ATOM   4744  C   SER A 309       1.581   1.722  -3.681  1.00  0.25           C  
ATOM   4745  O   SER A 309       0.927   0.769  -3.255  1.00  0.38           O  
ATOM   4746  CB  SER A 309       3.579   0.628  -2.685  1.00  0.89           C  
ATOM   4747  OG  SER A 309       3.265   1.019  -1.379  1.00  0.89           O  
ATOM   4748  H   SER A 309       3.537   3.353  -2.411  1.00  0.55           H  
ATOM   4749  HA  SER A 309       3.459   1.400  -4.660  1.00  0.71           H  
ATOM   4750 1HB  SER A 309       3.090  -0.317  -2.914  1.00  1.06           H  
ATOM   4751 2HB  SER A 309       4.653   0.476  -2.779  1.00  1.06           H  
ATOM   4752  HG  SER A 309       3.275   0.221  -0.843  1.00  1.06           H  
ATOM   4753  N   TRP A 310       0.998   2.807  -4.193  1.00  0.25           N  
ATOM   4754  CA  TRP A 310      -0.466   2.896  -4.273  1.00  0.42           C  
ATOM   4755  C   TRP A 310      -1.009   2.873  -5.703  1.00  0.41           C  
ATOM   4756  O   TRP A 310      -2.111   3.368  -5.948  1.00  0.68           O  
ATOM   4757  CB  TRP A 310      -0.977   4.173  -3.601  1.00  0.63           C  
ATOM   4758  CG  TRP A 310      -0.818   4.195  -2.115  1.00  0.63           C  
ATOM   4759  CD1 TRP A 310      -1.305   3.288  -1.219  1.00  0.63           C  
ATOM   4760  CD2 TRP A 310      -0.125   5.194  -1.338  1.00  0.63           C  
ATOM   4761  NE1 TRP A 310      -0.963   3.658   0.057  1.00  0.63           N  
ATOM   4762  CE2 TRP A 310      -0.239   4.820   0.002  1.00  0.63           C  
ATOM   4763  CE3 TRP A 310       0.570   6.357  -1.667  1.00  0.63           C  
ATOM   4764  CZ2 TRP A 310       0.321   5.571   1.019  1.00  0.63           C  
ATOM   4765  CZ3 TRP A 310       1.134   7.111  -0.649  1.00  0.63           C  
ATOM   4766  CH2 TRP A 310       1.011   6.729   0.657  1.00  0.63           C  
ATOM   4767  H   TRP A 310       1.563   3.586  -4.514  1.00  0.30           H  
ATOM   4768  HA  TRP A 310      -0.885   2.042  -3.741  1.00  0.50           H  
ATOM   4769 1HB  TRP A 310      -0.444   5.032  -4.011  1.00  0.76           H  
ATOM   4770 2HB  TRP A 310      -2.033   4.306  -3.831  1.00  0.76           H  
ATOM   4771  HD1 TRP A 310      -1.884   2.404  -1.478  1.00  0.76           H  
ATOM   4772  HE1 TRP A 310      -1.201   3.167   0.910  1.00  0.76           H  
ATOM   4773  HE3 TRP A 310       0.667   6.666  -2.706  1.00  0.76           H  
ATOM   4774  HZ2 TRP A 310       0.236   5.284   2.068  1.00  0.76           H  
ATOM   4775  HZ3 TRP A 310       1.678   8.016  -0.915  1.00  0.76           H  
ATOM   4776  HH2 TRP A 310       1.467   7.344   1.432  1.00  0.76           H  
ATOM   4777  N   GLY A 311      -0.257   2.310  -6.645  1.00  0.32           N  
ATOM   4778  CA  GLY A 311      -0.709   2.261  -8.034  1.00  0.37           C  
ATOM   4779  C   GLY A 311      -0.551   3.604  -8.755  1.00  0.30           C  
ATOM   4780  O   GLY A 311      -0.034   4.571  -8.197  1.00  0.80           O  
ATOM   4781  H   GLY A 311       0.629   1.879  -6.407  1.00  0.38           H  
ATOM   4782 1HA  GLY A 311      -0.144   1.496  -8.567  1.00  0.44           H  
ATOM   4783 2HA  GLY A 311      -1.754   1.954  -8.061  1.00  0.44           H  
ATOM   4784  N   ALA A 312      -1.018   3.654 -10.003  1.00  0.43           N  
ATOM   4785  CA  ALA A 312      -0.937   4.860 -10.829  1.00  0.40           C  
ATOM   4786  C   ALA A 312      -2.175   5.762 -10.696  1.00  0.46           C  
ATOM   4787  O   ALA A 312      -2.276   6.781 -11.379  1.00  0.89           O  
ATOM   4788  CB  ALA A 312      -0.740   4.479 -12.285  1.00  0.60           C  
ATOM   4789  H   ALA A 312      -1.434   2.823 -10.401  1.00  0.52           H  
ATOM   4790  HA  ALA A 312      -0.073   5.430 -10.496  1.00  0.48           H  
ATOM   4791 1HB  ALA A 312      -0.639   5.381 -12.888  1.00  0.72           H  
ATOM   4792 2HB  ALA A 312       0.162   3.874 -12.384  1.00  0.72           H  
ATOM   4793 3HB  ALA A 312      -1.600   3.907 -12.631  1.00  0.72           H  
ATOM   4794  N   ASP A 313      -3.112   5.391  -9.824  1.00  0.53           N  
ATOM   4795  CA  ASP A 313      -4.337   6.163  -9.610  1.00  0.70           C  
ATOM   4796  C   ASP A 313      -4.266   7.010  -8.334  1.00  0.73           C  
ATOM   4797  O   ASP A 313      -5.276   7.232  -7.661  1.00  1.63           O  
ATOM   4798  CB  ASP A 313      -5.545   5.231  -9.558  1.00  1.05           C  
ATOM   4799  CG  ASP A 313      -5.855   4.587 -10.900  1.00  1.05           C  
ATOM   4800  OD1 ASP A 313      -5.696   5.241 -11.903  1.00  1.05           O  
ATOM   4801  OD2 ASP A 313      -6.252   3.447 -10.910  1.00  1.05           O  
ATOM   4802  H   ASP A 313      -2.983   4.547  -9.289  1.00  0.64           H  
ATOM   4803  HA  ASP A 313      -4.466   6.840 -10.455  1.00  0.84           H  
ATOM   4804 1HB  ASP A 313      -5.361   4.438  -8.836  1.00  1.26           H  
ATOM   4805 2HB  ASP A 313      -6.419   5.785  -9.222  1.00  1.26           H  
ATOM   4806  N   TRP A 314      -3.061   7.473  -8.015  1.00  1.75           N  
ATOM   4807  CA  TRP A 314      -2.791   8.259  -6.824  1.00  1.08           C  
ATOM   4808  C   TRP A 314      -1.642   9.220  -7.100  1.00  1.04           C  
ATOM   4809  O   TRP A 314      -0.590   8.803  -7.584  1.00  1.40           O  
ATOM   4810  CB  TRP A 314      -2.406   7.341  -5.665  1.00  1.62           C  
ATOM   4811  CG  TRP A 314      -2.204   8.060  -4.371  1.00  1.62           C  
ATOM   4812  CD1 TRP A 314      -3.111   8.195  -3.373  1.00  1.62           C  
ATOM   4813  CD2 TRP A 314      -1.030   8.789  -3.946  1.00  1.62           C  
ATOM   4814  NE1 TRP A 314      -2.584   8.933  -2.345  1.00  1.62           N  
ATOM   4815  CE2 TRP A 314      -1.304   9.302  -2.679  1.00  1.62           C  
ATOM   4816  CE3 TRP A 314       0.210   9.045  -4.532  1.00  1.62           C  
ATOM   4817  CZ2 TRP A 314      -0.369  10.048  -1.976  1.00  1.62           C  
ATOM   4818  CZ3 TRP A 314       1.137   9.804  -3.833  1.00  1.62           C  
ATOM   4819  CH2 TRP A 314       0.858  10.286  -2.586  1.00  1.62           C  
ATOM   4820  H   TRP A 314      -2.284   7.265  -8.622  1.00  2.10           H  
ATOM   4821  HA  TRP A 314      -3.679   8.833  -6.564  1.00  1.30           H  
ATOM   4822 1HB  TRP A 314      -3.186   6.593  -5.521  1.00  1.94           H  
ATOM   4823 2HB  TRP A 314      -1.486   6.810  -5.910  1.00  1.94           H  
ATOM   4824  HD1 TRP A 314      -4.113   7.778  -3.392  1.00  1.94           H  
ATOM   4825  HE1 TRP A 314      -3.085   9.168  -1.497  1.00  1.94           H  
ATOM   4826  HE3 TRP A 314       0.441   8.658  -5.524  1.00  1.94           H  
ATOM   4827  HZ2 TRP A 314      -0.561  10.445  -0.985  1.00  1.94           H  
ATOM   4828  HZ3 TRP A 314       2.100   9.998  -4.304  1.00  1.94           H  
ATOM   4829  HH2 TRP A 314       1.612  10.869  -2.061  1.00  1.94           H  
ATOM   4830  N   GLY A 315      -1.833  10.506  -6.816  1.00  0.93           N  
ATOM   4831  CA  GLY A 315      -0.776  11.471  -7.055  1.00  0.75           C  
ATOM   4832  C   GLY A 315      -0.418  11.581  -8.525  1.00  0.81           C  
ATOM   4833  O   GLY A 315      -1.272  11.463  -9.407  1.00  1.53           O  
ATOM   4834  H   GLY A 315      -2.695  10.843  -6.404  1.00  1.12           H  
ATOM   4835 1HA  GLY A 315      -1.095  12.443  -6.687  1.00  0.90           H  
ATOM   4836 2HA  GLY A 315       0.108  11.189  -6.487  1.00  0.90           H  
ATOM   4837  N   GLU A 316       0.865  11.782  -8.801  1.00  0.59           N  
ATOM   4838  CA  GLU A 316       1.327  11.996 -10.164  1.00  0.89           C  
ATOM   4839  C   GLU A 316       1.700  10.671 -10.793  1.00  0.78           C  
ATOM   4840  O   GLU A 316       2.868  10.407 -11.070  1.00  1.39           O  
ATOM   4841  CB  GLU A 316       2.526  12.956 -10.159  1.00  1.33           C  
ATOM   4842  CG  GLU A 316       2.203  14.346  -9.607  1.00  1.33           C  
ATOM   4843  CD  GLU A 316       3.373  15.302  -9.619  1.00  1.33           C  
ATOM   4844  OE1 GLU A 316       4.448  14.894  -9.989  1.00  1.33           O  
ATOM   4845  OE2 GLU A 316       3.192  16.449  -9.261  1.00  1.33           O  
ATOM   4846  H   GLU A 316       1.540  11.808  -8.054  1.00  0.71           H  
ATOM   4847  HA  GLU A 316       0.518  12.440 -10.745  1.00  1.07           H  
ATOM   4848 1HB  GLU A 316       3.330  12.534  -9.556  1.00  1.60           H  
ATOM   4849 2HB  GLU A 316       2.902  13.076 -11.174  1.00  1.60           H  
ATOM   4850 1HG  GLU A 316       1.394  14.773 -10.200  1.00  1.60           H  
ATOM   4851 2HG  GLU A 316       1.845  14.235  -8.585  1.00  1.60           H  
ATOM   4852  N   GLU A 317       0.674   9.846 -11.000  1.00  1.04           N  
ATOM   4853  CA  GLU A 317       0.789   8.494 -11.537  1.00  1.03           C  
ATOM   4854  C   GLU A 317       1.642   7.623 -10.626  1.00  0.80           C  
ATOM   4855  O   GLU A 317       2.559   6.942 -11.089  1.00  1.15           O  
ATOM   4856  CB  GLU A 317       1.373   8.508 -12.951  1.00  1.54           C  
ATOM   4857  CG  GLU A 317       0.533   9.268 -13.968  1.00  1.54           C  
ATOM   4858  CD  GLU A 317       1.082   9.178 -15.365  1.00  1.54           C  
ATOM   4859  OE1 GLU A 317       2.153   8.646 -15.530  1.00  1.54           O  
ATOM   4860  OE2 GLU A 317       0.428   9.643 -16.269  1.00  1.54           O  
ATOM   4861  H   GLU A 317      -0.244  10.194 -10.748  1.00  1.25           H  
ATOM   4862  HA  GLU A 317      -0.208   8.058 -11.583  1.00  1.24           H  
ATOM   4863 1HB  GLU A 317       2.369   8.948 -12.940  1.00  1.85           H  
ATOM   4864 2HB  GLU A 317       1.475   7.484 -13.309  1.00  1.85           H  
ATOM   4865 1HG  GLU A 317      -0.479   8.863 -13.962  1.00  1.85           H  
ATOM   4866 2HG  GLU A 317       0.477  10.314 -13.671  1.00  1.85           H  
ATOM   4867  N   GLY A 318       1.322   7.628  -9.332  1.00  0.64           N  
ATOM   4868  CA  GLY A 318       2.056   6.845  -8.352  1.00  0.79           C  
ATOM   4869  C   GLY A 318       3.288   7.570  -7.800  1.00  0.69           C  
ATOM   4870  O   GLY A 318       4.155   6.946  -7.177  1.00  2.40           O  
ATOM   4871  H   GLY A 318       0.550   8.186  -8.998  1.00  0.77           H  
ATOM   4872 1HA  GLY A 318       1.390   6.587  -7.529  1.00  0.95           H  
ATOM   4873 2HA  GLY A 318       2.356   5.912  -8.813  1.00  0.95           H  
ATOM   4874  N   TYR A 319       3.366   8.882  -8.023  1.00  0.29           N  
ATOM   4875  CA  TYR A 319       4.499   9.663  -7.542  1.00  0.50           C  
ATOM   4876  C   TYR A 319       4.086  10.903  -6.757  1.00  0.26           C  
ATOM   4877  O   TYR A 319       3.023  11.485  -6.970  1.00  0.48           O  
ATOM   4878  CB  TYR A 319       5.406  10.068  -8.709  1.00  0.75           C  
ATOM   4879  CG  TYR A 319       6.055   8.894  -9.411  1.00  0.75           C  
ATOM   4880  CD1 TYR A 319       5.417   8.282 -10.477  1.00  0.75           C  
ATOM   4881  CD2 TYR A 319       7.289   8.428  -8.984  1.00  0.75           C  
ATOM   4882  CE1 TYR A 319       5.998   7.205 -11.108  1.00  0.75           C  
ATOM   4883  CE2 TYR A 319       7.873   7.351  -9.619  1.00  0.75           C  
ATOM   4884  CZ  TYR A 319       7.229   6.738 -10.673  1.00  0.75           C  
ATOM   4885  OH  TYR A 319       7.810   5.662 -11.303  1.00  0.75           O  
ATOM   4886  H   TYR A 319       2.633   9.347  -8.537  1.00  0.35           H  
ATOM   4887  HA  TYR A 319       5.078   9.033  -6.868  1.00  0.60           H  
ATOM   4888 1HB  TYR A 319       4.827  10.626  -9.446  1.00  0.90           H  
ATOM   4889 2HB  TYR A 319       6.196  10.726  -8.348  1.00  0.90           H  
ATOM   4890  HD1 TYR A 319       4.450   8.646 -10.815  1.00  0.90           H  
ATOM   4891  HD2 TYR A 319       7.795   8.911  -8.148  1.00  0.90           H  
ATOM   4892  HE1 TYR A 319       5.489   6.724 -11.943  1.00  0.90           H  
ATOM   4893  HE2 TYR A 319       8.842   6.982  -9.287  1.00  0.90           H  
ATOM   4894  HH  TYR A 319       7.210   5.322 -11.971  1.00  0.90           H  
ATOM   4895  N   ILE A 320       4.958  11.318  -5.849  1.00  0.20           N  
ATOM   4896  CA  ILE A 320       4.728  12.515  -5.057  1.00  0.16           C  
ATOM   4897  C   ILE A 320       5.948  13.388  -4.952  1.00  0.20           C  
ATOM   4898  O   ILE A 320       7.059  12.911  -4.712  1.00  0.33           O  
ATOM   4899  CB  ILE A 320       4.252  12.170  -3.626  1.00  0.24           C  
ATOM   4900  CG1 ILE A 320       4.001  13.462  -2.836  1.00  0.24           C  
ATOM   4901  CG2 ILE A 320       5.267  11.304  -2.915  1.00  0.24           C  
ATOM   4902  CD1 ILE A 320       3.220  13.281  -1.563  1.00  0.24           C  
ATOM   4903  H   ILE A 320       5.806  10.784  -5.707  1.00  0.24           H  
ATOM   4904  HA  ILE A 320       3.949  13.097  -5.543  1.00  0.19           H  
ATOM   4905  HB  ILE A 320       3.307  11.639  -3.687  1.00  0.29           H  
ATOM   4906 1HG1 ILE A 320       4.963  13.896  -2.576  1.00  0.29           H  
ATOM   4907 2HG1 ILE A 320       3.479  14.169  -3.462  1.00  0.29           H  
ATOM   4908 1HG2 ILE A 320       4.905  11.064  -1.916  1.00  0.29           H  
ATOM   4909 2HG2 ILE A 320       5.422  10.384  -3.477  1.00  0.29           H  
ATOM   4910 3HG2 ILE A 320       6.205  11.850  -2.839  1.00  0.29           H  
ATOM   4911 1HD1 ILE A 320       3.105  14.247  -1.071  1.00  0.29           H  
ATOM   4912 2HD1 ILE A 320       2.236  12.875  -1.795  1.00  0.29           H  
ATOM   4913 3HD1 ILE A 320       3.751  12.598  -0.903  1.00  0.29           H  
ATOM   4914  N   ARG A 321       5.735  14.685  -5.133  1.00  0.22           N  
ATOM   4915  CA  ARG A 321       6.825  15.620  -4.928  1.00  0.27           C  
ATOM   4916  C   ARG A 321       6.729  16.138  -3.506  1.00  0.28           C  
ATOM   4917  O   ARG A 321       5.661  16.558  -3.067  1.00  0.44           O  
ATOM   4918  CB  ARG A 321       6.820  16.739  -5.958  1.00  0.41           C  
ATOM   4919  CG  ARG A 321       7.195  16.285  -7.363  1.00  0.41           C  
ATOM   4920  CD  ARG A 321       7.224  17.404  -8.343  1.00  0.41           C  
ATOM   4921  NE  ARG A 321       5.912  17.844  -8.778  1.00  0.41           N  
ATOM   4922  CZ  ARG A 321       5.649  19.058  -9.291  1.00  0.41           C  
ATOM   4923  NH1 ARG A 321       6.590  19.978  -9.369  1.00  0.41           N  
ATOM   4924  NH2 ARG A 321       4.425  19.290  -9.716  1.00  0.41           N  
ATOM   4925  H   ARG A 321       4.800  15.013  -5.375  1.00  0.26           H  
ATOM   4926  HA  ARG A 321       7.760  15.085  -5.039  1.00  0.32           H  
ATOM   4927 1HB  ARG A 321       5.838  17.187  -6.017  1.00  0.49           H  
ATOM   4928 2HB  ARG A 321       7.522  17.516  -5.659  1.00  0.49           H  
ATOM   4929 1HG  ARG A 321       8.181  15.822  -7.342  1.00  0.49           H  
ATOM   4930 2HG  ARG A 321       6.462  15.555  -7.711  1.00  0.49           H
[truncated: 57,041 more chars]
