# Supplementary material for: Sequence comparison, molecular modeling, and network analysis predict structural diversity in cysteine proteases from the Cape sundew, Drosera capensis
Source: Comput Struct Biotechnol J. 2016 Jun 14;14:271–82. doi: 10.1016/j.csbj.2016.05.003 (PMC4949590; doi:10.1016/j.csbj.2016.05.003)
Supplement: Supplementary file 3 [file mmc3.zip › Rosetta_full/DCAP_5945_full_m1.pdb]

PFRMAT TS
TARGET DCAP_5945_full
AUTHOR BAKER-ROSETTASERVER
METHOD    ROSETTA provides both ab initio and
METHOD    comparative models of protein domains.
METHOD    Comparative models are built from structures
METHOD    detected and aligned by HHSEARCH, SPARKS, and
METHOD    Raptor. Loop regions are assembled from fragments and 
METHOD    optimized to fit the aligned template structures.
METHOD    De novo models are built using the Rosetta de
METHOD    novo protocol.  The procedure is fully automated.
MODEL     1
PARENT 1pciA_201, 2jyeA_201
REMARK PARENT    1pciA_201
REMARK PARSRC    alignment
REMARK SCORE     0.88
ATOM      1  N   SER     1     -22.642  27.906  -6.771  1.00 26.77           N  
ATOM      2  CA  SER     1     -23.785  27.040  -7.051  1.00  5.83           C  
ATOM      3  C   SER     1     -23.965  25.953  -6.001  1.00  4.41           C  
ATOM      4  O   SER     1     -23.232  24.962  -5.997  1.00  5.30           O  
ATOM      5  CB  SER     1     -23.625  26.393  -8.414  1.00  8.75           C  
ATOM      6  OG  SER     1     -24.664  25.483  -8.672  1.00  8.75           O  
ATOM      7 1H   SER     1     -22.739  28.766  -7.290  1.00 32.12           H  
ATOM      8 2H   SER     1     -22.607  28.114  -5.782  1.00 32.12           H  
ATOM      9 3H   SER     1     -21.789  27.442  -7.046  1.00 32.12           H  
ATOM     10  HA  SER     1     -24.685  27.657  -7.059  1.00  7.00           H  
ATOM     11 1HB  SER     1     -23.611  27.162  -9.185  1.00 10.49           H  
ATOM     12 2HB  SER     1     -22.667  25.875  -8.455  1.00 10.49           H  
ATOM     13  HG  SER     1     -25.456  26.019  -8.783  1.00 10.49           H  
ATOM     14  N   VAL     2     -24.966  26.134  -5.138  1.00  4.39           N  
ATOM     15  CA  VAL     2     -25.267  25.167  -4.088  1.00  3.82           C  
ATOM     16  C   VAL     2     -25.687  23.849  -4.691  1.00  3.30           C  
ATOM     17  O   VAL     2     -25.280  22.797  -4.210  1.00  3.21           O  
ATOM     18  CB  VAL     2     -26.378  25.669  -3.155  1.00  5.73           C  
ATOM     19  CG1 VAL     2     -26.793  24.549  -2.206  1.00  5.73           C  
ATOM     20  CG2 VAL     2     -25.882  26.877  -2.375  1.00  5.73           C  
ATOM     21  H   VAL     2     -25.529  26.971  -5.204  1.00  5.27           H  
ATOM     22  HA  VAL     2     -24.367  25.007  -3.495  1.00  4.58           H  
ATOM     23  HB  VAL     2     -27.251  25.947  -3.745  1.00  6.88           H  
ATOM     24 1HG1 VAL     2     -27.589  24.905  -1.552  1.00  6.88           H  
ATOM     25 2HG1 VAL     2     -27.151  23.697  -2.783  1.00  6.88           H  
ATOM     26 3HG1 VAL     2     -25.936  24.246  -1.604  1.00  6.88           H  
ATOM     27 1HG2 VAL     2     -26.674  27.235  -1.717  1.00  6.88           H  
ATOM     28 2HG2 VAL     2     -25.014  26.595  -1.779  1.00  6.88           H  
ATOM     29 3HG2 VAL     2     -25.602  27.670  -3.069  1.00  6.88           H  
ATOM     30  N   HIS     3     -26.505  23.918  -5.740  1.00  3.76           N  
ATOM     31  CA  HIS     3     -26.959  22.736  -6.453  1.00  3.82           C  
ATOM     32  C   HIS     3     -25.782  21.909  -6.937  1.00  2.67           C  
ATOM     33  O   HIS     3     -25.785  20.691  -6.774  1.00  2.43           O  
ATOM     34  CB  HIS     3     -27.837  23.113  -7.640  1.00  5.73           C  
ATOM     35  CG  HIS     3     -28.326  21.923  -8.405  1.00  5.73           C  
ATOM     36  ND1 HIS     3     -29.296  21.073  -7.918  1.00  5.73           N  
ATOM     37  CD2 HIS     3     -27.975  21.439  -9.620  1.00  5.73           C  
ATOM     38  CE1 HIS     3     -29.523  20.117  -8.803  1.00  5.73           C  
ATOM     39  NE2 HIS     3     -28.734  20.317  -9.843  1.00  5.73           N  
ATOM     40  H   HIS     3     -26.815  24.823  -6.063  1.00  4.51           H  
ATOM     41  HA  HIS     3     -27.548  22.112  -5.783  1.00  4.58           H  
ATOM     42 1HB  HIS     3     -28.703  23.678  -7.291  1.00  6.88           H  
ATOM     43 2HB  HIS     3     -27.279  23.754  -8.322  1.00  6.88           H  
ATOM     44  HD2 HIS     3     -27.229  21.860 -10.295  1.00  6.88           H  
ATOM     45  HE1 HIS     3     -30.238  19.302  -8.693  1.00  6.88           H  
ATOM     46  HE2 HIS     3     -28.692  19.740 -10.672  1.00  6.88           H  
ATOM     47  N   SER     4     -24.779  22.563  -7.534  1.00  2.94           N  
ATOM     48  CA  SER     4     -23.596  21.852  -8.002  1.00  3.27           C  
ATOM     49  C   SER     4     -22.901  21.154  -6.840  1.00  1.86           C  
ATOM     50  O   SER     4     -22.459  20.013  -6.978  1.00  1.70           O  
ATOM     51  CB  SER     4     -22.631  22.804  -8.676  1.00  4.91           C  
ATOM     52  OG  SER     4     -23.187  23.343  -9.843  1.00  4.91           O  
ATOM     53  H   SER     4     -24.829  23.567  -7.667  1.00  3.53           H  
ATOM     54  HA  SER     4     -23.907  21.093  -8.723  1.00  3.92           H  
ATOM     55 1HB  SER     4     -22.364  23.605  -7.990  1.00  5.89           H  
ATOM     56 2HB  SER     4     -21.715  22.272  -8.925  1.00  5.89           H  
ATOM     57  HG  SER     4     -23.849  23.978  -9.545  1.00  5.89           H  
ATOM     58  N   ILE     5     -22.831  21.835  -5.693  1.00  1.90           N  
ATOM     59  CA  ILE     5     -22.232  21.266  -4.493  1.00  1.82           C  
ATOM     60  C   ILE     5     -23.033  20.038  -4.044  1.00  1.24           C  
ATOM     61  O   ILE     5     -22.447  19.034  -3.642  1.00  1.34           O  
ATOM     62  CB  ILE     5     -22.159  22.293  -3.352  1.00  2.73           C  
ATOM     63  CG1 ILE     5     -21.192  23.416  -3.708  1.00  2.73           C  
ATOM     64  CG2 ILE     5     -21.666  21.609  -2.094  1.00  2.73           C  
ATOM     65  CD1 ILE     5     -21.281  24.596  -2.767  1.00  2.73           C  
ATOM     66  H   ILE     5     -23.185  22.786  -5.658  1.00  2.28           H  
ATOM     67  HA  ILE     5     -21.219  20.945  -4.729  1.00  2.18           H  
ATOM     68  HB  ILE     5     -23.138  22.729  -3.173  1.00  3.28           H  
ATOM     69 1HG1 ILE     5     -20.174  23.031  -3.683  1.00  3.28           H  
ATOM     70 2HG1 ILE     5     -21.403  23.763  -4.719  1.00  3.28           H  
ATOM     71 1HG2 ILE     5     -21.615  22.338  -1.287  1.00  3.28           H  
ATOM     72 2HG2 ILE     5     -22.346  20.815  -1.826  1.00  3.28           H  
ATOM     73 3HG2 ILE     5     -20.674  21.192  -2.271  1.00  3.28           H  
ATOM     74 1HD1 ILE     5     -20.567  25.360  -3.074  1.00  3.28           H  
ATOM     75 2HD1 ILE     5     -22.289  25.009  -2.794  1.00  3.28           H  
ATOM     76 3HD1 ILE     5     -21.050  24.270  -1.754  1.00  3.28           H  
ATOM     77  N   ARG     6     -24.370  20.132  -4.110  1.00  1.29           N  
ATOM     78  CA  ARG     6     -25.260  19.025  -3.757  1.00  1.66           C  
ATOM     79  C   ARG     6     -24.998  17.821  -4.646  1.00  1.67           C  
ATOM     80  O   ARG     6     -24.997  16.688  -4.164  1.00  2.22           O  
ATOM     81  CB  ARG     6     -26.727  19.424  -3.887  1.00  2.49           C  
ATOM     82  CG  ARG     6     -27.221  20.424  -2.864  1.00  2.49           C  
ATOM     83  CD  ARG     6     -28.636  20.796  -3.078  1.00  2.49           C  
ATOM     84  NE  ARG     6     -29.516  19.664  -2.846  1.00  2.49           N  
ATOM     85  CZ  ARG     6     -29.961  19.288  -1.628  1.00  2.49           C  
ATOM     86  NH1 ARG     6     -29.602  19.963  -0.558  1.00  2.49           N  
ATOM     87  NH2 ARG     6     -30.756  18.240  -1.504  1.00  2.49           N  
ATOM     88  H   ARG     6     -24.783  21.002  -4.413  1.00  1.55           H  
ATOM     89  HA  ARG     6     -25.068  18.735  -2.727  1.00  1.99           H  
ATOM     90 1HB  ARG     6     -26.914  19.845  -4.869  1.00  2.99           H  
ATOM     91 2HB  ARG     6     -27.350  18.535  -3.794  1.00  2.99           H  
ATOM     92 1HG  ARG     6     -27.151  19.975  -1.875  1.00  2.99           H  
ATOM     93 2HG  ARG     6     -26.616  21.326  -2.897  1.00  2.99           H  
ATOM     94 1HD  ARG     6     -28.914  21.593  -2.389  1.00  2.99           H  
ATOM     95 2HD  ARG     6     -28.776  21.134  -4.103  1.00  2.99           H  
ATOM     96  HE  ARG     6     -29.811  19.122  -3.647  1.00  2.99           H  
ATOM     97 1HH1 ARG     6     -28.992  20.763  -0.644  1.00  2.99           H  
ATOM     98 2HH1 ARG     6     -29.939  19.679   0.357  1.00  2.99           H  
ATOM     99 1HH2 ARG     6     -31.037  17.714  -2.318  1.00  2.99           H  
ATOM    100 2HH2 ARG     6     -31.079  17.964  -0.582  1.00  2.99           H  
ATOM    101  N   VAL     7     -24.760  18.071  -5.935  1.00  1.88           N  
ATOM    102  CA  VAL     7     -24.424  17.011  -6.876  1.00  2.53           C  
ATOM    103  C   VAL     7     -23.111  16.354  -6.489  1.00  2.09           C  
ATOM    104  O   VAL     7     -23.006  15.128  -6.507  1.00  2.46           O  
ATOM    105  CB  VAL     7     -24.328  17.551  -8.312  1.00  3.79           C  
ATOM    106  CG1 VAL     7     -23.769  16.475  -9.228  1.00  3.79           C  
ATOM    107  CG2 VAL     7     -25.706  17.986  -8.788  1.00  3.79           C  
ATOM    108  H   VAL     7     -24.822  19.023  -6.272  1.00  2.26           H  
ATOM    109  HA  VAL     7     -25.213  16.259  -6.844  1.00  3.04           H  
ATOM    110  HB  VAL     7     -23.645  18.398  -8.337  1.00  4.55           H  
ATOM    111 1HG1 VAL     7     -23.693  16.866 -10.243  1.00  4.55           H  
ATOM    112 2HG1 VAL     7     -22.780  16.178  -8.879  1.00  4.55           H  
ATOM    113 3HG1 VAL     7     -24.433  15.611  -9.221  1.00  4.55           H  
ATOM    114 1HG2 VAL     7     -25.635  18.373  -9.804  1.00  4.55           H  
ATOM    115 2HG2 VAL     7     -26.381  17.129  -8.772  1.00  4.55           H  
ATOM    116 3HG2 VAL     7     -26.094  18.761  -8.132  1.00  4.55           H  
ATOM    117  N   LEU     8     -22.121  17.170  -6.123  1.00  1.69           N  
ATOM    118  CA  LEU     8     -20.826  16.657  -5.697  1.00  1.98           C  
ATOM    119  C   LEU     8     -20.966  15.808  -4.440  1.00  1.13           C  
ATOM    120  O   LEU     8     -20.309  14.775  -4.324  1.00  1.23           O  
ATOM    121  CB  LEU     8     -19.863  17.817  -5.437  1.00  2.97           C  
ATOM    122  CG  LEU     8     -19.428  18.598  -6.679  1.00  2.97           C  
ATOM    123  CD1 LEU     8     -18.632  19.821  -6.248  1.00  2.97           C  
ATOM    124  CD2 LEU     8     -18.608  17.688  -7.580  1.00  2.97           C  
ATOM    125  H   LEU     8     -22.264  18.173  -6.159  1.00  2.03           H  
ATOM    126  HA  LEU     8     -20.422  16.033  -6.492  1.00  2.38           H  
ATOM    127 1HB  LEU     8     -20.331  18.519  -4.752  1.00  3.56           H  
ATOM    128 2HB  LEU     8     -18.964  17.423  -4.964  1.00  3.56           H  
ATOM    129  HG  LEU     8     -20.306  18.942  -7.223  1.00  3.56           H  
ATOM    130 1HD1 LEU     8     -18.326  20.386  -7.129  1.00  3.56           H  
ATOM    131 2HD1 LEU     8     -19.249  20.452  -5.610  1.00  3.56           H  
ATOM    132 3HD1 LEU     8     -17.747  19.503  -5.697  1.00  3.56           H  
ATOM    133 1HD2 LEU     8     -18.299  18.240  -8.468  1.00  3.56           H  
ATOM    134 2HD2 LEU     8     -17.725  17.344  -7.041  1.00  3.56           H  
ATOM    135 3HD2 LEU     8     -19.211  16.830  -7.875  1.00  3.56           H  
ATOM    136  N   PHE     9     -21.840  16.235  -3.523  1.00  0.89           N  
ATOM    137  CA  PHE     9     -22.144  15.482  -2.313  1.00  0.97           C  
ATOM    138  C   PHE     9     -22.720  14.132  -2.671  1.00  1.02           C  
ATOM    139  O   PHE     9     -22.247  13.116  -2.174  1.00  1.19           O  
ATOM    140  CB  PHE     9     -23.089  16.271  -1.405  1.00  1.46           C  
ATOM    141  CG  PHE     9     -23.571  15.559  -0.163  1.00  1.46           C  
ATOM    142  CD1 PHE     9     -22.684  15.146   0.813  1.00  1.46           C  
ATOM    143  CD2 PHE     9     -24.927  15.367   0.062  1.00  1.46           C  
ATOM    144  CE1 PHE     9     -23.126  14.554   1.981  1.00  1.46           C  
ATOM    145  CE2 PHE     9     -25.377  14.780   1.231  1.00  1.46           C  
ATOM    146  CZ  PHE     9     -24.476  14.372   2.192  1.00  1.46           C  
ATOM    147  H   PHE     9     -22.309  17.118  -3.668  1.00  1.07           H  
ATOM    148  HA  PHE     9     -21.215  15.316  -1.768  1.00  1.16           H  
ATOM    149 1HB  PHE     9     -22.592  17.187  -1.092  1.00  1.75           H  
ATOM    150 2HB  PHE     9     -23.966  16.568  -1.975  1.00  1.75           H  
ATOM    151  HD1 PHE     9     -21.620  15.299   0.650  1.00  1.75           H  
ATOM    152  HD2 PHE     9     -25.643  15.701  -0.689  1.00  1.75           H  
ATOM    153  HE1 PHE     9     -22.408  14.237   2.736  1.00  1.75           H  
ATOM    154  HE2 PHE     9     -26.445  14.643   1.394  1.00  1.75           H  
ATOM    155  HZ  PHE     9     -24.830  13.910   3.112  1.00  1.75           H  
ATOM    156  N   GLU    10     -23.727  14.124  -3.544  1.00  1.26           N  
ATOM    157  CA  GLU    10     -24.354  12.888  -3.994  1.00  1.72           C  
ATOM    158  C   GLU    10     -23.323  11.928  -4.578  1.00  1.59           C  
ATOM    159  O   GLU    10     -23.327  10.739  -4.257  1.00  1.85           O  
ATOM    160  CB  GLU    10     -25.422  13.188  -5.045  1.00  2.58           C  
ATOM    161  CG  GLU    10     -26.207  11.971  -5.514  1.00  2.58           C  
ATOM    162  CD  GLU    10     -27.154  11.449  -4.467  1.00  2.58           C  
ATOM    163  OE1 GLU    10     -27.561  12.219  -3.628  1.00  2.58           O  
ATOM    164  OE2 GLU    10     -27.477  10.285  -4.505  1.00  2.58           O  
ATOM    165  H   GLU    10     -24.078  15.002  -3.902  1.00  1.51           H  
ATOM    166  HA  GLU    10     -24.825  12.406  -3.139  1.00  2.06           H  
ATOM    167 1HB  GLU    10     -26.132  13.912  -4.644  1.00  3.10           H  
ATOM    168 2HB  GLU    10     -24.957  13.638  -5.920  1.00  3.10           H  
ATOM    169 1HG  GLU    10     -26.777  12.240  -6.402  1.00  3.10           H  
ATOM    170 2HG  GLU    10     -25.506  11.184  -5.790  1.00  3.10           H  
ATOM    171  N   ARG    11     -22.432  12.455  -5.420  1.00  1.70           N  
ATOM    172  CA  ARG    11     -21.381  11.659  -6.038  1.00  2.14           C  
ATOM    173  C   ARG    11     -20.427  11.108  -4.991  1.00  1.75           C  
ATOM    174  O   ARG    11     -20.025   9.946  -5.067  1.00  1.94           O  
ATOM    175  CB  ARG    11     -20.603  12.502  -7.033  1.00  3.21           C  
ATOM    176  CG  ARG    11     -21.355  12.863  -8.303  1.00  3.21           C  
ATOM    177  CD  ARG    11     -20.559  13.774  -9.164  1.00  3.21           C  
ATOM    178  NE  ARG    11     -21.253  14.099 -10.399  1.00  3.21           N  
ATOM    179  CZ  ARG    11     -20.843  15.027 -11.285  1.00  3.21           C  
ATOM    180  NH1 ARG    11     -19.744  15.713 -11.058  1.00  3.21           N  
ATOM    181  NH2 ARG    11     -21.545  15.250 -12.382  1.00  3.21           N  
ATOM    182  H   ARG    11     -22.496  13.438  -5.656  1.00  2.04           H  
ATOM    183  HA  ARG    11     -21.842  10.825  -6.566  1.00  2.57           H  
ATOM    184 1HB  ARG    11     -20.298  13.433  -6.559  1.00  3.85           H  
ATOM    185 2HB  ARG    11     -19.697  11.973  -7.328  1.00  3.85           H  
ATOM    186 1HG  ARG    11     -21.563  11.955  -8.870  1.00  3.85           H  
ATOM    187 2HG  ARG    11     -22.293  13.354  -8.050  1.00  3.85           H  
ATOM    188 1HD  ARG    11     -20.365  14.702  -8.627  1.00  3.85           H  
ATOM    189 2HD  ARG    11     -19.614  13.298  -9.419  1.00  3.85           H  
ATOM    190  HE  ARG    11     -22.103  13.592 -10.608  1.00  3.85           H  
ATOM    191 1HH1 ARG    11     -19.208  15.544 -10.219  1.00  3.85           H  
ATOM    192 2HH1 ARG    11     -19.438  16.408 -11.723  1.00  3.85           H  
ATOM    193 1HH2 ARG    11     -22.390  14.722 -12.557  1.00  3.85           H  
ATOM    194 2HH2 ARG    11     -21.237  15.944 -13.046  1.00  3.85           H  
ATOM    195  N   TRP    12     -20.095  11.943  -4.009  1.00  1.48           N  
ATOM    196  CA  TRP    12     -19.229  11.573  -2.905  1.00  1.43           C  
ATOM    197  C   TRP    12     -19.840  10.420  -2.112  1.00  1.25           C  
ATOM    198  O   TRP    12     -19.135   9.482  -1.734  1.00  1.38           O  
ATOM    199  CB  TRP    12     -18.993  12.786  -1.997  1.00  2.15           C  
ATOM    200  CG  TRP    12     -18.043  12.521  -0.882  1.00  2.15           C  
ATOM    201  CD1 TRP    12     -16.690  12.655  -0.925  1.00  2.15           C  
ATOM    202  CD2 TRP    12     -18.361  12.067   0.452  1.00  2.15           C  
ATOM    203  NE1 TRP    12     -16.143  12.312   0.282  1.00  2.15           N  
ATOM    204  CE2 TRP    12     -17.150  11.945   1.138  1.00  2.15           C  
ATOM    205  CE3 TRP    12     -19.554  11.754   1.106  1.00  2.15           C  
ATOM    206  CZ2 TRP    12     -17.095  11.515   2.451  1.00  2.15           C  
ATOM    207  CZ3 TRP    12     -19.497  11.327   2.424  1.00  2.15           C  
ATOM    208  CH2 TRP    12     -18.297  11.210   3.078  1.00  2.15           C  
ATOM    209  H   TRP    12     -20.444  12.891  -4.030  1.00  1.78           H  
ATOM    210  HA  TRP    12     -18.272  11.245  -3.310  1.00  1.72           H  
ATOM    211 1HB  TRP    12     -18.605  13.615  -2.590  1.00  2.57           H  
ATOM    212 2HB  TRP    12     -19.935  13.109  -1.562  1.00  2.57           H  
ATOM    213  HD1 TRP    12     -16.124  12.984  -1.795  1.00  2.57           H  
ATOM    214  HE1 TRP    12     -15.154  12.330   0.496  1.00  2.57           H  
ATOM    215  HE3 TRP    12     -20.507  11.844   0.588  1.00  2.57           H  
ATOM    216  HZ2 TRP    12     -16.157  11.412   2.988  1.00  2.57           H  
ATOM    217  HZ3 TRP    12     -20.432  11.083   2.929  1.00  2.57           H  
ATOM    218  HH2 TRP    12     -18.286  10.868   4.113  1.00  2.57           H  
ATOM    219  N   LEU    13     -21.153  10.500  -1.872  1.00  1.23           N  
ATOM    220  CA  LEU    13     -21.879   9.473  -1.139  1.00  1.42           C  
ATOM    221  C   LEU    13     -21.824   8.147  -1.882  1.00  1.75           C  
ATOM    222  O   LEU    13     -21.661   7.089  -1.277  1.00  2.48           O  
ATOM    223  CB  LEU    13     -23.349   9.876  -0.974  1.00  2.13           C  
ATOM    224  CG  LEU    13     -23.647  11.086  -0.090  1.00  2.13           C  
ATOM    225  CD1 LEU    13     -25.125  11.392  -0.204  1.00  2.13           C  
ATOM    226  CD2 LEU    13     -23.254  10.812   1.337  1.00  2.13           C  
ATOM    227  H   LEU    13     -21.662  11.312  -2.195  1.00  1.48           H  
ATOM    228  HA  LEU    13     -21.420   9.349  -0.159  1.00  1.70           H  
ATOM    229 1HB  LEU    13     -23.762  10.087  -1.956  1.00  2.56           H  
ATOM    230 2HB  LEU    13     -23.892   9.028  -0.559  1.00  2.56           H  
ATOM    231  HG  LEU    13     -23.091  11.945  -0.442  1.00  2.56           H  
ATOM    232 1HD1 LEU    13     -25.369  12.255   0.404  1.00  2.56           H  
ATOM    233 2HD1 LEU    13     -25.375  11.599  -1.244  1.00  2.56           H  
ATOM    234 3HD1 LEU    13     -25.699  10.534   0.142  1.00  2.56           H  
ATOM    235 1HD2 LEU    13     -23.472  11.685   1.947  1.00  2.56           H  
ATOM    236 2HD2 LEU    13     -23.826   9.965   1.706  1.00  2.56           H  
ATOM    237 3HD2 LEU    13     -22.191  10.589   1.387  1.00  2.56           H  
ATOM    238  N   VAL    14     -21.935   8.201  -3.210  1.00  1.81           N  
ATOM    239  CA  VAL    14     -21.843   6.989  -4.014  1.00  2.27           C  
ATOM    240  C   VAL    14     -20.459   6.373  -3.896  1.00  2.21           C  
ATOM    241  O   VAL    14     -20.321   5.174  -3.649  1.00  2.60           O  
ATOM    242  CB  VAL    14     -22.152   7.287  -5.494  1.00  3.41           C  
ATOM    243  CG1 VAL    14     -21.844   6.065  -6.344  1.00  3.41           C  
ATOM    244  CG2 VAL    14     -23.615   7.671  -5.639  1.00  3.41           C  
ATOM    245  H   VAL    14     -22.109   9.091  -3.666  1.00  2.17           H  
ATOM    246  HA  VAL    14     -22.577   6.273  -3.645  1.00  2.72           H  
ATOM    247  HB  VAL    14     -21.519   8.103  -5.839  1.00  4.09           H  
ATOM    248 1HG1 VAL    14     -22.057   6.287  -7.390  1.00  4.09           H  
ATOM    249 2HG1 VAL    14     -20.792   5.803  -6.236  1.00  4.09           H  
ATOM    250 3HG1 VAL    14     -22.464   5.230  -6.017  1.00  4.09           H  
ATOM    251 1HG2 VAL    14     -23.833   7.889  -6.685  1.00  4.09           H  
ATOM    252 2HG2 VAL    14     -24.242   6.846  -5.302  1.00  4.09           H  
ATOM    253 3HG2 VAL    14     -23.825   8.551  -5.037  1.00  4.09           H  
ATOM    254  N   LYS    15     -19.432   7.209  -4.025  1.00  2.01           N  
ATOM    255  CA  LYS    15     -18.052   6.757  -3.936  1.00  2.38           C  
ATOM    256  C   LYS    15     -17.732   6.126  -2.583  1.00  2.43           C  
ATOM    257  O   LYS    15     -16.963   5.166  -2.509  1.00  5.36           O  
ATOM    258  CB  LYS    15     -17.107   7.931  -4.188  1.00  3.57           C  
ATOM    259  CG  LYS    15     -17.090   8.428  -5.626  1.00  3.57           C  
ATOM    260  CD  LYS    15     -16.158   9.619  -5.784  1.00  3.57           C  
ATOM    261  CE  LYS    15     -16.146  10.128  -7.218  1.00  3.57           C  
ATOM    262  NZ  LYS    15     -15.247  11.305  -7.381  1.00  3.57           N  
ATOM    263  H   LYS    15     -19.611   8.186  -4.222  1.00  2.41           H  
ATOM    264  HA  LYS    15     -17.887   6.002  -4.704  1.00  2.86           H  
ATOM    265 1HB  LYS    15     -17.388   8.769  -3.550  1.00  4.28           H  
ATOM    266 2HB  LYS    15     -16.090   7.644  -3.922  1.00  4.28           H  
ATOM    267 1HG  LYS    15     -16.750   7.626  -6.281  1.00  4.28           H  
ATOM    268 2HG  LYS    15     -18.094   8.716  -5.930  1.00  4.28           H  
ATOM    269 1HD  LYS    15     -16.482  10.425  -5.124  1.00  4.28           H  
ATOM    270 2HD  LYS    15     -15.146   9.328  -5.504  1.00  4.28           H  
ATOM    271 1HE  LYS    15     -15.806   9.331  -7.877  1.00  4.28           H  
ATOM    272 2HE  LYS    15     -17.157  10.414  -7.505  1.00  4.28           H  
ATOM    273 1HZ  LYS    15     -15.265  11.612  -8.343  1.00  4.28           H  
ATOM    274 2HZ  LYS    15     -15.562  12.055  -6.781  1.00  4.28           H  
ATOM    275 3HZ  LYS    15     -14.304  11.047  -7.128  1.00  4.28           H  
ATOM    276  N   ASN    16     -18.335   6.652  -1.520  1.00  1.62           N  
ATOM    277  CA  ASN    16     -18.097   6.148  -0.178  1.00  1.74           C  
ATOM    278  C   ASN    16     -19.162   5.178   0.339  1.00  2.51           C  
ATOM    279  O   ASN    16     -19.187   4.887   1.536  1.00  9.97           O  
ATOM    280  CB  ASN    16     -17.938   7.320   0.757  1.00  2.61           C  
ATOM    281  CG  ASN    16     -16.651   8.038   0.492  1.00  2.61           C  
ATOM    282  OD1 ASN    16     -15.599   7.675   1.030  1.00  2.61           O  
ATOM    283  ND2 ASN    16     -16.706   9.028  -0.355  1.00  2.61           N  
ATOM    284  H   ASN    16     -18.941   7.455  -1.635  1.00  1.94           H  
ATOM    285  HA  ASN    16     -17.156   5.597  -0.191  1.00  2.09           H  
ATOM    286 1HB  ASN    16     -18.769   8.015   0.625  1.00  3.13           H  
ATOM    287 2HB  ASN    16     -17.950   6.974   1.790  1.00  3.13           H  
ATOM    288 1HD2 ASN    16     -15.877   9.540  -0.581  1.00  3.13           H  
ATOM    289 2HD2 ASN    16     -17.580   9.277  -0.778  1.00  3.13           H  
ATOM    290  N   ARG    17     -20.029   4.670  -0.547  1.00  4.72           N  
ATOM    291  CA  ARG    17     -21.060   3.697  -0.166  1.00  6.99           C  
ATOM    292  C   ARG    17     -21.957   4.172   0.980  1.00  3.43           C  
ATOM    293  O   ARG    17     -22.324   3.388   1.857  1.00 11.34           O  
ATOM    294  CB  ARG    17     -20.416   2.376   0.227  1.00 10.48           C  
ATOM    295  CG  ARG    17     -19.606   1.713  -0.874  1.00 10.48           C  
ATOM    296  CD  ARG    17     -19.076   0.396  -0.443  1.00 10.48           C  
ATOM    297  NE  ARG    17     -18.284  -0.235  -1.485  1.00 10.48           N  
ATOM    298  CZ  ARG    17     -17.628  -1.403  -1.347  1.00 10.48           C  
ATOM    299  NH1 ARG    17     -17.680  -2.056  -0.207  1.00 10.48           N  
ATOM    300  NH2 ARG    17     -16.933  -1.893  -2.358  1.00 10.48           N  
ATOM    301  H   ARG    17     -19.980   4.937  -1.524  1.00  5.66           H  
ATOM    302  HA  ARG    17     -21.691   3.520  -1.037  1.00  8.39           H  
ATOM    303 1HB  ARG    17     -19.756   2.524   1.079  1.00 12.58           H  
ATOM    304 2HB  ARG    17     -21.191   1.673   0.533  1.00 12.58           H  
ATOM    305 1HG  ARG    17     -20.238   1.560  -1.749  1.00 12.58           H  
ATOM    306 2HG  ARG    17     -18.764   2.352  -1.141  1.00 12.58           H  
ATOM    307 1HD  ARG    17     -18.443   0.528   0.434  1.00 12.58           H  
ATOM    308 2HD  ARG    17     -19.905  -0.266  -0.196  1.00 12.58           H  
ATOM    309  HE  ARG    17     -18.219   0.238  -2.377  1.00 12.58           H  
ATOM    310 1HH1 ARG    17     -18.212  -1.682   0.566  1.00 12.58           H  
ATOM    311 2HH1 ARG    17     -17.188  -2.932  -0.103  1.00 12.58           H  
ATOM    312 1HH2 ARG    17     -16.893  -1.391  -3.234  1.00 12.58           H  
ATOM    313 2HH2 ARG    17     -16.441  -2.768  -2.255  1.00 12.58           H  
ATOM    314  N   LYS    18     -22.307   5.451   0.965  1.00  6.85           N  
ATOM    315  CA  LYS    18     -23.144   6.047   1.989  1.00  4.79           C  
ATOM    316  C   LYS    18     -24.623   5.855   1.670  1.00  3.48           C  
ATOM    317  O   LYS    18     -25.019   5.822   0.505  1.00  6.04           O  
ATOM    318  CB  LYS    18     -22.802   7.517   2.095  1.00  7.19           C  
ATOM    319  CG  LYS    18     -21.355   7.807   2.472  1.00  7.19           C  
ATOM    320  CD  LYS    18     -21.091   7.484   3.930  1.00  7.19           C  
ATOM    321  CE  LYS    18     -19.656   7.801   4.324  1.00  7.19           C  
ATOM    322  NZ  LYS    18     -19.478   7.783   5.800  1.00  7.19           N  
ATOM    323  H   LYS    18     -21.981   6.043   0.216  1.00  8.22           H  
ATOM    324  HA  LYS    18     -22.934   5.560   2.941  1.00  5.75           H  
ATOM    325 1HB  LYS    18     -22.994   7.987   1.135  1.00  8.62           H  
ATOM    326 2HB  LYS    18     -23.447   7.993   2.834  1.00  8.62           H  
ATOM    327 1HG  LYS    18     -20.692   7.206   1.850  1.00  8.62           H  
ATOM    328 2HG  LYS    18     -21.133   8.858   2.297  1.00  8.62           H  
ATOM    329 1HD  LYS    18     -21.763   8.069   4.560  1.00  8.62           H  
ATOM    330 2HD  LYS    18     -21.281   6.426   4.109  1.00  8.62           H  
ATOM    331 1HE  LYS    18     -18.999   7.052   3.884  1.00  8.62           H  
ATOM    332 2HE  LYS    18     -19.375   8.779   3.945  1.00  8.62           H  
ATOM    333 1HZ  LYS    18     -18.516   7.989   6.029  1.00  8.62           H  
ATOM    334 2HZ  LYS    18     -20.076   8.508   6.187  1.00  8.62           H  
ATOM    335 3HZ  LYS    18     -19.733   6.882   6.175  1.00  8.62           H  
ATOM    336  N   ASN    19     -25.435   5.729   2.714  1.00  4.69           N  
ATOM    337  CA  ASN    19     -26.871   5.515   2.560  1.00  6.68           C  
ATOM    338  C   ASN    19     -27.606   5.966   3.818  1.00 10.10           C  
ATOM    339  O   ASN    19     -27.432   5.380   4.887  1.00 17.03           O  
ATOM    340  CB  ASN    19     -27.162   4.056   2.246  1.00 10.02           C  
ATOM    341  CG  ASN    19     -28.607   3.804   1.912  1.00 10.02           C  
ATOM    342  OD1 ASN    19     -29.430   4.726   1.918  1.00 10.02           O  
ATOM    343  ND2 ASN    19     -28.932   2.571   1.617  1.00 10.02           N  
ATOM    344  H   ASN    19     -25.045   5.771   3.645  1.00  5.63           H  
ATOM    345  HA  ASN    19     -27.229   6.129   1.733  1.00  8.02           H  
ATOM    346 1HB  ASN    19     -26.548   3.740   1.401  1.00 12.02           H  
ATOM    347 2HB  ASN    19     -26.884   3.438   3.100  1.00 12.02           H  
ATOM    348 1HD2 ASN    19     -29.879   2.346   1.386  1.00 12.02           H  
ATOM    349 2HD2 ASN    19     -28.234   1.855   1.622  1.00 12.02           H  
ATOM    350  N   TYR    20     -28.404   7.022   3.699  1.00 10.52           N  
ATOM    351  CA  TYR    20     -29.104   7.563   4.855  1.00 14.13           C  
ATOM    352  C   TYR    20     -30.509   7.002   4.984  1.00 19.29           C  
ATOM    353  O   TYR    20     -31.152   6.667   3.990  1.00 23.00           O  
ATOM    354  CB  TYR    20     -29.167   9.084   4.767  1.00 21.20           C  
ATOM    355  CG  TYR    20     -27.798   9.699   4.797  1.00 21.20           C  
ATOM    356  CD1 TYR    20     -27.274  10.257   3.644  1.00 21.20           C  
ATOM    357  CD2 TYR    20     -27.052   9.666   5.958  1.00 21.20           C  
ATOM    358  CE1 TYR    20     -26.010  10.803   3.657  1.00 21.20           C  
ATOM    359  CE2 TYR    20     -25.783  10.199   5.967  1.00 21.20           C  
ATOM    360  CZ  TYR    20     -25.263  10.770   4.826  1.00 21.20           C  
ATOM    361  OH  TYR    20     -23.998  11.305   4.846  1.00 21.20           O  
ATOM    362  H   TYR    20     -28.522   7.458   2.795  1.00 12.62           H  
ATOM    363  HA  TYR    20     -28.552   7.286   5.754  1.00 16.96           H  
ATOM    364 1HB  TYR    20     -29.660   9.385   3.842  1.00 25.43           H  
ATOM    365 2HB  TYR    20     -29.742   9.485   5.600  1.00 25.43           H  
ATOM    366  HD1 TYR    20     -27.864  10.271   2.728  1.00 25.43           H  
ATOM    367  HD2 TYR    20     -27.462   9.213   6.861  1.00 25.43           H  
ATOM    368  HE1 TYR    20     -25.604  11.250   2.754  1.00 25.43           H  
ATOM    369  HE2 TYR    20     -25.189  10.171   6.882  1.00 25.43           H  
ATOM    370  HH  TYR    20     -23.734  11.535   3.954  1.00 25.43           H  
ATOM    371  N   ASN    21     -30.988   6.923   6.223  1.00 22.46           N  
ATOM    372  CA  ASN    21     -32.327   6.422   6.500  1.00 30.09           C  
ATOM    373  C   ASN    21     -33.344   7.551   6.662  1.00 22.67           C  
ATOM    374  O   ASN    21     -34.484   7.312   7.061  1.00 40.19           O  
ATOM    375  CB  ASN    21     -32.315   5.544   7.737  1.00 45.13           C  
ATOM    376  CG  ASN    21     -31.582   4.250   7.517  1.00 45.13           C  
ATOM    377  OD1 ASN    21     -31.724   3.615   6.466  1.00 45.13           O  
ATOM    378  ND2 ASN    21     -30.802   3.846   8.488  1.00 45.13           N  
ATOM    379  H   ASN    21     -30.403   7.213   6.995  1.00 26.95           H  
ATOM    380  HA  ASN    21     -32.652   5.819   5.650  1.00 36.11           H  
ATOM    381 1HB  ASN    21     -31.845   6.081   8.562  1.00 54.16           H  
ATOM    382 2HB  ASN    21     -33.341   5.321   8.033  1.00 54.16           H  
ATOM    383 1HD2 ASN    21     -30.289   2.992   8.394  1.00 54.16           H  
ATOM    384 2HD2 ASN    21     -30.718   4.389   9.323  1.00 54.16           H  
ATOM    385  N   ALA    22     -32.935   8.780   6.352  1.00 14.89           N  
ATOM    386  CA  ALA    22     -33.826   9.919   6.454  1.00 11.37           C  
ATOM    387  C   ALA    22     -33.314  11.079   5.624  1.00  7.98           C  
ATOM    388  O   ALA    22     -32.102  11.290   5.519  1.00  6.51           O  
ATOM    389  CB  ALA    22     -33.975  10.347   7.907  1.00 17.05           C  
ATOM    390  H   ALA    22     -31.992   8.934   6.032  1.00 17.87           H  
ATOM    391  HA  ALA    22     -34.802   9.626   6.062  1.00 13.64           H  
ATOM    392 1HB  ALA    22     -34.664  11.189   7.971  1.00 20.47           H  
ATOM    393 2HB  ALA    22     -34.365   9.515   8.494  1.00 20.47           H  
ATOM    394 3HB  ALA    22     -33.004  10.641   8.301  1.00 20.47           H  
ATOM    395  N   ILE    23     -34.249  11.839   5.062  1.00  8.32           N  
ATOM    396  CA  ILE    23     -33.933  13.009   4.258  1.00  6.79           C  
ATOM    397  C   ILE    23     -33.287  14.068   5.116  1.00  4.74           C  
ATOM    398  O   ILE    23     -32.289  14.665   4.721  1.00  3.38           O  
ATOM    399  CB  ILE    23     -35.183  13.589   3.575  1.00 10.19           C  
ATOM    400  CG1 ILE    23     -35.716  12.608   2.529  1.00 10.19           C  
ATOM    401  CG2 ILE    23     -34.848  14.930   2.937  1.00 10.19           C  
ATOM    402  CD1 ILE    23     -37.089  12.970   2.008  1.00 10.19           C  
ATOM    403  H   ILE    23     -35.221  11.591   5.198  1.00  9.98           H  
ATOM    404  HA  ILE    23     -33.221  12.716   3.484  1.00  8.15           H  
ATOM    405  HB  ILE    23     -35.969  13.730   4.318  1.00 12.22           H  
ATOM    406 1HG1 ILE    23     -35.025  12.576   1.686  1.00 12.22           H  
ATOM    407 2HG1 ILE    23     -35.766  11.613   2.967  1.00 12.22           H  
ATOM    408 1HG2 ILE    23     -35.739  15.341   2.463  1.00 12.22           H  
ATOM    409 2HG2 ILE    23     -34.493  15.620   3.701  1.00 12.22           H  
ATOM    410 3HG2 ILE    23     -34.071  14.791   2.184  1.00 12.22           H  
ATOM    411 1HD1 ILE    23     -37.405  12.231   1.270  1.00 12.22           H  
ATOM    412 2HD1 ILE    23     -37.800  12.984   2.835  1.00 12.22           H  
ATOM    413 3HD1 ILE    23     -37.055  13.954   1.542  1.00 12.22           H  
ATOM    414  N   GLY    24     -33.869  14.292   6.295  1.00  5.73           N  
ATOM    415  CA  GLY    24     -33.358  15.264   7.247  1.00  5.00           C  
ATOM    416  C   GLY    24     -31.914  14.961   7.606  1.00  3.55           C  
ATOM    417  O   GLY    24     -31.096  15.877   7.679  1.00  2.87           O  
ATOM    418  H   GLY    24     -34.695  13.766   6.539  1.00  6.88           H  
ATOM    419 1HA  GLY    24     -33.432  16.266   6.822  1.00  6.00           H  
ATOM    420 2HA  GLY    24     -33.973  15.250   8.146  1.00  6.00           H  
ATOM    421  N   GLU    25     -31.601  13.678   7.806  1.00  3.93           N  
ATOM    422  CA  GLU    25     -30.244  13.272   8.136  1.00  3.40           C  
ATOM    423  C   GLU    25     -29.312  13.595   6.994  1.00  2.05           C  
ATOM    424  O   GLU    25     -28.250  14.175   7.210  1.00  1.84           O  
ATOM    425  CB  GLU    25     -30.168  11.772   8.429  1.00  5.10           C  
ATOM    426  CG  GLU    25     -28.774  11.278   8.802  1.00  5.10           C  
ATOM    427  CD  GLU    25     -28.313  11.791  10.140  1.00  5.10           C  
ATOM    428  OE1 GLU    25     -29.157  12.112  10.943  1.00  5.10           O  
ATOM    429  OE2 GLU    25     -27.125  11.867  10.364  1.00  5.10           O  
ATOM    430  H   GLU    25     -32.320  12.972   7.731  1.00  4.72           H  
ATOM    431  HA  GLU    25     -29.916  13.825   9.016  1.00  4.08           H  
ATOM    432 1HB  GLU    25     -30.839  11.528   9.252  1.00  6.12           H  
ATOM    433 2HB  GLU    25     -30.500  11.211   7.556  1.00  6.12           H  
ATOM    434 1HG  GLU    25     -28.782  10.188   8.828  1.00  6.12           H  
ATOM    435 2HG  GLU    25     -28.069  11.591   8.033  1.00  6.12           H  
ATOM    436  N   LYS    26     -29.722  13.243   5.779  1.00  2.21           N  
ATOM    437  CA  LYS    26     -28.928  13.514   4.592  1.00  1.57           C  
ATOM    438  C   LYS    26     -28.639  15.005   4.429  1.00  0.96           C  
ATOM    439  O   LYS    26     -27.517  15.382   4.089  1.00  0.73           O  
ATOM    440  CB  LYS    26     -29.634  12.967   3.355  1.00  2.35           C  
ATOM    441  CG  LYS    26     -28.854  13.129   2.061  1.00  2.35           C  
ATOM    442  CD  LYS    26     -29.566  12.447   0.903  1.00  2.35           C  
ATOM    443  CE  LYS    26     -28.774  12.583  -0.387  1.00  2.35           C  
ATOM    444  NZ  LYS    26     -29.430  11.889  -1.528  1.00  2.35           N  
ATOM    445  H   LYS    26     -30.605  12.753   5.669  1.00  2.65           H  
ATOM    446  HA  LYS    26     -27.971  13.003   4.699  1.00  1.88           H  
ATOM    447 1HB  LYS    26     -29.839  11.906   3.494  1.00  2.83           H  
ATOM    448 2HB  LYS    26     -30.593  13.469   3.229  1.00  2.83           H  
ATOM    449 1HG  LYS    26     -28.748  14.190   1.835  1.00  2.83           H  
ATOM    450 2HG  LYS    26     -27.860  12.700   2.173  1.00  2.83           H  
ATOM    451 1HD  LYS    26     -29.700  11.388   1.130  1.00  2.83           H  
ATOM    452 2HD  LYS    26     -30.548  12.898   0.764  1.00  2.83           H  
ATOM    453 1HE  LYS    26     -28.662  13.638  -0.632  1.00  2.83           H  
ATOM    454 2HE  LYS    26     -27.788  12.152  -0.239  1.00  2.83           H  
ATOM    455 1HZ  LYS    26     -28.852  12.002  -2.353  1.00  2.83           H  
ATOM    456 2HZ  LYS    26     -29.524  10.905  -1.320  1.00  2.83           H  
ATOM    457 3HZ  LYS    26     -30.342  12.287  -1.695  1.00  2.83           H  
ATOM    458  N   GLU    27     -29.647  15.846   4.681  1.00  1.00           N  
ATOM    459  CA  GLU    27     -29.493  17.291   4.548  1.00  0.81           C  
ATOM    460  C   GLU    27     -28.584  17.869   5.629  1.00  0.75           C  
ATOM    461  O   GLU    27     -27.812  18.793   5.361  1.00  0.81           O  
ATOM    462  CB  GLU    27     -30.858  17.977   4.611  1.00  1.22           C  
ATOM    463  CG  GLU    27     -31.776  17.695   3.424  1.00  1.22           C  
ATOM    464  CD  GLU    27     -31.228  18.161   2.101  1.00  1.22           C  
ATOM    465  OE1 GLU    27     -30.617  19.201   2.048  1.00  1.22           O  
ATOM    466  OE2 GLU    27     -31.438  17.477   1.125  1.00  1.22           O  
ATOM    467  H   GLU    27     -30.550  15.474   4.944  1.00  1.20           H  
ATOM    468  HA  GLU    27     -29.046  17.502   3.578  1.00  0.97           H  
ATOM    469 1HB  GLU    27     -31.380  17.658   5.513  1.00  1.46           H  
ATOM    470 2HB  GLU    27     -30.721  19.058   4.676  1.00  1.46           H  
ATOM    471 1HG  GLU    27     -31.954  16.624   3.364  1.00  1.46           H  
ATOM    472 2HG  GLU    27     -32.735  18.179   3.603  1.00  1.46           H  
ATOM    473  N   LYS    28     -28.649  17.313   6.838  1.00  0.93           N  
ATOM    474  CA  LYS    28     -27.762  17.759   7.902  1.00  1.24           C  
ATOM    475  C   LYS    28     -26.330  17.398   7.568  1.00  1.01           C  
ATOM    476  O   LYS    28     -25.422  18.206   7.761  1.00  1.12           O  
ATOM    477  CB  LYS    28     -28.159  17.134   9.236  1.00  1.86           C  
ATOM    478  CG  LYS    28     -29.451  17.678   9.827  1.00  1.86           C  
ATOM    479  CD  LYS    28     -29.798  16.971  11.124  1.00  1.86           C  
ATOM    480  CE  LYS    28     -31.107  17.488  11.696  1.00  1.86           C  
ATOM    481  NZ  LYS    28     -31.481  16.784  12.953  1.00  1.86           N  
ATOM    482  H   LYS    28     -29.328  16.586   7.031  1.00  1.12           H  
ATOM    483  HA  LYS    28     -27.829  18.843   7.985  1.00  1.49           H  
ATOM    484 1HB  LYS    28     -28.277  16.057   9.113  1.00  2.23           H  
ATOM    485 2HB  LYS    28     -27.365  17.295   9.966  1.00  2.23           H  
ATOM    486 1HG  LYS    28     -29.324  18.741  10.031  1.00  2.23           H  
ATOM    487 2HG  LYS    28     -30.268  17.561   9.120  1.00  2.23           H  
ATOM    488 1HD  LYS    28     -29.886  15.897  10.944  1.00  2.23           H  
ATOM    489 2HD  LYS    28     -29.002  17.134  11.852  1.00  2.23           H  
ATOM    490 1HE  LYS    28     -31.012  18.552  11.903  1.00  2.23           H  
ATOM    491 2HE  LYS    28     -31.898  17.341  10.962  1.00  2.23           H  
ATOM    492 1HZ  LYS    28     -32.357  17.154  13.298  1.00  2.23           H  
ATOM    493 2HZ  LYS    28     -31.583  15.795  12.768  1.00  2.23           H  
ATOM    494 3HZ  LYS    28     -30.761  16.923  13.648  1.00  2.23           H  
ATOM    495  N   ARG    29     -26.142  16.183   7.054  1.00  0.85           N  
ATOM    496  CA  ARG    29     -24.840  15.699   6.635  1.00  0.78           C  
ATOM    497  C   ARG    29     -24.317  16.488   5.448  1.00  0.73           C  
ATOM    498  O   ARG    29     -23.113  16.693   5.336  1.00  0.89           O  
ATOM    499  CB  ARG    29     -24.941  14.229   6.317  1.00  1.17           C  
ATOM    500  CG  ARG    29     -25.276  13.415   7.553  1.00  1.17           C  
ATOM    501  CD  ARG    29     -24.124  13.298   8.458  1.00  1.17           C  
ATOM    502  NE  ARG    29     -24.473  12.628   9.695  1.00  1.17           N  
ATOM    503  CZ  ARG    29     -23.655  12.536  10.760  1.00  1.17           C  
ATOM    504  NH1 ARG    29     -22.446  13.047  10.708  1.00  1.17           N  
ATOM    505  NH2 ARG    29     -24.067  11.935  11.861  1.00  1.17           N  
ATOM    506  H   ARG    29     -26.934  15.559   6.954  1.00  1.02           H  
ATOM    507  HA  ARG    29     -24.144  15.823   7.463  1.00  0.94           H  
ATOM    508 1HB  ARG    29     -25.718  14.057   5.573  1.00  1.40           H  
ATOM    509 2HB  ARG    29     -23.998  13.863   5.913  1.00  1.40           H  
ATOM    510 1HG  ARG    29     -26.065  13.915   8.111  1.00  1.40           H  
ATOM    511 2HG  ARG    29     -25.606  12.423   7.281  1.00  1.40           H  
ATOM    512 1HD  ARG    29     -23.345  12.717   7.967  1.00  1.40           H  
ATOM    513 2HD  ARG    29     -23.741  14.286   8.698  1.00  1.40           H  
ATOM    514  HE  ARG    29     -25.407  12.232   9.781  1.00  1.40           H  
ATOM    515 1HH1 ARG    29     -22.109  13.492   9.862  1.00  1.40           H  
ATOM    516 2HH1 ARG    29     -21.845  12.996  11.521  1.00  1.40           H  
ATOM    517 1HH2 ARG    29     -25.000  11.546  11.904  1.00  1.40           H  
ATOM    518 2HH2 ARG    29     -23.438  11.860  12.652  1.00  1.40           H  
ATOM    519  N   PHE    30     -25.224  16.971   4.597  1.00  0.71           N  
ATOM    520  CA  PHE    30     -24.865  17.862   3.507  1.00  0.68           C  
ATOM    521  C   PHE    30     -24.239  19.132   4.044  1.00  0.63           C  
ATOM    522  O   PHE    30     -23.197  19.566   3.556  1.00  0.94           O  
ATOM    523  CB  PHE    30     -26.059  18.194   2.624  1.00  1.02           C  
ATOM    524  CG  PHE    30     -25.727  19.218   1.589  1.00  1.02           C  
ATOM    525  CD1 PHE    30     -24.780  18.940   0.633  1.00  1.02           C  
ATOM    526  CD2 PHE    30     -26.364  20.448   1.555  1.00  1.02           C  
ATOM    527  CE1 PHE    30     -24.458  19.853  -0.333  1.00  1.02           C  
ATOM    528  CE2 PHE    30     -26.047  21.375   0.580  1.00  1.02           C  
ATOM    529  CZ  PHE    30     -25.087  21.075  -0.366  1.00  1.02           C  
ATOM    530  H   PHE    30     -26.195  16.713   4.701  1.00  0.85           H  
ATOM    531  HA  PHE    30     -24.122  17.361   2.885  1.00  0.82           H  
ATOM    532 1HB  PHE    30     -26.409  17.296   2.120  1.00  1.22           H  
ATOM    533 2HB  PHE    30     -26.878  18.576   3.223  1.00  1.22           H  
ATOM    534  HD1 PHE    30     -24.279  17.981   0.657  1.00  1.22           H  
ATOM    535  HD2 PHE    30     -27.121  20.678   2.305  1.00  1.22           H  
ATOM    536  HE1 PHE    30     -23.706  19.595  -1.072  1.00  1.22           H  
ATOM    537  HE2 PHE    30     -26.551  22.340   0.557  1.00  1.22           H  
ATOM    538  HZ  PHE    30     -24.833  21.802  -1.137  1.00  1.22           H  
ATOM    539  N   GLN    31     -24.885  19.741   5.037  1.00  0.55           N  
ATOM    540  CA  GLN    31     -24.344  20.953   5.633  1.00  0.70           C  
ATOM    541  C   GLN    31     -23.000  20.694   6.308  1.00  0.64           C  
ATOM    542  O   GLN    31     -22.087  21.505   6.172  1.00  0.83           O  
ATOM    543  CB  GLN    31     -25.325  21.542   6.644  1.00  1.05           C  
ATOM    544  CG  GLN    31     -24.876  22.869   7.242  1.00  1.05           C  
ATOM    545  CD  GLN    31     -24.769  23.973   6.201  1.00  1.05           C  
ATOM    546  OE1 GLN    31     -25.692  24.189   5.404  1.00  1.05           O  
ATOM    547  NE2 GLN    31     -23.643  24.684   6.199  1.00  1.05           N  
ATOM    548  H   GLN    31     -25.764  19.361   5.374  1.00  0.66           H  
ATOM    549  HA  GLN    31     -24.184  21.682   4.843  1.00  0.84           H  
ATOM    550 1HB  GLN    31     -26.293  21.695   6.167  1.00  1.26           H  
ATOM    551 2HB  GLN    31     -25.473  20.837   7.463  1.00  1.26           H  
ATOM    552 1HG  GLN    31     -25.600  23.180   7.994  1.00  1.26           H  
ATOM    553 2HG  GLN    31     -23.896  22.736   7.702  1.00  1.26           H  
ATOM    554 1HE2 GLN    31     -23.518  25.425   5.540  1.00  1.26           H  
ATOM    555 2HE2 GLN    31     -22.907  24.483   6.853  1.00  1.26           H  
ATOM    556  N   ILE    32     -22.872  19.554   6.994  1.00  0.63           N  
ATOM    557  CA  ILE    32     -21.619  19.172   7.642  1.00  0.84           C  
ATOM    558  C   ILE    32     -20.509  19.011   6.618  1.00  0.60           C  
ATOM    559  O   ILE    32     -19.391  19.482   6.820  1.00  0.61           O  
ATOM    560  CB  ILE    32     -21.775  17.872   8.435  1.00  1.26           C  
ATOM    561  CG1 ILE    32     -22.690  18.088   9.637  1.00  1.26           C  
ATOM    562  CG2 ILE    32     -20.414  17.388   8.882  1.00  1.26           C  
ATOM    563  CD1 ILE    32     -23.129  16.804  10.297  1.00  1.26           C  
ATOM    564  H   ILE    32     -23.672  18.938   7.085  1.00  0.76           H  
ATOM    565  HA  ILE    32     -21.333  19.965   8.336  1.00  1.01           H  
ATOM    566  HB  ILE    32     -22.238  17.112   7.803  1.00  1.51           H  
ATOM    567 1HG1 ILE    32     -22.163  18.692  10.375  1.00  1.51           H  
ATOM    568 2HG1 ILE    32     -23.576  18.636   9.320  1.00  1.51           H  
ATOM    569 1HG2 ILE    32     -20.533  16.460   9.437  1.00  1.51           H  
ATOM    570 2HG2 ILE    32     -19.782  17.214   8.013  1.00  1.51           H  
ATOM    571 3HG2 ILE    32     -19.952  18.139   9.523  1.00  1.51           H  
ATOM    572 1HD1 ILE    32     -23.772  17.033  11.147  1.00  1.51           H  
ATOM    573 2HD1 ILE    32     -23.680  16.199   9.581  1.00  1.51           H  
ATOM    574 3HD1 ILE    32     -22.254  16.254  10.643  1.00  1.51           H  
ATOM    575  N   PHE    33     -20.842  18.336   5.527  1.00  0.68           N  
ATOM    576  CA  PHE    33     -19.972  18.134   4.383  1.00  0.94           C  
ATOM    577  C   PHE    33     -19.467  19.461   3.856  1.00  0.95           C  
ATOM    578  O   PHE    33     -18.263  19.628   3.672  1.00  1.39           O  
ATOM    579  CB  PHE    33     -20.755  17.364   3.323  1.00  1.41           C  
ATOM    580  CG  PHE    33     -20.083  17.135   2.013  1.00  1.41           C  
ATOM    581  CD1 PHE    33     -19.192  16.086   1.839  1.00  1.41           C  
ATOM    582  CD2 PHE    33     -20.378  17.955   0.934  1.00  1.41           C  
ATOM    583  CE1 PHE    33     -18.619  15.863   0.606  1.00  1.41           C  
ATOM    584  CE2 PHE    33     -19.803  17.734  -0.298  1.00  1.41           C  
ATOM    585  CZ  PHE    33     -18.928  16.683  -0.461  1.00  1.41           C  
ATOM    586  H   PHE    33     -21.765  17.938   5.471  1.00  0.82           H  
ATOM    587  HA  PHE    33     -19.117  17.544   4.694  1.00  1.13           H  
ATOM    588 1HB  PHE    33     -21.020  16.388   3.730  1.00  1.69           H  
ATOM    589 2HB  PHE    33     -21.688  17.875   3.122  1.00  1.69           H  
ATOM    590  HD1 PHE    33     -18.959  15.433   2.681  1.00  1.69           H  
ATOM    591  HD2 PHE    33     -21.084  18.777   1.068  1.00  1.69           H  
ATOM    592  HE1 PHE    33     -17.923  15.037   0.473  1.00  1.69           H  
ATOM    593  HE2 PHE    33     -20.046  18.382  -1.140  1.00  1.69           H  
ATOM    594  HZ  PHE    33     -18.476  16.502  -1.435  1.00  1.69           H  
ATOM    595  N   LYS    34     -20.386  20.403   3.630  1.00  0.96           N  
ATOM    596  CA  LYS    34     -20.016  21.729   3.167  1.00  1.43           C  
ATOM    597  C   LYS    34     -19.139  22.468   4.163  1.00  1.01           C  
ATOM    598  O   LYS    34     -18.227  23.182   3.755  1.00  1.09           O  
ATOM    599  CB  LYS    34     -21.243  22.594   2.918  1.00  2.15           C  
ATOM    600  CG  LYS    34     -22.100  22.259   1.715  1.00  2.15           C  
ATOM    601  CD  LYS    34     -23.079  23.402   1.509  1.00  2.15           C  
ATOM    602  CE  LYS    34     -23.989  23.504   2.718  1.00  2.15           C  
ATOM    603  NZ  LYS    34     -24.981  24.610   2.627  1.00  2.15           N  
ATOM    604  H   LYS    34     -21.363  20.188   3.778  1.00  1.15           H  
ATOM    605  HA  LYS    34     -19.458  21.625   2.237  1.00  1.72           H  
ATOM    606 1HB  LYS    34     -21.888  22.550   3.794  1.00  2.57           H  
ATOM    607 2HB  LYS    34     -20.925  23.632   2.807  1.00  2.57           H  
ATOM    608 1HG  LYS    34     -21.472  22.145   0.835  1.00  2.57           H  
ATOM    609 2HG  LYS    34     -22.647  21.332   1.884  1.00  2.57           H  
ATOM    610 1HD  LYS    34     -22.528  24.337   1.398  1.00  2.57           H  
ATOM    611 2HD  LYS    34     -23.672  23.241   0.612  1.00  2.57           H  
ATOM    612 1HE  LYS    34     -24.522  22.564   2.843  1.00  2.57           H  
ATOM    613 2HE  LYS    34     -23.366  23.670   3.596  1.00  2.57           H  
ATOM    614 1HZ  LYS    34     -25.519  24.606   3.488  1.00  2.57           H  
ATOM    615 2HZ  LYS    34     -24.501  25.494   2.532  1.00  2.57           H  
ATOM    616 3HZ  LYS    34     -25.590  24.468   1.834  1.00  2.57           H  
ATOM    617  N   ASP    35     -19.414  22.312   5.460  1.00  0.73           N  
ATOM    618  CA  ASP    35     -18.629  22.982   6.489  1.00  0.68           C  
ATOM    619  C   ASP    35     -17.187  22.488   6.477  1.00  0.57           C  
ATOM    620  O   ASP    35     -16.249  23.289   6.549  1.00  0.80           O  
ATOM    621  CB  ASP    35     -19.248  22.756   7.873  1.00  1.02           C  
ATOM    622  CG  ASP    35     -20.572  23.494   8.076  1.00  1.02           C  
ATOM    623  OD1 ASP    35     -20.887  24.362   7.295  1.00  1.02           O  
ATOM    624  OD2 ASP    35     -21.259  23.178   9.018  1.00  1.02           O  
ATOM    625  H   ASP    35     -20.196  21.736   5.741  1.00  0.88           H  
ATOM    626  HA  ASP    35     -18.625  24.052   6.280  1.00  0.82           H  
ATOM    627 1HB  ASP    35     -19.419  21.691   8.024  1.00  1.22           H  
ATOM    628 2HB  ASP    35     -18.547  23.084   8.641  1.00  1.22           H  
ATOM    629  N   ASN    36     -17.019  21.170   6.355  1.00  0.43           N  
ATOM    630  CA  ASN    36     -15.696  20.575   6.285  1.00  0.46           C  
ATOM    631  C   ASN    36     -15.003  20.999   5.006  1.00  0.44           C  
ATOM    632  O   ASN    36     -13.821  21.338   5.033  1.00  0.52           O  
ATOM    633  CB  ASN    36     -15.786  19.065   6.383  1.00  0.69           C  
ATOM    634  CG  ASN    36     -16.078  18.593   7.783  1.00  0.69           C  
ATOM    635  OD1 ASN    36     -15.754  19.275   8.763  1.00  0.69           O  
ATOM    636  ND2 ASN    36     -16.684  17.440   7.891  1.00  0.69           N  
ATOM    637  H   ASN    36     -17.831  20.566   6.323  1.00  0.52           H  
ATOM    638  HA  ASN    36     -15.101  20.947   7.119  1.00  0.55           H  
ATOM    639 1HB  ASN    36     -16.574  18.703   5.721  1.00  0.83           H  
ATOM    640 2HB  ASN    36     -14.848  18.620   6.050  1.00  0.83           H  
ATOM    641 1HD2 ASN    36     -16.908  17.052   8.789  1.00  0.83           H  
ATOM    642 2HD2 ASN    36     -16.940  16.932   7.070  1.00  0.83           H  
ATOM    643  N   LEU    37     -15.755  21.023   3.906  1.00  0.46           N  
ATOM    644  CA  LEU    37     -15.259  21.453   2.611  1.00  0.58           C  
ATOM    645  C   LEU    37     -14.771  22.886   2.656  1.00  0.68           C  
ATOM    646  O   LEU    37     -13.709  23.187   2.121  1.00  0.80           O  
ATOM    647  CB  LEU    37     -16.344  21.293   1.547  1.00  0.87           C  
ATOM    648  CG  LEU    37     -15.961  21.753   0.139  1.00  0.87           C  
ATOM    649  CD1 LEU    37     -14.748  20.965  -0.339  1.00  0.87           C  
ATOM    650  CD2 LEU    37     -17.151  21.539  -0.787  1.00  0.87           C  
ATOM    651  H   LEU    37     -16.716  20.714   3.958  1.00  0.55           H  
ATOM    652  HA  LEU    37     -14.418  20.818   2.338  1.00  0.70           H  
ATOM    653 1HB  LEU    37     -16.628  20.244   1.492  1.00  1.04           H  
ATOM    654 2HB  LEU    37     -17.218  21.867   1.851  1.00  1.04           H  
ATOM    655  HG  LEU    37     -15.695  22.811   0.155  1.00  1.04           H  
ATOM    656 1HD1 LEU    37     -14.473  21.296  -1.341  1.00  1.04           H  
ATOM    657 2HD1 LEU    37     -13.913  21.135   0.340  1.00  1.04           H  
ATOM    658 3HD1 LEU    37     -14.989  19.906  -0.360  1.00  1.04           H  
ATOM    659 1HD2 LEU    37     -16.890  21.866  -1.794  1.00  1.04           H  
ATOM    660 2HD2 LEU    37     -17.413  20.481  -0.804  1.00  1.04           H  
ATOM    661 3HD2 LEU    37     -18.002  22.118  -0.426  1.00  1.04           H  
ATOM    662  N   ALA    38     -15.548  23.769   3.281  1.00  0.71           N  
ATOM    663  CA  ALA    38     -15.176  25.169   3.410  1.00  0.86           C  
ATOM    664  C   ALA    38     -13.843  25.301   4.130  1.00  0.73           C  
ATOM    665  O   ALA    38     -12.977  26.051   3.681  1.00  0.79           O  
ATOM    666  CB  ALA    38     -16.255  25.937   4.155  1.00  1.29           C  
ATOM    667  H   ALA    38     -16.425  23.466   3.674  1.00  0.85           H  
ATOM    668  HA  ALA    38     -15.063  25.587   2.409  1.00  1.03           H  
ATOM    669 1HB  ALA    38     -15.971  26.987   4.226  1.00  1.55           H  
ATOM    670 2HB  ALA    38     -17.198  25.851   3.616  1.00  1.55           H  
ATOM    671 3HB  ALA    38     -16.371  25.524   5.155  1.00  1.55           H  
ATOM    672  N   PHE    39     -13.670  24.547   5.225  1.00  0.63           N  
ATOM    673  CA  PHE    39     -12.401  24.543   5.948  1.00  0.46           C  
ATOM    674  C   PHE    39     -11.275  24.113   5.034  1.00  0.51           C  
ATOM    675  O   PHE    39     -10.226  24.753   4.997  1.00  0.94           O  
ATOM    676  CB  PHE    39     -12.419  23.621   7.161  1.00  0.69           C  
ATOM    677  CG  PHE    39     -11.088  23.593   7.866  1.00  0.69           C  
ATOM    678  CD1 PHE    39     -10.729  24.616   8.730  1.00  0.69           C  
ATOM    679  CD2 PHE    39     -10.187  22.557   7.663  1.00  0.69           C  
ATOM    680  CE1 PHE    39      -9.506  24.604   9.376  1.00  0.69           C  
ATOM    681  CE2 PHE    39      -8.966  22.540   8.313  1.00  0.69           C  
ATOM    682  CZ  PHE    39      -8.625  23.564   9.168  1.00  0.69           C  
ATOM    683  H   PHE    39     -14.434  23.974   5.568  1.00  0.76           H  
ATOM    684  HA  PHE    39     -12.195  25.557   6.292  1.00  0.55           H  
ATOM    685 1HB  PHE    39     -13.178  23.953   7.868  1.00  0.83           H  
ATOM    686 2HB  PHE    39     -12.670  22.606   6.856  1.00  0.83           H  
ATOM    687  HD1 PHE    39     -11.424  25.440   8.894  1.00  0.83           H  
ATOM    688  HD2 PHE    39     -10.453  21.750   6.983  1.00  0.83           H  
ATOM    689  HE1 PHE    39      -9.239  25.417  10.051  1.00  0.83           H  
ATOM    690  HE2 PHE    39      -8.271  21.721   8.153  1.00  0.83           H  
ATOM    691  HZ  PHE    39      -7.663  23.553   9.679  1.00  0.83           H  
ATOM    692  N   ILE    40     -11.501  23.017   4.315  1.00  0.39           N  
ATOM    693  CA  ILE    40     -10.546  22.459   3.374  1.00  0.37           C  
ATOM    694  C   ILE    40     -10.135  23.453   2.309  1.00  0.49           C  
ATOM    695  O   ILE    40      -8.957  23.559   1.991  1.00  0.65           O  
ATOM    696  CB  ILE    40     -11.139  21.207   2.713  1.00  0.55           C  
ATOM    697  CG1 ILE    40     -11.244  20.090   3.741  1.00  0.55           C  
ATOM    698  CG2 ILE    40     -10.317  20.788   1.516  1.00  0.55           C  
ATOM    699  CD1 ILE    40     -12.102  18.941   3.289  1.00  0.55           C  
ATOM    700  H   ILE    40     -12.386  22.536   4.424  1.00  0.47           H  
ATOM    701  HA  ILE    40      -9.653  22.166   3.926  1.00  0.44           H  
ATOM    702  HB  ILE    40     -12.152  21.420   2.380  1.00  0.67           H  
ATOM    703 1HG1 ILE    40     -10.245  19.709   3.944  1.00  0.67           H  
ATOM    704 2HG1 ILE    40     -11.646  20.491   4.667  1.00  0.67           H  
ATOM    705 1HG2 ILE    40     -10.762  19.906   1.058  1.00  0.67           H  
ATOM    706 2HG2 ILE    40     -10.290  21.599   0.790  1.00  0.67           H  
ATOM    707 3HG2 ILE    40      -9.302  20.558   1.837  1.00  0.67           H  
ATOM    708 1HD1 ILE    40     -12.123  18.172   4.060  1.00  0.67           H  
ATOM    709 2HD1 ILE    40     -13.114  19.294   3.102  1.00  0.67           H  
ATOM    710 3HD1 ILE    40     -11.689  18.530   2.374  1.00  0.67           H  
ATOM    711  N   GLU    41     -11.101  24.179   1.752  1.00  0.68           N  
ATOM    712  CA  GLU    41     -10.804  25.174   0.733  1.00  1.28           C  
ATOM    713  C   GLU    41      -9.971  26.319   1.303  1.00  1.77           C  
ATOM    714  O   GLU    41      -8.992  26.747   0.684  1.00  2.43           O  
ATOM    715  CB  GLU    41     -12.104  25.717   0.139  1.00  1.92           C  
ATOM    716  CG  GLU    41     -12.870  24.720  -0.723  1.00  1.92           C  
ATOM    717  CD  GLU    41     -14.181  25.261  -1.221  1.00  1.92           C  
ATOM    718  OE1 GLU    41     -14.557  26.333  -0.810  1.00  1.92           O  
ATOM    719  OE2 GLU    41     -14.806  24.605  -2.021  1.00  1.92           O  
ATOM    720  H   GLU    41     -12.059  24.033   2.032  1.00  0.82           H  
ATOM    721  HA  GLU    41     -10.230  24.697  -0.060  1.00  1.54           H  
ATOM    722 1HB  GLU    41     -12.766  26.038   0.944  1.00  2.30           H  
ATOM    723 2HB  GLU    41     -11.887  26.591  -0.475  1.00  2.30           H  
ATOM    724 1HG  GLU    41     -12.254  24.456  -1.582  1.00  2.30           H  
ATOM    725 2HG  GLU    41     -13.048  23.813  -0.150  1.00  2.30           H  
ATOM    726  N   GLU    42     -10.341  26.786   2.498  1.00  1.91           N  
ATOM    727  CA  GLU    42      -9.619  27.867   3.158  1.00  3.08           C  
ATOM    728  C   GLU    42      -8.209  27.432   3.513  1.00  2.76           C  
ATOM    729  O   GLU    42      -7.256  28.204   3.390  1.00  3.26           O  
ATOM    730  CB  GLU    42     -10.362  28.315   4.417  1.00  4.62           C  
ATOM    731  CG  GLU    42     -11.669  29.047   4.149  1.00  4.62           C  
ATOM    732  CD  GLU    42     -12.409  29.412   5.406  1.00  4.62           C  
ATOM    733  OE1 GLU    42     -12.004  28.983   6.460  1.00  4.62           O  
ATOM    734  OE2 GLU    42     -13.378  30.128   5.313  1.00  4.62           O  
ATOM    735  H   GLU    42     -11.159  26.402   2.953  1.00  2.29           H  
ATOM    736  HA  GLU    42      -9.556  28.714   2.473  1.00  3.70           H  
ATOM    737 1HB  GLU    42     -10.587  27.447   5.036  1.00  5.54           H  
ATOM    738 2HB  GLU    42      -9.722  28.977   5.000  1.00  5.54           H  
ATOM    739 1HG  GLU    42     -11.450  29.960   3.597  1.00  5.54           H  
ATOM    740 2HG  GLU    42     -12.305  28.424   3.523  1.00  5.54           H  
ATOM    741  N   HIS    43      -8.085  26.180   3.929  1.00  2.26           N  
ATOM    742  CA  HIS    43      -6.816  25.592   4.281  1.00  2.14           C  
ATOM    743  C   HIS    43      -5.912  25.406   3.074  1.00  1.97           C  
ATOM    744  O   HIS    43      -4.758  25.831   3.088  1.00  3.26           O  
ATOM    745  CB  HIS    43      -7.018  24.249   4.939  1.00  3.21           C  
ATOM    746  CG  HIS    43      -5.718  23.630   5.263  1.00  3.21           C  
ATOM    747  ND1 HIS    43      -4.926  23.051   4.298  1.00  3.21           N  
ATOM    748  CD2 HIS    43      -5.062  23.481   6.434  1.00  3.21           C  
ATOM    749  CE1 HIS    43      -3.835  22.579   4.857  1.00  3.21           C  
ATOM    750  NE2 HIS    43      -3.895  22.824   6.154  1.00  3.21           N  
ATOM    751  H   HIS    43      -8.910  25.608   4.026  1.00  2.71           H  
ATOM    752  HA  HIS    43      -6.298  26.243   4.984  1.00  2.57           H  
ATOM    753 1HB  HIS    43      -7.593  24.366   5.858  1.00  3.85           H  
ATOM    754 2HB  HIS    43      -7.571  23.584   4.278  1.00  3.85           H  
ATOM    755  HD2 HIS    43      -5.399  23.817   7.415  1.00  3.85           H  
ATOM    756  HE1 HIS    43      -3.024  22.066   4.339  1.00  3.85           H  
ATOM    757  HE2 HIS    43      -3.193  22.555   6.826  1.00  3.85           H  
ATOM    758  N   ASN    44      -6.438  24.765   2.028  1.00  0.93           N  
ATOM    759  CA  ASN    44      -5.676  24.486   0.816  1.00  1.04           C  
ATOM    760  C   ASN    44      -5.291  25.757   0.077  1.00  2.01           C  
ATOM    761  O   ASN    44      -4.315  25.761  -0.675  1.00  3.53           O  
ATOM    762  CB  ASN    44      -6.434  23.549  -0.101  1.00  1.56           C  
ATOM    763  CG  ASN    44      -6.446  22.124   0.390  1.00  1.56           C  
ATOM    764  OD1 ASN    44      -5.641  21.719   1.238  1.00  1.56           O  
ATOM    765  ND2 ASN    44      -7.347  21.347  -0.147  1.00  1.56           N  
ATOM    766  H   ASN    44      -7.390  24.444   2.075  1.00  1.12           H  
ATOM    767  HA  ASN    44      -4.748  23.995   1.107  1.00  1.25           H  
ATOM    768 1HB  ASN    44      -7.464  23.893  -0.199  1.00  1.87           H  
ATOM    769 2HB  ASN    44      -5.986  23.573  -1.095  1.00  1.87           H  
ATOM    770 1HD2 ASN    44      -7.413  20.385   0.131  1.00  1.87           H  
ATOM    771 2HD2 ASN    44      -7.977  21.712  -0.831  1.00  1.87           H  
ATOM    772  N   GLY    45      -6.012  26.856   0.326  1.00  2.49           N  
ATOM    773  CA  GLY    45      -5.652  28.145  -0.246  1.00  4.29           C  
ATOM    774  C   GLY    45      -4.275  28.617   0.256  1.00  7.48           C  
ATOM    775  O   GLY    45      -3.632  29.459  -0.377  1.00 14.15           O  
ATOM    776  H   GLY    45      -6.843  26.803   0.903  1.00  2.99           H  
ATOM    777 1HA  GLY    45      -5.641  28.069  -1.333  1.00  5.15           H  
ATOM    778 2HA  GLY    45      -6.411  28.882   0.016  1.00  5.15           H  
ATOM    779  N   ASN    46      -3.801  28.063   1.379  1.00  5.87           N  
ATOM    780  CA  ASN    46      -2.486  28.417   1.870  1.00  9.54           C  
ATOM    781  C   ASN    46      -1.439  27.673   1.069  1.00 15.60           C  
ATOM    782  O   ASN    46      -1.027  26.565   1.423  1.00 55.42           O  
ATOM    783  CB  ASN    46      -2.340  28.117   3.347  1.00 14.31           C  
ATOM    784  CG  ASN    46      -1.021  28.596   3.888  1.00 14.31           C  
ATOM    785  OD1 ASN    46      -0.097  28.892   3.120  1.00 14.31           O  
ATOM    786  ND2 ASN    46      -0.915  28.676   5.190  1.00 14.31           N  
ATOM    787  H   ASN    46      -4.334  27.378   1.896  1.00  7.04           H  
ATOM    788  HA  ASN    46      -2.324  29.485   1.712  1.00 11.45           H  
ATOM    789 1HB  ASN    46      -3.147  28.598   3.902  1.00 17.17           H  
ATOM    790 2HB  ASN    46      -2.423  27.043   3.513  1.00 17.17           H  
ATOM    791 1HD2 ASN    46      -0.057  28.982   5.605  1.00 17.17           H  
ATOM    792 2HD2 ASN    46      -1.687  28.422   5.771  1.00 17.17           H  
ATOM    793  N   ARG    47      -0.995  28.322   0.000  1.00 22.74           N  
ATOM    794  CA  ARG    47      -0.001  27.814  -0.943  1.00 33.34           C  
ATOM    795  C   ARG    47       1.371  27.456  -0.350  1.00 26.85           C  
ATOM    796  O   ARG    47       2.204  26.876  -1.048  1.00 83.68           O  
ATOM    797  CB  ARG    47       0.203  28.827  -2.051  1.00 50.01           C  
ATOM    798  CG  ARG    47      -0.984  28.997  -2.985  1.00 50.01           C  
ATOM    799  CD  ARG    47      -0.729  30.041  -4.009  1.00 50.01           C  
ATOM    800  NE  ARG    47      -1.863  30.214  -4.903  1.00 50.01           N  
ATOM    801  CZ  ARG    47      -1.953  31.169  -5.850  1.00 50.01           C  
ATOM    802  NH1 ARG    47      -0.969  32.025  -6.017  1.00 50.01           N  
ATOM    803  NH2 ARG    47      -3.030  31.244  -6.612  1.00 50.01           N  
ATOM    804  H   ARG    47      -1.426  29.222  -0.188  1.00 27.29           H  
ATOM    805  HA  ARG    47      -0.415  26.906  -1.390  1.00 40.01           H  
ATOM    806 1HB  ARG    47       0.418  29.802  -1.614  1.00 60.01           H  
ATOM    807 2HB  ARG    47       1.062  28.542  -2.655  1.00 60.01           H  
ATOM    808 1HG  ARG    47      -1.181  28.054  -3.497  1.00 60.01           H  
ATOM    809 2HG  ARG    47      -1.864  29.287  -2.408  1.00 60.01           H  
ATOM    810 1HD  ARG    47      -0.536  30.993  -3.515  1.00 60.01           H  
ATOM    811 2HD  ARG    47       0.137  29.760  -4.606  1.00 60.01           H  
ATOM    812  HE  ARG    47      -2.640  29.575  -4.805  1.00 60.01           H  
ATOM    813 1HH1 ARG    47      -0.145  31.968  -5.435  1.00 60.01           H  
ATOM    814 2HH1 ARG    47      -1.038  32.740  -6.726  1.00 60.01           H  
ATOM    815 1HH2 ARG    47      -3.787  30.586  -6.483  1.00 60.01           H  
ATOM    816 2HH2 ARG    47      -3.098  31.960  -7.320  1.00 60.01           H  
ATOM    817  N   ASN    48       1.616  27.789   0.918  1.00 20.27           N  
ATOM    818  CA  ASN    48       2.887  27.474   1.541  1.00 28.92           C  
ATOM    819  C   ASN    48       2.856  26.145   2.299  1.00 16.64           C  
ATOM    820  O   ASN    48       3.861  25.753   2.895  1.00 19.44           O  
ATOM    821  CB  ASN    48       3.294  28.596   2.471  1.00 43.38           C  
ATOM    822  CG  ASN    48       3.625  29.861   1.733  1.00 43.38           C  
ATOM    823  OD1 ASN    48       4.251  29.832   0.667  1.00 43.38           O  
ATOM    824  ND2 ASN    48       3.212  30.974   2.281  1.00 43.38           N  
ATOM    825  H   ASN    48       0.922  28.274   1.469  1.00 24.32           H  
ATOM    826  HA  ASN    48       3.640  27.382   0.757  1.00 34.70           H  
ATOM    827 1HB  ASN    48       2.483  28.801   3.173  1.00 52.06           H  
ATOM    828 2HB  ASN    48       4.162  28.290   3.054  1.00 52.06           H  
ATOM    829 1HD2 ASN    48       3.399  31.851   1.837  1.00 52.06           H  
ATOM    830 2HD2 ASN    48       2.707  30.949   3.143  1.00 52.06           H  
ATOM    831  N   GLU    49       1.724  25.436   2.263  1.00 16.33           N  
ATOM    832  CA  GLU    49       1.647  24.153   2.950  1.00 11.69           C  
ATOM    833  C   GLU    49       2.215  23.033   2.089  1.00  6.66           C  
ATOM    834  O   GLU    49       2.143  23.076   0.861  1.00 13.70           O  
ATOM    835  CB  GLU    49       0.203  23.822   3.336  1.00 17.54           C  
ATOM    836  CG  GLU    49      -0.426  24.819   4.295  1.00 17.54           C  
ATOM    837  CD  GLU    49       0.261  24.864   5.630  1.00 17.54           C  
ATOM    838  OE1 GLU    49       0.929  23.917   5.967  1.00 17.54           O  
ATOM    839  OE2 GLU    49       0.122  25.853   6.313  1.00 17.54           O  
ATOM    840  H   GLU    49       0.904  25.787   1.780  1.00 19.60           H  
ATOM    841  HA  GLU    49       2.242  24.213   3.862  1.00 14.03           H  
ATOM    842 1HB  GLU    49      -0.415  23.791   2.438  1.00 21.04           H  
ATOM    843 2HB  GLU    49       0.160  22.837   3.799  1.00 21.04           H  
ATOM    844 1HG  GLU    49      -0.382  25.808   3.844  1.00 21.04           H  
ATOM    845 2HG  GLU    49      -1.474  24.560   4.437  1.00 21.04           H  
ATOM    846  N   SER    50       2.772  22.021   2.752  1.00  2.35           N  
ATOM    847  CA  SER    50       3.362  20.866   2.077  1.00  1.53           C  
ATOM    848  C   SER    50       2.401  19.686   1.949  1.00  0.76           C  
ATOM    849  O   SER    50       2.816  18.594   1.551  1.00  1.78           O  
ATOM    850  CB  SER    50       4.625  20.433   2.799  1.00  2.29           C  
ATOM    851  OG  SER    50       4.361  20.051   4.119  1.00  2.29           O  
ATOM    852  H   SER    50       2.793  22.056   3.762  1.00  2.82           H  
ATOM    853  HA  SER    50       3.644  21.174   1.070  1.00  1.84           H  
ATOM    854 1HB  SER    50       5.082  19.601   2.263  1.00  2.75           H  
ATOM    855 2HB  SER    50       5.340  21.254   2.794  1.00  2.75           H  
ATOM    856  HG  SER    50       3.795  19.272   4.093  1.00  2.75           H  
ATOM    857  N   TYR    51       1.125  19.913   2.269  1.00  0.64           N  
ATOM    858  CA  TYR    51       0.116  18.871   2.176  1.00  0.31           C  
ATOM    859  C   TYR    51      -1.245  19.437   1.815  1.00  0.25           C  
ATOM    860  O   TYR    51      -1.493  20.638   1.931  1.00  0.80           O  
ATOM    861  CB  TYR    51       0.017  18.120   3.489  1.00  0.46           C  
ATOM    862  CG  TYR    51      -0.534  18.964   4.603  1.00  0.46           C  
ATOM    863  CD1 TYR    51      -1.858  18.822   4.973  1.00  0.46           C  
ATOM    864  CD2 TYR    51       0.265  19.916   5.219  1.00  0.46           C  
ATOM    865  CE1 TYR    51      -2.373  19.620   5.968  1.00  0.46           C  
ATOM    866  CE2 TYR    51      -0.262  20.716   6.212  1.00  0.46           C  
ATOM    867  CZ  TYR    51      -1.573  20.566   6.586  1.00  0.46           C  
ATOM    868  OH  TYR    51      -2.127  21.376   7.554  1.00  0.46           O  
ATOM    869  H   TYR    51       0.843  20.826   2.588  1.00  0.77           H  
ATOM    870  HA  TYR    51       0.405  18.182   1.385  1.00  0.37           H  
ATOM    871 1HB  TYR    51      -0.623  17.245   3.370  1.00  0.56           H  
ATOM    872 2HB  TYR    51       0.996  17.774   3.772  1.00  0.56           H  
ATOM    873  HD1 TYR    51      -2.491  18.086   4.477  1.00  0.56           H  
ATOM    874  HD2 TYR    51       1.303  20.040   4.914  1.00  0.56           H  
ATOM    875  HE1 TYR    51      -3.409  19.520   6.266  1.00  0.56           H  
ATOM    876  HE2 TYR    51       0.353  21.473   6.691  1.00  0.56           H  
ATOM    877  HH  TYR    51      -1.438  21.787   8.084  1.00  0.56           H  
ATOM    878  N   LYS    52      -2.115  18.543   1.378  1.00  0.30           N  
ATOM    879  CA  LYS    52      -3.462  18.847   0.943  1.00  0.33           C  
ATOM    880  C   LYS    52      -4.527  18.175   1.799  1.00  0.26           C  
ATOM    881  O   LYS    52      -4.409  16.993   2.139  1.00  0.28           O  
ATOM    882  CB  LYS    52      -3.636  18.384  -0.501  1.00  0.49           C  
ATOM    883  CG  LYS    52      -5.007  18.642  -1.096  1.00  0.49           C  
ATOM    884  CD  LYS    52      -5.117  18.043  -2.483  1.00  0.49           C  
ATOM    885  CE  LYS    52      -6.503  18.253  -3.069  1.00  0.49           C  
ATOM    886  NZ  LYS    52      -6.709  17.416  -4.281  1.00  0.49           N  
ATOM    887  H   LYS    52      -1.814  17.586   1.321  1.00  0.36           H  
ATOM    888  HA  LYS    52      -3.611  19.926   1.001  1.00  0.40           H  
ATOM    889 1HB  LYS    52      -2.902  18.887  -1.132  1.00  0.59           H  
ATOM    890 2HB  LYS    52      -3.440  17.314  -0.566  1.00  0.59           H  
ATOM    891 1HG  LYS    52      -5.765  18.181  -0.468  1.00  0.59           H  
ATOM    892 2HG  LYS    52      -5.195  19.713  -1.147  1.00  0.59           H  
ATOM    893 1HD  LYS    52      -4.381  18.509  -3.139  1.00  0.59           H  
ATOM    894 2HD  LYS    52      -4.910  16.974  -2.436  1.00  0.59           H  
ATOM    895 1HE  LYS    52      -7.256  17.996  -2.326  1.00  0.59           H  
ATOM    896 2HE  LYS    52      -6.622  19.302  -3.340  1.00  0.59           H  
ATOM    897 1HZ  LYS    52      -7.635  17.570  -4.650  1.00  0.59           H  
ATOM    898 2HZ  LYS    52      -6.020  17.644  -4.982  1.00  0.59           H  
ATOM    899 3HZ  LYS    52      -6.610  16.444  -4.000  1.00  0.59           H  
ATOM    900  N   LEU    53      -5.589  18.922   2.102  1.00  0.23           N  
ATOM    901  CA  LEU    53      -6.747  18.347   2.773  1.00  0.22           C  
ATOM    902  C   LEU    53      -7.804  18.036   1.739  1.00  0.25           C  
ATOM    903  O   LEU    53      -7.848  18.655   0.674  1.00  0.29           O  
ATOM    904  CB  LEU    53      -7.363  19.277   3.810  1.00  0.33           C  
ATOM    905  CG  LEU    53      -6.471  19.728   4.942  1.00  0.33           C  
ATOM    906  CD1 LEU    53      -7.289  20.600   5.864  1.00  0.33           C  
ATOM    907  CD2 LEU    53      -5.926  18.525   5.659  1.00  0.33           C  
ATOM    908  H   LEU    53      -5.605  19.900   1.829  1.00  0.28           H  
ATOM    909  HA  LEU    53      -6.452  17.419   3.260  1.00  0.26           H  
ATOM    910 1HB  LEU    53      -7.715  20.172   3.301  1.00  0.40           H  
ATOM    911 2HB  LEU    53      -8.223  18.775   4.253  1.00  0.40           H  
ATOM    912  HG  LEU    53      -5.648  20.323   4.551  1.00  0.40           H  
ATOM    913 1HD1 LEU    53      -6.663  20.947   6.686  1.00  0.40           H  
ATOM    914 2HD1 LEU    53      -7.671  21.456   5.310  1.00  0.40           H  
ATOM    915 3HD1 LEU    53      -8.124  20.024   6.262  1.00  0.40           H  
ATOM    916 1HD2 LEU    53      -5.296  18.848   6.484  1.00  0.40           H  
ATOM    917 2HD2 LEU    53      -6.753  17.940   6.052  1.00  0.40           H  
ATOM    918 3HD2 LEU    53      -5.344  17.920   4.966  1.00  0.40           H  
ATOM    919  N   GLY    54      -8.686  17.106   2.048  1.00  0.26           N  
ATOM    920  CA  GLY    54      -9.722  16.795   1.089  1.00  0.30           C  
ATOM    921  C   GLY    54     -10.877  16.040   1.689  1.00  0.32           C  
ATOM    922  O   GLY    54     -10.914  15.750   2.885  1.00  0.31           O  
ATOM    923  H   GLY    54      -8.629  16.620   2.933  1.00  0.31           H  
ATOM    924 1HA  GLY    54     -10.088  17.721   0.644  1.00  0.36           H  
ATOM    925 2HA  GLY    54      -9.295  16.209   0.281  1.00  0.36           H  
ATOM    926  N   LEU    55     -11.829  15.708   0.838  1.00  0.49           N  
ATOM    927  CA  LEU    55     -13.041  15.040   1.261  1.00  0.64           C  
ATOM    928  C   LEU    55     -12.815  13.544   1.391  1.00  0.54           C  
ATOM    929  O   LEU    55     -13.293  12.755   0.574  1.00  0.56           O  
ATOM    930  CB  LEU    55     -14.135  15.340   0.240  1.00  0.96           C  
ATOM    931  CG  LEU    55     -14.467  16.829   0.066  1.00  0.96           C  
ATOM    932  CD1 LEU    55     -15.424  16.984  -1.098  1.00  0.96           C  
ATOM    933  CD2 LEU    55     -15.087  17.362   1.354  1.00  0.96           C  
ATOM    934  H   LEU    55     -11.720  15.954  -0.136  1.00  0.59           H  
ATOM    935  HA  LEU    55     -13.336  15.434   2.232  1.00  0.77           H  
ATOM    936 1HB  LEU    55     -13.829  14.949  -0.728  1.00  1.15           H  
ATOM    937 2HB  LEU    55     -15.048  14.832   0.547  1.00  1.15           H  
ATOM    938  HG  LEU    55     -13.559  17.390  -0.159  1.00  1.15           H  
ATOM    939 1HD1 LEU    55     -15.674  18.035  -1.236  1.00  1.15           H  
ATOM    940 2HD1 LEU    55     -14.955  16.601  -2.005  1.00  1.15           H  
ATOM    941 3HD1 LEU    55     -16.323  16.418  -0.895  1.00  1.15           H  
ATOM    942 1HD2 LEU    55     -15.327  18.418   1.234  1.00  1.15           H  
ATOM    943 2HD2 LEU    55     -15.998  16.807   1.575  1.00  1.15           H  
ATOM    944 3HD2 LEU    55     -14.381  17.242   2.175  1.00  1.15           H  
ATOM    945  N   ASN    56     -12.082  13.162   2.432  1.00  0.52           N  
ATOM    946  CA  ASN    56     -11.794  11.762   2.672  1.00  0.59           C  
ATOM    947  C   ASN    56     -12.963  11.134   3.395  1.00  0.63           C  
ATOM    948  O   ASN    56     -13.962  11.801   3.661  1.00  0.62           O  
ATOM    949  CB  ASN    56     -10.495  11.589   3.464  1.00  0.89           C  
ATOM    950  CG  ASN    56     -10.568  12.078   4.894  1.00  0.89           C  
ATOM    951  OD1 ASN    56     -11.617  12.014   5.553  1.00  0.89           O  
ATOM    952  ND2 ASN    56      -9.459  12.560   5.400  1.00  0.89           N  
ATOM    953  H   ASN    56     -11.717  13.873   3.052  1.00  0.62           H  
ATOM    954  HA  ASN    56     -11.690  11.252   1.713  1.00  0.71           H  
ATOM    955 1HB  ASN    56     -10.209  10.537   3.468  1.00  1.06           H  
ATOM    956 2HB  ASN    56      -9.698  12.135   2.958  1.00  1.06           H  
ATOM    957 1HD2 ASN    56      -9.450  12.893   6.346  1.00  1.06           H  
ATOM    958 2HD2 ASN    56      -8.611  12.599   4.865  1.00  1.06           H  
ATOM    959  N   ARG    57     -12.807   9.865   3.743  1.00  0.89           N  
ATOM    960  CA  ARG    57     -13.796   9.061   4.452  1.00  1.35           C  
ATOM    961  C   ARG    57     -14.736   9.771   5.438  1.00  1.11           C  
ATOM    962  O   ARG    57     -15.907   9.403   5.538  1.00  2.38           O  
ATOM    963  CB  ARG    57     -13.091   7.968   5.218  1.00  2.03           C  
ATOM    964  CG  ARG    57     -14.035   7.037   5.937  1.00  2.03           C  
ATOM    965  CD  ARG    57     -13.330   5.894   6.544  1.00  2.03           C  
ATOM    966  NE  ARG    57     -14.250   5.017   7.235  1.00  2.03           N  
ATOM    967  CZ  ARG    57     -13.964   3.750   7.572  1.00  2.03           C  
ATOM    968  NH1 ARG    57     -12.799   3.236   7.276  1.00  2.03           N  
ATOM    969  NH2 ARG    57     -14.842   2.990   8.198  1.00  2.03           N  
ATOM    970  H   ARG    57     -11.949   9.395   3.470  1.00  1.07           H  
ATOM    971  HA  ARG    57     -14.421   8.589   3.690  1.00  1.62           H  
ATOM    972 1HB  ARG    57     -12.487   7.374   4.536  1.00  2.43           H  
ATOM    973 2HB  ARG    57     -12.422   8.407   5.958  1.00  2.43           H  
ATOM    974 1HG  ARG    57     -14.555   7.581   6.724  1.00  2.43           H  
ATOM    975 2HG  ARG    57     -14.764   6.645   5.226  1.00  2.43           H  
ATOM    976 1HD  ARG    57     -12.830   5.316   5.773  1.00  2.43           H  
ATOM    977 2HD  ARG    57     -12.591   6.251   7.258  1.00  2.43           H  
ATOM    978  HE  ARG    57     -15.162   5.378   7.478  1.00  2.43           H  
ATOM    979 1HH1 ARG    57     -12.083   3.782   6.813  1.00  2.43           H  
ATOM    980 2HH1 ARG    57     -12.624   2.277   7.534  1.00  2.43           H  
ATOM    981 1HH2 ARG    57     -15.754   3.348   8.443  1.00  2.43           H  
ATOM    982 2HH2 ARG    57     -14.571   2.041   8.433  1.00  2.43           H  
ATOM    983  N   PHE    58     -14.224  10.731   6.210  1.00  0.85           N  
ATOM    984  CA  PHE    58     -15.032  11.331   7.267  1.00  1.54           C  
ATOM    985  C   PHE    58     -15.545  12.747   6.976  1.00  1.45           C  
ATOM    986  O   PHE    58     -15.911  13.478   7.900  1.00  3.72           O  
ATOM    987  CB  PHE    58     -14.235  11.330   8.563  1.00  2.31           C  
ATOM    988  CG  PHE    58     -13.826   9.952   8.997  1.00  2.31           C  
ATOM    989  CD1 PHE    58     -12.489   9.617   9.071  1.00  2.31           C  
ATOM    990  CD2 PHE    58     -14.762   8.980   9.298  1.00  2.31           C  
ATOM    991  CE1 PHE    58     -12.093   8.352   9.453  1.00  2.31           C  
ATOM    992  CE2 PHE    58     -14.372   7.715   9.681  1.00  2.31           C  
ATOM    993  CZ  PHE    58     -13.035   7.401   9.765  1.00  2.31           C  
ATOM    994  H   PHE    58     -13.267  11.042   6.069  1.00  1.02           H  
ATOM    995  HA  PHE    58     -15.904  10.694   7.417  1.00  1.85           H  
ATOM    996 1HB  PHE    58     -13.334  11.931   8.440  1.00  2.77           H  
ATOM    997 2HB  PHE    58     -14.824  11.779   9.357  1.00  2.77           H  
ATOM    998  HD1 PHE    58     -11.742  10.372   8.826  1.00  2.77           H  
ATOM    999  HD2 PHE    58     -15.821   9.221   9.225  1.00  2.77           H  
ATOM   1000  HE1 PHE    58     -11.034   8.112   9.509  1.00  2.77           H  
ATOM   1001  HE2 PHE    58     -15.122   6.962   9.917  1.00  2.77           H  
ATOM   1002  HZ  PHE    58     -12.727   6.402  10.068  1.00  2.77           H  
ATOM   1003  N   ALA    59     -15.603  13.130   5.701  1.00  0.58           N  
ATOM   1004  CA  ALA    59     -16.081  14.466   5.328  1.00  0.60           C  
ATOM   1005  C   ALA    59     -17.538  14.711   5.748  1.00  0.92           C  
ATOM   1006  O   ALA    59     -17.929  15.855   5.973  1.00  1.40           O  
ATOM   1007  CB  ALA    59     -15.946  14.682   3.831  1.00  0.90           C  
ATOM   1008  H   ALA    59     -15.277  12.504   4.976  1.00  0.70           H  
ATOM   1009  HA  ALA    59     -15.457  15.196   5.845  1.00  0.72           H  
ATOM   1010 1HB  ALA    59     -16.264  15.693   3.582  1.00  1.08           H  
ATOM   1011 2HB  ALA    59     -14.906  14.544   3.538  1.00  1.08           H  
ATOM   1012 3HB  ALA    59     -16.569  13.971   3.301  1.00  1.08           H  
ATOM   1013  N   ASP    60     -18.331  13.650   5.892  1.00  1.43           N  
ATOM   1014  CA  ASP    60     -19.726  13.792   6.303  1.00  2.29           C  
ATOM   1015  C   ASP    60     -19.964  13.878   7.820  1.00  1.75           C  
ATOM   1016  O   ASP    60     -21.120  13.833   8.243  1.00  2.65           O  
ATOM   1017  CB  ASP    60     -20.559  12.625   5.766  1.00  3.44           C  
ATOM   1018  CG  ASP    60     -20.129  11.271   6.339  1.00  3.44           C  
ATOM   1019  OD1 ASP    60     -19.146  11.227   7.039  1.00  3.44           O  
ATOM   1020  OD2 ASP    60     -20.792  10.293   6.078  1.00  3.44           O  
ATOM   1021  H   ASP    60     -17.970  12.728   5.700  1.00  1.72           H  
ATOM   1022  HA  ASP    60     -20.108  14.711   5.858  1.00  2.75           H  
ATOM   1023 1HB  ASP    60     -21.608  12.788   6.012  1.00  4.12           H  
ATOM   1024 2HB  ASP    60     -20.482  12.595   4.682  1.00  4.12           H  
ATOM   1025  N   LEU    61     -18.913  14.027   8.638  1.00  1.38           N  
ATOM   1026  CA  LEU    61     -19.149  14.101  10.081  1.00  2.00           C  
ATOM   1027  C   LEU    61     -18.351  15.178  10.817  1.00  1.33           C  
ATOM   1028  O   LEU    61     -17.438  15.801  10.271  1.00  1.93           O  
ATOM   1029  CB  LEU    61     -18.888  12.733  10.729  1.00  3.00           C  
ATOM   1030  CG  LEU    61     -17.513  12.099  10.558  1.00  3.00           C  
ATOM   1031  CD1 LEU    61     -16.515  12.792  11.450  1.00  3.00           C  
ATOM   1032  CD2 LEU    61     -17.620  10.641  10.955  1.00  3.00           C  
ATOM   1033  H   LEU    61     -17.965  14.049   8.281  1.00  1.66           H  
ATOM   1034  HA  LEU    61     -20.200  14.333  10.228  1.00  2.40           H  
ATOM   1035 1HB  LEU    61     -19.044  12.830  11.797  1.00  3.60           H  
ATOM   1036 2HB  LEU    61     -19.623  12.027  10.341  1.00  3.60           H  
ATOM   1037  HG  LEU    61     -17.182  12.184   9.525  1.00  3.60           H  
ATOM   1038 1HD1 LEU    61     -15.540  12.323  11.335  1.00  3.60           H  
ATOM   1039 2HD1 LEU    61     -16.447  13.845  11.175  1.00  3.60           H  
ATOM   1040 3HD1 LEU    61     -16.840  12.708  12.486  1.00  3.60           H  
ATOM   1041 1HD2 LEU    61     -16.649  10.166  10.863  1.00  3.60           H  
ATOM   1042 2HD2 LEU    61     -17.954  10.575  11.991  1.00  3.60           H  
ATOM   1043 3HD2 LEU    61     -18.339  10.138  10.309  1.00  3.60           H  
ATOM   1044  N   LYS    62     -18.771  15.432  12.061  1.00  1.43           N  
ATOM   1045  CA  LYS    62     -18.199  16.493  12.889  1.00  1.67           C  
ATOM   1046  C   LYS    62     -16.914  16.069  13.584  1.00  1.02           C  
ATOM   1047  O   LYS    62     -16.676  14.884  13.778  1.00  2.21           O  
ATOM   1048  CB  LYS    62     -19.226  16.944  13.925  1.00  2.50           C  
ATOM   1049  CG  LYS    62     -20.457  17.613  13.325  1.00  2.50           C  
ATOM   1050  CD  LYS    62     -21.418  18.071  14.411  1.00  2.50           C  
ATOM   1051  CE  LYS    62     -22.650  18.742  13.822  1.00  2.50           C  
ATOM   1052  NZ  LYS    62     -23.593  19.193  14.884  1.00  2.50           N  
ATOM   1053  H   LYS    62     -19.518  14.861  12.449  1.00  1.72           H  
ATOM   1054  HA  LYS    62     -17.963  17.339  12.244  1.00  2.00           H  
ATOM   1055 1HB  LYS    62     -19.563  16.085  14.504  1.00  3.01           H  
ATOM   1056 2HB  LYS    62     -18.766  17.649  14.617  1.00  3.01           H  
ATOM   1057 1HG  LYS    62     -20.151  18.476  12.734  1.00  3.01           H  
ATOM   1058 2HG  LYS    62     -20.971  16.909  12.670  1.00  3.01           H  
ATOM   1059 1HD  LYS    62     -21.732  17.212  15.005  1.00  3.01           H  
ATOM   1060 2HD  LYS    62     -20.912  18.780  15.068  1.00  3.01           H  
ATOM   1061 1HE  LYS    62     -22.343  19.603  13.232  1.00  3.01           H  
ATOM   1062 2HE  LYS    62     -23.165  18.035  13.171  1.00  3.01           H  
ATOM   1063 1HZ  LYS    62     -24.397  19.631  14.457  1.00  3.01           H  
ATOM   1064 2HZ  LYS    62     -23.894  18.398  15.429  1.00  3.01           H  
ATOM   1065 3HZ  LYS    62     -23.129  19.858  15.487  1.00  3.01           H  
ATOM   1066  N   ASN    63     -16.091  17.050  13.956  1.00  1.14           N  
ATOM   1067  CA  ASN    63     -14.804  16.798  14.608  1.00  0.96           C  
ATOM   1068  C   ASN    63     -14.962  16.036  15.917  1.00  0.40           C  
ATOM   1069  O   ASN    63     -14.214  15.098  16.191  1.00  0.46           O  
ATOM   1070  CB  ASN    63     -14.091  18.102  14.874  1.00  1.44           C  
ATOM   1071  CG  ASN    63     -13.591  18.760  13.628  1.00  1.44           C  
ATOM   1072  OD1 ASN    63     -13.668  19.989  13.512  1.00  1.44           O  
ATOM   1073  ND2 ASN    63     -13.091  17.988  12.698  1.00  1.44           N  
ATOM   1074  H   ASN    63     -16.360  18.006  13.767  1.00  1.37           H  
ATOM   1075  HA  ASN    63     -14.194  16.183  13.942  1.00  1.15           H  
ATOM   1076 1HB  ASN    63     -14.768  18.789  15.384  1.00  1.73           H  
ATOM   1077 2HB  ASN    63     -13.246  17.925  15.539  1.00  1.73           H  
ATOM   1078 1HD2 ASN    63     -12.751  18.386  11.846  1.00  1.73           H  
ATOM   1079 2HD2 ASN    63     -13.037  16.995  12.828  1.00  1.73           H  
ATOM   1080  N   GLU    64     -15.939  16.458  16.717  1.00  0.44           N  
ATOM   1081  CA  GLU    64     -16.251  15.814  17.983  1.00  0.51           C  
ATOM   1082  C   GLU    64     -16.683  14.384  17.741  1.00  0.38           C  
ATOM   1083  O   GLU    64     -16.230  13.467  18.424  1.00  0.60           O  
ATOM   1084  CB  GLU    64     -17.350  16.577  18.718  1.00  0.77           C  
ATOM   1085  CG  GLU    64     -17.718  15.993  20.074  1.00  0.77           C  
ATOM   1086  CD  GLU    64     -18.770  16.795  20.788  1.00  0.77           C  
ATOM   1087  OE1 GLU    64     -19.201  17.787  20.250  1.00  0.77           O  
ATOM   1088  OE2 GLU    64     -19.143  16.416  21.873  1.00  0.77           O  
ATOM   1089  H   GLU    64     -16.495  17.251  16.430  1.00  0.53           H  
ATOM   1090  HA  GLU    64     -15.353  15.802  18.602  1.00  0.61           H  
ATOM   1091 1HB  GLU    64     -17.035  17.609  18.874  1.00  0.92           H  
ATOM   1092 2HB  GLU    64     -18.253  16.600  18.108  1.00  0.92           H  
ATOM   1093 1HG  GLU    64     -18.087  14.977  19.933  1.00  0.92           H  
ATOM   1094 2HG  GLU    64     -16.824  15.944  20.693  1.00  0.92           H  
ATOM   1095  N   GLU    65     -17.580  14.227  16.769  1.00  0.57           N  
ATOM   1096  CA  GLU    65     -18.130  12.947  16.354  1.00  0.97           C  
ATOM   1097  C   GLU    65     -17.014  11.993  15.921  1.00  0.41           C  
ATOM   1098  O   GLU    65     -17.012  10.819  16.308  1.00  0.46           O  
ATOM   1099  CB  GLU    65     -19.144  13.187  15.237  1.00  1.46           C  
ATOM   1100  CG  GLU    65     -19.903  11.966  14.793  1.00  1.46           C  
ATOM   1101  CD  GLU    65     -20.988  12.291  13.811  1.00  1.46           C  
ATOM   1102  OE1 GLU    65     -20.923  13.317  13.172  1.00  1.46           O  
ATOM   1103  OE2 GLU    65     -21.911  11.516  13.706  1.00  1.46           O  
ATOM   1104  H   GLU    65     -17.896  15.051  16.279  1.00  0.68           H  
ATOM   1105  HA  GLU    65     -18.647  12.501  17.203  1.00  1.16           H  
ATOM   1106 1HB  GLU    65     -19.873  13.928  15.566  1.00  1.75           H  
ATOM   1107 2HB  GLU    65     -18.639  13.592  14.363  1.00  1.75           H  
ATOM   1108 1HG  GLU    65     -19.205  11.269  14.330  1.00  1.75           H  
ATOM   1109 2HG  GLU    65     -20.339  11.481  15.665  1.00  1.75           H  
ATOM   1110  N   PHE    66     -16.060  12.515  15.140  1.00  0.45           N  
ATOM   1111  CA  PHE    66     -14.881  11.764  14.733  1.00  0.67           C  
ATOM   1112  C   PHE    66     -14.136  11.272  15.932  1.00  0.61           C  
ATOM   1113  O   PHE    66     -13.764  10.106  16.000  1.00  0.89           O  
ATOM   1114  CB  PHE    66     -13.870  12.602  13.951  1.00  1.01           C  
ATOM   1115  CG  PHE    66     -12.582  11.848  13.721  1.00  1.01           C  
ATOM   1116  CD1 PHE    66     -12.406  11.017  12.624  1.00  1.01           C  
ATOM   1117  CD2 PHE    66     -11.540  11.957  14.638  1.00  1.01           C  
ATOM   1118  CE1 PHE    66     -11.214  10.330  12.454  1.00  1.01           C  
ATOM   1119  CE2 PHE    66     -10.358  11.269  14.470  1.00  1.01           C  
ATOM   1120  CZ  PHE    66     -10.197  10.456  13.373  1.00  1.01           C  
ATOM   1121  H   PHE    66     -16.152  13.468  14.825  1.00  0.54           H  
ATOM   1122  HA  PHE    66     -15.193  10.911  14.134  1.00  0.80           H  
ATOM   1123 1HB  PHE    66     -14.274  12.889  12.987  1.00  1.21           H  
ATOM   1124 2HB  PHE    66     -13.638  13.513  14.494  1.00  1.21           H  
ATOM   1125  HD1 PHE    66     -13.211  10.911  11.896  1.00  1.21           H  
ATOM   1126  HD2 PHE    66     -11.664  12.603  15.506  1.00  1.21           H  
ATOM   1127  HE1 PHE    66     -11.074   9.682  11.593  1.00  1.21           H  
ATOM   1128  HE2 PHE    66      -9.555  11.370  15.200  1.00  1.21           H  
ATOM   1129  HZ  PHE    66      -9.267   9.916  13.234  1.00  1.21           H  
ATOM   1130  N   LYS    67     -13.868  12.164  16.875  1.00  0.68           N  
ATOM   1131  CA  LYS    67     -13.105  11.749  18.026  1.00  1.04           C  
ATOM   1132  C   LYS    67     -13.814  10.660  18.813  1.00  0.90           C  
ATOM   1133  O   LYS    67     -13.209   9.647  19.169  1.00  1.03           O  
ATOM   1134  CB  LYS    67     -12.812  12.942  18.927  1.00  1.56           C  
ATOM   1135  CG  LYS    67     -11.805  13.931  18.357  1.00  1.56           C  
ATOM   1136  CD  LYS    67     -11.607  15.102  19.308  1.00  1.56           C  
ATOM   1137  CE  LYS    67     -10.620  16.115  18.754  1.00  1.56           C  
ATOM   1138  NZ  LYS    67     -10.458  17.284  19.662  1.00  1.56           N  
ATOM   1139  H   LYS    67     -14.179  13.125  16.786  1.00  0.82           H  
ATOM   1140  HA  LYS    67     -12.171  11.352  17.663  1.00  1.25           H  
ATOM   1141 1HB  LYS    67     -13.736  13.485  19.124  1.00  1.87           H  
ATOM   1142 2HB  LYS    67     -12.428  12.589  19.884  1.00  1.87           H  
ATOM   1143 1HG  LYS    67     -10.848  13.431  18.204  1.00  1.87           H  
ATOM   1144 2HG  LYS    67     -12.159  14.305  17.398  1.00  1.87           H  
ATOM   1145 1HD  LYS    67     -12.564  15.597  19.477  1.00  1.87           H  
ATOM   1146 2HD  LYS    67     -11.236  14.734  20.264  1.00  1.87           H  
ATOM   1147 1HE  LYS    67      -9.652  15.635  18.622  1.00  1.87           H  
ATOM   1148 2HE  LYS    67     -10.972  16.468  17.785  1.00  1.87           H  
ATOM   1149 1HZ  LYS    67      -9.794  17.933  19.262  1.00  1.87           H  
ATOM   1150 2HZ  LYS    67     -11.349  17.745  19.781  1.00  1.87           H  
ATOM   1151 3HZ  LYS    67     -10.119  16.970  20.560  1.00  1.87           H  
ATOM   1152  N   GLU    68     -15.114  10.840  19.027  1.00  0.80           N  
ATOM   1153  CA  GLU    68     -15.919   9.884  19.769  1.00  1.01           C  
ATOM   1154  C   GLU    68     -15.866   8.477  19.196  1.00  0.67           C  
ATOM   1155  O   GLU    68     -15.638   7.511  19.927  1.00  1.16           O  
ATOM   1156  CB  GLU    68     -17.378  10.344  19.813  1.00  1.52           C  
ATOM   1157  CG  GLU    68     -18.298   9.402  20.579  1.00  1.52           C  
ATOM   1158  CD  GLU    68     -19.728   9.867  20.630  1.00  1.52           C  
ATOM   1159  OE1 GLU    68     -20.015  10.923  20.120  1.00  1.52           O  
ATOM   1160  OE2 GLU    68     -20.538   9.160  21.183  1.00  1.52           O  
ATOM   1161  H   GLU    68     -15.556  11.687  18.694  1.00  0.96           H  
ATOM   1162  HA  GLU    68     -15.538   9.844  20.790  1.00  1.21           H  
ATOM   1163 1HB  GLU    68     -17.436  11.327  20.279  1.00  1.82           H  
ATOM   1164 2HB  GLU    68     -17.763  10.439  18.798  1.00  1.82           H  
ATOM   1165 1HG  GLU    68     -18.267   8.421  20.105  1.00  1.82           H  
ATOM   1166 2HG  GLU    68     -17.922   9.294  21.595  1.00  1.82           H  
ATOM   1167  N   MET    69     -16.116   8.352  17.899  1.00  0.45           N  
ATOM   1168  CA  MET    69     -16.167   7.038  17.280  1.00  0.61           C  
ATOM   1169  C   MET    69     -14.881   6.540  16.624  1.00  0.15           C  
ATOM   1170  O   MET    69     -14.648   5.334  16.578  1.00  0.35           O  
ATOM   1171  CB  MET    69     -17.274   7.027  16.242  1.00  0.92           C  
ATOM   1172  CG  MET    69     -18.676   7.099  16.817  1.00  0.92           C  
ATOM   1173  SD  MET    69     -19.942   6.849  15.564  1.00  0.92           S  
ATOM   1174  CE  MET    69     -19.817   8.387  14.668  1.00  0.92           C  
ATOM   1175  H   MET    69     -16.298   9.177  17.338  1.00  0.54           H  
ATOM   1176  HA  MET    69     -16.423   6.320  18.060  1.00  0.73           H  
ATOM   1177 1HB  MET    69     -17.151   7.879  15.576  1.00  1.10           H  
ATOM   1178 2HB  MET    69     -17.198   6.127  15.638  1.00  1.10           H  
ATOM   1179 1HG  MET    69     -18.795   6.336  17.586  1.00  1.10           H  
ATOM   1180 2HG  MET    69     -18.833   8.075  17.276  1.00  1.10           H  
ATOM   1181 1HE  MET    69     -20.538   8.395  13.850  1.00  1.10           H  
ATOM   1182 2HE  MET    69     -20.028   9.214  15.346  1.00  1.10           H  
ATOM   1183 3HE  MET    69     -18.809   8.496  14.266  1.00  1.10           H  
ATOM   1184  N   TYR    70     -14.059   7.438  16.095  1.00  0.12           N  
ATOM   1185  CA  TYR    70     -12.916   6.996  15.310  1.00  0.31           C  
ATOM   1186  C   TYR    70     -11.530   7.413  15.802  1.00  0.63           C  
ATOM   1187  O   TYR    70     -10.537   7.079  15.154  1.00  1.19           O  
ATOM   1188  CB  TYR    70     -13.109   7.489  13.880  1.00  0.46           C  
ATOM   1189  CG  TYR    70     -14.398   6.988  13.280  1.00  0.46           C  
ATOM   1190  CD1 TYR    70     -15.455   7.867  13.100  1.00  0.46           C  
ATOM   1191  CD2 TYR    70     -14.537   5.651  12.935  1.00  0.46           C  
ATOM   1192  CE1 TYR    70     -16.646   7.412  12.572  1.00  0.46           C  
ATOM   1193  CE2 TYR    70     -15.729   5.196  12.407  1.00  0.46           C  
ATOM   1194  CZ  TYR    70     -16.782   6.072  12.225  1.00  0.46           C  
ATOM   1195  OH  TYR    70     -17.974   5.625  11.697  1.00  0.46           O  
ATOM   1196  H   TYR    70     -14.242   8.421  16.179  1.00  0.14           H  
ATOM   1197  HA  TYR    70     -12.928   5.906  15.296  1.00  0.37           H  
ATOM   1198 1HB  TYR    70     -13.127   8.577  13.870  1.00  0.56           H  
ATOM   1199 2HB  TYR    70     -12.282   7.159  13.253  1.00  0.56           H  
ATOM   1200  HD1 TYR    70     -15.345   8.914  13.378  1.00  0.56           H  
ATOM   1201  HD2 TYR    70     -13.707   4.959  13.083  1.00  0.56           H  
ATOM   1202  HE1 TYR    70     -17.478   8.100  12.430  1.00  0.56           H  
ATOM   1203  HE2 TYR    70     -15.839   4.146  12.136  1.00  0.56           H  
ATOM   1204  HH  TYR    70     -18.525   6.380  11.475  1.00  0.56           H  
ATOM   1205  N   LEU    71     -11.417   8.141  16.914  1.00  0.68           N  
ATOM   1206  CA  LEU    71     -10.071   8.486  17.362  1.00  1.57           C  
ATOM   1207  C   LEU    71      -9.377   7.271  17.963  1.00  1.05           C  
ATOM   1208  O   LEU    71      -8.263   6.923  17.577  1.00  2.00           O  
ATOM   1209  CB  LEU    71     -10.103   9.602  18.398  1.00  2.35           C  
ATOM   1210  CG  LEU    71      -8.754  10.061  18.922  1.00  2.35           C  
ATOM   1211  CD1 LEU    71      -7.963  10.617  17.746  1.00  2.35           C  
ATOM   1212  CD2 LEU    71      -8.971  11.109  20.003  1.00  2.35           C  
ATOM   1213  H   LEU    71     -12.213   8.454  17.460  1.00  0.82           H  
ATOM   1214  HA  LEU    71      -9.493   8.823  16.502  1.00  1.88           H  
ATOM   1215 1HB  LEU    71     -10.542  10.468  17.931  1.00  2.83           H  
ATOM   1216 2HB  LEU    71     -10.720   9.300  19.244  1.00  2.83           H  
ATOM   1217  HG  LEU    71      -8.204   9.216  19.337  1.00  2.83           H  
ATOM   1218 1HD1 LEU    71      -6.986  10.956  18.082  1.00  2.83           H  
ATOM   1219 2HD1 LEU    71      -7.835   9.839  16.993  1.00  2.83           H  
ATOM   1220 3HD1 LEU    71      -8.504  11.456  17.312  1.00  2.83           H  
ATOM   1221 1HD2 LEU    71      -8.008  11.452  20.380  1.00  2.83           H  
ATOM   1222 2HD2 LEU    71      -9.518  11.954  19.586  1.00  2.83           H  
ATOM   1223 3HD2 LEU    71      -9.545  10.673  20.821  1.00  2.83           H  
ATOM   1224  N   GLY    72     -10.048   6.634  18.920  1.00  0.46           N  
ATOM   1225  CA  GLY    72      -9.508   5.468  19.608  1.00  0.32           C  
ATOM   1226  C   GLY    72      -8.444   5.902  20.600  1.00  0.38           C  
ATOM   1227  O   GLY    72      -7.287   5.490  20.507  1.00  0.69           O  
ATOM   1228  H   GLY    72     -10.963   6.971  19.181  1.00  0.55           H  
ATOM   1229 1HA  GLY    72     -10.313   4.957  20.134  1.00  0.38           H  
ATOM   1230 2HA  GLY    72      -9.087   4.771  18.886  1.00  0.38           H  
ATOM   1231  N   LYS    73      -8.846   6.737  21.550  1.00  0.53           N  
ATOM   1232  CA  LYS    73      -7.922   7.310  22.514  1.00  0.74           C  
ATOM   1233  C   LYS    73      -7.198   6.284  23.385  1.00  0.56           C  
ATOM   1234  O   LYS    73      -7.808   5.504  24.116  1.00  1.49           O  
ATOM   1235  CB  LYS    73      -8.651   8.320  23.387  1.00  1.11           C  
ATOM   1236  CG  LYS    73      -7.774   9.023  24.414  1.00  1.11           C  
ATOM   1237  CD  LYS    73      -6.762   9.939  23.738  1.00  1.11           C  
ATOM   1238  CE  LYS    73      -6.125  10.894  24.735  1.00  1.11           C  
ATOM   1239  NZ  LYS    73      -5.037  11.709  24.127  1.00  1.11           N  
ATOM   1240  H   LYS    73      -9.818   7.009  21.587  1.00  0.64           H  
ATOM   1241  HA  LYS    73      -7.161   7.852  21.956  1.00  0.89           H  
ATOM   1242 1HB  LYS    73      -9.103   9.085  22.756  1.00  1.33           H  
ATOM   1243 2HB  LYS    73      -9.458   7.821  23.924  1.00  1.33           H  
ATOM   1244 1HG  LYS    73      -8.399   9.615  25.084  1.00  1.33           H  
ATOM   1245 2HG  LYS    73      -7.240   8.280  25.006  1.00  1.33           H  
ATOM   1246 1HD  LYS    73      -5.980   9.334  23.281  1.00  1.33           H  
ATOM   1247 2HD  LYS    73      -7.254  10.519  22.956  1.00  1.33           H  
ATOM   1248 1HE  LYS    73      -6.903  11.568  25.089  1.00  1.33           H  
ATOM   1249 2HE  LYS    73      -5.726  10.342  25.586  1.00  1.33           H  
ATOM   1250 1HZ  LYS    73      -4.679  12.356  24.814  1.00  1.33           H  
ATOM   1251 2HZ  LYS    73      -4.273  11.127  23.804  1.00  1.33           H  
ATOM   1252 3HZ  LYS    73      -5.393  12.224  23.328  1.00  1.33           H  
ATOM   1253  N   LYS    74      -5.879   6.339  23.284  1.00  0.43           N  
ATOM   1254  CA  LYS    74      -4.902   5.540  24.007  1.00  1.25           C  
ATOM   1255  C   LYS    74      -4.876   5.876  25.491  1.00  1.26           C  
ATOM   1256  O   LYS    74      -5.090   7.027  25.873  1.00  2.72           O  
ATOM   1257  CB  LYS    74      -3.522   5.777  23.407  1.00  1.88           C  
ATOM   1258  CG  LYS    74      -2.403   4.949  23.994  1.00  1.88           C  
ATOM   1259  CD  LYS    74      -1.071   5.319  23.384  1.00  1.88           C  
ATOM   1260  CE  LYS    74       0.038   4.542  24.055  1.00  1.88           C  
ATOM   1261  NZ  LYS    74       1.374   4.985  23.612  1.00  1.88           N  
ATOM   1262  H   LYS    74      -5.509   7.014  22.637  1.00  0.52           H  
ATOM   1263  HA  LYS    74      -5.168   4.489  23.901  1.00  1.50           H  
ATOM   1264 1HB  LYS    74      -3.564   5.534  22.351  1.00  2.25           H  
ATOM   1265 2HB  LYS    74      -3.255   6.830  23.496  1.00  2.25           H  
ATOM   1266 1HG  LYS    74      -2.348   5.100  25.067  1.00  2.25           H  
ATOM   1267 2HG  LYS    74      -2.594   3.896  23.799  1.00  2.25           H  
ATOM   1268 1HD  LYS    74      -1.076   5.092  22.317  1.00  2.25           H  
ATOM   1269 2HD  LYS    74      -0.889   6.386  23.513  1.00  2.25           H  
ATOM   1270 1HE  LYS    74      -0.038   4.670  25.134  1.00  2.25           H  
ATOM   1271 2HE  LYS    74      -0.079   3.485  23.818  1.00  2.25           H  
ATOM   1272 1HZ  LYS    74       2.082   4.438  24.081  1.00  2.25           H  
ATOM   1273 2HZ  LYS    74       1.466   4.865  22.617  1.00  2.25           H  
ATOM   1274 3HZ  LYS    74       1.515   5.962  23.842  1.00  2.25           H  
ATOM   1275  N   GLY    75      -4.637   4.869  26.329  1.00  1.05           N  
ATOM   1276  CA  GLY    75      -4.562   5.101  27.768  1.00  2.59           C  
ATOM   1277  C   GLY    75      -3.152   5.556  28.163  1.00  3.72           C  
ATOM   1278  O   GLY    75      -2.311   5.814  27.303  1.00  7.27           O  
ATOM   1279  H   GLY    75      -4.468   3.938  25.971  1.00  1.26           H  
ATOM   1280 1HA  GLY    75      -5.292   5.860  28.056  1.00  3.11           H  
ATOM   1281 2HA  GLY    75      -4.822   4.186  28.300  1.00  3.11           H  
ATOM   1282  N   ARG    76      -2.886   5.645  29.462  1.00  6.94           N  
ATOM   1283  CA  ARG    76      -1.564   6.074  29.916  1.00 13.06           C  
ATOM   1284  C   ARG    76      -1.309   5.726  31.375  1.00 10.10           C  
ATOM   1285  O   ARG    76      -2.227   5.373  32.115  1.00 15.32           O  
ATOM   1286  CB  ARG    76      -1.400   7.576  29.729  1.00 19.59           C  
ATOM   1287  CG  ARG    76      -2.358   8.429  30.546  1.00 19.59           C  
ATOM   1288  CD  ARG    76      -2.096   9.878  30.357  1.00 19.59           C  
ATOM   1289  NE  ARG    76      -3.065  10.704  31.061  1.00 19.59           N  
ATOM   1290  CZ  ARG    76      -2.963  11.076  32.352  1.00 19.59           C  
ATOM   1291  NH1 ARG    76      -1.930  10.692  33.068  1.00 19.59           N  
ATOM   1292  NH2 ARG    76      -3.902  11.828  32.899  1.00 19.59           N  
ATOM   1293  H   ARG    76      -3.599   5.421  30.140  1.00  8.33           H  
ATOM   1294  HA  ARG    76      -0.814   5.571  29.306  1.00 15.67           H  
ATOM   1295 1HB  ARG    76      -0.387   7.870  29.998  1.00 23.51           H  
ATOM   1296 2HB  ARG    76      -1.545   7.832  28.680  1.00 23.51           H  
ATOM   1297 1HG  ARG    76      -3.383   8.223  30.237  1.00 23.51           H  
ATOM   1298 2HG  ARG    76      -2.242   8.195  31.604  1.00 23.51           H  
ATOM   1299 1HD  ARG    76      -1.103  10.120  30.736  1.00 23.51           H  
ATOM   1300 2HD  ARG    76      -2.147  10.122  29.296  1.00 23.51           H  
ATOM   1301  HE  ARG    76      -3.875  11.020  30.544  1.00 23.51           H  
ATOM   1302 1HH1 ARG    76      -1.212  10.116  32.651  1.00 23.51           H  
ATOM   1303 2HH1 ARG    76      -1.854  10.970  34.036  1.00 23.51           H  
ATOM   1304 1HH2 ARG    76      -4.696  12.124  32.348  1.00 23.51           H  
ATOM   1305 2HH2 ARG    76      -3.826  12.107  33.866  1.00 23.51           H  
ATOM   1306  N   GLY    77      -0.048   5.837  31.780  1.00 15.66           N  
ATOM   1307  CA  GLY    77       0.363   5.565  33.151  1.00 14.83           C  
ATOM   1308  C   GLY    77       1.521   6.474  33.545  1.00 11.81           C  
ATOM   1309  O   GLY    77       1.668   7.574  33.013  1.00 13.51           O  
ATOM   1310  H   GLY    77       0.655   6.124  31.115  1.00 18.79           H  
ATOM   1311 1HA  GLY    77      -0.481   5.723  33.825  1.00 17.80           H  
ATOM   1312 2HA  GLY    77       0.662   4.523  33.243  1.00 17.80           H  
ATOM   1313  N   GLU    78       2.347   6.001  34.478  1.00 11.01           N  
ATOM   1314  CA  GLU    78       3.509   6.754  34.938  1.00 11.83           C  
ATOM   1315  C   GLU    78       4.596   5.798  35.425  1.00 13.35           C  
ATOM   1316  O   GLU    78       4.305   4.649  35.749  1.00 15.15           O  
ATOM   1317  CB  GLU    78       3.111   7.721  36.054  1.00 17.75           C  
ATOM   1318  CG  GLU    78       2.574   7.050  37.310  1.00 17.75           C  
ATOM   1319  CD  GLU    78       2.156   8.032  38.373  1.00 17.75           C  
ATOM   1320  OE1 GLU    78       2.068   9.198  38.074  1.00 17.75           O  
ATOM   1321  OE2 GLU    78       1.944   7.618  39.492  1.00 17.75           O  
ATOM   1322  H   GLU    78       2.164   5.092  34.874  1.00 13.21           H  
ATOM   1323  HA  GLU    78       3.908   7.329  34.105  1.00 14.20           H  
ATOM   1324 1HB  GLU    78       3.970   8.328  36.339  1.00 21.29           H  
ATOM   1325 2HB  GLU    78       2.341   8.401  35.682  1.00 21.29           H  
ATOM   1326 1HG  GLU    78       1.710   6.441  37.041  1.00 21.29           H  
ATOM   1327 2HG  GLU    78       3.339   6.387  37.709  1.00 21.29           H  
ATOM   1328  N   ARG    79       5.840   6.289  35.464  1.00 14.72           N  
ATOM   1329  CA  ARG    79       7.013   5.496  35.861  1.00 17.92           C  
ATOM   1330  C   ARG    79       7.207   4.284  34.956  1.00 16.22           C  
ATOM   1331  O   ARG    79       7.000   3.145  35.374  1.00 18.03           O  
ATOM   1332  CB  ARG    79       6.905   5.029  37.305  1.00 26.88           C  
ATOM   1333  CG  ARG    79       6.839   6.137  38.341  1.00 26.88           C  
ATOM   1334  CD  ARG    79       6.818   5.581  39.718  1.00 26.88           C  
ATOM   1335  NE  ARG    79       5.625   4.789  39.950  1.00 26.88           N  
ATOM   1336  CZ  ARG    79       4.428   5.307  40.277  1.00 26.88           C  
ATOM   1337  NH1 ARG    79       4.295   6.606  40.416  1.00 26.88           N  
ATOM   1338  NH2 ARG    79       3.382   4.519  40.450  1.00 26.88           N  
ATOM   1339  H   ARG    79       5.985   7.251  35.195  1.00 17.66           H  
ATOM   1340  HA  ARG    79       7.895   6.130  35.777  1.00 21.50           H  
ATOM   1341 1HB  ARG    79       6.021   4.409  37.429  1.00 32.26           H  
ATOM   1342 2HB  ARG    79       7.771   4.412  37.545  1.00 32.26           H  
ATOM   1343 1HG  ARG    79       7.715   6.778  38.241  1.00 32.26           H  
ATOM   1344 2HG  ARG    79       5.936   6.731  38.192  1.00 32.26           H  
ATOM   1345 1HD  ARG    79       7.686   4.937  39.855  1.00 32.26           H  
ATOM   1346 2HD  ARG    79       6.845   6.391  40.445  1.00 32.26           H  
ATOM   1347  HE  ARG    79       5.693   3.786  39.843  1.00 32.26           H  
ATOM   1348 1HH1 ARG    79       5.087   7.218  40.283  1.00 32.26           H  
ATOM   1349 2HH1 ARG    79       3.385   7.001  40.632  1.00 32.26           H  
ATOM   1350 1HH2 ARG    79       3.476   3.520  40.338  1.00 32.26           H  
ATOM   1351 2HH2 ARG    79       2.487   4.921  40.689  1.00 32.26           H  
ATOM   1352  N   ARG    80       7.617   4.545  33.716  1.00 14.29           N  
ATOM   1353  CA  ARG    80       7.827   3.498  32.722  1.00 13.35           C  
ATOM   1354  C   ARG    80       8.673   2.343  33.251  1.00 16.55           C  
ATOM   1355  O   ARG    80       9.863   2.494  33.527  1.00 20.21           O  
ATOM   1356  CB  ARG    80       8.461   4.092  31.481  1.00 20.02           C  
ATOM   1357  CG  ARG    80       8.685   3.119  30.344  1.00 20.02           C  
ATOM   1358  CD  ARG    80       9.252   3.801  29.155  1.00 20.02           C  
ATOM   1359  NE  ARG    80       8.285   4.713  28.571  1.00 20.02           N  
ATOM   1360  CZ  ARG    80       7.318   4.328  27.713  1.00 20.02           C  
ATOM   1361  NH1 ARG    80       7.224   3.062  27.372  1.00 20.02           N  
ATOM   1362  NH2 ARG    80       6.471   5.215  27.224  1.00 20.02           N  
ATOM   1363  H   ARG    80       7.784   5.505  33.450  1.00 17.15           H  
ATOM   1364  HA  ARG    80       6.850   3.100  32.446  1.00 16.02           H  
ATOM   1365 1HB  ARG    80       7.826   4.893  31.104  1.00 24.03           H  
ATOM   1366 2HB  ARG    80       9.424   4.532  31.738  1.00 24.03           H  
ATOM   1367 1HG  ARG    80       9.377   2.335  30.654  1.00 24.03           H  
ATOM   1368 2HG  ARG    80       7.735   2.668  30.054  1.00 24.03           H  
ATOM   1369 1HD  ARG    80      10.132   4.373  29.444  1.00 24.03           H  
ATOM   1370 2HD  ARG    80       9.531   3.070  28.400  1.00 24.03           H  
ATOM   1371  HE  ARG    80       8.340   5.690  28.820  1.00 24.03           H  
ATOM   1372 1HH1 ARG    80       7.878   2.382  27.746  1.00 24.03           H  
ATOM   1373 2HH1 ARG    80       6.510   2.738  26.729  1.00 24.03           H  
ATOM   1374 1HH2 ARG    80       6.543   6.187  27.488  1.00 24.03           H  
ATOM   1375 2HH2 ARG    80       5.745   4.923  26.578  1.00 24.03           H  
ATOM   1376  N   GLY    81       8.020   1.178  33.352  1.00 18.36           N  
ATOM   1377  CA  GLY    81       8.524  -0.097  33.910  1.00 25.13           C  
ATOM   1378  C   GLY    81       9.800  -0.782  33.358  1.00 21.34           C  
ATOM   1379  O   GLY    81       9.872  -2.005  33.406  1.00 25.09           O  
ATOM   1380  H   GLY    81       7.057   1.184  33.058  1.00 22.03           H  
ATOM   1381 1HA  GLY    81       8.650   0.042  34.978  1.00 30.16           H  
ATOM   1382 2HA  GLY    81       7.710  -0.819  33.819  1.00 30.16           H  
ATOM   1383  N   ASN    82      10.790  -0.026  32.868  1.00 18.32           N  
ATOM   1384  CA  ASN    82      12.048  -0.600  32.369  1.00 18.23           C  
ATOM   1385  C   ASN    82      11.853  -1.785  31.409  1.00 12.94           C  
ATOM   1386  O   ASN    82      12.131  -2.930  31.793  1.00 18.12           O  
ATOM   1387  CB  ASN    82      12.937  -1.031  33.518  1.00 27.34           C  
ATOM   1388  CG  ASN    82      14.369  -1.240  33.095  1.00 27.34           C  
ATOM   1389  OD1 ASN    82      14.952  -0.410  32.382  1.00 27.34           O  
ATOM   1390  ND2 ASN    82      14.945  -2.339  33.512  1.00 27.34           N  
ATOM   1391  H   ASN    82      10.686   0.971  32.880  1.00 21.98           H  
ATOM   1392  HA  ASN    82      12.570   0.179  31.804  1.00 21.88           H  
ATOM   1393 1HB  ASN    82      12.908  -0.286  34.312  1.00 32.81           H  
ATOM   1394 2HB  ASN    82      12.560  -1.965  33.932  1.00 32.81           H  
ATOM   1395 1HD2 ASN    82      15.893  -2.537  33.257  1.00 32.81           H  
ATOM   1396 2HD2 ASN    82      14.434  -2.985  34.078  1.00 32.81           H  
ATOM   1397  N   GLU    83      11.368  -1.520  30.193  1.00 10.38           N  
ATOM   1398  CA  GLU    83      11.142  -2.566  29.188  1.00 13.03           C  
ATOM   1399  C   GLU    83      12.284  -3.554  29.101  1.00 11.78           C  
ATOM   1400  O   GLU    83      13.443  -3.205  29.333  1.00 27.13           O  
ATOM   1401  CB  GLU    83      10.924  -1.948  27.813  1.00 19.54           C  
ATOM   1402  CG  GLU    83       9.608  -1.223  27.680  1.00 19.54           C  
ATOM   1403  CD  GLU    83       9.628   0.172  28.186  1.00 19.54           C  
ATOM   1404  OE1 GLU    83      10.602   0.570  28.777  1.00 19.54           O  
ATOM   1405  OE2 GLU    83       8.646   0.843  27.989  1.00 19.54           O  
ATOM   1406  H   GLU    83      11.162  -0.559  29.952  1.00 12.46           H  
ATOM   1407  HA  GLU    83      10.244  -3.120  29.471  1.00 15.64           H  
ATOM   1408 1HB  GLU    83      11.724  -1.239  27.602  1.00 23.45           H  
ATOM   1409 2HB  GLU    83      10.961  -2.726  27.050  1.00 23.45           H  
ATOM   1410 1HG  GLU    83       9.318  -1.212  26.630  1.00 23.45           H  
ATOM   1411 2HG  GLU    83       8.854  -1.779  28.234  1.00 23.45           H  
ATOM   1412  N   ALA    84      11.944  -4.792  28.728  1.00 10.85           N  
ATOM   1413  CA  ALA    84      12.877  -5.918  28.671  1.00  8.73           C  
ATOM   1414  C   ALA    84      14.243  -5.537  28.114  1.00  9.53           C  
ATOM   1415  O   ALA    84      15.269  -5.944  28.655  1.00 15.64           O  
ATOM   1416  CB  ALA    84      12.283  -7.046  27.847  1.00 13.10           C  
ATOM   1417  H   ALA    84      10.974  -4.971  28.506  1.00 13.02           H  
ATOM   1418  HA  ALA    84      13.032  -6.267  29.698  1.00 10.48           H  
ATOM   1419 1HB  ALA    84      12.966  -7.895  27.843  1.00 15.71           H  
ATOM   1420 2HB  ALA    84      11.329  -7.351  28.275  1.00 15.71           H  
ATOM   1421 3HB  ALA    84      12.132  -6.699  26.830  1.00 15.71           H  
ATOM   1422  N   GLU    85      14.268  -4.761  27.037  1.00  7.14           N  
ATOM   1423  CA  GLU    85      15.526  -4.260  26.535  1.00  8.45           C  
ATOM   1424  C   GLU    85      15.361  -2.845  26.022  1.00  8.46           C  
ATOM   1425  O   GLU    85      14.617  -2.601  25.088  1.00 18.74           O  
ATOM   1426  CB  GLU    85      16.045  -5.194  25.436  1.00 12.67           C  
ATOM   1427  CG  GLU    85      17.388  -4.825  24.827  1.00 12.67           C  
ATOM   1428  CD  GLU    85      17.872  -5.888  23.868  1.00 12.67           C  
ATOM   1429  OE1 GLU    85      17.250  -6.921  23.809  1.00 12.67           O  
ATOM   1430  OE2 GLU    85      18.852  -5.675  23.190  1.00 12.67           O  
ATOM   1431  H   GLU    85      13.405  -4.503  26.570  1.00  8.57           H  
ATOM   1432  HA  GLU    85      16.246  -4.244  27.352  1.00 10.14           H  
ATOM   1433 1HB  GLU    85      16.138  -6.202  25.839  1.00 15.21           H  
ATOM   1434 2HB  GLU    85      15.317  -5.235  24.629  1.00 15.21           H  
ATOM   1435 1HG  GLU    85      17.288  -3.883  24.291  1.00 15.21           H  
ATOM   1436 2HG  GLU    85      18.120  -4.690  25.621  1.00 15.21           H  
ATOM   1437  N   ARG    86      16.070  -1.900  26.609  1.00  8.61           N  
ATOM   1438  CA  ARG    86      15.976  -0.546  26.091  1.00  8.86           C  
ATOM   1439  C   ARG    86      16.758  -0.508  24.794  1.00  6.71           C  
ATOM   1440  O   ARG    86      17.799  -1.160  24.675  1.00 10.08           O  
ATOM   1441  CB  ARG    86      16.498   0.461  27.094  1.00 13.29           C  
ATOM   1442  CG  ARG    86      15.637   0.576  28.342  1.00 13.29           C  
ATOM   1443  CD  ARG    86      16.176   1.572  29.298  1.00 13.29           C  
ATOM   1444  NE  ARG    86      15.353   1.681  30.491  1.00 13.29           N  
ATOM   1445  CZ  ARG    86      14.294   2.506  30.607  1.00 13.29           C  
ATOM   1446  NH1 ARG    86      13.948   3.271  29.595  1.00 13.29           N  
ATOM   1447  NH2 ARG    86      13.611   2.552  31.736  1.00 13.29           N  
ATOM   1448  H   ARG    86      16.672  -2.115  27.391  1.00 10.33           H  
ATOM   1449  HA  ARG    86      14.930  -0.317  25.879  1.00 10.63           H  
ATOM   1450 1HB  ARG    86      17.508   0.193  27.405  1.00 15.95           H  
ATOM   1451 2HB  ARG    86      16.545   1.447  26.631  1.00 15.95           H  
ATOM   1452 1HG  ARG    86      14.632   0.884  28.056  1.00 15.95           H  
ATOM   1453 2HG  ARG    86      15.593  -0.392  28.840  1.00 15.95           H  
ATOM   1454 1HD  ARG    86      17.178   1.275  29.603  1.00 15.95           H  
ATOM   1455 2HD  ARG    86      16.214   2.551  28.824  1.00 15.95           H  
ATOM   1456  HE  ARG    86      15.578   1.089  31.285  1.00 15.95           H  
ATOM   1457 1HH1 ARG    86      14.465   3.230  28.727  1.00 15.95           H  
ATOM   1458 2HH1 ARG    86      13.151   3.886  29.668  1.00 15.95           H  
ATOM   1459 1HH2 ARG    86      13.883   1.964  32.513  1.00 15.95           H  
ATOM   1460 2HH2 ARG    86      12.821   3.173  31.819  1.00 15.95           H  
ATOM   1461  N   TYR    87      16.246   0.208  23.797  1.00  6.35           N  
ATOM   1462  CA  TYR    87      16.941   0.214  22.524  1.00  9.20           C  
ATOM   1463  C   TYR    87      18.326   0.801  22.660  1.00 15.44           C  
ATOM   1464  O   TYR    87      18.502   2.019  22.662  1.00 38.25           O  
ATOM   1465  CB  TYR    87      16.136   1.013  21.496  1.00 13.80           C  
ATOM   1466  CG  TYR    87      16.779   1.181  20.137  1.00 13.80           C  
ATOM   1467  CD1 TYR    87      16.858   0.118  19.256  1.00 13.80           C  
ATOM   1468  CD2 TYR    87      17.282   2.421  19.766  1.00 13.80           C  
ATOM   1469  CE1 TYR    87      17.436   0.286  18.016  1.00 13.80           C  
ATOM   1470  CE2 TYR    87      17.861   2.594  18.525  1.00 13.80           C  
ATOM   1471  CZ  TYR    87      17.938   1.529  17.655  1.00 13.80           C  
ATOM   1472  OH  TYR    87      18.516   1.689  16.424  1.00 13.80           O  
ATOM   1473  H   TYR    87      15.405   0.749  23.920  1.00  7.62           H  
ATOM   1474  HA  TYR    87      17.044  -0.812  22.174  1.00 11.04           H  
ATOM   1475 1HB  TYR    87      15.166   0.535  21.353  1.00 16.56           H  
ATOM   1476 2HB  TYR    87      15.950   1.998  21.897  1.00 16.56           H  
ATOM   1477  HD1 TYR    87      16.466  -0.855  19.540  1.00 16.56           H  
ATOM   1478  HD2 TYR    87      17.223   3.260  20.453  1.00 16.56           H  
ATOM   1479  HE1 TYR    87      17.500  -0.555  17.327  1.00 16.56           H  
ATOM   1480  HE2 TYR    87      18.258   3.568  18.237  1.00 16.56           H  
ATOM   1481  HH  TYR    87      18.475   0.859  15.943  1.00 16.56           H  
ATOM   1482  N   ARG    88      19.305  -0.102  22.647  1.00 33.76           N  
ATOM   1483  CA  ARG    88      20.723   0.220  22.669  1.00 46.69           C  
ATOM   1484  C   ARG    88      21.045   1.422  23.560  1.00 47.80           C  
ATOM   1485  O   ARG    88      20.765   1.406  24.762  1.00113.27           O  
ATOM   1486  CB  ARG    88      21.197   0.406  21.236  1.00 70.03           C  
ATOM   1487  CG  ARG    88      21.077  -0.886  20.456  1.00 70.03           C  
ATOM   1488  CD  ARG    88      22.080  -1.870  20.943  1.00 70.03           C  
ATOM   1489  NE  ARG    88      21.952  -3.161  20.294  1.00 70.03           N  
ATOM   1490  CZ  ARG    88      21.169  -4.142  20.787  1.00 70.03           C  
ATOM   1491  NH1 ARG    88      20.505  -3.918  21.899  1.00 70.03           N  
ATOM   1492  NH2 ARG    88      21.064  -5.309  20.176  1.00 70.03           N  
ATOM   1493  H   ARG    88      19.022  -1.071  22.684  1.00 40.51           H  
ATOM   1494  HA  ARG    88      21.251  -0.641  23.074  1.00 56.03           H  
ATOM   1495 1HB  ARG    88      20.604   1.170  20.735  1.00 84.04           H  
ATOM   1496 2HB  ARG    88      22.243   0.705  21.215  1.00 84.04           H  
ATOM   1497 1HG  ARG    88      20.081  -1.310  20.590  1.00 84.04           H  
ATOM   1498 2HG  ARG    88      21.258  -0.696  19.397  1.00 84.04           H  
ATOM   1499 1HD  ARG    88      23.084  -1.491  20.751  1.00 84.04           H  
ATOM   1500 2HD  ARG    88      21.949  -2.015  22.015  1.00 84.04           H  
ATOM   1501  HE  ARG    88      22.466  -3.333  19.440  1.00 84.04           H  
ATOM   1502 1HH1 ARG    88      20.589  -3.027  22.366  1.00 84.04           H  
ATOM   1503 2HH1 ARG    88      19.909  -4.635  22.299  1.00 84.04           H  
ATOM   1504 1HH2 ARG    88      21.574  -5.483  19.322  1.00 84.04           H  
ATOM   1505 2HH2 ARG    88      20.470  -6.026  20.569  1.00 84.04           H  
ATOM   1506  N   PHE    89      21.680   2.431  22.986  1.00 81.97           N  
ATOM   1507  CA  PHE    89      22.068   3.616  23.722  1.00180.87           C  
ATOM   1508  C   PHE    89      21.701   4.850  22.928  1.00195.11           C  
ATOM   1509  O   PHE    89      22.076   4.976  21.767  1.00224.76           O  
ATOM   1510  CB  PHE    89      23.565   3.586  24.027  1.00271.31           C  
ATOM   1511  CG  PHE    89      24.069   4.807  24.739  1.00271.31           C  
ATOM   1512  CD1 PHE    89      23.495   5.232  25.927  1.00271.31           C  
ATOM   1513  CD2 PHE    89      25.138   5.523  24.226  1.00271.31           C  
ATOM   1514  CE1 PHE    89      23.970   6.356  26.576  1.00271.31           C  
ATOM   1515  CE2 PHE    89      25.618   6.643  24.874  1.00271.31           C  
ATOM   1516  CZ  PHE    89      25.030   7.062  26.049  1.00271.31           C  
ATOM   1517  H   PHE    89      21.893   2.397  22.003  1.00 98.36           H  
ATOM   1518  HA  PHE    89      21.523   3.638  24.666  1.00217.04           H  
ATOM   1519 1HB  PHE    89      23.790   2.716  24.644  1.00325.57           H  
ATOM   1520 2HB  PHE    89      24.125   3.477  23.099  1.00325.57           H  
ATOM   1521  HD1 PHE    89      22.657   4.672  26.345  1.00325.57           H  
ATOM   1522  HD2 PHE    89      25.601   5.192  23.296  1.00325.57           H  
ATOM   1523  HE1 PHE    89      23.507   6.683  27.507  1.00325.57           H  
ATOM   1524  HE2 PHE    89      26.458   7.196  24.457  1.00325.57           H  
ATOM   1525  HZ  PHE    89      25.406   7.947  26.561  1.00325.57           H  
ATOM   1526  N   ALA    90      20.963   5.761  23.556  1.00255.99           N  
ATOM   1527  CA  ALA    90      20.488   6.974  22.896  1.00357.11           C  
ATOM   1528  C   ALA    90      21.627   7.783  22.283  1.00340.80           C  
ATOM   1529  O   ALA    90      21.528   8.242  21.145  1.00353.26           O  
ATOM   1530  CB  ALA    90      19.724   7.828  23.891  1.00535.66           C  
ATOM   1531  H   ALA    90      20.704   5.598  24.520  1.00307.19           H  
ATOM   1532  HA  ALA    90      19.817   6.679  22.090  1.00428.53           H  
ATOM   1533 1HB  ALA    90      19.340   8.719  23.392  1.00642.80           H  
ATOM   1534 2HB  ALA    90      18.892   7.252  24.297  1.00642.80           H  
ATOM   1535 3HB  ALA    90      20.388   8.125  24.702  1.00642.80           H  
ATOM   1536  N   GLY    91      22.739   7.906  23.004  1.00373.31           N  
ATOM   1537  CA  GLY    91      23.892   8.653  22.505  1.00400.00           C  
ATOM   1538  C   GLY    91      24.692   7.876  21.455  1.00292.54           C  
ATOM   1539  O   GLY    91      25.636   8.408  20.871  1.00344.81           O  
ATOM   1540  H   GLY    91      22.783   7.495  23.926  1.00447.97           H  
ATOM   1541 1HA  GLY    91      23.548   9.593  22.075  1.00480.00           H  
ATOM   1542 2HA  GLY    91      24.542   8.908  23.340  1.00480.00           H  
ATOM   1543  N   GLY    92      24.328   6.614  21.233  1.00235.79           N  
ATOM   1544  CA  GLY    92      24.950   5.769  20.239  1.00230.11           C  
ATOM   1545  C   GLY    92      24.020   5.598  19.041  1.00127.08           C  
ATOM   1546  O   GLY    92      24.298   4.792  18.152  1.00192.08           O  
ATOM   1547  H   GLY    92      23.560   6.212  21.740  1.00282.95           H  
ATOM   1548 1HA  GLY    92      25.896   6.208  19.919  1.00276.13           H  
ATOM   1549 2HA  GLY    92      25.175   4.796  20.675  1.00276.13           H  
ATOM   1550  N   GLY    93      22.893   6.325  19.038  1.00 55.36           N  
ATOM   1551  CA  GLY    93      21.948   6.265  17.934  1.00 27.53           C  
ATOM   1552  C   GLY    93      21.826   7.621  17.244  1.00 23.20           C  
ATOM   1553  O   GLY    93      20.909   7.836  16.452  1.00 96.31           O  
ATOM   1554  H   GLY    93      22.674   6.959  19.798  1.00 66.43           H  
ATOM   1555 1HA  GLY    93      22.275   5.516  17.212  1.00 33.04           H  
ATOM   1556 2HA  GLY    93      20.973   5.952  18.304  1.00 33.04           H  
ATOM   1557  N   ASP    94      22.750   8.536  17.548  1.00 14.79           N  
ATOM   1558  CA  ASP    94      22.714   9.869  16.958  1.00 28.90           C  
ATOM   1559  C   ASP    94      23.618   9.998  15.726  1.00 16.55           C  
ATOM   1560  O   ASP    94      23.781  11.094  15.184  1.00 29.21           O  
ATOM   1561  CB  ASP    94      23.097  10.921  18.003  1.00 43.35           C  
ATOM   1562  CG  ASP    94      24.527  10.787  18.510  1.00 43.35           C  
ATOM   1563  OD1 ASP    94      25.216   9.896  18.076  1.00 43.35           O  
ATOM   1564  OD2 ASP    94      24.918  11.588  19.326  1.00 43.35           O  
ATOM   1565  H   ASP    94      23.488   8.309  18.198  1.00 17.75           H  
ATOM   1566  HA  ASP    94      21.691  10.069  16.642  1.00 34.68           H  
ATOM   1567 1HB  ASP    94      22.969  11.917  17.581  1.00 52.02           H  
ATOM   1568 2HB  ASP    94      22.421  10.840  18.855  1.00 52.02           H  
ATOM   1569  N   GLU    95      24.196   8.882  15.286  1.00 19.93           N  
ATOM   1570  CA  GLU    95      25.010   8.858  14.078  1.00 23.80           C  
ATOM   1571  C   GLU    95      24.077   8.660  12.903  1.00 35.56           C  
ATOM   1572  O   GLU    95      22.881   8.435  13.094  1.00115.93           O  
ATOM   1573  CB  GLU    95      26.062   7.745  14.107  1.00 35.70           C  
ATOM   1574  CG  GLU    95      25.553   6.354  13.751  1.00 35.70           C  
ATOM   1575  CD  GLU    95      24.837   5.676  14.868  1.00 35.70           C  
ATOM   1576  OE1 GLU    95      24.430   6.349  15.779  1.00 35.70           O  
ATOM   1577  OE2 GLU    95      24.705   4.475  14.815  1.00 35.70           O  
ATOM   1578  H   GLU    95      24.056   8.019  15.787  1.00 23.92           H  
ATOM   1579  HA  GLU    95      25.513   9.818  13.965  1.00 28.56           H  
ATOM   1580 1HB  GLU    95      26.869   7.990  13.416  1.00 42.84           H  
ATOM   1581 2HB  GLU    95      26.497   7.690  15.105  1.00 42.84           H  
ATOM   1582 1HG  GLU    95      24.880   6.420  12.897  1.00 42.84           H  
ATOM   1583 2HG  GLU    95      26.403   5.742  13.453  1.00 42.84           H  
ATOM   1584  N   GLU    96      24.603   8.727  11.689  1.00 18.39           N  
ATOM   1585  CA  GLU    96      23.736   8.523  10.545  1.00 26.57           C  
ATOM   1586  C   GLU    96      24.274   7.391   9.675  1.00 38.08           C  
ATOM   1587  O   GLU    96      24.433   6.270  10.159  1.00 95.72           O  
ATOM   1588  CB  GLU    96      23.608   9.825   9.750  1.00 39.86           C  
ATOM   1589  CG  GLU    96      22.942  10.959  10.516  1.00 39.86           C  
ATOM   1590  CD  GLU    96      22.879  12.239   9.732  1.00 39.86           C  
ATOM   1591  OE1 GLU    96      23.277  12.238   8.592  1.00 39.86           O  
ATOM   1592  OE2 GLU    96      22.450  13.227  10.283  1.00 39.86           O  
ATOM   1593  H   GLU    96      25.587   8.912  11.562  1.00 22.07           H  
ATOM   1594  HA  GLU    96      22.746   8.234  10.900  1.00 31.88           H  
ATOM   1595 1HB  GLU    96      24.594  10.165   9.434  1.00 47.83           H  
ATOM   1596 2HB  GLU    96      23.011   9.652   8.855  1.00 47.83           H  
ATOM   1597 1HG  GLU    96      21.929  10.658  10.782  1.00 47.83           H  
ATOM   1598 2HG  GLU    96      23.494  11.134  11.437  1.00 47.83           H  
ATOM   1599  N   GLY    97      24.538   7.649   8.395  1.00 16.66           N  
ATOM   1600  CA  GLY    97      24.984   6.576   7.510  1.00 21.72           C  
ATOM   1601  C   GLY    97      23.802   5.648   7.198  1.00 12.23           C  
ATOM   1602  O   GLY    97      23.983   4.483   6.842  1.00 15.93           O  
ATOM   1603  H   GLY    97      24.423   8.580   8.019  1.00 19.99           H  
ATOM   1604 1HA  GLY    97      25.383   6.997   6.587  1.00 26.06           H  
ATOM   1605 2HA  GLY    97      25.785   6.012   7.987  1.00 26.06           H  
ATOM   1606  N   LEU    98      22.595   6.182   7.367  1.00  4.96           N  
ATOM   1607  CA  LEU    98      21.347   5.463   7.195  1.00  1.98           C  
ATOM   1608  C   LEU    98      20.754   5.769   5.826  1.00  1.23           C  
ATOM   1609  O   LEU    98      21.136   6.767   5.211  1.00  4.29           O  
ATOM   1610  CB  LEU    98      20.386   5.881   8.316  1.00  2.97           C  
ATOM   1611  CG  LEU    98      20.890   5.614   9.740  1.00  2.97           C  
ATOM   1612  CD1 LEU    98      19.925   6.219  10.738  1.00  2.97           C  
ATOM   1613  CD2 LEU    98      21.017   4.114   9.957  1.00  2.97           C  
ATOM   1614  H   LEU    98      22.532   7.151   7.640  1.00  5.95           H  
ATOM   1615  HA  LEU    98      21.559   4.401   7.277  1.00  2.38           H  
ATOM   1616 1HB  LEU    98      20.206   6.950   8.229  1.00  3.56           H  
ATOM   1617 2HB  LEU    98      19.436   5.363   8.197  1.00  3.56           H  
ATOM   1618  HG  LEU    98      21.859   6.084   9.881  1.00  3.56           H  
ATOM   1619 1HD1 LEU    98      20.285   6.035  11.749  1.00  3.56           H  
ATOM   1620 2HD1 LEU    98      19.854   7.293  10.568  1.00  3.56           H  
ATOM   1621 3HD1 LEU    98      18.943   5.765  10.612  1.00  3.56           H  
ATOM   1622 1HD2 LEU    98      21.378   3.922  10.968  1.00  3.56           H  
ATOM   1623 2HD2 LEU    98      20.044   3.643   9.823  1.00  3.56           H  
ATOM   1624 3HD2 LEU    98      21.723   3.700   9.236  1.00  3.56           H  
ATOM   1625  N   PRO    99      19.858   4.917   5.314  1.00  0.92           N  
ATOM   1626  CA  PRO    99      19.146   5.038   4.053  1.00  1.10           C  
ATOM   1627  C   PRO    99      18.409   6.362   3.976  1.00  0.98           C  
ATOM   1628  O   PRO    99      17.817   6.808   4.963  1.00  2.25           O  
ATOM   1629  CB  PRO    99      18.173   3.857   4.076  1.00  1.65           C  
ATOM   1630  CG  PRO    99      18.847   2.842   4.932  1.00  1.65           C  
ATOM   1631  CD  PRO    99      19.544   3.641   5.996  1.00  1.65           C  
ATOM   1632  HA  PRO    99      19.869   4.950   3.220  1.00  1.32           H  
ATOM   1633 1HB  PRO    99      17.205   4.183   4.479  1.00  1.98           H  
ATOM   1634 2HB  PRO    99      17.990   3.499   3.053  1.00  1.98           H  
ATOM   1635 1HG  PRO    99      18.107   2.142   5.345  1.00  1.98           H  
ATOM   1636 2HG  PRO    99      19.546   2.242   4.330  1.00  1.98           H  
ATOM   1637 1HD  PRO    99      18.871   3.815   6.847  1.00  1.98           H  
ATOM   1638 2HD  PRO    99      20.461   3.117   6.293  1.00  1.98           H  
ATOM   1639  N   GLU   100      18.403   6.982   2.800  1.00  0.74           N  
ATOM   1640  CA  GLU   100      17.688   8.244   2.616  1.00  0.99           C  
ATOM   1641  C   GLU   100      16.172   8.039   2.604  1.00  0.58           C  
ATOM   1642  O   GLU   100      15.406   8.987   2.785  1.00  1.18           O  
ATOM   1643  CB  GLU   100      18.129   8.924   1.315  1.00  1.48           C  
ATOM   1644  CG  GLU   100      17.696   8.215   0.035  1.00  1.48           C  
ATOM   1645  CD  GLU   100      18.630   7.112  -0.379  1.00  1.48           C  
ATOM   1646  OE1 GLU   100      19.375   6.647   0.449  1.00  1.48           O  
ATOM   1647  OE2 GLU   100      18.601   6.736  -1.527  1.00  1.48           O  
ATOM   1648  H   GLU   100      18.905   6.577   2.021  1.00  0.89           H  
ATOM   1649  HA  GLU   100      17.933   8.903   3.451  1.00  1.19           H  
ATOM   1650 1HB  GLU   100      17.729   9.938   1.284  1.00  1.78           H  
ATOM   1651 2HB  GLU   100      19.216   9.003   1.300  1.00  1.78           H  
ATOM   1652 1HG  GLU   100      16.698   7.802   0.169  1.00  1.78           H  
ATOM   1653 2HG  GLU   100      17.643   8.951  -0.766  1.00  1.78           H  
ATOM   1654  N   MET   101      15.749   6.796   2.402  1.00  0.30           N  
ATOM   1655  CA  MET   101      14.347   6.448   2.396  1.00  0.18           C  
ATOM   1656  C   MET   101      14.163   4.987   2.784  1.00  0.18           C  
ATOM   1657  O   MET   101      14.828   4.099   2.248  1.00  0.28           O  
ATOM   1658  CB  MET   101      13.738   6.746   1.027  1.00  0.27           C  
ATOM   1659  CG  MET   101      12.246   6.459   0.911  1.00  0.27           C  
ATOM   1660  SD  MET   101      11.581   6.891  -0.709  1.00  0.27           S  
ATOM   1661  CE  MET   101      11.574   8.682  -0.606  1.00  0.27           C  
ATOM   1662  H   MET   101      16.423   6.062   2.244  1.00  0.36           H  
ATOM   1663  HA  MET   101      13.841   7.055   3.144  1.00  0.22           H  
ATOM   1664 1HB  MET   101      13.893   7.797   0.785  1.00  0.32           H  
ATOM   1665 2HB  MET   101      14.251   6.157   0.266  1.00  0.32           H  
ATOM   1666 1HG  MET   101      12.063   5.400   1.088  1.00  0.32           H  
ATOM   1667 2HG  MET   101      11.703   7.028   1.663  1.00  0.32           H  
ATOM   1668 1HE  MET   101      11.190   9.098  -1.538  1.00  0.32           H  
ATOM   1669 2HE  MET   101      10.936   8.996   0.220  1.00  0.32           H  
ATOM   1670 3HE  MET   101      12.590   9.042  -0.439  1.00  0.32           H  
ATOM   1671  N   VAL   102      13.267   4.758   3.731  1.00  0.13           N  
ATOM   1672  CA  VAL   102      12.940   3.431   4.229  1.00  0.18           C  
ATOM   1673  C   VAL   102      11.469   3.168   4.032  1.00  0.13           C  
ATOM   1674  O   VAL   102      10.639   4.036   4.277  1.00  0.10           O  
ATOM   1675  CB  VAL   102      13.323   3.282   5.715  1.00  0.27           C  
ATOM   1676  CG1 VAL   102      12.866   1.935   6.259  1.00  0.27           C  
ATOM   1677  CG2 VAL   102      14.832   3.383   5.838  1.00  0.27           C  
ATOM   1678  H   VAL   102      12.764   5.548   4.106  1.00  0.16           H  
ATOM   1679  HA  VAL   102      13.504   2.694   3.656  1.00  0.22           H  
ATOM   1680  HB  VAL   102      12.842   4.067   6.297  1.00  0.32           H  
ATOM   1681 1HG1 VAL   102      13.154   1.849   7.306  1.00  0.32           H  
ATOM   1682 2HG1 VAL   102      11.783   1.853   6.175  1.00  0.32           H  
ATOM   1683 3HG1 VAL   102      13.337   1.134   5.689  1.00  0.32           H  
ATOM   1684 1HG2 VAL   102      15.121   3.289   6.882  1.00  0.32           H  
ATOM   1685 2HG2 VAL   102      15.299   2.586   5.258  1.00  0.32           H  
ATOM   1686 3HG2 VAL   102      15.164   4.347   5.458  1.00  0.32           H  
ATOM   1687  N   ASP   103      11.138   1.983   3.557  1.00  0.17           N  
ATOM   1688  CA  ASP   103       9.746   1.641   3.351  1.00  0.17           C  
ATOM   1689  C   ASP   103       9.571   0.145   3.458  1.00  0.19           C  
ATOM   1690  O   ASP   103       9.850  -0.589   2.510  1.00  0.23           O  
ATOM   1691  CB  ASP   103       9.272   2.159   1.995  1.00  0.26           C  
ATOM   1692  CG  ASP   103       7.784   1.980   1.741  1.00  0.26           C  
ATOM   1693  OD1 ASP   103       7.138   1.213   2.420  1.00  0.26           O  
ATOM   1694  OD2 ASP   103       7.292   2.644   0.857  1.00  0.26           O  
ATOM   1695  H   ASP   103      11.859   1.305   3.352  1.00  0.20           H  
ATOM   1696  HA  ASP   103       9.149   2.113   4.132  1.00  0.20           H  
ATOM   1697 1HB  ASP   103       9.508   3.221   1.916  1.00  0.31           H  
ATOM   1698 2HB  ASP   103       9.822   1.648   1.203  1.00  0.31           H  
ATOM   1699  N   TRP   104       9.090  -0.306   4.617  1.00  0.18           N  
ATOM   1700  CA  TRP   104       8.930  -1.728   4.897  1.00  0.21           C  
ATOM   1701  C   TRP   104       7.878  -2.435   4.052  1.00  0.20           C  
ATOM   1702  O   TRP   104       7.859  -3.666   3.996  1.00  0.24           O  
ATOM   1703  CB  TRP   104       8.677  -1.907   6.391  1.00  0.32           C  
ATOM   1704  CG  TRP   104       9.968  -1.777   7.136  1.00  0.32           C  
ATOM   1705  CD1 TRP   104      10.442  -0.705   7.832  1.00  0.32           C  
ATOM   1706  CD2 TRP   104      10.981  -2.799   7.240  1.00  0.32           C  
ATOM   1707  NE1 TRP   104      11.685  -0.982   8.331  1.00  0.32           N  
ATOM   1708  CE2 TRP   104      12.032  -2.257   7.975  1.00  0.32           C  
ATOM   1709  CE3 TRP   104      11.082  -4.110   6.766  1.00  0.32           C  
ATOM   1710  CZ2 TRP   104      13.180  -2.974   8.235  1.00  0.32           C  
ATOM   1711  CZ3 TRP   104      12.229  -4.839   7.047  1.00  0.32           C  
ATOM   1712  CH2 TRP   104      13.255  -4.281   7.761  1.00  0.32           C  
ATOM   1713  H   TRP   104       8.855   0.358   5.348  1.00  0.22           H  
ATOM   1714  HA  TRP   104       9.885  -2.208   4.684  1.00  0.25           H  
ATOM   1715 1HB  TRP   104       7.986  -1.144   6.748  1.00  0.38           H  
ATOM   1716 2HB  TRP   104       8.242  -2.882   6.592  1.00  0.38           H  
ATOM   1717  HD1 TRP   104       9.928   0.239   7.962  1.00  0.38           H  
ATOM   1718  HE1 TRP   104      12.252  -0.342   8.874  1.00  0.38           H  
ATOM   1719  HE3 TRP   104      10.275  -4.551   6.187  1.00  0.38           H  
ATOM   1720  HZ2 TRP   104      14.004  -2.546   8.793  1.00  0.38           H  
ATOM   1721  HZ3 TRP   104      12.296  -5.862   6.676  1.00  0.38           H  
ATOM   1722  HH2 TRP   104      14.149  -4.873   7.959  1.00  0.38           H  
ATOM   1723  N   ARG   105       7.057  -1.680   3.316  1.00  0.20           N  
ATOM   1724  CA  ARG   105       6.087  -2.311   2.439  1.00  0.22           C  
ATOM   1725  C   ARG   105       6.805  -2.925   1.248  1.00  0.25           C  
ATOM   1726  O   ARG   105       6.316  -3.875   0.640  1.00  0.27           O  
ATOM   1727  CB  ARG   105       5.090  -1.300   1.915  1.00  0.33           C  
ATOM   1728  CG  ARG   105       4.192  -0.671   2.949  1.00  0.33           C  
ATOM   1729  CD  ARG   105       3.375   0.397   2.350  1.00  0.33           C  
ATOM   1730  NE  ARG   105       4.203   1.464   1.832  1.00  0.33           N  
ATOM   1731  CZ  ARG   105       3.742   2.560   1.200  1.00  0.33           C  
ATOM   1732  NH1 ARG   105       2.449   2.742   1.036  1.00  0.33           N  
ATOM   1733  NH2 ARG   105       4.600   3.450   0.739  1.00  0.33           N  
ATOM   1734  H   ARG   105       7.099  -0.663   3.347  1.00  0.24           H  
ATOM   1735  HA  ARG   105       5.565  -3.095   2.988  1.00  0.26           H  
ATOM   1736 1HB  ARG   105       5.621  -0.496   1.409  1.00  0.40           H  
ATOM   1737 2HB  ARG   105       4.446  -1.778   1.177  1.00  0.40           H  
ATOM   1738 1HG  ARG   105       3.510  -1.420   3.342  1.00  0.40           H  
ATOM   1739 2HG  ARG   105       4.791  -0.252   3.756  1.00  0.40           H  
ATOM   1740 1HD  ARG   105       2.774  -0.003   1.535  1.00  0.40           H  
ATOM   1741 2HD  ARG   105       2.731   0.812   3.114  1.00  0.40           H  
ATOM   1742  HE  ARG   105       5.209   1.368   1.938  1.00  0.40           H  
ATOM   1743 1HH1 ARG   105       1.795   2.057   1.389  1.00  0.40           H  
ATOM   1744 2HH1 ARG   105       2.111   3.565   0.560  1.00  0.40           H  
ATOM   1745 1HH2 ARG   105       5.596   3.287   0.856  1.00  0.40           H  
ATOM   1746 2HH2 ARG   105       4.273   4.275   0.262  1.00  0.40           H  
ATOM   1747  N   GLN   106       8.015  -2.433   0.962  1.00  0.29           N  
ATOM   1748  CA  GLN   106       8.796  -2.908  -0.164  1.00  0.33           C  
ATOM   1749  C   GLN   106       9.537  -4.189   0.176  1.00  0.33           C  
ATOM   1750  O   GLN   106      10.137  -4.816  -0.697  1.00  0.38           O  
ATOM   1751  CB  GLN   106       9.797  -1.838  -0.598  1.00  0.49           C  
ATOM   1752  CG  GLN   106       9.159  -0.537  -1.050  1.00  0.49           C  
ATOM   1753  CD  GLN   106       8.254  -0.723  -2.249  1.00  0.49           C  
ATOM   1754  OE1 GLN   106       8.641  -1.334  -3.249  1.00  0.49           O  
ATOM   1755  NE2 GLN   106       7.040  -0.193  -2.161  1.00  0.49           N  
ATOM   1756  H   GLN   106       8.411  -1.685   1.518  1.00  0.35           H  
ATOM   1757  HA  GLN   106       8.120  -3.116  -0.992  1.00  0.40           H  
ATOM   1758 1HB  GLN   106      10.471  -1.612   0.229  1.00  0.59           H  
ATOM   1759 2HB  GLN   106      10.403  -2.218  -1.420  1.00  0.59           H  
ATOM   1760 1HG  GLN   106       8.563  -0.135  -0.231  1.00  0.59           H  
ATOM   1761 2HG  GLN   106       9.945   0.168  -1.321  1.00  0.59           H  
ATOM   1762 1HE2 GLN   106       6.397  -0.282  -2.923  1.00  0.59           H  
ATOM   1763 2HE2 GLN   106       6.768   0.296  -1.331  1.00  0.59           H  
ATOM   1764  N   LYS   107       9.495  -4.581   1.448  1.00  0.32           N  
ATOM   1765  CA  LYS   107      10.118  -5.802   1.888  1.00  0.36           C  
ATOM   1766  C   LYS   107       9.046  -6.814   2.271  1.00  0.37           C  
ATOM   1767  O   LYS   107       9.357  -7.922   2.707  1.00  0.41           O  
ATOM   1768  CB  LYS   107      11.072  -5.501   3.042  1.00  0.54           C  
ATOM   1769  CG  LYS   107      12.242  -4.616   2.612  1.00  0.54           C  
ATOM   1770  CD  LYS   107      13.205  -4.328   3.749  1.00  0.54           C  
ATOM   1771  CE  LYS   107      14.391  -3.503   3.274  1.00  0.54           C  
ATOM   1772  NZ  LYS   107      15.339  -3.200   4.381  1.00  0.54           N  
ATOM   1773  H   LYS   107       9.000  -4.044   2.147  1.00  0.38           H  
ATOM   1774  HA  LYS   107      10.694  -6.221   1.063  1.00  0.43           H  
ATOM   1775 1HB  LYS   107      10.535  -4.994   3.843  1.00  0.65           H  
ATOM   1776 2HB  LYS   107      11.473  -6.431   3.445  1.00  0.65           H  
ATOM   1777 1HG  LYS   107      12.788  -5.109   1.807  1.00  0.65           H  
ATOM   1778 2HG  LYS   107      11.856  -3.670   2.234  1.00  0.65           H  
ATOM   1779 1HD  LYS   107      12.686  -3.759   4.516  1.00  0.65           H  
ATOM   1780 2HD  LYS   107      13.563  -5.262   4.182  1.00  0.65           H  
ATOM   1781 1HE  LYS   107      14.921  -4.052   2.497  1.00  0.65           H  
ATOM   1782 2HE  LYS   107      14.028  -2.564   2.855  1.00  0.65           H  
ATOM   1783 1HZ  LYS   107      16.110  -2.651   4.027  1.00  0.65           H  
ATOM   1784 2HZ  LYS   107      14.860  -2.679   5.103  1.00  0.65           H  
ATOM   1785 3HZ  LYS   107      15.692  -4.063   4.769  1.00  0.65           H  
ATOM   1786  N   GLY   108       7.772  -6.423   2.118  1.00  0.35           N  
ATOM   1787  CA  GLY   108       6.661  -7.299   2.444  1.00  0.38           C  
ATOM   1788  C   GLY   108       6.431  -7.427   3.946  1.00  0.37           C  
ATOM   1789  O   GLY   108       5.815  -8.390   4.386  1.00  0.42           O  
ATOM   1790  H   GLY   108       7.540  -5.514   1.735  1.00  0.42           H  
ATOM   1791 1HA  GLY   108       5.756  -6.921   1.969  1.00  0.46           H  
ATOM   1792 2HA  GLY   108       6.848  -8.285   2.021  1.00  0.46           H  
ATOM   1793  N   ALA   109       6.926  -6.475   4.741  1.00  0.32           N  
ATOM   1794  CA  ALA   109       6.766  -6.564   6.192  1.00  0.32           C  
ATOM   1795  C   ALA   109       5.515  -5.842   6.670  1.00  0.32           C  
ATOM   1796  O   ALA   109       5.191  -5.876   7.857  1.00  0.34           O  
ATOM   1797  CB  ALA   109       7.984  -5.992   6.894  1.00  0.48           C  
ATOM   1798  H   ALA   109       7.408  -5.673   4.352  1.00  0.38           H  
ATOM   1799  HA  ALA   109       6.667  -7.615   6.455  1.00  0.38           H  
ATOM   1800 1HB  ALA   109       7.866  -6.093   7.972  1.00  0.58           H  
ATOM   1801 2HB  ALA   109       8.875  -6.532   6.575  1.00  0.58           H  
ATOM   1802 3HB  ALA   109       8.087  -4.943   6.636  1.00  0.58           H  
ATOM   1803  N   VAL   110       4.816  -5.176   5.757  1.00  0.31           N  
ATOM   1804  CA  VAL   110       3.623  -4.431   6.117  1.00  0.29           C  
ATOM   1805  C   VAL   110       2.377  -4.991   5.442  1.00  0.31           C  
ATOM   1806  O   VAL   110       2.298  -5.076   4.216  1.00  0.41           O  
ATOM   1807  CB  VAL   110       3.806  -2.952   5.745  1.00  0.43           C  
ATOM   1808  CG1 VAL   110       2.552  -2.157   6.062  1.00  0.43           C  
ATOM   1809  CG2 VAL   110       4.990  -2.381   6.507  1.00  0.43           C  
ATOM   1810  H   VAL   110       5.114  -5.177   4.794  1.00  0.37           H  
ATOM   1811  HA  VAL   110       3.490  -4.500   7.197  1.00  0.35           H  
ATOM   1812  HB  VAL   110       3.989  -2.884   4.677  1.00  0.52           H  
ATOM   1813 1HG1 VAL   110       2.700  -1.115   5.778  1.00  0.52           H  
ATOM   1814 2HG1 VAL   110       1.711  -2.568   5.505  1.00  0.52           H  
ATOM   1815 3HG1 VAL   110       2.346  -2.215   7.131  1.00  0.52           H  
ATOM   1816 1HG2 VAL   110       5.126  -1.340   6.230  1.00  0.52           H  
ATOM   1817 2HG2 VAL   110       4.801  -2.451   7.579  1.00  0.52           H  
ATOM   1818 3HG2 VAL   110       5.889  -2.944   6.260  1.00  0.52           H  
ATOM   1819  N   ALA   111       1.407  -5.369   6.267  1.00  0.30           N  
ATOM   1820  CA  ALA   111       0.136  -5.922   5.815  1.00  0.42           C  
ATOM   1821  C   ALA   111      -0.801  -4.831   5.301  1.00  0.38           C  
ATOM   1822  O   ALA   111      -0.635  -3.647   5.609  1.00  0.41           O  
ATOM   1823  CB  ALA   111      -0.526  -6.693   6.948  1.00  0.63           C  
ATOM   1824  H   ALA   111       1.562  -5.269   7.259  1.00  0.36           H  
ATOM   1825  HA  ALA   111       0.337  -6.606   4.991  1.00  0.50           H  
ATOM   1826 1HB  ALA   111      -1.461  -7.129   6.595  1.00  0.76           H  
ATOM   1827 2HB  ALA   111       0.139  -7.488   7.285  1.00  0.76           H  
ATOM   1828 3HB  ALA   111      -0.733  -6.019   7.777  1.00  0.76           H  
ATOM   1829  N   GLU   112      -1.800  -5.253   4.533  1.00  0.55           N  
ATOM   1830  CA  GLU   112      -2.815  -4.364   3.979  1.00  0.71           C  
ATOM   1831  C   GLU   112      -3.483  -3.524   5.063  1.00  0.37           C  
ATOM   1832  O   GLU   112      -3.752  -4.010   6.163  1.00  0.47           O  
ATOM   1833  CB  GLU   112      -3.873  -5.170   3.225  1.00  1.06           C  
ATOM   1834  CG  GLU   112      -4.939  -4.326   2.537  1.00  1.06           C  
ATOM   1835  CD  GLU   112      -5.913  -5.152   1.746  1.00  1.06           C  
ATOM   1836  OE1 GLU   112      -5.789  -6.353   1.757  1.00  1.06           O  
ATOM   1837  OE2 GLU   112      -6.779  -4.582   1.123  1.00  1.06           O  
ATOM   1838  H   GLU   112      -1.862  -6.239   4.322  1.00  0.66           H  
ATOM   1839  HA  GLU   112      -2.330  -3.685   3.276  1.00  0.85           H  
ATOM   1840 1HB  GLU   112      -3.390  -5.783   2.465  1.00  1.28           H  
ATOM   1841 2HB  GLU   112      -4.377  -5.845   3.918  1.00  1.28           H  
ATOM   1842 1HG  GLU   112      -5.490  -3.767   3.293  1.00  1.28           H  
ATOM   1843 2HG  GLU   112      -4.453  -3.610   1.876  1.00  1.28           H  
ATOM   1844  N   VAL   113      -3.742  -2.259   4.735  1.00  0.31           N  
ATOM   1845  CA  VAL   113      -4.352  -1.316   5.664  1.00  0.17           C  
ATOM   1846  C   VAL   113      -5.677  -1.817   6.182  1.00  0.18           C  
ATOM   1847  O   VAL   113      -6.542  -2.240   5.413  1.00  0.36           O  
ATOM   1848  CB  VAL   113      -4.577   0.042   4.989  1.00  0.26           C  
ATOM   1849  CG1 VAL   113      -5.366   0.955   5.918  1.00  0.26           C  
ATOM   1850  CG2 VAL   113      -3.236   0.652   4.641  1.00  0.26           C  
ATOM   1851  H   VAL   113      -3.501  -1.939   3.807  1.00  0.37           H  
ATOM   1852  HA  VAL   113      -3.676  -1.180   6.509  1.00  0.20           H  
ATOM   1853  HB  VAL   113      -5.165  -0.099   4.082  1.00  0.31           H  
ATOM   1854 1HG1 VAL   113      -5.540   1.912   5.436  1.00  0.31           H  
ATOM   1855 2HG1 VAL   113      -6.325   0.496   6.151  1.00  0.31           H  
ATOM   1856 3HG1 VAL   113      -4.803   1.108   6.836  1.00  0.31           H  
ATOM   1857 1HG2 VAL   113      -3.384   1.611   4.153  1.00  0.31           H  
ATOM   1858 2HG2 VAL   113      -2.658   0.794   5.552  1.00  0.31           H  
ATOM   1859 3HG2 VAL   113      -2.696  -0.016   3.969  1.00  0.31           H  
ATOM   1860  N   LYS   114      -5.833  -1.765   7.496  1.00  0.26           N  
ATOM   1861  CA  LYS   114      -7.035  -2.269   8.121  1.00  0.48           C  
ATOM   1862  C   LYS   114      -7.917  -1.135   8.615  1.00  0.22           C  
ATOM   1863  O   LYS   114      -7.627   0.046   8.394  1.00  0.39           O  
ATOM   1864  CB  LYS   114      -6.676  -3.202   9.272  1.00  0.72           C  
ATOM   1865  CG  LYS   114      -5.864  -4.412   8.842  1.00  0.72           C  
ATOM   1866  CD  LYS   114      -5.635  -5.362   9.998  1.00  0.72           C  
ATOM   1867  CE  LYS   114      -4.688  -6.484   9.610  1.00  0.72           C  
ATOM   1868  NZ  LYS   114      -4.531  -7.479  10.700  1.00  0.72           N  
ATOM   1869  H   LYS   114      -5.092  -1.388   8.070  1.00  0.31           H  
ATOM   1870  HA  LYS   114      -7.601  -2.834   7.381  1.00  0.58           H  
ATOM   1871 1HB  LYS   114      -6.113  -2.661  10.028  1.00  0.86           H  
ATOM   1872 2HB  LYS   114      -7.581  -3.577   9.747  1.00  0.86           H  
ATOM   1873 1HG  LYS   114      -6.390  -4.940   8.045  1.00  0.86           H  
ATOM   1874 2HG  LYS   114      -4.898  -4.083   8.461  1.00  0.86           H  
ATOM   1875 1HD  LYS   114      -5.203  -4.810  10.831  1.00  0.86           H  
ATOM   1876 2HD  LYS   114      -6.584  -5.790  10.321  1.00  0.86           H  
ATOM   1877 1HE  LYS   114      -5.049  -6.988   8.715  1.00  0.86           H  
ATOM   1878 2HE  LYS   114      -3.713  -6.047   9.398  1.00  0.86           H  
ATOM   1879 1HZ  LYS   114      -3.871  -8.187  10.413  1.00  0.86           H  
ATOM   1880 2HZ  LYS   114      -4.189  -7.023  11.534  1.00  0.86           H  
ATOM   1881 3HZ  LYS   114      -5.420  -7.927  10.895  1.00  0.86           H  
ATOM   1882  N   ASP   115      -9.005  -1.523   9.260  1.00  0.77           N  
ATOM   1883  CA  ASP   115     -10.005  -0.613   9.770  1.00  0.64           C  
ATOM   1884  C   ASP   115     -10.463  -1.052  11.148  1.00  0.53           C  
ATOM   1885  O   ASP   115     -11.088  -2.105  11.286  1.00  0.82           O  
ATOM   1886  CB  ASP   115     -11.188  -0.562   8.811  1.00  0.96           C  
ATOM   1887  CG  ASP   115     -12.248   0.455   9.185  1.00  0.96           C  
ATOM   1888  OD1 ASP   115     -12.198   1.012  10.255  1.00  0.96           O  
ATOM   1889  OD2 ASP   115     -13.107   0.680   8.365  1.00  0.96           O  
ATOM   1890  H   ASP   115      -9.159  -2.511   9.393  1.00  0.92           H  
ATOM   1891  HA  ASP   115      -9.568   0.378   9.845  1.00  0.77           H  
ATOM   1892 1HB  ASP   115     -10.826  -0.331   7.809  1.00  1.15           H  
ATOM   1893 2HB  ASP   115     -11.656  -1.545   8.766  1.00  1.15           H  
ATOM   1894  N   GLN   116     -10.154  -0.261  12.178  1.00  0.73           N  
ATOM   1895  CA  GLN   116     -10.575  -0.661  13.524  1.00  1.53           C  
ATOM   1896  C   GLN   116     -12.046  -0.343  13.785  1.00  0.86           C  
ATOM   1897  O   GLN   116     -12.617  -0.833  14.765  1.00  2.47           O  
ATOM   1898  CB  GLN   116      -9.730   0.006  14.619  1.00  2.29           C  
ATOM   1899  CG  GLN   116      -8.271  -0.377  14.573  1.00  2.29           C  
ATOM   1900  CD  GLN   116      -8.057  -1.860  14.669  1.00  2.29           C  
ATOM   1901  OE1 GLN   116      -8.289  -2.492  15.703  1.00  2.29           O  
ATOM   1902  NE2 GLN   116      -7.628  -2.435  13.553  1.00  2.29           N  
ATOM   1903  H   GLN   116      -9.643   0.601  12.009  1.00  0.88           H  
ATOM   1904  HA  GLN   116     -10.440  -1.734  13.608  1.00  1.84           H  
ATOM   1905 1HB  GLN   116      -9.799   1.089  14.525  1.00  2.75           H  
ATOM   1906 2HB  GLN   116     -10.121  -0.265  15.600  1.00  2.75           H  
ATOM   1907 1HG  GLN   116      -7.859  -0.057  13.634  1.00  2.75           H  
ATOM   1908 2HG  GLN   116      -7.748   0.104  15.399  1.00  2.75           H  
ATOM   1909 1HE2 GLN   116      -7.467  -3.422  13.534  1.00  2.75           H  
ATOM   1910 2HE2 GLN   116      -7.460  -1.886  12.735  1.00  2.75           H  
ATOM   1911  N   GLY   117     -12.660   0.439  12.895  1.00  0.64           N  
ATOM   1912  CA  GLY   117     -14.058   0.808  13.005  1.00  0.60           C  
ATOM   1913  C   GLY   117     -14.316   1.670  14.221  1.00  0.56           C  
ATOM   1914  O   GLY   117     -13.427   2.366  14.720  1.00  4.97           O  
ATOM   1915  H   GLY   117     -12.154   0.789  12.091  1.00  0.77           H  
ATOM   1916 1HA  GLY   117     -14.362   1.343  12.105  1.00  0.72           H  
ATOM   1917 2HA  GLY   117     -14.667  -0.093  13.062  1.00  0.72           H  
ATOM   1918  N   GLN   118     -15.542   1.612  14.711  1.00  0.62           N  
ATOM   1919  CA  GLN   118     -15.972   2.360  15.882  1.00  0.41           C  
ATOM   1920  C   GLN   118     -15.511   1.663  17.162  1.00  1.88           C  
ATOM   1921  O   GLN   118     -16.332   1.138  17.922  1.00 14.70           O  
ATOM   1922  CB  GLN   118     -17.487   2.526  15.851  1.00  0.61           C  
ATOM   1923  CG  GLN   118     -17.960   3.327  14.651  1.00  0.61           C  
ATOM   1924  CD  GLN   118     -19.465   3.429  14.552  1.00  0.61           C  
ATOM   1925  OE1 GLN   118     -20.203   2.882  15.377  1.00  0.61           O  
ATOM   1926  NE2 GLN   118     -19.931   4.130  13.525  1.00  0.61           N  
ATOM   1927  H   GLN   118     -16.220   1.016  14.249  1.00  0.74           H  
ATOM   1928  HA  GLN   118     -15.504   3.341  15.844  1.00  0.49           H  
ATOM   1929 1HB  GLN   118     -17.967   1.548  15.823  1.00  0.74           H  
ATOM   1930 2HB  GLN   118     -17.821   3.035  16.755  1.00  0.74           H  
ATOM   1931 1HG  GLN   118     -17.554   4.333  14.716  1.00  0.74           H  
ATOM   1932 2HG  GLN   118     -17.597   2.843  13.746  1.00  0.74           H  
ATOM   1933 1HE2 GLN   118     -20.918   4.235  13.396  1.00  0.74           H  
ATOM   1934 2HE2 GLN   118     -19.291   4.559  12.883  1.00  0.74           H  
ATOM   1935  N   CYS   119     -14.197   1.635  17.377  1.00  0.82           N  
ATOM   1936  CA  CYS   119     -13.610   0.914  18.498  1.00  0.21           C  
ATOM   1937  C   CYS   119     -12.198   1.396  18.815  1.00  0.34           C  
ATOM   1938  O   CYS   119     -11.345   1.483  17.930  1.00  1.59           O  
ATOM   1939  CB  CYS   119     -13.564  -0.583  18.163  1.00  0.32           C  
ATOM   1940  SG  CYS   119     -12.916  -1.649  19.468  1.00  0.32           S  
ATOM   1941  H   CYS   119     -13.595   2.106  16.715  1.00  0.98           H  
ATOM   1942  HA  CYS   119     -14.240   1.066  19.372  1.00  0.25           H  
ATOM   1943 1HB  CYS   119     -14.569  -0.928  17.918  1.00  0.38           H  
ATOM   1944 2HB  CYS   119     -12.947  -0.730  17.279  1.00  0.38           H  
ATOM   1945  HG  CYS   119     -12.959  -2.775  18.762  1.00  0.38           H  
ATOM   1946  N   GLY   120     -11.942   1.688  20.093  1.00  0.17           N  
ATOM   1947  CA  GLY   120     -10.630   2.154  20.554  1.00  0.26           C  
ATOM   1948  C   GLY   120      -9.626   1.014  20.691  1.00  0.43           C  
ATOM   1949  O   GLY   120      -9.199   0.668  21.796  1.00  1.31           O  
ATOM   1950  H   GLY   120     -12.667   1.594  20.792  1.00  0.20           H  
ATOM   1951 1HA  GLY   120     -10.247   2.875  19.838  1.00  0.31           H  
ATOM   1952 2HA  GLY   120     -10.736   2.671  21.507  1.00  0.31           H  
ATOM   1953  N   SER   121      -9.260   0.438  19.552  1.00  0.21           N  
ATOM   1954  CA  SER   121      -8.336  -0.683  19.483  1.00  0.47           C  
ATOM   1955  C   SER   121      -7.168  -0.379  18.557  1.00  0.24           C  
ATOM   1956  O   SER   121      -6.513  -1.290  18.055  1.00  0.31           O  
ATOM   1957  CB  SER   121      -9.067  -1.923  19.031  1.00  0.70           C  
ATOM   1958  OG  SER   121      -9.673  -1.717  17.789  1.00  0.70           O  
ATOM   1959  H   SER   121      -9.663   0.795  18.694  1.00  0.25           H  
ATOM   1960  HA  SER   121      -7.941  -0.868  20.479  1.00  0.56           H  
ATOM   1961 1HB  SER   121      -8.376  -2.762  18.970  1.00  0.85           H  
ATOM   1962 2HB  SER   121      -9.827  -2.175  19.769  1.00  0.85           H  
ATOM   1963  HG  SER   121      -9.021  -1.941  17.118  1.00  0.85           H  
ATOM   1964  N   CYS   122      -6.886   0.912  18.377  1.00  0.26           N  
ATOM   1965  CA  CYS   122      -5.780   1.377  17.541  1.00  0.32           C  
ATOM   1966  C   CYS   122      -4.440   0.872  18.069  1.00  0.20           C  
ATOM   1967  O   CYS   122      -3.491   0.704  17.307  1.00  0.63           O  
ATOM   1968  CB  CYS   122      -5.768   2.903  17.484  1.00  0.48           C  
ATOM   1969  SG  CYS   122      -7.178   3.611  16.597  1.00  0.48           S  
ATOM   1970  H   CYS   122      -7.462   1.607  18.826  1.00  0.31           H  
ATOM   1971  HA  CYS   122      -5.923   0.991  16.531  1.00  0.38           H  
ATOM   1972 1HB  CYS   122      -5.769   3.307  18.496  1.00  0.58           H  
ATOM   1973 2HB  CYS   122      -4.856   3.242  16.994  1.00  0.58           H  
ATOM   1974  HG  CYS   122      -6.825   4.882  16.755  1.00  0.58           H  
ATOM   1975  N   TRP   123      -4.380   0.617  19.376  1.00  0.53           N  
ATOM   1976  CA  TRP   123      -3.203   0.058  20.005  1.00  0.41           C  
ATOM   1977  C   TRP   123      -3.017  -1.414  19.642  1.00  0.35           C  
ATOM   1978  O   TRP   123      -1.898  -1.915  19.646  1.00  0.49           O  
ATOM   1979  CB  TRP   123      -3.334   0.217  21.525  1.00  0.61           C  
ATOM   1980  CG  TRP   123      -4.598  -0.403  22.054  1.00  0.61           C  
ATOM   1981  CD1 TRP   123      -5.779   0.248  22.235  1.00  0.61           C  
ATOM   1982  CD2 TRP   123      -4.837  -1.777  22.451  1.00  0.61           C  
ATOM   1983  NE1 TRP   123      -6.731  -0.616  22.712  1.00  0.61           N  
ATOM   1984  CE2 TRP   123      -6.176  -1.859  22.846  1.00  0.61           C  
ATOM   1985  CE3 TRP   123      -4.038  -2.928  22.495  1.00  0.61           C  
ATOM   1986  CZ2 TRP   123      -6.744  -3.046  23.277  1.00  0.61           C  
ATOM   1987  CZ3 TRP   123      -4.610  -4.118  22.925  1.00  0.61           C  
ATOM   1988  CH2 TRP   123      -5.927  -4.175  23.306  1.00  0.61           C  
ATOM   1989  H   TRP   123      -5.188   0.804  19.952  1.00  0.64           H  
ATOM   1990  HA  TRP   123      -2.330   0.615  19.664  1.00  0.49           H  
ATOM   1991 1HB  TRP   123      -2.484  -0.253  22.021  1.00  0.74           H  
ATOM   1992 2HB  TRP   123      -3.328   1.275  21.787  1.00  0.74           H  
ATOM   1993  HD1 TRP   123      -5.947   1.303  22.026  1.00  0.74           H  
ATOM   1994  HE1 TRP   123      -7.692  -0.378  22.924  1.00  0.74           H  
ATOM   1995  HE3 TRP   123      -2.993  -2.891  22.192  1.00  0.74           H  
ATOM   1996  HZ2 TRP   123      -7.788  -3.112  23.585  1.00  0.74           H  
ATOM   1997  HZ3 TRP   123      -3.983  -5.008  22.953  1.00  0.74           H  
ATOM   1998  HH2 TRP   123      -6.341  -5.124  23.642  1.00  0.74           H  
ATOM   1999  N   ALA   124      -4.100  -2.101  19.272  1.00  0.28           N  
ATOM   2000  CA  ALA   124      -3.984  -3.487  18.861  1.00  0.29           C  
ATOM   2001  C   ALA   124      -3.447  -3.482  17.446  1.00  0.23           C  
ATOM   2002  O   ALA   124      -2.595  -4.294  17.096  1.00  0.31           O  
ATOM   2003  CB  ALA   124      -5.321  -4.215  18.958  1.00  0.43           C  
ATOM   2004  H   ALA   124      -5.009  -1.666  19.250  1.00  0.34           H  
ATOM   2005  HA  ALA   124      -3.259  -3.983  19.502  1.00  0.35           H  
ATOM   2006 1HB  ALA   124      -5.196  -5.250  18.641  1.00  0.52           H  
ATOM   2007 2HB  ALA   124      -5.672  -4.192  19.990  1.00  0.52           H  
ATOM   2008 3HB  ALA   124      -6.052  -3.727  18.317  1.00  0.52           H  
ATOM   2009  N   PHE   125      -3.933  -2.524  16.660  1.00  0.21           N  
ATOM   2010  CA  PHE   125      -3.491  -2.332  15.289  1.00  0.23           C  
ATOM   2011  C   PHE   125      -2.006  -2.024  15.190  1.00  0.26           C  
ATOM   2012  O   PHE   125      -1.284  -2.675  14.432  1.00  0.37           O  
ATOM   2013  CB  PHE   125      -4.276  -1.197  14.651  1.00  0.35           C  
ATOM   2014  CG  PHE   125      -3.828  -0.845  13.270  1.00  0.35           C  
ATOM   2015  CD1 PHE   125      -4.223  -1.608  12.182  1.00  0.35           C  
ATOM   2016  CD2 PHE   125      -3.014   0.259  13.056  1.00  0.35           C  
ATOM   2017  CE1 PHE   125      -3.818  -1.270  10.908  1.00  0.35           C  
ATOM   2018  CE2 PHE   125      -2.608   0.595  11.783  1.00  0.35           C  
ATOM   2019  CZ  PHE   125      -3.019  -0.172  10.713  1.00  0.35           C  
ATOM   2020  H   PHE   125      -4.655  -1.914  17.029  1.00  0.25           H  
ATOM   2021  HA  PHE   125      -3.687  -3.249  14.733  1.00  0.28           H  
ATOM   2022 1HB  PHE   125      -5.324  -1.473  14.605  1.00  0.41           H  
ATOM   2023 2HB  PHE   125      -4.204  -0.305  15.265  1.00  0.41           H  
ATOM   2024  HD1 PHE   125      -4.861  -2.477  12.344  1.00  0.41           H  
ATOM   2025  HD2 PHE   125      -2.701   0.864  13.908  1.00  0.41           H  
ATOM   2026  HE1 PHE   125      -4.132  -1.871  10.056  1.00  0.41           H  
ATOM   2027  HE2 PHE   125      -1.973   1.466  11.622  1.00  0.41           H  
ATOM   2028  HZ  PHE   125      -2.710   0.092   9.706  1.00  0.41           H  
ATOM   2029  N   SER   126      -1.555  -1.016  15.934  1.00  0.23           N  
ATOM   2030  CA  SER   126      -0.157  -0.621  15.887  1.00  0.25           C  
ATOM   2031  C   SER   126       0.751  -1.735  16.350  1.00  0.31           C  
ATOM   2032  O   SER   126       1.758  -2.033  15.694  1.00  0.42           O  
ATOM   2033  CB  SER   126       0.093   0.595  16.736  1.00  0.38           C  
ATOM   2034  OG  SER   126       1.446   0.972  16.672  1.00  0.38           O  
ATOM   2035  H   SER   126      -2.194  -0.506  16.530  1.00  0.28           H  
ATOM   2036  HA  SER   126       0.093  -0.381  14.860  1.00  0.30           H  
ATOM   2037 1HB  SER   126      -0.537   1.411  16.389  1.00  0.45           H  
ATOM   2038 2HB  SER   126      -0.185   0.378  17.765  1.00  0.45           H  
ATOM   2039  HG  SER   126       1.593   1.280  15.773  1.00  0.45           H  
ATOM   2040  N   THR   127       0.401  -2.360  17.473  1.00  0.35           N  
ATOM   2041  CA  THR   127       1.247  -3.400  18.002  1.00  0.81           C  
ATOM   2042  C   THR   127       1.237  -4.648  17.166  1.00  0.45           C  
ATOM   2043  O   THR   127       2.272  -5.307  17.052  1.00  0.83           O  
ATOM   2044  CB  THR   127       0.818  -3.777  19.421  1.00  1.22           C  
ATOM   2045  OG1 THR   127      -0.551  -4.194  19.414  1.00  1.22           O  
ATOM   2046  CG2 THR   127       0.986  -2.596  20.329  1.00  1.22           C  
ATOM   2047  H   THR   127      -0.435  -2.099  17.990  1.00  0.42           H  
ATOM   2048  HA  THR   127       2.266  -3.019  18.031  1.00  0.97           H  
ATOM   2049  HB  THR   127       1.427  -4.604  19.780  1.00  1.46           H  
ATOM   2050  HG1 THR   127      -1.114  -3.429  19.259  1.00  1.46           H  
ATOM   2051 1HG2 THR   127       0.677  -2.864  21.332  1.00  1.46           H  
ATOM   2052 2HG2 THR   127       2.024  -2.283  20.344  1.00  1.46           H  
ATOM   2053 3HG2 THR   127       0.380  -1.770  19.971  1.00  1.46           H  
ATOM   2054  N   ILE   128       0.116  -4.966  16.531  1.00  0.59           N  
ATOM   2055  CA  ILE   128       0.140  -6.160  15.725  1.00  0.72           C  
ATOM   2056  C   ILE   128       0.911  -5.884  14.452  1.00  0.48           C  
ATOM   2057  O   ILE   128       1.544  -6.788  13.924  1.00  0.67           O  
ATOM   2058  CB  ILE   128      -1.259  -6.692  15.396  1.00  1.08           C  
ATOM   2059  CG1 ILE   128      -1.118  -8.154  15.042  1.00  1.08           C  
ATOM   2060  CG2 ILE   128      -1.865  -5.955  14.219  1.00  1.08           C  
ATOM   2061  CD1 ILE   128      -0.594  -8.947  16.205  1.00  1.08           C  
ATOM   2062  H   ILE   128      -0.735  -4.429  16.628  1.00  0.71           H  
ATOM   2063  HA  ILE   128       0.670  -6.932  16.277  1.00  0.86           H  
ATOM   2064  HB  ILE   128      -1.908  -6.610  16.267  1.00  1.30           H  
ATOM   2065 1HG1 ILE   128      -2.088  -8.554  14.750  1.00  1.30           H  
ATOM   2066 2HG1 ILE   128      -0.434  -8.262  14.205  1.00  1.30           H  
ATOM   2067 1HG2 ILE   128      -2.840  -6.375  13.990  1.00  1.30           H  
ATOM   2068 2HG2 ILE   128      -1.975  -4.905  14.465  1.00  1.30           H  
ATOM   2069 3HG2 ILE   128      -1.219  -6.062  13.347  1.00  1.30           H  
ATOM   2070 1HD1 ILE   128      -0.500  -9.994  15.936  1.00  1.30           H  
ATOM   2071 2HD1 ILE   128       0.382  -8.564  16.499  1.00  1.30           H  
ATOM   2072 3HD1 ILE   128      -1.286  -8.851  17.040  1.00  1.30           H  
ATOM   2073  N   GLY   129       0.906  -4.632  13.984  1.00  0.38           N  
ATOM   2074  CA  GLY   129       1.681  -4.269  12.811  1.00  0.36           C  
ATOM   2075  C   GLY   129       3.155  -4.526  13.063  1.00  0.34           C  
ATOM   2076  O   GLY   129       3.838  -5.110  12.222  1.00  0.45           O  
ATOM   2077  H   GLY   129       0.340  -3.919  14.427  1.00  0.46           H  
ATOM   2078 1HA  GLY   129       1.344  -4.854  11.955  1.00  0.43           H  
ATOM   2079 2HA  GLY   129       1.525  -3.218  12.576  1.00  0.43           H  
ATOM   2080  N   ALA   130       3.634  -4.102  14.232  1.00  0.39           N  
ATOM   2081  CA  ALA   130       5.026  -4.323  14.611  1.00  0.63           C  
ATOM   2082  C   ALA   130       5.343  -5.823  14.716  1.00  0.44           C  
ATOM   2083  O   ALA   130       6.401  -6.263  14.262  1.00  0.50           O  
ATOM   2084  CB  ALA   130       5.319  -3.618  15.922  1.00  0.95           C  
ATOM   2085  H   ALA   130       3.021  -3.597  14.865  1.00  0.47           H  
ATOM   2086  HA  ALA   130       5.660  -3.899  13.831  1.00  0.76           H  
ATOM   2087 1HB  ALA   130       6.366  -3.759  16.172  1.00  1.13           H  
ATOM   2088 2HB  ALA   130       5.111  -2.553  15.817  1.00  1.13           H  
ATOM   2089 3HB  ALA   130       4.693  -4.034  16.710  1.00  1.13           H  
ATOM   2090  N   VAL   131       4.418  -6.601  15.290  1.00  0.36           N  
ATOM   2091  CA  VAL   131       4.576  -8.051  15.430  1.00  0.29           C  
ATOM   2092  C   VAL   131       4.561  -8.787  14.090  1.00  0.29           C  
ATOM   2093  O   VAL   131       5.383  -9.673  13.852  1.00  0.45           O  
ATOM   2094  CB  VAL   131       3.483  -8.603  16.353  1.00  0.43           C  
ATOM   2095  CG1 VAL   131       3.483 -10.118  16.344  1.00  0.43           C  
ATOM   2096  CG2 VAL   131       3.746  -8.104  17.762  1.00  0.43           C  
ATOM   2097  H   VAL   131       3.578  -6.177  15.668  1.00  0.43           H  
ATOM   2098  HA  VAL   131       5.538  -8.237  15.910  1.00  0.35           H  
ATOM   2099  HB  VAL   131       2.510  -8.259  16.004  1.00  0.52           H  
ATOM   2100 1HG1 VAL   131       2.697 -10.488  17.002  1.00  0.52           H  
ATOM   2101 2HG1 VAL   131       3.305 -10.466  15.330  1.00  0.52           H  
ATOM   2102 3HG1 VAL   131       4.442 -10.488  16.686  1.00  0.52           H  
ATOM   2103 1HG2 VAL   131       2.974  -8.477  18.423  1.00  0.52           H  
ATOM   2104 2HG2 VAL   131       4.719  -8.464  18.098  1.00  0.52           H  
ATOM   2105 3HG2 VAL   131       3.742  -7.017  17.776  1.00  0.52           H  
ATOM   2106  N   GLU   132       3.643  -8.414  13.211  1.00  0.26           N  
ATOM   2107  CA  GLU   132       3.563  -9.010  11.888  1.00  0.32           C  
ATOM   2108  C   GLU   132       4.842  -8.694  11.117  1.00  0.39           C  
ATOM   2109  O   GLU   132       5.389  -9.559  10.425  1.00  0.49           O  
ATOM   2110  CB  GLU   132       2.331  -8.474  11.147  1.00  0.48           C  
ATOM   2111  CG  GLU   132       0.991  -8.950  11.705  1.00  0.48           C  
ATOM   2112  CD  GLU   132      -0.192  -8.244  11.087  1.00  0.48           C  
ATOM   2113  OE1 GLU   132      -0.015  -7.155  10.592  1.00  0.48           O  
ATOM   2114  OE2 GLU   132      -1.272  -8.795  11.093  1.00  0.48           O  
ATOM   2115  H   GLU   132       2.980  -7.700  13.458  1.00  0.31           H  
ATOM   2116  HA  GLU   132       3.478 -10.092  11.991  1.00  0.38           H  
ATOM   2117 1HB  GLU   132       2.336  -7.384  11.178  1.00  0.58           H  
ATOM   2118 2HB  GLU   132       2.379  -8.772  10.099  1.00  0.58           H  
ATOM   2119 1HG  GLU   132       0.895 -10.017  11.538  1.00  0.58           H  
ATOM   2120 2HG  GLU   132       0.987  -8.792  12.778  1.00  0.58           H  
ATOM   2121  N   GLY   133       5.328  -7.459  11.279  1.00  0.47           N  
ATOM   2122  CA  GLY   133       6.556  -7.008  10.652  1.00  0.68           C  
ATOM   2123  C   GLY   133       7.758  -7.810  11.116  1.00  0.75           C  
ATOM   2124  O   GLY   133       8.524  -8.289  10.280  1.00  0.85           O  
ATOM   2125  H   GLY   133       4.817  -6.790  11.840  1.00  0.56           H  
ATOM   2126 1HA  GLY   133       6.460  -7.093   9.570  1.00  0.82           H  
ATOM   2127 2HA  GLY   133       6.710  -5.953  10.876  1.00  0.82           H  
ATOM   2128  N   ILE   134       7.926  -7.979  12.438  1.00  0.86           N  
ATOM   2129  CA  ILE   134       9.066  -8.751  12.924  1.00  1.15           C  
ATOM   2130  C   ILE   134       8.981 -10.213  12.542  1.00  0.89           C  
ATOM   2131  O   ILE   134      10.013 -10.861  12.397  1.00  1.04           O  
ATOM   2132  CB  ILE   134       9.279  -8.646  14.448  1.00  1.72           C  
ATOM   2133  CG1 ILE   134      10.687  -9.152  14.759  1.00  1.72           C  
ATOM   2134  CG2 ILE   134       8.264  -9.438  15.241  1.00  1.72           C  
ATOM   2135  CD1 ILE   134      11.153  -8.834  16.148  1.00  1.72           C  
ATOM   2136  H   ILE   134       7.282  -7.558  13.096  1.00  1.03           H  
ATOM   2137  HA  ILE   134       9.961  -8.343  12.460  1.00  1.38           H  
ATOM   2138  HB  ILE   134       9.217  -7.604  14.750  1.00  2.07           H  
ATOM   2139 1HG1 ILE   134      10.705 -10.233  14.635  1.00  2.07           H  
ATOM   2140 2HG1 ILE   134      11.390  -8.714  14.050  1.00  2.07           H  
ATOM   2141 1HG2 ILE   134       8.472  -9.327  16.304  1.00  2.07           H  
ATOM   2142 2HG2 ILE   134       7.276  -9.054  15.026  1.00  2.07           H  
ATOM   2143 3HG2 ILE   134       8.318 -10.491  14.969  1.00  2.07           H  
ATOM   2144 1HD1 ILE   134      12.158  -9.230  16.296  1.00  2.07           H  
ATOM   2145 2HD1 ILE   134      11.167  -7.760  16.289  1.00  2.07           H  
ATOM   2146 3HD1 ILE   134      10.474  -9.282  16.870  1.00  2.07           H  
ATOM   2147  N   ASN   135       7.775 -10.748  12.346  1.00  0.65           N  
ATOM   2148  CA  ASN   135       7.697 -12.124  11.891  1.00  0.62           C  
ATOM   2149  C   ASN   135       8.276 -12.195  10.481  1.00  0.55           C  
ATOM   2150  O   ASN   135       9.069 -13.085  10.167  1.00  0.72           O  
ATOM   2151  CB  ASN   135       6.283 -12.660  11.912  1.00  0.93           C  
ATOM   2152  CG  ASN   135       6.270 -14.158  11.731  1.00  0.93           C  
ATOM   2153  OD1 ASN   135       6.512 -14.889  12.698  1.00  0.93           O  
ATOM   2154  ND2 ASN   135       6.030 -14.634  10.536  1.00  0.93           N  
ATOM   2155  H   ASN   135       6.928 -10.221  12.525  1.00  0.78           H  
ATOM   2156  HA  ASN   135       8.318 -12.747  12.536  1.00  0.74           H  
ATOM   2157 1HB  ASN   135       5.807 -12.409  12.862  1.00  1.12           H  
ATOM   2158 2HB  ASN   135       5.698 -12.198  11.117  1.00  1.12           H  
ATOM   2159 1HD2 ASN   135       6.029 -15.624  10.386  1.00  1.12           H  
ATOM   2160 2HD2 ASN   135       5.861 -14.026   9.760  1.00  1.12           H  
ATOM   2161  N   GLN   136       7.909 -11.233   9.633  1.00  0.55           N  
ATOM   2162  CA  GLN   136       8.450 -11.220   8.285  1.00  0.84           C  
ATOM   2163  C   GLN   136       9.962 -10.994   8.302  1.00  1.12           C  
ATOM   2164  O   GLN   136      10.681 -11.546   7.477  1.00  1.55           O  
ATOM   2165  CB  GLN   136       7.793 -10.162   7.416  1.00  1.26           C  
ATOM   2166  CG  GLN   136       8.116 -10.379   5.950  1.00  1.26           C  
ATOM   2167  CD  GLN   136       9.467  -9.832   5.541  1.00  1.26           C  
ATOM   2168  OE1 GLN   136       9.861  -8.723   5.911  1.00  1.26           O  
ATOM   2169  NE2 GLN   136      10.204 -10.634   4.778  1.00  1.26           N  
ATOM   2170  H   GLN   136       7.239 -10.525   9.916  1.00  0.66           H  
ATOM   2171  HA  GLN   136       8.266 -12.193   7.834  1.00  1.01           H  
ATOM   2172 1HB  GLN   136       6.712 -10.191   7.544  1.00  1.51           H  
ATOM   2173 2HB  GLN   136       8.140  -9.171   7.708  1.00  1.51           H  
ATOM   2174 1HG  GLN   136       8.112 -11.448   5.749  1.00  1.51           H  
ATOM   2175 2HG  GLN   136       7.356  -9.891   5.348  1.00  1.51           H  
ATOM   2176 1HE2 GLN   136      11.112 -10.343   4.475  1.00  1.51           H  
ATOM   2177 2HE2 GLN   136       9.856 -11.541   4.522  1.00  1.51           H  
ATOM   2178  N   ILE   137      10.452 -10.174   9.222  1.00  1.16           N  
ATOM   2179  CA  ILE   137      11.889  -9.947   9.338  1.00  1.87           C  
ATOM   2180  C   ILE   137      12.651 -11.196   9.799  1.00  1.93           C  
ATOM   2181  O   ILE   137      13.668 -11.563   9.210  1.00  3.22           O  
ATOM   2182  CB  ILE   137      12.179  -8.784  10.303  1.00  2.81           C  
ATOM   2183  CG1 ILE   137      11.679  -7.470   9.700  1.00  2.81           C  
ATOM   2184  CG2 ILE   137      13.665  -8.706  10.612  1.00  2.81           C  
ATOM   2185  CD1 ILE   137      11.657  -6.318  10.676  1.00  2.81           C  
ATOM   2186  H   ILE   137       9.824  -9.695   9.853  1.00  1.39           H  
ATOM   2187  HA  ILE   137      12.266  -9.669   8.353  1.00  2.24           H  
ATOM   2188  HB  ILE   137      11.632  -8.945  11.231  1.00  3.37           H  
ATOM   2189 1HG1 ILE   137      12.328  -7.199   8.868  1.00  3.37           H  
ATOM   2190 2HG1 ILE   137      10.672  -7.613   9.312  1.00  3.37           H  
ATOM   2191 1HG2 ILE   137      13.849  -7.886  11.305  1.00  3.37           H  
ATOM   2192 2HG2 ILE   137      13.995  -9.642  11.062  1.00  3.37           H  
ATOM   2193 3HG2 ILE   137      14.219  -8.533   9.690  1.00  3.37           H  
ATOM   2194 1HD1 ILE   137      11.300  -5.428  10.163  1.00  3.37           H  
ATOM   2195 2HD1 ILE   137      10.993  -6.553  11.508  1.00  3.37           H  
ATOM   2196 3HD1 ILE   137      12.663  -6.141  11.053  1.00  3.37           H  
ATOM   2197  N   VAL   138      12.165 -11.831  10.866  1.00  1.31           N  
ATOM   2198  CA  VAL   138      12.806 -13.010  11.445  1.00  1.60           C  
ATOM   2199  C   VAL   138      12.572 -14.315  10.693  1.00  1.13           C  
ATOM   2200  O   VAL   138      13.526 -15.042  10.410  1.00  1.26           O  
ATOM   2201  CB  VAL   138      12.344 -13.199  12.897  1.00  2.40           C  
ATOM   2202  CG1 VAL   138      12.871 -14.518  13.437  1.00  2.40           C  
ATOM   2203  CG2 VAL   138      12.863 -12.046  13.740  1.00  2.40           C  
ATOM   2204  H   VAL   138      11.332 -11.478  11.306  1.00  1.57           H  
ATOM   2205  HA  VAL   138      13.880 -12.822  11.460  1.00  1.92           H  
ATOM   2206  HB  VAL   138      11.256 -13.228  12.936  1.00  2.88           H  
ATOM   2207 1HG1 VAL   138      12.539 -14.648  14.467  1.00  2.88           H  
ATOM   2208 2HG1 VAL   138      12.492 -15.339  12.830  1.00  2.88           H  
ATOM   2209 3HG1 VAL   138      13.958 -14.516  13.404  1.00  2.88           H  
ATOM   2210 1HG2 VAL   138      12.539 -12.176  14.769  1.00  2.88           H  
ATOM   2211 2HG2 VAL   138      13.952 -12.029  13.702  1.00  2.88           H  
ATOM   2212 3HG2 VAL   138      12.471 -11.107  13.350  1.00  2.88           H  
ATOM   2213  N   THR   139      11.316 -14.637  10.388  1.00  0.85           N  
ATOM   2214  CA  THR   139      11.026 -15.896   9.713  1.00  0.87           C  
ATOM   2215  C   THR   139      11.045 -15.709   8.220  1.00  0.98           C  
ATOM   2216  O   THR   139      11.301 -16.651   7.480  1.00  1.38           O  
ATOM   2217  CB  THR   139       9.641 -16.443  10.072  1.00  1.30           C  
ATOM   2218  OG1 THR   139       8.641 -15.554   9.555  1.00  1.30           O  
ATOM   2219  CG2 THR   139       9.495 -16.534  11.583  1.00  1.30           C  
ATOM   2220  H   THR   139      10.555 -14.020  10.624  1.00  1.02           H  
ATOM   2221  HA  THR   139      11.787 -16.629   9.981  1.00  1.04           H  
ATOM   2222  HB  THR   139       9.509 -17.431   9.630  1.00  1.57           H  
ATOM   2223  HG1 THR   139       8.743 -14.693   9.967  1.00  1.57           H  
ATOM   2224 1HG2 THR   139       8.505 -16.917  11.831  1.00  1.57           H  
ATOM   2225 2HG2 THR   139      10.255 -17.208  11.981  1.00  1.57           H  
ATOM   2226 3HG2 THR   139       9.622 -15.545  12.021  1.00  1.57           H  
ATOM   2227  N   GLY   140      10.779 -14.489   7.769  1.00  1.09           N  
ATOM   2228  CA  GLY   140      10.808 -14.203   6.342  1.00  1.35           C  
ATOM   2229  C   GLY   140       9.411 -14.117   5.743  1.00  1.90           C  
ATOM   2230  O   GLY   140       9.230 -13.544   4.665  1.00  6.30           O  
ATOM   2231  H   GLY   140      10.526 -13.758   8.426  1.00  1.31           H  
ATOM   2232 1HA  GLY   140      11.353 -13.280   6.155  1.00  1.62           H  
ATOM   2233 2HA  GLY   140      11.366 -14.989   5.836  1.00  1.62           H  
ATOM   2234  N   SER   141       8.419 -14.666   6.445  1.00  1.08           N  
ATOM   2235  CA  SER   141       7.063 -14.688   5.919  1.00  1.05           C  
ATOM   2236  C   SER   141       6.114 -13.760   6.657  1.00  0.99           C  
ATOM   2237  O   SER   141       6.006 -13.796   7.884  1.00  2.45           O  
ATOM   2238  CB  SER   141       6.518 -16.100   5.970  1.00  1.58           C  
ATOM   2239  OG  SER   141       5.180 -16.136   5.554  1.00  1.58           O  
ATOM   2240  H   SER   141       8.599 -15.092   7.349  1.00  1.30           H  
ATOM   2241  HA  SER   141       7.099 -14.371   4.876  1.00  1.26           H  
ATOM   2242 1HB  SER   141       7.120 -16.746   5.331  1.00  1.89           H  
ATOM   2243 2HB  SER   141       6.597 -16.482   6.988  1.00  1.89           H  
ATOM   2244  HG  SER   141       4.710 -15.511   6.113  1.00  1.89           H  
ATOM   2245  N   LEU   142       5.414 -12.929   5.898  1.00  1.09           N  
ATOM   2246  CA  LEU   142       4.416 -12.055   6.485  1.00  1.15           C  
ATOM   2247  C   LEU   142       3.186 -12.873   6.817  1.00  1.38           C  
ATOM   2248  O   LEU   142       2.700 -13.650   5.994  1.00  2.34           O  
ATOM   2249  CB  LEU   142       4.030 -10.914   5.542  1.00  1.72           C  
ATOM   2250  CG  LEU   142       3.028  -9.899   6.127  1.00  1.72           C  
ATOM   2251  CD1 LEU   142       3.689  -9.150   7.278  1.00  1.72           C  
ATOM   2252  CD2 LEU   142       2.566  -8.937   5.042  1.00  1.72           C  
ATOM   2253  H   LEU   142       5.556 -12.925   4.897  1.00  1.31           H  
ATOM   2254  HA  LEU   142       4.814 -11.635   7.407  1.00  1.38           H  
ATOM   2255 1HB  LEU   142       4.933 -10.379   5.267  1.00  2.07           H  
ATOM   2256 2HB  LEU   142       3.591 -11.337   4.639  1.00  2.07           H  
ATOM   2257  HG  LEU   142       2.164 -10.431   6.525  1.00  2.07           H  
ATOM   2258 1HD1 LEU   142       2.981  -8.441   7.706  1.00  2.07           H  
ATOM   2259 2HD1 LEU   142       4.000  -9.860   8.045  1.00  2.07           H  
ATOM   2260 3HD1 LEU   142       4.561  -8.614   6.906  1.00  2.07           H  
ATOM   2261 1HD2 LEU   142       1.854  -8.230   5.466  1.00  2.07           H  
ATOM   2262 2HD2 LEU   142       3.419  -8.392   4.642  1.00  2.07           H  
ATOM   2263 3HD2 LEU   142       2.086  -9.497   4.239  1.00  2.07           H  
ATOM   2264  N   ILE   143       2.692 -12.703   8.028  1.00  2.43           N  
ATOM   2265  CA  ILE   143       1.527 -13.425   8.498  1.00  3.74           C  
ATOM   2266  C   ILE   143       0.530 -12.468   9.102  1.00  2.44           C  
ATOM   2267  O   ILE   143       0.912 -11.541   9.809  1.00  7.38           O  
ATOM   2268  CB  ILE   143       1.924 -14.477   9.542  1.00  5.61           C  
ATOM   2269  CG1 ILE   143       0.696 -15.292   9.966  1.00  5.61           C  
ATOM   2270  CG2 ILE   143       2.571 -13.796  10.732  1.00  5.61           C  
ATOM   2271  CD1 ILE   143       1.035 -16.542  10.741  1.00  5.61           C  
ATOM   2272  H   ILE   143       3.143 -12.048   8.651  1.00  2.92           H  
ATOM   2273  HA  ILE   143       1.058 -13.926   7.652  1.00  4.49           H  
ATOM   2274  HB  ILE   143       2.635 -15.174   9.099  1.00  6.73           H  
ATOM   2275 1HG1 ILE   143       0.053 -14.668  10.586  1.00  6.73           H  
ATOM   2276 2HG1 ILE   143       0.137 -15.582   9.076  1.00  6.73           H  
ATOM   2277 1HG2 ILE   143       2.865 -14.547  11.463  1.00  6.73           H  
ATOM   2278 2HG2 ILE   143       3.452 -13.248  10.402  1.00  6.73           H  
ATOM   2279 3HG2 ILE   143       1.865 -13.104  11.182  1.00  6.73           H  
ATOM   2280 1HD1 ILE   143       0.117 -17.066  11.008  1.00  6.73           H  
ATOM   2281 2HD1 ILE   143       1.660 -17.193  10.129  1.00  6.73           H  
ATOM   2282 3HD1 ILE   143       1.574 -16.272  11.648  1.00  6.73           H  
ATOM   2283  N   THR   144      -0.750 -12.684   8.817  1.00  1.93           N  
ATOM   2284  CA  THR   144      -1.786 -11.817   9.352  1.00  1.55           C  
ATOM   2285  C   THR   144      -2.200 -12.329  10.724  1.00  1.47           C  
ATOM   2286  O   THR   144      -2.682 -13.457  10.859  1.00  3.57           O  
ATOM   2287  CB  THR   144      -3.007 -11.759   8.420  1.00  2.33           C  
ATOM   2288  OG1 THR   144      -2.613 -11.266   7.133  1.00  2.33           O  
ATOM   2289  CG2 THR   144      -4.047 -10.823   9.005  1.00  2.33           C  
ATOM   2290  H   THR   144      -1.006 -13.462   8.223  1.00  2.32           H  
ATOM   2291  HA  THR   144      -1.384 -10.809   9.469  1.00  1.86           H  
ATOM   2292  HB  THR   144      -3.433 -12.756   8.309  1.00  2.79           H  
ATOM   2293  HG1 THR   144      -2.242 -10.386   7.230  1.00  2.79           H  
ATOM   2294 1HG2 THR   144      -4.915 -10.782   8.348  1.00  2.79           H  
ATOM   2295 2HG2 THR   144      -4.347 -11.186   9.984  1.00  2.79           H  
ATOM   2296 3HG2 THR   144      -3.619  -9.827   9.105  1.00  2.79           H  
ATOM   2297  N   LEU   145      -2.000 -11.499  11.739  1.00  1.49           N  
ATOM   2298  CA  LEU   145      -2.235 -11.904  13.116  1.00  1.36           C  
ATOM   2299  C   LEU   145      -3.425 -11.208  13.751  1.00  1.61           C  
ATOM   2300  O   LEU   145      -3.772 -10.081  13.396  1.00  2.43           O  
ATOM   2301  CB  LEU   145      -0.961 -11.672  13.898  1.00  2.04           C  
ATOM   2302  CG  LEU   145       0.218 -12.466  13.356  1.00  2.04           C  
ATOM   2303  CD1 LEU   145       1.489 -12.086  14.083  1.00  2.04           C  
ATOM   2304  CD2 LEU   145      -0.089 -13.943  13.521  1.00  2.04           C  
ATOM   2305  H   LEU   145      -1.645 -10.565  11.551  1.00  1.79           H  
ATOM   2306  HA  LEU   145      -2.436 -12.971  13.125  1.00  1.63           H  
ATOM   2307 1HB  LEU   145      -0.704 -10.620  13.836  1.00  2.45           H  
ATOM   2308 2HB  LEU   145      -1.117 -11.944  14.942  1.00  2.45           H  
ATOM   2309  HG  LEU   145       0.353 -12.236  12.301  1.00  2.45           H  
ATOM   2310 1HD1 LEU   145       2.325 -12.658  13.681  1.00  2.45           H  
ATOM   2311 2HD1 LEU   145       1.678 -11.022  13.944  1.00  2.45           H  
ATOM   2312 3HD1 LEU   145       1.383 -12.299  15.141  1.00  2.45           H  
ATOM   2313 1HD2 LEU   145       0.732 -14.535  13.122  1.00  2.45           H  
ATOM   2314 2HD2 LEU   145      -0.226 -14.173  14.578  1.00  2.45           H  
ATOM   2315 3HD2 LEU   145      -1.000 -14.181  12.975  1.00  2.45           H  
ATOM   2316  N   SER   146      -4.072 -11.925  14.667  1.00  1.45           N  
ATOM   2317  CA  SER   146      -5.315 -11.487  15.283  1.00  2.01           C  
ATOM   2318  C   SER   146      -5.209 -10.247  16.142  1.00  2.74           C  
ATOM   2319  O   SER   146      -4.415 -10.177  17.078  1.00  9.13           O  
ATOM   2320  CB  SER   146      -5.877 -12.603  16.138  1.00  3.01           C  
ATOM   2321  OG  SER   146      -7.069 -12.207  16.763  1.00  3.01           O  
ATOM   2322  H   SER   146      -3.705 -12.831  14.927  1.00  1.74           H  
ATOM   2323  HA  SER   146      -6.026 -11.275  14.483  1.00  2.41           H  
ATOM   2324 1HB  SER   146      -6.063 -13.482  15.523  1.00  3.62           H  
ATOM   2325 2HB  SER   146      -5.141 -12.884  16.892  1.00  3.62           H  
ATOM   2326  HG  SER   146      -7.779 -12.476  16.172  1.00  3.62           H  
ATOM   2327  N   GLU   147      -6.067  -9.286  15.839  1.00  2.54           N  
ATOM   2328  CA  GLU   147      -6.198  -8.083  16.636  1.00  2.75           C  
ATOM   2329  C   GLU   147      -7.288  -8.301  17.665  1.00  1.75           C  
ATOM   2330  O   GLU   147      -7.262  -7.708  18.743  1.00  1.82           O  
ATOM   2331  CB  GLU   147      -6.533  -6.894  15.768  1.00  4.12           C  
ATOM   2332  CG  GLU   147      -5.432  -6.521  14.812  1.00  4.12           C  
ATOM   2333  CD  GLU   147      -5.833  -5.400  13.927  1.00  4.12           C  
ATOM   2334  OE1 GLU   147      -6.992  -5.071  13.935  1.00  4.12           O  
ATOM   2335  OE2 GLU   147      -4.996  -4.868  13.239  1.00  4.12           O  
ATOM   2336  H   GLU   147      -6.662  -9.408  15.030  1.00  3.05           H  
ATOM   2337  HA  GLU   147      -5.257  -7.896  17.153  1.00  3.30           H  
ATOM   2338 1HB  GLU   147      -7.427  -7.105  15.182  1.00  4.95           H  
ATOM   2339 2HB  GLU   147      -6.744  -6.027  16.394  1.00  4.95           H  
ATOM   2340 1HG  GLU   147      -4.556  -6.225  15.388  1.00  4.95           H  
ATOM   2341 2HG  GLU   147      -5.169  -7.389  14.208  1.00  4.95           H  
ATOM   2342  N   GLN   148      -8.237  -9.176  17.317  1.00  1.63           N  
ATOM   2343  CA  GLN   148      -9.352  -9.520  18.179  1.00  1.71           C  
ATOM   2344  C   GLN   148      -8.846 -10.202  19.424  1.00  1.49           C  
ATOM   2345  O   GLN   148      -9.354  -9.952  20.513  1.00  2.05           O  
ATOM   2346  CB  GLN   148     -10.318 -10.444  17.451  1.00  2.56           C  
ATOM   2347  CG  GLN   148     -11.613 -10.731  18.183  1.00  2.56           C  
ATOM   2348  CD  GLN   148     -12.483  -9.509  18.399  1.00  2.56           C  
ATOM   2349  OE1 GLN   148     -12.701  -8.675  17.511  1.00  2.56           O  
ATOM   2350  NE2 GLN   148     -13.024  -9.406  19.605  1.00  2.56           N  
ATOM   2351  H   GLN   148      -8.188  -9.617  16.410  1.00  1.96           H  
ATOM   2352  HA  GLN   148      -9.870  -8.605  18.471  1.00  2.05           H  
ATOM   2353 1HB  GLN   148     -10.558 -10.039  16.484  1.00  3.08           H  
ATOM   2354 2HB  GLN   148      -9.829 -11.402  17.279  1.00  3.08           H  
ATOM   2355 1HG  GLN   148     -12.186 -11.461  17.610  1.00  3.08           H  
ATOM   2356 2HG  GLN   148     -11.368 -11.137  19.164  1.00  3.08           H  
ATOM   2357 1HE2 GLN   148     -13.615  -8.626  19.830  1.00  3.08           H  
ATOM   2358 2HE2 GLN   148     -12.841 -10.115  20.291  1.00  3.08           H  
ATOM   2359  N   GLU   149      -7.821 -11.037  19.259  1.00  1.29           N  
ATOM   2360  CA  GLU   149      -7.191 -11.710  20.371  1.00  2.08           C  
ATOM   2361  C   GLU   149      -6.658 -10.700  21.363  1.00  1.39           C  
ATOM   2362  O   GLU   149      -6.914 -10.823  22.554  1.00  1.26           O  
ATOM   2363  CB  GLU   149      -6.063 -12.621  19.888  1.00  3.12           C  
ATOM   2364  CG  GLU   149      -5.381 -13.397  20.999  1.00  3.12           C  
ATOM   2365  CD  GLU   149      -4.320 -14.332  20.505  1.00  3.12           C  
ATOM   2366  OE1 GLU   149      -4.241 -14.545  19.320  1.00  3.12           O  
ATOM   2367  OE2 GLU   149      -3.572 -14.828  21.315  1.00  3.12           O  
ATOM   2368  H   GLU   149      -7.463 -11.227  18.335  1.00  1.55           H  
ATOM   2369  HA  GLU   149      -7.941 -12.319  20.877  1.00  2.50           H  
ATOM   2370 1HB  GLU   149      -6.454 -13.336  19.163  1.00  3.74           H  
ATOM   2371 2HB  GLU   149      -5.303 -12.027  19.381  1.00  3.74           H  
ATOM   2372 1HG  GLU   149      -4.929 -12.689  21.692  1.00  3.74           H  
ATOM   2373 2HG  GLU   149      -6.136 -13.965  21.541  1.00  3.74           H  
ATOM   2374  N   LEU   150      -5.929  -9.697  20.865  1.00  1.92           N  
ATOM   2375  CA  LEU   150      -5.354  -8.661  21.718  1.00  2.14           C  
ATOM   2376  C   LEU   150      -6.429  -7.881  22.452  1.00  2.56           C  
ATOM   2377  O   LEU   150      -6.294  -7.581  23.636  1.00  6.45           O  
ATOM   2378  CB  LEU   150      -4.519  -7.690  20.875  1.00  3.21           C  
ATOM   2379  CG  LEU   150      -3.235  -8.272  20.290  1.00  3.21           C  
ATOM   2380  CD1 LEU   150      -2.594  -7.260  19.344  1.00  3.21           C  
ATOM   2381  CD2 LEU   150      -2.303  -8.634  21.435  1.00  3.21           C  
ATOM   2382  H   LEU   150      -5.759  -9.658  19.869  1.00  2.30           H  
ATOM   2383  HA  LEU   150      -4.709  -9.139  22.455  1.00  2.57           H  
ATOM   2384 1HB  LEU   150      -5.127  -7.328  20.048  1.00  3.85           H  
ATOM   2385 2HB  LEU   150      -4.243  -6.840  21.497  1.00  3.85           H  
ATOM   2386  HG  LEU   150      -3.470  -9.169  19.716  1.00  3.85           H  
ATOM   2387 1HD1 LEU   150      -1.680  -7.681  18.925  1.00  3.85           H  
ATOM   2388 2HD1 LEU   150      -3.287  -7.024  18.537  1.00  3.85           H  
ATOM   2389 3HD1 LEU   150      -2.354  -6.352  19.895  1.00  3.85           H  
ATOM   2390 1HD2 LEU   150      -1.391  -9.062  21.033  1.00  3.85           H  
ATOM   2391 2HD2 LEU   150      -2.066  -7.739  22.011  1.00  3.85           H  
ATOM   2392 3HD2 LEU   150      -2.788  -9.363  22.085  1.00  3.85           H  
ATOM   2393  N   VAL   151      -7.518  -7.581  21.756  1.00  1.98           N  
ATOM   2394  CA  VAL   151      -8.633  -6.873  22.355  1.00  2.49           C  
ATOM   2395  C   VAL   151      -9.325  -7.692  23.444  1.00  2.59           C  
ATOM   2396  O   VAL   151      -9.661  -7.164  24.505  1.00  3.70           O  
ATOM   2397  CB  VAL   151      -9.642  -6.473  21.268  1.00  3.74           C  
ATOM   2398  CG1 VAL   151     -10.906  -5.932  21.900  1.00  3.74           C  
ATOM   2399  CG2 VAL   151      -9.015  -5.411  20.376  1.00  3.74           C  
ATOM   2400  H   VAL   151      -7.569  -7.831  20.775  1.00  2.38           H  
ATOM   2401  HA  VAL   151      -8.249  -5.960  22.809  1.00  2.99           H  
ATOM   2402  HB  VAL   151      -9.907  -7.351  20.678  1.00  4.48           H  
ATOM   2403 1HG1 VAL   151     -11.615  -5.655  21.119  1.00  4.48           H  
ATOM   2404 2HG1 VAL   151     -11.352  -6.696  22.537  1.00  4.48           H  
ATOM   2405 3HG1 VAL   151     -10.669  -5.054  22.499  1.00  4.48           H  
ATOM   2406 1HG2 VAL   151      -9.722  -5.126  19.599  1.00  4.48           H  
ATOM   2407 2HG2 VAL   151      -8.764  -4.537  20.977  1.00  4.48           H  
ATOM   2408 3HG2 VAL   151      -8.110  -5.803  19.917  1.00  4.48           H  
ATOM   2409  N   ASP   152      -9.542  -8.978  23.179  1.00  1.83           N  
ATOM   2410  CA  ASP   152     -10.193  -9.865  24.135  1.00  1.94           C  
ATOM   2411  C   ASP   152      -9.306 -10.253  25.313  1.00  2.22           C  
ATOM   2412  O   ASP   152      -9.813 -10.434  26.425  1.00  2.80           O  
ATOM   2413  CB  ASP   152     -10.708 -11.097  23.418  1.00  2.91           C  
ATOM   2414  CG  ASP   152     -11.864 -10.709  22.533  1.00  2.91           C  
ATOM   2415  OD1 ASP   152     -12.390  -9.643  22.751  1.00  2.91           O  
ATOM   2416  OD2 ASP   152     -12.214 -11.447  21.639  1.00  2.91           O  
ATOM   2417  H   ASP   152      -9.262  -9.355  22.287  1.00  2.20           H  
ATOM   2418  HA  ASP   152     -11.059  -9.337  24.538  1.00  2.33           H  
ATOM   2419 1HB  ASP   152      -9.916 -11.540  22.811  1.00  3.49           H  
ATOM   2420 2HB  ASP   152     -11.041 -11.839  24.141  1.00  3.49           H  
ATOM   2421  N   CYS   153      -8.001 -10.399  25.096  1.00  2.37           N  
ATOM   2422  CA  CYS   153      -7.106 -10.707  26.199  1.00  3.44           C  
ATOM   2423  C   CYS   153      -6.519  -9.404  26.731  1.00  7.60           C  
ATOM   2424  O   CYS   153      -7.239  -8.421  26.881  1.00 55.34           O  
ATOM   2425  CB  CYS   153      -6.012 -11.702  25.780  1.00  5.16           C  
ATOM   2426  SG  CYS   153      -4.808 -11.087  24.573  1.00  5.16           S  
ATOM   2427  H   CYS   153      -7.614 -10.273  24.166  1.00  2.84           H  
ATOM   2428  HA  CYS   153      -7.694 -11.177  26.995  1.00  4.13           H  
ATOM   2429 1HB  CYS   153      -5.466 -12.030  26.665  1.00  6.19           H  
ATOM   2430 2HB  CYS   153      -6.479 -12.586  25.351  1.00  6.19           H  
ATOM   2431  HG  CYS   153      -4.124 -12.217  24.457  1.00  6.19           H  
ATOM   2432  N   ASP   154      -5.207  -9.380  26.999  1.00 12.96           N  
ATOM   2433  CA  ASP   154      -4.547  -8.183  27.519  1.00 16.67           C  
ATOM   2434  C   ASP   154      -5.353  -7.576  28.670  1.00 29.55           C  
ATOM   2435  O   ASP   154      -5.577  -6.363  28.715  1.00 86.12           O  
ATOM   2436  CB  ASP   154      -4.342  -7.138  26.409  1.00 25.01           C  
ATOM   2437  CG  ASP   154      -3.445  -7.625  25.274  1.00 25.01           C  
ATOM   2438  OD1 ASP   154      -2.823  -8.647  25.434  1.00 25.01           O  
ATOM   2439  OD2 ASP   154      -3.372  -6.958  24.271  1.00 25.01           O  
ATOM   2440  H   ASP   154      -4.652 -10.207  26.858  1.00 15.55           H  
ATOM   2441  HA  ASP   154      -3.575  -8.473  27.908  1.00 20.00           H  
ATOM   2442 1HB  ASP   154      -5.309  -6.860  25.988  1.00 30.01           H  
ATOM   2443 2HB  ASP   154      -3.900  -6.237  26.837  1.00 30.01           H  
ATOM   2444  N   THR   155      -5.778  -8.438  29.598  1.00 25.54           N  
ATOM   2445  CA  THR   155      -6.673  -8.059  30.677  1.00 62.78           C  
ATOM   2446  C   THR   155      -6.012  -7.182  31.706  1.00 48.69           C  
ATOM   2447  O   THR   155      -4.782  -7.105  31.776  1.00116.27           O  
ATOM   2448  CB  THR   155      -7.236  -9.314  31.358  1.00 94.17           C  
ATOM   2449  OG1 THR   155      -6.161 -10.061  31.945  1.00 94.17           O  
ATOM   2450  CG2 THR   155      -7.938 -10.180  30.321  1.00 94.17           C  
ATOM   2451  H   THR   155      -5.505  -9.409  29.523  1.00 30.65           H  
ATOM   2452  HA  THR   155      -7.509  -7.502  30.247  1.00 75.34           H  
ATOM   2453  HB  THR   155      -7.937  -9.031  32.138  1.00113.00           H  
ATOM   2454  HG1 THR   155      -5.778  -9.550  32.665  1.00113.00           H  
ATOM   2455 1HG2 THR   155      -8.332 -11.076  30.797  1.00113.00           H  
ATOM   2456 2HG2 THR   155      -8.755  -9.615  29.873  1.00113.00           H  
ATOM   2457 3HG2 THR   155      -7.226 -10.462  29.547  1.00113.00           H  
ATOM   2458  N   ASP   156      -6.841  -6.489  32.490  1.00 32.33           N  
ATOM   2459  CA  ASP   156      -6.447  -5.545  33.549  1.00 39.73           C  
ATOM   2460  C   ASP   156      -5.844  -4.232  33.010  1.00 32.60           C  
ATOM   2461  O   ASP   156      -6.285  -3.146  33.382  1.00 64.74           O  
ATOM   2462  CB  ASP   156      -5.450  -6.194  34.521  1.00 59.59           C  
ATOM   2463  CG  ASP   156      -6.070  -7.313  35.348  1.00 59.59           C  
ATOM   2464  OD1 ASP   156      -7.276  -7.397  35.397  1.00 59.59           O  
ATOM   2465  OD2 ASP   156      -5.330  -8.077  35.919  1.00 59.59           O  
ATOM   2466  H   ASP   156      -7.831  -6.628  32.344  1.00 38.80           H  
ATOM   2467  HA  ASP   156      -7.342  -5.286  34.117  1.00 47.68           H  
ATOM   2468 1HB  ASP   156      -4.591  -6.595  33.988  1.00 71.51           H  
ATOM   2469 2HB  ASP   156      -5.072  -5.436  35.207  1.00 71.51           H  
ATOM   2470  N   TYR   157      -4.854  -4.348  32.131  1.00 18.27           N  
ATOM   2471  CA  TYR   157      -4.173  -3.216  31.548  1.00 17.89           C  
ATOM   2472  C   TYR   157      -4.906  -2.561  30.378  1.00 10.99           C  
ATOM   2473  O   TYR   157      -5.093  -1.344  30.375  1.00 20.83           O  
ATOM   2474  CB  TYR   157      -2.791  -3.655  31.088  1.00 26.84           C  
ATOM   2475  CG  TYR   157      -1.813  -3.896  32.217  1.00 26.84           C  
ATOM   2476  CD1 TYR   157      -2.029  -3.302  33.449  1.00 26.84           C  
ATOM   2477  CD2 TYR   157      -0.691  -4.688  32.018  1.00 26.84           C  
ATOM   2478  CE1 TYR   157      -1.134  -3.509  34.481  1.00 26.84           C  
ATOM   2479  CE2 TYR   157       0.207  -4.892  33.044  1.00 26.84           C  
ATOM   2480  CZ  TYR   157      -0.014  -4.306  34.274  1.00 26.84           C  
ATOM   2481  OH  TYR   157       0.878  -4.509  35.302  1.00 26.84           O  
ATOM   2482  H   TYR   157      -4.541  -5.270  31.884  1.00 21.92           H  
ATOM   2483  HA  TYR   157      -4.059  -2.457  32.324  1.00 21.47           H  
ATOM   2484 1HB  TYR   157      -2.890  -4.583  30.528  1.00 32.20           H  
ATOM   2485 2HB  TYR   157      -2.380  -2.913  30.412  1.00 32.20           H  
ATOM   2486  HD1 TYR   157      -2.906  -2.675  33.606  1.00 32.20           H  
ATOM   2487  HD2 TYR   157      -0.510  -5.147  31.048  1.00 32.20           H  
ATOM   2488  HE1 TYR   157      -1.306  -3.044  35.453  1.00 32.20           H  
ATOM   2489  HE2 TYR   157       1.090  -5.515  32.882  1.00 32.20           H  
ATOM   2490  HH  TYR   157       1.604  -5.055  34.990  1.00 32.20           H  
ATOM   2491  N   ASP   158      -5.301  -3.345  29.370  1.00  4.37           N  
ATOM   2492  CA  ASP   158      -5.936  -2.745  28.198  1.00  6.07           C  
ATOM   2493  C   ASP   158      -7.448  -2.930  28.204  1.00  8.91           C  
ATOM   2494  O   ASP   158      -7.950  -4.042  28.057  1.00 40.40           O  
ATOM   2495  CB  ASP   158      -5.328  -3.325  26.924  1.00  9.11           C  
ATOM   2496  CG  ASP   158      -3.872  -2.907  26.752  1.00  9.11           C  
ATOM   2497  OD1 ASP   158      -3.465  -1.993  27.431  1.00  9.11           O  
ATOM   2498  OD2 ASP   158      -3.186  -3.490  25.951  1.00  9.11           O  
ATOM   2499  H   ASP   158      -5.170  -4.350  29.389  1.00  5.24           H  
ATOM   2500  HA  ASP   158      -5.732  -1.676  28.208  1.00  7.28           H  
ATOM   2501 1HB  ASP   158      -5.385  -4.413  26.950  1.00 10.93           H  
ATOM   2502 2HB  ASP   158      -5.896  -2.983  26.060  1.00 10.93           H  
ATOM   2503  N   SER   159      -8.184  -1.824  28.335  1.00  5.40           N  
ATOM   2504  CA  SER   159      -9.651  -1.864  28.415  1.00  4.47           C  
ATOM   2505  C   SER   159     -10.354  -1.978  27.061  1.00  3.12           C  
ATOM   2506  O   SER   159     -11.202  -1.145  26.746  1.00  3.52           O  
ATOM   2507  CB  SER   159     -10.164  -0.621  29.121  1.00  6.71           C  
ATOM   2508  OG  SER   159      -9.730  -0.576  30.452  1.00  6.71           O  
ATOM   2509  H   SER   159      -7.722  -0.928  28.413  1.00  6.48           H  
ATOM   2510  HA  SER   159      -9.925  -2.740  29.008  1.00  5.36           H  
ATOM   2511 1HB  SER   159      -9.813   0.265  28.592  1.00  8.05           H  
ATOM   2512 2HB  SER   159     -11.252  -0.611  29.091  1.00  8.05           H  
ATOM   2513  HG  SER   159      -8.770  -0.568  30.419  1.00  8.05           H  
ATOM   2514  N   GLY   160     -10.024  -3.029  26.306  1.00  3.14           N  
ATOM   2515  CA  GLY   160     -10.611  -3.311  24.997  1.00  2.91           C  
ATOM   2516  C   GLY   160     -10.814  -2.065  24.134  1.00  2.01           C  
ATOM   2517  O   GLY   160      -9.857  -1.377  23.775  1.00  2.11           O  
ATOM   2518  H   GLY   160      -9.333  -3.667  26.677  1.00  3.77           H  
ATOM   2519 1HA  GLY   160      -9.975  -4.019  24.465  1.00  3.49           H  
ATOM   2520 2HA  GLY   160     -11.569  -3.809  25.142  1.00  3.49           H  
ATOM   2521  N   CYS   161     -12.087  -1.798  23.811  1.00  1.95           N  
ATOM   2522  CA  CYS   161     -12.499  -0.701  22.923  1.00  1.56           C  
ATOM   2523  C   CYS   161     -12.356   0.697  23.510  1.00  1.19           C  
ATOM   2524  O   CYS   161     -12.613   1.684  22.820  1.00  1.14           O  
ATOM   2525  CB  CYS   161     -13.965  -0.874  22.528  1.00  2.34           C  
ATOM   2526  SG  CYS   161     -15.133  -0.596  23.882  1.00  2.34           S  
ATOM   2527  H   CYS   161     -12.808  -2.408  24.181  1.00  2.34           H  
ATOM   2528  HA  CYS   161     -11.886  -0.757  22.024  1.00  1.87           H  
ATOM   2529 1HB  CYS   161     -14.213  -0.187  21.719  1.00  2.81           H  
ATOM   2530 2HB  CYS   161     -14.119  -1.888  22.158  1.00  2.81           H  
ATOM   2531  HG  CYS   161     -14.547  -1.419  24.744  1.00  2.81           H  
ATOM   2532  N   ASN   162     -11.946   0.795  24.767  1.00  1.22           N  
ATOM   2533  CA  ASN   162     -11.757   2.086  25.398  1.00  1.20           C  
ATOM   2534  C   ASN   162     -10.285   2.510  25.417  1.00  0.95           C  
ATOM   2535  O   ASN   162      -9.930   3.454  26.123  1.00  2.11           O  
ATOM   2536  CB  ASN   162     -12.316   2.064  26.806  1.00  1.80           C  
ATOM   2537  CG  ASN   162     -13.812   1.935  26.830  1.00  1.80           C  
ATOM   2538  OD1 ASN   162     -14.522   2.610  26.076  1.00  1.80           O  
ATOM   2539  ND2 ASN   162     -14.306   1.078  27.686  1.00  1.80           N  
ATOM   2540  H   ASN   162     -11.755  -0.032  25.311  1.00  1.46           H  
ATOM   2541  HA  ASN   162     -12.301   2.835  24.821  1.00  1.44           H  
ATOM   2542 1HB  ASN   162     -11.882   1.230  27.359  1.00  2.16           H  
ATOM   2543 2HB  ASN   162     -12.034   2.981  27.323  1.00  2.16           H  
ATOM   2544 1HD2 ASN   162     -15.296   0.947  27.749  1.00  2.16           H  
ATOM   2545 2HD2 ASN   162     -13.694   0.553  28.278  1.00  2.16           H  
ATOM   2546  N   GLY   163      -9.425   1.822  24.654  1.00  0.87           N  
ATOM   2547  CA  GLY   163      -8.013   2.187  24.645  1.00  0.79           C  
ATOM   2548  C   GLY   163      -7.168   1.262  25.519  1.00  1.30           C  
ATOM   2549  O   GLY   163      -7.682   0.346  26.162  1.00  6.67           O  
ATOM   2550  H   GLY   163      -9.719   1.045  24.067  1.00  1.04           H  
ATOM   2551 1HA  GLY   163      -7.639   2.162  23.623  1.00  0.95           H  
ATOM   2552 2HA  GLY   163      -7.905   3.211  24.995  1.00  0.95           H  
ATOM   2553  N   GLY   164      -5.863   1.519  25.528  1.00  0.53           N  
ATOM   2554  CA  GLY   164      -4.903   0.724  26.286  1.00  0.61           C  
ATOM   2555  C   GLY   164      -3.486   1.215  26.023  1.00  0.53           C  
ATOM   2556  O   GLY   164      -3.291   2.338  25.558  1.00  1.69           O  
ATOM   2557  H   GLY   164      -5.524   2.293  24.977  1.00  0.64           H  
ATOM   2558 1HA  GLY   164      -5.127   0.791  27.351  1.00  0.73           H  
ATOM   2559 2HA  GLY   164      -4.986  -0.325  25.999  1.00  0.73           H  
ATOM   2560  N   LEU   165      -2.496   0.390  26.354  1.00  1.00           N  
ATOM   2561  CA  LEU   165      -1.095   0.732  26.140  1.00  0.92           C  
ATOM   2562  C   LEU   165      -0.430  -0.292  25.235  1.00  0.70           C  
ATOM   2563  O   LEU   165      -0.485  -1.497  25.490  1.00  1.24           O  
ATOM   2564  CB  LEU   165      -0.330   0.827  27.465  1.00  1.38           C  
ATOM   2565  CG  LEU   165       1.175   1.129  27.333  1.00  1.38           C  
ATOM   2566  CD1 LEU   165       1.352   2.502  26.721  1.00  1.38           C  
ATOM   2567  CD2 LEU   165       1.855   1.077  28.689  1.00  1.38           C  
ATOM   2568  H   LEU   165      -2.725  -0.517  26.751  1.00  1.20           H  
ATOM   2569  HA  LEU   165      -1.047   1.704  25.648  1.00  1.10           H  
ATOM   2570 1HB  LEU   165      -0.780   1.605  28.080  1.00  1.66           H  
ATOM   2571 2HB  LEU   165      -0.435  -0.123  27.974  1.00  1.66           H  
ATOM   2572  HG  LEU   165       1.634   0.399  26.676  1.00  1.66           H  
ATOM   2573 1HD1 LEU   165       2.416   2.718  26.609  1.00  1.66           H  
ATOM   2574 2HD1 LEU   165       0.874   2.519  25.745  1.00  1.66           H  
ATOM   2575 3HD1 LEU   165       0.895   3.251  27.366  1.00  1.66           H  
ATOM   2576 1HD2 LEU   165       2.915   1.300  28.569  1.00  1.66           H  
ATOM   2577 2HD2 LEU   165       1.403   1.814  29.353  1.00  1.66           H  
ATOM   2578 3HD2 LEU   165       1.746   0.087  29.117  1.00  1.66           H  
ATOM   2579  N   MET   166       0.200   0.210  24.180  1.00  0.53           N  
ATOM   2580  CA  MET   166       0.851  -0.618  23.182  1.00  0.57           C  
ATOM   2581  C   MET   166       1.978  -1.454  23.769  1.00  0.73           C  
ATOM   2582  O   MET   166       2.157  -2.615  23.401  1.00  1.12           O  
ATOM   2583  CB  MET   166       1.389   0.288  22.086  1.00  0.85           C  
ATOM   2584  CG  MET   166       0.307   0.926  21.236  1.00  0.85           C  
ATOM   2585  SD  MET   166       0.975   1.777  19.809  1.00  0.85           S  
ATOM   2586  CE  MET   166       1.691   3.245  20.522  1.00  0.85           C  
ATOM   2587  H   MET   166       0.204   1.210  24.054  1.00  0.64           H  
ATOM   2588  HA  MET   166       0.110  -1.298  22.763  1.00  0.68           H  
ATOM   2589 1HB  MET   166       1.971   1.092  22.536  1.00  1.03           H  
ATOM   2590 2HB  MET   166       2.061  -0.267  21.433  1.00  1.03           H  
ATOM   2591 1HG  MET   166      -0.381   0.157  20.889  1.00  1.03           H  
ATOM   2592 2HG  MET   166      -0.255   1.642  21.835  1.00  1.03           H  
ATOM   2593 1HE  MET   166       2.141   3.846  19.734  1.00  1.03           H  
ATOM   2594 2HE  MET   166       0.911   3.821  21.019  1.00  1.03           H  
ATOM   2595 3HE  MET   166       2.457   2.962  21.245  1.00  1.03           H  
ATOM   2596  N   ASP   167       2.702  -0.870  24.707  1.00  0.85           N  
ATOM   2597  CA  ASP   167       3.789  -1.552  25.371  1.00  1.50           C  
ATOM   2598  C   ASP   167       3.271  -2.702  26.225  1.00  1.19           C  
ATOM   2599  O   ASP   167       3.929  -3.742  26.316  1.00  1.28           O  
ATOM   2600  CB  ASP   167       4.591  -0.537  26.171  1.00  2.25           C  
ATOM   2601  CG  ASP   167       5.347   0.351  25.197  1.00  2.25           C  
ATOM   2602  OD1 ASP   167       5.411  -0.046  24.055  1.00  2.25           O  
ATOM   2603  OD2 ASP   167       5.829   1.397  25.565  1.00  2.25           O  
ATOM   2604  H   ASP   167       2.505   0.088  24.955  1.00  1.02           H  
ATOM   2605  HA  ASP   167       4.446  -1.969  24.612  1.00  1.80           H  
ATOM   2606 1HB  ASP   167       3.928   0.079  26.776  1.00  2.70           H  
ATOM   2607 2HB  ASP   167       5.293  -1.036  26.837  1.00  2.70           H  
ATOM   2608  N   TYR   168       2.084  -2.540  26.815  1.00  1.25           N  
ATOM   2609  CA  TYR   168       1.502  -3.631  27.581  1.00  1.52           C  
ATOM   2610  C   TYR   168       1.090  -4.754  26.650  1.00  1.12           C  
ATOM   2611  O   TYR   168       1.305  -5.921  26.969  1.00  1.43           O  
ATOM   2612  CB  TYR   168       0.297  -3.169  28.404  1.00  2.28           C  
ATOM   2613  CG  TYR   168       0.661  -2.427  29.669  1.00  2.28           C  
ATOM   2614  CD1 TYR   168       1.858  -2.706  30.309  1.00  2.28           C  
ATOM   2615  CD2 TYR   168      -0.205  -1.488  30.206  1.00  2.28           C  
ATOM   2616  CE1 TYR   168       2.186  -2.044  31.478  1.00  2.28           C  
ATOM   2617  CE2 TYR   168       0.118  -0.828  31.372  1.00  2.28           C  
ATOM   2618  CZ  TYR   168       1.309  -1.102  32.007  1.00  2.28           C  
ATOM   2619  OH  TYR   168       1.632  -0.444  33.173  1.00  2.28           O  
ATOM   2620  H   TYR   168       1.578  -1.671  26.722  1.00  1.50           H  
ATOM   2621  HA  TYR   168       2.260  -4.019  28.260  1.00  1.82           H  
ATOM   2622 1HB  TYR   168      -0.330  -2.515  27.796  1.00  2.74           H  
ATOM   2623 2HB  TYR   168      -0.306  -4.033  28.677  1.00  2.74           H  
ATOM   2624  HD1 TYR   168       2.540  -3.448  29.893  1.00  2.74           H  
ATOM   2625  HD2 TYR   168      -1.150  -1.272  29.706  1.00  2.74           H  
ATOM   2626  HE1 TYR   168       3.128  -2.264  31.981  1.00  2.74           H  
ATOM   2627  HE2 TYR   168      -0.568  -0.091  31.791  1.00  2.74           H  
ATOM   2628  HH  TYR   168       2.416  -0.843  33.558  1.00  2.74           H  
ATOM   2629  N   ALA   169       0.549  -4.409  25.482  1.00  0.77           N  
ATOM   2630  CA  ALA   169       0.154  -5.424  24.509  1.00  0.62           C  
ATOM   2631  C   ALA   169       1.360  -6.253  24.071  1.00  0.52           C  
ATOM   2632  O   ALA   169       1.245  -7.474  23.921  1.00  0.60           O  
ATOM   2633  CB  ALA   169      -0.511  -4.780  23.307  1.00  0.93           C  
ATOM   2634  H   ALA   169       0.373  -3.428  25.282  1.00  0.92           H  
ATOM   2635  HA  ALA   169      -0.559  -6.093  24.990  1.00  0.74           H  
ATOM   2636 1HB  ALA   169      -0.823  -5.553  22.605  1.00  1.12           H  
ATOM   2637 2HB  ALA   169      -1.385  -4.215  23.633  1.00  1.12           H  
ATOM   2638 3HB  ALA   169       0.193  -4.114  22.825  1.00  1.12           H  
ATOM   2639  N   PHE   170       2.523  -5.605  23.907  1.00  0.59           N  
ATOM   2640  CA  PHE   170       3.734  -6.332  23.534  1.00  0.73           C  
ATOM   2641  C   PHE   170       4.115  -7.288  24.647  1.00  0.63           C  
ATOM   2642  O   PHE   170       4.420  -8.455  24.390  1.00  0.53           O  
ATOM   2643  CB  PHE   170       4.906  -5.368  23.333  1.00  1.09           C  
ATOM   2644  CG  PHE   170       4.791  -4.523  22.111  1.00  1.09           C  
ATOM   2645  CD1 PHE   170       5.198  -3.199  22.127  1.00  1.09           C  
ATOM   2646  CD2 PHE   170       4.263  -5.046  20.947  1.00  1.09           C  
ATOM   2647  CE1 PHE   170       5.072  -2.411  21.002  1.00  1.09           C  
ATOM   2648  CE2 PHE   170       4.142  -4.264  19.823  1.00  1.09           C  
ATOM   2649  CZ  PHE   170       4.542  -2.942  19.850  1.00  1.09           C  
ATOM   2650  H   PHE   170       2.558  -4.597  24.015  1.00  0.71           H  
ATOM   2651  HA  PHE   170       3.547  -6.895  22.620  1.00  0.88           H  
ATOM   2652 1HB  PHE   170       4.989  -4.708  24.193  1.00  1.31           H  
ATOM   2653 2HB  PHE   170       5.834  -5.935  23.266  1.00  1.31           H  
ATOM   2654  HD1 PHE   170       5.615  -2.779  23.043  1.00  1.31           H  
ATOM   2655  HD2 PHE   170       3.941  -6.087  20.927  1.00  1.31           H  
ATOM   2656  HE1 PHE   170       5.389  -1.372  21.024  1.00  1.31           H  
ATOM   2657  HE2 PHE   170       3.726  -4.687  18.912  1.00  1.31           H  
ATOM   2658  HZ  PHE   170       4.442  -2.325  18.960  1.00  1.31           H  
ATOM   2659  N   GLU   171       4.031  -6.796  25.883  1.00  1.05           N  
ATOM   2660  CA  GLU   171       4.314  -7.583  27.073  1.00  1.38           C  
ATOM   2661  C   GLU   171       3.443  -8.825  27.149  1.00  1.31           C  
ATOM   2662  O   GLU   171       3.939  -9.912  27.451  1.00  1.69           O  
ATOM   2663  CB  GLU   171       4.122  -6.725  28.325  1.00  2.07           C  
ATOM   2664  CG  GLU   171       4.389  -7.441  29.633  1.00  2.07           C  
ATOM   2665  CD  GLU   171       4.199  -6.542  30.824  1.00  2.07           C  
ATOM   2666  OE1 GLU   171       4.072  -5.358  30.633  1.00  2.07           O  
ATOM   2667  OE2 GLU   171       4.172  -7.041  31.927  1.00  2.07           O  
ATOM   2668  H   GLU   171       3.783  -5.820  26.008  1.00  1.26           H  
ATOM   2669  HA  GLU   171       5.355  -7.903  27.028  1.00  1.66           H  
ATOM   2670 1HB  GLU   171       4.787  -5.862  28.273  1.00  2.48           H  
ATOM   2671 2HB  GLU   171       3.104  -6.348  28.368  1.00  2.48           H  
ATOM   2672 1HG  GLU   171       3.708  -8.287  29.715  1.00  2.48           H  
ATOM   2673 2HG  GLU   171       5.408  -7.826  29.628  1.00  2.48           H  
ATOM   2674  N   PHE   172       2.148  -8.663  26.886  1.00  1.30           N  
ATOM   2675  CA  PHE   172       1.218  -9.778  26.949  1.00  1.56           C  
ATOM   2676  C   PHE   172       1.463 -10.833  25.888  1.00  0.96           C  
ATOM   2677  O   PHE   172       1.362 -12.016  26.187  1.00  1.19           O  
ATOM   2678  CB  PHE   172      -0.210  -9.298  26.802  1.00  2.34           C  
ATOM   2679  CG  PHE   172      -0.780  -8.659  28.022  1.00  2.34           C  
ATOM   2680  CD1 PHE   172      -1.117  -7.319  28.021  1.00  2.34           C  
ATOM   2681  CD2 PHE   172      -0.996  -9.404  29.169  1.00  2.34           C  
ATOM   2682  CE1 PHE   172      -1.665  -6.730  29.131  1.00  2.34           C  
ATOM   2683  CE2 PHE   172      -1.547  -8.818  30.292  1.00  2.34           C  
ATOM   2684  CZ  PHE   172      -1.884  -7.480  30.269  1.00  2.34           C  
ATOM   2685  H   PHE   172       1.797  -7.741  26.661  1.00  1.56           H  
ATOM   2686  HA  PHE   172       1.325 -10.249  27.925  1.00  1.87           H  
ATOM   2687 1HB  PHE   172      -0.271  -8.581  25.985  1.00  2.81           H  
ATOM   2688 2HB  PHE   172      -0.848 -10.140  26.538  1.00  2.81           H  
ATOM   2689  HD1 PHE   172      -0.955  -6.734  27.118  1.00  2.81           H  
ATOM   2690  HD2 PHE   172      -0.731 -10.461  29.175  1.00  2.81           H  
ATOM   2691  HE1 PHE   172      -1.930  -5.675  29.102  1.00  2.81           H  
ATOM   2692  HE2 PHE   172      -1.716  -9.412  31.192  1.00  2.81           H  
ATOM   2693  HZ  PHE   172      -2.320  -7.018  31.153  1.00  2.81           H  
ATOM   2694  N   ILE   173       1.827 -10.436  24.670  1.00  0.72           N  
ATOM   2695  CA  ILE   173       2.118 -11.433  23.639  1.00  0.86           C  
ATOM   2696  C   ILE   173       3.284 -12.295  24.095  1.00  0.56           C  
ATOM   2697  O   ILE   173       3.254 -13.523  23.994  1.00  1.13           O  
ATOM   2698  CB  ILE   173       2.439 -10.773  22.281  1.00  1.29           C  
ATOM   2699  CG1 ILE   173       1.180 -10.098  21.729  1.00  1.29           C  
ATOM   2700  CG2 ILE   173       2.972 -11.804  21.293  1.00  1.29           C  
ATOM   2701  CD1 ILE   173       1.445  -9.188  20.558  1.00  1.29           C  
ATOM   2702  H   ILE   173       1.877  -9.446  24.447  1.00  0.86           H  
ATOM   2703  HA  ILE   173       1.247 -12.075  23.513  1.00  1.03           H  
ATOM   2704  HB  ILE   173       3.188  -9.995  22.424  1.00  1.55           H  
ATOM   2705 1HG1 ILE   173       0.471 -10.866  21.418  1.00  1.55           H  
ATOM   2706 2HG1 ILE   173       0.718  -9.509  22.523  1.00  1.55           H  
ATOM   2707 1HG2 ILE   173       3.196 -11.319  20.344  1.00  1.55           H  
ATOM   2708 2HG2 ILE   173       3.880 -12.255  21.691  1.00  1.55           H  
ATOM   2709 3HG2 ILE   173       2.221 -12.576  21.135  1.00  1.55           H  
ATOM   2710 1HD1 ILE   173       0.512  -8.739  20.218  1.00  1.55           H  
ATOM   2711 2HD1 ILE   173       2.135  -8.399  20.858  1.00  1.55           H  
ATOM   2712 3HD1 ILE   173       1.882  -9.766  19.746  1.00  1.55           H  
ATOM   2713  N   ILE   174       4.299 -11.636  24.626  1.00  0.36           N  
ATOM   2714  CA  ILE   174       5.501 -12.289  25.101  1.00  0.62           C  
ATOM   2715  C   ILE   174       5.222 -13.273  26.224  1.00  1.09           C  
ATOM   2716  O   ILE   174       5.673 -14.419  26.187  1.00  1.87           O  
ATOM   2717  CB  ILE   174       6.459 -11.221  25.606  1.00  0.93           C  
ATOM   2718  CG1 ILE   174       6.896 -10.392  24.431  1.00  0.93           C  
ATOM   2719  CG2 ILE   174       7.661 -11.858  26.282  1.00  0.93           C  
ATOM   2720  CD1 ILE   174       7.547  -9.114  24.822  1.00  0.93           C  
ATOM   2721  H   ILE   174       4.255 -10.621  24.681  1.00  0.43           H  
ATOM   2722  HA  ILE   174       5.959 -12.823  24.268  1.00  0.74           H  
ATOM   2723  HB  ILE   174       5.948 -10.565  26.307  1.00  1.12           H  
ATOM   2724 1HG1 ILE   174       7.600 -10.973  23.845  1.00  1.12           H  
ATOM   2725 2HG1 ILE   174       6.032 -10.172  23.806  1.00  1.12           H  
ATOM   2726 1HG2 ILE   174       8.342 -11.078  26.625  1.00  1.12           H  
ATOM   2727 2HG2 ILE   174       7.330 -12.449  27.134  1.00  1.12           H  
ATOM   2728 3HG2 ILE   174       8.179 -12.504  25.572  1.00  1.12           H  
ATOM   2729 1HD1 ILE   174       7.839  -8.575  23.922  1.00  1.12           H  
ATOM   2730 2HD1 ILE   174       6.850  -8.505  25.396  1.00  1.12           H  
ATOM   2731 3HD1 ILE   174       8.427  -9.322  25.428  1.00  1.12           H  
ATOM   2732  N   LYS   175       4.476 -12.817  27.227  1.00  1.20           N  
ATOM   2733  CA  LYS   175       4.155 -13.637  28.385  1.00  2.00           C  
ATOM   2734  C   LYS   175       3.128 -14.730  28.095  1.00  1.78           C  
ATOM   2735  O   LYS   175       3.182 -15.801  28.701  1.00  2.45           O  
ATOM   2736  CB  LYS   175       3.694 -12.731  29.521  1.00  3.00           C  
ATOM   2737  CG  LYS   175       4.837 -11.910  30.104  1.00  3.00           C  
ATOM   2738  CD  LYS   175       4.388 -10.999  31.230  1.00  3.00           C  
ATOM   2739  CE  LYS   175       5.589 -10.307  31.861  1.00  3.00           C  
ATOM   2740  NZ  LYS   175       5.195  -9.378  32.950  1.00  3.00           N  
ATOM   2741  H   LYS   175       4.137 -11.864  27.201  1.00  1.44           H  
ATOM   2742  HA  LYS   175       5.071 -14.132  28.706  1.00  2.40           H  
ATOM   2743 1HB  LYS   175       2.930 -12.043  29.159  1.00  3.60           H  
ATOM   2744 2HB  LYS   175       3.255 -13.328  30.321  1.00  3.60           H  
ATOM   2745 1HG  LYS   175       5.607 -12.584  30.482  1.00  3.60           H  
ATOM   2746 2HG  LYS   175       5.275 -11.298  29.316  1.00  3.60           H  
ATOM   2747 1HD  LYS   175       3.704 -10.243  30.841  1.00  3.60           H  
ATOM   2748 2HD  LYS   175       3.867 -11.580  31.992  1.00  3.60           H  
ATOM   2749 1HE  LYS   175       6.252 -11.067  32.271  1.00  3.60           H  
ATOM   2750 2HE  LYS   175       6.128  -9.747  31.098  1.00  3.60           H  
ATOM   2751 1HZ  LYS   175       6.021  -8.951  33.343  1.00  3.60           H  
ATOM   2752 2HZ  LYS   175       4.601  -8.652  32.571  1.00  3.60           H  
ATOM   2753 3HZ  LYS   175       4.701  -9.883  33.671  1.00  3.60           H  
ATOM   2754  N   ASN   176       2.214 -14.485  27.158  1.00  1.47           N  
ATOM   2755  CA  ASN   176       1.245 -15.502  26.773  1.00  1.89           C  
ATOM   2756  C   ASN   176       1.923 -16.610  25.977  1.00  2.84           C  
ATOM   2757  O   ASN   176       1.505 -17.768  26.035  1.00  7.82           O  
ATOM   2758  CB  ASN   176       0.101 -14.894  25.984  1.00  2.83           C  
ATOM   2759  CG  ASN   176      -0.826 -14.087  26.848  1.00  2.83           C  
ATOM   2760  OD1 ASN   176      -0.902 -14.283  28.067  1.00  2.83           O  
ATOM   2761  ND2 ASN   176      -1.533 -13.175  26.233  1.00  2.83           N  
ATOM   2762  H   ASN   176       2.177 -13.587  26.705  1.00  1.76           H  
ATOM   2763  HA  ASN   176       0.839 -15.958  27.678  1.00  2.27           H  
ATOM   2764 1HB  ASN   176       0.501 -14.249  25.202  1.00  3.40           H  
ATOM   2765 2HB  ASN   176      -0.470 -15.685  25.497  1.00  3.40           H  
ATOM   2766 1HD2 ASN   176      -2.167 -12.599  26.749  1.00  3.40           H  
ATOM   2767 2HD2 ASN   176      -1.433 -13.050  25.246  1.00  3.40           H  
ATOM   2768  N   GLY   177       2.995 -16.264  25.264  1.00  2.39           N  
ATOM   2769  CA  GLY   177       3.736 -17.254  24.502  1.00  3.83           C  
ATOM   2770  C   GLY   177       3.472 -17.135  23.008  1.00  3.52           C  
ATOM   2771  O   GLY   177       3.612 -18.113  22.276  1.00  7.84           O  
ATOM   2772  H   GLY   177       3.287 -15.295  25.221  1.00  2.87           H  
ATOM   2773 1HA  GLY   177       4.803 -17.135  24.698  1.00  4.60           H  
ATOM   2774 2HA  GLY   177       3.463 -18.251  24.845  1.00  4.60           H  
ATOM   2775  N   GLY   178       3.087 -15.941  22.566  1.00  1.90           N  
ATOM   2776  CA  GLY   178       2.833 -15.679  21.163  1.00  2.39           C  
ATOM   2777  C   GLY   178       1.384 -15.310  20.866  1.00  2.30           C  
ATOM   2778  O   GLY   178       0.590 -15.081  21.778  1.00  2.99           O  
ATOM   2779  H   GLY   178       2.986 -15.173  23.211  1.00  2.28           H  
ATOM   2780 1HA  GLY   178       3.477 -14.855  20.850  1.00  2.87           H  
ATOM   2781 2HA  GLY   178       3.132 -16.537  20.572  1.00  2.87           H  
ATOM   2782  N   ILE   179       1.056 -15.250  19.573  1.00  2.39           N  
ATOM   2783  CA  ILE   179      -0.271 -14.830  19.135  1.00  3.09           C  
ATOM   2784  C   ILE   179      -0.798 -15.607  17.905  1.00  1.61           C  
ATOM   2785  O   ILE   179      -0.032 -16.023  17.032  1.00  1.98           O  
ATOM   2786  CB  ILE   179      -0.219 -13.319  18.858  1.00  4.63           C  
ATOM   2787  CG1 ILE   179      -1.607 -12.763  18.594  1.00  4.63           C  
ATOM   2788  CG2 ILE   179       0.707 -13.043  17.684  1.00  4.63           C  
ATOM   2789  CD1 ILE   179      -1.661 -11.269  18.691  1.00  4.63           C  
ATOM   2790  H   ILE   179       1.773 -15.448  18.888  1.00  2.87           H  
ATOM   2791  HA  ILE   179      -0.968 -14.999  19.956  1.00  3.71           H  
ATOM   2792  HB  ILE   179       0.165 -12.811  19.739  1.00  5.56           H  
ATOM   2793 1HG1 ILE   179      -1.937 -13.062  17.600  1.00  5.56           H  
ATOM   2794 2HG1 ILE   179      -2.293 -13.169  19.323  1.00  5.56           H  
ATOM   2795 1HG2 ILE   179       0.761 -11.969  17.500  1.00  5.56           H  
ATOM   2796 2HG2 ILE   179       1.704 -13.420  17.909  1.00  5.56           H  
ATOM   2797 3HG2 ILE   179       0.322 -13.544  16.794  1.00  5.56           H  
ATOM   2798 1HD1 ILE   179      -2.674 -10.925  18.497  1.00  5.56           H  
ATOM   2799 2HD1 ILE   179      -1.358 -10.955  19.690  1.00  5.56           H  
ATOM   2800 3HD1 ILE   179      -0.983 -10.847  17.962  1.00  5.56           H  
ATOM   2801  N   ASP   180      -2.118 -15.844  17.881  1.00  1.58           N  
ATOM   2802  CA  ASP   180      -2.784 -16.603  16.815  1.00  2.02           C  
ATOM   2803  C   ASP   180      -3.096 -15.754  15.585  1.00  1.73           C  
ATOM   2804  O   ASP   180      -3.163 -14.528  15.674  1.00  2.21           O  
ATOM   2805  CB  ASP   180      -4.091 -17.224  17.329  1.00  3.03           C  
ATOM   2806  CG  ASP   180      -3.861 -18.327  18.350  1.00  3.03           C  
ATOM   2807  OD1 ASP   180      -2.779 -18.867  18.375  1.00  3.03           O  
ATOM   2808  OD2 ASP   180      -4.763 -18.612  19.101  1.00  3.03           O  
ATOM   2809  H   ASP   180      -2.709 -15.467  18.618  1.00  1.90           H  
ATOM   2810  HA  ASP   180      -2.121 -17.411  16.509  1.00  2.42           H  
ATOM   2811 1HB  ASP   180      -4.712 -16.450  17.782  1.00  3.64           H  
ATOM   2812 2HB  ASP   180      -4.649 -17.643  16.491  1.00  3.64           H  
ATOM   2813  N   SER   181      -3.281 -16.427  14.444  1.00  1.51           N  
ATOM   2814  CA  SER   181      -3.624 -15.774  13.184  1.00  1.66           C  
ATOM   2815  C   SER   181      -5.042 -15.250  13.141  1.00  1.32           C  
ATOM   2816  O   SER   181      -5.977 -15.885  13.639  1.00  1.77           O  
ATOM   2817  CB  SER   181      -3.458 -16.705  12.015  1.00  2.49           C  
ATOM   2818  OG  SER   181      -3.922 -16.085  10.842  1.00  2.49           O  
ATOM   2819  H   SER   181      -3.190 -17.435  14.457  1.00  1.81           H  
ATOM   2820  HA  SER   181      -2.949 -14.936  13.046  1.00  1.99           H  
ATOM   2821 1HB  SER   181      -2.406 -16.970  11.905  1.00  2.99           H  
ATOM   2822 2HB  SER   181      -4.014 -17.623  12.196  1.00  2.99           H  
ATOM   2823  HG  SER   181      -3.366 -15.309  10.713  1.00  2.99           H  
ATOM   2824  N   GLU   182      -5.194 -14.101  12.496  1.00  1.32           N  
ATOM   2825  CA  GLU   182      -6.491 -13.453  12.344  1.00  1.42           C  
ATOM   2826  C   GLU   182      -7.473 -14.326  11.573  1.00  1.32           C  
ATOM   2827  O   GLU   182      -8.683 -14.179  11.722  1.00  1.45           O  
ATOM   2828  CB  GLU   182      -6.375 -12.095  11.671  1.00  2.13           C  
ATOM   2829  CG  GLU   182      -7.681 -11.329  11.728  1.00  2.13           C  
ATOM   2830  CD  GLU   182      -7.609  -9.892  11.314  1.00  2.13           C  
ATOM   2831  OE1 GLU   182      -6.562  -9.445  10.909  1.00  2.13           O  
ATOM   2832  OE2 GLU   182      -8.618  -9.232  11.428  1.00  2.13           O  
ATOM   2833  H   GLU   182      -4.371 -13.673  12.090  1.00  1.58           H  
ATOM   2834  HA  GLU   182      -6.905 -13.295  13.339  1.00  1.70           H  
ATOM   2835 1HB  GLU   182      -5.603 -11.496  12.145  1.00  2.56           H  
ATOM   2836 2HB  GLU   182      -6.107 -12.227  10.624  1.00  2.56           H  
ATOM   2837 1HG  GLU   182      -8.391 -11.834  11.073  1.00  2.56           H  
ATOM   2838 2HG  GLU   182      -8.066 -11.384  12.746  1.00  2.56           H  
ATOM   2839  N   ASP   183      -6.961 -15.223  10.729  1.00  1.78           N  
ATOM   2840  CA  ASP   183      -7.822 -16.109   9.958  1.00  2.84           C  
ATOM   2841  C   ASP   183      -8.660 -17.007  10.867  1.00  3.61           C  
ATOM   2842  O   ASP   183      -9.765 -17.402  10.494  1.00  5.35           O  
ATOM   2843  CB  ASP   183      -6.994 -16.971   9.003  1.00  4.26           C  
ATOM   2844  CG  ASP   183      -6.439 -16.184   7.823  1.00  4.26           C  
ATOM   2845  OD1 ASP   183      -6.896 -15.087   7.600  1.00  4.26           O  
ATOM   2846  OD2 ASP   183      -5.571 -16.689   7.151  1.00  4.26           O  
ATOM   2847  H   ASP   183      -5.954 -15.320  10.636  1.00  2.14           H  
ATOM   2848  HA  ASP   183      -8.501 -15.496   9.367  1.00  3.41           H  
ATOM   2849 1HB  ASP   183      -6.161 -17.422   9.544  1.00  5.11           H  
ATOM   2850 2HB  ASP   183      -7.611 -17.784   8.620  1.00  5.11           H  
ATOM   2851  N   ASP   184      -8.135 -17.344  12.047  1.00  3.30           N  
ATOM   2852  CA  ASP   184      -8.883 -18.162  12.988  1.00  5.00           C  
ATOM   2853  C   ASP   184      -9.508 -17.313  14.090  1.00  3.70           C  
ATOM   2854  O   ASP   184     -10.444 -17.754  14.758  1.00  4.93           O  
ATOM   2855  CB  ASP   184      -7.999 -19.267  13.574  1.00  7.50           C  
ATOM   2856  CG  ASP   184      -7.621 -20.294  12.512  1.00  7.50           C  
ATOM   2857  OD1 ASP   184      -8.391 -20.467  11.593  1.00  7.50           O  
ATOM   2858  OD2 ASP   184      -6.589 -20.905  12.632  1.00  7.50           O  
ATOM   2859  H   ASP   184      -7.227 -16.995  12.327  1.00  3.96           H  
ATOM   2860  HA  ASP   184      -9.692 -18.648  12.448  1.00  6.00           H  
ATOM   2861 1HB  ASP   184      -7.091 -18.837  13.995  1.00  9.00           H  
ATOM   2862 2HB  ASP   184      -8.534 -19.773  14.379  1.00  9.00           H  
ATOM   2863  N   TYR   185      -9.058 -16.063  14.227  1.00  2.48           N  
ATOM   2864  CA  TYR   185      -9.637 -15.173  15.231  1.00  2.54           C  
ATOM   2865  C   TYR   185      -9.758 -13.733  14.669  1.00  2.22           C  
ATOM   2866  O   TYR   185      -9.036 -12.828  15.091  1.00  3.06           O  
ATOM   2867  CB  TYR   185      -8.738 -15.225  16.480  1.00  3.81           C  
ATOM   2868  CG  TYR   185      -9.360 -14.828  17.805  1.00  3.81           C  
ATOM   2869  CD1 TYR   185     -10.618 -14.251  17.883  1.00  3.81           C  
ATOM   2870  CD2 TYR   185      -8.648 -15.090  18.968  1.00  3.81           C  
ATOM   2871  CE1 TYR   185     -11.150 -13.939  19.126  1.00  3.81           C  
ATOM   2872  CE2 TYR   185      -9.178 -14.779  20.202  1.00  3.81           C  
ATOM   2873  CZ  TYR   185     -10.426 -14.204  20.284  1.00  3.81           C  
ATOM   2874  OH  TYR   185     -10.956 -13.895  21.515  1.00  3.81           O  
ATOM   2875  H   TYR   185      -8.265 -15.746  13.683  1.00  2.98           H  
ATOM   2876  HA  TYR   185     -10.635 -15.529  15.490  1.00  3.05           H  
ATOM   2877 1HB  TYR   185      -8.360 -16.241  16.590  1.00  4.57           H  
ATOM   2878 2HB  TYR   185      -7.872 -14.588  16.317  1.00  4.57           H  
ATOM   2879  HD1 TYR   185     -11.189 -14.048  16.976  1.00  4.57           H  
ATOM   2880  HD2 TYR   185      -7.660 -15.549  18.906  1.00  4.57           H  
ATOM   2881  HE1 TYR   185     -12.141 -13.487  19.198  1.00  4.57           H  
ATOM   2882  HE2 TYR   185      -8.614 -14.991  21.110  1.00  4.57           H  
ATOM   2883  HH  TYR   185     -11.485 -13.088  21.451  1.00  4.57           H  
ATOM   2884  N   PRO   186     -10.671 -13.517  13.695  1.00  1.72           N  
ATOM   2885  CA  PRO   186     -10.942 -12.287  12.928  1.00  2.41           C  
ATOM   2886  C   PRO   186     -11.298 -11.083  13.781  1.00  1.97           C  
ATOM   2887  O   PRO   186     -12.048 -11.209  14.750  1.00  2.17           O  
ATOM   2888  CB  PRO   186     -12.170 -12.656  12.081  1.00  3.62           C  
ATOM   2889  CG  PRO   186     -12.132 -14.130  11.989  1.00  3.62           C  
ATOM   2890  CD  PRO   186     -11.663 -14.554  13.351  1.00  3.62           C  
ATOM   2891  HA  PRO   186     -10.091 -12.069  12.285  1.00  2.89           H  
ATOM   2892 1HB  PRO   186     -13.088 -12.281  12.554  1.00  4.34           H  
ATOM   2893 2HB  PRO   186     -12.098 -12.168  11.096  1.00  4.34           H  
ATOM   2894 1HG  PRO   186     -13.128 -14.520  11.739  1.00  4.34           H  
ATOM   2895 2HG  PRO   186     -11.452 -14.441  11.185  1.00  4.34           H  
ATOM   2896 1HD  PRO   186     -12.493 -14.529  14.074  1.00  4.34           H  
ATOM   2897 2HD  PRO   186     -11.226 -15.549  13.267  1.00  4.34           H  
ATOM   2898  N   TYR   187     -10.805  -9.904  13.393  1.00  1.71           N  
ATOM   2899  CA  TYR   187     -11.191  -8.680  14.088  1.00  1.44           C  
ATOM   2900  C   TYR   187     -12.662  -8.362  13.810  1.00  1.58           C  
ATOM   2901  O   TYR   187     -13.084  -8.320  12.653  1.00  1.95           O  
ATOM   2902  CB  TYR   187     -10.282  -7.529  13.681  1.00  2.16           C  
ATOM   2903  CG  TYR   187     -10.601  -6.249  14.400  1.00  2.16           C  
ATOM   2904  CD1 TYR   187     -10.274  -6.106  15.741  1.00  2.16           C  
ATOM   2905  CD2 TYR   187     -11.227  -5.223  13.718  1.00  2.16           C  
ATOM   2906  CE1 TYR   187     -10.576  -4.931  16.396  1.00  2.16           C  
ATOM   2907  CE2 TYR   187     -11.528  -4.054  14.373  1.00  2.16           C  
ATOM   2908  CZ  TYR   187     -11.204  -3.903  15.704  1.00  2.16           C  
ATOM   2909  OH  TYR   187     -11.516  -2.734  16.359  1.00  2.16           O  
ATOM   2910  H   TYR   187     -10.158  -9.837  12.607  1.00  2.05           H  
ATOM   2911  HA  TYR   187     -11.089  -8.824  15.153  1.00  1.73           H  
ATOM   2912 1HB  TYR   187      -9.244  -7.791  13.889  1.00  2.59           H  
ATOM   2913 2HB  TYR   187     -10.368  -7.353  12.609  1.00  2.59           H  
ATOM   2914  HD1 TYR   187      -9.783  -6.919  16.275  1.00  2.59           H  
ATOM   2915  HD2 TYR   187     -11.484  -5.342  12.666  1.00  2.59           H  
ATOM   2916  HE1 TYR   187     -10.324  -4.811  17.449  1.00  2.59           H  
ATOM   2917  HE2 TYR   187     -12.026  -3.248  13.836  1.00  2.59           H  
ATOM   2918  HH  TYR   187     -11.899  -2.100  15.741  1.00  2.59           H  
ATOM   2919  N   THR   188     -13.439  -8.136  14.875  1.00  1.49           N  
ATOM   2920  CA  THR   188     -14.877  -7.880  14.732  1.00  2.02           C  
ATOM   2921  C   THR   188     -15.331  -6.482  15.159  1.00  1.25           C  
ATOM   2922  O   THR   188     -16.527  -6.191  15.127  1.00  1.84           O  
ATOM   2923  CB  THR   188     -15.693  -8.895  15.548  1.00  3.03           C  
ATOM   2924  OG1 THR   188     -15.361  -8.759  16.933  1.00  3.03           O  
ATOM   2925  CG2 THR   188     -15.392 -10.314  15.096  1.00  3.03           C  
ATOM   2926  H   THR   188     -13.036  -8.187  15.802  1.00  1.79           H  
ATOM   2927  HA  THR   188     -15.138  -8.006  13.682  1.00  2.42           H  
ATOM   2928  HB  THR   188     -16.757  -8.697  15.415  1.00  3.64           H  
ATOM   2929  HG1 THR   188     -14.406  -8.684  17.029  1.00  3.64           H  
ATOM   2930 1HG2 THR   188     -15.980 -11.016  15.688  1.00  3.64           H  
ATOM   2931 2HG2 THR   188     -15.647 -10.423  14.043  1.00  3.64           H  
ATOM   2932 3HG2 THR   188     -14.334 -10.522  15.237  1.00  3.64           H  
ATOM   2933  N   ALA   189     -14.392  -5.632  15.570  1.00  1.16           N  
ATOM   2934  CA  ALA   189     -14.682  -4.257  16.005  1.00  1.69           C  
ATOM   2935  C   ALA   189     -15.562  -4.204  17.253  1.00  1.50           C  
ATOM   2936  O   ALA   189     -16.343  -3.267  17.429  1.00  2.19           O  
ATOM   2937  CB  ALA   189     -15.336  -3.469  14.876  1.00  2.54           C  
ATOM   2938  H   ALA   189     -13.430  -5.937  15.573  1.00  1.39           H  
ATOM   2939  HA  ALA   189     -13.742  -3.779  16.255  1.00  2.03           H  
ATOM   2940 1HB  ALA   189     -15.500  -2.442  15.203  1.00  3.04           H  
ATOM   2941 2HB  ALA   189     -14.679  -3.472  14.006  1.00  3.04           H  
ATOM   2942 3HB  ALA   189     -16.291  -3.913  14.607  1.00  3.04           H  
ATOM   2943  N   GLN   190     -15.410  -5.190  18.130  1.00  1.59           N  
ATOM   2944  CA  GLN   190     -16.148  -5.227  19.385  1.00  1.72           C  
ATOM   2945  C   GLN   190     -15.423  -6.112  20.380  1.00  1.76           C  
ATOM   2946  O   GLN   190     -14.618  -6.959  19.993  1.00  3.95           O  
ATOM   2947  CB  GLN   190     -17.579  -5.730  19.177  1.00  2.58           C  
ATOM   2948  CG  GLN   190     -17.678  -7.160  18.684  1.00  2.58           C  
ATOM   2949  CD  GLN   190     -19.115  -7.609  18.497  1.00  2.58           C  
ATOM   2950  OE1 GLN   190     -20.038  -6.790  18.448  1.00  2.58           O  
ATOM   2951  NE2 GLN   190     -19.316  -8.918  18.395  1.00  2.58           N  
ATOM   2952  H   GLN   190     -14.762  -5.936  17.927  1.00  1.91           H  
ATOM   2953  HA  GLN   190     -16.188  -4.219  19.797  1.00  2.06           H  
ATOM   2954 1HB  GLN   190     -18.130  -5.659  20.115  1.00  3.10           H  
ATOM   2955 2HB  GLN   190     -18.084  -5.092  18.452  1.00  3.10           H  
ATOM   2956 1HG  GLN   190     -17.172  -7.233  17.722  1.00  3.10           H  
ATOM   2957 2HG  GLN   190     -17.202  -7.821  19.409  1.00  3.10           H  
ATOM   2958 1HE2 GLN   190     -20.243  -9.275  18.271  1.00  3.10           H  
ATOM   2959 2HE2 GLN   190     -18.540  -9.547  18.440  1.00  3.10           H  
ATOM   2960  N   ASP   191     -15.706  -5.902  21.658  1.00  1.50           N  
ATOM   2961  CA  ASP   191     -15.067  -6.674  22.709  1.00  2.86           C  
ATOM   2962  C   ASP   191     -15.820  -7.977  22.958  1.00  2.54           C  
ATOM   2963  O   ASP   191     -17.051  -7.995  22.950  1.00 10.96           O  
ATOM   2964  CB  ASP   191     -14.995  -5.846  23.991  1.00  4.29           C  
ATOM   2965  CG  ASP   191     -14.122  -4.616  23.809  1.00  4.29           C  
ATOM   2966  OD1 ASP   191     -13.517  -4.500  22.773  1.00  4.29           O  
ATOM   2967  OD2 ASP   191     -14.052  -3.801  24.696  1.00  4.29           O  
ATOM   2968  H   ASP   191     -16.380  -5.191  21.908  1.00  1.80           H  
ATOM   2969  HA  ASP   191     -14.053  -6.921  22.394  1.00  3.43           H  
ATOM   2970 1HB  ASP   191     -15.996  -5.532  24.286  1.00  5.15           H  
ATOM   2971 2HB  ASP   191     -14.585  -6.454  24.799  1.00  5.15           H  
ATOM   2972  N   GLY   192     -15.083  -9.058  23.204  1.00  2.03           N  
ATOM   2973  CA  GLY   192     -15.703 -10.350  23.468  1.00  2.67           C  
ATOM   2974  C   GLY   192     -14.940 -11.154  24.518  1.00  1.51           C  
ATOM   2975  O   GLY   192     -14.309 -10.593  25.414  1.00  3.40           O  
ATOM   2976  H   GLY   192     -14.071  -9.001  23.183  1.00  2.44           H  
ATOM   2977 1HA  GLY   192     -16.730 -10.196  23.801  1.00  3.20           H  
ATOM   2978 2HA  GLY   192     -15.752 -10.918  22.540  1.00  3.20           H  
ATOM   2979  N   ILE   193     -15.025 -12.475  24.403  1.00  2.85           N  
ATOM   2980  CA  ILE   193     -14.379 -13.400  25.328  1.00  2.76           C  
ATOM   2981  C   ILE   193     -13.034 -13.899  24.815  1.00  2.84           C  
ATOM   2982  O   ILE   193     -12.876 -14.216  23.634  1.00  6.57           O  
ATOM   2983  CB  ILE   193     -15.296 -14.605  25.634  1.00  4.14           C  
ATOM   2984  CG1 ILE   193     -16.558 -14.120  26.355  1.00  4.14           C  
ATOM   2985  CG2 ILE   193     -14.560 -15.652  26.464  1.00  4.14           C  
ATOM   2986  CD1 ILE   193     -17.632 -15.177  26.484  1.00  4.14           C  
ATOM   2987  H   ILE   193     -15.563 -12.857  23.637  1.00  3.42           H  
ATOM   2988  HA  ILE   193     -14.201 -12.871  26.264  1.00  3.31           H  
ATOM   2989  HB  ILE   193     -15.616 -15.060  24.697  1.00  4.97           H  
ATOM   2990 1HG1 ILE   193     -16.287 -13.781  27.355  1.00  4.97           H  
ATOM   2991 2HG1 ILE   193     -16.976 -13.275  25.809  1.00  4.97           H  
ATOM   2992 1HG2 ILE   193     -15.225 -16.493  26.660  1.00  4.97           H  
ATOM   2993 2HG2 ILE   193     -13.687 -16.008  25.918  1.00  4.97           H  
ATOM   2994 3HG2 ILE   193     -14.243 -15.214  27.411  1.00  4.97           H  
ATOM   2995 1HD1 ILE   193     -18.494 -14.759  27.005  1.00  4.97           H  
ATOM   2996 2HD1 ILE   193     -17.935 -15.514  25.492  1.00  4.97           H  
ATOM   2997 3HD1 ILE   193     -17.244 -16.023  27.051  1.00  4.97           H  
ATOM   2998  N   CYS   194     -12.058 -13.959  25.715  1.00  2.90           N  
ATOM   2999  CA  CYS   194     -10.730 -14.431  25.361  1.00  4.98           C  
ATOM   3000  C   CYS   194     -10.752 -15.923  25.053  1.00  7.01           C  
ATOM   3001  O   CYS   194     -10.577 -16.761  25.938  1.00 15.33           O  
ATOM   3002  CB  CYS   194      -9.751 -14.157  26.498  1.00  7.47           C  
ATOM   3003  SG  CYS   194      -8.069 -14.701  26.158  1.00  7.47           S  
ATOM   3004  H   CYS   194     -12.244 -13.678  26.668  1.00  3.48           H  
ATOM   3005  HA  CYS   194     -10.394 -13.897  24.472  1.00  5.98           H  
ATOM   3006 1HB  CYS   194      -9.726 -13.088  26.711  1.00  8.96           H  
ATOM   3007 2HB  CYS   194     -10.091 -14.661  27.401  1.00  8.96           H  
ATOM   3008  HG  CYS   194      -7.570 -14.366  27.343  1.00  8.96           H  
ATOM   3009  N   ASP   195     -10.929 -16.234  23.773  1.00  6.39           N  
ATOM   3010  CA  ASP   195     -11.003 -17.606  23.273  1.00  8.98           C  
ATOM   3011  C   ASP   195      -9.695 -18.138  22.690  1.00  7.33           C  
ATOM   3012  O   ASP   195      -9.732 -18.970  21.790  1.00 18.60           O  
ATOM   3013  CB  ASP   195     -12.091 -17.713  22.200  1.00 13.47           C  
ATOM   3014  CG  ASP   195     -13.510 -17.608  22.745  1.00 13.47           C  
ATOM   3015  OD1 ASP   195     -13.791 -18.228  23.748  1.00 13.47           O  
ATOM   3016  OD2 ASP   195     -14.307 -16.925  22.147  1.00 13.47           O  
ATOM   3017  H   ASP   195     -11.083 -15.468  23.127  1.00  7.67           H  
ATOM   3018  HA  ASP   195     -11.280 -18.249  24.108  1.00 10.78           H  
ATOM   3019 1HB  ASP   195     -11.946 -16.918  21.467  1.00 16.16           H  
ATOM   3020 2HB  ASP   195     -11.989 -18.660  21.671  1.00 16.16           H  
ATOM   3021  N   GLN   196      -8.554 -17.690  23.214  1.00  7.98           N  
ATOM   3022  CA  GLN   196      -7.238 -18.101  22.709  1.00  6.97           C  
ATOM   3023  C   GLN   196      -7.070 -19.610  22.607  1.00  4.27           C  
ATOM   3024  O   GLN   196      -6.640 -20.135  21.579  1.00  3.30           O  
ATOM   3025  CB  GLN   196      -6.137 -17.579  23.631  1.00 10.46           C  
ATOM   3026  CG  GLN   196      -5.916 -16.090  23.592  1.00 10.46           C  
ATOM   3027  CD  GLN   196      -4.888 -15.663  24.619  1.00 10.46           C  
ATOM   3028  OE1 GLN   196      -5.012 -15.967  25.809  1.00 10.46           O  
ATOM   3029  NE2 GLN   196      -3.856 -14.970  24.163  1.00 10.46           N  
ATOM   3030  H   GLN   196      -8.589 -17.023  23.972  1.00  9.58           H  
ATOM   3031  HA  GLN   196      -7.102 -17.677  21.714  1.00  8.36           H  
ATOM   3032 1HB  GLN   196      -6.369 -17.848  24.660  1.00 12.55           H  
ATOM   3033 2HB  GLN   196      -5.192 -18.060  23.375  1.00 12.55           H  
ATOM   3034 1HG  GLN   196      -5.544 -15.822  22.607  1.00 12.55           H  
ATOM   3035 2HG  GLN   196      -6.855 -15.577  23.796  1.00 12.55           H  
ATOM   3036 1HE2 GLN   196      -3.139 -14.666  24.789  1.00 12.55           H  
ATOM   3037 2HE2 GLN   196      -3.790 -14.763  23.184  1.00 12.55           H  
ATOM   3038  N   ASN   197      -7.431 -20.309  23.677  1.00  7.25           N  
ATOM   3039  CA  ASN   197      -7.276 -21.756  23.762  1.00  8.34           C  
ATOM   3040  C   ASN   197      -8.243 -22.543  22.878  1.00  6.04           C  
ATOM   3041  O   ASN   197      -8.156 -23.769  22.810  1.00  7.99           O  
ATOM   3042  CB  ASN   197      -7.419 -22.193  25.202  1.00 12.51           C  
ATOM   3043  CG  ASN   197      -6.244 -21.771  26.036  1.00 12.51           C  
ATOM   3044  OD1 ASN   197      -5.130 -21.607  25.526  1.00 12.51           O  
ATOM   3045  ND2 ASN   197      -6.472 -21.585  27.311  1.00 12.51           N  
ATOM   3046  H   ASN   197      -7.802 -19.817  24.477  1.00  8.70           H  
ATOM   3047  HA  ASN   197      -6.268 -22.003  23.424  1.00 10.01           H  
ATOM   3048 1HB  ASN   197      -8.326 -21.764  25.629  1.00 15.01           H  
ATOM   3049 2HB  ASN   197      -7.515 -23.278  25.250  1.00 15.01           H  
ATOM   3050 1HD2 ASN   197      -5.727 -21.300  27.916  1.00 15.01           H  
ATOM   3051 2HD2 ASN   197      -7.389 -21.726  27.681  1.00 15.01           H  
ATOM   3052  N   ARG   198      -9.166 -21.854  22.215  1.00  5.42           N  
ATOM   3053  CA  ARG   198     -10.123 -22.502  21.350  1.00  7.49           C  
ATOM   3054  C   ARG   198      -9.764 -22.283  19.882  1.00  7.11           C  
ATOM   3055  O   ARG   198     -10.492 -22.732  18.995  1.00 11.27           O  
ATOM   3056  CB  ARG   198     -11.513 -21.951  21.624  1.00 11.23           C  
ATOM   3057  CG  ARG   198     -12.032 -22.216  23.026  1.00 11.23           C  
ATOM   3058  CD  ARG   198     -13.317 -21.515  23.277  1.00 11.23           C  
ATOM   3059  NE  ARG   198     -14.417 -22.071  22.509  1.00 11.23           N  
ATOM   3060  CZ  ARG   198     -15.599 -21.452  22.310  1.00 11.23           C  
ATOM   3061  NH1 ARG   198     -15.816 -20.251  22.803  1.00 11.23           N  
ATOM   3062  NH2 ARG   198     -16.545 -22.058  21.611  1.00 11.23           N  
ATOM   3063  H   ARG   198      -9.219 -20.848  22.285  1.00  6.50           H  
ATOM   3064  HA  ARG   198     -10.117 -23.572  21.562  1.00  8.99           H  
ATOM   3065 1HB  ARG   198     -11.516 -20.875  21.469  1.00 13.48           H  
ATOM   3066 2HB  ARG   198     -12.224 -22.388  20.922  1.00 13.48           H  
ATOM   3067 1HG  ARG   198     -12.186 -23.287  23.164  1.00 13.48           H  
ATOM   3068 2HG  ARG   198     -11.304 -21.859  23.754  1.00 13.48           H  
ATOM   3069 1HD  ARG   198     -13.570 -21.582  24.334  1.00 13.48           H  
ATOM   3070 2HD  ARG   198     -13.209 -20.470  22.997  1.00 13.48           H  
ATOM   3071  HE  ARG   198     -14.296 -22.992  22.111  1.00 13.48           H  
ATOM   3072 1HH1 ARG   198     -15.093 -19.769  23.329  1.00 13.48           H  
ATOM   3073 2HH1 ARG   198     -16.702 -19.793  22.648  1.00 13.48           H  
ATOM   3074 1HH2 ARG   198     -16.380 -22.979  21.229  1.00 13.48           H  
ATOM   3075 2HH2 ARG   198     -17.432 -21.599  21.456  1.00 13.48           H  
ATOM   3076  N   LYS   199      -8.654 -21.579  19.620  1.00  5.22           N  
ATOM   3077  CA  LYS   199      -8.272 -21.284  18.244  1.00  7.81           C  
ATOM   3078  C   LYS   199      -7.101 -22.123  17.740  1.00  6.04           C  
ATOM   3079  O   LYS   199      -6.362 -22.729  18.517  1.00  6.17           O  
ATOM   3080  CB  LYS   199      -7.947 -19.798  18.087  1.00 11.71           C  
ATOM   3081  CG  LYS   199      -9.088 -18.880  18.494  1.00 11.71           C  
ATOM   3082  CD  LYS   199     -10.328 -19.154  17.660  1.00 11.71           C  
ATOM   3083  CE  LYS   199     -11.447 -18.167  17.951  1.00 11.71           C  
ATOM   3084  NZ  LYS   199     -12.674 -18.478  17.156  1.00 11.71           N  
ATOM   3085  H   LYS   199      -8.065 -21.226  20.368  1.00  6.26           H  
ATOM   3086  HA  LYS   199      -9.126 -21.507  17.604  1.00  9.37           H  
ATOM   3087 1HB  LYS   199      -7.080 -19.547  18.702  1.00 14.06           H  
ATOM   3088 2HB  LYS   199      -7.690 -19.580  17.051  1.00 14.06           H  
ATOM   3089 1HG  LYS   199      -9.322 -19.048  19.539  1.00 14.06           H  
ATOM   3090 2HG  LYS   199      -8.789 -17.841  18.365  1.00 14.06           H  
ATOM   3091 1HD  LYS   199     -10.075 -19.122  16.604  1.00 14.06           H  
ATOM   3092 2HD  LYS   199     -10.692 -20.155  17.892  1.00 14.06           H  
ATOM   3093 1HE  LYS   199     -11.693 -18.200  19.011  1.00 14.06           H  
ATOM   3094 2HE  LYS   199     -11.112 -17.163  17.700  1.00 14.06           H  
ATOM   3095 1HZ  LYS   199     -13.394 -17.802  17.369  1.00 14.06           H  
ATOM   3096 2HZ  LYS   199     -12.451 -18.435  16.170  1.00 14.06           H  
ATOM   3097 3HZ  LYS   199     -13.004 -19.404  17.386  1.00 14.06           H  
ATOM   3098  N   ASN   200      -6.963 -22.143  16.418  1.00  6.00           N  
ATOM   3099  CA  ASN   200      -5.929 -22.878  15.696  1.00  5.63           C  
ATOM   3100  C   ASN   200      -4.892 -21.912  15.113  1.00  6.34           C  
ATOM   3101  O   ASN   200      -4.926 -20.721  15.417  1.00  8.13           O  
ATOM   3102  CB  ASN   200      -6.564 -23.733  14.615  1.00  8.45           C  
ATOM   3103  CG  ASN   200      -7.409 -24.831  15.195  1.00  8.45           C  
ATOM   3104  OD1 ASN   200      -7.019 -25.468  16.179  1.00  8.45           O  
ATOM   3105  ND2 ASN   200      -8.557 -25.064  14.609  1.00  8.45           N  
ATOM   3106  H   ASN   200      -7.623 -21.614  15.867  1.00  7.20           H  
ATOM   3107  HA  ASN   200      -5.410 -23.533  16.397  1.00  6.76           H  
ATOM   3108 1HB  ASN   200      -7.186 -23.104  13.975  1.00 10.13           H  
ATOM   3109 2HB  ASN   200      -5.799 -24.186  13.987  1.00 10.13           H  
ATOM   3110 1HD2 ASN   200      -9.161 -25.781  14.958  1.00 10.13           H  
ATOM   3111 2HD2 ASN   200      -8.829 -24.525  13.812  1.00 10.13           H  
ATOM   3112  N   ALA   201      -3.985 -22.457  14.283  1.00  7.24           N  
ATOM   3113  CA  ALA   201      -2.893 -21.750  13.586  1.00  8.81           C  
ATOM   3114  C   ALA   201      -1.637 -21.627  14.436  1.00  5.56           C  
ATOM   3115  O   ALA   201      -1.697 -21.409  15.646  1.00  4.76           O  
ATOM   3116  CB  ALA   201      -3.318 -20.360  13.131  1.00 13.21           C  
ATOM   3117  H   ALA   201      -4.056 -23.448  14.117  1.00  8.69           H  
ATOM   3118  HA  ALA   201      -2.641 -22.334  12.701  1.00 10.57           H  
ATOM   3119 1HB  ALA   201      -2.501 -19.902  12.577  1.00 15.86           H  
ATOM   3120 2HB  ALA   201      -4.191 -20.441  12.483  1.00 15.86           H  
ATOM   3121 3HB  ALA   201      -3.555 -19.732  13.982  1.00 15.86           H  
ATOM   3122  N   LYS   202      -0.492 -21.799  13.774  1.00  8.22           N  
ATOM   3123  CA  LYS   202       0.814 -21.726  14.420  1.00  7.40           C  
ATOM   3124  C   LYS   202       1.013 -20.395  15.115  1.00  3.50           C  
ATOM   3125  O   LYS   202       0.836 -19.328  14.525  1.00  4.89           O  
ATOM   3126  CB  LYS   202       1.938 -21.952  13.412  1.00 11.10           C  
ATOM   3127  CG  LYS   202       3.332 -21.956  14.032  1.00 11.10           C  
ATOM   3128  CD  LYS   202       4.406 -22.270  13.001  1.00 11.10           C  
ATOM   3129  CE  LYS   202       5.789 -22.278  13.639  1.00 11.10           C  
ATOM   3130  NZ  LYS   202       6.854 -22.608  12.654  1.00 11.10           N  
ATOM   3131  H   LYS   202      -0.531 -21.982  12.781  1.00  9.86           H  
ATOM   3132  HA  LYS   202       0.864 -22.509  15.179  1.00  8.88           H  
ATOM   3133 1HB  LYS   202       1.791 -22.908  12.909  1.00 13.32           H  
ATOM   3134 2HB  LYS   202       1.910 -21.173  12.651  1.00 13.32           H  
ATOM   3135 1HG  LYS   202       3.539 -20.978  14.469  1.00 13.32           H  
ATOM   3136 2HG  LYS   202       3.377 -22.701  14.825  1.00 13.32           H  
ATOM   3137 1HD  LYS   202       4.211 -23.248  12.557  1.00 13.32           H  
ATOM   3138 2HD  LYS   202       4.384 -21.519  12.210  1.00 13.32           H  
ATOM   3139 1HE  LYS   202       5.992 -21.297  14.063  1.00 13.32           H  
ATOM   3140 2HE  LYS   202       5.807 -23.017  14.439  1.00 13.32           H  
ATOM   3141 1HZ  LYS   202       7.751 -22.604  13.120  1.00 13.32           H  
ATOM   3142 2HZ  LYS   202       6.682 -23.525  12.265  1.00 13.32           H  
ATOM   3143 3HZ  LYS   202       6.858 -21.923  11.912  1.00 13.32           H  
ATOM   3144  N   VAL   203       1.384 -20.481  16.378  1.00  2.88           N  
ATOM   3145  CA  VAL   203       1.570 -19.332  17.242  1.00  2.95           C  
ATOM   3146  C   VAL   203       2.850 -18.556  16.955  1.00  1.83           C  
ATOM   3147  O   VAL   203       3.942 -19.127  16.928  1.00  2.16           O  
ATOM   3148  CB  VAL   203       1.569 -19.821  18.694  1.00  4.43           C  
ATOM   3149  CG1 VAL   203       1.849 -18.686  19.635  1.00  4.43           C  
ATOM   3150  CG2 VAL   203       0.227 -20.449  19.007  1.00  4.43           C  
ATOM   3151  H   VAL   203       1.526 -21.401  16.772  1.00  3.46           H  
ATOM   3152  HA  VAL   203       0.722 -18.661  17.097  1.00  3.54           H  
ATOM   3153  HB  VAL   203       2.359 -20.561  18.821  1.00  5.31           H  
ATOM   3154 1HG1 VAL   203       1.854 -19.056  20.660  1.00  5.31           H  
ATOM   3155 2HG1 VAL   203       2.820 -18.251  19.401  1.00  5.31           H  
ATOM   3156 3HG1 VAL   203       1.073 -17.929  19.528  1.00  5.31           H  
ATOM   3157 1HG2 VAL   203       0.229 -20.812  20.033  1.00  5.31           H  
ATOM   3158 2HG2 VAL   203      -0.557 -19.703  18.885  1.00  5.31           H  
ATOM   3159 3HG2 VAL   203       0.046 -21.281  18.326  1.00  5.31           H  
ATOM   3160  N   VAL   204       2.707 -17.246  16.739  1.00  1.56           N  
ATOM   3161  CA  VAL   204       3.853 -16.377  16.491  1.00  1.18           C  
ATOM   3162  C   VAL   204       4.381 -15.830  17.794  1.00  1.16           C  
ATOM   3163  O   VAL   204       3.682 -15.104  18.492  1.00  1.52           O  
ATOM   3164  CB  VAL   204       3.467 -15.217  15.563  1.00  1.77           C  
ATOM   3165  CG1 VAL   204       4.645 -14.271  15.383  1.00  1.77           C  
ATOM   3166  CG2 VAL   204       3.044 -15.786  14.224  1.00  1.77           C  
ATOM   3167  H   VAL   204       1.783 -16.836  16.777  1.00  1.87           H  
ATOM   3168  HA  VAL   204       4.638 -16.963  16.011  1.00  1.42           H  
ATOM   3169  HB  VAL   204       2.645 -14.653  16.004  1.00  2.12           H  
ATOM   3170 1HG1 VAL   204       4.359 -13.453  14.722  1.00  2.12           H  
ATOM   3171 2HG1 VAL   204       4.941 -13.868  16.352  1.00  2.12           H  
ATOM   3172 3HG1 VAL   204       5.482 -14.814  14.947  1.00  2.12           H  
ATOM   3173 1HG2 VAL   204       2.767 -14.971  13.560  1.00  2.12           H  
ATOM   3174 2HG2 VAL   204       3.874 -16.343  13.788  1.00  2.12           H  
ATOM   3175 3HG2 VAL   204       2.192 -16.452  14.361  1.00  2.12           H  
ATOM   3176  N   THR   205       5.616 -16.194  18.137  1.00  1.54           N  
ATOM   3177  CA  THR   205       6.170 -15.794  19.422  1.00  2.05           C  
ATOM   3178  C   THR   205       6.997 -14.521  19.360  1.00  2.13           C  
ATOM   3179  O   THR   205       7.630 -14.223  18.346  1.00  4.69           O  
ATOM   3180  CB  THR   205       7.056 -16.917  19.992  1.00  3.07           C  
ATOM   3181  OG1 THR   205       8.178 -17.130  19.122  1.00  3.07           O  
ATOM   3182  CG2 THR   205       6.262 -18.208  20.098  1.00  3.07           C  
ATOM   3183  H   THR   205       6.160 -16.772  17.510  1.00  1.85           H  
ATOM   3184  HA  THR   205       5.346 -15.620  20.110  1.00  2.46           H  
ATOM   3185  HB  THR   205       7.418 -16.632  20.979  1.00  3.69           H  
ATOM   3186  HG1 THR   205       8.729 -17.830  19.484  1.00  3.69           H  
ATOM   3187 1HG2 THR   205       6.899 -18.996  20.501  1.00  3.69           H  
ATOM   3188 2HG2 THR   205       5.413 -18.056  20.758  1.00  3.69           H  
ATOM   3189 3HG2 THR   205       5.905 -18.501  19.111  1.00  3.69           H  
ATOM   3190  N   ILE   206       7.021 -13.808  20.484  1.00  2.98           N  
ATOM   3191  CA  ILE   206       7.803 -12.583  20.674  1.00  2.81           C  
ATOM   3192  C   ILE   206       8.737 -12.743  21.873  1.00  3.30           C  
ATOM   3193  O   ILE   206       8.331 -13.246  22.920  1.00  5.20           O  
ATOM   3194  CB  ILE   206       6.870 -11.357  20.837  1.00  4.21           C  
ATOM   3195  CG1 ILE   206       6.024 -11.189  19.577  1.00  4.21           C  
ATOM   3196  CG2 ILE   206       7.648 -10.082  21.084  1.00  4.21           C  
ATOM   3197  CD1 ILE   206       6.872 -10.874  18.360  1.00  4.21           C  
ATOM   3198  H   ILE   206       6.465 -14.137  21.262  1.00  3.58           H  
ATOM   3199  HA  ILE   206       8.419 -12.423  19.791  1.00  3.37           H  
ATOM   3200  HB  ILE   206       6.197 -11.535  21.675  1.00  5.06           H  
ATOM   3201 1HG1 ILE   206       5.464 -12.103  19.388  1.00  5.06           H  
ATOM   3202 2HG1 ILE   206       5.313 -10.376  19.724  1.00  5.06           H  
ATOM   3203 1HG2 ILE   206       6.953  -9.253  21.205  1.00  5.06           H  
ATOM   3204 2HG2 ILE   206       8.255 -10.181  21.981  1.00  5.06           H  
ATOM   3205 3HG2 ILE   206       8.289  -9.887  20.231  1.00  5.06           H  
ATOM   3206 1HD1 ILE   206       6.240 -10.761  17.485  1.00  5.06           H  
ATOM   3207 2HD1 ILE   206       7.422  -9.950  18.528  1.00  5.06           H  
ATOM   3208 3HD1 ILE   206       7.577 -11.685  18.189  1.00  5.06           H  
ATOM   3209  N   ASP   207       9.994 -12.349  21.699  1.00  2.25           N  
ATOM   3210  CA  ASP   207      11.000 -12.488  22.747  1.00  2.62           C  
ATOM   3211  C   ASP   207      11.509 -11.132  23.242  1.00  2.60           C  
ATOM   3212  O   ASP   207      12.559 -10.661  22.803  1.00  4.61           O  
ATOM   3213  CB  ASP   207      12.175 -13.324  22.224  1.00  3.93           C  
ATOM   3214  CG  ASP   207      13.238 -13.622  23.270  1.00  3.93           C  
ATOM   3215  OD1 ASP   207      13.140 -13.111  24.359  1.00  3.93           O  
ATOM   3216  OD2 ASP   207      14.143 -14.362  22.964  1.00  3.93           O  
ATOM   3217  H   ASP   207      10.254 -11.924  20.821  1.00  2.70           H  
ATOM   3218  HA  ASP   207      10.551 -13.009  23.593  1.00  3.14           H  
ATOM   3219 1HB  ASP   207      11.799 -14.269  21.830  1.00  4.72           H  
ATOM   3220 2HB  ASP   207      12.653 -12.795  21.402  1.00  4.72           H  
ATOM   3221  N   GLY   208      10.779 -10.530  24.179  1.00  2.47           N  
ATOM   3222  CA  GLY   208      11.137  -9.227  24.744  1.00  4.31           C  
ATOM   3223  C   GLY   208      10.614  -8.098  23.863  1.00  1.19           C  
ATOM   3224  O   GLY   208      10.036  -8.357  22.812  1.00  1.40           O  
ATOM   3225  H   GLY   208       9.939 -10.985  24.506  1.00  2.96           H  
ATOM   3226 1HA  GLY   208      10.719  -9.138  25.747  1.00  5.17           H  
ATOM   3227 2HA  GLY   208      12.219  -9.153  24.840  1.00  5.17           H  
ATOM   3228  N   TYR   209      10.770  -6.859  24.320  1.00  1.34           N  
ATOM   3229  CA  TYR   209      10.369  -5.687  23.548  1.00  1.49           C  
ATOM   3230  C   TYR   209      11.222  -4.502  23.996  1.00  1.14           C  
ATOM   3231  O   TYR   209      11.855  -4.569  25.055  1.00  1.33           O  
ATOM   3232  CB  TYR   209       8.856  -5.451  23.685  1.00  2.23           C  
ATOM   3233  CG  TYR   209       8.327  -5.040  25.042  1.00  2.23           C  
ATOM   3234  CD1 TYR   209       7.907  -3.738  25.253  1.00  2.23           C  
ATOM   3235  CD2 TYR   209       8.266  -5.957  26.081  1.00  2.23           C  
ATOM   3236  CE1 TYR   209       7.402  -3.372  26.483  1.00  2.23           C  
ATOM   3237  CE2 TYR   209       7.771  -5.589  27.315  1.00  2.23           C  
ATOM   3238  CZ  TYR   209       7.334  -4.299  27.517  1.00  2.23           C  
ATOM   3239  OH  TYR   209       6.838  -3.921  28.743  1.00  2.23           O  
ATOM   3240  H   TYR   209      11.215  -6.725  25.213  1.00  1.61           H  
ATOM   3241  HA  TYR   209      10.583  -5.869  22.498  1.00  1.79           H  
ATOM   3242 1HB  TYR   209       8.563  -4.681  22.970  1.00  2.68           H  
ATOM   3243 2HB  TYR   209       8.337  -6.362  23.392  1.00  2.68           H  
ATOM   3244  HD1 TYR   209       7.961  -3.007  24.445  1.00  2.68           H  
ATOM   3245  HD2 TYR   209       8.612  -6.973  25.926  1.00  2.68           H  
ATOM   3246  HE1 TYR   209       7.062  -2.349  26.646  1.00  2.68           H  
ATOM   3247  HE2 TYR   209       7.725  -6.316  28.126  1.00  2.68           H  
ATOM   3248  HH  TYR   209       6.664  -4.702  29.277  1.00  2.68           H  
ATOM   3249  N   GLU   210      11.253  -3.431  23.193  1.00  1.56           N  
ATOM   3250  CA  GLU   210      12.162  -2.342  23.490  1.00  2.08           C  
ATOM   3251  C   GLU   210      11.621  -0.931  23.487  1.00  1.55           C  
ATOM   3252  O   GLU   210      10.609  -0.614  22.862  1.00  2.00           O  
ATOM   3253  CB  GLU   210      13.316  -2.360  22.482  1.00  3.12           C  
ATOM   3254  CG  GLU   210      12.902  -2.052  21.053  1.00  3.12           C  
ATOM   3255  CD  GLU   210      14.042  -2.132  20.091  1.00  3.12           C  
ATOM   3256  OE1 GLU   210      15.098  -2.562  20.492  1.00  3.12           O  
ATOM   3257  OE2 GLU   210      13.865  -1.766  18.953  1.00  3.12           O  
ATOM   3258  H   GLU   210      10.701  -3.413  22.355  1.00  1.87           H  
ATOM   3259  HA  GLU   210      12.538  -2.521  24.487  1.00  2.50           H  
ATOM   3260 1HB  GLU   210      14.073  -1.632  22.774  1.00  3.74           H  
ATOM   3261 2HB  GLU   210      13.788  -3.341  22.490  1.00  3.74           H  
ATOM   3262 1HG  GLU   210      12.141  -2.761  20.745  1.00  3.74           H  
ATOM   3263 2HG  GLU   210      12.469  -1.054  21.017  1.00  3.74           H  
ATOM   3264  N   ASP   211      12.380  -0.088  24.187  1.00  1.56           N  
ATOM   3265  CA  ASP   211      12.141   1.352  24.353  1.00  1.39           C  
ATOM   3266  C   ASP   211      13.040   2.189  23.441  1.00  1.21           C  
ATOM   3267  O   ASP   211      14.246   2.263  23.671  1.00  4.38           O  
ATOM   3268  CB  ASP   211      12.381   1.767  25.811  1.00  2.08           C  
ATOM   3269  CG  ASP   211      12.124   3.251  26.068  1.00  2.08           C  
ATOM   3270  OD1 ASP   211      11.913   3.970  25.120  1.00  2.08           O  
ATOM   3271  OD2 ASP   211      12.162   3.657  27.206  1.00  2.08           O  
ATOM   3272  H   ASP   211      13.189  -0.510  24.640  1.00  1.87           H  
ATOM   3273  HA  ASP   211      11.101   1.563  24.096  1.00  1.67           H  
ATOM   3274 1HB  ASP   211      11.731   1.184  26.463  1.00  2.50           H  
ATOM   3275 2HB  ASP   211      13.410   1.538  26.089  1.00  2.50           H  
ATOM   3276  N   VAL   212      12.478   2.797  22.394  1.00  1.36           N  
ATOM   3277  CA  VAL   212      13.305   3.577  21.472  1.00  2.44           C  
ATOM   3278  C   VAL   212      13.383   5.069  21.871  1.00  2.78           C  
ATOM   3279  O   VAL   212      12.475   5.832  21.545  1.00  6.28           O  
ATOM   3280  CB  VAL   212      12.755   3.448  20.035  1.00  3.66           C  
ATOM   3281  CG1 VAL   212      13.609   4.252  19.060  1.00  3.66           C  
ATOM   3282  CG2 VAL   212      12.725   1.978  19.636  1.00  3.66           C  
ATOM   3283  H   VAL   212      11.478   2.741  22.239  1.00  1.63           H  
ATOM   3284  HA  VAL   212      14.296   3.144  21.476  1.00  2.93           H  
ATOM   3285  HB  VAL   212      11.749   3.852  20.003  1.00  4.39           H  
ATOM   3286 1HG1 VAL   212      13.198   4.159  18.055  1.00  4.39           H  
ATOM   3287 2HG1 VAL   212      13.609   5.301  19.356  1.00  4.39           H  
ATOM   3288 3HG1 VAL   212      14.630   3.870  19.070  1.00  4.39           H  
ATOM   3289 1HG2 VAL   212      12.323   1.881  18.628  1.00  4.39           H  
ATOM   3290 2HG2 VAL   212      13.737   1.573  19.664  1.00  4.39           H  
ATOM   3291 3HG2 VAL   212      12.093   1.428  20.332  1.00  4.39           H  
ATOM   3292  N   PRO   213      14.464   5.450  22.595  1.00  1.74           N  
ATOM   3293  CA  PRO   213      14.776   6.833  23.067  1.00  2.04           C  
ATOM   3294  C   PRO   213      13.782   7.930  22.672  1.00  1.13           C  
ATOM   3295  O   PRO   213      13.890   8.531  21.599  1.00  1.17           O  
ATOM   3296  CB  PRO   213      16.149   7.136  22.469  1.00  3.06           C  
ATOM   3297  CG  PRO   213      16.802   5.826  22.360  1.00  3.06           C  
ATOM   3298  CD  PRO   213      15.706   4.886  22.020  1.00  3.06           C  
ATOM   3299  HA  PRO   213      14.861   6.802  24.161  1.00  2.45           H  
ATOM   3300 1HB  PRO   213      16.033   7.646  21.507  1.00  3.67           H  
ATOM   3301 2HB  PRO   213      16.695   7.824  23.129  1.00  3.67           H  
ATOM   3302 1HG  PRO   213      17.587   5.857  21.590  1.00  3.67           H  
ATOM   3303 2HG  PRO   213      17.299   5.567  23.307  1.00  3.67           H  
ATOM   3304 1HD  PRO   213      15.616   4.800  20.929  1.00  3.67           H  
ATOM   3305 2HD  PRO   213      15.919   3.919  22.488  1.00  3.67           H  
ATOM   3306  N   ALA   214      12.855   8.213  23.588  1.00  0.94           N  
ATOM   3307  CA  ALA   214      11.828   9.232  23.398  1.00  0.50           C  
ATOM   3308  C   ALA   214      12.435  10.594  23.076  1.00  0.26           C  
ATOM   3309  O   ALA   214      13.416  11.015  23.693  1.00  0.31           O  
ATOM   3310  CB  ALA   214      10.965   9.338  24.644  1.00  0.75           C  
ATOM   3311  H   ALA   214      12.850   7.680  24.447  1.00  1.13           H  
ATOM   3312  HA  ALA   214      11.203   8.933  22.555  1.00  0.60           H  
ATOM   3313 1HB  ALA   214      10.186  10.083  24.488  1.00  0.90           H  
ATOM   3314 2HB  ALA   214      10.507   8.371  24.853  1.00  0.90           H  
ATOM   3315 3HB  ALA   214      11.583   9.635  25.490  1.00  0.90           H  
ATOM   3316  N   ASN   215      11.819  11.272  22.105  1.00  0.24           N  
ATOM   3317  CA  ASN   215      12.196  12.596  21.600  1.00  0.31           C  
ATOM   3318  C   ASN   215      13.474  12.635  20.738  1.00  0.61           C  
ATOM   3319  O   ASN   215      13.843  13.691  20.225  1.00  3.03           O  
ATOM   3320  CB  ASN   215      12.315  13.594  22.744  1.00  0.46           C  
ATOM   3321  CG  ASN   215      11.021  13.783  23.489  1.00  0.46           C  
ATOM   3322  OD1 ASN   215       9.942  13.866  22.891  1.00  0.46           O  
ATOM   3323  ND2 ASN   215      11.110  13.852  24.794  1.00  0.46           N  
ATOM   3324  H   ASN   215      11.018  10.840  21.669  1.00  0.29           H  
ATOM   3325  HA  ASN   215      11.383  12.931  20.959  1.00  0.37           H  
ATOM   3326 1HB  ASN   215      13.089  13.288  23.445  1.00  0.56           H  
ATOM   3327 2HB  ASN   215      12.618  14.559  22.340  1.00  0.56           H  
ATOM   3328 1HD2 ASN   215      10.285  13.976  25.346  1.00  0.56           H  
ATOM   3329 2HD2 ASN   215      12.002  13.778  25.238  1.00  0.56           H  
ATOM   3330  N   ASP   216      14.158  11.505  20.560  1.00  1.31           N  
ATOM   3331  CA  ASP   216      15.355  11.511  19.728  1.00  1.64           C  
ATOM   3332  C   ASP   216      15.035  11.049  18.311  1.00  1.05           C  
ATOM   3333  O   ASP   216      14.845   9.853  18.066  1.00  0.83           O  
ATOM   3334  CB  ASP   216      16.448  10.654  20.359  1.00  2.46           C  
ATOM   3335  CG  ASP   216      17.738  10.627  19.552  1.00  2.46           C  
ATOM   3336  OD1 ASP   216      17.691  10.859  18.363  1.00  2.46           O  
ATOM   3337  OD2 ASP   216      18.764  10.364  20.133  1.00  2.46           O  
ATOM   3338  H   ASP   216      13.865  10.630  20.980  1.00  1.57           H  
ATOM   3339  HA  ASP   216      15.729  12.533  19.670  1.00  1.97           H  
ATOM   3340 1HB  ASP   216      16.672  11.038  21.354  1.00  2.95           H  
ATOM   3341 2HB  ASP   216      16.084   9.636  20.485  1.00  2.95           H  
ATOM   3342  N   GLU   217      14.996  12.015  17.382  1.00  1.14           N  
ATOM   3343  CA  GLU   217      14.640  11.772  15.989  1.00  1.14           C  
ATOM   3344  C   GLU   217      15.583  10.812  15.283  1.00  0.82           C  
ATOM   3345  O   GLU   217      15.165  10.115  14.358  1.00  1.69           O  
ATOM   3346  CB  GLU   217      14.638  13.095  15.205  1.00  1.71           C  
ATOM   3347  CG  GLU   217      13.504  14.077  15.489  1.00  1.71           C  
ATOM   3348  CD  GLU   217      12.179  13.652  14.916  1.00  1.71           C  
ATOM   3349  OE1 GLU   217      12.167  13.092  13.843  1.00  1.71           O  
ATOM   3350  OE2 GLU   217      11.172  13.929  15.524  1.00  1.71           O  
ATOM   3351  H   GLU   217      15.213  12.969  17.652  1.00  1.37           H  
ATOM   3352  HA  GLU   217      13.638  11.341  15.964  1.00  1.37           H  
ATOM   3353 1HB  GLU   217      15.568  13.618  15.409  1.00  2.05           H  
ATOM   3354 2HB  GLU   217      14.621  12.881  14.138  1.00  2.05           H  
ATOM   3355 1HG  GLU   217      13.400  14.186  16.568  1.00  2.05           H  
ATOM   3356 2HG  GLU   217      13.777  15.048  15.083  1.00  2.05           H  
ATOM   3357  N   LYS   218      16.861  10.809  15.661  1.00  1.15           N  
ATOM   3358  CA  LYS   218      17.816   9.955  14.972  1.00  1.72           C  
ATOM   3359  C   LYS   218      17.773   8.550  15.502  1.00  1.05           C  
ATOM   3360  O   LYS   218      17.973   7.601  14.746  1.00  1.14           O  
ATOM   3361  CB  LYS   218      19.239  10.493  15.059  1.00  2.58           C  
ATOM   3362  CG  LYS   218      19.493  11.746  14.236  1.00  2.58           C  
ATOM   3363  CD  LYS   218      20.960  12.136  14.289  1.00  2.58           C  
ATOM   3364  CE  LYS   218      21.253  13.342  13.414  1.00  2.58           C  
ATOM   3365  NZ  LYS   218      22.694  13.710  13.425  1.00  2.58           N  
ATOM   3366  H   LYS   218      17.168  11.354  16.461  1.00  1.38           H  
ATOM   3367  HA  LYS   218      17.540   9.915  13.918  1.00  2.06           H  
ATOM   3368 1HB  LYS   218      19.479  10.721  16.098  1.00  3.10           H  
ATOM   3369 2HB  LYS   218      19.939   9.727  14.723  1.00  3.10           H  
ATOM   3370 1HG  LYS   218      19.211  11.565  13.198  1.00  3.10           H  
ATOM   3371 2HG  LYS   218      18.890  12.567  14.622  1.00  3.10           H  
ATOM   3372 1HD  LYS   218      21.243  12.362  15.318  1.00  3.10           H  
ATOM   3373 2HD  LYS   218      21.564  11.299  13.939  1.00  3.10           H  
ATOM   3374 1HE  LYS   218      20.952  13.120  12.391  1.00  3.10           H  
ATOM   3375 2HE  LYS   218      20.675  14.188  13.774  1.00  3.10           H  
ATOM   3376 1HZ  LYS   218      22.839  14.512  12.828  1.00  3.10           H  
ATOM   3377 2HZ  LYS   218      22.983  13.931  14.367  1.00  3.10           H  
ATOM   3378 3HZ  LYS   218      23.239  12.933  13.079  1.00  3.10           H  
ATOM   3379  N   SER   219      17.479   8.399  16.792  1.00  1.27           N  
ATOM   3380  CA  SER   219      17.370   7.055  17.340  1.00  1.09           C  
ATOM   3381  C   SER   219      16.159   6.382  16.740  1.00  0.84           C  
ATOM   3382  O   SER   219      16.178   5.178  16.485  1.00  1.03           O  
ATOM   3383  CB  SER   219      17.196   7.085  18.830  1.00  1.64           C  
ATOM   3384  OG  SER   219      15.926   7.582  19.145  1.00  1.64           O  
ATOM   3385  H   SER   219      17.354   9.216  17.382  1.00  1.52           H  
ATOM   3386  HA  SER   219      18.263   6.486  17.078  1.00  1.31           H  
ATOM   3387 1HB  SER   219      17.313   6.082  19.237  1.00  1.96           H  
ATOM   3388 2HB  SER   219      17.963   7.715  19.277  1.00  1.96           H  
ATOM   3389  HG  SER   219      15.865   8.451  18.736  1.00  1.96           H  
ATOM   3390  N   LEU   220      15.124   7.182  16.459  1.00  0.61           N  
ATOM   3391  CA  LEU   220      13.938   6.676  15.803  1.00  0.54           C  
ATOM   3392  C   LEU   220      14.271   6.314  14.373  1.00  0.60           C  
ATOM   3393  O   LEU   220      13.896   5.241  13.919  1.00  0.82           O  
ATOM   3394  CB  LEU   220      12.789   7.691  15.852  1.00  0.81           C  
ATOM   3395  CG  LEU   220      11.487   7.231  15.171  1.00  0.81           C  
ATOM   3396  CD1 LEU   220      11.012   5.938  15.819  1.00  0.81           C  
ATOM   3397  CD2 LEU   220      10.425   8.317  15.314  1.00  0.81           C  
ATOM   3398  H   LEU   220      15.151   8.159  16.734  1.00  0.73           H  
ATOM   3399  HA  LEU   220      13.616   5.771  16.320  1.00  0.65           H  
ATOM   3400 1HB  LEU   220      12.561   7.910  16.895  1.00  0.97           H  
ATOM   3401 2HB  LEU   220      13.111   8.613  15.370  1.00  0.97           H  
ATOM   3402  HG  LEU   220      11.674   7.034  14.116  1.00  0.97           H  
ATOM   3403 1HD1 LEU   220      10.093   5.605  15.336  1.00  0.97           H  
ATOM   3404 2HD1 LEU   220      11.779   5.172  15.708  1.00  0.97           H  
ATOM   3405 3HD1 LEU   220      10.824   6.114  16.876  1.00  0.97           H  
ATOM   3406 1HD2 LEU   220       9.502   7.991  14.832  1.00  0.97           H  
ATOM   3407 2HD2 LEU   220      10.235   8.502  16.371  1.00  0.97           H  
ATOM   3408 3HD2 LEU   220      10.774   9.235  14.844  1.00  0.97           H  
ATOM   3409  N   GLN   221      14.981   7.201  13.669  1.00  0.61           N  
ATOM   3410  CA  GLN   221      15.371   6.950  12.282  1.00  0.64           C  
ATOM   3411  C   GLN   221      16.137   5.657  12.147  1.00  0.60           C  
ATOM   3412  O   GLN   221      15.817   4.831  11.292  1.00  0.66           O  
ATOM   3413  CB  GLN   221      16.222   8.094  11.732  1.00  0.96           C  
ATOM   3414  CG  GLN   221      16.587   7.903  10.276  1.00  0.96           C  
ATOM   3415  CD  GLN   221      17.518   8.949   9.681  1.00  0.96           C  
ATOM   3416  OE1 GLN   221      17.767  10.037  10.217  1.00  0.96           O  
ATOM   3417  NE2 GLN   221      18.047   8.607   8.512  1.00  0.96           N  
ATOM   3418  H   GLN   221      15.244   8.085  14.088  1.00  0.73           H  
ATOM   3419  HA  GLN   221      14.468   6.863  11.678  1.00  0.77           H  
ATOM   3420 1HB  GLN   221      15.661   9.018  11.822  1.00  1.15           H  
ATOM   3421 2HB  GLN   221      17.139   8.199  12.313  1.00  1.15           H  
ATOM   3422 1HG  GLN   221      17.052   6.926  10.154  1.00  1.15           H  
ATOM   3423 2HG  GLN   221      15.659   7.942   9.710  1.00  1.15           H  
ATOM   3424 1HE2 GLN   221      18.670   9.229   8.038  1.00  1.15           H  
ATOM   3425 2HE2 GLN   221      17.811   7.720   8.104  1.00  1.15           H  
ATOM   3426  N   LYS   222      17.156   5.497  12.987  1.00  0.66           N  
ATOM   3427  CA  LYS   222      17.976   4.302  13.004  1.00  0.97           C  
ATOM   3428  C   LYS   222      17.128   3.084  13.301  1.00  0.92           C  
ATOM   3429  O   LYS   222      17.255   2.062  12.631  1.00  1.10           O  
ATOM   3430  CB  LYS   222      19.099   4.437  14.028  1.00  1.46           C  
ATOM   3431  CG  LYS   222      20.059   3.258  14.060  1.00  1.46           C  
ATOM   3432  CD  LYS   222      21.188   3.485  15.055  1.00  1.46           C  
ATOM   3433  CE  LYS   222      22.098   2.267  15.144  1.00  1.46           C  
ATOM   3434  NZ  LYS   222      23.238   2.488  16.076  1.00  1.46           N  
ATOM   3435  H   LYS   222      17.371   6.231  13.647  1.00  0.79           H  
ATOM   3436  HA  LYS   222      18.416   4.165  12.017  1.00  1.16           H  
ATOM   3437 1HB  LYS   222      19.677   5.338  13.824  1.00  1.75           H  
ATOM   3438 2HB  LYS   222      18.669   4.544  15.024  1.00  1.75           H  
ATOM   3439 1HG  LYS   222      19.521   2.352  14.330  1.00  1.75           H  
ATOM   3440 2HG  LYS   222      20.488   3.117  13.069  1.00  1.75           H  
ATOM   3441 1HD  LYS   222      21.780   4.349  14.747  1.00  1.75           H  
ATOM   3442 2HD  LYS   222      20.769   3.687  16.041  1.00  1.75           H  
ATOM   3443 1HE  LYS   222      21.517   1.415  15.494  1.00  1.75           H  
ATOM   3444 2HE  LYS   222      22.493   2.040  14.153  1.00  1.75           H  
ATOM   3445 1HZ  LYS   222      23.818   1.662  16.107  1.00  1.75           H  
ATOM   3446 2HZ  LYS   222      23.787   3.270  15.742  1.00  1.75           H  
ATOM   3447 3HZ  LYS   222      22.893   2.692  17.002  1.00  1.75           H  
ATOM   3448  N   ALA   223      16.241   3.195  14.294  1.00  0.98           N  
ATOM   3449  CA  ALA   223      15.361   2.091  14.632  1.00  1.49           C  
ATOM   3450  C   ALA   223      14.512   1.700  13.430  1.00  0.88           C  
ATOM   3451  O   ALA   223      14.465   0.523  13.085  1.00  0.93           O  
ATOM   3452  CB  ALA   223      14.473   2.457  15.814  1.00  2.23           C  
ATOM   3453  H   ALA   223      16.180   4.045  14.839  1.00  1.18           H  
ATOM   3454  HA  ALA   223      15.978   1.235  14.904  1.00  1.79           H  
ATOM   3455 1HB  ALA   223      13.838   1.610  16.071  1.00  2.68           H  
ATOM   3456 2HB  ALA   223      15.098   2.713  16.670  1.00  2.68           H  
ATOM   3457 3HB  ALA   223      13.849   3.310  15.556  1.00  2.68           H  
ATOM   3458  N   VAL   224      13.913   2.692  12.760  1.00  0.71           N  
ATOM   3459  CA  VAL   224      13.069   2.472  11.587  1.00  0.57           C  
ATOM   3460  C   VAL   224      13.847   1.829  10.447  1.00  0.58           C  
ATOM   3461  O   VAL   224      13.337   0.957   9.743  1.00  0.71           O  
ATOM   3462  CB  VAL   224      12.423   3.780  11.109  1.00  0.85           C  
ATOM   3463  CG1 VAL   224      11.743   3.540   9.775  1.00  0.85           C  
ATOM   3464  CG2 VAL   224      11.387   4.245  12.127  1.00  0.85           C  
ATOM   3465  H   VAL   224      14.016   3.636  13.098  1.00  0.85           H  
ATOM   3466  HA  VAL   224      12.260   1.819  11.875  1.00  0.68           H  
ATOM   3467  HB  VAL   224      13.189   4.541  10.976  1.00  1.03           H  
ATOM   3468 1HG1 VAL   224      11.280   4.463   9.433  1.00  1.03           H  
ATOM   3469 2HG1 VAL   224      12.481   3.210   9.045  1.00  1.03           H  
ATOM   3470 3HG1 VAL   224      10.976   2.774   9.891  1.00  1.03           H  
ATOM   3471 1HG2 VAL   224      10.927   5.169  11.781  1.00  1.03           H  
ATOM   3472 2HG2 VAL   224      10.622   3.478  12.239  1.00  1.03           H  
ATOM   3473 3HG2 VAL   224      11.863   4.418  13.089  1.00  1.03           H  
ATOM   3474  N   ALA   225      15.094   2.247  10.266  1.00  0.60           N  
ATOM   3475  CA  ALA   225      15.948   1.674   9.238  1.00  0.92           C  
ATOM   3476  C   ALA   225      16.210   0.173   9.472  1.00  1.27           C  
ATOM   3477  O   ALA   225      16.557  -0.541   8.531  1.00  2.68           O  
ATOM   3478  CB  ALA   225      17.269   2.434   9.178  1.00  1.38           C  
ATOM   3479  H   ALA   225      15.462   2.990  10.845  1.00  0.72           H  
ATOM   3480  HA  ALA   225      15.437   1.774   8.284  1.00  1.10           H  
ATOM   3481 1HB  ALA   225      17.888   2.021   8.382  1.00  1.66           H  
ATOM   3482 2HB  ALA   225      17.072   3.487   8.976  1.00  1.66           H  
ATOM   3483 3HB  ALA   225      17.790   2.339  10.128  1.00  1.66           H  
ATOM   3484  N   HIS   226      16.066  -0.306  10.715  1.00  1.30           N  
ATOM   3485  CA  HIS   226      16.287  -1.715  11.007  1.00  2.02           C  
ATOM   3486  C   HIS   226      14.977  -2.487  11.200  1.00  0.98           C  
ATOM   3487  O   HIS   226      14.933  -3.698  10.974  1.00  0.91           O  
ATOM   3488  CB  HIS   226      17.166  -1.871  12.248  1.00  3.03           C  
ATOM   3489  CG  HIS   226      18.549  -1.323  12.075  1.00  3.03           C  
ATOM   3490  ND1 HIS   226      19.456  -1.862  11.187  1.00  3.03           N  
ATOM   3491  CD2 HIS   226      19.183  -0.297  12.685  1.00  3.03           C  
ATOM   3492  CE1 HIS   226      20.586  -1.179  11.252  1.00  3.03           C  
ATOM   3493  NE2 HIS   226      20.447  -0.225  12.154  1.00  3.03           N  
ATOM   3494  H   HIS   226      15.772   0.291  11.475  1.00  1.56           H  
ATOM   3495  HA  HIS   226      16.815  -2.177  10.173  1.00  2.42           H  
ATOM   3496 1HB  HIS   226      16.701  -1.355  13.089  1.00  3.64           H  
ATOM   3497 2HB  HIS   226      17.244  -2.925  12.512  1.00  3.64           H  
ATOM   3498  HD1 HIS   226      19.264  -2.564  10.501  1.00  3.64           H  
ATOM   3499  HD2 HIS   226      18.875   0.409  13.456  1.00  3.64           H  
ATOM   3500  HE1 HIS   226      21.434  -1.448  10.621  1.00  3.64           H  
ATOM   3501  N   GLN   227      13.908  -1.789  11.597  1.00  1.01           N  
ATOM   3502  CA  GLN   227      12.604  -2.425  11.787  1.00  1.42           C  
ATOM   3503  C   GLN   227      11.447  -1.419  11.860  1.00  0.92           C  
ATOM   3504  O   GLN   227      11.671  -0.270  12.208  1.00  1.04           O  
ATOM   3505  CB  GLN   227      12.590  -3.221  13.069  1.00  2.13           C  
ATOM   3506  CG  GLN   227      12.893  -2.400  14.316  1.00  2.13           C  
ATOM   3507  CD  GLN   227      14.358  -2.390  14.695  1.00  2.13           C  
ATOM   3508  OE1 GLN   227      15.077  -3.366  14.463  1.00  2.13           O  
ATOM   3509  NE2 GLN   227      14.805  -1.307  15.312  1.00  2.13           N  
ATOM   3510  H   GLN   227      13.998  -0.803  11.792  1.00  1.21           H  
ATOM   3511  HA  GLN   227      12.437  -3.096  10.952  1.00  1.70           H  
ATOM   3512 1HB  GLN   227      11.614  -3.675  13.189  1.00  2.56           H  
ATOM   3513 2HB  GLN   227      13.321  -4.027  13.008  1.00  2.56           H  
ATOM   3514 1HG  GLN   227      12.603  -1.369  14.114  1.00  2.56           H  
ATOM   3515 2HG  GLN   227      12.324  -2.770  15.152  1.00  2.56           H  
ATOM   3516 1HE2 GLN   227      15.761  -1.252  15.601  1.00  2.56           H  
ATOM   3517 2HE2 GLN   227      14.183  -0.544  15.493  1.00  2.56           H  
ATOM   3518  N   PRO   228      10.199  -1.823  11.579  1.00  0.80           N  
ATOM   3519  CA  PRO   228       8.970  -1.042  11.718  1.00  0.68           C  
ATOM   3520  C   PRO   228       8.849  -0.609  13.177  1.00  1.15           C  
ATOM   3521  O   PRO   228       9.208  -1.376  14.062  1.00  3.25           O  
ATOM   3522  CB  PRO   228       7.866  -2.028  11.316  1.00  1.02           C  
ATOM   3523  CG  PRO   228       8.546  -3.005  10.416  1.00  1.02           C  
ATOM   3524  CD  PRO   228       9.936  -3.144  10.975  1.00  1.02           C  
ATOM   3525  HA  PRO   228       9.004  -0.170  11.045  1.00  0.82           H  
ATOM   3526 1HB  PRO   228       7.440  -2.501  12.212  1.00  1.22           H  
ATOM   3527 2HB  PRO   228       7.047  -1.490  10.816  1.00  1.22           H  
ATOM   3528 1HG  PRO   228       7.998  -3.958  10.411  1.00  1.22           H  
ATOM   3529 2HG  PRO   228       8.537  -2.632   9.384  1.00  1.22           H  
ATOM   3530 1HD  PRO   228       9.967  -3.928  11.745  1.00  1.22           H  
ATOM   3531 2HD  PRO   228      10.637  -3.342  10.157  1.00  1.22           H  
ATOM   3532  N   VAL   229       8.351   0.592  13.452  1.00  0.97           N  
ATOM   3533  CA  VAL   229       8.275   1.013  14.866  1.00  1.05           C  
ATOM   3534  C   VAL   229       6.867   1.458  15.318  1.00  1.10           C  
ATOM   3535  O   VAL   229       6.167   2.192  14.624  1.00  1.82           O  
ATOM   3536  CB  VAL   229       9.290   2.151  15.152  1.00  1.58           C  
ATOM   3537  CG1 VAL   229       9.190   2.581  16.602  1.00  1.58           C  
ATOM   3538  CG2 VAL   229      10.708   1.686  14.845  1.00  1.58           C  
ATOM   3539  H   VAL   229       8.058   1.200  12.691  1.00  1.16           H  
ATOM   3540  HA  VAL   229       8.563   0.160  15.482  1.00  1.26           H  
ATOM   3541  HB  VAL   229       9.050   3.014  14.536  1.00  1.89           H  
ATOM   3542 1HG1 VAL   229       9.898   3.387  16.786  1.00  1.89           H  
ATOM   3543 2HG1 VAL   229       8.183   2.930  16.817  1.00  1.89           H  
ATOM   3544 3HG1 VAL   229       9.426   1.738  17.251  1.00  1.89           H  
ATOM   3545 1HG2 VAL   229      11.404   2.500  15.049  1.00  1.89           H  
ATOM   3546 2HG2 VAL   229      10.957   0.830  15.471  1.00  1.89           H  
ATOM   3547 3HG2 VAL   229      10.782   1.405  13.796  1.00  1.89           H  
ATOM   3548  N   SER   230       6.439   0.986  16.486  1.00  0.50           N  
ATOM   3549  CA  SER   230       5.137   1.389  17.011  1.00  0.47           C  
ATOM   3550  C   SER   230       5.277   2.762  17.669  1.00  0.33           C  
ATOM   3551  O   SER   230       6.093   2.943  18.573  1.00  0.31           O  
ATOM   3552  CB  SER   230       4.634   0.356  18.001  1.00  0.70           C  
ATOM   3553  OG  SER   230       3.447   0.771  18.613  1.00  0.70           O  
ATOM   3554  H   SER   230       7.031   0.388  17.048  1.00  0.60           H  
ATOM   3555  HA  SER   230       4.428   1.468  16.187  1.00  0.56           H  
ATOM   3556 1HB  SER   230       4.469  -0.589  17.484  1.00  0.85           H  
ATOM   3557 2HB  SER   230       5.394   0.183  18.760  1.00  0.85           H  
ATOM   3558  HG  SER   230       2.775   0.807  17.921  1.00  0.85           H  
ATOM   3559  N   VAL   231       4.508   3.745  17.196  1.00  0.31           N  
ATOM   3560  CA  VAL   231       4.632   5.112  17.718  1.00  0.32           C  
ATOM   3561  C   VAL   231       3.287   5.775  18.041  1.00  0.27           C  
ATOM   3562  O   VAL   231       2.259   5.451  17.453  1.00  1.01           O  
ATOM   3563  CB  VAL   231       5.406   5.986  16.697  1.00  0.48           C  
ATOM   3564  CG1 VAL   231       6.839   5.518  16.520  1.00  0.48           C  
ATOM   3565  CG2 VAL   231       4.709   5.889  15.361  1.00  0.48           C  
ATOM   3566  H   VAL   231       3.836   3.549  16.461  1.00  0.37           H  
ATOM   3567  HA  VAL   231       5.212   5.067  18.640  1.00  0.38           H  
ATOM   3568  HB  VAL   231       5.427   7.019  17.046  1.00  0.58           H  
ATOM   3569 1HG1 VAL   231       7.341   6.158  15.794  1.00  0.58           H  
ATOM   3570 2HG1 VAL   231       7.355   5.576  17.474  1.00  0.58           H  
ATOM   3571 3HG1 VAL   231       6.847   4.492  16.158  1.00  0.58           H  
ATOM   3572 1HG2 VAL   231       5.235   6.503  14.632  1.00  0.58           H  
ATOM   3573 2HG2 VAL   231       4.701   4.852  15.025  1.00  0.58           H  
ATOM   3574 3HG2 VAL   231       3.691   6.246  15.475  1.00  0.58           H  
ATOM   3575  N   ALA   232       3.304   6.709  18.990  1.00  0.90           N  
ATOM   3576  CA  ALA   232       2.077   7.416  19.389  1.00  0.79           C  
ATOM   3577  C   ALA   232       1.897   8.707  18.581  1.00  0.77           C  
ATOM   3578  O   ALA   232       2.882   9.323  18.185  1.00  1.28           O  
ATOM   3579  CB  ALA   232       2.107   7.714  20.876  1.00  1.19           C  
ATOM   3580  H   ALA   232       4.191   6.923  19.441  1.00  1.08           H  
ATOM   3581  HA  ALA   232       1.228   6.768  19.177  1.00  0.95           H  
ATOM   3582 1HB  ALA   232       1.182   8.211  21.166  1.00  1.42           H  
ATOM   3583 2HB  ALA   232       2.209   6.782  21.432  1.00  1.42           H  
ATOM   3584 3HB  ALA   232       2.953   8.362  21.098  1.00  1.42           H  
ATOM   3585  N   ILE   233       0.645   9.127  18.346  1.00  0.76           N  
ATOM   3586  CA  ILE   233       0.413  10.335  17.547  1.00  0.88           C  
ATOM   3587  C   ILE   233      -0.841  11.136  17.930  1.00  0.51           C  
ATOM   3588  O   ILE   233      -1.896  10.573  18.232  1.00  1.27           O  
ATOM   3589  CB  ILE   233       0.247   9.950  16.068  1.00  1.32           C  
ATOM   3590  CG1 ILE   233       0.250  11.180  15.183  1.00  1.32           C  
ATOM   3591  CG2 ILE   233      -1.077   9.230  15.880  1.00  1.32           C  
ATOM   3592  CD1 ILE   233       0.384  10.841  13.727  1.00  1.32           C  
ATOM   3593  H   ILE   233      -0.139   8.586  18.680  1.00  0.91           H  
ATOM   3594  HA  ILE   233       1.279  10.988  17.658  1.00  1.06           H  
ATOM   3595  HB  ILE   233       1.068   9.305  15.755  1.00  1.58           H  
ATOM   3596 1HG1 ILE   233      -0.672  11.742  15.323  1.00  1.58           H  
ATOM   3597 2HG1 ILE   233       1.090  11.809  15.468  1.00  1.58           H  
ATOM   3598 1HG2 ILE   233      -1.194   8.964  14.831  1.00  1.58           H  
ATOM   3599 2HG2 ILE   233      -1.093   8.328  16.485  1.00  1.58           H  
ATOM   3600 3HG2 ILE   233      -1.895   9.885  16.179  1.00  1.58           H  
ATOM   3601 1HD1 ILE   233       0.402  11.758  13.141  1.00  1.58           H  
ATOM   3602 2HD1 ILE   233       1.307  10.291  13.570  1.00  1.58           H  
ATOM   3603 3HD1 ILE   233      -0.460  10.225  13.418  1.00  1.58           H  
ATOM   3604  N   GLU   234      -0.745  12.467  17.874  1.00  0.30           N  
ATOM   3605  CA  GLU   234      -1.918  13.313  18.073  1.00  0.57           C  
ATOM   3606  C   GLU   234      -2.740  13.344  16.795  1.00  1.08           C  
ATOM   3607  O   GLU   234      -2.511  14.176  15.916  1.00  4.00           O  
ATOM   3608  CB  GLU   234      -1.536  14.748  18.434  1.00  0.85           C  
ATOM   3609  CG  GLU   234      -2.743  15.638  18.715  1.00  0.85           C  
ATOM   3610  CD  GLU   234      -2.391  17.082  18.878  1.00  0.85           C  
ATOM   3611  OE1 GLU   234      -2.510  17.794  17.912  1.00  0.85           O  
ATOM   3612  OE2 GLU   234      -1.982  17.494  19.939  1.00  0.85           O  
ATOM   3613  H   GLU   234       0.141  12.905  17.680  1.00  0.36           H  
ATOM   3614  HA  GLU   234      -2.532  12.892  18.870  1.00  0.68           H  
ATOM   3615 1HB  GLU   234      -0.896  14.749  19.316  1.00  1.03           H  
ATOM   3616 2HB  GLU   234      -0.972  15.195  17.617  1.00  1.03           H  
ATOM   3617 1HG  GLU   234      -3.441  15.544  17.884  1.00  1.03           H  
ATOM   3618 2HG  GLU   234      -3.251  15.289  19.611  1.00  1.03           H  
ATOM   3619  N   ALA   235      -3.711  12.453  16.711  1.00  0.54           N  
ATOM   3620  CA  ALA   235      -4.573  12.362  15.539  1.00  0.94           C  
ATOM   3621  C   ALA   235      -5.867  13.178  15.644  1.00  0.73           C  
ATOM   3622  O   ALA   235      -6.604  13.296  14.665  1.00  2.20           O  
ATOM   3623  CB  ALA   235      -4.922  10.915  15.294  1.00  1.41           C  
ATOM   3624  H   ALA   235      -3.807  11.794  17.473  1.00  0.65           H  
ATOM   3625  HA  ALA   235      -4.011  12.740  14.687  1.00  1.13           H  
ATOM   3626 1HB  ALA   235      -5.531  10.833  14.396  1.00  1.69           H  
ATOM   3627 2HB  ALA   235      -4.009  10.334  15.170  1.00  1.69           H  
ATOM   3628 3HB  ALA   235      -5.482  10.533  16.143  1.00  1.69           H  
ATOM   3629  N   GLY   236      -6.151  13.737  16.818  1.00  0.51           N  
ATOM   3630  CA  GLY   236      -7.396  14.476  17.037  1.00  0.86           C  
ATOM   3631  C   GLY   236      -7.568  15.815  16.288  1.00  1.44           C  
ATOM   3632  O   GLY   236      -8.691  16.306  16.183  1.00  6.26           O  
ATOM   3633  H   GLY   236      -5.527  13.614  17.609  1.00  0.61           H  
ATOM   3634 1HA  GLY   236      -8.229  13.824  16.775  1.00  1.03           H  
ATOM   3635 2HA  GLY   236      -7.493  14.663  18.106  1.00  1.03           H  
ATOM   3636  N   GLY   237      -6.490  16.410  15.773  1.00  0.62           N  
ATOM   3637  CA  GLY   237      -6.599  17.710  15.089  1.00  0.64           C  
ATOM   3638  C   GLY   237      -7.423  17.647  13.794  1.00  0.60           C  
ATOM   3639  O   GLY   237      -7.371  16.655  13.075  1.00  0.90           O  
ATOM   3640  H   GLY   237      -5.583  15.974  15.868  1.00  0.74           H  
ATOM   3641 1HA  GLY   237      -7.049  18.433  15.769  1.00  0.77           H  
ATOM   3642 2HA  GLY   237      -5.598  18.077  14.863  1.00  0.77           H  
ATOM   3643  N   ARG   238      -8.161  18.727  13.503  1.00  0.59           N  
ATOM   3644  CA  ARG   238      -9.027  18.822  12.315  1.00  0.70           C  
ATOM   3645  C   ARG   238      -8.300  18.631  10.995  1.00  0.34           C  
ATOM   3646  O   ARG   238      -8.758  17.875  10.138  1.00  0.40           O  
ATOM   3647  CB  ARG   238      -9.728  20.170  12.269  1.00  1.05           C  
ATOM   3648  CG  ARG   238     -10.622  20.375  11.053  1.00  1.05           C  
ATOM   3649  CD  ARG   238     -11.271  21.709  11.065  1.00  1.05           C  
ATOM   3650  NE  ARG   238     -12.229  21.831  12.142  1.00  1.05           N  
ATOM   3651  CZ  ARG   238     -12.621  22.982  12.714  1.00  1.05           C  
ATOM   3652  NH1 ARG   238     -12.131  24.136  12.318  1.00  1.05           N  
ATOM   3653  NH2 ARG   238     -13.511  22.920  13.687  1.00  1.05           N  
ATOM   3654  H   ARG   238      -8.136  19.510  14.142  1.00  0.71           H  
ATOM   3655  HA  ARG   238      -9.789  18.047  12.397  1.00  0.84           H  
ATOM   3656 1HB  ARG   238     -10.347  20.290  13.157  1.00  1.26           H  
ATOM   3657 2HB  ARG   238      -8.988  20.970  12.275  1.00  1.26           H  
ATOM   3658 1HG  ARG   238     -10.024  20.296  10.146  1.00  1.26           H  
ATOM   3659 2HG  ARG   238     -11.402  19.616  11.039  1.00  1.26           H  
ATOM   3660 1HD  ARG   238     -10.514  22.481  11.194  1.00  1.26           H  
ATOM   3661 2HD  ARG   238     -11.796  21.866  10.125  1.00  1.26           H  
ATOM   3662  HE  ARG   238     -12.654  20.983  12.495  1.00  1.26           H  
ATOM   3663 1HH1 ARG   238     -11.451  24.166  11.572  1.00  1.26           H  
ATOM   3664 2HH1 ARG   238     -12.436  24.991  12.760  1.00  1.26           H  
ATOM   3665 1HH2 ARG   238     -13.861  22.008  13.964  1.00  1.26           H  
ATOM   3666 2HH2 ARG   238     -13.831  23.760  14.143  1.00  1.26           H  
ATOM   3667  N   ALA   239      -7.174  19.319  10.829  1.00  0.33           N  
ATOM   3668  CA  ALA   239      -6.394  19.197   9.609  1.00  0.31           C  
ATOM   3669  C   ALA   239      -5.896  17.769   9.464  1.00  0.25           C  
ATOM   3670  O   ALA   239      -5.832  17.233   8.361  1.00  0.38           O  
ATOM   3671  CB  ALA   239      -5.231  20.177   9.613  1.00  0.46           C  
ATOM   3672  H   ALA   239      -6.852  19.936  11.562  1.00  0.40           H  
ATOM   3673  HA  ALA   239      -7.043  19.417   8.761  1.00  0.37           H  
ATOM   3674 1HB  ALA   239      -4.670  20.080   8.683  1.00  0.56           H  
ATOM   3675 2HB  ALA   239      -5.613  21.194   9.701  1.00  0.56           H  
ATOM   3676 3HB  ALA   239      -4.577  19.961  10.456  1.00  0.56           H  
ATOM   3677  N   PHE   240      -5.545  17.147  10.585  1.00  0.21           N  
ATOM   3678  CA  PHE   240      -5.103  15.768  10.559  1.00  0.26           C  
ATOM   3679  C   PHE   240      -6.245  14.894  10.053  1.00  0.24           C  
ATOM   3680  O   PHE   240      -6.061  14.101   9.137  1.00  0.27           O  
ATOM   3681  CB  PHE   240      -4.684  15.296  11.945  1.00  0.39           C  
ATOM   3682  CG  PHE   240      -4.142  13.908  11.938  1.00  0.39           C  
ATOM   3683  CD1 PHE   240      -2.778  13.690  11.907  1.00  0.39           C  
ATOM   3684  CD2 PHE   240      -4.991  12.818  11.923  1.00  0.39           C  
ATOM   3685  CE1 PHE   240      -2.274  12.410  11.884  1.00  0.39           C  
ATOM   3686  CE2 PHE   240      -4.485  11.539  11.890  1.00  0.39           C  
ATOM   3687  CZ  PHE   240      -3.125  11.329  11.875  1.00  0.39           C  
ATOM   3688  H   PHE   240      -5.598  17.631  11.469  1.00  0.25           H  
ATOM   3689  HA  PHE   240      -4.261  15.674   9.873  1.00  0.31           H  
ATOM   3690 1HB  PHE   240      -3.920  15.960  12.346  1.00  0.47           H  
ATOM   3691 2HB  PHE   240      -5.529  15.318  12.624  1.00  0.47           H  
ATOM   3692  HD1 PHE   240      -2.101  14.544  11.906  1.00  0.47           H  
ATOM   3693  HD2 PHE   240      -6.069  12.979  11.934  1.00  0.47           H  
ATOM   3694  HE1 PHE   240      -1.198  12.257  11.861  1.00  0.47           H  
ATOM   3695  HE2 PHE   240      -5.166  10.696  11.878  1.00  0.47           H  
ATOM   3696  HZ  PHE   240      -2.726  10.316  11.851  1.00  0.47           H  
ATOM   3697  N   GLN   241      -7.440  15.079  10.627  1.00  0.25           N  
ATOM   3698  CA  GLN   241      -8.628  14.292  10.283  1.00  0.32           C  
ATOM   3699  C   GLN   241      -8.984  14.366   8.800  1.00  0.36           C  
ATOM   3700  O   GLN   241      -9.353  13.356   8.193  1.00  0.71           O  
ATOM   3701  CB  GLN   241      -9.845  14.793  11.077  1.00  0.48           C  
ATOM   3702  CG  GLN   241      -9.840  14.529  12.571  1.00  0.48           C  
ATOM   3703  CD  GLN   241     -11.038  15.193  13.238  1.00  0.48           C  
ATOM   3704  OE1 GLN   241     -12.105  15.296  12.624  1.00  0.48           O  
ATOM   3705  NE2 GLN   241     -10.890  15.656  14.475  1.00  0.48           N  
ATOM   3706  H   GLN   241      -7.521  15.765  11.366  1.00  0.30           H  
ATOM   3707  HA  GLN   241      -8.435  13.250  10.537  1.00  0.38           H  
ATOM   3708 1HB  GLN   241      -9.947  15.868  10.937  1.00  0.58           H  
ATOM   3709 2HB  GLN   241     -10.745  14.332  10.671  1.00  0.58           H  
ATOM   3710 1HG  GLN   241      -9.905  13.456  12.732  1.00  0.58           H  
ATOM   3711 2HG  GLN   241      -8.929  14.917  13.016  1.00  0.58           H  
ATOM   3712 1HE2 GLN   241     -11.660  16.098  14.935  1.00  0.58           H  
ATOM   3713 2HE2 GLN   241     -10.014  15.584  14.955  1.00  0.58           H  
ATOM   3714  N   LEU   242      -8.862  15.563   8.224  1.00  0.22           N  
ATOM   3715  CA  LEU   242      -9.200  15.824   6.827  1.00  0.25           C  
ATOM   3716  C   LEU   242      -8.047  15.565   5.843  1.00  0.29           C  
ATOM   3717  O   LEU   242      -8.168  15.847   4.651  1.00  0.69           O  
ATOM   3718  CB  LEU   242      -9.680  17.273   6.710  1.00  0.38           C  
ATOM   3719  CG  LEU   242     -10.957  17.580   7.510  1.00  0.38           C  
ATOM   3720  CD1 LEU   242     -11.267  19.063   7.437  1.00  0.38           C  
ATOM   3721  CD2 LEU   242     -12.110  16.757   6.948  1.00  0.38           C  
ATOM   3722  H   LEU   242      -8.560  16.346   8.794  1.00  0.26           H  
ATOM   3723  HA  LEU   242     -10.025  15.167   6.555  1.00  0.30           H  
ATOM   3724 1HB  LEU   242      -8.893  17.935   7.067  1.00  0.45           H  
ATOM   3725 2HB  LEU   242      -9.876  17.497   5.662  1.00  0.45           H  
ATOM   3726  HG  LEU   242     -10.802  17.319   8.557  1.00  0.45           H  
ATOM   3727 1HD1 LEU   242     -12.167  19.276   8.014  1.00  0.45           H  
ATOM   3728 2HD1 LEU   242     -10.430  19.626   7.849  1.00  0.45           H  
ATOM   3729 3HD1 LEU   242     -11.425  19.347   6.403  1.00  0.45           H  
ATOM   3730 1HD2 LEU   242     -13.017  16.965   7.517  1.00  0.45           H  
ATOM   3731 2HD2 LEU   242     -12.271  17.018   5.903  1.00  0.45           H  
ATOM   3732 3HD2 LEU   242     -11.870  15.696   7.023  1.00  0.45           H  
ATOM   3733  N   TYR   243      -6.925  15.050   6.340  1.00  0.27           N  
ATOM   3734  CA  TYR   243      -5.754  14.754   5.520  1.00  0.30           C  
ATOM   3735  C   TYR   243      -6.034  13.947   4.250  1.00  0.30           C  
ATOM   3736  O   TYR   243      -6.536  12.821   4.311  1.00  0.56           O  
ATOM   3737  CB  TYR   243      -4.737  14.003   6.365  1.00  0.45           C  
ATOM   3738  CG  TYR   243      -3.493  13.594   5.625  1.00  0.45           C  
ATOM   3739  CD1 TYR   243      -2.464  14.497   5.401  1.00  0.45           C  
ATOM   3740  CD2 TYR   243      -3.391  12.291   5.172  1.00  0.45           C  
ATOM   3741  CE1 TYR   243      -1.324  14.080   4.741  1.00  0.45           C  
ATOM   3742  CE2 TYR   243      -2.263  11.879   4.506  1.00  0.45           C  
ATOM   3743  CZ  TYR   243      -1.227  12.761   4.297  1.00  0.45           C  
ATOM   3744  OH  TYR   243      -0.083  12.319   3.679  1.00  0.45           O  
ATOM   3745  H   TYR   243      -6.852  14.830   7.325  1.00  0.32           H  
ATOM   3746  HA  TYR   243      -5.314  15.701   5.210  1.00  0.36           H  
ATOM   3747 1HB  TYR   243      -4.438  14.627   7.208  1.00  0.54           H  
ATOM   3748 2HB  TYR   243      -5.200  13.106   6.773  1.00  0.54           H  
ATOM   3749  HD1 TYR   243      -2.546  15.522   5.761  1.00  0.54           H  
ATOM   3750  HD2 TYR   243      -4.205  11.591   5.353  1.00  0.54           H  
ATOM   3751  HE1 TYR   243      -0.506  14.780   4.579  1.00  0.54           H  
ATOM   3752  HE2 TYR   243      -2.179  10.852   4.162  1.00  0.54           H  
ATOM   3753  HH  TYR   243       0.477  13.068   3.472  1.00  0.54           H  
ATOM   3754  N   GLU   244      -5.718  14.538   3.095  1.00  0.25           N  
ATOM   3755  CA  GLU   244      -5.805  13.832   1.821  1.00  0.28           C  
ATOM   3756  C   GLU   244      -4.457  13.237   1.423  1.00  0.24           C  
ATOM   3757  O   GLU   244      -4.330  12.027   1.240  1.00  0.42           O  
ATOM   3758  CB  GLU   244      -6.297  14.744   0.690  1.00  0.42           C  
ATOM   3759  CG  GLU   244      -6.386  14.046  -0.666  1.00  0.42           C  
ATOM   3760  CD  GLU   244      -6.930  14.919  -1.766  1.00  0.42           C  
ATOM   3761  OE1 GLU   244      -7.844  15.662  -1.511  1.00  0.42           O  
ATOM   3762  OE2 GLU   244      -6.424  14.859  -2.866  1.00  0.42           O  
ATOM   3763  H   GLU   244      -5.361  15.485   3.089  1.00  0.30           H  
ATOM   3764  HA  GLU   244      -6.516  13.011   1.930  1.00  0.34           H  
ATOM   3765 1HB  GLU   244      -7.288  15.120   0.933  1.00  0.50           H  
ATOM   3766 2HB  GLU   244      -5.635  15.600   0.583  1.00  0.50           H  
ATOM   3767 1HG  GLU   244      -5.389  13.709  -0.950  1.00  0.50           H  
ATOM   3768 2HG  GLU   244      -7.018  13.165  -0.564  1.00  0.50           H  
ATOM   3769  N   SER   245      -3.459  14.108   1.257  1.00  0.24           N  
ATOM   3770  CA  SER   245      -2.136  13.684   0.791  1.00  0.46           C  
ATOM   3771  C   SER   245      -1.060  14.741   0.964  1.00  0.65           C  
ATOM   3772  O   SER   245      -1.342  15.932   0.930  1.00  3.07           O  
ATOM   3773  CB  SER   245      -2.197  13.297  -0.671  1.00  0.69           C  
ATOM   3774  OG  SER   245      -0.918  12.991  -1.159  1.00  0.69           O  
ATOM   3775  H   SER   245      -3.630  15.089   1.447  1.00  0.29           H  
ATOM   3776  HA  SER   245      -1.842  12.810   1.370  1.00  0.55           H  
ATOM   3777 1HB  SER   245      -2.847  12.430  -0.788  1.00  0.83           H  
ATOM   3778 2HB  SER   245      -2.630  14.111  -1.251  1.00  0.83           H  
ATOM   3779  HG  SER   245      -0.485  12.455  -0.484  1.00  0.83           H  
ATOM   3780  N   GLY   246       0.182  14.299   1.142  1.00  0.23           N  
ATOM   3781  CA  GLY   246       1.308  15.226   1.288  1.00  0.18           C  
ATOM   3782  C   GLY   246       1.962  15.142   2.660  1.00  0.19           C  
ATOM   3783  O   GLY   246       1.613  14.291   3.470  1.00  0.40           O  
ATOM   3784  H   GLY   246       0.349  13.298   1.144  1.00  0.28           H  
ATOM   3785 1HA  GLY   246       2.051  15.006   0.521  1.00  0.22           H  
ATOM   3786 2HA  GLY   246       0.966  16.239   1.108  1.00  0.22           H  
ATOM   3787  N   VAL   247       2.923  16.023   2.921  1.00  0.14           N  
ATOM   3788  CA  VAL   247       3.648  16.002   4.192  1.00  0.16           C  
ATOM   3789  C   VAL   247       2.966  16.889   5.213  1.00  0.13           C  
ATOM   3790  O   VAL   247       2.984  18.115   5.100  1.00  0.17           O  
ATOM   3791  CB  VAL   247       5.103  16.443   3.980  1.00  0.24           C  
ATOM   3792  CG1 VAL   247       5.846  16.458   5.303  1.00  0.24           C  
ATOM   3793  CG2 VAL   247       5.765  15.485   3.005  1.00  0.24           C  
ATOM   3794  H   VAL   247       3.140  16.735   2.236  1.00  0.17           H  
ATOM   3795  HA  VAL   247       3.652  14.982   4.573  1.00  0.19           H  
ATOM   3796  HB  VAL   247       5.122  17.455   3.575  1.00  0.29           H  
ATOM   3797 1HG1 VAL   247       6.876  16.776   5.139  1.00  0.29           H  
ATOM   3798 2HG1 VAL   247       5.357  17.152   5.986  1.00  0.29           H  
ATOM   3799 3HG1 VAL   247       5.838  15.458   5.734  1.00  0.29           H  
ATOM   3800 1HG2 VAL   247       6.796  15.787   2.839  1.00  0.29           H  
ATOM   3801 2HG2 VAL   247       5.745  14.476   3.418  1.00  0.29           H  
ATOM   3802 3HG2 VAL   247       5.227  15.498   2.057  1.00  0.29           H  
ATOM   3803  N   PHE   248       2.342  16.252   6.197  1.00  0.12           N  
ATOM   3804  CA  PHE   248       1.559  16.936   7.209  1.00  0.11           C  
ATOM   3805  C   PHE   248       2.426  17.746   8.159  1.00  0.13           C  
ATOM   3806  O   PHE   248       3.376  17.233   8.750  1.00  0.19           O  
ATOM   3807  CB  PHE   248       0.718  15.924   7.984  1.00  0.17           C  
ATOM   3808  CG  PHE   248      -0.238  16.558   8.941  1.00  0.17           C  
ATOM   3809  CD1 PHE   248      -1.370  17.181   8.453  1.00  0.17           C  
ATOM   3810  CD2 PHE   248      -0.024  16.540  10.310  1.00  0.17           C  
ATOM   3811  CE1 PHE   248      -2.269  17.780   9.302  1.00  0.17           C  
ATOM   3812  CE2 PHE   248      -0.929  17.139  11.166  1.00  0.17           C  
ATOM   3813  CZ  PHE   248      -2.052  17.760  10.661  1.00  0.17           C  
ATOM   3814  H   PHE   248       2.402  15.248   6.241  1.00  0.14           H  
ATOM   3815  HA  PHE   248       0.880  17.622   6.706  1.00  0.13           H  
ATOM   3816 1HB  PHE   248       0.150  15.310   7.286  1.00  0.20           H  
ATOM   3817 2HB  PHE   248       1.375  15.262   8.544  1.00  0.20           H  
ATOM   3818  HD1 PHE   248      -1.543  17.194   7.378  1.00  0.20           H  
ATOM   3819  HD2 PHE   248       0.866  16.051  10.707  1.00  0.20           H  
ATOM   3820  HE1 PHE   248      -3.151  18.269   8.894  1.00  0.20           H  
ATOM   3821  HE2 PHE   248      -0.758  17.126  12.241  1.00  0.20           H  
ATOM   3822  HZ  PHE   248      -2.764  18.234  11.336  1.00  0.20           H  
ATOM   3823  N   THR   249       2.090  19.025   8.305  1.00  0.19           N  
ATOM   3824  CA  THR   249       2.846  19.923   9.167  1.00  0.25           C  
ATOM   3825  C   THR   249       2.007  20.463  10.322  1.00  0.33           C  
ATOM   3826  O   THR   249       2.534  21.104  11.236  1.00  0.53           O  
ATOM   3827  CB  THR   249       3.398  21.127   8.382  1.00  0.38           C  
ATOM   3828  OG1 THR   249       2.306  21.900   7.874  1.00  0.38           O  
ATOM   3829  CG2 THR   249       4.250  20.650   7.222  1.00  0.38           C  
ATOM   3830  H   THR   249       1.299  19.384   7.793  1.00  0.23           H  
ATOM   3831  HA  THR   249       3.682  19.370   9.575  1.00  0.30           H  
ATOM   3832  HB  THR   249       4.001  21.750   9.042  1.00  0.45           H  
ATOM   3833  HG1 THR   249       2.637  22.643   7.360  1.00  0.45           H  
ATOM   3834 1HG2 THR   249       4.632  21.510   6.673  1.00  0.45           H  
ATOM   3835 2HG2 THR   249       5.084  20.063   7.600  1.00  0.45           H  
ATOM   3836 3HG2 THR   249       3.646  20.036   6.559  1.00  0.45           H  
ATOM   3837  N   GLY   250       0.708  20.215  10.281  1.00  0.31           N  
ATOM   3838  CA  GLY   250      -0.196  20.727  11.297  1.00  0.46           C  
ATOM   3839  C   GLY   250      -1.298  21.502  10.595  1.00  0.36           C  
ATOM   3840  O   GLY   250      -0.900  22.201   9.661  1.00  0.40           O  
ATOM   3841  H   GLY   250       0.325  19.669   9.523  1.00  0.37           H  
ATOM   3842 1HA  GLY   250      -0.616  19.904  11.874  1.00  0.55           H  
ATOM   3843 2HA  GLY   250       0.354  21.369  11.981  1.00  0.55           H  
ATOM   3844  N   THR   251      -2.232  21.999  11.411  1.00  0.41           N  
ATOM   3845  CA  THR   251      -1.891  22.500  12.741  1.00  0.59           C  
ATOM   3846  C   THR   251      -2.109  21.428  13.794  1.00  1.04           C  
ATOM   3847  O   THR   251      -3.154  20.776  13.818  1.00  2.54           O  
ATOM   3848  CB  THR   251      -2.728  23.744  13.097  1.00  0.89           C  
ATOM   3849  OG1 THR   251      -2.454  24.791  12.157  1.00  0.89           O  
ATOM   3850  CG2 THR   251      -2.395  24.228  14.501  1.00  0.89           C  
ATOM   3851  H   THR   251      -3.049  21.408  11.462  1.00  0.49           H  
ATOM   3852  HA  THR   251      -0.840  22.787  12.755  1.00  0.71           H  
ATOM   3853  HB  THR   251      -3.787  23.494  13.046  1.00  1.06           H  
ATOM   3854  HG1 THR   251      -2.984  25.562  12.374  1.00  1.06           H  
ATOM   3855 1HG2 THR   251      -2.996  25.107  14.733  1.00  1.06           H  
ATOM   3856 2HG2 THR   251      -2.614  23.441  15.222  1.00  1.06           H  
ATOM   3857 3HG2 THR   251      -1.339  24.488  14.556  1.00  1.06           H  
ATOM   3858  N   CYS   252      -1.119  21.241  14.657  1.00  0.93           N  
ATOM   3859  CA  CYS   252      -1.217  20.228  15.695  1.00  1.86           C  
ATOM   3860  C   CYS   252      -0.327  20.541  16.890  1.00  2.42           C  
ATOM   3861  O   CYS   252       0.486  21.466  16.854  1.00  4.54           O  
ATOM   3862  CB  CYS   252      -0.820  18.869  15.129  1.00  2.79           C  
ATOM   3863  SG  CYS   252       0.910  18.791  14.624  1.00  2.79           S  
ATOM   3864  H   CYS   252      -0.285  21.809  14.592  1.00  1.12           H  
ATOM   3865  HA  CYS   252      -2.251  20.179  16.035  1.00  2.23           H  
ATOM   3866 1HB  CYS   252      -0.991  18.092  15.874  1.00  3.35           H  
ATOM   3867 2HB  CYS   252      -1.439  18.636  14.263  1.00  3.35           H  
ATOM   3868  HG  CYS   252       1.410  19.089  15.819  1.00  3.35           H  
ATOM   3869  N   GLY   253      -0.480  19.742  17.939  1.00  1.29           N  
ATOM   3870  CA  GLY   253       0.296  19.874  19.167  1.00  1.47           C  
ATOM   3871  C   GLY   253       1.009  18.570  19.538  1.00  1.11           C  
ATOM   3872  O   GLY   253       1.593  17.906  18.680  1.00  1.94           O  
ATOM   3873  H   GLY   253      -1.183  19.018  17.883  1.00  1.55           H  
ATOM   3874 1HA  GLY   253       1.029  20.671  19.050  1.00  1.76           H  
ATOM   3875 2HA  GLY   253      -0.367  20.169  19.980  1.00  1.76           H  
ATOM   3876  N   THR   254       0.974  18.228  20.830  1.00  0.53           N  
ATOM   3877  CA  THR   254       1.648  17.037  21.358  1.00  0.36           C  
ATOM   3878  C   THR   254       0.723  16.089  22.132  1.00  0.33           C  
ATOM   3879  O   THR   254       1.193  15.264  22.922  1.00  0.38           O  
ATOM   3880  CB  THR   254       2.800  17.449  22.295  1.00  0.54           C  
ATOM   3881  OG1 THR   254       2.279  18.249  23.367  1.00  0.54           O  
ATOM   3882  CG2 THR   254       3.855  18.239  21.541  1.00  0.54           C  
ATOM   3883  H   THR   254       0.469  18.823  21.471  1.00  0.64           H  
ATOM   3884  HA  THR   254       2.066  16.483  20.518  1.00  0.43           H  
ATOM   3885  HB  THR   254       3.255  16.558  22.717  1.00  0.65           H  
ATOM   3886  HG1 THR   254       2.988  18.461  23.980  1.00  0.65           H  
ATOM   3887 1HG2 THR   254       4.657  18.516  22.224  1.00  0.65           H  
ATOM   3888 2HG2 THR   254       4.259  17.628  20.734  1.00  0.65           H  
ATOM   3889 3HG2 THR   254       3.409  19.141  21.125  1.00  0.65           H  
ATOM   3890  N   GLN   255      -0.586  16.203  21.936  1.00  0.36           N  
ATOM   3891  CA  GLN   255      -1.519  15.375  22.687  1.00  0.43           C  
ATOM   3892  C   GLN   255      -1.649  13.997  22.072  1.00  0.32           C  
ATOM   3893  O   GLN   255      -2.576  13.736  21.313  1.00  0.33           O  
ATOM   3894  CB  GLN   255      -2.892  16.043  22.760  1.00  0.65           C  
ATOM   3895  CG  GLN   255      -2.885  17.390  23.457  1.00  0.65           C  
ATOM   3896  CD  GLN   255      -2.546  17.273  24.930  1.00  0.65           C  
ATOM   3897  OE1 GLN   255      -3.238  16.587  25.687  1.00  0.65           O  
ATOM   3898  NE2 GLN   255      -1.478  17.943  25.346  1.00  0.65           N  
ATOM   3899  H   GLN   255      -0.957  16.858  21.260  1.00  0.43           H  
ATOM   3900  HA  GLN   255      -1.135  15.257  23.701  1.00  0.52           H  
ATOM   3901 1HB  GLN   255      -3.282  16.188  21.753  1.00  0.77           H  
ATOM   3902 2HB  GLN   255      -3.587  15.392  23.289  1.00  0.77           H  
ATOM   3903 1HG  GLN   255      -2.141  18.029  22.982  1.00  0.77           H  
ATOM   3904 2HG  GLN   255      -3.874  17.839  23.368  1.00  0.77           H  
ATOM   3905 1HE2 GLN   255      -1.204  17.903  26.308  1.00  0.77           H  
ATOM   3906 2HE2 GLN   255      -0.944  18.486  24.697  1.00  0.77           H  
ATOM   3907  N   LEU   256      -0.728  13.116  22.430  1.00  0.33           N  
ATOM   3908  CA  LEU   256      -0.709  11.752  21.909  1.00  0.44           C  
ATOM   3909  C   LEU   256      -2.085  11.103  22.057  1.00  0.63           C  
ATOM   3910  O   LEU   256      -2.532  10.825  23.174  1.00  0.97           O  
ATOM   3911  CB  LEU   256       0.333  10.930  22.666  1.00  0.66           C  
ATOM   3912  CG  LEU   256       1.757  11.477  22.592  1.00  0.66           C  
ATOM   3913  CD1 LEU   256       2.687  10.594  23.418  1.00  0.66           C  
ATOM   3914  CD2 LEU   256       2.185  11.559  21.145  1.00  0.66           C  
ATOM   3915  H   LEU   256       0.008  13.433  23.052  1.00  0.40           H  
ATOM   3916  HA  LEU   256      -0.446  11.783  20.855  1.00  0.53           H  
ATOM   3917 1HB  LEU   256       0.047  10.885  23.716  1.00  0.79           H  
ATOM   3918 2HB  LEU   256       0.339   9.917  22.267  1.00  0.79           H  
ATOM   3919  HG  LEU   256       1.782  12.477  23.025  1.00  0.79           H  
ATOM   3920 1HD1 LEU   256       3.698  10.994  23.382  1.00  0.79           H  
ATOM   3921 2HD1 LEU   256       2.344  10.576  24.453  1.00  0.79           H  
ATOM   3922 3HD1 LEU   256       2.683   9.583  23.019  1.00  0.79           H  
ATOM   3923 1HD2 LEU   256       3.193  11.964  21.100  1.00  0.79           H  
ATOM   3924 2HD2 LEU   256       2.171  10.567  20.701  1.00  0.79           H  
ATOM   3925 3HD2 LEU   256       1.505  12.212  20.599  1.00  0.79           H  
ATOM   3926  N   ASP   257      -2.768  10.876  20.933  1.00  1.39           N  
ATOM   3927  CA  ASP   257      -4.089  10.291  20.976  1.00  1.86           C  
ATOM   3928  C   ASP   257      -4.093   8.793  20.727  1.00  1.00           C  
ATOM   3929  O   ASP   257      -4.845   8.082  21.378  1.00 10.74           O  
ATOM   3930  CB  ASP   257      -5.018  10.991  19.992  1.00  2.79           C  
ATOM   3931  CG  ASP   257      -5.278  12.461  20.344  1.00  2.79           C  
ATOM   3932  OD1 ASP   257      -5.548  12.747  21.494  1.00  2.79           O  
ATOM   3933  OD2 ASP   257      -5.228  13.284  19.456  1.00  2.79           O  
ATOM   3934  H   ASP   257      -2.370  11.098  20.033  1.00  1.67           H  
ATOM   3935  HA  ASP   257      -4.491  10.449  21.971  1.00  2.23           H  
ATOM   3936 1HB  ASP   257      -4.596  10.933  18.991  1.00  3.35           H  
ATOM   3937 2HB  ASP   257      -5.971  10.465  19.974  1.00  3.35           H  
ATOM   3938  N   HIS   258      -3.254   8.287  19.818  1.00  0.50           N  
ATOM   3939  CA  HIS   258      -3.249   6.833  19.637  1.00  1.96           C  
ATOM   3940  C   HIS   258      -2.035   6.281  18.914  1.00  0.37           C  
ATOM   3941  O   HIS   258      -1.164   7.013  18.461  1.00  1.11           O  
ATOM   3942  CB  HIS   258      -4.529   6.322  18.969  1.00  2.94           C  
ATOM   3943  CG  HIS   258      -4.713   6.735  17.559  1.00  2.94           C  
ATOM   3944  ND1 HIS   258      -4.218   6.007  16.497  1.00  2.94           N  
ATOM   3945  CD2 HIS   258      -5.351   7.795  17.025  1.00  2.94           C  
ATOM   3946  CE1 HIS   258      -4.552   6.603  15.370  1.00  2.94           C  
ATOM   3947  NE2 HIS   258      -5.239   7.688  15.665  1.00  2.94           N  
ATOM   3948  H   HIS   258      -2.653   8.893  19.271  1.00  0.60           H  
ATOM   3949  HA  HIS   258      -3.224   6.385  20.621  1.00  2.35           H  
ATOM   3950 1HB  HIS   258      -4.552   5.233  19.007  1.00  3.53           H  
ATOM   3951 2HB  HIS   258      -5.394   6.676  19.524  1.00  3.53           H  
ATOM   3952  HD1 HIS   258      -3.561   5.249  16.542  1.00  3.53           H  
ATOM   3953  HD2 HIS   258      -5.892   8.629  17.468  1.00  3.53           H  
ATOM   3954  HE1 HIS   258      -4.258   6.181  14.410  1.00  3.53           H  
ATOM   3955  N   GLY   259      -1.967   4.956  18.852  1.00  1.17           N  
ATOM   3956  CA  GLY   259      -0.868   4.266  18.204  1.00  0.33           C  
ATOM   3957  C   GLY   259      -1.037   4.134  16.694  1.00  0.33           C  
ATOM   3958  O   GLY   259      -2.142   3.904  16.198  1.00  1.28           O  
ATOM   3959  H   GLY   259      -2.710   4.406  19.263  1.00  1.40           H  
ATOM   3960 1HA  GLY   259       0.063   4.786  18.424  1.00  0.40           H  
ATOM   3961 2HA  GLY   259      -0.785   3.273  18.633  1.00  0.40           H  
ATOM   3962  N   VAL   260       0.077   4.303  15.978  1.00  0.19           N  
ATOM   3963  CA  VAL   260       0.170   4.166  14.520  1.00  0.23           C  
ATOM   3964  C   VAL   260       1.476   3.442  14.136  1.00  0.27           C  
ATOM   3965  O   VAL   260       2.332   3.210  14.993  1.00  0.32           O  
ATOM   3966  CB  VAL   260       0.069   5.533  13.825  1.00  0.35           C  
ATOM   3967  CG1 VAL   260      -1.273   6.189  14.082  1.00  0.35           C  
ATOM   3968  CG2 VAL   260       1.177   6.435  14.338  1.00  0.35           C  
ATOM   3969  H   VAL   260       0.925   4.531  16.478  1.00  0.23           H  
ATOM   3970  HA  VAL   260      -0.667   3.558  14.178  1.00  0.28           H  
ATOM   3971  HB  VAL   260       0.149   5.382  12.756  1.00  0.41           H  
ATOM   3972 1HG1 VAL   260      -1.314   7.143  13.557  1.00  0.41           H  
ATOM   3973 2HG1 VAL   260      -2.068   5.540  13.715  1.00  0.41           H  
ATOM   3974 3HG1 VAL   260      -1.406   6.360  15.148  1.00  0.41           H  
ATOM   3975 1HG2 VAL   260       1.121   7.403  13.842  1.00  0.41           H  
ATOM   3976 2HG2 VAL   260       1.070   6.572  15.414  1.00  0.41           H  
ATOM   3977 3HG2 VAL   260       2.135   5.970  14.120  1.00  0.41           H  
ATOM   3978  N   VAL   261       1.629   3.046  12.864  1.00  0.34           N  
ATOM   3979  CA  VAL   261       2.822   2.269  12.499  1.00  0.43           C  
ATOM   3980  C   VAL   261       3.865   2.975  11.635  1.00  0.29           C  
ATOM   3981  O   VAL   261       3.633   3.233  10.456  1.00  0.77           O  
ATOM   3982  CB  VAL   261       2.410   0.999  11.735  1.00  0.65           C  
ATOM   3983  CG1 VAL   261       3.655   0.204  11.353  1.00  0.65           C  
ATOM   3984  CG2 VAL   261       1.467   0.162  12.578  1.00  0.65           C  
ATOM   3985  H   VAL   261       0.925   3.258  12.163  1.00  0.41           H  
ATOM   3986  HA  VAL   261       3.309   1.964  13.426  1.00  0.52           H  
ATOM   3987  HB  VAL   261       1.915   1.288  10.815  1.00  0.77           H  
ATOM   3988 1HG1 VAL   261       3.365  -0.683  10.789  1.00  0.77           H  
ATOM   3989 2HG1 VAL   261       4.308   0.826  10.740  1.00  0.77           H  
ATOM   3990 3HG1 VAL   261       4.185  -0.098  12.256  1.00  0.77           H  
ATOM   3991 1HG2 VAL   261       1.175  -0.727  12.023  1.00  0.77           H  
ATOM   3992 2HG2 VAL   261       1.970  -0.135  13.499  1.00  0.77           H  
ATOM   3993 3HG2 VAL   261       0.579   0.746  12.821  1.00  0.77           H  
ATOM   3994  N   ALA   262       5.012   3.296  12.240  1.00  0.31           N  
ATOM   3995  CA  ALA   262       6.212   3.825  11.570  1.00  1.74           C  
ATOM   3996  C   ALA   262       6.692   2.919  10.423  1.00  0.47           C  
ATOM   3997  O   ALA   262       7.654   2.167  10.604  1.00  0.87           O  
ATOM   3998  CB  ALA   262       7.342   4.045  12.555  1.00  2.61           C  
ATOM   3999  H   ALA   262       5.109   3.082  13.222  1.00  0.37           H  
ATOM   4000  HA  ALA   262       5.946   4.790  11.137  1.00  2.09           H  
ATOM   4001 1HB  ALA   262       8.196   4.479  12.036  1.00  3.13           H  
ATOM   4002 2HB  ALA   262       7.013   4.722  13.343  1.00  3.13           H  
ATOM   4003 3HB  ALA   262       7.631   3.098  12.987  1.00  3.13           H  
ATOM   4004  N   VAL   263       5.985   2.919   9.295  1.00  0.34           N  
ATOM   4005  CA  VAL   263       6.338   2.101   8.130  1.00  0.25           C  
ATOM   4006  C   VAL   263       7.693   2.469   7.547  1.00  0.22           C  
ATOM   4007  O   VAL   263       8.396   1.618   7.002  1.00  0.32           O  
ATOM   4008  CB  VAL   263       5.280   2.218   7.025  1.00  0.38           C  
ATOM   4009  CG1 VAL   263       5.787   1.565   5.745  1.00  0.38           C  
ATOM   4010  CG2 VAL   263       4.006   1.537   7.476  1.00  0.38           C  
ATOM   4011  H   VAL   263       5.195   3.551   9.230  1.00  0.41           H  
ATOM   4012  HA  VAL   263       6.377   1.059   8.450  1.00  0.30           H  
ATOM   4013  HB  VAL   263       5.087   3.268   6.820  1.00  0.45           H  
ATOM   4014 1HG1 VAL   263       5.030   1.658   4.966  1.00  0.45           H  
ATOM   4015 2HG1 VAL   263       6.701   2.061   5.421  1.00  0.45           H  
ATOM   4016 3HG1 VAL   263       5.993   0.513   5.929  1.00  0.45           H  
ATOM   4017 1HG2 VAL   263       3.258   1.623   6.694  1.00  0.45           H  
ATOM   4018 2HG2 VAL   263       4.207   0.483   7.674  1.00  0.45           H  
ATOM   4019 3HG2 VAL   263       3.639   2.011   8.383  1.00  0.45           H  
ATOM   4020  N   GLY   264       8.043   3.742   7.608  1.00  0.16           N  
ATOM   4021  CA  GLY   264       9.327   4.152   7.082  1.00  0.24           C  
ATOM   4022  C   GLY   264       9.555   5.645   7.191  1.00  0.15           C  
ATOM   4023  O   GLY   264       9.071   6.290   8.121  1.00  0.13           O  
ATOM   4024  H   GLY   264       7.411   4.419   8.018  1.00  0.19           H  
ATOM   4025 1HA  GLY   264      10.121   3.613   7.590  1.00  0.29           H  
ATOM   4026 2HA  GLY   264       9.362   3.855   6.047  1.00  0.29           H  
ATOM   4027  N   TYR   265      10.314   6.182   6.245  1.00  0.15           N  
ATOM   4028  CA  TYR   265      10.582   7.612   6.166  1.00  0.13           C  
ATOM   4029  C   TYR   265      11.193   7.952   4.819  1.00  0.15           C  
ATOM   4030  O   TYR   265      11.648   7.071   4.100  1.00  0.16           O  
ATOM   4031  CB  TYR   265      11.514   8.082   7.283  1.00  0.20           C  
ATOM   4032  CG  TYR   265      12.906   7.493   7.266  1.00  0.20           C  
ATOM   4033  CD1 TYR   265      13.870   8.050   6.445  1.00  0.20           C  
ATOM   4034  CD2 TYR   265      13.236   6.440   8.103  1.00  0.20           C  
ATOM   4035  CE1 TYR   265      15.151   7.552   6.448  1.00  0.20           C  
ATOM   4036  CE2 TYR   265      14.523   5.940   8.115  1.00  0.20           C  
ATOM   4037  CZ  TYR   265      15.482   6.496   7.286  1.00  0.20           C  
ATOM   4038  OH  TYR   265      16.779   6.033   7.300  1.00  0.20           O  
ATOM   4039  H   TYR   265      10.680   5.568   5.529  1.00  0.18           H  
ATOM   4040  HA  TYR   265       9.638   8.150   6.250  1.00  0.16           H  
ATOM   4041 1HB  TYR   265      11.608   9.168   7.247  1.00  0.23           H  
ATOM   4042 2HB  TYR   265      11.063   7.832   8.236  1.00  0.23           H  
ATOM   4043  HD1 TYR   265      13.617   8.888   5.797  1.00  0.23           H  
ATOM   4044  HD2 TYR   265      12.480   6.021   8.759  1.00  0.23           H  
ATOM   4045  HE1 TYR   265      15.903   8.001   5.802  1.00  0.23           H  
ATOM   4046  HE2 TYR   265      14.785   5.118   8.782  1.00  0.23           H  
ATOM   4047  HH  TYR   265      17.211   6.266   6.471  1.00  0.23           H  
ATOM   4048  N   GLY   266      11.261   9.230   4.487  1.00  0.17           N  
ATOM   4049  CA  GLY   266      11.890   9.594   3.225  1.00  0.25           C  
ATOM   4050  C   GLY   266      12.003  11.091   3.038  1.00  0.38           C  
ATOM   4051  O   GLY   266      11.509  11.870   3.850  1.00  2.24           O  
ATOM   4052  H   GLY   266      10.869   9.933   5.101  1.00  0.20           H  
ATOM   4053 1HA  GLY   266      12.882   9.147   3.178  1.00  0.30           H  
ATOM   4054 2HA  GLY   266      11.314   9.169   2.406  1.00  0.30           H  
ATOM   4055  N   THR   267      12.669  11.495   1.958  1.00  0.97           N  
ATOM   4056  CA  THR   267      12.866  12.912   1.684  1.00  1.02           C  
ATOM   4057  C   THR   267      12.486  13.286   0.258  1.00  2.08           C  
ATOM   4058  O   THR   267      12.960  12.677  -0.702  1.00  7.55           O  
ATOM   4059  CB  THR   267      14.330  13.333   1.928  1.00  1.53           C  
ATOM   4060  OG1 THR   267      14.696  13.059   3.285  1.00  1.53           O  
ATOM   4061  CG2 THR   267      14.495  14.824   1.660  1.00  1.53           C  
ATOM   4062  H   THR   267      13.051  10.809   1.323  1.00  1.16           H  
ATOM   4063  HA  THR   267      12.239  13.476   2.362  1.00  1.22           H  
ATOM   4064  HB  THR   267      14.986  12.772   1.263  1.00  1.84           H  
ATOM   4065  HG1 THR   267      14.088  13.506   3.880  1.00  1.84           H  
ATOM   4066 1HG2 THR   267      15.531  15.110   1.836  1.00  1.84           H  
ATOM   4067 2HG2 THR   267      14.230  15.040   0.627  1.00  1.84           H  
ATOM   4068 3HG2 THR   267      13.845  15.387   2.329  1.00  1.84           H  
ATOM   4069  N   GLU   268      11.651  14.310   0.128  1.00  1.48           N  
ATOM   4070  CA  GLU   268      11.236  14.815  -1.176  1.00  2.51           C  
ATOM   4071  C   GLU   268      11.610  16.276  -1.349  1.00  1.86           C  
ATOM   4072  O   GLU   268      10.881  17.167  -0.919  1.00  2.63           O  
ATOM   4073  CB  GLU   268       9.734  14.622  -1.366  1.00  3.76           C  
ATOM   4074  CG  GLU   268       9.319  13.165  -1.487  1.00  3.76           C  
ATOM   4075  CD  GLU   268       7.835  12.972  -1.551  1.00  3.76           C  
ATOM   4076  OE1 GLU   268       7.156  13.478  -0.690  1.00  3.76           O  
ATOM   4077  OE2 GLU   268       7.363  12.299  -2.438  1.00  3.76           O  
ATOM   4078  H   GLU   268      11.286  14.738   0.969  1.00  1.78           H  
ATOM   4079  HA  GLU   268      11.753  14.243  -1.948  1.00  3.01           H  
ATOM   4080 1HB  GLU   268       9.198  15.057  -0.523  1.00  4.52           H  
ATOM   4081 2HB  GLU   268       9.410  15.142  -2.268  1.00  4.52           H  
ATOM   4082 1HG  GLU   268       9.762  12.754  -2.394  1.00  4.52           H  
ATOM   4083 2HG  GLU   268       9.720  12.610  -0.642  1.00  4.52           H  
ATOM   4084  N   ASP   269      12.770  16.513  -1.958  1.00  2.65           N  
ATOM   4085  CA  ASP   269      13.275  17.862  -2.217  1.00  4.56           C  
ATOM   4086  C   ASP   269      13.324  18.730  -0.959  1.00  4.18           C  
ATOM   4087  O   ASP   269      12.933  19.898  -0.988  1.00  5.81           O  
ATOM   4088  CB  ASP   269      12.414  18.550  -3.280  1.00  6.84           C  
ATOM   4089  CG  ASP   269      12.461  17.838  -4.624  1.00  6.84           C  
ATOM   4090  OD1 ASP   269      13.492  17.299  -4.954  1.00  6.84           O  
ATOM   4091  OD2 ASP   269      11.466  17.836  -5.308  1.00  6.84           O  
ATOM   4092  H   ASP   269      13.319  15.725  -2.274  1.00  3.18           H  
ATOM   4093  HA  ASP   269      14.290  17.775  -2.604  1.00  5.47           H  
ATOM   4094 1HB  ASP   269      11.378  18.595  -2.943  1.00  8.21           H  
ATOM   4095 2HB  ASP   269      12.758  19.575  -3.418  1.00  8.21           H  
ATOM   4096  N   GLY   270      13.811  18.158   0.139  1.00  3.42           N  
ATOM   4097  CA  GLY   270      13.897  18.869   1.410  1.00  3.94           C  
ATOM   4098  C   GLY   270      12.823  18.407   2.396  1.00  2.96           C  
ATOM   4099  O   GLY   270      12.989  18.535   3.613  1.00  4.31           O  
ATOM   4100  H   GLY   270      14.129  17.201   0.094  1.00  4.10           H  
ATOM   4101 1HA  GLY   270      14.884  18.713   1.845  1.00  4.73           H  
ATOM   4102 2HA  GLY   270      13.794  19.939   1.234  1.00  4.73           H  
ATOM   4103  N   LEU   271      11.737  17.834   1.885  1.00  2.04           N  
ATOM   4104  CA  LEU   271      10.661  17.373   2.743  1.00  3.05           C  
ATOM   4105  C   LEU   271      10.985  16.049   3.391  1.00  2.74           C  
ATOM   4106  O   LEU   271      10.640  15.002   2.862  1.00 11.63           O  
ATOM   4107  CB  LEU   271       9.359  17.217   1.953  1.00  4.57           C  
ATOM   4108  CG  LEU   271       8.789  18.487   1.319  1.00  4.57           C  
ATOM   4109  CD1 LEU   271       7.565  18.123   0.493  1.00  4.57           C  
ATOM   4110  CD2 LEU   271       8.426  19.476   2.417  1.00  4.57           C  
ATOM   4111  H   LEU   271      11.620  17.736   0.886  1.00  2.45           H  
ATOM   4112  HA  LEU   271      10.507  18.111   3.529  1.00  3.66           H  
ATOM   4113 1HB  LEU   271       9.522  16.495   1.155  1.00  5.49           H  
ATOM   4114 2HB  LEU   271       8.602  16.818   2.624  1.00  5.49           H  
ATOM   4115  HG  LEU   271       9.530  18.933   0.655  1.00  5.49           H  
ATOM   4116 1HD1 LEU   271       7.156  19.022   0.032  1.00  5.49           H  
ATOM   4117 2HD1 LEU   271       7.851  17.415  -0.286  1.00  5.49           H  
ATOM   4118 3HD1 LEU   271       6.812  17.670   1.136  1.00  5.49           H  
ATOM   4119 1HD2 LEU   271       8.018  20.382   1.969  1.00  5.49           H  
ATOM   4120 2HD2 LEU   271       7.681  19.031   3.077  1.00  5.49           H  
ATOM   4121 3HD2 LEU   271       9.318  19.725   2.992  1.00  5.49           H  
ATOM   4122  N   ASP   272      11.678  16.109   4.518  1.00  0.82           N  
ATOM   4123  CA  ASP   272      12.011  14.933   5.312  1.00  0.51           C  
ATOM   4124  C   ASP   272      10.807  14.594   6.189  1.00  0.88           C  
ATOM   4125  O   ASP   272      10.384  15.424   6.995  1.00  3.04           O  
ATOM   4126  CB  ASP   272      13.270  15.178   6.154  1.00  0.77           C  
ATOM   4127  CG  ASP   272      13.740  13.945   6.925  1.00  0.77           C  
ATOM   4128  OD1 ASP   272      13.000  12.996   6.999  1.00  0.77           O  
ATOM   4129  OD2 ASP   272      14.832  13.965   7.446  1.00  0.77           O  
ATOM   4130  H   ASP   272      11.978  17.026   4.826  1.00  0.98           H  
ATOM   4131  HA  ASP   272      12.199  14.094   4.644  1.00  0.61           H  
ATOM   4132 1HB  ASP   272      14.080  15.510   5.504  1.00  0.92           H  
ATOM   4133 2HB  ASP   272      13.077  15.981   6.866  1.00  0.92           H  
ATOM   4134  N   TYR   273      10.235  13.406   5.985  1.00  0.27           N  
ATOM   4135  CA  TYR   273       9.028  12.986   6.690  1.00  0.51           C  
ATOM   4136  C   TYR   273       8.998  11.514   7.084  1.00  0.27           C  
ATOM   4137  O   TYR   273       9.745  10.689   6.560  1.00  0.48           O  
ATOM   4138  CB  TYR   273       7.805  13.245   5.811  1.00  0.77           C  
ATOM   4139  CG  TYR   273       7.858  12.453   4.526  1.00  0.77           C  
ATOM   4140  CD1 TYR   273       7.429  11.139   4.468  1.00  0.77           C  
ATOM   4141  CD2 TYR   273       8.331  13.066   3.386  1.00  0.77           C  
ATOM   4142  CE1 TYR   273       7.497  10.447   3.275  1.00  0.77           C  
ATOM   4143  CE2 TYR   273       8.400  12.381   2.196  1.00  0.77           C  
ATOM   4144  CZ  TYR   273       7.987  11.070   2.137  1.00  0.77           C  
ATOM   4145  OH  TYR   273       8.048  10.373   0.952  1.00  0.77           O  
ATOM   4146  H   TYR   273      10.652  12.780   5.310  1.00  0.32           H  
ATOM   4147  HA  TYR   273       8.954  13.573   7.602  1.00  0.61           H  
ATOM   4148 1HB  TYR   273       6.892  12.978   6.341  1.00  0.92           H  
ATOM   4149 2HB  TYR   273       7.754  14.302   5.560  1.00  0.92           H  
ATOM   4150  HD1 TYR   273       7.044  10.651   5.360  1.00  0.92           H  
ATOM   4151  HD2 TYR   273       8.648  14.102   3.439  1.00  0.92           H  
ATOM   4152  HE1 TYR   273       7.166   9.416   3.220  1.00  0.92           H  
ATOM   4153  HE2 TYR   273       8.777  12.879   1.306  1.00  0.92           H  
ATOM   4154  HH  TYR   273       8.236  10.982   0.233  1.00  0.92           H  
ATOM   4155  N   TRP   274       8.088  11.193   8.001  1.00  0.36           N  
ATOM   4156  CA  TRP   274       7.881   9.833   8.468  1.00  0.25           C  
ATOM   4157  C   TRP   274       6.737   9.181   7.691  1.00  0.24           C  
ATOM   4158  O   TRP   274       5.745   9.835   7.379  1.00  0.38           O  
ATOM   4159  CB  TRP   274       7.550   9.832   9.968  1.00  0.38           C  
ATOM   4160  CG  TRP   274       8.677  10.327  10.828  1.00  0.38           C  
ATOM   4161  CD1 TRP   274       8.771  11.538  11.459  1.00  0.38           C  
ATOM   4162  CD2 TRP   274       9.906   9.628  11.126  1.00  0.38           C  
ATOM   4163  NE1 TRP   274       9.969  11.622  12.136  1.00  0.38           N  
ATOM   4164  CE2 TRP   274      10.673  10.473  11.930  1.00  0.38           C  
ATOM   4165  CE3 TRP   274      10.413   8.372  10.774  1.00  0.38           C  
ATOM   4166  CZ2 TRP   274      11.923  10.112  12.383  1.00  0.38           C  
ATOM   4167  CZ3 TRP   274      11.673   8.013  11.228  1.00  0.38           C  
ATOM   4168  CH2 TRP   274      12.401   8.870  12.008  1.00  0.38           C  
ATOM   4169  H   TRP   274       7.521  11.931   8.388  1.00  0.43           H  
ATOM   4170  HA  TRP   274       8.791   9.258   8.300  1.00  0.30           H  
ATOM   4171 1HB  TRP   274       6.680  10.458  10.150  1.00  0.45           H  
ATOM   4172 2HB  TRP   274       7.297   8.821  10.284  1.00  0.45           H  
ATOM   4173  HD1 TRP   274       8.011  12.318  11.433  1.00  0.45           H  
ATOM   4174  HE1 TRP   274      10.325  12.391  12.696  1.00  0.45           H  
ATOM   4175  HE3 TRP   274       9.831   7.695  10.148  1.00  0.45           H  
ATOM   4176  HZ2 TRP   274      12.527  10.769  13.008  1.00  0.45           H  
ATOM   4177  HZ3 TRP   274      12.069   7.037  10.947  1.00  0.45           H  
ATOM   4178  HH2 TRP   274      13.379   8.579  12.351  1.00  0.45           H  
ATOM   4179  N   ILE   275       6.863   7.892   7.388  1.00  0.17           N  
ATOM   4180  CA  ILE   275       5.800   7.165   6.686  1.00  0.19           C  
ATOM   4181  C   ILE   275       5.037   6.325   7.688  1.00  0.13           C  
ATOM   4182  O   ILE   275       5.590   5.396   8.282  1.00  0.14           O  
ATOM   4183  CB  ILE   275       6.339   6.243   5.578  1.00  0.29           C  
ATOM   4184  CG1 ILE   275       7.112   7.045   4.542  1.00  0.29           C  
ATOM   4185  CG2 ILE   275       5.175   5.517   4.917  1.00  0.29           C  
ATOM   4186  CD1 ILE   275       7.875   6.191   3.556  1.00  0.29           C  
ATOM   4187  H   ILE   275       7.699   7.405   7.663  1.00  0.20           H  
ATOM   4188  HA  ILE   275       5.113   7.882   6.239  1.00  0.23           H  
ATOM   4189  HB  ILE   275       7.016   5.511   6.003  1.00  0.34           H  
ATOM   4190 1HG1 ILE   275       6.407   7.660   3.987  1.00  0.34           H  
ATOM   4191 2HG1 ILE   275       7.817   7.702   5.049  1.00  0.34           H  
ATOM   4192 1HG2 ILE   275       5.552   4.855   4.138  1.00  0.34           H  
ATOM   4193 2HG2 ILE   275       4.636   4.935   5.660  1.00  0.34           H  
ATOM   4194 3HG2 ILE   275       4.498   6.249   4.475  1.00  0.34           H  
ATOM   4195 1HD1 ILE   275       8.396   6.832   2.844  1.00  0.34           H  
ATOM   4196 2HD1 ILE   275       8.602   5.578   4.089  1.00  0.34           H  
ATOM   4197 3HD1 ILE   275       7.181   5.545   3.020  1.00  0.34           H  
ATOM   4198  N   VAL   276       3.770   6.664   7.877  1.00  0.16           N  
ATOM   4199  CA  VAL   276       2.947   6.010   8.872  1.00  0.17           C  
ATOM   4200  C   VAL   276       1.656   5.359   8.359  1.00  0.19           C  
ATOM   4201  O   VAL   276       0.900   5.956   7.594  1.00  0.29           O  
ATOM   4202  CB  VAL   276       2.611   7.039   9.954  1.00  0.26           C  
ATOM   4203  CG1 VAL   276       1.650   6.454  10.935  1.00  0.26           C  
ATOM   4204  CG2 VAL   276       3.884   7.455  10.682  1.00  0.26           C  
ATOM   4205  H   VAL   276       3.368   7.434   7.354  1.00  0.19           H  
ATOM   4206  HA  VAL   276       3.554   5.236   9.329  1.00  0.20           H  
ATOM   4207  HB  VAL   276       2.147   7.906   9.496  1.00  0.31           H  
ATOM   4208 1HG1 VAL   276       1.419   7.205  11.686  1.00  0.31           H  
ATOM   4209 2HG1 VAL   276       0.734   6.163  10.422  1.00  0.31           H  
ATOM   4210 3HG1 VAL   276       2.097   5.581  11.412  1.00  0.31           H  
ATOM   4211 1HG2 VAL   276       3.637   8.183  11.453  1.00  0.31           H  
ATOM   4212 2HG2 VAL   276       4.339   6.580  11.145  1.00  0.31           H  
ATOM   4213 3HG2 VAL   276       4.585   7.901   9.978  1.00  0.31           H  
ATOM   4214  N   ARG   277       1.402   4.121   8.805  1.00  0.18           N  
ATOM   4215  CA  ARG   277       0.174   3.407   8.455  1.00  0.23           C  
ATOM   4216  C   ARG   277      -0.877   3.610   9.544  1.00  0.24           C  
ATOM   4217  O   ARG   277      -0.571   3.589  10.741  1.00  0.28           O  
ATOM   4218  CB  ARG   277       0.418   1.912   8.288  1.00  0.35           C  
ATOM   4219  CG  ARG   277      -0.758   1.122   7.734  1.00  0.35           C  
ATOM   4220  CD  ARG   277      -0.468  -0.340   7.646  1.00  0.35           C  
ATOM   4221  NE  ARG   277      -0.365  -0.937   8.972  1.00  0.35           N  
ATOM   4222  CZ  ARG   277      -0.219  -2.250   9.249  1.00  0.35           C  
ATOM   4223  NH1 ARG   277      -0.137  -3.156   8.302  1.00  0.35           N  
ATOM   4224  NH2 ARG   277      -0.168  -2.642  10.509  1.00  0.35           N  
ATOM   4225  H   ARG   277       2.073   3.674   9.414  1.00  0.22           H  
ATOM   4226  HA  ARG   277      -0.212   3.809   7.518  1.00  0.28           H  
ATOM   4227 1HB  ARG   277       1.259   1.751   7.624  1.00  0.41           H  
ATOM   4228 2HB  ARG   277       0.669   1.474   9.249  1.00  0.41           H  
ATOM   4229 1HG  ARG   277      -1.625   1.262   8.374  1.00  0.41           H  
ATOM   4230 2HG  ARG   277      -0.991   1.484   6.733  1.00  0.41           H  
ATOM   4231 1HD  ARG   277      -1.267  -0.844   7.104  1.00  0.41           H  
ATOM   4232 2HD  ARG   277       0.476  -0.491   7.128  1.00  0.41           H  
ATOM   4233  HE  ARG   277      -0.422  -0.307   9.761  1.00  0.41           H  
ATOM   4234 1HH1 ARG   277      -0.183  -2.908   7.321  1.00  0.41           H  
ATOM   4235 2HH1 ARG   277      -0.036  -4.127   8.554  1.00  0.41           H  
ATOM   4236 1HH2 ARG   277      -0.242  -1.964  11.254  1.00  0.41           H  
ATOM   4237 2HH2 ARG   277      -0.067  -3.623  10.725  1.00  0.41           H  
ATOM   4238  N   ASN   278      -2.127   3.788   9.130  1.00  0.24           N  
ATOM   4239  CA  ASN   278      -3.210   3.987  10.085  1.00  0.26           C  
ATOM   4240  C   ASN   278      -4.332   2.993   9.876  1.00  0.19           C  
ATOM   4241  O   ASN   278      -4.263   2.143   8.990  1.00  0.23           O  
ATOM   4242  CB  ASN   278      -3.741   5.386   9.987  1.00  0.39           C  
ATOM   4243  CG  ASN   278      -4.331   5.635   8.641  1.00  0.39           C  
ATOM   4244  OD1 ASN   278      -5.383   5.102   8.254  1.00  0.39           O  
ATOM   4245  ND2 ASN   278      -3.636   6.447   7.896  1.00  0.39           N  
ATOM   4246  H   ASN   278      -2.324   3.807   8.135  1.00  0.29           H  
ATOM   4247  HA  ASN   278      -2.821   3.828  11.092  1.00  0.31           H  
ATOM   4248 1HB  ASN   278      -4.496   5.556  10.752  1.00  0.47           H  
ATOM   4249 2HB  ASN   278      -2.932   6.096  10.156  1.00  0.47           H  
ATOM   4250 1HD2 ASN   278      -3.947   6.669   6.972  1.00  0.47           H  
ATOM   4251 2HD2 ASN   278      -2.789   6.845   8.247  1.00  0.47           H  
ATOM   4252  N   SER   279      -5.366   3.103  10.703  1.00  0.27           N  
ATOM   4253  CA  SER   279      -6.467   2.162  10.667  1.00  0.47           C  
ATOM   4254  C   SER   279      -7.812   2.740  10.273  1.00  0.23           C  
ATOM   4255  O   SER   279      -8.840   2.352  10.839  1.00  0.21           O  
ATOM   4256  CB  SER   279      -6.613   1.528  12.004  1.00  0.70           C  
ATOM   4257  OG  SER   279      -6.829   2.493  12.998  1.00  0.70           O  
ATOM   4258  H   SER   279      -5.374   3.839  11.395  1.00  0.32           H  
ATOM   4259  HA  SER   279      -6.213   1.386   9.945  1.00  0.56           H  
ATOM   4260 1HB  SER   279      -7.457   0.846  11.956  1.00  0.85           H  
ATOM   4261 2HB  SER   279      -5.727   0.947  12.237  1.00  0.85           H  
ATOM   4262  HG  SER   279      -7.547   3.047  12.678  1.00  0.85           H  
ATOM   4263  N   TRP   280      -7.835   3.644   9.300  1.00  0.31           N  
ATOM   4264  CA  TRP   280      -9.127   4.155   8.844  1.00  0.42           C  
ATOM   4265  C   TRP   280      -9.447   3.722   7.412  1.00  0.51           C  
ATOM   4266  O   TRP   280     -10.241   4.374   6.726  1.00  0.72           O  
ATOM   4267  CB  TRP   280      -9.181   5.671   8.945  1.00  0.63           C  
ATOM   4268  CG  TRP   280      -9.095   6.159  10.350  1.00  0.63           C  
ATOM   4269  CD1 TRP   280     -10.020   6.000  11.339  1.00  0.63           C  
ATOM   4270  CD2 TRP   280      -8.013   6.911  10.929  1.00  0.63           C  
ATOM   4271  NE1 TRP   280      -9.577   6.590  12.493  1.00  0.63           N  
ATOM   4272  CE2 TRP   280      -8.350   7.153  12.260  1.00  0.63           C  
ATOM   4273  CE3 TRP   280      -6.805   7.390  10.432  1.00  0.63           C  
ATOM   4274  CZ2 TRP   280      -7.513   7.853  13.109  1.00  0.63           C  
ATOM   4275  CZ3 TRP   280      -5.965   8.095  11.277  1.00  0.63           C  
ATOM   4276  CH2 TRP   280      -6.311   8.319  12.580  1.00  0.63           C  
ATOM   4277  H   TRP   280      -6.970   3.980   8.880  1.00  0.37           H  
ATOM   4278  HA  TRP   280      -9.903   3.753   9.494  1.00  0.50           H  
ATOM   4279 1HB  TRP   280      -8.345   6.096   8.392  1.00  0.76           H  
ATOM   4280 2HB  TRP   280     -10.103   6.043   8.499  1.00  0.76           H  
ATOM   4281  HD1 TRP   280     -10.968   5.476  11.230  1.00  0.76           H  
ATOM   4282  HE1 TRP   280     -10.064   6.618  13.379  1.00  0.76           H  
ATOM   4283  HE3 TRP   280      -6.530   7.211   9.396  1.00  0.76           H  
ATOM   4284  HZ2 TRP   280      -7.770   8.044  14.152  1.00  0.76           H  
ATOM   4285  HZ3 TRP   280      -5.021   8.466  10.877  1.00  0.76           H  
ATOM   4286  HH2 TRP   280      -5.627   8.876  13.219  1.00  0.76           H  
ATOM   4287  N   GLY   281      -8.842   2.616   6.969  1.00  0.54           N  
ATOM   4288  CA  GLY   281      -9.067   2.088   5.628  1.00  0.62           C  
ATOM   4289  C   GLY   281      -8.336   2.876   4.541  1.00  0.68           C  
ATOM   4290  O   GLY   281      -7.752   3.932   4.793  1.00  2.10           O  
ATOM   4291  H   GLY   281      -8.230   2.088   7.580  1.00  0.65           H  
ATOM   4292 1HA  GLY   281      -8.744   1.048   5.597  1.00  0.74           H  
ATOM   4293 2HA  GLY   281     -10.135   2.088   5.418  1.00  0.74           H  
ATOM   4294  N   SER   282      -8.419   2.369   3.311  1.00  0.63           N  
ATOM   4295  CA  SER   282      -7.793   3.005   2.153  1.00  0.56           C  
ATOM   4296  C   SER   282      -8.487   4.306   1.749  1.00  0.56           C  
ATOM   4297  O   SER   282      -7.923   5.128   1.027  1.00  1.94           O  
ATOM   4298  CB  SER   282      -7.790   2.054   0.977  1.00  0.84           C  
ATOM   4299  OG  SER   282      -9.095   1.828   0.516  1.00  0.84           O  
ATOM   4300  H   SER   282      -8.921   1.503   3.174  1.00  0.76           H  
ATOM   4301  HA  SER   282      -6.765   3.235   2.417  1.00  0.67           H  
ATOM   4302 1HB  SER   282      -7.184   2.471   0.174  1.00  1.01           H  
ATOM   4303 2HB  SER   282      -7.339   1.109   1.273  1.00  1.01           H  
ATOM   4304  HG  SER   282      -9.010   1.243  -0.241  1.00  1.01           H  
ATOM   4305  N   SER   283      -9.714   4.493   2.226  1.00  0.34           N  
ATOM   4306  CA  SER   283     -10.491   5.692   1.954  1.00  0.39           C  
ATOM   4307  C   SER   283     -10.042   6.905   2.785  1.00  0.35           C  
ATOM   4308  O   SER   283     -10.529   8.018   2.566  1.00  2.88           O  
ATOM   4309  CB  SER   283     -11.955   5.398   2.184  1.00  0.58           C  
ATOM   4310  OG  SER   283     -12.194   5.086   3.525  1.00  0.58           O  
ATOM   4311  H   SER   283     -10.132   3.777   2.799  1.00  0.41           H  
ATOM   4312  HA  SER   283     -10.359   5.943   0.901  1.00  0.47           H  
ATOM   4313 1HB  SER   283     -12.551   6.263   1.895  1.00  0.70           H  
ATOM   4314 2HB  SER   283     -12.261   4.565   1.553  1.00  0.70           H  
ATOM   4315  HG  SER   283     -11.640   4.326   3.719  1.00  0.70           H  
ATOM   4316  N   TRP   284      -9.126   6.698   3.739  1.00  1.66           N  
ATOM   4317  CA  TRP   284      -8.610   7.815   4.511  1.00  1.47           C  
ATOM   4318  C   TRP   284      -7.145   8.049   4.148  1.00  1.75           C  
ATOM   4319  O   TRP   284      -6.367   7.097   4.074  1.00  4.03           O  
ATOM   4320  CB  TRP   284      -8.722   7.530   6.003  1.00  2.21           C  
ATOM   4321  CG  TRP   284      -8.415   8.712   6.872  1.00  2.21           C  
ATOM   4322  CD1 TRP   284      -9.328   9.580   7.380  1.00  2.21           C  
ATOM   4323  CD2 TRP   284      -7.121   9.194   7.314  1.00  2.21           C  
ATOM   4324  NE1 TRP   284      -8.702  10.550   8.123  1.00  2.21           N  
ATOM   4325  CE2 TRP   284      -7.352  10.324   8.093  1.00  2.21           C  
ATOM   4326  CE3 TRP   284      -5.805   8.766   7.108  1.00  2.21           C  
ATOM   4327  CZ2 TRP   284      -6.322  11.030   8.683  1.00  2.21           C  
ATOM   4328  CZ3 TRP   284      -4.765   9.488   7.691  1.00  2.21           C  
ATOM   4329  CH2 TRP   284      -5.019  10.589   8.462  1.00  2.21           C  
ATOM   4330  H   TRP   284      -8.758   5.772   3.929  1.00  1.99           H  
ATOM   4331  HA  TRP   284      -9.181   8.711   4.273  1.00  1.76           H  
ATOM   4332 1HB  TRP   284      -9.732   7.188   6.232  1.00  2.65           H  
ATOM   4333 2HB  TRP   284      -8.037   6.725   6.265  1.00  2.65           H  
ATOM   4334  HD1 TRP   284     -10.400   9.514   7.217  1.00  2.65           H  
ATOM   4335  HE1 TRP   284      -9.150  11.322   8.599  1.00  2.65           H  
ATOM   4336  HE3 TRP   284      -5.602   7.889   6.497  1.00  2.65           H  
ATOM   4337  HZ2 TRP   284      -6.512  11.901   9.298  1.00  2.65           H  
ATOM   4338  HZ3 TRP   284      -3.743   9.153   7.522  1.00  2.65           H  
ATOM   4339  HH2 TRP   284      -4.186  11.130   8.910  1.00  2.65           H  
ATOM   4340  N   GLY   285      -6.773   9.311   3.947  1.00  1.24           N  
ATOM   4341  CA  GLY   285      -5.390   9.675   3.649  1.00  1.16           C  
ATOM   4342  C   GLY   285      -4.872   9.052   2.363  1.00  1.32           C  
ATOM   4343  O   GLY   285      -5.631   8.785   1.429  1.00  4.72           O  
ATOM   4344  H   GLY   285      -7.465  10.045   4.014  1.00  1.49           H  
ATOM   4345 1HA  GLY   285      -5.318  10.759   3.571  1.00  1.39           H  
ATOM   4346 2HA  GLY   285      -4.751   9.376   4.478  1.00  1.39           H  
ATOM   4347  N   GLU   286      -3.557   8.837   2.305  1.00  0.62           N  
ATOM   4348  CA  GLU   286      -2.905   8.269   1.129  1.00  0.77           C  
ATOM   4349  C   GLU   286      -3.070   6.768   1.075  1.00  0.54           C  
ATOM   4350  O   GLU   286      -2.098   6.038   1.250  1.00  0.66           O  
ATOM   4351  CB  GLU   286      -1.416   8.609   1.118  1.00  1.16           C  
ATOM   4352  CG  GLU   286      -1.120  10.090   1.011  1.00  1.16           C  
ATOM   4353  CD  GLU   286       0.346  10.394   0.905  1.00  1.16           C  
ATOM   4354  OE1 GLU   286       1.148   9.503   1.077  1.00  1.16           O  
ATOM   4355  OE2 GLU   286       0.674  11.525   0.620  1.00  1.16           O  
ATOM   4356  H   GLU   286      -2.981   9.042   3.109  1.00  0.74           H  
ATOM   4357  HA  GLU   286      -3.368   8.694   0.238  1.00  0.92           H  
ATOM   4358 1HB  GLU   286      -0.950   8.238   2.030  1.00  1.39           H  
ATOM   4359 2HB  GLU   286      -0.936   8.109   0.277  1.00  1.39           H  
ATOM   4360 1HG  GLU   286      -1.627  10.482   0.130  1.00  1.39           H  
ATOM   4361 2HG  GLU   286      -1.529  10.592   1.885  1.00  1.39           H  
ATOM   4362  N   ASN   287      -4.295   6.314   0.839  1.00  0.48           N  
ATOM   4363  CA  ASN   287      -4.607   4.892   0.815  1.00  0.51           C  
ATOM   4364  C   ASN   287      -4.305   4.240   2.162  1.00  0.26           C  
ATOM   4365  O   ASN   287      -3.793   3.122   2.209  1.00  0.19           O  
ATOM   4366  CB  ASN   287      -3.861   4.181  -0.303  1.00  0.77           C  
ATOM   4367  CG  ASN   287      -4.267   4.668  -1.665  1.00  0.77           C  
ATOM   4368  OD1 ASN   287      -5.454   4.878  -1.938  1.00  0.77           O  
ATOM   4369  ND2 ASN   287      -3.301   4.853  -2.529  1.00  0.77           N  
ATOM   4370  H   ASN   287      -5.032   6.993   0.693  1.00  0.58           H  
ATOM   4371  HA  ASN   287      -5.670   4.776   0.632  1.00  0.61           H  
ATOM   4372 1HB  ASN   287      -2.786   4.310  -0.188  1.00  0.92           H  
ATOM   4373 2HB  ASN   287      -4.064   3.112  -0.244  1.00  0.92           H  
ATOM   4374 1HD2 ASN   287      -3.510   5.175  -3.452  1.00  0.92           H  
ATOM   4375 2HD2 ASN   287      -2.354   4.670  -2.266  1.00  0.92           H  
ATOM   4376  N   GLY   288      -4.630   4.938   3.257  1.00  0.25           N  
ATOM   4377  CA  GLY   288      -4.385   4.424   4.598  1.00  0.20           C  
ATOM   4378  C   GLY   288      -3.019   4.816   5.156  1.00  0.23           C  
ATOM   4379  O   GLY   288      -2.551   4.227   6.135  1.00  0.36           O  
ATOM   4380  H   GLY   288      -5.075   5.843   3.179  1.00  0.30           H  
ATOM   4381 1HA  GLY   288      -5.170   4.778   5.268  1.00  0.24           H  
ATOM   4382 2HA  GLY   288      -4.459   3.346   4.570  1.00  0.24           H  
ATOM   4383  N   TYR   289      -2.377   5.809   4.537  1.00  0.30           N  
ATOM   4384  CA  TYR   289      -1.059   6.256   4.980  1.00  0.37           C  
ATOM   4385  C   TYR   289      -0.956   7.775   5.136  1.00  0.42           C  
ATOM   4386  O   TYR   289      -1.680   8.542   4.500  1.00  0.53           O  
ATOM   4387  CB  TYR   289       0.020   5.762   4.012  1.00  0.55           C  
ATOM   4388  CG  TYR   289       0.105   4.254   3.931  1.00  0.55           C  
ATOM   4389  CD1 TYR   289      -0.640   3.569   2.984  1.00  0.55           C  
ATOM   4390  CD2 TYR   289       0.916   3.553   4.809  1.00  0.55           C  
ATOM   4391  CE1 TYR   289      -0.584   2.197   2.914  1.00  0.55           C  
ATOM   4392  CE2 TYR   289       0.972   2.177   4.736  1.00  0.55           C  
ATOM   4393  CZ  TYR   289       0.223   1.500   3.797  1.00  0.55           C  
ATOM   4394  OH  TYR   289       0.278   0.128   3.726  1.00  0.55           O  
ATOM   4395  H   TYR   289      -2.802   6.259   3.740  1.00  0.36           H  
ATOM   4396  HA  TYR   289      -0.868   5.816   5.957  1.00  0.44           H  
ATOM   4397 1HB  TYR   289      -0.181   6.148   3.012  1.00  0.67           H  
ATOM   4398 2HB  TYR   289       0.993   6.143   4.322  1.00  0.67           H  
ATOM   4399  HD1 TYR   289      -1.278   4.114   2.295  1.00  0.67           H  
ATOM   4400  HD2 TYR   289       1.504   4.087   5.556  1.00  0.67           H  
ATOM   4401  HE1 TYR   289      -1.177   1.665   2.170  1.00  0.67           H  
ATOM   4402  HE2 TYR   289       1.604   1.619   5.424  1.00  0.67           H  
ATOM   4403  HH  TYR   289      -0.309  -0.178   3.030  1.00  0.67           H  
ATOM   4404  N   ILE   290      -0.032   8.207   5.989  1.00  0.44           N  
ATOM   4405  CA  ILE   290       0.207   9.630   6.193  1.00  0.82           C  
ATOM   4406  C   ILE   290       1.683   9.962   6.276  1.00  0.52           C  
ATOM   4407  O   ILE   290       2.465   9.253   6.914  1.00  1.63           O  
ATOM   4408  CB  ILE   290      -0.509  10.149   7.464  1.00  1.23           C  
ATOM   4409  CG1 ILE   290      -0.302  11.662   7.597  1.00  1.23           C  
ATOM   4410  CG2 ILE   290       0.014   9.447   8.701  1.00  1.23           C  
ATOM   4411  CD1 ILE   290      -1.241  12.329   8.562  1.00  1.23           C  
ATOM   4412  H   ILE   290       0.513   7.530   6.507  1.00  0.53           H  
ATOM   4413  HA  ILE   290      -0.201  10.165   5.339  1.00  0.98           H  
ATOM   4414  HB  ILE   290      -1.579   9.969   7.372  1.00  1.48           H  
ATOM   4415 1HG1 ILE   290       0.716  11.846   7.935  1.00  1.48           H  
ATOM   4416 2HG1 ILE   290      -0.417  12.124   6.632  1.00  1.48           H  
ATOM   4417 1HG2 ILE   290      -0.508   9.822   9.581  1.00  1.48           H  
ATOM   4418 2HG2 ILE   290      -0.152   8.375   8.609  1.00  1.48           H  
ATOM   4419 3HG2 ILE   290       1.081   9.643   8.801  1.00  1.48           H  
ATOM   4420 1HD1 ILE   290      -1.025  13.397   8.607  1.00  1.48           H  
ATOM   4421 2HD1 ILE   290      -2.270  12.180   8.233  1.00  1.48           H  
ATOM   4422 3HD1 ILE   290      -1.102  11.886   9.542  1.00  1.48           H  
ATOM   4423  N   ARG   291       2.060  11.056   5.617  1.00  0.22           N  
ATOM   4424  CA  ARG   291       3.442  11.516   5.658  1.00  0.41           C  
ATOM   4425  C   ARG   291       3.527  12.594   6.728  1.00  0.24           C  
ATOM   4426  O   ARG   291       2.747  13.542   6.702  1.00  0.22           O  
ATOM   4427  CB  ARG   291       3.872  12.068   4.310  1.00  0.61           C  
ATOM   4428  CG  ARG   291       3.724  11.085   3.163  1.00  0.61           C  
ATOM   4429  CD  ARG   291       4.119  11.653   1.845  1.00  0.61           C  
ATOM   4430  NE  ARG   291       3.715  10.760   0.768  1.00  0.61           N  
ATOM   4431  CZ  ARG   291       4.153  10.795  -0.505  1.00  0.61           C  
ATOM   4432  NH1 ARG   291       5.061  11.664  -0.888  1.00  0.61           N  
ATOM   4433  NH2 ARG   291       3.655   9.934  -1.376  1.00  0.61           N  
ATOM   4434  H   ARG   291       1.370  11.570   5.071  1.00  0.26           H  
ATOM   4435  HA  ARG   291       4.091  10.686   5.926  1.00  0.49           H  
ATOM   4436 1HB  ARG   291       3.291  12.942   4.073  1.00  0.74           H  
ATOM   4437 2HB  ARG   291       4.913  12.377   4.354  1.00  0.74           H  
ATOM   4438 1HG  ARG   291       4.348  10.213   3.355  1.00  0.74           H  
ATOM   4439 2HG  ARG   291       2.681  10.772   3.092  1.00  0.74           H  
ATOM   4440 1HD  ARG   291       3.627  12.614   1.697  1.00  0.74           H  
ATOM   4441 2HD  ARG   291       5.198  11.783   1.798  1.00  0.74           H  
ATOM   4442  HE  ARG   291       2.990  10.082   0.982  1.00  0.74           H  
ATOM   4443 1HH1 ARG   291       5.460  12.332  -0.241  1.00  0.74           H  
ATOM   4444 2HH1 ARG   291       5.405  11.678  -1.841  1.00  0.74           H  
ATOM   4445 1HH2 ARG   291       2.952   9.270  -1.076  1.00  0.74           H  
ATOM   4446 2HH2 ARG   291       3.970   9.946  -2.334  1.00  0.74           H  
ATOM   4447  N   LEU   292       4.433  12.437   7.684  1.00  0.29           N  
ATOM   4448  CA  LEU   292       4.530  13.394   8.787  1.00  0.20           C  
ATOM   4449  C   LEU   292       5.827  14.173   8.777  1.00  0.20           C  
ATOM   4450  O   LEU   292       6.902  13.583   8.797  1.00  0.72           O  
ATOM   4451  CB  LEU   292       4.418  12.651  10.113  1.00  0.30           C  
ATOM   4452  CG  LEU   292       3.132  11.858  10.317  1.00  0.30           C  
ATOM   4453  CD1 LEU   292       3.259  11.052  11.584  1.00  0.30           C  
ATOM   4454  CD2 LEU   292       1.953  12.816  10.403  1.00  0.30           C  
ATOM   4455  H   LEU   292       5.047  11.632   7.653  1.00  0.35           H  
ATOM   4456  HA  LEU   292       3.704  14.099   8.707  1.00  0.24           H  
ATOM   4457 1HB  LEU   292       5.250  11.958  10.195  1.00  0.36           H  
ATOM   4458 2HB  LEU   292       4.494  13.375  10.924  1.00  0.36           H  
ATOM   4459  HG  LEU   292       2.988  11.168   9.485  1.00  0.36           H  
ATOM   4460 1HD1 LEU   292       2.352  10.470  11.728  1.00  0.36           H  
ATOM   4461 2HD1 LEU   292       4.111  10.378  11.501  1.00  0.36           H  
ATOM   4462 3HD1 LEU   292       3.406  11.721  12.431  1.00  0.36           H  
ATOM   4463 1HD2 LEU   292       1.035  12.249  10.555  1.00  0.36           H  
ATOM   4464 2HD2 LEU   292       2.100  13.500  11.239  1.00  0.36           H  
ATOM   4465 3HD2 LEU   292       1.880  13.384   9.477  1.00  0.36           H  
ATOM   4466  N   GLU   293       5.743  15.501   8.759  1.00  0.21           N  
ATOM   4467  CA  GLU   293       6.959  16.317   8.759  1.00  0.21           C  
ATOM   4468  C   GLU   293       7.886  15.945   9.900  1.00  0.33           C  
ATOM   4469  O   GLU   293       7.501  15.964  11.069  1.00  0.38           O  
ATOM   4470  CB  GLU   293       6.632  17.804   8.861  1.00  0.32           C  
ATOM   4471  CG  GLU   293       7.856  18.718   8.861  1.00  0.32           C  
ATOM   4472  CD  GLU   293       7.542  20.194   8.988  1.00  0.32           C  
ATOM   4473  OE1 GLU   293       7.002  20.613   9.991  1.00  0.32           O  
ATOM   4474  OE2 GLU   293       7.851  20.911   8.066  1.00  0.32           O  
ATOM   4475  H   GLU   293       4.838  15.955   8.741  1.00  0.25           H  
ATOM   4476  HA  GLU   293       7.491  16.141   7.823  1.00  0.25           H  
ATOM   4477 1HB  GLU   293       5.984  18.095   8.035  1.00  0.38           H  
ATOM   4478 2HB  GLU   293       6.094  17.971   9.775  1.00  0.38           H  
ATOM   4479 1HG  GLU   293       8.504  18.429   9.689  1.00  0.38           H  
ATOM   4480 2HG  GLU   293       8.409  18.554   7.938  1.00  0.38           H  
ATOM   4481  N   ARG   294       9.121  15.630   9.560  1.00  0.60           N  
ATOM   4482  CA  ARG   294      10.112  15.269  10.549  1.00  0.87           C  
ATOM   4483  C   ARG   294      10.612  16.486  11.324  1.00  1.09           C  
ATOM   4484  O   ARG   294      10.814  17.555  10.750  1.00  2.02           O  
ATOM   4485  CB  ARG   294      11.285  14.593   9.896  1.00  1.30           C  
ATOM   4486  CG  ARG   294      12.259  14.048  10.890  1.00  1.30           C  
ATOM   4487  CD  ARG   294      13.380  13.367  10.268  1.00  1.30           C  
ATOM   4488  NE  ARG   294      14.204  12.733  11.259  1.00  1.30           N  
ATOM   4489  CZ  ARG   294      15.356  12.107  10.968  1.00  1.30           C  
ATOM   4490  NH1 ARG   294      15.812  12.082   9.734  1.00  1.30           N  
ATOM   4491  NH2 ARG   294      16.050  11.498  11.904  1.00  1.30           N  
ATOM   4492  H   ARG   294       9.387  15.621   8.586  1.00  0.72           H  
ATOM   4493  HA  ARG   294       9.657  14.573  11.253  1.00  1.04           H  
ATOM   4494 1HB  ARG   294      10.940  13.770   9.272  1.00  1.57           H  
ATOM   4495 2HB  ARG   294      11.813  15.299   9.255  1.00  1.57           H  
ATOM   4496 1HG  ARG   294      12.661  14.855  11.488  1.00  1.57           H  
ATOM   4497 2HG  ARG   294      11.752  13.338  11.531  1.00  1.57           H  
ATOM   4498 1HD  ARG   294      13.023  12.606   9.575  1.00  1.57           H  
ATOM   4499 2HD  ARG   294      13.991  14.095   9.740  1.00  1.57           H  
ATOM   4500  HE  ARG   294      13.859  12.734  12.217  1.00  1.57           H  
ATOM   4501 1HH1 ARG   294      15.317  12.552   8.979  1.00  1.57           H  
ATOM   4502 2HH1 ARG   294      16.673  11.583   9.555  1.00  1.57           H  
ATOM   4503 1HH2 ARG   294      15.723  11.489  12.857  1.00  1.57           H  
ATOM   4504 2HH2 ARG   294      16.897  11.013  11.637  1.00  1.57           H  
ATOM   4505  N   ASN   295      10.813  16.318  12.630  1.00  1.69           N  
ATOM   4506  CA  ASN   295      11.292  17.410  13.472  1.00  3.13           C  
ATOM   4507  C   ASN   295      12.827  17.338  13.562  1.00  2.74           C  
ATOM   4508  O   ASN   295      13.441  16.455  12.967  1.00  2.59           O  
ATOM   4509  CB  ASN   295      10.604  17.365  14.821  1.00  4.70           C  
ATOM   4510  CG  ASN   295      10.435  18.725  15.442  1.00  4.70           C  
ATOM   4511  OD1 ASN   295      11.311  19.591  15.331  1.00  4.70           O  
ATOM   4512  ND2 ASN   295       9.319  18.930  16.093  1.00  4.70           N  
ATOM   4513  H   ASN   295      10.634  15.415  13.049  1.00  2.03           H  
ATOM   4514  HA  ASN   295      11.040  18.358  12.994  1.00  3.76           H  
ATOM   4515 1HB  ASN   295       9.617  16.924  14.692  1.00  5.63           H  
ATOM   4516 2HB  ASN   295      11.166  16.724  15.500  1.00  5.63           H  
ATOM   4517 1HD2 ASN   295       9.145  19.815  16.526  1.00  5.63           H  
ATOM   4518 2HD2 ASN   295       8.636  18.203  16.155  1.00  5.63           H  
ATOM   4519  N   ILE   296      13.455  18.280  14.258  1.00  7.69           N  
ATOM   4520  CA  ILE   296      14.915  18.340  14.231  1.00  9.92           C  
ATOM   4521  C   ILE   296      15.722  17.681  15.363  1.00  9.23           C  
ATOM   4522  O   ILE   296      15.952  18.269  16.420  1.00 25.55           O  
ATOM   4523  CB  ILE   296      15.353  19.809  14.152  1.00 14.88           C  
ATOM   4524  CG1 ILE   296      14.772  20.450  12.889  1.00 14.88           C  
ATOM   4525  CG2 ILE   296      16.871  19.903  14.156  1.00 14.88           C  
ATOM   4526  CD1 ILE   296      14.974  21.945  12.819  1.00 14.88           C  
ATOM   4527  H   ILE   296      12.919  18.974  14.759  1.00  9.23           H  
ATOM   4528  HA  ILE   296      15.230  17.864  13.305  1.00 11.90           H  
ATOM   4529  HB  ILE   296      14.958  20.354  15.007  1.00 17.86           H  
ATOM   4530 1HG1 ILE   296      15.238  19.998  12.015  1.00 17.86           H  
ATOM   4531 2HG1 ILE   296      13.701  20.247  12.849  1.00 17.86           H  
ATOM   4532 1HG2 ILE   296      17.171  20.949  14.104  1.00 17.86           H  
ATOM   4533 2HG2 ILE   296      17.262  19.458  15.070  1.00 17.86           H  
ATOM   4534 3HG2 ILE   296      17.270  19.368  13.293  1.00 17.86           H  
ATOM   4535 1HD1 ILE   296      14.535  22.328  11.897  1.00 17.86           H  
ATOM   4536 2HD1 ILE   296      14.491  22.418  13.675  1.00 17.86           H  
ATOM   4537 3HD1 ILE   296      16.039  22.169  12.834  1.00 17.86           H  
ATOM   4538  N   ASN   297      16.233  16.492  15.049  1.00  5.46           N  
ATOM   4539  CA  ASN   297      17.247  15.767  15.823  1.00  6.60           C  
ATOM   4540  C   ASN   297      17.041  15.571  17.355  1.00 13.90           C  
ATOM   4541  O   ASN   297      16.123  14.881  17.797  1.00 40.00           O  
ATOM   4542  CB  ASN   297      18.586  16.413  15.532  1.00  9.90           C  
ATOM   4543  CG  ASN   297      18.941  16.325  14.077  1.00  9.90           C  
ATOM   4544  OD1 ASN   297      18.510  15.401  13.378  1.00  9.90           O  
ATOM   4545  ND2 ASN   297      19.722  17.263  13.605  1.00  9.90           N  
ATOM   4546  H   ASN   297      15.932  16.082  14.178  1.00  6.55           H  
ATOM   4547  HA  ASN   297      17.292  14.758  15.403  1.00  7.92           H  
ATOM   4548 1HB  ASN   297      18.565  17.464  15.827  1.00 11.88           H  
ATOM   4549 2HB  ASN   297      19.374  15.918  16.100  1.00 11.88           H  
ATOM   4550 1HD2 ASN   297      19.991  17.252  12.641  1.00 11.88           H  
ATOM   4551 2HD2 ASN   297      20.048  17.991  14.207  1.00 11.88           H  
ATOM   4552  N   ASP   298      18.003  16.125  18.126  1.00 14.71           N  
ATOM   4553  CA  ASP   298      18.213  15.979  19.577  1.00 21.61           C  
ATOM   4554  C   ASP   298      17.003  15.712  20.465  1.00 45.64           C  
ATOM   4555  O   ASP   298      16.798  14.580  20.908  1.00111.98           O  
ATOM   4556  CB  ASP   298      18.917  17.234  20.101  1.00 32.41           C  
ATOM   4557  CG  ASP   298      20.356  17.346  19.618  1.00 32.41           C  
ATOM   4558  OD1 ASP   298      20.880  16.369  19.138  1.00 32.41           O  
ATOM   4559  OD2 ASP   298      20.916  18.410  19.730  1.00 32.41           O  
ATOM   4560  H   ASP   298      18.681  16.709  17.670  1.00 17.65           H  
ATOM   4561  HA  ASP   298      18.896  15.141  19.712  1.00 25.93           H  
ATOM   4562 1HB  ASP   298      18.374  18.122  19.776  1.00 38.90           H  
ATOM   4563 2HB  ASP   298      18.915  17.227  21.192  1.00 38.90           H  
ATOM   4564  N   THR   299      16.253  16.755  20.794  1.00 26.67           N  
ATOM   4565  CA  THR   299      15.109  16.603  21.682  1.00 12.83           C  
ATOM   4566  C   THR   299      13.904  17.299  21.114  1.00  7.92           C  
ATOM   4567  O   THR   299      13.707  18.496  21.327  1.00 19.36           O  
ATOM   4568  CB  THR   299      15.398  17.172  23.085  1.00 19.25           C  
ATOM   4569  OG1 THR   299      16.558  16.536  23.639  1.00 19.25           O  
ATOM   4570  CG2 THR   299      14.205  16.936  24.000  1.00 19.25           C  
ATOM   4571  H   THR   299      16.466  17.665  20.415  1.00 32.00           H  
ATOM   4572  HA  THR   299      14.875  15.543  21.776  1.00 15.40           H  
ATOM   4573  HB  THR   299      15.586  18.243  23.008  1.00 23.09           H  
ATOM   4574  HG1 THR   299      16.416  15.586  23.674  1.00 23.09           H  
ATOM   4575 1HG2 THR   299      14.420  17.347  24.987  1.00 23.09           H  
ATOM   4576 2HG2 THR   299      13.325  17.429  23.586  1.00 23.09           H  
ATOM   4577 3HG2 THR   299      14.017  15.868  24.085  1.00 23.09           H  
ATOM   4578  N   LYS   300      13.095  16.543  20.387  1.00  9.90           N  
ATOM   4579  CA  LYS   300      11.893  17.075  19.778  1.00  9.80           C  
ATOM   4580  C   LYS   300      10.736  16.122  19.954  1.00  4.59           C  
ATOM   4581  O   LYS   300      10.901  14.910  19.873  1.00  5.92           O  
ATOM   4582  CB  LYS   300      12.110  17.340  18.290  1.00 14.70           C  
ATOM   4583  CG  LYS   300      13.179  18.370  17.957  1.00 14.70           C  
ATOM   4584  CD  LYS   300      12.740  19.772  18.355  1.00 14.70           C  
ATOM   4585  CE  LYS   300      13.760  20.820  17.940  1.00 14.70           C  
ATOM   4586  NZ  LYS   300      13.371  22.184  18.406  1.00 14.70           N  
ATOM   4587  H   LYS   300      13.317  15.564  20.265  1.00 11.88           H  
ATOM   4588  HA  LYS   300      11.637  18.012  20.271  1.00 11.76           H  
ATOM   4589 1HB  LYS   300      12.379  16.409  17.790  1.00 17.64           H  
ATOM   4590 2HB  LYS   300      11.174  17.683  17.858  1.00 17.64           H  
ATOM   4591 1HG  LYS   300      14.114  18.125  18.458  1.00 17.64           H  
ATOM   4592 2HG  LYS   300      13.356  18.361  16.885  1.00 17.64           H  
ATOM   4593 1HD  LYS   300      11.785  20.002  17.881  1.00 17.64           H  
ATOM   4594 2HD  LYS   300      12.607  19.818  19.435  1.00 17.64           H  
ATOM   4595 1HE  LYS   300      14.731  20.565  18.364  1.00 17.64           H  
ATOM   4596 2HE  LYS   300      13.843  20.830  16.854  1.00 17.64           H  
ATOM   4597 1HZ  LYS   300      14.069  22.852  18.112  1.00 17.64           H  
ATOM   4598 2HZ  LYS   300      12.477  22.433  18.007  1.00 17.64           H  
ATOM   4599 3HZ  LYS   300      13.303  22.188  19.414  1.00 17.64           H  
ATOM   4600  N   THR   301       9.547  16.668  20.140  1.00  3.43           N  
ATOM   4601  CA  THR   301       8.370  15.833  20.305  1.00  2.20           C  
ATOM   4602  C   THR   301       7.961  15.170  18.996  1.00  1.11           C  
ATOM   4603  O   THR   301       7.336  14.112  19.003  1.00  0.89           O  
ATOM   4604  CB  THR   301       7.201  16.664  20.854  1.00  3.30           C  
ATOM   4605  OG1 THR   301       6.915  17.739  19.948  1.00  3.30           O  
ATOM   4606  CG2 THR   301       7.555  17.228  22.221  1.00  3.30           C  
ATOM   4607  H   THR   301       9.457  17.674  20.190  1.00  4.12           H  
ATOM   4608  HA  THR   301       8.603  15.046  21.022  1.00  2.64           H  
ATOM   4609  HB  THR   301       6.317  16.037  20.942  1.00  3.96           H  
ATOM   4610  HG1 THR   301       6.634  17.380  19.101  1.00  3.96           H  
ATOM   4611 1HG2 THR   301       6.721  17.815  22.603  1.00  3.96           H  
ATOM   4612 2HG2 THR   301       7.765  16.408  22.909  1.00  3.96           H  
ATOM   4613 3HG2 THR   301       8.435  17.863  22.135  1.00  3.96           H  
ATOM   4614  N   GLY   302       8.330  15.777  17.876  1.00  1.26           N  
ATOM   4615  CA  GLY   302       7.971  15.243  16.577  1.00  0.99           C  
ATOM   4616  C   GLY   302       6.645  15.842  16.153  1.00  0.72           C  
ATOM   4617  O   GLY   302       5.933  16.423  16.975  1.00  0.72           O  
ATOM   4618  H   GLY   302       8.859  16.635  17.924  1.00  1.51           H  
ATOM   4619 1HA  GLY   302       8.744  15.473  15.849  1.00  1.19           H  
ATOM   4620 2HA  GLY   302       7.892  14.160  16.634  1.00  1.19           H  
ATOM   4621  N   LYS   303       6.313  15.725  14.876  1.00  0.78           N  
ATOM   4622  CA  LYS   303       5.041  16.249  14.416  1.00  0.77           C  
ATOM   4623  C   LYS   303       3.932  15.463  15.059  1.00  0.59           C  
ATOM   4624  O   LYS   303       3.939  14.237  14.997  1.00  0.66           O  
ATOM   4625  CB  LYS   303       4.916  16.184  12.913  1.00  1.16           C  
ATOM   4626  CG  LYS   303       3.695  16.906  12.408  1.00  1.16           C  
ATOM   4627  CD  LYS   303       3.830  18.369  12.784  1.00  1.16           C  
ATOM   4628  CE  LYS   303       4.991  18.966  12.027  1.00  1.16           C  
ATOM   4629  NZ  LYS   303       5.121  20.432  12.174  1.00  1.16           N  
ATOM   4630  H   LYS   303       6.932  15.256  14.229  1.00  0.94           H  
ATOM   4631  HA  LYS   303       4.950  17.288  14.733  1.00  0.92           H  
ATOM   4632 1HB  LYS   303       5.784  16.655  12.460  1.00  1.39           H  
ATOM   4633 2HB  LYS   303       4.878  15.147  12.578  1.00  1.39           H  
ATOM   4634 1HG  LYS   303       3.626  16.812  11.324  1.00  1.39           H  
ATOM   4635 2HG  LYS   303       2.795  16.490  12.859  1.00  1.39           H  
ATOM   4636 1HD  LYS   303       2.915  18.903  12.533  1.00  1.39           H  
ATOM   4637 2HD  LYS   303       4.008  18.464  13.854  1.00  1.39           H  
ATOM   4638 1HE  LYS   303       5.917  18.495  12.355  1.00  1.39           H  
ATOM   4639 2HE  LYS   303       4.838  18.741  10.986  1.00  1.39           H  
ATOM   4640 1HZ  LYS   303       5.900  20.710  11.586  1.00  1.39           H  
ATOM   4641 2HZ  LYS   303       4.264  20.858  11.839  1.00  1.39           H  
ATOM   4642 3HZ  LYS   303       5.286  20.690  13.135  1.00  1.39           H  
ATOM   4643  N   CYS   304       3.008  16.157  15.725  1.00  0.55           N  
ATOM   4644  CA  CYS   304       1.893  15.510  16.421  1.00  0.70           C  
ATOM   4645  C   CYS   304       2.379  14.673  17.612  1.00  0.51           C  
ATOM   4646  O   CYS   304       1.648  13.834  18.133  1.00  0.94           O  
ATOM   4647  CB  CYS   304       1.089  14.606  15.475  1.00  1.05           C  
ATOM   4648  SG  CYS   304       0.370  15.435  14.049  1.00  1.05           S  
ATOM   4649  H   CYS   304       3.069  17.165  15.744  1.00  0.66           H  
ATOM   4650  HA  CYS   304       1.226  16.285  16.793  1.00  0.84           H  
ATOM   4651 1HB  CYS   304       1.706  13.790  15.111  1.00  1.26           H  
ATOM   4652 2HB  CYS   304       0.270  14.159  16.033  1.00  1.26           H  
ATOM   4653  HG  CYS   304      -0.312  14.382  13.611  1.00  1.26           H  
ATOM   4654  N   GLY   305       3.630  14.857  18.023  1.00  0.29           N  
ATOM   4655  CA  GLY   305       4.183  14.063  19.096  1.00  0.33           C  
ATOM   4656  C   GLY   305       4.648  12.689  18.595  1.00  0.23           C  
ATOM   4657  O   GLY   305       4.864  11.783  19.395  1.00  0.25           O  
ATOM   4658  H   GLY   305       4.225  15.553  17.596  1.00  0.35           H  
ATOM   4659 1HA  GLY   305       5.017  14.598  19.549  1.00  0.40           H  
ATOM   4660 2HA  GLY   305       3.430  13.933  19.870  1.00  0.40           H  
ATOM   4661  N   ILE   306       4.854  12.536  17.284  1.00  0.19           N  
ATOM   4662  CA  ILE   306       5.228  11.239  16.715  1.00  0.24           C  
ATOM   4663  C   ILE   306       6.539  10.662  17.281  1.00  0.33           C  
ATOM   4664  O   ILE   306       6.727   9.445  17.275  1.00  0.50           O  
ATOM   4665  CB  ILE   306       5.338  11.338  15.173  1.00  0.36           C  
ATOM   4666  CG1 ILE   306       5.306   9.947  14.548  1.00  0.36           C  
ATOM   4667  CG2 ILE   306       6.609  12.058  14.754  1.00  0.36           C  
ATOM   4668  CD1 ILE   306       3.981   9.256  14.749  1.00  0.36           C  
ATOM   4669  H   ILE   306       4.688  13.301  16.644  1.00  0.23           H  
ATOM   4670  HA  ILE   306       4.434  10.537  16.942  1.00  0.29           H  
ATOM   4671  HB  ILE   306       4.476  11.881  14.792  1.00  0.43           H  
ATOM   4672 1HG1 ILE   306       5.492  10.037  13.478  1.00  0.43           H  
ATOM   4673 2HG1 ILE   306       6.093   9.330  14.983  1.00  0.43           H  
ATOM   4674 1HG2 ILE   306       6.646  12.124  13.667  1.00  0.43           H  
ATOM   4675 2HG2 ILE   306       6.612  13.057  15.178  1.00  0.43           H  
ATOM   4676 3HG2 ILE   306       7.479  11.508  15.110  1.00  0.43           H  
ATOM   4677 1HD1 ILE   306       4.000   8.281  14.268  1.00  0.43           H  
ATOM   4678 2HD1 ILE   306       3.789   9.136  15.815  1.00  0.43           H  
ATOM   4679 3HD1 ILE   306       3.194   9.857  14.305  1.00  0.43           H  
ATOM   4680  N   ALA   307       7.449  11.521  17.750  1.00  0.38           N  
ATOM   4681  CA  ALA   307       8.711  11.055  18.314  1.00  0.55           C  
ATOM   4682  C   ALA   307       8.668  10.951  19.845  1.00  0.47           C  
ATOM   4683  O   ALA   307       9.644  10.509  20.450  1.00  0.62           O  
ATOM   4684  CB  ALA   307       9.846  11.976  17.896  1.00  0.83           C  
ATOM   4685  H   ALA   307       7.269  12.517  17.748  1.00  0.46           H  
ATOM   4686  HA  ALA   307       8.905  10.058  17.918  1.00  0.66           H  
ATOM   4687 1HB  ALA   307      10.788  11.596  18.289  1.00  0.99           H  
ATOM   4688 2HB  ALA   307       9.898  12.016  16.807  1.00  0.99           H  
ATOM   4689 3HB  ALA   307       9.670  12.975  18.286  1.00  0.99           H  
ATOM   4690  N   MET   308       7.551  11.349  20.468  1.00  0.39           N  
ATOM   4691  CA  MET   308       7.417  11.323  21.929  1.00  0.47           C  
ATOM   4692  C   MET   308       7.444   9.919  22.499  1.00  0.89           C  
ATOM   4693  O   MET   308       7.896   9.712  23.624  1.00  4.39           O  
ATOM   4694  CB  MET   308       6.131  12.005  22.367  1.00  0.70           C  
ATOM   4695  CG  MET   308       6.110  13.502  22.173  1.00  0.70           C  
ATOM   4696  SD  MET   308       4.510  14.228  22.558  1.00  0.70           S  
ATOM   4697  CE  MET   308       4.448  14.062  24.335  1.00  0.70           C  
ATOM   4698  H   MET   308       6.761  11.680  19.934  1.00  0.47           H  
ATOM   4699  HA  MET   308       8.260  11.864  22.355  1.00  0.56           H  
ATOM   4700 1HB  MET   308       5.290  11.582  21.820  1.00  0.85           H  
ATOM   4701 2HB  MET   308       5.962  11.808  23.426  1.00  0.85           H  
ATOM   4702 1HG  MET   308       6.864  13.963  22.810  1.00  0.85           H  
ATOM   4703 2HG  MET   308       6.351  13.731  21.140  1.00  0.85           H  
ATOM   4704 1HE  MET   308       3.508  14.472  24.706  1.00  0.85           H  
ATOM   4705 2HE  MET   308       4.515  13.007  24.605  1.00  0.85           H  
ATOM   4706 3HE  MET   308       5.282  14.604  24.782  1.00  0.85           H  
ATOM   4707  N   GLU   309       6.934   8.956  21.746  1.00  0.77           N  
ATOM   4708  CA  GLU   309       6.930   7.592  22.233  1.00  1.24           C  
ATOM   4709  C   GLU   309       7.097   6.611  21.088  1.00  1.40           C  
ATOM   4710  O   GLU   309       6.373   6.661  20.090  1.00  5.24           O  
ATOM   4711  CB  GLU   309       5.645   7.312  22.996  1.00  1.86           C  
ATOM   4712  CG  GLU   309       5.603   5.951  23.662  1.00  1.86           C  
ATOM   4713  CD  GLU   309       4.362   5.753  24.473  1.00  1.86           C  
ATOM   4714  OE1 GLU   309       3.412   6.465  24.251  1.00  1.86           O  
ATOM   4715  OE2 GLU   309       4.364   4.912  25.342  1.00  1.86           O  
ATOM   4716  H   GLU   309       6.560   9.166  20.831  1.00  0.92           H  
ATOM   4717  HA  GLU   309       7.774   7.463  22.912  1.00  1.49           H  
ATOM   4718 1HB  GLU   309       5.514   8.069  23.770  1.00  2.23           H  
ATOM   4719 2HB  GLU   309       4.794   7.386  22.318  1.00  2.23           H  
ATOM   4720 1HG  GLU   309       5.654   5.178  22.895  1.00  2.23           H  
ATOM   4721 2HG  GLU   309       6.476   5.844  24.305  1.00  2.23           H  
ATOM   4722  N   ALA   310       8.047   5.694  21.261  1.00  0.78           N  
ATOM   4723  CA  ALA   310       8.358   4.706  20.242  1.00  0.79           C  
ATOM   4724  C   ALA   310       8.836   3.399  20.870  1.00  0.68           C  
ATOM   4725  O   ALA   310       9.617   3.410  21.826  1.00  1.29           O  
ATOM   4726  CB  ALA   310       9.418   5.263  19.308  1.00  1.19           C  
ATOM   4727  H   ALA   310       8.586   5.702  22.116  1.00  0.94           H  
ATOM   4728  HA  ALA   310       7.451   4.499  19.680  1.00  0.95           H  
ATOM   4729 1HB  ALA   310       9.642   4.538  18.532  1.00  1.42           H  
ATOM   4730 2HB  ALA   310       9.051   6.183  18.851  1.00  1.42           H  
ATOM   4731 3HB  ALA   310      10.321   5.477  19.876  1.00  1.42           H  
ATOM   4732  N   SER   311       8.371   2.277  20.321  1.00  0.72           N  
ATOM   4733  CA  SER   311       8.722   0.968  20.858  1.00  1.13           C  
ATOM   4734  C   SER   311       8.584  -0.169  19.840  1.00  0.93           C  
ATOM   4735  O   SER   311       8.021   0.005  18.757  1.00  1.39           O  
ATOM   4736  CB  SER   311       7.863   0.694  22.067  1.00  1.69           C  
ATOM   4737  OG  SER   311       6.519   0.580  21.705  1.00  1.69           O  
ATOM   4738  H   SER   311       7.727   2.341  19.542  1.00  0.86           H  
ATOM   4739  HA  SER   311       9.764   1.006  21.177  1.00  1.36           H  
ATOM   4740 1HB  SER   311       8.188  -0.225  22.553  1.00  2.03           H  
ATOM   4741 2HB  SER   311       7.980   1.502  22.788  1.00  2.03           H  
ATOM   4742  HG  SER   311       6.046   0.443  22.532  1.00  2.03           H  
ATOM   4743  N   TYR   312       9.118  -1.339  20.189  1.00  1.33           N  
ATOM   4744  CA  TYR   312       9.102  -2.465  19.251  1.00  3.18           C  
ATOM   4745  C   TYR   312       9.294  -3.844  19.913  1.00  1.18           C  
ATOM   4746  O   TYR   312      10.127  -3.991  20.796  1.00  2.76           O  
ATOM   4747  CB  TYR   312      10.203  -2.217  18.212  1.00  4.77           C  
ATOM   4748  CG  TYR   312      10.395  -3.286  17.170  1.00  4.77           C  
ATOM   4749  CD1 TYR   312       9.514  -3.395  16.110  1.00  4.77           C  
ATOM   4750  CD2 TYR   312      11.477  -4.141  17.266  1.00  4.77           C  
ATOM   4751  CE1 TYR   312       9.707  -4.350  15.139  1.00  4.77           C  
ATOM   4752  CE2 TYR   312      11.682  -5.094  16.291  1.00  4.77           C  
ATOM   4753  CZ  TYR   312      10.800  -5.196  15.232  1.00  4.77           C  
ATOM   4754  OH  TYR   312      11.022  -6.119  14.244  1.00  4.77           O  
ATOM   4755  H   TYR   312       9.564  -1.418  21.097  1.00  1.60           H  
ATOM   4756  HA  TYR   312       8.139  -2.450  18.747  1.00  3.82           H  
ATOM   4757 1HB  TYR   312       9.993  -1.283  17.691  1.00  5.72           H  
ATOM   4758 2HB  TYR   312      11.152  -2.085  18.728  1.00  5.72           H  
ATOM   4759  HD1 TYR   312       8.664  -2.714  16.041  1.00  5.72           H  
ATOM   4760  HD2 TYR   312      12.174  -4.048  18.098  1.00  5.72           H  
ATOM   4761  HE1 TYR   312       9.013  -4.428  14.301  1.00  5.72           H  
ATOM   4762  HE2 TYR   312      12.541  -5.762  16.352  1.00  5.72           H  
ATOM   4763  HH  TYR   312      11.841  -6.587  14.425  1.00  5.72           H  
ATOM   4764  N   PRO   313       8.527  -4.867  19.521  1.00  1.88           N  
ATOM   4765  CA  PRO   313       8.596  -6.241  19.979  1.00  2.32           C  
ATOM   4766  C   PRO   313       9.831  -6.886  19.399  1.00  1.54           C  
ATOM   4767  O   PRO   313      10.097  -6.751  18.212  1.00  5.01           O  
ATOM   4768  CB  PRO   313       7.314  -6.874  19.438  1.00  3.48           C  
ATOM   4769  CG  PRO   313       6.975  -6.065  18.244  1.00  3.48           C  
ATOM   4770  CD  PRO   313       7.419  -4.675  18.592  1.00  3.48           C  
ATOM   4771  HA  PRO   313       8.621  -6.265  21.075  1.00  2.78           H  
ATOM   4772 1HB  PRO   313       7.497  -7.927  19.189  1.00  4.18           H  
ATOM   4773 2HB  PRO   313       6.530  -6.856  20.208  1.00  4.18           H  
ATOM   4774 1HG  PRO   313       7.490  -6.463  17.357  1.00  4.18           H  
ATOM   4775 2HG  PRO   313       5.897  -6.122  18.039  1.00  4.18           H  
ATOM   4776 1HD  PRO   313       7.742  -4.164  17.693  1.00  4.18           H  
ATOM   4777 2HD  PRO   313       6.641  -4.123  19.095  1.00  4.18           H  
ATOM   4778  N   LEU   314      10.568  -7.599  20.225  1.00  1.41           N  
ATOM   4779  CA  LEU   314      11.790  -8.256  19.805  1.00  1.00           C  
ATOM   4780  C   LEU   314      11.544  -9.735  19.603  1.00  0.81           C  
ATOM   4781  O   LEU   314      10.509 -10.253  19.994  1.00  3.01           O  
ATOM   4782  CB  LEU   314      12.884  -8.018  20.837  1.00  1.50           C  
ATOM   4783  CG  LEU   314      13.206  -6.545  21.088  1.00  1.50           C  
ATOM   4784  CD1 LEU   314      14.224  -6.432  22.208  1.00  1.50           C  
ATOM   4785  CD2 LEU   314      13.730  -5.937  19.801  1.00  1.50           C  
ATOM   4786  H   LEU   314      10.282  -7.683  21.187  1.00  1.69           H  
ATOM   4787  HA  LEU   314      12.109  -7.830  18.858  1.00  1.20           H  
ATOM   4788 1HB  LEU   314      12.577  -8.455  21.782  1.00  1.80           H  
ATOM   4789 2HB  LEU   314      13.799  -8.510  20.507  1.00  1.80           H  
ATOM   4790  HG  LEU   314      12.307  -6.016  21.392  1.00  1.80           H  
ATOM   4791 1HD1 LEU   314      14.454  -5.383  22.388  1.00  1.80           H  
ATOM   4792 2HD1 LEU   314      13.817  -6.874  23.117  1.00  1.80           H  
ATOM   4793 3HD1 LEU   314      15.136  -6.958  21.926  1.00  1.80           H  
ATOM   4794 1HD2 LEU   314      13.961  -4.887  19.963  1.00  1.80           H  
ATOM   4795 2HD2 LEU   314      14.634  -6.462  19.493  1.00  1.80           H  
ATOM   4796 3HD2 LEU   314      12.974  -6.028  19.022  1.00  1.80           H  
ATOM   4797  N   LYS   315      12.466 -10.409  18.951  1.00  2.29           N  
ATOM   4798  CA  LYS   315      12.277 -11.812  18.637  1.00  2.46           C  
ATOM   4799  C   LYS   315      13.593 -12.453  18.312  1.00  3.62           C  
ATOM   4800  O   LYS   315      14.416 -11.860  17.613  1.00  6.89           O  
ATOM   4801  CB  LYS   315      11.309 -11.966  17.466  1.00  3.69           C  
ATOM   4802  CG  LYS   315      10.960 -13.385  17.062  1.00  3.69           C  
ATOM   4803  CD  LYS   315       9.836 -13.375  16.034  1.00  3.69           C  
ATOM   4804  CE  LYS   315       9.526 -14.772  15.521  1.00  3.69           C  
ATOM   4805  NZ  LYS   315       9.199 -15.699  16.636  1.00  3.69           N  
ATOM   4806  H   LYS   315      13.314  -9.943  18.656  1.00  2.75           H  
ATOM   4807  HA  LYS   315      11.857 -12.316  19.504  1.00  2.95           H  
ATOM   4808 1HB  LYS   315      10.376 -11.449  17.693  1.00  4.43           H  
ATOM   4809 2HB  LYS   315      11.741 -11.489  16.591  1.00  4.43           H  
ATOM   4810 1HG  LYS   315      11.836 -13.872  16.632  1.00  4.43           H  
ATOM   4811 2HG  LYS   315      10.640 -13.951  17.937  1.00  4.43           H  
ATOM   4812 1HD  LYS   315       8.935 -12.956  16.484  1.00  4.43           H  
ATOM   4813 2HD  LYS   315      10.124 -12.747  15.190  1.00  4.43           H  
ATOM   4814 1HE  LYS   315       8.669 -14.714  14.851  1.00  4.43           H  
ATOM   4815 2HE  LYS   315      10.377 -15.167  14.968  1.00  4.43           H  
ATOM   4816 1HZ  LYS   315       8.973 -16.613  16.272  1.00  4.43           H  
ATOM   4817 2HZ  LYS   315       9.992 -15.770  17.257  1.00  4.43           H  
ATOM   4818 3HZ  LYS   315       8.412 -15.327  17.151  1.00  4.43           H  
ATOM   4819  N   ALA   316      13.806 -13.656  18.836  1.00  7.18           N  
ATOM   4820  CA  ALA   316      15.030 -14.377  18.552  1.00 11.05           C  
ATOM   4821  C   ALA   316      15.152 -14.530  17.049  1.00 10.46           C  
ATOM   4822  O   ALA   316      14.198 -14.929  16.380  1.00 10.76           O  
ATOM   4823  CB  ALA   316      15.034 -15.730  19.245  1.00 16.58           C  
ATOM   4824  H   ALA   316      13.102 -14.081  19.423  1.00  8.62           H  
ATOM   4825  HA  ALA   316      15.874 -13.786  18.907  1.00 13.26           H  
ATOM   4826 1HB  ALA   316      15.964 -16.251  19.020  1.00 19.89           H  
ATOM   4827 2HB  ALA   316      14.949 -15.586  20.322  1.00 19.89           H  
ATOM   4828 3HB  ALA   316      14.192 -16.322  18.890  1.00 19.89           H  
ATOM   4829  N   GLY   317      16.324 -14.203  16.525  1.00 23.36           N  
ATOM   4830  CA  GLY   317      16.547 -14.228  15.091  1.00 38.48           C  
ATOM   4831  C   GLY   317      17.027 -15.576  14.589  1.00 50.92           C  
ATOM   4832  O   GLY   317      16.856 -16.603  15.249  1.00 83.28           O  
ATOM   4833  H   GLY   317      17.073 -13.905  17.133  1.00 27.03           H  
ATOM   4834 1HA  GLY   317      15.627 -13.953  14.579  1.00 45.18           H  
ATOM   4835 2HA  GLY   317      17.282 -13.466  14.837  1.00 45.18           H  
ATOM   4836  N   ALA   318      17.623 -15.562  13.406  1.00 43.67           N  
ATOM   4837  CA  ALA   318      18.132 -16.776  12.788  1.00 68.42           C  
ATOM   4838  C   ALA   318      19.332 -17.308  13.557  1.00134.94           C  
ATOM   4839  O   ALA   318      20.089 -16.536  14.142  1.00146.81           O  
ATOM   4840  CB  ALA   318      18.502 -16.515  11.347  1.00100.13           C  
ATOM   4841  H   ALA   318      17.728 -14.673  12.925  1.00 51.40           H  
ATOM   4842  HA  ALA   318      17.346 -17.531  12.823  1.00 81.10           H  
ATOM   4843 1HB  ALA   318      18.856 -17.439  10.895  1.00119.16           H  
ATOM   4844 2HB  ALA   318      17.626 -16.157  10.805  1.00119.16           H  
ATOM   4845 3HB  ALA   318      19.287 -15.764  11.304  1.00119.16           H  
REMARK PARENT    2jyeA_201
REMARK PARSRC    alignment
REMARK SCORE     0.41
ATOM   4846  N   ASN   319      19.474 -18.634  13.564  1.00405.00           N  
ATOM   4847  CA  ASN   319      20.558 -19.333  14.257  1.00405.00           C  
ATOM   4848  C   ASN   319      21.631 -19.814  13.258  1.00405.00           C  
ATOM   4849  O   ASN   319      21.393 -20.783  12.536  1.00405.00           O  
ATOM   4850  CB  ASN   319      19.998 -20.504  15.043  1.00605.00           C  
ATOM   4851  CG  ASN   319      21.033 -21.212  15.872  1.00605.00           C  
ATOM   4852  OD1 ASN   319      22.233 -20.936  15.771  1.00605.00           O  
ATOM   4853  ND2 ASN   319      20.587 -22.125  16.697  1.00605.00           N  
ATOM   4854  H   ASN   319      18.798 -19.188  13.060  1.00485.00           H  
ATOM   4855  HA  ASN   319      21.012 -18.650  14.969  1.00485.00           H  
ATOM   4856 1HB  ASN   319      19.204 -20.150  15.702  1.00725.00           H  
ATOM   4857 2HB  ASN   319      19.552 -21.221  14.353  1.00725.00           H  
ATOM   4858 1HD2 ASN   319      21.228 -22.630  17.277  1.00725.00           H  
ATOM   4859 2HD2 ASN   319      19.608 -22.317  16.749  1.00725.00           H  
ATOM   4860  N   PRO   320      22.792 -19.142  13.185  1.00405.00           N  
ATOM   4861  CA  PRO   320      23.938 -19.398  12.315  1.00405.00           C  
ATOM   4862  C   PRO   320      24.527 -20.795  12.481  1.00405.00           C  
ATOM   4863  O   PRO   320      24.533 -21.346  13.582  1.00405.00           O  
ATOM   4864  CB  PRO   320      24.964 -18.346  12.751  1.00605.00           C  
ATOM   4865  CG  PRO   320      24.153 -17.270  13.358  1.00605.00           C  
ATOM   4866  CD  PRO   320      23.052 -17.986  14.060  1.00605.00           C  
ATOM   4867  HA  PRO   320      23.616 -19.231  11.288  1.00485.00           H  
ATOM   4868 1HB  PRO   320      25.679 -18.791  13.459  1.00725.00           H  
ATOM   4869 2HB  PRO   320      25.544 -18.003  11.882  1.00725.00           H  
ATOM   4870 1HG  PRO   320      24.762 -16.644  14.027  1.00725.00           H  
ATOM   4871 2HG  PRO   320      23.753 -16.618  12.574  1.00725.00           H  
ATOM   4872 1HD  PRO   320      23.365 -18.324  15.059  1.00725.00           H  
ATOM   4873 2HD  PRO   320      22.191 -17.320  14.102  1.00725.00           H  
ATOM   4874  N   PRO   321      25.050 -21.364  11.391  1.00400.00           N  
ATOM   4875  CA  PRO   321      25.714 -22.649  11.284  1.00400.00           C  
ATOM   4876  C   PRO   321      27.094 -22.562  11.912  1.00400.00           C  
ATOM   4877  O   PRO   321      27.695 -21.489  11.961  1.00400.00           O  
ATOM   4878  CB  PRO   321      25.793 -22.885   9.773  1.00600.00           C  
ATOM   4879  CG  PRO   321      25.845 -21.515   9.188  1.00600.00           C  
ATOM   4880  CD  PRO   321      24.985 -20.674  10.088  1.00600.00           C  
ATOM   4881  HA  PRO   321      25.104 -23.418  11.779  1.00480.00           H  
ATOM   4882 1HB  PRO   321      26.681 -23.487   9.532  1.00720.00           H  
ATOM   4883 2HB  PRO   321      24.916 -23.458   9.437  1.00720.00           H  
ATOM   4884 1HG  PRO   321      26.882 -21.160   9.149  1.00720.00           H  
ATOM   4885 2HG  PRO   321      25.475 -21.530   8.153  1.00720.00           H  
ATOM   4886 1HD  PRO   321      25.407 -19.662  10.171  1.00720.00           H  
ATOM   4887 2HD  PRO   321      23.948 -20.658   9.722  1.00720.00           H  
ATOM   4888  N   ASN   322      27.596 -23.692  12.386  1.00400.00           N  
ATOM   4889  CA  ASN   322      28.917 -23.725  12.990  1.00400.00           C  
ATOM   4890  C   ASN   322      29.935 -24.229  11.973  1.00400.00           C  
ATOM   4891  O   ASN   322      29.615 -25.100  11.165  1.00400.00           O  
ATOM   4892  CB  ASN   322      28.913 -24.594  14.231  1.00600.00           C  
ATOM   4893  CG  ASN   322      28.067 -24.016  15.329  1.00600.00           C  
ATOM   4894  OD1 ASN   322      28.070 -22.801  15.557  1.00600.00           O  
ATOM   4895  ND2 ASN   322      27.344 -24.863  16.017  1.00600.00           N  
ATOM   4896  H   ASN   322      27.055 -24.543  12.325  1.00480.00           H  
ATOM   4897  HA  ASN   322      29.182 -22.709  13.275  1.00480.00           H  
ATOM   4898 1HB  ASN   322      28.534 -25.586  13.980  1.00720.00           H  
ATOM   4899 2HB  ASN   322      29.932 -24.717  14.597  1.00720.00           H  
ATOM   4900 1HD2 ASN   322      26.762 -24.534  16.761  1.00720.00           H  
ATOM   4901 2HD2 ASN   322      27.373 -25.838  15.800  1.00720.00           H  
ATOM   4902  N   PRO   323      31.161 -23.698  11.995  1.00400.00           N  
ATOM   4903  CA  PRO   323      32.277 -24.014  11.119  1.00400.00           C  
ATOM   4904  C   PRO   323      32.876 -25.367  11.461  1.00400.00           C  
ATOM   4905  O   PRO   323      32.825 -25.808  12.610  1.00400.00           O  
ATOM   4906  CB  PRO   323      33.266 -22.878  11.385  1.00600.00           C  
ATOM   4907  CG  PRO   323      32.994 -22.466  12.792  1.00600.00           C  
ATOM   4908  CD  PRO   323      31.510 -22.646  12.971  1.00600.00           C  
ATOM   4909  HA  PRO   323      31.934 -23.999  10.075  1.00480.00           H  
ATOM   4910 1HB  PRO   323      34.296 -23.233  11.237  1.00720.00           H  
ATOM   4911 2HB  PRO   323      33.099 -22.066  10.665  1.00720.00           H  
ATOM   4912 1HG  PRO   323      33.579 -23.087  13.486  1.00720.00           H  
ATOM   4913 2HG  PRO   323      33.315 -21.426  12.951  1.00720.00           H  
ATOM   4914 1HD  PRO   323      31.293 -22.988  13.993  1.00720.00           H  
ATOM   4915 2HD  PRO   323      30.981 -21.712  12.734  1.00720.00           H  
ATOM   4916  N   GLY   324      33.445 -26.018  10.456  1.00400.00           N  
ATOM   4917  CA  GLY   324      34.076 -27.316  10.639  1.00400.00           C  
ATOM   4918  C   GLY   324      35.581 -27.155  10.825  1.00400.00           C  
ATOM   4919  O   GLY   324      36.056 -26.068  11.156  1.00400.00           O  
ATOM   4920  H   GLY   324      33.446 -25.600   9.537  1.00480.00           H  
ATOM   4921 1HA  GLY   324      33.644 -27.812  11.508  1.00480.00           H  
ATOM   4922 2HA  GLY   324      33.869 -27.939   9.770  1.00480.00           H  
ATOM   4923  N   PRO   325      36.329 -28.242  10.631  1.00400.00           N  
ATOM   4924  CA  PRO   325      37.779 -28.378  10.698  1.00400.00           C  
ATOM   4925  C   PRO   325      38.468 -27.436   9.718  1.00400.00           C  
ATOM   4926  O   PRO   325      37.983 -27.218   8.607  1.00400.00           O  
ATOM   4927  CB  PRO   325      38.012 -29.848  10.328  1.00600.00           C  
ATOM   4928  CG  PRO   325      36.750 -30.537  10.718  1.00600.00           C  
ATOM   4929  CD  PRO   325      35.668 -29.542  10.416  1.00600.00           C
[truncated: 164,366 more chars]
