# Supplementary material for: Sequence comparison, molecular modeling, and network analysis predict structural diversity in cysteine proteases from the Cape sundew, Drosera capensis
Source: Comput Struct Biotechnol J. 2016 Jun 14;14:271–82. doi: 10.1016/j.csbj.2016.05.003 (PMC4949590; doi:10.1016/j.csbj.2016.05.003)
Supplement: Supplementary file 3 [file mmc3.zip › Rosetta_full/DCAP_5993_full_m1.pdb]

PFRMAT TS
TARGET DCAP_5993
AUTHOR BAKER-ROSETTASERVER
METHOD    ROSETTA provides both ab initio and
METHOD    comparative models of protein domains.
METHOD    Comparative models are built from structures
METHOD    detected and aligned by HHSEARCH, SPARKS, and
METHOD    Raptor. Loop regions are assembled from fragments and 
METHOD    optimized to fit the aligned template structures.
METHOD    De novo models are built using the Rosetta de
METHOD    novo protocol.  The procedure is fully automated.
MODEL     1
PARENT 4qrvB_302
REMARK PARENT    4qrvB_302
REMARK PARSRC    alignment
REMARK SCORE     0.87  
ATOM      1  N   SER A   1     -27.779  16.783   1.676  1.00400.00           N  
ATOM      2  CA  SER A   1     -28.806  17.808   1.758  1.00400.00           C  
ATOM      3  C   SER A   1     -28.315  19.064   2.469  1.00400.00           C  
ATOM      4  O   SER A   1     -29.123  19.810   3.020  1.00400.00           O  
ATOM      5  CB  SER A   1     -30.012  17.277   2.504  1.00600.00           C  
ATOM      6  OG  SER A   1     -29.680  16.967   3.829  1.00600.00           O  
ATOM      7 1H   SER A   1     -28.202  15.916   1.378  1.00480.00           H  
ATOM      8 2H   SER A   1     -27.079  17.055   1.003  1.00480.00           H  
ATOM      9 3H   SER A   1     -27.349  16.649   2.581  1.00480.00           H  
ATOM     10  HA  SER A   1     -29.102  18.081   0.744  1.00480.00           H  
ATOM     11 1HB  SER A   1     -30.810  18.019   2.487  1.00720.00           H  
ATOM     12 2HB  SER A   1     -30.382  16.384   2.011  1.00720.00           H  
ATOM     13  HG  SER A   1     -30.496  16.679   4.245  1.00720.00           H  
ATOM     14  N   ALA A   2     -26.998  19.295   2.468  1.00400.00           N  
ATOM     15  CA  ALA A   2     -26.392  20.443   3.153  1.00400.00           C  
ATOM     16  C   ALA A   2     -26.939  21.776   2.650  1.00400.00           C  
ATOM     17  O   ALA A   2     -27.018  22.739   3.413  1.00400.00           O  
ATOM     18  CB  ALA A   2     -24.880  20.420   2.988  1.00600.00           C  
ATOM     19  H   ALA A   2     -26.384  18.654   1.990  1.00480.00           H  
ATOM     20  HA  ALA A   2     -26.631  20.362   4.214  1.00480.00           H  
ATOM     21 1HB  ALA A   2     -24.444  21.255   3.536  1.00720.00           H  
ATOM     22 2HB  ALA A   2     -24.483  19.484   3.378  1.00720.00           H  
ATOM     23 3HB  ALA A   2     -24.627  20.512   1.936  1.00720.00           H  
ATOM     24  N   ALA A   3     -27.325  21.819   1.373  1.00400.00           N  
ATOM     25  CA  ALA A   3     -27.889  23.005   0.744  1.00400.00           C  
ATOM     26  C   ALA A   3     -29.201  23.440   1.412  1.00400.00           C  
ATOM     27  O   ALA A   3     -29.614  24.590   1.274  1.00400.00           O  
ATOM     28  CB  ALA A   3     -28.104  22.743  -0.737  1.00600.00           C  
ATOM     29  H   ALA A   3     -27.225  20.991   0.807  1.00480.00           H  
ATOM     30  HA  ALA A   3     -27.172  23.819   0.858  1.00480.00           H  
ATOM     31 1HB  ALA A   3     -28.491  23.643  -1.214  1.00720.00           H  
ATOM     32 2HB  ALA A   3     -27.155  22.469  -1.198  1.00720.00           H  
ATOM     33 3HB  ALA A   3     -28.816  21.929  -0.864  1.00720.00           H  
ATOM     34  N   SER A   4     -29.852  22.539   2.164  1.00400.00           N  
ATOM     35  CA  SER A   4     -31.065  22.884   2.899  1.00400.00           C  
ATOM     36  C   SER A   4     -30.768  23.842   4.036  1.00400.00           C  
ATOM     37  O   SER A   4     -31.669  24.514   4.540  1.00400.00           O  
ATOM     38  CB  SER A   4     -31.712  21.640   3.481  1.00600.00           C  
ATOM     39  OG  SER A   4     -30.928  21.099   4.513  1.00600.00           O  
ATOM     40  H   SER A   4     -29.501  21.596   2.258  1.00480.00           H  
ATOM     41  HA  SER A   4     -31.759  23.374   2.218  1.00480.00           H  
ATOM     42 1HB  SER A   4     -32.699  21.894   3.867  1.00720.00           H  
ATOM     43 2HB  SER A   4     -31.848  20.896   2.698  1.00720.00           H  
ATOM     44  HG  SER A   4     -30.150  20.726   4.084  1.00720.00           H  
ATOM     45  N   GLN A   5     -29.505  23.892   4.451  1.00400.00           N  
ATOM     46  CA  GLN A   5     -29.082  24.764   5.519  1.00400.00           C  
ATOM     47  C   GLN A   5     -28.335  25.945   4.921  1.00400.00           C  
ATOM     48  O   GLN A   5     -28.423  27.065   5.425  1.00400.00           O  
ATOM     49  CB  GLN A   5     -28.188  24.001   6.494  1.00600.00           C  
ATOM     50  CG  GLN A   5     -28.855  22.772   7.081  1.00600.00           C  
ATOM     51  CD  GLN A   5     -30.122  23.089   7.845  1.00600.00           C  
ATOM     52  OE1 GLN A   5     -30.118  23.843   8.822  1.00600.00           O  
ATOM     53  NE2 GLN A   5     -31.228  22.511   7.385  1.00600.00           N  
ATOM     54  H   GLN A   5     -28.801  23.317   4.016  1.00480.00           H  
ATOM     55  HA  GLN A   5     -29.959  25.138   6.046  1.00480.00           H  
ATOM     56 1HB  GLN A   5     -27.278  23.683   5.985  1.00720.00           H  
ATOM     57 2HB  GLN A   5     -27.897  24.656   7.315  1.00720.00           H  
ATOM     58 1HG  GLN A   5     -29.110  22.091   6.270  1.00720.00           H  
ATOM     59 2HG  GLN A   5     -28.158  22.289   7.766  1.00720.00           H  
ATOM     60 1HE2 GLN A   5     -32.106  22.678   7.836  1.00720.00           H  
ATOM     61 2HE2 GLN A   5     -31.182  21.918   6.577  1.00720.00           H  
ATOM     62  N   GLY A   6     -27.606  25.682   3.831  1.00400.00           N  
ATOM     63  CA  GLY A   6     -26.859  26.716   3.123  1.00400.00           C  
ATOM     64  C   GLY A   6     -27.780  27.759   2.492  1.00400.00           C  
ATOM     65  O   GLY A   6     -27.564  28.962   2.655  1.00400.00           O  
ATOM     66  H   GLY A   6     -27.553  24.730   3.490  1.00480.00           H  
ATOM     67 1HA  GLY A   6     -26.175  27.205   3.816  1.00480.00           H  
ATOM     68 2HA  GLY A   6     -26.249  26.253   2.348  1.00480.00           H  
ATOM     69  N   THR A   7     -28.807  27.299   1.775  1.00400.00           N  
ATOM     70  CA  THR A   7     -29.767  28.204   1.157  1.00400.00           C  
ATOM     71  C   THR A   7     -30.905  28.476   2.127  1.00400.00           C  
ATOM     72  O   THR A   7     -31.089  27.739   3.096  1.00400.00           O  
ATOM     73  CB  THR A   7     -30.352  27.618  -0.141  1.00600.00           C  
ATOM     74  OG1 THR A   7     -31.125  26.454   0.172  1.00600.00           O  
ATOM     75  CG2 THR A   7     -29.240  27.226  -1.100  1.00600.00           C  
ATOM     76  H   THR A   7     -28.936  26.306   1.653  1.00480.00           H  
ATOM     77  HA  THR A   7     -29.271  29.149   0.931  1.00480.00           H  
ATOM     78  HB  THR A   7     -30.994  28.357  -0.616  1.00720.00           H  
ATOM     79  HG1 THR A   7     -30.561  25.802   0.601  1.00720.00           H  
ATOM     80 1HG2 THR A   7     -29.673  26.812  -2.009  1.00720.00           H  
ATOM     81 2HG2 THR A   7     -28.647  28.106  -1.349  1.00720.00           H  
ATOM     82 3HG2 THR A   7     -28.601  26.480  -0.629  1.00720.00           H  
ATOM     83  N   HIS A   8     -31.679  29.521   1.858  1.00400.00           N  
ATOM     84  CA  HIS A   8     -32.795  29.872   2.728  1.00400.00           C  
ATOM     85  C   HIS A   8     -34.142  29.412   2.161  1.00400.00           C  
ATOM     86  O   HIS A   8     -34.893  28.703   2.833  1.00400.00           O  
ATOM     87  CB  HIS A   8     -32.781  31.385   3.002  1.00600.00           C  
ATOM     88  CG  HIS A   8     -33.829  31.867   3.956  1.00600.00           C  
ATOM     89  ND1 HIS A   8     -33.913  31.420   5.258  1.00600.00           N  
ATOM     90  CD2 HIS A   8     -34.809  32.787   3.810  1.00600.00           C  
ATOM     91  CE1 HIS A   8     -34.917  32.031   5.864  1.00600.00           C  
ATOM     92  NE2 HIS A   8     -35.476  32.865   5.007  1.00600.00           N  
ATOM     93  H   HIS A   8     -31.480  30.088   1.046  1.00480.00           H  
ATOM     94  HA  HIS A   8     -32.667  29.370   3.686  1.00480.00           H  
ATOM     95 1HB  HIS A   8     -31.807  31.665   3.405  1.00720.00           H  
ATOM     96 2HB  HIS A   8     -32.907  31.923   2.063  1.00720.00           H  
ATOM     97  HD1 HIS A   8     -33.416  30.643   5.645  1.00720.00           H  
ATOM     98  HD2 HIS A   8     -35.118  33.411   2.971  1.00720.00           H  
ATOM     99  HE1 HIS A   8     -35.153  31.810   6.905  1.00720.00           H  
ATOM    100  N   LYS A   9     -34.442  29.805   0.923  1.00400.00           N  
ATOM    101  CA  LYS A   9     -35.696  29.410   0.276  1.00361.43           C  
ATOM    102  C   LYS A   9     -35.509  28.881  -1.144  1.00188.19           C  
ATOM    103  O   LYS A   9     -36.457  28.871  -1.929  1.00221.37           O  
ATOM    104  CB  LYS A   9     -36.682  30.580   0.245  1.00542.14           C  
ATOM    105  CG  LYS A   9     -37.174  31.032   1.610  1.00542.14           C  
ATOM    106  CD  LYS A   9     -38.162  32.181   1.494  1.00542.14           C  
ATOM    107  CE  LYS A   9     -38.664  32.623   2.861  1.00542.14           C  
ATOM    108  NZ  LYS A   9     -39.611  33.768   2.759  1.00542.14           N  
ATOM    109  H   LYS A   9     -33.794  30.392   0.419  1.00480.00           H  
ATOM    110  HA  LYS A   9     -36.141  28.607   0.864  1.00433.72           H  
ATOM    111 1HB  LYS A   9     -36.215  31.436  -0.241  1.00650.57           H  
ATOM    112 2HB  LYS A   9     -37.555  30.304  -0.348  1.00650.57           H  
ATOM    113 1HG  LYS A   9     -37.662  30.196   2.114  1.00650.57           H  
ATOM    114 2HG  LYS A   9     -36.330  31.346   2.210  1.00650.57           H  
ATOM    115 1HD  LYS A   9     -37.680  33.028   1.003  1.00650.57           H  
ATOM    116 2HD  LYS A   9     -39.013  31.870   0.888  1.00650.57           H  
ATOM    117 1HE  LYS A   9     -39.171  31.788   3.343  1.00650.57           H  
ATOM    118 2HE  LYS A   9     -37.817  32.922   3.476  1.00650.57           H  
ATOM    119 1HZ  LYS A   9     -39.920  34.031   3.684  1.00650.57           H  
ATOM    120 2HZ  LYS A   9     -39.145  34.552   2.324  1.00650.57           H  
ATOM    121 3HZ  LYS A   9     -40.408  33.499   2.201  1.00650.57           H  
ATOM    122  N   GLN A  10     -34.298  28.466  -1.492  1.00112.19           N  
ATOM    123  CA  GLN A  10     -34.064  27.984  -2.847  1.00 56.07           C  
ATOM    124  C   GLN A  10     -34.413  26.496  -2.996  1.00 37.88           C  
ATOM    125  O   GLN A  10     -33.798  25.646  -2.366  1.00 56.90           O  
ATOM    126  CB  GLN A  10     -32.610  28.238  -3.246  1.00 84.11           C  
ATOM    127  CG  GLN A  10     -32.295  27.877  -4.680  1.00 84.11           C  
ATOM    128  CD  GLN A  10     -30.872  28.218  -5.081  1.00 84.11           C  
ATOM    129  OE1 GLN A  10     -29.904  27.739  -4.485  1.00 84.11           O  
ATOM    130  NE2 GLN A  10     -30.736  29.059  -6.101  1.00 84.11           N  
ATOM    131  H   GLN A  10     -33.540  28.477  -0.825  1.00134.63           H  
ATOM    132  HA  GLN A  10     -34.706  28.546  -3.525  1.00 67.28           H  
ATOM    133 1HB  GLN A  10     -32.369  29.292  -3.101  1.00100.93           H  
ATOM    134 2HB  GLN A  10     -31.950  27.659  -2.601  1.00100.93           H  
ATOM    135 1HG  GLN A  10     -32.428  26.808  -4.789  1.00100.93           H  
ATOM    136 2HG  GLN A  10     -32.977  28.412  -5.340  1.00100.93           H  
ATOM    137 1HE2 GLN A  10     -29.823  29.326  -6.412  1.00100.93           H  
ATOM    138 2HE2 GLN A  10     -31.545  29.429  -6.557  1.00100.93           H  
ATOM    139  N   TYR A  11     -35.403  26.203  -3.843  1.00 23.22           N  
ATOM    140  CA  TYR A  11     -35.870  24.840  -4.134  1.00 17.29           C  
ATOM    141  C   TYR A  11     -34.793  23.930  -4.727  1.00  9.52           C  
ATOM    142  O   TYR A  11     -34.889  22.703  -4.626  1.00  9.15           O  
ATOM    143  CB  TYR A  11     -37.075  24.899  -5.067  1.00 25.93           C  
ATOM    144  CG  TYR A  11     -36.758  25.311  -6.485  1.00 25.93           C  
ATOM    145  CD1 TYR A  11     -36.467  24.350  -7.442  1.00 25.93           C  
ATOM    146  CD2 TYR A  11     -36.767  26.654  -6.829  1.00 25.93           C  
ATOM    147  CE1 TYR A  11     -36.196  24.730  -8.740  1.00 25.93           C  
ATOM    148  CE2 TYR A  11     -36.495  27.034  -8.127  1.00 25.93           C  
ATOM    149  CZ  TYR A  11     -36.215  26.078  -9.080  1.00 25.93           C  
ATOM    150  OH  TYR A  11     -35.951  26.459 -10.376  1.00 25.93           O  
ATOM    151  H   TYR A  11     -35.864  26.969  -4.315  1.00 27.86           H  
ATOM    152  HA  TYR A  11     -36.191  24.390  -3.195  1.00 20.75           H  
ATOM    153 1HB  TYR A  11     -37.555  23.920  -5.099  1.00 31.12           H  
ATOM    154 2HB  TYR A  11     -37.804  25.602  -4.667  1.00 31.12           H  
ATOM    155  HD1 TYR A  11     -36.459  23.294  -7.170  1.00 31.12           H  
ATOM    156  HD2 TYR A  11     -36.995  27.408  -6.076  1.00 31.12           H  
ATOM    157  HE1 TYR A  11     -35.972  23.975  -9.493  1.00 31.12           H  
ATOM    158  HE2 TYR A  11     -36.506  28.090  -8.399  1.00 31.12           H  
ATOM    159  HH  TYR A  11     -35.850  25.676 -10.923  1.00 31.12           H  
ATOM    160  N   HIS A  12     -33.755  24.532  -5.308  1.00  8.60           N  
ATOM    161  CA  HIS A  12     -32.662  23.778  -5.882  1.00  7.75           C  
ATOM    162  C   HIS A  12     -31.893  23.003  -4.836  1.00  5.83           C  
ATOM    163  O   HIS A  12     -31.191  22.065  -5.180  1.00  8.09           O  
ATOM    164  CB  HIS A  12     -31.676  24.674  -6.623  1.00 11.62           C  
ATOM    165  CG  HIS A  12     -32.174  25.222  -7.914  1.00 11.62           C  
ATOM    166  ND1 HIS A  12     -32.361  24.432  -9.028  1.00 11.62           N  
ATOM    167  CD2 HIS A  12     -32.507  26.480  -8.283  1.00 11.62           C  
ATOM    168  CE1 HIS A  12     -32.784  25.183 -10.029  1.00 11.62           C  
ATOM    169  NE2 HIS A  12     -32.880  26.429  -9.603  1.00 11.62           N  
ATOM    170  H   HIS A  12     -33.736  25.538  -5.370  1.00 10.32           H  
ATOM    171  HA  HIS A  12     -33.061  23.063  -6.597  1.00  9.30           H  
ATOM    172 1HB  HIS A  12     -31.376  25.502  -5.987  1.00 13.95           H  
ATOM    173 2HB  HIS A  12     -30.778  24.098  -6.837  1.00 13.95           H  
ATOM    174  HD2 HIS A  12     -32.477  27.370  -7.655  1.00 13.95           H  
ATOM    175  HE1 HIS A  12     -33.015  24.834 -11.035  1.00 13.95           H  
ATOM    176  HE2 HIS A  12     -33.180  27.221 -10.155  1.00 13.95           H  
ATOM    177  N   ARG A  13     -32.044  23.340  -3.553  1.00  7.62           N  
ATOM    178  CA  ARG A  13     -31.356  22.575  -2.529  1.00 11.90           C  
ATOM    179  C   ARG A  13     -31.908  21.168  -2.456  1.00  9.32           C  
ATOM    180  O   ARG A  13     -31.187  20.222  -2.129  1.00 14.97           O  
ATOM    181  CB  ARG A  13     -31.522  23.227  -1.163  1.00 17.85           C  
ATOM    182  CG  ARG A  13     -32.951  23.395  -0.642  1.00 17.85           C  
ATOM    183  CD  ARG A  13     -33.438  22.252   0.183  1.00 17.85           C  
ATOM    184  NE  ARG A  13     -34.703  22.563   0.833  1.00 17.85           N  
ATOM    185  CZ  ARG A  13     -35.470  21.673   1.494  1.00 17.85           C  
ATOM    186  NH1 ARG A  13     -35.097  20.416   1.584  1.00 17.85           N  
ATOM    187  NH2 ARG A  13     -36.600  22.067   2.055  1.00 17.85           N  
ATOM    188  H   ARG A  13     -32.628  24.121  -3.273  1.00  9.14           H  
ATOM    189  HA  ARG A  13     -30.297  22.528  -2.780  1.00 14.28           H  
ATOM    190 1HB  ARG A  13     -31.006  22.616  -0.429  1.00 21.42           H  
ATOM    191 2HB  ARG A  13     -31.050  24.210  -1.166  1.00 21.42           H  
ATOM    192 1HG  ARG A  13     -33.014  24.304  -0.042  1.00 21.42           H  
ATOM    193 2HG  ARG A  13     -33.627  23.477  -1.491  1.00 21.42           H  
ATOM    194 1HD  ARG A  13     -33.592  21.370  -0.424  1.00 21.42           H  
ATOM    195 2HD  ARG A  13     -32.709  22.020   0.947  1.00 21.42           H  
ATOM    196  HE  ARG A  13     -35.027  23.520   0.789  1.00 21.42           H  
ATOM    197 1HH1 ARG A  13     -34.233  20.114   1.156  1.00 21.42           H  
ATOM    198 2HH1 ARG A  13     -35.674  19.753   2.080  1.00 21.42           H  
ATOM    199 1HH2 ARG A  13     -36.888  23.034   1.988  1.00 21.42           H  
ATOM    200 2HH2 ARG A  13     -37.176  21.404   2.552  1.00 21.42           H  
ATOM    201  N   LYS A  14     -33.187  21.028  -2.794  1.00  7.19           N  
ATOM    202  CA  LYS A  14     -33.858  19.754  -2.745  1.00  7.62           C  
ATOM    203  C   LYS A  14     -33.543  19.021  -4.010  1.00  5.35           C  
ATOM    204  O   LYS A  14     -33.284  17.817  -3.986  1.00  5.96           O  
ATOM    205  CB  LYS A  14     -35.364  19.943  -2.577  1.00 11.43           C  
ATOM    206  CG  LYS A  14     -36.160  18.652  -2.458  1.00 11.43           C  
ATOM    207  CD  LYS A  14     -37.628  18.940  -2.171  1.00 11.43           C  
ATOM    208  CE  LYS A  14     -38.436  17.656  -2.055  1.00 11.43           C  
ATOM    209  NZ  LYS A  14     -39.873  17.928  -1.780  1.00 11.43           N  
ATOM    210  H   LYS A  14     -33.724  21.828  -3.101  1.00  8.63           H  
ATOM    211  HA  LYS A  14     -33.472  19.175  -1.906  1.00  9.14           H  
ATOM    212 1HB  LYS A  14     -35.557  20.536  -1.682  1.00 13.72           H  
ATOM    213 2HB  LYS A  14     -35.759  20.500  -3.427  1.00 13.72           H  
ATOM    214 1HG  LYS A  14     -36.084  18.090  -3.390  1.00 13.72           H  
ATOM    215 2HG  LYS A  14     -35.752  18.045  -1.652  1.00 13.72           H  
ATOM    216 1HD  LYS A  14     -37.714  19.499  -1.239  1.00 13.72           H  
ATOM    217 2HD  LYS A  14     -38.043  19.546  -2.977  1.00 13.72           H  
ATOM    218 1HE  LYS A  14     -38.355  17.096  -2.985  1.00 13.72           H  
ATOM    219 2HE  LYS A  14     -38.032  17.050  -1.244  1.00 13.72           H  
ATOM    220 1HZ  LYS A  14     -40.375  17.054  -1.710  1.00 13.72           H  
ATOM    221 2HZ  LYS A  14     -39.961  18.437  -0.912  1.00 13.72           H  
ATOM    222 3HZ  LYS A  14     -40.262  18.479  -2.533  1.00 13.72           H  
ATOM    223  N   THR A  15     -33.544  19.768  -5.114  1.00  4.30           N  
ATOM    224  CA  THR A  15     -33.207  19.216  -6.412  1.00  4.42           C  
ATOM    225  C   THR A  15     -31.806  18.635  -6.398  1.00  2.44           C  
ATOM    226  O   THR A  15     -31.593  17.525  -6.884  1.00  2.44           O  
ATOM    227  CB  THR A  15     -33.300  20.286  -7.513  1.00  6.63           C  
ATOM    228  OG1 THR A  15     -34.648  20.764  -7.611  1.00  6.63           O  
ATOM    229  CG2 THR A  15     -32.862  19.715  -8.848  1.00  6.63           C  
ATOM    230  H   THR A  15     -33.799  20.749  -5.046  1.00  5.16           H  
ATOM    231  HA  THR A  15     -33.907  18.413  -6.643  1.00  5.30           H  
ATOM    232  HB  THR A  15     -32.647  21.119  -7.260  1.00  7.96           H  
ATOM    233  HG1 THR A  15     -34.903  21.170  -6.778  1.00  7.96           H  
ATOM    234 1HG2 THR A  15     -32.927  20.488  -9.613  1.00  7.96           H  
ATOM    235 2HG2 THR A  15     -31.833  19.365  -8.772  1.00  7.96           H  
ATOM    236 3HG2 THR A  15     -33.510  18.882  -9.118  1.00  7.96           H  
ATOM    237  N   TYR A  16     -30.863  19.381  -5.824  1.00  1.64           N  
ATOM    238  CA  TYR A  16     -29.480  18.956  -5.739  1.00  1.04           C  
ATOM    239  C   TYR A  16     -29.334  17.718  -4.883  1.00  0.98           C  
ATOM    240  O   TYR A  16     -28.572  16.818  -5.236  1.00  1.13           O  
ATOM    241  CB  TYR A  16     -28.622  20.073  -5.152  1.00  1.56           C  
ATOM    242  CG  TYR A  16     -28.447  21.262  -6.064  1.00  1.56           C  
ATOM    243  CD1 TYR A  16     -28.008  22.469  -5.540  1.00  1.56           C  
ATOM    244  CD2 TYR A  16     -28.748  21.157  -7.414  1.00  1.56           C  
ATOM    245  CE1 TYR A  16     -27.859  23.566  -6.365  1.00  1.56           C  
ATOM    246  CE2 TYR A  16     -28.602  22.256  -8.238  1.00  1.56           C  
ATOM    247  CZ  TYR A  16     -28.158  23.455  -7.719  1.00  1.56           C  
ATOM    248  OH  TYR A  16     -28.010  24.549  -8.542  1.00  1.56           O  
ATOM    249  H   TYR A  16     -31.107  20.285  -5.456  1.00  1.97           H  
ATOM    250  HA  TYR A  16     -29.126  18.717  -6.741  1.00  1.25           H  
ATOM    251 1HB  TYR A  16     -29.078  20.426  -4.226  1.00  1.87           H  
ATOM    252 2HB  TYR A  16     -27.640  19.686  -4.900  1.00  1.87           H  
ATOM    253  HD1 TYR A  16     -27.778  22.550  -4.477  1.00  1.87           H  
ATOM    254  HD2 TYR A  16     -29.100  20.211  -7.822  1.00  1.87           H  
ATOM    255  HE1 TYR A  16     -27.512  24.513  -5.954  1.00  1.87           H  
ATOM    256  HE2 TYR A  16     -28.838  22.178  -9.299  1.00  1.87           H  
ATOM    257  HH  TYR A  16     -27.766  25.314  -8.015  1.00  1.87           H  
ATOM    258  N   LYS A  17     -30.082  17.660  -3.773  1.00  1.51           N  
ATOM    259  CA  LYS A  17     -30.083  16.486  -2.910  1.00  2.41           C  
ATOM    260  C   LYS A  17     -30.494  15.259  -3.689  1.00  1.96           C  
ATOM    261  O   LYS A  17     -29.853  14.210  -3.592  1.00  1.90           O  
ATOM    262  CB  LYS A  17     -31.029  16.669  -1.728  1.00  3.62           C  
ATOM    263  CG  LYS A  17     -31.061  15.485  -0.769  1.00  3.62           C  
ATOM    264  CD  LYS A  17     -32.189  14.512  -1.087  1.00  3.62           C  
ATOM    265  CE  LYS A  17     -33.553  15.119  -0.793  1.00  3.62           C  
ATOM    266  NZ  LYS A  17     -34.658  14.164  -1.084  1.00  3.62           N  
ATOM    267  H   LYS A  17     -30.656  18.453  -3.501  1.00  1.81           H  
ATOM    268  HA  LYS A  17     -29.076  16.320  -2.534  1.00  2.89           H  
ATOM    269 1HB  LYS A  17     -30.740  17.556  -1.164  1.00  4.34           H  
ATOM    270 2HB  LYS A  17     -32.043  16.829  -2.091  1.00  4.34           H  
ATOM    271 1HG  LYS A  17     -30.110  14.954  -0.809  1.00  4.34           H  
ATOM    272 2HG  LYS A  17     -31.212  15.852   0.241  1.00  4.34           H  
ATOM    273 1HD  LYS A  17     -32.146  14.224  -2.137  1.00  4.34           H  
ATOM    274 2HD  LYS A  17     -32.072  13.613  -0.481  1.00  4.34           H  
ATOM    275 1HE  LYS A  17     -33.600  15.404   0.257  1.00  4.34           H  
ATOM    276 2HE  LYS A  17     -33.688  16.011  -1.405  1.00  4.34           H  
ATOM    277 1HZ  LYS A  17     -35.545  14.601  -0.878  1.00  4.34           H  
ATOM    278 2HZ  LYS A  17     -34.630  13.904  -2.061  1.00  4.34           H  
ATOM    279 3HZ  LYS A  17     -34.549  13.339  -0.513  1.00  4.34           H  
ATOM    280  N   GLN A  18     -31.579  15.401  -4.452  1.00  2.17           N  
ATOM    281  CA  GLN A  18     -32.109  14.317  -5.251  1.00  2.76           C  
ATOM    282  C   GLN A  18     -31.133  13.893  -6.332  1.00  2.20           C  
ATOM    283  O   GLN A  18     -30.984  12.699  -6.590  1.00  2.51           O  
ATOM    284  CB  GLN A  18     -33.436  14.733  -5.881  1.00  4.14           C  
ATOM    285  CG  GLN A  18     -34.148  13.620  -6.623  1.00  4.14           C  
ATOM    286  CD  GLN A  18     -34.557  12.491  -5.697  1.00  4.14           C  
ATOM    287  OE1 GLN A  18     -35.122  12.723  -4.623  1.00  4.14           O  
ATOM    288  NE2 GLN A  18     -34.281  11.260  -6.110  1.00  4.14           N  
ATOM    289  H   GLN A  18     -32.062  16.292  -4.463  1.00  2.60           H  
ATOM    290  HA  GLN A  18     -32.283  13.461  -4.600  1.00  3.31           H  
ATOM    291 1HB  GLN A  18     -34.106  15.106  -5.106  1.00  4.97           H  
ATOM    292 2HB  GLN A  18     -33.266  15.548  -6.584  1.00  4.97           H  
ATOM    293 1HG  GLN A  18     -35.046  14.023  -7.090  1.00  4.97           H  
ATOM    294 2HG  GLN A  18     -33.480  13.216  -7.383  1.00  4.97           H  
ATOM    295 1HE2 GLN A  18     -34.530  10.473  -5.545  1.00  4.97           H  
ATOM    296 2HE2 GLN A  18     -33.825  11.119  -6.989  1.00  4.97           H  
ATOM    297  N   ARG A  19     -30.450  14.866  -6.942  1.00  1.92           N  
ATOM    298  CA  ARG A  19     -29.463  14.568  -7.968  1.00  2.17           C  
ATOM    299  C   ARG A  19     -28.281  13.804  -7.399  1.00  1.50           C  
ATOM    300  O   ARG A  19     -27.796  12.871  -8.036  1.00  2.12           O  
ATOM    301  CB  ARG A  19     -28.970  15.842  -8.639  1.00  3.25           C  
ATOM    302  CG  ARG A  19     -29.975  16.509  -9.565  1.00  3.25           C  
ATOM    303  CD  ARG A  19     -29.447  17.776 -10.131  1.00  3.25           C  
ATOM    304  NE  ARG A  19     -30.387  18.385 -11.060  1.00  3.25           N  
ATOM    305  CZ  ARG A  19     -30.223  19.589 -11.641  1.00  3.25           C  
ATOM    306  NH1 ARG A  19     -29.152  20.306 -11.384  1.00  3.25           N  
ATOM    307  NH2 ARG A  19     -31.142  20.051 -12.471  1.00  3.25           N  
ATOM    308  H   ARG A  19     -30.634  15.833  -6.708  1.00  2.30           H  
ATOM    309  HA  ARG A  19     -29.938  13.948  -8.728  1.00  2.60           H  
ATOM    310 1HB  ARG A  19     -28.690  16.569  -7.878  1.00  3.91           H  
ATOM    311 2HB  ARG A  19     -28.078  15.622  -9.226  1.00  3.91           H  
ATOM    312 1HG  ARG A  19     -30.196  15.837 -10.395  1.00  3.91           H  
ATOM    313 2HG  ARG A  19     -30.894  16.725  -9.025  1.00  3.91           H  
ATOM    314 1HD  ARG A  19     -29.257  18.484  -9.326  1.00  3.91           H  
ATOM    315 2HD  ARG A  19     -28.519  17.577 -10.666  1.00  3.91           H  
ATOM    316  HE  ARG A  19     -31.225  17.865 -11.286  1.00  3.91           H  
ATOM    317 1HH1 ARG A  19     -28.448  19.954 -10.751  1.00  3.91           H  
ATOM    318 2HH1 ARG A  19     -29.032  21.209 -11.820  1.00  3.91           H  
ATOM    319 1HH2 ARG A  19     -31.967  19.500 -12.670  1.00  3.91           H  
ATOM    320 2HH2 ARG A  19     -31.021  20.953 -12.907  1.00  3.91           H  
ATOM    321  N   PHE A  20     -27.838  14.179  -6.195  1.00  0.96           N  
ATOM    322  CA  PHE A  20     -26.753  13.466  -5.532  1.00  1.21           C  
ATOM    323  C   PHE A  20     -27.174  12.047  -5.210  1.00  1.27           C  
ATOM    324  O   PHE A  20     -26.404  11.117  -5.429  1.00  1.53           O  
ATOM    325  CB  PHE A  20     -26.251  14.203  -4.288  1.00  1.81           C  
ATOM    326  CG  PHE A  20     -25.127  13.496  -3.560  1.00  1.81           C  
ATOM    327  CD1 PHE A  20     -23.962  13.140  -4.226  1.00  1.81           C  
ATOM    328  CD2 PHE A  20     -25.210  13.224  -2.201  1.00  1.81           C  
ATOM    329  CE1 PHE A  20     -22.917  12.523  -3.562  1.00  1.81           C  
ATOM    330  CE2 PHE A  20     -24.165  12.613  -1.531  1.00  1.81           C  
ATOM    331  CZ  PHE A  20     -23.018  12.260  -2.213  1.00  1.81           C  
ATOM    332  H   PHE A  20     -28.254  14.976  -5.734  1.00  1.15           H  
ATOM    333  HA  PHE A  20     -25.914  13.410  -6.226  1.00  1.45           H  
ATOM    334 1HB  PHE A  20     -25.902  15.194  -4.572  1.00  2.18           H  
ATOM    335 2HB  PHE A  20     -27.077  14.336  -3.590  1.00  2.18           H  
ATOM    336  HD1 PHE A  20     -23.876  13.350  -5.291  1.00  2.18           H  
ATOM    337  HD2 PHE A  20     -26.111  13.506  -1.656  1.00  2.18           H  
ATOM    338  HE1 PHE A  20     -22.013  12.250  -4.105  1.00  2.18           H  
ATOM    339  HE2 PHE A  20     -24.245  12.410  -0.464  1.00  2.18           H  
ATOM    340  HZ  PHE A  20     -22.196  11.777  -1.687  1.00  2.18           H  
ATOM    341  N   LYS A  21     -28.388  11.879  -4.686  1.00  1.29           N  
ATOM    342  CA  LYS A  21     -28.912  10.550  -4.398  1.00  1.62           C  
ATOM    343  C   LYS A  21     -28.942   9.683  -5.657  1.00  1.97           C  
ATOM    344  O   LYS A  21     -28.551   8.515  -5.618  1.00  2.52           O  
ATOM    345  CB  LYS A  21     -30.310  10.640  -3.791  1.00  2.43           C  
ATOM    346  CG  LYS A  21     -30.905   9.287  -3.423  1.00  2.43           C  
ATOM    347  CD  LYS A  21     -32.260   9.430  -2.745  1.00  2.43           C  
ATOM    348  CE  LYS A  21     -32.847   8.066  -2.404  1.00  2.43           C  
ATOM    349  NZ  LYS A  21     -34.161   8.179  -1.713  1.00  2.43           N  
ATOM    350  H   LYS A  21     -28.967  12.685  -4.488  1.00  1.55           H  
ATOM    351  HA  LYS A  21     -28.254  10.067  -3.678  1.00  1.94           H  
ATOM    352 1HB  LYS A  21     -30.277  11.253  -2.890  1.00  2.92           H  
ATOM    353 2HB  LYS A  21     -30.986  11.127  -4.494  1.00  2.92           H  
ATOM    354 1HG  LYS A  21     -31.024   8.687  -4.325  1.00  2.92           H  
ATOM    355 2HG  LYS A  21     -30.227   8.765  -2.749  1.00  2.92           H  
ATOM    356 1HD  LYS A  21     -32.150  10.011  -1.828  1.00  2.92           H  
ATOM    357 2HD  LYS A  21     -32.946   9.957  -3.409  1.00  2.92           H  
ATOM    358 1HE  LYS A  21     -32.980   7.496  -3.323  1.00  2.92           H  
ATOM    359 2HE  LYS A  21     -32.154   7.530  -1.756  1.00  2.92           H  
ATOM    360 1HZ  LYS A  21     -34.514   7.255  -1.506  1.00  2.92           H  
ATOM    361 2HZ  LYS A  21     -34.046   8.694  -0.852  1.00  2.92           H  
ATOM    362 3HZ  LYS A  21     -34.817   8.663  -2.310  1.00  2.92           H  
ATOM    363  N   ALA A  22     -29.407  10.259  -6.769  1.00  1.95           N  
ATOM    364  CA  ALA A  22     -29.443   9.553  -8.042  1.00  2.44           C  
ATOM    365  C   ALA A  22     -28.039   9.164  -8.464  1.00  2.51           C  
ATOM    366  O   ALA A  22     -27.815   8.042  -8.915  1.00  2.60           O  
ATOM    367  CB  ALA A  22     -30.096  10.413  -9.111  1.00  3.66           C  
ATOM    368  H   ALA A  22     -29.748  11.211  -6.735  1.00  2.34           H  
ATOM    369  HA  ALA A  22     -30.025   8.641  -7.911  1.00  2.93           H  
ATOM    370 1HB  ALA A  22     -30.132   9.862 -10.051  1.00  4.39           H  
ATOM    371 2HB  ALA A  22     -31.109  10.669  -8.802  1.00  4.39           H  
ATOM    372 3HB  ALA A  22     -29.518  11.325  -9.247  1.00  4.39           H  
ATOM    373  N   TRP A  23     -27.099  10.089  -8.283  1.00  2.60           N  
ATOM    374  CA  TRP A  23     -25.701   9.873  -8.594  1.00  2.73           C  
ATOM    375  C   TRP A  23     -25.167   8.679  -7.806  1.00  2.22           C  
ATOM    376  O   TRP A  23     -24.506   7.804  -8.361  1.00  2.11           O  
ATOM    377  CB  TRP A  23     -24.911  11.144  -8.266  1.00  4.09           C  
ATOM    378  CG  TRP A  23     -23.484  11.076  -8.641  1.00  4.09           C  
ATOM    379  CD1 TRP A  23     -22.970  11.401  -9.848  1.00  4.09           C  
ATOM    380  CD2 TRP A  23     -22.372  10.654  -7.828  1.00  4.09           C  
ATOM    381  NE1 TRP A  23     -21.617  11.211  -9.853  1.00  4.09           N  
ATOM    382  CE2 TRP A  23     -21.232  10.742  -8.627  1.00  4.09           C  
ATOM    383  CE3 TRP A  23     -22.254  10.212  -6.511  1.00  4.09           C  
ATOM    384  CZ2 TRP A  23     -19.982  10.385  -8.162  1.00  4.09           C  
ATOM    385  CZ3 TRP A  23     -20.999   9.869  -6.046  1.00  4.09           C  
ATOM    386  CH2 TRP A  23     -19.893   9.947  -6.853  1.00  4.09           C  
ATOM    387  H   TRP A  23     -27.364  10.999  -7.931  1.00  3.12           H  
ATOM    388  HA  TRP A  23     -25.607   9.660  -9.659  1.00  3.28           H  
ATOM    389 1HB  TRP A  23     -25.360  11.992  -8.782  1.00  4.91           H  
ATOM    390 2HB  TRP A  23     -24.958  11.348  -7.203  1.00  4.91           H  
ATOM    391  HD1 TRP A  23     -23.554  11.756 -10.694  1.00  4.91           H  
ATOM    392  HE1 TRP A  23     -21.023  11.380 -10.653  1.00  4.91           H  
ATOM    393  HE3 TRP A  23     -23.130  10.139  -5.867  1.00  4.91           H  
ATOM    394  HZ2 TRP A  23     -19.091  10.444  -8.781  1.00  4.91           H  
ATOM    395  HZ3 TRP A  23     -20.910   9.525  -5.014  1.00  4.91           H  
ATOM    396  HH2 TRP A  23     -18.921   9.660  -6.455  1.00  4.91           H  
ATOM    397  N   GLN A  24     -25.498   8.624  -6.518  1.00  2.20           N  
ATOM    398  CA  GLN A  24     -25.097   7.514  -5.667  1.00  2.23           C  
ATOM    399  C   GLN A  24     -25.629   6.200  -6.205  1.00  1.96           C  
ATOM    400  O   GLN A  24     -24.923   5.191  -6.218  1.00  2.42           O  
ATOM    401  CB  GLN A  24     -25.628   7.708  -4.251  1.00  3.34           C  
ATOM    402  CG  GLN A  24     -24.987   8.811  -3.447  1.00  3.34           C  
ATOM    403  CD  GLN A  24     -25.736   9.009  -2.149  1.00  3.34           C  
ATOM    404  OE1 GLN A  24     -26.419  10.019  -1.953  1.00  3.34           O  
ATOM    405  NE2 GLN A  24     -25.642   8.022  -1.262  1.00  3.34           N  
ATOM    406  H   GLN A  24     -26.029   9.382  -6.112  1.00  2.64           H  
ATOM    407  HA  GLN A  24     -24.011   7.466  -5.649  1.00  2.68           H  
ATOM    408 1HB  GLN A  24     -26.695   7.907  -4.286  1.00  4.01           H  
ATOM    409 2HB  GLN A  24     -25.496   6.781  -3.694  1.00  4.01           H  
ATOM    410 1HG  GLN A  24     -23.959   8.534  -3.215  1.00  4.01           H  
ATOM    411 2HG  GLN A  24     -25.008   9.741  -4.011  1.00  4.01           H  
ATOM    412 1HE2 GLN A  24     -26.127   8.084  -0.389  1.00  4.01           H  
ATOM    413 2HE2 GLN A  24     -25.088   7.211  -1.473  1.00  4.01           H  
ATOM    414  N   ASN A  25     -26.881   6.211  -6.656  1.00  1.79           N  
ATOM    415  CA  ASN A  25     -27.498   5.018  -7.209  1.00  2.04           C  
ATOM    416  C   ASN A  25     -26.824   4.595  -8.510  1.00  2.59           C  
ATOM    417  O   ASN A  25     -26.718   3.403  -8.799  1.00  4.47           O  
ATOM    418  CB  ASN A  25     -28.980   5.247  -7.423  1.00  3.06           C  
ATOM    419  CG  ASN A  25     -29.745   5.282  -6.131  1.00  3.06           C  
ATOM    420  OD1 ASN A  25     -29.286   4.764  -5.106  1.00  3.06           O  
ATOM    421  ND2 ASN A  25     -30.907   5.882  -6.160  1.00  3.06           N  
ATOM    422  H   ASN A  25     -27.427   7.063  -6.593  1.00  2.15           H  
ATOM    423  HA  ASN A  25     -27.370   4.202  -6.497  1.00  2.45           H  
ATOM    424 1HB  ASN A  25     -29.135   6.190  -7.948  1.00  3.67           H  
ATOM    425 2HB  ASN A  25     -29.384   4.453  -8.051  1.00  3.67           H  
ATOM    426 1HD2 ASN A  25     -31.462   5.936  -5.330  1.00  3.67           H  
ATOM    427 2HD2 ASN A  25     -31.239   6.286  -7.011  1.00  3.67           H  
ATOM    428  N   HIS A  26     -26.349   5.573  -9.280  1.00  2.55           N  
ATOM    429  CA  HIS A  26     -25.672   5.313 -10.541  1.00  3.17           C  
ATOM    430  C   HIS A  26     -24.303   4.665 -10.355  1.00  3.29           C  
ATOM    431  O   HIS A  26     -23.905   3.818 -11.154  1.00  8.50           O  
ATOM    432  CB  HIS A  26     -25.486   6.623 -11.312  1.00  4.75           C  
ATOM    433  CG  HIS A  26     -26.765   7.234 -11.779  1.00  4.75           C  
ATOM    434  ND1 HIS A  26     -26.862   8.558 -12.152  1.00  4.75           N  
ATOM    435  CD2 HIS A  26     -28.003   6.708 -11.930  1.00  4.75           C  
ATOM    436  CE1 HIS A  26     -28.107   8.820 -12.513  1.00  4.75           C  
ATOM    437  NE2 HIS A  26     -28.818   7.714 -12.388  1.00  4.75           N  
ATOM    438  H   HIS A  26     -26.493   6.535  -9.001  1.00  3.06           H  
ATOM    439  HA  HIS A  26     -26.280   4.639 -11.145  1.00  3.80           H  
ATOM    440 1HB  HIS A  26     -24.969   7.350 -10.689  1.00  5.71           H  
ATOM    441 2HB  HIS A  26     -24.860   6.442 -12.186  1.00  5.71           H  
ATOM    442  HD2 HIS A  26     -28.298   5.678 -11.725  1.00  5.71           H  
ATOM    443  HE1 HIS A  26     -28.482   9.784 -12.856  1.00  5.71           H  
ATOM    444  HE2 HIS A  26     -29.802   7.617 -12.595  1.00  5.71           H  
ATOM    445  N   TYR A  27     -23.586   5.049  -9.299  1.00  1.87           N  
ATOM    446  CA  TYR A  27     -22.250   4.500  -9.079  1.00  1.91           C  
ATOM    447  C   TYR A  27     -22.152   3.488  -7.921  1.00  1.95           C  
ATOM    448  O   TYR A  27     -21.093   2.892  -7.721  1.00  3.48           O  
ATOM    449  CB  TYR A  27     -21.262   5.656  -8.875  1.00  2.86           C  
ATOM    450  CG  TYR A  27     -21.094   6.534 -10.111  1.00  2.86           C  
ATOM    451  CD1 TYR A  27     -21.882   7.654 -10.257  1.00  2.86           C  
ATOM    452  CD2 TYR A  27     -20.156   6.237 -11.095  1.00  2.86           C  
ATOM    453  CE1 TYR A  27     -21.754   8.468 -11.358  1.00  2.86           C  
ATOM    454  CE2 TYR A  27     -20.023   7.074 -12.198  1.00  2.86           C  
ATOM    455  CZ  TYR A  27     -20.818   8.190 -12.324  1.00  2.86           C  
ATOM    456  OH  TYR A  27     -20.688   9.045 -13.399  1.00  2.86           O  
ATOM    457  H   TYR A  27     -23.950   5.765  -8.678  1.00  2.24           H  
ATOM    458  HA  TYR A  27     -21.956   3.971  -9.986  1.00  2.29           H  
ATOM    459 1HB  TYR A  27     -21.603   6.287  -8.054  1.00  3.44           H  
ATOM    460 2HB  TYR A  27     -20.284   5.259  -8.603  1.00  3.44           H  
ATOM    461  HD1 TYR A  27     -22.611   7.899  -9.499  1.00  3.44           H  
ATOM    462  HD2 TYR A  27     -19.522   5.357 -10.998  1.00  3.44           H  
ATOM    463  HE1 TYR A  27     -22.385   9.344 -11.465  1.00  3.44           H  
ATOM    464  HE2 TYR A  27     -19.287   6.859 -12.968  1.00  3.44           H  
ATOM    465  HH  TYR A  27     -20.720   9.964 -13.090  1.00  3.44           H  
ATOM    466  N   GLY A  28     -23.246   3.259  -7.189  1.00  3.29           N  
ATOM    467  CA  GLY A  28     -23.244   2.275  -6.098  1.00  3.50           C  
ATOM    468  C   GLY A  28     -22.560   2.809  -4.837  1.00  3.82           C  
ATOM    469  O   GLY A  28     -21.829   2.086  -4.159  1.00  4.92           O  
ATOM    470  H   GLY A  28     -24.094   3.780  -7.363  1.00  3.95           H  
ATOM    471 1HA  GLY A  28     -24.271   1.995  -5.864  1.00  4.20           H  
ATOM    472 2HA  GLY A  28     -22.738   1.370  -6.431  1.00  4.20           H  
ATOM    473  N   LYS A  29     -22.801   4.082  -4.545  1.00  3.76           N  
ATOM    474  CA  LYS A  29     -22.198   4.787  -3.418  1.00  4.98           C  
ATOM    475  C   LYS A  29     -23.054   4.782  -2.156  1.00  4.66           C  
ATOM    476  O   LYS A  29     -24.012   5.547  -2.044  1.00 11.43           O  
ATOM    477  CB  LYS A  29     -21.921   6.224  -3.822  1.00  7.47           C  
ATOM    478  CG  LYS A  29     -20.983   6.374  -5.003  1.00  7.47           C  
ATOM    479  CD  LYS A  29     -19.556   6.032  -4.621  1.00  7.47           C  
ATOM    480  CE  LYS A  29     -18.592   6.335  -5.758  1.00  7.47           C  
ATOM    481  NZ  LYS A  29     -17.181   6.071  -5.367  1.00  7.47           N  
ATOM    482  H   LYS A  29     -23.433   4.594  -5.144  1.00  4.51           H  
ATOM    483  HA  LYS A  29     -21.252   4.300  -3.179  1.00  5.98           H  
ATOM    484 1HB  LYS A  29     -22.856   6.719  -4.065  1.00  8.96           H  
ATOM    485 2HB  LYS A  29     -21.480   6.758  -2.980  1.00  8.96           H  
ATOM    486 1HG  LYS A  29     -21.301   5.705  -5.803  1.00  8.96           H  
ATOM    487 2HG  LYS A  29     -21.019   7.387  -5.373  1.00  8.96           H  
ATOM    488 1HD  LYS A  29     -19.264   6.617  -3.747  1.00  8.96           H  
ATOM    489 2HD  LYS A  29     -19.488   4.974  -4.370  1.00  8.96           H  
ATOM    490 1HE  LYS A  29     -18.843   5.715  -6.617  1.00  8.96           H  
ATOM    491 2HE  LYS A  29     -18.687   7.382  -6.041  1.00  8.96           H  
ATOM    492 1HZ  LYS A  29     -16.572   6.286  -6.144  1.00  8.96           H  
ATOM    493 2HZ  LYS A  29     -16.940   6.657  -4.579  1.00  8.96           H  
ATOM    494 3HZ  LYS A  29     -17.074   5.100  -5.112  1.00  8.96           H  
ATOM    495  N   GLN A  30     -22.714   3.915  -1.212  1.00  6.89           N  
ATOM    496  CA  GLN A  30     -23.424   3.859   0.060  1.00  6.50           C  
ATOM    497  C   GLN A  30     -22.577   4.478   1.164  1.00  5.70           C  
ATOM    498  O   GLN A  30     -21.349   4.427   1.108  1.00  7.79           O  
ATOM    499  CB  GLN A  30     -23.773   2.414   0.416  1.00  9.75           C  
ATOM    500  CG  GLN A  30     -24.641   1.713  -0.614  1.00  9.75           C  
ATOM    501  CD  GLN A  30     -26.017   2.336  -0.726  1.00  9.75           C  
ATOM    502  OE1 GLN A  30     -26.717   2.514   0.275  1.00  9.75           O  
ATOM    503  NE2 GLN A  30     -26.417   2.671  -1.947  1.00  9.75           N  
ATOM    504  H   GLN A  30     -21.931   3.294  -1.370  1.00  8.27           H  
ATOM    505  HA  GLN A  30     -24.345   4.434  -0.025  1.00  7.80           H  
ATOM    506 1HB  GLN A  30     -22.856   1.836   0.530  1.00 11.70           H  
ATOM    507 2HB  GLN A  30     -24.297   2.389   1.371  1.00 11.70           H  
ATOM    508 1HG  GLN A  30     -24.155   1.777  -1.588  1.00 11.70           H  
ATOM    509 2HG  GLN A  30     -24.760   0.669  -0.325  1.00 11.70           H  
ATOM    510 1HE2 GLN A  30     -27.317   3.087  -2.083  1.00 11.70           H  
ATOM    511 2HE2 GLN A  30     -25.819   2.508  -2.732  1.00 11.70           H  
ATOM    512  N   TYR A  31     -23.225   5.050   2.174  1.00  6.21           N  
ATOM    513  CA  TYR A  31     -22.472   5.632   3.277  1.00  7.74           C  
ATOM    514  C   TYR A  31     -23.074   5.153   4.599  1.00 10.03           C  
ATOM    515  O   TYR A  31     -24.294   5.104   4.756  1.00 14.70           O  
ATOM    516  CB  TYR A  31     -22.475   7.173   3.183  1.00 11.61           C  
ATOM    517  CG  TYR A  31     -21.921   7.717   1.865  1.00 11.61           C  
ATOM    518  CD1 TYR A  31     -22.804   8.017   0.841  1.00 11.61           C  
ATOM    519  CD2 TYR A  31     -20.556   7.902   1.657  1.00 11.61           C  
ATOM    520  CE1 TYR A  31     -22.344   8.503  -0.366  1.00 11.61           C  
ATOM    521  CE2 TYR A  31     -20.094   8.384   0.434  1.00 11.61           C  
ATOM    522  CZ  TYR A  31     -20.989   8.689  -0.578  1.00 11.61           C  
ATOM    523  OH  TYR A  31     -20.581   9.183  -1.805  1.00 11.61           O  
ATOM    524  H   TYR A  31     -24.235   5.076   2.179  1.00  7.45           H  
ATOM    525  HA  TYR A  31     -21.442   5.278   3.231  1.00  9.29           H  
ATOM    526 1HB  TYR A  31     -23.495   7.541   3.300  1.00 13.93           H  
ATOM    527 2HB  TYR A  31     -21.883   7.588   3.997  1.00 13.93           H  
ATOM    528  HD1 TYR A  31     -23.873   7.871   0.993  1.00 13.93           H  
ATOM    529  HD2 TYR A  31     -19.848   7.665   2.451  1.00 13.93           H  
ATOM    530  HE1 TYR A  31     -23.048   8.740  -1.159  1.00 13.93           H  
ATOM    531  HE2 TYR A  31     -19.025   8.527   0.274  1.00 13.93           H  
ATOM    532  HH  TYR A  31     -19.632   9.065  -1.941  1.00 13.93           H  
ATOM    533  N   LYS A  32     -22.213   4.789   5.542  1.00 12.03           N  
ATOM    534  CA  LYS A  32     -22.670   4.303   6.840  1.00 17.06           C  
ATOM    535  C   LYS A  32     -22.950   5.447   7.801  1.00 13.17           C  
ATOM    536  O   LYS A  32     -23.824   5.352   8.662  1.00 20.97           O  
ATOM    537  CB  LYS A  32     -21.632   3.358   7.445  1.00 25.59           C  
ATOM    538  CG  LYS A  32     -21.488   2.032   6.711  1.00 25.59           C  
ATOM    539  CD  LYS A  32     -20.438   1.149   7.368  1.00 25.59           C  
ATOM    540  CE  LYS A  32     -20.291  -0.177   6.637  1.00 25.59           C  
ATOM    541  NZ  LYS A  32     -19.239  -1.033   7.249  1.00 25.59           N  
ATOM    542  H   LYS A  32     -21.221   4.844   5.355  1.00 14.44           H  
ATOM    543  HA  LYS A  32     -23.600   3.753   6.695  1.00 20.47           H  
ATOM    544 1HB  LYS A  32     -20.656   3.843   7.453  1.00 30.71           H  
ATOM    545 2HB  LYS A  32     -21.898   3.140   8.480  1.00 30.71           H  
ATOM    546 1HG  LYS A  32     -22.445   1.508   6.715  1.00 30.71           H  
ATOM    547 2HG  LYS A  32     -21.200   2.217   5.677  1.00 30.71           H  
ATOM    548 1HD  LYS A  32     -19.476   1.664   7.367  1.00 30.71           H  
ATOM    549 2HD  LYS A  32     -20.723   0.953   8.402  1.00 30.71           H  
ATOM    550 1HE  LYS A  32     -21.241  -0.710   6.667  1.00 30.71           H  
ATOM    551 2HE  LYS A  32     -20.029   0.014   5.597  1.00 30.71           H  
ATOM    552 1HZ  LYS A  32     -19.171  -1.902   6.738  1.00 30.71           H  
ATOM    553 2HZ  LYS A  32     -18.351  -0.552   7.215  1.00 30.71           H  
ATOM    554 3HZ  LYS A  32     -19.479  -1.227   8.211  1.00 30.71           H  
ATOM    555  N   ASP A  33     -22.193   6.524   7.651  1.00  8.28           N  
ATOM    556  CA  ASP A  33     -22.322   7.697   8.493  1.00  8.67           C  
ATOM    557  C   ASP A  33     -23.081   8.807   7.778  1.00  7.47           C  
ATOM    558  O   ASP A  33     -22.664   9.259   6.711  1.00  8.56           O  
ATOM    559  CB  ASP A  33     -20.941   8.190   8.930  1.00 13.00           C  
ATOM    560  CG  ASP A  33     -20.998   9.340   9.924  1.00 13.00           C  
ATOM    561  OD1 ASP A  33     -22.071   9.844  10.160  1.00 13.00           O  
ATOM    562  OD2 ASP A  33     -19.967   9.709  10.432  1.00 13.00           O  
ATOM    563  H   ASP A  33     -21.493   6.532   6.924  1.00  9.94           H  
ATOM    564  HA  ASP A  33     -22.886   7.421   9.385  1.00 10.40           H  
ATOM    565 1HB  ASP A  33     -20.393   7.366   9.387  1.00 15.61           H  
ATOM    566 2HB  ASP A  33     -20.375   8.508   8.056  1.00 15.61           H  
ATOM    567  N   LYS A  34     -24.198   9.234   8.361  1.00  7.27           N  
ATOM    568  CA  LYS A  34     -24.995  10.316   7.793  1.00  7.04           C  
ATOM    569  C   LYS A  34     -24.192  11.615   7.687  1.00  5.17           C  
ATOM    570  O   LYS A  34     -24.417  12.405   6.770  1.00  4.46           O  
ATOM    571  CB  LYS A  34     -26.250  10.549   8.630  1.00 10.56           C  
ATOM    572  CG  LYS A  34     -27.285   9.436   8.531  1.00 10.56           C  
ATOM    573  CD  LYS A  34     -28.498   9.729   9.401  1.00 10.56           C  
ATOM    574  CE  LYS A  34     -29.531   8.616   9.305  1.00 10.56           C  
ATOM    575  NZ  LYS A  34     -30.706   8.874  10.181  1.00 10.56           N  
ATOM    576  H   LYS A  34     -24.490   8.810   9.231  1.00  8.72           H  
ATOM    577  HA  LYS A  34     -25.297  10.027   6.786  1.00  8.45           H  
ATOM    578 1HB  LYS A  34     -25.974  10.656   9.680  1.00 12.67           H  
ATOM    579 2HB  LYS A  34     -26.727  11.479   8.321  1.00 12.67           H  
ATOM    580 1HG  LYS A  34     -27.608   9.332   7.494  1.00 12.67           H  
ATOM    581 2HG  LYS A  34     -26.838   8.495   8.850  1.00 12.67           H  
ATOM    582 1HD  LYS A  34     -28.184   9.835  10.440  1.00 12.67           H  
ATOM    583 2HD  LYS A  34     -28.957  10.665   9.082  1.00 12.67           H  
ATOM    584 1HE  LYS A  34     -29.871   8.530   8.274  1.00 12.67           H  
ATOM    585 2HE  LYS A  34     -29.070   7.673   9.602  1.00 12.67           H  
ATOM    586 1HZ  LYS A  34     -31.367   8.115  10.091  1.00 12.67           H  
ATOM    587 2HZ  LYS A  34     -30.401   8.942  11.142  1.00 12.67           H  
ATOM    588 3HZ  LYS A  34     -31.148   9.739   9.906  1.00 12.67           H  
ATOM    589  N   ASP A  35     -23.253  11.830   8.612  1.00  5.38           N  
ATOM    590  CA  ASP A  35     -22.419  13.020   8.569  1.00  5.08           C  
ATOM    591  C   ASP A  35     -21.492  12.967   7.367  1.00  3.53           C  
ATOM    592  O   ASP A  35     -21.216  14.000   6.758  1.00  3.20           O  
ATOM    593  CB  ASP A  35     -21.611  13.179   9.856  1.00  7.62           C  
ATOM    594  CG  ASP A  35     -22.475  13.579  11.045  1.00  7.62           C  
ATOM    595  OD1 ASP A  35     -23.593  13.987  10.832  1.00  7.62           O  
ATOM    596  OD2 ASP A  35     -22.007  13.487  12.155  1.00  7.62           O  
ATOM    597  H   ASP A  35     -23.097  11.149   9.349  1.00  6.46           H  
ATOM    598  HA  ASP A  35     -23.065  13.892   8.462  1.00  6.10           H  
ATOM    599 1HB  ASP A  35     -21.106  12.243  10.091  1.00  9.14           H  
ATOM    600 2HB  ASP A  35     -20.842  13.938   9.713  1.00  9.14           H  
ATOM    601  N   GLU A  36     -21.045  11.760   7.011  1.00  3.75           N  
ATOM    602  CA  GLU A  36     -20.192  11.575   5.849  1.00  3.52           C  
ATOM    603  C   GLU A  36     -20.982  11.905   4.604  1.00  2.27           C  
ATOM    604  O   GLU A  36     -20.479  12.583   3.717  1.00  1.73           O  
ATOM    605  CB  GLU A  36     -19.673  10.138   5.764  1.00  5.28           C  
ATOM    606  CG  GLU A  36     -18.698   9.871   4.626  1.00  5.28           C  
ATOM    607  CD  GLU A  36     -17.382  10.572   4.810  1.00  5.28           C  
ATOM    608  OE1 GLU A  36     -17.078  10.931   5.923  1.00  5.28           O  
ATOM    609  OE2 GLU A  36     -16.673  10.742   3.845  1.00  5.28           O  
ATOM    610  H   GLU A  36     -21.303  10.953   7.561  1.00  4.50           H  
ATOM    611  HA  GLU A  36     -19.345  12.260   5.916  1.00  4.22           H  
ATOM    612 1HB  GLU A  36     -19.174   9.879   6.698  1.00  6.34           H  
ATOM    613 2HB  GLU A  36     -20.510   9.453   5.642  1.00  6.34           H  
ATOM    614 1HG  GLU A  36     -18.520   8.798   4.558  1.00  6.34           H  
ATOM    615 2HG  GLU A  36     -19.151  10.196   3.690  1.00  6.34           H  
ATOM    616  N   TRP A  37     -22.233  11.452   4.562  1.00  2.67           N  
ATOM    617  CA  TRP A  37     -23.117  11.735   3.441  1.00  2.40           C  
ATOM    618  C   TRP A  37     -23.256  13.247   3.228  1.00  1.83           C  
ATOM    619  O   TRP A  37     -23.173  13.723   2.094  1.00  1.56           O  
ATOM    620  CB  TRP A  37     -24.467  11.062   3.684  1.00  3.60           C  
ATOM    621  CG  TRP A  37     -25.482  11.271   2.610  1.00  3.60           C  
ATOM    622  CD1 TRP A  37     -25.527  10.637   1.410  1.00  3.60           C  
ATOM    623  CD2 TRP A  37     -26.641  12.137   2.650  1.00  3.60           C  
ATOM    624  NE1 TRP A  37     -26.617  11.054   0.693  1.00  3.60           N  
ATOM    625  CE2 TRP A  37     -27.315  11.967   1.436  1.00  3.60           C  
ATOM    626  CE3 TRP A  37     -27.159  13.019   3.606  1.00  3.60           C  
ATOM    627  CZ2 TRP A  37     -28.485  12.650   1.143  1.00  3.60           C  
ATOM    628  CZ3 TRP A  37     -28.336  13.699   3.315  1.00  3.60           C  
ATOM    629  CH2 TRP A  37     -28.982  13.518   2.116  1.00  3.60           C  
ATOM    630  H   TRP A  37     -22.572  10.875   5.326  1.00  3.20           H  
ATOM    631  HA  TRP A  37     -22.680  11.304   2.541  1.00  2.88           H  
ATOM    632 1HB  TRP A  37     -24.315   9.989   3.801  1.00  4.32           H  
ATOM    633 2HB  TRP A  37     -24.891  11.428   4.616  1.00  4.32           H  
ATOM    634  HD1 TRP A  37     -24.803   9.905   1.066  1.00  4.32           H  
ATOM    635  HE1 TRP A  37     -26.857  10.724  -0.233  1.00  4.32           H  
ATOM    636  HE3 TRP A  37     -26.652  13.164   4.559  1.00  4.32           H  
ATOM    637  HZ2 TRP A  37     -29.013  12.517   0.198  1.00  4.32           H  
ATOM    638  HZ3 TRP A  37     -28.736  14.381   4.067  1.00  4.32           H  
ATOM    639  HH2 TRP A  37     -29.904  14.066   1.923  1.00  4.32           H  
ATOM    640  N   VAL A  38     -23.435  13.992   4.323  1.00  2.17           N  
ATOM    641  CA  VAL A  38     -23.507  15.451   4.266  1.00  2.48           C  
ATOM    642  C   VAL A  38     -22.217  16.070   3.730  1.00  1.91           C  
ATOM    643  O   VAL A  38     -22.259  16.963   2.880  1.00  2.09           O  
ATOM    644  CB  VAL A  38     -23.805  16.026   5.662  1.00  3.72           C  
ATOM    645  CG1 VAL A  38     -23.661  17.539   5.646  1.00  3.72           C  
ATOM    646  CG2 VAL A  38     -25.213  15.634   6.079  1.00  3.72           C  
ATOM    647  H   VAL A  38     -23.534  13.532   5.222  1.00  2.60           H  
ATOM    648  HA  VAL A  38     -24.325  15.725   3.600  1.00  2.98           H  
ATOM    649  HB  VAL A  38     -23.085  15.630   6.377  1.00  4.46           H  
ATOM    650 1HG1 VAL A  38     -23.864  17.935   6.641  1.00  4.46           H  
ATOM    651 2HG1 VAL A  38     -22.646  17.806   5.351  1.00  4.46           H  
ATOM    652 3HG1 VAL A  38     -24.369  17.963   4.936  1.00  4.46           H  
ATOM    653 1HG2 VAL A  38     -25.422  16.034   7.071  1.00  4.46           H  
ATOM    654 2HG2 VAL A  38     -25.929  16.041   5.366  1.00  4.46           H  
ATOM    655 3HG2 VAL A  38     -25.300  14.550   6.099  1.00  4.46           H  
ATOM    656  N   LEU A  39     -21.077  15.595   4.231  1.00  1.61           N  
ATOM    657  CA  LEU A  39     -19.784  16.098   3.791  1.00  1.40           C  
ATOM    658  C   LEU A  39     -19.537  15.817   2.315  1.00  0.96           C  
ATOM    659  O   LEU A  39     -19.028  16.680   1.599  1.00  1.09           O  
ATOM    660  CB  LEU A  39     -18.674  15.456   4.624  1.00  2.10           C  
ATOM    661  CG  LEU A  39     -18.617  15.886   6.094  1.00  2.10           C  
ATOM    662  CD1 LEU A  39     -17.609  15.015   6.831  1.00  2.10           C  
ATOM    663  CD2 LEU A  39     -18.235  17.356   6.172  1.00  2.10           C  
ATOM    664  H   LEU A  39     -21.104  14.878   4.946  1.00  1.93           H  
ATOM    665  HA  LEU A  39     -19.764  17.176   3.944  1.00  1.68           H  
ATOM    666 1HB  LEU A  39     -18.801  14.375   4.602  1.00  2.52           H  
ATOM    667 2HB  LEU A  39     -17.713  15.697   4.171  1.00  2.52           H  
ATOM    668  HG  LEU A  39     -19.592  15.746   6.557  1.00  2.52           H  
ATOM    669 1HD1 LEU A  39     -17.569  15.311   7.879  1.00  2.52           H  
ATOM    670 2HD1 LEU A  39     -17.912  13.970   6.761  1.00  2.52           H  
ATOM    671 3HD1 LEU A  39     -16.625  15.139   6.381  1.00  2.52           H  
ATOM    672 1HD2 LEU A  39     -18.196  17.666   7.217  1.00  2.52           H  
ATOM    673 2HD2 LEU A  39     -17.257  17.502   5.713  1.00  2.52           H  
ATOM    674 3HD2 LEU A  39     -18.977  17.953   5.643  1.00  2.52           H  
ATOM    675  N   ARG A  40     -19.935  14.627   1.862  1.00  0.74           N  
ATOM    676  CA  ARG A  40     -19.761  14.221   0.477  1.00  0.62           C  
ATOM    677  C   ARG A  40     -20.676  14.998  -0.437  1.00  0.63           C  
ATOM    678  O   ARG A  40     -20.300  15.304  -1.564  1.00  0.69           O  
ATOM    679  CB  ARG A  40     -20.007  12.729   0.344  1.00  0.93           C  
ATOM    680  CG  ARG A  40     -18.961  11.907   1.070  1.00  0.93           C  
ATOM    681  CD  ARG A  40     -17.652  11.987   0.395  1.00  0.93           C  
ATOM    682  NE  ARG A  40     -16.608  11.329   1.155  1.00  0.93           N  
ATOM    683  CZ  ARG A  40     -15.306  11.330   0.819  1.00  0.93           C  
ATOM    684  NH1 ARG A  40     -14.904  11.921  -0.282  1.00  0.93           N  
ATOM    685  NH2 ARG A  40     -14.424  10.739   1.603  1.00  0.93           N  
ATOM    686  H   ARG A  40     -20.342  13.966   2.506  1.00  0.89           H  
ATOM    687  HA  ARG A  40     -18.731  14.424   0.186  1.00  0.74           H  
ATOM    688 1HB  ARG A  40     -20.983  12.475   0.754  1.00  1.12           H  
ATOM    689 2HB  ARG A  40     -19.998  12.441  -0.707  1.00  1.12           H  
ATOM    690 1HG  ARG A  40     -18.824  12.293   2.078  1.00  1.12           H  
ATOM    691 2HG  ARG A  40     -19.269  10.867   1.119  1.00  1.12           H  
ATOM    692 1HD  ARG A  40     -17.722  11.498  -0.576  1.00  1.12           H  
ATOM    693 2HD  ARG A  40     -17.371  13.028   0.257  1.00  1.12           H  
ATOM    694  HE  ARG A  40     -16.860  10.880   2.031  1.00  1.12           H  
ATOM    695 1HH1 ARG A  40     -15.566  12.363  -0.907  1.00  1.12           H  
ATOM    696 2HH1 ARG A  40     -13.919  11.938  -0.509  1.00  1.12           H  
ATOM    697 1HH2 ARG A  40     -14.731  10.290   2.458  1.00  1.12           H  
ATOM    698 2HH2 ARG A  40     -13.446  10.731   1.336  1.00  1.12           H  
ATOM    699  N   PHE A  41     -21.857  15.359   0.063  1.00  0.82           N  
ATOM    700  CA  PHE A  41     -22.762  16.217  -0.677  1.00  1.18           C  
ATOM    701  C   PHE A  41     -22.101  17.560  -0.937  1.00  0.89           C  
ATOM    702  O   PHE A  41     -22.117  18.051  -2.065  1.00  0.95           O  
ATOM    703  CB  PHE A  41     -24.065  16.432   0.071  1.00  1.77           C  
ATOM    704  CG  PHE A  41     -24.985  17.380  -0.634  1.00  1.77           C  
ATOM    705  CD1 PHE A  41     -25.844  16.943  -1.623  1.00  1.77           C  
ATOM    706  CD2 PHE A  41     -24.977  18.725  -0.316  1.00  1.77           C  
ATOM    707  CE1 PHE A  41     -26.683  17.826  -2.265  1.00  1.77           C  
ATOM    708  CE2 PHE A  41     -25.817  19.612  -0.954  1.00  1.77           C  
ATOM    709  CZ  PHE A  41     -26.677  19.161  -1.931  1.00  1.77           C  
ATOM    710  H   PHE A  41     -22.142  15.031   0.977  1.00  0.98           H  
ATOM    711  HA  PHE A  41     -22.982  15.747  -1.637  1.00  1.42           H  
ATOM    712 1HB  PHE A  41     -24.579  15.479   0.191  1.00  2.12           H  
ATOM    713 2HB  PHE A  41     -23.863  16.826   1.064  1.00  2.12           H  
ATOM    714  HD1 PHE A  41     -25.855  15.890  -1.891  1.00  2.12           H  
ATOM    715  HD2 PHE A  41     -24.292  19.077   0.453  1.00  2.12           H  
ATOM    716  HE1 PHE A  41     -27.349  17.463  -3.040  1.00  2.12           H  
ATOM    717  HE2 PHE A  41     -25.796  20.668  -0.690  1.00  2.12           H  
ATOM    718  HZ  PHE A  41     -27.341  19.858  -2.440  1.00  2.12           H  
ATOM    719  N   GLY A  42     -21.534  18.159   0.118  1.00  0.81           N  
ATOM    720  CA  GLY A  42     -20.844  19.442   0.001  1.00  0.74           C  
ATOM    721  C   GLY A  42     -19.698  19.372  -1.010  1.00  0.54           C  
ATOM    722  O   GLY A  42     -19.540  20.278  -1.836  1.00  0.54           O  
ATOM    723  H   GLY A  42     -21.586  17.713   1.028  1.00  0.97           H  
ATOM    724 1HA  GLY A  42     -21.556  20.210  -0.303  1.00  0.89           H  
ATOM    725 2HA  GLY A  42     -20.456  19.734   0.976  1.00  0.89           H  
ATOM    726  N   ILE A  43     -18.917  18.288  -0.948  1.00  0.44           N  
ATOM    727  CA  ILE A  43     -17.811  18.061  -1.875  1.00  0.37           C  
ATOM    728  C   ILE A  43     -18.303  17.948  -3.308  1.00  0.37           C  
ATOM    729  O   ILE A  43     -17.744  18.570  -4.211  1.00  0.43           O  
ATOM    730  CB  ILE A  43     -17.044  16.779  -1.511  1.00  0.55           C  
ATOM    731  CG1 ILE A  43     -16.300  16.957  -0.189  1.00  0.55           C  
ATOM    732  CG2 ILE A  43     -16.082  16.415  -2.625  1.00  0.55           C  
ATOM    733  CD1 ILE A  43     -15.774  15.660   0.380  1.00  0.55           C  
ATOM    734  H   ILE A  43     -19.085  17.601  -0.222  1.00  0.53           H  
ATOM    735  HA  ILE A  43     -17.127  18.906  -1.813  1.00  0.44           H  
ATOM    736  HB  ILE A  43     -17.753  15.963  -1.374  1.00  0.67           H  
ATOM    737 1HG1 ILE A  43     -15.458  17.630  -0.345  1.00  0.67           H  
ATOM    738 2HG1 ILE A  43     -16.968  17.412   0.541  1.00  0.67           H  
ATOM    739 1HG2 ILE A  43     -15.560  15.497  -2.359  1.00  0.67           H  
ATOM    740 2HG2 ILE A  43     -16.634  16.263  -3.551  1.00  0.67           H  
ATOM    741 3HG2 ILE A  43     -15.360  17.219  -2.761  1.00  0.67           H  
ATOM    742 1HD1 ILE A  43     -15.252  15.859   1.316  1.00  0.67           H  
ATOM    743 2HD1 ILE A  43     -16.605  14.983   0.567  1.00  0.67           H  
ATOM    744 3HD1 ILE A  43     -15.084  15.205  -0.329  1.00  0.67           H  
ATOM    745  N   TYR A  44     -19.349  17.149  -3.493  1.00  0.34           N  
ATOM    746  CA  TYR A  44     -19.983  16.919  -4.779  1.00  0.39           C  
ATOM    747  C   TYR A  44     -20.445  18.231  -5.393  1.00  0.53           C  
ATOM    748  O   TYR A  44     -20.156  18.500  -6.557  1.00  0.54           O  
ATOM    749  CB  TYR A  44     -21.138  15.921  -4.600  1.00  0.58           C  
ATOM    750  CG  TYR A  44     -21.941  15.585  -5.838  1.00  0.58           C  
ATOM    751  CD1 TYR A  44     -21.402  14.771  -6.823  1.00  0.58           C  
ATOM    752  CD2 TYR A  44     -23.237  16.057  -5.967  1.00  0.58           C  
ATOM    753  CE1 TYR A  44     -22.151  14.446  -7.940  1.00  0.58           C  
ATOM    754  CE2 TYR A  44     -23.987  15.721  -7.077  1.00  0.58           C  
ATOM    755  CZ  TYR A  44     -23.451  14.924  -8.069  1.00  0.58           C  
ATOM    756  OH  TYR A  44     -24.219  14.611  -9.176  1.00  0.58           O  
ATOM    757  H   TYR A  44     -19.732  16.659  -2.699  1.00  0.41           H  
ATOM    758  HA  TYR A  44     -19.248  16.481  -5.454  1.00  0.47           H  
ATOM    759 1HB  TYR A  44     -20.735  14.988  -4.202  1.00  0.70           H  
ATOM    760 2HB  TYR A  44     -21.827  16.308  -3.852  1.00  0.70           H  
ATOM    761  HD1 TYR A  44     -20.388  14.389  -6.717  1.00  0.70           H  
ATOM    762  HD2 TYR A  44     -23.664  16.687  -5.188  1.00  0.70           H  
ATOM    763  HE1 TYR A  44     -21.722  13.811  -8.711  1.00  0.70           H  
ATOM    764  HE2 TYR A  44     -25.008  16.092  -7.175  1.00  0.70           H  
ATOM    765  HH  TYR A  44     -23.662  14.363  -9.927  1.00  0.70           H  
ATOM    766  N   GLN A  45     -21.144  19.053  -4.608  1.00  0.72           N  
ATOM    767  CA  GLN A  45     -21.623  20.335  -5.102  1.00  1.11           C  
ATOM    768  C   GLN A  45     -20.478  21.279  -5.447  1.00  0.71           C  
ATOM    769  O   GLN A  45     -20.571  22.016  -6.428  1.00  0.67           O  
ATOM    770  CB  GLN A  45     -22.542  20.989  -4.078  1.00  1.67           C  
ATOM    771  CG  GLN A  45     -23.855  20.261  -3.886  1.00  1.67           C  
ATOM    772  CD  GLN A  45     -24.661  20.191  -5.162  1.00  1.67           C  
ATOM    773  OE1 GLN A  45     -24.789  21.183  -5.885  1.00  1.67           O  
ATOM    774  NE2 GLN A  45     -25.211  19.018  -5.449  1.00  1.67           N  
ATOM    775  H   GLN A  45     -21.361  18.778  -3.660  1.00  0.86           H  
ATOM    776  HA  GLN A  45     -22.194  20.158  -6.012  1.00  1.33           H  
ATOM    777 1HB  GLN A  45     -22.038  21.036  -3.113  1.00  2.00           H  
ATOM    778 2HB  GLN A  45     -22.764  22.011  -4.385  1.00  2.00           H  
ATOM    779 1HG  GLN A  45     -23.659  19.246  -3.548  1.00  2.00           H  
ATOM    780 2HG  GLN A  45     -24.441  20.799  -3.143  1.00  2.00           H  
ATOM    781 1HE2 GLN A  45     -25.758  18.911  -6.280  1.00  2.00           H  
ATOM    782 2HE2 GLN A  45     -25.083  18.242  -4.832  1.00  2.00           H  
ATOM    783  N   THR A  46     -19.388  21.227  -4.676  1.00  0.75           N  
ATOM    784  CA  THR A  46     -18.214  22.040  -4.964  1.00  0.69           C  
ATOM    785  C   THR A  46     -17.636  21.647  -6.319  1.00  0.44           C  
ATOM    786  O   THR A  46     -17.303  22.510  -7.138  1.00  0.59           O  
ATOM    787  CB  THR A  46     -17.140  21.870  -3.871  1.00  1.03           C  
ATOM    788  OG1 THR A  46     -17.667  22.292  -2.605  1.00  1.03           O  
ATOM    789  CG2 THR A  46     -15.909  22.695  -4.208  1.00  1.03           C  
ATOM    790  H   THR A  46     -19.374  20.630  -3.857  1.00  0.90           H  
ATOM    791  HA  THR A  46     -18.511  23.088  -5.007  1.00  0.83           H  
ATOM    792  HB  THR A  46     -16.854  20.822  -3.801  1.00  1.24           H  
ATOM    793  HG1 THR A  46     -18.386  21.704  -2.347  1.00  1.24           H  
ATOM    794 1HG2 THR A  46     -15.159  22.561  -3.429  1.00  1.24           H  
ATOM    795 2HG2 THR A  46     -15.502  22.367  -5.164  1.00  1.24           H  
ATOM    796 3HG2 THR A  46     -16.183  23.747  -4.271  1.00  1.24           H  
ATOM    797  N   ASN A  47     -17.545  20.336  -6.551  1.00  0.36           N  
ATOM    798  CA  ASN A  47     -17.048  19.801  -7.807  1.00  0.32           C  
ATOM    799  C   ASN A  47     -17.965  20.162  -8.968  1.00  0.28           C  
ATOM    800  O   ASN A  47     -17.480  20.453 -10.060  1.00  0.33           O  
ATOM    801  CB  ASN A  47     -16.868  18.295  -7.708  1.00  0.48           C  
ATOM    802  CG  ASN A  47     -15.661  17.904  -6.894  1.00  0.48           C  
ATOM    803  OD1 ASN A  47     -14.726  18.697  -6.730  1.00  0.48           O  
ATOM    804  ND2 ASN A  47     -15.665  16.697  -6.387  1.00  0.48           N  
ATOM    805  H   ASN A  47     -17.816  19.686  -5.824  1.00  0.43           H  
ATOM    806  HA  ASN A  47     -16.076  20.251  -8.012  1.00  0.38           H  
ATOM    807 1HB  ASN A  47     -17.754  17.851  -7.254  1.00  0.58           H  
ATOM    808 2HB  ASN A  47     -16.767  17.874  -8.709  1.00  0.58           H  
ATOM    809 1HD2 ASN A  47     -14.893  16.360  -5.840  1.00  0.58           H  
ATOM    810 2HD2 ASN A  47     -16.445  16.091  -6.536  1.00  0.58           H  
ATOM    811  N   LEU A  48     -19.283  20.161  -8.733  1.00  0.32           N  
ATOM    812  CA  LEU A  48     -20.219  20.542  -9.782  1.00  0.52           C  
ATOM    813  C   LEU A  48     -20.072  21.998 -10.170  1.00  0.33           C  
ATOM    814  O   LEU A  48     -20.139  22.323 -11.354  1.00  0.43           O  
ATOM    815  CB  LEU A  48     -21.665  20.312  -9.355  1.00  0.78           C  
ATOM    816  CG  LEU A  48     -22.129  18.866  -9.217  1.00  0.78           C  
ATOM    817  CD1 LEU A  48     -23.542  18.885  -8.676  1.00  0.78           C  
ATOM    818  CD2 LEU A  48     -22.059  18.169 -10.566  1.00  0.78           C  
ATOM    819  H   LEU A  48     -19.639  19.879  -7.830  1.00  0.38           H  
ATOM    820  HA  LEU A  48     -20.015  19.931 -10.660  1.00  0.62           H  
ATOM    821 1HB  LEU A  48     -21.819  20.795  -8.392  1.00  0.94           H  
ATOM    822 2HB  LEU A  48     -22.318  20.795 -10.083  1.00  0.94           H  
ATOM    823  HG  LEU A  48     -21.498  18.334  -8.509  1.00  0.94           H  
ATOM    824 1HD1 LEU A  48     -23.906  17.870  -8.569  1.00  0.94           H  
ATOM    825 2HD1 LEU A  48     -23.554  19.384  -7.709  1.00  0.94           H  
ATOM    826 3HD1 LEU A  48     -24.186  19.424  -9.370  1.00  0.94           H  
ATOM    827 1HD2 LEU A  48     -22.402  17.139 -10.462  1.00  0.94           H  
ATOM    828 2HD2 LEU A  48     -22.696  18.693 -11.279  1.00  0.94           H  
ATOM    829 3HD2 LEU A  48     -21.030  18.175 -10.926  1.00  0.94           H  
ATOM    830  N   GLN A  49     -19.845  22.869  -9.184  1.00  0.30           N  
ATOM    831  CA  GLN A  49     -19.656  24.286  -9.459  1.00  0.31           C  
ATOM    832  C   GLN A  49     -18.413  24.495 -10.301  1.00  0.30           C  
ATOM    833  O   GLN A  49     -18.430  25.278 -11.253  1.00  0.42           O  
ATOM    834  CB  GLN A  49     -19.557  25.079  -8.155  1.00  0.46           C  
ATOM    835  CG  GLN A  49     -20.863  25.170  -7.387  1.00  0.46           C  
ATOM    836  CD  GLN A  49     -20.702  25.863  -6.049  1.00  0.46           C  
ATOM    837  OE1 GLN A  49     -19.588  26.187  -5.629  1.00  0.46           O  
ATOM    838  NE2 GLN A  49     -21.819  26.095  -5.368  1.00  0.46           N  
ATOM    839  H   GLN A  49     -19.829  22.547  -8.223  1.00  0.36           H  
ATOM    840  HA  GLN A  49     -20.515  24.649 -10.025  1.00  0.37           H  
ATOM    841 1HB  GLN A  49     -18.815  24.617  -7.503  1.00  0.56           H  
ATOM    842 2HB  GLN A  49     -19.220  26.093  -8.369  1.00  0.56           H  
ATOM    843 1HG  GLN A  49     -21.575  25.743  -7.980  1.00  0.56           H  
ATOM    844 2HG  GLN A  49     -21.251  24.169  -7.213  1.00  0.56           H  
ATOM    845 1HE2 GLN A  49     -21.777  26.548  -4.477  1.00  0.56           H  
ATOM    846 2HE2 GLN A  49     -22.702  25.814  -5.744  1.00  0.56           H  
ATOM    847  N   PHE A  50     -17.349  23.769  -9.957  1.00  0.24           N  
ATOM    848  CA  PHE A  50     -16.108  23.804 -10.711  1.00  0.25           C  
ATOM    849  C   PHE A  50     -16.350  23.376 -12.150  1.00  0.26           C  
ATOM    850  O   PHE A  50     -15.926  24.061 -13.080  1.00  0.28           O  
ATOM    851  CB  PHE A  50     -15.070  22.893 -10.059  1.00  0.38           C  
ATOM    852  CG  PHE A  50     -13.762  22.799 -10.795  1.00  0.38           C  
ATOM    853  CD1 PHE A  50     -12.796  23.786 -10.664  1.00  0.38           C  
ATOM    854  CD2 PHE A  50     -13.492  21.714 -11.609  1.00  0.38           C  
ATOM    855  CE1 PHE A  50     -11.588  23.682 -11.327  1.00  0.38           C  
ATOM    856  CE2 PHE A  50     -12.286  21.603 -12.271  1.00  0.38           C  
ATOM    857  CZ  PHE A  50     -11.332  22.590 -12.127  1.00  0.38           C  
ATOM    858  H   PHE A  50     -17.397  23.174  -9.137  1.00  0.29           H  
ATOM    859  HA  PHE A  50     -15.729  24.827 -10.713  1.00  0.30           H  
ATOM    860 1HB  PHE A  50     -14.864  23.250  -9.051  1.00  0.45           H  
ATOM    861 2HB  PHE A  50     -15.476  21.889  -9.967  1.00  0.45           H  
ATOM    862  HD1 PHE A  50     -12.996  24.646 -10.024  1.00  0.45           H  
ATOM    863  HD2 PHE A  50     -14.248  20.940 -11.716  1.00  0.45           H  
ATOM    864  HE1 PHE A  50     -10.836  24.462 -11.213  1.00  0.45           H  
ATOM    865  HE2 PHE A  50     -12.088  20.739 -12.904  1.00  0.45           H  
ATOM    866  HZ  PHE A  50     -10.378  22.508 -12.644  1.00  0.45           H  
ATOM    867  N   ALA A  51     -17.031  22.241 -12.322  1.00  0.25           N  
ATOM    868  CA  ALA A  51     -17.331  21.709 -13.642  1.00  0.24           C  
ATOM    869  C   ALA A  51     -18.145  22.694 -14.473  1.00  0.26           C  
ATOM    870  O   ALA A  51     -17.862  22.869 -15.656  1.00  0.30           O  
ATOM    871  CB  ALA A  51     -18.074  20.388 -13.516  1.00  0.36           C  
ATOM    872  H   ALA A  51     -17.339  21.719 -11.512  1.00  0.30           H  
ATOM    873  HA  ALA A  51     -16.389  21.537 -14.156  1.00  0.29           H  
ATOM    874 1HB  ALA A  51     -18.266  19.983 -14.510  1.00  0.43           H  
ATOM    875 2HB  ALA A  51     -17.468  19.684 -12.947  1.00  0.43           H  
ATOM    876 3HB  ALA A  51     -19.020  20.550 -13.002  1.00  0.43           H  
ATOM    877  N   ASP A  52     -19.140  23.344 -13.861  1.00  0.29           N  
ATOM    878  CA  ASP A  52     -19.952  24.332 -14.565  1.00  0.46           C  
ATOM    879  C   ASP A  52     -19.111  25.511 -15.035  1.00  0.66           C  
ATOM    880  O   ASP A  52     -19.239  25.950 -16.180  1.00  0.95           O  
ATOM    881  CB  ASP A  52     -21.092  24.831 -13.674  1.00  0.69           C  
ATOM    882  CG  ASP A  52     -22.194  23.796 -13.476  1.00  0.69           C  
ATOM    883  OD1 ASP A  52     -22.225  22.838 -14.212  1.00  0.69           O  
ATOM    884  OD2 ASP A  52     -23.003  23.981 -12.598  1.00  0.69           O  
ATOM    885  H   ASP A  52     -19.348  23.144 -12.892  1.00  0.35           H  
ATOM    886  HA  ASP A  52     -20.388  23.856 -15.443  1.00  0.55           H  
ATOM    887 1HB  ASP A  52     -20.695  25.106 -12.697  1.00  0.83           H  
ATOM    888 2HB  ASP A  52     -21.532  25.727 -14.113  1.00  0.83           H  
ATOM    889  N   PHE A  53     -18.238  26.000 -14.152  1.00  0.76           N  
ATOM    890  CA  PHE A  53     -17.338  27.095 -14.476  1.00  0.97           C  
ATOM    891  C   PHE A  53     -16.476  26.763 -15.678  1.00  1.20           C  
ATOM    892  O   PHE A  53     -16.374  27.557 -16.616  1.00  2.93           O  
ATOM    893  CB  PHE A  53     -16.443  27.435 -13.287  1.00  1.46           C  
ATOM    894  CG  PHE A  53     -15.408  28.471 -13.613  1.00  1.46           C  
ATOM    895  CD1 PHE A  53     -15.738  29.815 -13.681  1.00  1.46           C  
ATOM    896  CD2 PHE A  53     -14.097  28.097 -13.857  1.00  1.46           C  
ATOM    897  CE1 PHE A  53     -14.778  30.762 -13.987  1.00  1.46           C  
ATOM    898  CE2 PHE A  53     -13.135  29.037 -14.165  1.00  1.46           C  
ATOM    899  CZ  PHE A  53     -13.477  30.373 -14.230  1.00  1.46           C  
ATOM    900  H   PHE A  53     -18.201  25.607 -13.219  1.00  0.91           H  
ATOM    901  HA  PHE A  53     -17.939  27.973 -14.719  1.00  1.16           H  
ATOM    902 1HB  PHE A  53     -17.052  27.806 -12.465  1.00  1.75           H  
ATOM    903 2HB  PHE A  53     -15.932  26.540 -12.939  1.00  1.75           H  
ATOM    904  HD1 PHE A  53     -16.767  30.122 -13.491  1.00  1.75           H  
ATOM    905  HD2 PHE A  53     -13.831  27.042 -13.804  1.00  1.75           H  
ATOM    906  HE1 PHE A  53     -15.049  31.816 -14.038  1.00  1.75           H  
ATOM    907  HE2 PHE A  53     -12.108  28.727 -14.355  1.00  1.75           H  
ATOM    908  HZ  PHE A  53     -12.720  31.118 -14.472  1.00  1.75           H  
ATOM    909  N   ILE A  54     -15.860  25.587 -15.647  1.00  0.33           N  
ATOM    910  CA  ILE A  54     -14.988  25.145 -16.720  1.00  0.33           C  
ATOM    911  C   ILE A  54     -15.735  24.883 -18.020  1.00  0.34           C  
ATOM    912  O   ILE A  54     -15.272  25.274 -19.089  1.00  0.41           O  
ATOM    913  CB  ILE A  54     -14.242  23.879 -16.298  1.00  0.49           C  
ATOM    914  CG1 ILE A  54     -13.339  24.201 -15.107  1.00  0.49           C  
ATOM    915  CG2 ILE A  54     -13.440  23.331 -17.470  1.00  0.49           C  
ATOM    916  CD1 ILE A  54     -12.284  25.237 -15.412  1.00  0.49           C  
ATOM    917  H   ILE A  54     -15.984  24.984 -14.842  1.00  0.40           H  
ATOM    918  HA  ILE A  54     -14.254  25.927 -16.905  1.00  0.40           H  
ATOM    919  HB  ILE A  54     -14.961  23.130 -15.970  1.00  0.59           H  
ATOM    920 1HG1 ILE A  54     -13.949  24.579 -14.291  1.00  0.59           H  
ATOM    921 2HG1 ILE A  54     -12.853  23.288 -14.772  1.00  0.59           H  
ATOM    922 1HG2 ILE A  54     -12.917  22.427 -17.166  1.00  0.59           H  
ATOM    923 2HG2 ILE A  54     -14.113  23.099 -18.294  1.00  0.59           H  
ATOM    924 3HG2 ILE A  54     -12.714  24.077 -17.794  1.00  0.59           H  
ATOM    925 1HD1 ILE A  54     -11.684  25.419 -14.519  1.00  0.59           H  
ATOM    926 2HD1 ILE A  54     -11.639  24.875 -16.214  1.00  0.59           H  
ATOM    927 3HD1 ILE A  54     -12.763  26.163 -15.722  1.00  0.59           H  
ATOM    928  N   ASN A  55     -16.902  24.252 -17.942  1.00  0.32           N  
ATOM    929  CA  ASN A  55     -17.670  23.959 -19.146  1.00  0.36           C  
ATOM    930  C   ASN A  55     -18.154  25.241 -19.828  1.00  0.46           C  
ATOM    931  O   ASN A  55     -18.229  25.301 -21.059  1.00  0.88           O  
ATOM    932  CB  ASN A  55     -18.823  23.024 -18.827  1.00  0.54           C  
ATOM    933  CG  ASN A  55     -18.361  21.604 -18.577  1.00  0.54           C  
ATOM    934  OD1 ASN A  55     -17.248  21.218 -18.954  1.00  0.54           O  
ATOM    935  ND2 ASN A  55     -19.199  20.815 -17.957  1.00  0.54           N  
ATOM    936  H   ASN A  55     -17.258  23.944 -17.049  1.00  0.38           H  
ATOM    937  HA  ASN A  55     -17.013  23.452 -19.854  1.00  0.43           H  
ATOM    938 1HB  ASN A  55     -19.349  23.383 -17.941  1.00  0.65           H  
ATOM    939 2HB  ASN A  55     -19.534  23.025 -19.654  1.00  0.65           H  
ATOM    940 1HD2 ASN A  55     -18.947  19.862 -17.769  1.00  0.65           H  
ATOM    941 2HD2 ASN A  55     -20.091  21.161 -17.669  1.00  0.65           H  
ATOM    942  N   SER A  56     -18.416  26.292 -19.038  1.00  0.41           N  
ATOM    943  CA  SER A  56     -18.849  27.577 -19.583  1.00  0.51           C  
ATOM    944  C   SER A  56     -17.733  28.316 -20.336  1.00  0.50           C  
ATOM    945  O   SER A  56     -17.985  29.365 -20.930  1.00  0.70           O  
ATOM    946  CB  SER A  56     -19.366  28.485 -18.481  1.00  0.77           C  
ATOM    947  OG  SER A  56     -18.329  28.947 -17.658  1.00  0.77           O  
ATOM    948  H   SER A  56     -18.359  26.194 -18.031  1.00  0.49           H  
ATOM    949  HA  SER A  56     -19.661  27.389 -20.286  1.00  0.61           H  
ATOM    950 1HB  SER A  56     -19.888  29.333 -18.923  1.00  0.92           H  
ATOM    951 2HB  SER A  56     -20.088  27.936 -17.879  1.00  0.92           H  
ATOM    952  HG  SER A  56     -17.811  28.179 -17.402  1.00  0.92           H  
ATOM    953  N   GLN A  57     -16.504  27.780 -20.320  1.00  0.45           N  
ATOM    954  CA  GLN A  57     -15.387  28.420 -20.988  1.00  0.68           C  
ATOM    955  C   GLN A  57     -15.345  28.111 -22.488  1.00  1.31           C  
ATOM    956  O   GLN A  57     -14.504  28.662 -23.192  1.00 21.06           O  
ATOM    957  CB  GLN A  57     -14.062  27.982 -20.351  1.00  1.02           C  
ATOM    958  CG  GLN A  57     -13.944  28.294 -18.869  1.00  1.02           C  
ATOM    959  CD  GLN A  57     -14.102  29.765 -18.554  1.00  1.02           C  
ATOM    960  OE1 GLN A  57     -13.407  30.620 -19.112  1.00  1.02           O  
ATOM    961  NE2 GLN A  57     -15.029  30.069 -17.654  1.00  1.02           N  
ATOM    962  H   GLN A  57     -16.310  26.919 -19.830  1.00  0.54           H  
ATOM    963  HA  GLN A  57     -15.491  29.498 -20.871  1.00  0.82           H  
ATOM    964 1HB  GLN A  57     -13.936  26.908 -20.474  1.00  1.22           H  
ATOM    965 2HB  GLN A  57     -13.234  28.470 -20.863  1.00  1.22           H  
ATOM    966 1HG  GLN A  57     -14.719  27.747 -18.339  1.00  1.22           H  
ATOM    967 2HG  GLN A  57     -12.961  27.975 -18.521  1.00  1.22           H  
ATOM    968 1HE2 GLN A  57     -15.190  31.023 -17.399  1.00  1.22           H  
ATOM    969 2HE2 GLN A  57     -15.570  29.338 -17.230  1.00  1.22           H  
ATOM    970  N   ASN A  58     -16.242  27.246 -22.978  1.00  9.88           N  
ATOM    971  CA  ASN A  58     -16.298  26.903 -24.406  1.00 10.30           C  
ATOM    972  C   ASN A  58     -15.021  26.206 -24.858  1.00  6.40           C  
ATOM    973  O   ASN A  58     -14.296  26.690 -25.730  1.00  9.94           O  
ATOM    974  CB  ASN A  58     -16.575  28.135 -25.256  1.00 15.45           C  
ATOM    975  CG  ASN A  58     -17.907  28.761 -24.946  1.00 15.45           C  
ATOM    976  OD1 ASN A  58     -18.919  28.064 -24.803  1.00 15.45           O  
ATOM    977  ND2 ASN A  58     -17.927  30.065 -24.841  1.00 15.45           N  
ATOM    978  H   ASN A  58     -16.908  26.798 -22.355  1.00 11.86           H  
ATOM    979  HA  ASN A  58     -17.117  26.197 -24.556  1.00 12.36           H  
ATOM    980 1HB  ASN A  58     -15.795  28.882 -25.120  1.00 18.54           H  
ATOM    981 2HB  ASN A  58     -16.566  27.851 -26.308  1.00 18.54           H  
ATOM    982 1HD2 ASN A  58     -18.785  30.538 -24.636  1.00 18.54           H  
ATOM    983 2HD2 ASN A  58     -17.085  30.589 -24.964  1.00 18.54           H  
ATOM    984  N   LEU A  59     -14.767  25.054 -24.259  1.00  3.15           N  
ATOM    985  CA  LEU A  59     -13.578  24.271 -24.529  1.00  1.45           C  
ATOM    986  C   LEU A  59     -13.887  23.122 -25.475  1.00  1.22           C  
ATOM    987  O   LEU A  59     -15.049  22.840 -25.769  1.00  1.81           O  
ATOM    988  CB  LEU A  59     -13.022  23.732 -23.206  1.00  2.17           C  
ATOM    989  CG  LEU A  59     -12.718  24.812 -22.161  1.00  2.17           C  
ATOM    990  CD1 LEU A  59     -12.273  24.160 -20.865  1.00  2.17           C  
ATOM    991  CD2 LEU A  59     -11.646  25.746 -22.698  1.00  2.17           C  
ATOM    992  H   LEU A  59     -15.421  24.713 -23.569  1.00  3.78           H  
ATOM    993  HA  LEU A  59     -12.833  24.915 -24.995  1.00  1.74           H  
ATOM    994 1HB  LEU A  59     -13.747  23.044 -22.774  1.00  2.61           H  
ATOM    995 2HB  LEU A  59     -12.100  23.187 -23.403  1.00  2.61           H  
ATOM    996  HG  LEU A  59     -13.625  25.380 -21.957  1.00  2.61           H  
ATOM    997 1HD1 LEU A  59     -12.070  24.930 -20.120  1.00  2.61           H  
ATOM    998 2HD1 LEU A  59     -13.060  23.501 -20.500  1.00  2.61           H  
ATOM    999 3HD1 LEU A  59     -11.368  23.584 -21.044  1.00  2.61           H  
ATOM   1000 1HD2 LEU A  59     -11.435  26.521 -21.961  1.00  2.61           H  
ATOM   1001 2HD2 LEU A  59     -10.737  25.180 -22.900  1.00  2.61           H  
ATOM   1002 3HD2 LEU A  59     -11.997  26.210 -23.621  1.00  2.61           H  
ATOM   1003  N   SER A  60     -12.836  22.451 -25.941  1.00  0.87           N  
ATOM   1004  CA  SER A  60     -12.960  21.314 -26.852  1.00  0.65           C  
ATOM   1005  C   SER A  60     -13.222  19.992 -26.116  1.00  0.51           C  
ATOM   1006  O   SER A  60     -13.298  18.935 -26.748  1.00  0.51           O  
ATOM   1007  CB  SER A  60     -11.704  21.188 -27.673  1.00  0.98           C  
ATOM   1008  OG  SER A  60     -10.626  20.870 -26.848  1.00  0.98           O  
ATOM   1009  H   SER A  60     -11.910  22.743 -25.659  1.00  1.04           H  
ATOM   1010  HA  SER A  60     -13.800  21.503 -27.522  1.00  0.78           H  
ATOM   1011 1HB  SER A  60     -11.826  20.422 -28.439  1.00  1.17           H  
ATOM   1012 2HB  SER A  60     -11.509  22.133 -28.179  1.00  1.17           H  
ATOM   1013  HG  SER A  60      -9.842  21.235 -27.270  1.00  1.17           H  
ATOM   1014  N   PHE A  61     -13.377  20.073 -24.791  1.00  0.49           N  
ATOM   1015  CA  PHE A  61     -13.671  18.937 -23.935  1.00  0.38           C  
ATOM   1016  C   PHE A  61     -14.580  19.382 -22.815  1.00  0.22           C  
ATOM   1017  O   PHE A  61     -14.764  20.581 -22.597  1.00  0.23           O  
ATOM   1018  CB  PHE A  61     -12.402  18.359 -23.323  1.00  0.57           C  
ATOM   1019  CG  PHE A  61     -11.692  19.268 -22.355  1.00  0.57           C  
ATOM   1020  CD1 PHE A  61     -11.920  19.162 -20.989  1.00  0.57           C  
ATOM   1021  CD2 PHE A  61     -10.796  20.227 -22.802  1.00  0.57           C  
ATOM   1022  CE1 PHE A  61     -11.263  19.986 -20.093  1.00  0.57           C  
ATOM   1023  CE2 PHE A  61     -10.135  21.049 -21.911  1.00  0.57           C  
ATOM   1024  CZ  PHE A  61     -10.367  20.927 -20.555  1.00  0.57           C  
ATOM   1025  H   PHE A  61     -13.287  20.969 -24.343  1.00  0.59           H  
ATOM   1026  HA  PHE A  61     -14.184  18.176 -24.516  1.00  0.46           H  
ATOM   1027 1HB  PHE A  61     -12.639  17.432 -22.804  1.00  0.68           H  
ATOM   1028 2HB  PHE A  61     -11.719  18.113 -24.119  1.00  0.68           H  
ATOM   1029  HD1 PHE A  61     -12.625  18.414 -20.624  1.00  0.68           H  
ATOM   1030  HD2 PHE A  61     -10.611  20.324 -23.872  1.00  0.68           H  
ATOM   1031  HE1 PHE A  61     -11.451  19.889 -19.024  1.00  0.68           H  
ATOM   1032  HE2 PHE A  61      -9.430  21.796 -22.276  1.00  0.68           H  
ATOM   1033  HZ  PHE A  61      -9.847  21.576 -19.852  1.00  0.68           H  
ATOM   1034  N   SER A  62     -15.150  18.421 -22.102  1.00  0.21           N  
ATOM   1035  CA  SER A  62     -16.048  18.761 -21.018  1.00  0.29           C  
ATOM   1036  C   SER A  62     -15.838  17.900 -19.790  1.00  0.31           C  
ATOM   1037  O   SER A  62     -15.313  16.779 -19.867  1.00  0.53           O  
ATOM   1038  CB  SER A  62     -17.486  18.623 -21.476  1.00  0.43           C  
ATOM   1039  OG  SER A  62     -17.793  17.287 -21.771  1.00  0.43           O  
ATOM   1040  H   SER A  62     -14.964  17.454 -22.328  1.00  0.25           H  
ATOM   1041  HA  SER A  62     -15.869  19.800 -20.737  1.00  0.35           H  
ATOM   1042 1HB  SER A  62     -18.153  18.990 -20.696  1.00  0.52           H  
ATOM   1043 2HB  SER A  62     -17.645  19.240 -22.359  1.00  0.52           H  
ATOM   1044  HG  SER A  62     -18.721  17.278 -22.016  1.00  0.52           H  
ATOM   1045  N   LEU A  63     -16.290  18.446 -18.663  1.00  0.20           N  
ATOM   1046  CA  LEU A  63     -16.208  17.792 -17.370  1.00  0.20           C  
ATOM   1047  C   LEU A  63     -17.590  17.369 -16.915  1.00  0.23           C  
ATOM   1048  O   LEU A  63     -18.593  17.991 -17.273  1.00  0.28           O  
ATOM   1049  CB  LEU A  63     -15.642  18.733 -16.307  1.00  0.30           C  
ATOM   1050  CG  LEU A  63     -14.298  19.390 -16.600  1.00  0.30           C  
ATOM   1051  CD1 LEU A  63     -13.955  20.289 -15.431  1.00  0.30           C  
ATOM   1052  CD2 LEU A  63     -13.231  18.340 -16.829  1.00  0.30           C  
ATOM   1053  H   LEU A  63     -16.697  19.375 -18.712  1.00  0.24           H  
ATOM   1054  HA  LEU A  63     -15.578  16.909 -17.458  1.00  0.24           H  
ATOM   1055 1HB  LEU A  63     -16.363  19.532 -16.139  1.00  0.36           H  
ATOM   1056 2HB  LEU A  63     -15.534  18.174 -15.378  1.00  0.36           H  
ATOM   1057  HG  LEU A  63     -14.385  20.012 -17.491  1.00  0.36           H  
ATOM   1058 1HD1 LEU A  63     -13.016  20.786 -15.631  1.00  0.36           H  
ATOM   1059 2HD1 LEU A  63     -14.738  21.034 -15.307  1.00  0.36           H  
ATOM   1060 3HD1 LEU A  63     -13.870  19.695 -14.522  1.00  0.36           H  
ATOM   1061 1HD2 LEU A  63     -12.280  18.830 -17.038  1.00  0.36           H  
ATOM   1062 2HD2 LEU A  63     -13.132  17.724 -15.938  1.00  0.36           H  
ATOM   1063 3HD2 LEU A  63     -13.511  17.715 -17.677  1.00  0.36           H  
ATOM   1064  N   ALA A  64     -17.646  16.333 -16.095  1.00  0.24           N  
ATOM   1065  CA  ALA A  64     -18.927  15.886 -15.563  1.00  0.33           C  
ATOM   1066  C   ALA A  64     -18.727  15.045 -14.329  1.00  0.34           C  
ATOM   1067  O   ALA A  64     -17.612  14.622 -14.020  1.00  0.33           O  
ATOM   1068  CB  ALA A  64     -19.716  15.097 -16.596  1.00  0.49           C  
ATOM   1069  H   ALA A  64     -16.785  15.865 -15.834  1.00  0.29           H  
ATOM   1070  HA  ALA A  64     -19.501  16.769 -15.281  1.00  0.40           H  
ATOM   1071 1HB  ALA A  64     -20.676  14.803 -16.174  1.00  0.59           H  
ATOM   1072 2HB  ALA A  64     -19.883  15.715 -17.478  1.00  0.59           H  
ATOM   1073 3HB  ALA A  64     -19.161  14.205 -16.877  1.00  0.59           H  
ATOM   1074  N   ASP A  65     -19.816  14.812 -13.614  1.00  0.51           N  
ATOM   1075  CA  ASP A  65     -19.790  14.020 -12.397  1.00  0.56           C  
ATOM   1076  C   ASP A  65     -19.544  12.519 -12.650  1.00  0.46           C  
ATOM   1077  O   ASP A  65     -20.457  11.688 -12.559  1.00  0.62           O  
ATOM   1078  CB  ASP A  65     -21.064  14.271 -11.592  1.00  0.84           C  
ATOM   1079  CG  ASP A  65     -22.347  13.964 -12.333  1.00  0.84           C  
ATOM   1080  OD1 ASP A  65     -22.296  13.738 -13.519  1.00  0.84           O  
ATOM   1081  OD2 ASP A  65     -23.379  13.983 -11.701  1.00  0.84           O  
ATOM   1082  H   ASP A  65     -20.696  15.197 -13.927  1.00  0.61           H  
ATOM   1083  HA  ASP A  65     -18.960  14.385 -11.794  1.00  0.67           H  
ATOM   1084 1HB  ASP A  65     -21.033  13.669 -10.689  1.00  1.01           H  
ATOM   1085 2HB  ASP A  65     -21.089  15.316 -11.282  1.00  1.01           H  
ATOM   1086  N   ASN A  66     -18.282  12.199 -12.948  1.00  0.39           N  
ATOM   1087  CA  ASN A  66     -17.830  10.837 -13.172  1.00  0.51           C  
ATOM   1088  C   ASN A  66     -17.629  10.174 -11.820  1.00  0.57           C  
ATOM   1089  O   ASN A  66     -17.920  10.778 -10.787  1.00  0.54           O  
ATOM   1090  CB  ASN A  66     -16.557  10.812 -14.023  1.00  0.77           C  
ATOM   1091  CG  ASN A  66     -15.340  11.394 -13.341  1.00  0.77           C  
ATOM   1092  OD1 ASN A  66     -15.196  11.340 -12.113  1.00  0.77           O  
ATOM   1093  ND2 ASN A  66     -14.442  11.951 -14.119  1.00  0.77           N  
ATOM   1094  H   ASN A  66     -17.614  12.954 -13.025  1.00  0.47           H  
ATOM   1095  HA  ASN A  66     -18.609  10.286 -13.699  1.00  0.61           H  
ATOM   1096 1HB  ASN A  66     -16.336   9.784 -14.312  1.00  0.92           H  
ATOM   1097 2HB  ASN A  66     -16.734  11.371 -14.942  1.00  0.92           H  
ATOM   1098 1HD2 ASN A  66     -13.615  12.346 -13.714  1.00  0.92           H  
ATOM   1099 2HD2 ASN A  66     -14.560  11.990 -15.116  1.00  0.92           H  
ATOM   1100  N   LYS A  67     -17.127   8.945 -11.813  1.00  0.85           N  
ATOM   1101  CA  LYS A  67     -16.976   8.171 -10.579  1.00  1.38           C  
ATOM   1102  C   LYS A  67     -16.210   8.821  -9.413  1.00  0.65           C  
ATOM   1103  O   LYS A  67     -16.298   8.323  -8.290  1.00  1.13           O  
ATOM   1104  CB  LYS A  67     -16.298   6.852 -10.898  1.00  2.07           C  
ATOM   1105  CG  LYS A  67     -14.849   6.992 -11.315  1.00  2.07           C  
ATOM   1106  CD  LYS A  67     -14.274   5.662 -11.754  1.00  2.07           C  
ATOM   1107  CE  LYS A  67     -14.197   4.685 -10.590  1.00  2.07           C  
ATOM   1108  NZ  LYS A  67     -13.535   3.416 -10.980  1.00  2.07           N  
ATOM   1109  H   LYS A  67     -16.884   8.497 -12.690  1.00  1.02           H  
ATOM   1110  HA  LYS A  67     -17.978   7.955 -10.212  1.00  1.66           H  
ATOM   1111 1HB  LYS A  67     -16.339   6.200 -10.026  1.00  2.48           H  
ATOM   1112 2HB  LYS A  67     -16.835   6.358 -11.705  1.00  2.48           H  
ATOM   1113 1HG  LYS A  67     -14.768   7.706 -12.135  1.00  2.48           H  
ATOM   1114 2HG  LYS A  67     -14.273   7.363 -10.472  1.00  2.48           H  
ATOM   1115 1HD  LYS A  67     -14.883   5.235 -12.548  1.00  2.48           H  
ATOM   1116 2HD  LYS A  67     -13.268   5.821 -12.140  1.00  2.48           H  
ATOM   1117 1HE  LYS A  67     -13.633   5.141  -9.778  1.00  2.48           H  
ATOM   1118 2HE  LYS A  67     -15.204   4.464 -10.235  1.00  2.48           H  
ATOM   1119 1HZ  LYS A  67     -13.484   2.779 -10.194  1.00  2.48           H  
ATOM   1120 2HZ  LYS A  67     -14.056   2.977 -11.725  1.00  2.48           H  
ATOM   1121 3HZ  LYS A  67     -12.598   3.609 -11.303  1.00  2.48           H  
ATOM   1122  N   PHE A  68     -15.467   9.905  -9.646  1.00  0.47           N  
ATOM   1123  CA  PHE A  68     -14.732  10.531  -8.554  1.00  0.45           C  
ATOM   1124  C   PHE A  68     -15.333  11.875  -8.118  1.00  0.33           C  
ATOM   1125  O   PHE A  68     -14.687  12.651  -7.412  1.00  0.43           O  
ATOM   1126  CB  PHE A  68     -13.264  10.707  -8.937  1.00  0.68           C  
ATOM   1127  CG  PHE A  68     -12.564   9.409  -9.238  1.00  0.68           C  
ATOM   1128  CD1 PHE A  68     -11.977   9.204 -10.472  1.00  0.68           C  
ATOM   1129  CD2 PHE A  68     -12.516   8.382  -8.311  1.00  0.68           C  
ATOM   1130  CE1 PHE A  68     -11.343   8.011 -10.773  1.00  0.68           C  
ATOM   1131  CE2 PHE A  68     -11.886   7.190  -8.608  1.00  0.68           C  
ATOM   1132  CZ  PHE A  68     -11.294   7.005  -9.838  1.00  0.68           C  
ATOM   1133  H   PHE A  68     -15.407  10.303 -10.575  1.00  0.56           H  
ATOM   1134  HA  PHE A  68     -14.768   9.860  -7.695  1.00  0.54           H  
ATOM   1135 1HB  PHE A  68     -13.193  11.344  -9.819  1.00  0.81           H  
ATOM   1136 2HB  PHE A  68     -12.731  11.204  -8.131  1.00  0.81           H  
ATOM   1137  HD1 PHE A  68     -12.016  10.004 -11.210  1.00  0.81           H  
ATOM   1138  HD2 PHE A  68     -12.988   8.519  -7.339  1.00  0.81           H  
ATOM   1139  HE1 PHE A  68     -10.882   7.872 -11.750  1.00  0.81           H  
ATOM   1140  HE2 PHE A  68     -11.857   6.392  -7.868  1.00  0.81           H  
ATOM   1141  HZ  PHE A  68     -10.797   6.064 -10.069  1.00  0.81           H  
ATOM   1142  N   ALA A  69     -16.570  12.155  -8.525  1.00  0.29           N  
ATOM   1143  CA  ALA A  69     -17.196  13.428  -8.172  1.00  0.36           C  
ATOM   1144  C   ALA A  69     -17.475  13.581  -6.669  1.00  0.46           C  
ATOM   1145  O   ALA A  69     -17.607  14.706  -6.189  1.00  0.89           O  
ATOM   1146  CB  ALA A  69     -18.485  13.611  -8.945  1.00  0.54           C  
ATOM   1147  H   ALA A  69     -17.074  11.503  -9.112  1.00  0.35           H  
ATOM   1148  HA  ALA A  69     -16.505  14.221  -8.462  1.00  0.43           H  
ATOM   1149 1HB  ALA A  69     -18.910  14.588  -8.716  1.00  0.65           H  
ATOM   1150 2HB  ALA A  69     -18.270  13.546 -10.009  1.00  0.65           H  
ATOM   1151 3HB  ALA A  69     -19.193  12.841  -8.671  1.00  0.65           H  
ATOM   1152  N   ASP A  70     -17.538  12.482  -5.906  1.00  0.58           N  
ATOM   1153  CA  ASP A  70     -17.767  12.637  -4.467  1.00  1.63           C  
ATOM   1154  C   ASP A  70     -16.486  12.782  -3.643  1.00  0.99           C  
ATOM   1155  O   ASP A  70     -16.561  12.739  -2.415  1.00  1.63           O  
ATOM   1156  CB  ASP A  70     -18.577  11.474  -3.862  1.00  2.44           C  
ATOM   1157  CG  ASP A  70     -17.879  10.109  -3.908  1.00  2.44           C  
ATOM   1158  OD1 ASP A  70     -16.891   9.989  -4.592  1.00  2.44           O  
ATOM   1159  OD2 ASP A  70     -18.332   9.203  -3.236  1.00  2.44           O  
ATOM   1160  H   ASP A  70     -17.434  11.563  -6.310  1.00  0.70           H  
ATOM   1161  HA  ASP A  70     -18.351  13.546  -4.322  1.00  1.96           H  
ATOM   1162 1HB  ASP A  70     -18.794  11.705  -2.819  1.00  2.93           H  
ATOM   1163 2HB  ASP A  70     -19.532  11.404  -4.372  1.00  2.93           H  
ATOM   1164  N   LEU A  71     -15.331  12.986  -4.283  1.00  0.84           N  
ATOM   1165  CA  LEU A  71     -14.112  13.160  -3.501  1.00  1.46           C  
ATOM   1166  C   LEU A  71     -13.337  14.420  -3.861  1.00  0.51           C  
ATOM   1167  O   LEU A  71     -13.632  15.097  -4.851  1.00  0.71           O  
ATOM   1168  CB  LEU A  71     -13.222  11.913  -3.631  1.00  2.19           C  
ATOM   1169  CG  LEU A  71     -12.837  11.472  -5.037  1.00  2.19           C  
ATOM   1170  CD1 LEU A  71     -11.833  12.427  -5.610  1.00  2.19           C  
ATOM   1171  CD2 LEU A  71     -12.230  10.084  -4.960  1.00  2.19           C  
ATOM   1172  H   LEU A  71     -15.279  13.003  -5.296  1.00  1.01           H  
ATOM   1173  HA  LEU A  71     -14.395  13.250  -2.457  1.00  1.75           H  
ATOM   1174 1HB  LEU A  71     -12.294  12.099  -3.098  1.00  2.63           H  
ATOM   1175 2HB  LEU A  71     -13.730  11.077  -3.151  1.00  2.63           H  
ATOM   1176  HG  LEU A  71     -13.716  11.453  -5.673  1.00  2.63           H  
ATOM   1177 1HD1 LEU A  71     -11.555  12.104  -6.612  1.00  2.63           H  
ATOM   1178 2HD1 LEU A  71     -12.264  13.427  -5.660  1.00  2.63           H  
ATOM   1179 3HD1 LEU A  71     -10.952  12.442  -4.974  1.00  2.63           H  
ATOM   1180 1HD2 LEU A  71     -11.942   9.760  -5.957  1.00  2.63           H  
ATOM   1181 2HD2 LEU A  71     -11.348  10.110  -4.319  1.00  2.63           H  
ATOM   1182 3HD2 LEU A  71     -12.960   9.389  -4.545  1.00  2.63           H  
ATOM   1183  N   THR A  72     -12.365  14.761  -3.007  1.00  0.58           N  
ATOM   1184  CA  THR A  72     -11.608  15.998  -3.196  1.00  0.63           C  
ATOM   1185  C   THR A  72     -10.423  15.784  -4.108  1.00  0.46           C  
ATOM   1186  O   THR A  72     -10.058  14.652  -4.405  1.00  0.40           O  
ATOM   1187  CB  THR A  72     -11.106  16.578  -1.858  1.00  0.95           C  
ATOM   1188  OG1 THR A  72     -10.134  15.704  -1.271  1.00  0.95           O  
ATOM   1189  CG2 THR A  72     -12.275  16.734  -0.898  1.00  0.95           C  
ATOM   1190  H   THR A  72     -12.163  14.149  -2.216  1.00  0.70           H  
ATOM   1191  HA  THR A  72     -12.263  16.735  -3.662  1.00  0.76           H  
ATOM   1192  HB  THR A  72     -10.651  17.554  -2.027  1.00  1.13           H  
ATOM   1193  HG1 THR A  72      -9.946  15.996  -0.375  1.00  1.13           H  
ATOM   1194 1HG2 THR A  72     -11.918  17.147   0.046  1.00  1.13           H  
ATOM   1195 2HG2 THR A  72     -13.015  17.406  -1.331  1.00  1.13           H  
ATOM   1196 3HG2 THR A  72     -12.730  15.761  -0.718  1.00  1.13           H  
ATOM   1197  N   ASN A  73      -9.809  16.880  -4.530  1.00  0.46           N  
ATOM   1198  CA  ASN A  73      -8.673  16.824  -5.438  1.00  0.42           C  
ATOM   1199  C   ASN A  73      -7.491  16.088  -4.814  1.00  0.47           C  
ATOM   1200  O   ASN A  73      -6.857  15.249  -5.459  1.00  0.45           O  
ATOM   1201  CB  ASN A  73      -8.273  18.232  -5.826  1.00  0.63           C  
ATOM   1202  CG  ASN A  73      -9.278  18.883  -6.732  1.00  0.63           C  
ATOM   1203  OD1 ASN A  73     -10.025  18.208  -7.448  1.00  0.63           O  
ATOM   1204  ND2 ASN A  73      -9.322  20.191  -6.700  1.00  0.63           N  
ATOM   1205  H   ASN A  73     -10.155  17.781  -4.233  1.00  0.55           H  
ATOM   1206  HA  ASN A  73      -8.969  16.275  -6.330  1.00  0.50           H  
ATOM   1207 1HB  ASN A  73      -8.161  18.841  -4.928  1.00  0.76           H  
ATOM   1208 2HB  ASN A  73      -7.307  18.211  -6.330  1.00  0.76           H  
ATOM   1209 1HD2 ASN A  73      -9.977  20.683  -7.275  1.00  0.76           H  
ATOM   1210 2HD2 ASN A  73      -8.704  20.698  -6.101  1.00  0.76           H  
ATOM   1211  N   ASP A  74      -7.214  16.403  -3.552  1.00  0.67           N  
ATOM   1212  CA  ASP A  74      -6.125  15.775  -2.831  1.00  0.88           C  
ATOM   1213  C   ASP A  74      -6.442  14.330  -2.498  1.00  0.82           C  
ATOM   1214  O   ASP A  74      -5.549  13.481  -2.535  1.00  0.79           O  
ATOM   1215  CB  ASP A  74      -5.806  16.561  -1.564  1.00  1.32           C  
ATOM   1216  CG  ASP A  74      -5.134  17.895  -1.868  1.00  1.32           C  
ATOM   1217  OD1 ASP A  74      -4.641  18.056  -2.962  1.00  1.32           O  
ATOM   1218  OD2 ASP A  74      -5.123  18.741  -1.006  1.00  1.32           O  
ATOM   1219  H   ASP A  74      -7.773  17.101  -3.082  1.00  0.80           H  
ATOM   1220  HA  ASP A  74      -5.242  15.786  -3.466  1.00  1.06           H  
ATOM   1221 1HB  ASP A  74      -6.724  16.750  -1.007  1.00  1.58           H  
ATOM   1222 2HB  ASP A  74      -5.148  15.974  -0.923  1.00  1.58           H  
ATOM   1223  N   GLU A  75      -7.712  14.051  -2.182  1.00  0.91           N  
ATOM   1224  CA  GLU A  75      -8.141  12.692  -1.889  1.00  1.01           C  
ATOM   1225  C   GLU A  75      -7.942  11.801  -3.104  1.00  0.80           C  
ATOM   1226  O   GLU A  75      -7.430  10.686  -2.977  1.00  1.11           O  
ATOM   1227  CB  GLU A  75      -9.589  12.677  -1.438  1.00  1.52           C  
ATOM   1228  CG  GLU A  75     -10.088  11.323  -0.993  1.00  1.52           C  
ATOM   1229  CD  GLU A  75     -11.459  11.407  -0.411  1.00  1.52           C  
ATOM   1230  OE1 GLU A  75     -12.147  12.368  -0.674  1.00  1.52           O  
ATOM   1231  OE2 GLU A  75     -11.829  10.523   0.327  1.00  1.52           O  
ATOM   1232  H   GLU A  75      -8.408  14.788  -2.136  1.00  1.09           H  
ATOM   1233  HA  GLU A  75      -7.524  12.302  -1.079  1.00  1.21           H  
ATOM   1234 1HB  GLU A  75      -9.711  13.362  -0.600  1.00  1.82           H  
ATOM   1235 2HB  GLU A  75     -10.228  13.027  -2.247  1.00  1.82           H  
ATOM   1236 1HG  GLU A  75     -10.104  10.649  -1.849  1.00  1.82           H  
ATOM   1237 2HG  GLU A  75      -9.402  10.914  -0.252  1.00  1.82           H  
ATOM   1238  N   PHE A  76      -8.335  12.309  -4.279  1.00  0.59           N  
ATOM   1239  CA  PHE A  76      -8.138  11.592  -5.530  1.00  0.63           C  
ATOM   1240  C   PHE A  76      -6.710  11.215  -5.716  1.00  0.48           C  
ATOM   1241  O   PHE A  76      -6.410  10.068  -6.020  1.00  0.53           O  
ATOM   1242  CB  PHE A  76      -8.457  12.435  -6.762  1.00  0.95           C  
ATOM   1243  CG  PHE A  76      -8.066  11.727  -8.037  1.00  0.95           C  
ATOM   1244  CD1 PHE A  76      -8.909  10.812  -8.648  1.00  0.95           C  
ATOM   1245  CD2 PHE A  76      -6.824  11.967  -8.619  1.00  0.95           C  
ATOM   1246  CE1 PHE A  76      -8.513  10.169  -9.809  1.00  0.95           C  
ATOM   1247  CE2 PHE A  76      -6.431  11.323  -9.772  1.00  0.95           C  
ATOM   1248  CZ  PHE A  76      -7.282  10.423 -10.368  1.00  0.95           C  
ATOM   1249  H   PHE A  76      -8.781  13.216  -4.308  1.00  0.71           H  
ATOM   1250  HA  PHE A  76      -8.749  10.690  -5.522  1.00  0.76           H  
ATOM   1251 1HB  PHE A  76      -9.510  12.670  -6.813  1.00  1.13           H  
ATOM   1252 2HB  PHE A  76      -7.915  13.378  -6.716  1.00  1.13           H  
ATOM   1253  HD1 PHE A  76      -9.884  10.602  -8.208  1.00  1.13           H  
ATOM   1254  HD2 PHE A  76      -6.150  12.682  -8.150  1.00  1.13           H  
ATOM   1255  HE1 PHE A  76      -9.171   9.454 -10.288  1.00  1.13           H  
ATOM   1256  HE2 PHE A  76      -5.454  11.528 -10.211  1.00  1.13           H  
ATOM   1257  HZ  PHE A  76      -6.981   9.912 -11.278  1.00  1.13           H  
ATOM   1258  N   LYS A  77      -5.818  12.188  -5.580  1.00  0.48           N  
ATOM   1259  CA  LYS A  77      -4.416  11.918  -5.814  1.00  0.59           C  
ATOM   1260  C   LYS A  77      -3.862  10.898  -4.835  1.00  0.60           C  
ATOM   1261  O   LYS A  77      -3.161   9.962  -5.227  1.00  0.68           O  
ATOM   1262  CB  LYS A  77      -3.625  13.216  -5.727  1.00  0.89           C  
ATOM   1263  CG  LYS A  77      -3.857  14.173  -6.889  1.00  0.89           C  
ATOM   1264  CD  LYS A  77      -2.937  15.377  -6.785  1.00  0.89           C  
ATOM   1265  CE  LYS A  77      -3.357  16.273  -5.625  1.00  0.89           C  
ATOM   1266  NZ  LYS A  77      -2.550  17.523  -5.547  1.00  0.89           N  
ATOM   1267  H   LYS A  77      -6.116  13.130  -5.340  1.00  0.58           H  
ATOM   1268  HA  LYS A  77      -4.316  11.512  -6.817  1.00  0.71           H  
ATOM   1269 1HB  LYS A  77      -3.886  13.741  -4.807  1.00  1.06           H  
ATOM   1270 2HB  LYS A  77      -2.559  12.992  -5.686  1.00  1.06           H  
ATOM   1271 1HG  LYS A  77      -3.667  13.658  -7.831  1.00  1.06           H  
ATOM   1272 2HG  LYS A  77      -4.892  14.513  -6.882  1.00  1.06           H  
ATOM   1273 1HD  LYS A  77      -1.909  15.045  -6.631  1.00  1.06           H  
ATOM   1274 2HD  LYS A  77      -2.984  15.953  -7.709  1.00  1.06           H  
ATOM   1275 1HE  LYS A  77      -4.406  16.539  -5.745  1.00  1.06           H  
ATOM   1276 2HE  LYS A  77      -3.241  15.722  -4.691  1.00  1.06           H  
ATOM   1277 1HZ  LYS A  77      -2.875  18.073  -4.761  1.00  1.06           H  
ATOM   1278 2HZ  LYS A  77      -1.575  17.291  -5.417  1.00  1.06           H  
ATOM   1279 3HZ  LYS A  77      -2.661  18.052  -6.399  1.00  1.06           H  
ATOM   1280  N   SER A  78      -4.227  11.042  -3.563  1.00  0.63           N  
ATOM   1281  CA  SER A  78      -3.760  10.135  -2.526  1.00  0.86           C  
ATOM   1282  C   SER A  78      -4.114   8.678  -2.813  1.00  0.69           C  
ATOM   1283  O   SER A  78      -3.297   7.781  -2.595  1.00  0.96           O  
ATOM   1284  CB  SER A  78      -4.359  10.537  -1.191  1.00  1.29           C  
ATOM   1285  OG  SER A  78      -3.895  11.797  -0.788  1.00  1.29           O  
ATOM   1286  H   SER A  78      -4.813  11.820  -3.291  1.00  0.76           H  
ATOM   1287  HA  SER A  78      -2.674  10.216  -2.465  1.00  1.03           H  
ATOM   1288 1HB  SER A  78      -5.445  10.555  -1.268  1.00  1.55           H  
ATOM   1289 2HB  SER A  78      -4.096   9.794  -0.440  1.00  1.55           H  
ATOM   1290  HG  SER A  78      -4.276  12.427  -1.409  1.00  1.55           H  
ATOM   1291  N   MET A  79      -5.333   8.447  -3.289  1.00  0.65           N  
ATOM   1292  CA  MET A  79      -5.808   7.098  -3.562  1.00  0.81           C  
ATOM   1293  C   MET A  79      -5.629   6.585  -4.996  1.00  0.69           C  
ATOM   1294  O   MET A  79      -5.430   5.388  -5.205  1.00  0.84           O  
ATOM   1295  CB  MET A  79      -7.289   7.040  -3.217  1.00  1.22           C  
ATOM   1296  CG  MET A  79      -7.619   7.182  -1.743  1.00  1.22           C  
ATOM   1297  SD  MET A  79      -9.397   7.154  -1.441  1.00  1.22           S  
ATOM   1298  CE  MET A  79      -9.450   7.470   0.319  1.00  1.22           C  
ATOM   1299  H   MET A  79      -5.966   9.227  -3.432  1.00  0.78           H  
ATOM   1300  HA  MET A  79      -5.266   6.418  -2.905  1.00  0.97           H  
ATOM   1301 1HB  MET A  79      -7.803   7.847  -3.735  1.00  1.46           H  
ATOM   1302 2HB  MET A  79      -7.711   6.102  -3.573  1.00  1.46           H  
ATOM   1303 1HG  MET A  79      -7.160   6.367  -1.185  1.00  1.46           H  
ATOM   1304 2HG  MET A  79      -7.219   8.123  -1.368  1.00  1.46           H  
ATOM   1305 1HE  MET A  79     -10.487   7.484   0.655  1.00  1.46           H  
ATOM   1306 2HE  MET A  79      -8.907   6.685   0.846  1.00  1.46           H  
ATOM   1307 3HE  MET A  79      -8.988   8.435   0.530  1.00  1.46           H  
ATOM   1308  N   TYR A  80      -5.752   7.472  -5.981  1.00  0.87           N  
ATOM   1309  CA  TYR A  80      -5.803   7.047  -7.376  1.00  0.98           C  
ATOM   1310  C   TYR A  80      -4.769   7.636  -8.338  1.00  0.98           C  
ATOM   1311  O   TYR A  80      -4.860   7.379  -9.541  1.00  1.10           O  
ATOM   1312  CB  TYR A  80      -7.193   7.374  -7.918  1.00  1.47           C  
ATOM   1313  CG  TYR A  80      -8.298   6.750  -7.107  1.00  1.47           C  
ATOM   1314  CD1 TYR A  80      -9.072   7.555  -6.287  1.00  1.47           C  
ATOM   1315  CD2 TYR A  80      -8.525   5.384  -7.159  1.00  1.47           C  
ATOM   1316  CE1 TYR A  80     -10.070   6.994  -5.516  1.00  1.47           C  
ATOM   1317  CE2 TYR A  80      -9.525   4.823  -6.390  1.00  1.47           C  
ATOM   1318  CZ  TYR A  80     -10.295   5.623  -5.570  1.00  1.47           C  
ATOM   1319  OH  TYR A  80     -11.291   5.067  -4.801  1.00  1.47           O  
ATOM   1320  H   TYR A  80      -5.870   8.445  -5.771  1.00  1.04           H  
ATOM   1321  HA  TYR A  80      -5.671   5.966  -7.394  1.00  1.18           H  
ATOM   1322 1HB  TYR A  80      -7.335   8.454  -7.913  1.00  1.76           H  
ATOM   1323 2HB  TYR A  80      -7.284   7.029  -8.946  1.00  1.76           H  
ATOM   1324  HD1 TYR A  80      -8.886   8.628  -6.246  1.00  1.76           H  
ATOM   1325  HD2 TYR A  80      -7.912   4.751  -7.802  1.00  1.76           H  
ATOM   1326  HE1 TYR A  80     -10.677   7.623  -4.867  1.00  1.76           H  
ATOM   1327  HE2 TYR A  80      -9.703   3.748  -6.428  1.00  1.76           H  
ATOM   1328  HH  TYR A  80     -11.724   5.758  -4.293  1.00  1.76           H  
ATOM   1329  N   LEU A  81      -3.816   8.447  -7.862  1.00  1.08           N  
ATOM   1330  CA  LEU A  81      -2.848   9.010  -8.803  1.00  1.38           C  
ATOM   1331  C   LEU A  81      -1.933   7.919  -9.371  1.00  1.00           C  
ATOM   1332  O   LEU A  81      -1.780   7.800 -10.587  1.00  1.45           O  
ATOM   1333  CB  LEU A  81      -1.996  10.090  -8.135  1.00  2.07           C  
ATOM   1334  CG  LEU A  81      -0.981  10.771  -9.049  1.00  2.07           C  
ATOM   1335  CD1 LEU A  81      -1.750  11.468 -10.168  1.00  2.07           C  
ATOM   1336  CD2 LEU A  81      -0.152  11.761  -8.244  1.00  2.07           C  
ATOM   1337  H   LEU A  81      -3.743   8.691  -6.882  1.00  1.30           H  
ATOM   1338  HA  LEU A  81      -3.396   9.463  -9.630  1.00  1.66           H  
ATOM   1339 1HB  LEU A  81      -2.650  10.863  -7.751  1.00  2.48           H  
ATOM   1340 2HB  LEU A  81      -1.455   9.648  -7.298  1.00  2.48           H  
ATOM   1341  HG  LEU A  81      -0.323  10.026  -9.497  1.00  2.48           H  
ATOM   1342 1HD1 LEU A  81      -1.056  11.964 -10.842  1.00  2.48           H  
ATOM   1343 2HD1 LEU A  81      -2.331  10.732 -10.724  1.00  2.48           H  
ATOM   1344 3HD1 LEU A  81      -2.422  12.209  -9.736  1.00  2.48           H  
ATOM   1345 1HD2 LEU A  81       0.567  12.252  -8.899  1.00  2.48           H  
ATOM   1346 2HD2 LEU A  81      -0.809  12.509  -7.800  1.00  2.48           H  
ATOM   1347 3HD2 LEU A  81       0.380  11.232  -7.453  1.00  2.48           H  
ATOM   1348  N   GLY A  82      -1.316   7.138  -8.483  1.00  0.73           N  
ATOM   1349  CA  GLY A  82      -0.447   6.032  -8.886  1.00  0.71           C  
ATOM   1350  C   GLY A  82       0.883   6.538  -9.422  1.00  0.68           C  
ATOM   1351  O   GLY A  82       1.238   6.265 -10.568  1.00  0.94           O  
ATOM   1352  H   GLY A  82      -1.471   7.300  -7.499  1.00  0.88           H  
ATOM   1353 1HA  GLY A  82      -0.268   5.393  -8.025  1.00  0.85           H  
ATOM   1354 2HA  GLY A  82      -0.948   5.428  -9.643  1.00  0.85           H  
ATOM   1355  N   LEU A  83       1.612   7.263  -8.583  1.00  1.47           N  
ATOM   1356  CA  LEU A  83       2.864   7.910  -8.965  1.00  1.62           C  
ATOM   1357  C   LEU A  83       3.991   6.970  -9.399  1.00  1.99           C  
ATOM   1358  O   LEU A  83       4.344   6.028  -8.693  1.00  5.65           O  
ATOM   1359  CB  LEU A  83       3.357   8.773  -7.804  1.00  2.43           C  
ATOM   1360  CG  LEU A  83       4.610   9.603  -8.094  1.00  2.43           C  
ATOM   1361  CD1 LEU A  83       4.283  10.640  -9.159  1.00  2.43           C  
ATOM   1362  CD2 LEU A  83       5.081  10.268  -6.811  1.00  2.43           C  
ATOM   1363  H   LEU A  83       1.267   7.406  -7.645  1.00  1.76           H  
ATOM   1364  HA  LEU A  83       2.645   8.573  -9.797  1.00  1.94           H  
ATOM   1365 1HB  LEU A  83       2.563   9.460  -7.518  1.00  2.92           H  
ATOM   1366 2HB  LEU A  83       3.575   8.126  -6.955  1.00  2.92           H  
ATOM   1367  HG  LEU A  83       5.398   8.957  -8.478  1.00  2.92           H  
ATOM   1368 1HD1 LEU A  83       5.173  11.230  -9.378  1.00  2.92           H  
ATOM   1369 2HD1 LEU A  83       3.952  10.136 -10.067  1.00  2.92           H  
ATOM   1370 3HD1 LEU A  83       3.493  11.297  -8.799  1.00  2.92           H  
ATOM   1371 1HD2 LEU A  83       5.975  10.858  -7.015  1.00  2.92           H  
ATOM   1372 2HD2 LEU A  83       4.294  10.919  -6.429  1.00  2.92           H  
ATOM   1373 3HD2 LEU A  83       5.313   9.503  -6.070  1.00  2.92           H  
ATOM   1374  N   LEU A  84       4.570   7.272 -10.562  1.00  1.48           N  
ATOM   1375  CA  LEU A  84       5.707   6.524 -11.113  1.00  1.41           C  
ATOM   1376  C   LEU A  84       7.025   6.841 -10.400  1.00  2.10           C  
ATOM   1377  O   LEU A  84       7.215   7.942  -9.883  1.00  2.81           O  
ATOM   1378  CB  LEU A  84       5.896   6.847 -12.600  1.00  2.11           C  
ATOM   1379  CG  LEU A  84       4.742   6.469 -13.519  1.00  2.11           C  
ATOM   1380  CD1 LEU A  84       5.035   6.961 -14.932  1.00  2.11           C  
ATOM   1381  CD2 LEU A  84       4.536   4.964 -13.499  1.00  2.11           C  
ATOM   1382  H   LEU A  84       4.177   8.043 -11.091  1.00  1.78           H  
ATOM   1383  HA  LEU A  84       5.503   5.460 -11.003  1.00  1.69           H  
ATOM   1384 1HB  LEU A  84       6.060   7.918 -12.702  1.00  2.54           H  
ATOM   1385 2HB  LEU A  84       6.786   6.329 -12.957  1.00  2.54           H  
ATOM   1386  HG  LEU A  84       3.847   6.959 -13.164  1.00  2.54           H  
ATOM   1387 1HD1 LEU A  84       4.203   6.708 -15.588  1.00  2.54           H  
ATOM   1388 2HD1 LEU A  84       5.171   8.042 -14.920  1.00  2.54           H  
ATOM   1389 3HD1 LEU A  84       5.944   6.485 -15.300  1.00  2.54           H  
ATOM   1390 1HD2 LEU A  84       3.700   4.703 -14.148  1.00  2.54           H  
ATOM   1391 2HD2 LEU A  84       5.440   4.469 -13.853  1.00  2.54           H  
ATOM   1392 3HD2 LEU A  84       4.319   4.641 -12.481  1.00  2.54           H  
ATOM   1393  N   SER A  85       7.932   5.861 -10.387  1.00  2.84           N  
ATOM   1394  CA  SER A  85       9.272   6.015  -9.809  1.00  4.73           C  
ATOM   1395  C   SER A  85      10.180   6.788 -10.768  1.00  6.81           C  
ATOM   1396  O   SER A  85      10.083   6.619 -11.982  1.00 18.17           O  
ATOM   1397  CB  SER A  85       9.876   4.661  -9.503  1.00  7.10           C  
ATOM   1398  OG  SER A  85      11.195   4.796  -9.050  1.00  7.10           O  
ATOM   1399  H   SER A  85       7.694   4.981 -10.826  1.00  3.41           H  
ATOM   1400  HA  SER A  85       9.188   6.583  -8.881  1.00  5.68           H  
ATOM   1401 1HB  SER A  85       9.277   4.160  -8.744  1.00  8.51           H  
ATOM   1402 2HB  SER A  85       9.856   4.041 -10.399  1.00  8.51           H  
ATOM   1403  HG  SER A  85      11.687   5.176  -9.783  1.00  8.51           H  
ATOM   1404  N   ASP A  86      11.043   7.650 -10.234  1.00  6.66           N  
ATOM   1405  CA  ASP A  86      11.882   8.491 -11.094  1.00  9.48           C  
ATOM   1406  C   ASP A  86      13.397   8.257 -11.108  1.00  9.43           C  
ATOM   1407  O   ASP A  86      14.048   8.531 -12.120  1.00 55.93           O  
ATOM   1408  CB  ASP A  86      11.648   9.959 -10.735  1.00 14.22           C  
ATOM   1409  CG  ASP A  86      10.225  10.420 -11.012  1.00 14.22           C  
ATOM   1410  OD1 ASP A  86       9.765  10.238 -12.115  1.00 14.22           O  
ATOM   1411  OD2 ASP A  86       9.613  10.957 -10.120  1.00 14.22           O  
ATOM   1412  H   ASP A  86      11.098   7.743  -9.229  1.00  7.99           H  
ATOM   1413  HA  ASP A  86      11.532   8.346 -12.117  1.00 11.38           H  
ATOM   1414 1HB  ASP A  86      11.862  10.113  -9.677  1.00 17.06           H  
ATOM   1415 2HB  ASP A  86      12.334  10.587 -11.303  1.00 17.06           H  
ATOM   1416  N   GLU A  87      13.964   7.847  -9.984  1.00 30.54           N  
ATOM   1417  CA  GLU A  87      15.420   7.773  -9.846  1.00 50.37           C  
ATOM   1418  C   GLU A  87      16.070   6.999 -10.960  1.00 68.00           C  
ATOM   1419  O   GLU A  87      15.747   5.833 -11.166  1.00157.81           O  
ATOM   1420  CB  GLU A  87      15.794   7.136  -8.509  1.00 75.55           C  
ATOM   1421  CG  GLU A  87      17.291   7.090  -8.236  1.00 75.55           C  
ATOM   1422  CD  GLU A  87      17.619   6.489  -6.897  1.00 75.55           C  
ATOM   1423  OE1 GLU A  87      16.709   6.100  -6.205  1.00 75.55           O  
ATOM   1424  OE2 GLU A  87      18.778   6.423  -6.562  1.00 75.55           O  
ATOM   1425  H   GLU A  87      13.385   7.608  -9.193  1.00 36.65           H  
ATOM   1426  HA  GLU A  87      15.815   8.789  -9.868  1.00 60.44           H  
ATOM   1427 1HB  GLU A  87      15.322   7.691  -7.698  1.00 90.67           H  
ATOM   1428 2HB  GLU A  87      15.414   6.115  -8.473  1.00 90.67           H  
ATOM   1429 1HG  GLU A  87      17.775   6.501  -9.015  1.00 90.67           H  
ATOM   1430 2HG  GLU A  87      17.691   8.101  -8.282  1.00 90.67           H  
ATOM   1431  N   LEU A  88      17.015   7.640 -11.648  1.00 59.98           N  
ATOM   1432  CA  LEU A  88      17.725   7.017 -12.757  1.00111.08           C  
ATOM   1433  C   LEU A  88      18.653   5.916 -12.249  1.00 73.24           C  
ATOM   1434  O   LEU A  88      19.594   6.206 -11.508  1.00 74.50           O  
ATOM   1435  CB  LEU A  88      18.559   8.072 -13.498  1.00166.62           C  
ATOM   1436  CG  LEU A  88      19.338   7.590 -14.731  1.00166.62           C  
ATOM   1437  CD1 LEU A  88      18.366   7.172 -15.824  1.00166.62           C  
ATOM   1438  CD2 LEU A  88      20.251   8.706 -15.213  1.00166.62           C  
ATOM   1439  H   LEU A  88      17.232   8.596 -11.406  1.00 71.98           H  
ATOM   1440  HA  LEU A  88      16.992   6.605 -13.443  1.00133.30           H  
ATOM   1441 1HB  LEU A  88      17.892   8.869 -13.823  1.00199.94           H  
ATOM   1442 2HB  LEU A  88      19.279   8.495 -12.799  1.00199.94           H  
ATOM   1443  HG  LEU A  88      19.938   6.719 -14.464  1.00199.94           H  
ATOM   1444 1HD1 LEU A  88      18.924   6.822 -16.692  1.00199.94           H  
ATOM   1445 2HD1 LEU A  88      17.724   6.375 -15.465  1.00199.94           H  
ATOM   1446 3HD1 LEU A  88      17.753   8.026 -16.108  1.00199.94           H  
ATOM   1447 1HD2 LEU A  88      20.813   8.366 -16.084  1.00199.94           H  
ATOM   1448 2HD2 LEU A  88      19.652   9.576 -15.485  1.00199.94           H  
ATOM   1449 3HD2 LEU A  88      20.945   8.978 -14.418  1.00199.94           H  
ATOM   1450  N   PRO A  89      18.409   4.653 -12.620  1.00137.62           N  
ATOM   1451  CA  PRO A  89      19.179   3.476 -12.286  1.00183.23           C  
ATOM   1452  C   PRO A  89      20.341   3.323 -13.243  1.00118.02           C  
ATOM   1453  O   PRO A  89      20.346   3.909 -14.327  1.00118.07           O  
ATOM   1454  CB  PRO A  89      18.170   2.352 -12.439  1.00274.84           C  
ATOM   1455  CG  PRO A  89      17.305   2.799 -13.564  1.00274.84           C  
ATOM   1456  CD  PRO A  89      17.218   4.291 -13.425  1.00274.84           C  
ATOM   1457  HA  PRO A  89      19.535   3.555 -11.248  1.00219.88           H  
ATOM   1458 1HB  PRO A  89      18.688   1.404 -12.645  1.00329.81           H  
ATOM   1459 2HB  PRO A  89      17.611   2.216 -11.500  1.00329.81           H  
ATOM   1460 1HG  PRO A  89      17.741   2.494 -14.520  1.00329.81           H  
ATOM   1461 2HG  PRO A  89      16.321   2.311 -13.497  1.00329.81           H  
ATOM   1462 1HD  PRO A  89      17.278   4.745 -14.420  1.00329.81           H  
ATOM   1463 2HD  PRO A  89      16.289   4.557 -12.915  1.00329.81           H  
ATOM   1464  N   ARG A  90      21.315   2.507 -12.867  1.00165.26           N  
ATOM   1465  CA  ARG A  90      22.460   2.271 -13.734  1.00212.11           C  
ATOM   1466  C   ARG A  90      22.101   1.257 -14.810  1.00159.54           C  
ATOM   1467  O   ARG A  90      22.485   0.089 -14.732  1.00208.09           O  
ATOM   1468  CB  ARG A  90      23.650   1.771 -12.931  1.00318.17           C  
ATOM   1469  CG  ARG A  90      24.210   2.767 -11.929  1.00318.17           C  
ATOM   1470  CD  ARG A  90      25.361   2.203 -11.181  1.00318.17           C  
ATOM   1471  NE  ARG A  90      25.894   3.147 -10.211  1.00318.17           N  
ATOM   1472  CZ  ARG A  90      26.947   2.906  -9.407  1.00318.17           C  
ATOM   1473  NH1 ARG A  90      27.569   1.749  -9.467  1.00318.17           N  
ATOM   1474  NH2 ARG A  90      27.355   3.831  -8.556  1.00318.17           N  
ATOM   1475  H   ARG A  90      21.266   2.049 -11.968  1.00198.31           H  
ATOM   1476  HA  ARG A  90      22.734   3.210 -14.215  1.00254.53           H  
ATOM   1477 1HB  ARG A  90      23.366   0.875 -12.381  1.00381.80           H  
ATOM   1478 2HB  ARG A  90      24.457   1.497 -13.610  1.00381.80           H  
ATOM   1479 1HG  ARG A  90      24.548   3.661 -12.455  1.00381.80           H  
ATOM   1480 2HG  ARG A  90      23.434   3.039 -11.212  1.00381.80           H  
ATOM   1481 1HD  ARG A  90      25.044   1.308 -10.646  1.00381.80           H  
ATOM   1482 2HD  ARG A  90      26.158   1.946 -11.878  1.00381.80           H  
ATOM   1483  HE  ARG A  90      25.441   4.048 -10.135  1.00381.80           H  
ATOM   1484 1HH1 ARG A  90      27.257   1.041 -10.117  1.00381.80           H  
ATOM   1485 2HH1 ARG A  90      28.358   1.568  -8.864  1.00381.80           H  
ATOM   1486 1HH2 ARG A  90      26.876   4.721  -8.510  1.00381.80           H  
ATOM   1487 2HH2 ARG A  90      28.144   3.651  -7.953  1.00381.80           H  
ATOM   1488  N   VAL A  91      21.363   1.719 -15.816  1.00141.86           N  
ATOM   1489  CA  VAL A  91      20.916   0.856 -16.898  1.00149.25           C  
ATOM   1490  C   VAL A  91      21.329   1.381 -18.257  1.00120.20           C  
ATOM   1491  O   VAL A  91      21.578   2.574 -18.439  1.00186.64           O  
ATOM   1492  CB  VAL A  91      19.383   0.706 -16.878  1.00223.88           C  
ATOM   1493  CG1 VAL A  91      18.927   0.074 -15.572  1.00223.88           C  
ATOM   1494  CG2 VAL A  91      18.749   2.074 -17.079  1.00223.88           C  
ATOM   1495  H   VAL A  91      21.090   2.694 -15.799  1.00170.23           H  
ATOM   1496  HA  VAL A  91      21.363  -0.129 -16.758  1.00179.10           H  
ATOM   1497  HB  VAL A  91      19.078   0.041 -17.686  1.00268.65           H  
ATOM   1498 1HG1 VAL A  91      17.842  -0.036 -15.581  1.00268.65           H  
ATOM   1499 2HG1 VAL A  91      19.390  -0.906 -15.461  1.00268.65           H  
ATOM   1500 3HG1 VAL A  91      19.218   0.711 -14.738  1.00268.65           H  
ATOM   1501 1HG2 VAL A  91      17.664   1.976 -17.083  1.00268.65           H  
ATOM   1502 2HG2 VAL A  91      19.052   2.739 -16.271  1.00268.65           H  
ATOM   1503 3HG2 VAL A  91      19.078   2.490 -18.032  1.00268.65           H  
ATOM   1504  N   ASN A  92      21.393   0.465 -19.206  1.00 91.48           N  
ATOM   1505  CA  ASN A  92      21.780   0.751 -20.574  1.00112.52           C  
ATOM   1506  C   ASN A  92      21.037  -0.183 -21.531  1.00 80.44           C  
ATOM   1507  O   ASN A  92      19.978  -0.712 -21.187  1.00 88.70           O  
ATOM   1508  CB  ASN A  92      23.293   0.659 -20.703  1.00168.78           C  
ATOM   1509  CG  ASN A  92      23.827  -0.694 -20.328  1.00168.78           C  
ATOM   1510  OD1 ASN A  92      23.062  -1.604 -19.992  1.00168.78           O  
ATOM   1511  ND2 ASN A  92      25.125  -0.844 -20.376  1.00168.78           N  
ATOM   1512  H   ASN A  92      21.166  -0.489 -18.964  1.00109.78           H  
ATOM   1513  HA  ASN A  92      21.475   1.770 -20.816  1.00135.02           H  
ATOM   1514 1HB  ASN A  92      23.608   0.904 -21.716  1.00202.54           H  
ATOM   1515 2HB  ASN A  92      23.747   1.399 -20.042  1.00202.54           H  
ATOM   1516 1HD2 ASN A  92      25.536  -1.724 -20.137  1.00202.54           H  
ATOM   1517 2HD2 ASN A  92      25.707  -0.080 -20.654  1.00202.54           H  
ATOM   1518  N   SER A  93      21.587  -0.365 -22.733  1.00123.87           N  
ATOM   1519  CA  SER A  93      21.018  -1.260 -23.734  1.00162.63           C  
ATOM   1520  C   SER A  93      21.161  -2.727 -23.317  1.00144.86           C  
ATOM   1521  O   SER A  93      21.817  -3.035 -22.325  1.00188.49           O  
ATOM   1522  CB  SER A  93      21.694  -1.041 -25.075  1.00243.94           C  
ATOM   1523  OG  SER A  93      23.024  -1.479 -25.042  1.00243.94           O  
ATOM   1524  H   SER A  93      22.441   0.118 -22.964  1.00148.64           H  
ATOM   1525  HA  SER A  93      19.956  -1.035 -23.834  1.00195.16           H  
ATOM   1526 1HB  SER A  93      21.150  -1.576 -25.851  1.00292.73           H  
ATOM   1527 2HB  SER A  93      21.665   0.018 -25.328  1.00292.73           H  
ATOM   1528  HG  SER A  93      22.994  -2.382 -24.717  1.00292.73           H  
ATOM   1529  N   GLU A  94      20.556  -3.603 -24.117  1.00187.75           N  
ATOM   1530  CA  GLU A  94      20.456  -5.070 -23.929  1.00294.83           C  
ATOM   1531  C   GLU A  94      18.978  -5.436 -23.732  1.00269.11           C  
ATOM   1532  O   GLU A  94      18.738  -6.034 -22.683  1.00369.53           O  
ATOM   1533  CB  GLU A  94      21.272  -5.588 -22.743  1.00442.25           C  
ATOM   1534  CG  GLU A  94      21.246  -7.103 -22.599  1.00442.25           C  
ATOM   1535  CD  GLU A  94      22.102  -7.599 -21.467  1.00442.25           C  
ATOM   1536  OE1 GLU A  94      22.707  -6.790 -20.806  1.00442.25           O  
ATOM   1537  OE2 GLU A  94      22.154  -8.789 -21.263  1.00442.25           O  
ATOM   1538  H   GLU A  94      20.082  -3.206 -24.912  1.00225.30           H  
ATOM   1539  HA  GLU A  94      20.842  -5.565 -24.810  1.00353.80           H  
ATOM   1540 1HB  GLU A  94      22.315  -5.289 -22.847  1.00530.69           H  
ATOM   1541 2HB  GLU A  94      20.889  -5.166 -21.813  1.00530.69           H  
ATOM   1542 1HG  GLU A  94      20.219  -7.427 -22.431  1.00530.69           H  
ATOM   1543 2HG  GLU A  94      21.590  -7.551 -23.531  1.00530.69           H  
ATOM   1544  N   ASP A  95      18.331  -5.828 -24.851  1.00261.86           N  
ATOM   1545  CA  ASP A  95      18.948  -6.694 -25.878  1.00303.31           C  
ATOM   1546  C   ASP A  95      19.613  -6.000 -27.080  1.00224.71           C  
ATOM   1547  O   ASP A  95      19.904  -6.664 -28.074  1.00269.51           O  
ATOM   1548  CB  ASP A  95      17.900  -7.670 -26.427  1.00454.97           C  
ATOM   1549  CG  ASP A  95      17.448  -8.704 -25.406  1.00454.97           C  
ATOM   1550  OD1 ASP A  95      18.224  -9.025 -24.538  1.00454.97           O  
ATOM   1551  OD2 ASP A  95      16.339  -9.177 -25.507  1.00454.97           O  
ATOM   1552  H   ASP A  95      17.832  -5.068 -25.291  1.00314.23           H  
ATOM   1553  HA  ASP A  95      19.716  -7.286 -25.381  1.00363.97           H  
ATOM   1554 1HB  ASP A  95      17.026  -7.112 -26.761  1.00545.96           H  
ATOM   1555 2HB  ASP A  95      18.306  -8.192 -27.294  1.00545.96           H  
ATOM   1556  N   LYS A  96      19.860  -4.693 -26.978  1.00223.39           N  
ATOM   1557  CA  LYS A  96      20.483  -3.890 -28.026  1.00281.08           C  
ATOM   1558  C   LYS A  96      19.552  -3.905 -29.196  1.00278.68           C  
ATOM   1559  O   LYS A  96      19.875  -4.340 -30.304  1.00400.00           O  
ATOM   1560  CB  LYS A  96      21.871  -4.420 -28.378  1.00421.62           C  
ATOM   1561  CG  LYS A  96      22.835  -4.424 -27.198  1.00421.62           C  
ATOM   1562  CD  LYS A  96      24.212  -4.916 -27.603  1.00421.62           C  
ATOM   1563  CE  LYS A  96      25.154  -4.955 -26.409  1.00421.62           C  
ATOM   1564  NZ  LYS A  96      26.499  -5.472 -26.784  1.00421.62           N  
ATOM   1565  H   LYS A  96      19.577  -4.225 -26.142  1.00268.07           H  
ATOM   1566  HA  LYS A  96      20.578  -2.860 -27.682  1.00337.30           H  
ATOM   1567 1HB  LYS A  96      21.806  -5.434 -28.772  1.00505.94           H  
ATOM   1568 2HB  LYS A  96      22.308  -3.797 -29.158  1.00505.94           H  
ATOM   1569 1HG  LYS A  96      22.925  -3.411 -26.803  1.00505.94           H  
ATOM   1570 2HG  LYS A  96      22.448  -5.068 -26.410  1.00505.94           H  
ATOM   1571 1HD  LYS A  96      24.132  -5.919 -28.025  1.00505.94           H  
ATOM   1572 2HD  LYS A  96      24.628  -4.253 -28.361  1.00505.94           H  
ATOM   1573 1HE  LYS A  96      25.262  -3.949 -26.006  1.00505.94           H  
ATOM   1574 2HE  LYS A  96      24.731  -5.599 -25.639  1.00505.94           H  
ATOM   1575 1HZ  LYS A  96      27.096  -5.483 -25.968  1.00505.94           H  
ATOM   1576 2HZ  LYS A  96      26.410  -6.410 -27.148  1.00505.94           H  
ATOM   1577 3HZ  LYS A  96      26.906  -4.875 -27.489  1.00505.94           H  
ATOM   1578  N   VAL A  97      18.371  -3.413 -28.900  1.00216.21           N  
ATOM   1579  CA  VAL A  97      17.256  -3.389 -29.785  1.00263.22           C  
ATOM   1580  C   VAL A  97      17.281  -2.113 -30.529  1.00150.89           C  
ATOM   1581  O   VAL A  97      17.420  -1.053 -29.916  1.00201.48           O  
ATOM   1582  CB  VAL A  97      15.979  -3.452 -28.961  1.00394.83           C  
ATOM   1583  CG1 VAL A  97      14.739  -3.478 -29.846  1.00394.83           C  
ATOM   1584  CG2 VAL A  97      16.088  -4.612 -28.026  1.00394.83           C  
ATOM   1585  H   VAL A  97      18.231  -3.048 -27.969  1.00259.45           H  
ATOM   1586  HA  VAL A  97      17.317  -4.230 -30.477  1.00315.86           H  
ATOM   1587  HB  VAL A  97      15.906  -2.540 -28.367  1.00473.80           H  
ATOM   1588 1HG1 VAL A  97      13.846  -3.494 -29.223  1.00473.80           H  
ATOM   1589 2HG1 VAL A  97      14.723  -2.590 -30.475  1.00473.80           H  
ATOM   1590 3HG1 VAL A  97      14.759  -4.367 -30.474  1.00473.80           H  
ATOM   1591 1HG2 VAL A  97      15.205  -4.633 -27.394  1.00473.80           H  
ATOM   1592 2HG2 VAL A  97      16.165  -5.536 -28.594  1.00473.80           H  
ATOM   1593 3HG2 VAL A  97      16.974  -4.493 -27.405  1.00473.80           H  
ATOM   1594  N   ASN A  98      17.156  -2.182 -31.834  1.00 83.66           N  
ATOM   1595  CA  ASN A  98      17.088  -0.945 -32.531  1.00 60.99           C  
ATOM   1596  C   ASN A  98      15.920  -0.194 -31.931  1.00 47.80           C  
ATOM   1597  O   ASN A  98      14.778  -0.654 -31.972  1.00 68.46           O  
ATOM   1598  CB  ASN A  98      16.914  -1.153 -34.022  1.00 91.48           C  
ATOM   1599  CG  ASN A  98      18.137  -1.735 -34.671  1.00 91.48           C  
ATOM   1600  OD1 ASN A  98      19.267  -1.498 -34.229  1.00 91.48           O  
ATOM   1601  ND2 ASN A  98      17.933  -2.498 -35.715  1.00 91.48           N  
ATOM   1602  H   ASN A  98      17.078  -3.067 -32.315  1.00100.39           H  
ATOM   1603  HA  ASN A  98      17.995  -0.368 -32.345  1.00 73.19           H  
ATOM   1604 1HB  ASN A  98      16.070  -1.819 -34.201  1.00109.78           H  
ATOM   1605 2HB  ASN A  98      16.685  -0.199 -34.497  1.00109.78           H  
ATOM   1606 1HD2 ASN A  98      18.710  -2.915 -36.189  1.00109.78           H  
ATOM   1607 2HD2 ASN A  98      17.003  -2.664 -36.038  1.00109.78           H  
ATOM   1608  N   ASN A  99      16.222   0.993 -31.439  1.00 58.56           N  
ATOM   1609  CA  ASN A  99      15.198   1.843 -30.928  1.00 96.72           C  
ATOM   1610  C   ASN A  99      14.466   2.304 -32.130  1.00 57.68           C  
ATOM   1611  O   ASN A  99      14.935   2.118 -33.258  1.00 64.39           O  
ATOM   1612  CB  ASN A  99      15.770   2.957 -30.088  1.00145.08           C  
ATOM   1613  CG  ASN A  99      16.299   2.421 -28.789  1.00145.08           C  
ATOM   1614  OD1 ASN A  99      15.640   1.608 -28.125  1.00145.08           O  
ATOM   1615  ND2 ASN A  99      17.477   2.851 -28.414  1.00145.08           N  
ATOM   1616  H   ASN A  99      17.184   1.303 -31.427  1.00 70.27           H  
ATOM   1617  HA  ASN A  99      14.507   1.259 -30.319  1.00116.06           H  
ATOM   1618 1HB  ASN A  99      16.581   3.447 -30.628  1.00174.10           H  
ATOM   1619 2HB  ASN A  99      15.006   3.707 -29.885  1.00174.10           H  
ATOM   1620 1HD2 ASN A  99      17.879   2.525 -27.559  1.00174.10           H  
ATOM   1621 2HD2 ASN A  99      17.975   3.506 -28.983  1.00174.10           H  
ATOM   1622  N   VAL A 100      13.318   2.868 -31.925  1.00 38.64           N  
ATOM   1623  CA  VAL A 100      12.560   3.213 -33.092  1.00 20.60           C  
ATOM   1624  C   VAL A 100      13.408   4.095 -34.001  1.00 26.00           C  
ATOM   1625  O   VAL A 100      14.032   5.054 -33.544  1.00 32.59           O  
ATOM   1626  CB  VAL A 100      11.255   3.937 -32.709  1.00 30.90           C  
ATOM   1627  CG1 VAL A 100      10.536   4.410 -33.962  1.00 30.90           C  
ATOM   1628  CG2 VAL A 100      10.372   3.001 -31.906  1.00 30.90           C  
ATOM   1629  H   VAL A 100      12.977   3.047 -30.985  1.00 46.37           H  
ATOM   1630  HA  VAL A 100      12.305   2.298 -33.626  1.00 24.72           H  
ATOM   1631  HB  VAL A 100      11.491   4.816 -32.115  1.00 37.08           H  
ATOM   1632 1HG1 VAL A 100       9.618   4.923 -33.681  1.00 37.08           H  
ATOM   1633 2HG1 VAL A 100      11.177   5.091 -34.520  1.00 37.08           H  
ATOM   1634 3HG1 VAL A 100      10.291   3.549 -34.585  1.00 37.08           H  
ATOM   1635 1HG2 VAL A 100       9.453   3.516 -31.635  1.00 37.08           H  
ATOM   1636 2HG2 VAL A 100      10.132   2.123 -32.506  1.00 37.08           H  
ATOM   1637 3HG2 VAL A 100      10.896   2.689 -31.002  1.00 37.08           H  
ATOM   1638  N   LYS A 101      13.458   3.737 -35.287  1.00 27.79           N  
ATOM   1639  CA  LYS A 101      14.211   4.518 -36.275  1.00 35.13           C  
ATOM   1640  C   LYS A 101      13.725   5.990 -36.281  1.00 51.32           C  
ATOM   1641  O   LYS A 101      12.528   6.256 -36.429  1.00 80.93           O  
ATOM   1642  CB  LYS A 101      14.069   3.906 -37.668  1.00 52.70           C  
ATOM   1643  CG  LYS A 101      14.890   4.594 -38.753  1.00 52.70           C  
ATOM   1644  CD  LYS A 101      14.753   3.864 -40.082  1.00 52.70           C  
ATOM   1645  CE  LYS A 101      15.587   4.517 -41.173  1.00 52.70           C  
ATOM   1646  NZ  LYS A 101      15.469   3.792 -42.469  1.00 52.70           N  
ATOM   1647  H   LYS A 101      12.945   2.921 -35.592  1.00 33.35           H  
ATOM   1648  HA  LYS A 101      15.265   4.512 -35.995  1.00 42.16           H  
ATOM   1649 1HB  LYS A 101      14.370   2.859 -37.636  1.00 63.23           H  
ATOM   1650 2HB  LYS A 101      13.022   3.935 -37.973  1.00 63.23           H  
ATOM   1651 1HG  LYS A 101      14.547   5.623 -38.874  1.00 63.23           H  
ATOM   1652 2HG  LYS A 101      15.939   4.610 -38.462  1.00 63.23           H  
ATOM   1653 1HD  LYS A 101      15.076   2.829 -39.963  1.00 63.23           H  
ATOM   1654 2HD  LYS A 101      13.707   3.865 -40.390  1.00 63.23           H  
ATOM   1655 1HE  LYS A 101      15.253   5.543 -41.312  1.00 63.23           H  
ATOM   1656 2HE  LYS A 101      16.634   4.526 -40.869  1.00 63.23           H  
ATOM   1657 1HZ  LYS A 101      16.034   4.254 -43.167  1.00 63.23           H  
ATOM   1658 2HZ  LYS A 101      15.788   2.840 -42.354  1.00 63.23           H  
ATOM   1659 3HZ  LYS A 101      14.504   3.789 -42.767  1.00 63.23           H  
ATOM   1660  N   LEU A 102      14.667   6.929 -36.095  1.00 59.96           N  
ATOM   1661  CA  LEU A 102      14.318   8.339 -35.943  1.00 97.91           C  
ATOM   1662  C   LEU A 102      14.145   9.096 -37.264  1.00 89.89           C  
ATOM   1663  O   LEU A 102      13.195   8.815 -37.992  1.00 68.18           O  
ATOM   1664  CB  LEU A 102      15.388   8.996 -35.022  1.00146.87           C  
ATOM   1665  CG  LEU A 102      15.233  10.485 -34.598  1.00146.87           C  
ATOM   1666  CD1 LEU A 102      13.946  10.655 -33.828  1.00146.87           C  
ATOM   1667  CD2 LEU A 102      16.427  10.866 -33.737  1.00146.87           C  
ATOM   1668  H   LEU A 102      15.635   6.649 -36.017  1.00 71.95           H  
ATOM   1669  HA  LEU A 102      13.365   8.384 -35.416  1.00117.49           H  
ATOM   1670 1HB  LEU A 102      15.426   8.415 -34.102  1.00176.24           H  
ATOM   1671 2HB  LEU A 102      16.358   8.899 -35.509  1.00176.24           H  
ATOM   1672  HG  LEU A 102      15.193  11.148 -35.453  1.00176.24           H  
ATOM   1673 1HD1 LEU A 102      13.838  11.694 -33.515  1.00176.24           H  
ATOM   1674 2HD1 LEU A 102      13.117  10.384 -34.475  1.00176.24           H  
ATOM   1675 3HD1 LEU A 102      13.960  10.011 -32.954  1.00176.24           H  
ATOM   1676 1HD2 LEU A 102      16.330  11.905 -33.420  1.00176.24           H  
ATOM   1677 2HD2 LEU A 102      16.464  10.221 -32.860  1.00176.24           H  
ATOM   1678 3HD2 LEU A 102      17.345  10.748 -34.313  1.00176.24           H  
ATOM   1679  N   ILE A 103      15.018  10.079 -37.571  1.00167.15           N  
ATOM   1680  CA  ILE A 103      14.855  10.991 -38.726  1.00218.20           C  
ATOM   1681  C   ILE A 103      13.646  11.910 -38.434  1.00145.64           C  
ATOM   1682  O   ILE A 103      13.789  13.110 -38.198  1.00237.00           O  
ATOM   1683  CB  ILE A 103      14.672  10.246 -40.069  1.00327.30           C  
ATOM   1684  CG1 ILE A 103      15.936   9.448 -40.398  1.00327.30           C  
ATOM   1685  CG2 ILE A 103      14.378  11.250 -41.175  1.00327.30           C  
ATOM   1686  CD1 ILE A 103      15.759   8.491 -41.552  1.00327.30           C  
ATOM   1687  H   ILE A 103      15.818  10.226 -36.980  1.00200.58           H  
ATOM   1688  HA  ILE A 103      15.742  11.618 -38.807  1.00261.84           H  
ATOM   1689  HB  ILE A 103      13.845   9.545 -40.019  1.00392.76           H  
ATOM   1690 1HG1 ILE A 103      16.740  10.141 -40.646  1.00392.76           H  
ATOM   1691 2HG1 ILE A 103      16.236   8.876 -39.520  1.00392.76           H  
ATOM   1692 1HG2 ILE A 103      14.250  10.725 -42.120  1.00392.76           H  
ATOM   1693 2HG2 ILE A 103      13.466  11.797 -40.939  1.00392.76           H  
ATOM   1694 3HG2 ILE A 103      15.208  11.952 -41.259  1.00392.76           H  
ATOM   1695 1HD1 ILE A 103      16.694   7.959 -41.730  1.00392.76           H  
ATOM   1696 2HD1 ILE A 103      14.973   7.775 -41.312  1.00392.76           H  
ATOM   1697 3HD1 ILE A 103      15.483   9.047 -42.446  1.00392.76           H  
ATOM   1698  N   SER A 104      12.491  11.245 -38.367  1.00 78.80           N  
ATOM   1699  CA  SER A 104      11.138  11.648 -38.103  1.00 86.06           C  
ATOM   1700  C   SER A 104      10.567  11.372 -39.482  1.00 40.77           C  
ATOM   1701  O   SER A 104      10.155  10.230 -39.654  1.00 97.41           O  
ATOM   1702  CB  SER A 104      11.120  13.051 -37.530  1.00129.09           C  
ATOM   1703  OG  SER A 104      11.822  13.097 -36.316  1.00129.09           O  
ATOM   1704  H   SER A 104      12.559  10.274 -38.595  1.00 94.56           H  
ATOM   1705  HA  SER A 104      10.669  10.976 -37.390  1.00103.27           H  
ATOM   1706 1HB  SER A 104      11.574  13.740 -38.234  1.00154.91           H  
ATOM   1707 2HB  SER A 104      10.106  13.379 -37.338  1.00154.91           H  
ATOM   1708  HG  SER A 104      11.236  12.765 -35.626  1.00154.91           H  
ATOM   1709  N   ARG A 105       9.944  12.322 -40.107  1.00 21.48           N  
ATOM   1710  CA  ARG A 105       8.929  13.200 -39.609  1.00 34.29           C  
ATOM   1711  C   ARG A 105       7.793  12.981 -40.555  1.00 28.56           C  
ATOM   1712  O   ARG A 105       6.761  13.633 -40.452  1.00 43.33           O  
ATOM   1713  CB  ARG A 105       9.349  14.685 -39.675  1.00 51.44           C  
ATOM   1714  CG  ARG A 105       8.404  15.719 -39.080  1.00 51.44           C  
ATOM   1715  CD  ARG A 105       9.099  17.036 -39.011  1.00 51.44           C  
ATOM   1716  NE  ARG A 105       8.231  18.140 -38.640  1.00 51.44           N  
ATOM   1717  CZ  ARG A 105       8.669  19.356 -38.261  1.00 51.44           C  
ATOM   1718  NH1 ARG A 105       9.957  19.603 -38.168  1.00 51.44           N  
ATOM   1719  NH2 ARG A 105       7.786  20.296 -37.989  1.00 51.44           N  
ATOM   1720  H   ARG A 105      10.599  12.869 -40.649  1.00 25.78           H  
ATOM   1721  HA  ARG A 105       8.618  12.913 -38.608  1.00 41.15           H  
ATOM   1722 1HB  ARG A 105      10.319  14.852 -39.229  1.00 61.72           H  
ATOM   1723 2HB  ARG A 105       9.451  14.954 -40.727  1.00 61.72           H  
ATOM   1724 1HG  ARG A 105       7.517  15.822 -39.706  1.00 61.72           H  
ATOM   1725 2HG  ARG A 105       8.113  15.422 -38.072  1.00 61.72           H  
ATOM   1726 1HD  ARG A 105       9.899  16.976 -38.274  1.00 61.72           H  
ATOM   1727 2HD  ARG A 105       9.529  17.262 -39.986  1.00 61.72           H  
ATOM   1728  HE  ARG A 105       7.225  18.019 -38.706  1.00 61.72           H  
ATOM   1729 1HH1 ARG A 105      10.627  18.877 -38.379  1.00 61.72           H  
ATOM   1730 2HH1 ARG A 105      10.276  20.518 -37.885  1.00 61.72           H  
ATOM   1731 1HH2 ARG A 105       6.798  20.078 -38.085  1.00 61.72           H  
ATOM   1732 2HH2 ARG A 105       8.087  21.216 -37.706  1.00 61.72           H  
ATOM   1733  N   ASP A 106       8.039  12.119 -41.550  1.00 30.72           N  
ATOM   1734  CA  ASP A 106       7.171  11.927 -42.677  1.00 44.92           C  
ATOM   1735  C   ASP A 106       5.745  11.564 -42.372  1.00 29.58           C  
ATOM   1736  O   ASP A 106       5.415  10.680 -41.580  1.00 70.01           O  
ATOM   1737  CB  ASP A 106       7.757  10.851 -43.590  1.00 67.38           C  
ATOM   1738  CG  ASP A 106       9.014  11.313 -44.314  1.00 67.38           C  
ATOM   1739  OD1 ASP A 106       9.309  12.484 -44.264  1.00 67.38           O  
ATOM   1740  OD2 ASP A 106       9.664  10.492 -44.916  1.00 67.38           O  
ATOM   1741  H   ASP A 106       8.881  11.568 -41.561  1.00 36.86           H  
ATOM   1742  HA  ASP A 106       7.155  12.864 -43.235  1.00 53.90           H  
ATOM   1743 1HB  ASP A 106       7.998   9.965 -43.002  1.00 80.86           H  
ATOM   1744 2HB  ASP A 106       7.013  10.559 -44.332  1.00 80.86           H  
ATOM   1745  N   ASP A 107       4.887  12.226 -43.082  1.00 26.67           N  
ATOM   1746  CA  ASP A 107       3.483  11.984 -42.985  1.00 34.81           C  
ATOM   1747  C   ASP A 107       3.119  10.973 -44.047  1.00 21.55           C  
ATOM   1748  O   ASP A 107       3.970  10.198 -44.476  1.00 43.95           O  
ATOM   1749  CB  ASP A 107       2.710  13.302 -43.149  1.00 52.22           C  
ATOM   1750  CG  ASP A 107       2.836  13.920 -44.543  1.00 52.22           C  
ATOM   1751  OD1 ASP A 107       3.231  13.230 -45.455  1.00 52.22           O  
ATOM   1752  OD2 ASP A 107       2.537  15.083 -44.677  1.00 52.22           O  
ATOM   1753  H   ASP A 107       5.220  12.938 -43.717  1.00 32.00           H  
ATOM   1754  HA  ASP A 107       3.257  11.560 -42.006  1.00 41.77           H  
ATOM   1755 1HB  ASP A 107       1.656  13.150 -42.921  1.00 62.66           H  
ATOM   1756 2HB  ASP A 107       3.090  14.024 -42.425  1.00 62.66           H  
ATOM   1757  N   SER A 108       1.859  10.980 -44.460  1.00 23.16           N  
ATOM   1758  CA  SER A 108       1.328  10.093 -45.487  1.00 16.10           C  
ATOM   1759  C   SER A 108       1.229   8.677 -44.971  1.00 10.27           C  
ATOM   1760  O   SER A 108       1.381   7.713 -45.718  1.00 20.40           O  
ATOM   1761  CB  SER A 108       2.165  10.147 -46.760  1.00 24.15           C  
ATOM   1762  OG  SER A 108       2.197  11.447 -47.290  1.00 24.15           O  
ATOM   1763  H   SER A 108       1.223  11.647 -44.051  1.00 27.79           H  
ATOM   1764  HA  SER A 108       0.320  10.428 -45.737  1.00 19.32           H  
ATOM   1765 1HB  SER A 108       3.177   9.795 -46.578  1.00 28.98           H  
ATOM   1766 2HB  SER A 108       1.726   9.473 -47.495  1.00 28.98           H  
ATOM   1767  HG  SER A 108       2.607  12.007 -46.618  1.00 28.98           H  
ATOM   1768  N   VAL A 109       0.939   8.565 -43.688  1.00 10.13           N  
ATOM   1769  CA  VAL A 109       0.755   7.296 -43.028  1.00  6.74           C  
ATOM   1770  C   VAL A 109      -0.650   7.369 -42.423  1.00  4.27           C  
ATOM   1771  O   VAL A 109      -1.140   8.473 -42.192  1.00  7.68           O  
ATOM   1772  CB  VAL A 109       1.878   7.103 -41.976  1.00 10.11           C  
ATOM   1773  CG1 VAL A 109       3.237   7.095 -42.661  1.00 10.11           C  
ATOM   1774  CG2 VAL A 109       1.795   8.222 -40.962  1.00 10.11           C  
ATOM   1775  H   VAL A 109       0.831   9.405 -43.139  1.00 12.16           H  
ATOM   1776  HA  VAL A 109       0.799   6.491 -43.762  1.00  8.09           H  
ATOM   1777  HB  VAL A 109       1.777   6.146 -41.478  1.00 12.13           H  
ATOM   1778 1HG1 VAL A 109       4.020   6.954 -41.918  1.00 12.13           H  
ATOM   1779 2HG1 VAL A 109       3.275   6.280 -43.383  1.00 12.13           H  
ATOM   1780 3HG1 VAL A 109       3.397   8.041 -43.174  1.00 12.13           H  
ATOM   1781 1HG2 VAL A 109       2.578   8.099 -40.215  1.00 12.13           H  
ATOM   1782 2HG2 VAL A 109       1.920   9.181 -41.465  1.00 12.13           H  
ATOM   1783 3HG2 VAL A 109       0.820   8.189 -40.477  1.00 12.13           H  
ATOM   1784  N   PRO A 110      -1.310   6.223 -42.209  1.00  3.07           N  
ATOM   1785  CA  PRO A 110      -2.685   6.076 -41.701  1.00  4.11           C  
ATOM   1786  C   PRO A 110      -3.137   7.205 -40.786  1.00  1.97           C  
ATOM   1787  O   PRO A 110      -2.667   7.333 -39.657  1.00  2.28           O  
ATOM   1788  CB  PRO A 110      -2.645   4.771 -40.910  1.00  6.17           C  
ATOM   1789  CG  PRO A 110      -1.538   4.003 -41.514  1.00  6.17           C  
ATOM   1790  CD  PRO A 110      -0.513   5.053 -41.794  1.00  6.17           C  
ATOM   1791  HA  PRO A 110      -3.370   5.985 -42.558  1.00  4.93           H  
ATOM   1792 1HB  PRO A 110      -2.476   4.993 -39.848  1.00  7.40           H  
ATOM   1793 2HB  PRO A 110      -3.614   4.255 -40.982  1.00  7.40           H  
ATOM   1794 1HG  PRO A 110      -1.181   3.230 -40.817  1.00  7.40           H  
ATOM   1795 2HG  PRO A 110      -1.878   3.485 -42.422  1.00  7.40           H  
ATOM   1796 1HD  PRO A 110       0.035   5.281 -40.869  1.00  7.40           H  
ATOM   1797 2HD  PRO A 110       0.159   4.735 -42.605  1.00  7.40           H  
ATOM   1798  N   ASP A 111      -4.065   8.024 -41.274  1.00  2.71           N  
ATOM   1799  CA  ASP A 111      -4.602   9.142 -40.499  1.00  3.39           C  
ATOM   1800  C   ASP A 111      -5.473   8.712 -39.308  1.00  2.03           C  
ATOM   1801  O   ASP A 111      -5.771   9.529 -38.438  1.00  4.43           O  
ATOM   1802  CB  ASP A 111      -5.414  10.069 -41.405  1.00  5.08           C  
ATOM   1803  CG  ASP A 111      -4.550  10.868 -42.371  1.00  5.08           C  
ATOM   1804  OD1 ASP A 111      -3.366  10.957 -42.149  1.00  5.08           O  
ATOM   1805  OD2 ASP A 111      -5.085  11.385 -43.323  1.00  5.08           O  
ATOM   1806  H   ASP A 111      -4.408   7.872 -42.213  1.00  3.25           H  
ATOM   1807  HA  ASP A 111      -3.758   9.710 -40.105  1.00  4.07           H  
ATOM   1808 1HB  ASP A 111      -6.128   9.481 -41.982  1.00  6.10           H  
ATOM   1809 2HB  ASP A 111      -5.986  10.767 -40.792  1.00  6.10           H  
ATOM   1810  N   SER A 112      -5.882   7.442 -39.268  1.00  1.59           N  
ATOM   1811  CA  SER A 112      -6.711   6.949 -38.179  1.00  2.70           C  
ATOM   1812  C   SER A 112      -6.320   5.542 -37.738  1.00  1.32           C  
ATOM   1813  O   SER A 112      -6.535   4.569 -38.463  1.00  1.71           O  
ATOM   1814  CB  SER A 112      -8.168   6.962 -38.591  1.00  4.05           C  
ATOM   1815  OG  SER A 112      -8.981   6.435 -37.577  1.00  4.05           O  
ATOM   1816  H   SER A 112      -5.620   6.805 -40.004  1.00  1.91           H  
ATOM   1817  HA  SER A 112      -6.587   7.617 -37.327  1.00  3.24           H  
ATOM   1818 1HB  SER A 112      -8.471   7.986 -38.807  1.00  4.86           H  
ATOM   1819 2HB  SER A 112      -8.296   6.382 -39.504  1.00  4.86           H  
ATOM   1820  HG  SER A 112      -8.760   6.928 -36.783  1.00  4.86           H  
ATOM   1821  N   ILE A 113      -5.747   5.449 -36.542  1.00  0.72           N  
ATOM   1822  CA  ILE A 113      -5.362   4.176 -35.938  1.00  0.64           C  
ATOM   1823  C   ILE A 113      -6.170   3.886 -34.695  1.00  0.55           C  
ATOM   1824  O   ILE A 113      -6.337   4.745 -33.834  1.00  0.57           O  
ATOM   1825  CB  ILE A 113      -3.857   4.138 -35.604  1.00  0.96           C  
ATOM   1826  CG1 ILE A 113      -3.044   4.236 -36.890  1.00  0.96           C  
ATOM   1827  CG2 ILE A 113      -3.491   2.880 -34.823  1.00  0.96           C  
ATOM   1828  CD1 ILE A 113      -3.261   3.056 -37.805  1.00  0.96           C  
ATOM   1829  H   ILE A 113      -5.602   6.297 -36.010  1.00  0.86           H  
ATOM   1830  HA  ILE A 113      -5.561   3.383 -36.657  1.00  0.77           H  
ATOM   1831  HB  ILE A 113      -3.609   5.009 -35.001  1.00  1.15           H  
ATOM   1832 1HG1 ILE A 113      -3.316   5.145 -37.425  1.00  1.15           H  
ATOM   1833 2HG1 ILE A 113      -1.987   4.286 -36.644  1.00  1.15           H  
ATOM   1834 1HG2 ILE A 113      -2.426   2.891 -34.593  1.00  1.15           H  
ATOM   1835 2HG2 ILE A 113      -4.059   2.845 -33.894  1.00  1.15           H  
ATOM   1836 3HG2 ILE A 113      -3.722   1.999 -35.422  1.00  1.15           H  
ATOM   1837 1HD1 ILE A 113      -2.653   3.165 -38.699  1.00  1.15           H  
ATOM   1838 2HD1 ILE A 113      -2.974   2.140 -37.288  1.00  1.15           H  
ATOM   1839 3HD1 ILE A 113      -4.313   3.000 -38.085  1.00  1.15           H  
ATOM   1840  N   ASP A 114      -6.675   2.665 -34.603  1.00  0.59           N  
ATOM   1841  CA  ASP A 114      -7.420   2.239 -33.432  1.00  0.58           C  
ATOM   1842  C   ASP A 114      -7.340   0.732 -33.301  1.00  0.56           C  
ATOM   1843  O   ASP A 114      -8.094   0.007 -33.951  1.00  0.66           O  
ATOM   1844  CB  ASP A 114      -8.870   2.707 -33.517  1.00  0.87           C  
ATOM   1845  CG  ASP A 114      -9.687   2.426 -32.261  1.00  0.87           C  
ATOM   1846  OD1 ASP A 114      -9.291   1.623 -31.443  1.00  0.87           O  
ATOM   1847  OD2 ASP A 114     -10.714   3.051 -32.119  1.00  0.87           O  
ATOM   1848  H   ASP A 114      -6.518   2.010 -35.356  1.00  0.71           H  
ATOM   1849  HA  ASP A 114      -6.965   2.683 -32.547  1.00  0.70           H  
ATOM   1850 1HB  ASP A 114      -8.889   3.781 -33.706  1.00  1.04           H  
ATOM   1851 2HB  ASP A 114      -9.355   2.221 -34.362  1.00  1.04           H  
ATOM   1852  N   TRP A 115      -6.422   0.265 -32.455  1.00  0.48           N  
ATOM   1853  CA  TRP A 115      -6.175  -1.162 -32.255  1.00  0.46           C  
ATOM   1854  C   TRP A 115      -7.374  -1.968 -31.745  1.00  0.45           C  
ATOM   1855  O   TRP A 115      -7.393  -3.194 -31.888  1.00  0.48           O  
ATOM   1856  CB  TRP A 115      -4.961  -1.340 -31.335  1.00  0.69           C  
ATOM   1857  CG  TRP A 115      -3.704  -1.036 -32.089  1.00  0.69           C  
ATOM   1858  CD1 TRP A 115      -2.860   0.026 -31.944  1.00  0.69           C  
ATOM   1859  CD2 TRP A 115      -3.174  -1.822 -33.178  1.00  0.69           C  
ATOM   1860  NE1 TRP A 115      -1.857  -0.040 -32.875  1.00  0.69           N  
ATOM   1861  CE2 TRP A 115      -2.038  -1.162 -33.641  1.00  0.69           C  
ATOM   1862  CE3 TRP A 115      -3.581  -3.010 -33.799  1.00  0.69           C  
ATOM   1863  CZ2 TRP A 115      -1.303  -1.642 -34.706  1.00  0.69           C  
ATOM   1864  CZ3 TRP A 115      -2.834  -3.498 -34.862  1.00  0.69           C  
ATOM   1865  CH2 TRP A 115      -1.723  -2.828 -35.305  1.00  0.69           C  
ATOM   1866  H   TRP A 115      -5.856   0.928 -31.936  1.00  0.58           H  
ATOM   1867  HA  TRP A 115      -5.900  -1.579 -33.223  1.00  0.55           H  
ATOM   1868 1HB  TRP A 115      -5.034  -0.664 -30.482  1.00  0.83           H  
ATOM   1869 2HB  TRP A 115      -4.913  -2.359 -30.956  1.00  0.83           H  
ATOM   1870  HD1 TRP A 115      -2.970   0.818 -31.210  1.00  0.83           H  
ATOM   1871  HE1 TRP A 115      -1.110   0.635 -32.989  1.00  0.83           H  
ATOM   1872  HE3 TRP A 115      -4.468  -3.539 -33.453  1.00  0.83           H  
ATOM   1873  HZ2 TRP A 115      -0.428  -1.121 -35.078  1.00  0.83           H  
ATOM   1874  HZ3 TRP A 115      -3.156  -4.424 -35.339  1.00  0.83           H  
ATOM   1875  HH2 TRP A 115      -1.160  -3.231 -36.147  1.00  0.83           H  
ATOM   1876  N   ARG A 116      -8.398  -1.296 -31.208  1.00  0.43           N  
ATOM   1877  CA  ARG A 116      -9.568  -2.009 -30.721  1.00  0.44           C  
ATOM   1878  C   ARG A 116     -10.351  -2.594 -31.892  1.00  0.52           C  
ATOM   1879  O   ARG A 116     -11.039  -3.604 -31.748  1.00  0.53           O  
ATOM   1880  CB  ARG A 116     -10.482  -1.069 -29.958  1.00  0.66           C  
ATOM   1881  CG  ARG A 116      -9.914  -0.496 -28.676  1.00  0.66           C  
ATOM   1882  CD  ARG A 116     -10.839   0.489 -28.085  1.00  0.66           C  
ATOM   1883  NE  ARG A 116     -11.038   1.613 -28.976  1.00  0.66           N  
ATOM   1884  CZ  ARG A 116     -11.866   2.648 -28.742  1.00  0.66           C  
ATOM   1885  NH1 ARG A 116     -12.553   2.714 -27.621  1.00  0.66           N  
ATOM   1886  NH2 ARG A 116     -11.986   3.595 -29.654  1.00  0.66           N  
ATOM   1887  H   ARG A 116      -8.380  -0.282 -31.132  1.00  0.52           H  
ATOM   1888  HA  ARG A 116      -9.245  -2.817 -30.066  1.00  0.53           H  
ATOM   1889 1HB  ARG A 116     -10.757  -0.231 -30.597  1.00  0.79           H  
ATOM   1890 2HB  ARG A 116     -11.402  -1.593 -29.698  1.00  0.79           H  
ATOM   1891 1HG  ARG A 116      -9.783  -1.291 -27.949  1.00  0.79           H  
ATOM   1892 2HG  ARG A 116      -8.959  -0.008 -28.875  1.00  0.79           H  
ATOM   1893 1HD  ARG A 116     -11.806   0.025 -27.895  1.00  0.79           H  
ATOM   1894 2HD  ARG A 116     -10.420   0.863 -27.156  1.00  0.79           H  
ATOM   1895  HE  ARG A 116     -10.525   1.608 -29.855  1.00  0.79           H  
ATOM   1896 1HH1 ARG A 116     -12.458   1.986 -26.927  1.00  0.79           H  
ATOM   1897 2HH1 ARG A 116     -13.173   3.493 -27.454  1.00  0.79           H  
ATOM   1898 1HH2 ARG A 116     -11.462   3.521 -30.522  1.00  0.79           H  
ATOM   1899 2HH2 ARG A 116     -12.603   4.377 -29.499  1.00  0.79           H  
ATOM   1900  N   LYS A 117     -10.185  -1.996 -33.076  1.00  0.60           N  
ATOM   1901  CA  LYS A 117     -10.865  -2.432 -34.285  1.00  0.72           C  
ATOM   1902  C   LYS A 117     -10.258  -3.710 -34.844  1.00  0.72           C  
ATOM   1903  O   LYS A 117     -10.848  -4.357 -35.711  1.00  0.83           O  
ATOM   1904  CB  LYS A 117     -10.804  -1.329 -35.339  1.00  1.08           C  
ATOM   1905  CG  LYS A 117     -11.593  -0.079 -34.980  1.00  1.08           C  
ATOM   1906  CD  LYS A 117     -11.475   0.981 -36.064  1.00  1.08           C  
ATOM   1907  CE  LYS A 117     -12.253   2.236 -35.696  1.00  1.08           C  
ATOM   1908  NZ  LYS A 117     -12.124   3.295 -36.735  1.00  1.08           N  
ATOM   1909  H   LYS A 117      -9.572  -1.194 -33.155  1.00  0.72           H  
ATOM   1910  HA  LYS A 117     -11.909  -2.633 -34.042  1.00  0.86           H  
ATOM   1911 1HB  LYS A 117      -9.767  -1.037 -35.505  1.00  1.30           H  
ATOM   1912 2HB  LYS A 117     -11.192  -1.708 -36.285  1.00  1.30           H  
ATOM   1913 1HG  LYS A 117     -12.644  -0.337 -34.847  1.00  1.30           H  
ATOM   1914 2HG  LYS A 117     -11.216   0.331 -34.043  1.00  1.30           H  
ATOM   1915 1HD  LYS A 117     -10.425   1.242 -36.204  1.00  1.30           H  
ATOM   1916 2HD  LYS A 117     -11.861   0.586 -37.003  1.00  1.30           H  
ATOM   1917 1HE  LYS A 117     -13.305   1.983 -35.579  1.00  1.30           H  
ATOM   1918 2HE  LYS A 117     -11.878   2.625 -34.749  1.00  1.30           H  
ATOM   1919 1HZ  LYS A 117     -12.651   4.108 -36.453  1.00  1.30           H  
ATOM   1920 2HZ  LYS A 117     -11.150   3.546 -36.842  1.00  1.30           H  
ATOM   1921 3HZ  LYS A 117     -12.480   2.952 -37.616  1.00  1.30           H  
ATOM   1922  N   LYS A 118      -9.069  -4.063 -34.358  1.00  0.66           N  
ATOM   1923  CA  LYS A 118      -8.380  -5.251 -34.798  1.00  0.72           C  
ATOM   1924  C   LYS A 118      -8.545  -6.372 -33.785  1.00  0.66           C  
ATOM   1925  O   LYS A 118      -8.040  -7.476 -33.992  1.00  0.72           O  
ATOM   1926  CB  LYS A 118      -6.896  -4.943 -34.991  1.00  1.08           C  
ATOM   1927  CG  LYS A 118      -6.615  -3.833 -35.993  1.00  1.08           C  
ATOM   1928  CD  LYS A 118      -7.085  -4.213 -37.386  1.00  1.08           C  
ATOM   1929  CE  LYS A 118      -6.718  -3.142 -38.402  1.00  1.08           C  
ATOM   1930  NZ  LYS A 118      -7.198  -3.486 -39.768  1.00  1.08           N  
ATOM   1931  H   LYS A 118      -8.614  -3.513 -33.643  1.00  0.79           H  
ATOM   1932  HA  LYS A 118      -8.810  -5.579 -35.745  1.00  0.86           H  
ATOM   1933 1HB  LYS A 118      -6.458  -4.651 -34.037  1.00  1.30           H  
ATOM   1934 2HB  LYS A 118      -6.378  -5.841 -35.330  1.00  1.30           H  
ATOM   1935 1HG  LYS A 118      -7.128  -2.923 -35.681  1.00  1.30           H  
ATOM   1936 2HG  LYS A 118      -5.545  -3.632 -36.026  1.00  1.30           H  
ATOM   1937 1HD  LYS A 118      -6.624  -5.157 -37.682  1.00  1.30           H  
ATOM   1938 2HD  LYS A 118      -8.167  -4.343 -37.383  1.00  1.30           H  
ATOM   1939 1HE  LYS A 118      -7.163  -2.196 -38.099  1.00  1.30           H  
ATOM   1940 2HE  LYS A 118      -5.634  -3.029 -38.427  1.00  1.30           H  
ATOM   1941 1HZ  LYS A 118      -6.936  -2.753 -40.412  1.00  1.30           H  
ATOM   1942 2HZ  LYS A 118      -6.780  -4.358 -40.063  1.00  1.30           H  
ATOM   1943 3HZ  LYS A 118      -8.203  -3.582 -39.758  1.00  1.30           H  
ATOM   1944  N   GLY A 119      -9.228  -6.087 -32.668  1.00  0.57           N  
ATOM   1945  CA  GLY A 119      -9.371  -7.076 -31.616  1.00  0.53           C  
ATOM   1946  C   GLY A 119      -8.076  -7.209 -30.811  1.00  0.53           C  
ATOM   1947  O   GLY A 119      -7.838  -8.246 -30.196  1.00  0.65           O  
ATOM   1948  H   GLY A 119      -9.671  -5.187 -32.528  1.00  0.68           H  
ATOM   1949 1HA  GLY A 119     -10.189  -6.790 -30.955  1.00  0.64           H  
ATOM   1950 2HA  GLY A 119      -9.632  -8.039 -32.055  1.00  0.64           H  
ATOM   1951  N   ALA A 120      -7.219  -6.180 -30.852  1.00  0.48           N  
ATOM   1952  CA  ALA A 120      -5.935  -6.224 -30.155  1.00  0.48           C  
ATOM   1953  C   ALA A 120      -5.997  -5.613 -28.757  1.00  0.43           C  
ATOM   1954  O   ALA A 120      -4.984  -5.560 -28.060  1.00  0.48           O  
ATOM   1955  CB  ALA A 120      -4.876  -5.499 -30.977  1.00  0.72           C  
ATOM   1956  H   ALA A 120      -7.450  -5.332 -31.358  1.00  0.58           H  
ATOM   1957  HA  ALA A 120      -5.647  -7.269 -30.050  1.00  0.58           H  
ATOM   1958 1HB  ALA A 120      -3.912  -5.567 -30.472  1.00  0.86           H  
ATOM   1959 2HB  ALA A 120      -4.802  -5.957 -31.962  1.00  0.86           H  
ATOM   1960 3HB  ALA A 120      -5.158  -4.455 -31.084  1.00  0.86           H  
ATOM   1961  N   VAL A 121      -7.169  -5.133 -28.351  1.00  0.33           N  
ATOM   1962  CA  VAL A 121      -7.302  -4.470 -27.061  1.00  0.25           C  
ATOM   1963  C   VAL A 121      -8.350  -5.130 -26.161  1.00  0.24           C  
ATOM   1964  O   VAL A 121      -9.489  -5.360 -26.572  1.00  0.27           O  
ATOM   1965  CB  VAL A 121      -7.653  -2.981 -27.285  1.00  0.38           C  
ATOM   1966  CG1 VAL A 121      -7.850  -2.261 -25.959  1.00  0.38           C  
ATOM   1967  CG2 VAL A 121      -6.546  -2.302 -28.080  1.00  0.38           C  
ATOM   1968  H   VAL A 121      -7.981  -5.209 -28.944  1.00  0.40           H  
ATOM   1969  HA  VAL A 121      -6.338  -4.519 -26.553  1.00  0.30           H  
ATOM   1970  HB  VAL A 121      -8.588  -2.927 -27.837  1.00  0.45           H  
ATOM   1971 1HG1 VAL A 121      -8.111  -1.219 -26.147  1.00  0.45           H  
ATOM   1972 2HG1 VAL A 121      -8.654  -2.739 -25.406  1.00  0.45           H  
ATOM   1973 3HG1 VAL A 121      -6.928  -2.305 -25.379  1.00  0.45           H  
ATOM   1974 1HG2 VAL A 121      -6.808  -1.258 -28.248  1.00  0.45           H  
ATOM   1975 2HG2 VAL A 121      -5.612  -2.356 -27.520  1.00  0.45           H  
ATOM   1976 3HG2 VAL A 121      -6.423  -2.802 -29.038  1.00  0.45           H  
ATOM   1977  N   THR A 122      -7.941  -5.418 -24.924  1.00  0.23           N  
ATOM   1978  CA  THR A 122      -8.792  -6.026 -23.899  1.00  0.28           C  
ATOM   1979  C   THR A 122      -9.646  -4.950 -23.209  1.00  0.21           C  
ATOM   1980  O   THR A 122      -9.381  -3.761 -23.386  1.00  0.17           O  
ATOM   1981  CB  THR A 122      -7.911  -6.778 -22.857  1.00  0.42           C  
ATOM   1982  OG1 THR A 122      -7.009  -5.851 -22.229  1.00  0.42           O  
ATOM   1983  CG2 THR A 122      -7.124  -7.892 -23.517  1.00  0.42           C  
ATOM   1984  H   THR A 122      -6.985  -5.201 -24.679  1.00  0.28           H  
ATOM   1985  HA  THR A 122      -9.448  -6.744 -24.387  1.00  0.34           H  
ATOM   1986  HB  THR A 122      -8.535  -7.222 -22.088  1.00  0.50           H  
ATOM   1987  HG1 THR A 122      -6.178  -6.300 -22.017  1.00  0.50           H  
ATOM   1988 1HG2 THR A 122      -6.522  -8.403 -22.767  1.00  0.50           H  
ATOM   1989 2HG2 THR A 122      -7.812  -8.602 -23.972  1.00  0.50           H  
ATOM   1990 3HG2 THR A 122      -6.473  -7.471 -24.279  1.00  0.50           H  
ATOM   1991  N   PRO A 123     -10.666  -5.342 -22.429  1.00  0.23           N  
ATOM   1992  CA  PRO A 123     -11.577  -4.492 -21.652  1.00  0.25           C  
ATOM   1993  C   PRO A 123     -10.854  -3.600 -20.635  1.00  0.23           C  
ATOM   1994  O   PRO A 123      -9.764  -3.928 -20.155  1.00  0.23           O  
ATOM   1995  CB  PRO A 123     -12.506  -5.503 -20.973  1.00  0.38           C  
ATOM   1996  CG  PRO A 123     -12.538  -6.667 -21.908  1.00  0.38           C  
ATOM   1997  CD  PRO A 123     -11.171  -6.729 -22.521  1.00  0.38           C  
ATOM   1998  HA  PRO A 123     -12.151  -3.868 -22.352  1.00  0.30           H  
ATOM   1999 1HB  PRO A 123     -12.115  -5.766 -19.979  1.00  0.45           H  
ATOM   2000 2HB  PRO A 123     -13.499  -5.056 -20.818  1.00  0.45           H  
ATOM   2001 1HG  PRO A 123     -12.793  -7.584 -21.357  1.00  0.45           H  
ATOM   2002 2HG  PRO A 123     -13.327  -6.522 -22.660  1.00  0.45           H  
ATOM   2003 1HD  PRO A 123     -10.539  -7.413 -21.941  1.00  0.45           H  
ATOM   2004 2HD  PRO A 123     -11.258  -7.038 -23.572  1.00  0.45           H  
ATOM   2005  N   VAL A 124     -11.473  -2.455 -20.332  1.00  0.24           N  
ATOM   2006  CA  VAL A 124     -10.924  -1.477 -19.393  1.00  0.25           C  
ATOM   2007  C   VAL A 124     -11.014  -1.964 -17.964  1.00  0.30           C  
ATOM   2008  O   VAL A 124     -12.063  -2.428 -17.516  1.00  0.56           O  
ATOM   2009  CB  VAL A 124     -11.651  -0.121 -19.498  1.00  0.38           C  
ATOM   2010  CG1 VAL A 124     -11.121   0.822 -18.424  1.00  0.38           C  
ATOM   2011  CG2 VAL A 124     -11.443   0.476 -20.881  1.00  0.38           C  
ATOM   2012  H   VAL A 124     -12.363  -2.257 -20.770  1.00  0.29           H  
ATOM   2013  HA  VAL A 124      -9.876  -1.321 -19.628  1.00  0.30           H  
ATOM   2014  HB  VAL A 124     -12.716  -0.269 -19.317  1.00  0.45           H  
ATOM   2015 1HG1 VAL A 124     -11.639   1.774 -18.480  1.00  0.45           H  
ATOM   2016 2HG1 VAL A 124     -11.286   0.386 -17.440  1.00  0.45           H  
ATOM   2017 3HG1 VAL A 124     -10.054   0.983 -18.575  1.00  0.45           H  
ATOM   2018 1HG2 VAL A 124     -11.965   1.429 -20.949  1.00  0.45           H  
ATOM   2019 2HG2 VAL A 124     -10.379   0.633 -21.053  1.00  0.45           H  
ATOM   2020 3HG2 VAL A 124     -11.837  -0.206 -21.634  1.00  0.45           H  
ATOM   2021  N   LYS A 125      -9.902  -1.854 -17.254  1.00  0.28           N  
ATOM   2022  CA  LYS A 125      -9.825  -2.306 -15.881  1.00  0.34           C  
ATOM   2023  C   LYS A 125      -9.691  -1.132 -14.921  1.00  0.32           C  
ATOM   2024  O   LYS A 125      -9.447   0.002 -15.338  1.00  0.99           O  
ATOM   2025  CB  LYS A 125      -8.661  -3.274 -15.737  1.00  0.51           C  
ATOM   2026  CG  LYS A 125      -8.839  -4.506 -16.607  1.00  0.51           C  
ATOM   2027  CD  LYS A 125      -7.700  -5.491 -16.465  1.00  0.51           C  
ATOM   2028  CE  LYS A 125      -7.881  -6.634 -17.448  1.00  0.51           C  
ATOM   2029  NZ  LYS A 125      -6.792  -7.631 -17.356  1.00  0.51           N  
ATOM   2030  H   LYS A 125      -9.082  -1.452 -17.685  1.00  0.34           H  
ATOM   2031  HA  LYS A 125     -10.747  -2.833 -15.636  1.00  0.41           H  
ATOM   2032 1HB  LYS A 125      -7.729  -2.784 -16.018  1.00  0.61           H  
ATOM   2033 2HB  LYS A 125      -8.569  -3.598 -14.701  1.00  0.61           H  
ATOM   2034 1HG  LYS A 125      -9.770  -5.006 -16.335  1.00  0.61           H  
ATOM   2035 2HG  LYS A 125      -8.907  -4.203 -17.651  1.00  0.61           H  
ATOM   2036 1HD  LYS A 125      -6.751  -4.992 -16.665  1.00  0.61           H  
ATOM   2037 2HD  LYS A 125      -7.677  -5.891 -15.450  1.00  0.61           H  
ATOM   2038 1HE  LYS A 125      -8.833  -7.130 -17.264  1.00  0.61           H  
ATOM   2039 2HE  LYS A 125      -7.889  -6.223 -18.457  1.00  0.61           H  
ATOM   2040 1HZ  LYS A 125      -6.946  -8.358 -18.039  1.00  0.61           H  
ATOM   2041 2HZ  LYS A 125      -5.904  -7.184 -17.536  1.00  0.61           H  
ATOM   2042 3HZ  LYS A 125      -6.777  -8.053 -16.438  1.00  0.61           H  
ATOM   2043  N   ASP A 126      -9.870  -1.425 -13.639  1.00  0.61           N  
ATOM   2044  CA  ASP A 126      -9.777  -0.450 -12.564  1.00  0.53           C  
ATOM   2045  C   ASP A 126      -8.762  -0.937 -11.546  1.00  0.51           C  
ATOM   2046  O   ASP A 126      -8.963  -1.968 -10.904  1.00  0.82           O  
ATOM   2047  CB  ASP A 126     -11.140  -0.233 -11.902  1.00  0.80           C  
ATOM   2048  CG  ASP A 126     -11.139   0.846 -10.821  1.00  0.80           C  
ATOM   2049  OD1 ASP A 126     -10.083   1.257 -10.397  1.00  0.80           O  
ATOM   2050  OD2 ASP A 126     -12.208   1.254 -10.429  1.00  0.80           O  
ATOM   2051  H   ASP A 126     -10.077  -2.383 -13.395  1.00  0.73           H  
ATOM   2052  HA  ASP A 126      -9.433   0.497 -12.973  1.00  0.64           H  
ATOM   2053 1HB  ASP A 126     -11.870   0.041 -12.663  1.00  0.95           H  
ATOM   2054 2HB  ASP A 126     -11.476  -1.170 -11.454  1.00  0.95           H  
ATOM   2055  N   GLN A 127      -7.658  -0.208 -11.401  1.00  0.53           N  
ATOM   2056  CA  GLN A 127      -6.600  -0.655 -10.496  1.00  0.93           C  
ATOM   2057  C   GLN A 127      -6.892  -0.407  -9.014  1.00  0.49           C  
ATOM   2058  O   GLN A 127      -6.151  -0.898  -8.155  1.00  1.06           O  
ATOM   2059  CB  GLN A 127      -5.281   0.001 -10.874  1.00  1.40           C  
ATOM   2060  CG  GLN A 127      -4.833  -0.388 -12.261  1.00  1.40           C  
ATOM   2061  CD  GLN A 127      -4.549  -1.856 -12.421  1.00  1.40           C  
ATOM   2062  OE1 GLN A 127      -3.674  -2.422 -11.765  1.00  1.40           O  
ATOM   2063  NE2 GLN A 127      -5.305  -2.487 -13.308  1.00  1.40           N  
ATOM   2064  H   GLN A 127      -7.552   0.643 -11.944  1.00  0.64           H  
ATOM   2065  HA  GLN A 127      -6.486  -1.729 -10.631  1.00  1.12           H  
ATOM   2066 1HB  GLN A 127      -5.383   1.085 -10.836  1.00  1.67           H  
ATOM   2067 2HB  GLN A 127      -4.507  -0.286 -10.164  1.00  1.67           H  
ATOM   2068 1HG  GLN A 127      -5.657  -0.174 -12.928  1.00  1.67           H  
ATOM   2069 2HG  GLN A 127      -3.947   0.182 -12.541  1.00  1.67           H  
ATOM   2070 1HE2 GLN A 127      -5.161  -3.465 -13.477  1.00  1.67           H  
ATOM   2071 2HE2 GLN A 127      -6.005  -1.989 -13.818  1.00  1.67           H  
ATOM   2072  N   GLY A 128      -7.981   0.311  -8.713  1.00  0.78           N  
ATOM   2073  CA  GLY A 128      -8.398   0.552  -7.336  1.00  1.11           C  
ATOM   2074  C   GLY A 128      -7.463   1.500  -6.610  1.00  0.92           C  
ATOM   2075  O   GLY A 128      -6.769   2.310  -7.225  1.00  2.93           O  
ATOM   2076  H   GLY A 128      -8.559   0.692  -9.455  1.00  0.94           H  
ATOM   2077 1HA  GLY A 128      -9.408   0.963  -7.335  1.00  1.33           H  
ATOM   2078 2HA  GLY A 128      -8.442  -0.396  -6.803  1.00  1.33           H  
ATOM   2079  N   GLN A 129      -7.412   1.377  -5.287  1.00  1.17           N  
ATOM   2080  CA  GLN A 129      -6.552   2.229  -4.464  1.00  0.95           C  
ATOM   2081  C   GLN A 129      -5.145   1.645  -4.368  1.00  2.66           C  
ATOM   2082  O   GLN A 129      -4.677   1.274  -3.293  1.00 20.42           O  
ATOM   2083  CB  GLN A 129      -7.152   2.418  -3.072  1.00  1.42           C  
ATOM   2084  CG  GLN A 129      -8.486   3.146  -3.075  1.00  1.42           C  
ATOM   2085  CD  GLN A 129      -9.052   3.327  -1.681  1.00  1.42           C  
ATOM   2086  OE1 GLN A 129      -8.310   3.380  -0.696  1.00  1.42           O  
ATOM   2087  NE2 GLN A 129     -10.373   3.420  -1.589  1.00  1.42           N  
ATOM   2088  H   GLN A 129      -7.993   0.685  -4.834  1.00  1.40           H  
ATOM   2089  HA  GLN A 129      -6.479   3.204  -4.941  1.00  1.14           H  
ATOM   2090 1HB  GLN A 129      -7.299   1.446  -2.602  1.00  1.71           H  
ATOM   2091 2HB  GLN A 129      -6.460   2.984  -2.449  1.00  1.71           H  
ATOM   2092 1HG  GLN A 129      -8.353   4.128  -3.525  1.00  1.71           H  
ATOM   2093 2HG  GLN A 129      -9.201   2.566  -3.658  1.00  1.71           H  
ATOM   2094 1HE2 GLN A 129     -10.806   3.540  -0.695  1.00  1.71           H  
ATOM   2095 2HE2 GLN A 129     -10.936   3.371  -2.415  1.00  1.71           H  
ATOM   2096  N   CYS A 130      -4.493   1.553  -5.515  1.00  1.75           N  
ATOM   2097  CA  CYS A 130      -3.177   0.961  -5.650  1.00  0.71           C  
ATOM   2098  C   CYS A 130      -2.446   1.593  -6.817  1.00  0.54           C  
ATOM   2099  O   CYS A 130      -2.963   1.622  -7.934  1.00  0.71           O  
ATOM   2100  CB  CYS A 130      -3.322  -0.548  -5.882  1.00  1.06           C  
ATOM   2101  SG  CYS A 130      -1.775  -1.463  -6.048  1.00  1.06           S  
ATOM   2102  H   CYS A 130      -4.956   1.912  -6.340  1.00  2.10           H  
ATOM   2103  HA  CYS A 130      -2.613   1.137  -4.734  1.00  0.85           H  
ATOM   2104 1HB  CYS A 130      -3.878  -0.984  -5.051  1.00  1.28           H  
ATOM   2105 2HB  CYS A 130      -3.907  -0.716  -6.784  1.00  1.28           H  
ATOM   2106  HG  CYS A 130      -2.338  -2.657  -6.207  1.00  1.28           H  
ATOM   2107  N   GLY A 131      -1.233   2.094  -6.577  1.00  0.41           N  
ATOM   2108  CA  GLY A 131      -0.441   2.752  -7.621  1.00  0.43           C  
ATOM   2109  C   GLY A 131       0.270   1.756  -8.534  1.00  0.34           C  
ATOM   2110  O   GLY A 131       1.498   1.730  -8.602  1.00  0.52           O  
ATOM   2111  H   GLY A 131      -0.829   2.032  -5.652  1.00  0.49           H  
ATOM   2112 1HA  GLY A 131      -1.098   3.382  -8.218  1.00  0.52           H  
ATOM   2113 2HA  GLY A 131       0.295   3.406  -7.153  1.00  0.52           H  
ATOM   2114  N   SER A 132      -0.522   0.945  -9.229  1.00  0.27           N  
ATOM   2115  CA  SER A 132      -0.045  -0.112 -10.108  1.00  0.23           C  
ATOM   2116  C   SER A 132      -0.207   0.219 -11.590  1.00  0.30           C  
ATOM   2117  O   SER A 132      -0.190  -0.686 -12.425  1.00  0.35           O  
ATOM   2118  CB  SER A 132      -0.801  -1.383  -9.795  1.00  0.35           C  
ATOM   2119  OG  SER A 132      -2.169  -1.177 -10.005  1.00  0.35           O  
ATOM   2120  H   SER A 132      -1.520   1.066  -9.122  1.00  0.32           H  
ATOM   2121  HA  SER A 132       1.014  -0.272  -9.906  1.00  0.28           H  
ATOM   2122 1HB  SER A 132      -0.445  -2.198 -10.425  1.00  0.41           H  
ATOM   2123 2HB  SER A 132      -0.625  -1.663  -8.758  1.00  0.41           H  
ATOM   2124  HG  SER A 132      -2.644  -1.845  -9.502  1.00  0.41           H  
ATOM   2125  N   CYS A 133      -0.356   1.508 -11.909  1.00  0.32           N  
ATOM   2126  CA  CYS A 133      -0.556   1.978 -13.282  1.00  0.37           C  
ATOM   2127  C   CYS A 133       0.540   1.511 -14.233  1.00  0.28           C  
ATOM   2128  O   CYS A 133       0.278   1.235 -15.404  1.00  0.57           O  
ATOM   2129  CB  CYS A 133      -0.602   3.503 -13.305  1.00  0.55           C  
ATOM   2130  SG  CYS A 133      -2.050   4.209 -12.485  1.00  0.55           S  
ATOM   2131  H   CYS A 133      -0.344   2.195 -11.171  1.00  0.38           H  
ATOM   2132  HA  CYS A 133      -1.512   1.594 -13.638  1.00  0.44           H  
ATOM   2133 1HB  CYS A 133       0.288   3.902 -12.819  1.00  0.67           H  
ATOM   2134 2HB  CYS A 133      -0.597   3.851 -14.338  1.00  0.67           H  
ATOM   2135  HG  CYS A 133      -2.946   3.648 -13.288  1.00  0.67           H  
ATOM   2136  N   TRP A 134       1.767   1.433 -13.727  1.00  0.26           N  
ATOM   2137  CA  TRP A 134       2.906   0.950 -14.491  1.00  0.19           C  
ATOM   2138  C   TRP A 134       2.781  -0.518 -14.908  1.00  0.22           C  
ATOM   2139  O   TRP A 134       3.322  -0.921 -15.940  1.00  0.42           O  
ATOM   2140  CB  TRP A 134       4.164   1.150 -13.648  1.00  0.29           C  
ATOM   2141  CG  TRP A 134       4.105   0.405 -12.348  1.00  0.29           C  
ATOM   2142  CD1 TRP A 134       3.600   0.893 -11.181  1.00  0.29           C  
ATOM   2143  CD2 TRP A 134       4.562  -0.938 -12.055  1.00  0.29           C  
ATOM   2144  NE1 TRP A 134       3.699  -0.049 -10.190  1.00  0.29           N  
ATOM   2145  CE2 TRP A 134       4.284  -1.175 -10.705  1.00  0.29           C  
ATOM   2146  CE3 TRP A 134       5.171  -1.945 -12.818  1.00  0.29           C  
ATOM   2147  CZ2 TRP A 134       4.591  -2.377 -10.094  1.00  0.29           C  
ATOM   2148  CZ3 TRP A 134       5.478  -3.154 -12.203  1.00  0.29           C  
ATOM   2149  CH2 TRP A 134       5.195  -3.359 -10.876  1.00  0.29           C  
ATOM   2150  H   TRP A 134       1.915   1.704 -12.765  1.00  0.31           H  
ATOM   2151  HA  TRP A 134       2.986   1.555 -15.392  1.00  0.23           H  
ATOM   2152 1HB  TRP A 134       5.039   0.811 -14.202  1.00  0.34           H  
ATOM   2153 2HB  TRP A 134       4.299   2.206 -13.433  1.00  0.34           H  
ATOM   2154  HD1 TRP A 134       3.174   1.886 -11.053  1.00  0.34           H  
ATOM   2155  HE1 TRP A 134       3.393   0.068  -9.232  1.00  0.34           H  
ATOM   2156  HE3 TRP A 134       5.397  -1.783 -13.871  1.00  0.34           H  
ATOM   2157  HZ2 TRP A 134       4.377  -2.563  -9.044  1.00  0.34           H  
ATOM   2158  HZ3 TRP A 134       5.954  -3.933 -12.799  1.00  0.34           H  
ATOM   2159  HH2 TRP A 134       5.452  -4.313 -10.420  1.00  0.34           H  
ATOM   2160  N   ALA A 135       2.046  -1.310 -14.125  1.00  0.23           N  
ATOM   2161  CA  ALA A 135       1.864  -2.714 -14.434  1.00  0.25           C  
ATOM   2162  C   ALA A 135       0.748  -2.830 -15.437  1.00  0.25           C  
ATOM   2163  O   ALA A 135       0.849  -3.596 -16.391  1.00  0.32           O  
ATOM   2164  CB  ALA A 135       1.565  -3.522 -13.178  1.00  0.38           C  
ATOM   2165  H   ALA A 135       1.590  -0.940 -13.304  1.00  0.28           H  
ATOM   2166  HA  ALA A 135       2.777  -3.092 -14.893  1.00  0.30           H  
ATOM   2167 1HB  ALA A 135       1.437  -4.572 -13.441  1.00  0.45           H  
ATOM   2168 2HB  ALA A 135       2.394  -3.422 -12.477  1.00  0.45           H  
ATOM   2169 3HB  ALA A 135       0.652  -3.151 -12.715  1.00  0.45           H  
ATOM   2170  N   PHE A 136      -0.297  -2.025 -15.231  1.00  0.21           N  
ATOM   2171  CA  PHE A 136      -1.439  -1.969 -16.134  1.00  0.27           C  
ATOM   2172  C   PHE A 136      -1.026  -1.636 -17.550  1.00  0.29           C  
ATOM   2173  O   PHE A 136      -1.381  -2.352 -18.489  1.00  0.34           O  
ATOM   2174  CB  PHE A 136      -2.425  -0.895 -15.669  1.00  0.41           C  
ATOM   2175  CG  PHE A 136      -3.536  -0.622 -16.649  1.00  0.41           C  
ATOM   2176  CD1 PHE A 136      -4.677  -1.409 -16.692  1.00  0.41           C  
ATOM   2177  CD2 PHE A 136      -3.428   0.438 -17.544  1.00  0.41           C  
ATOM   2178  CE1 PHE A 136      -5.685  -1.139 -17.599  1.00  0.41           C  
ATOM   2179  CE2 PHE A 136      -4.430   0.707 -18.452  1.00  0.41           C  
ATOM   2180  CZ  PHE A 136      -5.559  -0.082 -18.476  1.00  0.41           C  
ATOM   2181  H   PHE A 136      -0.302  -1.436 -14.405  1.00  0.25           H  
ATOM   2182  HA  PHE A 136      -1.933  -2.942 -16.133  1.00  0.32           H  
ATOM   2183 1HB  PHE A 136      -2.872  -1.204 -14.726  1.00  0.49           H  
ATOM   2184 2HB  PHE A 136      -1.896   0.037 -15.488  1.00  0.49           H  
ATOM   2185  HD1 PHE A 136      -4.774  -2.244 -15.999  1.00  0.49           H  
ATOM   2186  HD2 PHE A 136      -2.535   1.063 -17.521  1.00  0.49           H  
ATOM   2187  HE1 PHE A 136      -6.578  -1.761 -17.622  1.00  0.49           H  
ATOM   2188  HE2 PHE A 136      -4.332   1.543 -19.146  1.00  0.49           H  
ATOM   2189  HZ  PHE A 136      -6.350   0.134 -19.187  1.00  0.49           H  
ATOM   2190  N   SER A 137      -0.288  -0.534 -17.693  1.00  0.27           N  
ATOM   2191  CA  SER A 137       0.160  -0.070 -18.992  1.00  0.30           C  
ATOM   2192  C   SER A 137       1.013  -1.107 -19.673  1.00  0.32           C  
ATOM   2193  O   SER A 137       0.818  -1.388 -20.859  1.00  0.33           O  
ATOM   2194  CB  SER A 137       0.947   1.213 -18.857  1.00  0.45           C  
ATOM   2195  OG  SER A 137       1.380   1.659 -20.114  1.00  0.45           O  
ATOM   2196  H   SER A 137      -0.040   0.006 -16.875  1.00  0.32           H  
ATOM   2197  HA  SER A 137      -0.716   0.118 -19.614  1.00  0.36           H  
ATOM   2198 1HB  SER A 137       0.326   1.976 -18.388  1.00  0.54           H  
ATOM   2199 2HB  SER A 137       1.806   1.045 -18.209  1.00  0.54           H  
ATOM   2200  HG  SER A 137       0.588   1.917 -20.592  1.00  0.54           H  
ATOM   2201  N   ALA A 138       1.959  -1.677 -18.920  1.00  0.37           N  
ATOM   2202  CA  ALA A 138       2.843  -2.682 -19.463  1.00  0.43           C  
ATOM   2203  C   ALA A 138       2.080  -3.882 -19.995  1.00  0.38           C  
ATOM   2204  O   ALA A 138       2.333  -4.320 -21.113  1.00  0.44           O  
ATOM   2205  CB  ALA A 138       3.835  -3.130 -18.401  1.00  0.65           C  
ATOM   2206  H   ALA A 138       2.094  -1.400 -17.951  1.00  0.44           H  
ATOM   2207  HA  ALA A 138       3.377  -2.230 -20.292  1.00  0.52           H  
ATOM   2208 1HB  ALA A 138       4.520  -3.863 -18.827  1.00  0.77           H  
ATOM   2209 2HB  ALA A 138       4.400  -2.268 -18.046  1.00  0.77           H  
ATOM   2210 3HB  ALA A 138       3.297  -3.579 -17.568  1.00  0.77           H  
ATOM   2211  N   VAL A 139       1.136  -4.399 -19.212  1.00  0.36           N  
ATOM   2212  CA  VAL A 139       0.368  -5.560 -19.636  1.00  0.34           C  
ATOM   2213  C   VAL A 139      -0.453  -5.286 -20.878  1.00  0.30           C  
ATOM   2214  O   VAL A 139      -0.472  -6.111 -21.789  1.00  0.29           O  
ATOM   2215  CB  VAL A 139      -0.552  -6.050 -18.512  1.00  0.51           C  
ATOM   2216  CG1 VAL A 139      -1.492  -7.114 -19.042  1.00  0.51           C  
ATOM   2217  CG2 VAL A 139       0.293  -6.626 -17.398  1.00  0.51           C  
ATOM   2218  H   VAL A 139       0.961  -4.002 -18.298  1.00  0.43           H  
ATOM   2219  HA  VAL A 139       1.071  -6.362 -19.864  1.00  0.41           H  
ATOM   2220  HB  VAL A 139      -1.153  -5.220 -18.138  1.00  0.61           H  
ATOM   2221 1HG1 VAL A 139      -2.143  -7.459 -18.238  1.00  0.61           H  
ATOM   2222 2HG1 VAL A 139      -2.099  -6.695 -19.844  1.00  0.61           H  
ATOM   2223 3HG1 VAL A 139      -0.911  -7.951 -19.423  1.00  0.61           H  
ATOM   2224 1HG2 VAL A 139      -0.352  -6.983 -16.601  1.00  0.61           H  
ATOM   2225 2HG2 VAL A 139       0.882  -7.451 -17.785  1.00  0.61           H  
ATOM   2226 3HG2 VAL A 139       0.958  -5.859 -17.015  1.00  0.61           H  
ATOM   2227  N   ALA A 140      -1.124  -4.134 -20.920  1.00  0.30           N  
ATOM   2228  CA  ALA A 140      -1.935  -3.762 -22.075  1.00  0.29           C  
ATOM   2229  C   ALA A 140      -1.091  -3.754 -23.344  1.00  0.26           C  
ATOM   2230  O   ALA A 140      -1.514  -4.263 -24.387  1.00  0.22           O  
ATOM   2231  CB  ALA A 140      -2.566  -2.396 -21.846  1.00  0.43           C  
ATOM   2232  H   ALA A 140      -1.082  -3.499 -20.132  1.00  0.36           H  
ATOM   2233  HA  ALA A 140      -2.721  -4.507 -22.195  1.00  0.35           H  
ATOM   2234 1HB  ALA A 140      -3.188  -2.135 -22.703  1.00  0.52           H  
ATOM   2235 2HB  ALA A 140      -3.180  -2.427 -20.947  1.00  0.52           H  
ATOM   2236 3HB  ALA A 140      -1.783  -1.649 -21.725  1.00  0.52           H  
ATOM   2237  N   ALA A 141       0.112  -3.192 -23.230  1.00  0.37           N  
ATOM   2238  CA  ALA A 141       1.071  -3.130 -24.315  1.00  0.51           C  
ATOM   2239  C   ALA A 141       1.415  -4.533 -24.831  1.00  0.41           C  
ATOM   2240  O   ALA A 141       1.380  -4.792 -26.040  1.00  0.39           O  
ATOM   2241  CB  ALA A 141       2.324  -2.409 -23.813  1.00  0.77           C  
ATOM   2242  H   ALA A 141       0.376  -2.771 -22.345  1.00  0.44           H  
ATOM   2243  HA  ALA A 141       0.626  -2.567 -25.134  1.00  0.61           H  
ATOM   2244 1HB  ALA A 141       3.059  -2.327 -24.598  1.00  0.92           H  
ATOM   2245 2HB  ALA A 141       2.051  -1.411 -23.468  1.00  0.92           H  
ATOM   2246 3HB  ALA A 141       2.758  -2.965 -22.989  1.00  0.92           H  
ATOM   2247  N   VAL A 142       1.709  -5.432 -23.893  1.00  0.43           N  
ATOM   2248  CA  VAL A 142       2.067  -6.812 -24.189  1.00  0.40           C  
ATOM   2249  C   VAL A 142       0.949  -7.581 -24.862  1.00  0.30           C  
ATOM   2250  O   VAL A 142       1.186  -8.298 -25.836  1.00  0.30           O  
ATOM   2251  CB  VAL A 142       2.451  -7.542 -22.897  1.00  0.60           C  
ATOM   2252  CG1 VAL A 142       2.637  -9.026 -23.176  1.00  0.60           C  
ATOM   2253  CG2 VAL A 142       3.711  -6.921 -22.337  1.00  0.60           C  
ATOM   2254  H   VAL A 142       1.717  -5.136 -22.923  1.00  0.52           H  
ATOM   2255  HA  VAL A 142       2.932  -6.803 -24.853  1.00  0.48           H  
ATOM   2256  HB  VAL A 142       1.644  -7.445 -22.171  1.00  0.72           H  
ATOM   2257 1HG1 VAL A 142       2.899  -9.541 -22.251  1.00  0.72           H  
ATOM   2258 2HG1 VAL A 142       1.710  -9.439 -23.571  1.00  0.72           H  
ATOM   2259 3HG1 VAL A 142       3.435  -9.163 -23.906  1.00  0.72           H  
ATOM   2260 1HG2 VAL A 142       3.991  -7.425 -21.415  1.00  0.72           H  
ATOM   2261 2HG2 VAL A 142       4.507  -7.016 -23.067  1.00  0.72           H  
ATOM   2262 3HG2 VAL A 142       3.550  -5.871 -22.141  1.00  0.72           H  
ATOM   2263  N   GLU A 143      -0.266  -7.434 -24.337  1.00  0.26           N  
ATOM   2264  CA  GLU A 143      -1.428  -8.119 -24.877  1.00  0.25           C  
ATOM   2265  C   GLU A 143      -1.638  -7.724 -26.332  1.00  0.25           C  
ATOM   2266  O   GLU A 143      -1.926  -8.580 -27.173  1.00  0.28           O  
ATOM   2267  CB  GLU A 143      -2.670  -7.783 -24.042  1.00  0.38           C  
ATOM   2268  CG  GLU A 143      -2.684  -8.385 -22.639  1.00  0.38           C  
ATOM   2269  CD  GLU A 143      -3.865  -7.923 -21.823  1.00  0.38           C  
ATOM   2270  OE1 GLU A 143      -4.413  -6.893 -22.147  1.00  0.38           O  
ATOM   2271  OE2 GLU A 143      -4.235  -8.600 -20.890  1.00  0.38           O  
ATOM   2272  H   GLU A 143      -0.385  -6.837 -23.530  1.00  0.31           H  
ATOM   2273  HA  GLU A 143      -1.253  -9.194 -24.833  1.00  0.30           H  
ATOM   2274 1HB  GLU A 143      -2.754  -6.701 -23.939  1.00  0.45           H  
ATOM   2275 2HB  GLU A 143      -3.562  -8.131 -24.563  1.00  0.45           H  
ATOM   2276 1HG  GLU A 143      -2.707  -9.469 -22.720  1.00  0.45           H  
ATOM   2277 2HG  GLU A 143      -1.765  -8.114 -22.126  1.00  0.45           H  
ATOM   2278  N   GLY A 144      -1.464  -6.428 -26.611  1.00  0.26           N  
ATOM   2279  CA  GLY A 144      -1.546  -5.868 -27.953  1.00  0.32           C  
ATOM   2280  C   GLY A 144      -0.645  -6.595 -28.939  1.00  0.37           C  
ATOM   2281  O   GLY A 144      -1.134  -7.200 -29.896  1.00  0.69           O  
ATOM   2282  H   GLY A 144      -1.271  -5.786 -25.851  1.00  0.31           H  
ATOM   2283 1HA  GLY A 144      -2.577  -5.913 -28.301  1.00  0.38           H  
ATOM   2284 2HA  GLY A 144      -1.268  -4.819 -27.914  1.00  0.38           H  
ATOM   2285  N   ILE A 145       0.672  -6.503 -28.724  1.00  0.71           N  
ATOM   2286  CA  ILE A 145       1.625  -7.162 -29.620  1.00  0.92           C  
ATOM   2287  C   ILE A 145       1.464  -8.666 -29.696  1.00  0.60           C  
ATOM   2288  O   ILE A 145       1.717  -9.249 -30.751  1.00  0.90           O  
ATOM   2289  CB  ILE A 145       3.069  -6.808 -29.255  1.00  1.38           C  
ATOM   2290  CG1 ILE A 145       4.025  -7.349 -30.321  1.00  1.38           C  
ATOM   2291  CG2 ILE A 145       3.441  -7.223 -27.844  1.00  1.38           C  
ATOM   2292  CD1 ILE A 145       3.833  -6.705 -31.676  1.00  1.38           C  
ATOM   2293  H   ILE A 145       1.007  -5.984 -27.916  1.00  0.85           H  
ATOM   2294  HA  ILE A 145       1.455  -6.773 -30.619  1.00  1.10           H  
ATOM   2295  HB  ILE A 145       3.153  -5.745 -29.333  1.00  1.66           H  
ATOM   2296 1HG1 ILE A 145       5.051  -7.178 -29.999  1.00  1.66           H  
ATOM   2297 2HG1 ILE A 145       3.873  -8.424 -30.425  1.00  1.66           H  
ATOM   2298 1HG2 ILE A 145       4.461  -6.910 -27.627  1.00  1.66           H  
ATOM   2299 2HG2 ILE A 145       2.759  -6.748 -27.143  1.00  1.66           H  
ATOM   2300 3HG2 ILE A 145       3.361  -8.297 -27.747  1.00  1.66           H  
ATOM   2301 1HD1 ILE A 145       4.542  -7.133 -32.386  1.00  1.66           H  
ATOM   2302 2HD1 ILE A 145       2.818  -6.885 -32.025  1.00  1.66           H  
ATOM   2303 3HD1 ILE A 145       4.005  -5.633 -31.596  1.00  1.66           H  
ATOM   2304  N   ASN A 146       1.009  -9.293 -28.614  1.00  0.54           N  
ATOM   2305  CA  ASN A 146       0.747 -10.716 -28.645  1.00  0.61           C  
ATOM   2306  C   ASN A 146      -0.294 -11.027 -29.704  1.00  0.60           C  
ATOM   2307  O   ASN A 146      -0.090 -11.916 -30.529  1.00  0.84           O  
ATOM   2308  CB  ASN A 146       0.295 -11.227 -27.294  1.00  0.92           C  
ATOM   2309  CG  ASN A 146       0.089 -12.713 -27.308  1.00  0.92           C  
ATOM   2310  OD1 ASN A 146       1.019 -13.475 -27.594  1.00  0.92           O  
ATOM   2311  ND2 ASN A 146      -1.111 -13.141 -27.016  1.00  0.92           N  
ATOM   2312  H   ASN A 146       0.848  -8.787 -27.752  1.00  0.65           H  
ATOM   2313  HA  ASN A 146       1.665 -11.235 -28.927  1.00  0.73           H  
ATOM   2314 1HB  ASN A 146       1.041 -10.976 -26.539  1.00  1.10           H  
ATOM   2315 2HB  ASN A 146      -0.638 -10.744 -27.010  1.00  1.10           H  
ATOM   2316 1HD2 ASN A 146      -1.306 -14.123 -27.017  1.00  1.10           H  
ATOM   2317 2HD2 ASN A 146      -1.836 -12.489 -26.799  1.00  1.10           H  
ATOM   2318  N   GLN A 147      -1.410 -10.295 -29.674  1.00  0.45           N  
ATOM   2319  CA  GLN A 147      -2.478 -10.489 -30.646  1.00  0.49           C  
ATOM   2320  C   GLN A 147      -2.004 -10.160 -32.059  1.00  0.68           C  
ATOM   2321  O   GLN A 147      -2.329 -10.862 -33.013  1.00  0.89           O  
ATOM   2322  CB  GLN A 147      -3.690  -9.627 -30.293  1.00  0.73           C  
ATOM   2323  CG  GLN A 147      -4.944  -9.971 -31.080  1.00  0.73           C  
ATOM   2324  CD  GLN A 147      -4.976  -9.341 -32.458  1.00  0.73           C  
ATOM   2325  OE1 GLN A 147      -4.347  -8.310 -32.707  1.00  0.73           O  
ATOM   2326  NE2 GLN A 147      -5.721  -9.959 -33.368  1.00  0.73           N  
ATOM   2327  H   GLN A 147      -1.525  -9.590 -28.953  1.00  0.54           H  
ATOM   2328  HA  GLN A 147      -2.778 -11.536 -30.624  1.00  0.59           H  
ATOM   2329 1HB  GLN A 147      -3.916  -9.736 -29.233  1.00  0.88           H  
ATOM   2330 2HB  GLN A 147      -3.456  -8.578 -30.471  1.00  0.88           H  
ATOM   2331 1HG  GLN A 147      -4.996 -11.052 -31.201  1.00  0.88           H  
ATOM   2332 2HG  GLN A 147      -5.811  -9.619 -30.524  1.00  0.88           H  
ATOM   2333 1HE2 GLN A 147      -5.787  -9.589 -34.295  1.00  0.88           H  
ATOM   2334 2HE2 GLN A 147      -6.220 -10.791 -33.126  1.00  0.88           H  
ATOM   2335  N   ILE A 148      -1.201  -9.110 -32.196  1.00  0.68           N  
ATOM   2336  CA  ILE A 148      -0.664  -8.735 -33.499  1.00  0.98           C  
ATOM   2337  C   ILE A 148       0.153  -9.865 -34.132  1.00  1.39           C  
ATOM   2338  O   ILE A 148       0.044 -10.119 -35.334  1.00  1.91           O  
ATOM   2339  CB  ILE A 148       0.197  -7.460 -33.384  1.00  1.47           C  
ATOM   2340  CG1 ILE A 148      -0.696  -6.251 -33.061  1.00  1.47           C  
ATOM   2341  CG2 ILE A 148       0.990  -7.230 -34.659  1.00  1.47           C  
ATOM   2342  CD1 ILE A 148       0.063  -5.005 -32.653  1.00  1.47           C  
ATOM   2343  H   ILE A 148      -0.972  -8.544 -31.388  1.00  0.82           H  
ATOM   2344  HA  ILE A 148      -1.502  -8.516 -34.160  1.00  1.18           H  
ATOM   2345  HB  ILE A 148       0.889  -7.577 -32.554  1.00  1.76           H  
ATOM   2346 1HG1 ILE A 148      -1.291  -6.013 -33.942  1.00  1.76           H  
ATOM   2347 2HG1 ILE A 148      -1.378  -6.519 -32.255  1.00  1.76           H  
ATOM   2348 1HG2 ILE A 148       1.602  -6.335 -34.550  1.00  1.76           H  
ATOM   2349 2HG2 ILE A 148       1.634  -8.088 -34.848  1.00  1.76           H  
ATOM   2350 3HG2 ILE A 148       0.304  -7.099 -35.496  1.00  1.76           H  
ATOM   2351 1HD1 ILE A 148      -0.645  -4.202 -32.450  1.00  1.76           H  
ATOM   2352 2HD1 ILE A 148       0.648  -5.207 -31.757  1.00  1.76           H  
ATOM   2353 3HD1 ILE A 148       0.729  -4.705 -33.461  1.00  1.76           H  
ATOM   2354  N   ARG A 149       0.979 -10.529 -33.327  1.00  1.41           N  
ATOM   2355  CA  ARG A 149       1.831 -11.606 -33.818  1.00  2.18           C  
ATOM   2356  C   ARG A 149       1.174 -12.999 -33.877  1.00  2.15           C  
ATOM   2357  O   ARG A 149       1.499 -13.796 -34.760  1.00  4.12           O  
ATOM   2358  CB  ARG A 149       3.074 -11.692 -32.944  1.00  3.27           C  
ATOM   2359  CG  ARG A 149       3.944 -10.445 -32.966  1.00  3.27           C  
ATOM   2360  CD  ARG A 149       4.418 -10.138 -34.337  1.00  3.27           C  
ATOM   2361  NE  ARG A 149       5.311 -11.166 -34.834  1.00  3.27           N  
ATOM   2362  CZ  ARG A 149       5.646 -11.339 -36.128  1.00  3.27           C  
ATOM   2363  NH1 ARG A 149       5.147 -10.543 -37.050  1.00  3.27           N  
ATOM   2364  NH2 ARG A 149       6.473 -12.309 -36.474  1.00  3.27           N  
ATOM   2365  H   ARG A 149       1.044 -10.262 -32.353  1.00  1.69           H  
ATOM   2366  HA  ARG A 149       2.146 -11.342 -34.828  1.00  2.62           H  
ATOM   2367 1HB  ARG A 149       2.782 -11.872 -31.910  1.00  3.92           H  
ATOM   2368 2HB  ARG A 149       3.691 -12.533 -33.262  1.00  3.92           H  
ATOM   2369 1HG  ARG A 149       3.371  -9.592 -32.605  1.00  3.92           H  
ATOM   2370 2HG  ARG A 149       4.816 -10.596 -32.328  1.00  3.92           H  
ATOM   2371 1HD  ARG A 149       3.566 -10.070 -35.012  1.00  3.92           H  
ATOM   2372 2HD  ARG A 149       4.956  -9.191 -34.334  1.00  3.92           H  
ATOM   2373  HE  ARG A 149       5.715 -11.794 -34.150  1.00  3.92           H  
ATOM   2374 1HH1 ARG A 149       4.513  -9.802 -36.787  1.00  3.92           H  
ATOM   2375 2HH1 ARG A 149       5.398 -10.674 -38.019  1.00  3.92           H  
ATOM   2376 1HH2 ARG A 149       6.857 -12.921 -35.767  1.00  3.92           H  
ATOM   2377 2HH2 ARG A 149       6.722 -12.439 -37.444  1.00  3.92           H  
ATOM   2378  N   THR A 150       0.270 -13.303 -32.942  1.00  1.40           N  
ATOM   2379  CA  THR A 150      -0.329 -14.639 -32.875  1.00  1.57           C  
ATOM   2380  C   THR A 150      -1.781 -14.706 -33.342  1.00  1.50           C  
ATOM   2381  O   THR A 150      -2.309 -15.800 -33.547  1.00  1.76           O  
ATOM   2382  CB  THR A 150      -0.273 -15.180 -31.435  1.00  2.35           C  
ATOM   2383  OG1 THR A 150      -1.066 -14.345 -30.584  1.00  2.35           O  
ATOM   2384  CG2 THR A 150       1.162 -15.175 -30.928  1.00  2.35           C  
ATOM   2385  H   THR A 150       0.023 -12.625 -32.237  1.00  1.68           H  
ATOM   2386  HA  THR A 150       0.255 -15.303 -33.512  1.00  1.88           H  
ATOM   2387  HB  THR A 150      -0.664 -16.197 -31.409  1.00  2.83           H  
ATOM   2388  HG1 THR A 150      -0.668 -13.472 -30.542  1.00  2.83           H  
ATOM   2389 1HG2 THR A 150       1.186 -15.556 -29.907  1.00  2.83           H  
ATOM   2390 2HG2 THR A 150       1.777 -15.809 -31.565  1.00  2.83           H  
ATOM   2391 3HG2 THR A 150       1.551 -14.157 -30.944  1.00  2.83           H  
ATOM   2392  N   LYS A 151      -2.426 -13.547 -33.486  1.00  1.27           N  
ATOM   2393  CA  LYS A 151      -3.829 -13.437 -33.893  1.00  1.50           C  
ATOM   2394  C   LYS A 151      -4.758 -13.994 -32.818  1.00  1.49           C  
ATOM   2395  O   LYS A 151      -5.816 -14.546 -33.122  1.00  2.99           O  
ATOM   2396  CB  LYS A 151      -4.074 -14.145 -35.232  1.00  2.25           C  
ATOM   2397  CG  LYS A 151      -3.229 -13.613 -36.383  1.00  2.25           C  
ATOM   2398  CD  LYS A 151      -3.581 -14.303 -37.691  1.00  2.25           C  
ATOM   2399  CE  LYS A 151      -2.707 -13.804 -38.833  1.00  2.25           C  
ATOM   2400  NZ  LYS A 151      -3.019 -14.498 -40.112  1.00  2.25           N  
ATOM   2401  H   LYS A 151      -1.947 -12.683 -33.300  1.00  1.52           H  
ATOM   2402  HA  LYS A 151      -4.069 -12.382 -34.021  1.00  1.80           H  
ATOM   2403 1HB  LYS A 151      -3.895 -15.214 -35.142  1.00  2.70           H  
ATOM   2404 2HB  LYS A 151      -5.119 -14.018 -35.513  1.00  2.70           H  
ATOM   2405 1HG  LYS A 151      -3.395 -12.540 -36.491  1.00  2.70           H  
ATOM   2406 2HG  LYS A 151      -2.173 -13.778 -36.170  1.00  2.70           H  
ATOM   2407 1HD  LYS A 151      -3.445 -15.380 -37.584  1.00  2.70           H  
ATOM   2408 2HD  LYS A 151      -4.625 -14.108 -37.935  1.00  2.70           H  
ATOM   2409 1HE  LYS A 151      -2.864 -12.735 -38.963  1.00  2.70           H  
ATOM   2410 2HE  LYS A 151      -1.660 -13.977 -38.584  1.00  2.70           H  
ATOM   2411 1HZ  LYS A 151      -2.420 -14.141 -40.844  1.00  2.70           H  
ATOM   2412 2HZ  LYS A 151      -2.863 -15.490 -40.004  1.00  2.70           H  
ATOM   2413 3HZ  LYS A 151      -3.984 -14.333 -40.358  1.00  2.70           H  
ATOM   2414  N   GLN A 152      -4.365 -13.817 -31.558  1.00  0.78           N  
ATOM   2415  CA  GLN A 152      -5.140 -14.296 -30.423  1.00  0.72           C  
ATOM   2416  C   GLN A 152      -4.938 -13.425 -29.199  1.00  0.61           C  
ATOM   2417  O   GLN A 152      -3.858 -13.393 -28.610  1.00  0.86           O  
ATOM   2418  CB  GLN A 152      -4.775 -15.734 -30.068  1.00  1.08           C  
ATOM   2419  CG  GLN A 152      -5.529 -16.254 -28.853  1.00  1.08           C  
ATOM   2420  CD  GLN A 152      -7.025 -16.343 -29.092  1.00  1.08           C  
ATOM   2421  OE1 GLN A 152      -7.478 -17.089 -29.966  1.00  1.08           O  
ATOM   2422  NE2 GLN A 152      -7.803 -15.583 -28.326  1.00  1.08           N  
ATOM   2423  H   GLN A 152      -3.489 -13.347 -31.380  1.00  0.94           H  
ATOM   2424  HA  GLN A 152      -6.196 -14.262 -30.689  1.00  0.86           H  
ATOM   2425 1HB  GLN A 152      -4.994 -16.387 -30.913  1.00  1.30           H  
ATOM   2426 2HB  GLN A 152      -3.706 -15.803 -29.866  1.00  1.30           H  
ATOM   2427 1HG  GLN A 152      -5.161 -17.251 -28.611  1.00  1.30           H  
ATOM   2428 2HG  GLN A 152      -5.356 -15.579 -28.015  1.00  1.30           H  
ATOM   2429 1HE2 GLN A 152      -8.796 -15.604 -28.446  1.00  1.30           H  
ATOM   2430 2HE2 GLN A 152      -7.400 -14.981 -27.631  1.00  1.30           H  
ATOM   2431  N   LEU A 153      -5.984 -12.702 -28.833  1.00  1.14           N  
ATOM   2432  CA  LEU A 153      -5.945 -11.834 -27.673  1.00  1.73           C  
ATOM   2433  C   LEU A 153      -6.008 -12.671 -26.387  1.00  2.11           C  
ATOM   2434  O   LEU A 153      -6.820 -13.592 -26.272  1.00  5.50           O  
ATOM   2435  CB  LEU A 153      -7.098 -10.830 -27.750  1.00  2.59           C  
ATOM   2436  CG  LEU A 153      -7.094  -9.718 -26.707  1.00  2.59           C  
ATOM   2437  CD1 LEU A 153      -5.872  -8.836 -26.947  1.00  2.59           C  
ATOM   2438  CD2 LEU A 153      -8.383  -8.915 -26.833  1.00  2.59           C  
ATOM   2439  H   LEU A 153      -6.839 -12.766 -29.368  1.00  1.37           H  
ATOM   2440  HA  LEU A 153      -5.004 -11.285 -27.681  1.00  2.08           H  
ATOM   2441 1HB  LEU A 153      -7.082 -10.360 -28.732  1.00  3.11           H  
ATOM   2442 2HB  LEU A 153      -8.037 -11.374 -27.649  1.00  3.11           H  
ATOM   2443  HG  LEU A 153      -7.021 -10.142 -25.705  1.00  3.11           H  
ATOM   2444 1HD1 LEU A 153      -5.847  -8.030 -26.217  1.00  3.11           H  
ATOM   2445 2HD1 LEU A 153      -4.967  -9.435 -26.856  1.00  3.11           H  
ATOM   2446 3HD1 LEU A 153      -5.927  -8.414 -27.949  1.00  3.11           H  
ATOM   2447 1HD2 LEU A 153      -8.390  -8.111 -26.100  1.00  3.11           H  
ATOM   2448 2HD2 LEU A 153      -8.451  -8.490 -27.833  1.00  3.11           H  
ATOM   2449 3HD2 LEU A 153      -9.237  -9.571 -26.660  1.00  3.11           H  
ATOM   2450  N   VAL A 154      -5.114 -12.374 -25.446  1.00  1.79           N  
ATOM   2451  CA  VAL A 154      -5.021 -13.104 -24.180  1.00  3.35           C  
ATOM   2452  C   VAL A 154      -5.041 -12.157 -22.984  1.00  3.32           C  
ATOM   2453  O   VAL A 154      -4.374 -11.128 -23.001  1.00 12.03           O  
ATOM   2454  CB  VAL A 154      -3.725 -13.951 -24.133  1.00  5.03           C  
ATOM   2455  CG1 VAL A 154      -3.610 -14.659 -22.792  1.00  5.03           C  
ATOM   2456  CG2 VAL A 154      -3.726 -14.971 -25.264  1.00  5.03           C  
ATOM   2457  H   VAL A 154      -4.476 -11.608 -25.610  1.00  2.15           H  
ATOM   2458  HA  VAL A 154      -5.877 -13.776 -24.106  1.00  4.02           H  
ATOM   2459  HB  VAL A 154      -2.862 -13.292 -24.235  1.00  6.03           H  
ATOM   2460 1HG1 VAL A 154      -2.688 -15.241 -22.768  1.00  6.03           H  
ATOM   2461 2HG1 VAL A 154      -3.592 -13.925 -21.989  1.00  6.03           H  
ATOM   2462 3HG1 VAL A 154      -4.462 -15.325 -22.659  1.00  6.03           H  
ATOM   2463 1HG2 VAL A 154      -2.808 -15.557 -25.224  1.00  6.03           H  
ATOM   2464 2HG2 VAL A 154      -4.585 -15.635 -25.153  1.00  6.03           H  
ATOM   2465 3HG2 VAL A 154      -3.785 -14.459 -26.223  1.00  6.03           H  
ATOM   2466  N   SER A 155      -5.814 -12.496 -21.954  1.00  1.92           N  
ATOM   2467  CA  SER A 155      -5.872 -11.668 -20.749  1.00  1.82           C  
ATOM   2468  C   SER A 155      -4.735 -12.029 -19.793  1.00  1.05           C  
ATOM   2469  O   SER A 155      -4.789 -13.060 -19.120  1.00  2.47           O  
ATOM   2470  CB  SER A 155      -7.207 -11.840 -20.056  1.00  2.73           C  
ATOM   2471  OG  SER A 155      -7.258 -11.089 -18.874  1.00  2.73           O  
ATOM   2472  H   SER A 155      -6.357 -13.347 -21.999  1.00  2.30           H  
ATOM   2473  HA  SER A 155      -5.760 -10.623 -21.040  1.00  2.18           H  
ATOM   2474 1HB  SER A 155      -8.009 -11.527 -20.724  1.00  3.28           H  
ATOM   2475 2HB  SER A 155      -7.363 -12.893 -19.827  1.00  3.28           H  
ATOM   2476  HG  SER A 155      -6.467 -11.319 -18.380  1.00  3.28           H  
ATOM   2477  N   LEU A 156      -3.707 -11.183 -19.755  1.00  0.94           N  
ATOM   2478  CA  LEU A 156      -2.515 -11.446 -18.953  1.00  0.53           C  
ATOM   2479  C   LEU A 156      -2.537 -10.776 -17.580  1.00  0.47           C  
ATOM   2480  O   LEU A 156      -3.180  -9.743 -17.389  1.00  0.58           O  
ATOM   2481  CB  LEU A 156      -1.287 -11.033 -19.748  1.00  0.80           C  
ATOM   2482  CG  LEU A 156      -1.117 -11.796 -21.065  1.00  0.80           C  
ATOM   2483  CD1 LEU A 156       0.070 -11.255 -21.844  1.00  0.80           C  
ATOM   2484  CD2 LEU A 156      -0.928 -13.267 -20.739  1.00  0.80           C  
ATOM   2485  H   LEU A 156      -3.752 -10.331 -20.308  1.00  1.13           H  
ATOM   2486  HA  LEU A 156      -2.455 -12.512 -18.800  1.00  0.64           H  
ATOM   2487 1HB  LEU A 156      -1.346  -9.971 -19.976  1.00  0.95           H  
ATOM   2488 2HB  LEU A 156      -0.408 -11.219 -19.139  1.00  0.95           H  
ATOM   2489  HG  LEU A 156      -2.010 -11.669 -21.679  1.00  0.95           H  
ATOM   2490 1HD1 LEU A 156       0.174 -11.807 -22.778  1.00  0.95           H  
ATOM   2491 2HD1 LEU A 156      -0.089 -10.199 -22.063  1.00  0.95           H  
ATOM   2492 3HD1 LEU A 156       0.977 -11.372 -21.253  1.00  0.95           H  
ATOM   2493 1HD2 LEU A 156      -0.820 -13.833 -21.662  1.00  0.95           H  
ATOM   2494 2HD2 LEU A 156      -0.034 -13.393 -20.127  1.00  0.95           H  
ATOM   2495 3HD2 LEU A 156      -1.797 -13.630 -20.192  1.00  0.95           H  
ATOM   2496  N   SER A 157      -1.849 -11.399 -16.617  1.00  0.48           N  
ATOM   2497  CA  SER A 157      -1.838 -10.928 -15.232  1.00  0.51           C  
ATOM   2498  C   SER A 157      -1.043  -9.664 -15.000  1.00  0.70           C  
ATOM   2499  O   SER A 157       0.099  -9.531 -15.435  1.00  2.71           O  
ATOM   2500  CB  SER A 157      -1.265 -11.978 -14.303  1.00  0.77           C  
ATOM   2501  OG  SER A 157      -1.238 -11.499 -12.980  1.00  0.77           O  
ATOM   2502  H   SER A 157      -1.331 -12.238 -16.845  1.00  0.58           H  
ATOM   2503  HA  SER A 157      -2.870 -10.732 -14.940  1.00  0.61           H  
ATOM   2504 1HB  SER A 157      -1.850 -12.894 -14.355  1.00  0.92           H  
ATOM   2505 2HB  SER A 157      -0.252 -12.220 -14.625  1.00  0.92           H  
ATOM   2506  HG  SER A 157      -2.073 -11.779 -12.580  1.00  0.92           H  
ATOM   2507  N   GLU A 158      -1.648  -8.761 -14.249  1.00  0.85           N  
ATOM   2508  CA  GLU A 158      -1.016  -7.529 -13.817  1.00  0.89           C  
ATOM   2509  C   GLU A 158      -0.410  -7.757 -12.439  1.00  0.65           C  
ATOM   2510  O   GLU A 158       0.623  -7.180 -12.090  1.00  0.66           O  
ATOM   2511  CB  GLU A 158      -2.055  -6.417 -13.778  1.00  1.33           C  
ATOM   2512  CG  GLU A 158      -2.636  -6.075 -15.139  1.00  1.33           C  
ATOM   2513  CD  GLU A 158      -3.806  -5.160 -15.038  1.00  1.33           C  
ATOM   2514  OE1 GLU A 158      -4.248  -4.943 -13.937  1.00  1.33           O  
ATOM   2515  OE2 GLU A 158      -4.281  -4.698 -16.048  1.00  1.33           O  
ATOM   2516  H   GLU A 158      -2.597  -8.945 -13.956  1.00  1.02           H  
ATOM   2517  HA  GLU A 158      -0.218  -7.268 -14.510  1.00  1.07           H  
ATOM   2518 1HB  GLU A 158      -2.877  -6.705 -13.123  1.00  1.60           H  
ATOM   2519 2HB  GLU A 158      -1.608  -5.512 -13.366  1.00  1.60           H  
ATOM   2520 1HG  GLU A 158      -1.868  -5.590 -15.739  1.00  1.60           H  
ATOM   2521 2HG  GLU A 158      -2.933  -6.993 -15.645  1.00  1.60           H  
ATOM   2522  N   GLN A 159      -1.074  -8.632 -11.676  1.00  0.82           N  
ATOM   2523  CA  GLN A 159      -0.686  -8.985 -10.322  1.00  1.11           C  
ATOM   2524  C   GLN A 159       0.687  -9.612 -10.289  1.00  0.94           C  
ATOM   2525  O   GLN A 159       1.455  -9.353  -9.369  1.00  1.24           O  
ATOM   2526  CB  GLN A 159      -1.696  -9.959  -9.721  1.00  1.67           C  
ATOM   2527  CG  GLN A 159      -1.494 -10.265  -8.244  1.00  1.67           C  
ATOM   2528  CD  GLN A 159      -1.754  -9.070  -7.333  1.00  1.67           C  
ATOM   2529  OE1 GLN A 159      -2.813  -8.435  -7.404  1.00  1.67           O  
ATOM   2530  NE2 GLN A 159      -0.814  -8.758  -6.447  1.00  1.67           N  
ATOM   2531  H   GLN A 159      -1.905  -9.066 -12.049  1.00  0.98           H  
ATOM   2532  HA  GLN A 159      -0.660  -8.077  -9.720  1.00  1.33           H  
ATOM   2533 1HB  GLN A 159      -2.697  -9.566  -9.854  1.00  2.00           H  
ATOM   2534 2HB  GLN A 159      -1.648 -10.905 -10.260  1.00  2.00           H  
ATOM   2535 1HG  GLN A 159      -2.179 -11.063  -7.958  1.00  2.00           H  
ATOM   2536 2HG  GLN A 159      -0.465 -10.589  -8.092  1.00  2.00           H  
ATOM   2537 1HE2 GLN A 159      -0.956  -7.997  -5.812  1.00  2.00           H  
ATOM   2538 2HE2 GLN A 159       0.035  -9.280  -6.381  1.00  2.00           H  
ATOM   2539  N   GLN A 160       1.000 -10.425 -11.299  1.00  0.73           N  
ATOM   2540  CA  GLN A 160       2.307 -11.046 -11.385  1.00  0.94           C  
ATOM   2541  C   GLN A 160       3.404  -9.987 -11.390  1.00  0.64           C  
ATOM   2542  O   GLN A 160       4.356 -10.097 -10.623  1.00  0.75           O  
ATOM   2543  CB  GLN A 160       2.392 -11.934 -12.623  1.00  1.41           C  
ATOM   2544  CG  GLN A 160       3.694 -12.705 -12.758  1.00  1.41           C  
ATOM   2545  CD  GLN A 160       3.674 -13.586 -13.984  1.00  1.41           C  
ATOM   2546  OE1 GLN A 160       2.680 -13.585 -14.708  1.00  1.41           O  
ATOM   2547  NE2 GLN A 160       4.736 -14.336 -14.237  1.00  1.41           N  
ATOM   2548  H   GLN A 160       0.309 -10.633 -12.013  1.00  0.88           H  
ATOM   2549  HA  GLN A 160       2.450 -11.672 -10.505  1.00  1.13           H  
ATOM   2550 1HB  GLN A 160       1.575 -12.655 -12.605  1.00  1.69           H  
ATOM   2551 2HB  GLN A 160       2.267 -11.324 -13.518  1.00  1.69           H  
ATOM   2552 1HG  GLN A 160       4.522 -12.002 -12.850  1.00  1.69           H  
ATOM   2553 2HG  GLN A 160       3.832 -13.337 -11.880  1.00  1.69           H  
ATOM   2554 1HE2 GLN A 160       4.750 -14.932 -15.040  1.00  1.69           H  
ATOM   2555 2HE2 GLN A 160       5.525 -14.332 -13.620  1.00  1.69           H  
ATOM   2556  N   LEU A 161       3.255  -8.948 -12.224  1.00  0.65           N  
ATOM   2557  CA  LEU A 161       4.244  -7.869 -12.283  1.00  0.65           C  
ATOM   2558  C   LEU A 161       4.334  -7.116 -10.967  1.00  0.61           C  
ATOM   2559  O   LEU A 161       5.412  -6.676 -10.579  1.00  0.94           O  
ATOM   2560  CB  LEU A 161       3.911  -6.876 -13.402  1.00  0.98           C  
ATOM   2561  CG  LEU A 161       4.075  -7.397 -14.833  1.00  0.98           C  
ATOM   2562  CD1 LEU A 161       3.577  -6.339 -15.804  1.00  0.98           C  
ATOM   2563  CD2 LEU A 161       5.541  -7.729 -15.085  1.00  0.98           C  
ATOM   2564  H   LEU A 161       2.448  -8.909 -12.830  1.00  0.78           H  
ATOM   2565  HA  LEU A 161       5.217  -8.307 -12.492  1.00  0.78           H  
ATOM   2566 1HB  LEU A 161       2.877  -6.555 -13.285  1.00  1.17           H  
ATOM   2567 2HB  LEU A 161       4.554  -6.003 -13.293  1.00  1.17           H  
ATOM   2568  HG  LEU A 161       3.470  -8.293 -14.968  1.00  1.17           H  
ATOM   2569 1HD1 LEU A 161       3.678  -6.703 -16.826  1.00  1.17           H  
ATOM   2570 2HD1 LEU A 161       2.531  -6.126 -15.593  1.00  1.17           H  
ATOM   2571 3HD1 LEU A 161       4.163  -5.430 -15.681  1.00  1.17           H  
ATOM   2572 1HD2 LEU A 161       5.656  -8.101 -16.101  1.00  1.17           H  
ATOM   2573 2HD2 LEU A 161       6.146  -6.832 -14.955  1.00  1.17           H  
ATOM   2574 3HD2 LEU A 161       5.868  -8.493 -14.379  1.00  1.17           H  
ATOM   2575  N   VAL A 162       3.206  -6.976 -10.278  1.00  0.44           N  
ATOM   2576  CA  VAL A 162       3.177  -6.333  -8.972  1.00  0.48           C  
ATOM   2577  C   VAL A 162       3.900  -7.151  -7.888  1.00  0.71           C  
ATOM   2578  O   VAL A 162       4.648  -6.594  -7.083  1.00  1.04           O  
ATOM   2579  CB  VAL A 162       1.720  -6.077  -8.553  1.00  0.72           C  
ATOM   2580  CG1 VAL A 162       1.669  -5.597  -7.121  1.00  0.72           C  
ATOM   2581  CG2 VAL A 162       1.105  -5.036  -9.480  1.00  0.72           C  
ATOM   2582  H   VAL A 162       2.336  -7.315 -10.677  1.00  0.53           H  
ATOM   2583  HA  VAL A 162       3.677  -5.368  -9.062  1.00  0.58           H  
ATOM   2584  HB  VAL A 162       1.156  -7.006  -8.614  1.00  0.86           H  
ATOM   2585 1HG1 VAL A 162       0.632  -5.425  -6.829  1.00  0.86           H  
ATOM   2586 2HG1 VAL A 162       2.107  -6.352  -6.468  1.00  0.86           H  
ATOM   2587 3HG1 VAL A 162       2.229  -4.667  -7.026  1.00  0.86           H  
ATOM   2588 1HG2 VAL A 162       0.071  -4.856  -9.189  1.00  0.86           H  
ATOM   2589 2HG2 VAL A 162       1.670  -4.106  -9.406  1.00  0.86           H  
ATOM   2590 3HG2 VAL A 162       1.136  -5.396 -10.507  1.00  0.86           H  
ATOM   2591  N   ASP A 163       3.661  -8.464  -7.863  1.00  0.86           N  
ATOM   2592  CA  ASP A 163       4.270  -9.357  -6.874  1.00  1.45           C  
ATOM   2593  C   ASP A 163       5.759  -9.575  -7.106  1.00  1.59           C  
ATOM   2594  O   ASP A 163       6.542  -9.621  -6.155  1.00  2.52           O  
ATOM   2595  CB  ASP A 163       3.576 -10.714  -6.893  1.00  2.17           C  
ATOM   2596  CG  ASP A 163       2.163 -10.646  -6.364  1.00  2.17           C  
ATOM   2597  OD1 ASP A 163       1.815  -9.650  -5.774  1.00  2.17           O  
ATOM   2598  OD2 ASP A 163       1.429 -11.585  -6.554  1.00  2.17           O  
ATOM   2599  H   ASP A 163       3.028  -8.857  -8.543  1.00  1.03           H  
ATOM   2600  HA  ASP A 163       4.142  -8.912  -5.888  1.00  1.74           H  
ATOM   2601 1HB  ASP A 163       3.548 -11.094  -7.914  1.00  2.61           H  
ATOM   2602 2HB  ASP A 163       4.145 -11.421  -6.294  1.00  2.61           H  
ATOM   2603  N   CYS A 164       6.143  -9.710  -8.372  1.00  1.50           N  
ATOM   2604  CA  CYS A 164       7.537  -9.895  -8.742  1.00  2.19           C  
ATOM   2605  C   CYS A 164       8.109  -8.546  -9.117  1.00  2.25           C  
ATOM   2606  O   CYS A 164       7.549  -7.521  -8.741  1.00  3.26           O  
ATOM   2607  CB  CYS A 164       7.666 -10.864  -9.918  1.00  3.29           C  
ATOM   2608  SG  CYS A 164       7.021 -10.227 -11.483  1.00  3.29           S  
ATOM   2609  H   CYS A 164       5.453  -9.687  -9.109  1.00  1.80           H  
ATOM   2610  HA  CYS A 164       8.085 -10.292  -7.889  1.00  2.63           H  
ATOM   2611 1HB  CYS A 164       8.707 -11.151 -10.065  1.00  3.94           H  
ATOM   2612 2HB  CYS A 164       7.112 -11.771  -9.682  1.00  3.94           H  
ATOM   2613  HG  CYS A 164       8.074  -9.502 -11.826  1.00  3.94           H  
ATOM   2614  N   ASP A 165       9.222  -8.542  -9.845  1.00  2.97           N  
ATOM   2615  CA  ASP A 165       9.843  -7.306 -10.304  1.00  3.50           C  
ATOM   2616  C   ASP A 165      10.082  -6.369  -9.124  1.00  1.97           C  
ATOM   2617  O   ASP A 165       9.574  -5.246  -9.094  1.00  2.85           O  
ATOM   2618  CB  ASP A 165       8.966  -6.631 -11.368  1.00  5.25           C  
ATOM   2619  CG  ASP A 165       9.725  -5.608 -12.198  1.00  5.25           C  
ATOM   2620  OD1 ASP A 165      10.925  -5.726 -12.285  1.00  5.25           O  
ATOM   2621  OD2 ASP A 165       9.103  -4.737 -12.756  1.00  5.25           O  
ATOM   2622  H   ASP A 165       9.646  -9.420 -10.106  1.00  3.56           H  
ATOM   2623  HA  ASP A 165      10.808  -7.545 -10.751  1.00  4.20           H  
ATOM   2624 1HB  ASP A 165       8.557  -7.386 -12.039  1.00  6.30           H  
ATOM   2625 2HB  ASP A 165       8.124  -6.134 -10.885  1.00  6.30           H  
ATOM   2626  N   LYS A 166      10.882  -6.851  -8.168  1.00  2.11           N  
ATOM   2627  CA  LYS A 166      11.188  -6.174  -6.905  1.00  3.36           C  
ATOM   2628  C   LYS A 166      11.789  -4.774  -7.028  1.00  2.28           C  
ATOM   2629  O   LYS A 166      11.801  -4.027  -6.049  1.00  3.28           O  
ATOM   2630  CB  LYS A 166      12.130  -7.047  -6.081  1.00  5.04           C  
ATOM   2631  CG  LYS A 166      11.488  -8.318  -5.542  1.00  5.04           C  
ATOM   2632  CD  LYS A 166      12.482  -9.143  -4.738  1.00  5.04           C  
ATOM   2633  CE  LYS A 166      11.839 -10.411  -4.195  1.00  5.04           C  
ATOM   2634  NZ  LYS A 166      12.810 -11.243  -3.435  1.00  5.04           N  
ATOM   2635  H   LYS A 166      11.280  -7.769  -8.310  1.00  2.53           H  
ATOM   2636  HA  LYS A 166      10.252  -6.073  -6.354  1.00  4.03           H  
ATOM   2637 1HB  LYS A 166      12.987  -7.337  -6.690  1.00  6.05           H  
ATOM   2638 2HB  LYS A 166      12.508  -6.477  -5.232  1.00  6.05           H  
ATOM   2639 1HG  LYS A 166      10.645  -8.056  -4.901  1.00  6.05           H  
ATOM   2640 2HG  LYS A 166      11.117  -8.919  -6.371  1.00  6.05           H  
ATOM   2641 1HD  LYS A 166      13.326  -9.416  -5.373  1.00  6.05           H  
ATOM   2642 2HD  LYS A 166      12.855  -8.550  -3.903  1.00  6.05           H  
ATOM   2643 1HE  LYS A 166      11.015 -10.140  -3.537  1.00  6.05           H  
ATOM   2644 2HE  LYS A 166      11.446 -10.997  -5.026  1.00  6.05           H  
ATOM   2645 1HZ  LYS A 166      12.348 -12.072  -3.092  1.00  6.05           H  
ATOM   2646 2HZ  LYS A 166      13.573 -11.509  -4.042  1.00  6.05           H  
ATOM   2647 3HZ  LYS A 166      13.171 -10.712  -2.655  1.00  6.05           H  
ATOM   2648  N   SER A 167      12.297  -4.410  -8.206  1.00  3.12           N  
ATOM   2649  CA  SER A 167      12.826  -3.069  -8.414  1.00  5.30           C  
ATOM   2650  C   SER A 167      11.722  -2.012  -8.318  1.00  4.31           C  
ATOM   2651  O   SER A 167      11.994  -0.850  -8.010  1.00  8.48           O  
ATOM   2652  CB  SER A 167      13.498  -2.983  -9.765  1.00  7.95           C  
ATOM   2653  OG  SER A 167      12.562  -3.131 -10.794  1.00  7.95           O  
ATOM   2654  H   SER A 167      12.300  -5.059  -8.979  1.00  3.74           H  
ATOM   2655  HA  SER A 167      13.564  -2.865  -7.637  1.00  6.36           H  
ATOM   2656 1HB  SER A 167      14.000  -2.020  -9.861  1.00  9.54           H  
ATOM   2657 2HB  SER A 167      14.258  -3.759  -9.845  1.00  9.54           H  
ATOM   2658  HG  SER A 167      11.913  -2.429 -10.674  1.00  9.54           H  
ATOM   2659  N   ASP A 168      10.479  -2.420  -8.571  1.00  1.51           N  
ATOM   2660  CA  ASP A 168       9.343  -1.525  -8.466  1.00  1.16           C  
ATOM   2661  C   ASP A 168       8.694  -1.684  -7.109  1.00  1.99           C  
ATOM   2662  O   ASP A 168       8.826  -2.726  -6.471  1.00 10.48           O  
ATOM   2663  CB  ASP A 168       8.371  -1.768  -9.598  1.00  1.74           C  
ATOM   2664  CG  ASP A 168       9.009  -1.352 -10.904  1.00  1.74           C  
ATOM   2665  OD1 ASP A 168      10.119  -0.875 -10.866  1.00  1.74           O  
ATOM   2666  OD2 ASP A 168       8.359  -1.406 -11.914  1.00  1.74           O  
ATOM   2667  H   ASP A 168      10.302  -3.385  -8.821  1.00  1.81           H  
ATOM   2668  HA  ASP A 168       9.702  -0.499  -8.549  1.00  1.39           H  
ATOM   2669 1HB  ASP A 168       8.110  -2.826  -9.647  1.00  2.09           H  
ATOM   2670 2HB  ASP A 168       7.455  -1.199  -9.441  1.00  2.09           H  
ATOM   2671  N   GLN A 169       8.001  -0.653  -6.650  1.00  1.15           N  
ATOM   2672  CA  GLN A 169       7.462  -0.673  -5.300  1.00  1.10           C  
ATOM   2673  C   GLN A 169       5.979  -0.977  -5.251  1.00  0.86           C  
ATOM   2674  O   GLN A 169       5.256  -0.341  -4.487  1.00  5.80           O  
ATOM   2675  CB  GLN A 169       7.723   0.672  -4.623  1.00  1.65           C  
ATOM   2676  CG  GLN A 169       9.195   1.025  -4.505  1.00  1.65           C  
ATOM   2677  CD  GLN A 169       9.954   0.050  -3.626  1.00  1.65           C  
ATOM   2678  OE1 GLN A 169       9.546  -0.230  -2.496  1.00  1.65           O  
ATOM   2679  NE2 GLN A 169      11.063  -0.472  -4.138  1.00  1.65           N  
ATOM   2680  H   GLN A 169       7.847   0.162  -7.231  1.00  1.38           H  
ATOM   2681  HA  GLN A 169       7.980  -1.450  -4.738  1.00  1.32           H  
ATOM   2682 1HB  GLN A 169       7.230   1.465  -5.185  1.00  1.98           H  
ATOM   2683 2HB  GLN A 169       7.298   0.665  -3.620  1.00  1.98           H  
ATOM   2684 1HG  GLN A 169       9.643   1.009  -5.499  1.00  1.98           H  
ATOM   2685 2HG  GLN A 169       9.286   2.020  -4.071  1.00  1.98           H  
ATOM   2686 1HE2 GLN A 169      11.604  -1.122  -3.603  1.00  1.98           H  
ATOM   2687 2HE2 GLN A 169      11.358  -0.218  -5.060  1.00  1.98           H  
ATOM   2688  N   GLY A 170       5.551  -1.976  -6.025  1.00  1.39           N  
ATOM   2689  CA  GLY A 170       4.159  -2.408  -6.091  1.00  0.70           C  
ATOM   2690  C   GLY A 170       3.173  -1.247  -6.094  1.00  0.50           C  
ATOM   2691  O   GLY A 170       3.159  -0.433  -7.019  1.00  0.76           O  
ATOM   2692  H   GLY A 170       6.222  -2.458  -6.605  1.00  1.67           H  
ATOM   2693 1HA  GLY A 170       4.012  -3.013  -6.985  1.00  0.84           H  
ATOM   2694 2HA  GLY A 170       3.952  -3.057  -5.243  1.00  0.84           H  
ATOM   2695  N   CYS A 171       2.337  -1.198  -5.054  1.00  0.76           N  
ATOM   2696  CA  CYS A 171       1.284  -0.189  -4.897  1.00  0.71           C  
ATOM   2697  C   CYS A 171       1.780   1.245  -4.706  1.00  0.67           C  
ATOM   2698  O   CYS A 171       0.988   2.187  -4.779  1.00  0.87           O  
ATOM   2699  CB  CYS A 171       0.411  -0.535  -3.691  1.00  1.06           C  
ATOM   2700  SG  CYS A 171       1.243  -0.348  -2.095  1.00  1.06           S  
ATOM   2701  H   CYS A 171       2.437  -1.907  -4.331  1.00  0.91           H  
ATOM   2702  HA  CYS A 171       0.667  -0.215  -5.793  1.00  0.85           H  
ATOM   2703 1HB  CYS A 171      -0.478   0.096  -3.686  1.00  1.28           H  
ATOM   2704 2HB  CYS A 171       0.079  -1.570  -3.774  1.00  1.28           H  
ATOM   2705  HG  CYS A 171       2.290  -1.109  -2.395  1.00  1.28           H  
ATOM   2706  N   ASN A 172       3.073   1.417  -4.456  1.00  0.60           N  
ATOM   2707  CA  ASN A 172       3.636   2.738  -4.255  1.00  0.68           C  
ATOM   2708  C   ASN A 172       4.306   3.298  -5.510  1.00  0.68           C  
ATOM   2709  O   ASN A 172       4.909   4.371  -5.452  1.00  0.87           O  
ATOM   2710  CB  ASN A 172       4.621   2.712  -3.104  1.00  1.02           C  
ATOM   2711  CG  ASN A 172       3.951   2.478  -1.780  1.00  1.02           C  
ATOM   2712  OD1 ASN A 172       2.879   3.030  -1.505  1.00  1.02           O  
ATOM   2713  ND2 ASN A 172       4.562   1.669  -0.951  1.00  1.02           N  
ATOM   2714  H   ASN A 172       3.691   0.624  -4.402  1.00  0.72           H  
ATOM   2715  HA  ASN A 172       2.823   3.419  -3.996  1.00  0.82           H  
ATOM   2716 1HB  ASN A 172       5.355   1.924  -3.270  1.00  1.22           H  
ATOM   2717 2HB  ASN A 172       5.159   3.659  -3.063  1.00  1.22           H  
ATOM   2718 1HD2 ASN A 172       4.163   1.476  -0.055  1.00  1.22           H  
ATOM   2719 2HD2 ASN A 172       5.428   1.245  -1.214  1.00  1.22           H  
ATOM   2720  N   GLY A 173       4.187   2.603  -6.648  1.00  0.54           N  
ATOM   2721  CA  GLY A 173       4.774   3.118  -7.884  1.00  0.54           C  
ATOM   2722  C   GLY A 173       5.782   2.166  -8.517  1.00  0.46           C  
ATOM   2723  O   GLY A 173       6.141   1.145  -7.930  1.00  0.42           O  
ATOM   2724  H   GLY A 173       3.698   1.714  -6.672  1.00  0.65           H  
ATOM   2725 1HA  GLY A 173       3.978   3.331  -8.597  1.00  0.65           H  
ATOM   2726 2HA  GLY A 173       5.268   4.064  -7.673  1.00  0.65           H  
ATOM   2727  N   GLY A 174       6.241   2.515  -9.720  1.00  0.57           N  
ATOM   2728  CA  GLY A 174       7.178   1.662 -10.447  1.00  0.58           C  
ATOM   2729  C   GLY A 174       7.628   2.252 -11.786  1.00  0.57           C  
ATOM   2730  O   GLY A 174       7.499   3.453 -12.031  1.00  2.19           O  
ATOM   2731  H   GLY A 174       5.918   3.374 -10.141  1.00  0.68           H  
ATOM   2732 1HA  GLY A 174       8.052   1.479  -9.823  1.00  0.70           H  
ATOM   2733 2HA  GLY A 174       6.713   0.692 -10.621  1.00  0.70           H  
ATOM   2734  N   LEU A 175       8.218   1.400 -12.625  1.00  0.90           N  
ATOM   2735  CA  LEU A 175       8.759   1.798 -13.915  1.00  0.57           C  
ATOM   2736  C   LEU A 175       8.329   0.813 -14.989  1.00  0.64           C  
ATOM   2737  O   LEU A 175       8.569  -0.391 -14.882  1.00  0.68           O  
ATOM   2738  CB  LEU A 175      10.294   1.875 -13.864  1.00  0.85           C  
ATOM   2739  CG  LEU A 175      10.974   2.248 -15.191  1.00  0.85           C  
ATOM   2740  CD1 LEU A 175      10.559   3.654 -15.579  1.00  0.85           C  
ATOM   2741  CD2 LEU A 175      12.486   2.158 -15.056  1.00  0.85           C  
ATOM   2742  H   LEU A 175       8.279   0.422 -12.375  1.00  1.08           H  
ATOM   2743  HA  LEU A 175       8.366   2.781 -14.170  1.00  0.68           H  
ATOM   2744 1HB  LEU A 175      10.581   2.618 -13.122  1.00  1.03           H  
ATOM   2745 2HB  LEU A 175      10.680   0.907 -13.548  1.00  1.03           H  
ATOM   2746  HG  LEU A 175      10.642   1.570 -15.970  1.00  1.03           H  
ATOM   2747 1HD1 LEU A 175      11.024   3.923 -16.528  1.00  1.03           H  
ATOM   2748 2HD1 LEU A 175       9.475   3.698 -15.680  1.00  1.03           H  
ATOM   2749 3HD1 LEU A 175      10.880   4.354 -14.808  1.00  1.03           H  
ATOM   2750 1HD2 LEU A 175      12.950   2.429 -16.006  1.00  1.03           H  
ATOM   2751 2HD2 LEU A 175      12.825   2.843 -14.279  1.00  1.03           H  
ATOM   2752 3HD2 LEU A 175      12.770   1.144 -14.796  1.00  1.03           H  
ATOM   2753  N   MET A 176       7.704   1.345 -16.024  1.00  0.89           N  
ATOM   2754  CA  MET A 176       7.166   0.558 -17.119  1.00  1.53           C  
ATOM   2755  C   MET A 176       8.267  -0.185 -17.884  1.00  0.88           C  
ATOM   2756  O   MET A 176       8.062  -1.316 -18.327  1.00  0.76           O  
ATOM   2757  CB  MET A 176       6.366   1.506 -18.001  1.00  2.29           C  
ATOM   2758  CG  MET A 176       5.114   2.006 -17.283  1.00  2.29           C  
ATOM   2759  SD  MET A 176       3.999   2.994 -18.291  1.00  2.29           S  
ATOM   2760  CE  MET A 176       4.838   4.573 -18.365  1.00  2.29           C  
ATOM   2761  H   MET A 176       7.569   2.347 -16.042  1.00  1.07           H  
ATOM   2762  HA  MET A 176       6.490  -0.190 -16.704  1.00  1.84           H  
ATOM   2763 1HB  MET A 176       6.974   2.365 -18.279  1.00  2.75           H  
ATOM   2764 2HB  MET A 176       6.060   0.998 -18.918  1.00  2.75           H  
ATOM   2765 1HG  MET A 176       4.562   1.143 -16.915  1.00  2.75           H  
ATOM   2766 2HG  MET A 176       5.414   2.604 -16.423  1.00  2.75           H  
ATOM   2767 1HE  MET A 176       4.247   5.271 -18.956  1.00  2.75           H  
ATOM   2768 2HE  MET A 176       4.966   4.966 -17.356  1.00  2.75           H  
ATOM   2769 3HE  MET A 176       5.813   4.442 -18.831  1.00  2.75           H  
ATOM   2770  N   GLU A 177       9.442   0.436 -17.988  1.00  1.12           N  
ATOM   2771  CA  GLU A 177      10.596  -0.170 -18.638  1.00  1.39           C  
ATOM   2772  C   GLU A 177      11.073  -1.402 -17.875  1.00  1.06           C  
ATOM   2773  O   GLU A 177      11.477  -2.392 -18.488  1.00  1.62           O  
ATOM   2774  CB  GLU A 177      11.736   0.837 -18.742  1.00  2.08           C  
ATOM   2775  CG  GLU A 177      11.483   1.988 -19.700  1.00  2.08           C  
ATOM   2776  CD  GLU A 177      12.597   2.998 -19.686  1.00  2.08           C  
ATOM   2777  OE1 GLU A 177      13.463   2.884 -18.853  1.00  2.08           O  
ATOM   2778  OE2 GLU A 177      12.582   3.885 -20.507  1.00  2.08           O  
ATOM   2779  H   GLU A 177       9.537   1.368 -17.610  1.00  1.34           H  
ATOM   2780  HA  GLU A 177      10.306  -0.481 -19.642  1.00  1.67           H  
ATOM   2781 1HB  GLU A 177      11.942   1.261 -17.762  1.00  2.50           H  
ATOM   2782 2HB  GLU A 177      12.641   0.327 -19.072  1.00  2.50           H  
ATOM   2783 1HG  GLU A 177      11.377   1.593 -20.710  1.00  2.50           H  
ATOM   2784 2HG  GLU A 177      10.549   2.478 -19.429  1.00  2.50           H  
ATOM   2785  N   TYR A 178      11.029  -1.339 -16.537  1.00  0.98           N  
ATOM   2786  CA  TYR A 178      11.398  -2.489 -15.723  1.00  1.19           C  
ATOM   2787  C   TYR A 178      10.407  -3.617 -15.877  1.00  0.87           C  
ATOM   2788  O   TYR A 178      10.806  -4.778 -15.921  1.00  1.20           O  
ATOM   2789  CB  TYR A 178      11.530  -2.129 -14.243  1.00  1.78           C  
ATOM   2790  CG  TYR A 178      12.886  -1.591 -13.857  1.00  1.78           C  
ATOM   2791  CD1 TYR A 178      14.007  -2.051 -14.531  1.00  1.78           C  
ATOM   2792  CD2 TYR A 178      13.023  -0.689 -12.813  1.00  1.78           C  
ATOM   2793  CE1 TYR A 178      15.261  -1.612 -14.166  1.00  1.78           C  
ATOM   2794  CE2 TYR A 178      14.280  -0.249 -12.446  1.00  1.78           C  
ATOM   2795  CZ  TYR A 178      15.394  -0.712 -13.118  1.00  1.78           C  
ATOM   2796  OH  TYR A 178      16.647  -0.298 -12.745  1.00  1.78           O  
ATOM   2797  H   TYR A 178      10.713  -0.496 -16.081  1.00  1.18           H  
ATOM   2798  HA  TYR A 178      12.364  -2.857 -16.069  1.00  1.43           H  
ATOM   2799 1HB  TYR A 178      10.781  -1.381 -13.981  1.00  2.14           H  
ATOM   2800 2HB  TYR A 178      11.330  -3.012 -13.635  1.00  2.14           H  
ATOM   2801  HD1 TYR A 178      13.899  -2.768 -15.344  1.00  2.14           H  
ATOM   2802  HD2 TYR A 178      12.143  -0.336 -12.276  1.00  2.14           H  
ATOM   2803  HE1 TYR A 178      16.142  -1.979 -14.691  1.00  2.14           H  
ATOM   2804  HE2 TYR A 178      14.393   0.455 -11.621  1.00  2.14           H  
ATOM   2805  HH  TYR A 178      17.304  -0.763 -13.268  1.00  2.14           H  
ATOM   2806  N   ALA A 179       9.123  -3.280 -15.996  1.00  0.66           N  
ATOM   2807  CA  ALA A 179       8.103  -4.300 -16.211  1.00  0.78           C  
ATOM   2808  C   ALA A 179       8.362  -5.041 -17.524  1.00  0.74           C  
ATOM   2809  O   ALA A 179       8.244  -6.270 -17.586  1.00  0.92           O  
ATOM   2810  CB  ALA A 179       6.719  -3.674 -16.216  1.00  1.17           C  
ATOM   2811  H   ALA A 179       8.849  -2.306 -15.911  1.00  0.79           H  
ATOM   2812  HA  ALA A 179       8.165  -5.022 -15.395  1.00  0.94           H  
ATOM   2813 1HB  ALA A 179       5.971  -4.453 -16.356  1.00  1.40           H  
ATOM   2814 2HB  ALA A 179       6.547  -3.171 -15.265  1.00  1.40           H  
ATOM   2815 3HB  ALA A 179       6.647  -2.953 -17.026  1.00  1.40           H  
ATOM   2816  N   PHE A 180       8.743  -4.287 -18.564  1.00  0.71           N  
ATOM   2817  CA  PHE A 180       9.049  -4.877 -19.864  1.00  0.86           C  
ATOM   2818  C   PHE A 180      10.291  -5.741 -19.790  1.00  1.03           C  
ATOM   2819  O   PHE A 180      10.326  -6.839 -20.355  1.00  1.93           O  
ATOM   2820  CB  PHE A 180       9.307  -3.778 -20.891  1.00  1.29           C  
ATOM   2821  CG  PHE A 180       8.083  -3.014 -21.238  1.00  1.29           C  
ATOM   2822  CD1 PHE A 180       6.848  -3.624 -21.131  1.00  1.29           C  
ATOM   2823  CD2 PHE A 180       8.153  -1.695 -21.660  1.00  1.29           C  
ATOM   2824  CE1 PHE A 180       5.703  -2.933 -21.438  1.00  1.29           C  
ATOM   2825  CE2 PHE A 180       7.001  -0.998 -21.966  1.00  1.29           C  
ATOM   2826  CZ  PHE A 180       5.774  -1.621 -21.852  1.00  1.29           C  
ATOM   2827  H   PHE A 180       8.794  -3.280 -18.458  1.00  0.85           H  
ATOM   2828  HA  PHE A 180       8.206  -5.494 -20.180  1.00  1.03           H  
ATOM   2829 1HB  PHE A 180      10.050  -3.079 -20.509  1.00  1.55           H  
ATOM   2830 2HB  PHE A 180       9.705  -4.218 -21.803  1.00  1.55           H  
ATOM   2831  HD1 PHE A 180       6.790  -4.661 -20.800  1.00  1.55           H  
ATOM   2832  HD2 PHE A 180       9.126  -1.210 -21.745  1.00  1.55           H  
ATOM   2833  HE1 PHE A 180       4.740  -3.429 -21.354  1.00  1.55           H  
ATOM   2834  HE2 PHE A 180       7.060   0.039 -22.295  1.00  1.55           H  
ATOM   2835  HZ  PHE A 180       4.863  -1.083 -22.093  1.00  1.55           H  
ATOM   2836  N   THR A 181      11.287  -5.251 -19.049  1.00  1.08           N  
ATOM   2837  CA  THR A 181      12.539  -5.950 -18.848  1.00  1.97           C  
ATOM   2838  C   THR A 181      12.296  -7.272 -18.163  1.00  1.39           C  
ATOM   2839  O   THR A 181      12.855  -8.292 -18.561  1.00  1.69           O  
ATOM   2840  CB  THR A 181      13.507  -5.116 -17.978  1.00  2.96           C  
ATOM   2841  OG1 THR A 181      13.804  -3.873 -18.623  1.00  2.96           O  
ATOM   2842  CG2 THR A 181      14.796  -5.882 -17.748  1.00  2.96           C  
ATOM   2843  H   THR A 181      11.188  -4.335 -18.631  1.00  1.30           H  
ATOM   2844  HA  THR A 181      12.998  -6.142 -19.817  1.00  2.36           H  
ATOM   2845  HB  THR A 181      13.043  -4.910 -17.015  1.00  3.55           H  
ATOM   2846  HG1 THR A 181      12.994  -3.358 -18.709  1.00  3.55           H  
ATOM   2847 1HG2 THR A 181      15.467  -5.288 -17.128  1.00  3.55           H  
ATOM   2848 2HG2 THR A 181      14.576  -6.823 -17.244  1.00  3.55           H  
ATOM   2849 3HG2 THR A 181      15.275  -6.088 -18.705  1.00  3.55           H  
ATOM   2850  N   TYR A 182      11.456  -7.239 -17.129  1.00  1.18           N  
ATOM   2851  CA  TYR A 182      11.139  -8.417 -16.354  1.00  1.16           C  
ATOM   2852  C   TYR A 182      10.537  -9.517 -17.186  1.00  1.09           C  
ATOM   2853  O   TYR A 182      10.961 -10.660 -17.071  1.00  1.37           O  
ATOM   2854  CB  TYR A 182      10.178  -8.120 -15.213  1.00  1.74           C  
ATOM   2855  CG  TYR A 182       9.908  -9.391 -14.441  1.00  1.74           C  
ATOM   2856  CD1 TYR A 182      10.785  -9.769 -13.436  1.00  1.74           C  
ATOM   2857  CD2 TYR A 182       8.831 -10.204 -14.764  1.00  1.74           C  
ATOM   2858  CE1 TYR A 182      10.589 -10.949 -12.751  1.00  1.74           C  
ATOM   2859  CE2 TYR A 182       8.634 -11.389 -14.080  1.00  1.74           C  
ATOM   2860  CZ  TYR A 182       9.512 -11.763 -13.076  1.00  1.74           C  
ATOM   2861  OH  TYR A 182       9.328 -12.942 -12.390  1.00  1.74           O  
ATOM   2862  H   TYR A 182      11.044  -6.361 -16.852  1.00  1.42           H  
ATOM   2863  HA  TYR A 182      12.067  -8.801 -15.928  1.00  1.39           H  
ATOM   2864 1HB  TYR A 182      10.606  -7.379 -14.535  1.00  2.09           H  
ATOM   2865 2HB  TYR A 182       9.235  -7.731 -15.595  1.00  2.09           H  
ATOM   2866  HD1 TYR A 182      11.637  -9.133 -13.193  1.00  2.09           H  
ATOM   2867  HD2 TYR A 182       8.147  -9.913 -15.562  1.00  2.09           H  
ATOM   2868  HE1 TYR A 182      11.282 -11.244 -11.964  1.00  2.09           H  
ATOM   2869  HE2 TYR A 182       7.792 -12.033 -14.334  1.00  2.09           H  
ATOM   2870  HH  TYR A 182       8.598 -13.434 -12.779  1.00  2.09           H  
ATOM   2871  N   ILE A 183       9.529  -9.201 -17.996  1.00  0.94           N  
ATOM   2872  CA  ILE A 183       8.885 -10.254 -18.769  1.00  1.17           C  
ATOM   2873  C   ILE A 183       9.889 -10.878 -19.734  1.00  1.47           C  
ATOM   2874  O   ILE A 183       9.943 -12.102 -19.882  1.00  2.07           O  
ATOM   2875  CB  ILE A 183       7.670  -9.734 -19.522  1.00  1.75           C  
ATOM   2876  CG1 ILE A 183       6.593  -9.309 -18.525  1.00  1.75           C  
ATOM   2877  CG2 ILE A 183       7.135 -10.875 -20.372  1.00  1.75           C  
ATOM   2878  CD1 ILE A 183       5.477  -8.507 -19.148  1.00  1.75           C  
ATOM   2879  H   ILE A 183       9.196  -8.242 -18.054  1.00  1.13           H  
ATOM   2880  HA  ILE A 183       8.548 -11.030 -18.082  1.00  1.40           H  
ATOM   2881  HB  ILE A 183       7.932  -8.877 -20.141  1.00  2.11           H  
ATOM   2882 1HG1 ILE A 183       6.165 -10.197 -18.062  1.00  2.11           H  
ATOM   2883 2HG1 ILE A 183       7.054  -8.704 -17.744  1.00  2.11           H  
ATOM   2884 1HG2 ILE A 183       6.244 -10.550 -20.907  1.00  2.11           H  
ATOM   2885 2HG2 ILE A 183       7.895 -11.189 -21.084  1.00  2.11           H  
ATOM   2886 3HG2 ILE A 183       6.879 -11.703 -19.721  1.00  2.11           H  
ATOM   2887 1HD1 ILE A 183       4.752  -8.237 -18.380  1.00  2.11           H  
ATOM   2888 2HD1 ILE A 183       5.886  -7.600 -19.595  1.00  2.11           H  
ATOM   2889 3HD1 ILE A 183       4.987  -9.102 -19.917  1.00  2.11           H  
ATOM   2890  N   GLN A 184      10.681 -10.026 -20.391  1.00  1.65           N  
ATOM   2891  CA  GLN A 184      11.746 -10.467 -21.284  1.00  2.74           C  
ATOM   2892  C   GLN A 184      12.707 -11.447 -20.584  1.00  2.75           C  
ATOM   2893  O   GLN A 184      12.994 -12.526 -21.108  1.00  3.73           O  
ATOM   2894  CB  GLN A 184      12.502  -9.236 -21.806  1.00  4.11           C  
ATOM   2895  CG  GLN A 184      13.572  -9.495 -22.852  1.00  4.11           C  
ATOM   2896  CD  GLN A 184      14.896  -9.891 -22.230  1.00  4.11           C  
ATOM   2897  OE1 GLN A 184      15.091  -9.735 -21.024  1.00  4.11           O  
ATOM   2898  NE2 GLN A 184      15.824 -10.374 -23.043  1.00  4.11           N  
ATOM   2899  H   GLN A 184      10.561  -9.027 -20.257  1.00  1.98           H  
ATOM   2900  HA  GLN A 184      11.295 -10.984 -22.127  1.00  3.29           H  
ATOM   2901 1HB  GLN A 184      11.785  -8.536 -22.237  1.00  4.93           H  
ATOM   2902 2HB  GLN A 184      12.982  -8.728 -20.972  1.00  4.93           H  
ATOM   2903 1HG  GLN A 184      13.244 -10.301 -23.507  1.00  4.93           H  
ATOM   2904 2HG  GLN A 184      13.728  -8.584 -23.426  1.00  4.93           H  
ATOM   2905 1HE2 GLN A 184      16.722 -10.632 -22.684  1.00  4.93           H  
ATOM   2906 2HE2 GLN A 184      15.652 -10.440 -24.028  1.00  4.93           H  
ATOM   2907  N   GLU A 185      13.201 -11.063 -19.398  1.00  2.30           N  
ATOM   2908  CA  GLU A 185      14.134 -11.892 -18.632  1.00  2.84           C  
ATOM   2909  C   GLU A 185      13.491 -13.148 -18.061  1.00  4.07           C  
ATOM   2910  O   GLU A 185      14.113 -14.211 -18.029  1.00  6.04           O  
ATOM   2911  CB  GLU A 185      14.746 -11.093 -17.474  1.00  4.26           C  
ATOM   2912  CG  GLU A 185      15.718  -9.994 -17.880  1.00  4.26           C  
ATOM   2913  CD  GLU A 185      16.302  -9.267 -16.697  1.00  4.26           C  
ATOM   2914  OE1 GLU A 185      15.850  -9.495 -15.601  1.00  4.26           O  
ATOM   2915  OE2 GLU A 185      17.209  -8.490 -16.888  1.00  4.26           O  
ATOM   2916  H   GLU A 185      12.939 -10.161 -19.024  1.00  2.76           H  
ATOM   2917  HA  GLU A 185      14.937 -12.201 -19.301  1.00  3.41           H  
ATOM   2918 1HB  GLU A 185      13.947 -10.628 -16.897  1.00  5.11           H  
ATOM   2919 2HB  GLU A 185      15.276 -11.773 -16.807  1.00  5.11           H  
ATOM   2920 1HG  GLU A 185      16.529 -10.436 -18.459  1.00  5.11           H  
ATOM   2921 2HG  GLU A 185      15.200  -9.281 -18.518  1.00  5.11           H  
ATOM   2922  N   ASN A 186      12.247 -13.025 -17.608  1.00  3.79           N  
ATOM   2923  CA  ASN A 186      11.510 -14.139 -17.036  1.00  6.13           C  
ATOM   2924  C   ASN A 186      11.196 -15.178 -18.085  1.00  7.74           C  
ATOM   2925  O   ASN A 186      11.182 -16.376 -17.800  1.00 12.34           O  
ATOM   2926  CB  ASN A 186      10.230 -13.665 -16.384  1.00  9.20           C  
ATOM   2927  CG  ASN A 186       9.560 -14.745 -15.575  1.00  9.20           C  
ATOM   2928  OD1 ASN A 186      10.149 -15.250 -14.612  1.00  9.20           O  
ATOM   2929  ND2 ASN A 186       8.354 -15.109 -15.934  1.00  9.20           N  
ATOM   2930  H   ASN A 186      11.794 -12.128 -17.646  1.00  4.55           H  
ATOM   2931  HA  ASN A 186      12.135 -14.618 -16.280  1.00  7.36           H  
ATOM   2932 1HB  ASN A 186      10.455 -12.823 -15.731  1.00 11.03           H  
ATOM   2933 2HB  ASN A 186       9.537 -13.312 -17.148  1.00 11.03           H  
ATOM   2934 1HD2 ASN A 186       7.868 -15.815 -15.411  1.00 11.03           H  
ATOM   2935 2HD2 ASN A 186       7.905 -14.680 -16.720  1.00 11.03           H  
ATOM   2936  N   GLY A 187      10.941 -14.720 -19.304  1.00  6.06           N  
ATOM   2937  CA  GLY A 187      10.597 -15.621 -20.376  1.00  9.60           C  
ATOM   2938  C   GLY A 187       9.097 -15.634 -20.584  1.00  7.10           C  
ATOM   2939  O   GLY A 187       8.568 -16.525 -21.251  1.00 11.30           O  
ATOM   2940  H   GLY A 187      10.956 -13.727 -19.491  1.00  7.27           H  
ATOM   2941 1HA  GLY A 187      11.097 -15.307 -21.292  1.00 11.52           H  
ATOM   2942 2HA  GLY A 187      10.948 -16.625 -20.141  1.00 11.52           H  
ATOM   2943  N   GLY A 188       8.397 -14.666 -19.996  1.00  3.58           N  
ATOM   2944  CA  GLY A 188       6.971 -14.613 -20.207  1.00  3.54           C  
ATOM   2945  C   GLY A 188       6.119 -14.174 -19.026  1.00  3.07           C  
ATOM   2946  O   GLY A 188       6.558 -14.133 -17.876  1.00  9.74           O  
ATOM   2947  H   GLY A 188       8.857 -13.935 -19.467  1.00  4.30           H  
ATOM   2948 1HA  GLY A 188       6.813 -13.909 -21.013  1.00  4.25           H  
ATOM   2949 2HA  GLY A 188       6.625 -15.580 -20.565  1.00  4.25           H  
ATOM   2950  N   LEU A 189       4.874 -13.849 -19.353  1.00  2.23           N  
ATOM   2951  CA  LEU A 189       3.885 -13.368 -18.401  1.00  1.56           C  
ATOM   2952  C   LEU A 189       2.697 -14.340 -18.357  1.00  1.17           C  
ATOM   2953  O   LEU A 189       2.174 -14.734 -19.401  1.00  1.36           O  
ATOM   2954  CB  LEU A 189       3.429 -11.956 -18.825  1.00  2.34           C  
ATOM   2955  CG  LEU A 189       2.430 -11.239 -17.913  1.00  2.34           C  
ATOM   2956  CD1 LEU A 189       3.105 -10.924 -16.589  1.00  2.34           C  
ATOM   2957  CD2 LEU A 189       1.958  -9.959 -18.576  1.00  2.34           C  
ATOM   2958  H   LEU A 189       4.621 -13.914 -20.331  1.00  2.68           H  
ATOM   2959  HA  LEU A 189       4.337 -13.320 -17.411  1.00  1.87           H  
ATOM   2960 1HB  LEU A 189       4.311 -11.324 -18.903  1.00  2.81           H  
ATOM   2961 2HB  LEU A 189       2.976 -12.026 -19.814  1.00  2.81           H  
ATOM   2962  HG  LEU A 189       1.578 -11.893 -17.720  1.00  2.81           H  
ATOM   2963 1HD1 LEU A 189       2.400 -10.425 -15.926  1.00  2.81           H  
ATOM   2964 2HD1 LEU A 189       3.445 -11.847 -16.132  1.00  2.81           H  
ATOM   2965 3HD1 LEU A 189       3.961 -10.273 -16.764  1.00  2.81           H  
ATOM   2966 1HD2 LEU A 189       1.246  -9.465 -17.918  1.00  2.81           H  
ATOM   2967 2HD2 LEU A 189       2.806  -9.303 -18.755  1.00  2.81           H  
ATOM   2968 3HD2 LEU A 189       1.478 -10.191 -19.523  1.00  2.81           H  
ATOM   2969  N   ALA A 190       2.317 -14.781 -17.156  1.00  1.30           N  
ATOM   2970  CA  ALA A 190       1.215 -15.728 -16.984  1.00  1.46           C  
ATOM   2971  C   ALA A 190      -0.115 -15.012 -17.118  1.00  0.98           C  
ATOM   2972  O   ALA A 190      -0.169 -13.786 -17.011  1.00  1.33           O  
ATOM   2973  CB  ALA A 190       1.305 -16.420 -15.643  1.00  2.19           C  
ATOM   2974  H   ALA A 190       2.767 -14.424 -16.326  1.00  1.56           H  
ATOM   2975  HA  ALA A 190       1.279 -16.475 -17.775  1.00  1.75           H  
ATOM   2976 1HB  ALA A 190       0.489 -17.136 -15.543  1.00  2.63           H  
ATOM   2977 2HB  ALA A 190       2.259 -16.940 -15.576  1.00  2.63           H  
ATOM   2978 3HB  ALA A 190       1.238 -15.680 -14.849  1.00  2.63           H  
ATOM   2979  N   THR A 191      -1.179 -15.779 -17.358  1.00  1.01           N  
ATOM   2980  CA  THR A 191      -2.489 -15.181 -17.560  1.00  0.85           C  
ATOM   2981  C   THR A 191      -3.128 -14.757 -16.254  1.00  0.92           C  
ATOM   2982  O   THR A 191      -2.836 -15.316 -15.197  1.00  1.26           O  
ATOM   2983  CB  THR A 191      -3.439 -16.152 -18.276  1.00  1.27           C  
ATOM   2984  OG1 THR A 191      -3.658 -17.301 -17.451  1.00  1.27           O  
ATOM   2985  CG2 THR A 191      -2.834 -16.596 -19.596  1.00  1.27           C  
ATOM   2986  H   THR A 191      -1.074 -16.783 -17.418  1.00  1.21           H  
ATOM   2987  HA  THR A 191      -2.368 -14.307 -18.181  1.00  1.02           H  
ATOM   2988  HB  THR A 191      -4.393 -15.661 -18.465  1.00  1.53           H  
ATOM   2989  HG1 THR A 191      -2.812 -17.704 -17.236  1.00  1.53           H  
ATOM   2990 1HG2 THR A 191      -3.514 -17.285 -20.095  1.00  1.53           H  
ATOM   2991 2HG2 THR A 191      -2.669 -15.726 -20.229  1.00  1.53           H  
ATOM   2992 3HG2 THR A 191      -1.883 -17.095 -19.411  1.00  1.53           H  
ATOM   2993  N   GLU A 192      -4.037 -13.788 -16.344  1.00  1.27           N  
ATOM   2994  CA  GLU A 192      -4.745 -13.278 -15.172  1.00  1.79           C  
ATOM   2995  C   GLU A 192      -5.638 -14.337 -14.556  1.00  1.56           C  
ATOM   2996  O   GLU A 192      -5.945 -14.284 -13.369  1.00  1.99           O  
ATOM   2997  CB  GLU A 192      -5.548 -12.026 -15.476  1.00  2.69           C  
ATOM   2998  CG  GLU A 192      -6.083 -11.406 -14.195  1.00  2.69           C  
ATOM   2999  CD  GLU A 192      -6.663 -10.035 -14.338  1.00  2.69           C  
ATOM   3000  OE1 GLU A 192      -6.750  -9.562 -15.445  1.00  2.69           O  
ATOM   3001  OE2 GLU A 192      -6.995  -9.450 -13.331  1.00  2.69           O  
ATOM   3002  H   GLU A 192      -4.233 -13.396 -17.256  1.00  1.52           H  
ATOM   3003  HA  GLU A 192      -4.003 -13.007 -14.422  1.00  2.15           H  
ATOM   3004 1HB  GLU A 192      -4.926 -11.291 -15.986  1.00  3.22           H  
ATOM   3005 2HB  GLU A 192      -6.390 -12.267 -16.125  1.00  3.22           H  
ATOM   3006 1HG  GLU A 192      -6.860 -12.064 -13.808  1.00  3.22           H  
ATOM   3007 2HG  GLU A 192      -5.276 -11.375 -13.464  1.00  3.22           H  
ATOM   3008  N   LYS A 193      -6.067 -15.303 -15.362  1.00  1.81           N  
ATOM   3009  CA  LYS A 193      -6.853 -16.418 -14.861  1.00  2.97           C  
ATOM   3010  C   LYS A 193      -6.057 -17.224 -13.823  1.00  3.13           C  
ATOM   3011  O   LYS A 193      -6.646 -17.871 -12.956  1.00  4.50           O  
ATOM   3012  CB  LYS A 193      -7.278 -17.321 -16.016  1.00  4.46           C  
ATOM   3013  CG  LYS A 193      -8.311 -16.698 -16.946  1.00  4.46           C  
ATOM   3014  CD  LYS A 193      -8.676 -17.642 -18.082  1.00  4.46           C  
ATOM   3015  CE  LYS A 193      -9.702 -17.016 -19.014  1.00  4.46           C  
ATOM   3016  NZ  LYS A 193     -10.035 -17.913 -20.153  1.00  4.46           N  
ATOM   3017  H   LYS A 193      -5.824 -15.283 -16.341  1.00  2.17           H  
ATOM   3018  HA  LYS A 193      -7.744 -16.024 -14.372  1.00  3.56           H  
ATOM   3019 1HB  LYS A 193      -6.405 -17.585 -16.614  1.00  5.35           H  
ATOM   3020 2HB  LYS A 193      -7.698 -18.246 -15.621  1.00  5.35           H  
ATOM   3021 1HG  LYS A 193      -9.212 -16.460 -16.380  1.00  5.35           H  
ATOM   3022 2HG  LYS A 193      -7.913 -15.775 -17.366  1.00  5.35           H  
ATOM   3023 1HD  LYS A 193      -7.779 -17.887 -18.653  1.00  5.35           H  
ATOM   3024 2HD  LYS A 193      -9.087 -18.564 -17.671  1.00  5.35           H  
ATOM   3025 1HE  LYS A 193     -10.612 -16.803 -18.455  1.00  5.35           H  
ATOM   3026 2HE  LYS A 193      -9.305 -16.080 -19.408  1.00  5.35           H  
ATOM   3027 1HZ  LYS A 193     -10.717 -17.464 -20.748  1.00  5.35           H  
ATOM   3028 2HZ  LYS A 193      -9.199 -18.106 -20.686  1.00  5.35           H  
ATOM   3029 3HZ  LYS A 193     -10.416 -18.779 -19.800  1.00  5.35           H  
ATOM   3030  N   HIS A 194      -4.718 -17.187 -13.927  1.00  3.12           N  
ATOM   3031  CA  HIS A 194      -3.825 -17.851 -12.990  1.00  4.76           C  
ATOM   3032  C   HIS A 194      -3.563 -16.939 -11.805  1.00  3.62           C  
ATOM   3033  O   HIS A 194      -3.577 -17.376 -10.653  1.00  7.54           O  
ATOM   3034  CB  HIS A 194      -2.470 -18.155 -13.650  1.00  7.14           C  
ATOM   3035  CG  HIS A 194      -2.529 -19.108 -14.795  1.00  7.14           C  
ATOM   3036  ND1 HIS A 194      -1.575 -19.126 -15.793  1.00  7.14           N  
ATOM   3037  CD2 HIS A 194      -3.421 -20.077 -15.107  1.00  7.14           C  
ATOM   3038  CE1 HIS A 194      -1.882 -20.065 -16.670  1.00  7.14           C  
ATOM   3039  NE2 HIS A 194      -2.994 -20.658 -16.276  1.00  7.14           N  
ATOM   3040  H   HIS A 194      -4.284 -16.648 -14.660  1.00  3.74           H  
ATOM   3041  HA  HIS A 194      -4.271 -18.777 -12.628  1.00  5.71           H  
ATOM   3042 1HB  HIS A 194      -2.015 -17.230 -14.000  1.00  8.57           H  
ATOM   3043 2HB  HIS A 194      -1.799 -18.577 -12.902  1.00  8.57           H  
ATOM   3044  HD2 HIS A 194      -4.310 -20.346 -14.536  1.00  8.57           H  
ATOM   3045  HE1 HIS A 194      -1.313 -20.310 -17.567  1.00  8.57           H  
ATOM   3046  HE2 HIS A 194      -3.460 -21.416 -16.755  1.00  8.57           H  
ATOM   3047  N   TYR A 195      -3.333 -15.652 -12.106  1.00  1.66           N  
ATOM   3048  CA  TYR A 195      -3.071 -14.642 -11.075  1.00  2.45           C  
ATOM   3049  C   TYR A 195      -3.948 -13.403 -11.203  1.00  1.49           C  
ATOM   3050  O   TYR A 195      -3.494 -12.391 -11.752  1.00  1.54           O  
ATOM   3051  CB  TYR A 195      -1.633 -14.166 -11.112  1.00  3.68           C  
ATOM   3052  CG  TYR A 195      -0.619 -15.242 -10.979  1.00  3.68           C  
ATOM   3053  CD1 TYR A 195       0.239 -15.468 -12.032  1.00  3.68           C  
ATOM   3054  CD2 TYR A 195      -0.556 -16.010  -9.831  1.00  3.68           C  
ATOM   3055  CE1 TYR A 195       1.179 -16.456 -11.933  1.00  3.68           C  
ATOM   3056  CE2 TYR A 195       0.382 -17.011  -9.740  1.00  3.68           C  
ATOM   3057  CZ  TYR A 195       1.249 -17.231 -10.782  1.00  3.68           C  
ATOM   3058  OH  TYR A 195       2.186 -18.223 -10.680  1.00  3.68           O  
ATOM   3059  H   TYR A 195      -3.323 -15.375 -13.081  1.00  1.99           H  
ATOM   3060  HA  TYR A 195      -3.264 -15.090 -10.100  1.00  2.94           H  
ATOM   3061 1HB  TYR A 195      -1.452 -13.667 -12.057  1.00  4.41           H  
ATOM   3062 2HB  TYR A 195      -1.466 -13.440 -10.316  1.00  4.41           H  
ATOM   3063  HD1 TYR A 195       0.176 -14.858 -12.933  1.00  4.41           H  
ATOM   3064  HD2 TYR A 195      -1.245 -15.826  -9.008  1.00  4.41           H  
ATOM   3065  HE1 TYR A 195       1.862 -16.620 -12.760  1.00  4.41           H  
ATOM   3066  HE2 TYR A 195       0.442 -17.625  -8.842  1.00  4.41           H  
ATOM   3067  HH  TYR A 195       2.249 -18.507  -9.765  1.00  4.41           H  
ATOM   3068  N   PRO A 196      -5.200 -13.457 -10.732  1.00  1.64           N  
ATOM   3069  CA  PRO A 196      -6.188 -12.387 -10.717  1.00  1.79           C  
ATOM   3070  C   PRO A 196      -5.665 -11.166  -9.984  1.00  1.41           C  
ATOM   3071  O   PRO A 196      -5.031 -11.292  -8.935  1.00  1.59           O  
ATOM   3072  CB  PRO A 196      -7.372 -13.002  -9.964  1.00  2.69           C  
ATOM   3073  CG  PRO A 196      -7.235 -14.464 -10.188  1.00  2.69           C  
ATOM   3074  CD  PRO A 196      -5.754 -14.705 -10.171  1.00  2.69           C  
ATOM   3075  HA  PRO A 196      -6.475 -12.136 -11.738  1.00  2.15           H  
ATOM   3076 1HB  PRO A 196      -7.324 -12.728  -8.900  1.00  3.22           H  
ATOM   3077 2HB  PRO A 196      -8.317 -12.598 -10.357  1.00  3.22           H  
ATOM   3078 1HG  PRO A 196      -7.765 -15.022  -9.402  1.00  3.22           H  
ATOM   3079 2HG  PRO A 196      -7.696 -14.747 -11.146  1.00  3.22           H  
ATOM   3080 1HD  PRO A 196      -5.387 -14.861  -9.146  1.00  3.22           H  
ATOM   3081 2HD  PRO A 196      -5.541 -15.557 -10.818  1.00  3.22           H  
ATOM   3082  N   TYR A 197      -5.961  -9.981 -10.512  1.00  1.24           N  
ATOM   3083  CA  TYR A 197      -5.553  -8.757  -9.835  1.00  1.09           C  
ATOM   3084  C   TYR A 197      -6.328  -8.598  -8.530  1.00  0.90           C  
ATOM   3085  O   TYR A 197      -7.557  -8.689  -8.511  1.00  1.05           O  
ATOM   3086  CB  TYR A 197      -5.745  -7.551 -10.749  1.00  1.64           C  
ATOM   3087  CG  TYR A 197      -5.291  -6.244 -10.146  1.00  1.64           C  
ATOM   3088  CD1 TYR A 197      -3.936  -5.986  -9.988  1.00  1.64           C  
ATOM   3089  CD2 TYR A 197      -6.230  -5.299  -9.762  1.00  1.64           C  
ATOM   3090  CE1 TYR A 197      -3.524  -4.783  -9.447  1.00  1.64           C  
ATOM   3091  CE2 TYR A 197      -5.818  -4.099  -9.224  1.00  1.64           C  
ATOM   3092  CZ  TYR A 197      -4.473  -3.837  -9.068  1.00  1.64           C  
ATOM   3093  OH  TYR A 197      -4.063  -2.633  -8.540  1.00  1.64           O  
ATOM   3094  H   TYR A 197      -6.466  -9.921 -11.396  1.00  1.49           H  
ATOM   3095  HA  TYR A 197      -4.502  -8.830  -9.578  1.00  1.31           H  
ATOM   3096 1HB  TYR A 197      -5.194  -7.708 -11.678  1.00  1.96           H  
ATOM   3097 2HB  TYR A 197      -6.799  -7.458 -11.010  1.00  1.96           H  
ATOM   3098  HD1 TYR A 197      -3.199  -6.729 -10.293  1.00  1.96           H  
ATOM   3099  HD2 TYR A 197      -7.293  -5.503  -9.890  1.00  1.96           H  
ATOM   3100  HE1 TYR A 197      -2.461  -4.576  -9.325  1.00  1.96           H  
ATOM   3101  HE2 TYR A 197      -6.558  -3.356  -8.927  1.00  1.96           H  
ATOM   3102  HH  TYR A 197      -4.830  -2.055  -8.415  1.00  1.96           H  
ATOM   3103  N   THR A 198      -5.600  -8.364  -7.440  1.00  0.81           N  
ATOM   3104  CA  THR A 198      -6.203  -8.245  -6.116  1.00  0.78           C  
ATOM   3105  C   THR A 198      -6.266  -6.822  -5.587  1.00  0.73           C  
ATOM   3106  O   THR A 198      -7.075  -6.521  -4.709  1.00  1.16           O  
ATOM   3107  CB  THR A 198      -5.398  -9.044  -5.092  1.00  1.17           C  
ATOM   3108  OG1 THR A 198      -4.085  -8.472  -5.008  1.00  1.17           O  
ATOM   3109  CG2 THR A 198      -5.288 -10.501  -5.508  1.00  1.17           C  
ATOM   3110  H   THR A 198      -4.593  -8.303  -7.530  1.00  0.97           H  
ATOM   3111  HA  THR A 198      -7.219  -8.637  -6.163  1.00  0.94           H  
ATOM   3112  HB  THR A 198      -5.880  -8.980  -4.117  1.00  1.40           H  
ATOM   3113  HG1 THR A 198      -3.701  -8.420  -5.890  1.00  1.40           H  
ATOM   3114 1HG2 THR A 198      -4.701 -11.048  -4.769  1.00  1.40           H  
ATOM   3115 2HG2 THR A 198      -6.285 -10.937  -5.575  1.00  1.40           H  
ATOM   3116 3HG2 THR A 198      -4.798 -10.566  -6.478  1.00  1.40           H  
ATOM   3117  N   GLY A 199      -5.407  -5.950  -6.099  1.00  0.84           N  
ATOM   3118  CA  GLY A 199      -5.348  -4.585  -5.593  1.00  1.42           C  
ATOM   3119  C   GLY A 199      -4.360  -4.448  -4.430  1.00  1.72           C  
ATOM   3120  O   GLY A 199      -4.258  -3.382  -3.822  1.00  4.18           O  
ATOM   3121  H   GLY A 199      -4.776  -6.234  -6.834  1.00  1.01           H  
ATOM   3122 1HA  GLY A 199      -5.057  -3.910  -6.392  1.00  1.70           H  
ATOM   3123 2HA  GLY A 199      -6.340  -4.278  -5.266  1.00  1.70           H  
ATOM   3124  N   LYS A 200      -3.624  -5.519  -4.127  1.00  1.17           N  
ATOM   3125  CA  LYS A 200      -2.639  -5.483  -3.055  1.00  1.61           C  
ATOM   3126  C   LYS A 200      -1.381  -6.229  -3.466  1.00  1.43           C  
ATOM   3127  O   LYS A 200      -1.402  -7.015  -4.412  1.00  2.27           O  
ATOM   3128  CB  LYS A 200      -3.214  -6.087  -1.774  1.00  2.42           C  
ATOM   3129  CG  LYS A 200      -3.569  -7.562  -1.883  1.00  2.42           C  
ATOM   3130  CD  LYS A 200      -4.163  -8.090  -0.589  1.00  2.42           C  
ATOM   3131  CE  LYS A 200      -4.462  -9.579  -0.687  1.00  2.42           C  
ATOM   3132  NZ  LYS A 200      -5.043 -10.111   0.576  1.00  2.42           N  
ATOM   3133  H   LYS A 200      -3.749  -6.389  -4.631  1.00  1.40           H  
ATOM   3134  HA  LYS A 200      -2.366  -4.445  -2.863  1.00  1.93           H  
ATOM   3135 1HB  LYS A 200      -2.497  -5.973  -0.961  1.00  2.90           H  
ATOM   3136 2HB  LYS A 200      -4.118  -5.546  -1.492  1.00  2.90           H  
ATOM   3137 1HG  LYS A 200      -4.297  -7.697  -2.682  1.00  2.90           H  
ATOM   3138 2HG  LYS A 200      -2.675  -8.136  -2.128  1.00  2.90           H  
ATOM   3139 1HD  LYS A 200      -3.463  -7.920   0.230  1.00  2.90           H  
ATOM   3140 2HD  LYS A 200      -5.089  -7.558  -0.370  1.00  2.90           H  
ATOM   3141 1HE  LYS A 200      -5.166  -9.751  -1.499  1.00  2.90           H  
ATOM   3142 2HE  LYS A 200      -3.538 -10.117  -0.904  1.00  2.90           H  
ATOM   3143 1HZ  LYS A 200      -5.227 -11.099   0.474  1.00  2.90           H  
ATOM   3144 2HZ  LYS A 200      -4.390  -9.968   1.334  1.00  2.90           H  
ATOM   3145 3HZ  LYS A 200      -5.906  -9.628   0.780  1.00  2.90           H  
ATOM   3146  N   ASP A 201      -0.289  -5.955  -2.768  1.00  1.96           N  
ATOM   3147  CA  ASP A 201       0.992  -6.575  -3.061  1.00  3.50           C  
ATOM   3148  C   ASP A 201       1.117  -7.922  -2.347  1.00  3.02           C  
ATOM   3149  O   ASP A 201       0.692  -8.057  -1.200  1.00  7.35           O  
ATOM   3150  CB  ASP A 201       2.116  -5.629  -2.634  1.00  5.25           C  
ATOM   3151  CG  ASP A 201       2.071  -4.328  -3.425  1.00  5.25           C  
ATOM   3152  OD1 ASP A 201       1.328  -4.271  -4.371  1.00  5.25           O  
ATOM   3153  OD2 ASP A 201       2.760  -3.398  -3.086  1.00  5.25           O  
ATOM   3154  H   ASP A 201      -0.349  -5.295  -2.005  1.00  2.35           H  
ATOM   3155  HA  ASP A 201       1.062  -6.746  -4.135  1.00  4.20           H  
ATOM   3156 1HB  ASP A 201       2.026  -5.404  -1.571  1.00  6.30           H  
ATOM   3157 2HB  ASP A 201       3.082  -6.108  -2.793  1.00  6.30           H  
ATOM   3158  N   GLY A 202       1.712  -8.912  -3.008  1.00  7.03           N  
ATOM   3159  CA  GLY A 202       1.894 -10.218  -2.387  1.00  8.34           C  
ATOM   3160  C   GLY A 202       3.276 -10.788  -2.679  1.00  6.92           C  
ATOM   3161  O   GLY A 202       4.238 -10.046  -2.880  1.00  7.55           O  
ATOM   3162  H   GLY A 202       2.022  -8.785  -3.967  1.00  8.44           H  
ATOM   3163 1HA  GLY A 202       1.753 -10.133  -1.310  1.00 10.01           H  
ATOM   3164 2HA  GLY A 202       1.131 -10.902  -2.757  1.00 10.01           H  
ATOM   3165  N   LYS A 203       3.369 -12.111  -2.675  1.00  8.04           N  
ATOM   3166  CA  LYS A 203       4.627 -12.791  -2.934  1.00  7.20           C  
ATOM   3167  C   LYS A 203       4.659 -13.360  -4.340  1.00  4.22           C  
ATOM   3168  O   LYS A 203       3.626 -13.726  -4.906  1.00  5.55           O  
ATOM   3169  CB  LYS A 203       4.856 -13.901  -1.911  1.00 10.80           C  
ATOM   3170  CG  LYS A 203       5.032 -13.405  -0.483  1.00 10.80           C  
ATOM   3171  CD  LYS A 203       5.298 -14.555   0.474  1.00 10.80           C  
ATOM   3172  CE  LYS A 203       5.473 -14.060   1.903  1.00 10.80           C  
ATOM   3173  NZ  LYS A 203       5.725 -15.180   2.850  1.00 10.80           N  
ATOM   3174  H   LYS A 203       2.541 -12.661  -2.495  1.00  9.65           H  
ATOM   3175  HA  LYS A 203       5.438 -12.067  -2.848  1.00  8.64           H  
ATOM   3176 1HB  LYS A 203       4.010 -14.590  -1.924  1.00 12.96           H  
ATOM   3177 2HB  LYS A 203       5.746 -14.470  -2.180  1.00 12.96           H  
ATOM   3178 1HG  LYS A 203       5.870 -12.707  -0.441  1.00 12.96           H  
ATOM   3179 2HG  LYS A 203       4.131 -12.881  -0.166  1.00 12.96           H  
ATOM   3180 1HD  LYS A 203       4.464 -15.257   0.441  1.00 12.96           H  
ATOM   3181 2HD  LYS A 203       6.204 -15.080   0.170  1.00 12.96           H  
ATOM   3182 1HE  LYS A 203       6.313 -13.369   1.942  1.00 12.96           H  
ATOM   3183 2HE  LYS A 203       4.570 -13.533   2.212  1.00 12.96           H  
ATOM   3184 1HZ  LYS A 203       5.835 -14.813   3.784  1.00 12.96           H  
ATOM   3185 2HZ  LYS A 203       4.943 -15.820   2.830  1.00 12.96           H  
ATOM   3186 3HZ  LYS A 203       6.566 -15.667   2.579  1.00 12.96           H  
ATOM   3187  N   CYS A 204       5.854 -13.437  -4.904  1.00  5.02           N  
ATOM   3188  CA  CYS A 204       6.019 -13.945  -6.251  1.00  5.87           C  
ATOM   3189  C   CYS A 204       5.720 -15.435  -6.323  1.00  8.14           C  
ATOM   3190  O   CYS A 204       6.611 -16.269  -6.177  1.00 19.81           O  
ATOM   3191  CB  CYS A 204       7.440 -13.685  -6.741  1.00  8.80           C  
ATOM   3192  SG  CYS A 204       7.754 -14.253  -8.423  1.00  8.80           S  
ATOM   3193  H   CYS A 204       6.666 -13.126  -4.390  1.00  6.02           H  
ATOM   3194  HA  CYS A 204       5.325 -13.418  -6.906  1.00  7.04           H  
ATOM   3195 1HB  CYS A 204       7.649 -12.616  -6.700  1.00 10.57           H  
ATOM   3196 2HB  CYS A 204       8.149 -14.183  -6.079  1.00 10.57           H  
ATOM   3197  HG  CYS A 204       9.029 -13.882  -8.461  1.00 10.57           H  
ATOM   3198  N   SER A 205       4.459 -15.760  -6.597  1.00  9.75           N  
ATOM   3199  CA  SER A 205       4.003 -17.143  -6.735  1.00 13.06           C  
ATOM   3200  C   SER A 205       4.166 -17.716  -8.153  1.00 13.52           C  
ATOM   3201  O   SER A 205       3.437 -18.628  -8.539  1.00 16.69           O  
ATOM   3202  CB  SER A 205       2.561 -17.248  -6.287  1.00 19.59           C  
ATOM   3203  OG  SER A 205       1.730 -16.443  -7.070  1.00 19.59           O  
ATOM   3204  H   SER A 205       3.789 -15.004  -6.666  1.00 11.70           H  
ATOM   3205  HA  SER A 205       4.603 -17.757  -6.063  1.00 15.67           H  
ATOM   3206 1HB  SER A 205       2.234 -18.285  -6.352  1.00 23.51           H  
ATOM   3207 2HB  SER A 205       2.484 -16.945  -5.243  1.00 23.51           H  
ATOM   3208  HG  SER A 205       2.022 -15.539  -6.922  1.00 23.51           H  
ATOM   3209  N   GLU A 206       5.134 -17.183  -8.901  1.00 22.91           N  
ATOM   3210  CA  GLU A 206       5.530 -17.589 -10.248  1.00 30.03           C  
ATOM   3211  C   GLU A 206       5.492 -19.093 -10.479  1.00 26.01           C  
ATOM   3212  O   GLU A 206       5.075 -19.564 -11.535  1.00 34.98           O  
ATOM   3213  CB  GLU A 206       6.966 -17.107 -10.486  1.00 45.05           C  
ATOM   3214  CG  GLU A 206       7.538 -17.367 -11.863  1.00 45.05           C  
ATOM   3215  CD  GLU A 206       6.974 -16.453 -12.900  1.00 45.05           C  
ATOM   3216  OE1 GLU A 206       6.678 -15.326 -12.574  1.00 45.05           O  
ATOM   3217  OE2 GLU A 206       6.821 -16.882 -14.021  1.00 45.05           O  
ATOM   3218  H   GLU A 206       5.670 -16.430  -8.509  1.00 27.49           H  
ATOM   3219  HA  GLU A 206       4.856 -17.113 -10.961  1.00 36.04           H  
ATOM   3220 1HB  GLU A 206       7.006 -16.031 -10.326  1.00 54.05           H  
ATOM   3221 2HB  GLU A 206       7.631 -17.569  -9.757  1.00 54.05           H  
ATOM   3222 1HG  GLU A 206       8.619 -17.232 -11.826  1.00 54.05           H  
ATOM   3223 2HG  GLU A 206       7.338 -18.400 -12.140  1.00 54.05           H  
ATOM   3224  N   LYS A 207       5.975 -19.837  -9.491  1.00 22.04           N  
ATOM   3225  CA  LYS A 207       6.096 -21.286  -9.535  1.00 28.90           C  
ATOM   3226  C   LYS A 207       4.815 -22.071  -9.832  1.00 25.94           C  
ATOM   3227  O   LYS A 207       4.902 -23.227 -10.244  1.00 42.11           O  
ATOM   3228  CB  LYS A 207       6.664 -21.765  -8.203  1.00 43.35           C  
ATOM   3229  CG  LYS A 207       5.717 -21.569  -7.028  1.00 43.35           C  
ATOM   3230  CD  LYS A 207       6.350 -22.002  -5.717  1.00 43.35           C  
ATOM   3231  CE  LYS A 207       5.380 -21.831  -4.557  1.00 43.35           C  
ATOM   3232  NZ  LYS A 207       5.993 -22.222  -3.258  1.00 43.35           N  
ATOM   3233  H   LYS A 207       6.293 -19.369  -8.655  1.00 26.45           H  
ATOM   3234  HA  LYS A 207       6.812 -21.530 -10.321  1.00 34.68           H  
ATOM   3235 1HB  LYS A 207       6.907 -22.826  -8.268  1.00 52.02           H  
ATOM   3236 2HB  LYS A 207       7.588 -21.228  -7.985  1.00 52.02           H  
ATOM   3237 1HG  LYS A 207       5.431 -20.519  -6.958  1.00 52.02           H  
ATOM   3238 2HG  LYS A 207       4.822 -22.163  -7.191  1.00 52.02           H  
ATOM   3239 1HD  LYS A 207       6.645 -23.050  -5.783  1.00 52.02           H  
ATOM   3240 2HD  LYS A 207       7.240 -21.403  -5.526  1.00 52.02           H  
ATOM   3241 1HE  LYS A 207       5.069 -20.789  -4.501  1.00 52.02           H  
ATOM   3242 2HE  LYS A 207       4.501 -22.451  -4.732  1.00 52.02           H  
ATOM   3243 1HZ  LYS A 207       5.320 -22.095  -2.516  1.00 52.02           H  
ATOM   3244 2HZ  LYS A 207       6.274 -23.192  -3.296  1.00 52.02           H  
ATOM   3245 3HZ  LYS A 207       6.803 -21.644  -3.080  1.00 52.02           H  
ATOM   3246  N   ILE A 208       3.633 -21.478  -9.651  1.00 17.93           N  
ATOM   3247  CA  ILE A 208       2.419 -22.235  -9.948  1.00 22.48           C  
ATOM   3248  C   ILE A 208       1.841 -21.848 -11.306  1.00 19.65           C  
ATOM   3249  O   ILE A 208       0.835 -22.413 -11.736  1.00 22.75           O  
ATOM   3250  CB  ILE A 208       1.330 -22.058  -8.863  1.00 33.72           C  
ATOM   3251  CG1 ILE A 208       0.819 -20.622  -8.825  1.00 33.72           C  
ATOM   3252  CG2 ILE A 208       1.881 -22.446  -7.501  1.00 33.72           C  
ATOM   3253  CD1 ILE A 208      -0.412 -20.442  -7.969  1.00 33.72           C  
ATOM   3254  H   ILE A 208       3.574 -20.526  -9.311  1.00 21.52           H  
ATOM   3255  HA  ILE A 208       2.675 -23.293  -9.985  1.00 26.98           H  
ATOM   3256  HB  ILE A 208       0.482 -22.700  -9.101  1.00 40.46           H  
ATOM   3257 1HG1 ILE A 208       1.596 -19.984  -8.423  1.00 40.46           H  
ATOM   3258 2HG1 ILE A 208       0.589 -20.293  -9.839  1.00 40.46           H  
ATOM   3259 1HG2 ILE A 208       1.100 -22.336  -6.749  1.00 40.46           H  
ATOM   3260 2HG2 ILE A 208       2.218 -23.481  -7.525  1.00 40.46           H  
ATOM   3261 3HG2 ILE A 208       2.717 -21.796  -7.250  1.00 40.46           H  
ATOM   3262 1HD1 ILE A 208      -0.717 -19.396  -7.981  1.00 40.46           H  
ATOM   3263 2HD1 ILE A 208      -1.221 -21.059  -8.361  1.00 40.46           H  
ATOM   3264 3HD1 ILE A 208      -0.190 -20.742  -6.946  1.00 40.46           H  
ATOM   3265  N   ALA A 209       2.478 -20.886 -11.974  1.00 22.80           N  
ATOM   3266  CA  ALA A 209       2.068 -20.416 -13.291  1.00 28.26           C  
ATOM   3267  C   ALA A 209       2.305 -21.434 -14.363  1.00 18.24           C  
ATOM   3268  O   ALA A 209       3.234 -22.228 -14.284  1.00 38.49           O  
ATOM   3269  CB  ALA A 209       2.841 -19.180 -13.689  1.00 42.39           C  
ATOM   3270  H   ALA A 209       3.304 -20.461 -11.579  1.00 27.36           H  
ATOM   3271  HA  ALA A 209       1.002 -20.191 -13.251  1.00 33.91           H  
ATOM   3272 1HB  ALA A 209       2.501 -18.842 -14.664  1.00 50.87           H  
ATOM   3273 2HB  ALA A 209       2.698 -18.401 -12.960  1.00 50.87           H  
ATOM   3274 3HB  ALA A 209       3.899 -19.423 -13.742  1.00 50.87           H  
ATOM   3275  N   GLU A 210       1.510 -21.380 -15.401  1.00 32.67           N  
ATOM   3276  CA  GLU A 210       1.747 -22.231 -16.551  1.00 46.07           C  
ATOM   3277  C   GLU A 210       2.287 -21.349 -17.688  1.00 41.14           C  
ATOM   3278  O   GLU A 210       1.689 -20.311 -17.942  1.00 42.33           O  
ATOM   3279  CB  GLU A 210       0.443 -22.929 -16.964  1.00 69.11           C  
ATOM   3280  CG  GLU A 210       0.533 -23.881 -18.143  1.00 69.11           C  
ATOM   3281  CD  GLU A 210      -0.791 -24.505 -18.477  1.00 69.11           C  
ATOM   3282  OE1 GLU A 210      -1.755 -24.189 -17.821  1.00 69.11           O  
ATOM   3283  OE2 GLU A 210      -0.842 -25.298 -19.388  1.00 69.11           O  
ATOM   3284  H   GLU A 210       0.739 -20.727 -15.410  1.00 39.20           H  
ATOM   3285  HA  GLU A 210       2.486 -22.984 -16.287  1.00 55.28           H  
ATOM   3286 1HB  GLU A 210       0.052 -23.490 -16.114  1.00 82.93           H  
ATOM   3287 2HB  GLU A 210      -0.296 -22.179 -17.223  1.00 82.93           H  
ATOM   3288 1HG  GLU A 210       0.896 -23.337 -19.015  1.00 82.93           H  
ATOM   3289 2HG  GLU A 210       1.251 -24.667 -17.911  1.00 82.93           H  
ATOM   3290  N   PRO A 211       3.455 -21.671 -18.308  1.00101.85           N  
ATOM   3291  CA  PRO A 211       3.988 -20.964 -19.493  1.00122.35           C  
ATOM   3292  C   PRO A 211       2.781 -20.451 -20.314  1.00 60.52           C  
ATOM   3293  O   PRO A 211       2.604 -21.080 -21.351  1.00122.08           O  
ATOM   3294  CB  PRO A 211       4.754 -22.045 -20.257  1.00183.52           C  
ATOM   3295  CG  PRO A 211       5.115 -23.041 -19.215  1.00183.52           C  
ATOM   3296  CD  PRO A 211       3.910 -23.075 -18.315  1.00183.52           C  
ATOM   3297  HA  PRO A 211       4.674 -20.197 -19.181  1.00146.82           H  
ATOM   3298 1HB  PRO A 211       4.117 -22.469 -21.048  1.00220.23           H  
ATOM   3299 2HB  PRO A 211       5.632 -21.607 -20.753  1.00220.23           H  
ATOM   3300 1HG  PRO A 211       5.327 -24.016 -19.679  1.00220.23           H  
ATOM   3301 2HG  PRO A 211       6.030 -22.731 -18.691  1.00220.23           H  
ATOM   3302 1HD  PRO A 211       3.142 -23.729 -18.745  1.00220.23           H  
ATOM   3303 2HD  PRO A 211       4.206 -23.392 -17.304  1.00220.23           H  
ATOM   3304  N   ARG A 212       2.433 -19.123 -20.312  1.00 23.91           N  
ATOM   3305  CA  ARG A 212       3.131 -17.802 -20.405  1.00 18.68           C  
ATOM   3306  C   ARG A 212       3.264 -17.270 -21.845  1.00  6.54           C  
ATOM   3307  O   ARG A 212       3.476 -18.023 -22.790  1.00 25.70           O  
ATOM   3308  CB  ARG A 212       4.530 -17.773 -19.797  1.00 28.02           C  
ATOM   3309  CG  ARG A 212       4.637 -17.880 -18.273  1.00 28.02           C  
ATOM   3310  CD  ARG A 212       6.069 -18.003 -17.877  1.00 28.02           C  
ATOM   3311  NE  ARG A 212       6.244 -18.288 -16.464  1.00 28.02           N  
ATOM   3312  CZ  ARG A 212       6.272 -19.526 -15.933  1.00 28.02           C  
ATOM   3313  NH1 ARG A 212       6.129 -20.589 -16.689  1.00 28.02           N  
ATOM   3314  NH2 ARG A 212       6.452 -19.655 -14.636  1.00 28.02           N  
ATOM   3315  H   ARG A 212       1.791 -19.041 -19.539  1.00 28.69           H  
ATOM   3316  HA  ARG A 212       2.534 -17.085 -19.845  1.00 22.42           H  
ATOM   3317 1HB  ARG A 212       5.144 -18.550 -20.246  1.00 33.62           H  
ATOM   3318 2HB  ARG A 212       4.992 -16.826 -20.063  1.00 33.62           H  
ATOM   3319 1HG  ARG A 212       4.244 -16.969 -17.822  1.00 33.62           H  
ATOM   3320 2HG  ARG A 212       4.080 -18.735 -17.893  1.00 33.62           H  
ATOM   3321 1HD  ARG A 212       6.531 -18.810 -18.444  1.00 33.62           H  
ATOM   3322 2HD  ARG A 212       6.584 -17.069 -18.098  1.00 33.62           H  
ATOM   3323  HE  ARG A 212       6.369 -17.514 -15.818  1.00 33.62           H  
ATOM   3324 1HH1 ARG A 212       5.995 -20.486 -17.683  1.00 33.62           H  
ATOM   3325 2HH1 ARG A 212       6.152 -21.508 -16.272  1.00 33.62           H  
ATOM   3326 1HH2 ARG A 212       6.570 -18.815 -14.081  1.00 33.62           H  
ATOM   3327 2HH2 ARG A 212       6.477 -20.568 -14.207  1.00 33.62           H  
ATOM   3328  N   VAL A 213       3.169 -15.947 -21.984  1.00 14.74           N  
ATOM   3329  CA  VAL A 213       3.395 -15.263 -23.258  1.00  4.02           C  
ATOM   3330  C   VAL A 213       4.774 -14.671 -23.206  1.00 17.12           C  
ATOM   3331  O   VAL A 213       5.046 -13.881 -22.311  1.00 51.85           O  
ATOM   3332  CB  VAL A 213       2.353 -14.162 -23.510  1.00  6.03           C  
ATOM   3333  CG1 VAL A 213       2.682 -13.428 -24.799  1.00  6.03           C  
ATOM   3334  CG2 VAL A 213       0.970 -14.788 -23.611  1.00  6.03           C  
ATOM   3335  H   VAL A 213       2.945 -15.393 -21.165  1.00 17.69           H  
ATOM   3336  HA  VAL A 213       3.347 -15.990 -24.070  1.00  4.82           H  
ATOM   3337  HB  VAL A 213       2.379 -13.441 -22.692  1.00  7.24           H  
ATOM   3338 1HG1 VAL A 213       1.944 -12.644 -24.969  1.00  7.24           H  
ATOM   3339 2HG1 VAL A 213       3.673 -12.981 -24.722  1.00  7.24           H  
ATOM   3340 3HG1 VAL A 213       2.664 -14.130 -25.632  1.00  7.24           H  
ATOM   3341 1HG2 VAL A 213       0.230 -14.008 -23.788  1.00  7.24           H  
ATOM   3342 2HG2 VAL A 213       0.953 -15.500 -24.436  1.00  7.24           H  
ATOM   3343 3HG2 VAL A 213       0.735 -15.305 -22.680  1.00  7.24           H  
ATOM   3344  N   THR A 214       5.651 -15.088 -24.123  1.00  9.57           N  
ATOM   3345  CA  THR A 214       7.068 -14.699 -24.113  1.00  4.19           C  
ATOM   3346  C   THR A 214       7.405 -13.443 -24.917  1.00  2.49           C  
ATOM   3347  O   THR A 214       6.934 -13.266 -26.041  1.00  2.56           O  
ATOM   3348  CB  THR A 214       7.942 -15.865 -24.635  1.00  6.29           C  
ATOM   3349  OG1 THR A 214       7.784 -17.004 -23.778  1.00  6.29           O  
ATOM   3350  CG2 THR A 214       9.414 -15.472 -24.676  1.00  6.29           C  
ATOM   3351  H   THR A 214       5.332 -15.723 -24.841  1.00 11.48           H  
ATOM   3352  HA  THR A 214       7.352 -14.509 -23.079  1.00  5.03           H  
ATOM   3353  HB  THR A 214       7.618 -16.135 -25.640  1.00  7.54           H  
ATOM   3354  HG1 THR A 214       8.083 -16.786 -22.888  1.00  7.54           H  
ATOM   3355 1HG2 THR A 214      10.001 -16.313 -25.045  1.00  7.54           H  
ATOM   3356 2HG2 THR A 214       9.551 -14.621 -25.341  1.00  7.54           H  
ATOM   3357 3HG2 THR A 214       9.750 -15.209 -23.673  1.00  7.54           H  
ATOM   3358  N   ILE A 215       8.247 -12.587 -24.324  1.00  2.43           N  
ATOM   3359  CA  ILE A 215       8.726 -11.362 -24.967  1.00  2.27           C  
ATOM   3360  C   ILE A 215      10.216 -11.455 -25.230  1.00  3.06           C  
ATOM   3361  O   ILE A 215      10.982 -11.932 -24.391  1.00  3.82           O  
ATOM   3362  CB  ILE A 215       8.405 -10.111 -24.145  1.00  3.41           C  
ATOM   3363  CG1 ILE A 215       6.907  -9.979 -24.007  1.00  3.41           C  
ATOM   3364  CG2 ILE A 215       8.971  -8.858 -24.778  1.00  3.41           C  
ATOM   3365  CD1 ILE A 215       6.522  -8.838 -23.135  1.00  3.41           C  
ATOM   3366  H   ILE A 215       8.578 -12.804 -23.395  1.00  2.92           H  
ATOM   3367  HA  ILE A 215       8.236 -11.265 -25.924  1.00  2.72           H  
ATOM   3368  HB  ILE A 215       8.817 -10.222 -23.143  1.00  4.09           H  
ATOM   3369 1HG1 ILE A 215       6.453  -9.845 -24.986  1.00  4.09           H  
ATOM   3370 2HG1 ILE A 215       6.511 -10.894 -23.566  1.00  4.09           H  
ATOM   3371 1HG2 ILE A 215       8.718  -7.995 -24.162  1.00  4.09           H  
ATOM   3372 2HG2 ILE A 215      10.047  -8.945 -24.842  1.00  4.09           H  
ATOM   3373 3HG2 ILE A 215       8.551  -8.728 -25.775  1.00  4.09           H  
ATOM   3374 1HD1 ILE A 215       5.444  -8.821 -23.061  1.00  4.09           H  
ATOM   3375 2HD1 ILE A 215       6.953  -8.949 -22.149  1.00  4.09           H  
ATOM   3376 3HD1 ILE A 215       6.881  -7.913 -23.570  1.00  4.09           H  
ATOM   3377  N   ASP A 216      10.605 -11.054 -26.432  1.00  3.72           N  
ATOM   3378  CA  ASP A 216      11.956 -11.240 -26.906  1.00  5.72           C  
ATOM   3379  C   ASP A 216      12.838  -9.999 -26.959  1.00  9.00           C  
ATOM   3380  O   ASP A 216      13.813 -10.029 -27.697  1.00 42.70           O  
ATOM   3381  CB  ASP A 216      11.863 -11.829 -28.319  1.00  8.58           C  
ATOM   3382  CG  ASP A 216      11.193 -13.198 -28.347  1.00  8.58           C  
ATOM   3383  OD1 ASP A 216      11.531 -14.012 -27.521  1.00  8.58           O  
ATOM   3384  OD2 ASP A 216      10.331 -13.408 -29.172  1.00  8.58           O  
ATOM   3385  H   ASP A 216       9.940 -10.612 -27.056  1.00  4.46           H  
ATOM   3386  HA  ASP A 216      12.441 -11.966 -26.252  1.00  6.86           H  
ATOM   3387 1HB  ASP A 216      11.299 -11.151 -28.960  1.00 10.30           H  
ATOM   3388 2HB  ASP A 216      12.864 -11.925 -28.739  1.00 10.30           H  
ATOM   3389  N   ARG A 217      12.465  -8.916 -26.264  1.00 12.97           N  
ATOM   3390  CA  ARG A 217      13.195  -7.632 -26.219  1.00 13.77           C  
ATOM   3391  C   ARG A 217      12.181  -6.506 -26.143  1.00  8.94           C  
ATOM   3392  O   ARG A 217      10.987  -6.770 -26.193  1.00 10.99           O  
ATOM   3393  CB  ARG A 217      14.122  -7.447 -27.413  1.00 20.66           C  
ATOM   3394  CG  ARG A 217      13.494  -7.408 -28.804  1.00 20.66           C  
ATOM   3395  CD  ARG A 217      14.508  -7.707 -29.846  1.00 20.66           C  
ATOM   3396  NE  ARG A 217      13.917  -7.852 -31.164  1.00 20.66           N  
ATOM   3397  CZ  ARG A 217      13.344  -8.994 -31.605  1.00 20.66           C  
ATOM   3398  NH1 ARG A 217      13.263 -10.050 -30.827  1.00 20.66           N  
ATOM   3399  NH2 ARG A 217      12.846  -9.080 -32.824  1.00 20.66           N  
ATOM   3400  H   ARG A 217      11.636  -8.991 -25.704  1.00 15.56           H  
ATOM   3401  HA  ARG A 217      13.807  -7.606 -25.318  1.00 16.52           H  
ATOM   3402 1HB  ARG A 217      14.577  -6.492 -27.275  1.00 24.79           H  
ATOM   3403 2HB  ARG A 217      14.942  -8.162 -27.394  1.00 24.79           H  
ATOM   3404 1HG  ARG A 217      12.672  -8.116 -28.895  1.00 24.79           H  
ATOM   3405 2HG  ARG A 217      13.126  -6.399 -28.990  1.00 24.79           H  
ATOM   3406 1HD  ARG A 217      15.236  -6.900 -29.891  1.00 24.79           H  
ATOM   3407 2HD  ARG A 217      15.016  -8.638 -29.597  1.00 24.79           H  
ATOM   3408  HE  ARG A 217      13.956  -7.064 -31.796  1.00 24.79           H  
ATOM   3409 1HH1 ARG A 217      13.616 -10.030 -29.874  1.00 24.79           H  
ATOM   3410 2HH1 ARG A 217      12.817 -10.886 -31.192  1.00 24.79           H  
ATOM   3411 1HH2 ARG A 217      12.887  -8.289 -33.452  1.00 24.79           H  
ATOM   3412 2HH2 ARG A 217      12.416  -9.953 -33.112  1.00 24.79           H  
ATOM   3413  N   PHE A 218      12.630  -5.267 -26.004  1.00  6.00           N  
ATOM   3414  CA  PHE A 218      11.691  -4.148 -26.032  1.00  3.53           C  
ATOM   3415  C   PHE A 218      12.392  -2.925 -26.597  1.00  4.18           C  
ATOM   3416  O   PHE A 218      13.620  -2.886 -26.651  1.00  8.67           O  
ATOM   3417  CB  PHE A 218      11.037  -3.895 -24.664  1.00  5.29           C  
ATOM   3418  CG  PHE A 218      11.921  -3.412 -23.563  1.00  5.29           C  
ATOM   3419  CD1 PHE A 218      12.020  -2.056 -23.293  1.00  5.29           C  
ATOM   3420  CD2 PHE A 218      12.640  -4.305 -22.786  1.00  5.29           C  
ATOM   3421  CE1 PHE A 218      12.818  -1.598 -22.265  1.00  5.29           C  
ATOM   3422  CE2 PHE A 218      13.442  -3.850 -21.762  1.00  5.29           C  
ATOM   3423  CZ  PHE A 218      13.530  -2.496 -21.500  1.00  5.29           C  
ATOM   3424  H   PHE A 218      13.621  -5.093 -25.920  1.00  7.20           H  
ATOM   3425  HA  PHE A 218      10.882  -4.401 -26.717  1.00  4.24           H  
ATOM   3426 1HB  PHE A 218      10.237  -3.167 -24.785  1.00  6.35           H  
ATOM   3427 2HB  PHE A 218      10.572  -4.821 -24.327  1.00  6.35           H  
ATOM   3428  HD1 PHE A 218      11.452  -1.350 -23.900  1.00  6.35           H  
ATOM   3429  HD2 PHE A 218      12.566  -5.374 -22.990  1.00  6.35           H  
ATOM   3430  HE1 PHE A 218      12.886  -0.530 -22.060  1.00  6.35           H  
ATOM   3431  HE2 PHE A 218      14.007  -4.557 -21.155  1.00  6.35           H  
ATOM   3432  HZ  PHE A 218      14.163  -2.139 -20.688  1.00  6.35           H  
ATOM   3433  N   GLU A 219      11.632  -1.936 -27.041  1.00  2.63           N  
ATOM   3434  CA  GLU A 219      12.249  -0.786 -27.678  1.00  3.52           C  
ATOM   3435  C   GLU A 219      11.883   0.531 -27.033  1.00  2.81           C  
ATOM   3436  O   GLU A 219      10.832   0.681 -26.400  1.00  4.30           O  
ATOM   3437  CB  GLU A 219      11.864  -0.741 -29.158  1.00  5.28           C  
ATOM   3438  CG  GLU A 219      10.375  -0.543 -29.411  1.00  5.28           C  
ATOM   3439  CD  GLU A 219      10.024  -0.550 -30.873  1.00  5.28           C  
ATOM   3440  OE1 GLU A 219      10.887  -0.824 -31.671  1.00  5.28           O  
ATOM   3441  OE2 GLU A 219       8.891  -0.278 -31.193  1.00  5.28           O  
ATOM   3442  H   GLU A 219      10.631  -1.994 -26.962  1.00  3.16           H  
ATOM   3443  HA  GLU A 219      13.332  -0.899 -27.609  1.00  4.22           H  
ATOM   3444 1HB  GLU A 219      12.400   0.070 -29.652  1.00  6.34           H  
ATOM   3445 2HB  GLU A 219      12.163  -1.672 -29.640  1.00  6.34           H  
ATOM   3446 1HG  GLU A 219       9.824  -1.342 -28.917  1.00  6.34           H  
ATOM   3447 2HG  GLU A 219      10.064   0.404 -28.972  1.00  6.34           H  
ATOM   3448  N   LYS A 220      12.771   1.505 -27.212  1.00  2.82           N  
ATOM   3449  CA  LYS A 220      12.550   2.837 -26.689  1.00  3.17           C  
ATOM   3450  C   LYS A 220      12.148   3.779 -27.797  1.00  3.39           C  
ATOM   3451  O   LYS A 220      12.738   3.780 -28.881  1.00  6.09           O  
ATOM   3452  CB  LYS A 220      13.793   3.375 -25.987  1.00  4.75           C  
ATOM   3453  CG  LYS A 220      13.608   4.762 -25.386  1.00  4.75           C  
ATOM   3454  CD  LYS A 220      14.859   5.224 -24.658  1.00  4.75           C  
ATOM   3455  CE  LYS A 220      14.678   6.621 -24.084  1.00  4.75           C  
ATOM   3456  NZ  LYS A 220      15.893   7.085 -23.361  1.00  4.75           N  
ATOM   3457  H   LYS A 220      13.632   1.325 -27.722  1.00  3.38           H  
ATOM   3458  HA  LYS A 220      11.734   2.800 -25.969  1.00  3.80           H  
ATOM   3459 1HB  LYS A 220      14.084   2.695 -25.186  1.00  5.71           H  
ATOM   3460 2HB  LYS A 220      14.621   3.427 -26.691  1.00  5.71           H  
ATOM   3461 1HG  LYS A 220      13.380   5.475 -26.178  1.00  5.71           H  
ATOM   3462 2HG  LYS A 220      12.775   4.746 -24.684  1.00  5.71           H  
ATOM   3463 1HD  LYS A 220      15.084   4.532 -23.845  1.00  5.71           H  
ATOM   3464 2HD  LYS A 220      15.702   5.231 -25.349  1.00  5.71           H  
ATOM   3465 1HE  LYS A 220      14.464   7.315 -24.896  1.00  5.71           H  
ATOM   3466 2HE  LYS A 220      13.836   6.618 -23.393  1.00  5.71           H  
ATOM   3467 1HZ  LYS A 220      15.735   8.014 -22.996  1.00  5.71           H  
ATOM   3468 2HZ  LYS A 220      16.091   6.452 -22.598  1.00  5.71           H  
ATOM   3469 3HZ  LYS A 220      16.678   7.102 -23.997  1.00  5.71           H  
ATOM   3470  N   VAL A 221      11.129   4.577 -27.524  1.00  2.47           N  
ATOM   3471  CA  VAL A 221      10.669   5.553 -28.485  1.00  2.85           C  
ATOM   3472  C   VAL A 221      11.308   6.912 -28.158  1.00  2.59           C  
ATOM   3473  O   VAL A 221      11.205   7.369 -27.020  1.00  3.59           O  
ATOM   3474  CB  VAL A 221       9.136   5.678 -28.433  1.00  4.28           C  
ATOM   3475  CG1 VAL A 221       8.656   6.726 -29.426  1.00  4.28           C  
ATOM   3476  CG2 VAL A 221       8.487   4.329 -28.708  1.00  4.28           C  
ATOM   3477  H   VAL A 221      10.662   4.527 -26.624  1.00  2.96           H  
ATOM   3478  HA  VAL A 221      10.951   5.216 -29.477  1.00  3.42           H  
ATOM   3479  HB  VAL A 221       8.856   6.013 -27.442  1.00  5.13           H  
ATOM   3480 1HG1 VAL A 221       7.575   6.822 -29.360  1.00  5.13           H  
ATOM   3481 2HG1 VAL A 221       9.121   7.686 -29.196  1.00  5.13           H  
ATOM   3482 3HG1 VAL A 221       8.932   6.419 -30.433  1.00  5.13           H  
ATOM   3483 1HG2 VAL A 221       7.403   4.428 -28.646  1.00  5.13           H  
ATOM   3484 2HG2 VAL A 221       8.762   3.989 -29.703  1.00  5.13           H  
ATOM   3485 3HG2 VAL A 221       8.828   3.604 -27.969  1.00  5.13           H  
ATOM   3486  N   PRO A 222      12.017   7.531 -29.113  1.00  2.85           N  
ATOM   3487  CA  PRO A 222      12.632   8.858 -29.064  1.00  3.49           C  
ATOM   3488  C   PRO A 222      11.733   9.887 -28.374  1.00  2.79           C  
ATOM   3489  O   PRO A 222      10.596  10.123 -28.788  1.00  3.81           O  
ATOM   3490  CB  PRO A 222      12.841   9.183 -30.544  1.00  5.24           C  
ATOM   3491  CG  PRO A 222      13.084   7.850 -31.171  1.00  5.24           C  
ATOM   3492  CD  PRO A 222      12.167   6.912 -30.442  1.00  5.24           C  
ATOM   3493  HA  PRO A 222      13.598   8.784 -28.544  1.00  4.19           H  
ATOM   3494 1HB  PRO A 222      11.951   9.689 -30.947  1.00  6.28           H  
ATOM   3495 2HB  PRO A 222      13.687   9.875 -30.662  1.00  6.28           H  
ATOM   3496 1HG  PRO A 222      12.876   7.893 -32.250  1.00  6.28           H  
ATOM   3497 2HG  PRO A 222      14.143   7.570 -31.064  1.00  6.28           H  
ATOM   3498 1HD  PRO A 222      11.191   6.835 -30.934  1.00  6.28           H  
ATOM   3499 2HD  PRO A 222      12.654   5.931 -30.346  1.00  6.28           H  
ATOM   3500  N   GLU A 223      12.280  10.499 -27.328  1.00  2.23           N  
ATOM   3501  CA  GLU A 223      11.596  11.477 -26.487  1.00  2.12           C  
ATOM   3502  C   GLU A 223      11.321  12.819 -27.167  1.00  1.84           C  
ATOM   3503  O   GLU A 223      12.161  13.343 -27.899  1.00  2.16           O  
ATOM   3504  CB  GLU A 223      12.424  11.711 -25.217  1.00  3.18           C  
ATOM   3505  CG  GLU A 223      11.778  12.642 -24.208  1.00  3.18           C  
ATOM   3506  CD  GLU A 223      12.557  12.790 -22.930  1.00  3.18           C  
ATOM   3507  OE1 GLU A 223      13.562  12.134 -22.788  1.00  3.18           O  
ATOM   3508  OE2 GLU A 223      12.153  13.570 -22.096  1.00  3.18           O  
ATOM   3509  H   GLU A 223      13.228  10.252 -27.085  1.00  2.68           H  
ATOM   3510  HA  GLU A 223      10.636  11.052 -26.195  1.00  2.54           H  
ATOM   3511 1HB  GLU A 223      12.604  10.757 -24.722  1.00  3.82           H  
ATOM   3512 2HB  GLU A 223      13.394  12.129 -25.486  1.00  3.82           H  
ATOM   3513 1HG  GLU A 223      11.676  13.621 -24.661  1.00  3.82           H  
ATOM   3514 2HG  GLU A 223      10.785  12.267 -23.986  1.00  3.82           H  
ATOM   3515  N   ASN A 224      10.135  13.365 -26.894  1.00  1.57           N  
ATOM   3516  CA  ASN A 224       9.677  14.668 -27.387  1.00  1.51           C  
ATOM   3517  C   ASN A 224       9.540  14.754 -28.896  1.00  1.71           C  
ATOM   3518  O   ASN A 224       9.723  15.827 -29.470  1.00  4.72           O  
ATOM   3519  CB  ASN A 224      10.594  15.790 -26.916  1.00  2.27           C  
ATOM   3520  CG  ASN A 224      10.623  15.954 -25.425  1.00  2.27           C  
ATOM   3521  OD1 ASN A 224       9.643  15.676 -24.727  1.00  2.27           O  
ATOM   3522  ND2 ASN A 224      11.742  16.410 -24.920  1.00  2.27           N  
ATOM   3523  H   ASN A 224       9.502  12.851 -26.295  1.00  1.88           H  
ATOM   3524  HA  ASN A 224       8.693  14.847 -26.972  1.00  1.81           H  
ATOM   3525 1HB  ASN A 224      11.610  15.614 -27.269  1.00  2.72           H  
ATOM   3526 2HB  ASN A 224      10.261  16.730 -27.357  1.00  2.72           H  
ATOM   3527 1HD2 ASN A 224      11.828  16.541 -23.932  1.00  2.72           H  
ATOM   3528 2HD2 ASN A 224      12.510  16.624 -25.522  1.00  2.72           H  
ATOM   3529  N   ASP A 225       9.180  13.645 -29.534  1.00  2.29           N  
ATOM   3530  CA  ASP A 225       9.002  13.619 -30.977  1.00  2.49           C  
ATOM   3531  C   ASP A 225       7.631  13.099 -31.359  1.00  1.80           C  
ATOM   3532  O   ASP A 225       7.408  11.889 -31.449  1.00  3.28           O  
ATOM   3533  CB  ASP A 225      10.084  12.788 -31.645  1.00  3.74           C  
ATOM   3534  CG  ASP A 225       9.924  12.778 -33.151  1.00  3.74           C  
ATOM   3535  OD1 ASP A 225       8.817  12.964 -33.610  1.00  3.74           O  
ATOM   3536  OD2 ASP A 225      10.905  12.602 -33.833  1.00  3.74           O  
ATOM   3537  H   ASP A 225       9.036  12.795 -29.008  1.00  2.75           H  
ATOM   3538  HA  ASP A 225       9.088  14.640 -31.350  1.00  2.99           H  
ATOM   3539 1HB  ASP A 225      11.066  13.192 -31.395  1.00  4.48           H  
ATOM   3540 2HB  ASP A 225      10.044  11.762 -31.275  1.00  4.48           H  
ATOM   3541  N   GLU A 226       6.732  14.046 -31.576  1.00  1.55           N  
ATOM   3542  CA  GLU A 226       5.341  13.821 -31.932  1.00  2.05           C  
ATOM   3543  C   GLU A 226       5.145  12.828 -33.105  1.00  1.25           C  
ATOM   3544  O   GLU A 226       4.243  11.983 -33.069  1.00  1.55           O  
ATOM   3545  CB  GLU A 226       4.747  15.197 -32.279  1.00  3.07           C  
ATOM   3546  CG  GLU A 226       3.254  15.271 -32.474  1.00  3.07           C  
ATOM   3547  CD  GLU A 226       2.499  15.095 -31.197  1.00  3.07           C  
ATOM   3548  OE1 GLU A 226       3.035  15.399 -30.158  1.00  3.07           O  
ATOM   3549  OE2 GLU A 226       1.385  14.641 -31.257  1.00  3.07           O  
ATOM   3550  H   GLU A 226       7.050  15.007 -31.482  1.00  1.86           H  
ATOM   3551  HA  GLU A 226       4.827  13.420 -31.058  1.00  2.46           H  
ATOM   3552 1HB  GLU A 226       5.015  15.909 -31.498  1.00  3.69           H  
ATOM   3553 2HB  GLU A 226       5.202  15.547 -33.203  1.00  3.69           H  
ATOM   3554 1HG  GLU A 226       3.001  16.242 -32.900  1.00  3.69           H  
ATOM   3555 2HG  GLU A 226       2.960  14.510 -33.179  1.00  3.69           H  
ATOM   3556  N   SER A 227       5.988  12.948 -34.139  1.00  1.29           N  
ATOM   3557  CA  SER A 227       5.860  12.135 -35.347  1.00  1.29           C  
ATOM   3558  C   SER A 227       6.378  10.717 -35.184  1.00  1.47           C  
ATOM   3559  O   SER A 227       5.809   9.782 -35.749  1.00  1.94           O  
ATOM   3560  CB  SER A 227       6.619  12.795 -36.474  1.00  1.94           C  
ATOM   3561  OG  SER A 227       8.001  12.755 -36.237  1.00  1.94           O  
ATOM   3562  H   SER A 227       6.730  13.634 -34.092  1.00  1.55           H  
ATOM   3563  HA  SER A 227       4.803  12.084 -35.612  1.00  1.55           H  
ATOM   3564 1HB  SER A 227       6.390  12.298 -37.416  1.00  2.32           H  
ATOM   3565 2HB  SER A 227       6.295  13.831 -36.563  1.00  2.32           H  
ATOM   3566  HG  SER A 227       8.139  12.945 -35.301  1.00  2.32           H  
ATOM   3567  N   ILE A 228       7.424  10.544 -34.386  1.00  1.60           N  
ATOM   3568  CA  ILE A 228       7.915   9.197 -34.131  1.00  1.78           C  
ATOM   3569  C   ILE A 228       6.978   8.425 -33.260  1.00  1.41           C  
ATOM   3570  O   ILE A 228       6.800   7.227 -33.478  1.00  1.84           O  
ATOM   3571  CB  ILE A 228       9.314   9.170 -33.539  1.00  2.67           C  
ATOM   3572  CG1 ILE A 228      10.320   9.641 -34.571  1.00  2.67           C  
ATOM   3573  CG2 ILE A 228       9.639   7.767 -33.100  1.00  2.67           C  
ATOM   3574  CD1 ILE A 228      10.364   8.755 -35.791  1.00  2.67           C  
ATOM   3575  H   ILE A 228       7.876  11.347 -33.965  1.00  1.92           H  
ATOM   3576  HA  ILE A 228       7.972   8.678 -35.087  1.00  2.14           H  
ATOM   3577  HB  ILE A 228       9.371   9.845 -32.686  1.00  3.20           H  
ATOM   3578 1HG1 ILE A 228      10.064  10.643 -34.901  1.00  3.20           H  
ATOM   3579 2HG1 ILE A 228      11.303   9.660 -34.114  1.00  3.20           H  
ATOM   3580 1HG2 ILE A 228      10.642   7.749 -32.687  1.00  3.20           H  
ATOM   3581 2HG2 ILE A 228       8.922   7.443 -32.349  1.00  3.20           H  
ATOM   3582 3HG2 ILE A 228       9.588   7.105 -33.963  1.00  3.20           H  
ATOM   3583 1HD1 ILE A 228      11.106   9.132 -36.494  1.00  3.20           H  
ATOM   3584 2HD1 ILE A 228      10.635   7.741 -35.493  1.00  3.20           H  
ATOM   3585 3HD1 ILE A 228       9.387   8.745 -36.265  1.00  3.20           H  
ATOM   3586  N   LEU A 229       6.364   9.097 -32.292  1.00  0.98           N  
ATOM   3587  CA  LEU A 229       5.401   8.421 -31.447  1.00  0.82           C  
ATOM   3588  C   LEU A 229       4.257   7.940 -32.329  1.00  0.65           C  
ATOM   3589  O   LEU A 229       3.843   6.787 -32.216  1.00  0.85           O  
ATOM   3590  CB  LEU A 229       4.871   9.323 -30.341  1.00  1.23           C  
ATOM   3591  CG  LEU A 229       4.037   8.592 -29.270  1.00  1.23           C  
ATOM   3592  CD1 LEU A 229       2.685   8.207 -29.838  1.00  1.23           C  
ATOM   3593  CD2 LEU A 229       4.784   7.353 -28.811  1.00  1.23           C  
ATOM   3594  H   LEU A 229       6.571  10.078 -32.135  1.00  1.18           H  
ATOM   3595  HA  LEU A 229       5.878   7.554 -30.993  1.00  0.98           H  
ATOM   3596 1HB  LEU A 229       5.714   9.801 -29.843  1.00  1.48           H  
ATOM   3597 2HB  LEU A 229       4.250  10.096 -30.788  1.00  1.48           H  
ATOM   3598  HG  LEU A 229       3.874   9.254 -28.420  1.00  1.48           H  
ATOM   3599 1HD1 LEU A 229       2.102   7.693 -29.074  1.00  1.48           H  
ATOM   3600 2HD1 LEU A 229       2.148   9.088 -30.164  1.00  1.48           H  
ATOM   3601 3HD1 LEU A 229       2.834   7.548 -30.689  1.00  1.48           H  
ATOM   3602 1HD2 LEU A 229       4.199   6.839 -28.048  1.00  1.48           H  
ATOM   3603 2HD2 LEU A 229       4.943   6.687 -29.659  1.00  1.48           H  
ATOM   3604 3HD2 LEU A 229       5.747   7.646 -28.394  1.00  1.48           H  
ATOM   3605  N   GLN A 230       3.735   8.827 -33.191  1.00  0.52           N  
ATOM   3606  CA  GLN A 230       2.668   8.455 -34.120  1.00  0.69           C  
ATOM   3607  C   GLN A 230       2.991   7.196 -34.911  1.00  1.08           C  
ATOM   3608  O   GLN A 230       2.175   6.274 -34.973  1.00  1.34           O  
ATOM   3609  CB  GLN A 230       2.401   9.571 -35.125  1.00  1.03           C  
ATOM   3610  CG  GLN A 230       1.315   9.198 -36.113  1.00  1.03           C  
ATOM   3611  CD  GLN A 230       1.077  10.186 -37.241  1.00  1.03           C  
ATOM   3612  OE1 GLN A 230       1.396  11.380 -37.185  1.00  1.03           O  
ATOM   3613  NE2 GLN A 230       0.469   9.674 -38.303  1.00  1.03           N  
ATOM   3614  H   GLN A 230       4.083   9.780 -33.214  1.00  0.62           H  
ATOM   3615  HA  GLN A 230       1.762   8.270 -33.545  1.00  0.83           H  
ATOM   3616 1HB  GLN A 230       2.094  10.464 -34.590  1.00  1.24           H  
ATOM   3617 2HB  GLN A 230       3.310   9.806 -35.679  1.00  1.24           H  
ATOM   3618 1HG  GLN A 230       1.565   8.235 -36.558  1.00  1.24           H  
ATOM   3619 2HG  GLN A 230       0.386   9.116 -35.553  1.00  1.24           H  
ATOM   3620 1HE2 GLN A 230       0.262  10.251 -39.094  1.00  1.24           H  
ATOM   3621 2HE2 GLN A 230       0.205   8.704 -38.306  1.00  1.24           H  
ATOM   3622  N   LEU A 231       4.177   7.171 -35.519  1.00  1.63           N  
ATOM   3623  CA  LEU A 231       4.608   6.036 -36.317  1.00  3.18           C  
ATOM   3624  C   LEU A 231       4.716   4.767 -35.483  1.00  2.28           C  
ATOM   3625  O   LEU A 231       4.350   3.687 -35.949  1.00  3.14           O  
ATOM   3626  CB  LEU A 231       5.957   6.359 -36.962  1.00  4.77           C  
ATOM   3627  CG  LEU A 231       5.912   7.441 -38.048  1.00  4.77           C  
ATOM   3628  CD1 LEU A 231       7.330   7.805 -38.466  1.00  4.77           C  
ATOM   3629  CD2 LEU A 231       5.109   6.923 -39.227  1.00  4.77           C  
ATOM   3630  H   LEU A 231       4.794   7.972 -35.442  1.00  1.96           H  
ATOM   3631  HA  LEU A 231       3.872   5.869 -37.103  1.00  3.82           H  
ATOM   3632 1HB  LEU A 231       6.645   6.694 -36.186  1.00  5.72           H  
ATOM   3633 2HB  LEU A 231       6.359   5.451 -37.411  1.00  5.72           H  
ATOM   3634  HG  LEU A 231       5.434   8.336 -37.656  1.00  5.72           H  
ATOM   3635 1HD1 LEU A 231       7.297   8.579 -39.234  1.00  5.72           H  
ATOM   3636 2HD1 LEU A 231       7.876   8.177 -37.602  1.00  5.72           H  
ATOM   3637 3HD1 LEU A 231       7.832   6.923 -38.862  1.00  5.72           H  
ATOM   3638 1HD2 LEU A 231       5.067   7.690 -40.001  1.00  5.72           H  
ATOM   3639 2HD2 LEU A 231       5.586   6.028 -39.628  1.00  5.72           H  
ATOM   3640 3HD2 LEU A 231       4.098   6.680 -38.901  1.00  5.72           H  
ATOM   3641  N   ALA A 232       5.190   4.903 -34.242  1.00  1.76           N  
ATOM   3642  CA  ALA A 232       5.287   3.767 -33.342  1.00  1.66           C  
ATOM   3643  C   ALA A 232       3.901   3.185 -33.079  1.00  0.93           C  
ATOM   3644  O   ALA A 232       3.704   1.980 -33.238  1.00  1.11           O  
ATOM   3645  CB  ALA A 232       5.955   4.179 -32.032  1.00  2.49           C  
ATOM   3646  H   ALA A 232       5.506   5.808 -33.918  1.00  2.11           H  
ATOM   3647  HA  ALA A 232       5.892   2.999 -33.824  1.00  1.99           H  
ATOM   3648 1HB  ALA A 232       6.040   3.311 -31.378  1.00  2.99           H  
ATOM   3649 2HB  ALA A 232       6.949   4.573 -32.242  1.00  2.99           H  
ATOM   3650 3HB  ALA A 232       5.359   4.944 -31.541  1.00  2.99           H  
ATOM   3651  N   VAL A 233       2.939   4.055 -32.739  1.00  0.71           N  
ATOM   3652  CA  VAL A 233       1.556   3.655 -32.461  1.00  0.48           C  
ATOM   3653  C   VAL A 233       0.891   3.007 -33.654  1.00  0.57           C  
ATOM   3654  O   VAL A 233       0.136   2.044 -33.514  1.00  0.69           O  
ATOM   3655  CB  VAL A 233       0.710   4.838 -31.993  1.00  0.72           C  
ATOM   3656  CG1 VAL A 233      -0.761   4.444 -31.939  1.00  0.72           C  
ATOM   3657  CG2 VAL A 233       1.173   5.234 -30.614  1.00  0.72           C  
ATOM   3658  H   VAL A 233       3.183   5.032 -32.643  1.00  0.85           H  
ATOM   3659  HA  VAL A 233       1.574   2.942 -31.645  1.00  0.58           H  
ATOM   3660  HB  VAL A 233       0.824   5.670 -32.688  1.00  0.86           H  
ATOM   3661 1HG1 VAL A 233      -1.352   5.292 -31.594  1.00  0.86           H  
ATOM   3662 2HG1 VAL A 233      -1.095   4.148 -32.933  1.00  0.86           H  
ATOM   3663 3HG1 VAL A 233      -0.889   3.610 -31.249  1.00  0.86           H  
ATOM   3664 1HG2 VAL A 233       0.587   6.081 -30.264  1.00  0.86           H  
ATOM   3665 2HG2 VAL A 233       1.042   4.393 -29.932  1.00  0.86           H  
ATOM   3666 3HG2 VAL A 233       2.226   5.506 -30.652  1.00  0.86           H  
ATOM   3667  N   ALA A 234       1.160   3.537 -34.841  1.00  0.80           N  
ATOM   3668  CA  ALA A 234       0.606   2.985 -36.068  1.00  1.20           C  
ATOM   3669  C   ALA A 234       1.032   1.530 -36.321  1.00  1.40           C  
ATOM   3670  O   ALA A 234       0.386   0.832 -37.104  1.00  3.74           O  
ATOM   3671  CB  ALA A 234       1.018   3.847 -37.251  1.00  1.80           C  
ATOM   3672  H   ALA A 234       1.757   4.351 -34.903  1.00  0.96           H  
ATOM   3673  HA  ALA A 234      -0.478   2.998 -35.976  1.00  1.44           H  
ATOM   3674 1HB  ALA A 234       0.567   3.455 -38.162  1.00  2.16           H  
ATOM   3675 2HB  ALA A 234       0.680   4.871 -37.091  1.00  2.16           H  
ATOM   3676 3HB  ALA A 234       2.102   3.836 -37.348  1.00  2.16           H  
ATOM   3677  N   GLN A 235       2.105   1.064 -35.681  1.00  1.36           N  
ATOM   3678  CA  GLN A 235       2.555  -0.297 -35.895  1.00  1.84           C  
ATOM   3679  C   GLN A 235       2.161  -1.188 -34.721  1.00  1.22           C  
ATOM   3680  O   GLN A 235       1.869  -2.371 -34.905  1.00  1.51           O  
ATOM   3681  CB  GLN A 235       4.062  -0.313 -36.125  1.00  2.76           C  
ATOM   3682  CG  GLN A 235       4.500   0.449 -37.362  1.00  2.76           C  
ATOM   3683  CD  GLN A 235       3.932  -0.145 -38.637  1.00  2.76           C  
ATOM   3684  OE1 GLN A 235       4.075  -1.343 -38.895  1.00  2.76           O  
ATOM   3685  NE2 GLN A 235       3.283   0.687 -39.444  1.00  2.76           N  
ATOM   3686  H   GLN A 235       2.624   1.637 -35.029  1.00  1.63           H  
ATOM   3687  HA  GLN A 235       2.068  -0.687 -36.788  1.00  2.21           H  
ATOM   3688 1HB  GLN A 235       4.562   0.138 -35.271  1.00  3.31           H  
ATOM   3689 2HB  GLN A 235       4.412  -1.341 -36.211  1.00  3.31           H  
ATOM   3690 1HG  GLN A 235       4.157   1.480 -37.283  1.00  3.31           H  
ATOM   3691 2HG  GLN A 235       5.588   0.422 -37.427  1.00  3.31           H  
ATOM   3692 1HE2 GLN A 235       2.886   0.349 -40.298  1.00  3.31           H  
ATOM   3693 2HE2 GLN A 235       3.188   1.651 -39.196  1.00  3.31           H  
ATOM   3694  N   GLN A 236       2.133  -0.616 -33.520  1.00  1.17           N  
ATOM   3695  CA  GLN A 236       1.712  -1.354 -32.335  1.00  1.21           C  
ATOM   3696  C   GLN A 236       1.369  -0.372 -31.204  1.00  0.84           C  
ATOM   3697  O   GLN A 236       1.846   0.753 -31.233  1.00  1.04           O  
ATOM   3698  CB  GLN A 236       2.822  -2.329 -31.924  1.00  1.81           C  
ATOM   3699  CG  GLN A 236       4.173  -1.688 -31.622  1.00  1.81           C  
ATOM   3700  CD  GLN A 236       5.010  -1.338 -32.823  1.00  1.81           C  
ATOM   3701  OE1 GLN A 236       5.140  -2.137 -33.755  1.00  1.81           O  
ATOM   3702  NE2 GLN A 236       5.606  -0.152 -32.804  1.00  1.81           N  
ATOM   3703  H   GLN A 236       2.417   0.351 -33.417  1.00  1.40           H  
ATOM   3704  HA  GLN A 236       0.822  -1.924 -32.590  1.00  1.45           H  
ATOM   3705 1HB  GLN A 236       2.516  -2.882 -31.039  1.00  2.18           H  
ATOM   3706 2HB  GLN A 236       2.974  -3.057 -32.720  1.00  2.18           H  
ATOM   3707 1HG  GLN A 236       4.031  -0.794 -31.014  1.00  2.18           H  
ATOM   3708 2HG  GLN A 236       4.765  -2.416 -31.092  1.00  2.18           H  
ATOM   3709 1HE2 GLN A 236       6.184   0.132 -33.570  1.00  2.18           H  
ATOM   3710 2HE2 GLN A 236       5.476   0.460 -32.024  1.00  2.18           H  
ATOM   3711  N   PRO A 237       0.556  -0.758 -30.209  1.00  0.84           N  
ATOM   3712  CA  PRO A 237       0.172   0.022 -29.026  1.00  0.81           C  
ATOM   3713  C   PRO A 237       1.437   0.533 -28.345  1.00  1.49           C  
ATOM   3714  O   PRO A 237       2.500  -0.014 -28.576  1.00  5.52           O  
ATOM   3715  CB  PRO A 237      -0.596  -0.988 -28.168  1.00  1.22           C  
ATOM   3716  CG  PRO A 237      -1.140  -1.969 -29.156  1.00  1.22           C  
ATOM   3717  CD  PRO A 237      -0.073  -2.092 -30.212  1.00  1.22           C  
ATOM   3718  HA  PRO A 237      -0.472   0.859 -29.332  1.00  0.97           H  
ATOM   3719 1HB  PRO A 237       0.081  -1.451 -27.436  1.00  1.46           H  
ATOM   3720 2HB  PRO A 237      -1.383  -0.473 -27.597  1.00  1.46           H  
ATOM   3721 1HG  PRO A 237      -1.361  -2.921 -28.660  1.00  1.46           H  
ATOM   3722 2HG  PRO A 237      -2.093  -1.600 -29.563  1.00  1.46           H  
ATOM   3723 1HD  PRO A 237       0.660  -2.863 -29.935  1.00  1.46           H  
ATOM   3724 2HD  PRO A 237      -0.543  -2.297 -31.183  1.00  1.46           H  
ATOM   3725  N   VAL A 238       1.364   1.616 -27.574  1.00  0.51           N  
ATOM   3726  CA  VAL A 238       2.586   2.120 -26.917  1.00  0.50           C  
ATOM   3727  C   VAL A 238       2.364   2.501 -25.445  1.00  0.31           C  
ATOM   3728  O   VAL A 238       1.358   3.121 -25.100  1.00  0.42           O  
ATOM   3729  CB  VAL A 238       3.171   3.343 -27.680  1.00  0.75           C  
ATOM   3730  CG1 VAL A 238       4.415   3.849 -26.969  1.00  0.75           C  
ATOM   3731  CG2 VAL A 238       3.537   2.962 -29.109  1.00  0.75           C  
ATOM   3732  H   VAL A 238       0.467   2.068 -27.431  1.00  0.61           H  
ATOM   3733  HA  VAL A 238       3.334   1.328 -26.948  1.00  0.60           H  
ATOM   3734  HB  VAL A 238       2.436   4.148 -27.689  1.00  0.90           H  
ATOM   3735 1HG1 VAL A 238       4.812   4.708 -27.507  1.00  0.90           H  
ATOM   3736 2HG1 VAL A 238       4.168   4.144 -25.953  1.00  0.90           H  
ATOM   3737 3HG1 VAL A 238       5.166   3.059 -26.946  1.00  0.90           H  
ATOM   3738 1HG2 VAL A 238       3.948   3.832 -29.620  1.00  0.90           H  
ATOM   3739 2HG2 VAL A 238       4.281   2.166 -29.093  1.00  0.90           H  
ATOM   3740 3HG2 VAL A 238       2.652   2.621 -29.641  1.00  0.90           H  
ATOM   3741  N   SER A 239       3.296   2.123 -24.566  1.00  0.31           N  
ATOM   3742  CA  SER A 239       3.182   2.497 -23.156  1.00  0.34           C  
ATOM   3743  C   SER A 239       3.710   3.921 -22.990  1.00  0.29           C  
ATOM   3744  O   SER A 239       4.840   4.207 -23.378  1.00  0.35           O  
ATOM   3745  CB  SER A 239       3.955   1.524 -22.302  1.00  0.51           C  
ATOM   3746  OG  SER A 239       3.971   1.922 -20.966  1.00  0.51           O  
ATOM   3747  H   SER A 239       4.119   1.614 -24.866  1.00  0.37           H  
ATOM   3748  HA  SER A 239       2.131   2.476 -22.863  1.00  0.41           H  
ATOM   3749 1HB  SER A 239       3.499   0.538 -22.383  1.00  0.61           H  
ATOM   3750 2HB  SER A 239       4.976   1.446 -22.671  1.00  0.61           H  
ATOM   3751  HG  SER A 239       3.065   1.836 -20.650  1.00  0.61           H  
ATOM   3752  N   VAL A 240       2.878   4.821 -22.449  1.00  0.40           N  
ATOM   3753  CA  VAL A 240       3.223   6.252 -22.373  1.00  0.60           C  
ATOM   3754  C   VAL A 240       2.922   6.910 -21.008  1.00  0.57           C  
ATOM   3755  O   VAL A 240       1.953   6.561 -20.346  1.00  1.26           O  
ATOM   3756  CB  VAL A 240       2.472   7.026 -23.484  1.00  0.90           C  
ATOM   3757  CG1 VAL A 240       2.811   8.490 -23.403  1.00  0.90           C  
ATOM   3758  CG2 VAL A 240       2.847   6.501 -24.863  1.00  0.90           C  
ATOM   3759  H   VAL A 240       1.975   4.515 -22.111  1.00  0.48           H  
ATOM   3760  HA  VAL A 240       4.290   6.342 -22.563  1.00  0.72           H  
ATOM   3761  HB  VAL A 240       1.398   6.923 -23.335  1.00  1.08           H  
ATOM   3762 1HG1 VAL A 240       2.277   9.015 -24.192  1.00  1.08           H  
ATOM   3763 2HG1 VAL A 240       2.515   8.895 -22.439  1.00  1.08           H  
ATOM   3764 3HG1 VAL A 240       3.881   8.628 -23.546  1.00  1.08           H  
ATOM   3765 1HG2 VAL A 240       2.308   7.066 -25.622  1.00  1.08           H  
ATOM   3766 2HG2 VAL A 240       3.919   6.618 -25.016  1.00  1.08           H  
ATOM   3767 3HG2 VAL A 240       2.580   5.450 -24.945  1.00  1.08           H  
ATOM   3768  N   ALA A 241       3.776   7.836 -20.559  1.00  0.43           N  
ATOM   3769  CA  ALA A 241       3.516   8.512 -19.269  1.00  0.52           C  
ATOM   3770  C   ALA A 241       2.863   9.904 -19.432  1.00  0.32           C  
ATOM   3771  O   ALA A 241       3.199  10.652 -20.353  1.00  0.39           O  
ATOM   3772  CB  ALA A 241       4.804   8.654 -18.482  1.00  0.78           C  
ATOM   3773  H   ALA A 241       4.584   8.078 -21.127  1.00  0.52           H  
ATOM   3774  HA  ALA A 241       2.828   7.887 -18.701  1.00  0.62           H  
ATOM   3775 1HB  ALA A 241       4.591   9.112 -17.517  1.00  0.94           H  
ATOM   3776 2HB  ALA A 241       5.249   7.671 -18.326  1.00  0.94           H  
ATOM   3777 3HB  ALA A 241       5.496   9.283 -19.035  1.00  0.94           H  
ATOM   3778  N   ILE A 242       1.928  10.238 -18.518  1.00  0.37           N  
ATOM   3779  CA  ILE A 242       1.244  11.549 -18.505  1.00  0.62           C  
ATOM   3780  C   ILE A 242       1.061  12.163 -17.112  1.00  0.45           C  
ATOM   3781  O   ILE A 242       1.075  11.461 -16.099  1.00  0.95           O  
ATOM   3782  CB  ILE A 242      -0.172  11.455 -19.080  1.00  0.93           C  
ATOM   3783  CG1 ILE A 242      -1.016  10.522 -18.216  1.00  0.93           C  
ATOM   3784  CG2 ILE A 242      -0.153  10.976 -20.498  1.00  0.93           C  
ATOM   3785  CD1 ILE A 242      -2.471  10.538 -18.592  1.00  0.93           C  
ATOM   3786  H   ILE A 242       1.689   9.560 -17.806  1.00  0.44           H  
ATOM   3787  HA  ILE A 242       1.829  12.243 -19.108  1.00  0.74           H  
ATOM   3788  HB  ILE A 242      -0.636  12.440 -19.048  1.00  1.12           H  
ATOM   3789 1HG1 ILE A 242      -0.642   9.504 -18.314  1.00  1.12           H  
ATOM   3790 2HG1 ILE A 242      -0.927  10.822 -17.172  1.00  1.12           H  
ATOM   3791 1HG2 ILE A 242      -1.172  10.935 -20.882  1.00  1.12           H  
ATOM   3792 2HG2 ILE A 242       0.435  11.669 -21.097  1.00  1.12           H  
ATOM   3793 3HG2 ILE A 242       0.290   9.982 -20.548  1.00  1.12           H  
ATOM   3794 1HD1 ILE A 242      -3.023   9.859 -17.942  1.00  1.12           H  
ATOM   3795 2HD1 ILE A 242      -2.856  11.550 -18.476  1.00  1.12           H  
ATOM   3796 3HD1 ILE A 242      -2.583  10.221 -19.627  1.00  1.12           H  
ATOM   3797  N   ASP A 243       0.782  13.471 -17.092  1.00  0.33           N  
ATOM   3798  CA  ASP A 243       0.381  14.204 -15.886  1.00  0.43           C  
ATOM   3799  C   ASP A 243      -1.122  14.111 -15.650  1.00  0.56           C  
ATOM   3800  O   ASP A 243      -1.885  14.846 -16.277  1.00  1.74           O  
ATOM   3801  CB  ASP A 243       0.721  15.695 -15.978  1.00  0.65           C  
ATOM   3802  CG  ASP A 243       0.270  16.468 -14.726  1.00  0.65           C  
ATOM   3803  OD1 ASP A 243      -0.210  15.836 -13.800  1.00  0.65           O  
ATOM   3804  OD2 ASP A 243       0.341  17.680 -14.731  1.00  0.65           O  
ATOM   3805  H   ASP A 243       0.857  13.991 -17.957  1.00  0.40           H  
ATOM   3806  HA  ASP A 243       0.895  13.771 -15.027  1.00  0.52           H  
ATOM   3807 1HB  ASP A 243       1.798  15.818 -16.100  1.00  0.77           H  
ATOM   3808 2HB  ASP A 243       0.239  16.129 -16.855  1.00  0.77           H  
ATOM   3809  N   ALA A 244      -1.561  13.251 -14.736  1.00  0.32           N  
ATOM   3810  CA  ALA A 244      -2.997  13.170 -14.473  1.00  0.72           C  
ATOM   3811  C   ALA A 244      -3.341  13.616 -13.069  1.00  0.56           C  
ATOM   3812  O   ALA A 244      -4.283  13.099 -12.466  1.00  0.71           O  
ATOM   3813  CB  ALA A 244      -3.502  11.774 -14.665  1.00  1.08           C  
ATOM   3814  H   ALA A 244      -0.914  12.660 -14.235  1.00  0.38           H  
ATOM   3815  HA  ALA A 244      -3.507  13.830 -15.174  1.00  0.86           H  
ATOM   3816 1HB  ALA A 244      -4.574  11.746 -14.486  1.00  1.30           H  
ATOM   3817 2HB  ALA A 244      -3.290  11.437 -15.680  1.00  1.30           H  
ATOM   3818 3HB  ALA A 244      -3.011  11.129 -13.948  1.00  1.30           H  
ATOM   3819  N   SER A 245      -2.590  14.579 -12.544  1.00  0.64           N  
ATOM   3820  CA  SER A 245      -2.867  15.078 -11.207  1.00  0.62           C  
ATOM   3821  C   SER A 245      -3.881  16.224 -11.192  1.00  0.53           C  
ATOM   3822  O   SER A 245      -4.536  16.458 -10.176  1.00  0.53           O  
ATOM   3823  CB  SER A 245      -1.578  15.551 -10.570  1.00  0.93           C  
ATOM   3824  OG  SER A 245      -1.059  16.663 -11.253  1.00  0.93           O  
ATOM   3825  H   SER A 245      -1.815  14.976 -13.070  1.00  0.77           H  
ATOM   3826  HA  SER A 245      -3.271  14.257 -10.614  1.00  0.74           H  
ATOM   3827 1HB  SER A 245      -1.763  15.816  -9.531  1.00  1.12           H  
ATOM   3828 2HB  SER A 245      -0.850  14.742 -10.574  1.00  1.12           H  
ATOM   3829  HG  SER A 245      -0.817  16.358 -12.138  1.00  1.12           H  
ATOM   3830  N   GLY A 246      -4.011  16.937 -12.312  1.00  0.50           N  
ATOM   3831  CA  GLY A 246      -4.896  18.101 -12.371  1.00  0.49           C  
ATOM   3832  C   GLY A 246      -6.389  17.749 -12.230  1.00  0.43           C  
ATOM   3833  O   GLY A 246      -6.836  16.771 -12.823  1.00  0.64           O  
ATOM   3834  H   GLY A 246      -3.467  16.692 -13.127  1.00  0.60           H  
ATOM   3835 1HA  GLY A 246      -4.579  18.804 -11.610  1.00  0.59           H  
ATOM   3836 2HA  GLY A 246      -4.742  18.604 -13.325  1.00  0.59           H  
ATOM   3837  N   PRO A 247      -7.169  18.577 -11.502  1.00  0.39           N  
ATOM   3838  CA  PRO A 247      -8.622  18.526 -11.249  1.00  0.42           C  
ATOM   3839  C   PRO A 247      -9.442  18.414 -12.525  1.00  0.36           C  
ATOM   3840  O   PRO A 247     -10.483  17.755 -12.562  1.00  0.39           O  
ATOM   3841  CB  PRO A 247      -8.898  19.858 -10.553  1.00  0.63           C  
ATOM   3842  CG  PRO A 247      -7.633  20.166  -9.841  1.00  0.63           C  
ATOM   3843  CD  PRO A 247      -6.547  19.691 -10.757  1.00  0.63           C  
ATOM   3844  HA  PRO A 247      -8.842  17.687 -10.575  1.00  0.50           H  
ATOM   3845 1HB  PRO A 247      -9.168  20.624 -11.295  1.00  0.76           H  
ATOM   3846 2HB  PRO A 247      -9.755  19.754  -9.871  1.00  0.76           H  
ATOM   3847 1HG  PRO A 247      -7.568  21.244  -9.632  1.00  0.76           H  
ATOM   3848 2HG  PRO A 247      -7.607  19.653  -8.870  1.00  0.76           H  
ATOM   3849 1HD  PRO A 247      -6.230  20.487 -11.447  1.00  0.76           H  
ATOM   3850 2HD  PRO A 247      -5.717  19.323 -10.137  1.00  0.76           H  
ATOM   3851  N   LEU A 248      -8.953  19.067 -13.568  1.00  0.38           N  
ATOM   3852  CA  LEU A 248      -9.579  19.071 -14.872  1.00  0.37           C  
ATOM   3853  C   LEU A 248      -9.496  17.699 -15.508  1.00  0.41           C  
ATOM   3854  O   LEU A 248     -10.368  17.298 -16.277  1.00  0.90           O  
ATOM   3855  CB  LEU A 248      -8.878  20.117 -15.742  1.00  0.55           C  
ATOM   3856  CG  LEU A 248      -9.103  21.552 -15.273  1.00  0.55           C  
ATOM   3857  CD1 LEU A 248      -8.245  22.516 -16.047  1.00  0.55           C  
ATOM   3858  CD2 LEU A 248     -10.544  21.887 -15.480  1.00  0.55           C  
ATOM   3859  H   LEU A 248      -8.099  19.594 -13.450  1.00  0.46           H  
ATOM   3860  HA  LEU A 248     -10.628  19.341 -14.756  1.00  0.44           H  
ATOM   3861 1HB  LEU A 248      -7.807  19.923 -15.741  1.00  0.67           H  
ATOM   3862 2HB  LEU A 248      -9.250  20.037 -16.762  1.00  0.67           H  
ATOM   3863  HG  LEU A 248      -8.848  21.637 -14.217  1.00  0.67           H  
ATOM   3864 1HD1 LEU A 248      -8.430  23.531 -15.695  1.00  0.67           H  
ATOM   3865 2HD1 LEU A 248      -7.194  22.268 -15.898  1.00  0.67           H  
ATOM   3866 3HD1 LEU A 248      -8.493  22.449 -17.105  1.00  0.67           H  
ATOM   3867 1HD2 LEU A 248     -10.723  22.904 -15.139  1.00  0.67           H  
ATOM   3868 2HD2 LEU A 248     -10.793  21.804 -16.537  1.00  0.67           H  
ATOM   3869 3HD2 LEU A 248     -11.152  21.194 -14.904  1.00  0.67           H  
ATOM   3870  N   PHE A 249      -8.430  16.983 -15.195  1.00  0.31           N  
ATOM   3871  CA  PHE A 249      -8.241  15.666 -15.726  1.00  0.34           C  
ATOM   3872  C   PHE A 249      -9.129  14.747 -14.893  1.00  0.32           C  
ATOM   3873  O   PHE A 249      -9.849  13.915 -15.430  1.00  0.39           O  
ATOM   3874  CB  PHE A 249      -6.773  15.270 -15.592  1.00  0.51           C  
ATOM   3875  CG  PHE A 249      -6.363  14.122 -16.451  1.00  0.51           C  
ATOM   3876  CD1 PHE A 249      -5.778  14.379 -17.681  1.00  0.51           C  
ATOM   3877  CD2 PHE A 249      -6.569  12.812 -16.073  1.00  0.51           C  
ATOM   3878  CE1 PHE A 249      -5.388  13.353 -18.510  1.00  0.51           C  
ATOM   3879  CE2 PHE A 249      -6.184  11.783 -16.908  1.00  0.51           C  
ATOM   3880  CZ  PHE A 249      -5.593  12.051 -18.120  1.00  0.51           C  
ATOM   3881  H   PHE A 249      -7.741  17.335 -14.549  1.00  0.37           H  
ATOM   3882  HA  PHE A 249      -8.555  15.636 -16.770  1.00  0.41           H  
ATOM   3883 1HB  PHE A 249      -6.145  16.123 -15.846  1.00  0.61           H  
ATOM   3884 2HB  PHE A 249      -6.560  15.005 -14.558  1.00  0.61           H  
ATOM   3885  HD1 PHE A 249      -5.621  15.412 -17.986  1.00  0.61           H  
ATOM   3886  HD2 PHE A 249      -7.037  12.596 -15.111  1.00  0.61           H  
ATOM   3887  HE1 PHE A 249      -4.924  13.572 -19.472  1.00  0.61           H  
ATOM   3888  HE2 PHE A 249      -6.345  10.754 -16.611  1.00  0.61           H  
ATOM   3889  HZ  PHE A 249      -5.293  11.232 -18.772  1.00  0.61           H  
ATOM   3890  N   GLN A 250      -9.107  14.949 -13.571  1.00  0.30           N  
ATOM   3891  CA  GLN A 250      -9.869  14.137 -12.621  1.00  0.31           C  
ATOM   3892  C   GLN A 250     -11.360  14.044 -12.970  1.00  0.30           C  
ATOM   3893  O   GLN A 250     -11.927  12.947 -12.976  1.00  0.45           O  
ATOM   3894  CB  GLN A 250      -9.727  14.717 -11.213  1.00  0.46           C  
ATOM   3895  CG  GLN A 250      -8.337  14.603 -10.617  1.00  0.46           C  
ATOM   3896  CD  GLN A 250      -8.265  15.245  -9.245  1.00  0.46           C  
ATOM   3897  OE1 GLN A 250      -9.251  15.195  -8.506  1.00  0.46           O  
ATOM   3898  NE2 GLN A 250      -7.132  15.849  -8.894  1.00  0.46           N  
ATOM   3899  H   GLN A 250      -8.496  15.670 -13.205  1.00  0.36           H  
ATOM   3900  HA  GLN A 250      -9.458  13.128 -12.630  1.00  0.37           H  
ATOM   3901 1HB  GLN A 250     -10.005  15.768 -11.218  1.00  0.56           H  
ATOM   3902 2HB  GLN A 250     -10.415  14.204 -10.542  1.00  0.56           H  
ATOM   3903 1HG  GLN A 250      -8.088  13.550 -10.524  1.00  0.56           H  
ATOM   3904 2HG  GLN A 250      -7.622  15.098 -11.269  1.00  0.56           H  
ATOM   3905 1HE2 GLN A 250      -7.060  16.281  -7.995  1.00  0.56           H  
ATOM   3906 2HE2 GLN A 250      -6.346  15.885  -9.515  1.00  0.56           H  
ATOM   3907  N   LEU A 251     -11.977  15.187 -13.295  1.00  0.26           N  
ATOM   3908  CA  LEU A 251     -13.400  15.236 -13.655  1.00  0.24           C  
ATOM   3909  C   LEU A 251     -13.682  15.085 -15.158  1.00  0.23           C  
ATOM   3910  O   LEU A 251     -14.784  15.394 -15.616  1.00  0.25           O  
ATOM   3911  CB  LEU A 251     -14.019  16.549 -13.171  1.00  0.36           C  
ATOM   3912  CG  LEU A 251     -14.038  16.753 -11.651  1.00  0.36           C  
ATOM   3913  CD1 LEU A 251     -14.604  18.129 -11.344  1.00  0.36           C  
ATOM   3914  CD2 LEU A 251     -14.880  15.656 -11.004  1.00  0.36           C  
ATOM   3915  H   LEU A 251     -11.453  16.054 -13.259  1.00  0.31           H  
ATOM   3916  HA  LEU A 251     -13.900  14.419 -13.138  1.00  0.29           H  
ATOM   3917 1HB  LEU A 251     -13.462  17.377 -13.608  1.00  0.43           H  
ATOM   3918 2HB  LEU A 251     -15.048  16.602 -13.525  1.00  0.43           H  
ATOM   3919  HG  LEU A 251     -13.020  16.710 -11.261  1.00  0.43           H  
ATOM   3920 1HD1 LEU A 251     -14.613  18.291 -10.266  1.00  0.43           H  
ATOM   3921 2HD1 LEU A 251     -13.978  18.880 -11.821  1.00  0.43           H  
ATOM   3922 3HD1 LEU A 251     -15.620  18.201 -11.731  1.00  0.43           H  
ATOM   3923 1HD2 LEU A 251     -14.895  15.799  -9.923  1.00  0.43           H  
ATOM   3924 2HD2 LEU A 251     -15.898  15.703 -11.390  1.00  0.43           H  
ATOM   3925 3HD2 LEU A 251     -14.449  14.682 -11.235  1.00  0.43           H  
ATOM   3926  N   TYR A 252     -12.704  14.607 -15.929  1.00  0.20           N  
ATOM   3927  CA  TYR A 252     -12.883  14.433 -17.367  1.00  0.19           C  
ATOM   3928  C   TYR A 252     -14.061  13.528 -17.715  1.00  0.23           C  
ATOM   3929  O   TYR A 252     -14.206  12.417 -17.191  1.00  0.36           O  
ATOM   3930  CB  TYR A 252     -11.602  13.865 -17.989  1.00  0.29           C  
ATOM   3931  CG  TYR A 252     -11.667  13.561 -19.477  1.00  0.29           C  
ATOM   3932  CD1 TYR A 252     -11.522  14.559 -20.436  1.00  0.29           C  
ATOM   3933  CD2 TYR A 252     -11.862  12.249 -19.876  1.00  0.29           C  
ATOM   3934  CE1 TYR A 252     -11.564  14.232 -21.786  1.00  0.29           C  
ATOM   3935  CE2 TYR A 252     -11.911  11.923 -21.214  1.00  0.29           C  
ATOM   3936  CZ  TYR A 252     -11.756  12.903 -22.172  1.00  0.29           C  
ATOM   3937  OH  TYR A 252     -11.767  12.549 -23.509  1.00  0.29           O  
ATOM   3938  H   TYR A 252     -11.807  14.359 -15.536  1.00  0.24           H  
ATOM   3939  HA  TYR A 252     -13.079  15.411 -17.806  1.00  0.23           H  
ATOM   3940 1HB  TYR A 252     -10.785  14.570 -17.826  1.00  0.34           H  
ATOM   3941 2HB  TYR A 252     -11.338  12.946 -17.470  1.00  0.34           H  
ATOM   3942  HD1 TYR A 252     -11.366  15.593 -20.129  1.00  0.34           H  
ATOM   3943  HD2 TYR A 252     -11.972  11.471 -19.122  1.00  0.34           H  
ATOM   3944  HE1 TYR A 252     -11.438  15.009 -22.539  1.00  0.34           H  
ATOM   3945  HE2 TYR A 252     -12.057  10.887 -21.515  1.00  0.34           H  
ATOM   3946  HH  TYR A 252     -11.850  13.334 -24.058  1.00  0.34           H  
ATOM   3947  N   SER A 253     -14.895  14.026 -18.624  1.00  0.27           N  
ATOM   3948  CA  SER A 253     -16.057  13.317 -19.135  1.00  0.30           C  
ATOM   3949  C   SER A 253     -15.798  12.868 -20.558  1.00  0.20           C  
ATOM   3950  O   SER A 253     -15.949  11.694 -20.889  1.00  1.14           O  
ATOM   3951  CB  SER A 253     -17.278  14.196 -19.102  1.00  0.45           C  
ATOM   3952  OG  SER A 253     -18.394  13.520 -19.614  1.00  0.45           O  
ATOM   3953  H   SER A 253     -14.735  14.961 -18.982  1.00  0.32           H  
ATOM   3954  HA  SER A 253     -16.233  12.435 -18.518  1.00  0.36           H  
ATOM   3955 1HB  SER A 253     -17.462  14.502 -18.078  1.00  0.54           H  
ATOM   3956 2HB  SER A 253     -17.101  15.097 -19.685  1.00  0.54           H  
ATOM   3957  HG  SER A 253     -18.169  13.288 -20.518  1.00  0.54           H  
ATOM   3958  N   GLY A 254     -15.443  13.813 -21.414  1.00  0.83           N  
ATOM   3959  CA  GLY A 254     -15.163  13.459 -22.797  1.00  0.83           C  
ATOM   3960  C   GLY A 254     -14.641  14.635 -23.598  1.00  0.60           C  
ATOM   3961  O   GLY A 254     -14.538  15.751 -23.092  1.00  0.74           O  
ATOM   3962  H   GLY A 254     -15.353  14.775 -21.098  1.00  1.00           H  
ATOM   3963 1HA  GLY A 254     -14.440  12.648 -22.825  1.00  1.00           H  
ATOM   3964 2HA  GLY A 254     -16.073  13.081 -23.261  1.00  1.00           H  
ATOM   3965  N   GLY A 255     -14.321  14.378 -24.862  1.00  0.68           N  
ATOM   3966  CA  GLY A 255     -13.800  15.419 -25.746  1.00  0.46           C  
ATOM   3967  C   GLY A 255     -12.271  15.423 -25.789  1.00  0.45           C  
ATOM   3968  O   GLY A 255     -11.624  14.520 -25.259  1.00  0.66           O  
ATOM   3969  H   GLY A 255     -14.430  13.429 -25.213  1.00  0.82           H  
ATOM   3970 1HA  GLY A 255     -14.190  15.262 -26.753  1.00  0.55           H  
ATOM   3971 2HA  GLY A 255     -14.162  16.387 -25.419  1.00  0.55           H  
ATOM   3972  N   ILE A 256     -11.694  16.444 -26.425  1.00  0.43           N  
ATOM   3973  CA  ILE A 256     -10.239  16.517 -26.592  1.00  0.56           C  
ATOM   3974  C   ILE A 256      -9.622  17.323 -25.459  1.00  0.41           C  
ATOM   3975  O   ILE A 256      -9.756  18.547 -25.429  1.00  0.60           O  
ATOM   3976  CB  ILE A 256      -9.857  17.206 -27.911  1.00  0.84           C  
ATOM   3977  CG1 ILE A 256     -10.586  16.576 -29.099  1.00  0.84           C  
ATOM   3978  CG2 ILE A 256      -8.355  17.084 -28.096  1.00  0.84           C  
ATOM   3979  CD1 ILE A 256     -10.322  15.116 -29.259  1.00  0.84           C  
ATOM   3980  H   ILE A 256     -12.276  17.187 -26.791  1.00  0.52           H  
ATOM   3981  HA  ILE A 256      -9.826  15.509 -26.573  1.00  0.67           H  
ATOM   3982  HB  ILE A 256     -10.136  18.259 -27.870  1.00  1.01           H  
ATOM   3983 1HG1 ILE A 256     -11.660  16.721 -28.977  1.00  1.01           H  
ATOM   3984 2HG1 ILE A 256     -10.277  17.081 -30.012  1.00  1.01           H  
ATOM   3985 1HG2 ILE A 256      -8.058  17.579 -29.017  1.00  1.01           H  
ATOM   3986 2HG2 ILE A 256      -7.848  17.554 -27.254  1.00  1.01           H  
ATOM   3987 3HG2 ILE A 256      -8.079  16.031 -28.144  1.00  1.01           H  
ATOM   3988 1HD1 ILE A 256     -10.868  14.736 -30.124  1.00  1.01           H  
ATOM   3989 2HD1 ILE A 256      -9.256  14.960 -29.401  1.00  1.01           H  
ATOM   3990 3HD1 ILE A 256     -10.652  14.600 -28.363  1.00  1.01           H  
ATOM   3991  N   PHE A 257      -8.976  16.646 -24.514  1.00  0.36           N  
ATOM   3992  CA  PHE A 257      -8.443  17.325 -23.332  1.00  0.42           C  
ATOM   3993  C   PHE A 257      -7.269  18.266 -23.598  1.00  0.49           C  
ATOM   3994  O   PHE A 257      -6.115  17.908 -23.364  1.00  1.11           O  
ATOM   3995  CB  PHE A 257      -8.047  16.322 -22.258  1.00  0.63           C  
ATOM   3996  CG  PHE A 257      -7.632  16.980 -20.973  1.00  0.63           C  
ATOM   3997  CD1 PHE A 257      -8.585  17.471 -20.099  1.00  0.63           C  
ATOM   3998  CD2 PHE A 257      -6.292  17.123 -20.639  1.00  0.63           C  
ATOM   3999  CE1 PHE A 257      -8.216  18.089 -18.922  1.00  0.63           C  
ATOM   4000  CE2 PHE A 257      -5.919  17.741 -19.460  1.00  0.63           C  
ATOM   4001  CZ  PHE A 257      -6.883  18.225 -18.599  1.00  0.63           C  
ATOM   4002  H   PHE A 257      -8.855  15.647 -24.612  1.00  0.43           H  
ATOM   4003  HA  PHE A 257      -9.248  17.926 -22.917  1.00  0.50           H  
ATOM   4004 1HB  PHE A 257      -8.882  15.655 -22.049  1.00  0.76           H  
ATOM   4005 2HB  PHE A 257      -7.221  15.719 -22.614  1.00  0.76           H  
ATOM   4006  HD1 PHE A 257      -9.640  17.367 -20.352  1.00  0.76           H  
ATOM   4007  HD2 PHE A 257      -5.530  16.743 -21.320  1.00  0.76           H  
ATOM   4008  HE1 PHE A 257      -8.982  18.469 -18.251  1.00  0.76           H  
ATOM   4009  HE2 PHE A 257      -4.863  17.846 -19.210  1.00  0.76           H  
ATOM   4010  HZ  PHE A 257      -6.591  18.713 -17.670  1.00  0.76           H  
ATOM   4011  N   ASP A 258      -7.578  19.497 -23.994  1.00  1.01           N  
ATOM   4012  CA  ASP A 258      -6.584  20.546 -24.250  1.00  1.41           C  
ATOM   4013  C   ASP A 258      -5.868  21.087 -23.024  1.00  3.14           C  
ATOM   4014  O   ASP A 258      -4.897  21.828 -23.165  1.00 21.19           O  
ATOM   4015  CB  ASP A 258      -7.219  21.711 -25.001  1.00  2.11           C  
ATOM   4016  CG  ASP A 258      -7.493  21.381 -26.458  1.00  2.11           C  
ATOM   4017  OD1 ASP A 258      -6.901  20.457 -26.959  1.00  2.11           O  
ATOM   4018  OD2 ASP A 258      -8.295  22.055 -27.061  1.00  2.11           O  
ATOM   4019  H   ASP A 258      -8.554  19.690 -24.174  1.00  1.21           H  
ATOM   4020  HA  ASP A 258      -5.823  20.139 -24.889  1.00  1.69           H  
ATOM   4021 1HB  ASP A 258      -8.159  21.986 -24.522  1.00  2.54           H  
ATOM   4022 2HB  ASP A 258      -6.560  22.578 -24.955  1.00  2.54           H  
ATOM   4023  N   GLY A 259      -6.320  20.737 -21.833  1.00  1.74           N  
ATOM   4024  CA  GLY A 259      -5.680  21.239 -20.637  1.00  0.94           C  
ATOM   4025  C   GLY A 259      -6.720  21.849 -19.722  1.00  0.35           C  
ATOM   4026  O   GLY A 259      -7.426  22.710 -20.248  1.00  0.62           O  
ATOM   4027  H   GLY A 259      -7.118  20.124 -21.747  1.00  2.09           H  
ATOM   4028 1HA  GLY A 259      -5.153  20.432 -20.129  1.00  1.13           H  
ATOM   4029 2HA  GLY A 259      -4.944  21.987 -20.924  1.00  1.13           H  
ATOM   4030  N   TYR A 260      -6.273  22.061 -18.487  1.00  0.44           N  
ATOM   4031  CA  TYR A 260      -4.900  22.481 -18.232  1.00  0.58           C  
ATOM   4032  C   TYR A 260      -4.152  21.429 -17.435  1.00  0.48           C  
ATOM   4033  O   TYR A 260      -4.727  20.735 -16.595  1.00  0.41           O  
ATOM   4034  CB  TYR A 260      -4.877  23.822 -17.498  1.00  0.87           C  
ATOM   4035  CG  TYR A 260      -5.427  24.962 -18.326  1.00  0.87           C  
ATOM   4036  CD1 TYR A 260      -6.765  25.318 -18.230  1.00  0.87           C  
ATOM   4037  CD2 TYR A 260      -4.590  25.644 -19.194  1.00  0.87           C  
ATOM   4038  CE1 TYR A 260      -7.262  26.352 -18.999  1.00  0.87           C  
ATOM   4039  CE2 TYR A 260      -5.086  26.678 -19.963  1.00  0.87           C  
ATOM   4040  CZ  TYR A 260      -6.416  27.033 -19.867  1.00  0.87           C  
ATOM   4041  OH  TYR A 260      -6.910  28.064 -20.633  1.00  0.87           O  
ATOM   4042  H   TYR A 260      -6.531  21.315 -17.856  1.00  0.53           H  
ATOM   4043  HA  TYR A 260      -4.377  22.610 -19.174  1.00  0.70           H  
ATOM   4044 1HB  TYR A 260      -5.466  23.750 -16.583  1.00  1.04           H  
ATOM   4045 2HB  TYR A 260      -3.855  24.069 -17.214  1.00  1.04           H  
ATOM   4046  HD1 TYR A 260      -7.425  24.782 -17.551  1.00  1.04           H  
ATOM   4047  HD2 TYR A 260      -3.540  25.363 -19.272  1.00  1.04           H  
ATOM   4048  HE1 TYR A 260      -8.313  26.630 -18.924  1.00  1.04           H  
ATOM   4049  HE2 TYR A 260      -4.427  27.215 -20.646  1.00  1.04           H  
ATOM   4050  HH  TYR A 260      -6.205  28.422 -21.178  1.00  1.04           H  
ATOM   4051  N   CYS A 261      -2.865  21.312 -17.725  1.00  0.58           N  
ATOM   4052  CA  CYS A 261      -1.994  20.334 -17.094  1.00  0.60           C  
ATOM   4053  C   CYS A 261      -0.538  20.764 -17.199  1.00  0.61           C  
ATOM   4054  O   CYS A 261      -0.222  21.706 -17.927  1.00  0.87           O  
ATOM   4055  CB  CYS A 261      -2.171  19.004 -17.788  1.00  0.90           C  
ATOM   4056  SG  CYS A 261      -1.699  19.121 -19.523  1.00  0.90           S  
ATOM   4057  H   CYS A 261      -2.471  21.928 -18.422  1.00  0.70           H  
ATOM   4058  HA  CYS A 261      -2.266  20.241 -16.043  1.00  0.72           H  
ATOM   4059 1HB  CYS A 261      -1.554  18.242 -17.311  1.00  1.08           H  
ATOM   4060 2HB  CYS A 261      -3.211  18.683 -17.730  1.00  1.08           H  
ATOM   4061  HG  CYS A 261      -0.438  19.474 -19.290  1.00  1.08           H  
ATOM   4062  N   GLY A 262       0.356  20.059 -16.506  1.00  0.86           N  
ATOM   4063  CA  GLY A 262       1.772  20.384 -16.577  1.00  0.70           C  
ATOM   4064  C   GLY A 262       2.534  19.245 -17.229  1.00  0.80           C  
ATOM   4065  O   GLY A 262       1.937  18.341 -17.810  1.00  1.53           O  
ATOM   4066  H   GLY A 262       0.074  19.278 -15.919  1.00  1.03           H  
ATOM   4067 1HA  GLY A 262       1.914  21.302 -17.147  1.00  0.84           H  
ATOM   4068 2HA  GLY A 262       2.156  20.561 -15.573  1.00  0.84           H  
ATOM   4069  N   THR A 263       3.859  19.288 -17.119  1.00  0.73           N  
ATOM   4070  CA  THR A 263       4.721  18.236 -17.653  1.00  1.18           C  
ATOM   4071  C   THR A 263       5.087  17.228 -16.564  1.00  1.44           C  
ATOM   4072  O   THR A 263       5.716  16.205 -16.840  1.00  2.23           O  
ATOM   4073  CB  THR A 263       6.004  18.821 -18.270  1.00  1.77           C  
ATOM   4074  OG1 THR A 263       6.742  19.526 -17.263  1.00  1.77           O  
ATOM   4075  CG2 THR A 263       5.666  19.766 -19.412  1.00  1.77           C  
ATOM   4076  H   THR A 263       4.282  20.072 -16.643  1.00  0.88           H  
ATOM   4077  HA  THR A 263       4.177  17.704 -18.435  1.00  1.42           H  
ATOM   4078  HB  THR A 263       6.620  18.008 -18.652  1.00  2.12           H  
ATOM   4079  HG1 THR A 263       6.900  18.943 -16.516  1.00  2.12           H  
ATOM   4080 1HG2 THR A 263       6.585  20.166 -19.839  1.00  2.12           H  
ATOM   4081 2HG2 THR A 263       5.114  19.225 -20.181  1.00  2.12           H  
ATOM   4082 3HG2 THR A 263       5.055  20.586 -19.037  1.00  2.12           H  
ATOM   4083  N   SER A 264       4.709  17.548 -15.321  1.00  1.62           N  
ATOM   4084  CA  SER A 264       4.912  16.706 -14.139  1.00  2.73           C  
ATOM   4085  C   SER A 264       4.290  15.322 -14.295  1.00  2.21           C  
ATOM   4086  O   SER A 264       3.198  15.080 -13.790  1.00  5.24           O  
ATOM   4087  CB  SER A 264       4.324  17.380 -12.911  1.00  4.09           C  
ATOM   4088  OG  SER A 264       5.000  18.571 -12.611  1.00  4.09           O  
ATOM   4089  H   SER A 264       4.224  18.419 -15.176  1.00  1.94           H  
ATOM   4090  HA  SER A 264       5.984  16.582 -13.988  1.00  3.28           H  
ATOM   4091 1HB  SER A 264       3.268  17.591 -13.084  1.00  4.91           H  
ATOM   4092 2HB  SER A 264       4.386  16.701 -12.062  1.00  4.91           H  
ATOM   4093  HG  SER A 264       4.581  18.921 -11.821  1.00  4.91           H  
ATOM   4094  N   LEU A 265       4.976  14.433 -15.007  1.00  1.29           N  
ATOM   4095  CA  LEU A 265       4.474  13.091 -15.268  1.00  0.80           C  
ATOM   4096  C   LEU A 265       4.115  12.381 -13.969  1.00  0.70           C  
ATOM   4097  O   LEU A 265       4.866  12.436 -12.993  1.00  1.03           O  
ATOM   4098  CB  LEU A 265       5.539  12.266 -15.993  1.00  1.20           C  
ATOM   4099  CG  LEU A 265       5.976  12.789 -17.362  1.00  1.20           C  
ATOM   4100  CD1 LEU A 265       7.067  11.879 -17.909  1.00  1.20           C  
ATOM   4101  CD2 LEU A 265       4.781  12.870 -18.281  1.00  1.20           C  
ATOM   4102  H   LEU A 265       5.856  14.723 -15.410  1.00  1.55           H  
ATOM   4103  HA  LEU A 265       3.582  13.164 -15.888  1.00  0.96           H  
ATOM   4104 1HB  LEU A 265       6.425  12.212 -15.362  1.00  1.44           H  
ATOM   4105 2HB  LEU A 265       5.157  11.255 -16.134  1.00  1.44           H  
ATOM   4106  HG  LEU A 265       6.404  13.784 -17.249  1.00  1.44           H  
ATOM   4107 1HD1 LEU A 265       7.402  12.249 -18.873  1.00  1.44           H  
ATOM   4108 2HD1 LEU A 265       7.908  11.864 -17.216  1.00  1.44           H  
ATOM   4109 3HD1 LEU A 265       6.677  10.871 -18.025  1.00  1.44           H  
ATOM   4110 1HD2 LEU A 265       5.098  13.248 -19.251  1.00  1.44           H  
ATOM   4111 2HD2 LEU A 265       4.355  11.879 -18.397  1.00  1.44           H  
ATOM   4112 3HD2 LEU A 265       4.035  13.541 -17.855  1.00  1.44           H  
ATOM   4113  N   ASN A 266       2.992  11.669 -13.979  1.00  0.70           N  
ATOM   4114  CA  ASN A 266       2.523  10.985 -12.789  1.00  0.73           C  
ATOM   4115  C   ASN A 266       2.140   9.526 -13.006  1.00  1.27           C  
ATOM   4116  O   ASN A 266       2.381   8.711 -12.122  1.00  8.97           O  
ATOM   4117  CB  ASN A 266       1.356  11.746 -12.188  1.00  1.09           C  
ATOM   4118  CG  ASN A 266       1.769  13.062 -11.580  1.00  1.09           C  
ATOM   4119  OD1 ASN A 266       2.548  13.064 -10.621  1.00  1.09           O  
ATOM   4120  ND2 ASN A 266       1.286  14.168 -12.088  1.00  1.09           N  
ATOM   4121  H   ASN A 266       2.425  11.642 -14.810  1.00  0.84           H  
ATOM   4122  HA  ASN A 266       3.336  10.988 -12.062  1.00  0.88           H  
ATOM   4123 1HB  ASN A 266       0.605  11.930 -12.956  1.00  1.31           H  
ATOM   4124 2HB  ASN A 266       0.894  11.133 -11.415  1.00  1.31           H  
ATOM   4125 1HD2 ASN A 266       1.556  15.049 -11.698  1.00  1.31           H  
ATOM   4126 2HD2 ASN A 266       0.658  14.167 -12.869  1.00  1.31           H  
ATOM   4127  N   HIS A 267       1.571   9.154 -14.158  1.00  0.39           N  
ATOM   4128  CA  HIS A 267       1.291   7.722 -14.304  1.00  2.14           C  
ATOM   4129  C   HIS A 267       1.290   7.225 -15.737  1.00  0.97           C  
ATOM   4130  O   HIS A 267       1.226   7.993 -16.699  1.00  1.20           O  
ATOM   4131  CB  HIS A 267       0.001   7.295 -13.630  1.00  3.21           C  
ATOM   4132  CG  HIS A 267      -1.208   7.645 -14.389  1.00  3.21           C  
ATOM   4133  ND1 HIS A 267      -1.929   6.718 -15.114  1.00  3.21           N  
ATOM   4134  CD2 HIS A 267      -1.805   8.825 -14.578  1.00  3.21           C  
ATOM   4135  CE1 HIS A 267      -2.953   7.326 -15.680  1.00  3.21           C  
ATOM   4136  NE2 HIS A 267      -2.893   8.606 -15.381  1.00  3.21           N  
ATOM   4137  H   HIS A 267       1.359   9.820 -14.891  1.00  0.47           H  
ATOM   4138  HA  HIS A 267       2.071   7.171 -13.803  1.00  2.57           H  
ATOM   4139 1HB  HIS A 267       0.010   6.219 -13.475  1.00  3.85           H  
ATOM   4140 2HB  HIS A 267      -0.067   7.763 -12.649  1.00  3.85           H  
ATOM   4141  HD1 HIS A 267      -1.524   5.905 -15.544  1.00  3.85           H  
ATOM   4142  HD2 HIS A 267      -1.559   9.819 -14.214  1.00  3.85           H  
ATOM   4143  HE1 HIS A 267      -3.661   6.766 -16.289  1.00  3.85           H  
ATOM   4144  N   GLY A 268       1.383   5.907 -15.856  1.00  0.72           N  
ATOM   4145  CA  GLY A 268       1.419   5.228 -17.137  1.00  0.29           C  
ATOM   4146  C   GLY A 268       0.037   4.926 -17.701  1.00  0.28           C  
ATOM   4147  O   GLY A 268      -0.888   4.568 -16.967  1.00  0.89           O  
ATOM   4148  H   GLY A 268       1.436   5.349 -15.015  1.00  0.86           H  
ATOM   4149 1HA  GLY A 268       1.976   5.837 -17.848  1.00  0.35           H  
ATOM   4150 2HA  GLY A 268       1.968   4.297 -17.024  1.00  0.35           H  
ATOM   4151  N   VAL A 269      -0.080   5.082 -19.019  1.00  0.25           N  
ATOM   4152  CA  VAL A 269      -1.291   4.804 -19.785  1.00  0.27           C  
ATOM   4153  C   VAL A 269      -0.957   4.026 -21.052  1.00  0.32           C  
ATOM   4154  O   VAL A 269       0.211   3.898 -21.423  1.00  0.60           O  
ATOM   4155  CB  VAL A 269      -2.028   6.092 -20.188  1.00  0.41           C  
ATOM   4156  CG1 VAL A 269      -2.470   6.874 -18.979  1.00  0.41           C  
ATOM   4157  CG2 VAL A 269      -1.131   6.960 -21.064  1.00  0.41           C  
ATOM   4158  H   VAL A 269       0.725   5.415 -19.529  1.00  0.30           H  
ATOM   4159  HA  VAL A 269      -1.959   4.200 -19.170  1.00  0.32           H  
ATOM   4160  HB  VAL A 269      -2.921   5.805 -20.729  1.00  0.49           H  
ATOM   4161 1HG1 VAL A 269      -3.016   7.759 -19.302  1.00  0.49           H  
ATOM   4162 2HG1 VAL A 269      -3.120   6.249 -18.369  1.00  0.49           H  
ATOM   4163 3HG1 VAL A 269      -1.601   7.177 -18.397  1.00  0.49           H  
ATOM   4164 1HG2 VAL A 269      -1.673   7.855 -21.366  1.00  0.49           H  
ATOM   4165 2HG2 VAL A 269      -0.250   7.250 -20.499  1.00  0.49           H  
ATOM   4166 3HG2 VAL A 269      -0.833   6.401 -21.951  1.00  0.49           H  
ATOM   4167  N   ALA A 270      -1.975   3.496 -21.722  1.00  0.23           N  
ATOM   4168  CA  ALA A 270      -1.717   2.768 -22.956  1.00  0.24           C  
ATOM   4169  C   ALA A 270      -2.276   3.525 -24.155  1.00  0.24           C  
ATOM   4170  O   ALA A 270      -3.472   3.790 -24.232  1.00  0.37           O  
ATOM   4171  CB  ALA A 270      -2.325   1.373 -22.879  1.00  0.36           C  
ATOM   4172  H   ALA A 270      -2.931   3.601 -21.393  1.00  0.28           H  
ATOM   4173  HA  ALA A 270      -0.639   2.679 -23.087  1.00  0.29           H  
ATOM   4174 1HB  ALA A 270      -2.107   0.831 -23.799  1.00  0.43           H  
ATOM   4175 2HB  ALA A 270      -1.897   0.837 -22.032  1.00  0.43           H  
ATOM   4176 3HB  ALA A 270      -3.402   1.452 -22.750  1.00  0.43           H  
ATOM   4177  N   THR A 271      -1.418   3.863 -25.112  1.00  0.24           N  
ATOM   4178  CA  THR A 271      -1.914   4.537 -26.297  1.00  0.28           C  
ATOM   4179  C   THR A 271      -2.332   3.461 -27.270  1.00  0.29           C  
ATOM   4180  O   THR A 271      -1.531   2.608 -27.659  1.00  0.62           O  
ATOM   4181  CB  THR A 271      -0.868   5.470 -26.938  1.00  0.42           C  
ATOM   4182  OG1 THR A 271      -0.479   6.475 -25.995  1.00  0.42           O  
ATOM   4183  CG2 THR A 271      -1.468   6.153 -28.162  1.00  0.42           C  
ATOM   4184  H   THR A 271      -0.436   3.640 -25.035  1.00  0.29           H  
ATOM   4185  HA  THR A 271      -2.792   5.128 -26.037  1.00  0.34           H  
ATOM   4186  HB  THR A 271       0.010   4.894 -27.232  1.00  0.50           H  
ATOM   4187  HG1 THR A 271      -0.102   6.053 -25.219  1.00  0.50           H  
ATOM   4188 1HG2 THR A 271      -0.728   6.818 -28.607  1.00  0.50           H  
ATOM   4189 2HG2 THR A 271      -1.765   5.400 -28.891  1.00  0.50           H  
ATOM   4190 3HG2 THR A 271      -2.340   6.733 -27.863  1.00  0.50           H  
ATOM   4191  N   VAL A 272      -3.602   3.487 -27.647  1.00  0.25           N  
ATOM   4192  CA  VAL A 272      -4.142   2.467 -28.530  1.00  0.81           C  
ATOM   4193  C   VAL A 272      -4.444   3.026 -29.912  1.00  0.43           C  
ATOM   4194  O   VAL A 272      -4.758   2.276 -30.837  1.00  1.71           O  
ATOM   4195  CB  VAL A 272      -5.410   1.825 -27.915  1.00  1.22           C  
ATOM   4196  CG1 VAL A 272      -5.068   1.157 -26.588  1.00  1.22           C  
ATOM   4197  CG2 VAL A 272      -6.480   2.877 -27.710  1.00  1.22           C  
ATOM   4198  H   VAL A 272      -4.198   4.230 -27.312  1.00  0.30           H  
ATOM   4199  HA  VAL A 272      -3.395   1.681 -28.638  1.00  0.97           H  
ATOM   4200  HB  VAL A 272      -5.779   1.052 -28.589  1.00  1.46           H  
ATOM   4201 1HG1 VAL A 272      -5.963   0.693 -26.172  1.00  1.46           H  
ATOM   4202 2HG1 VAL A 272      -4.307   0.393 -26.750  1.00  1.46           H  
ATOM   4203 3HG1 VAL A 272      -4.690   1.904 -25.890  1.00  1.46           H  
ATOM   4204 1HG2 VAL A 272      -7.371   2.413 -27.287  1.00  1.46           H  
ATOM   4205 2HG2 VAL A 272      -6.111   3.643 -27.027  1.00  1.46           H  
ATOM   4206 3HG2 VAL A 272      -6.729   3.333 -28.668  1.00  1.46           H  
ATOM   4207  N   GLY A 273      -4.319   4.336 -30.080  1.00  0.35           N  
ATOM   4208  CA  GLY A 273      -4.535   4.867 -31.410  1.00  0.74           C  
ATOM   4209  C   GLY A 273      -4.343   6.362 -31.520  1.00  0.40           C  
ATOM   4210  O   GLY A 273      -3.780   7.001 -30.632  1.00  0.46           O  
ATOM   4211  H   GLY A 273      -4.119   4.950 -29.300  1.00  0.42           H  
ATOM   4212 1HA  GLY A 273      -3.870   4.363 -32.112  1.00  0.89           H  
ATOM   4213 2HA  GLY A 273      -5.549   4.617 -31.705  1.00  0.89           H  
ATOM   4214  N   TYR A 274      -4.794   6.904 -32.644  1.00  0.54           N  
ATOM   4215  CA  TYR A 274      -4.752   8.333 -32.895  1.00  0.98           C  
ATOM   4216  C   TYR A 274      -5.643   8.713 -34.066  1.00  0.88           C  
ATOM   4217  O   TYR A 274      -5.877   7.910 -34.969  1.00  1.48           O  
ATOM   4218  CB  TYR A 274      -3.342   8.806 -33.182  1.00  1.47           C  
ATOM   4219  CG  TYR A 274      -2.697   8.228 -34.406  1.00  1.47           C  
ATOM   4220  CD1 TYR A 274      -2.978   8.797 -35.633  1.00  1.47           C  
ATOM   4221  CD2 TYR A 274      -1.791   7.183 -34.305  1.00  1.47           C  
ATOM   4222  CE1 TYR A 274      -2.365   8.321 -36.762  1.00  1.47           C  
ATOM   4223  CE2 TYR A 274      -1.167   6.707 -35.440  1.00  1.47           C  
ATOM   4224  CZ  TYR A 274      -1.454   7.277 -36.667  1.00  1.47           C  
ATOM   4225  OH  TYR A 274      -0.822   6.850 -37.811  1.00  1.47           O  
ATOM   4226  H   TYR A 274      -5.228   6.291 -33.321  1.00  0.65           H  
ATOM   4227  HA  TYR A 274      -5.127   8.851 -32.013  1.00  1.18           H  
ATOM   4228 1HB  TYR A 274      -3.353   9.890 -33.299  1.00  1.76           H  
ATOM   4229 2HB  TYR A 274      -2.706   8.573 -32.330  1.00  1.76           H  
ATOM   4230  HD1 TYR A 274      -3.680   9.628 -35.702  1.00  1.76           H  
ATOM   4231  HD2 TYR A 274      -1.564   6.754 -33.332  1.00  1.76           H  
ATOM   4232  HE1 TYR A 274      -2.583   8.779 -37.725  1.00  1.76           H  
ATOM   4233  HE2 TYR A 274      -0.443   5.896 -35.367  1.00  1.76           H  
ATOM   4234  HH  TYR A 274      -1.412   6.970 -38.562  1.00  1.76           H  
ATOM   4235  N   SER A 275      -6.111   9.957 -34.085  1.00  0.68           N  
ATOM   4236  CA  SER A 275      -6.943  10.394 -35.197  1.00  0.74           C  
ATOM   4237  C   SER A 275      -7.058  11.919 -35.318  1.00  0.86           C  
ATOM   4238  O   SER A 275      -6.240  12.666 -34.783  1.00  3.77           O  
ATOM   4239  CB  SER A 275      -8.328   9.774 -35.063  1.00  1.11           C  
ATOM   4240  OG  SER A 275      -9.089   9.983 -36.221  1.00  1.11           O  
ATOM   4241  H   SER A 275      -5.889  10.589 -33.330  1.00  0.82           H  
ATOM   4242  HA  SER A 275      -6.492  10.021 -36.116  1.00  0.89           H  
ATOM   4243 1HB  SER A 275      -8.235   8.704 -34.876  1.00  1.33           H  
ATOM   4244 2HB  SER A 275      -8.838  10.206 -34.208  1.00  1.33           H  
ATOM   4245  HG  SER A 275      -9.926   9.537 -36.072  1.00  1.33           H  
ATOM   4246  N   ASN A 276      -8.100  12.356 -36.024  1.00  1.29           N  
ATOM   4247  CA  ASN A 276      -8.378  13.761 -36.308  1.00  0.90           C  
ATOM   4248  C   ASN A 276      -9.871  14.042 -36.335  1.00  1.28           C  
ATOM   4249  O   ASN A 276     -10.603  13.480 -37.151  1.00  5.20           O  
ATOM   4250  CB  ASN A 276      -7.748  14.179 -37.625  1.00  1.35           C  
ATOM   4251  CG  ASN A 276      -7.985  15.631 -37.954  1.00  1.35           C  
ATOM   4252  OD1 ASN A 276      -9.096  16.140 -37.761  1.00  1.35           O  
ATOM   4253  ND2 ASN A 276      -6.979  16.298 -38.456  1.00  1.35           N  
ATOM   4254  H   ASN A 276      -8.722  11.665 -36.411  1.00  1.55           H  
ATOM   4255  HA  ASN A 276      -7.950  14.363 -35.510  1.00  1.08           H  
ATOM   4256 1HB  ASN A 276      -6.672  13.999 -37.583  1.00  1.62           H  
ATOM   4257 2HB  ASN A 276      -8.149  13.565 -38.431  1.00  1.62           H  
ATOM   4258 1HD2 ASN A 276      -7.087  17.263 -38.697  1.00  1.62           H  
ATOM   4259 2HD2 ASN A 276      -6.103  15.842 -38.601  1.00  1.62           H  
ATOM   4260  N   GLU A 277     -10.321  14.898 -35.429  1.00  1.31           N  
ATOM   4261  CA  GLU A 277     -11.721  15.254 -35.330  1.00  1.35           C  
ATOM   4262  C   GLU A 277     -11.946  16.676 -35.814  1.00  1.09           C  
ATOM   4263  O   GLU A 277     -11.721  17.636 -35.077  1.00  2.55           O  
ATOM   4264  CB  GLU A 277     -12.183  15.089 -33.882  1.00  2.03           C  
ATOM   4265  CG  GLU A 277     -13.647  15.374 -33.612  1.00  2.03           C  
ATOM   4266  CD  GLU A 277     -14.014  15.045 -32.191  1.00  2.03           C  
ATOM   4267  OE1 GLU A 277     -13.145  14.619 -31.463  1.00  2.03           O  
ATOM   4268  OE2 GLU A 277     -15.158  15.196 -31.833  1.00  2.03           O  
ATOM   4269  H   GLU A 277      -9.666  15.332 -34.800  1.00  1.57           H  
ATOM   4270  HA  GLU A 277     -12.300  14.582 -35.964  1.00  1.62           H  
ATOM   4271 1HB  GLU A 277     -11.998  14.065 -33.564  1.00  2.43           H  
ATOM   4272 2HB  GLU A 277     -11.593  15.741 -33.238  1.00  2.43           H  
ATOM   4273 1HG  GLU A 277     -13.847  16.429 -33.798  1.00  2.43           H  
ATOM   4274 2HG  GLU A 277     -14.260  14.786 -34.293  1.00  2.43           H  
ATOM   4275  N   ASN A 278     -12.379  16.800 -37.064  1.00  1.77           N  
ATOM   4276  CA  ASN A 278     -12.685  18.086 -37.687  1.00  3.74           C  
ATOM   4277  C   ASN A 278     -11.546  19.103 -37.590  1.00  2.01           C  
ATOM   4278  O   ASN A 278     -11.791  20.289 -37.361  1.00  3.74           O  
ATOM   4279  CB  ASN A 278     -13.947  18.666 -37.076  1.00  5.61           C  
ATOM   4280  CG  ASN A 278     -15.154  17.806 -37.325  1.00  5.61           C  
ATOM   4281  OD1 ASN A 278     -15.308  17.228 -38.407  1.00  5.61           O  
ATOM   4282  ND2 ASN A 278     -16.015  17.710 -36.344  1.00  5.61           N  
ATOM   4283  H   ASN A 278     -12.521  15.959 -37.607  1.00  2.12           H  
ATOM   4284  HA  ASN A 278     -12.866  17.912 -38.749  1.00  4.49           H  
ATOM   4285 1HB  ASN A 278     -13.815  18.784 -36.000  1.00  6.73           H  
ATOM   4286 2HB  ASN A 278     -14.131  19.657 -37.492  1.00  6.73           H  
ATOM   4287 1HD2 ASN A 278     -16.838  17.151 -36.453  1.00  6.73           H  
ATOM   4288 2HD2 ASN A 278     -15.851  18.194 -35.485  1.00  6.73           H  
ATOM   4289  N   GLY A 279     -10.309  18.651 -37.787  1.00  0.71           N  
ATOM   4290  CA  GLY A 279      -9.155  19.536 -37.730  1.00  0.95           C  
ATOM   4291  C   GLY A 279      -8.337  19.375 -36.446  1.00  0.89           C  
ATOM   4292  O   GLY A 279      -7.159  19.736 -36.420  1.00  1.98           O  
ATOM   4293  H   GLY A 279     -10.152  17.667 -37.973  1.00  0.85           H  
ATOM   4294 1HA  GLY A 279      -8.517  19.344 -38.592  1.00  1.14           H  
ATOM   4295 2HA  GLY A 279      -9.491  20.569 -37.816  1.00  1.14           H  
ATOM   4296  N   THR A 280      -8.938  18.825 -35.389  1.00  0.90           N  
ATOM   4297  CA  THR A 280      -8.201  18.638 -34.145  1.00  0.83           C  
ATOM   4298  C   THR A 280      -7.598  17.250 -34.072  1.00  0.99           C  
ATOM   4299  O   THR A 280      -8.309  16.250 -34.023  1.00  2.51           O  
ATOM   4300  CB  THR A 280      -9.100  18.854 -32.913  1.00  1.24           C  
ATOM   4301  OG1 THR A 280      -9.606  20.195 -32.907  1.00  1.24           O  
ATOM   4302  CG2 THR A 280      -8.302  18.606 -31.644  1.00  1.24           C  
ATOM   4303  H   THR A 280      -9.907  18.536 -35.428  1.00  1.08           H  
ATOM   4304  HA  THR A 280      -7.388  19.363 -34.109  1.00  1.00           H  
ATOM   4305  HB  THR A 280      -9.940  18.160 -32.951  1.00  1.49           H  
ATOM   4306  HG1 THR A 280     -10.152  20.334 -33.685  1.00  1.49           H  
ATOM   4307 1HG2 THR A 280      -8.943  18.758 -30.776  1.00  1.49           H  
ATOM   4308 2HG2 THR A 280      -7.925  17.584 -31.643  1.00  1.49           H  
ATOM   4309 3HG2 THR A 280      -7.464  19.301 -31.600  1.00  1.49           H  
ATOM   4310  N   LYS A 281      -6.279  17.183 -34.048  1.00  0.72           N  
ATOM   4311  CA  LYS A 281      -5.624  15.891 -33.990  1.00  1.21           C  
ATOM   4312  C   LYS A 281      -5.447  15.459 -32.544  1.00  0.93           C  
ATOM   4313  O   LYS A 281      -5.212  16.299 -31.674  1.00  1.31           O  
ATOM   4314  CB  LYS A 281      -4.285  15.946 -34.703  1.00  1.81           C  
ATOM   4315  CG  LYS A 281      -4.367  16.226 -36.193  1.00  1.81           C  
ATOM   4316  CD  LYS A 281      -2.985  16.238 -36.834  1.00  1.81           C  
ATOM   4317  CE  LYS A 281      -3.070  16.534 -38.327  1.00  1.81           C  
ATOM   4318  NZ  LYS A 281      -1.727  16.558 -38.974  1.00  1.81           N  
ATOM   4319  H   LYS A 281      -5.728  18.030 -34.080  1.00  0.86           H  
ATOM   4320  HA  LYS A 281      -6.254  15.155 -34.486  1.00  1.45           H  
ATOM   4321 1HB  LYS A 281      -3.639  16.691 -34.240  1.00  2.18           H  
ATOM   4322 2HB  LYS A 281      -3.813  14.976 -34.602  1.00  2.18           H  
ATOM   4323 1HG  LYS A 281      -4.971  15.455 -36.672  1.00  2.18           H  
ATOM   4324 2HG  LYS A 281      -4.844  17.192 -36.357  1.00  2.18           H  
ATOM   4325 1HD  LYS A 281      -2.368  17.000 -36.356  1.00  2.18           H  
ATOM   4326 2HD  LYS A 281      -2.509  15.268 -36.693  1.00  2.18           H  
ATOM   4327 1HE  LYS A 281      -3.678  15.770 -38.808  1.00  2.18           H  
ATOM   4328 2HE  LYS A 281      -3.546  17.504 -38.471  1.00  2.18           H  
ATOM   4329 1HZ  LYS A 281      -1.832  16.757 -39.959  1.00  2.18           H  
ATOM   4330 2HZ  LYS A 281      -1.156  17.274 -38.545  1.00  2.18           H  
ATOM   4331 3HZ  LYS A 281      -1.280  15.660 -38.860  1.00  2.18           H  
ATOM   4332  N   TYR A 282      -5.576  14.158 -32.290  1.00  0.65           N  
ATOM   4333  CA  TYR A 282      -5.465  13.645 -30.927  1.00  0.71           C  
ATOM   4334  C   TYR A 282      -5.019  12.183 -30.851  1.00  0.46           C  
ATOM   4335  O   TYR A 282      -5.108  11.436 -31.822  1.00  0.62           O  
ATOM   4336  CB  TYR A 282      -6.807  13.793 -30.224  1.00  1.06           C  
ATOM   4337  CG  TYR A 282      -7.890  12.948 -30.847  1.00  1.06           C  
ATOM   4338  CD1 TYR A 282      -8.158  11.686 -30.344  1.00  1.06           C  
ATOM   4339  CD2 TYR A 282      -8.614  13.435 -31.926  1.00  1.06           C  
ATOM   4340  CE1 TYR A 282      -9.154  10.917 -30.910  1.00  1.06           C  
ATOM   4341  CE2 TYR A 282      -9.606  12.662 -32.491  1.00  1.06           C  
ATOM   4342  CZ  TYR A 282      -9.880  11.410 -31.984  1.00  1.06           C  
ATOM   4343  OH  TYR A 282     -10.872  10.639 -32.546  1.00  1.06           O  
ATOM   4344  H   TYR A 282      -5.769  13.527 -33.057  1.00  0.78           H  
ATOM   4345  HA  TYR A 282      -4.723  14.243 -30.400  1.00  0.85           H  
ATOM   4346 1HB  TYR A 282      -6.713  13.507 -29.177  1.00  1.28           H  
ATOM   4347 2HB  TYR A 282      -7.123  14.835 -30.256  1.00  1.28           H  
ATOM   4348  HD1 TYR A 282      -7.588  11.304 -29.498  1.00  1.28           H  
ATOM   4349  HD2 TYR A 282      -8.400  14.425 -32.323  1.00  1.28           H  
ATOM   4350  HE1 TYR A 282      -9.373   9.929 -30.514  1.00  1.28           H  
ATOM   4351  HE2 TYR A 282     -10.175  13.041 -33.338  1.00  1.28           H  
ATOM   4352  HH  TYR A 282     -11.341  11.153 -33.208  1.00  1.28           H  
ATOM   4353  N   TRP A 283      -4.574  11.772 -29.667  1.00  0.52           N  
ATOM   4354  CA  TRP A 283      -4.175  10.402 -29.403  1.00  0.43           C  
ATOM   4355  C   TRP A 283      -5.249   9.714 -28.568  1.00  0.38           C  
ATOM   4356  O   TRP A 283      -5.899  10.328 -27.717  1.00  0.45           O  
ATOM   4357  CB  TRP A 283      -2.799  10.351 -28.708  1.00  0.65           C  
ATOM   4358  CG  TRP A 283      -1.669  10.726 -29.634  1.00  0.65           C  
ATOM   4359  CD1 TRP A 283      -1.773  10.861 -30.976  1.00  0.65           C  
ATOM   4360  CD2 TRP A 283      -0.285  11.025 -29.319  1.00  0.65           C  
ATOM   4361  NE1 TRP A 283      -0.568  11.207 -31.520  1.00  0.65           N  
ATOM   4362  CE2 TRP A 283       0.351  11.329 -30.525  1.00  0.65           C  
ATOM   4363  CE3 TRP A 283       0.450  11.062 -28.140  1.00  0.65           C  
ATOM   4364  CZ2 TRP A 283       1.687  11.682 -30.586  1.00  0.65           C  
ATOM   4365  CZ3 TRP A 283       1.795  11.421 -28.195  1.00  0.65           C  
ATOM   4366  CH2 TRP A 283       2.393  11.730 -29.388  1.00  0.65           C  
ATOM   4367  H   TRP A 283      -4.517  12.434 -28.920  1.00  0.62           H  
ATOM   4368  HA  TRP A 283      -4.091   9.874 -30.351  1.00  0.52           H  
ATOM   4369 1HB  TRP A 283      -2.792  11.034 -27.858  1.00  0.77           H  
ATOM   4370 2HB  TRP A 283      -2.616   9.347 -28.327  1.00  0.77           H  
ATOM   4371  HD1 TRP A 283      -2.686  10.715 -31.532  1.00  0.77           H  
ATOM   4372  HE1 TRP A 283      -0.389  11.364 -32.501  1.00  0.77           H  
ATOM   4373  HE3 TRP A 283      -0.032  10.815 -27.201  1.00  0.77           H  
ATOM   4374  HZ2 TRP A 283       2.180  11.924 -31.527  1.00  0.77           H  
ATOM   4375  HZ3 TRP A 283       2.364  11.453 -27.267  1.00  0.77           H  
ATOM   4376  HH2 TRP A 283       3.446  12.007 -29.402  1.00  0.77           H  
ATOM   4377  N   ILE A 284      -5.448   8.433 -28.839  1.00  0.31           N  
ATOM   4378  CA  ILE A 284      -6.463   7.639 -28.162  1.00  0.28           C  
ATOM   4379  C   ILE A 284      -5.807   6.820 -27.073  1.00  0.22           C  
ATOM   4380  O   ILE A 284      -4.970   5.957 -27.356  1.00  0.21           O  
ATOM   4381  CB  ILE A 284      -7.184   6.706 -29.142  1.00  0.42           C  
ATOM   4382  CG1 ILE A 284      -7.823   7.521 -30.264  1.00  0.42           C  
ATOM   4383  CG2 ILE A 284      -8.257   5.929 -28.395  1.00  0.42           C  
ATOM   4384  CD1 ILE A 284      -8.330   6.683 -31.414  1.00  0.42           C  
ATOM   4385  H   ILE A 284      -4.872   7.993 -29.537  1.00  0.37           H  
ATOM   4386  HA  ILE A 284      -7.193   8.308 -27.705  1.00  0.34           H  
ATOM   4387  HB  ILE A 284      -6.475   6.012 -29.586  1.00  0.50           H  
ATOM   4388 1HG1 ILE A 284      -8.660   8.080 -29.852  1.00  0.50           H  
ATOM   4389 2HG1 ILE A 284      -7.091   8.230 -30.651  1.00  0.50           H  
ATOM   4390 1HG2 ILE A 284      -8.773   5.262 -29.085  1.00  0.50           H  
ATOM   4391 2HG2 ILE A 284      -7.799   5.347 -27.599  1.00  0.50           H  
ATOM   4392 3HG2 ILE A 284      -8.974   6.628 -27.963  1.00  0.50           H  
ATOM   4393 1HD1 ILE A 284      -8.773   7.332 -32.169  1.00  0.50           H  
ATOM   4394 2HD1 ILE A 284      -7.500   6.128 -31.855  1.00  0.50           H  
ATOM   4395 3HD1 ILE A 284      -9.081   5.984 -31.051  1.00  0.50           H  
ATOM   4396  N   VAL A 285      -6.181   7.102 -25.829  1.00  0.21           N  
ATOM   4397  CA  VAL A 285      -5.566   6.467 -24.678  1.00  0.21           C  
ATOM   4398  C   VAL A 285      -6.505   5.676 -23.757  1.00  0.20           C  
ATOM   4399  O   VAL A 285      -7.576   6.144 -23.369  1.00  0.27           O  
ATOM   4400  CB  VAL A 285      -4.856   7.554 -23.865  1.00  0.32           C  
ATOM   4401  CG1 VAL A 285      -4.304   6.970 -22.599  1.00  0.32           C  
ATOM   4402  CG2 VAL A 285      -3.730   8.165 -24.692  1.00  0.32           C  
ATOM   4403  H   VAL A 285      -6.880   7.816 -25.660  1.00  0.25           H  
ATOM   4404  HA  VAL A 285      -4.809   5.778 -25.052  1.00  0.25           H  
ATOM   4405  HB  VAL A 285      -5.570   8.324 -23.601  1.00  0.38           H  
ATOM   4406 1HG1 VAL A 285      -3.813   7.757 -22.027  1.00  0.38           H  
ATOM   4407 2HG1 VAL A 285      -5.114   6.547 -22.007  1.00  0.38           H  
ATOM   4408 3HG1 VAL A 285      -3.583   6.190 -22.843  1.00  0.38           H  
ATOM   4409 1HG2 VAL A 285      -3.234   8.939 -24.109  1.00  0.38           H  
ATOM   4410 2HG2 VAL A 285      -3.009   7.390 -24.954  1.00  0.38           H  
ATOM   4411 3HG2 VAL A 285      -4.138   8.604 -25.601  1.00  0.38           H  
ATOM   4412  N   LYS A 286      -6.067   4.467 -23.401  1.00  0.18           N  
ATOM   4413  CA  LYS A 286      -6.766   3.585 -22.473  1.00  0.20           C  
ATOM   4414  C   LYS A 286      -6.248   3.805 -21.050  1.00  0.26           C  
ATOM   4415  O   LYS A 286      -5.039   3.731 -20.801  1.00  0.41           O  
ATOM   4416  CB  LYS A 286      -6.576   2.118 -22.860  1.00  0.30           C  
ATOM   4417  CG  LYS A 286      -7.346   1.151 -21.973  1.00  0.30           C  
ATOM   4418  CD  LYS A 286      -7.126  -0.303 -22.373  1.00  0.30           C  
ATOM   4419  CE  LYS A 286      -7.879  -1.218 -21.424  1.00  0.30           C  
ATOM   4420  NZ  LYS A 286      -7.662  -2.660 -21.690  1.00  0.30           N  
ATOM   4421  H   LYS A 286      -5.184   4.152 -23.769  1.00  0.22           H  
ATOM   4422  HA  LYS A 286      -7.829   3.826 -22.487  1.00  0.24           H  
ATOM   4423 1HB  LYS A 286      -6.895   1.964 -23.891  1.00  0.36           H  
ATOM   4424 2HB  LYS A 286      -5.520   1.860 -22.802  1.00  0.36           H  
ATOM   4425 1HG  LYS A 286      -7.033   1.286 -20.938  1.00  0.36           H  
ATOM   4426 2HG  LYS A 286      -8.410   1.374 -22.041  1.00  0.36           H  
ATOM   4427 1HD  LYS A 286      -7.487  -0.466 -23.390  1.00  0.36           H  
ATOM   4428 2HD  LYS A 286      -6.063  -0.541 -22.336  1.00  0.36           H  
ATOM   4429 1HE  LYS A 286      -7.567  -1.003 -20.407  1.00  0.36           H  
ATOM   4430 2HE  LYS A 286      -8.942  -1.008 -21.516  1.00  0.36           H  
ATOM   4431 1HZ  LYS A 286      -8.209  -3.193 -21.021  1.00  0.36           H  
ATOM   4432 2HZ  LYS A 286      -7.987  -2.897 -22.617  1.00  0.36           H  
ATOM   4433 3HZ  LYS A 286      -6.685  -2.898 -21.599  1.00  0.36           H  
ATOM   4434  N   ASN A 287      -7.151   4.083 -20.109  1.00  0.50           N  
ATOM   4435  CA  ASN A 287      -6.705   4.308 -18.734  1.00  0.84           C  
ATOM   4436  C   ASN A 287      -7.106   3.181 -17.796  1.00  0.65           C  
ATOM   4437  O   ASN A 287      -7.722   2.197 -18.209  1.00  1.08           O  
ATOM   4438  CB  ASN A 287      -7.219   5.626 -18.213  1.00  1.26           C  
ATOM   4439  CG  ASN A 287      -8.699   5.640 -18.096  1.00  1.26           C  
ATOM   4440  OD1 ASN A 287      -9.323   4.943 -17.282  1.00  1.26           O  
ATOM   4441  ND2 ASN A 287      -9.291   6.436 -18.935  1.00  1.26           N  
ATOM   4442  H   ASN A 287      -8.137   4.140 -20.342  1.00  0.60           H  
ATOM   4443  HA  ASN A 287      -5.615   4.348 -18.730  1.00  1.01           H  
ATOM   4444 1HB  ASN A 287      -6.780   5.845 -17.240  1.00  1.51           H  
ATOM   4445 2HB  ASN A 287      -6.916   6.423 -18.893  1.00  1.51           H  
ATOM   4446 1HD2 ASN A 287     -10.287   6.508 -18.936  1.00  1.51           H  
ATOM   4447 2HD2 ASN A 287      -8.749   6.975 -19.579  1.00  1.51           H  
ATOM   4448  N   SER A 288      -6.750   3.349 -16.525  1.00  0.60           N  
ATOM   4449  CA  SER A 288      -6.974   2.338 -15.510  1.00  1.35           C  
ATOM   4450  C   SER A 288      -7.942   2.722 -14.395  1.00  0.35           C  
ATOM   4451  O   SER A 288      -7.782   2.268 -13.258  1.00  0.42           O  
ATOM   4452  CB  SER A 288      -5.660   2.015 -14.879  1.00  2.03           C  
ATOM   4453  OG  SER A 288      -5.086   3.160 -14.314  1.00  2.03           O  
ATOM   4454  H   SER A 288      -6.272   4.197 -16.258  1.00  0.72           H  
ATOM   4455  HA  SER A 288      -7.363   1.447 -16.004  1.00  1.62           H  
ATOM   4456 1HB  SER A 288      -5.823   1.278 -14.116  1.00  2.43           H  
ATOM   4457 2HB  SER A 288      -4.989   1.592 -15.618  1.00  2.43           H  
ATOM   4458  HG  SER A 288      -5.745   3.515 -13.711  1.00  2.43           H  
ATOM   4459  N   TRP A 289      -8.955   3.531 -14.699  1.00  0.43           N  
ATOM   4460  CA  TRP A 289      -9.927   3.884 -13.658  1.00  0.42           C  
ATOM   4461  C   TRP A 289     -11.319   3.323 -13.927  1.00  0.62           C  
ATOM   4462  O   TRP A 289     -12.307   3.876 -13.444  1.00  0.74           O  
ATOM   4463  CB  TRP A 289     -10.052   5.399 -13.484  1.00  0.63           C  
ATOM   4464  CG  TRP A 289      -8.809   6.070 -12.990  1.00  0.63           C  
ATOM   4465  CD1 TRP A 289      -8.226   5.965 -11.757  1.00  0.63           C  
ATOM   4466  CD2 TRP A 289      -8.001   6.997 -13.738  1.00  0.63           C  
ATOM   4467  NE1 TRP A 289      -7.100   6.755 -11.700  1.00  0.63           N  
ATOM   4468  CE2 TRP A 289      -6.954   7.396 -12.904  1.00  0.63           C  
ATOM   4469  CE3 TRP A 289      -8.085   7.512 -15.030  1.00  0.63           C  
ATOM   4470  CZ2 TRP A 289      -5.989   8.295 -13.325  1.00  0.63           C  
ATOM   4471  CZ3 TRP A 289      -7.123   8.409 -15.452  1.00  0.63           C  
ATOM   4472  CH2 TRP A 289      -6.105   8.793 -14.620  1.00  0.63           C  
ATOM   4473  H   TRP A 289      -9.054   3.905 -15.639  1.00  0.52           H  
ATOM   4474  HA  TRP A 289      -9.578   3.468 -12.713  1.00  0.50           H  
ATOM   4475 1HB  TRP A 289     -10.322   5.849 -14.440  1.00  0.76           H  
ATOM   4476 2HB  TRP A 289     -10.858   5.618 -12.784  1.00  0.76           H  
ATOM   4477  HD1 TRP A 289      -8.595   5.344 -10.943  1.00  0.76           H  
ATOM   4478  HE1 TRP A 289      -6.476   6.860 -10.906  1.00  0.76           H  
ATOM   4479  HE3 TRP A 289      -8.895   7.212 -15.692  1.00  0.76           H  
ATOM   4480  HZ2 TRP A 289      -5.169   8.613 -12.680  1.00  0.76           H  
ATOM   4481  HZ3 TRP A 289      -7.199   8.805 -16.464  1.00  0.76           H  
ATOM   4482  HH2 TRP A 289      -5.366   9.504 -14.986  1.00  0.76           H  
ATOM   4483  N   GLY A 290     -11.410   2.245 -14.701  1.00  0.87           N  
ATOM   4484  CA  GLY A 290     -12.706   1.650 -15.019  1.00  0.98           C  
ATOM   4485  C   GLY A 290     -13.442   2.391 -16.137  1.00  0.82           C  
ATOM   4486  O   GLY A 290     -12.965   3.396 -16.663  1.00  1.71           O  
ATOM   4487  H   GLY A 290     -10.576   1.792 -15.053  1.00  1.04           H  
ATOM   4488 1HA  GLY A 290     -12.559   0.609 -15.310  1.00  1.18           H  
ATOM   4489 2HA  GLY A 290     -13.324   1.639 -14.122  1.00  1.18           H  
ATOM   4490  N   SER A 291     -14.632   1.890 -16.477  1.00  0.69           N  
ATOM   4491  CA  SER A 291     -15.461   2.474 -17.531  1.00  0.65           C  
ATOM   4492  C   SER A 291     -16.357   3.609 -17.034  1.00  0.65           C  
ATOM   4493  O   SER A 291     -17.101   4.207 -17.809  1.00  2.65           O  
ATOM   4494  CB  SER A 291     -16.319   1.399 -18.166  1.00  0.98           C  
ATOM   4495  OG  SER A 291     -17.246   0.885 -17.248  1.00  0.98           O  
ATOM   4496  H   SER A 291     -14.967   1.065 -15.998  1.00  0.83           H  
ATOM   4497  HA  SER A 291     -14.796   2.876 -18.291  1.00  0.78           H  
ATOM   4498 1HB  SER A 291     -16.847   1.815 -19.025  1.00  1.17           H  
ATOM   4499 2HB  SER A 291     -15.682   0.596 -18.532  1.00  1.17           H  
ATOM   4500  HG  SER A 291     -17.817   1.619 -17.003  1.00  1.17           H  
ATOM   4501  N   GLU A 292     -16.265   3.921 -15.743  1.00  0.24           N  
ATOM   4502  CA  GLU A 292     -17.060   4.979 -15.137  1.00  0.67           C  
ATOM   4503  C   GLU A 292     -16.276   6.298 -15.052  1.00  0.53           C  
ATOM   4504  O   GLU A 292     -16.597   7.181 -14.253  1.00  3.49           O  
ATOM   4505  CB  GLU A 292     -17.523   4.526 -13.758  1.00  1.01           C  
ATOM   4506  CG  GLU A 292     -18.391   3.279 -13.783  1.00  1.01           C  
ATOM   4507  CD  GLU A 292     -19.637   3.448 -14.603  1.00  1.01           C  
ATOM   4508  OE1 GLU A 292     -20.201   4.514 -14.584  1.00  1.01           O  
ATOM   4509  OE2 GLU A 292     -20.020   2.508 -15.259  1.00  1.01           O  
ATOM   4510  H   GLU A 292     -15.636   3.404 -15.150  1.00  0.29           H  
ATOM   4511  HA  GLU A 292     -17.940   5.148 -15.759  1.00  0.80           H  
ATOM   4512 1HB  GLU A 292     -16.658   4.306 -13.136  1.00  1.21           H  
ATOM   4513 2HB  GLU A 292     -18.080   5.318 -13.274  1.00  1.21           H  
ATOM   4514 1HG  GLU A 292     -17.812   2.451 -14.190  1.00  1.21           H  
ATOM   4515 2HG  GLU A 292     -18.669   3.023 -12.761  1.00  1.21           H  
ATOM   4516  N   TRP A 293     -15.259   6.423 -15.900  1.00  2.43           N  
ATOM   4517  CA  TRP A 293     -14.409   7.591 -15.953  1.00  1.92           C  
ATOM   4518  C   TRP A 293     -14.070   7.889 -17.406  1.00  1.06           C  
ATOM   4519  O   TRP A 293     -13.633   7.002 -18.141  1.00  1.66           O  
ATOM   4520  CB  TRP A 293     -13.118   7.342 -15.179  1.00  2.88           C  
ATOM   4521  CG  TRP A 293     -12.236   8.543 -15.071  1.00  2.88           C  
ATOM   4522  CD1 TRP A 293     -12.170   9.393 -14.017  1.00  2.88           C  
ATOM   4523  CD2 TRP A 293     -11.320   9.064 -16.063  1.00  2.88           C  
ATOM   4524  NE1 TRP A 293     -11.259  10.388 -14.263  1.00  2.88           N  
ATOM   4525  CE2 TRP A 293     -10.726  10.197 -15.514  1.00  2.88           C  
ATOM   4526  CE3 TRP A 293     -10.968   8.669 -17.354  1.00  2.88           C  
ATOM   4527  CZ2 TRP A 293      -9.780  10.930 -16.206  1.00  2.88           C  
ATOM   4528  CZ3 TRP A 293     -10.032   9.420 -18.056  1.00  2.88           C  
ATOM   4529  CH2 TRP A 293      -9.450  10.518 -17.494  1.00  2.88           C  
ATOM   4530  H   TRP A 293     -15.049   5.672 -16.536  1.00  2.92           H  
ATOM   4531  HA  TRP A 293     -14.939   8.443 -15.528  1.00  2.30           H  
ATOM   4532 1HB  TRP A 293     -13.360   7.007 -14.172  1.00  3.46           H  
ATOM   4533 2HB  TRP A 293     -12.553   6.544 -15.662  1.00  3.46           H  
ATOM   4534  HD1 TRP A 293     -12.759   9.293 -13.110  1.00  3.46           H  
ATOM   4535  HE1 TRP A 293     -11.040  11.147 -13.630  1.00  3.46           H  
ATOM   4536  HE3 TRP A 293     -11.429   7.790 -17.802  1.00  3.46           H  
ATOM   4537  HZ2 TRP A 293      -9.303  11.801 -15.779  1.00  3.46           H  
ATOM   4538  HZ3 TRP A 293      -9.767   9.107 -19.066  1.00  3.46           H  
ATOM   4539  HH2 TRP A 293      -8.714  11.081 -18.066  1.00  3.46           H  
ATOM   4540  N   GLY A 294     -14.283   9.132 -17.817  1.00  0.73           N  
ATOM   4541  CA  GLY A 294     -13.984   9.538 -19.179  1.00  0.89           C  
ATOM   4542  C   GLY A 294     -14.900   8.855 -20.176  1.00  0.62           C  
ATOM   4543  O   GLY A 294     -16.041   8.507 -19.862  1.00  0.81           O  
ATOM   4544  H   GLY A 294     -14.649   9.817 -17.170  1.00  0.88           H  
ATOM   4545 1HA  GLY A 294     -14.098  10.618 -19.264  1.00  1.07           H  
ATOM   4546 2HA  GLY A 294     -12.946   9.304 -19.413  1.00  1.07           H  
ATOM   4547  N   GLU A 295     -14.404   8.670 -21.395  1.00  0.72           N  
ATOM   4548  CA  GLU A 295     -15.178   8.063 -22.468  1.00  1.06           C  
ATOM   4549  C   GLU A 295     -15.175   6.548 -22.348  1.00  0.62           C  
ATOM   4550  O   GLU A 295     -14.540   5.863 -23.149  1.00  0.77           O  
ATOM   4551  CB  GLU A 295     -14.622   8.499 -23.828  1.00  1.59           C  
ATOM   4552  CG  GLU A 295     -14.714  10.003 -24.078  1.00  1.59           C  
ATOM   4553  CD  GLU A 295     -14.237  10.423 -25.445  1.00  1.59           C  
ATOM   4554  OE1 GLU A 295     -13.802   9.576 -26.193  1.00  1.59           O  
ATOM   4555  OE2 GLU A 295     -14.310  11.592 -25.755  1.00  1.59           O  
ATOM   4556  H   GLU A 295     -13.450   8.935 -21.590  1.00  0.86           H  
ATOM   4557  HA  GLU A 295     -16.210   8.408 -22.387  1.00  1.27           H  
ATOM   4558 1HB  GLU A 295     -13.575   8.208 -23.905  1.00  1.91           H  
ATOM   4559 2HB  GLU A 295     -15.165   7.991 -24.625  1.00  1.91           H  
ATOM   4560 1HG  GLU A 295     -15.751  10.315 -23.956  1.00  1.91           H  
ATOM   4561 2HG  GLU A 295     -14.120  10.515 -23.322  1.00  1.91           H  
ATOM   4562  N   ASN A 296     -15.877   6.038 -21.339  1.00  0.77           N  
ATOM   4563  CA  ASN A 296     -15.938   4.609 -21.055  1.00  0.69           C  
ATOM   4564  C   ASN A 296     -14.548   4.025 -20.811  1.00  0.38           C  
ATOM   4565  O   ASN A 296     -14.225   2.952 -21.324  1.00  0.52           O  
ATOM   4566  CB  ASN A 296     -16.639   3.861 -22.174  1.00  1.03           C  
ATOM   4567  CG  ASN A 296     -18.080   4.259 -22.319  1.00  1.03           C  
ATOM   4568  OD1 ASN A 296     -18.796   4.428 -21.326  1.00  1.03           O  
ATOM   4569  ND2 ASN A 296     -18.522   4.413 -23.542  1.00  1.03           N  
ATOM   4570  H   ASN A 296     -16.372   6.687 -20.738  1.00  0.92           H  
ATOM   4571  HA  ASN A 296     -16.511   4.467 -20.140  1.00  0.83           H  
ATOM   4572 1HB  ASN A 296     -16.128   4.036 -23.121  1.00  1.24           H  
ATOM   4573 2HB  ASN A 296     -16.593   2.790 -21.976  1.00  1.24           H  
ATOM   4574 1HD2 ASN A 296     -19.474   4.677 -23.701  1.00  1.24           H  
ATOM   4575 2HD2 ASN A 296     -17.909   4.265 -24.317  1.00  1.24           H  
ATOM   4576  N   GLY A 297     -13.731   4.720 -20.013  1.00  0.25           N  
ATOM   4577  CA  GLY A 297     -12.383   4.254 -19.727  1.00  0.30           C  
ATOM   4578  C   GLY A 297     -11.332   4.765 -20.713  1.00  0.49           C  
ATOM   4579  O   GLY A 297     -10.190   4.297 -20.698  1.00  1.87           O  
ATOM   4580  H   GLY A 297     -14.028   5.588 -19.584  1.00  0.30           H  
ATOM   4581 1HA  GLY A 297     -12.107   4.557 -18.718  1.00  0.36           H  
ATOM   4582 2HA  GLY A 297     -12.383   3.170 -19.740  1.00  0.36           H  
ATOM   4583  N   TYR A 298     -11.708   5.721 -21.564  1.00  0.32           N  
ATOM   4584  CA  TYR A 298     -10.776   6.275 -22.543  1.00  0.33           C  
ATOM   4585  C   TYR A 298     -10.692   7.805 -22.518  1.00  0.35           C  
ATOM   4586  O   TYR A 298     -11.623   8.504 -22.114  1.00  0.49           O  
ATOM   4587  CB  TYR A 298     -11.147   5.806 -23.954  1.00  0.49           C  
ATOM   4588  CG  TYR A 298     -11.027   4.309 -24.145  1.00  0.49           C  
ATOM   4589  CD1 TYR A 298     -12.106   3.485 -23.871  1.00  0.49           C  
ATOM   4590  CD2 TYR A 298      -9.833   3.762 -24.594  1.00  0.49           C  
ATOM   4591  CE1 TYR A 298     -11.993   2.121 -24.036  1.00  0.49           C  
ATOM   4592  CE2 TYR A 298      -9.719   2.397 -24.761  1.00  0.49           C  
ATOM   4593  CZ  TYR A 298     -10.794   1.578 -24.481  1.00  0.49           C  
ATOM   4594  OH  TYR A 298     -10.687   0.218 -24.647  1.00  0.49           O  
ATOM   4595  H   TYR A 298     -12.655   6.069 -21.540  1.00  0.38           H  
ATOM   4596  HA  TYR A 298      -9.783   5.895 -22.310  1.00  0.40           H  
ATOM   4597 1HB  TYR A 298     -12.174   6.096 -24.178  1.00  0.59           H  
ATOM   4598 2HB  TYR A 298     -10.501   6.295 -24.683  1.00  0.59           H  
ATOM   4599  HD1 TYR A 298     -13.044   3.913 -23.519  1.00  0.59           H  
ATOM   4600  HD2 TYR A 298      -8.985   4.411 -24.812  1.00  0.59           H  
ATOM   4601  HE1 TYR A 298     -12.842   1.475 -23.816  1.00  0.59           H  
ATOM   4602  HE2 TYR A 298      -8.782   1.966 -25.113  1.00  0.59           H  
ATOM   4603  HH  TYR A 298     -11.499  -0.203 -24.355  1.00  0.59           H  
ATOM   4604  N   ILE A 299      -9.556   8.321 -22.976  1.00  0.37           N  
ATOM   4605  CA  ILE A 299      -9.352   9.762 -23.064  1.00  0.56           C  
ATOM   4606  C   ILE A 299      -8.706  10.181 -24.365  1.00  0.45           C  
ATOM   4607  O   ILE A 299      -7.799   9.522 -24.880  1.00  0.58           O  
ATOM   4608  CB  ILE A 299      -8.520  10.301 -21.877  1.00  0.84           C  
ATOM   4609  CG1 ILE A 299      -8.399  11.823 -21.989  1.00  0.84           C  
ATOM   4610  CG2 ILE A 299      -7.142   9.677 -21.844  1.00  0.84           C  
ATOM   4611  CD1 ILE A 299      -7.974  12.501 -20.723  1.00  0.84           C  
ATOM   4612  H   ILE A 299      -8.818   7.693 -23.270  1.00  0.44           H  
ATOM   4613  HA  ILE A 299     -10.329  10.241 -23.020  1.00  0.67           H  
ATOM   4614  HB  ILE A 299      -9.039  10.078 -20.946  1.00  1.01           H  
ATOM   4615 1HG1 ILE A 299      -7.657  12.053 -22.751  1.00  1.01           H  
ATOM   4616 2HG1 ILE A 299      -9.337  12.237 -22.311  1.00  1.01           H  
ATOM   4617 1HG2 ILE A 299      -6.583  10.072 -20.996  1.00  1.01           H  
ATOM   4618 2HG2 ILE A 299      -7.232   8.596 -21.748  1.00  1.01           H  
ATOM   4619 3HG2 ILE A 299      -6.619   9.921 -22.768  1.00  1.01           H  
ATOM   4620 1HD1 ILE A 299      -7.893  13.575 -20.890  1.00  1.01           H  
ATOM   4621 2HD1 ILE A 299      -8.707  12.309 -19.939  1.00  1.01           H  
ATOM   4622 3HD1 ILE A 299      -7.008  12.104 -20.429  1.00  1.01           H  
ATOM   4623  N   ARG A 300      -9.196  11.296 -24.901  1.00  0.47           N  
ATOM   4624  CA  ARG A 300      -8.640  11.835 -26.130  1.00  0.48           C  
ATOM   4625  C   ARG A 300      -7.695  12.966 -25.755  1.00  0.43           C  
ATOM   4626  O   ARG A 300      -8.112  13.939 -25.126  1.00  0.59           O  
ATOM   4627  CB  ARG A 300      -9.731  12.375 -27.040  1.00  0.72           C  
ATOM   4628  CG  ARG A 300     -10.813  11.382 -27.436  1.00  0.72           C  
ATOM   4629  CD  ARG A 300     -11.848  11.995 -28.320  1.00  0.72           C  
ATOM   4630  NE  ARG A 300     -12.996  11.115 -28.474  1.00  0.72           N  
ATOM   4631  CZ  ARG A 300     -14.047  11.308 -29.296  1.00  0.72           C  
ATOM   4632  NH1 ARG A 300     -14.120  12.342 -30.109  1.00  0.72           N  
ATOM   4633  NH2 ARG A 300     -15.035  10.431 -29.274  1.00  0.72           N  
ATOM   4634  H   ARG A 300      -9.971  11.772 -24.440  1.00  0.56           H  
ATOM   4635  HA  ARG A 300      -8.084  11.056 -26.651  1.00  0.58           H  
ATOM   4636 1HB  ARG A 300     -10.216  13.216 -26.560  1.00  0.86           H  
ATOM   4637 2HB  ARG A 300      -9.278  12.744 -27.957  1.00  0.86           H  
ATOM   4638 1HG  ARG A 300     -10.361  10.546 -27.971  1.00  0.86           H  
ATOM   4639 2HG  ARG A 300     -11.311  11.010 -26.540  1.00  0.86           H  
ATOM   4640 1HD  ARG A 300     -12.194  12.931 -27.882  1.00  0.86           H  
ATOM   4641 2HD  ARG A 300     -11.428  12.185 -29.306  1.00  0.86           H  
ATOM   4642  HE  ARG A 300     -13.046  10.311 -27.855  1.00  0.86           H  
ATOM   4643 1HH1 ARG A 300     -13.388  13.040 -30.154  1.00  0.86           H  
ATOM   4644 2HH1 ARG A 300     -14.926  12.456 -30.705  1.00  0.86           H  
ATOM   4645 1HH2 ARG A 300     -14.987   9.640 -28.643  1.00  0.86           H  
ATOM   4646 2HH2 ARG A 300     -15.835  10.556 -29.875  1.00  0.86           H  
ATOM   4647  N   LEU A 301      -6.425  12.832 -26.120  1.00  0.53           N  
ATOM   4648  CA  LEU A 301      -5.438  13.855 -25.791  1.00  0.59           C  
ATOM   4649  C   LEU A 301      -4.928  14.511 -27.065  1.00  0.78           C  
ATOM   4650  O   LEU A 301      -4.480  13.827 -27.971  1.00  1.81           O  
ATOM   4651  CB  LEU A 301      -4.272  13.228 -25.005  1.00  0.89           C  
ATOM   4652  CG  LEU A 301      -4.648  12.610 -23.648  1.00  0.89           C  
ATOM   4653  CD1 LEU A 301      -3.442  11.911 -23.038  1.00  0.89           C  
ATOM   4654  CD2 LEU A 301      -5.135  13.717 -22.733  1.00  0.89           C  
ATOM   4655  H   LEU A 301      -6.142  12.010 -26.642  1.00  0.64           H  
ATOM   4656  HA  LEU A 301      -5.918  14.600 -25.163  1.00  0.71           H  
ATOM   4657 1HB  LEU A 301      -3.825  12.444 -25.613  1.00  1.06           H  
ATOM   4658 2HB  LEU A 301      -3.520  13.995 -24.824  1.00  1.06           H  
ATOM   4659  HG  LEU A 301      -5.437  11.870 -23.785  1.00  1.06           H  
ATOM   4660 1HD1 LEU A 301      -3.720  11.478 -22.077  1.00  1.06           H  
ATOM   4661 2HD1 LEU A 301      -3.103  11.121 -23.708  1.00  1.06           H  
ATOM   4662 3HD1 LEU A 301      -2.639  12.633 -22.892  1.00  1.06           H  
ATOM   4663 1HD2 LEU A 301      -5.409  13.299 -21.766  1.00  1.06           H  
ATOM   4664 2HD2 LEU A 301      -4.343  14.454 -22.598  1.00  1.06           H  
ATOM   4665 3HD2 LEU A 301      -6.002  14.192 -23.186  1.00  1.06           H  
ATOM   4666  N   PRO A 302      -4.920  15.830 -27.143  1.00  0.90           N  
ATOM   4667  CA  PRO A 302      -4.575  16.618 -28.311  1.00  1.30           C  
ATOM   4668  C   PRO A 302      -3.122  16.491 -28.687  1.00  1.18           C  
ATOM   4669  O   PRO A 302      -2.243  16.419 -27.827  1.00  1.32           O  
ATOM   4670  CB  PRO A 302      -4.833  18.040 -27.866  1.00  1.95           C  
ATOM   4671  CG  PRO A 302      -4.589  18.004 -26.399  1.00  1.95           C  
ATOM   4672  CD  PRO A 302      -5.017  16.643 -25.937  1.00  1.95           C  
ATOM   4673  HA  PRO A 302      -5.227  16.336 -29.150  1.00  1.56           H  
ATOM   4674 1HB  PRO A 302      -4.151  18.725 -28.391  1.00  2.34           H  
ATOM   4675 2HB  PRO A 302      -5.854  18.347 -28.126  1.00  2.34           H  
ATOM   4676 1HG  PRO A 302      -3.535  18.221 -26.185  1.00  2.34           H  
ATOM   4677 2HG  PRO A 302      -5.173  18.786 -25.937  1.00  2.34           H  
ATOM   4678 1HD  PRO A 302      -4.336  16.263 -25.162  1.00  2.34           H  
ATOM   4679 2HD  PRO A 302      -6.060  16.667 -25.593  1.00  2.34           H  
ATOM   4680  N   ARG A 303      -2.873  16.518 -29.985  1.00  1.59           N  
ATOM   4681  CA  ARG A 303      -1.520  16.462 -30.499  1.00  2.49           C  
ATOM   4682  C   ARG A 303      -0.922  17.840 -30.591  1.00  2.82           C  
ATOM   4683  O   ARG A 303      -1.524  18.750 -31.163  1.00  3.64           O  
ATOM   4684  CB  ARG A 303      -1.476  15.839 -31.874  1.00  3.74           C  
ATOM   4685  CG  ARG A 303      -1.871  14.392 -31.919  1.00  3.74           C  
ATOM   4686  CD  ARG A 303      -1.636  13.816 -33.256  1.00  3.74           C  
ATOM   4687  NE  ARG A 303      -0.227  13.637 -33.524  1.00  3.74           N  
ATOM   4688  CZ  ARG A 303       0.257  13.117 -34.665  1.00  3.74           C  
ATOM   4689  NH1 ARG A 303      -0.555  12.758 -35.629  1.00  3.74           N  
ATOM   4690  NH2 ARG A 303       1.548  12.939 -34.842  1.00  3.74           N  
ATOM   4691  H   ARG A 303      -3.651  16.562 -30.626  1.00  1.91           H  
ATOM   4692  HA  ARG A 303      -0.913  15.861 -29.821  1.00  2.99           H  
ATOM   4693 1HB  ARG A 303      -2.144  16.383 -32.538  1.00  4.48           H  
ATOM   4694 2HB  ARG A 303      -0.469  15.924 -32.282  1.00  4.48           H  
ATOM   4695 1HG  ARG A 303      -1.273  13.839 -31.195  1.00  4.48           H  
ATOM   4696 2HG  ARG A 303      -2.923  14.290 -31.675  1.00  4.48           H  
ATOM   4697 1HD  ARG A 303      -2.130  12.848 -33.338  1.00  4.48           H  
ATOM   4698 2HD  ARG A 303      -2.020  14.488 -34.012  1.00  4.48           H  
ATOM   4699  HE  ARG A 303       0.431  13.909 -32.797  1.00  4.48           H  
ATOM   4700 1HH1 ARG A 303      -1.554  12.869 -35.530  1.00  4.48           H  
ATOM   4701 2HH1 ARG A 303      -0.153  12.361 -36.467  1.00  4.48           H  
ATOM   4702 1HH2 ARG A 303       2.204  13.181 -34.116  1.00  4.48           H  
ATOM   4703 2HH2 ARG A 303       1.863  12.517 -35.706  1.00  4.48           H  
ATOM   4704  N   ASP A 304       0.269  17.996 -30.043  1.00  4.92           N  
ATOM   4705  CA  ASP A 304       0.951  19.270 -30.128  1.00  7.55           C  
ATOM   4706  C   ASP A 304       1.735  19.316 -31.431  1.00 14.38           C  
ATOM   4707  O   ASP A 304       2.702  18.580 -31.620  1.00 36.46           O  
ATOM   4708  CB  ASP A 304       1.844  19.508 -28.920  1.00 11.32           C  
ATOM   4709  CG  ASP A 304       2.499  20.886 -28.949  1.00 11.32           C  
ATOM   4710  OD1 ASP A 304       2.329  21.583 -29.920  1.00 11.32           O  
ATOM   4711  OD2 ASP A 304       3.182  21.221 -28.011  1.00 11.32           O  
ATOM   4712  H   ASP A 304       0.715  17.217 -29.577  1.00  5.90           H  
ATOM   4713  HA  ASP A 304       0.204  20.065 -30.153  1.00  9.06           H  
ATOM   4714 1HB  ASP A 304       1.243  19.433 -28.013  1.00 13.59           H  
ATOM   4715 2HB  ASP A 304       2.599  18.733 -28.866  1.00 13.59           H  
ATOM   4716  N   ILE A 305       1.277  20.172 -32.331  1.00 15.01           N  
ATOM   4717  CA  ILE A 305       1.817  20.315 -33.673  1.00 32.62           C  
ATOM   4718  C   ILE A 305       2.918  21.411 -33.737  1.00 58.40           C  
ATOM   4719  O   ILE A 305       2.652  22.360 -34.478  1.00108.98           O  
ATOM   4720  CB  ILE A 305       0.633  20.654 -34.618  1.00 48.93           C  
ATOM   4721  CG1 ILE A 305      -0.456  19.587 -34.444  1.00 48.93           C  
ATOM   4722  CG2 ILE A 305       1.038  20.755 -36.075  1.00 48.93           C  
ATOM   4723  CD1 ILE A 305       0.021  18.177 -34.722  1.00 48.93           C  
ATOM   4724  H   ILE A 305       0.491  20.752 -32.072  1.00 18.01           H  
ATOM   4725  HA  ILE A 305       2.203  19.358 -33.979  1.00 39.14           H  
ATOM   4726  HB  ILE A 305       0.203  21.606 -34.307  1.00 58.72           H  
ATOM   4727 1HG1 ILE A 305      -0.832  19.629 -33.423  1.00 58.72           H  
ATOM   4728 2HG1 ILE A 305      -1.281  19.809 -35.122  1.00 58.72           H  
ATOM   4729 1HG2 ILE A 305       0.164  21.001 -36.677  1.00 58.72           H  
ATOM   4730 2HG2 ILE A 305       1.789  21.535 -36.191  1.00 58.72           H  
ATOM   4731 3HG2 ILE A 305       1.448  19.801 -36.406  1.00 58.72           H  
ATOM   4732 1HD1 ILE A 305      -0.803  17.479 -34.578  1.00 58.72           H  
ATOM   4733 2HD1 ILE A 305       0.379  18.111 -35.750  1.00 58.72           H  
ATOM   4734 3HD1 ILE A 305       0.831  17.926 -34.039  1.00 58.72           H  
ATOM   4735  N   GLU A 306       4.183  20.948 -33.748  1.00 66.52           N  
ATOM   4736  CA  GLU A 306       4.579  19.714 -34.430  1.00 38.45           C  
ATOM   4737  C   GLU A 306       5.977  19.324 -34.064  1.00 13.60           C  
ATOM   4738  O   GLU A 306       6.879  20.153 -33.974  1.00 40.13           O  
ATOM   4739  CB  GLU A 306       4.509  19.841 -35.951  1.00 57.68           C  
ATOM   4740  CG  GLU A 306       4.695  18.515 -36.682  1.00 57.68           C  
ATOM   4741  CD  GLU A 306       4.491  18.622 -38.164  1.00 57.68           C  
ATOM   4742  OE1 GLU A 306       3.415  18.318 -38.623  1.00 57.68           O  
ATOM   4743  OE2 GLU A 306       5.418  18.998 -38.841  1.00 57.68           O  
ATOM   4744  H   GLU A 306       4.591  20.970 -32.823  1.00 79.82           H  
ATOM   4745  HA  GLU A 306       3.954  18.890 -34.107  1.00 46.14           H  
ATOM   4746 1HB  GLU A 306       3.570  20.273 -36.258  1.00 69.21           H  
ATOM   4747 2HB  GLU A 306       5.296  20.515 -36.288  1.00 69.21           H  
ATOM   4748 1HG  GLU A 306       5.704  18.148 -36.499  1.00 69.21           H  
ATOM   4749 2HG  GLU A 306       3.994  17.788 -36.275  1.00 69.21           H  
ATOM   4750  N   PHE A 307       6.144  18.041 -33.875  1.00 26.74           N  
ATOM   4751  CA  PHE A 307       7.420  17.418 -33.606  1.00 38.01           C  
ATOM   4752  C   PHE A 307       8.114  17.765 -32.295  1.00 18.79           C  
ATOM   4753  O   PHE A 307       8.059  16.977 -31.355  1.00 20.04           O  
ATOM   4754  CB  PHE A 307       8.340  17.696 -34.824  1.00 57.02           C  
ATOM   4755  CG  PHE A 307       9.789  17.334 -34.691  1.00 57.02           C  
ATOM   4756  CD1 PHE A 307      10.220  16.025 -34.620  1.00 57.02           C  
ATOM   4757  CD2 PHE A 307      10.739  18.346 -34.667  1.00 57.02           C  
ATOM   4758  CE1 PHE A 307      11.570  15.743 -34.509  1.00 57.02           C  
ATOM   4759  CE2 PHE A 307      12.083  18.065 -34.557  1.00 57.02           C  
ATOM   4760  CZ  PHE A 307      12.499  16.757 -34.476  1.00 57.02           C  
ATOM   4761  H   PHE A 307       5.332  17.445 -33.948  1.00 32.09           H  
ATOM   4762  HA  PHE A 307       7.247  16.341 -33.589  1.00 45.61           H  
ATOM   4763 1HB  PHE A 307       7.946  17.145 -35.677  1.00 68.42           H  
ATOM   4764 2HB  PHE A 307       8.298  18.747 -35.094  1.00 68.42           H  
ATOM   4765  HD1 PHE A 307       9.488  15.218 -34.650  1.00 68.42           H  
ATOM   4766  HD2 PHE A 307      10.408  19.383 -34.733  1.00 68.42           H  
ATOM   4767  HE1 PHE A 307      11.908  14.711 -34.448  1.00 68.42           H  
ATOM   4768  HE2 PHE A 307      12.814  18.874 -34.536  1.00 68.42           H  
ATOM   4769  HZ  PHE A 307      13.560  16.524 -34.389  1.00 68.42           H  
ATOM   4770  N   ASN A 308       8.726  18.936 -32.205  1.00 13.32           N  
ATOM   4771  CA  ASN A 308       9.561  19.246 -31.045  1.00  8.19           C  
ATOM   4772  C   ASN A 308       8.762  19.736 -29.866  1.00  7.38           C  
ATOM   4773  O   ASN A 308       8.550  20.938 -29.709  1.00 14.68           O  
ATOM   4774  CB  ASN A 308      10.620  20.264 -31.424  1.00 12.29           C  
ATOM   4775  CG  ASN A 308      11.605  20.527 -30.318  1.00 12.29           C  
ATOM   4776  OD1 ASN A 308      11.396  20.126 -29.167  1.00 12.29           O  
ATOM   4777  ND2 ASN A 308      12.680  21.198 -30.646  1.00 12.29           N  
ATOM   4778  H   ASN A 308       8.647  19.588 -32.976  1.00 15.98           H  
ATOM   4779  HA  ASN A 308      10.062  18.328 -30.732  1.00  9.83           H  
ATOM   4780 1HB  ASN A 308      11.166  19.912 -32.298  1.00 14.74           H  
ATOM   4781 2HB  ASN A 308      10.139  21.204 -31.696  1.00 14.74           H  
ATOM   4782 1HD2 ASN A 308      13.372  21.403 -29.953  1.00 14.74           H  
ATOM   4783 2HD2 ASN A 308      12.810  21.505 -31.588  1.00 14.74           H  
ATOM   4784  N   THR A 309       8.335  18.807 -29.023  1.00  3.78           N  
ATOM   4785  CA  THR A 309       7.525  19.191 -27.874  1.00  3.82           C  
ATOM   4786  C   THR A 309       7.426  18.167 -26.780  1.00  2.08           C  
ATOM   4787  O   THR A 309       7.523  16.970 -27.035  1.00  2.38           O  
ATOM   4788  CB  THR A 309       6.106  19.505 -28.308  1.00  5.73           C  
ATOM   4789  OG1 THR A 309       5.347  19.907 -27.154  1.00  5.73           O  
ATOM   4790  CG2 THR A 309       5.495  18.268 -28.955  1.00  5.73           C  
ATOM   4791  H   THR A 309       8.566  17.834 -29.217  1.00  4.54           H  
ATOM   4792  HA  THR A 309       7.963  20.092 -27.445  1.00  4.58           H  
ATOM   4793  HB  THR A 309       6.117  20.324 -29.028  1.00  6.88           H  
ATOM   4794  HG1 THR A 309       4.536  20.342 -27.437  1.00  6.88           H  
ATOM   4795 1HG2 THR A 309       4.486  18.485 -29.281  1.00  6.88           H  
ATOM   4796 2HG2 THR A 309       6.093  17.981 -29.819  1.00  6.88           H  
ATOM   4797 3HG2 THR A 309       5.480  17.448 -28.238  1.00  6.88           H  
ATOM   4798  N   ALA A 310       7.170  18.661 -25.563  1.00  2.20           N  
ATOM   4799  CA  ALA A 310       6.950  17.823 -24.386  1.00  1.71           C  
ATOM   4800  C   ALA A 310       5.619  17.085 -24.507  1.00  1.23           C  
ATOM   4801  O   ALA A 310       5.436  16.023 -23.909  1.00  1.62           O  
ATOM   4802  CB  ALA A 310       6.975  18.661 -23.116  1.00  2.56           C  
ATOM   4803  H   ALA A 310       7.114  19.664 -25.458  1.00  2.64           H  
ATOM   4804  HA  ALA A 310       7.743  17.081 -24.339  1.00  2.05           H  
ATOM   4805 1HB  ALA A 310       6.827  18.015 -22.251  1.00  3.08           H  
ATOM   4806 2HB  ALA A 310       7.938  19.165 -23.034  1.00  3.08           H  
ATOM   4807 3HB  ALA A 310       6.179  19.403 -23.155  1.00  3.08           H  
ATOM   4808  N   GLY A 311       4.703  17.656 -25.293  1.00  1.39           N  
ATOM   4809  CA  GLY A 311       3.404  17.067 -25.545  1.00  1.80           C  
ATOM   4810  C   GLY A 311       2.379  17.491 -24.505  1.00  1.38           C  
ATOM   4811  O   GLY A 311       2.732  17.999 -23.439  1.00  1.37           O  
ATOM   4812  H   GLY A 311       4.923  18.527 -25.760  1.00  1.67           H  
ATOM   4813 1HA  GLY A 311       3.061  17.358 -26.539  1.00  2.16           H  
ATOM   4814 2HA  GLY A 311       3.504  15.986 -25.547  1.00  2.16           H  
ATOM   4815  N   ALA A 312       1.103  17.278 -24.819  1.00  1.34           N  
ATOM   4816  CA  ALA A 312       0.036  17.595 -23.882  1.00  1.32           C  
ATOM   4817  C   ALA A 312       0.202  16.727 -22.656  1.00  0.72           C  
ATOM   4818  O   ALA A 312       0.312  15.514 -22.778  1.00  0.62           O  
ATOM   4819  CB  ALA A 312      -1.328  17.373 -24.518  1.00  1.98           C  
ATOM   4820  H   ALA A 312       0.872  16.874 -25.716  1.00  1.61           H  
ATOM   4821  HA  ALA A 312       0.132  18.639 -23.582  1.00  1.58           H  
ATOM   4822 1HB  ALA A 312      -2.110  17.621 -23.801  1.00  2.38           H  
ATOM   4823 2HB  ALA A 312      -1.427  18.010 -25.397  1.00  2.38           H  
ATOM   4824 3HB  ALA A 312      -1.426  16.330 -24.815  1.00  2.38           H  
ATOM   4825  N   CYS A 313       0.238  17.335 -21.475  1.00  0.73           N  
ATOM   4826  CA  CYS A 313       0.415  16.592 -20.217  1.00  0.54           C  
ATOM   4827  C   CYS A 313       1.785  15.909 -20.115  1.00  0.53           C  
ATOM   4828  O   CYS A 313       1.979  15.051 -19.254  1.00  0.59           O  
ATOM   4829  CB  CYS A 313      -0.651  15.480 -20.048  1.00  0.81           C  
ATOM   4830  SG  CYS A 313      -2.377  16.018 -20.092  1.00  0.81           S  
ATOM   4831  H   CYS A 313       0.141  18.341 -21.438  1.00  0.88           H  
ATOM   4832  HA  CYS A 313       0.321  17.291 -19.389  1.00  0.65           H  
ATOM   4833 1HB  CYS A 313      -0.522  14.706 -20.801  1.00  0.97           H  
ATOM   4834 2HB  CYS A 313      -0.494  15.002 -19.083  1.00  0.97           H  
ATOM   4835  HG  CYS A 313      -2.898  14.823 -19.834  1.00  0.97           H  
ATOM   4836  N   GLY A 314       2.723  16.238 -21.010  1.00  0.65           N  
ATOM   4837  CA  GLY A 314       4.007  15.557 -21.033  1.00  0.65           C  
ATOM   4838  C   GLY A 314       3.931  14.219 -21.798  1.00  0.52           C  
ATOM   4839  O   GLY A 314       4.845  13.405 -21.700  1.00  0.56           O  
ATOM   4840  H   GLY A 314       2.558  16.958 -21.701  1.00  0.78           H  
ATOM   4841 1HA  GLY A 314       4.751  16.204 -21.496  1.00  0.78           H  
ATOM   4842 2HA  GLY A 314       4.337  15.375 -20.011  1.00  0.78           H  
ATOM   4843  N   ILE A 315       2.838  13.992 -22.547  1.00  0.52           N  
ATOM   4844  CA  ILE A 315       2.586  12.753 -23.315  1.00  0.63           C  
ATOM   4845  C   ILE A 315       3.738  12.254 -24.227  1.00  0.65           C  
ATOM   4846  O   ILE A 315       3.757  11.079 -24.582  1.00  0.99           O  
ATOM   4847  CB  ILE A 315       1.312  12.939 -24.197  1.00  0.95           C  
ATOM   4848  CG1 ILE A 315       0.764  11.630 -24.755  1.00  0.95           C  
ATOM   4849  CG2 ILE A 315       1.600  13.858 -25.354  1.00  0.95           C  
ATOM   4850  CD1 ILE A 315       0.166  10.697 -23.756  1.00  0.95           C  
ATOM   4851  H   ILE A 315       2.114  14.695 -22.586  1.00  0.62           H  
ATOM   4852  HA  ILE A 315       2.379  11.963 -22.594  1.00  0.76           H  
ATOM   4853  HB  ILE A 315       0.524  13.366 -23.585  1.00  1.13           H  
ATOM   4854 1HG1 ILE A 315      -0.007  11.872 -25.482  1.00  1.13           H  
ATOM   4855 2HG1 ILE A 315       1.571  11.104 -25.263  1.00  1.13           H  
ATOM   4856 1HG2 ILE A 315       0.694  14.006 -25.939  1.00  1.13           H  
ATOM   4857 2HG2 ILE A 315       1.940  14.805 -24.961  1.00  1.13           H  
ATOM   4858 3HG2 ILE A 315       2.372  13.422 -25.985  1.00  1.13           H  
ATOM   4859 1HD1 ILE A 315      -0.194   9.800 -24.260  1.00  1.13           H  
ATOM   4860 2HD1 ILE A 315       0.920  10.425 -23.021  1.00  1.13           H  
ATOM   4861 3HD1 ILE A 315      -0.664  11.191 -23.258  1.00  1.13           H  
ATOM   4862  N   THR A 316       4.692  13.109 -24.623  1.00  0.59           N  
ATOM   4863  CA  THR A 316       5.784  12.632 -25.484  1.00  0.65           C  
ATOM   4864  C   THR A 316       7.079  12.408 -24.705  1.00  0.66           C  
ATOM   4865  O   THR A 316       8.088  11.995 -25.279  1.00  0.86           O  
ATOM   4866  CB  THR A 316       6.120  13.629 -26.598  1.00  0.98           C  
ATOM   4867  OG1 THR A 316       6.585  14.821 -25.977  1.00  0.98           O  
ATOM   4868  CG2 THR A 316       4.920  13.946 -27.468  1.00  0.98           C  
ATOM   4869  H   THR A 316       4.682  14.083 -24.340  1.00  0.71           H  
ATOM   4870  HA  THR A 316       5.487  11.684 -25.933  1.00  0.78           H  
ATOM   4871  HB  THR A 316       6.914  13.217 -27.220  1.00  1.17           H  
ATOM   4872  HG1 THR A 316       6.833  15.480 -26.628  1.00  1.17           H  
ATOM   4873 1HG2 THR A 316       5.205  14.664 -28.237  1.00  1.17           H  
ATOM   4874 2HG2 THR A 316       4.568  13.032 -27.939  1.00  1.17           H  
ATOM   4875 3HG2 THR A 316       4.128  14.369 -26.857  1.00  1.17           H  
ATOM   4876  N   LYS A 317       7.068  12.713 -23.409  1.00  0.72           N  
ATOM   4877  CA  LYS A 317       8.271  12.621 -22.590  1.00  1.02           C  
ATOM   4878  C   LYS A 317       8.709  11.192 -22.274  1.00  1.21           C  
ATOM   4879  O   LYS A 317       9.870  10.957 -21.941  1.00  3.41           O  
ATOM   4880  CB  LYS A 317       8.074  13.392 -21.292  1.00  1.53           C  
ATOM   4881  CG  LYS A 317       8.046  14.903 -21.460  1.00  1.53           C  
ATOM   4882  CD  LYS A 317       7.797  15.597 -20.131  1.00  1.53           C  
ATOM   4883  CE  LYS A 317       8.945  15.342 -19.163  1.00  1.53           C  
ATOM   4884  NZ  LYS A 317      10.236  15.906 -19.657  1.00  1.53           N  
ATOM   4885  H   LYS A 317       6.216  13.025 -22.967  1.00  0.86           H  
ATOM   4886  HA  LYS A 317       9.081  13.100 -23.139  1.00  1.22           H  
ATOM   4887 1HB  LYS A 317       7.137  13.090 -20.828  1.00  1.84           H  
ATOM   4888 2HB  LYS A 317       8.880  13.148 -20.599  1.00  1.84           H  
ATOM   4889 1HG  LYS A 317       9.000  15.242 -21.867  1.00  1.84           H  
ATOM   4890 2HG  LYS A 317       7.255  15.176 -22.158  1.00  1.84           H  
ATOM   4891 1HD  LYS A 317       7.699  16.671 -20.293  1.00  1.84           H  
ATOM   4892 2HD  LYS A 317       6.872  15.225 -19.691  1.00  1.84           H  
ATOM   4893 1HE  LYS A 317       8.706  15.798 -18.203  1.00  1.84           H  
ATOM   4894 2HE  LYS A 317       9.062  14.268 -19.020  1.00  1.84           H  
ATOM   4895 1HZ  LYS A 317      10.966  15.717 -18.985  1.00  1.84           H  
ATOM   4896 2HZ  LYS A 317      10.476  15.477 -20.542  1.00  1.84           H  
ATOM   4897 3HZ  LYS A 317      10.144  16.904 -19.782  1.00  1.84           H  
ATOM   4898  N   MET A 318       7.801  10.232 -22.381  1.00  0.99           N  
ATOM   4899  CA  MET A 318       8.168   8.850 -22.118  1.00  0.91           C  
ATOM   4900  C   MET A 318       7.310   7.887 -22.896  1.00  0.57           C  
ATOM   4901  O   MET A 318       6.084   7.894 -22.783  1.00  0.63           O  
ATOM   4902  CB  MET A 318       8.049   8.529 -20.636  1.00  1.36           C  
ATOM   4903  CG  MET A 318       8.391   7.083 -20.299  1.00  1.36           C  
ATOM   4904  SD  MET A 318       8.320   6.721 -18.535  1.00  1.36           S  
ATOM   4905  CE  MET A 318       8.695   4.968 -18.552  1.00  1.36           C  
ATOM   4906  H   MET A 318       6.853  10.455 -22.648  1.00  1.19           H  
ATOM   4907  HA  MET A 318       9.202   8.701 -22.432  1.00  1.09           H  
ATOM   4908 1HB  MET A 318       8.712   9.178 -20.065  1.00  1.64           H  
ATOM   4909 2HB  MET A 318       7.032   8.723 -20.306  1.00  1.64           H  
ATOM   4910 1HG  MET A 318       7.698   6.419 -20.814  1.00  1.64           H  
ATOM   4911 2HG  MET A 318       9.398   6.860 -20.653  1.00  1.64           H  
ATOM   4912 1HE  MET A 318       8.677   4.585 -17.534  1.00  1.64           H  
ATOM   4913 2HE  MET A 318       7.951   4.442 -19.151  1.00  1.64           H  
ATOM   4914 3HE  MET A 318       9.684   4.812 -18.984  1.00  1.64           H  
ATOM   4915  N   ALA A 319       7.969   7.016 -23.653  1.00  0.53           N  
ATOM   4916  CA  ALA A 319       7.262   6.012 -24.419  1.00  0.72           C  
ATOM   4917  C   ALA A 319       8.160   4.802 -24.712  1.00  0.64           C  
ATOM   4918  O   ALA A 319       9.346   4.954 -25.022  1.00  1.13           O  
ATOM   4919  CB  ALA A 319       6.738   6.634 -25.699  1.00  1.08           C  
ATOM   4920  H   ALA A 319       8.978   7.059 -23.701  1.00  0.64           H  
ATOM   4921  HA  ALA A 319       6.427   5.673 -23.826  1.00  0.86           H  
ATOM   4922 1HB  ALA A 319       6.182   5.894 -26.267  1.00  1.30           H  
ATOM   4923 2HB  ALA A 319       6.082   7.468 -25.450  1.00  1.30           H  
ATOM   4924 3HB  ALA A 319       7.568   7.001 -26.293  1.00  1.30           H  
ATOM   4925  N   SER A 320       7.571   3.607 -24.618  1.00  0.44           N  
ATOM   4926  CA  SER A 320       8.299   2.351 -24.829  1.00  0.64           C  
ATOM   4927  C   SER A 320       7.366   1.183 -25.127  1.00  0.72           C  
ATOM   4928  O   SER A 320       6.169   1.237 -24.836  1.00  0.90           O  
ATOM   4929  CB  SER A 320       9.152   2.011 -23.629  1.00  0.96           C  
ATOM   4930  OG  SER A 320       9.840   0.808 -23.845  1.00  0.96           O
[truncated: 9,899 more chars]
