# Supplementary material for: Sequence comparison, molecular modeling, and network analysis predict structural diversity in cysteine proteases from the Cape sundew, Drosera capensis
Source: Comput Struct Biotechnol J. 2016 Jun 14;14:271–82. doi: 10.1016/j.csbj.2016.05.003 (PMC4949590; doi:10.1016/j.csbj.2016.05.003)
Supplement: Supplementary file 3 [file mmc3.zip › Rosetta_full/DCAP_6097_full_m1.pdb]

PFRMAT TS
TARGET DCAP_6097_full
AUTHOR BAKER-ROSETTASERVER
METHOD    ROSETTA provides both ab initio and
METHOD    comparative models of protein domains.
METHOD    Comparative models are built from structures
METHOD    detected and aligned by HHSEARCH, SPARKS, and
METHOD    Raptor. Loop regions are assembled from fragments and 
METHOD    optimized to fit the aligned template structures.
METHOD    De novo models are built using the Rosetta de
METHOD    novo protocol.  The procedure is fully automated.
MODEL     1
PARENT 4qrvB_301, 2jyeA_201
REMARK PARENT    4qrvB_301
REMARK PARSRC    alignment
REMARK SCORE     0.82
ATOM      1  N   MET A   1      12.451  -9.617 -50.259  1.00999.99           N  
ATOM      2  CA  MET A   1      12.800  -8.575 -49.297  1.00999.99           C  
ATOM      3  C   MET A   1      11.669  -7.573 -49.077  1.00999.99           C  
ATOM      4  O   MET A   1      11.064  -7.551 -48.006  1.00999.99           O  
ATOM      5  CB  MET A   1      14.057  -7.832 -49.736  1.00999.99           C  
ATOM      6  CG  MET A   1      14.497  -6.749 -48.759  1.00999.99           C  
ATOM      7  SD  MET A   1      15.894  -5.784 -49.359  1.00999.99           S  
ATOM      8  CE  MET A   1      15.080  -4.786 -50.603  1.00999.99           C  
ATOM      9 1H   MET A   1      13.211  -9.738 -50.916  1.00999.99           H  
ATOM     10 2H   MET A   1      12.294 -10.485 -49.768  1.00999.99           H  
ATOM     11 3H   MET A   1      11.613  -9.359 -50.760  1.00999.99           H  
ATOM     12  HA  MET A   1      13.000  -9.054 -48.338  1.00999.99           H  
ATOM     13 1HB  MET A   1      14.879  -8.540 -49.838  1.00999.99           H  
ATOM     14 2HB  MET A   1      13.900  -7.370 -50.711  1.00999.99           H  
ATOM     15 1HG  MET A   1      13.667  -6.071 -48.573  1.00999.99           H  
ATOM     16 2HG  MET A   1      14.780  -7.208 -47.812  1.00999.99           H  
ATOM     17 1HE  MET A   1      15.809  -4.126 -51.074  1.00999.99           H  
ATOM     18 2HE  MET A   1      14.635  -5.436 -51.358  1.00999.99           H  
ATOM     19 3HE  MET A   1      14.298  -4.187 -50.133  1.00999.99           H  
ATOM     20  N   ASP A   2      11.404  -6.749 -50.097  1.00999.99           N  
ATOM     21  CA  ASP A   2      10.414  -5.674 -50.031  1.00999.99           C  
ATOM     22  C   ASP A   2       9.032  -6.131 -49.590  1.00999.99           C  
ATOM     23  O   ASP A   2       8.382  -5.436 -48.813  1.00999.99           O  
ATOM     24  CB  ASP A   2      10.292  -4.978 -51.388  1.00999.99           C  
ATOM     25  CG  ASP A   2       9.410  -3.737 -51.324  1.00999.99           C  
ATOM     26  OD1 ASP A   2       9.798  -2.811 -50.655  1.00999.99           O  
ATOM     27  OD2 ASP A   2       8.366  -3.718 -51.935  1.00999.99           O  
ATOM     28  H   ASP A   2      11.932  -6.850 -50.953  1.00999.99           H  
ATOM     29  HA  ASP A   2      10.765  -4.941 -49.307  1.00999.99           H  
ATOM     30 1HB  ASP A   2      11.282  -4.688 -51.741  1.00999.99           H  
ATOM     31 2HB  ASP A   2       9.872  -5.670 -52.119  1.00999.99           H  
ATOM     32  N   THR A   3       8.582  -7.288 -50.078  1.00999.99           N  
ATOM     33  CA  THR A   3       7.273  -7.807 -49.696  1.00999.99           C  
ATOM     34  C   THR A   3       7.198  -8.021 -48.191  1.00999.99           C  
ATOM     35  O   THR A   3       6.206  -7.654 -47.561  1.00999.99           O  
ATOM     36  CB  THR A   3       6.961  -9.135 -50.414  1.00999.99           C  
ATOM     37  OG1 THR A   3       6.921  -8.921 -51.831  1.00999.99           O  
ATOM     38  CG2 THR A   3       5.621  -9.684 -49.946  1.00999.99           C  
ATOM     39  H   THR A   3       9.152  -7.813 -50.723  1.00999.99           H  
ATOM     40  HA  THR A   3       6.514  -7.076 -49.973  1.00999.99           H  
ATOM     41  HB  THR A   3       7.742  -9.861 -50.189  1.00999.99           H  
ATOM     42  HG1 THR A   3       6.271  -8.244 -52.034  1.00999.99           H  
ATOM     43 1HG2 THR A   3       5.415 -10.624 -50.458  1.00999.99           H  
ATOM     44 2HG2 THR A   3       5.654  -9.857 -48.870  1.00999.99           H  
ATOM     45 3HG2 THR A   3       4.833  -8.967 -50.173  1.00999.99           H  
ATOM     46  N   GLN A   4       8.250  -8.615 -47.627  1.00999.99           N  
ATOM     47  CA  GLN A   4       8.317  -8.863 -46.194  1.00999.99           C  
ATOM     48  C   GLN A   4       8.423  -7.563 -45.419  1.00999.99           C  
ATOM     49  O   GLN A   4       7.836  -7.438 -44.347  1.00999.99           O  
ATOM     50  CB  GLN A   4       9.509  -9.750 -45.844  1.00999.99           C  
ATOM     51  CG  GLN A   4       9.558 -10.174 -44.382  1.00999.99           C  
ATOM     52  CD  GLN A   4       8.386 -11.061 -43.996  1.00999.99           C  
ATOM     53  OE1 GLN A   4       8.090 -12.028 -44.703  1.00999.99           O  
ATOM     54  NE2 GLN A   4       7.722 -10.757 -42.885  1.00999.99           N  
ATOM     55  H   GLN A   4       9.028  -8.897 -48.205  1.00999.99           H  
ATOM     56  HA  GLN A   4       7.402  -9.368 -45.886  1.00999.99           H  
ATOM     57 1HB  GLN A   4       9.483 -10.653 -46.455  1.00999.99           H  
ATOM     58 2HB  GLN A   4      10.436  -9.225 -46.074  1.00999.99           H  
ATOM     59 1HG  GLN A   4      10.479 -10.728 -44.206  1.00999.99           H  
ATOM     60 2HG  GLN A   4       9.533  -9.282 -43.755  1.00999.99           H  
ATOM     61 1HE2 GLN A   4       6.947 -11.323 -42.600  1.00999.99           H  
ATOM     62 2HE2 GLN A   4       7.980  -9.966 -42.327  1.00999.99           H  
ATOM     63  N   LEU A   5       9.163  -6.594 -45.963  1.00999.99           N  
ATOM     64  CA  LEU A   5       9.306  -5.306 -45.301  1.00999.99           C  
ATOM     65  C   LEU A   5       7.963  -4.607 -45.195  1.00999.99           C  
ATOM     66  O   LEU A   5       7.623  -4.070 -44.140  1.00999.99           O  
ATOM     67  CB  LEU A   5      10.278  -4.401 -46.074  1.00999.99           C  
ATOM     68  CG  LEU A   5      11.756  -4.813 -46.061  1.00999.99           C  
ATOM     69  CD1 LEU A   5      12.536  -3.910 -47.010  1.00999.99           C  
ATOM     70  CD2 LEU A   5      12.294  -4.710 -44.645  1.00999.99           C  
ATOM     71  H   LEU A   5       9.647  -6.760 -46.836  1.00999.99           H  
ATOM     72  HA  LEU A   5       9.692  -5.471 -44.296  1.00999.99           H  
ATOM     73 1HB  LEU A   5       9.960  -4.359 -47.113  1.00999.99           H  
ATOM     74 2HB  LEU A   5      10.215  -3.395 -45.659  1.00999.99           H  
ATOM     75  HG  LEU A   5      11.854  -5.839 -46.411  1.00999.99           H  
ATOM     76 1HD1 LEU A   5      13.586  -4.203 -47.009  1.00999.99           H  
ATOM     77 2HD1 LEU A   5      12.136  -4.002 -48.018  1.00999.99           H  
ATOM     78 3HD1 LEU A   5      12.449  -2.876 -46.680  1.00999.99           H  
ATOM     79 1HD2 LEU A   5      13.344  -5.005 -44.633  1.00999.99           H  
ATOM     80 2HD2 LEU A   5      12.202  -3.682 -44.293  1.00999.99           H  
ATOM     81 3HD2 LEU A   5      11.725  -5.370 -43.990  1.00999.99           H  
ATOM     82  N   ARG A   6       7.188  -4.651 -46.277  1.00999.99           N  
ATOM     83  CA  ARG A   6       5.878  -4.029 -46.293  1.00999.99           C  
ATOM     84  C   ARG A   6       4.921  -4.786 -45.406  1.00999.99           C  
ATOM     85  O   ARG A   6       4.106  -4.174 -44.723  1.00999.99           O  
ATOM     86  CB  ARG A   6       5.340  -3.952 -47.703  1.00999.99           C  
ATOM     87  CG  ARG A   6       6.105  -2.975 -48.569  1.00999.99           C  
ATOM     88  CD  ARG A   6       5.528  -2.819 -49.922  1.00999.99           C  
ATOM     89  NE  ARG A   6       6.393  -1.993 -50.735  1.00999.99           N  
ATOM     90  CZ  ARG A   6       6.459  -0.651 -50.657  1.00999.99           C  
ATOM     91  NH1 ARG A   6       5.692   0.001 -49.810  1.00999.99           N  
ATOM     92  NH2 ARG A   6       7.313   0.009 -51.417  1.00999.99           N  
ATOM     93  H   ARG A   6       7.527  -5.098 -47.119  1.00999.99           H  
ATOM     94  HA  ARG A   6       5.975  -3.012 -45.909  1.00999.99           H  
ATOM     95 1HB  ARG A   6       5.392  -4.933 -48.173  1.00999.99           H  
ATOM     96 2HB  ARG A   6       4.295  -3.644 -47.686  1.00999.99           H  
ATOM     97 1HG  ARG A   6       6.103  -1.996 -48.089  1.00999.99           H  
ATOM     98 2HG  ARG A   6       7.135  -3.315 -48.679  1.00999.99           H  
ATOM     99 1HD  ARG A   6       5.434  -3.793 -50.400  1.00999.99           H  
ATOM    100 2HD  ARG A   6       4.552  -2.341 -49.859  1.00999.99           H  
ATOM    101  HE  ARG A   6       7.020  -2.465 -51.383  1.00999.99           H  
ATOM    102 1HH1 ARG A   6       5.047  -0.501 -49.218  1.00999.99           H  
ATOM    103 2HH1 ARG A   6       5.785   1.006 -49.728  1.00999.99           H  
ATOM    104 1HH2 ARG A   6       7.912  -0.496 -52.056  1.00999.99           H  
ATOM    105 2HH2 ARG A   6       7.375   1.014 -51.345  1.00999.99           H  
ATOM    106  N   TYR A   7       5.047  -6.112 -45.388  1.00999.99           N  
ATOM    107  CA  TYR A   7       4.245  -6.953 -44.518  1.00999.99           C  
ATOM    108  C   TYR A   7       4.441  -6.545 -43.073  1.00999.99           C  
ATOM    109  O   TYR A   7       3.468  -6.371 -42.342  1.00999.99           O  
ATOM    110  CB  TYR A   7       4.606  -8.425 -44.690  1.00999.99           C  
ATOM    111  CG  TYR A   7       3.858  -9.331 -43.741  1.00999.99           C  
ATOM    112  CD1 TYR A   7       2.587  -9.783 -44.063  1.00999.99           C  
ATOM    113  CD2 TYR A   7       4.440  -9.698 -42.539  1.00999.99           C  
ATOM    114  CE1 TYR A   7       1.906 -10.606 -43.186  1.00999.99           C  
ATOM    115  CE2 TYR A   7       3.761 -10.520 -41.662  1.00999.99           C  
ATOM    116  CZ  TYR A   7       2.499 -10.975 -41.983  1.00999.99           C  
ATOM    117  OH  TYR A   7       1.822 -11.796 -41.111  1.00999.99           O  
ATOM    118  H   TYR A   7       5.711  -6.565 -46.002  1.00999.99           H  
ATOM    119  HA  TYR A   7       3.193  -6.812 -44.767  1.00999.99           H  
ATOM    120 1HB  TYR A   7       4.386  -8.740 -45.711  1.00999.99           H  
ATOM    121 2HB  TYR A   7       5.671  -8.567 -44.524  1.00999.99           H  
ATOM    122  HD1 TYR A   7       2.127  -9.490 -45.007  1.00999.99           H  
ATOM    123  HD2 TYR A   7       5.436  -9.337 -42.286  1.00999.99           H  
ATOM    124  HE1 TYR A   7       0.908 -10.964 -43.439  1.00999.99           H  
ATOM    125  HE2 TYR A   7       4.222 -10.808 -40.717  1.00999.99           H  
ATOM    126  HH  TYR A   7       0.978 -12.045 -41.496  1.00999.99           H  
ATOM    127  N   ASN A   8       5.704  -6.417 -42.667  1.00999.99           N  
ATOM    128  CA  ASN A   8       6.057  -6.049 -41.307  1.00999.99           C  
ATOM    129  C   ASN A   8       5.501  -4.675 -40.945  1.00999.99           C  
ATOM    130  O   ASN A   8       4.975  -4.486 -39.844  1.00999.99           O  
ATOM    131  CB  ASN A   8       7.565  -6.058 -41.142  1.00999.99           C  
ATOM    132  CG  ASN A   8       8.160  -7.442 -41.177  1.00999.99           C  
ATOM    133  OD1 ASN A   8       7.468  -8.457 -41.042  1.00999.99           O  
ATOM    134  ND2 ASN A   8       9.454  -7.500 -41.358  1.00999.99           N  
ATOM    135  H   ASN A   8       6.452  -6.595 -43.323  1.00999.99           H  
ATOM    136  HA  ASN A   8       5.615  -6.774 -40.622  1.00999.99           H  
ATOM    137 1HB  ASN A   8       8.019  -5.464 -41.936  1.00999.99           H  
ATOM    138 2HB  ASN A   8       7.828  -5.589 -40.194  1.00999.99           H  
ATOM    139 1HD2 ASN A   8       9.916  -8.387 -41.389  1.00999.99           H  
ATOM    140 2HD2 ASN A   8       9.982  -6.658 -41.463  1.00999.99           H  
ATOM    141  N   GLN A   9       5.595  -3.729 -41.885  1.00999.99           N  
ATOM    142  CA  GLN A   9       5.083  -2.382 -41.674  1.00999.99           C  
ATOM    143  C   GLN A   9       3.577  -2.389 -41.501  1.00999.99           C  
ATOM    144  O   GLN A   9       3.060  -1.767 -40.574  1.00999.99           O  
ATOM    145  CB  GLN A   9       5.463  -1.480 -42.853  1.00999.99           C  
ATOM    146  CG  GLN A   9       6.944  -1.144 -42.938  1.00999.99           C  
ATOM    147  CD  GLN A   9       7.301  -0.398 -44.214  1.00999.99           C  
ATOM    148  OE1 GLN A   9       6.482  -0.291 -45.130  1.00999.99           O  
ATOM    149  NE2 GLN A   9       8.527   0.117 -44.279  1.00999.99           N  
ATOM    150  H   GLN A   9       6.059  -3.937 -42.763  1.00999.99           H  
ATOM    151  HA  GLN A   9       5.527  -1.981 -40.763  1.00999.99           H  
ATOM    152 1HB  GLN A   9       5.175  -1.962 -43.787  1.00999.99           H  
ATOM    153 2HB  GLN A   9       4.910  -0.543 -42.786  1.00999.99           H  
ATOM    154 1HG  GLN A   9       7.202  -0.507 -42.093  1.00999.99           H  
ATOM    155 2HG  GLN A   9       7.526  -2.062 -42.896  1.00999.99           H  
ATOM    156 1HE2 GLN A   9       8.825   0.619 -45.097  1.00999.99           H  
ATOM    157 2HE2 GLN A   9       9.156   0.003 -43.510  1.00999.99           H  
ATOM    158  N   LEU A  10       2.886  -3.123 -42.370  1.00999.99           N  
ATOM    159  CA  LEU A  10       1.438  -3.221 -42.332  1.00999.99           C  
ATOM    160  C   LEU A  10       0.957  -3.974 -41.109  1.00999.99           C  
ATOM    161  O   LEU A  10      -0.098  -3.647 -40.567  1.00999.99           O  
ATOM    162  CB  LEU A  10       0.932  -3.899 -43.604  1.00999.99           C  
ATOM    163  CG  LEU A  10       1.106  -3.077 -44.887  1.00999.99           C  
ATOM    164  CD1 LEU A  10       0.716  -3.925 -46.089  1.00999.99           C  
ATOM    165  CD2 LEU A  10       0.252  -1.821 -44.792  1.00999.99           C  
ATOM    166  H   LEU A  10       3.377  -3.610 -43.105  1.00999.99           H  
ATOM    167  HA  LEU A  10       1.030  -2.212 -42.296  1.00999.99           H  
ATOM    168 1HB  LEU A  10       1.466  -4.839 -43.735  1.00999.99           H  
ATOM    169 2HB  LEU A  10      -0.129  -4.119 -43.487  1.00999.99           H  
ATOM    170  HG  LEU A  10       2.150  -2.789 -45.000  1.00999.99           H  
ATOM    171 1HD1 LEU A  10       0.846  -3.344 -47.002  1.00999.99           H  
ATOM    172 2HD1 LEU A  10       1.350  -4.811 -46.130  1.00999.99           H  
ATOM    173 3HD1 LEU A  10      -0.327  -4.227 -45.997  1.00999.99           H  
ATOM    174 1HD2 LEU A  10       0.376  -1.228 -45.699  1.00999.99           H  
ATOM    175 2HD2 LEU A  10      -0.796  -2.101 -44.682  1.00999.99           H  
ATOM    176 3HD2 LEU A  10       0.564  -1.233 -43.929  1.00999.99           H  
ATOM    177  N   SER A  11       1.730  -4.966 -40.663  1.00999.99           N  
ATOM    178  CA  SER A  11       1.403  -5.712 -39.458  1.00999.99           C  
ATOM    179  C   SER A  11       1.374  -4.765 -38.275  1.00999.99           C  
ATOM    180  O   SER A  11       0.422  -4.777 -37.492  1.00999.99           O  
ATOM    181  CB  SER A  11       2.411  -6.820 -39.226  1.00999.99           C  
ATOM    182  OG  SER A  11       2.108  -7.536 -38.059  1.00999.99           O  
ATOM    183  H   SER A  11       2.565  -5.220 -41.171  1.00999.99           H  
ATOM    184  HA  SER A  11       0.412  -6.153 -39.576  1.00999.99           H  
ATOM    185 1HB  SER A  11       2.410  -7.496 -40.081  1.00999.99           H  
ATOM    186 2HB  SER A  11       3.410  -6.396 -39.147  1.00999.99           H  
ATOM    187  HG  SER A  11       2.768  -8.232 -38.000  1.00999.99           H  
ATOM    188  N   LEU A  12       2.412  -3.931 -38.166  1.00999.99           N  
ATOM    189  CA  LEU A  12       2.475  -2.931 -37.113  1.00999.99           C  
ATOM    190  C   LEU A  12       1.325  -1.950 -37.234  1.00999.99           C  
ATOM    191  O   LEU A  12       0.669  -1.657 -36.239  1.00999.99           O  
ATOM    192  CB  LEU A  12       3.801  -2.166 -37.143  1.00999.99           C  
ATOM    193  CG  LEU A  12       3.926  -1.060 -36.079  1.00999.99           C  
ATOM    194  CD1 LEU A  12       3.807  -1.679 -34.692  1.00999.99           C  
ATOM    195  CD2 LEU A  12       5.259  -0.342 -36.236  1.00999.99           C  
ATOM    196  H   LEU A  12       3.179  -3.996 -38.827  1.00999.99           H  
ATOM    197  HA  LEU A  12       2.392  -3.438 -36.153  1.00999.99           H  
ATOM    198 1HB  LEU A  12       4.617  -2.872 -36.991  1.00999.99           H  
ATOM    199 2HB  LEU A  12       3.922  -1.705 -38.123  1.00999.99           H  
ATOM    200  HG  LEU A  12       3.114  -0.347 -36.203  1.00999.99           H  
ATOM    201 1HD1 LEU A  12       3.882  -0.897 -33.937  1.00999.99           H  
ATOM    202 2HD1 LEU A  12       2.844  -2.181 -34.599  1.00999.99           H  
ATOM    203 3HD1 LEU A  12       4.609  -2.402 -34.547  1.00999.99           H  
ATOM    204 1HD2 LEU A  12       5.341   0.443 -35.483  1.00999.99           H  
ATOM    205 2HD2 LEU A  12       6.075  -1.054 -36.107  1.00999.99           H  
ATOM    206 3HD2 LEU A  12       5.318   0.102 -37.230  1.00999.99           H  
ATOM    207  N   HIS A  13       1.080  -1.452 -38.450  1.00999.99           N  
ATOM    208  CA  HIS A  13       0.013  -0.488 -38.698  1.00999.99           C  
ATOM    209  C   HIS A  13      -1.337  -1.029 -38.255  1.00999.99           C  
ATOM    210  O   HIS A  13      -2.130  -0.303 -37.654  1.00999.99           O  
ATOM    211  CB  HIS A  13      -0.057  -0.149 -40.189  1.00999.99           C  
ATOM    212  CG  HIS A  13       1.116   0.623 -40.695  1.00999.99           C  
ATOM    213  ND1 HIS A  13       1.408   0.733 -42.039  1.00999.99           N  
ATOM    214  CD2 HIS A  13       2.076   1.320 -40.042  1.00999.99           C  
ATOM    215  CE1 HIS A  13       2.498   1.463 -42.191  1.00999.99           C  
ATOM    216  NE2 HIS A  13       2.922   1.833 -40.996  1.00999.99           N  
ATOM    217  H   HIS A  13       1.664  -1.729 -39.228  1.00999.99           H  
ATOM    218  HA  HIS A  13       0.208   0.428 -38.143  1.00999.99           H  
ATOM    219 1HB  HIS A  13      -0.135  -1.069 -40.768  1.00999.99           H  
ATOM    220 2HB  HIS A  13      -0.956   0.435 -40.385  1.00999.99           H  
ATOM    221  HD2 HIS A  13       2.163   1.448 -38.963  1.00999.99           H  
ATOM    222  HE1 HIS A  13       2.966   1.719 -43.141  1.00999.99           H  
ATOM    223  HE2 HIS A  13       3.736   2.401 -40.808  1.00999.99           H  
ATOM    224  N   LEU A  14      -1.578  -2.310 -38.536  1.00999.99           N  
ATOM    225  CA  LEU A  14      -2.795  -2.983 -38.124  1.00999.99           C  
ATOM    226  C   LEU A  14      -2.909  -3.016 -36.621  1.00999.99           C  
ATOM    227  O   LEU A  14      -3.952  -2.673 -36.076  1.00999.99           O  
ATOM    228  CB  LEU A  14      -2.844  -4.411 -38.663  1.00999.99           C  
ATOM    229  CG  LEU A  14      -4.061  -5.221 -38.207  1.00999.99           C  
ATOM    230  CD1 LEU A  14      -5.333  -4.534 -38.685  1.00999.99           C  
ATOM    231  CD2 LEU A  14      -3.961  -6.635 -38.755  1.00999.99           C  
ATOM    232  H   LEU A  14      -0.897  -2.837 -39.063  1.00999.99           H  
ATOM    233  HA  LEU A  14      -3.646  -2.431 -38.521  1.00999.99           H  
ATOM    234 1HB  LEU A  14      -2.853  -4.375 -39.751  1.00999.99           H  
ATOM    235 2HB  LEU A  14      -1.948  -4.942 -38.343  1.00999.99           H  
ATOM    236  HG  LEU A  14      -4.084  -5.258 -37.120  1.00999.99           H  
ATOM    237 1HD1 LEU A  14      -6.202  -5.102 -38.352  1.00999.99           H  
ATOM    238 2HD1 LEU A  14      -5.380  -3.526 -38.272  1.00999.99           H  
ATOM    239 3HD1 LEU A  14      -5.330  -4.480 -39.773  1.00999.99           H  
ATOM    240 1HD2 LEU A  14      -4.823  -7.215 -38.426  1.00999.99           H  
ATOM    241 2HD2 LEU A  14      -3.940  -6.602 -39.845  1.00999.99           H  
ATOM    242 3HD2 LEU A  14      -3.047  -7.103 -38.389  1.00999.99           H  
ATOM    243  N   LEU A  15      -1.837  -3.430 -35.952  1.00999.99           N  
ATOM    244  CA  LEU A  15      -1.835  -3.505 -34.502  1.00999.99           C  
ATOM    245  C   LEU A  15      -2.023  -2.132 -33.863  1.00999.99           C  
ATOM    246  O   LEU A  15      -2.702  -2.014 -32.842  1.00999.99           O  
ATOM    247  CB  LEU A  15      -0.526  -4.129 -34.026  1.00999.99           C  
ATOM    248  CG  LEU A  15      -0.355  -5.611 -34.371  1.00999.99           C  
ATOM    249  CD1 LEU A  15       1.052  -6.054 -33.997  1.00999.99           C  
ATOM    250  CD2 LEU A  15      -1.410  -6.420 -33.633  1.00999.99           C  
ATOM    251  H   LEU A  15      -1.007  -3.716 -36.459  1.00999.99           H  
ATOM    252  HA  LEU A  15      -2.660  -4.145 -34.191  1.00999.99           H  
ATOM    253 1HB  LEU A  15       0.304  -3.585 -34.474  1.00999.99           H  
ATOM    254 2HB  LEU A  15      -0.461  -4.028 -32.943  1.00999.99           H  
ATOM    255  HG  LEU A  15      -0.480  -5.755 -35.443  1.00999.99           H  
ATOM    256 1HD1 LEU A  15       1.181  -7.107 -34.249  1.00999.99           H  
ATOM    257 2HD1 LEU A  15       1.779  -5.458 -34.548  1.00999.99           H  
ATOM    258 3HD1 LEU A  15       1.205  -5.916 -32.927  1.00999.99           H  
ATOM    259 1HD2 LEU A  15      -1.297  -7.476 -33.879  1.00999.99           H  
ATOM    260 2HD2 LEU A  15      -1.289  -6.283 -32.558  1.00999.99           H  
ATOM    261 3HD2 LEU A  15      -2.403  -6.083 -33.932  1.00999.99           H  
ATOM    262  N   LEU A  16      -1.446  -1.095 -34.475  1.00999.99           N  
ATOM    263  CA  LEU A  16      -1.605   0.263 -33.976  1.00999.99           C  
ATOM    264  C   LEU A  16      -3.067   0.685 -34.082  1.00999.99           C  
ATOM    265  O   LEU A  16      -3.619   1.265 -33.142  1.00999.99           O  
ATOM    266  CB  LEU A  16      -0.711   1.229 -34.774  1.00999.99           C  
ATOM    267  CG  LEU A  16       0.808   1.088 -34.561  1.00999.99           C  
ATOM    268  CD1 LEU A  16       1.539   1.958 -35.576  1.00999.99           C  
ATOM    269  CD2 LEU A  16       1.165   1.500 -33.143  1.00999.99           C  
ATOM    270  H   LEU A  16      -0.876  -1.251 -35.293  1.00999.99           H  
ATOM    271  HA  LEU A  16      -1.309   0.289 -32.929  1.00999.99           H  
ATOM    272 1HB  LEU A  16      -0.907   1.086 -35.835  1.00999.99           H  
ATOM    273 2HB  LEU A  16      -0.986   2.250 -34.511  1.00999.99           H  
ATOM    274  HG  LEU A  16       1.109   0.056 -34.717  1.00999.99           H  
ATOM    275 1HD1 LEU A  16       2.615   1.858 -35.434  1.00999.99           H  
ATOM    276 2HD1 LEU A  16       1.275   1.641 -36.584  1.00999.99           H  
ATOM    277 3HD1 LEU A  16       1.250   2.999 -35.436  1.00999.99           H  
ATOM    278 1HD2 LEU A  16       2.240   1.398 -32.994  1.00999.99           H  
ATOM    279 2HD2 LEU A  16       0.872   2.537 -32.980  1.00999.99           H  
ATOM    280 3HD2 LEU A  16       0.638   0.859 -32.435  1.00999.99           H  
ATOM    281  N   LEU A  17      -3.697   0.344 -35.211  1.00999.99           N  
ATOM    282  CA  LEU A  17      -5.109   0.616 -35.436  1.00999.99           C  
ATOM    283  C   LEU A  17      -5.987  -0.110 -34.441  1.00999.99           C  
ATOM    284  O   LEU A  17      -6.875   0.491 -33.839  1.00999.99           O  
ATOM    285  CB  LEU A  17      -5.525   0.201 -36.848  1.00999.99           C  
ATOM    286  CG  LEU A  17      -7.019   0.358 -37.154  1.00999.99           C  
ATOM    287  CD1 LEU A  17      -7.411   1.823 -37.023  1.00999.99           C  
ATOM    288  CD2 LEU A  17      -7.301  -0.170 -38.552  1.00999.99           C  
ATOM    289  H   LEU A  17      -3.176  -0.106 -35.956  1.00999.99           H  
ATOM    290  HA  LEU A  17      -5.275   1.687 -35.322  1.00999.99           H  
ATOM    291 1HB  LEU A  17      -4.972   0.805 -37.565  1.00999.99           H  
ATOM    292 2HB  LEU A  17      -5.262  -0.843 -37.004  1.00999.99           H  
ATOM    293  HG  LEU A  17      -7.601  -0.212 -36.430  1.00999.99           H  
ATOM    294 1HD1 LEU A  17      -8.476   1.935 -37.230  1.00999.99           H  
ATOM    295 2HD1 LEU A  17      -7.201   2.167 -36.010  1.00999.99           H  
ATOM    296 3HD1 LEU A  17      -6.839   2.418 -37.734  1.00999.99           H  
ATOM    297 1HD2 LEU A  17      -8.365  -0.067 -38.771  1.00999.99           H  
ATOM    298 2HD2 LEU A  17      -6.723   0.400 -39.279  1.00999.99           H  
ATOM    299 3HD2 LEU A  17      -7.020  -1.221 -38.607  1.00999.99           H  
ATOM    300  N   LEU A  18      -5.744  -1.407 -34.288  1.00999.99           N  
ATOM    301  CA  LEU A  18      -6.535  -2.239 -33.406  1.00999.99           C  
ATOM    302  C   LEU A  18      -6.439  -1.787 -31.963  1.00999.99           C  
ATOM    303  O   LEU A  18      -7.453  -1.766 -31.262  1.00999.99           O  
ATOM    304  CB  LEU A  18      -6.066  -3.693 -33.512  1.00999.99           C  
ATOM    305  CG  LEU A  18      -6.368  -4.401 -34.839  1.00999.99           C  
ATOM    306  CD1 LEU A  18      -5.678  -5.758 -34.845  1.00999.99           C  
ATOM    307  CD2 LEU A  18      -7.870  -4.542 -35.005  1.00999.99           C  
ATOM    308  H   LEU A  18      -4.999  -1.834 -34.816  1.00999.99           H  
ATOM    309  HA  LEU A  18      -7.574  -2.179 -33.719  1.00999.99           H  
ATOM    310 1HB  LEU A  18      -4.989  -3.722 -33.362  1.00999.99           H  
ATOM    311 2HB  LEU A  18      -6.538  -4.270 -32.716  1.00999.99           H  
ATOM    312  HG  LEU A  18      -5.974  -3.817 -35.667  1.00999.99           H  
ATOM    313 1HD1 LEU A  18      -5.880  -6.266 -35.788  1.00999.99           H  
ATOM    314 2HD1 LEU A  18      -4.602  -5.621 -34.731  1.00999.99           H  
ATOM    315 3HD1 LEU A  18      -6.056  -6.362 -34.020  1.00999.99           H  
ATOM    316 1HD2 LEU A  18      -8.087  -5.042 -35.949  1.00999.99           H  
ATOM    317 2HD2 LEU A  18      -8.273  -5.131 -34.180  1.00999.99           H  
ATOM    318 3HD2 LEU A  18      -8.330  -3.554 -35.004  1.00999.99           H  
ATOM    319  N   SER A  19      -5.242  -1.400 -31.516  1.00999.99           N  
ATOM    320  CA  SER A  19      -5.091  -0.947 -30.144  1.00999.99           C  
ATOM    321  C   SER A  19      -5.706   0.426 -29.948  1.00999.99           C  
ATOM    322  O   SER A  19      -6.233   0.712 -28.876  1.00999.99           O  
ATOM    323  CB  SER A  19      -3.628  -0.908 -29.754  1.00999.99           C  
ATOM    324  OG  SER A  19      -2.942   0.079 -30.472  1.00999.99           O  
ATOM    325  H   SER A  19      -4.427  -1.445 -32.115  1.00999.99           H  
ATOM    326  HA  SER A  19      -5.608  -1.650 -29.489  1.00999.99           H  
ATOM    327 1HB  SER A  19      -3.542  -0.711 -28.686  1.00999.99           H  
ATOM    328 2HB  SER A  19      -3.176  -1.879 -29.946  1.00999.99           H  
ATOM    329  HG  SER A  19      -3.019  -0.169 -31.397  1.00999.99           H  
ATOM    330  N   SER A  20      -5.689   1.255 -30.995  1.00999.99           N  
ATOM    331  CA  SER A  20      -6.318   2.567 -30.933  1.00999.99           C  
ATOM    332  C   SER A  20      -7.817   2.420 -30.756  1.00999.99           C  
ATOM    333  O   SER A  20      -8.418   3.079 -29.904  1.00999.99           O  
ATOM    334  CB  SER A  20      -6.019   3.360 -32.191  1.00999.99           C  
ATOM    335  OG  SER A  20      -4.652   3.653 -32.286  1.00999.99           O  
ATOM    336  H   SER A  20      -5.210   0.992 -31.847  1.00999.99           H  
ATOM    337  HA  SER A  20      -5.920   3.105 -30.073  1.00999.99           H  
ATOM    338 1HB  SER A  20      -6.330   2.790 -33.064  1.00999.99           H  
ATOM    339 2HB  SER A  20      -6.595   4.284 -32.183  1.00999.99           H  
ATOM    340  HG  SER A  20      -4.200   2.806 -32.314  1.00999.99           H  
ATOM    341  N   LEU A  21      -8.411   1.546 -31.565  1.00999.99           N  
ATOM    342  CA  LEU A  21      -9.836   1.284 -31.521  1.00999.99           C  
ATOM    343  C   LEU A  21     -10.237   0.625 -30.209  1.00999.99           C  
ATOM    344  O   LEU A  21     -11.294   0.933 -29.657  1.00999.99           O  
ATOM    345  CB  LEU A  21     -10.226   0.389 -32.699  1.00999.99           C  
ATOM    346  CG  LEU A  21     -10.109   1.041 -34.084  1.00999.99           C  
ATOM    347  CD1 LEU A  21     -10.349  -0.011 -35.158  1.00999.99           C  
ATOM    348  CD2 LEU A  21     -11.113   2.178 -34.190  1.00999.99           C  
ATOM    349  H   LEU A  21      -7.852   1.053 -32.250  1.00999.99           H  
ATOM    350  HA  LEU A  21     -10.365   2.233 -31.606  1.00999.99           H  
ATOM    351 1HB  LEU A  21      -9.586  -0.492 -32.693  1.00999.99           H  
ATOM    352 2HB  LEU A  21     -11.258   0.067 -32.569  1.00999.99           H  
ATOM    353  HG  LEU A  21      -9.104   1.438 -34.219  1.00999.99           H  
ATOM    354 1HD1 LEU A  21     -10.257   0.447 -36.143  1.00999.99           H  
ATOM    355 2HD1 LEU A  21      -9.611  -0.807 -35.058  1.00999.99           H  
ATOM    356 3HD1 LEU A  21     -11.349  -0.427 -35.043  1.00999.99           H  
ATOM    357 1HD2 LEU A  21     -11.029   2.648 -35.170  1.00999.99           H  
ATOM    358 2HD2 LEU A  21     -12.122   1.786 -34.060  1.00999.99           H  
ATOM    359 3HD2 LEU A  21     -10.909   2.917 -33.415  1.00999.99           H  
ATOM    360  N   ALA A  22      -9.376  -0.265 -29.702  1.00999.99           N  
ATOM    361  CA  ALA A  22      -9.612  -0.926 -28.428  1.00999.99           C  
ATOM    362  C   ALA A  22      -9.593   0.085 -27.295  1.00999.99           C  
ATOM    363  O   ALA A  22     -10.433   0.025 -26.402  1.00999.99           O  
ATOM    364  CB  ALA A  22      -8.566  -2.003 -28.186  1.00999.99           C  
ATOM    365  H   ALA A  22      -8.541  -0.510 -30.216  1.00999.99           H  
ATOM    366  HA  ALA A  22     -10.598  -1.386 -28.457  1.00999.99           H  
ATOM    367 1HB  ALA A  22      -8.770  -2.503 -27.238  1.00999.99           H  
ATOM    368 2HB  ALA A  22      -8.603  -2.733 -28.996  1.00999.99           H  
ATOM    369 3HB  ALA A  22      -7.578  -1.550 -28.152  1.00999.99           H  
ATOM    370  N   CYS A  23      -8.651   1.028 -27.345  1.00999.99           N  
ATOM    371  CA  CYS A  23      -8.565   2.062 -26.327  1.00999.99           C  
ATOM    372  C   CYS A  23      -9.768   2.978 -26.391  1.00999.99           C  
ATOM    373  O   CYS A  23     -10.300   3.377 -25.366  1.00999.99           O  
ATOM    374  CB  CYS A  23      -7.289   2.887 -26.486  1.00999.99           C  
ATOM    375  SG  CYS A  23      -5.772   1.994 -26.063  1.00999.99           S  
ATOM    376  H   CYS A  23      -7.965   1.019 -28.087  1.00999.99           H  
ATOM    377  HA  CYS A  23      -8.546   1.583 -25.348  1.00999.99           H  
ATOM    378 1HB  CYS A  23      -7.203   3.226 -27.519  1.00999.99           H  
ATOM    379 2HB  CYS A  23      -7.346   3.773 -25.854  1.00999.99           H  
ATOM    380  HG  CYS A  23      -4.939   2.980 -26.381  1.00999.99           H  
ATOM    381  N   LEU A  24     -10.224   3.304 -27.586  1.00999.99           N  
ATOM    382  CA  LEU A  24     -11.420   4.115 -27.694  1.00999.99           C  
ATOM    383  C   LEU A  24     -12.599   3.412 -27.022  1.00999.99           C  
ATOM    384  O   LEU A  24     -13.178   3.901 -26.043  1.00999.99           O  
ATOM    385  CB  LEU A  24     -11.728   4.369 -29.176  1.00999.99           C  
ATOM    386  CG  LEU A  24     -13.014   5.137 -29.484  1.00999.99           C  
ATOM    387  CD1 LEU A  24     -12.926   6.521 -28.873  1.00999.99           C  
ATOM    388  CD2 LEU A  24     -13.195   5.211 -30.993  1.00999.99           C  
ATOM    389  H   LEU A  24      -9.745   2.999 -28.424  1.00999.99           H  
ATOM    390  HA  LEU A  24     -11.245   5.066 -27.191  1.00999.99           H  
ATOM    391 1HB  LEU A  24     -10.901   4.932 -29.607  1.00999.99           H  
ATOM    392 2HB  LEU A  24     -11.786   3.410 -29.689  1.00999.99           H  
ATOM    393  HG  LEU A  24     -13.866   4.622 -29.039  1.00999.99           H  
ATOM    394 1HD1 LEU A  24     -13.843   7.073 -29.083  1.00999.99           H  
ATOM    395 2HD1 LEU A  24     -12.796   6.431 -27.795  1.00999.99           H  
ATOM    396 3HD1 LEU A  24     -12.077   7.053 -29.299  1.00999.99           H  
ATOM    397 1HD2 LEU A  24     -14.111   5.757 -31.223  1.00999.99           H  
ATOM    398 2HD2 LEU A  24     -12.343   5.729 -31.434  1.00999.99           H  
ATOM    399 3HD2 LEU A  24     -13.261   4.204 -31.403  1.00999.99           H  
ATOM    400  N   SER A  25     -12.900   2.212 -27.511  1.00999.99           N  
ATOM    401  CA  SER A  25     -14.018   1.424 -27.020  1.00999.99           C  
ATOM    402  C   SER A  25     -13.949   1.132 -25.531  1.00999.99           C  
ATOM    403  O   SER A  25     -14.973   1.170 -24.845  1.00999.99           O  
ATOM    404  CB  SER A  25     -14.086   0.108 -27.770  1.00999.99           C  
ATOM    405  OG  SER A  25     -14.389   0.310 -29.123  1.00999.99           O  
ATOM    406  H   SER A  25     -12.355   1.841 -28.279  1.00999.99           H  
ATOM    407  HA  SER A  25     -14.934   1.984 -27.214  1.00999.99           H  
ATOM    408 1HB  SER A  25     -13.131  -0.411 -27.683  1.00999.99           H  
ATOM    409 2HB  SER A  25     -14.845  -0.528 -27.317  1.00999.99           H  
ATOM    410  HG  SER A  25     -13.633   0.775 -29.493  1.00999.99           H  
ATOM    411  N   PHE A  26     -12.759   0.825 -25.027  1.00999.99           N  
ATOM    412  CA  PHE A  26     -12.629   0.459 -23.633  1.00999.99           C  
ATOM    413  C   PHE A  26     -11.792   1.421 -22.789  1.00999.99           C  
ATOM    414  O   PHE A  26     -11.227   1.002 -21.779  1.00999.99           O  
ATOM    415  CB  PHE A  26     -12.024  -0.938 -23.549  1.00999.99           C  
ATOM    416  CG  PHE A  26     -12.842  -1.960 -24.283  1.00999.99           C  
ATOM    417  CD1 PHE A  26     -12.390  -2.486 -25.484  1.00999.99           C  
ATOM    418  CD2 PHE A  26     -14.067  -2.382 -23.793  1.00999.99           C  
ATOM    419  CE1 PHE A  26     -13.141  -3.411 -26.179  1.00999.99           C  
ATOM    420  CE2 PHE A  26     -14.822  -3.308 -24.486  1.00999.99           C  
ATOM    421  CZ  PHE A  26     -14.357  -3.823 -25.680  1.00999.99           C  
ATOM    422  H   PHE A  26     -11.940   0.806 -25.616  1.00999.99           H  
ATOM    423  HA  PHE A  26     -13.630   0.425 -23.202  1.00999.99           H  
ATOM    424 1HB  PHE A  26     -11.020  -0.932 -23.973  1.00999.99           H  
ATOM    425 2HB  PHE A  26     -11.944  -1.245 -22.508  1.00999.99           H  
ATOM    426  HD1 PHE A  26     -11.429  -2.158 -25.881  1.00999.99           H  
ATOM    427  HD2 PHE A  26     -14.436  -1.972 -22.851  1.00999.99           H  
ATOM    428  HE1 PHE A  26     -12.772  -3.815 -27.122  1.00999.99           H  
ATOM    429  HE2 PHE A  26     -15.786  -3.632 -24.092  1.00999.99           H  
ATOM    430  HZ  PHE A  26     -14.952  -4.552 -26.229  1.00999.99           H  
ATOM    431  N   ALA A  27     -11.717   2.703 -23.158  1.00999.99           N  
ATOM    432  CA  ALA A  27     -10.926   3.609 -22.313  1.00999.99           C  
ATOM    433  C   ALA A  27     -11.200   5.099 -22.547  1.00999.99           C  
ATOM    434  O   ALA A  27     -10.606   5.929 -21.858  1.00999.99           O  
ATOM    435  CB  ALA A  27      -9.424   3.351 -22.472  1.00999.99           C  
ATOM    436  H   ALA A  27     -12.180   3.036 -23.999  1.00999.99           H  
ATOM    437  HA  ALA A  27     -11.199   3.386 -21.283  1.00999.99           H  
ATOM    438 1HB  ALA A  27      -8.876   3.990 -21.779  1.00999.99           H  
ATOM    439 2HB  ALA A  27      -9.204   2.308 -22.246  1.00999.99           H  
ATOM    440 3HB  ALA A  27      -9.098   3.574 -23.480  1.00999.99           H  
ATOM    441  N   LEU A  28     -12.076   5.451 -23.498  1.00400.00           N  
ATOM    442  CA  LEU A  28     -12.427   6.857 -23.708  1.00400.00           C  
ATOM    443  C   LEU A  28     -12.721   7.504 -22.335  1.00400.00           C  
ATOM    444  O   LEU A  28     -13.645   7.056 -21.656  1.00400.00           O  
ATOM    445  CB  LEU A  28     -13.682   6.941 -24.607  1.00600.00           C  
ATOM    446  CG  LEU A  28     -14.179   8.334 -25.039  1.00600.00           C  
ATOM    447  CD1 LEU A  28     -13.192   8.979 -26.007  1.00600.00           C  
ATOM    448  CD2 LEU A  28     -15.548   8.190 -25.682  1.00600.00           C  
ATOM    449  H   LEU A  28     -12.513   4.764 -24.099  1.00720.00           H  
ATOM    450  HA  LEU A  28     -11.594   7.349 -24.197  1.00480.00           H  
ATOM    451 1HB  LEU A  28     -13.483   6.377 -25.516  1.00720.00           H  
ATOM    452 2HB  LEU A  28     -14.505   6.453 -24.084  1.00720.00           H  
ATOM    453  HG  LEU A  28     -14.259   8.975 -24.162  1.00720.00           H  
ATOM    454 1HD1 LEU A  28     -13.559   9.965 -26.291  1.00720.00           H  
ATOM    455 2HD1 LEU A  28     -12.214   9.079 -25.543  1.00720.00           H  
ATOM    456 3HD1 LEU A  28     -13.100   8.363 -26.893  1.00720.00           H  
ATOM    457 1HD2 LEU A  28     -15.917   9.172 -25.979  1.00720.00           H  
ATOM    458 2HD2 LEU A  28     -15.472   7.550 -26.561  1.00720.00           H  
ATOM    459 3HD2 LEU A  28     -16.239   7.743 -24.966  1.00720.00           H  
ATOM    460  N   PRO A  29     -11.940   8.544 -21.933  1.00400.00           N  
ATOM    461  CA  PRO A  29     -11.941   9.269 -20.628  1.00400.00           C  
ATOM    462  C   PRO A  29     -13.244   9.308 -19.819  1.00400.00           C  
ATOM    463  O   PRO A  29     -13.184   9.368 -18.592  1.00400.00           O  
ATOM    464  CB  PRO A  29     -11.589  10.712 -21.016  1.00600.00           C  
ATOM    465  CG  PRO A  29     -10.827  10.589 -22.266  1.00600.00           C  
ATOM    466  CD  PRO A  29     -11.515   9.487 -22.990  1.00600.00           C  
ATOM    467  HA  PRO A  29     -11.138   8.851 -20.007  1.00480.00           H  
ATOM    468 1HB  PRO A  29     -12.507  11.304 -21.137  1.00720.00           H  
ATOM    469 2HB  PRO A  29     -11.008  11.184 -20.210  1.00720.00           H  
ATOM    470 1HG  PRO A  29     -10.844  11.540 -22.820  1.00720.00           H  
ATOM    471 2HG  PRO A  29      -9.772  10.363 -22.050  1.00720.00           H  
ATOM    472 1HD  PRO A  29     -12.394   9.887 -23.508  1.00720.00           H  
ATOM    473 2HD  PRO A  29     -10.800   9.020 -23.679  1.00720.00           H  
ATOM    474  N   SER A  30     -14.410   9.255 -20.467  1.00400.00           N  
ATOM    475  CA  SER A  30     -15.694   9.267 -19.762  1.00400.00           C  
ATOM    476  C   SER A  30     -15.893   8.021 -18.888  1.00400.00           C  
ATOM    477  O   SER A  30     -16.739   8.012 -17.993  1.00400.00           O  
ATOM    478  CB  SER A  30     -16.830   9.364 -20.760  1.00600.00           C  
ATOM    479  OG  SER A  30     -16.923   8.200 -21.534  1.00600.00           O  
ATOM    480  H   SER A  30     -14.415   9.210 -21.475  1.00480.00           H  
ATOM    481  HA  SER A  30     -15.719  10.144 -19.114  1.00480.00           H  
ATOM    482 1HB  SER A  30     -17.766   9.526 -20.227  1.00720.00           H  
ATOM    483 2HB  SER A  30     -16.670  10.224 -21.409  1.00720.00           H  
ATOM    484  HG  SER A  30     -17.042   7.475 -20.914  1.00720.00           H  
ATOM    485  N   GLU A  31     -15.084   6.989 -19.132  1.00400.00           N  
ATOM    486  CA  GLU A  31     -15.110   5.750 -18.373  1.00400.00           C  
ATOM    487  C   GLU A  31     -14.291   5.825 -17.078  1.00400.00           C  
ATOM    488  O   GLU A  31     -14.290   4.872 -16.297  1.00400.00           O  
ATOM    489  CB  GLU A  31     -14.560   4.609 -19.235  1.00600.00           C  
ATOM    490  CG  GLU A  31     -15.369   4.312 -20.488  1.00600.00           C  
ATOM    491  CD  GLU A  31     -16.757   3.822 -20.184  1.00600.00           C  
ATOM    492  OE1 GLU A  31     -16.906   3.064 -19.256  1.00600.00           O  
ATOM    493  OE2 GLU A  31     -17.669   4.203 -20.879  1.00600.00           O  
ATOM    494  H   GLU A  31     -14.433   7.058 -19.900  1.00480.00           H  
ATOM    495  HA  GLU A  31     -16.145   5.531 -18.109  1.00480.00           H  
ATOM    496 1HB  GLU A  31     -13.543   4.848 -19.546  1.00720.00           H  
ATOM    497 2HB  GLU A  31     -14.513   3.695 -18.642  1.00720.00           H  
ATOM    498 1HG  GLU A  31     -15.438   5.219 -21.088  1.00720.00           H  
ATOM    499 2HG  GLU A  31     -14.845   3.560 -21.076  1.00720.00           H  
ATOM    500  N   TYR A  32     -13.589   6.939 -16.848  1.00400.00           N  
ATOM    501  CA  TYR A  32     -12.763   7.069 -15.653  1.00400.00           C  
ATOM    502  C   TYR A  32     -13.059   8.328 -14.850  1.00289.02           C  
ATOM    503  O   TYR A  32     -13.477   9.350 -15.392  1.00318.52           O  
ATOM    504  CB  TYR A  32     -11.286   7.062 -16.032  1.00600.00           C  
ATOM    505  CG  TYR A  32     -10.847   5.788 -16.704  1.00600.00           C  
ATOM    506  CD1 TYR A  32     -10.803   5.715 -18.087  1.00600.00           C  
ATOM    507  CD2 TYR A  32     -10.501   4.688 -15.936  1.00600.00           C  
ATOM    508  CE1 TYR A  32     -10.407   4.544 -18.696  1.00600.00           C  
ATOM    509  CE2 TYR A  32     -10.109   3.515 -16.549  1.00600.00           C  
ATOM    510  CZ  TYR A  32     -10.060   3.441 -17.924  1.00600.00           C  
ATOM    511  OH  TYR A  32      -9.666   2.271 -18.533  1.00600.00           O  
ATOM    512  H   TYR A  32     -13.607   7.710 -17.503  1.00480.00           H  
ATOM    513  HA  TYR A  32     -12.963   6.215 -15.006  1.00480.00           H  
ATOM    514 1HB  TYR A  32     -11.078   7.893 -16.707  1.00720.00           H  
ATOM    515 2HB  TYR A  32     -10.677   7.205 -15.140  1.00720.00           H  
ATOM    516  HD1 TYR A  32     -11.076   6.580 -18.692  1.00720.00           H  
ATOM    517  HD2 TYR A  32     -10.541   4.747 -14.849  1.00720.00           H  
ATOM    518  HE1 TYR A  32     -10.365   4.490 -19.777  1.00720.00           H  
ATOM    519  HE2 TYR A  32      -9.838   2.648 -15.945  1.00720.00           H  
ATOM    520  HH  TYR A  32      -9.737   2.365 -19.486  1.00720.00           H  
ATOM    521  N   SER A  33     -12.825   8.246 -13.545  1.00190.23           N  
ATOM    522  CA  SER A  33     -13.002   9.389 -12.664  1.00133.60           C  
ATOM    523  C   SER A  33     -11.732  10.220 -12.600  1.00 56.97           C  
ATOM    524  O   SER A  33     -10.627   9.678 -12.580  1.00115.85           O  
ATOM    525  CB  SER A  33     -13.380   8.948 -11.271  1.00200.40           C  
ATOM    526  OG  SER A  33     -13.411  10.050 -10.405  1.00200.40           O  
ATOM    527  H   SER A  33     -12.501   7.372 -13.155  1.00228.28           H  
ATOM    528  HA  SER A  33     -13.802  10.015 -13.063  1.00160.32           H  
ATOM    529 1HB  SER A  33     -14.356   8.467 -11.290  1.00240.48           H  
ATOM    530 2HB  SER A  33     -12.658   8.217 -10.914  1.00240.48           H  
ATOM    531  HG  SER A  33     -14.169  10.575 -10.675  1.00240.48           H  
ATOM    532  N   ILE A  34     -11.899  11.537 -12.562  1.00 13.82           N  
ATOM    533  CA  ILE A  34     -10.776  12.466 -12.488  1.00 10.77           C  
ATOM    534  C   ILE A  34     -10.028  12.347 -11.168  1.00 11.08           C  
ATOM    535  O   ILE A  34      -8.797  12.297 -11.141  1.00 44.19           O  
ATOM    536  CB  ILE A  34     -11.252  13.918 -12.664  1.00 16.16           C  
ATOM    537  CG1 ILE A  34     -11.768  14.130 -14.089  1.00 16.16           C  
ATOM    538  CG2 ILE A  34     -10.120  14.883 -12.345  1.00 16.16           C  
ATOM    539  CD1 ILE A  34     -12.508  15.434 -14.278  1.00 16.16           C  
ATOM    540  H   ILE A  34     -12.837  11.909 -12.585  1.00 16.58           H  
ATOM    541  HA  ILE A  34     -10.082  12.231 -13.294  1.00 12.92           H  
ATOM    542  HB  ILE A  34     -12.085  14.109 -11.987  1.00 19.39           H  
ATOM    543 1HG1 ILE A  34     -10.924  14.110 -14.778  1.00 19.39           H  
ATOM    544 2HG1 ILE A  34     -12.441  13.313 -14.349  1.00 19.39           H  
ATOM    545 1HG2 ILE A  34     -10.471  15.908 -12.461  1.00 19.39           H  
ATOM    546 2HG2 ILE A  34      -9.787  14.729 -11.320  1.00 19.39           H  
ATOM    547 3HG2 ILE A  34      -9.288  14.705 -13.027  1.00 19.39           H  
ATOM    548 1HD1 ILE A  34     -12.844  15.515 -15.312  1.00 19.39           H  
ATOM    549 2HD1 ILE A  34     -13.372  15.462 -13.613  1.00 19.39           H  
ATOM    550 3HD1 ILE A  34     -11.845  16.266 -14.046  1.00 19.39           H  
ATOM    551  N   THR A  35     -10.783  12.314 -10.073  1.00  3.17           N  
ATOM    552  CA  THR A  35     -10.203  12.231  -8.742  1.00  3.75           C  
ATOM    553  C   THR A  35     -10.117  10.797  -8.254  1.00  7.13           C  
ATOM    554  O   THR A  35      -9.289  10.476  -7.399  1.00 26.86           O  
ATOM    555  CB  THR A  35     -11.051  13.010  -7.735  1.00  5.62           C  
ATOM    556  OG1 THR A  35     -12.347  12.396  -7.653  1.00  5.62           O  
ATOM    557  CG2 THR A  35     -11.202  14.460  -8.167  1.00  5.62           C  
ATOM    558  H   THR A  35     -11.787  12.358 -10.166  1.00  3.80           H  
ATOM    559  HA  THR A  35      -9.196  12.648  -8.769  1.00  4.50           H  
ATOM    560  HB  THR A  35     -10.574  12.979  -6.760  1.00  6.75           H  
ATOM    561  HG1 THR A  35     -12.895  12.874  -7.023  1.00  6.75           H  
ATOM    562 1HG2 THR A  35     -11.811  14.994  -7.438  1.00  6.75           H  
ATOM    563 2HG2 THR A  35     -10.218  14.925  -8.229  1.00  6.75           H  
ATOM    564 3HG2 THR A  35     -11.685  14.500  -9.142  1.00  6.75           H  
ATOM    565  N   GLY A  36     -10.980   9.943  -8.795  1.00 11.96           N  
ATOM    566  CA  GLY A  36     -11.032   8.553  -8.394  1.00  6.69           C  
ATOM    567  C   GLY A  36     -12.178   8.321  -7.417  1.00  7.68           C  
ATOM    568  O   GLY A  36     -12.478   7.177  -7.072  1.00 28.47           O  
ATOM    569  H   GLY A  36     -11.647  10.254  -9.488  1.00 14.35           H  
ATOM    570 1HA  GLY A  36     -11.161   7.923  -9.273  1.00  8.03           H  
ATOM    571 2HA  GLY A  36     -10.089   8.270  -7.931  1.00  8.03           H  
ATOM    572  N   TYR A  37     -12.830   9.399  -6.971  1.00  2.12           N  
ATOM    573  CA  TYR A  37     -13.908   9.251  -6.008  1.00  2.39           C  
ATOM    574  C   TYR A  37     -14.962  10.333  -6.112  1.00  2.87           C  
ATOM    575  O   TYR A  37     -14.722  11.413  -6.653  1.00  9.02           O  
ATOM    576  CB  TYR A  37     -13.345   9.274  -4.596  1.00  3.58           C  
ATOM    577  CG  TYR A  37     -12.714  10.595  -4.246  1.00  3.58           C  
ATOM    578  CD1 TYR A  37     -13.472  11.579  -3.633  1.00  3.58           C  
ATOM    579  CD2 TYR A  37     -11.384  10.831  -4.553  1.00  3.58           C  
ATOM    580  CE1 TYR A  37     -12.909  12.801  -3.335  1.00  3.58           C  
ATOM    581  CE2 TYR A  37     -10.815  12.051  -4.249  1.00  3.58           C  
ATOM    582  CZ  TYR A  37     -11.575  13.035  -3.648  1.00  3.58           C  
ATOM    583  OH  TYR A  37     -11.014  14.255  -3.365  1.00  3.58           O  
ATOM    584  H   TYR A  37     -12.579  10.332  -7.279  1.00  2.54           H  
ATOM    585  HA  TYR A  37     -14.397   8.292  -6.185  1.00  2.87           H  
ATOM    586 1HB  TYR A  37     -14.141   9.073  -3.879  1.00  4.30           H  
ATOM    587 2HB  TYR A  37     -12.598   8.495  -4.487  1.00  4.30           H  
ATOM    588  HD1 TYR A  37     -14.517  11.388  -3.396  1.00  4.30           H  
ATOM    589  HD2 TYR A  37     -10.789  10.056  -5.036  1.00  4.30           H  
ATOM    590  HE1 TYR A  37     -13.507  13.578  -2.862  1.00  4.30           H  
ATOM    591  HE2 TYR A  37      -9.770  12.241  -4.492  1.00  4.30           H  
ATOM    592  HH  TYR A  37     -10.070  14.218  -3.536  1.00  4.30           H  
ATOM    593  N   ASP A  38     -16.125  10.032  -5.554  1.00  5.31           N  
ATOM    594  CA  ASP A  38     -17.234  10.965  -5.477  1.00  9.32           C  
ATOM    595  C   ASP A  38     -17.307  11.577  -4.085  1.00  7.18           C  
ATOM    596  O   ASP A  38     -17.785  10.903  -3.177  1.00 12.12           O  
ATOM    597  CB  ASP A  38     -18.560  10.267  -5.788  1.00 13.98           C  
ATOM    598  CG  ASP A  38     -19.767  11.201  -5.706  1.00 13.98           C  
ATOM    599  OD1 ASP A  38     -19.668  12.229  -5.073  1.00 13.98           O  
ATOM    600  OD2 ASP A  38     -20.778  10.877  -6.283  1.00 13.98           O  
ATOM    601  H   ASP A  38     -16.245   9.115  -5.148  1.00  6.37           H  
ATOM    602  HA  ASP A  38     -17.082  11.739  -6.222  1.00 11.18           H  
ATOM    603 1HB  ASP A  38     -18.521   9.840  -6.790  1.00 16.78           H  
ATOM    604 2HB  ASP A  38     -18.706   9.443  -5.088  1.00 16.78           H  
ATOM    605  N   PRO A  39     -16.816  12.818  -3.897  1.00  7.56           N  
ATOM    606  CA  PRO A  39     -16.814  13.623  -2.653  1.00  8.12           C  
ATOM    607  C   PRO A  39     -17.973  13.369  -1.670  1.00  6.40           C  
ATOM    608  O   PRO A  39     -17.787  13.504  -0.463  1.00  7.51           O  
ATOM    609  CB  PRO A  39     -16.898  15.066  -3.161  1.00 12.18           C  
ATOM    610  CG  PRO A  39     -16.300  15.022  -4.512  1.00 12.18           C  
ATOM    611  CD  PRO A  39     -16.763  13.716  -5.072  1.00 12.18           C  
ATOM    612  HA  PRO A  39     -15.856  13.459  -2.143  1.00  9.74           H  
ATOM    613 1HB  PRO A  39     -17.944  15.403  -3.172  1.00 14.62           H  
ATOM    614 2HB  PRO A  39     -16.353  15.734  -2.478  1.00 14.62           H  
ATOM    615 1HG  PRO A  39     -16.640  15.884  -5.105  1.00 14.62           H  
ATOM    616 2HG  PRO A  39     -15.204  15.093  -4.445  1.00 14.62           H  
ATOM    617 1HD  PRO A  39     -17.760  13.816  -5.527  1.00 14.62           H  
ATOM    618 2HD  PRO A  39     -16.017  13.355  -5.793  1.00 14.62           H  
ATOM    619  N   LYS A  40     -19.156  12.993  -2.160  1.00  6.97           N  
ATOM    620  CA  LYS A  40     -20.306  12.724  -1.293  1.00 10.28           C  
ATOM    621  C   LYS A  40     -20.022  11.586  -0.303  1.00 13.57           C  
ATOM    622  O   LYS A  40     -20.545  11.570   0.813  1.00 24.85           O  
ATOM    623  CB  LYS A  40     -21.521  12.377  -2.147  1.00 15.42           C  
ATOM    624  CG  LYS A  40     -22.078  13.551  -2.938  1.00 15.42           C  
ATOM    625  CD  LYS A  40     -23.266  13.131  -3.789  1.00 15.42           C  
ATOM    626  CE  LYS A  40     -23.816  14.304  -4.587  1.00 15.42           C  
ATOM    627  NZ  LYS A  40     -24.959  13.901  -5.451  1.00 15.42           N  
ATOM    628  H   LYS A  40     -19.276  12.890  -3.161  1.00  8.36           H  
ATOM    629  HA  LYS A  40     -20.523  13.624  -0.717  1.00 12.34           H  
ATOM    630 1HB  LYS A  40     -21.250  11.597  -2.859  1.00 18.50           H  
ATOM    631 2HB  LYS A  40     -22.318  11.985  -1.515  1.00 18.50           H  
ATOM    632 1HG  LYS A  40     -22.389  14.339  -2.252  1.00 18.50           H  
ATOM    633 2HG  LYS A  40     -21.298  13.946  -3.590  1.00 18.50           H  
ATOM    634 1HD  LYS A  40     -22.954  12.347  -4.482  1.00 18.50           H  
ATOM    635 2HD  LYS A  40     -24.053  12.734  -3.149  1.00 18.50           H  
ATOM    636 1HE  LYS A  40     -24.150  15.078  -3.898  1.00 18.50           H  
ATOM    637 2HE  LYS A  40     -23.025  14.712  -5.217  1.00 18.50           H  
ATOM    638 1HZ  LYS A  40     -25.297  14.704  -5.962  1.00 18.50           H  
ATOM    639 2HZ  LYS A  40     -24.652  13.192  -6.103  1.00 18.50           H  
ATOM    640 3HZ  LYS A  40     -25.702  13.531  -4.876  1.00 18.50           H  
ATOM    641  N   ASP A  41     -19.160  10.656  -0.708  1.00 14.64           N  
ATOM    642  CA  ASP A  41     -18.771   9.506   0.100  1.00 31.22           C  
ATOM    643  C   ASP A  41     -17.889   9.895   1.284  1.00 15.16           C  
ATOM    644  O   ASP A  41     -17.699   9.108   2.208  1.00 19.50           O  
ATOM    645  CB  ASP A  41     -18.048   8.484  -0.778  1.00 46.83           C  
ATOM    646  CG  ASP A  41     -18.997   7.787  -1.745  1.00 46.83           C  
ATOM    647  OD1 ASP A  41     -20.171   7.729  -1.456  1.00 46.83           O  
ATOM    648  OD2 ASP A  41     -18.549   7.329  -2.769  1.00 46.83           O  
ATOM    649  H   ASP A  41     -18.755  10.746  -1.626  1.00 17.57           H  
ATOM    650  HA  ASP A  41     -19.676   9.044   0.493  1.00 37.46           H  
ATOM    651 1HB  ASP A  41     -17.266   8.983  -1.352  1.00 56.20           H  
ATOM    652 2HB  ASP A  41     -17.568   7.733  -0.151  1.00 56.20           H  
ATOM    653  N   LEU A  42     -17.391  11.127   1.290  1.00  6.84           N  
ATOM    654  CA  LEU A  42     -16.531  11.601   2.350  1.00  3.65           C  
ATOM    655  C   LEU A  42     -17.346  12.005   3.573  1.00  7.26           C  
ATOM    656  O   LEU A  42     -16.783  12.316   4.624  1.00 13.09           O  
ATOM    657  CB  LEU A  42     -15.743  12.807   1.851  1.00  5.47           C  
ATOM    658  CG  LEU A  42     -14.815  12.546   0.664  1.00  5.47           C  
ATOM    659  CD1 LEU A  42     -14.242  13.871   0.196  1.00  5.47           C  
ATOM    660  CD2 LEU A  42     -13.721  11.581   1.080  1.00  5.47           C  
ATOM    661  H   LEU A  42     -17.585  11.770   0.536  1.00  8.21           H  
ATOM    662  HA  LEU A  42     -15.846  10.801   2.631  1.00  4.38           H  
ATOM    663 1HB  LEU A  42     -16.442  13.591   1.568  1.00  6.57           H  
ATOM    664 2HB  LEU A  42     -15.128  13.181   2.670  1.00  6.57           H  
ATOM    665  HG  LEU A  42     -15.383  12.112  -0.159  1.00  6.57           H  
ATOM    666 1HD1 LEU A  42     -13.581  13.706  -0.653  1.00  6.57           H  
ATOM    667 2HD1 LEU A  42     -15.057  14.533  -0.100  1.00  6.57           H  
ATOM    668 3HD1 LEU A  42     -13.683  14.329   1.009  1.00  6.57           H  
ATOM    669 1HD2 LEU A  42     -13.060  11.396   0.233  1.00  6.57           H  
ATOM    670 2HD2 LEU A  42     -13.148  12.014   1.901  1.00  6.57           H  
ATOM    671 3HD2 LEU A  42     -14.168  10.642   1.405  1.00  6.57           H  
ATOM    672  N   ALA A  43     -18.680  11.988   3.442  1.00 13.32           N  
ATOM    673  CA  ALA A  43     -19.569  12.327   4.537  1.00 25.14           C  
ATOM    674  C   ALA A  43     -19.700  11.187   5.551  1.00 16.14           C  
ATOM    675  O   ALA A  43     -20.266  11.389   6.626  1.00 24.19           O  
ATOM    676  CB  ALA A  43     -20.941  12.693   3.996  1.00 37.71           C  
ATOM    677  H   ALA A  43     -19.113  11.745   2.558  1.00 15.98           H  
ATOM    678  HA  ALA A  43     -19.149  13.188   5.054  1.00 30.17           H  
ATOM    679 1HB  ALA A  43     -21.592  12.983   4.821  1.00 45.25           H  
ATOM    680 2HB  ALA A  43     -20.845  13.527   3.300  1.00 45.25           H  
ATOM    681 3HB  ALA A  43     -21.369  11.836   3.478  1.00 45.25           H  
ATOM    682  N   SER A  44     -19.190   9.991   5.230  1.00  6.52           N  
ATOM    683  CA  SER A  44     -19.294   8.890   6.181  1.00  3.88           C  
ATOM    684  C   SER A  44     -18.152   7.911   6.085  1.00  3.04           C  
ATOM    685  O   SER A  44     -17.651   7.621   5.002  1.00  2.89           O  
ATOM    686  CB  SER A  44     -20.584   8.126   5.998  1.00  5.82           C  
ATOM    687  OG  SER A  44     -20.637   7.035   6.883  1.00  5.82           O  
ATOM    688  H   SER A  44     -18.730   9.830   4.337  1.00  7.82           H  
ATOM    689  HA  SER A  44     -19.288   9.313   7.186  1.00  4.66           H  
ATOM    690 1HB  SER A  44     -21.426   8.792   6.186  1.00  6.98           H  
ATOM    691 2HB  SER A  44     -20.665   7.778   4.971  1.00  6.98           H  
ATOM    692  HG  SER A  44     -21.528   6.682   6.816  1.00  6.98           H  
ATOM    693  N   GLU A  45     -17.780   7.374   7.239  1.00  3.48           N  
ATOM    694  CA  GLU A  45     -16.693   6.418   7.349  1.00  3.79           C  
ATOM    695  C   GLU A  45     -17.055   5.133   6.626  1.00  3.00           C  
ATOM    696  O   GLU A  45     -16.183   4.448   6.089  1.00  3.02           O  
ATOM    697  CB  GLU A  45     -16.411   6.114   8.821  1.00  5.69           C  
ATOM    698  CG  GLU A  45     -15.886   7.293   9.624  1.00  5.69           C  
ATOM    699  CD  GLU A  45     -14.560   7.807   9.151  1.00  5.69           C  
ATOM    700  OE1 GLU A  45     -13.652   7.026   8.991  1.00  5.69           O  
ATOM    701  OE2 GLU A  45     -14.441   8.993   8.957  1.00  5.69           O  
ATOM    702  H   GLU A  45     -18.263   7.657   8.081  1.00  4.18           H  
ATOM    703  HA  GLU A  45     -15.801   6.841   6.887  1.00  4.55           H  
ATOM    704 1HB  GLU A  45     -17.326   5.764   9.301  1.00  6.82           H  
ATOM    705 2HB  GLU A  45     -15.679   5.310   8.891  1.00  6.82           H  
ATOM    706 1HG  GLU A  45     -16.613   8.103   9.570  1.00  6.82           H  
ATOM    707 2HG  GLU A  45     -15.799   6.993  10.667  1.00  6.82           H  
ATOM    708  N   ASP A  46     -18.349   4.813   6.620  1.00  3.33           N  
ATOM    709  CA  ASP A  46     -18.834   3.619   5.963  1.00  4.01           C  
ATOM    710  C   ASP A  46     -18.743   3.775   4.461  1.00  3.17           C  
ATOM    711  O   ASP A  46     -18.420   2.823   3.756  1.00  3.08           O  
ATOM    712  CB  ASP A  46     -20.272   3.326   6.376  1.00  6.01           C  
ATOM    713  CG  ASP A  46     -20.381   2.860   7.822  1.00  6.01           C  
ATOM    714  OD1 ASP A  46     -19.378   2.488   8.384  1.00  6.01           O  
ATOM    715  OD2 ASP A  46     -21.467   2.880   8.350  1.00  6.01           O  
ATOM    716  H   ASP A  46     -19.021   5.429   7.064  1.00  4.00           H  
ATOM    717  HA  ASP A  46     -18.206   2.778   6.259  1.00  4.81           H  
ATOM    718 1HB  ASP A  46     -20.878   4.224   6.253  1.00  7.22           H  
ATOM    719 2HB  ASP A  46     -20.691   2.556   5.728  1.00  7.22           H  
ATOM    720  N   ARG A  47     -19.004   4.987   3.976  1.00  3.24           N  
ATOM    721  CA  ARG A  47     -18.938   5.246   2.552  1.00  3.74           C  
ATOM    722  C   ARG A  47     -17.496   5.270   2.087  1.00  2.52           C  
ATOM    723  O   ARG A  47     -17.208   4.830   0.978  1.00  3.29           O  
ATOM    724  CB  ARG A  47     -19.623   6.549   2.206  1.00  5.61           C  
ATOM    725  CG  ARG A  47     -21.127   6.559   2.406  1.00  5.61           C  
ATOM    726  CD  ARG A  47     -21.813   5.579   1.524  1.00  5.61           C  
ATOM    727  NE  ARG A  47     -21.635   5.893   0.116  1.00  5.61           N  
ATOM    728  CZ  ARG A  47     -22.072   5.137  -0.908  1.00  5.61           C  
ATOM    729  NH1 ARG A  47     -22.735   4.023  -0.687  1.00  5.61           N  
ATOM    730  NH2 ARG A  47     -21.822   5.536  -2.141  1.00  5.61           N  
ATOM    731  H   ARG A  47     -19.260   5.736   4.603  1.00  3.89           H  
ATOM    732  HA  ARG A  47     -19.455   4.441   2.030  1.00  4.49           H  
ATOM    733 1HB  ARG A  47     -19.212   7.347   2.819  1.00  6.73           H  
ATOM    734 2HB  ARG A  47     -19.429   6.798   1.164  1.00  6.73           H  
ATOM    735 1HG  ARG A  47     -21.357   6.303   3.440  1.00  6.73           H  
ATOM    736 2HG  ARG A  47     -21.517   7.553   2.182  1.00  6.73           H  
ATOM    737 1HD  ARG A  47     -21.409   4.583   1.704  1.00  6.73           H  
ATOM    738 2HD  ARG A  47     -22.880   5.581   1.740  1.00  6.73           H  
ATOM    739  HE  ARG A  47     -21.124   6.736  -0.130  1.00  6.73           H  
ATOM    740 1HH1 ARG A  47     -22.921   3.726   0.261  1.00  6.73           H  
ATOM    741 2HH1 ARG A  47     -23.057   3.465  -1.464  1.00  6.73           H  
ATOM    742 1HH2 ARG A  47     -21.301   6.398  -2.276  1.00  6.73           H  
ATOM    743 2HH2 ARG A  47     -22.135   4.993  -2.930  1.00  6.73           H  
ATOM    744  N   ILE A  48     -16.588   5.736   2.947  1.00  1.46           N  
ATOM    745  CA  ILE A  48     -15.161   5.695   2.644  1.00  1.12           C  
ATOM    746  C   ILE A  48     -14.699   4.244   2.547  1.00  0.85           C  
ATOM    747  O   ILE A  48     -13.925   3.896   1.656  1.00  0.80           O  
ATOM    748  CB  ILE A  48     -14.335   6.462   3.689  1.00  1.68           C  
ATOM    749  CG1 ILE A  48     -14.641   7.961   3.573  1.00  1.68           C  
ATOM    750  CG2 ILE A  48     -12.846   6.191   3.490  1.00  1.68           C  
ATOM    751  CD1 ILE A  48     -14.111   8.786   4.722  1.00  1.68           C  
ATOM    752  H   ILE A  48     -16.891   6.136   3.828  1.00  1.75           H  
ATOM    753  HA  ILE A  48     -15.000   6.167   1.675  1.00  1.34           H  
ATOM    754  HB  ILE A  48     -14.629   6.145   4.689  1.00  2.02           H  
ATOM    755 1HG1 ILE A  48     -14.206   8.340   2.650  1.00  2.02           H  
ATOM    756 2HG1 ILE A  48     -15.720   8.099   3.523  1.00  2.02           H  
ATOM    757 1HG2 ILE A  48     -12.275   6.736   4.240  1.00  2.02           H  
ATOM    758 2HG2 ILE A  48     -12.654   5.123   3.594  1.00  2.02           H  
ATOM    759 3HG2 ILE A  48     -12.545   6.519   2.495  1.00  2.02           H  
ATOM    760 1HD1 ILE A  48     -14.369   9.834   4.567  1.00  2.02           H  
ATOM    761 2HD1 ILE A  48     -14.556   8.438   5.656  1.00  2.02           H  
ATOM    762 3HD1 ILE A  48     -13.029   8.683   4.775  1.00  2.02           H  
ATOM    763  N   ALA A  49     -15.172   3.397   3.463  1.00  0.99           N  
ATOM    764  CA  ALA A  49     -14.859   1.975   3.412  1.00  1.09           C  
ATOM    765  C   ALA A  49     -15.378   1.351   2.110  1.00  1.32           C  
ATOM    766  O   ALA A  49     -14.689   0.538   1.494  1.00  1.22           O  
ATOM    767  CB  ALA A  49     -15.444   1.261   4.615  1.00  1.64           C  
ATOM    768  H   ALA A  49     -15.763   3.739   4.213  1.00  1.19           H  
ATOM    769  HA  ALA A  49     -13.775   1.865   3.426  1.00  1.31           H  
ATOM    770 1HB  ALA A  49     -15.180   0.205   4.577  1.00  1.96           H  
ATOM    771 2HB  ALA A  49     -15.045   1.702   5.528  1.00  1.96           H  
ATOM    772 3HB  ALA A  49     -16.528   1.363   4.608  1.00  1.96           H  
ATOM    773  N   GLU A  50     -16.582   1.759   1.685  1.00  1.84           N  
ATOM    774  CA  GLU A  50     -17.158   1.275   0.434  1.00  2.54           C  
ATOM    775  C   GLU A  50     -16.403   1.819  -0.773  1.00  2.12           C  
ATOM    776  O   GLU A  50     -16.262   1.123  -1.779  1.00  2.31           O  
ATOM    777  CB  GLU A  50     -18.636   1.654   0.336  1.00  3.81           C  
ATOM    778  CG  GLU A  50     -19.537   0.909   1.310  1.00  3.81           C  
ATOM    779  CD  GLU A  50     -19.510  -0.573   1.089  1.00  3.81           C  
ATOM    780  OE1 GLU A  50     -19.568  -0.984  -0.046  1.00  3.81           O  
ATOM    781  OE2 GLU A  50     -19.429  -1.301   2.050  1.00  3.81           O  
ATOM    782  H   GLU A  50     -17.122   2.401   2.252  1.00  2.21           H  
ATOM    783  HA  GLU A  50     -17.080   0.188   0.419  1.00  3.05           H  
ATOM    784 1HB  GLU A  50     -18.751   2.721   0.526  1.00  4.57           H  
ATOM    785 2HB  GLU A  50     -18.998   1.460  -0.673  1.00  4.57           H  
ATOM    786 1HG  GLU A  50     -19.213   1.111   2.328  1.00  4.57           H  
ATOM    787 2HG  GLU A  50     -20.558   1.273   1.202  1.00  4.57           H  
ATOM    788  N   LEU A  51     -15.903   3.052  -0.656  1.00  1.80           N  
ATOM    789  CA  LEU A  51     -15.083   3.676  -1.683  1.00  1.74           C  
ATOM    790  C   LEU A  51     -13.846   2.827  -1.903  1.00  1.29           C  
ATOM    791  O   LEU A  51     -13.506   2.516  -3.042  1.00  1.27           O  
ATOM    792  CB  LEU A  51     -14.688   5.102  -1.276  1.00  2.61           C  
ATOM    793  CG  LEU A  51     -13.787   5.847  -2.258  1.00  2.61           C  
ATOM    794  CD1 LEU A  51     -14.521   6.023  -3.579  1.00  2.61           C  
ATOM    795  CD2 LEU A  51     -13.375   7.181  -1.645  1.00  2.61           C  
ATOM    796  H   LEU A  51     -16.099   3.586   0.176  1.00  2.16           H  
ATOM    797  HA  LEU A  51     -15.651   3.717  -2.613  1.00  2.09           H  
ATOM    798 1HB  LEU A  51     -15.597   5.689  -1.147  1.00  3.13           H  
ATOM    799 2HB  LEU A  51     -14.166   5.071  -0.326  1.00  3.13           H  
ATOM    800  HG  LEU A  51     -12.904   5.249  -2.456  1.00  3.13           H  
ATOM    801 1HD1 LEU A  51     -13.874   6.534  -4.290  1.00  3.13           H  
ATOM    802 2HD1 LEU A  51     -14.791   5.045  -3.977  1.00  3.13           H  
ATOM    803 3HD1 LEU A  51     -15.424   6.611  -3.418  1.00  3.13           H  
ATOM    804 1HD2 LEU A  51     -12.720   7.712  -2.332  1.00  3.13           H  
ATOM    805 2HD2 LEU A  51     -14.263   7.782  -1.449  1.00  3.13           H  
ATOM    806 3HD2 LEU A  51     -12.846   7.001  -0.709  1.00  3.13           H  
ATOM    807  N   PHE A  52     -13.196   2.453  -0.797  1.00  1.05           N  
ATOM    808  CA  PHE A  52     -12.028   1.582  -0.796  1.00  0.75           C  
ATOM    809  C   PHE A  52     -12.337   0.253  -1.454  1.00  0.81           C  
ATOM    810  O   PHE A  52     -11.571  -0.194  -2.300  1.00  0.91           O  
ATOM    811  CB  PHE A  52     -11.510   1.389   0.620  1.00  1.12           C  
ATOM    812  CG  PHE A  52     -10.364   0.426   0.778  1.00  1.12           C  
ATOM    813  CD1 PHE A  52      -9.131   0.683   0.208  1.00  1.12           C  
ATOM    814  CD2 PHE A  52     -10.508  -0.719   1.547  1.00  1.12           C  
ATOM    815  CE1 PHE A  52      -8.067  -0.178   0.390  1.00  1.12           C  
ATOM    816  CE2 PHE A  52      -9.448  -1.583   1.736  1.00  1.12           C  
ATOM    817  CZ  PHE A  52      -8.227  -1.310   1.155  1.00  1.12           C  
ATOM    818  H   PHE A  52     -13.532   2.792   0.096  1.00  1.26           H  
ATOM    819  HA  PHE A  52     -11.242   2.066  -1.375  1.00  0.90           H  
ATOM    820 1HB  PHE A  52     -11.195   2.352   1.014  1.00  1.35           H  
ATOM    821 2HB  PHE A  52     -12.324   1.042   1.252  1.00  1.35           H  
ATOM    822  HD1 PHE A  52      -9.007   1.577  -0.391  1.00  1.35           H  
ATOM    823  HD2 PHE A  52     -11.471  -0.928   2.013  1.00  1.35           H  
ATOM    824  HE1 PHE A  52      -7.103   0.041  -0.069  1.00  1.35           H  
ATOM    825  HE2 PHE A  52      -9.573  -2.477   2.345  1.00  1.35           H  
ATOM    826  HZ  PHE A  52      -7.391  -1.989   1.304  1.00  1.35           H  
ATOM    827  N   ARG A  53     -13.449  -0.378  -1.067  1.00  1.02           N  
ATOM    828  CA  ARG A  53     -13.863  -1.629  -1.696  1.00  1.55           C  
ATOM    829  C   ARG A  53     -13.949  -1.504  -3.208  1.00  1.67           C  
ATOM    830  O   ARG A  53     -13.342  -2.295  -3.931  1.00  2.29           O  
ATOM    831  CB  ARG A  53     -15.213  -2.094  -1.180  1.00  2.33           C  
ATOM    832  CG  ARG A  53     -15.723  -3.352  -1.870  1.00  2.33           C  
ATOM    833  CD  ARG A  53     -17.082  -3.748  -1.416  1.00  2.33           C  
ATOM    834  NE  ARG A  53     -18.069  -2.697  -1.618  1.00  2.33           N  
ATOM    835  CZ  ARG A  53     -18.656  -2.357  -2.784  1.00  2.33           C  
ATOM    836  NH1 ARG A  53     -18.365  -2.958  -3.918  1.00  2.33           N  
ATOM    837  NH2 ARG A  53     -19.550  -1.385  -2.762  1.00  2.33           N  
ATOM    838  H   ARG A  53     -14.022   0.017  -0.331  1.00  1.22           H  
ATOM    839  HA  ARG A  53     -13.122  -2.392  -1.456  1.00  1.86           H  
ATOM    840 1HB  ARG A  53     -15.148  -2.298  -0.112  1.00  2.79           H  
ATOM    841 2HB  ARG A  53     -15.957  -1.310  -1.320  1.00  2.79           H  
ATOM    842 1HG  ARG A  53     -15.765  -3.182  -2.946  1.00  2.79           H  
ATOM    843 2HG  ARG A  53     -15.043  -4.179  -1.662  1.00  2.79           H  
ATOM    844 1HD  ARG A  53     -17.405  -4.626  -1.974  1.00  2.79           H  
ATOM    845 2HD  ARG A  53     -17.053  -3.985  -0.354  1.00  2.79           H  
ATOM    846  HE  ARG A  53     -18.374  -2.177  -0.800  1.00  2.79           H  
ATOM    847 1HH1 ARG A  53     -17.678  -3.702  -3.963  1.00  2.79           H  
ATOM    848 2HH1 ARG A  53     -18.823  -2.673  -4.771  1.00  2.79           H  
ATOM    849 1HH2 ARG A  53     -19.762  -0.938  -1.873  1.00  2.79           H  
ATOM    850 2HH2 ARG A  53     -20.012  -1.098  -3.611  1.00  2.79           H  
ATOM    851  N   HIS A  54     -14.713  -0.527  -3.684  1.00  1.75           N  
ATOM    852  CA  HIS A  54     -14.842  -0.311  -5.116  1.00  2.18           C  
ATOM    853  C   HIS A  54     -13.499  -0.004  -5.762  1.00  1.64           C  
ATOM    854  O   HIS A  54     -13.214  -0.476  -6.862  1.00  2.09           O  
ATOM    855  CB  HIS A  54     -15.871   0.744  -5.460  1.00  3.27           C  
ATOM    856  CG  HIS A  54     -16.001   0.889  -6.936  1.00  3.27           C  
ATOM    857  ND1 HIS A  54     -16.469  -0.128  -7.744  1.00  3.27           N  
ATOM    858  CD2 HIS A  54     -15.719   1.924  -7.754  1.00  3.27           C  
ATOM    859  CE1 HIS A  54     -16.462   0.279  -9.002  1.00  3.27           C  
ATOM    860  NE2 HIS A  54     -16.004   1.521  -9.036  1.00  3.27           N  
ATOM    861  H   HIS A  54     -15.205   0.084  -3.045  1.00  2.10           H  
ATOM    862  HA  HIS A  54     -15.190  -1.239  -5.564  1.00  2.62           H  
ATOM    863 1HB  HIS A  54     -16.841   0.469  -5.046  1.00  3.92           H  
ATOM    864 2HB  HIS A  54     -15.582   1.705  -5.034  1.00  3.92           H  
ATOM    865  HD1 HIS A  54     -16.496  -1.101  -7.483  1.00  3.92           H  
ATOM    866  HD2 HIS A  54     -15.328   2.926  -7.570  1.00  3.92           H  
ATOM    867  HE1 HIS A  54     -16.794  -0.383  -9.801  1.00  3.92           H  
ATOM    868  N   TRP A  55     -12.683   0.794  -5.086  1.00  1.17           N  
ATOM    869  CA  TRP A  55     -11.347   1.112  -5.546  1.00  1.28           C  
ATOM    870  C   TRP A  55     -10.529  -0.161  -5.756  1.00  1.20           C  
ATOM    871  O   TRP A  55      -9.835  -0.297  -6.768  1.00  1.37           O  
ATOM    872  CB  TRP A  55     -10.665   2.032  -4.544  1.00  1.92           C  
ATOM    873  CG  TRP A  55      -9.258   2.307  -4.894  1.00  1.92           C  
ATOM    874  CD1 TRP A  55      -8.811   3.244  -5.759  1.00  1.92           C  
ATOM    875  CD2 TRP A  55      -8.092   1.633  -4.378  1.00  1.92           C  
ATOM    876  NE1 TRP A  55      -7.448   3.203  -5.829  1.00  1.92           N  
ATOM    877  CE2 TRP A  55      -6.983   2.218  -4.997  1.00  1.92           C  
ATOM    878  CE3 TRP A  55      -7.900   0.598  -3.461  1.00  1.92           C  
ATOM    879  CZ2 TRP A  55      -5.695   1.789  -4.739  1.00  1.92           C  
ATOM    880  CZ3 TRP A  55      -6.609   0.177  -3.198  1.00  1.92           C  
ATOM    881  CH2 TRP A  55      -5.535   0.757  -3.827  1.00  1.92           C  
ATOM    882  H   TRP A  55     -12.986   1.190  -4.209  1.00  1.40           H  
ATOM    883  HA  TRP A  55     -11.424   1.633  -6.500  1.00  1.54           H  
ATOM    884 1HB  TRP A  55     -11.200   2.980  -4.495  1.00  2.30           H  
ATOM    885 2HB  TRP A  55     -10.687   1.592  -3.553  1.00  2.30           H  
ATOM    886  HD1 TRP A  55      -9.444   3.928  -6.319  1.00  2.30           H  
ATOM    887  HE1 TRP A  55      -6.900   3.813  -6.422  1.00  2.30           H  
ATOM    888  HE3 TRP A  55      -8.753   0.131  -2.966  1.00  2.30           H  
ATOM    889  HZ2 TRP A  55      -4.824   2.229  -5.219  1.00  2.30           H  
ATOM    890  HZ3 TRP A  55      -6.466  -0.631  -2.483  1.00  2.30           H  
ATOM    891  HH2 TRP A  55      -4.532   0.398  -3.605  1.00  2.30           H  
ATOM    892  N   ARG A  56     -10.636  -1.099  -4.810  1.00  1.25           N  
ATOM    893  CA  ARG A  56      -9.962  -2.382  -4.915  1.00  2.00           C  
ATOM    894  C   ARG A  56     -10.470  -3.142  -6.124  1.00  2.23           C  
ATOM    895  O   ARG A  56      -9.700  -3.812  -6.804  1.00  3.04           O  
ATOM    896  CB  ARG A  56     -10.207  -3.251  -3.694  1.00  3.00           C  
ATOM    897  CG  ARG A  56      -9.562  -2.836  -2.392  1.00  3.00           C  
ATOM    898  CD  ARG A  56      -9.999  -3.762  -1.325  1.00  3.00           C  
ATOM    899  NE  ARG A  56      -9.572  -5.124  -1.615  1.00  3.00           N  
ATOM    900  CZ  ARG A  56      -9.908  -6.218  -0.910  1.00  3.00           C  
ATOM    901  NH1 ARG A  56     -10.669  -6.126   0.158  1.00  3.00           N  
ATOM    902  NH2 ARG A  56      -9.457  -7.388  -1.319  1.00  3.00           N  
ATOM    903  H   ARG A  56     -11.196  -0.913  -3.990  1.00  1.50           H  
ATOM    904  HA  ARG A  56      -8.892  -2.209  -5.027  1.00  2.40           H  
ATOM    905 1HB  ARG A  56     -11.274  -3.324  -3.509  1.00  3.60           H  
ATOM    906 2HB  ARG A  56      -9.855  -4.260  -3.907  1.00  3.60           H  
ATOM    907 1HG  ARG A  56      -8.478  -2.886  -2.473  1.00  3.60           H  
ATOM    908 2HG  ARG A  56      -9.860  -1.825  -2.124  1.00  3.60           H  
ATOM    909 1HD  ARG A  56      -9.574  -3.464  -0.371  1.00  3.60           H  
ATOM    910 2HD  ARG A  56     -11.086  -3.753  -1.257  1.00  3.60           H  
ATOM    911  HE  ARG A  56      -8.989  -5.276  -2.432  1.00  3.60           H  
ATOM    912 1HH1 ARG A  56     -11.009  -5.223   0.460  1.00  3.60           H  
ATOM    913 2HH1 ARG A  56     -10.916  -6.957   0.676  1.00  3.60           H  
ATOM    914 1HH2 ARG A  56      -8.878  -7.420  -2.152  1.00  3.60           H  
ATOM    915 2HH2 ARG A  56      -9.692  -8.231  -0.818  1.00  3.60           H  
ATOM    916  N   GLU A  57     -11.774  -3.040  -6.389  1.00  2.22           N  
ATOM    917  CA  GLU A  57     -12.383  -3.703  -7.535  1.00  3.27           C  
ATOM    918  C   GLU A  57     -11.824  -3.146  -8.844  1.00  3.15           C  
ATOM    919  O   GLU A  57     -11.576  -3.899  -9.787  1.00  4.28           O  
ATOM    920  CB  GLU A  57     -13.908  -3.536  -7.491  1.00  4.91           C  
ATOM    921  CG  GLU A  57     -14.582  -4.286  -6.353  1.00  4.91           C  
ATOM    922  CD  GLU A  57     -16.034  -3.936  -6.174  1.00  4.91           C  
ATOM    923  OE1 GLU A  57     -16.502  -3.008  -6.800  1.00  4.91           O  
ATOM    924  OE2 GLU A  57     -16.678  -4.592  -5.385  1.00  4.91           O  
ATOM    925  H   GLU A  57     -12.365  -2.505  -5.764  1.00  2.66           H  
ATOM    926  HA  GLU A  57     -12.146  -4.766  -7.488  1.00  3.92           H  
ATOM    927 1HB  GLU A  57     -14.177  -2.488  -7.410  1.00  5.89           H  
ATOM    928 2HB  GLU A  57     -14.334  -3.907  -8.423  1.00  5.89           H  
ATOM    929 1HG  GLU A  57     -14.505  -5.355  -6.551  1.00  5.89           H  
ATOM    930 2HG  GLU A  57     -14.046  -4.083  -5.429  1.00  5.89           H  
ATOM    931  N   GLN A  58     -11.598  -1.830  -8.890  1.00  2.48           N  
ATOM    932  CA  GLN A  58     -11.039  -1.198 -10.080  1.00  2.91           C  
ATOM    933  C   GLN A  58      -9.586  -1.597 -10.326  1.00  2.51           C  
ATOM    934  O   GLN A  58      -9.183  -1.808 -11.470  1.00  4.54           O  
ATOM    935  CB  GLN A  58     -11.116   0.327  -9.988  1.00  4.37           C  
ATOM    936  CG  GLN A  58     -12.517   0.902 -10.064  1.00  4.37           C  
ATOM    937  CD  GLN A  58     -12.504   2.420 -10.046  1.00  4.37           C  
ATOM    938  OE1 GLN A  58     -11.438   3.043 -10.052  1.00  4.37           O  
ATOM    939  NE2 GLN A  58     -13.685   3.026 -10.031  1.00  4.37           N  
ATOM    940  H   GLN A  58     -11.847  -1.257  -8.093  1.00  2.98           H  
ATOM    941  HA  GLN A  58     -11.623  -1.520 -10.942  1.00  3.49           H  
ATOM    942 1HB  GLN A  58     -10.673   0.656  -9.048  1.00  5.24           H  
ATOM    943 2HB  GLN A  58     -10.531   0.768 -10.795  1.00  5.24           H  
ATOM    944 1HG  GLN A  58     -12.986   0.574 -10.991  1.00  5.24           H  
ATOM    945 2HG  GLN A  58     -13.094   0.553  -9.208  1.00  5.24           H  
ATOM    946 1HE2 GLN A  58     -13.735   4.025 -10.020  1.00  5.24           H  
ATOM    947 2HE2 GLN A  58     -14.528   2.484 -10.011  1.00  5.24           H  
ATOM    948  N   HIS A  59      -8.804  -1.710  -9.255  1.00  2.18           N  
ATOM    949  CA  HIS A  59      -7.395  -2.063  -9.387  1.00  2.07           C  
ATOM    950  C   HIS A  59      -7.075  -3.550  -9.205  1.00  2.60           C  
ATOM    951  O   HIS A  59      -5.947  -3.968  -9.468  1.00  4.10           O  
ATOM    952  CB  HIS A  59      -6.579  -1.249  -8.385  1.00  3.10           C  
ATOM    953  CG  HIS A  59      -6.444   0.199  -8.729  1.00  3.10           C  
ATOM    954  ND1 HIS A  59      -5.469   0.667  -9.584  1.00  3.10           N  
ATOM    955  CD2 HIS A  59      -7.155   1.279  -8.344  1.00  3.10           C  
ATOM    956  CE1 HIS A  59      -5.586   1.981  -9.702  1.00  3.10           C  
ATOM    957  NE2 HIS A  59      -6.594   2.380  -8.949  1.00  3.10           N  
ATOM    958  H   HIS A  59      -9.181  -1.508  -8.336  1.00  2.62           H  
ATOM    959  HA  HIS A  59      -7.061  -1.787 -10.386  1.00  2.48           H  
ATOM    960 1HB  HIS A  59      -7.060  -1.308  -7.409  1.00  3.73           H  
ATOM    961 2HB  HIS A  59      -5.585  -1.681  -8.286  1.00  3.73           H  
ATOM    962  HD2 HIS A  59      -8.006   1.276  -7.665  1.00  3.73           H  
ATOM    963  HE1 HIS A  59      -4.948   2.625 -10.306  1.00  3.73           H  
ATOM    964  HE2 HIS A  59      -6.903   3.341  -8.827  1.00  3.73           H  
ATOM    965  N   GLY A  60      -8.052  -4.351  -8.783  1.00  2.92           N  
ATOM    966  CA  GLY A  60      -7.828  -5.783  -8.598  1.00  3.61           C  
ATOM    967  C   GLY A  60      -6.982  -6.039  -7.356  1.00  3.85           C  
ATOM    968  O   GLY A  60      -6.099  -6.897  -7.362  1.00  5.31           O  
ATOM    969  H   GLY A  60      -8.962  -3.974  -8.565  1.00  3.50           H  
ATOM    970 1HA  GLY A  60      -8.787  -6.293  -8.505  1.00  4.33           H  
ATOM    971 2HA  GLY A  60      -7.329  -6.190  -9.476  1.00  4.33           H  
ATOM    972  N   LYS A  61      -7.235  -5.270  -6.301  1.00  3.28           N  
ATOM    973  CA  LYS A  61      -6.436  -5.370  -5.092  1.00  3.87           C  
ATOM    974  C   LYS A  61      -6.894  -6.470  -4.150  1.00  5.29           C  
ATOM    975  O   LYS A  61      -8.030  -6.478  -3.668  1.00 12.17           O  
ATOM    976  CB  LYS A  61      -6.440  -4.033  -4.379  1.00  5.80           C  
ATOM    977  CG  LYS A  61      -5.859  -2.919  -5.222  1.00  5.80           C  
ATOM    978  CD  LYS A  61      -4.367  -3.111  -5.412  1.00  5.80           C  
ATOM    979  CE  LYS A  61      -3.624  -2.819  -4.120  1.00  5.80           C  
ATOM    980  NZ  LYS A  61      -2.149  -2.952  -4.263  1.00  5.80           N  
ATOM    981  H   LYS A  61      -7.991  -4.601  -6.352  1.00  3.94           H  
ATOM    982  HA  LYS A  61      -5.410  -5.596  -5.385  1.00  4.64           H  
ATOM    983 1HB  LYS A  61      -7.459  -3.763  -4.121  1.00  6.97           H  
ATOM    984 2HB  LYS A  61      -5.867  -4.101  -3.455  1.00  6.97           H  
ATOM    985 1HG  LYS A  61      -6.343  -2.930  -6.195  1.00  6.97           H  
ATOM    986 2HG  LYS A  61      -6.044  -1.961  -4.750  1.00  6.97           H  
ATOM    987 1HD  LYS A  61      -4.163  -4.138  -5.718  1.00  6.97           H  
ATOM    988 2HD  LYS A  61      -4.010  -2.439  -6.190  1.00  6.97           H  
ATOM    989 1HE  LYS A  61      -3.856  -1.803  -3.810  1.00  6.97           H  
ATOM    990 2HE  LYS A  61      -3.966  -3.508  -3.348  1.00  6.97           H  
ATOM    991 1HZ  LYS A  61      -1.712  -2.739  -3.376  1.00  6.97           H  
ATOM    992 2HZ  LYS A  61      -1.917  -3.896  -4.538  1.00  6.97           H  
ATOM    993 3HZ  LYS A  61      -1.818  -2.305  -4.963  1.00  6.97           H  
ATOM    994  N   VAL A  62      -5.961  -7.371  -3.869  1.00  4.92           N  
ATOM    995  CA  VAL A  62      -6.148  -8.503  -2.978  1.00  6.83           C  
ATOM    996  C   VAL A  62      -5.094  -8.440  -1.893  1.00  6.14           C  
ATOM    997  O   VAL A  62      -3.918  -8.215  -2.182  1.00  7.14           O  
ATOM    998  CB  VAL A  62      -6.040  -9.838  -3.746  1.00 10.25           C  
ATOM    999  CG1 VAL A  62      -6.186 -11.010  -2.785  1.00 10.25           C  
ATOM   1000  CG2 VAL A  62      -7.112  -9.898  -4.826  1.00 10.25           C  
ATOM   1001  H   VAL A  62      -5.059  -7.268  -4.314  1.00  5.90           H  
ATOM   1002  HA  VAL A  62      -7.133  -8.438  -2.519  1.00  8.20           H  
ATOM   1003  HB  VAL A  62      -5.054  -9.909  -4.206  1.00 12.29           H  
ATOM   1004 1HG1 VAL A  62      -6.096 -11.946  -3.337  1.00 12.29           H  
ATOM   1005 2HG1 VAL A  62      -5.405 -10.963  -2.027  1.00 12.29           H  
ATOM   1006 3HG1 VAL A  62      -7.163 -10.967  -2.304  1.00 12.29           H  
ATOM   1007 1HG2 VAL A  62      -7.025 -10.837  -5.371  1.00 12.29           H  
ATOM   1008 2HG2 VAL A  62      -8.098  -9.835  -4.365  1.00 12.29           H  
ATOM   1009 3HG2 VAL A  62      -6.981  -9.066  -5.519  1.00 12.29           H  
ATOM   1010  N   TYR A  63      -5.504  -8.617  -0.646  1.00  6.70           N  
ATOM   1011  CA  TYR A  63      -4.553  -8.516   0.447  1.00  6.85           C  
ATOM   1012  C   TYR A  63      -4.332  -9.863   1.106  1.00  8.96           C  
ATOM   1013  O   TYR A  63      -5.117 -10.794   0.920  1.00 12.29           O  
ATOM   1014  CB  TYR A  63      -5.031  -7.473   1.445  1.00 10.27           C  
ATOM   1015  CG  TYR A  63      -5.167  -6.126   0.778  1.00 10.27           C  
ATOM   1016  CD1 TYR A  63      -6.419  -5.563   0.614  1.00 10.27           C  
ATOM   1017  CD2 TYR A  63      -4.047  -5.481   0.274  1.00 10.27           C  
ATOM   1018  CE1 TYR A  63      -6.547  -4.350  -0.025  1.00 10.27           C  
ATOM   1019  CE2 TYR A  63      -4.181  -4.269  -0.377  1.00 10.27           C  
ATOM   1020  CZ  TYR A  63      -5.429  -3.702  -0.519  1.00 10.27           C  
ATOM   1021  OH  TYR A  63      -5.574  -2.493  -1.153  1.00 10.27           O  
ATOM   1022  H   TYR A  63      -6.477  -8.811  -0.454  1.00  8.04           H  
ATOM   1023  HA  TYR A  63      -3.594  -8.188   0.044  1.00  8.22           H  
ATOM   1024 1HB  TYR A  63      -6.001  -7.758   1.854  1.00 12.33           H  
ATOM   1025 2HB  TYR A  63      -4.329  -7.386   2.270  1.00 12.33           H  
ATOM   1026  HD1 TYR A  63      -7.302  -6.075   0.995  1.00 12.33           H  
ATOM   1027  HD2 TYR A  63      -3.061  -5.932   0.386  1.00 12.33           H  
ATOM   1028  HE1 TYR A  63      -7.527  -3.903  -0.144  1.00 12.33           H  
ATOM   1029  HE2 TYR A  63      -3.302  -3.760  -0.773  1.00 12.33           H  
ATOM   1030  HH  TYR A  63      -4.717  -2.055  -1.217  1.00 12.33           H  
ATOM   1031  N   LYS A  64      -3.240  -9.971   1.857  1.00  9.73           N  
ATOM   1032  CA  LYS A  64      -2.863 -11.224   2.500  1.00 13.18           C  
ATOM   1033  C   LYS A  64      -3.665 -11.523   3.762  1.00 14.66           C  
ATOM   1034  O   LYS A  64      -3.643 -12.649   4.262  1.00 25.67           O  
ATOM   1035  CB  LYS A  64      -1.373 -11.204   2.831  1.00 19.77           C  
ATOM   1036  CG  LYS A  64      -0.467 -11.222   1.607  1.00 19.77           C  
ATOM   1037  CD  LYS A  64       1.001 -11.199   2.001  1.00 19.77           C  
ATOM   1038  CE  LYS A  64       1.902 -11.224   0.775  1.00 19.77           C  
ATOM   1039  NZ  LYS A  64       3.343 -11.164   1.144  1.00 19.77           N  
ATOM   1040  H   LYS A  64      -2.644  -9.158   1.990  1.00 11.68           H  
ATOM   1041  HA  LYS A  64      -3.047 -12.035   1.794  1.00 15.82           H  
ATOM   1042 1HB  LYS A  64      -1.140 -10.306   3.405  1.00 23.72           H  
ATOM   1043 2HB  LYS A  64      -1.122 -12.066   3.450  1.00 23.72           H  
ATOM   1044 1HG  LYS A  64      -0.664 -12.121   1.022  1.00 23.72           H  
ATOM   1045 2HG  LYS A  64      -0.681 -10.353   0.987  1.00 23.72           H  
ATOM   1046 1HD  LYS A  64       1.208 -10.296   2.577  1.00 23.72           H  
ATOM   1047 2HD  LYS A  64       1.225 -12.065   2.623  1.00 23.72           H  
ATOM   1048 1HE  LYS A  64       1.719 -12.139   0.214  1.00 23.72           H  
ATOM   1049 2HE  LYS A  64       1.666 -10.370   0.140  1.00 23.72           H  
ATOM   1050 1HZ  LYS A  64       3.906 -11.182   0.306  1.00 23.72           H  
ATOM   1051 2HZ  LYS A  64       3.525 -10.312   1.655  1.00 23.72           H  
ATOM   1052 3HZ  LYS A  64       3.575 -11.959   1.723  1.00 23.72           H  
ATOM   1053  N   HIS A  65      -4.361 -10.522   4.284  1.00  8.62           N  
ATOM   1054  CA  HIS A  65      -5.133 -10.702   5.501  1.00  9.32           C  
ATOM   1055  C   HIS A  65      -6.136  -9.572   5.659  1.00  6.53           C  
ATOM   1056  O   HIS A  65      -5.891  -8.458   5.199  1.00  5.38           O  
ATOM   1057  CB  HIS A  65      -4.211 -10.761   6.725  1.00 13.98           C  
ATOM   1058  CG  HIS A  65      -4.876 -11.287   7.961  1.00 13.98           C  
ATOM   1059  ND1 HIS A  65      -5.685 -10.513   8.766  1.00 13.98           N  
ATOM   1060  CD2 HIS A  65      -4.849 -12.516   8.525  1.00 13.98           C  
ATOM   1061  CE1 HIS A  65      -6.125 -11.246   9.776  1.00 13.98           C  
ATOM   1062  NE2 HIS A  65      -5.632 -12.464   9.652  1.00 13.98           N  
ATOM   1063  H   HIS A  65      -4.352  -9.618   3.837  1.00 10.34           H  
ATOM   1064  HA  HIS A  65      -5.690 -11.636   5.449  1.00 11.18           H  
ATOM   1065 1HB  HIS A  65      -3.353 -11.399   6.506  1.00 16.78           H  
ATOM   1066 2HB  HIS A  65      -3.828  -9.764   6.940  1.00 16.78           H  
ATOM   1067  HD2 HIS A  65      -4.307 -13.387   8.155  1.00 16.78           H  
ATOM   1068  HE1 HIS A  65      -6.783 -10.904  10.575  1.00 16.78           H  
ATOM   1069  HE2 HIS A  65      -5.799 -13.237  10.280  1.00 16.78           H  
ATOM   1070  N   ALA A  66      -7.263  -9.870   6.303  1.00  7.10           N  
ATOM   1071  CA  ALA A  66      -8.299  -8.872   6.561  1.00  6.49           C  
ATOM   1072  C   ALA A  66      -7.720  -7.708   7.361  1.00  4.26           C  
ATOM   1073  O   ALA A  66      -8.112  -6.558   7.156  1.00  3.71           O  
ATOM   1074  CB  ALA A  66      -9.460  -9.502   7.311  1.00  9.73           C  
ATOM   1075  H   ALA A  66      -7.400 -10.812   6.639  1.00  8.52           H  
ATOM   1076  HA  ALA A  66      -8.654  -8.489   5.606  1.00  7.79           H  
ATOM   1077 1HB  ALA A  66     -10.234  -8.752   7.481  1.00 11.68           H  
ATOM   1078 2HB  ALA A  66      -9.875 -10.320   6.722  1.00 11.68           H  
ATOM   1079 3HB  ALA A  66      -9.111  -9.885   8.267  1.00 11.68           H  
ATOM   1080  N   GLY A  67      -6.784  -8.015   8.261  1.00  3.71           N  
ATOM   1081  CA  GLY A  67      -6.090  -7.011   9.048  1.00  2.92           C  
ATOM   1082  C   GLY A  67      -5.317  -6.082   8.129  1.00  2.24           C  
ATOM   1083  O   GLY A  67      -5.329  -4.867   8.330  1.00  2.22           O  
ATOM   1084  H   GLY A  67      -6.526  -8.984   8.394  1.00  4.45           H  
ATOM   1085 1HA  GLY A  67      -6.808  -6.438   9.632  1.00  3.50           H  
ATOM   1086 2HA  GLY A  67      -5.410  -7.497   9.745  1.00  3.50           H  
ATOM   1087  N   GLU A  68      -4.639  -6.657   7.127  1.00  2.34           N  
ATOM   1088  CA  GLU A  68      -3.947  -5.849   6.134  1.00  2.49           C  
ATOM   1089  C   GLU A  68      -4.914  -4.938   5.434  1.00  2.19           C  
ATOM   1090  O   GLU A  68      -4.647  -3.748   5.324  1.00  2.15           O  
ATOM   1091  CB  GLU A  68      -3.212  -6.677   5.078  1.00  3.74           C  
ATOM   1092  CG  GLU A  68      -2.497  -5.774   4.076  1.00  3.74           C  
ATOM   1093  CD  GLU A  68      -1.735  -6.478   2.989  1.00  3.74           C  
ATOM   1094  OE1 GLU A  68      -1.757  -7.686   2.929  1.00  3.74           O  
ATOM   1095  OE2 GLU A  68      -1.134  -5.781   2.200  1.00  3.74           O  
ATOM   1096  H   GLU A  68      -4.633  -7.663   7.037  1.00  2.81           H  
ATOM   1097  HA  GLU A  68      -3.216  -5.229   6.644  1.00  2.99           H  
ATOM   1098 1HB  GLU A  68      -2.475  -7.324   5.555  1.00  4.48           H  
ATOM   1099 2HB  GLU A  68      -3.911  -7.305   4.532  1.00  4.48           H  
ATOM   1100 1HG  GLU A  68      -3.248  -5.142   3.606  1.00  4.48           H  
ATOM   1101 2HG  GLU A  68      -1.814  -5.126   4.623  1.00  4.48           H  
ATOM   1102  N   ALA A  69      -6.037  -5.486   4.972  1.00  2.58           N  
ATOM   1103  CA  ALA A  69      -7.038  -4.699   4.266  1.00  2.64           C  
ATOM   1104  C   ALA A  69      -7.510  -3.522   5.117  1.00  1.72           C  
ATOM   1105  O   ALA A  69      -7.703  -2.427   4.596  1.00  1.39           O  
ATOM   1106  CB  ALA A  69      -8.214  -5.572   3.868  1.00  3.96           C  
ATOM   1107  H   ALA A  69      -6.187  -6.479   5.104  1.00  3.10           H  
ATOM   1108  HA  ALA A  69      -6.576  -4.295   3.363  1.00  3.17           H  
ATOM   1109 1HB  ALA A  69      -8.941  -4.976   3.317  1.00  4.75           H  
ATOM   1110 2HB  ALA A  69      -7.865  -6.391   3.240  1.00  4.75           H  
ATOM   1111 3HB  ALA A  69      -8.685  -5.979   4.762  1.00  4.75           H  
ATOM   1112  N   ALA A  70      -7.675  -3.745   6.427  1.00  1.71           N  
ATOM   1113  CA  ALA A  70      -8.063  -2.676   7.345  1.00  1.55           C  
ATOM   1114  C   ALA A  70      -6.978  -1.600   7.415  1.00  1.36           C  
ATOM   1115  O   ALA A  70      -7.285  -0.404   7.415  1.00  1.36           O  
ATOM   1116  CB  ALA A  70      -8.324  -3.246   8.729  1.00  2.33           C  
ATOM   1117  H   ALA A  70      -7.545  -4.678   6.793  1.00  2.05           H  
ATOM   1118  HA  ALA A  70      -8.974  -2.217   6.970  1.00  1.86           H  
ATOM   1119 1HB  ALA A  70      -8.634  -2.445   9.400  1.00  2.79           H  
ATOM   1120 2HB  ALA A  70      -9.114  -3.995   8.669  1.00  2.79           H  
ATOM   1121 3HB  ALA A  70      -7.417  -3.707   9.113  1.00  2.79           H  
ATOM   1122  N   MET A  71      -5.714  -2.019   7.452  1.00  1.56           N  
ATOM   1123  CA  MET A  71      -4.601  -1.079   7.475  1.00  2.01           C  
ATOM   1124  C   MET A  71      -4.491  -0.338   6.149  1.00  2.00           C  
ATOM   1125  O   MET A  71      -4.125   0.836   6.117  1.00  2.30           O  
ATOM   1126  CB  MET A  71      -3.295  -1.801   7.797  1.00  3.01           C  
ATOM   1127  CG  MET A  71      -3.196  -2.301   9.232  1.00  3.01           C  
ATOM   1128  SD  MET A  71      -1.553  -2.922   9.650  1.00  3.01           S  
ATOM   1129  CE  MET A  71      -1.521  -4.468   8.752  1.00  3.01           C  
ATOM   1130  H   MET A  71      -5.517  -3.014   7.483  1.00  1.87           H  
ATOM   1131  HA  MET A  71      -4.790  -0.338   8.253  1.00  2.41           H  
ATOM   1132 1HB  MET A  71      -3.180  -2.659   7.136  1.00  3.62           H  
ATOM   1133 2HB  MET A  71      -2.453  -1.132   7.618  1.00  3.62           H  
ATOM   1134 1HG  MET A  71      -3.440  -1.488   9.915  1.00  3.62           H  
ATOM   1135 2HG  MET A  71      -3.917  -3.102   9.390  1.00  3.62           H  
ATOM   1136 1HE  MET A  71      -0.565  -4.966   8.917  1.00  3.62           H  
ATOM   1137 2HE  MET A  71      -2.332  -5.110   9.100  1.00  3.62           H  
ATOM   1138 3HE  MET A  71      -1.645  -4.268   7.688  1.00  3.62           H  
ATOM   1139  N   ARG A  72      -4.828  -1.030   5.061  1.00  1.82           N  
ATOM   1140  CA  ARG A  72      -4.809  -0.456   3.732  1.00  1.83           C  
ATOM   1141  C   ARG A  72      -5.932   0.550   3.586  1.00  1.09           C  
ATOM   1142  O   ARG A  72      -5.751   1.567   2.928  1.00  0.98           O  
ATOM   1143  CB  ARG A  72      -4.907  -1.556   2.694  1.00  2.75           C  
ATOM   1144  CG  ARG A  72      -3.684  -2.455   2.661  1.00  2.75           C  
ATOM   1145  CD  ARG A  72      -2.502  -1.748   2.135  1.00  2.75           C  
ATOM   1146  NE  ARG A  72      -1.323  -2.595   2.076  1.00  2.75           N  
ATOM   1147  CZ  ARG A  72      -0.071  -2.118   1.944  1.00  2.75           C  
ATOM   1148  NH1 ARG A  72       0.140  -0.821   1.856  1.00  2.75           N  
ATOM   1149  NH2 ARG A  72       0.952  -2.954   1.908  1.00  2.75           N  
ATOM   1150  H   ARG A  72      -5.093  -1.997   5.156  1.00  2.18           H  
ATOM   1151  HA  ARG A  72      -3.860   0.062   3.590  1.00  2.20           H  
ATOM   1152 1HB  ARG A  72      -5.773  -2.181   2.903  1.00  3.29           H  
ATOM   1153 2HB  ARG A  72      -5.042  -1.127   1.703  1.00  3.29           H  
ATOM   1154 1HG  ARG A  72      -3.429  -2.753   3.672  1.00  3.29           H  
ATOM   1155 2HG  ARG A  72      -3.877  -3.340   2.068  1.00  3.29           H  
ATOM   1156 1HD  ARG A  72      -2.713  -1.394   1.129  1.00  3.29           H  
ATOM   1157 2HD  ARG A  72      -2.276  -0.898   2.778  1.00  3.29           H  
ATOM   1158  HE  ARG A  72      -1.438  -3.605   2.142  1.00  3.29           H  
ATOM   1159 1HH1 ARG A  72      -0.633  -0.165   1.860  1.00  3.29           H  
ATOM   1160 2HH1 ARG A  72       1.090  -0.474   1.779  1.00  3.29           H  
ATOM   1161 1HH2 ARG A  72       0.790  -3.951   1.978  1.00  3.29           H  
ATOM   1162 2HH2 ARG A  72       1.892  -2.589   1.801  1.00  3.29           H  
ATOM   1163  N   LEU A  73      -7.065   0.295   4.249  1.00  0.91           N  
ATOM   1164  CA  LEU A  73      -8.161   1.253   4.318  1.00  0.68           C  
ATOM   1165  C   LEU A  73      -7.693   2.520   5.002  1.00  0.88           C  
ATOM   1166  O   LEU A  73      -7.972   3.618   4.528  1.00  0.87           O  
ATOM   1167  CB  LEU A  73      -9.369   0.676   5.056  1.00  1.02           C  
ATOM   1168  CG  LEU A  73     -10.525   1.664   5.283  1.00  1.02           C  
ATOM   1169  CD1 LEU A  73     -11.030   2.186   3.955  1.00  1.02           C  
ATOM   1170  CD2 LEU A  73     -11.643   0.958   6.034  1.00  1.02           C  
ATOM   1171  H   LEU A  73      -7.173  -0.591   4.722  1.00  1.09           H  
ATOM   1172  HA  LEU A  73      -8.466   1.504   3.303  1.00  0.82           H  
ATOM   1173 1HB  LEU A  73      -9.755  -0.167   4.487  1.00  1.22           H  
ATOM   1174 2HB  LEU A  73      -9.052   0.315   6.029  1.00  1.22           H  
ATOM   1175  HG  LEU A  73     -10.168   2.512   5.867  1.00  1.22           H  
ATOM   1176 1HD1 LEU A  73     -11.844   2.891   4.127  1.00  1.22           H  
ATOM   1177 2HD1 LEU A  73     -10.220   2.688   3.425  1.00  1.22           H  
ATOM   1178 3HD1 LEU A  73     -11.393   1.351   3.365  1.00  1.22           H  
ATOM   1179 1HD2 LEU A  73     -12.463   1.656   6.205  1.00  1.22           H  
ATOM   1180 2HD2 LEU A  73     -12.001   0.114   5.445  1.00  1.22           H  
ATOM   1181 3HD2 LEU A  73     -11.267   0.599   6.992  1.00  1.22           H  
ATOM   1182  N   GLU A  74      -7.002   2.370   6.133  1.00  1.24           N  
ATOM   1183  CA  GLU A  74      -6.451   3.524   6.830  1.00  1.64           C  
ATOM   1184  C   GLU A  74      -5.510   4.328   5.938  1.00  1.60           C  
ATOM   1185  O   GLU A  74      -5.653   5.546   5.834  1.00  1.70           O  
ATOM   1186  CB  GLU A  74      -5.701   3.107   8.090  1.00  2.46           C  
ATOM   1187  CG  GLU A  74      -5.105   4.292   8.834  1.00  2.46           C  
ATOM   1188  CD  GLU A  74      -4.360   3.924  10.084  1.00  2.46           C  
ATOM   1189  OE1 GLU A  74      -4.448   2.798  10.513  1.00  2.46           O  
ATOM   1190  OE2 GLU A  74      -3.682   4.782  10.605  1.00  2.46           O  
ATOM   1191  H   GLU A  74      -6.851   1.441   6.510  1.00  1.49           H  
ATOM   1192  HA  GLU A  74      -7.277   4.174   7.120  1.00  1.97           H  
ATOM   1193 1HB  GLU A  74      -6.379   2.583   8.765  1.00  2.95           H  
ATOM   1194 2HB  GLU A  74      -4.894   2.424   7.835  1.00  2.95           H  
ATOM   1195 1HG  GLU A  74      -4.422   4.812   8.163  1.00  2.95           H  
ATOM   1196 2HG  GLU A  74      -5.910   4.980   9.089  1.00  2.95           H  
ATOM   1197  N   ASN A  75      -4.553   3.647   5.300  1.00  1.56           N  
ATOM   1198  CA  ASN A  75      -3.594   4.307   4.418  1.00  1.51           C  
ATOM   1199  C   ASN A  75      -4.295   4.971   3.243  1.00  0.98           C  
ATOM   1200  O   ASN A  75      -3.936   6.082   2.852  1.00  0.92           O  
ATOM   1201  CB  ASN A  75      -2.563   3.316   3.922  1.00  2.27           C  
ATOM   1202  CG  ASN A  75      -1.578   2.924   4.984  1.00  2.27           C  
ATOM   1203  OD1 ASN A  75      -1.391   3.642   5.973  1.00  2.27           O  
ATOM   1204  ND2 ASN A  75      -0.940   1.797   4.799  1.00  2.27           N  
ATOM   1205  H   ASN A  75      -4.479   2.646   5.438  1.00  1.87           H  
ATOM   1206  HA  ASN A  75      -3.086   5.091   4.981  1.00  1.81           H  
ATOM   1207 1HB  ASN A  75      -3.067   2.417   3.562  1.00  2.72           H  
ATOM   1208 2HB  ASN A  75      -2.020   3.746   3.081  1.00  2.72           H  
ATOM   1209 1HD2 ASN A  75      -0.271   1.484   5.474  1.00  2.72           H  
ATOM   1210 2HD2 ASN A  75      -1.124   1.247   3.985  1.00  2.72           H  
ATOM   1211  N   PHE A  76      -5.315   4.293   2.721  1.00  0.77           N  
ATOM   1212  CA  PHE A  76      -6.157   4.777   1.644  1.00  0.54           C  
ATOM   1213  C   PHE A  76      -6.791   6.090   2.034  1.00  0.53           C  
ATOM   1214  O   PHE A  76      -6.693   7.065   1.293  1.00  0.46           O  
ATOM   1215  CB  PHE A  76      -7.221   3.731   1.336  1.00  0.81           C  
ATOM   1216  CG  PHE A  76      -8.244   4.119   0.332  1.00  0.81           C  
ATOM   1217  CD1 PHE A  76      -7.989   3.981  -1.018  1.00  0.81           C  
ATOM   1218  CD2 PHE A  76      -9.479   4.602   0.744  1.00  0.81           C  
ATOM   1219  CE1 PHE A  76      -8.957   4.309  -1.934  1.00  0.81           C  
ATOM   1220  CE2 PHE A  76     -10.444   4.938  -0.177  1.00  0.81           C  
ATOM   1221  CZ  PHE A  76     -10.177   4.786  -1.518  1.00  0.81           C  
ATOM   1222  H   PHE A  76      -5.523   3.376   3.084  1.00  0.92           H  
ATOM   1223  HA  PHE A  76      -5.551   4.936   0.762  1.00  0.65           H  
ATOM   1224 1HB  PHE A  76      -6.730   2.830   0.972  1.00  0.97           H  
ATOM   1225 2HB  PHE A  76      -7.742   3.459   2.244  1.00  0.97           H  
ATOM   1226  HD1 PHE A  76      -7.023   3.599  -1.348  1.00  0.97           H  
ATOM   1227  HD2 PHE A  76      -9.680   4.708   1.811  1.00  0.97           H  
ATOM   1228  HE1 PHE A  76      -8.753   4.198  -2.995  1.00  0.97           H  
ATOM   1229  HE2 PHE A  76     -11.413   5.316   0.150  1.00  0.97           H  
ATOM   1230  HZ  PHE A  76     -10.929   5.044  -2.255  1.00  0.97           H  
ATOM   1231  N   LYS A  77      -7.432   6.104   3.201  1.00  0.76           N  
ATOM   1232  CA  LYS A  77      -8.073   7.286   3.748  1.00  0.95           C  
ATOM   1233  C   LYS A  77      -7.091   8.433   3.956  1.00  1.02           C  
ATOM   1234  O   LYS A  77      -7.417   9.583   3.669  1.00  1.11           O  
ATOM   1235  CB  LYS A  77      -8.751   6.959   5.070  1.00  1.42           C  
ATOM   1236  CG  LYS A  77      -9.475   8.142   5.692  1.00  1.42           C  
ATOM   1237  CD  LYS A  77     -10.132   7.759   7.006  1.00  1.42           C  
ATOM   1238  CE  LYS A  77     -10.780   8.965   7.664  1.00  1.42           C  
ATOM   1239  NZ  LYS A  77     -11.339   8.631   8.996  1.00  1.42           N  
ATOM   1240  H   LYS A  77      -7.482   5.250   3.737  1.00  0.91           H  
ATOM   1241  HA  LYS A  77      -8.832   7.620   3.041  1.00  1.14           H  
ATOM   1242 1HB  LYS A  77      -9.475   6.158   4.921  1.00  1.71           H  
ATOM   1243 2HB  LYS A  77      -8.010   6.604   5.785  1.00  1.71           H  
ATOM   1244 1HG  LYS A  77      -8.765   8.949   5.873  1.00  1.71           H  
ATOM   1245 2HG  LYS A  77     -10.241   8.502   5.005  1.00  1.71           H  
ATOM   1246 1HD  LYS A  77     -10.894   6.999   6.827  1.00  1.71           H  
ATOM   1247 2HD  LYS A  77      -9.383   7.346   7.681  1.00  1.71           H  
ATOM   1248 1HE  LYS A  77     -10.036   9.752   7.780  1.00  1.71           H  
ATOM   1249 2HE  LYS A  77     -11.584   9.333   7.027  1.00  1.71           H  
ATOM   1250 1HZ  LYS A  77     -11.765   9.453   9.399  1.00  1.71           H  
ATOM   1251 2HZ  LYS A  77     -12.045   7.912   8.898  1.00  1.71           H  
ATOM   1252 3HZ  LYS A  77     -10.605   8.299   9.602  1.00  1.71           H  
ATOM   1253  N   ARG A  78      -5.902   8.130   4.478  1.00  1.16           N  
ATOM   1254  CA  ARG A  78      -4.897   9.161   4.714  1.00  1.34           C  
ATOM   1255  C   ARG A  78      -4.431   9.805   3.413  1.00  1.00           C  
ATOM   1256  O   ARG A  78      -4.299  11.030   3.335  1.00  1.04           O  
ATOM   1257  CB  ARG A  78      -3.705   8.578   5.457  1.00  2.01           C  
ATOM   1258  CG  ARG A  78      -3.970   8.230   6.916  1.00  2.01           C  
ATOM   1259  CD  ARG A  78      -2.760   7.685   7.585  1.00  2.01           C  
ATOM   1260  NE  ARG A  78      -3.028   7.291   8.961  1.00  2.01           N  
ATOM   1261  CZ  ARG A  78      -3.034   8.118  10.020  1.00  2.01           C  
ATOM   1262  NH1 ARG A  78      -2.789   9.403   9.878  1.00  2.01           N  
ATOM   1263  NH2 ARG A  78      -3.293   7.606  11.207  1.00  2.01           N  
ATOM   1264  H   ARG A  78      -5.692   7.172   4.727  1.00  1.39           H  
ATOM   1265  HA  ARG A  78      -5.343   9.935   5.340  1.00  1.61           H  
ATOM   1266 1HB  ARG A  78      -3.373   7.669   4.957  1.00  2.41           H  
ATOM   1267 2HB  ARG A  78      -2.877   9.286   5.432  1.00  2.41           H  
ATOM   1268 1HG  ARG A  78      -4.275   9.130   7.450  1.00  2.41           H  
ATOM   1269 2HG  ARG A  78      -4.763   7.487   6.981  1.00  2.41           H  
ATOM   1270 1HD  ARG A  78      -2.409   6.807   7.043  1.00  2.41           H  
ATOM   1271 2HD  ARG A  78      -1.977   8.442   7.594  1.00  2.41           H  
ATOM   1272  HE  ARG A  78      -3.221   6.314   9.156  1.00  2.41           H  
ATOM   1273 1HH1 ARG A  78      -2.592   9.782   8.962  1.00  2.41           H  
ATOM   1274 2HH1 ARG A  78      -2.798  10.011  10.684  1.00  2.41           H  
ATOM   1275 1HH2 ARG A  78      -3.479   6.609  11.277  1.00  2.41           H  
ATOM   1276 2HH2 ARG A  78      -3.308   8.194  12.027  1.00  2.41           H  
ATOM   1277  N   ASN A  79      -4.211   8.988   2.387  1.00  0.82           N  
ATOM   1278  CA  ASN A  79      -3.816   9.514   1.095  1.00  0.69           C  
ATOM   1279  C   ASN A  79      -4.972  10.245   0.444  1.00  0.61           C  
ATOM   1280  O   ASN A  79      -4.760  11.277  -0.181  1.00  0.66           O  
ATOM   1281  CB  ASN A  79      -3.292   8.414   0.213  1.00  1.03           C  
ATOM   1282  CG  ASN A  79      -1.918   7.972   0.616  1.00  1.03           C  
ATOM   1283  OD1 ASN A  79      -1.120   8.741   1.166  1.00  1.03           O  
ATOM   1284  ND2 ASN A  79      -1.636   6.730   0.351  1.00  1.03           N  
ATOM   1285  H   ASN A  79      -4.307   7.986   2.504  1.00  0.98           H  
ATOM   1286  HA  ASN A  79      -3.018  10.242   1.247  1.00  0.83           H  
ATOM   1287 1HB  ASN A  79      -3.965   7.556   0.257  1.00  1.24           H  
ATOM   1288 2HB  ASN A  79      -3.258   8.755  -0.819  1.00  1.24           H  
ATOM   1289 1HD2 ASN A  79      -0.744   6.338   0.577  1.00  1.24           H  
ATOM   1290 2HD2 ASN A  79      -2.329   6.154  -0.075  1.00  1.24           H  
ATOM   1291  N   LEU A  80      -6.191   9.736   0.643  1.00  0.73           N  
ATOM   1292  CA  LEU A  80      -7.417  10.354   0.155  1.00  0.90           C  
ATOM   1293  C   LEU A  80      -7.514  11.772   0.700  1.00  0.99           C  
ATOM   1294  O   LEU A  80      -7.752  12.708  -0.060  1.00  1.24           O  
ATOM   1295  CB  LEU A  80      -8.628   9.498   0.574  1.00  1.35           C  
ATOM   1296  CG  LEU A  80     -10.032  10.004   0.231  1.00  1.35           C  
ATOM   1297  CD1 LEU A  80     -10.194  10.124  -1.271  1.00  1.35           C  
ATOM   1298  CD2 LEU A  80     -11.042   9.017   0.805  1.00  1.35           C  
ATOM   1299  H   LEU A  80      -6.284   8.867   1.146  1.00  0.88           H  
ATOM   1300  HA  LEU A  80      -7.377  10.402  -0.933  1.00  1.08           H  
ATOM   1301 1HB  LEU A  80      -8.520   8.517   0.113  1.00  1.62           H  
ATOM   1302 2HB  LEU A  80      -8.599   9.365   1.649  1.00  1.62           H  
ATOM   1303  HG  LEU A  80     -10.187  10.990   0.670  1.00  1.62           H  
ATOM   1304 1HD1 LEU A  80     -11.197  10.484  -1.499  1.00  1.62           H  
ATOM   1305 2HD1 LEU A  80      -9.459  10.827  -1.663  1.00  1.62           H  
ATOM   1306 3HD1 LEU A  80     -10.048   9.150  -1.730  1.00  1.62           H  
ATOM   1307 1HD2 LEU A  80     -12.052   9.352   0.578  1.00  1.62           H  
ATOM   1308 2HD2 LEU A  80     -10.880   8.034   0.363  1.00  1.62           H  
ATOM   1309 3HD2 LEU A  80     -10.914   8.954   1.886  1.00  1.62           H  
ATOM   1310  N   LYS A  81      -7.303  11.924   2.009  1.00  1.22           N  
ATOM   1311  CA  LYS A  81      -7.278  13.230   2.661  1.00  1.75           C  
ATOM   1312  C   LYS A  81      -6.282  14.157   1.977  1.00  1.48           C  
ATOM   1313  O   LYS A  81      -6.619  15.298   1.651  1.00  1.60           O  
ATOM   1314  CB  LYS A  81      -6.930  13.078   4.142  1.00  2.62           C  
ATOM   1315  CG  LYS A  81      -6.892  14.379   4.938  1.00  2.62           C  
ATOM   1316  CD  LYS A  81      -6.585  14.095   6.403  1.00  2.62           C  
ATOM   1317  CE  LYS A  81      -6.662  15.345   7.275  1.00  2.62           C  
ATOM   1318  NZ  LYS A  81      -5.558  16.305   7.001  1.00  2.62           N  
ATOM   1319  H   LYS A  81      -7.151  11.104   2.578  1.00  1.46           H  
ATOM   1320  HA  LYS A  81      -8.264  13.680   2.580  1.00  2.10           H  
ATOM   1321 1HB  LYS A  81      -7.659  12.421   4.617  1.00  3.15           H  
ATOM   1322 2HB  LYS A  81      -5.955  12.605   4.241  1.00  3.15           H  
ATOM   1323 1HG  LYS A  81      -6.125  15.040   4.531  1.00  3.15           H  
ATOM   1324 2HG  LYS A  81      -7.856  14.882   4.865  1.00  3.15           H  
ATOM   1325 1HD  LYS A  81      -7.294  13.359   6.782  1.00  3.15           H  
ATOM   1326 2HD  LYS A  81      -5.581  13.677   6.484  1.00  3.15           H  
ATOM   1327 1HE  LYS A  81      -7.616  15.843   7.109  1.00  3.15           H  
ATOM   1328 2HE  LYS A  81      -6.606  15.041   8.319  1.00  3.15           H  
ATOM   1329 1HZ  LYS A  81      -5.651  17.103   7.612  1.00  3.15           H  
ATOM   1330 2HZ  LYS A  81      -4.668  15.858   7.166  1.00  3.15           H  
ATOM   1331 3HZ  LYS A  81      -5.600  16.626   6.042  1.00  3.15           H  
ATOM   1332  N   TYR A  82      -5.058  13.661   1.759  1.00  1.37           N  
ATOM   1333  CA  TYR A  82      -4.034  14.454   1.091  1.00  1.60           C  
ATOM   1334  C   TYR A  82      -4.494  14.896  -0.289  1.00  1.50           C  
ATOM   1335  O   TYR A  82      -4.291  16.048  -0.661  1.00  2.07           O  
ATOM   1336  CB  TYR A  82      -2.715  13.703   0.944  1.00  2.40           C  
ATOM   1337  CG  TYR A  82      -1.678  14.609   0.322  1.00  2.40           C  
ATOM   1338  CD1 TYR A  82      -1.011  15.505   1.140  1.00  2.40           C  
ATOM   1339  CD2 TYR A  82      -1.419  14.587  -1.043  1.00  2.40           C  
ATOM   1340  CE1 TYR A  82      -0.090  16.378   0.607  1.00  2.40           C  
ATOM   1341  CE2 TYR A  82      -0.492  15.466  -1.580  1.00  2.40           C  
ATOM   1342  CZ  TYR A  82       0.167  16.361  -0.754  1.00  2.40           C  
ATOM   1343  OH  TYR A  82       1.085  17.253  -1.263  1.00  2.40           O  
ATOM   1344  H   TYR A  82      -4.830  12.723   2.075  1.00  1.64           H  
ATOM   1345  HA  TYR A  82      -3.856  15.354   1.682  1.00  1.92           H  
ATOM   1346 1HB  TYR A  82      -2.354  13.372   1.919  1.00  2.88           H  
ATOM   1347 2HB  TYR A  82      -2.840  12.827   0.310  1.00  2.88           H  
ATOM   1348  HD1 TYR A  82      -1.222  15.525   2.209  1.00  2.88           H  
ATOM   1349  HD2 TYR A  82      -1.949  13.889  -1.690  1.00  2.88           H  
ATOM   1350  HE1 TYR A  82       0.428  17.085   1.255  1.00  2.88           H  
ATOM   1351  HE2 TYR A  82      -0.287  15.459  -2.651  1.00  2.88           H  
ATOM   1352  HH  TYR A  82       1.337  16.991  -2.154  1.00  2.88           H  
ATOM   1353  N   MET A  83      -5.087  13.970  -1.046  1.00  1.23           N  
ATOM   1354  CA  MET A  83      -5.586  14.228  -2.392  1.00  1.63           C  
ATOM   1355  C   MET A  83      -6.608  15.333  -2.411  1.00  1.31           C  
ATOM   1356  O   MET A  83      -6.586  16.181  -3.296  1.00  1.78           O  
ATOM   1357  CB  MET A  83      -6.219  12.974  -2.953  1.00  2.44           C  
ATOM   1358  CG  MET A  83      -5.257  11.864  -3.253  1.00  2.44           C  
ATOM   1359  SD  MET A  83      -6.122  10.368  -3.685  1.00  2.44           S  
ATOM   1360  CE  MET A  83      -4.772   9.223  -3.508  1.00  2.44           C  
ATOM   1361  H   MET A  83      -5.193  13.037  -0.673  1.00  1.48           H  
ATOM   1362  HA  MET A  83      -4.750  14.530  -3.014  1.00  1.96           H  
ATOM   1363 1HB  MET A  83      -6.961  12.589  -2.261  1.00  2.93           H  
ATOM   1364 2HB  MET A  83      -6.738  13.217  -3.881  1.00  2.93           H  
ATOM   1365 1HG  MET A  83      -4.630  12.152  -4.097  1.00  2.93           H  
ATOM   1366 2HG  MET A  83      -4.610  11.672  -2.407  1.00  2.93           H  
ATOM   1367 1HE  MET A  83      -5.103   8.213  -3.738  1.00  2.93           H  
ATOM   1368 2HE  MET A  83      -3.977   9.505  -4.197  1.00  2.93           H  
ATOM   1369 3HE  MET A  83      -4.400   9.259  -2.487  1.00  2.93           H  
ATOM   1370  N   ILE A  84      -7.498  15.323  -1.425  1.00  1.40           N  
ATOM   1371  CA  ILE A  84      -8.527  16.341  -1.294  1.00  2.73           C  
ATOM   1372  C   ILE A  84      -7.873  17.701  -1.124  1.00  2.70           C  
ATOM   1373  O   ILE A  84      -8.220  18.664  -1.817  1.00  3.72           O  
ATOM   1374  CB  ILE A  84      -9.411  16.031  -0.071  1.00  4.09           C  
ATOM   1375  CG1 ILE A  84     -10.219  14.761  -0.327  1.00  4.09           C  
ATOM   1376  CG2 ILE A  84     -10.333  17.204   0.222  1.00  4.09           C  
ATOM   1377  CD1 ILE A  84     -10.847  14.187   0.915  1.00  4.09           C  
ATOM   1378  H   ILE A  84      -7.473  14.570  -0.748  1.00  1.68           H  
ATOM   1379  HA  ILE A  84      -9.139  16.351  -2.193  1.00  3.28           H  
ATOM   1380  HB  ILE A  84      -8.786  15.848   0.798  1.00  4.91           H  
ATOM   1381 1HG1 ILE A  84     -11.017  14.989  -1.031  1.00  4.91           H  
ATOM   1382 2HG1 ILE A  84      -9.575  14.009  -0.775  1.00  4.91           H  
ATOM   1383 1HG2 ILE A  84     -10.948  16.973   1.091  1.00  4.91           H  
ATOM   1384 2HG2 ILE A  84      -9.739  18.093   0.424  1.00  4.91           H  
ATOM   1385 3HG2 ILE A  84     -10.976  17.385  -0.640  1.00  4.91           H  
ATOM   1386 1HD1 ILE A  84     -11.406  13.291   0.654  1.00  4.91           H  
ATOM   1387 2HD1 ILE A  84     -10.071  13.930   1.632  1.00  4.91           H  
ATOM   1388 3HD1 ILE A  84     -11.518  14.921   1.356  1.00  4.91           H  
ATOM   1389  N   GLU A  85      -6.912  17.757  -0.210  1.00  2.26           N  
ATOM   1390  CA  GLU A  85      -6.186  18.974   0.098  1.00  2.68           C  
ATOM   1391  C   GLU A  85      -5.348  19.457  -1.083  1.00  2.55           C  
ATOM   1392  O   GLU A  85      -5.298  20.655  -1.366  1.00  3.03           O  
ATOM   1393  CB  GLU A  85      -5.298  18.721   1.313  1.00  4.02           C  
ATOM   1394  CG  GLU A  85      -6.086  18.501   2.595  1.00  4.02           C  
ATOM   1395  CD  GLU A  85      -5.233  18.099   3.763  1.00  4.02           C  
ATOM   1396  OE1 GLU A  85      -4.043  17.976   3.605  1.00  4.02           O  
ATOM   1397  OE2 GLU A  85      -5.784  17.900   4.821  1.00  4.02           O  
ATOM   1398  H   GLU A  85      -6.690  16.919   0.317  1.00  2.71           H  
ATOM   1399  HA  GLU A  85      -6.908  19.752   0.346  1.00  3.22           H  
ATOM   1400 1HB  GLU A  85      -4.678  17.841   1.142  1.00  4.82           H  
ATOM   1401 2HB  GLU A  85      -4.634  19.570   1.467  1.00  4.82           H  
ATOM   1402 1HG  GLU A  85      -6.606  19.425   2.845  1.00  4.82           H  
ATOM   1403 2HG  GLU A  85      -6.837  17.732   2.419  1.00  4.82           H  
ATOM   1404  N   LYS A  86      -4.728  18.522  -1.795  1.00  2.68           N  
ATOM   1405  CA  LYS A  86      -3.902  18.845  -2.945  1.00  3.73           C  
ATOM   1406  C   LYS A  86      -4.752  19.343  -4.105  1.00  4.60           C  
ATOM   1407  O   LYS A  86      -4.424  20.342  -4.740  1.00  7.93           O  
ATOM   1408  CB  LYS A  86      -3.102  17.621  -3.372  1.00  5.59           C  
ATOM   1409  CG  LYS A  86      -2.123  17.870  -4.509  1.00  5.59           C  
ATOM   1410  CD  LYS A  86      -0.984  18.770  -4.051  1.00  5.59           C  
ATOM   1411  CE  LYS A  86       0.059  18.967  -5.144  1.00  5.59           C  
ATOM   1412  NZ  LYS A  86       1.207  19.793  -4.667  1.00  5.59           N  
ATOM   1413  H   LYS A  86      -4.802  17.558  -1.516  1.00  3.22           H  
ATOM   1414  HA  LYS A  86      -3.211  19.641  -2.666  1.00  4.48           H  
ATOM   1415 1HB  LYS A  86      -2.537  17.247  -2.519  1.00  6.71           H  
ATOM   1416 2HB  LYS A  86      -3.788  16.834  -3.678  1.00  6.71           H  
ATOM   1417 1HG  LYS A  86      -1.711  16.920  -4.851  1.00  6.71           H  
ATOM   1418 2HG  LYS A  86      -2.641  18.344  -5.342  1.00  6.71           H  
ATOM   1419 1HD  LYS A  86      -1.383  19.743  -3.764  1.00  6.71           H  
ATOM   1420 2HD  LYS A  86      -0.499  18.326  -3.181  1.00  6.71           H  
ATOM   1421 1HE  LYS A  86       0.430  17.995  -5.466  1.00  6.71           H  
ATOM   1422 2HE  LYS A  86      -0.405  19.465  -5.995  1.00  6.71           H  
ATOM   1423 1HZ  LYS A  86       1.879  19.903  -5.415  1.00  6.71           H  
ATOM   1424 2HZ  LYS A  86       0.878  20.702  -4.375  1.00  6.71           H  
ATOM   1425 3HZ  LYS A  86       1.653  19.328  -3.887  1.00  6.71           H  
ATOM   1426  N   ASN A  87      -5.866  18.672  -4.365  1.00  3.76           N  
ATOM   1427  CA  ASN A  87      -6.756  19.066  -5.445  1.00  6.38           C  
ATOM   1428  C   ASN A  87      -7.499  20.365  -5.149  1.00 10.42           C  
ATOM   1429  O   ASN A  87      -7.935  21.048  -6.074  1.00 24.74           O  
ATOM   1430  CB  ASN A  87      -7.717  17.949  -5.773  1.00  9.57           C  
ATOM   1431  CG  ASN A  87      -7.041  16.835  -6.527  1.00  9.57           C  
ATOM   1432  OD1 ASN A  87      -6.038  17.050  -7.224  1.00  9.57           O  
ATOM   1433  ND2 ASN A  87      -7.571  15.650  -6.409  1.00  9.57           N  
ATOM   1434  H   ASN A  87      -6.101  17.856  -3.822  1.00  4.51           H  
ATOM   1435  HA  ASN A  87      -6.147  19.250  -6.332  1.00  7.66           H  
ATOM   1436 1HB  ASN A  87      -8.141  17.548  -4.851  1.00 11.48           H  
ATOM   1437 2HB  ASN A  87      -8.540  18.336  -6.373  1.00 11.48           H  
ATOM   1438 1HD2 ASN A  87      -7.159  14.874  -6.891  1.00 11.48           H  
ATOM   1439 2HD2 ASN A  87      -8.380  15.517  -5.839  1.00 11.48           H  
ATOM   1440  N   SER A  88      -7.605  20.739  -3.864  1.00  9.12           N  
ATOM   1441  CA  SER A  88      -8.234  22.009  -3.515  1.00 13.50           C  
ATOM   1442  C   SER A  88      -7.355  23.200  -3.923  1.00 27.85           C  
ATOM   1443  O   SER A  88      -7.835  24.344  -3.929  1.00 52.87           O  
ATOM   1444  CB  SER A  88      -8.513  22.099  -2.023  1.00 20.25           C  
ATOM   1445  OG  SER A  88      -7.338  22.288  -1.281  1.00 20.25           O  
ATOM   1446  H   SER A  88      -7.283  20.132  -3.121  1.00 10.94           H  
ATOM   1447  HA  SER A  88      -9.179  22.083  -4.049  1.00 16.20           H  
ATOM   1448 1HB  SER A  88      -9.201  22.922  -1.832  1.00 24.30           H  
ATOM   1449 2HB  SER A  88      -9.005  21.184  -1.697  1.00 24.30           H  
ATOM   1450  HG  SER A  88      -6.736  21.583  -1.529  1.00 24.30           H  
ATOM   1451  N   LYS A  89      -6.069  22.950  -4.255  1.00 50.42           N  
ATOM   1452  CA  LYS A  89      -5.111  23.987  -4.656  1.00 97.92           C  
ATOM   1453  C   LYS A  89      -5.399  24.605  -6.039  1.00 78.76           C  
ATOM   1454  O   LYS A  89      -4.559  24.567  -6.944  1.00118.90           O  
ATOM   1455  CB  LYS A  89      -3.700  23.413  -4.640  1.00146.88           C  
ATOM   1456  CG  LYS A  89      -3.258  22.865  -3.291  1.00146.88           C  
ATOM   1457  CD  LYS A  89      -3.187  23.953  -2.237  1.00146.88           C  
ATOM   1458  CE  LYS A  89      -2.674  23.396  -0.917  1.00146.88           C  
ATOM   1459  NZ  LYS A  89      -2.634  24.435   0.148  1.00146.88           N  
ATOM   1460  H   LYS A  89      -5.716  22.001  -4.247  1.00 60.50           H  
ATOM   1461  HA  LYS A  89      -5.161  24.791  -3.921  1.00117.50           H  
ATOM   1462 1HB  LYS A  89      -3.617  22.615  -5.377  1.00176.26           H  
ATOM   1463 2HB  LYS A  89      -2.993  24.190  -4.917  1.00176.26           H  
ATOM   1464 1HG  LYS A  89      -3.964  22.105  -2.960  1.00176.26           H  
ATOM   1465 2HG  LYS A  89      -2.276  22.404  -3.390  1.00176.26           H  
ATOM   1466 1HD  LYS A  89      -2.520  24.747  -2.575  1.00176.26           H  
ATOM   1467 2HD  LYS A  89      -4.180  24.376  -2.082  1.00176.26           H  
ATOM   1468 1HE  LYS A  89      -3.325  22.585  -0.595  1.00176.26           H  
ATOM   1469 2HE  LYS A  89      -1.668  23.003  -1.064  1.00176.26           H  
ATOM   1470 1HZ  LYS A  89      -2.288  24.026   1.004  1.00176.26           H  
ATOM   1471 2HZ  LYS A  89      -2.022  25.187  -0.138  1.00176.26           H  
ATOM   1472 3HZ  LYS A  89      -3.565  24.796   0.299  1.00176.26           H  
ATOM   1473  N   ARG A  90      -6.585  25.179  -6.159  1.00 85.39           N  
ATOM   1474  CA  ARG A  90      -7.095  25.885  -7.306  1.00147.19           C  
ATOM   1475  C   ARG A  90      -7.057  27.343  -6.923  1.00136.86           C  
ATOM   1476  O   ARG A  90      -6.910  28.222  -7.773  1.00226.83           O  
ATOM   1477  CB  ARG A  90      -8.504  25.428  -7.643  1.00220.78           C  
ATOM   1478  CG  ARG A  90      -8.595  23.980  -8.103  1.00220.78           C  
ATOM   1479  CD  ARG A  90      -9.999  23.549  -8.321  1.00220.78           C  
ATOM   1480  NE  ARG A  90     -10.623  24.251  -9.432  1.00220.78           N  
ATOM   1481  CZ  ARG A  90     -11.936  24.195  -9.728  1.00220.78           C  
ATOM   1482  NH1 ARG A  90     -12.746  23.468  -8.989  1.00220.78           N  
ATOM   1483  NH2 ARG A  90     -12.411  24.868 -10.762  1.00220.78           N  
ATOM   1484  H   ARG A  90      -7.188  25.135  -5.362  1.00102.47           H  
ATOM   1485  HA  ARG A  90      -6.443  25.716  -8.163  1.00176.63           H  
ATOM   1486 1HB  ARG A  90      -9.145  25.539  -6.769  1.00264.94           H  
ATOM   1487 2HB  ARG A  90      -8.913  26.055  -8.434  1.00264.94           H  
ATOM   1488 1HG  ARG A  90      -8.053  23.862  -9.041  1.00264.94           H  
ATOM   1489 2HG  ARG A  90      -8.154  23.331  -7.346  1.00264.94           H  
ATOM   1490 1HD  ARG A  90     -10.020  22.482  -8.538  1.00264.94           H  
ATOM   1491 2HD  ARG A  90     -10.583  23.747  -7.423  1.00264.94           H  
ATOM   1492  HE  ARG A  90     -10.031  24.820 -10.022  1.00264.94           H  
ATOM   1493 1HH1 ARG A  90     -12.383  22.952  -8.200  1.00264.94           H  
ATOM   1494 2HH1 ARG A  90     -13.730  23.425  -9.211  1.00264.94           H  
ATOM   1495 1HH2 ARG A  90     -11.789  25.426 -11.330  1.00264.94           H  
ATOM   1496 2HH2 ARG A  90     -13.394  24.824 -10.983  1.00264.94           H  
ATOM   1497  N   THR A  91      -7.150  27.584  -5.607  1.00101.11           N  
ATOM   1498  CA  THR A  91      -7.015  28.925  -5.047  1.00110.57           C  
ATOM   1499  C   THR A  91      -5.580  29.408  -5.250  1.00129.67           C  
ATOM   1500  O   THR A  91      -5.348  30.547  -5.657  1.00227.88           O  
ATOM   1501  CB  THR A  91      -7.371  28.952  -3.547  1.00165.85           C  
ATOM   1502  OG1 THR A  91      -8.738  28.558  -3.366  1.00165.85           O  
ATOM   1503  CG2 THR A  91      -7.169  30.348  -2.980  1.00165.85           C  
ATOM   1504  H   THR A  91      -7.309  26.800  -4.975  1.00121.33           H  
ATOM   1505  HA  THR A  91      -7.684  29.601  -5.580  1.00132.68           H  
ATOM   1506  HB  THR A  91      -6.729  28.254  -3.011  1.00199.03           H  
ATOM   1507  HG1 THR A  91      -8.949  28.559  -2.428  1.00199.03           H  
ATOM   1508 1HG2 THR A  91      -7.421  30.349  -1.920  1.00199.03           H  
ATOM   1509 2HG2 THR A  91      -6.128  30.646  -3.106  1.00199.03           H  
ATOM   1510 3HG2 THR A  91      -7.813  31.052  -3.507  1.00199.03           H  
ATOM   1511  N   SER A  92      -4.617  28.516  -4.979  1.00103.32           N  
ATOM   1512  CA  SER A  92      -3.197  28.801  -5.195  1.00 89.34           C  
ATOM   1513  C   SER A  92      -2.817  28.630  -6.674  1.00 63.50           C  
ATOM   1514  O   SER A  92      -1.741  29.052  -7.096  1.00110.41           O  
ATOM   1515  CB  SER A  92      -2.337  27.891  -4.345  1.00134.01           C  
ATOM   1516  OG  SER A  92      -2.418  26.570  -4.790  1.00134.01           O  
ATOM   1517  H   SER A  92      -4.880  27.609  -4.622  1.00123.98           H  
ATOM   1518  HA  SER A  92      -3.003  29.835  -4.910  1.00107.21           H  
ATOM   1519 1HB  SER A  92      -1.302  28.229  -4.384  1.00160.81           H  
ATOM   1520 2HB  SER A  92      -2.662  27.951  -3.307  1.00160.81           H  
ATOM   1521  HG  SER A  92      -2.114  26.581  -5.702  1.00160.81           H  
ATOM   1522  N   ARG A  93      -3.732  28.029  -7.438  1.00 46.64           N  
ATOM   1523  CA  ARG A  93      -3.628  27.796  -8.875  1.00 47.87           C  
ATOM   1524  C   ARG A  93      -2.466  26.913  -9.301  1.00 32.50           C  
ATOM   1525  O   ARG A  93      -1.525  27.377  -9.952  1.00 63.59           O  
ATOM   1526  CB  ARG A  93      -3.535  29.120  -9.612  1.00 71.80           C  
ATOM   1527  CG  ARG A  93      -4.740  30.031  -9.441  1.00 71.80           C  
ATOM   1528  CD  ARG A  93      -4.606  31.270 -10.248  1.00 71.80           C  
ATOM   1529  NE  ARG A  93      -5.756  32.146 -10.092  1.00 71.80           N  
ATOM   1530  CZ  ARG A  93      -5.876  33.363 -10.656  1.00 71.80           C  
ATOM   1531  NH1 ARG A  93      -4.910  33.839 -11.409  1.00 71.80           N  
ATOM   1532  NH2 ARG A  93      -6.967  34.080 -10.449  1.00 71.80           N  
ATOM   1533  H   ARG A  93      -4.571  27.708  -6.994  1.00 55.97           H  
ATOM   1534  HA  ARG A  93      -4.551  27.306  -9.192  1.00 57.44           H  
ATOM   1535 1HB  ARG A  93      -2.656  29.669  -9.278  1.00 86.17           H  
ATOM   1536 2HB  ARG A  93      -3.415  28.934 -10.679  1.00 86.17           H  
ATOM   1537 1HG  ARG A  93      -5.641  29.507  -9.759  1.00 86.17           H  
ATOM   1538 2HG  ARG A  93      -4.836  30.315  -8.392  1.00 86.17           H  
ATOM   1539 1HD  ARG A  93      -3.717  31.813  -9.931  1.00 86.17           H  
ATOM   1540 2HD  ARG A  93      -4.516  31.009 -11.302  1.00 86.17           H  
ATOM   1541  HE  ARG A  93      -6.522  31.817  -9.518  1.00 86.17           H  
ATOM   1542 1HH1 ARG A  93      -4.075  33.291 -11.566  1.00 86.17           H  
ATOM   1543 2HH1 ARG A  93      -5.000  34.752 -11.831  1.00 86.17           H  
ATOM   1544 1HH2 ARG A  93      -7.710  33.714  -9.869  1.00 86.17           H  
ATOM   1545 2HH2 ARG A  93      -7.059  34.992 -10.871  1.00 86.17           H  
ATOM   1546  N   THR A  94      -2.561  25.626  -8.981  1.00 25.14           N  
ATOM   1547  CA  THR A  94      -1.564  24.654  -9.418  1.00 18.60           C  
ATOM   1548  C   THR A  94      -1.926  24.157 -10.812  1.00 12.00           C  
ATOM   1549  O   THR A  94      -3.018  24.435 -11.308  1.00 15.74           O  
ATOM   1550  CB  THR A  94      -1.453  23.472  -8.443  1.00 27.90           C  
ATOM   1551  OG1 THR A  94      -2.702  22.772  -8.395  1.00 27.90           O  
ATOM   1552  CG2 THR A  94      -1.088  23.972  -7.057  1.00 27.90           C  
ATOM   1553  H   THR A  94      -3.345  25.309  -8.421  1.00 30.17           H  
ATOM   1554  HA  THR A  94      -0.592  25.146  -9.474  1.00 22.32           H  
ATOM   1555  HB  THR A  94      -0.679  22.788  -8.789  1.00 33.48           H  
ATOM   1556  HG1 THR A  94      -3.376  23.343  -8.010  1.00 33.48           H  
ATOM   1557 1HG2 THR A  94      -1.010  23.127  -6.373  1.00 33.48           H  
ATOM   1558 2HG2 THR A  94      -0.132  24.494  -7.100  1.00 33.48           H  
ATOM   1559 3HG2 THR A  94      -1.859  24.655  -6.705  1.00 33.48           H  
ATOM   1560  N   SER A  95      -1.012  23.433 -11.448  1.00  7.71           N  
ATOM   1561  CA  SER A  95      -1.245  22.971 -12.813  1.00  5.66           C  
ATOM   1562  C   SER A  95      -1.430  21.465 -12.960  1.00  3.83           C  
ATOM   1563  O   SER A  95      -1.426  20.968 -14.087  1.00  4.28           O  
ATOM   1564  CB  SER A  95      -0.104  23.424 -13.705  1.00  8.49           C  
ATOM   1565  OG  SER A  95       1.126  22.918 -13.266  1.00  8.49           O  
ATOM   1566  H   SER A  95      -0.133  23.221 -10.992  1.00  9.25           H  
ATOM   1567  HA  SER A  95      -2.158  23.448 -13.172  1.00  6.79           H  
ATOM   1568 1HB  SER A  95      -0.290  23.098 -14.728  1.00 10.19           H  
ATOM   1569 2HB  SER A  95      -0.067  24.512 -13.713  1.00 10.19           H  
ATOM   1570  HG  SER A  95       1.098  21.961 -13.375  1.00 10.19           H  
ATOM   1571  N   LEU A  96      -1.643  20.753 -11.850  1.00  3.05           N  
ATOM   1572  CA  LEU A  96      -1.821  19.301 -11.909  1.00  2.42           C  
ATOM   1573  C   LEU A  96      -2.851  18.784 -10.928  1.00  2.27           C  
ATOM   1574  O   LEU A  96      -3.427  19.544 -10.149  1.00  4.36           O  
ATOM   1575  CB  LEU A  96      -0.518  18.567 -11.596  1.00  3.63           C  
ATOM   1576  CG  LEU A  96      -0.080  18.648 -10.133  1.00  3.63           C  
ATOM   1577  CD1 LEU A  96       0.804  17.459  -9.796  1.00  3.63           C  
ATOM   1578  CD2 LEU A  96       0.658  19.958  -9.922  1.00  3.63           C  
ATOM   1579  H   LEU A  96      -1.661  21.216 -10.953  1.00  3.66           H  
ATOM   1580  HA  LEU A  96      -2.148  19.046 -12.906  1.00  2.90           H  
ATOM   1581 1HB  LEU A  96      -0.618  17.518 -11.864  1.00  4.36           H  
ATOM   1582 2HB  LEU A  96       0.273  18.999 -12.196  1.00  4.36           H  
ATOM   1583  HG  LEU A  96      -0.954  18.614  -9.482  1.00  4.36           H  
ATOM   1584 1HD1 LEU A  96       1.114  17.520  -8.752  1.00  4.36           H  
ATOM   1585 2HD1 LEU A  96       0.246  16.537  -9.955  1.00  4.36           H  
ATOM   1586 3HD1 LEU A  96       1.679  17.468 -10.434  1.00  4.36           H  
ATOM   1587 1HD2 LEU A  96       0.975  20.037  -8.882  1.00  4.36           H  
ATOM   1588 2HD2 LEU A  96       1.532  19.993 -10.571  1.00  4.36           H  
ATOM   1589 3HD2 LEU A  96      -0.002  20.791 -10.162  1.00  4.36           H  
ATOM   1590  N   THR A  97      -3.064  17.468 -10.965  1.00  2.32           N  
ATOM   1591  CA  THR A  97      -4.024  16.823 -10.086  1.00  3.61           C  
ATOM   1592  C   THR A  97      -3.613  15.414  -9.658  1.00  2.27           C  
ATOM   1593  O   THR A  97      -2.874  14.702 -10.352  1.00  2.90           O  
ATOM   1594  CB  THR A  97      -5.407  16.749 -10.747  1.00  5.42           C  
ATOM   1595  OG1 THR A  97      -6.350  16.232  -9.802  1.00  5.42           O  
ATOM   1596  CG2 THR A  97      -5.373  15.842 -11.968  1.00  5.42           C  
ATOM   1597  H   THR A  97      -2.566  16.906 -11.641  1.00  2.78           H  
ATOM   1598  HA  THR A  97      -4.114  17.428  -9.183  1.00  4.33           H  
ATOM   1599  HB  THR A  97      -5.717  17.750 -11.046  1.00  6.50           H  
ATOM   1600  HG1 THR A  97      -6.182  16.616  -8.936  1.00  6.50           H  
ATOM   1601 1HG2 THR A  97      -6.364  15.802 -12.419  1.00  6.50           H  
ATOM   1602 2HG2 THR A  97      -4.661  16.236 -12.692  1.00  6.50           H  
ATOM   1603 3HG2 THR A  97      -5.071  14.839 -11.669  1.00  6.50           H  
ATOM   1604  N   VAL A  98      -4.122  15.033  -8.490  1.00  1.59           N  
ATOM   1605  CA  VAL A  98      -3.849  13.736  -7.890  1.00  1.33           C  
ATOM   1606  C   VAL A  98      -5.151  12.982  -7.648  1.00  1.17           C  
ATOM   1607  O   VAL A  98      -6.240  13.556  -7.695  1.00  1.70           O  
ATOM   1608  CB  VAL A  98      -3.072  13.900  -6.563  1.00  2.00           C  
ATOM   1609  CG1 VAL A  98      -1.722  14.569  -6.804  1.00  2.00           C  
ATOM   1610  CG2 VAL A  98      -3.897  14.728  -5.605  1.00  2.00           C  
ATOM   1611  H   VAL A  98      -4.731  15.680  -7.996  1.00  1.91           H  
ATOM   1612  HA  VAL A  98      -3.235  13.158  -8.579  1.00  1.60           H  
ATOM   1613  HB  VAL A  98      -2.886  12.919  -6.129  1.00  2.39           H  
ATOM   1614 1HG1 VAL A  98      -1.191  14.666  -5.858  1.00  2.39           H  
ATOM   1615 2HG1 VAL A  98      -1.132  13.961  -7.489  1.00  2.39           H  
ATOM   1616 3HG1 VAL A  98      -1.875  15.557  -7.236  1.00  2.39           H  
ATOM   1617 1HG2 VAL A  98      -3.357  14.834  -4.665  1.00  2.39           H  
ATOM   1618 2HG2 VAL A  98      -4.077  15.713  -6.035  1.00  2.39           H  
ATOM   1619 3HG2 VAL A  98      -4.851  14.232  -5.423  1.00  2.39           H  
ATOM   1620  N   GLY A  99      -5.047  11.691  -7.390  1.00  1.00           N  
ATOM   1621  CA  GLY A  99      -6.250  10.899  -7.194  1.00  0.88           C  
ATOM   1622  C   GLY A  99      -5.950   9.457  -6.842  1.00  0.82           C  
ATOM   1623  O   GLY A  99      -4.790   9.065  -6.705  1.00  1.12           O  
ATOM   1624  H   GLY A  99      -4.129  11.267  -7.347  1.00  1.20           H  
ATOM   1625 1HA  GLY A  99      -6.851  11.348  -6.403  1.00  1.06           H  
ATOM   1626 2HA  GLY A  99      -6.850  10.933  -8.102  1.00  1.06           H  
ATOM   1627  N   LEU A 100      -7.013   8.673  -6.671  1.00  0.93           N  
ATOM   1628  CA  LEU A 100      -6.900   7.293  -6.201  1.00  1.30           C  
ATOM   1629  C   LEU A 100      -6.304   6.296  -7.204  1.00  1.31           C  
ATOM   1630  O   LEU A 100      -6.997   5.401  -7.702  1.00  1.78           O  
ATOM   1631  CB  LEU A 100      -8.281   6.802  -5.761  1.00  1.95           C  
ATOM   1632  CG  LEU A 100      -8.941   7.571  -4.611  1.00  1.95           C  
ATOM   1633  CD1 LEU A 100     -10.316   6.996  -4.353  1.00  1.95           C  
ATOM   1634  CD2 LEU A 100      -8.079   7.450  -3.376  1.00  1.95           C  
ATOM   1635  H   LEU A 100      -7.929   9.071  -6.844  1.00  1.12           H  
ATOM   1636  HA  LEU A 100      -6.255   7.300  -5.326  1.00  1.56           H  
ATOM   1637 1HB  LEU A 100      -8.955   6.824  -6.616  1.00  2.34           H  
ATOM   1638 2HB  LEU A 100      -8.176   5.777  -5.429  1.00  2.34           H  
ATOM   1639  HG  LEU A 100      -9.052   8.622  -4.881  1.00  2.34           H  
ATOM   1640 1HD1 LEU A 100     -10.790   7.537  -3.534  1.00  2.34           H  
ATOM   1641 2HD1 LEU A 100     -10.922   7.090  -5.248  1.00  2.34           H  
ATOM   1642 3HD1 LEU A 100     -10.224   5.945  -4.092  1.00  2.34           H  
ATOM   1643 1HD2 LEU A 100      -8.535   7.987  -2.547  1.00  2.34           H  
ATOM   1644 2HD2 LEU A 100      -7.966   6.406  -3.114  1.00  2.34           H  
ATOM   1645 3HD2 LEU A 100      -7.106   7.867  -3.585  1.00  2.34           H  
ATOM   1646  N   ASN A 101      -5.004   6.422  -7.442  1.00  1.14           N  
ATOM   1647  CA  ASN A 101      -4.281   5.511  -8.309  1.00  1.29           C  
ATOM   1648  C   ASN A 101      -3.842   4.295  -7.504  1.00  1.18           C  
ATOM   1649  O   ASN A 101      -4.189   4.169  -6.332  1.00  1.32           O  
ATOM   1650  CB  ASN A 101      -3.106   6.213  -8.968  1.00  1.94           C  
ATOM   1651  CG  ASN A 101      -2.011   6.600  -8.019  1.00  1.94           C  
ATOM   1652  OD1 ASN A 101      -1.739   5.936  -7.012  1.00  1.94           O  
ATOM   1653  ND2 ASN A 101      -1.345   7.673  -8.332  1.00  1.94           N  
ATOM   1654  H   ASN A 101      -4.513   7.189  -7.005  1.00  1.37           H  
ATOM   1655  HA  ASN A 101      -4.955   5.160  -9.091  1.00  1.55           H  
ATOM   1656 1HB  ASN A 101      -2.686   5.576  -9.742  1.00  2.32           H  
ATOM   1657 2HB  ASN A 101      -3.466   7.117  -9.459  1.00  2.32           H  
ATOM   1658 1HD2 ASN A 101      -0.582   7.962  -7.749  1.00  2.32           H  
ATOM   1659 2HD2 ASN A 101      -1.576   8.191  -9.156  1.00  2.32           H  
ATOM   1660  N   ARG A 102      -3.064   3.415  -8.129  1.00  1.36           N  
ATOM   1661  CA  ARG A 102      -2.592   2.167  -7.529  1.00  1.84           C  
ATOM   1662  C   ARG A 102      -1.896   2.284  -6.173  1.00  1.93           C  
ATOM   1663  O   ARG A 102      -1.849   1.308  -5.423  1.00  3.10           O  
ATOM   1664  CB  ARG A 102      -1.646   1.472  -8.481  1.00  2.76           C  
ATOM   1665  CG  ARG A 102      -1.139   0.133  -7.998  1.00  2.76           C  
ATOM   1666  CD  ARG A 102      -2.272  -0.800  -7.759  1.00  2.76           C  
ATOM   1667  NE  ARG A 102      -3.063  -1.058  -8.955  1.00  2.76           N  
ATOM   1668  CZ  ARG A 102      -2.825  -2.033  -9.851  1.00  2.76           C  
ATOM   1669  NH1 ARG A 102      -1.806  -2.851  -9.693  1.00  2.76           N  
ATOM   1670  NH2 ARG A 102      -3.630  -2.167 -10.890  1.00  2.76           N  
ATOM   1671  H   ARG A 102      -2.801   3.588  -9.091  1.00  1.63           H  
ATOM   1672  HA  ARG A 102      -3.463   1.523  -7.399  1.00  2.21           H  
ATOM   1673 1HB  ARG A 102      -2.147   1.309  -9.425  1.00  3.31           H  
ATOM   1674 2HB  ARG A 102      -0.782   2.109  -8.672  1.00  3.31           H  
ATOM   1675 1HG  ARG A 102      -0.485  -0.304  -8.754  1.00  3.31           H  
ATOM   1676 2HG  ARG A 102      -0.587   0.261  -7.067  1.00  3.31           H  
ATOM   1677 1HD  ARG A 102      -1.882  -1.752  -7.402  1.00  3.31           H  
ATOM   1678 2HD  ARG A 102      -2.933  -0.375  -7.004  1.00  3.31           H  
ATOM   1679  HE  ARG A 102      -3.859  -0.456  -9.133  1.00  3.31           H  
ATOM   1680 1HH1 ARG A 102      -1.193  -2.747  -8.898  1.00  3.31           H  
ATOM   1681 2HH1 ARG A 102      -1.638  -3.582 -10.369  1.00  3.31           H  
ATOM   1682 1HH2 ARG A 102      -4.416  -1.538 -11.001  1.00  3.31           H  
ATOM   1683 2HH2 ARG A 102      -3.467  -2.897 -11.566  1.00  3.31           H  
ATOM   1684  N   PHE A 103      -1.322   3.444  -5.867  1.00  1.81           N  
ATOM   1685  CA  PHE A 103      -0.576   3.602  -4.631  1.00  2.49           C  
ATOM   1686  C   PHE A 103      -1.397   4.300  -3.547  1.00  2.05           C  
ATOM   1687  O   PHE A 103      -0.854   4.703  -2.516  1.00  2.35           O  
ATOM   1688  CB  PHE A 103       0.692   4.409  -4.893  1.00  3.74           C  
ATOM   1689  CG  PHE A 103       1.574   3.784  -5.926  1.00  3.74           C  
ATOM   1690  CD1 PHE A 103       1.833   2.426  -5.911  1.00  3.74           C  
ATOM   1691  CD2 PHE A 103       2.148   4.555  -6.919  1.00  3.74           C  
ATOM   1692  CE1 PHE A 103       2.637   1.849  -6.869  1.00  3.74           C  
ATOM   1693  CE2 PHE A 103       2.955   3.981  -7.874  1.00  3.74           C  
ATOM   1694  CZ  PHE A 103       3.199   2.625  -7.850  1.00  3.74           C  
ATOM   1695  H   PHE A 103      -1.402   4.234  -6.493  1.00  2.17           H  
ATOM   1696  HA  PHE A 103      -0.296   2.614  -4.267  1.00  2.99           H  
ATOM   1697 1HB  PHE A 103       0.427   5.411  -5.229  1.00  4.48           H  
ATOM   1698 2HB  PHE A 103       1.263   4.506  -3.972  1.00  4.48           H  
ATOM   1699  HD1 PHE A 103       1.384   1.811  -5.137  1.00  4.48           H  
ATOM   1700  HD2 PHE A 103       1.954   5.627  -6.941  1.00  4.48           H  
ATOM   1701  HE1 PHE A 103       2.824   0.777  -6.848  1.00  4.48           H  
ATOM   1702  HE2 PHE A 103       3.398   4.602  -8.648  1.00  4.48           H  
ATOM   1703  HZ  PHE A 103       3.835   2.168  -8.604  1.00  4.48           H  
ATOM   1704  N   ALA A 104      -2.706   4.433  -3.767  1.00  1.66           N  
ATOM   1705  CA  ALA A 104      -3.569   5.085  -2.792  1.00  1.52           C  
ATOM   1706  C   ALA A 104      -3.565   4.354  -1.454  1.00  1.60           C  
ATOM   1707  O   ALA A 104      -3.618   4.993  -0.409  1.00  2.17           O  
ATOM   1708  CB  ALA A 104      -4.993   5.183  -3.318  1.00  2.28           C  
ATOM   1709  H   ALA A 104      -3.121   4.104  -4.629  1.00  1.99           H  
ATOM   1710  HA  ALA A 104      -3.185   6.092  -2.627  1.00  1.82           H  
ATOM   1711 1HB  ALA A 104      -5.613   5.705  -2.590  1.00  2.74           H  
ATOM   1712 2HB  ALA A 104      -4.995   5.733  -4.259  1.00  2.74           H  
ATOM   1713 3HB  ALA A 104      -5.389   4.187  -3.480  1.00  2.74           H  
ATOM   1714  N   ASP A 105      -3.456   3.029  -1.464  1.00  2.40           N  
ATOM   1715  CA  ASP A 105      -3.474   2.269  -0.213  1.00  4.17           C  
ATOM   1716  C   ASP A 105      -2.114   2.117   0.490  1.00  1.91           C  
ATOM   1717  O   ASP A 105      -1.992   1.264   1.373  1.00  2.33           O  
ATOM   1718  CB  ASP A 105      -4.011   0.864  -0.445  1.00  6.25           C  
ATOM   1719  CG  ASP A 105      -3.082   0.029  -1.320  1.00  6.25           C  
ATOM   1720  OD1 ASP A 105      -2.111   0.561  -1.801  1.00  6.25           O  
ATOM   1721  OD2 ASP A 105      -3.344  -1.140  -1.491  1.00  6.25           O  
ATOM   1722  H   ASP A 105      -3.390   2.537  -2.343  1.00  2.88           H  
ATOM   1723  HA  ASP A 105      -4.146   2.782   0.474  1.00  5.00           H  
ATOM   1724 1HB  ASP A 105      -4.135   0.364   0.513  1.00  7.51           H  
ATOM   1725 2HB  ASP A 105      -4.991   0.921  -0.915  1.00  7.51           H  
ATOM   1726  N   MET A 106      -1.100   2.915   0.129  1.00  1.53           N  
ATOM   1727  CA  MET A 106       0.193   2.765   0.799  1.00  1.95           C  
ATOM   1728  C   MET A 106       0.834   4.083   1.199  1.00  1.26           C  
ATOM   1729  O   MET A 106       0.580   5.134   0.606  1.00  2.29           O  
ATOM   1730  CB  MET A 106       1.166   1.996  -0.083  1.00  2.92           C  
ATOM   1731  CG  MET A 106       1.550   2.689  -1.374  1.00  2.92           C  
ATOM   1732  SD  MET A 106       2.620   1.668  -2.390  1.00  2.92           S  
ATOM   1733  CE  MET A 106       1.472   0.364  -2.819  1.00  2.92           C  
ATOM   1734  H   MET A 106      -1.201   3.598  -0.614  1.00  1.84           H  
ATOM   1735  HA  MET A 106       0.037   2.195   1.714  1.00  2.34           H  
ATOM   1736 1HB  MET A 106       2.084   1.814   0.468  1.00  3.51           H  
ATOM   1737 2HB  MET A 106       0.737   1.026  -0.339  1.00  3.51           H  
ATOM   1738 1HG  MET A 106       0.652   2.912  -1.941  1.00  3.51           H  
ATOM   1739 2HG  MET A 106       2.064   3.625  -1.155  1.00  3.51           H  
ATOM   1740 1HE  MET A 106       1.969  -0.365  -3.458  1.00  3.51           H  
ATOM   1741 2HE  MET A 106       1.124  -0.128  -1.909  1.00  3.51           H  
ATOM   1742 3HE  MET A 106       0.617   0.786  -3.346  1.00  3.51           H  
ATOM   1743  N   SER A 107       1.680   4.015   2.219  1.00  0.85           N  
ATOM   1744  CA  SER A 107       2.353   5.202   2.710  1.00  1.14           C  
ATOM   1745  C   SER A 107       3.439   5.638   1.757  1.00  1.39           C  
ATOM   1746  O   SER A 107       3.941   4.842   0.963  1.00  1.48           O  
ATOM   1747  CB  SER A 107       2.966   4.947   4.075  1.00  1.71           C  
ATOM   1748  OG  SER A 107       4.039   4.046   3.995  1.00  1.71           O  
ATOM   1749  H   SER A 107       1.855   3.124   2.665  1.00  1.02           H  
ATOM   1750  HA  SER A 107       1.622   6.008   2.793  1.00  1.37           H  
ATOM   1751 1HB  SER A 107       3.307   5.888   4.507  1.00  2.05           H  
ATOM   1752 2HB  SER A 107       2.203   4.544   4.738  1.00  2.05           H  
ATOM   1753  HG  SER A 107       4.252   3.808   4.901  1.00  2.05           H  
ATOM   1754  N   ASN A 108       3.823   6.900   1.875  1.00  2.75           N  
ATOM   1755  CA  ASN A 108       4.883   7.459   1.061  1.00  3.88           C  
ATOM   1756  C   ASN A 108       6.207   6.792   1.376  1.00  1.43           C  
ATOM   1757  O   ASN A 108       7.046   6.654   0.492  1.00  1.07           O  
ATOM   1758  CB  ASN A 108       4.945   8.967   1.229  1.00  5.82           C  
ATOM   1759  CG  ASN A 108       5.921   9.630   0.294  1.00  5.82           C  
ATOM   1760  OD1 ASN A 108       6.872  10.265   0.761  1.00  5.82           O  
ATOM   1761  ND2 ASN A 108       5.723   9.499  -0.994  1.00  5.82           N  
ATOM   1762  H   ASN A 108       3.359   7.494   2.548  1.00  3.30           H  
ATOM   1763  HA  ASN A 108       4.670   7.238   0.020  1.00  4.66           H  
ATOM   1764 1HB  ASN A 108       3.955   9.389   1.054  1.00  6.98           H  
ATOM   1765 2HB  ASN A 108       5.225   9.207   2.255  1.00  6.98           H  
ATOM   1766 1HD2 ASN A 108       6.373   9.927  -1.631  1.00  6.98           H  
ATOM   1767 2HD2 ASN A 108       4.934   8.976  -1.332  1.00  6.98           H  
ATOM   1768  N   GLU A 109       6.390   6.361   2.623  1.00  1.77           N  
ATOM   1769  CA  GLU A 109       7.617   5.687   3.001  1.00  1.70           C  
ATOM   1770  C   GLU A 109       7.661   4.275   2.410  1.00  1.05           C  
ATOM   1771  O   GLU A 109       8.725   3.821   1.987  1.00  1.52           O  
ATOM   1772  CB  GLU A 109       7.747   5.640   4.521  1.00  2.55           C  
ATOM   1773  CG  GLU A 109       7.928   7.010   5.169  1.00  2.55           C  
ATOM   1774  CD  GLU A 109       9.157   7.740   4.695  1.00  2.55           C  
ATOM   1775  OE1 GLU A 109      10.206   7.145   4.655  1.00  2.55           O  
ATOM   1776  OE2 GLU A 109       9.045   8.901   4.369  1.00  2.55           O  
ATOM   1777  H   GLU A 109       5.672   6.505   3.317  1.00  2.12           H  
ATOM   1778  HA  GLU A 109       8.460   6.249   2.599  1.00  2.04           H  
ATOM   1779 1HB  GLU A 109       6.857   5.181   4.951  1.00  3.06           H  
ATOM   1780 2HB  GLU A 109       8.602   5.023   4.797  1.00  3.06           H  
ATOM   1781 1HG  GLU A 109       7.052   7.620   4.949  1.00  3.06           H  
ATOM   1782 2HG  GLU A 109       7.983   6.883   6.249  1.00  3.06           H  
ATOM   1783  N   GLU A 110       6.506   3.596   2.350  1.00  0.79           N  
ATOM   1784  CA  GLU A 110       6.441   2.274   1.720  1.00  1.13           C  
ATOM   1785  C   GLU A 110       6.797   2.408   0.249  1.00  1.00           C  
ATOM   1786  O   GLU A 110       7.572   1.618  -0.290  1.00  1.61           O  
ATOM   1787  CB  GLU A 110       5.062   1.632   1.878  1.00  1.69           C  
ATOM   1788  CG  GLU A 110       4.990   0.220   1.306  1.00  1.69           C  
ATOM   1789  CD  GLU A 110       3.681  -0.475   1.562  1.00  1.69           C  
ATOM   1790  OE1 GLU A 110       2.793   0.141   2.096  1.00  1.69           O  
ATOM   1791  OE2 GLU A 110       3.565  -1.639   1.243  1.00  1.69           O  
ATOM   1792  H   GLU A 110       5.657   3.989   2.744  1.00  0.95           H  
ATOM   1793  HA  GLU A 110       7.179   1.625   2.191  1.00  1.36           H  
ATOM   1794 1HB  GLU A 110       4.799   1.586   2.935  1.00  2.03           H  
ATOM   1795 2HB  GLU A 110       4.311   2.243   1.377  1.00  2.03           H  
ATOM   1796 1HG  GLU A 110       5.149   0.277   0.230  1.00  2.03           H  
ATOM   1797 2HG  GLU A 110       5.799  -0.371   1.733  1.00  2.03           H  
ATOM   1798  N   PHE A 111       6.230   3.436  -0.381  1.00  1.20           N  
ATOM   1799  CA  PHE A 111       6.512   3.800  -1.760  1.00  2.08           C  
ATOM   1800  C   PHE A 111       8.016   4.041  -1.935  1.00  1.84           C  
ATOM   1801  O   PHE A 111       8.647   3.474  -2.827  1.00  2.76           O  
ATOM   1802  CB  PHE A 111       5.656   5.022  -2.123  1.00  3.12           C  
ATOM   1803  CG  PHE A 111       5.864   5.626  -3.477  1.00  3.12           C  
ATOM   1804  CD1 PHE A 111       5.403   5.003  -4.627  1.00  3.12           C  
ATOM   1805  CD2 PHE A 111       6.491   6.856  -3.592  1.00  3.12           C  
ATOM   1806  CE1 PHE A 111       5.581   5.596  -5.863  1.00  3.12           C  
ATOM   1807  CE2 PHE A 111       6.660   7.450  -4.825  1.00  3.12           C  
ATOM   1808  CZ  PHE A 111       6.208   6.819  -5.963  1.00  3.12           C  
ATOM   1809  H   PHE A 111       5.568   4.010   0.127  1.00  1.44           H  
ATOM   1810  HA  PHE A 111       6.219   2.973  -2.401  1.00  2.50           H  
ATOM   1811 1HB  PHE A 111       4.606   4.745  -2.044  1.00  3.74           H  
ATOM   1812 2HB  PHE A 111       5.826   5.802  -1.388  1.00  3.74           H  
ATOM   1813  HD1 PHE A 111       4.898   4.040  -4.548  1.00  3.74           H  
ATOM   1814  HD2 PHE A 111       6.846   7.359  -2.692  1.00  3.74           H  
ATOM   1815  HE1 PHE A 111       5.221   5.098  -6.760  1.00  3.74           H  
ATOM   1816  HE2 PHE A 111       7.152   8.417  -4.896  1.00  3.74           H  
ATOM   1817  HZ  PHE A 111       6.344   7.288  -6.935  1.00  3.74           H  
ATOM   1818  N   LYS A 112       8.610   4.838  -1.043  1.00  1.98           N  
ATOM   1819  CA  LYS A 112      10.050   5.083  -1.083  1.00  3.87           C  
ATOM   1820  C   LYS A 112      10.883   3.808  -0.995  1.00  3.80           C  
ATOM   1821  O   LYS A 112      11.943   3.713  -1.612  1.00  6.20           O  
ATOM   1822  CB  LYS A 112      10.493   6.007   0.046  1.00  5.80           C  
ATOM   1823  CG  LYS A 112      10.120   7.474  -0.081  1.00  5.80           C  
ATOM   1824  CD  LYS A 112      10.590   8.206   1.165  1.00  5.80           C  
ATOM   1825  CE  LYS A 112      10.236   9.679   1.153  1.00  5.80           C  
ATOM   1826  NZ  LYS A 112      10.606  10.332   2.441  1.00  5.80           N  
ATOM   1827  H   LYS A 112       8.059   5.302  -0.336  1.00  2.38           H  
ATOM   1828  HA  LYS A 112      10.277   5.561  -2.019  1.00  4.64           H  
ATOM   1829 1HB  LYS A 112      10.075   5.651   0.987  1.00  6.97           H  
ATOM   1830 2HB  LYS A 112      11.578   5.957   0.141  1.00  6.97           H  
ATOM   1831 1HG  LYS A 112      10.615   7.903  -0.954  1.00  6.97           H  
ATOM   1832 2HG  LYS A 112       9.049   7.595  -0.198  1.00  6.97           H  
ATOM   1833 1HD  LYS A 112      10.135   7.745   2.041  1.00  6.97           H  
ATOM   1834 2HD  LYS A 112      11.671   8.109   1.252  1.00  6.97           H  
ATOM   1835 1HE  LYS A 112      10.764  10.174   0.339  1.00  6.97           H  
ATOM   1836 2HE  LYS A 112       9.168   9.789   0.996  1.00  6.97           H  
ATOM   1837 1HZ  LYS A 112      10.354  11.309   2.413  1.00  6.97           H  
ATOM   1838 2HZ  LYS A 112      10.103   9.873   3.194  1.00  6.97           H  
ATOM   1839 3HZ  LYS A 112      11.599  10.242   2.596  1.00  6.97           H  
ATOM   1840  N   ASN A 113      10.409   2.824  -0.241  1.00  2.90           N  
ATOM   1841  CA  ASN A 113      11.152   1.586  -0.086  1.00  4.24           C  
ATOM   1842  C   ASN A 113      10.747   0.475  -1.058  1.00  4.96           C  
ATOM   1843  O   ASN A 113      11.171  -0.667  -0.878  1.00 15.96           O  
ATOM   1844  CB  ASN A 113      11.022   1.091   1.339  1.00  6.36           C  
ATOM   1845  CG  ASN A 113      11.750   1.968   2.318  1.00  6.36           C  
ATOM   1846  OD1 ASN A 113      12.832   2.487   2.021  1.00  6.36           O  
ATOM   1847  ND2 ASN A 113      11.181   2.141   3.484  1.00  6.36           N  
ATOM   1848  H   ASN A 113       9.544   2.951   0.271  1.00  3.48           H  
ATOM   1849  HA  ASN A 113      12.204   1.802  -0.275  1.00  5.09           H  
ATOM   1850 1HB  ASN A 113       9.967   1.053   1.616  1.00  7.63           H  
ATOM   1851 2HB  ASN A 113      11.417   0.078   1.411  1.00  7.63           H  
ATOM   1852 1HD2 ASN A 113      11.621   2.716   4.175  1.00  7.63           H  
ATOM   1853 2HD2 ASN A 113      10.306   1.702   3.683  1.00  7.63           H  
ATOM   1854  N   LYS A 114       9.946   0.785  -2.084  1.00  2.23           N  
ATOM   1855  CA  LYS A 114       9.539  -0.255  -3.031  1.00  4.09           C  
ATOM   1856  C   LYS A 114       9.503   0.186  -4.489  1.00  6.07           C  
ATOM   1857  O   LYS A 114       9.856  -0.587  -5.381  1.00  8.73           O  
ATOM   1858  CB  LYS A 114       8.159  -0.807  -2.662  1.00  6.13           C  
ATOM   1859  CG  LYS A 114       8.123  -1.612  -1.374  1.00  6.13           C  
ATOM   1860  CD  LYS A 114       6.745  -2.185  -1.105  1.00  6.13           C  
ATOM   1861  CE  LYS A 114       6.766  -3.050   0.145  1.00  6.13           C  
ATOM   1862  NZ  LYS A 114       5.429  -3.615   0.459  1.00  6.13           N  
ATOM   1863  H   LYS A 114       9.610   1.730  -2.215  1.00  2.68           H  
ATOM   1864  HA  LYS A 114      10.258  -1.072  -2.960  1.00  4.91           H  
ATOM   1865 1HB  LYS A 114       7.454   0.017  -2.557  1.00  7.36           H  
ATOM   1866 2HB  LYS A 114       7.797  -1.449  -3.466  1.00  7.36           H  
ATOM   1867 1HG  LYS A 114       8.840  -2.432  -1.440  1.00  7.36           H  
ATOM   1868 2HG  LYS A 114       8.399  -0.976  -0.535  1.00  7.36           H  
ATOM   1869 1HD  LYS A 114       6.026  -1.377  -0.976  1.00  7.36           H  
ATOM   1870 2HD  LYS A 114       6.435  -2.796  -1.952  1.00  7.36           H  
ATOM   1871 1HE  LYS A 114       7.467  -3.870  -0.008  1.00  7.36           H  
ATOM   1872 2HE  LYS A 114       7.104  -2.453   0.992  1.00  7.36           H  
ATOM   1873 1HZ  LYS A 114       5.492  -4.185   1.289  1.00  7.36           H  
ATOM   1874 2HZ  LYS A 114       4.772  -2.861   0.622  1.00  7.36           H  
ATOM   1875 3HZ  LYS A 114       5.110  -4.181  -0.314  1.00  7.36           H  
ATOM   1876  N   TYR A 115       9.068   1.412  -4.741  1.00  7.17           N  
ATOM   1877  CA  TYR A 115       8.908   1.868  -6.108  1.00 13.59           C  
ATOM   1878  C   TYR A 115       9.914   2.932  -6.546  1.00 16.64           C  
ATOM   1879  O   TYR A 115       9.701   3.599  -7.558  1.00 38.11           O  
ATOM   1880  CB  TYR A 115       7.475   2.345  -6.278  1.00 20.38           C  
ATOM   1881  CG  TYR A 115       6.504   1.213  -6.045  1.00 20.38           C  
ATOM   1882  CD1 TYR A 115       5.806   1.128  -4.852  1.00 20.38           C  
ATOM   1883  CD2 TYR A 115       6.340   0.237  -7.015  1.00 20.38           C  
ATOM   1884  CE1 TYR A 115       4.948   0.070  -4.630  1.00 20.38           C  
ATOM   1885  CE2 TYR A 115       5.479  -0.819  -6.795  1.00 20.38           C  
ATOM   1886  CZ  TYR A 115       4.786  -0.906  -5.607  1.00 20.38           C  
ATOM   1887  OH  TYR A 115       3.929  -1.960  -5.386  1.00 20.38           O  
ATOM   1888  H   TYR A 115       8.809   2.032  -3.988  1.00  8.60           H  
ATOM   1889  HA  TYR A 115       9.049   1.010  -6.764  1.00 16.31           H  
ATOM   1890 1HB  TYR A 115       7.262   3.144  -5.570  1.00 24.46           H  
ATOM   1891 2HB  TYR A 115       7.323   2.724  -7.280  1.00 24.46           H  
ATOM   1892  HD1 TYR A 115       5.941   1.890  -4.090  1.00 24.46           H  
ATOM   1893  HD2 TYR A 115       6.894   0.298  -7.951  1.00 24.46           H  
ATOM   1894  HE1 TYR A 115       4.403  -0.002  -3.691  1.00 24.46           H  
ATOM   1895  HE2 TYR A 115       5.352  -1.586  -7.559  1.00 24.46           H  
ATOM   1896  HH  TYR A 115       3.550  -1.884  -4.507  1.00 24.46           H  
ATOM   1897  N   LEU A 116      11.029   3.060  -5.824  1.00 10.77           N  
ATOM   1898  CA  LEU A 116      12.054   4.031  -6.205  1.00 13.68           C  
ATOM   1899  C   LEU A 116      13.387   3.782  -5.504  1.00  7.78           C  
ATOM   1900  O   LEU A 116      13.467   2.945  -4.605  1.00 35.25           O  
ATOM   1901  CB  LEU A 116      11.556   5.438  -5.900  1.00 20.52           C  
ATOM   1902  CG  LEU A 116      11.185   5.738  -4.451  1.00 20.52           C  
ATOM   1903  CD1 LEU A 116      12.417   6.190  -3.677  1.00 20.52           C  
ATOM   1904  CD2 LEU A 116      10.107   6.800  -4.442  1.00 20.52           C  
ATOM   1905  H   LEU A 116      11.166   2.494  -4.998  1.00 12.92           H  
ATOM   1906  HA  LEU A 116      12.216   3.950  -7.280  1.00 16.42           H  
ATOM   1907 1HB  LEU A 116      12.302   6.158  -6.217  1.00 24.62           H  
ATOM   1908 2HB  LEU A 116      10.659   5.598  -6.485  1.00 24.62           H  
ATOM   1909  HG  LEU A 116      10.806   4.831  -3.979  1.00 24.62           H  
ATOM   1910 1HD1 LEU A 116      12.147   6.398  -2.643  1.00 24.62           H  
ATOM   1911 2HD1 LEU A 116      13.167   5.403  -3.699  1.00 24.62           H  
ATOM   1912 3HD1 LEU A 116      12.822   7.092  -4.129  1.00 24.62           H  
ATOM   1913 1HD2 LEU A 116       9.811   7.028  -3.419  1.00 24.62           H  
ATOM   1914 2HD2 LEU A 116      10.489   7.702  -4.918  1.00 24.62           H  
ATOM   1915 3HD2 LEU A 116       9.245   6.433  -4.997  1.00 24.62           H  
ATOM   1916  N   SER A 117      14.419   4.520  -5.942  1.00  9.39           N  
ATOM   1917  CA  SER A 117      15.799   4.461  -5.439  1.00 10.61           C  
ATOM   1918  C   SER A 117      16.606   3.531  -6.322  1.00  5.23           C  
ATOM   1919  O   SER A 117      17.467   2.788  -5.854  1.00  8.23           O  
ATOM   1920  CB  SER A 117      15.871   4.000  -3.992  1.00 15.91           C  
ATOM   1921  OG  SER A 117      17.128   4.284  -3.441  1.00 15.91           O  
ATOM   1922  H   SER A 117      14.247   5.157  -6.707  1.00 11.27           H  
ATOM   1923  HA  SER A 117      16.237   5.457  -5.502  1.00 12.73           H  
ATOM   1924 1HB  SER A 117      15.096   4.492  -3.406  1.00 19.10           H  
ATOM   1925 2HB  SER A 117      15.699   2.927  -3.938  1.00 19.10           H  
ATOM   1926  HG  SER A 117      17.085   3.996  -2.526  1.00 19.10           H  
ATOM   1927  N   LYS A 118      16.296   3.573  -7.614  1.00  7.46           N  
ATOM   1928  CA  LYS A 118      16.926   2.712  -8.601  1.00  8.86           C  
ATOM   1929  C   LYS A 118      18.277   3.248  -9.039  1.00 13.44           C  
ATOM   1930  O   LYS A 118      19.191   2.481  -9.324  1.00 47.54           O  
ATOM   1931  CB  LYS A 118      16.011   2.547  -9.802  1.00 13.29           C  
ATOM   1932  CG  LYS A 118      15.012   1.410  -9.674  1.00 13.29           C  
ATOM   1933  CD  LYS A 118      14.051   1.619  -8.512  1.00 13.29           C  
ATOM   1934  CE  LYS A 118      12.764   0.825  -8.710  1.00 13.29           C  
ATOM   1935  NZ  LYS A 118      12.194   0.352  -7.420  1.00 13.29           N  
ATOM   1936  H   LYS A 118      15.595   4.236  -7.922  1.00  8.95           H  
ATOM   1937  HA  LYS A 118      17.089   1.731  -8.152  1.00 10.63           H  
ATOM   1938 1HB  LYS A 118      15.447   3.468  -9.956  1.00 15.95           H  
ATOM   1939 2HB  LYS A 118      16.609   2.375 -10.696  1.00 15.95           H  
ATOM   1940 1HG  LYS A 118      14.456   1.286 -10.589  1.00 15.95           H  
ATOM   1941 2HG  LYS A 118      15.563   0.489  -9.491  1.00 15.95           H  
ATOM   1942 1HD  LYS A 118      14.526   1.301  -7.583  1.00 15.95           H  
ATOM   1943 2HD  LYS A 118      13.802   2.677  -8.430  1.00 15.95           H  
ATOM   1944 1HE  LYS A 118      12.031   1.465  -9.199  1.00 15.95           H  
ATOM   1945 2HE  LYS A 118      12.957  -0.030  -9.355  1.00 15.95           H  
ATOM   1946 1HZ  LYS A 118      11.339  -0.159  -7.596  1.00 15.95           H  
ATOM   1947 2HZ  LYS A 118      12.856  -0.255  -6.958  1.00 15.95           H  
ATOM   1948 3HZ  LYS A 118      11.997   1.139  -6.827  1.00 15.95           H  
ATOM   1949  N   VAL A 119      18.420   4.573  -9.081  1.00 15.25           N  
ATOM   1950  CA  VAL A 119      19.694   5.203  -9.450  1.00 17.62           C  
ATOM   1951  C   VAL A 119      20.819   4.908  -8.444  1.00 24.90           C  
ATOM   1952  O   VAL A 119      21.993   5.087  -8.757  1.00 73.19           O  
ATOM   1953  CB  VAL A 119      19.546   6.720  -9.577  1.00 26.43           C  
ATOM   1954  CG1 VAL A 119      19.437   7.338  -8.197  1.00 26.43           C  
ATOM   1955  CG2 VAL A 119      20.745   7.284 -10.326  1.00 26.43           C  
ATOM   1956  H   VAL A 119      17.633   5.163  -8.852  1.00 18.30           H  
ATOM   1957  HA  VAL A 119      19.992   4.807 -10.422  1.00 21.14           H  
ATOM   1958  HB  VAL A 119      18.630   6.951 -10.120  1.00 31.72           H  
ATOM   1959 1HG1 VAL A 119      19.327   8.416  -8.294  1.00 31.72           H  
ATOM   1960 2HG1 VAL A 119      18.571   6.928  -7.678  1.00 31.72           H  
ATOM   1961 3HG1 VAL A 119      20.339   7.122  -7.625  1.00 31.72           H  
ATOM   1962 1HG2 VAL A 119      20.639   8.364 -10.422  1.00 31.72           H  
ATOM   1963 2HG2 VAL A 119      21.659   7.055  -9.777  1.00 31.72           H  
ATOM   1964 3HG2 VAL A 119      20.797   6.834 -11.319  1.00 31.72           H  
ATOM   1965  N   LYS A 120      20.448   4.473  -7.240  1.00 22.84           N  
ATOM   1966  CA  LYS A 120      21.381   4.166  -6.169  1.00 40.11           C  
ATOM   1967  C   LYS A 120      22.327   5.327  -5.855  1.00 46.38           C  
ATOM   1968  O   LYS A 120      21.871   6.436  -5.569  1.00131.71           O  
ATOM   1969  CB  LYS A 120      22.165   2.897  -6.525  1.00 60.16           C  
ATOM   1970  CG  LYS A 120      21.278   1.681  -6.708  1.00 60.16           C  
ATOM   1971  CD  LYS A 120      20.517   1.387  -5.431  1.00 60.16           C  
ATOM   1972  CE  LYS A 120      21.404   0.734  -4.385  1.00 60.16           C  
ATOM   1973  NZ  LYS A 120      20.638   0.396  -3.154  1.00 60.16           N  
ATOM   1974  H   LYS A 120      19.466   4.351  -7.041  1.00 27.41           H  
ATOM   1975  HA  LYS A 120      20.804   3.962  -5.267  1.00 48.13           H  
ATOM   1976 1HB  LYS A 120      22.728   3.049  -7.447  1.00 72.20           H  
ATOM   1977 2HB  LYS A 120      22.873   2.658  -5.732  1.00 72.20           H  
ATOM   1978 1HG  LYS A 120      20.567   1.863  -7.508  1.00 72.20           H  
ATOM   1979 2HG  LYS A 120      21.888   0.818  -6.970  1.00 72.20           H  
ATOM   1980 1HD  LYS A 120      20.132   2.322  -5.025  1.00 72.20           H  
ATOM   1981 2HD  LYS A 120      19.670   0.742  -5.649  1.00 72.20           H  
ATOM   1982 1HE  LYS A 120      21.830  -0.180  -4.796  1.00 72.20           H  
ATOM   1983 2HE  LYS A 120      22.214   1.414  -4.123  1.00 72.20           H  
ATOM   1984 1HZ  LYS A 120      21.252  -0.038  -2.479  1.00 72.20           H  
ATOM   1985 2HZ  LYS A 120      20.246   1.240  -2.759  1.00 72.20           H  
ATOM   1986 3HZ  LYS A 120      19.892  -0.242  -3.391  1.00 72.20           H  
ATOM   1987  N   ARG A 121      23.634   5.073  -5.846  1.00 31.14           N  
ATOM   1988  CA  ARG A 121      24.574   6.102  -5.441  1.00 53.89           C  
ATOM   1989  C   ARG A 121      25.201   6.848  -6.613  1.00 18.50           C  
ATOM   1990  O   ARG A 121      25.428   6.276  -7.680  1.00 33.71           O  
ATOM   1991  CB  ARG A 121      25.675   5.482  -4.600  1.00 80.84           C  
ATOM   1992  CG  ARG A 121      25.204   4.907  -3.278  1.00 80.84           C  
ATOM   1993  CD  ARG A 121      26.326   4.333  -2.495  1.00 80.84           C  
ATOM   1994  NE  ARG A 121      25.867   3.742  -1.247  1.00 80.84           N  
ATOM   1995  CZ  ARG A 121      25.703   4.419  -0.093  1.00 80.84           C  
ATOM   1996  NH1 ARG A 121      25.959   5.707  -0.044  1.00 80.84           N  
ATOM   1997  NH2 ARG A 121      25.285   3.788   0.991  1.00 80.84           N  
ATOM   1998  H   ARG A 121      23.991   4.166  -6.104  1.00 37.37           H  
ATOM   1999  HA  ARG A 121      24.030   6.807  -4.817  1.00 64.67           H  
ATOM   2000 1HB  ARG A 121      26.135   4.674  -5.157  1.00 97.00           H  
ATOM   2001 2HB  ARG A 121      26.449   6.221  -4.392  1.00 97.00           H  
ATOM   2002 1HG  ARG A 121      24.737   5.695  -2.684  1.00 97.00           H  
ATOM   2003 2HG  ARG A 121      24.476   4.117  -3.467  1.00 97.00           H  
ATOM   2004 1HD  ARG A 121      26.812   3.554  -3.081  1.00 97.00           H  
ATOM   2005 2HD  ARG A 121      27.047   5.114  -2.259  1.00 97.00           H  
ATOM   2006  HE  ARG A 121      25.658   2.753  -1.246  1.00 97.00           H  
ATOM   2007 1HH1 ARG A 121      26.278   6.190  -0.872  1.00 97.00           H  
ATOM   2008 2HH1 ARG A 121      25.838   6.214   0.821  1.00 97.00           H  
ATOM   2009 1HH2 ARG A 121      25.087   2.797   0.954  1.00 97.00           H  
ATOM   2010 2HH2 ARG A 121      25.163   4.295   1.855  1.00 97.00           H  
ATOM   2011  N   PRO A 122      25.524   8.129  -6.416  1.00 45.11           N  
ATOM   2012  CA  PRO A 122      26.148   9.055  -7.344  1.00 50.21           C  
ATOM   2013  C   PRO A 122      27.637   8.770  -7.457  1.00 33.10           C  
ATOM   2014  O   PRO A 122      28.462   9.524  -6.939  1.00 89.77           O  
ATOM   2015  CB  PRO A 122      25.864  10.424  -6.722  1.00 75.31           C  
ATOM   2016  CG  PRO A 122      25.819  10.156  -5.261  1.00 75.31           C  
ATOM   2017  CD  PRO A 122      25.162   8.805  -5.151  1.00 75.31           C  
ATOM   2018  HA  PRO A 122      25.662   8.963  -8.327  1.00 60.25           H  
ATOM   2019 1HB  PRO A 122      26.656  11.134  -7.000  1.00 90.38           H  
ATOM   2020 2HB  PRO A 122      24.918  10.828  -7.110  1.00 90.38           H  
ATOM   2021 1HG  PRO A 122      26.834  10.170  -4.839  1.00 90.38           H  
ATOM   2022 2HG  PRO A 122      25.250  10.946  -4.747  1.00 90.38           H  
ATOM   2023 1HD  PRO A 122      25.568   8.260  -4.288  1.00 90.38           H  
ATOM   2024 2HD  PRO A 122      24.070   8.919  -5.084  1.00 90.38           H  
ATOM   2025  N   TYR A 123      27.965   7.657  -8.112  1.00 58.17           N  
ATOM   2026  CA  TYR A 123      29.353   7.251  -8.297  1.00125.29           C  
ATOM   2027  C   TYR A 123      30.046   8.101  -9.367  1.00 95.54           C  
ATOM   2028  O   TYR A 123      29.507   9.105  -9.833  1.00114.02           O  
ATOM   2029  CB  TYR A 123      29.439   5.764  -8.674  1.00187.94           C  
ATOM   2030  CG  TYR A 123      29.027   4.787  -7.597  1.00187.94           C  
ATOM   2031  CD1 TYR A 123      27.961   3.932  -7.813  1.00187.94           C  
ATOM   2032  CD2 TYR A 123      29.724   4.734  -6.399  1.00187.94           C  
ATOM   2033  CE1 TYR A 123      27.597   3.016  -6.847  1.00187.94           C  
ATOM   2034  CE2 TYR A 123      29.360   3.821  -5.429  1.00187.94           C  
ATOM   2035  CZ  TYR A 123      28.305   2.960  -5.653  1.00187.94           C  
ATOM   2036  OH  TYR A 123      27.954   2.040  -4.693  1.00187.94           O  
ATOM   2037  H   TYR A 123      27.217   7.081  -8.484  1.00 69.80           H  
ATOM   2038  HA  TYR A 123      29.884   7.406  -7.354  1.00150.35           H  
ATOM   2039 1HB  TYR A 123      28.804   5.583  -9.544  1.00225.52           H  
ATOM   2040 2HB  TYR A 123      30.452   5.507  -8.970  1.00225.52           H  
ATOM   2041  HD1 TYR A 123      27.417   3.973  -8.756  1.00225.52           H  
ATOM   2042  HD2 TYR A 123      30.563   5.408  -6.227  1.00225.52           H  
ATOM   2043  HE1 TYR A 123      26.765   2.335  -7.026  1.00225.52           H  
ATOM   2044  HE2 TYR A 123      29.912   3.773  -4.490  1.00225.52           H  
ATOM   2045  HH  TYR A 123      28.633   2.013  -4.015  1.00225.52           H  
ATOM   2046  N   LYS A 124      31.234   7.672  -9.782  1.00107.73           N  
ATOM   2047  CA  LYS A 124      32.005   8.409 -10.765  1.00119.19           C  
ATOM   2048  C   LYS A 124      32.364   7.542 -11.960  1.00157.20           C  
ATOM   2049  O   LYS A 124      33.102   6.565 -11.838  1.00243.10           O  
ATOM   2050  CB  LYS A 124      33.270   8.959 -10.100  1.00178.78           C  
ATOM   2051  CG  LYS A 124      34.185   9.796 -10.982  1.00178.78           C  
ATOM   2052  CD  LYS A 124      35.359  10.320 -10.162  1.00178.78           C  
ATOM   2053  CE  LYS A 124      36.327  11.142 -10.998  1.00178.78           C  
ATOM   2054  NZ  LYS A 124      37.456  11.661 -10.177  1.00178.78           N  
ATOM   2055  H   LYS A 124      31.633   6.836  -9.384  1.00129.28           H  
ATOM   2056  HA  LYS A 124      31.405   9.245 -11.124  1.00143.03           H  
ATOM   2057 1HB  LYS A 124      32.983   9.575  -9.247  1.00214.54           H  
ATOM   2058 2HB  LYS A 124      33.859   8.127  -9.712  1.00214.54           H  
ATOM   2059 1HG  LYS A 124      34.567   9.186 -11.800  1.00214.54           H  
ATOM   2060 2HG  LYS A 124      33.630  10.636 -11.398  1.00214.54           H  
ATOM   2061 1HD  LYS A 124      34.982  10.940  -9.348  1.00214.54           H  
ATOM   2062 2HD  LYS A 124      35.900   9.478  -9.730  1.00214.54           H  
ATOM   2063 1HE  LYS A 124      36.729  10.520 -11.796  1.00214.54           H  
ATOM   2064 2HE  LYS A 124      35.795  11.984 -11.442  1.00214.54           H  
ATOM   2065 1HZ  LYS A 124      38.079  12.200 -10.762  1.00214.54           H  
ATOM   2066 2HZ  LYS A 124      37.093  12.250  -9.440  1.00214.54           H  
ATOM   2067 3HZ  LYS A 124      37.961  10.887  -9.771  1.00214.54           H  
ATOM   2068  N   ASN A 125      31.839   7.922 -13.121  1.00186.42           N  
ATOM   2069  CA  ASN A 125      32.105   7.217 -14.369  1.00270.59           C  
ATOM   2070  C   ASN A 125      32.969   8.072 -15.290  1.00268.48           C  
ATOM   2071  O   ASN A 125      32.924   7.927 -16.512  1.00327.13           O  
ATOM   2072  CB  ASN A 125      30.806   6.843 -15.060  1.00405.88           C  
ATOM   2073  CG  ASN A 125      30.003   5.820 -14.305  1.00405.88           C  
ATOM   2074  OD1 ASN A 125      30.451   4.687 -14.082  1.00405.88           O  
ATOM   2075  ND2 ASN A 125      28.815   6.197 -13.908  1.00405.88           N  
ATOM   2076  H   ASN A 125      31.233   8.731 -13.140  1.00223.70           H  
ATOM   2077  HA  ASN A 125      32.664   6.306 -14.147  1.00324.71           H  
ATOM   2078 1HB  ASN A 125      30.195   7.737 -15.193  1.00487.06           H  
ATOM   2079 2HB  ASN A 125      31.026   6.449 -16.052  1.00487.06           H  
ATOM   2080 1HD2 ASN A 125      28.229   5.563 -13.402  1.00487.06           H  
ATOM   2081 2HD2 ASN A 125      28.491   7.121 -14.110  1.00487.06           H  
ATOM   2082  N   ALA A 126      33.738   8.978 -14.693  1.00272.19           N  
ATOM   2083  CA  ALA A 126      34.603   9.878 -15.434  1.00335.94           C  
ATOM   2084  C   ALA A 126      35.819   9.149 -15.973  1.00375.58           C  
ATOM   2085  O   ALA A 126      36.294   8.177 -15.383  1.00400.00           O  
ATOM   2086  CB  ALA A 126      35.034  11.034 -14.554  1.00503.91           C  
ATOM   2087  H   ALA A 126      33.733   9.045 -13.688  1.00326.63           H  
ATOM   2088  HA  ALA A 126      34.040  10.267 -16.283  1.00403.13           H  
ATOM   2089 1HB  ALA A 126      35.660  11.717 -15.128  1.00604.69           H  
ATOM   2090 2HB  ALA A 126      34.154  11.567 -14.194  1.00604.69           H  
ATOM   2091 3HB  ALA A 126      35.599  10.649 -13.709  1.00604.69           H  
ATOM   2092  N   THR A 127      36.323   9.634 -17.098  1.00400.00           N  
ATOM   2093  CA  THR A 127      37.484   9.051 -17.749  1.00400.00           C  
ATOM   2094  C   THR A 127      38.271  10.091 -18.512  1.00400.00           C  
ATOM   2095  O   THR A 127      37.757  11.158 -18.848  1.00400.00           O  
ATOM   2096  CB  THR A 127      37.091   7.929 -18.719  1.00600.00           C  
ATOM   2097  OG1 THR A 127      38.283   7.308 -19.224  1.00600.00           O  
ATOM   2098  CG2 THR A 127      36.281   8.485 -19.874  1.00600.00           C  
ATOM   2099  H   THR A 127      35.880  10.437 -17.522  1.00480.00           H  
ATOM   2100  HA  THR A 127      38.136   8.632 -16.982  1.00480.00           H  
ATOM   2101  HB  THR A 127      36.498   7.182 -18.190  1.00720.00           H  
ATOM   2102  HG1 THR A 127      38.713   6.823 -18.514  1.00720.00           H  
ATOM   2103 1HG2 THR A 127      36.014   7.676 -20.554  1.00720.00           H  
ATOM   2104 2HG2 THR A 127      35.374   8.952 -19.490  1.00720.00           H  
ATOM   2105 3HG2 THR A 127      36.871   9.227 -20.407  1.00720.00           H  
ATOM   2106  N   ALA A 128      39.529   9.768 -18.784  1.00400.00           N  
ATOM   2107  CA  ALA A 128      40.419  10.656 -19.522  1.00400.00           C  
ATOM   2108  C   ALA A 128      40.133  10.609 -21.023  1.00400.00           C  
ATOM   2109  O   ALA A 128      40.565  11.491 -21.768  1.00400.00           O  
ATOM   2110  CB  ALA A 128      41.871  10.285 -19.254  1.00600.00           C  
ATOM   2111  H   ALA A 128      39.881   8.875 -18.469  1.00480.00           H  
ATOM   2112  HA  ALA A 128      40.244  11.675 -19.178  1.00480.00           H  
ATOM   2113 1HB  ALA A 128      42.528  10.974 -19.786  1.00720.00           H  
ATOM   2114 2HB  ALA A 128      42.070  10.350 -18.185  1.00720.00           H  
ATOM   2115 3HB  ALA A 128      42.058   9.269 -19.597  1.00720.00           H  
ATOM   2116  N   SER A 129      39.408   9.580 -21.465  1.00400.00           N  
ATOM   2117  CA  SER A 129      39.057   9.440 -22.871  1.00400.00           C  
ATOM   2118  C   SER A 129      37.673  10.011 -23.158  1.00400.00           C  
ATOM   2119  O   SER A 129      37.145  10.789 -22.364  1.00400.00           O  
ATOM   2120  CB  SER A 129      39.106   7.979 -23.277  1.00600.00           C  
ATOM   2121  OG  SER A 129      38.899   7.833 -24.657  1.00600.00           O  
ATOM   2122  H   SER A 129      39.086   8.875 -20.814  1.00480.00           H  
ATOM   2123  HA  SER A 129      39.785   9.994 -23.465  1.00480.00           H  
ATOM   2124 1HB  SER A 129      40.076   7.563 -23.007  1.00720.00           H  
ATOM   2125 2HB  SER A 129      38.347   7.420 -22.731  1.00720.00           H  
ATOM   2126  HG  SER A 129      39.006   6.896 -24.844  1.00720.00           H  
ATOM   2127  N   ARG A 130      37.113   9.604 -24.303  1.00400.00           N  
ATOM   2128  CA  ARG A 130      35.788   9.993 -24.814  1.00400.00           C  
ATOM   2129  C   ARG A 130      35.790  11.365 -25.479  1.00400.00           C  
ATOM   2130  O   ARG A 130      35.922  12.398 -24.822  1.00400.00           O  
ATOM   2131  CB  ARG A 130      34.709   9.981 -23.729  1.00600.00           C  
ATOM   2132  CG  ARG A 130      34.373   8.614 -23.159  1.00600.00           C  
ATOM   2133  CD  ARG A 130      33.305   8.702 -22.128  1.00600.00           C  
ATOM   2134  NE  ARG A 130      32.038   9.133 -22.699  1.00600.00           N  
ATOM   2135  CZ  ARG A 130      30.933   9.424 -21.985  1.00600.00           C  
ATOM   2136  NH1 ARG A 130      30.940   9.322 -20.675  1.00600.00           N  
ATOM   2137  NH2 ARG A 130      29.831   9.814 -22.596  1.00600.00           N  
ATOM   2138  H   ARG A 130      37.653   8.966 -24.871  1.00480.00           H  
ATOM   2139  HA  ARG A 130      35.495   9.261 -25.566  1.00480.00           H  
ATOM   2140 1HB  ARG A 130      34.965  10.640 -22.906  1.00720.00           H  
ATOM   2141 2HB  ARG A 130      33.785  10.368 -24.158  1.00720.00           H  
ATOM   2142 1HG  ARG A 130      34.021   7.965 -23.961  1.00720.00           H  
ATOM   2143 2HG  ARG A 130      35.260   8.176 -22.701  1.00720.00           H  
ATOM   2144 1HD  ARG A 130      33.159   7.725 -21.669  1.00720.00           H  
ATOM   2145 2HD  ARG A 130      33.595   9.422 -21.362  1.00720.00           H  
ATOM   2146  HE  ARG A 130      31.984   9.226 -23.705  1.00720.00           H  
ATOM   2147 1HH1 ARG A 130      31.776   9.023 -20.194  1.00720.00           H  
ATOM   2148 2HH1 ARG A 130      30.102   9.541 -20.152  1.00720.00           H  
ATOM   2149 1HH2 ARG A 130      29.807   9.896 -23.602  1.00720.00           H  
ATOM   2150 2HH2 ARG A 130      29.006  10.026 -22.045  1.00720.00           H  
ATOM   2151  N   VAL A 131      35.609  11.367 -26.793  1.00400.00           N  
ATOM   2152  CA  VAL A 131      35.535  12.605 -27.551  1.00400.00           C  
ATOM   2153  C   VAL A 131      34.103  12.842 -27.988  1.00400.00           C  
ATOM   2154  O   VAL A 131      33.517  12.019 -28.693  1.00400.00           O  
ATOM   2155  CB  VAL A 131      36.464  12.563 -28.778  1.00600.00           C  
ATOM   2156  CG1 VAL A 131      36.335  13.856 -29.571  1.00600.00           C  
ATOM   2157  CG2 VAL A 131      37.901  12.360 -28.318  1.00600.00           C  
ATOM   2158  H   VAL A 131      35.514  10.487 -27.280  1.00480.00           H  
ATOM   2159  HA  VAL A 131      35.845  13.431 -26.909  1.00480.00           H  
ATOM   2160  HB  VAL A 131      36.166  11.742 -29.429  1.00720.00           H  
ATOM   2161 1HG1 VAL A 131      36.988  13.815 -30.443  1.00720.00           H  
ATOM   2162 2HG1 VAL A 131      35.303  13.982 -29.897  1.00720.00           H  
ATOM   2163 3HG1 VAL A 131      36.622  14.699 -28.943  1.00720.00           H  
ATOM   2164 1HG2 VAL A 131      38.559  12.324 -29.186  1.00720.00           H  
ATOM   2165 2HG2 VAL A 131      38.196  13.188 -27.673  1.00720.00           H  
ATOM   2166 3HG2 VAL A 131      37.980  11.423 -27.766  1.00720.00           H  
ATOM   2167  N   THR A 132      33.538  13.960 -27.551  1.00400.00           N  
ATOM   2168  CA  THR A 132      32.158  14.286 -27.866  1.00400.00           C  
ATOM   2169  C   THR A 132      32.051  15.001 -29.201  1.00400.00           C  
ATOM   2170  O   THR A 132      33.056  15.385 -29.798  1.00400.00           O  
ATOM   2171  CB  THR A 132      31.526  15.163 -26.781  1.00600.00           C  
ATOM   2172  OG1 THR A 132      32.188  16.433 -26.746  1.00600.00           O  
ATOM   2173  CG2 THR A 132      31.643  14.498 -25.419  1.00600.00           C  
ATOM   2174  H   THR A 132      34.078  14.596 -26.980  1.00480.00           H  
ATOM   2175  HA  THR A 132      31.589  13.359 -27.933  1.00480.00           H  
ATOM   2176  HB  THR A 132      30.474  15.318 -27.015  1.00720.00           H  
ATOM   2177  HG1 THR A 132      31.579  17.089 -26.391  1.00720.00           H  
ATOM   2178 1HG2 THR A 132      31.185  15.136 -24.663  1.00720.00           H  
ATOM   2179 2HG2 THR A 132      31.133  13.535 -25.439  1.00720.00           H  
ATOM   2180 3HG2 THR A 132      32.694  14.347 -25.177  1.00720.00           H  
ATOM   2181  N   GLY A 133      30.819  15.177 -29.664  1.00400.00           N  
ATOM   2182  CA  GLY A 133      30.558  15.817 -30.947  1.00400.00           C  
ATOM   2183  C   GLY A 133      30.345  17.329 -30.861  1.00400.00           C  
ATOM   2184  O   GLY A 133      29.917  17.932 -31.849  1.00400.00           O  
ATOM   2185  H   GLY A 133      30.037  14.842 -29.118  1.00480.00           H  
ATOM   2186 1HA  GLY A 133      31.391  15.609 -31.619  1.00480.00           H  
ATOM   2187 2HA  GLY A 133      29.679  15.357 -31.396  1.00480.00           H  
ATOM   2188  N   HIS A 134      30.603  17.937 -29.693  1.00400.00           N  
ATOM   2189  CA  HIS A 134      30.464  19.390 -29.469  1.00400.00           C  
ATOM   2190  C   HIS A 134      31.332  20.266 -30.389  1.00400.00           C  
ATOM   2191  O   HIS A 134      32.277  20.910 -29.925  1.00400.00           O  
ATOM   2192  CB  HIS A 134      30.806  19.745 -28.017  1.00600.00           C  
ATOM   2193  CG  HIS A 134      29.859  19.193 -26.998  1.00600.00           C  
ATOM   2194  ND1 HIS A 134      30.017  17.945 -26.435  1.00600.00           N  
ATOM   2195  CD2 HIS A 134      28.746  19.722 -26.433  1.00600.00           C  
ATOM   2196  CE1 HIS A 134      29.041  17.729 -25.569  1.00600.00           C  
ATOM   2197  NE2 HIS A 134      28.260  18.791 -25.548  1.00600.00           N  
ATOM   2198  H   HIS A 134      30.932  17.378 -28.921  1.00480.00           H  
ATOM   2199  HA  HIS A 134      29.426  19.673 -29.643  1.00480.00           H  
ATOM   2200 1HB  HIS A 134      31.805  19.376 -27.781  1.00720.00           H  
ATOM   2201 2HB  HIS A 134      30.827  20.829 -27.905  1.00720.00           H  
ATOM   2202  HD2 HIS A 134      28.319  20.704 -26.639  1.00720.00           H  
ATOM   2203  HE1 HIS A 134      28.904  16.829 -24.969  1.00720.00           H  
ATOM   2204  HE2 HIS A 134      27.435  18.897 -24.965  1.00720.00           H  
ATOM   2205  N   ARG A 135      31.006  20.300 -31.673  1.00400.00           N  
ATOM   2206  CA  ARG A 135      31.716  21.095 -32.663  1.00400.00           C  
ATOM   2207  C   ARG A 135      30.725  21.765 -33.596  1.00400.00           C  
ATOM   2208  O   ARG A 135      30.977  21.905 -34.793  1.00400.00           O  
ATOM   2209  CB  ARG A 135      32.688  20.238 -33.465  1.00600.00           C  
ATOM   2210  CG  ARG A 135      33.854  19.665 -32.671  1.00600.00           C  
ATOM   2211  CD  ARG A 135      34.782  20.743 -32.236  1.00600.00           C  
ATOM   2212  NE  ARG A 135      35.938  20.225 -31.525  1.00600.00           N  
ATOM   2213  CZ  ARG A 135      35.996  20.013 -30.194  1.00600.00           C  
ATOM   2214  NH1 ARG A 135      34.958  20.275 -29.430  1.00600.00           N  
ATOM   2215  NH2 ARG A 135      37.106  19.540 -29.654  1.00600.00           N  
ATOM   2216  H   ARG A 135      30.229  19.734 -31.977  1.00480.00           H  
ATOM   2217  HA  ARG A 135      32.284  21.870 -32.146  1.00480.00           H  
ATOM   2218 1HB  ARG A 135      32.151  19.400 -33.907  1.00720.00           H  
ATOM   2219 2HB  ARG A 135      33.105  20.827 -34.282  1.00720.00           H  
ATOM   2220 1HG  ARG A 135      33.490  19.141 -31.789  1.00720.00           H  
ATOM   2221 2HG  ARG A 135      34.412  18.970 -33.300  1.00720.00           H  
ATOM   2222 1HD  ARG A 135      35.138  21.288 -33.110  1.00720.00           H  
ATOM   2223 2HD  ARG A 135      34.256  21.429 -31.574  1.00720.00           H  
ATOM   2224  HE  ARG A 135      36.763  20.009 -32.068  1.00720.00           H  
ATOM   2225 1HH1 ARG A 135      34.099  20.636 -29.831  1.00720.00           H  
ATOM   2226 2HH1 ARG A 135      35.012  20.112 -28.435  1.00720.00           H  
ATOM   2227 1HH2 ARG A 135      37.906  19.339 -30.238  1.00720.00           H  
ATOM   2228 2HH2 ARG A 135      37.154  19.381 -28.659  1.00720.00           H  
ATOM   2229  N   ARG A 136      29.590  22.168 -33.039  1.00400.00           N  
ATOM   2230  CA  ARG A 136      28.542  22.804 -33.814  1.00400.00           C  
ATOM   2231  C   ARG A 136      27.809  23.829 -32.954  1.00400.00           C  
ATOM   2232  O   ARG A 136      27.924  23.811 -31.728  1.00400.00           O  
ATOM   2233  CB  ARG A 136      27.582  21.753 -34.354  1.00600.00           C  
ATOM   2234  CG  ARG A 136      26.773  21.018 -33.298  1.00600.00           C  
ATOM   2235  CD  ARG A 136      25.931  19.939 -33.883  1.00600.00           C  
ATOM   2236  NE  ARG A 136      25.193  19.231 -32.848  1.00600.00           N  
ATOM   2237  CZ  ARG A 136      24.545  18.059 -33.017  1.00600.00           C  
ATOM   2238  NH1 ARG A 136      24.521  17.458 -34.184  1.00600.00           N  
ATOM   2239  NH2 ARG A 136      23.931  17.497 -31.990  1.00600.00           N  
ATOM   2240  H   ARG A 136      29.448  22.032 -32.048  1.00480.00           H  
ATOM   2241  HA  ARG A 136      28.997  23.322 -34.660  1.00480.00           H  
ATOM   2242 1HB  ARG A 136      26.900  22.202 -35.062  1.00720.00           H  
ATOM   2243 2HB  ARG A 136      28.152  20.999 -34.897  1.00720.00           H  
ATOM   2244 1HG  ARG A 136      27.448  20.567 -32.571  1.00720.00           H  
ATOM   2245 2HG  ARG A 136      26.115  21.725 -32.790  1.00720.00           H  
ATOM   2246 1HD  ARG A 136      25.215  20.369 -34.581  1.00720.00           H  
ATOM   2247 2HD  ARG A 136      26.563  19.221 -34.405  1.00720.00           H  
ATOM   2248  HE  ARG A 136      25.178  19.642 -31.925  1.00720.00           H  
ATOM   2249 1HH1 ARG A 136      24.978  17.864 -34.994  1.00720.00           H  
ATOM   2250 2HH1 ARG A 136      24.054  16.564 -34.275  1.00720.00           H  
ATOM   2251 1HH2 ARG A 136      23.944  17.946 -31.084  1.00720.00           H  
ATOM   2252 2HH2 ARG A 136      23.449  16.618 -32.112  1.00720.00           H  
ATOM   2253  N   MET A 137      27.093  24.736 -33.607  1.00400.00           N  
ATOM   2254  CA  MET A 137      26.390  25.839 -32.951  1.00400.00           C  
ATOM   2255  C   MET A 137      25.163  25.396 -32.126  1.00400.00           C  
ATOM   2256  O   MET A 137      25.179  25.429 -30.895  1.00400.00           O  
ATOM   2257  CB  MET A 137      25.997  26.856 -34.024  1.00600.00           C  
ATOM   2258  CG  MET A 137      25.315  28.114 -33.528  1.00600.00           C  
ATOM   2259  SD  MET A 137      24.726  29.142 -34.882  1.00600.00           S  
ATOM   2260  CE  MET A 137      23.374  28.121 -35.467  1.00600.00           C  
ATOM   2261  H   MET A 137      27.043  24.672 -34.616  1.00480.00           H  
ATOM   2262  HA  MET A 137      27.087  26.315 -32.261  1.00480.00           H  
ATOM   2263 1HB  MET A 137      26.891  27.165 -34.564  1.00720.00           H  
ATOM   2264 2HB  MET A 137      25.334  26.388 -34.750  1.00720.00           H  
ATOM   2265 1HG  MET A 137      24.473  27.857 -32.906  1.00720.00           H  
ATOM   2266 2HG  MET A 137      26.016  28.698 -32.932  1.00720.00           H  
ATOM   2267 1HE  MET A 137      22.890  28.609 -36.312  1.00720.00           H  
ATOM   2268 2HE  MET A 137      23.761  27.150 -35.780  1.00720.00           H  
ATOM   2269 3HE  MET A 137      22.650  27.981 -34.664  1.00720.00           H  
ATOM   2270  N   ARG A 138      24.089  25.023 -32.821  1.00375.88           N  
ATOM   2271  CA  ARG A 138      22.832  24.585 -32.207  1.00319.97           C  
ATOM   2272  C   ARG A 138      22.269  23.344 -32.891  1.00228.08           C  
ATOM   2273  O   ARG A 138      22.860  22.826 -33.839  1.00272.46           O  
ATOM   2274  CB  ARG A 138      21.775  25.688 -32.248  1.00479.96           C  
ATOM   2275  CG  ARG A 138      22.109  26.941 -31.460  1.00479.96           C  
ATOM   2276  CD  ARG A 138      22.082  26.695 -30.000  1.00479.96           C  
ATOM   2277  NE  ARG A 138      22.295  27.919 -29.250  1.00479.96           N  
ATOM   2278  CZ  ARG A 138      23.505  28.403 -28.902  1.00479.96           C  
ATOM   2279  NH1 ARG A 138      24.605  27.763 -29.238  1.00479.96           N  
ATOM   2280  NH2 ARG A 138      23.586  29.532 -28.218  1.00479.96           N  
ATOM   2281  H   ARG A 138      24.145  25.040 -33.823  1.00451.06           H  
ATOM   2282  HA  ARG A 138      23.028  24.340 -31.163  1.00383.96           H  
ATOM   2283 1HB  ARG A 138      21.605  25.988 -33.281  1.00575.95           H  
ATOM   2284 2HB  ARG A 138      20.830  25.310 -31.860  1.00575.95           H  
ATOM   2285 1HG  ARG A 138      23.101  27.288 -31.706  1.00575.95           H  
ATOM   2286 2HG  ARG A 138      21.383  27.721 -31.691  1.00575.95           H  
ATOM   2287 1HD  ARG A 138      21.112  26.286 -29.717  1.00575.95           H  
ATOM   2288 2HD  ARG A 138      22.867  25.988 -29.732  1.00575.95           H  
ATOM   2289  HE  ARG A 138      21.480  28.447 -28.970  1.00575.95           H  
ATOM   2290 1HH1 ARG A 138      24.563  26.897 -29.765  1.00575.95           H  
ATOM   2291 2HH1 ARG A 138      25.504  28.136 -28.971  1.00575.95           H  
ATOM   2292 1HH2 ARG A 138      22.744  30.028 -27.958  1.00575.95           H  
ATOM   2293 2HH2 ARG A 138      24.489  29.898 -27.956  1.00575.95           H  
ATOM   2294  N   SER A 139      21.129  22.860 -32.387  1.00183.71           N  
ATOM   2295  CA  SER A 139      20.441  21.720 -32.986  1.00145.10           C  
ATOM   2296  C   SER A 139      19.843  22.171 -34.299  1.00 89.79           C  
ATOM   2297  O   SER A 139      19.795  23.367 -34.577  1.00121.31           O  
ATOM   2298  CB  SER A 139      19.311  21.218 -32.119  1.00217.65           C  
ATOM   2299  OG  SER A 139      18.225  22.105 -32.171  1.00217.65           O  
ATOM   2300  H   SER A 139      20.715  23.311 -31.583  1.00220.45           H  
ATOM   2301  HA  SER A 139      21.159  20.919 -33.174  1.00174.12           H  
ATOM   2302 1HB  SER A 139      19.000  20.229 -32.453  1.00261.18           H  
ATOM   2303 2HB  SER A 139      19.658  21.123 -31.091  1.00261.18           H  
ATOM   2304  HG  SER A 139      17.591  21.782 -31.526  1.00261.18           H  
ATOM   2305  N   CYS A 140      19.307  21.238 -35.073  1.00 72.92           N  
ATOM   2306  CA  CYS A 140      18.757  21.577 -36.384  1.00 63.32           C  
ATOM   2307  C   CYS A 140      17.325  22.128 -36.369  1.00 52.02           C  
ATOM   2308  O   CYS A 140      16.732  22.270 -37.438  1.00105.09           O  
ATOM   2309  CB  CYS A 140      18.786  20.347 -37.286  1.00 94.98           C  
ATOM   2310  SG  CYS A 140      20.452  19.766 -37.687  1.00 94.98           S  
ATOM   2311  H   CYS A 140      19.328  20.273 -34.777  1.00 87.50           H  
ATOM   2312  HA  CYS A 140      19.400  22.333 -36.828  1.00 75.98           H  
ATOM   2313 1HB  CYS A 140      18.250  19.530 -36.803  1.00113.98           H  
ATOM   2314 2HB  CYS A 140      18.272  20.570 -38.220  1.00113.98           H  
ATOM   2315  HG  CYS A 140      20.845  20.873 -38.308  1.00113.98           H  
ATOM   2316  N   ASP A 141      16.798  22.446 -35.172  1.00 29.94           N  
ATOM   2317  CA  ASP A 141      15.471  23.043 -34.955  1.00 28.64           C  
ATOM   2318  C   ASP A 141      14.500  21.984 -34.460  1.00 25.67           C  
ATOM   2319  O   ASP A 141      14.312  20.947 -35.097  1.00 59.80           O  
ATOM   2320  CB  ASP A 141      14.905  23.731 -36.214  1.00 42.96           C  
ATOM   2321  CG  ASP A 141      13.690  24.605 -35.934  1.00 42.96           C  
ATOM   2322  OD1 ASP A 141      13.296  24.694 -34.796  1.00 42.96           O  
ATOM   2323  OD2 ASP A 141      13.173  25.182 -36.861  1.00 42.96           O  
ATOM   2324  H   ASP A 141      17.344  22.264 -34.335  1.00 35.93           H  
ATOM   2325  HA  ASP A 141      15.558  23.801 -34.175  1.00 34.37           H  
ATOM   2326 1HB  ASP A 141      15.676  24.350 -36.674  1.00 51.55           H  
ATOM   2327 2HB  ASP A 141      14.596  22.977 -36.937  1.00 51.55           H  
ATOM   2328  N   ALA A 142      13.897  22.251 -33.310  1.00 22.08           N  
ATOM   2329  CA  ALA A 142      12.945  21.337 -32.707  1.00 16.26           C  
ATOM   2330  C   ALA A 142      11.522  21.846 -32.925  1.00 11.23           C  
ATOM   2331  O   ALA A 142      11.294  23.054 -32.902  1.00 15.47           O  
ATOM   2332  CB  ALA A 142      13.231  21.190 -31.224  1.00 24.39           C  
ATOM   2333  H   ALA A 142      14.099  23.127 -32.850  1.00 26.50           H  
ATOM   2334  HA  ALA A 142      13.057  20.372 -33.191  1.00 19.51           H  
ATOM   2335 1HB  ALA A 142      12.527  20.488 -30.785  1.00 29.27           H  
ATOM   2336 2HB  ALA A 142      14.247  20.819 -31.086  1.00 29.27           H  
ATOM   2337 3HB  ALA A 142      13.131  22.159 -30.737  1.00 29.27           H  
ATOM   2338  N   PRO A 143      10.553  20.947 -33.129  1.00  9.79           N  
ATOM   2339  CA  PRO A 143       9.139  21.215 -33.318  1.00 13.64           C  
ATOM   2340  C   PRO A 143       8.540  21.669 -32.000  1.00 21.35           C  
ATOM   2341  O   PRO A 143       9.076  21.354 -30.936  1.00 48.22           O  
ATOM   2342  CB  PRO A 143       8.578  19.870 -33.797  1.00 20.46           C  
ATOM   2343  CG  PRO A 143       9.522  18.851 -33.257  1.00 20.46           C  
ATOM   2344  CD  PRO A 143      10.871  19.522 -33.328  1.00 20.46           C  
ATOM   2345  HA  PRO A 143       9.013  21.990 -34.092  1.00 16.37           H  
ATOM   2346 1HB  PRO A 143       7.551  19.736 -33.426  1.00 24.55           H  
ATOM   2347 2HB  PRO A 143       8.524  19.857 -34.897  1.00 24.55           H  
ATOM   2348 1HG  PRO A 143       9.237  18.569 -32.234  1.00 24.55           H  
ATOM   2349 2HG  PRO A 143       9.475  17.935 -33.863  1.00 24.55           H  
ATOM   2350 1HD  PRO A 143      11.512  19.157 -32.517  1.00 24.55           H  
ATOM   2351 2HD  PRO A 143      11.335  19.371 -34.314  1.00 24.55           H  
ATOM   2352  N   SER A 144       7.420  22.390 -32.057  1.00 11.05           N  
ATOM   2353  CA  SER A 144       6.752  22.889 -30.852  1.00 11.96           C  
ATOM   2354  C   SER A 144       6.163  21.773 -29.988  1.00  7.79           C  
ATOM   2355  O   SER A 144       5.897  21.960 -28.802  1.00 17.28           O  
ATOM   2356  CB  SER A 144       5.647  23.852 -31.235  1.00 17.94           C  
ATOM   2357  OG  SER A 144       4.602  23.185 -31.889  1.00 17.94           O  
ATOM   2358  H   SER A 144       7.022  22.612 -32.959  1.00 13.26           H  
ATOM   2359  HA  SER A 144       7.486  23.429 -30.253  1.00 14.35           H  
ATOM   2360 1HB  SER A 144       5.266  24.343 -30.340  1.00 21.53           H  
ATOM   2361 2HB  SER A 144       6.052  24.625 -31.887  1.00 21.53           H  
ATOM   2362  HG  SER A 144       3.953  23.860 -32.107  1.00 21.53           H  
ATOM   2363  N   SER A 145       5.972  20.603 -30.583  1.00  4.40           N  
ATOM   2364  CA  SER A 145       5.443  19.471 -29.847  1.00  4.57           C  
ATOM   2365  C   SER A 145       5.936  18.165 -30.432  1.00  2.33           C  
ATOM   2366  O   SER A 145       6.108  18.024 -31.641  1.00  3.90           O  
ATOM   2367  CB  SER A 145       3.931  19.493 -29.850  1.00  6.86           C  
ATOM   2368  OG  SER A 145       3.415  18.380 -29.170  1.00  6.86           O  
ATOM   2369  H   SER A 145       6.192  20.493 -31.560  1.00  5.28           H  
ATOM   2370  HA  SER A 145       5.790  19.536 -28.817  1.00  5.48           H  
ATOM   2371 1HB  SER A 145       3.584  20.409 -29.371  1.00  8.23           H  
ATOM   2372 2HB  SER A 145       3.564  19.501 -30.875  1.00  8.23           H  
ATOM   2373  HG  SER A 145       3.805  18.402 -28.291  1.00  8.23           H  
ATOM   2374  N   LEU A 146       6.157  17.212 -29.547  1.00  2.58           N  
ATOM   2375  CA  LEU A 146       6.646  15.898 -29.906  1.00  2.34           C  
ATOM   2376  C   LEU A 146       5.912  14.812 -29.175  1.00  1.68           C  
ATOM   2377  O   LEU A 146       5.678  14.915 -27.971  1.00  2.00           O  
ATOM   2378  CB  LEU A 146       8.111  15.767 -29.585  1.00  3.51           C  
ATOM   2379  CG  LEU A 146       8.723  14.388 -29.825  1.00  3.51           C  
ATOM   2380  CD1 LEU A 146       8.744  14.069 -31.315  1.00  3.51           C  
ATOM   2381  CD2 LEU A 146      10.107  14.380 -29.238  1.00  3.51           C  
ATOM   2382  H   LEU A 146       5.990  17.414 -28.570  1.00  3.10           H  
ATOM   2383  HA  LEU A 146       6.505  15.750 -30.977  1.00  2.81           H  
ATOM   2384 1HB  LEU A 146       8.665  16.490 -30.180  1.00  4.21           H  
ATOM   2385 2HB  LEU A 146       8.244  16.003 -28.533  1.00  4.21           H  
ATOM   2386  HG  LEU A 146       8.121  13.628 -29.327  1.00  4.21           H  
ATOM   2387 1HD1 LEU A 146       9.180  13.083 -31.469  1.00  4.21           H  
ATOM   2388 2HD1 LEU A 146       7.727  14.081 -31.705  1.00  4.21           H  
ATOM   2389 3HD1 LEU A 146       9.342  14.815 -31.837  1.00  4.21           H  
ATOM   2390 1HD2 LEU A 146      10.548  13.403 -29.383  1.00  4.21           H  
ATOM   2391 2HD2 LEU A 146      10.719  15.132 -29.735  1.00  4.21           H  
ATOM   2392 3HD2 LEU A 146      10.053  14.599 -28.172  1.00  4.21           H  
ATOM   2393  N   ASP A 147       5.541  13.774 -29.891  1.00  1.74           N  
ATOM   2394  CA  ASP A 147       4.904  12.668 -29.235  1.00  1.67           C  
ATOM   2395  C   ASP A 147       5.173  11.398 -30.014  1.00  1.37           C  
ATOM   2396  O   ASP A 147       4.454  11.074 -30.958  1.00  1.74           O  
ATOM   2397  CB  ASP A 147       3.415  12.932 -29.082  1.00  2.50           C  
ATOM   2398  CG  ASP A 147       2.727  11.898 -28.227  1.00  2.50           C  
ATOM   2399  OD1 ASP A 147       3.296  10.858 -27.987  1.00  2.50           O  
ATOM   2400  OD2 ASP A 147       1.642  12.174 -27.769  1.00  2.50           O  
ATOM   2401  H   ASP A 147       5.727  13.743 -30.884  1.00  2.09           H  
ATOM   2402  HA  ASP A 147       5.338  12.554 -28.240  1.00  2.00           H  
ATOM   2403 1HB  ASP A 147       3.263  13.915 -28.632  1.00  3.01           H  
ATOM   2404 2HB  ASP A 147       2.944  12.946 -30.065  1.00  3.01           H  
ATOM   2405  N   TRP A 148       6.216  10.676 -29.598  1.00  0.97           N  
ATOM   2406  CA  TRP A 148       6.640   9.433 -30.233  1.00  0.89           C  
ATOM   2407  C   TRP A 148       5.571   8.325 -30.183  1.00  1.09           C  
ATOM   2408  O   TRP A 148       5.624   7.368 -30.961  1.00  1.43           O  
ATOM   2409  CB  TRP A 148       7.949   8.933 -29.597  1.00  1.33           C  
ATOM   2410  CG  TRP A 148       9.181   9.710 -29.988  1.00  1.33           C  
ATOM   2411  CD1 TRP A 148       9.998  10.431 -29.169  1.00  1.33           C  
ATOM   2412  CD2 TRP A 148       9.733   9.855 -31.319  1.00  1.33           C  
ATOM   2413  NE1 TRP A 148      11.011  10.999 -29.895  1.00  1.33           N  
ATOM   2414  CE2 TRP A 148      10.862  10.661 -31.207  1.00  1.33           C  
ATOM   2415  CE3 TRP A 148       9.365   9.376 -32.577  1.00  1.33           C  
ATOM   2416  CZ2 TRP A 148      11.628  11.004 -32.304  1.00  1.33           C  
ATOM   2417  CZ3 TRP A 148      10.136   9.713 -33.681  1.00  1.33           C  
ATOM   2418  CH2 TRP A 148      11.241  10.509 -33.546  1.00  1.33           C  
ATOM   2419  H   TRP A 148       6.748  11.004 -28.802  1.00  1.16           H  
ATOM   2420  HA  TRP A 148       6.847   9.649 -31.280  1.00  1.07           H  
ATOM   2421 1HB  TRP A 148       7.857   8.977 -28.512  1.00  1.60           H  
ATOM   2422 2HB  TRP A 148       8.108   7.897 -29.862  1.00  1.60           H  
ATOM   2423  HD1 TRP A 148       9.874  10.539 -28.097  1.00  1.60           H  
ATOM   2424  HE1 TRP A 148      11.752  11.589 -29.537  1.00  1.60           H  
ATOM   2425  HE3 TRP A 148       8.487   8.747 -32.688  1.00  1.60           H  
ATOM   2426  HZ2 TRP A 148      12.506  11.637 -32.214  1.00  1.60           H  
ATOM   2427  HZ3 TRP A 148       9.838   9.331 -34.658  1.00  1.60           H  
ATOM   2428  HH2 TRP A 148      11.828  10.761 -34.430  1.00  1.60           H  
ATOM   2429  N   ARG A 149       4.567   8.473 -29.310  1.00  1.26           N  
ATOM   2430  CA  ARG A 149       3.509   7.480 -29.192  1.00  1.78           C  
ATOM   2431  C   ARG A 149       2.579   7.563 -30.400  1.00  2.02           C  
ATOM   2432  O   ARG A 149       1.858   6.613 -30.708  1.00  3.59           O  
ATOM   2433  CB  ARG A 149       2.690   7.739 -27.945  1.00  2.67           C  
ATOM   2434  CG  ARG A 149       3.451   7.634 -26.641  1.00  2.67           C  
ATOM   2435  CD  ARG A 149       2.614   8.096 -25.510  1.00  2.67           C  
ATOM   2436  NE  ARG A 149       2.229   9.488 -25.665  1.00  2.67           N  
ATOM   2437  CZ  ARG A 149       1.577  10.223 -24.739  1.00  2.67           C  
ATOM   2438  NH1 ARG A 149       1.260   9.721 -23.572  1.00  2.67           N  
ATOM   2439  NH2 ARG A 149       1.242  11.474 -24.982  1.00  2.67           N  
ATOM   2440  H   ARG A 149       4.517   9.287 -28.704  1.00  1.51           H  
ATOM   2441  HA  ARG A 149       3.950   6.487 -29.147  1.00  2.14           H  
ATOM   2442 1HB  ARG A 149       2.238   8.726 -27.996  1.00  3.20           H  
ATOM   2443 2HB  ARG A 149       1.876   7.015 -27.898  1.00  3.20           H  
ATOM   2444 1HG  ARG A 149       3.734   6.596 -26.462  1.00  3.20           H  
ATOM   2445 2HG  ARG A 149       4.345   8.256 -26.688  1.00  3.20           H  
ATOM   2446 1HD  ARG A 149       1.711   7.492 -25.437  1.00  3.20           H  
ATOM   2447 2HD  ARG A 149       3.186   8.017 -24.595  1.00  3.20           H  
ATOM   2448  HE  ARG A 149       2.458   9.937 -26.548  1.00  3.20           H  
ATOM   2449 1HH1 ARG A 149       1.497   8.767 -23.345  1.00  3.20           H  
ATOM   2450 2HH1 ARG A 149       0.784  10.316 -22.906  1.00  3.20           H  
ATOM   2451 1HH2 ARG A 149       1.455  11.889 -25.884  1.00  3.20           H  
ATOM   2452 2HH2 ARG A 149       0.761  11.993 -24.258  1.00  3.20           H  
ATOM   2453  N   LYS A 150       2.614   8.707 -31.090  1.00  1.58           N  
ATOM   2454  CA  LYS A 150       1.812   8.943 -32.275  1.00  1.89           C  
ATOM   2455  C   LYS A 150       2.609   8.639 -33.536  1.00  1.75           C  
ATOM   2456  O   LYS A 150       2.100   8.782 -34.649  1.00  1.89           O  
ATOM   2457  CB  LYS A 150       1.327  10.390 -32.294  1.00  2.83           C  
ATOM   2458  CG  LYS A 150       0.377  10.740 -31.158  1.00  2.83           C  
ATOM   2459  CD  LYS A 150      -0.073  12.190 -31.238  1.00  2.83           C  
ATOM   2460  CE  LYS A 150      -1.033  12.532 -30.107  1.00  2.83           C  
ATOM   2461  NZ  LYS A 150      -1.453  13.959 -30.148  1.00  2.83           N  
ATOM   2462  H   LYS A 150       3.226   9.458 -30.799  1.00  1.90           H  
ATOM   2463  HA  LYS A 150       0.949   8.279 -32.253  1.00  2.27           H  
ATOM   2464 1HB  LYS A 150       2.183  11.063 -32.235  1.00  3.40           H  
ATOM   2465 2HB  LYS A 150       0.815  10.592 -33.235  1.00  3.40           H  
ATOM   2466 1HG  LYS A 150      -0.499  10.093 -31.204  1.00  3.40           H  
ATOM   2467 2HG  LYS A 150       0.877  10.577 -30.203  1.00  3.40           H  
ATOM   2468 1HD  LYS A 150       0.797  12.845 -31.174  1.00  3.40           H  
ATOM   2469 2HD  LYS A 150      -0.571  12.366 -32.191  1.00  3.40           H  
ATOM   2470 1HE  LYS A 150      -1.918  11.902 -30.187  1.00  3.40           H  
ATOM   2471 2HE  LYS A 150      -0.547  12.335 -29.152  1.00  3.40           H  
ATOM   2472 1HZ  LYS A 150      -2.087  14.145 -29.383  1.00  3.40           H  
ATOM   2473 2HZ  LYS A 150      -0.639  14.552 -30.061  1.00  3.40           H  
ATOM   2474 3HZ  LYS A 150      -1.917  14.150 -31.024  1.00  3.40           H  
ATOM   2475  N   LYS A 151       3.865   8.225 -33.361  1.00  1.70           N  
ATOM   2476  CA  LYS A 151       4.717   7.876 -34.472  1.00  1.70           C  
ATOM   2477  C   LYS A 151       4.765   6.363 -34.603  1.00  1.35           C  
ATOM   2478  O   LYS A 151       5.276   5.829 -35.588  1.00  1.34           O  
ATOM   2479  CB  LYS A 151       6.114   8.447 -34.260  1.00  2.55           C  
ATOM   2480  CG  LYS A 151       6.142   9.963 -34.099  1.00  2.55           C  
ATOM   2481  CD  LYS A 151       5.647  10.670 -35.346  1.00  2.55           C  
ATOM   2482  CE  LYS A 151       5.778  12.179 -35.204  1.00  2.55           C  
ATOM   2483  NZ  LYS A 151       5.281  12.895 -36.411  1.00  2.55           N  
ATOM   2484  H   LYS A 151       4.258   8.119 -32.438  1.00  2.04           H  
ATOM   2485  HA  LYS A 151       4.296   8.287 -35.390  1.00  2.04           H  
ATOM   2486 1HB  LYS A 151       6.556   8.005 -33.369  1.00  3.06           H  
ATOM   2487 2HB  LYS A 151       6.749   8.187 -35.107  1.00  3.06           H  
ATOM   2488 1HG  LYS A 151       5.512  10.251 -33.257  1.00  3.06           H  
ATOM   2489 2HG  LYS A 151       7.156  10.297 -33.899  1.00  3.06           H  
ATOM   2490 1HD  LYS A 151       6.229  10.341 -36.208  1.00  3.06           H  
ATOM   2491 2HD  LYS A 151       4.600  10.418 -35.517  1.00  3.06           H  
ATOM   2492 1HE  LYS A 151       5.205  12.507 -34.338  1.00  3.06           H  
ATOM   2493 2HE  LYS A 151       6.826  12.434 -35.049  1.00  3.06           H  
ATOM   2494 1HZ  LYS A 151       5.385  13.891 -36.278  1.00  3.06           H  
ATOM   2495 2HZ  LYS A 151       5.816  12.606 -37.218  1.00  3.06           H  
ATOM   2496 3HZ  LYS A 151       4.307  12.675 -36.557  1.00  3.06           H  
ATOM   2497  N   GLY A 152       4.218   5.672 -33.597  1.00  1.31           N  
ATOM   2498  CA  GLY A 152       4.178   4.223 -33.595  1.00  1.14           C  
ATOM   2499  C   GLY A 152       5.519   3.625 -33.210  1.00  0.72           C  
ATOM   2500  O   GLY A 152       5.845   2.519 -33.644  1.00  0.99           O  
ATOM   2501  H   GLY A 152       3.813   6.159 -32.812  1.00  1.57           H  
ATOM   2502 1HA  GLY A 152       3.412   3.884 -32.897  1.00  1.37           H  
ATOM   2503 2HA  GLY A 152       3.888   3.868 -34.583  1.00  1.37           H  
ATOM   2504  N   VAL A 153       6.319   4.353 -32.420  1.00  0.78           N  
ATOM   2505  CA  VAL A 153       7.629   3.824 -32.058  1.00  1.73           C  
ATOM   2506  C   VAL A 153       7.735   3.553 -30.555  1.00  0.86           C  
ATOM   2507  O   VAL A 153       8.777   3.114 -30.069  1.00  2.19           O  
ATOM   2508  CB  VAL A 153       8.753   4.790 -32.483  1.00  2.59           C  
ATOM   2509  CG1 VAL A 153       8.708   5.021 -33.991  1.00  2.59           C  
ATOM   2510  CG2 VAL A 153       8.641   6.078 -31.732  1.00  2.59           C  
ATOM   2511  H   VAL A 153       6.032   5.264 -32.072  1.00  0.94           H  
ATOM   2512  HA  VAL A 153       7.771   2.883 -32.582  1.00  2.08           H  
ATOM   2513  HB  VAL A 153       9.714   4.332 -32.254  1.00  3.11           H  
ATOM   2514 1HG1 VAL A 153       9.518   5.686 -34.285  1.00  3.11           H  
ATOM   2515 2HG1 VAL A 153       8.811   4.075 -34.516  1.00  3.11           H  
ATOM   2516 3HG1 VAL A 153       7.755   5.478 -34.258  1.00  3.11           H  
ATOM   2517 1HG2 VAL A 153       9.460   6.729 -32.028  1.00  3.11           H  
ATOM   2518 2HG2 VAL A 153       7.690   6.553 -31.963  1.00  3.11           H  
ATOM   2519 3HG2 VAL A 153       8.704   5.880 -30.663  1.00  3.11           H  
ATOM   2520  N   VAL A 154       6.658   3.824 -29.821  1.00  2.67           N  
ATOM   2521  CA  VAL A 154       6.622   3.606 -28.379  1.00  1.54           C  
ATOM   2522  C   VAL A 154       5.662   2.477 -28.023  1.00  1.12           C  
ATOM   2523  O   VAL A 154       4.522   2.443 -28.490  1.00  1.25           O  
ATOM   2524  CB  VAL A 154       6.218   4.907 -27.641  1.00  2.31           C  
ATOM   2525  CG1 VAL A 154       6.102   4.677 -26.142  1.00  2.31           C  
ATOM   2526  CG2 VAL A 154       7.263   5.968 -27.906  1.00  2.31           C  
ATOM   2527  H   VAL A 154       5.830   4.187 -30.268  1.00  3.20           H  
ATOM   2528  HA  VAL A 154       7.622   3.325 -28.047  1.00  1.85           H  
ATOM   2529  HB  VAL A 154       5.247   5.238 -28.004  1.00  2.77           H  
ATOM   2530 1HG1 VAL A 154       5.815   5.607 -25.652  1.00  2.77           H  
ATOM   2531 2HG1 VAL A 154       5.344   3.921 -25.951  1.00  2.77           H  
ATOM   2532 3HG1 VAL A 154       7.061   4.341 -25.749  1.00  2.77           H  
ATOM   2533 1HG2 VAL A 154       6.980   6.891 -27.403  1.00  2.77           H  
ATOM   2534 2HG2 VAL A 154       8.230   5.630 -27.532  1.00  2.77           H  
ATOM   2535 3HG2 VAL A 154       7.327   6.141 -28.977  1.00  2.77           H  
ATOM   2536  N   THR A 155       6.143   1.553 -27.195  1.00  0.87           N  
ATOM   2537  CA  THR A 155       5.369   0.398 -26.750  1.00  0.74           C  
ATOM   2538  C   THR A 155       4.482   0.769 -25.574  1.00  0.57           C  
ATOM   2539  O   THR A 155       4.631   1.849 -24.997  1.00  0.62           O  
ATOM   2540  CB  THR A 155       6.297  -0.760 -26.325  1.00  1.11           C  
ATOM   2541  OG1 THR A 155       7.080  -0.338 -25.195  1.00  1.11           O  
ATOM   2542  CG2 THR A 155       7.216  -1.164 -27.464  1.00  1.11           C  
ATOM   2543  H   THR A 155       7.091   1.654 -26.862  1.00  1.04           H  
ATOM   2544  HA  THR A 155       4.733   0.063 -27.570  1.00  0.89           H  
ATOM   2545  HB  THR A 155       5.696  -1.623 -26.037  1.00  1.33           H  
ATOM   2546  HG1 THR A 155       7.949  -0.760 -25.221  1.00  1.33           H  
ATOM   2547 1HG2 THR A 155       7.861  -1.981 -27.138  1.00  1.33           H  
ATOM   2548 2HG2 THR A 155       6.622  -1.489 -28.318  1.00  1.33           H  
ATOM   2549 3HG2 THR A 155       7.831  -0.313 -27.749  1.00  1.33           H  
ATOM   2550  N   GLY A 156       3.582  -0.139 -25.201  1.00  0.53           N  
ATOM   2551  CA  GLY A 156       2.680   0.098 -24.079  1.00  0.49           C  
ATOM   2552  C   GLY A 156       3.449   0.125 -22.764  1.00  0.42           C  
ATOM   2553  O   GLY A 156       4.636  -0.212 -22.715  1.00  0.46           O  
ATOM   2554  H   GLY A 156       3.516  -1.008 -25.711  1.00  0.64           H  
ATOM   2555 1HA  GLY A 156       2.161   1.047 -24.223  1.00  0.59           H  
ATOM   2556 2HA  GLY A 156       1.922  -0.684 -24.048  1.00  0.59           H  
ATOM   2557  N   VAL A 157       2.778   0.513 -21.689  1.00  0.40           N  
ATOM   2558  CA  VAL A 157       3.472   0.652 -20.423  1.00  0.48           C  
ATOM   2559  C   VAL A 157       3.458  -0.636 -19.618  1.00  0.40           C  
ATOM   2560  O   VAL A 157       2.404  -1.223 -19.365  1.00  0.63           O  
ATOM   2561  CB  VAL A 157       2.866   1.792 -19.596  1.00  0.72           C  
ATOM   2562  CG1 VAL A 157       3.612   1.895 -18.284  1.00  0.72           C  
ATOM   2563  CG2 VAL A 157       2.950   3.091 -20.372  1.00  0.72           C  
ATOM   2564  H   VAL A 157       1.797   0.749 -21.758  1.00  0.48           H  
ATOM   2565  HA  VAL A 157       4.509   0.904 -20.630  1.00  0.58           H  
ATOM   2566  HB  VAL A 157       1.823   1.568 -19.371  1.00  0.86           H  
ATOM   2567 1HG1 VAL A 157       3.195   2.701 -17.681  1.00  0.86           H  
ATOM   2568 2HG1 VAL A 157       3.529   0.956 -17.743  1.00  0.86           H  
ATOM   2569 3HG1 VAL A 157       4.655   2.102 -18.496  1.00  0.86           H  
ATOM   2570 1HG2 VAL A 157       2.522   3.900 -19.786  1.00  0.86           H  
ATOM   2571 2HG2 VAL A 157       3.991   3.315 -20.588  1.00  0.86           H  
ATOM   2572 3HG2 VAL A 157       2.399   2.991 -21.307  1.00  0.86           H  
ATOM   2573  N   LYS A 158       4.652  -1.068 -19.232  1.00  0.43           N  
ATOM   2574  CA  LYS A 158       4.853  -2.286 -18.468  1.00  0.70           C  
ATOM   2575  C   LYS A 158       4.829  -1.970 -16.987  1.00  0.76           C  
ATOM   2576  O   LYS A 158       4.879  -0.802 -16.616  1.00  1.20           O  
ATOM   2577  CB  LYS A 158       6.177  -2.919 -18.836  1.00  1.05           C  
ATOM   2578  CG  LYS A 158       6.285  -3.370 -20.278  1.00  1.05           C  
ATOM   2579  CD  LYS A 158       7.638  -4.006 -20.537  1.00  1.05           C  
ATOM   2580  CE  LYS A 158       7.786  -4.413 -21.985  1.00  1.05           C  
ATOM   2581  NZ  LYS A 158       9.084  -5.078 -22.240  1.00  1.05           N  
ATOM   2582  H   LYS A 158       5.464  -0.525 -19.487  1.00  0.52           H  
ATOM   2583  HA  LYS A 158       4.043  -2.983 -18.685  1.00  0.84           H  
ATOM   2584 1HB  LYS A 158       6.979  -2.205 -18.654  1.00  1.26           H  
ATOM   2585 2HB  LYS A 158       6.356  -3.787 -18.202  1.00  1.26           H  
ATOM   2586 1HG  LYS A 158       5.502  -4.097 -20.496  1.00  1.26           H  
ATOM   2587 2HG  LYS A 158       6.160  -2.514 -20.941  1.00  1.26           H  
ATOM   2588 1HD  LYS A 158       8.432  -3.300 -20.288  1.00  1.26           H  
ATOM   2589 2HD  LYS A 158       7.754  -4.890 -19.910  1.00  1.26           H  
ATOM   2590 1HE  LYS A 158       6.982  -5.099 -22.250  1.00  1.26           H  
ATOM   2591 2HE  LYS A 158       7.716  -3.527 -22.616  1.00  1.26           H  
ATOM   2592 1HZ  LYS A 158       9.123  -5.337 -23.214  1.00  1.26           H  
ATOM   2593 2HZ  LYS A 158       9.859  -4.466 -22.006  1.00  1.26           H  
ATOM   2594 3HZ  LYS A 158       9.150  -5.910 -21.672  1.00  1.26           H  
ATOM   2595  N   ASN A 159       4.751  -2.998 -16.148  1.00  1.16           N  
ATOM   2596  CA  ASN A 159       4.723  -2.801 -14.702  1.00  1.19           C  
ATOM   2597  C   ASN A 159       5.869  -3.550 -14.019  1.00  1.01           C  
ATOM   2598  O   ASN A 159       5.858  -4.779 -13.945  1.00  1.19           O  
ATOM   2599  CB  ASN A 159       3.387  -3.218 -14.128  1.00  1.78           C  
ATOM   2600  CG  ASN A 159       3.255  -2.895 -12.661  1.00  1.78           C  
ATOM   2601  OD1 ASN A 159       4.231  -2.599 -11.960  1.00  1.78           O  
ATOM   2602  ND2 ASN A 159       2.041  -2.951 -12.177  1.00  1.78           N  
ATOM   2603  H   ASN A 159       4.710  -3.937 -16.519  1.00  1.39           H  
ATOM   2604  HA  ASN A 159       4.858  -1.745 -14.499  1.00  1.43           H  
ATOM   2605 1HB  ASN A 159       2.586  -2.716 -14.671  1.00  2.14           H  
ATOM   2606 2HB  ASN A 159       3.252  -4.291 -14.264  1.00  2.14           H  
ATOM   2607 1HD2 ASN A 159       1.879  -2.749 -11.211  1.00  2.14           H  
ATOM   2608 2HD2 ASN A 159       1.276  -3.194 -12.773  1.00  2.14           H  
ATOM   2609  N   GLN A 160       6.861  -2.803 -13.529  1.00  0.91           N  
ATOM   2610  CA  GLN A 160       8.031  -3.386 -12.868  1.00  0.78           C  
ATOM   2611  C   GLN A 160       7.727  -4.080 -11.531  1.00  1.23           C  
ATOM   2612  O   GLN A 160       8.508  -4.927 -11.088  1.00  3.41           O  
ATOM   2613  CB  GLN A 160       9.075  -2.298 -12.592  1.00  1.17           C  
ATOM   2614  CG  GLN A 160       8.654  -1.309 -11.520  1.00  1.17           C  
ATOM   2615  CD  GLN A 160       9.689  -0.242 -11.249  1.00  1.17           C  
ATOM   2616  OE1 GLN A 160      10.858  -0.541 -10.991  1.00  1.17           O  
ATOM   2617  NE2 GLN A 160       9.266   1.015 -11.299  1.00  1.17           N  
ATOM   2618  H   GLN A 160       6.797  -1.798 -13.618  1.00  1.09           H  
ATOM   2619  HA  GLN A 160       8.459  -4.128 -13.539  1.00  0.94           H  
ATOM   2620 1HB  GLN A 160      10.015  -2.755 -12.286  1.00  1.40           H  
ATOM   2621 2HB  GLN A 160       9.262  -1.732 -13.503  1.00  1.40           H  
ATOM   2622 1HG  GLN A 160       7.734  -0.818 -11.834  1.00  1.40           H  
ATOM   2623 2HG  GLN A 160       8.489  -1.850 -10.595  1.00  1.40           H  
ATOM   2624 1HE2 GLN A 160       9.903   1.767 -11.130  1.00  1.40           H  
ATOM   2625 2HE2 GLN A 160       8.309   1.210 -11.518  1.00  1.40           H  
ATOM   2626  N   GLY A 161       6.597  -3.732 -10.904  1.00  0.95           N  
ATOM   2627  CA  GLY A 161       6.207  -4.297  -9.613  1.00  1.30           C  
ATOM   2628  C   GLY A 161       7.154  -3.872  -8.487  1.00  2.09           C  
ATOM   2629  O   GLY A 161       7.845  -2.856  -8.575  1.00  7.25           O  
ATOM   2630  H   GLY A 161       5.972  -3.060 -11.333  1.00  1.14           H  
ATOM   2631 1HA  GLY A 161       5.191  -3.980  -9.374  1.00  1.56           H  
ATOM   2632 2HA  GLY A 161       6.190  -5.384  -9.685  1.00  1.56           H  
ATOM   2633  N   ASP A 162       7.196  -4.667  -7.423  1.00  1.94           N  
ATOM   2634  CA  ASP A 162       8.102  -4.393  -6.309  1.00  3.70           C  
ATOM   2635  C   ASP A 162       9.486  -4.941  -6.630  1.00  6.50           C  
ATOM   2636  O   ASP A 162       9.870  -6.015  -6.165  1.00 34.13           O  
ATOM   2637  CB  ASP A 162       7.557  -5.009  -5.017  1.00  5.55           C  
ATOM   2638  CG  ASP A 162       8.365  -4.651  -3.778  1.00  5.55           C  
ATOM   2639  OD1 ASP A 162       9.376  -4.005  -3.915  1.00  5.55           O  
ATOM   2640  OD2 ASP A 162       7.959  -5.025  -2.702  1.00  5.55           O  
ATOM   2641  H   ASP A 162       6.601  -5.483  -7.388  1.00  2.33           H  
ATOM   2642  HA  ASP A 162       8.180  -3.314  -6.176  1.00  4.44           H  
ATOM   2643 1HB  ASP A 162       6.529  -4.679  -4.866  1.00  6.66           H  
ATOM   2644 2HB  ASP A 162       7.539  -6.095  -5.115  1.00  6.66           H  
ATOM   2645  N   CYS A 163      10.229  -4.181  -7.429  1.00  2.60           N  
ATOM   2646  CA  CYS A 163      11.550  -4.588  -7.895  1.00  2.33           C  
ATOM   2647  C   CYS A 163      12.376  -3.411  -8.387  1.00  2.34           C  
ATOM   2648  O   CYS A 163      11.882  -2.571  -9.135  1.00  3.96           O  
ATOM   2649  CB  CYS A 163      11.420  -5.596  -9.037  1.00  3.50           C  
ATOM   2650  SG  CYS A 163      12.998  -6.231  -9.650  1.00  3.50           S  
ATOM   2651  H   CYS A 163       9.822  -3.311  -7.754  1.00  3.12           H  
ATOM   2652  HA  CYS A 163      12.076  -5.061  -7.066  1.00  2.80           H  
ATOM   2653 1HB  CYS A 163      10.821  -6.444  -8.705  1.00  4.19           H  
ATOM   2654 2HB  CYS A 163      10.896  -5.132  -9.872  1.00  4.19           H  
ATOM   2655  HG  CYS A 163      12.478  -7.017 -10.589  1.00  4.19           H  
ATOM   2656  N   GLY A 164      13.649  -3.356  -7.985  1.00  1.26           N  
ATOM   2657  CA  GLY A 164      14.573  -2.283  -8.381  1.00  1.52           C  
ATOM   2658  C   GLY A 164      15.103  -2.456  -9.807  1.00  1.08           C  
ATOM   2659  O   GLY A 164      16.311  -2.578 -10.016  1.00  1.45           O  
ATOM   2660  H   GLY A 164      14.008  -4.079  -7.374  1.00  1.51           H  
ATOM   2661 1HA  GLY A 164      14.083  -1.334  -8.282  1.00  1.82           H  
ATOM   2662 2HA  GLY A 164      15.414  -2.260  -7.689  1.00  1.82           H  
ATOM   2663  N   SER A 165      14.179  -2.480 -10.772  1.00  1.05           N  
ATOM   2664  CA  SER A 165      14.461  -2.722 -12.182  1.00  1.02           C  
ATOM   2665  C   SER A 165      14.035  -1.590 -13.113  1.00  0.59           C  
ATOM   2666  O   SER A 165      14.123  -1.743 -14.331  1.00  1.08           O  
ATOM   2667  CB  SER A 165      13.740  -3.973 -12.611  1.00  1.53           C  
ATOM   2668  OG  SER A 165      12.361  -3.789 -12.456  1.00  1.53           O  
ATOM   2669  H   SER A 165      13.220  -2.341 -10.497  1.00  1.26           H  
ATOM   2670  HA  SER A 165      15.533  -2.874 -12.294  1.00  1.22           H  
ATOM   2671 1HB  SER A 165      13.972  -4.204 -13.649  1.00  1.84           H  
ATOM   2672 2HB  SER A 165      14.072  -4.812 -12.001  1.00  1.84           H  
ATOM   2673  HG  SER A 165      11.949  -4.654 -12.506  1.00  1.84           H  
ATOM   2674  N   CYS A 166      13.571  -0.472 -12.552  1.00  0.87           N  
ATOM   2675  CA  CYS A 166      13.041   0.648 -13.342  1.00  1.87           C  
ATOM   2676  C   CYS A 166      14.031   1.116 -14.402  1.00  0.48           C  
ATOM   2677  O   CYS A 166      13.638   1.425 -15.527  1.00  0.85           O  
ATOM   2678  CB  CYS A 166      12.680   1.818 -12.436  1.00  2.81           C  
ATOM   2679  SG  CYS A 166      11.727   3.102 -13.232  1.00  2.81           S  
ATOM   2680  H   CYS A 166      13.548  -0.402 -11.547  1.00  1.04           H  
ATOM   2681  HA  CYS A 166      12.132   0.313 -13.842  1.00  2.24           H  
ATOM   2682 1HB  CYS A 166      12.116   1.459 -11.579  1.00  3.37           H  
ATOM   2683 2HB  CYS A 166      13.589   2.282 -12.065  1.00  3.37           H  
ATOM   2684  HG  CYS A 166      10.963   2.280 -13.937  1.00  3.37           H  
ATOM   2685  N   TRP A 167      15.309   1.166 -14.034  1.00  0.54           N  
ATOM   2686  CA  TRP A 167      16.401   1.522 -14.937  1.00  0.88           C  
ATOM   2687  C   TRP A 167      16.503   0.637 -16.183  1.00  0.58           C  
ATOM   2688  O   TRP A 167      17.024   1.073 -17.212  1.00  1.22           O  
ATOM   2689  CB  TRP A 167      17.702   1.444 -14.143  1.00  1.32           C  
ATOM   2690  CG  TRP A 167      17.896   0.076 -13.554  1.00  1.32           C  
ATOM   2691  CD1 TRP A 167      17.475  -0.310 -12.320  1.00  1.32           C  
ATOM   2692  CD2 TRP A 167      18.523  -1.090 -14.143  1.00  1.32           C  
ATOM   2693  NE1 TRP A 167      17.789  -1.624 -12.101  1.00  1.32           N  
ATOM   2694  CE2 TRP A 167      18.425  -2.122 -13.202  1.00  1.32           C  
ATOM   2695  CE3 TRP A 167      19.139  -1.344 -15.373  1.00  1.32           C  
ATOM   2696  CZ2 TRP A 167      18.919  -3.390 -13.448  1.00  1.32           C  
ATOM   2697  CZ3 TRP A 167      19.628  -2.620 -15.622  1.00  1.32           C  
ATOM   2698  CH2 TRP A 167      19.521  -3.615 -14.683  1.00  1.32           C  
ATOM   2699  H   TRP A 167      15.544   0.923 -13.083  1.00  0.65           H  
ATOM   2700  HA  TRP A 167      16.251   2.547 -15.266  1.00  1.06           H  
ATOM   2701 1HB  TRP A 167      18.548   1.672 -14.790  1.00  1.58           H  
ATOM   2702 2HB  TRP A 167      17.689   2.175 -13.334  1.00  1.58           H  
ATOM   2703  HD1 TRP A 167      16.959   0.332 -11.611  1.00  1.58           H  
ATOM   2704  HE1 TRP A 167      17.574  -2.147 -11.258  1.00  1.58           H  
ATOM   2705  HE3 TRP A 167      19.226  -0.557 -16.122  1.00  1.58           H  
ATOM   2706  HZ2 TRP A 167      18.843  -4.193 -12.714  1.00  1.58           H  
ATOM   2707  HZ3 TRP A 167      20.104  -2.812 -16.583  1.00  1.58           H  
ATOM   2708  HH2 TRP A 167      19.920  -4.603 -14.910  1.00  1.58           H  
ATOM   2709  N   ALA A 168      15.980  -0.587 -16.104  1.00  0.29           N  
ATOM   2710  CA  ALA A 168      15.995  -1.503 -17.223  1.00  0.29           C  
ATOM   2711  C   ALA A 168      14.837  -1.165 -18.126  1.00  0.22           C  
ATOM   2712  O   ALA A 168      14.953  -1.246 -19.343  1.00  0.39           O  
ATOM   2713  CB  ALA A 168      15.924  -2.948 -16.747  1.00  0.43           C  
ATOM   2714  H   ALA A 168      15.550  -0.900 -15.249  1.00  0.35           H  
ATOM   2715  HA  ALA A 168      16.920  -1.356 -17.781  1.00  0.35           H  
ATOM   2716 1HB  ALA A 168      15.947  -3.618 -17.606  1.00  0.52           H  
ATOM   2717 2HB  ALA A 168      16.775  -3.159 -16.101  1.00  0.52           H  
ATOM   2718 3HB  ALA A 168      15.002  -3.104 -16.192  1.00  0.52           H  
ATOM   2719  N   PHE A 169      13.730  -0.728 -17.525  1.00  0.21           N  
ATOM   2720  CA  PHE A 169      12.568  -0.323 -18.310  1.00  0.23           C  
ATOM   2721  C   PHE A 169      12.851   0.970 -19.058  1.00  0.25           C  
ATOM   2722  O   PHE A 169      12.422   1.135 -20.200  1.00  0.74           O  
ATOM   2723  CB  PHE A 169      11.342  -0.158 -17.403  1.00  0.35           C  
ATOM   2724  CG  PHE A 169      10.772  -1.468 -16.952  1.00  0.35           C  
ATOM   2725  CD1 PHE A 169      11.218  -2.060 -15.788  1.00  0.35           C  
ATOM   2726  CD2 PHE A 169       9.797  -2.118 -17.692  1.00  0.35           C  
ATOM   2727  CE1 PHE A 169      10.719  -3.277 -15.378  1.00  0.35           C  
ATOM   2728  CE2 PHE A 169       9.295  -3.336 -17.273  1.00  0.35           C  
ATOM   2729  CZ  PHE A 169       9.757  -3.914 -16.120  1.00  0.35           C  
ATOM   2730  H   PHE A 169      13.694  -0.711 -16.510  1.00  0.25           H  
ATOM   2731  HA  PHE A 169      12.353  -1.098 -19.045  1.00  0.28           H  
ATOM   2732 1HB  PHE A 169      11.606   0.422 -16.521  1.00  0.41           H  
ATOM   2733 2HB  PHE A 169      10.565   0.388 -17.936  1.00  0.41           H  
ATOM   2734  HD1 PHE A 169      11.978  -1.554 -15.201  1.00  0.41           H  
ATOM   2735  HD2 PHE A 169       9.434  -1.665 -18.614  1.00  0.41           H  
ATOM   2736  HE1 PHE A 169      11.085  -3.735 -14.463  1.00  0.41           H  
ATOM   2737  HE2 PHE A 169       8.537  -3.849 -17.857  1.00  0.41           H  
ATOM   2738  HZ  PHE A 169       9.360  -4.873 -15.799  1.00  0.41           H  
ATOM   2739  N   SER A 170      13.608   1.871 -18.434  1.00  0.19           N  
ATOM   2740  CA  SER A 170      13.994   3.111 -19.090  1.00  0.24           C  
ATOM   2741  C   SER A 170      14.927   2.819 -20.260  1.00  0.26           C  
ATOM   2742  O   SER A 170      14.722   3.324 -21.368  1.00  0.32           O  
ATOM   2743  CB  SER A 170      14.671   4.043 -18.116  1.00  0.36           C  
ATOM   2744  OG  SER A 170      15.026   5.241 -18.749  1.00  0.36           O  
ATOM   2745  H   SER A 170      13.905   1.697 -17.482  1.00  0.23           H  
ATOM   2746  HA  SER A 170      13.097   3.595 -19.477  1.00  0.29           H  
ATOM   2747 1HB  SER A 170      14.000   4.248 -17.283  1.00  0.43           H  
ATOM   2748 2HB  SER A 170      15.561   3.564 -17.709  1.00  0.43           H  
ATOM   2749  HG  SER A 170      14.201   5.665 -18.998  1.00  0.43           H  
ATOM   2750  N   SER A 171      15.945   1.993 -19.995  1.00  0.32           N  
ATOM   2751  CA  SER A 171      16.926   1.599 -20.996  1.00  0.54           C  
ATOM   2752  C   SER A 171      16.295   0.908 -22.192  1.00  0.37           C  
ATOM   2753  O   SER A 171      16.516   1.322 -23.334  1.00  0.39           O  
ATOM   2754  CB  SER A 171      17.945   0.674 -20.374  1.00  0.81           C  
ATOM   2755  OG  SER A 171      18.887   0.258 -21.322  1.00  0.81           O  
ATOM   2756  H   SER A 171      16.066   1.629 -19.057  1.00  0.38           H  
ATOM   2757  HA  SER A 171      17.431   2.498 -21.347  1.00  0.65           H  
ATOM   2758 1HB  SER A 171      18.449   1.184 -19.553  1.00  0.97           H  
ATOM   2759 2HB  SER A 171      17.437  -0.194 -19.957  1.00  0.97           H  
ATOM   2760  HG  SER A 171      19.408   1.036 -21.531  1.00  0.97           H  
ATOM   2761  N   THR A 172      15.499  -0.135 -21.936  1.00  0.56           N  
ATOM   2762  CA  THR A 172      14.883  -0.866 -23.029  1.00  0.61           C  
ATOM   2763  C   THR A 172      13.850  -0.042 -23.732  1.00  0.46           C  
ATOM   2764  O   THR A 172      13.694  -0.184 -24.934  1.00  0.93           O  
ATOM   2765  CB  THR A 172      14.178  -2.143 -22.556  1.00  0.92           C  
ATOM   2766  OG1 THR A 172      13.183  -1.786 -21.588  1.00  0.92           O  
ATOM   2767  CG2 THR A 172      15.151  -3.150 -21.975  1.00  0.92           C  
ATOM   2768  H   THR A 172      15.338  -0.438 -20.987  1.00  0.67           H  
ATOM   2769  HA  THR A 172      15.657  -1.134 -23.748  1.00  0.73           H  
ATOM   2770  HB  THR A 172      13.674  -2.587 -23.408  1.00  1.10           H  
ATOM   2771  HG1 THR A 172      12.563  -2.514 -21.466  1.00  1.10           H  
ATOM   2772 1HG2 THR A 172      14.609  -4.042 -21.662  1.00  1.10           H  
ATOM   2773 2HG2 THR A 172      15.889  -3.418 -22.730  1.00  1.10           H  
ATOM   2774 3HG2 THR A 172      15.653  -2.710 -21.119  1.00  1.10           H  
ATOM   2775  N   GLY A 173      13.186   0.861 -23.015  1.00  0.25           N  
ATOM   2776  CA  GLY A 173      12.200   1.719 -23.640  1.00  0.27           C  
ATOM   2777  C   GLY A 173      12.847   2.576 -24.714  1.00  0.21           C  
ATOM   2778  O   GLY A 173      12.321   2.690 -25.824  1.00  0.26           O  
ATOM   2779  H   GLY A 173      13.323   0.936 -22.016  1.00  0.30           H  
ATOM   2780 1HA  GLY A 173      11.410   1.109 -24.079  1.00  0.32           H  
ATOM   2781 2HA  GLY A 173      11.742   2.350 -22.882  1.00  0.32           H  
ATOM   2782  N   ALA A 174      13.989   3.175 -24.379  1.00  0.17           N  
ATOM   2783  CA  ALA A 174      14.722   4.007 -25.322  1.00  0.21           C  
ATOM   2784  C   ALA A 174      15.185   3.188 -26.524  1.00  0.28           C  
ATOM   2785  O   ALA A 174      15.131   3.666 -27.661  1.00  0.41           O  
ATOM   2786  CB  ALA A 174      15.905   4.659 -24.627  1.00  0.32           C  
ATOM   2787  H   ALA A 174      14.355   3.061 -23.438  1.00  0.20           H  
ATOM   2788  HA  ALA A 174      14.050   4.783 -25.684  1.00  0.25           H  
ATOM   2789 1HB  ALA A 174      16.427   5.303 -25.332  1.00  0.38           H  
ATOM   2790 2HB  ALA A 174      15.550   5.256 -23.787  1.00  0.38           H  
ATOM   2791 3HB  ALA A 174      16.582   3.889 -24.262  1.00  0.38           H  
ATOM   2792  N   ILE A 175      15.619   1.950 -26.262  1.00  0.30           N  
ATOM   2793  CA  ILE A 175      16.062   1.041 -27.312  1.00  0.42           C  
ATOM   2794  C   ILE A 175      14.905   0.642 -28.226  1.00  0.36           C  
ATOM   2795  O   ILE A 175      15.056   0.631 -29.444  1.00  0.41           O  
ATOM   2796  CB  ILE A 175      16.720  -0.213 -26.730  1.00  0.63           C  
ATOM   2797  CG1 ILE A 175      18.027   0.157 -26.036  1.00  0.63           C  
ATOM   2798  CG2 ILE A 175      17.005  -1.179 -27.857  1.00  0.63           C  
ATOM   2799  CD1 ILE A 175      18.599  -0.956 -25.195  1.00  0.63           C  
ATOM   2800  H   ILE A 175      15.667   1.634 -25.299  1.00  0.36           H  
ATOM   2801  HA  ILE A 175      16.807   1.552 -27.915  1.00  0.50           H  
ATOM   2802  HB  ILE A 175      16.063  -0.677 -25.996  1.00  0.76           H  
ATOM   2803 1HG1 ILE A 175      18.764   0.430 -26.791  1.00  0.76           H  
ATOM   2804 2HG1 ILE A 175      17.854   1.020 -25.400  1.00  0.76           H  
ATOM   2805 1HG2 ILE A 175      17.480  -2.077 -27.461  1.00  0.76           H  
ATOM   2806 2HG2 ILE A 175      16.074  -1.446 -28.350  1.00  0.76           H  
ATOM   2807 3HG2 ILE A 175      17.668  -0.700 -28.571  1.00  0.76           H  
ATOM   2808 1HD1 ILE A 175      19.528  -0.622 -24.732  1.00  0.76           H  
ATOM   2809 2HD1 ILE A 175      17.885  -1.229 -24.417  1.00  0.76           H  
ATOM   2810 3HD1 ILE A 175      18.799  -1.822 -25.824  1.00  0.76           H  
ATOM   2811  N   GLU A 176      13.750   0.327 -27.638  1.00  0.32           N  
ATOM   2812  CA  GLU A 176      12.559  -0.041 -28.396  1.00  0.31           C  
ATOM   2813  C   GLU A 176      12.183   1.115 -29.317  1.00  0.29           C  
ATOM   2814  O   GLU A 176      11.826   0.902 -30.480  1.00  0.33           O  
ATOM   2815  CB  GLU A 176      11.400  -0.373 -27.442  1.00  0.46           C  
ATOM   2816  CG  GLU A 176      11.555  -1.669 -26.640  1.00  0.46           C  
ATOM   2817  CD  GLU A 176      10.473  -1.831 -25.599  1.00  0.46           C  
ATOM   2818  OE1 GLU A 176       9.730  -0.893 -25.424  1.00  0.46           O  
ATOM   2819  OE2 GLU A 176      10.380  -2.868 -24.978  1.00  0.46           O  
ATOM   2820  H   GLU A 176      13.692   0.336 -26.634  1.00  0.38           H  
ATOM   2821  HA  GLU A 176      12.782  -0.915 -29.007  1.00  0.37           H  
ATOM   2822 1HB  GLU A 176      11.277   0.442 -26.730  1.00  0.56           H  
ATOM   2823 2HB  GLU A 176      10.475  -0.447 -28.013  1.00  0.56           H  
ATOM   2824 1HG  GLU A 176      11.519  -2.508 -27.327  1.00  0.56           H  
ATOM   2825 2HG  GLU A 176      12.526  -1.691 -26.162  1.00  0.56           H  
ATOM   2826  N   GLY A 177      12.308   2.335 -28.784  1.00  0.25           N  
ATOM   2827  CA  GLY A 177      12.113   3.571 -29.520  1.00  0.26           C  
ATOM   2828  C   GLY A 177      12.944   3.589 -30.791  1.00  0.39           C  
ATOM   2829  O   GLY A 177      12.392   3.626 -31.892  1.00  0.43           O  
ATOM   2830  H   GLY A 177      12.555   2.415 -27.805  1.00  0.30           H  
ATOM   2831 1HA  GLY A 177      11.061   3.692 -29.765  1.00  0.31           H  
ATOM   2832 2HA  GLY A 177      12.396   4.411 -28.889  1.00  0.31           H  
ATOM   2833  N   ILE A 178      14.276   3.572 -30.633  1.00  0.56           N  
ATOM   2834  CA  ILE A 178      15.176   3.625 -31.785  1.00  1.01           C  
ATOM   2835  C   ILE A 178      15.040   2.424 -32.721  1.00  1.01           C  
ATOM   2836  O   ILE A 178      15.339   2.542 -33.907  1.00  1.28           O  
ATOM   2837  CB  ILE A 178      16.659   3.782 -31.372  1.00  1.52           C  
ATOM   2838  CG1 ILE A 178      17.466   4.216 -32.599  1.00  1.52           C  
ATOM   2839  CG2 ILE A 178      17.242   2.509 -30.787  1.00  1.52           C  
ATOM   2840  CD1 ILE A 178      18.872   4.656 -32.279  1.00  1.52           C  
ATOM   2841  H   ILE A 178      14.661   3.534 -29.695  1.00  0.67           H  
ATOM   2842  HA  ILE A 178      14.921   4.513 -32.355  1.00  1.21           H  
ATOM   2843  HB  ILE A 178      16.737   4.578 -30.634  1.00  1.82           H  
ATOM   2844 1HG1 ILE A 178      17.519   3.385 -33.300  1.00  1.82           H  
ATOM   2845 2HG1 ILE A 178      16.952   5.045 -33.087  1.00  1.82           H  
ATOM   2846 1HG2 ILE A 178      18.283   2.678 -30.512  1.00  1.82           H  
ATOM   2847 2HG2 ILE A 178      16.678   2.238 -29.904  1.00  1.82           H  
ATOM   2848 3HG2 ILE A 178      17.188   1.705 -31.520  1.00  1.82           H  
ATOM   2849 1HD1 ILE A 178      19.380   4.948 -33.199  1.00  1.82           H  
ATOM   2850 2HD1 ILE A 178      18.842   5.504 -31.598  1.00  1.82           H  
ATOM   2851 3HD1 ILE A 178      19.412   3.834 -31.812  1.00  1.82           H  
ATOM   2852  N   ASN A 179      14.579   1.276 -32.223  1.00  0.89           N  
ATOM   2853  CA  ASN A 179      14.373   0.134 -33.107  1.00  1.06           C  
ATOM   2854  C   ASN A 179      13.316   0.460 -34.144  1.00  1.10           C  
ATOM   2855  O   ASN A 179      13.512   0.247 -35.344  1.00  1.52           O  
ATOM   2856  CB  ASN A 179      13.933  -1.082 -32.326  1.00  1.59           C  
ATOM   2857  CG  ASN A 179      15.019  -1.667 -31.503  1.00  1.59           C  
ATOM   2858  OD1 ASN A 179      16.208  -1.464 -31.777  1.00  1.59           O  
ATOM   2859  ND2 ASN A 179      14.629  -2.385 -30.485  1.00  1.59           N  
ATOM   2860  H   ASN A 179      14.384   1.181 -31.235  1.00  1.07           H  
ATOM   2861  HA  ASN A 179      15.305  -0.083 -33.631  1.00  1.27           H  
ATOM   2862 1HB  ASN A 179      13.104  -0.818 -31.671  1.00  1.91           H  
ATOM   2863 2HB  ASN A 179      13.570  -1.844 -33.017  1.00  1.91           H  
ATOM   2864 1HD2 ASN A 179      15.304  -2.808 -29.881  1.00  1.91           H  
ATOM   2865 2HD2 ASN A 179      13.653  -2.512 -30.311  1.00  1.91           H  
ATOM   2866  N   ALA A 180      12.202   1.003 -33.674  1.00  0.81           N  
ATOM   2867  CA  ALA A 180      11.119   1.375 -34.556  1.00  0.88           C  
ATOM   2868  C   ALA A 180      11.464   2.614 -35.383  1.00  0.83           C  
ATOM   2869  O   ALA A 180      11.033   2.741 -36.527  1.00  1.16           O  
ATOM   2870  CB  ALA A 180       9.875   1.591 -33.749  1.00  1.32           C  
ATOM   2871  H   ALA A 180      12.097   1.142 -32.672  1.00  0.97           H  
ATOM   2872  HA  ALA A 180      10.949   0.553 -35.244  1.00  1.06           H  
ATOM   2873 1HB  ALA A 180       9.044   1.838 -34.409  1.00  1.58           H  
ATOM   2874 2HB  ALA A 180       9.647   0.680 -33.202  1.00  1.58           H  
ATOM   2875 3HB  ALA A 180      10.040   2.402 -33.046  1.00  1.58           H  
ATOM   2876  N   ILE A 181      12.247   3.525 -34.823  1.00  0.79           N  
ATOM   2877  CA  ILE A 181      12.651   4.711 -35.566  1.00  1.02           C  
ATOM   2878  C   ILE A 181      13.618   4.387 -36.707  1.00  1.43           C  
ATOM   2879  O   ILE A 181      13.443   4.871 -37.827  1.00  1.64           O  
ATOM   2880  CB  ILE A 181      13.274   5.751 -34.626  1.00  1.53           C  
ATOM   2881  CG1 ILE A 181      12.194   6.280 -33.688  1.00  1.53           C  
ATOM   2882  CG2 ILE A 181      13.904   6.887 -35.413  1.00  1.53           C  
ATOM   2883  CD1 ILE A 181      12.725   7.083 -32.541  1.00  1.53           C  
ATOM   2884  H   ILE A 181      12.559   3.413 -33.867  1.00  0.95           H  
ATOM   2885  HA  ILE A 181      11.758   5.153 -36.005  1.00  1.22           H  
ATOM   2886  HB  ILE A 181      14.037   5.276 -34.018  1.00  1.84           H  
ATOM   2887 1HG1 ILE A 181      11.512   6.909 -34.259  1.00  1.84           H  
ATOM   2888 2HG1 ILE A 181      11.627   5.441 -33.289  1.00  1.84           H  
ATOM   2889 1HG2 ILE A 181      14.340   7.610 -34.722  1.00  1.84           H  
ATOM   2890 2HG2 ILE A 181      14.684   6.493 -36.063  1.00  1.84           H  
ATOM   2891 3HG2 ILE A 181      13.142   7.378 -36.017  1.00  1.84           H  
ATOM   2892 1HD1 ILE A 181      11.892   7.426 -31.928  1.00  1.84           H  
ATOM   2893 2HD1 ILE A 181      13.391   6.464 -31.940  1.00  1.84           H  
ATOM   2894 3HD1 ILE A 181      13.272   7.943 -32.923  1.00  1.84           H  
ATOM   2895  N   SER A 182      14.645   3.588 -36.424  1.00  1.79           N  
ATOM   2896  CA  SER A 182      15.646   3.261 -37.432  1.00  2.51           C  
ATOM   2897  C   SER A 182      15.274   2.107 -38.373  1.00  2.57           C  
ATOM   2898  O   SER A 182      15.720   2.098 -39.521  1.00  3.15           O  
ATOM   2899  CB  SER A 182      16.959   2.927 -36.747  1.00  3.76           C  
ATOM   2900  OG  SER A 182      16.846   1.758 -35.984  1.00  3.76           O  
ATOM   2901  H   SER A 182      14.754   3.217 -35.494  1.00  2.15           H  
ATOM   2902  HA  SER A 182      15.799   4.150 -38.045  1.00  3.01           H  
ATOM   2903 1HB  SER A 182      17.737   2.800 -37.498  1.00  4.52           H  
ATOM   2904 2HB  SER A 182      17.256   3.756 -36.105  1.00  4.52           H  
ATOM   2905  HG  SER A 182      16.241   1.968 -35.264  1.00  4.52           H  
ATOM   2906  N   THR A 183      14.459   1.146 -37.922  1.00  2.78           N  
ATOM   2907  CA  THR A 183      14.083   0.043 -38.815  1.00  2.97           C  
ATOM   2908  C   THR A 183      12.580  -0.069 -39.003  1.00  3.12           C  
ATOM   2909  O   THR A 183      12.105  -0.415 -40.086  1.00  5.15           O  
ATOM   2910  CB  THR A 183      14.558  -1.318 -38.275  1.00  4.46           C  
ATOM   2911  OG1 THR A 183      13.893  -1.588 -37.034  1.00  4.46           O  
ATOM   2912  CG2 THR A 183      16.061  -1.308 -38.044  1.00  4.46           C  
ATOM   2913  H   THR A 183      14.117   1.151 -36.973  1.00  3.34           H  
ATOM   2914  HA  THR A 183      14.534   0.214 -39.792  1.00  3.56           H  
ATOM   2915  HB  THR A 183      14.309  -2.100 -38.991  1.00  5.35           H  
ATOM   2916  HG1 THR A 183      14.122  -0.906 -36.395  1.00  5.35           H  
ATOM   2917 1HG2 THR A 183      16.376  -2.278 -37.660  1.00  5.35           H  
ATOM   2918 2HG2 THR A 183      16.573  -1.107 -38.986  1.00  5.35           H  
ATOM   2919 3HG2 THR A 183      16.315  -0.534 -37.321  1.00  5.35           H  
ATOM   2920  N   GLY A 184      11.833   0.229 -37.946  1.00  3.16           N  
ATOM   2921  CA  GLY A 184      10.379   0.114 -37.985  1.00  3.17           C  
ATOM   2922  C   GLY A 184       9.913  -1.126 -37.229  1.00  2.63           C  
ATOM   2923  O   GLY A 184       8.718  -1.302 -36.981  1.00  3.05           O  
ATOM   2924  H   GLY A 184      12.285   0.499 -37.081  1.00  3.79           H  
ATOM   2925 1HA  GLY A 184       9.917   0.999 -37.556  1.00  3.80           H  
ATOM   2926 2HA  GLY A 184      10.048   0.056 -39.021  1.00  3.80           H  
ATOM   2927  N   ASP A 185      10.857  -1.985 -36.843  1.00  2.18           N  
ATOM   2928  CA  ASP A 185      10.501  -3.222 -36.170  1.00  1.96           C  
ATOM   2929  C   ASP A 185      10.313  -3.009 -34.669  1.00  1.88           C  
ATOM   2930  O   ASP A 185      11.188  -3.331 -33.864  1.00  2.40           O  
ATOM   2931  CB  ASP A 185      11.571  -4.283 -36.442  1.00  2.94           C  
ATOM   2932  CG  ASP A 185      11.177  -5.676 -35.976  1.00  2.94           C  
ATOM   2933  OD1 ASP A 185      10.080  -5.835 -35.496  1.00  2.94           O  
ATOM   2934  OD2 ASP A 185      11.973  -6.573 -36.118  1.00  2.94           O  
ATOM   2935  H   ASP A 185      11.836  -1.803 -37.031  1.00  2.62           H  
ATOM   2936  HA  ASP A 185       9.556  -3.578 -36.582  1.00  2.35           H  
ATOM   2937 1HB  ASP A 185      11.778  -4.321 -37.512  1.00  3.53           H  
ATOM   2938 2HB  ASP A 185      12.497  -3.999 -35.942  1.00  3.53           H  
ATOM   2939  N   LEU A 186       9.151  -2.468 -34.310  1.00  1.62           N  
ATOM   2940  CA  LEU A 186       8.802  -2.220 -32.915  1.00  1.22           C  
ATOM   2941  C   LEU A 186       8.560  -3.533 -32.181  1.00  1.30           C  
ATOM   2942  O   LEU A 186       7.789  -4.377 -32.639  1.00  5.58           O  
ATOM   2943  CB  LEU A 186       7.550  -1.336 -32.814  1.00  1.83           C  
ATOM   2944  CG  LEU A 186       7.146  -0.935 -31.387  1.00  1.83           C  
ATOM   2945  CD1 LEU A 186       8.234  -0.050 -30.797  1.00  1.83           C  
ATOM   2946  CD2 LEU A 186       5.814  -0.201 -31.421  1.00  1.83           C  
ATOM   2947  H   LEU A 186       8.503  -2.216 -35.047  1.00  1.94           H  
ATOM   2948  HA  LEU A 186       9.634  -1.707 -32.435  1.00  1.46           H  
ATOM   2949 1HB  LEU A 186       7.715  -0.424 -33.384  1.00  2.20           H  
ATOM   2950 2HB  LEU A 186       6.711  -1.869 -33.259  1.00  2.20           H  
ATOM   2951  HG  LEU A 186       7.055  -1.825 -30.765  1.00  2.20           H  
ATOM   2952 1HD1 LEU A 186       7.963   0.244 -29.787  1.00  2.20           H  
ATOM   2953 2HD1 LEU A 186       9.178  -0.594 -30.776  1.00  2.20           H  
ATOM   2954 3HD1 LEU A 186       8.343   0.841 -31.409  1.00  2.20           H  
ATOM   2955 1HD2 LEU A 186       5.529   0.085 -30.408  1.00  2.20           H  
ATOM   2956 2HD2 LEU A 186       5.908   0.692 -32.036  1.00  2.20           H  
ATOM   2957 3HD2 LEU A 186       5.050  -0.854 -31.842  1.00  2.20           H  
ATOM   2958  N   MET A 187       9.220  -3.701 -31.040  1.00  1.27           N  
ATOM   2959  CA  MET A 187       9.096  -4.929 -30.265  1.00  1.57           C  
ATOM   2960  C   MET A 187       9.305  -4.672 -28.787  1.00  1.00           C  
ATOM   2961  O   MET A 187       9.803  -3.618 -28.403  1.00  7.44           O  
ATOM   2962  CB  MET A 187      10.132  -5.946 -30.719  1.00  2.35           C  
ATOM   2963  CG  MET A 187      11.561  -5.516 -30.413  1.00  2.35           C  
ATOM   2964  SD  MET A 187      12.790  -6.636 -31.090  1.00  2.35           S  
ATOM   2965  CE  MET A 187      12.713  -6.214 -32.820  1.00  2.35           C  
ATOM   2966  H   MET A 187       9.831  -2.968 -30.710  1.00  1.52           H  
ATOM   2967  HA  MET A 187       8.094  -5.333 -30.402  1.00  1.88           H  
ATOM   2968 1HB  MET A 187       9.952  -6.903 -30.233  1.00  2.83           H  
ATOM   2969 2HB  MET A 187      10.048  -6.099 -31.796  1.00  2.83           H  
ATOM   2970 1HG  MET A 187      11.736  -4.524 -30.828  1.00  2.83           H  
ATOM   2971 2HG  MET A 187      11.701  -5.463 -29.334  1.00  2.83           H  
ATOM   2972 1HE  MET A 187      13.422  -6.826 -33.378  1.00  2.83           H  
ATOM   2973 2HE  MET A 187      11.704  -6.395 -33.193  1.00  2.83           H  
ATOM   2974 3HE  MET A 187      12.963  -5.160 -32.951  1.00  2.83           H  
ATOM   2975  N   SER A 188       8.927  -5.644 -27.965  1.00  1.38           N  
ATOM   2976  CA  SER A 188       9.139  -5.570 -26.525  1.00  0.67           C  
ATOM   2977  C   SER A 188      10.444  -6.246 -26.129  1.00  0.63           C  
ATOM   2978  O   SER A 188      10.664  -7.399 -26.487  1.00  1.19           O  
ATOM   2979  CB  SER A 188       8.000  -6.236 -25.794  1.00  1.01           C  
ATOM   2980  OG  SER A 188       8.288  -6.334 -24.429  1.00  1.01           O  
ATOM   2981  H   SER A 188       8.498  -6.473 -28.353  1.00  1.66           H  
ATOM   2982  HA  SER A 188       9.184  -4.522 -26.236  1.00  0.80           H  
ATOM   2983 1HB  SER A 188       7.082  -5.667 -25.939  1.00  1.21           H  
ATOM   2984 2HB  SER A 188       7.838  -7.232 -26.206  1.00  1.21           H  
ATOM   2985  HG  SER A 188       7.650  -6.948 -24.046  1.00  1.21           H  
ATOM   2986  N   LEU A 189      11.292  -5.549 -25.376  1.00  0.60           N  
ATOM   2987  CA  LEU A 189      12.580  -6.109 -24.950  1.00  0.63           C  
ATOM   2988  C   LEU A 189      12.594  -6.618 -23.512  1.00  0.66           C  
ATOM   2989  O   LEU A 189      11.758  -6.232 -22.698  1.00  0.75           O  
ATOM   2990  CB  LEU A 189      13.673  -5.084 -25.152  1.00  0.95           C  
ATOM   2991  CG  LEU A 189      13.831  -4.640 -26.597  1.00  0.95           C  
ATOM   2992  CD1 LEU A 189      14.880  -3.557 -26.673  1.00  0.95           C  
ATOM   2993  CD2 LEU A 189      14.207  -5.848 -27.442  1.00  0.95           C  
ATOM   2994  H   LEU A 189      11.051  -4.596 -25.120  1.00  0.72           H  
ATOM   2995  HA  LEU A 189      12.802  -6.942 -25.600  1.00  0.76           H  
ATOM   2996 1HB  LEU A 189      13.436  -4.208 -24.560  1.00  1.13           H  
ATOM   2997 2HB  LEU A 189      14.624  -5.495 -24.812  1.00  1.13           H  
ATOM   2998  HG  LEU A 189      12.891  -4.227 -26.961  1.00  1.13           H  
ATOM   2999 1HD1 LEU A 189      14.987  -3.239 -27.708  1.00  1.13           H  
ATOM   3000 2HD1 LEU A 189      14.575  -2.709 -26.060  1.00  1.13           H  
ATOM   3001 3HD1 LEU A 189      15.829  -3.944 -26.310  1.00  1.13           H  
ATOM   3002 1HD2 LEU A 189      14.316  -5.545 -28.481  1.00  1.13           H  
ATOM   3003 2HD2 LEU A 189      15.146  -6.267 -27.083  1.00  1.13           H  
ATOM   3004 3HD2 LEU A 189      13.423  -6.601 -27.364  1.00  1.13           H  
ATOM   3005  N   SER A 190      13.539  -7.513 -23.219  1.00  0.71           N  
ATOM   3006  CA  SER A 190      13.635  -8.129 -21.898  1.00  0.64           C  
ATOM   3007  C   SER A 190      14.401  -7.314 -20.858  1.00  0.71           C  
ATOM   3008  O   SER A 190      15.636  -7.332 -20.811  1.00  2.83           O  
ATOM   3009  CB  SER A 190      14.308  -9.478 -22.010  1.00  0.96           C  
ATOM   3010  OG  SER A 190      14.434 -10.077 -20.748  1.00  0.96           O  
ATOM   3011  H   SER A 190      14.191  -7.801 -23.939  1.00  0.85           H  
ATOM   3012  HA  SER A 190      12.619  -8.278 -21.525  1.00  0.77           H  
ATOM   3013 1HB  SER A 190      13.739 -10.128 -22.671  1.00  1.15           H  
ATOM   3014 2HB  SER A 190      15.295  -9.343 -22.451  1.00  1.15           H  
ATOM   3015  HG  SER A 190      13.683 -10.675 -20.668  1.00  1.15           H  
ATOM   3016  N   GLU A 191      13.653  -6.652 -19.981  1.00  0.83           N  
ATOM   3017  CA  GLU A 191      14.235  -5.915 -18.868  1.00  1.09           C  
ATOM   3018  C   GLU A 191      14.837  -6.884 -17.877  1.00  0.61           C  
ATOM   3019  O   GLU A 191      15.841  -6.585 -17.234  1.00  0.66           O  
ATOM   3020  CB  GLU A 191      13.185  -5.058 -18.182  1.00  1.64           C  
ATOM   3021  CG  GLU A 191      12.655  -3.961 -19.064  1.00  1.64           C  
ATOM   3022  CD  GLU A 191      11.558  -4.416 -19.977  1.00  1.64           C  
ATOM   3023  OE1 GLU A 191      10.945  -5.420 -19.695  1.00  1.64           O  
ATOM   3024  OE2 GLU A 191      11.336  -3.772 -20.978  1.00  1.64           O  
ATOM   3025  H   GLU A 191      12.648  -6.667 -20.087  1.00  1.00           H  
ATOM   3026  HA  GLU A 191      15.029  -5.271 -19.249  1.00  1.31           H  
ATOM   3027 1HB  GLU A 191      12.345  -5.682 -17.878  1.00  1.96           H  
ATOM   3028 2HB  GLU A 191      13.602  -4.606 -17.283  1.00  1.96           H  
ATOM   3029 1HG  GLU A 191      12.286  -3.165 -18.431  1.00  1.96           H  
ATOM   3030 2HG  GLU A 191      13.475  -3.562 -19.655  1.00  1.96           H  
ATOM   3031  N   GLN A 192      14.214  -8.060 -17.792  1.00  0.85           N  
ATOM   3032  CA  GLN A 192      14.628  -9.143 -16.922  1.00  1.01           C  
ATOM   3033  C   GLN A 192      16.032  -9.585 -17.278  1.00  1.03           C  
ATOM   3034  O   GLN A 192      16.837  -9.855 -16.391  1.00  1.19           O  
ATOM   3035  CB  GLN A 192      13.647 -10.298 -17.079  1.00  1.52           C  
ATOM   3036  CG  GLN A 192      13.813 -11.478 -16.139  1.00  1.52           C  
ATOM   3037  CD  GLN A 192      13.498 -11.195 -14.683  1.00  1.52           C  
ATOM   3038  OE1 GLN A 192      12.420 -10.705 -14.313  1.00  1.52           O  
ATOM   3039  NE2 GLN A 192      14.442 -11.557 -13.827  1.00  1.52           N  
ATOM   3040  H   GLN A 192      13.395  -8.210 -18.363  1.00  1.02           H  
ATOM   3041  HA  GLN A 192      14.625  -8.792 -15.892  1.00  1.21           H  
ATOM   3042 1HB  GLN A 192      12.659  -9.896 -16.934  1.00  1.82           H  
ATOM   3043 2HB  GLN A 192      13.697 -10.678 -18.099  1.00  1.82           H  
ATOM   3044 1HG  GLN A 192      13.166 -12.288 -16.476  1.00  1.82           H  
ATOM   3045 2HG  GLN A 192      14.852 -11.798 -16.177  1.00  1.82           H  
ATOM   3046 1HE2 GLN A 192      14.309 -11.443 -12.842  1.00  1.82           H  
ATOM   3047 2HE2 GLN A 192      15.288 -11.978 -14.160  1.00  1.82           H  
ATOM   3048  N   GLU A 193      16.332  -9.615 -18.578  1.00  1.20           N  
ATOM   3049  CA  GLU A 193      17.659  -9.941 -19.061  1.00  1.69           C  
ATOM   3050  C   GLU A 193      18.689  -8.983 -18.521  1.00  1.21           C  
ATOM   3051  O   GLU A 193      19.716  -9.412 -18.000  1.00  2.32           O  
ATOM   3052  CB  GLU A 193      17.698  -9.918 -20.575  1.00  2.54           C  
ATOM   3053  CG  GLU A 193      19.043 -10.275 -21.145  1.00  2.54           C  
ATOM   3054  CD  GLU A 193      19.016 -10.361 -22.631  1.00  2.54           C  
ATOM   3055  OE1 GLU A 193      18.105  -9.829 -23.205  1.00  2.54           O  
ATOM   3056  OE2 GLU A 193      19.882 -10.979 -23.201  1.00  2.54           O  
ATOM   3057  H   GLU A 193      15.614  -9.435 -19.269  1.00  1.44           H  
ATOM   3058  HA  GLU A 193      17.915 -10.943 -18.718  1.00  2.03           H  
ATOM   3059 1HB  GLU A 193      16.963 -10.617 -20.972  1.00  3.04           H  
ATOM   3060 2HB  GLU A 193      17.435  -8.927 -20.938  1.00  3.04           H  
ATOM   3061 1HG  GLU A 193      19.763  -9.513 -20.849  1.00  3.04           H  
ATOM   3062 2HG  GLU A 193      19.354 -11.217 -20.713  1.00  3.04           H  
ATOM   3063  N   LEU A 194      18.414  -7.687 -18.628  1.00  1.06           N  
ATOM   3064  CA  LEU A 194      19.348  -6.693 -18.111  1.00  1.02           C  
ATOM   3065  C   LEU A 194      19.557  -6.870 -16.612  1.00  1.29           C  
ATOM   3066  O   LEU A 194      20.682  -6.809 -16.117  1.00  1.70           O  
ATOM   3067  CB  LEU A 194      18.824  -5.283 -18.382  1.00  1.53           C  
ATOM   3068  CG  LEU A 194      18.829  -4.840 -19.842  1.00  1.53           C  
ATOM   3069  CD1 LEU A 194      18.089  -3.519 -19.959  1.00  1.53           C  
ATOM   3070  CD2 LEU A 194      20.268  -4.702 -20.309  1.00  1.53           C  
ATOM   3071  H   LEU A 194      17.552  -7.397 -19.091  1.00  1.27           H  
ATOM   3072  HA  LEU A 194      20.305  -6.822 -18.614  1.00  1.22           H  
ATOM   3073 1HB  LEU A 194      17.801  -5.215 -18.021  1.00  1.84           H  
ATOM   3074 2HB  LEU A 194      19.435  -4.576 -17.823  1.00  1.84           H  
ATOM   3075  HG  LEU A 194      18.315  -5.579 -20.456  1.00  1.84           H  
ATOM   3076 1HD1 LEU A 194      18.088  -3.193 -20.999  1.00  1.84           H  
ATOM   3077 2HD1 LEU A 194      17.062  -3.648 -19.617  1.00  1.84           H  
ATOM   3078 3HD1 LEU A 194      18.582  -2.770 -19.343  1.00  1.84           H  
ATOM   3079 1HD2 LEU A 194      20.280  -4.385 -21.351  1.00  1.84           H  
ATOM   3080 2HD2 LEU A 194      20.780  -3.959 -19.697  1.00  1.84           H  
ATOM   3081 3HD2 LEU A 194      20.773  -5.663 -20.213  1.00  1.84           H  
ATOM   3082  N   VAL A 195      18.476  -7.154 -15.898  1.00  1.26           N  
ATOM   3083  CA  VAL A 195      18.540  -7.391 -14.466  1.00  1.81           C  
ATOM   3084  C   VAL A 195      19.400  -8.611 -14.107  1.00  2.40           C  
ATOM   3085  O   VAL A 195      20.192  -8.558 -13.162  1.00  4.23           O  
ATOM   3086  CB  VAL A 195      17.113  -7.564 -13.910  1.00  2.71           C  
ATOM   3087  CG1 VAL A 195      17.157  -8.035 -12.475  1.00  2.71           C  
ATOM   3088  CG2 VAL A 195      16.376  -6.235 -13.991  1.00  2.71           C  
ATOM   3089  H   VAL A 195      17.573  -7.182 -16.356  1.00  1.51           H  
ATOM   3090  HA  VAL A 195      18.982  -6.512 -13.998  1.00  2.17           H  
ATOM   3091  HB  VAL A 195      16.587  -8.318 -14.494  1.00  3.26           H  
ATOM   3092 1HG1 VAL A 195      16.141  -8.159 -12.099  1.00  3.26           H  
ATOM   3093 2HG1 VAL A 195      17.681  -8.990 -12.418  1.00  3.26           H  
ATOM   3094 3HG1 VAL A 195      17.677  -7.297 -11.871  1.00  3.26           H  
ATOM   3095 1HG2 VAL A 195      15.364  -6.358 -13.607  1.00  3.26           H  
ATOM   3096 2HG2 VAL A 195      16.904  -5.493 -13.392  1.00  3.26           H  
ATOM   3097 3HG2 VAL A 195      16.334  -5.899 -15.025  1.00  3.26           H  
ATOM   3098  N   ASP A 196      19.243  -9.702 -14.854  1.00  1.74           N  
ATOM   3099  CA  ASP A 196      19.967 -10.943 -14.585  1.00  2.25           C  
ATOM   3100  C   ASP A 196      21.337 -11.074 -15.245  1.00  2.83           C  
ATOM   3101  O   ASP A 196      22.110 -11.963 -14.880  1.00  5.44           O  
ATOM   3102  CB  ASP A 196      19.115 -12.127 -15.024  1.00  3.38           C  
ATOM   3103  CG  ASP A 196      17.872 -12.248 -14.182  1.00  3.38           C  
ATOM   3104  OD1 ASP A 196      17.899 -11.781 -13.069  1.00  3.38           O  
ATOM   3105  OD2 ASP A 196      16.906 -12.817 -14.632  1.00  3.38           O  
ATOM   3106  H   ASP A 196      18.574  -9.686 -15.612  1.00  2.09           H  
ATOM   3107  HA  ASP A 196      20.113 -11.010 -13.506  1.00  2.70           H  
ATOM   3108 1HB  ASP A 196      18.825 -12.005 -16.068  1.00  4.05           H  
ATOM   3109 2HB  ASP A 196      19.691 -13.048 -14.943  1.00  4.05           H  
ATOM   3110  N   CYS A 197      21.654 -10.209 -16.204  1.00  2.28           N  
ATOM   3111  CA  CYS A 197      22.926 -10.336 -16.904  1.00  2.79           C  
ATOM   3112  C   CYS A 197      23.882  -9.178 -16.675  1.00  2.66           C  
ATOM   3113  O   CYS A 197      25.102  -9.372 -16.687  1.00  3.24           O  
ATOM   3114  CB  CYS A 197      22.679 -10.479 -18.394  1.00  4.19           C  
ATOM   3115  SG  CYS A 197      21.701 -11.926 -18.832  1.00  4.19           S  
ATOM   3116  H   CYS A 197      20.998  -9.497 -16.490  1.00  2.74           H  
ATOM   3117  HA  CYS A 197      23.411 -11.246 -16.557  1.00  3.35           H  
ATOM   3118 1HB  CYS A 197      22.163  -9.595 -18.766  1.00  5.02           H  
ATOM   3119 2HB  CYS A 197      23.633 -10.548 -18.915  1.00  5.02           H  
ATOM   3120  HG  CYS A 197      20.657 -11.639 -18.064  1.00  5.02           H  
ATOM   3121  N   ASP A 198      23.369  -7.974 -16.464  1.00  2.49           N  
ATOM   3122  CA  ASP A 198      24.281  -6.869 -16.263  1.00  2.93           C  
ATOM   3123  C   ASP A 198      24.793  -6.829 -14.837  1.00  2.81           C  
ATOM   3124  O   ASP A 198      24.207  -6.190 -13.962  1.00  2.60           O  
ATOM   3125  CB  ASP A 198      23.635  -5.547 -16.626  1.00  4.40           C  
ATOM   3126  CG  ASP A 198      24.629  -4.416 -16.509  1.00  4.40           C  
ATOM   3127  OD1 ASP A 198      25.668  -4.620 -15.919  1.00  4.40           O  
ATOM   3128  OD2 ASP A 198      24.350  -3.358 -17.013  1.00  4.40           O  
ATOM   3129  H   ASP A 198      22.373  -7.802 -16.447  1.00  2.99           H  
ATOM   3130  HA  ASP A 198      25.140  -7.012 -16.916  1.00  3.52           H  
ATOM   3131 1HB  ASP A 198      23.253  -5.586 -17.646  1.00  5.27           H  
ATOM   3132 2HB  ASP A 198      22.793  -5.352 -15.961  1.00  5.27           H  
ATOM   3133  N   THR A 199      25.937  -7.484 -14.639  1.00  4.27           N  
ATOM   3134  CA  THR A 199      26.599  -7.627 -13.342  1.00  4.48           C  
ATOM   3135  C   THR A 199      27.175  -6.336 -12.744  1.00  3.32           C  
ATOM   3136  O   THR A 199      27.682  -6.361 -11.621  1.00  3.34           O  
ATOM   3137  CB  THR A 199      27.736  -8.665 -13.430  1.00  6.72           C  
ATOM   3138  OG1 THR A 199      28.705  -8.239 -14.398  1.00  6.72           O  
ATOM   3139  CG2 THR A 199      27.185 -10.024 -13.835  1.00  6.72           C  
ATOM   3140  H   THR A 199      26.322  -7.966 -15.444  1.00  5.12           H  
ATOM   3141  HA  THR A 199      25.857  -8.006 -12.637  1.00  5.38           H  
ATOM   3142  HB  THR A 199      28.222  -8.751 -12.459  1.00  8.06           H  
ATOM   3143  HG1 THR A 199      28.290  -8.186 -15.262  1.00  8.06           H  
ATOM   3144 1HG2 THR A 199      28.000 -10.745 -13.890  1.00  8.06           H  
ATOM   3145 2HG2 THR A 199      26.455 -10.355 -13.097  1.00  8.06           H  
ATOM   3146 3HG2 THR A 199      26.705  -9.947 -14.810  1.00  8.06           H  
ATOM   3147  N   THR A 200      27.105  -5.212 -13.465  1.00  2.96           N  
ATOM   3148  CA  THR A 200      27.586  -3.954 -12.902  1.00  2.89           C  
ATOM   3149  C   THR A 200      26.446  -3.276 -12.138  1.00  1.86           C  
ATOM   3150  O   THR A 200      26.667  -2.313 -11.401  1.00  2.04           O  
ATOM   3151  CB  THR A 200      28.137  -3.003 -13.983  1.00  4.33           C  
ATOM   3152  OG1 THR A 200      27.092  -2.629 -14.885  1.00  4.33           O  
ATOM   3153  CG2 THR A 200      29.246  -3.679 -14.767  1.00  4.33           C  
ATOM   3154  H   THR A 200      26.698  -5.208 -14.393  1.00  3.55           H  
ATOM   3155  HA  THR A 200      28.387  -4.169 -12.195  1.00  3.47           H  
ATOM   3156  HB  THR A 200      28.530  -2.104 -13.507  1.00  5.20           H  
ATOM   3157  HG1 THR A 200      26.691  -3.414 -15.268  1.00  5.20           H  
ATOM   3158 1HG2 THR A 200      29.625  -2.993 -15.524  1.00  5.20           H  
ATOM   3159 2HG2 THR A 200      30.054  -3.956 -14.090  1.00  5.20           H  
ATOM   3160 3HG2 THR A 200      28.856  -4.573 -15.252  1.00  5.20           H  
ATOM   3161  N   ASN A 201      25.228  -3.791 -12.319  1.00  1.42           N  
ATOM   3162  CA  ASN A 201      24.046  -3.308 -11.628  1.00  1.31           C  
ATOM   3163  C   ASN A 201      23.753  -4.174 -10.408  1.00  2.95           C  
ATOM   3164  O   ASN A 201      24.404  -5.197 -10.196  1.00  8.52           O  
ATOM   3165  CB  ASN A 201      22.880  -3.247 -12.582  1.00  1.97           C  
ATOM   3166  CG  ASN A 201      23.095  -2.157 -13.583  1.00  1.97           C  
ATOM   3167  OD1 ASN A 201      23.588  -1.089 -13.209  1.00  1.97           O  
ATOM   3168  ND2 ASN A 201      22.753  -2.381 -14.818  1.00  1.97           N  
ATOM   3169  H   ASN A 201      25.095  -4.573 -12.949  1.00  1.70           H  
ATOM   3170  HA  ASN A 201      24.245  -2.299 -11.265  1.00  1.57           H  
ATOM   3171 1HB  ASN A 201      22.777  -4.199 -13.106  1.00  2.36           H  
ATOM   3172 2HB  ASN A 201      21.954  -3.062 -12.038  1.00  2.36           H  
ATOM   3173 1HD2 ASN A 201      22.888  -1.676 -15.515  1.00  2.36           H  
ATOM   3174 2HD2 ASN A 201      22.363  -3.263 -15.077  1.00  2.36           H  
ATOM   3175  N   GLU A 202      22.786  -3.751  -9.594  1.00  1.39           N  
ATOM   3176  CA  GLU A 202      22.444  -4.458  -8.362  1.00  2.10           C  
ATOM   3177  C   GLU A 202      21.225  -5.373  -8.521  1.00  2.19           C  
ATOM   3178  O   GLU A 202      20.659  -5.834  -7.528  1.00  3.24           O  
ATOM   3179  CB  GLU A 202      22.178  -3.452  -7.239  1.00  3.15           C  
ATOM   3180  CG  GLU A 202      23.357  -2.562  -6.885  1.00  3.15           C  
ATOM   3181  CD  GLU A 202      24.526  -3.330  -6.336  1.00  3.15           C  
ATOM   3182  OE1 GLU A 202      24.308  -4.304  -5.657  1.00  3.15           O  
ATOM   3183  OE2 GLU A 202      25.640  -2.937  -6.589  1.00  3.15           O  
ATOM   3184  H   GLU A 202      22.258  -2.920  -9.827  1.00  1.67           H  
ATOM   3185  HA  GLU A 202      23.296  -5.076  -8.077  1.00  2.52           H  
ATOM   3186 1HB  GLU A 202      21.343  -2.809  -7.508  1.00  3.78           H  
ATOM   3187 2HB  GLU A 202      21.899  -3.990  -6.335  1.00  3.78           H  
ATOM   3188 1HG  GLU A 202      23.675  -2.029  -7.780  1.00  3.78           H  
ATOM   3189 2HG  GLU A 202      23.034  -1.824  -6.152  1.00  3.78           H  
ATOM   3190  N   GLY A 203      20.821  -5.634  -9.763  1.00  2.14           N  
ATOM   3191  CA  GLY A 203      19.685  -6.511 -10.023  1.00  2.19           C  
ATOM   3192  C   GLY A 203      18.401  -5.873  -9.532  1.00  1.09           C  
ATOM   3193  O   GLY A 203      18.082  -4.749  -9.908  1.00  1.00           O  
ATOM   3194  H   GLY A 203      21.312  -5.231 -10.546  1.00  2.57           H  
ATOM   3195 1HA  GLY A 203      19.616  -6.711 -11.092  1.00  2.63           H  
ATOM   3196 2HA  GLY A 203      19.836  -7.467  -9.523  1.00  2.63           H  
ATOM   3197  N   CYS A 204      17.684  -6.580  -8.656  1.00  1.12           N  
ATOM   3198  CA  CYS A 204      16.426  -6.082  -8.095  1.00  0.79           C  
ATOM   3199  C   CYS A 204      16.655  -5.012  -7.039  1.00  0.60           C  
ATOM   3200  O   CYS A 204      15.701  -4.416  -6.539  1.00  0.57           O  
ATOM   3201  CB  CYS A 204      15.606  -7.206  -7.457  1.00  1.19           C  
ATOM   3202  SG  CYS A 204      16.329  -7.899  -5.950  1.00  1.19           S  
ATOM   3203  H   CYS A 204      18.011  -7.499  -8.380  1.00  1.34           H  
ATOM   3204  HA  CYS A 204      15.841  -5.649  -8.906  1.00  0.95           H  
ATOM   3205 1HB  CYS A 204      14.614  -6.828  -7.207  1.00  1.42           H  
ATOM   3206 2HB  CYS A 204      15.471  -8.013  -8.173  1.00  1.42           H  
ATOM   3207  HG  CYS A 204      16.386  -6.753  -5.279  1.00  1.42           H  
ATOM   3208  N   ASP A 205      17.910  -4.759  -6.690  1.00  1.06           N  
ATOM   3209  CA  ASP A 205      18.215  -3.726  -5.733  1.00  1.20           C  
ATOM   3210  C   ASP A 205      18.643  -2.413  -6.397  1.00  1.11           C  
ATOM   3211  O   ASP A 205      19.148  -1.531  -5.703  1.00  2.24           O  
ATOM   3212  CB  ASP A 205      19.293  -4.208  -4.764  1.00  1.80           C  
ATOM   3213  CG  ASP A 205      18.806  -5.334  -3.860  1.00  1.80           C  
ATOM   3214  OD1 ASP A 205      17.641  -5.350  -3.539  1.00  1.80           O  
ATOM   3215  OD2 ASP A 205      19.603  -6.165  -3.494  1.00  1.80           O  
ATOM   3216  H   ASP A 205      18.684  -5.275  -7.089  1.00  1.27           H  
ATOM   3217  HA  ASP A 205      17.314  -3.524  -5.154  1.00  1.44           H  
ATOM   3218 1HB  ASP A 205      20.153  -4.568  -5.325  1.00  2.16           H  
ATOM   3219 2HB  ASP A 205      19.629  -3.377  -4.143  1.00  2.16           H  
ATOM   3220  N   GLY A 206      18.461  -2.268  -7.725  1.00  1.38           N  
ATOM   3221  CA  GLY A 206      18.838  -1.015  -8.384  1.00  1.56           C  
ATOM   3222  C   GLY A 206      19.865  -1.216  -9.496  1.00  1.01           C  
ATOM   3223  O   GLY A 206      20.353  -2.323  -9.716  1.00  1.51           O  
ATOM   3224  H   GLY A 206      18.045  -2.996  -8.303  1.00  1.66           H  
ATOM   3225 1HA  GLY A 206      17.945  -0.549  -8.799  1.00  1.87           H  
ATOM   3226 2HA  GLY A 206      19.237  -0.324  -7.646  1.00  1.87           H  
ATOM   3227  N   GLY A 207      20.177  -0.138 -10.206  1.00  1.53           N  
ATOM   3228  CA  GLY A 207      21.126  -0.204 -11.313  1.00  1.35           C  
ATOM   3229  C   GLY A 207      21.124   1.069 -12.153  1.00  1.48           C  
ATOM   3230  O   GLY A 207      20.369   2.003 -11.894  1.00  4.36           O  
ATOM   3231  H   GLY A 207      19.746   0.746  -9.966  1.00  1.84           H  
ATOM   3232 1HA  GLY A 207      22.127  -0.381 -10.921  1.00  1.62           H  
ATOM   3233 2HA  GLY A 207      20.877  -1.054 -11.945  1.00  1.62           H  
ATOM   3234  N   TYR A 208      21.967   1.104 -13.175  1.00  1.37           N  
ATOM   3235  CA  TYR A 208      22.090   2.292 -13.990  1.00  0.81           C  
ATOM   3236  C   TYR A 208      21.656   2.066 -15.417  1.00  0.63           C  
ATOM   3237  O   TYR A 208      21.899   1.013 -16.011  1.00  1.56           O  
ATOM   3238  CB  TYR A 208      23.529   2.778 -13.946  1.00  1.22           C  
ATOM   3239  CG  TYR A 208      23.936   3.132 -12.542  1.00  1.22           C  
ATOM   3240  CD1 TYR A 208      24.387   2.127 -11.700  1.00  1.22           C  
ATOM   3241  CD2 TYR A 208      23.843   4.435 -12.086  1.00  1.22           C  
ATOM   3242  CE1 TYR A 208      24.732   2.417 -10.400  1.00  1.22           C  
ATOM   3243  CE2 TYR A 208      24.194   4.726 -10.785  1.00  1.22           C  
ATOM   3244  CZ  TYR A 208      24.629   3.721  -9.945  1.00  1.22           C  
ATOM   3245  OH  TYR A 208      24.956   4.006  -8.647  1.00  1.22           O  
ATOM   3246  H   TYR A 208      22.560   0.311 -13.359  1.00  1.64           H  
ATOM   3247  HA  TYR A 208      21.448   3.065 -13.569  1.00  0.97           H  
ATOM   3248 1HB  TYR A 208      24.189   2.000 -14.312  1.00  1.46           H  
ATOM   3249 2HB  TYR A 208      23.652   3.656 -14.578  1.00  1.46           H  
ATOM   3250  HD1 TYR A 208      24.456   1.102 -12.063  1.00  1.46           H  
ATOM   3251  HD2 TYR A 208      23.487   5.225 -12.747  1.00  1.46           H  
ATOM   3252  HE1 TYR A 208      25.076   1.626  -9.736  1.00  1.46           H  
ATOM   3253  HE2 TYR A 208      24.117   5.749 -10.413  1.00  1.46           H  
ATOM   3254  HH  TYR A 208      24.820   4.944  -8.484  1.00  1.46           H  
ATOM   3255  N   MET A 209      21.034   3.099 -15.953  1.00  1.20           N  
ATOM   3256  CA  MET A 209      20.498   3.144 -17.296  1.00  1.66           C  
ATOM   3257  C   MET A 209      21.636   3.105 -18.304  1.00  1.34           C  
ATOM   3258  O   MET A 209      21.547   2.444 -19.340  1.00  1.49           O  
ATOM   3259  CB  MET A 209      19.701   4.431 -17.409  1.00  2.49           C  
ATOM   3260  CG  MET A 209      18.449   4.447 -16.543  1.00  2.49           C  
ATOM   3261  SD  MET A 209      17.469   5.934 -16.772  1.00  2.49           S  
ATOM   3262  CE  MET A 209      18.546   7.098 -15.949  1.00  2.49           C  
ATOM   3263  H   MET A 209      20.901   3.915 -15.371  1.00  1.44           H  
ATOM   3264  HA  MET A 209      19.855   2.279 -17.458  1.00  1.99           H  
ATOM   3265 1HB  MET A 209      20.321   5.278 -17.127  1.00  2.99           H  
ATOM   3266 2HB  MET A 209      19.393   4.581 -18.445  1.00  2.99           H  
ATOM   3267 1HG  MET A 209      17.829   3.586 -16.790  1.00  2.99           H  
ATOM   3268 2HG  MET A 209      18.728   4.376 -15.492  1.00  2.99           H  
ATOM   3269 1HE  MET A 209      18.114   8.091 -15.988  1.00  2.99           H  
ATOM   3270 2HE  MET A 209      18.678   6.800 -14.908  1.00  2.99           H  
ATOM   3271 3HE  MET A 209      19.514   7.109 -16.449  1.00  2.99           H  
ATOM   3272  N   ASP A 210      22.721   3.793 -17.961  1.00  1.62           N  
ATOM   3273  CA  ASP A 210      23.911   3.851 -18.785  1.00  2.30           C  
ATOM   3274  C   ASP A 210      24.626   2.522 -18.812  1.00  2.19           C  
ATOM   3275  O   ASP A 210      25.155   2.125 -19.849  1.00  3.02           O  
ATOM   3276  CB  ASP A 210      24.843   4.938 -18.276  1.00  3.45           C  
ATOM   3277  CG  ASP A 210      24.268   6.307 -18.554  1.00  3.45           C  
ATOM   3278  OD1 ASP A 210      23.375   6.371 -19.364  1.00  3.45           O  
ATOM   3279  OD2 ASP A 210      24.696   7.262 -17.953  1.00  3.45           O  
ATOM   3280  H   ASP A 210      22.716   4.311 -17.094  1.00  1.94           H  
ATOM   3281  HA  ASP A 210      23.615   4.098 -19.804  1.00  2.76           H  
ATOM   3282 1HB  ASP A 210      24.996   4.826 -17.202  1.00  4.14           H  
ATOM   3283 2HB  ASP A 210      25.816   4.856 -18.762  1.00  4.14           H  
ATOM   3284  N   TYR A 211      24.627   1.827 -17.673  1.00  1.73           N  
ATOM   3285  CA  TYR A 211      25.260   0.526 -17.607  1.00  2.05           C  
ATOM   3286  C   TYR A 211      24.478  -0.448 -18.460  1.00  1.15           C  
ATOM   3287  O   TYR A 211      25.069  -1.276 -19.148  1.00  0.93           O  
ATOM   3288  CB  TYR A 211      25.346   0.013 -16.170  1.00  3.07           C  
ATOM   3289  CG  TYR A 211      26.338   0.752 -15.296  1.00  3.07           C  
ATOM   3290  CD1 TYR A 211      27.063   1.819 -15.803  1.00  3.07           C  
ATOM   3291  CD2 TYR A 211      26.528   0.348 -13.983  1.00  3.07           C  
ATOM   3292  CE1 TYR A 211      27.967   2.483 -14.994  1.00  3.07           C  
ATOM   3293  CE2 TYR A 211      27.431   1.008 -13.177  1.00  3.07           C  
ATOM   3294  CZ  TYR A 211      28.149   2.073 -13.677  1.00  3.07           C  
ATOM   3295  OH  TYR A 211      29.054   2.726 -12.869  1.00  3.07           O  
ATOM   3296  H   TYR A 211      24.182   2.205 -16.849  1.00  2.08           H  
ATOM   3297  HA  TYR A 211      26.267   0.601 -18.018  1.00  2.46           H  
ATOM   3298 1HB  TYR A 211      24.364   0.084 -15.701  1.00  3.69           H  
ATOM   3299 2HB  TYR A 211      25.623  -1.040 -16.181  1.00  3.69           H  
ATOM   3300  HD1 TYR A 211      26.920   2.137 -16.835  1.00  3.69           H  
ATOM   3301  HD2 TYR A 211      25.963  -0.495 -13.587  1.00  3.69           H  
ATOM   3302  HE1 TYR A 211      28.537   3.323 -15.390  1.00  3.69           H  
ATOM   3303  HE2 TYR A 211      27.577   0.685 -12.146  1.00  3.69           H  
ATOM   3304  HH  TYR A 211      29.545   3.375 -13.386  1.00  3.69           H  
ATOM   3305  N   ALA A 212      23.149  -0.317 -18.445  1.00  0.84           N  
ATOM   3306  CA  ALA A 212      22.288  -1.150 -19.267  1.00  0.49           C  
ATOM   3307  C   ALA A 212      22.570  -0.929 -20.752  1.00  0.51           C  
ATOM   3308  O   ALA A 212      22.631  -1.894 -21.516  1.00  0.56           O  
ATOM   3309  CB  ALA A 212      20.838  -0.862 -18.957  1.00  0.73           C  
ATOM   3310  H   ALA A 212      22.719   0.361 -17.826  1.00  1.01           H  
ATOM   3311  HA  ALA A 212      22.503  -2.194 -19.035  1.00  0.59           H  
ATOM   3312 1HB  ALA A 212      20.207  -1.508 -19.563  1.00  0.88           H  
ATOM   3313 2HB  ALA A 212      20.649  -1.049 -17.902  1.00  0.88           H  
ATOM   3314 3HB  ALA A 212      20.615   0.177 -19.185  1.00  0.88           H  
ATOM   3315  N   PHE A 213      22.780   0.332 -21.158  1.00  0.74           N  
ATOM   3316  CA  PHE A 213      23.099   0.613 -22.556  1.00  1.13           C  
ATOM   3317  C   PHE A 213      24.446   0.018 -22.922  1.00  1.38           C  
ATOM   3318  O   PHE A 213      24.610  -0.531 -24.013  1.00  2.25           O  
ATOM   3319  CB  PHE A 213      23.149   2.114 -22.831  1.00  1.69           C  
ATOM   3320  CG  PHE A 213      21.813   2.782 -22.846  1.00  1.69           C  
ATOM   3321  CD1 PHE A 213      21.603   3.958 -22.143  1.00  1.69           C  
ATOM   3322  CD2 PHE A 213      20.759   2.230 -23.553  1.00  1.69           C  
ATOM   3323  CE1 PHE A 213      20.364   4.565 -22.146  1.00  1.69           C  
ATOM   3324  CE2 PHE A 213      19.523   2.837 -23.553  1.00  1.69           C  
ATOM   3325  CZ  PHE A 213      19.326   4.004 -22.848  1.00  1.69           C  
ATOM   3326  H   PHE A 213      22.688   1.099 -20.500  1.00  0.89           H  
ATOM   3327  HA  PHE A 213      22.334   0.159 -23.188  1.00  1.36           H  
ATOM   3328 1HB  PHE A 213      23.768   2.604 -22.080  1.00  2.03           H  
ATOM   3329 2HB  PHE A 213      23.614   2.278 -23.798  1.00  2.03           H  
ATOM   3330  HD1 PHE A 213      22.426   4.400 -21.583  1.00  2.03           H  
ATOM   3331  HD2 PHE A 213      20.914   1.304 -24.108  1.00  2.03           H  
ATOM   3332  HE1 PHE A 213      20.207   5.487 -21.589  1.00  2.03           H  
ATOM   3333  HE2 PHE A 213      18.698   2.398 -24.108  1.00  2.03           H  
ATOM   3334  HZ  PHE A 213      18.349   4.480 -22.851  1.00  2.03           H  
ATOM   3335  N   GLU A 214      25.389   0.078 -21.983  1.00  1.66           N  
ATOM   3336  CA  GLU A 214      26.704  -0.499 -22.179  1.00  1.81           C  
ATOM   3337  C   GLU A 214      26.611  -2.002 -22.294  1.00  1.29           C  
ATOM   3338  O   GLU A 214      27.307  -2.604 -23.110  1.00  1.58           O  
ATOM   3339  CB  GLU A 214      27.636  -0.127 -21.022  1.00  2.71           C  
ATOM   3340  CG  GLU A 214      29.042  -0.709 -21.128  1.00  2.71           C  
ATOM   3341  CD  GLU A 214      29.847  -0.186 -22.286  1.00  2.71           C  
ATOM   3342  OE1 GLU A 214      29.653   0.941 -22.679  1.00  2.71           O  
ATOM   3343  OE2 GLU A 214      30.666  -0.923 -22.783  1.00  2.71           O  
ATOM   3344  H   GLU A 214      25.201   0.564 -21.115  1.00  1.99           H  
ATOM   3345  HA  GLU A 214      27.120  -0.114 -23.108  1.00  2.17           H  
ATOM   3346 1HB  GLU A 214      27.721   0.956 -20.956  1.00  3.26           H  
ATOM   3347 2HB  GLU A 214      27.208  -0.475 -20.084  1.00  3.26           H  
ATOM   3348 1HG  GLU A 214      29.578  -0.487 -20.205  1.00  3.26           H  
ATOM   3349 2HG  GLU A 214      28.963  -1.792 -21.212  1.00  3.26           H  
ATOM   3350  N   TRP A 215      25.750  -2.614 -21.485  1.00  1.37           N  
ATOM   3351  CA  TRP A 215      25.573  -4.052 -21.524  1.00  1.92           C  
ATOM   3352  C   TRP A 215      25.070  -4.511 -22.884  1.00  2.01           C  
ATOM   3353  O   TRP A 215      25.601  -5.468 -23.448  1.00  3.43           O  
ATOM   3354  CB  TRP A 215      24.583  -4.525 -20.457  1.00  2.88           C  
ATOM   3355  CG  TRP A 215      24.491  -6.018 -20.439  1.00  2.88           C  
ATOM   3356  CD1 TRP A 215      25.257  -6.857 -19.690  1.00  2.88           C  
ATOM   3357  CD2 TRP A 215      23.634  -6.861 -21.240  1.00  2.88           C  
ATOM   3358  NE1 TRP A 215      24.936  -8.158 -19.969  1.00  2.88           N  
ATOM   3359  CE2 TRP A 215      23.954  -8.183 -20.922  1.00  2.88           C  
ATOM   3360  CE3 TRP A 215      22.647  -6.611 -22.196  1.00  2.88           C  
ATOM   3361  CZ2 TRP A 215      23.329  -9.249 -21.537  1.00  2.88           C  
ATOM   3362  CZ3 TRP A 215      22.019  -7.678 -22.812  1.00  2.88           C  
ATOM   3363  CH2 TRP A 215      22.361  -8.964 -22.492  1.00  2.88           C  
ATOM   3364  H   TRP A 215      25.220  -2.077 -20.814  1.00  1.64           H  
ATOM   3365  HA  TRP A 215      26.537  -4.523 -21.336  1.00  2.30           H  
ATOM   3366 1HB  TRP A 215      24.903  -4.179 -19.474  1.00  3.46           H  
ATOM   3367 2HB  TRP A 215      23.594  -4.114 -20.651  1.00  3.46           H  
ATOM   3368  HD1 TRP A 215      26.019  -6.539 -18.983  1.00  3.46           H  
ATOM   3369  HE1 TRP A 215      25.366  -8.974 -19.549  1.00  3.46           H  
ATOM   3370  HE3 TRP A 215      22.381  -5.590 -22.454  1.00  3.46           H  
ATOM   3371  HZ2 TRP A 215      23.581 -10.284 -21.298  1.00  3.46           H  
ATOM   3372  HZ3 TRP A 215      21.255  -7.472 -23.561  1.00  3.46           H  
ATOM   3373  HH2 TRP A 215      21.861  -9.783 -22.997  1.00  3.46           H  
ATOM   3374  N   VAL A 216      24.057  -3.821 -23.415  1.00  1.44           N  
ATOM   3375  CA  VAL A 216      23.476  -4.195 -24.702  1.00  2.29           C  
ATOM   3376  C   VAL A 216      24.483  -4.067 -25.825  1.00  3.84           C  
ATOM   3377  O   VAL A 216      24.624  -4.962 -26.659  1.00 14.91           O  
ATOM   3378  CB  VAL A 216      22.243  -3.323 -25.016  1.00  3.44           C  
ATOM   3379  CG1 VAL A 216      21.761  -3.579 -26.439  1.00  3.44           C  
ATOM   3380  CG2 VAL A 216      21.143  -3.636 -24.021  1.00  3.44           C  
ATOM   3381  H   VAL A 216      23.660  -3.043 -22.900  1.00  1.73           H  
ATOM   3382  HA  VAL A 216      23.155  -5.235 -24.647  1.00  2.75           H  
ATOM   3383  HB  VAL A 216      22.519  -2.271 -24.943  1.00  4.12           H  
ATOM   3384 1HG1 VAL A 216      20.897  -2.949 -26.648  1.00  4.12           H  
ATOM   3385 2HG1 VAL A 216      22.560  -3.344 -27.141  1.00  4.12           H  
ATOM   3386 3HG1 VAL A 216      21.480  -4.625 -26.543  1.00  4.12           H  
ATOM   3387 1HG2 VAL A 216      20.273  -3.019 -24.231  1.00  4.12           H  
ATOM   3388 2HG2 VAL A 216      20.871  -4.686 -24.099  1.00  4.12           H  
ATOM   3389 3HG2 VAL A 216      21.496  -3.431 -23.013  1.00  4.12           H  
ATOM   3390  N   VAL A 217      25.211  -2.963 -25.842  1.00  1.58           N  
ATOM   3391  CA  VAL A 217      26.189  -2.747 -26.891  1.00  2.01           C  
ATOM   3392  C   VAL A 217      27.372  -3.712 -26.784  1.00  2.79           C  
ATOM   3393  O   VAL A 217      27.724  -4.383 -27.757  1.00  5.13           O  
ATOM   3394  CB  VAL A 217      26.692  -1.296 -26.827  1.00  3.01           C  
ATOM   3395  CG1 VAL A 217      27.839  -1.087 -27.800  1.00  3.01           C  
ATOM   3396  CG2 VAL A 217      25.540  -0.357 -27.139  1.00  3.01           C  
ATOM   3397  H   VAL A 217      25.071  -2.247 -25.138  1.00  1.90           H  
ATOM   3398  HA  VAL A 217      25.699  -2.902 -27.853  1.00  2.41           H  
ATOM   3399  HB  VAL A 217      27.067  -1.092 -25.824  1.00  3.62           H  
ATOM   3400 1HG1 VAL A 217      28.191  -0.058 -27.734  1.00  3.62           H  
ATOM   3401 2HG1 VAL A 217      28.656  -1.765 -27.552  1.00  3.62           H  
ATOM   3402 3HG1 VAL A 217      27.497  -1.288 -28.816  1.00  3.62           H  
ATOM   3403 1HG2 VAL A 217      25.886   0.671 -27.076  1.00  3.62           H  
ATOM   3404 2HG2 VAL A 217      25.172  -0.555 -28.143  1.00  3.62           H  
ATOM   3405 3HG2 VAL A 217      24.735  -0.512 -26.424  1.00  3.62           H  
ATOM   3406  N   SER A 218      27.970  -3.805 -25.598  1.00  2.56           N  
ATOM   3407  CA  SER A 218      29.145  -4.648 -25.400  1.00  3.56           C  
ATOM   3408  C   SER A 218      28.880  -6.150 -25.518  1.00  4.28           C  
ATOM   3409  O   SER A 218      29.794  -6.905 -25.852  1.00  5.70           O  
ATOM   3410  CB  SER A 218      29.761  -4.354 -24.046  1.00  5.34           C  
ATOM   3411  OG  SER A 218      28.901  -4.732 -23.008  1.00  5.34           O  
ATOM   3412  H   SER A 218      27.634  -3.263 -24.816  1.00  3.07           H  
ATOM   3413  HA  SER A 218      29.875  -4.381 -26.164  1.00  4.27           H  
ATOM   3414 1HB  SER A 218      30.703  -4.893 -23.954  1.00  6.41           H  
ATOM   3415 2HB  SER A 218      29.983  -3.290 -23.968  1.00  6.41           H  
ATOM   3416  HG  SER A 218      28.172  -4.104 -23.039  1.00  6.41           H  
ATOM   3417  N   ASN A 219      27.642  -6.593 -25.290  1.00  4.65           N  
ATOM   3418  CA  ASN A 219      27.339  -8.014 -25.432  1.00  7.36           C  
ATOM   3419  C   ASN A 219      26.695  -8.374 -26.768  1.00 21.78           C  
ATOM   3420  O   ASN A 219      26.226  -9.500 -26.942  1.00 32.89           O  
ATOM   3421  CB  ASN A 219      26.490  -8.487 -24.274  1.00 11.04           C  
ATOM   3422  CG  ASN A 219      27.305  -8.566 -23.016  1.00 11.04           C  
ATOM   3423  OD1 ASN A 219      27.972  -9.576 -22.761  1.00 11.04           O  
ATOM   3424  ND2 ASN A 219      27.294  -7.515 -22.244  1.00 11.04           N  
ATOM   3425  H   ASN A 219      26.911  -5.964 -24.982  1.00  5.58           H  
ATOM   3426  HA  ASN A 219      28.281  -8.561 -25.387  1.00  8.83           H  
ATOM   3427 1HB  ASN A 219      25.652  -7.808 -24.122  1.00 13.25           H  
ATOM   3428 2HB  ASN A 219      26.081  -9.473 -24.495  1.00 13.25           H  
ATOM   3429 1HD2 ASN A 219      27.830  -7.507 -21.400  1.00 13.25           H  
ATOM   3430 2HD2 ASN A 219      26.748  -6.716 -22.501  1.00 13.25           H  
ATOM   3431  N   GLY A 220      26.689  -7.442 -27.722  1.00 22.34           N  
ATOM   3432  CA  GLY A 220      26.173  -7.745 -29.050  1.00 25.73           C  
ATOM   3433  C   GLY A 220      24.654  -7.676 -29.184  1.00 13.93           C  
ATOM   3434  O   GLY A 220      24.111  -8.120 -30.197  1.00 25.78           O  
ATOM   3435  H   GLY A 220      27.066  -6.514 -27.557  1.00 26.81           H  
ATOM   3436 1HA  GLY A 220      26.624  -7.057 -29.764  1.00 30.88           H  
ATOM   3437 2HA  GLY A 220      26.508  -8.742 -29.335  1.00 30.88           H  
ATOM   3438  N   GLY A 221      23.962  -7.129 -28.189  1.00  7.43           N  
ATOM   3439  CA  GLY A 221      22.524  -7.012 -28.304  1.00  3.39           C  
ATOM   3440  C   GLY A 221      21.733  -7.452 -27.083  1.00  2.95           C  
ATOM   3441  O   GLY A 221      22.287  -7.723 -26.018  1.00  5.33           O  
ATOM   3442  H   GLY A 221      24.419  -6.759 -27.369  1.00  8.92           H  
ATOM   3443 1HA  GLY A 221      22.289  -5.970 -28.511  1.00  4.07           H  
ATOM   3444 2HA  GLY A 221      22.188  -7.582 -29.168  1.00  4.07           H  
ATOM   3445  N   ILE A 222      20.416  -7.522 -27.278  1.00  1.61           N  
ATOM   3446  CA  ILE A 222      19.450  -7.864 -26.244  1.00  1.72           C  
ATOM   3447  C   ILE A 222      18.308  -8.749 -26.796  1.00  1.40           C  
ATOM   3448  O   ILE A 222      17.924  -8.653 -27.966  1.00  1.91           O  
ATOM   3449  CB  ILE A 222      18.894  -6.560 -25.618  1.00  2.58           C  
ATOM   3450  CG1 ILE A 222      18.020  -6.852 -24.396  1.00  2.58           C  
ATOM   3451  CG2 ILE A 222      18.127  -5.764 -26.652  1.00  2.58           C  
ATOM   3452  CD1 ILE A 222      17.704  -5.633 -23.563  1.00  2.58           C  
ATOM   3453  H   ILE A 222      20.071  -7.271 -28.193  1.00  1.93           H  
ATOM   3454  HA  ILE A 222      19.965  -8.426 -25.466  1.00  2.06           H  
ATOM   3455  HB  ILE A 222      19.730  -5.960 -25.271  1.00  3.10           H  
ATOM   3456 1HG1 ILE A 222      17.084  -7.295 -24.725  1.00  3.10           H  
ATOM   3457 2HG1 ILE A 222      18.537  -7.566 -23.759  1.00  3.10           H  
ATOM   3458 1HG2 ILE A 222      17.772  -4.838 -26.204  1.00  3.10           H  
ATOM   3459 2HG2 ILE A 222      18.784  -5.534 -27.490  1.00  3.10           H  
ATOM   3460 3HG2 ILE A 222      17.280  -6.350 -27.004  1.00  3.10           H  
ATOM   3461 1HD1 ILE A 222      17.085  -5.925 -22.714  1.00  3.10           H  
ATOM   3462 2HD1 ILE A 222      18.631  -5.189 -23.200  1.00  3.10           H  
ATOM   3463 3HD1 ILE A 222      17.166  -4.907 -24.171  1.00  3.10           H  
ATOM   3464  N   ASP A 223      17.806  -9.647 -25.949  1.00  1.36           N  
ATOM   3465  CA  ASP A 223      16.709 -10.553 -26.284  1.00  2.09           C  
ATOM   3466  C   ASP A 223      15.375  -9.860 -26.027  1.00  1.47           C  
ATOM   3467  O   ASP A 223      15.331  -8.859 -25.307  1.00  1.70           O  
ATOM   3468  CB  ASP A 223      16.783 -11.833 -25.444  1.00  3.13           C  
ATOM   3469  CG  ASP A 223      18.000 -12.688 -25.747  1.00  3.13           C  
ATOM   3470  OD1 ASP A 223      18.591 -12.489 -26.777  1.00  3.13           O  
ATOM   3471  OD2 ASP A 223      18.330 -13.531 -24.945  1.00  3.13           O  
ATOM   3472  H   ASP A 223      18.164  -9.690 -25.004  1.00  1.63           H  
ATOM   3473  HA  ASP A 223      16.771 -10.812 -27.341  1.00  2.51           H  
ATOM   3474 1HB  ASP A 223      16.791 -11.576 -24.386  1.00  3.76           H  
ATOM   3475 2HB  ASP A 223      15.896 -12.431 -25.626  1.00  3.76           H  
ATOM   3476  N   THR A 224      14.297 -10.374 -26.622  1.00  1.18           N  
ATOM   3477  CA  THR A 224      12.992  -9.761 -26.417  1.00  1.02           C  
ATOM   3478  C   THR A 224      12.307 -10.345 -25.204  1.00  1.25           C  
ATOM   3479  O   THR A 224      12.717 -11.387 -24.696  1.00  1.54           O  
ATOM   3480  CB  THR A 224      12.065  -9.951 -27.632  1.00  1.53           C  
ATOM   3481  OG1 THR A 224      11.797 -11.346 -27.821  1.00  1.53           O  
ATOM   3482  CG2 THR A 224      12.703  -9.372 -28.874  1.00  1.53           C  
ATOM   3483  H   THR A 224      14.366 -11.212 -27.197  1.00  1.42           H  
ATOM   3484  HA  THR A 224      13.135  -8.702 -26.253  1.00  1.22           H  
ATOM   3485  HB  THR A 224      11.120  -9.446 -27.456  1.00  1.84           H  
ATOM   3486  HG1 THR A 224      12.625 -11.819 -27.962  1.00  1.84           H  
ATOM   3487 1HG2 THR A 224      12.038  -9.511 -29.726  1.00  1.84           H  
ATOM   3488 2HG2 THR A 224      12.886  -8.309 -28.725  1.00  1.84           H  
ATOM   3489 3HG2 THR A 224      13.645  -9.878 -29.062  1.00  1.84           H  
ATOM   3490  N   GLU A 225      11.234  -9.694 -24.777  1.00  1.44           N  
ATOM   3491  CA  GLU A 225      10.414 -10.171 -23.669  1.00  2.67           C  
ATOM   3492  C   GLU A 225       9.899 -11.578 -23.950  1.00  2.01           C  
ATOM   3493  O   GLU A 225       9.767 -12.391 -23.041  1.00  2.17           O  
ATOM   3494  CB  GLU A 225       9.232  -9.242 -23.410  1.00  4.00           C  
ATOM   3495  CG  GLU A 225       8.387  -9.659 -22.213  1.00  4.00           C  
ATOM   3496  CD  GLU A 225       7.222  -8.746 -21.928  1.00  4.00           C  
ATOM   3497  OE1 GLU A 225       7.004  -7.810 -22.664  1.00  4.00           O  
ATOM   3498  OE2 GLU A 225       6.543  -8.992 -20.959  1.00  4.00           O  
ATOM   3499  H   GLU A 225      10.982  -8.839 -25.255  1.00  1.73           H  
ATOM   3500  HA  GLU A 225      11.035 -10.212 -22.773  1.00  3.20           H  
ATOM   3501 1HB  GLU A 225       9.597  -8.231 -23.231  1.00  4.81           H  
ATOM   3502 2HB  GLU A 225       8.588  -9.211 -24.288  1.00  4.81           H  
ATOM   3503 1HG  GLU A 225       8.004 -10.664 -22.390  1.00  4.81           H  
ATOM   3504 2HG  GLU A 225       9.028  -9.697 -21.334  1.00  4.81           H  
ATOM   3505  N   SER A 226       9.593 -11.856 -25.222  1.00  1.65           N  
ATOM   3506  CA  SER A 226       9.090 -13.161 -25.638  1.00  1.55           C  
ATOM   3507  C   SER A 226      10.157 -14.260 -25.528  1.00  1.54           C  
ATOM   3508  O   SER A 226       9.827 -15.447 -25.539  1.00  1.64           O  
ATOM   3509  CB  SER A 226       8.582 -13.093 -27.068  1.00  2.33           C  
ATOM   3510  OG  SER A 226       9.629 -12.957 -27.994  1.00  2.33           O  
ATOM   3511  H   SER A 226       9.713 -11.142 -25.925  1.00  1.98           H  
ATOM   3512  HA  SER A 226       8.257 -13.430 -24.987  1.00  1.86           H  
ATOM   3513 1HB  SER A 226       8.010 -13.993 -27.292  1.00  2.79           H  
ATOM   3514 2HB  SER A 226       7.903 -12.247 -27.163  1.00  2.79           H  
ATOM   3515  HG  SER A 226      10.202 -12.244 -27.693  1.00  2.79           H  
ATOM   3516  N   ASP A 227      11.428 -13.863 -25.416  1.00  1.53           N  
ATOM   3517  CA  ASP A 227      12.532 -14.795 -25.267  1.00  1.70           C  
ATOM   3518  C   ASP A 227      12.838 -14.965 -23.787  1.00  1.85           C  
ATOM   3519  O   ASP A 227      13.170 -16.053 -23.325  1.00  2.53           O  
ATOM   3520  CB  ASP A 227      13.790 -14.275 -25.973  1.00  2.55           C  
ATOM   3521  CG  ASP A 227      13.660 -14.123 -27.482  1.00  2.55           C  
ATOM   3522  OD1 ASP A 227      13.331 -15.084 -28.138  1.00  2.55           O  
ATOM   3523  OD2 ASP A 227      13.888 -13.033 -27.968  1.00  2.55           O  
ATOM   3524  H   ASP A 227      11.649 -12.881 -25.408  1.00  1.84           H  
ATOM   3525  HA  ASP A 227      12.250 -15.760 -25.685  1.00  2.04           H  
ATOM   3526 1HB  ASP A 227      14.050 -13.307 -25.553  1.00  3.06           H  
ATOM   3527 2HB  ASP A 227      14.620 -14.951 -25.768  1.00  3.06           H  
ATOM   3528  N   TYR A 228      12.683 -13.875 -23.035  1.00  1.52           N  
ATOM   3529  CA  TYR A 228      12.949 -13.909 -21.611  1.00  1.99           C  
ATOM   3530  C   TYR A 228      12.018 -12.922 -20.878  1.00  1.65           C  
ATOM   3531  O   TYR A 228      12.388 -11.780 -20.609  1.00  1.44           O  
ATOM   3532  CB  TYR A 228      14.428 -13.594 -21.381  1.00  2.98           C  
ATOM   3533  CG  TYR A 228      14.939 -13.918 -20.002  1.00  2.98           C  
ATOM   3534  CD1 TYR A 228      14.737 -15.181 -19.471  1.00  2.98           C  
ATOM   3535  CD2 TYR A 228      15.648 -12.972 -19.287  1.00  2.98           C  
ATOM   3536  CE1 TYR A 228      15.229 -15.488 -18.218  1.00  2.98           C  
ATOM   3537  CE2 TYR A 228      16.147 -13.279 -18.037  1.00  2.98           C  
ATOM   3538  CZ  TYR A 228      15.935 -14.530 -17.501  1.00  2.98           C  
ATOM   3539  OH  TYR A 228      16.428 -14.841 -16.256  1.00  2.98           O  
ATOM   3540  H   TYR A 228      12.419 -13.001 -23.470  1.00  1.82           H  
ATOM   3541  HA  TYR A 228      12.758 -14.915 -21.234  1.00  2.39           H  
ATOM   3542 1HB  TYR A 228      15.027 -14.151 -22.103  1.00  3.58           H  
ATOM   3543 2HB  TYR A 228      14.604 -12.535 -21.568  1.00  3.58           H  
ATOM   3544  HD1 TYR A 228      14.188 -15.932 -20.041  1.00  3.58           H  
ATOM   3545  HD2 TYR A 228      15.812 -11.988 -19.715  1.00  3.58           H  
ATOM   3546  HE1 TYR A 228      15.068 -16.479 -17.796  1.00  3.58           H  
ATOM   3547  HE2 TYR A 228      16.706 -12.533 -17.473  1.00  3.58           H  
ATOM   3548  HH  TYR A 228      16.659 -14.030 -15.785  1.00  3.58           H  
ATOM   3549  N   PRO A 229      10.790 -13.371 -20.576  1.00  1.79           N  
ATOM   3550  CA  PRO A 229       9.687 -12.662 -19.922  1.00  1.67           C  
ATOM   3551  C   PRO A 229      10.061 -12.078 -18.574  1.00  1.43           C  
ATOM   3552  O   PRO A 229      10.794 -12.697 -17.795  1.00  1.58           O  
ATOM   3553  CB  PRO A 229       8.616 -13.745 -19.763  1.00  2.50           C  
ATOM   3554  CG  PRO A 229       8.906 -14.714 -20.850  1.00  2.50           C  
ATOM   3555  CD  PRO A 229      10.403 -14.749 -20.923  1.00  2.50           C  
ATOM   3556  HA  PRO A 229       9.332 -11.861 -20.594  1.00  2.00           H  
ATOM   3557 1HB  PRO A 229       8.676 -14.194 -18.765  1.00  3.01           H  
ATOM   3558 2HB  PRO A 229       7.608 -13.298 -19.851  1.00  3.01           H  
ATOM   3559 1HG  PRO A 229       8.469 -15.701 -20.618  1.00  3.01           H  
ATOM   3560 2HG  PRO A 229       8.454 -14.377 -21.791  1.00  3.01           H  
ATOM   3561 1HD  PRO A 229      10.812 -15.454 -20.178  1.00  3.01           H  
ATOM   3562 2HD  PRO A 229      10.706 -15.011 -21.937  1.00  3.01           H  
ATOM   3563  N   TYR A 230       9.530 -10.891 -18.291  1.00  1.22           N  
ATOM   3564  CA  TYR A 230       9.788 -10.230 -17.020  1.00  1.10           C  
ATOM   3565  C   TYR A 230       9.035 -10.909 -15.888  1.00  1.38           C  
ATOM   3566  O   TYR A 230       7.840 -11.181 -16.001  1.00  1.60           O  
ATOM   3567  CB  TYR A 230       9.423  -8.749 -17.102  1.00  1.65           C  
ATOM   3568  CG  TYR A 230       9.750  -7.976 -15.846  1.00  1.65           C  
ATOM   3569  CD1 TYR A 230      11.065  -7.622 -15.584  1.00  1.65           C  
ATOM   3570  CD2 TYR A 230       8.742  -7.625 -14.960  1.00  1.65           C  
ATOM   3571  CE1 TYR A 230      11.374  -6.919 -14.440  1.00  1.65           C  
ATOM   3572  CE2 TYR A 230       9.051  -6.920 -13.815  1.00  1.65           C  
ATOM   3573  CZ  TYR A 230      10.360  -6.567 -13.556  1.00  1.65           C  
ATOM   3574  OH  TYR A 230      10.674  -5.866 -12.415  1.00  1.65           O  
ATOM   3575  H   TYR A 230       8.931 -10.439 -18.972  1.00  1.46           H  
ATOM   3576  HA  TYR A 230      10.839 -10.317 -16.792  1.00  1.32           H  
ATOM   3577 1HB  TYR A 230       9.956  -8.287 -17.935  1.00  1.98           H  
ATOM   3578 2HB  TYR A 230       8.356  -8.645 -17.299  1.00  1.98           H  
ATOM   3579  HD1 TYR A 230      11.853  -7.900 -16.281  1.00  1.98           H  
ATOM   3580  HD2 TYR A 230       7.709  -7.906 -15.166  1.00  1.98           H  
ATOM   3581  HE1 TYR A 230      12.407  -6.641 -14.232  1.00  1.98           H  
ATOM   3582  HE2 TYR A 230       8.261  -6.643 -13.117  1.00  1.98           H  
ATOM   3583  HH  TYR A 230       9.864  -5.599 -11.962  1.00  1.98           H  
ATOM   3584  N   THR A 231       9.739 -11.176 -14.793  1.00  1.50           N  
ATOM   3585  CA  THR A 231       9.131 -11.835 -13.643  1.00  1.83           C  
ATOM   3586  C   THR A 231       9.073 -10.909 -12.445  1.00  1.90           C  
ATOM   3587  O   THR A 231       8.096 -10.906 -11.699  1.00  2.44           O  
ATOM   3588  CB  THR A 231       9.935 -13.063 -13.211  1.00  2.75           C  
ATOM   3589  OG1 THR A 231      11.229 -12.630 -12.771  1.00  2.75           O  
ATOM   3590  CG2 THR A 231      10.099 -14.025 -14.378  1.00  2.75           C  
ATOM   3591  H   THR A 231      10.721 -10.925 -14.763  1.00  1.80           H  
ATOM   3592  HA  THR A 231       8.112 -12.134 -13.901  1.00  2.20           H  
ATOM   3593  HB  THR A 231       9.427 -13.570 -12.391  1.00  3.29           H  
ATOM   3594  HG1 THR A 231      11.567 -11.968 -13.381  1.00  3.29           H  
ATOM   3595 1HG2 THR A 231      10.683 -14.888 -14.059  1.00  3.29           H  
ATOM   3596 2HG2 THR A 231       9.118 -14.355 -14.718  1.00  3.29           H  
ATOM   3597 3HG2 THR A 231      10.615 -13.522 -15.195  1.00  3.29           H  
ATOM   3598  N   GLY A 232      10.124 -10.114 -12.270  1.00  1.97           N  
ATOM   3599  CA  GLY A 232      10.171  -9.199 -11.138  1.00  2.72           C  
ATOM   3600  C   GLY A 232      11.110  -9.680 -10.037  1.00  2.41           C  
ATOM   3601  O   GLY A 232      11.295  -8.995  -9.032  1.00  3.10           O  
ATOM   3602  H   GLY A 232      10.911 -10.162 -12.915  1.00  2.36           H  
ATOM   3603 1HA  GLY A 232      10.490  -8.216 -11.472  1.00  3.26           H  
ATOM   3604 2HA  GLY A 232       9.167  -9.075 -10.730  1.00  3.26           H  
ATOM   3605  N   VAL A 233      11.714 -10.854 -10.222  1.00  2.40           N  
ATOM   3606  CA  VAL A 233      12.679 -11.361  -9.249  1.00  2.18           C  
ATOM   3607  C   VAL A 233      13.994 -11.664  -9.934  1.00  2.35           C  
ATOM   3608  O   VAL A 233      14.032 -11.839 -11.151  1.00  3.45           O  
ATOM   3609  CB  VAL A 233      12.160 -12.638  -8.556  1.00  3.27           C  
ATOM   3610  CG1 VAL A 233      10.869 -12.352  -7.801  1.00  3.27           C  
ATOM   3611  CG2 VAL A 233      11.938 -13.720  -9.604  1.00  3.27           C  
ATOM   3612  H   VAL A 233      11.520 -11.406 -11.052  1.00  2.88           H  
ATOM   3613  HA  VAL A 233      12.847 -10.595  -8.490  1.00  2.62           H  
ATOM   3614  HB  VAL A 233      12.898 -12.976  -7.831  1.00  3.92           H  
ATOM   3615 1HG1 VAL A 233      10.527 -13.263  -7.310  1.00  3.92           H  
ATOM   3616 2HG1 VAL A 233      11.050 -11.582  -7.050  1.00  3.92           H  
ATOM   3617 3HG1 VAL A 233      10.105 -12.008  -8.497  1.00  3.92           H  
ATOM   3618 1HG2 VAL A 233      11.586 -14.629  -9.119  1.00  3.92           H  
ATOM   3619 2HG2 VAL A 233      11.194 -13.381 -10.324  1.00  3.92           H  
ATOM   3620 3HG2 VAL A 233      12.876 -13.925 -10.121  1.00  3.92           H  
ATOM   3621  N   ASP A 234      15.073 -11.714  -9.166  1.00  2.32           N  
ATOM   3622  CA  ASP A 234      16.376 -11.993  -9.750  1.00  2.92           C  
ATOM   3623  C   ASP A 234      16.614 -13.463 -10.022  1.00  3.72           C  
ATOM   3624  O   ASP A 234      16.251 -14.331  -9.226  1.00  4.42           O  
ATOM   3625  CB  ASP A 234      17.499 -11.464  -8.867  1.00  4.38           C  
ATOM   3626  CG  ASP A 234      17.544  -9.959  -8.885  1.00  4.38           C  
ATOM   3627  OD1 ASP A 234      16.849  -9.394  -9.690  1.00  4.38           O  
ATOM   3628  OD2 ASP A 234      18.271  -9.370  -8.123  1.00  4.38           O  
ATOM   3629  H   ASP A 234      14.991 -11.561  -8.170  1.00  2.78           H  
ATOM   3630  HA  ASP A 234      16.432 -11.470 -10.705  1.00  3.50           H  
ATOM   3631 1HB  ASP A 234      17.357 -11.804  -7.841  1.00  5.26           H  
ATOM   3632 2HB  ASP A 234      18.456 -11.852  -9.217  1.00  5.26           H  
ATOM   3633  N   GLY A 235      17.261 -13.719 -11.145  1.00  4.32           N  
ATOM   3634  CA  GLY A 235      17.664 -15.053 -11.549  1.00  5.87           C  
ATOM   3635  C   GLY A 235      19.149 -15.035 -11.886  1.00  5.02           C  
ATOM   3636  O   GLY A 235      19.940 -14.381 -11.204  1.00  5.38           O  
ATOM   3637  H   GLY A 235      17.494 -12.941 -11.749  1.00  5.18           H  
ATOM   3638 1HA  GLY A 235      17.469 -15.762 -10.744  1.00  7.04           H  
ATOM   3639 2HA  GLY A 235      17.087 -15.368 -12.417  1.00  7.04           H  
ATOM   3640  N   THR A 236      19.522 -15.754 -12.940  1.00  6.96           N  
ATOM   3641  CA  THR A 236      20.911 -15.811 -13.394  1.00  6.70           C  
ATOM   3642  C   THR A 236      21.004 -15.643 -14.910  1.00  4.86           C  
ATOM   3643  O   THR A 236      20.009 -15.753 -15.628  1.00 14.05           O  
ATOM   3644  CB  THR A 236      21.595 -17.139 -12.984  1.00 10.05           C  
ATOM   3645  OG1 THR A 236      20.938 -18.239 -13.624  1.00 10.05           O  
ATOM   3646  CG2 THR A 236      21.563 -17.343 -11.475  1.00 10.05           C  
ATOM   3647  H   THR A 236      18.819 -16.272 -13.450  1.00  8.35           H  
ATOM   3648  HA  THR A 236      21.459 -14.988 -12.933  1.00  8.04           H  
ATOM   3649  HB  THR A 236      22.634 -17.115 -13.309  1.00 12.06           H  
ATOM   3650  HG1 THR A 236      20.988 -18.140 -14.579  1.00 12.06           H  
ATOM   3651 1HG2 THR A 236      22.064 -18.279 -11.226  1.00 12.06           H  
ATOM   3652 2HG2 THR A 236      22.076 -16.516 -10.985  1.00 12.06           H  
ATOM   3653 3HG2 THR A 236      20.531 -17.387 -11.130  1.00 12.06           H  
ATOM   3654  N   CYS A 237      22.216 -15.371 -15.393  1.00  5.20           N  
ATOM   3655  CA  CYS A 237      22.437 -15.183 -16.821  1.00  8.28           C  
ATOM   3656  C   CYS A 237      22.318 -16.490 -17.605  1.00 16.78           C  
ATOM   3657  O   CYS A 237      23.313 -17.162 -17.871  1.00 29.64           O  
ATOM   3658  CB  CYS A 237      23.821 -14.586 -17.072  1.00 12.42           C  
ATOM   3659  SG  CYS A 237      24.196 -14.307 -18.820  1.00 12.42           S  
ATOM   3660  H   CYS A 237      22.995 -15.290 -14.755  1.00  6.24           H  
ATOM   3661  HA  CYS A 237      21.690 -14.488 -17.196  1.00  9.94           H  
ATOM   3662 1HB  CYS A 237      23.904 -13.632 -16.551  1.00 14.90           H  
ATOM   3663 2HB  CYS A 237      24.583 -15.249 -16.665  1.00 14.90           H  
ATOM   3664  HG  CYS A 237      25.425 -13.840 -18.625  1.00 14.90           H  
ATOM   3665  N   ASP A 238      21.092 -16.801 -18.014  1.00 35.20           N  
ATOM   3666  CA  ASP A 238      20.795 -17.989 -18.816  1.00  9.41           C  
ATOM   3667  C   ASP A 238      20.458 -17.654 -20.264  1.00 11.23           C  
ATOM   3668  O   ASP A 238      19.789 -18.429 -20.944  1.00 37.59           O  
ATOM   3669  CB  ASP A 238      19.631 -18.778 -18.205  1.00 14.12           C  
ATOM   3670  CG  ASP A 238      19.988 -19.484 -16.905  1.00 14.12           C  
ATOM   3671  OD1 ASP A 238      21.058 -20.039 -16.828  1.00 14.12           O  
ATOM   3672  OD2 ASP A 238      19.178 -19.488 -16.011  1.00 14.12           O  
ATOM   3673  H   ASP A 238      20.335 -16.199 -17.717  1.00 42.24           H  
ATOM   3674  HA  ASP A 238      21.676 -18.629 -18.815  1.00 11.29           H  
ATOM   3675 1HB  ASP A 238      18.800 -18.101 -18.011  1.00 16.94           H  
ATOM   3676 2HB  ASP A 238      19.281 -19.520 -18.919  1.00 16.94           H  
ATOM   3677  N   THR A 239      20.932 -16.509 -20.748  1.00  8.32           N  
ATOM   3678  CA  THR A 239      20.591 -16.046 -22.089  1.00 11.42           C  
ATOM   3679  C   THR A 239      21.273 -16.844 -23.189  1.00  8.09           C  
ATOM   3680  O   THR A 239      20.840 -16.816 -24.336  1.00  8.83           O  
ATOM   3681  CB  THR A 239      20.943 -14.580 -22.253  1.00 17.13           C  
ATOM   3682  OG1 THR A 239      22.358 -14.394 -22.094  1.00 17.13           O  
ATOM   3683  CG2 THR A 239      20.215 -13.791 -21.199  1.00 17.13           C  
ATOM   3684  H   THR A 239      21.514 -15.922 -20.164  1.00  9.98           H  
ATOM   3685  HA  THR A 239      19.514 -16.160 -22.220  1.00 13.70           H  
ATOM   3686  HB  THR A 239      20.641 -14.234 -23.240  1.00 20.56           H  
ATOM   3687  HG1 THR A 239      22.614 -14.630 -21.198  1.00 20.56           H  
ATOM   3688 1HG2 THR A 239      20.476 -12.744 -21.314  1.00 20.56           H  
ATOM   3689 2HG2 THR A 239      19.140 -13.921 -21.321  1.00 20.56           H  
ATOM   3690 3HG2 THR A 239      20.515 -14.137 -20.210  1.00 20.56           H  
ATOM   3691  N   SER A 240      22.304 -17.614 -22.838  1.00 11.16           N  
ATOM   3692  CA  SER A 240      22.962 -18.486 -23.804  1.00 14.89           C  
ATOM   3693  C   SER A 240      22.036 -19.631 -24.236  1.00 10.62           C  
ATOM   3694  O   SER A 240      22.294 -20.305 -25.236  1.00 15.20           O  
ATOM   3695  CB  SER A 240      24.238 -19.060 -23.219  1.00 22.34           C  
ATOM   3696  OG  SER A 240      23.955 -19.956 -22.180  1.00 22.34           O  
ATOM   3697  H   SER A 240      22.640 -17.594 -21.886  1.00 13.39           H  
ATOM   3698  HA  SER A 240      23.215 -17.896 -24.688  1.00 17.87           H  
ATOM   3699 1HB  SER A 240      24.799 -19.572 -24.001  1.00 26.80           H  
ATOM   3700 2HB  SER A 240      24.864 -18.251 -22.845  1.00 26.80           H  
ATOM   3701  HG  SER A 240      23.419 -20.651 -22.573  1.00 26.80           H  
ATOM   3702  N   LYS A 241      20.949 -19.831 -23.486  1.00  6.42           N  
ATOM   3703  CA  LYS A 241      19.964 -20.850 -23.776  1.00  6.57           C  
ATOM   3704  C   LYS A 241      18.917 -20.308 -24.762  1.00  4.40           C  
ATOM   3705  O   LYS A 241      18.083 -21.057 -25.267  1.00  5.84           O  
ATOM   3706  CB  LYS A 241      19.291 -21.288 -22.475  1.00  9.86           C  
ATOM   3707  CG  LYS A 241      20.236 -21.943 -21.476  1.00  9.86           C  
ATOM   3708  CD  LYS A 241      19.522 -22.288 -20.175  1.00  9.86           C  
ATOM   3709  CE  LYS A 241      20.495 -22.838 -19.141  1.00  9.86           C  
ATOM   3710  NZ  LYS A 241      19.838 -23.084 -17.827  1.00  9.86           N  
ATOM   3711  H   LYS A 241      20.774 -19.257 -22.668  1.00  7.70           H  
ATOM   3712  HA  LYS A 241      20.462 -21.702 -24.240  1.00  7.88           H  
ATOM   3713 1HB  LYS A 241      18.829 -20.428 -21.988  1.00 11.83           H  
ATOM   3714 2HB  LYS A 241      18.502 -22.004 -22.691  1.00 11.83           H  
ATOM   3715 1HG  LYS A 241      20.639 -22.858 -21.912  1.00 11.83           H  
ATOM   3716 2HG  LYS A 241      21.064 -21.272 -21.256  1.00 11.83           H  
ATOM   3717 1HD  LYS A 241      19.040 -21.401 -19.769  1.00 11.83           H  
ATOM   3718 2HD  LYS A 241      18.753 -23.037 -20.370  1.00 11.83           H  
ATOM   3719 1HE  LYS A 241      20.916 -23.773 -19.507  1.00 11.83           H  
ATOM   3720 2HE  LYS A 241      21.304 -22.122 -18.997  1.00 11.83           H  
ATOM   3721 1HZ  LYS A 241      20.519 -23.441 -17.172  1.00 11.83           H  
ATOM   3722 2HZ  LYS A 241      19.461 -22.214 -17.472  1.00 11.83           H  
ATOM   3723 3HZ  LYS A 241      19.092 -23.754 -17.937  1.00 11.83           H  
ATOM   3724  N   GLU A 242      18.973 -18.993 -25.026  1.00  4.81           N  
ATOM   3725  CA  GLU A 242      18.053 -18.327 -25.930  1.00  7.63           C  
ATOM   3726  C   GLU A 242      18.711 -18.028 -27.279  1.00  9.07           C  
ATOM   3727  O   GLU A 242      18.194 -17.225 -28.055  1.00 21.99           O  
ATOM   3728  CB  GLU A 242      17.540 -17.027 -25.306  1.00 11.45           C  
ATOM   3729  CG  GLU A 242      16.764 -17.222 -24.015  1.00 11.45           C  
ATOM   3730  CD  GLU A 242      15.537 -18.066 -24.213  1.00 11.45           C  
ATOM   3731  OE1 GLU A 242      14.943 -17.976 -25.261  1.00 11.45           O  
ATOM   3732  OE2 GLU A 242      15.198 -18.807 -23.322  1.00 11.45           O  
ATOM   3733  H   GLU A 242      19.681 -18.416 -24.599  1.00  5.77           H  
ATOM   3734  HA  GLU A 242      17.201 -18.984 -26.106  1.00  9.16           H  
ATOM   3735 1HB  GLU A 242      18.381 -16.365 -25.096  1.00 13.73           H  
ATOM   3736 2HB  GLU A 242      16.890 -16.513 -26.015  1.00 13.73           H  
ATOM   3737 1HG  GLU A 242      17.410 -17.701 -23.280  1.00 13.73           H  
ATOM   3738 2HG  GLU A 242      16.473 -16.247 -23.624  1.00 13.73           H  
ATOM   3739  N   GLU A 243      19.832 -18.688 -27.553  1.00 12.14           N  
ATOM   3740  CA  GLU A 243      20.562 -18.503 -28.800  1.00 19.78           C  
ATOM   3741  C   GLU A 243      21.037 -17.049 -28.994  1.00 11.80           C  
ATOM   3742  O   GLU A 243      21.521 -16.422 -28.055  1.00 27.88           O  
ATOM   3743  CB  GLU A 243      19.697 -18.976 -29.981  1.00 29.67           C  
ATOM   3744  CG  GLU A 243      19.289 -20.438 -29.906  1.00 29.67           C  
ATOM   3745  CD  GLU A 243      18.524 -20.892 -31.117  1.00 29.67           C  
ATOM   3746  OE1 GLU A 243      18.198 -20.067 -31.937  1.00 29.67           O  
ATOM   3747  OE2 GLU A 243      18.264 -22.067 -31.224  1.00 29.67           O  
ATOM   3748  H   GLU A 243      20.203 -19.339 -26.874  1.00 14.57           H  
ATOM   3749  HA  GLU A 243      21.453 -19.139 -28.771  1.00 23.74           H  
ATOM   3750 1HB  GLU A 243      18.798 -18.367 -30.069  1.00 35.60           H  
ATOM   3751 2HB  GLU A 243      20.256 -18.883 -30.910  1.00 35.60           H  
ATOM   3752 1HG  GLU A 243      20.185 -21.052 -29.803  1.00 35.60           H  
ATOM   3753 2HG  GLU A 243      18.675 -20.589 -29.020  1.00 35.60           H  
ATOM   3754  N   LYS A 244      20.955 -16.546 -30.230  1.00  6.93           N  
ATOM   3755  CA  LYS A 244      21.441 -15.209 -30.574  1.00  7.05           C  
ATOM   3756  C   LYS A 244      20.529 -14.084 -30.095  1.00  3.79           C  
ATOM   3757  O   LYS A 244      19.362 -14.307 -29.780  1.00  6.42           O  
ATOM   3758  CB  LYS A 244      21.627 -15.098 -32.086  1.00 10.57           C  
ATOM   3759  CG  LYS A 244      22.721 -15.995 -32.647  1.00 10.57           C  
ATOM   3760  CD  LYS A 244      22.868 -15.812 -34.149  1.00 10.57           C  
ATOM   3761  CE  LYS A 244      23.965 -16.703 -34.710  1.00 10.57           C  
ATOM   3762  NZ  LYS A 244      24.112 -16.539 -36.183  1.00 10.57           N  
ATOM   3763  H   LYS A 244      20.548 -17.096 -30.966  1.00  8.32           H  
ATOM   3764  HA  LYS A 244      22.416 -15.069 -30.097  1.00  8.46           H  
ATOM   3765 1HB  LYS A 244      20.693 -15.356 -32.586  1.00 12.69           H  
ATOM   3766 2HB  LYS A 244      21.868 -14.069 -32.351  1.00 12.69           H  
ATOM   3767 1HG  LYS A 244      23.670 -15.757 -32.165  1.00 12.69           H  
ATOM   3768 2HG  LYS A 244      22.479 -17.037 -32.439  1.00 12.69           H  
ATOM   3769 1HD  LYS A 244      21.926 -16.057 -34.639  1.00 12.69           H  
ATOM   3770 2HD  LYS A 244      23.112 -14.772 -34.366  1.00 12.69           H  
ATOM   3771 1HE  LYS A 244      24.910 -16.452 -34.232  1.00 12.69           H  
ATOM   3772 2HE  LYS A 244      23.729 -17.743 -34.493  1.00 12.69           H  
ATOM   3773 1HZ  LYS A 244      24.848 -17.145 -36.519  1.00 12.69           H  
ATOM   3774 2HZ  LYS A 244      23.243 -16.783 -36.637  1.00 12.69           H  
ATOM   3775 3HZ  LYS A 244      24.345 -15.580 -36.393  1.00 12.69           H  
ATOM   3776  N   LYS A 245      21.082 -12.869 -30.063  1.00  3.79           N  
ATOM   3777  CA  LYS A 245      20.350 -11.689 -29.623  1.00  3.07           C  
ATOM   3778  C   LYS A 245      19.431 -11.195 -30.730  1.00  2.48           C  
ATOM   3779  O   LYS A 245      19.644 -11.508 -31.902  1.00  5.50           O  
ATOM   3780  CB  LYS A 245      21.311 -10.568 -29.223  1.00  4.60           C  
ATOM   3781  CG  LYS A 245      22.309 -10.946 -28.139  1.00  4.60           C  
ATOM   3782  CD  LYS A 245      21.609 -11.371 -26.862  1.00  4.60           C  
ATOM   3783  CE  LYS A 245      22.607 -11.648 -25.752  1.00  4.60           C  
ATOM   3784  NZ  LYS A 245      21.964 -12.312 -24.589  1.00  4.60           N  
ATOM   3785  H   LYS A 245      22.049 -12.761 -30.340  1.00  4.55           H  
ATOM   3786  HA  LYS A 245      19.739 -11.959 -28.765  1.00  3.68           H  
ATOM   3787 1HB  LYS A 245      21.878 -10.248 -30.098  1.00  5.53           H  
ATOM   3788 2HB  LYS A 245      20.740  -9.709 -28.872  1.00  5.53           H  
ATOM   3789 1HG  LYS A 245      22.932 -11.769 -28.490  1.00  5.53           H  
ATOM   3790 2HG  LYS A 245      22.954 -10.094 -27.923  1.00  5.53           H  
ATOM   3791 1HD  LYS A 245      20.921 -10.590 -26.538  1.00  5.53           H  
ATOM   3792 2HD  LYS A 245      21.038 -12.279 -27.050  1.00  5.53           H  
ATOM   3793 1HE  LYS A 245      23.397 -12.292 -26.134  1.00  5.53           H  
ATOM   3794 2HE  LYS A 245      23.049 -10.708 -25.421  1.00  5.53           H  
ATOM   3795 1HZ  LYS A 245      22.652 -12.487 -23.872  1.00  5.53           H  
ATOM   3796 2HZ  LYS A 245      21.227 -11.733 -24.204  1.00  5.53           H  
ATOM   3797 3HZ  LYS A 245      21.563 -13.189 -24.889  1.00  5.53           H  
ATOM   3798  N   VAL A 246      18.404 -10.435 -30.367  1.00  1.49           N  
ATOM   3799  CA  VAL A 246      17.455  -9.956 -31.360  1.00  1.42           C  
ATOM   3800  C   VAL A 246      17.795  -8.552 -31.817  1.00  1.64           C  
ATOM   3801  O   VAL A 246      17.801  -8.263 -33.014  1.00  2.42           O  
ATOM   3802  CB  VAL A 246      16.026  -9.990 -30.802  1.00  2.13           C  
ATOM   3803  CG1 VAL A 246      15.065  -9.388 -31.818  1.00  2.13           C  
ATOM   3804  CG2 VAL A 246      15.656 -11.430 -30.480  1.00  2.13           C  
ATOM   3805  H   VAL A 246      18.266 -10.175 -29.398  1.00  1.79           H  
ATOM   3806  HA  VAL A 246      17.497 -10.622 -32.225  1.00  1.70           H  
ATOM   3807  HB  VAL A 246      15.975  -9.386 -29.897  1.00  2.56           H  
ATOM   3808 1HG1 VAL A 246      14.051  -9.404 -31.420  1.00  2.56           H  
ATOM   3809 2HG1 VAL A 246      15.354  -8.358 -32.027  1.00  2.56           H  
ATOM   3810 3HG1 VAL A 246      15.098  -9.967 -32.740  1.00  2.56           H  
ATOM   3811 1HG2 VAL A 246      14.645 -11.472 -30.078  1.00  2.56           H  
ATOM   3812 2HG2 VAL A 246      15.706 -12.030 -31.390  1.00  2.56           H  
ATOM   3813 3HG2 VAL A 246      16.354 -11.831 -29.745  1.00  2.56           H  
ATOM   3814  N   VAL A 247      18.071  -7.675 -30.858  1.00  1.45           N  
ATOM   3815  CA  VAL A 247      18.404  -6.294 -31.166  1.00  2.36           C  
ATOM   3816  C   VAL A 247      19.826  -5.943 -30.820  1.00  2.24           C  
ATOM   3817  O   VAL A 247      20.223  -6.040 -29.666  1.00  4.11           O  
ATOM   3818  CB  VAL A 247      17.486  -5.342 -30.403  1.00  3.54           C  
ATOM   3819  CG1 VAL A 247      17.894  -3.908 -30.684  1.00  3.54           C  
ATOM   3820  CG2 VAL A 247      16.052  -5.591 -30.816  1.00  3.54           C  
ATOM   3821  H   VAL A 247      18.049  -7.968 -29.889  1.00  1.74           H  
ATOM   3822  HA  VAL A 247      18.258  -6.137 -32.235  1.00  2.83           H  
ATOM   3823  HB  VAL A 247      17.592  -5.514 -29.337  1.00  4.25           H  
ATOM   3824 1HG1 VAL A 247      17.249  -3.230 -30.129  1.00  4.25           H  
ATOM   3825 2HG1 VAL A 247      18.927  -3.755 -30.373  1.00  4.25           H  
ATOM   3826 3HG1 VAL A 247      17.801  -3.704 -31.751  1.00  4.25           H  
ATOM   3827 1HG2 VAL A 247      15.395  -4.920 -30.269  1.00  4.25           H  
ATOM   3828 2HG2 VAL A 247      15.945  -5.413 -31.886  1.00  4.25           H  
ATOM   3829 3HG2 VAL A 247      15.783  -6.622 -30.590  1.00  4.25           H  
ATOM   3830  N   THR A 248      20.593  -5.513 -31.815  1.00  1.97           N  
ATOM   3831  CA  THR A 248      21.972  -5.106 -31.575  1.00  2.34           C  
ATOM   3832  C   THR A 248      22.114  -3.598 -31.701  1.00  1.88           C  
ATOM   3833  O   THR A 248      21.867  -3.028 -32.764  1.00  5.11           O  
ATOM   3834  CB  THR A 248      22.945  -5.790 -32.553  1.00  3.51           C  
ATOM   3835  OG1 THR A 248      22.882  -7.213 -32.390  1.00  3.51           O  
ATOM   3836  CG2 THR A 248      24.369  -5.315 -32.296  1.00  3.51           C  
ATOM   3837  H   THR A 248      20.213  -5.462 -32.749  1.00  2.36           H  
ATOM   3838  HA  THR A 248      22.250  -5.386 -30.562  1.00  2.81           H  
ATOM   3839  HB  THR A 248      22.662  -5.541 -33.576  1.00  4.21           H  
ATOM   3840  HG1 THR A 248      23.264  -7.463 -31.542  1.00  4.21           H  
ATOM   3841 1HG2 THR A 248      25.047  -5.802 -32.996  1.00  4.21           H  
ATOM   3842 2HG2 THR A 248      24.424  -4.235 -32.430  1.00  4.21           H  
ATOM   3843 3HG2 THR A 248      24.658  -5.567 -31.277  1.00  4.21           H  
ATOM   3844  N   ILE A 249      22.535  -2.962 -30.615  1.00  1.58           N  
ATOM   3845  CA  ILE A 249      22.749  -1.519 -30.572  1.00  1.07           C  
ATOM   3846  C   ILE A 249      24.226  -1.211 -30.793  1.00  1.15           C  
ATOM   3847  O   ILE A 249      25.094  -1.926 -30.290  1.00  1.44           O  
ATOM   3848  CB  ILE A 249      22.217  -0.934 -29.254  1.00  1.60           C  
ATOM   3849  CG1 ILE A 249      20.727  -1.253 -29.150  1.00  1.60           C  
ATOM   3850  CG2 ILE A 249      22.439   0.560 -29.191  1.00  1.60           C  
ATOM   3851  CD1 ILE A 249      19.934  -0.677 -30.307  1.00  1.60           C  
ATOM   3852  H   ILE A 249      22.716  -3.501 -29.780  1.00  1.90           H  
ATOM   3853  HA  ILE A 249      22.187  -1.062 -31.385  1.00  1.28           H  
ATOM   3854  HB  ILE A 249      22.721  -1.410 -28.414  1.00  1.93           H  
ATOM   3855 1HG1 ILE A 249      20.590  -2.333 -29.139  1.00  1.93           H  
ATOM   3856 2HG1 ILE A 249      20.330  -0.846 -28.219  1.00  1.93           H  
ATOM   3857 1HG2 ILE A 249      22.051   0.947 -28.250  1.00  1.93           H  
ATOM   3858 2HG2 ILE A 249      23.505   0.768 -29.256  1.00  1.93           H  
ATOM   3859 3HG2 ILE A 249      21.922   1.040 -30.022  1.00  1.93           H  
ATOM   3860 1HD1 ILE A 249      18.882  -0.934 -30.202  1.00  1.93           H  
ATOM   3861 2HD1 ILE A 249      20.043   0.408 -30.320  1.00  1.93           H  
ATOM   3862 3HD1 ILE A 249      20.310  -1.090 -31.243  1.00  1.93           H  
ATOM   3863  N   ASP A 250      24.509  -0.199 -31.611  1.00  1.07           N  
ATOM   3864  CA  ASP A 250      25.884   0.111 -31.984  1.00  1.30           C  
ATOM   3865  C   ASP A 250      26.646   0.879 -30.900  1.00  1.27           C  
ATOM   3866  O   ASP A 250      27.842   0.660 -30.706  1.00  1.51           O  
ATOM   3867  CB  ASP A 250      25.889   0.895 -33.295  1.00  1.95           C  
ATOM   3868  CG  ASP A 250      25.382   0.049 -34.459  1.00  1.95           C  
ATOM   3869  OD1 ASP A 250      25.302  -1.150 -34.317  1.00  1.95           O  
ATOM   3870  OD2 ASP A 250      25.051   0.605 -35.477  1.00  1.95           O  
ATOM   3871  H   ASP A 250      23.765   0.391 -31.967  1.00  1.28           H  
ATOM   3872  HA  ASP A 250      26.406  -0.831 -32.152  1.00  1.56           H  
ATOM   3873 1HB  ASP A 250      25.259   1.780 -33.199  1.00  2.34           H  
ATOM   3874 2HB  ASP A 250      26.902   1.231 -33.518  1.00  2.34           H  
ATOM   3875  N   GLY A 251      25.952   1.762 -30.190  1.00  1.10           N  
ATOM   3876  CA  GLY A 251      26.569   2.540 -29.120  1.00  1.21           C  
ATOM   3877  C   GLY A 251      25.500   3.294 -28.351  1.00  0.95           C  
ATOM   3878  O   GLY A 251      24.348   2.875 -28.321  1.00  1.02           O  
ATOM   3879  H   GLY A 251      24.978   1.919 -30.416  1.00  1.32           H  
ATOM   3880 1HA  GLY A 251      27.118   1.879 -28.450  1.00  1.45           H  
ATOM   3881 2HA  GLY A 251      27.286   3.242 -29.543  1.00  1.45           H  
ATOM   3882  N   TYR A 252      25.887   4.380 -27.697  1.00  0.80           N  
ATOM   3883  CA  TYR A 252      24.936   5.223 -26.977  1.00  0.77           C  
ATOM   3884  C   TYR A 252      25.577   6.577 -26.684  1.00  1.01           C  
ATOM   3885  O   TYR A 252      26.795   6.728 -26.797  1.00  1.09           O  
ATOM   3886  CB  TYR A 252      24.438   4.519 -25.700  1.00  1.16           C  
ATOM   3887  CG  TYR A 252      25.497   4.178 -24.684  1.00  1.16           C  
ATOM   3888  CD1 TYR A 252      25.746   5.030 -23.619  1.00  1.16           C  
ATOM   3889  CD2 TYR A 252      26.217   3.003 -24.818  1.00  1.16           C  
ATOM   3890  CE1 TYR A 252      26.714   4.701 -22.688  1.00  1.16           C  
ATOM   3891  CE2 TYR A 252      27.184   2.680 -23.896  1.00  1.16           C  
ATOM   3892  CZ  TYR A 252      27.434   3.519 -22.832  1.00  1.16           C  
ATOM   3893  OH  TYR A 252      28.405   3.189 -21.912  1.00  1.16           O  
ATOM   3894  H   TYR A 252      26.858   4.653 -27.728  1.00  0.96           H  
ATOM   3895  HA  TYR A 252      24.076   5.405 -27.621  1.00  0.92           H  
ATOM   3896 1HB  TYR A 252      23.700   5.152 -25.207  1.00  1.39           H  
ATOM   3897 2HB  TYR A 252      23.931   3.596 -25.974  1.00  1.39           H  
ATOM   3898  HD1 TYR A 252      25.178   5.955 -23.513  1.00  1.39           H  
ATOM   3899  HD2 TYR A 252      26.021   2.335 -25.654  1.00  1.39           H  
ATOM   3900  HE1 TYR A 252      26.911   5.367 -21.848  1.00  1.39           H  
ATOM   3901  HE2 TYR A 252      27.750   1.756 -24.007  1.00  1.39           H  
ATOM   3902  HH  TYR A 252      28.821   2.355 -22.168  1.00  1.39           H  
ATOM   3903  N   GLU A 253      24.762   7.562 -26.314  1.00  1.49           N  
ATOM   3904  CA  GLU A 253      25.278   8.899 -26.056  1.00  2.07           C  
ATOM   3905  C   GLU A 253      24.540   9.632 -24.946  1.00  1.66           C  
ATOM   3906  O   GLU A 253      23.319   9.565 -24.822  1.00  2.18           O  
ATOM   3907  CB  GLU A 253      25.241   9.744 -27.329  1.00  3.10           C  
ATOM   3908  CG  GLU A 253      25.828  11.140 -27.149  1.00  3.10           C  
ATOM   3909  CD  GLU A 253      25.926  11.932 -28.420  1.00  3.10           C  
ATOM   3910  OE1 GLU A 253      24.913  12.329 -28.946  1.00  3.10           O  
ATOM   3911  OE2 GLU A 253      27.027  12.141 -28.873  1.00  3.10           O  
ATOM   3912  H   GLU A 253      23.775   7.379 -26.230  1.00  1.79           H  
ATOM   3913  HA  GLU A 253      26.319   8.802 -25.748  1.00  2.48           H  
ATOM   3914 1HB  GLU A 253      25.804   9.242 -28.117  1.00  3.73           H  
ATOM   3915 2HB  GLU A 253      24.215   9.845 -27.672  1.00  3.73           H  
ATOM   3916 1HG  GLU A 253      25.202  11.691 -26.449  1.00  3.73           H  
ATOM   3917 2HG  GLU A 253      26.819  11.048 -26.708  1.00  3.73           H  
ATOM   3918  N   ASP A 254      25.322  10.308 -24.116  1.00  1.94           N  
ATOM   3919  CA  ASP A 254      24.827  11.074 -22.984  1.00  1.74           C  
ATOM   3920  C   ASP A 254      24.183  12.393 -23.397  1.00  1.87           C  
ATOM   3921  O   ASP A 254      24.591  13.020 -24.375  1.00  2.56           O  
ATOM   3922  CB  ASP A 254      25.977  11.359 -22.023  1.00  2.61           C  
ATOM   3923  CG  ASP A 254      26.499  10.103 -21.348  1.00  2.61           C  
ATOM   3924  OD1 ASP A 254      25.795   9.124 -21.328  1.00  2.61           O  
ATOM   3925  OD2 ASP A 254      27.623  10.122 -20.900  1.00  2.61           O  
ATOM   3926  H   ASP A 254      26.317  10.302 -24.288  1.00  2.33           H  
ATOM   3927  HA  ASP A 254      24.078  10.477 -22.468  1.00  2.09           H  
ATOM   3928 1HB  ASP A 254      26.795  11.834 -22.564  1.00  3.13           H  
ATOM   3929 2HB  ASP A 254      25.645  12.056 -21.253  1.00  3.13           H  
ATOM   3930  N   VAL A 255      23.195  12.821 -22.620  1.00  1.55           N  
ATOM   3931  CA  VAL A 255      22.520  14.097 -22.826  1.00  1.81           C  
ATOM   3932  C   VAL A 255      22.979  15.106 -21.773  1.00  2.36           C  
ATOM   3933  O   VAL A 255      22.960  14.814 -20.576  1.00  3.19           O  
ATOM   3934  CB  VAL A 255      20.997  13.921 -22.753  1.00  2.71           C  
ATOM   3935  CG1 VAL A 255      20.302  15.261 -22.891  1.00  2.71           C  
ATOM   3936  CG2 VAL A 255      20.536  12.976 -23.847  1.00  2.71           C  
ATOM   3937  H   VAL A 255      22.897  12.240 -21.849  1.00  1.86           H  
ATOM   3938  HA  VAL A 255      22.783  14.477 -23.814  1.00  2.17           H  
ATOM   3939  HB  VAL A 255      20.740  13.512 -21.785  1.00  3.26           H  
ATOM   3940 1HG1 VAL A 255      19.226  15.115 -22.818  1.00  3.26           H  
ATOM   3941 2HG1 VAL A 255      20.632  15.928 -22.095  1.00  3.26           H  
ATOM   3942 3HG1 VAL A 255      20.546  15.701 -23.858  1.00  3.26           H  
ATOM   3943 1HG2 VAL A 255      19.457  12.843 -23.783  1.00  3.26           H  
ATOM   3944 2HG2 VAL A 255      20.794  13.396 -24.820  1.00  3.26           H  
ATOM   3945 3HG2 VAL A 255      21.028  12.013 -23.729  1.00  3.26           H  
ATOM   3946  N   ASP A 256      23.406  16.282 -22.225  1.00  3.82           N  
ATOM   3947  CA  ASP A 256      23.905  17.327 -21.331  1.00  5.62           C  
ATOM   3948  C   ASP A 256      22.819  17.903 -20.423  1.00  7.47           C  
ATOM   3949  O   ASP A 256      21.656  17.995 -20.817  1.00 23.21           O  
ATOM   3950  CB  ASP A 256      24.525  18.472 -22.138  1.00  8.43           C  
ATOM   3951  CG  ASP A 256      25.833  18.109 -22.824  1.00  8.43           C  
ATOM   3952  OD1 ASP A 256      26.412  17.105 -22.486  1.00  8.43           O  
ATOM   3953  OD2 ASP A 256      26.235  18.848 -23.692  1.00  8.43           O  
ATOM   3954  H   ASP A 256      23.391  16.455 -23.221  1.00  4.58           H  
ATOM   3955  HA  ASP A 256      24.679  16.892 -20.699  1.00  6.74           H  
ATOM   3956 1HB  ASP A 256      23.825  18.802 -22.900  1.00 10.12           H  
ATOM   3957 2HB  ASP A 256      24.706  19.320 -21.477  1.00 10.12           H  
ATOM   3958  N   GLU A 257      23.226  18.272 -19.203  1.00 13.67           N  
ATOM   3959  CA  GLU A 257      22.402  18.902 -18.151  1.00 20.01           C  
ATOM   3960  C   GLU A 257      21.550  20.116 -18.585  1.00 10.63           C  
ATOM   3961  O   GLU A 257      21.790  21.223 -18.101  1.00 19.92           O  
ATOM   3962  CB  GLU A 257      23.311  19.374 -17.011  1.00 30.02           C  
ATOM   3963  CG  GLU A 257      24.014  18.282 -16.218  1.00 30.02           C  
ATOM   3964  CD  GLU A 257      24.925  18.862 -15.162  1.00 30.02           C  
ATOM   3965  OE1 GLU A 257      25.286  20.006 -15.291  1.00 30.02           O  
ATOM   3966  OE2 GLU A 257      25.239  18.174 -14.216  1.00 30.02           O  
ATOM   3967  H   GLU A 257      24.201  18.121 -18.987  1.00 16.40           H  
ATOM   3968  HA  GLU A 257      21.726  18.141 -17.764  1.00 24.01           H  
ATOM   3969 1HB  GLU A 257      24.082  20.029 -17.418  1.00 36.02           H  
ATOM   3970 2HB  GLU A 257      22.725  19.965 -16.307  1.00 36.02           H  
ATOM   3971 1HG  GLU A 257      23.266  17.650 -15.739  1.00 36.02           H  
ATOM   3972 2HG  GLU A 257      24.596  17.663 -16.899  1.00 36.02           H  
ATOM   3973  N   SER A 258      20.561  19.928 -19.457  1.00 10.94           N  
ATOM   3974  CA  SER A 258      19.735  21.049 -19.907  1.00  7.57           C  
ATOM   3975  C   SER A 258      18.533  20.626 -20.716  1.00  5.25           C  
ATOM   3976  O   SER A 258      18.611  19.682 -21.500  1.00  4.93           O  
ATOM   3977  CB  SER A 258      20.532  22.009 -20.766  1.00 11.36           C  
ATOM   3978  OG  SER A 258      19.703  23.041 -21.241  1.00 11.36           O  
ATOM   3979  H   SER A 258      20.401  19.006 -19.831  1.00 13.13           H  
ATOM   3980  HA  SER A 258      19.377  21.580 -19.025  1.00  9.08           H  
ATOM   3981 1HB  SER A 258      21.352  22.435 -20.190  1.00 13.63           H  
ATOM   3982 2HB  SER A 258      20.967  21.469 -21.606  1.00 13.63           H  
ATOM   3983  HG  SER A 258      19.503  23.589 -20.478  1.00 13.63           H  
ATOM   3984  N   ASP A 259      17.445  21.384 -20.571  1.00  5.01           N  
ATOM   3985  CA  ASP A 259      16.243  21.145 -21.351  1.00  4.73           C  
ATOM   3986  C   ASP A 259      16.503  21.366 -22.836  1.00  3.29           C  
ATOM   3987  O   ASP A 259      15.793  20.805 -23.661  1.00  3.74           O  
ATOM   3988  CB  ASP A 259      15.074  22.052 -20.912  1.00  7.10           C  
ATOM   3989  CG  ASP A 259      14.422  21.666 -19.584  1.00  7.10           C  
ATOM   3990  OD1 ASP A 259      14.713  20.610 -19.078  1.00  7.10           O  
ATOM   3991  OD2 ASP A 259      13.611  22.425 -19.102  1.00  7.10           O  
ATOM   3992  H   ASP A 259      17.458  22.142 -19.903  1.00  6.01           H  
ATOM   3993  HA  ASP A 259      15.943  20.107 -21.208  1.00  5.68           H  
ATOM   3994 1HB  ASP A 259      15.431  23.079 -20.831  1.00  8.51           H  
ATOM   3995 2HB  ASP A 259      14.306  22.039 -21.684  1.00  8.51           H  
ATOM   3996  N   GLY A 260      17.505  22.187 -23.183  1.00  3.20           N  
ATOM   3997  CA  GLY A 260      17.849  22.430 -24.581  1.00  3.35           C  
ATOM   3998  C   GLY A 260      18.539  21.215 -25.192  1.00  3.12           C  
ATOM   3999  O   GLY A 260      18.251  20.828 -26.326  1.00  3.62           O  
ATOM   4000  H   GLY A 260      18.071  22.629 -22.466  1.00  3.84           H  
ATOM   4001 1HA  GLY A 260      16.945  22.662 -25.144  1.00  4.02           H  
ATOM   4002 2HA  GLY A 260      18.503  23.298 -24.650  1.00  4.02           H  
ATOM   4003  N   ALA A 261      19.459  20.622 -24.435  1.00  3.08           N  
ATOM   4004  CA  ALA A 261      20.165  19.429 -24.880  1.00  3.47           C  
ATOM   4005  C   ALA A 261      19.205  18.258 -24.964  1.00  2.73           C  
ATOM   4006  O   ALA A 261      19.251  17.474 -25.912  1.00  2.76           O  
ATOM   4007  CB  ALA A 261      21.302  19.107 -23.941  1.00  5.21           C  
ATOM   4008  H   ALA A 261      19.666  21.000 -23.522  1.00  3.70           H  
ATOM   4009  HA  ALA A 261      20.563  19.616 -25.878  1.00  4.16           H  
ATOM   4010 1HB  ALA A 261      21.829  18.221 -24.295  1.00  6.25           H  
ATOM   4011 2HB  ALA A 261      21.994  19.949 -23.902  1.00  6.25           H  
ATOM   4012 3HB  ALA A 261      20.903  18.920 -22.947  1.00  6.25           H  
ATOM   4013  N   LEU A 262      18.330  18.167 -23.965  1.00  2.56           N  
ATOM   4014  CA  LEU A 262      17.322  17.131 -23.886  1.00  2.68           C  
ATOM   4015  C   LEU A 262      16.339  17.290 -25.023  1.00  2.71           C  
ATOM   4016  O   LEU A 262      15.967  16.305 -25.650  1.00  2.99           O  
ATOM   4017  CB  LEU A 262      16.642  17.180 -22.519  1.00  4.02           C  
ATOM   4018  CG  LEU A 262      15.571  16.125 -22.252  1.00  4.02           C  
ATOM   4019  CD1 LEU A 262      16.169  14.739 -22.424  1.00  4.02           C  
ATOM   4020  CD2 LEU A 262      15.071  16.313 -20.826  1.00  4.02           C  
ATOM   4021  H   LEU A 262      18.371  18.838 -23.209  1.00  3.07           H  
ATOM   4022  HA  LEU A 262      17.806  16.164 -23.996  1.00  3.22           H  
ATOM   4023 1HB  LEU A 262      17.406  17.076 -21.750  1.00  4.82           H  
ATOM   4024 2HB  LEU A 262      16.174  18.157 -22.402  1.00  4.82           H  
ATOM   4025  HG  LEU A 262      14.750  16.239 -22.957  1.00  4.82           H  
ATOM   4026 1HD1 LEU A 262      15.409  13.985 -22.228  1.00  4.82           H  
ATOM   4027 2HD1 LEU A 262      16.535  14.626 -23.445  1.00  4.82           H  
ATOM   4028 3HD1 LEU A 262      16.995  14.612 -21.726  1.00  4.82           H  
ATOM   4029 1HD2 LEU A 262      14.304  15.583 -20.602  1.00  4.82           H  
ATOM   4030 2HD2 LEU A 262      15.903  16.187 -20.134  1.00  4.82           H  
ATOM   4031 3HD2 LEU A 262      14.659  17.312 -20.709  1.00  4.82           H  
ATOM   4032  N   LEU A 263      15.941  18.531 -25.297  1.00  2.89           N  
ATOM   4033  CA  LEU A 263      15.074  18.855 -26.422  1.00  3.64           C  
ATOM   4034  C   LEU A 263      15.634  18.268 -27.704  1.00  3.26           C  
ATOM   4035  O   LEU A 263      14.950  17.490 -28.373  1.00  3.74           O  
ATOM   4036  CB  LEU A 263      14.960  20.379 -26.558  1.00  5.46           C  
ATOM   4037  CG  LEU A 263      14.156  20.918 -27.727  1.00  5.46           C  
ATOM   4038  CD1 LEU A 263      12.727  20.475 -27.577  1.00  5.46           C  
ATOM   4039  CD2 LEU A 263      14.262  22.435 -27.750  1.00  5.46           C  
ATOM   4040  H   LEU A 263      16.260  19.290 -24.717  1.00  3.47           H  
ATOM   4041  HA  LEU A 263      14.089  18.427 -26.236  1.00  4.37           H  
ATOM   4042 1HB  LEU A 263      14.502  20.763 -25.654  1.00  6.55           H  
ATOM   4043 2HB  LEU A 263      15.956  20.800 -26.635  1.00  6.55           H  
ATOM   4044  HG  LEU A 263      14.544  20.510 -28.660  1.00  6.55           H  
ATOM   4045 1HD1 LEU A 263      12.141  20.851 -28.416  1.00  6.55           H  
ATOM   4046 2HD1 LEU A 263      12.691  19.387 -27.562  1.00  6.55           H  
ATOM   4047 3HD1 LEU A 263      12.323  20.866 -26.650  1.00  6.55           H  
ATOM   4048 1HD2 LEU A 263      13.685  22.829 -28.587  1.00  6.55           H  
ATOM   4049 2HD2 LEU A 263      13.872  22.843 -26.817  1.00  6.55           H  
ATOM   4050 3HD2 LEU A 263      15.307  22.724 -27.861  1.00  6.55           H  
ATOM   4051  N   CYS A 264      16.885  18.612 -28.003  1.00  2.86           N  
ATOM   4052  CA  CYS A 264      17.569  18.107 -29.176  1.00  2.75           C  
ATOM   4053  C   CYS A 264      17.536  16.592 -29.244  1.00  2.37           C  
ATOM   4054  O   CYS A 264      17.211  16.011 -30.283  1.00  3.43           O  
ATOM   4055  CB  CYS A 264      19.025  18.572 -29.180  1.00  4.12           C  
ATOM   4056  SG  CYS A 264      19.972  18.023 -30.621  1.00  4.12           S  
ATOM   4057  H   CYS A 264      17.373  19.261 -27.397  1.00  3.43           H  
ATOM   4058  HA  CYS A 264      17.085  18.505 -30.066  1.00  3.30           H  
ATOM   4059 1HB  CYS A 264      19.058  19.662 -29.150  1.00  4.95           H  
ATOM   4060 2HB  CYS A 264      19.530  18.206 -28.288  1.00  4.95           H  
ATOM   4061  HG  CYS A 264      19.825  16.721 -30.395  1.00  4.95           H  
ATOM   4062  N   ALA A 265      17.894  15.953 -28.137  1.00  1.87           N  
ATOM   4063  CA  ALA A 265      17.932  14.506 -28.060  1.00  1.48           C  
ATOM   4064  C   ALA A 265      16.561  13.867 -28.321  1.00  1.25           C  
ATOM   4065  O   ALA A 265      16.468  12.923 -29.109  1.00  1.20           O  
ATOM   4066  CB  ALA A 265      18.461  14.097 -26.695  1.00  2.22           C  
ATOM   4067  H   ALA A 265      18.165  16.488 -27.324  1.00  2.24           H  
ATOM   4068  HA  ALA A 265      18.619  14.148 -28.826  1.00  1.78           H  
ATOM   4069 1HB  ALA A 265      18.542  13.015 -26.644  1.00  2.66           H  
ATOM   4070 2HB  ALA A 265      19.446  14.537 -26.544  1.00  2.66           H  
ATOM   4071 3HB  ALA A 265      17.784  14.450 -25.919  1.00  2.66           H  
ATOM   4072  N   THR A 266      15.495  14.408 -27.711  1.00  1.37           N  
ATOM   4073  CA  THR A 266      14.157  13.835 -27.872  1.00  1.50           C  
ATOM   4074  C   THR A 266      13.655  13.985 -29.297  1.00  1.89           C  
ATOM   4075  O   THR A 266      12.890  13.152 -29.782  1.00  2.18           O  
ATOM   4076  CB  THR A 266      13.133  14.476 -26.905  1.00  2.25           C  
ATOM   4077  OG1 THR A 266      13.094  15.888 -27.125  1.00  2.25           O  
ATOM   4078  CG2 THR A 266      13.464  14.186 -25.447  1.00  2.25           C  
ATOM   4079  H   THR A 266      15.622  15.200 -27.096  1.00  1.64           H  
ATOM   4080  HA  THR A 266      14.210  12.775 -27.645  1.00  1.80           H  
ATOM   4081  HB  THR A 266      12.146  14.068 -27.118  1.00  2.70           H  
ATOM   4082  HG1 THR A 266      13.989  16.238 -27.103  1.00  2.70           H  
ATOM   4083 1HG2 THR A 266      12.714  14.650 -24.807  1.00  2.70           H  
ATOM   4084 2HG2 THR A 266      13.460  13.110 -25.283  1.00  2.70           H  
ATOM   4085 3HG2 THR A 266      14.443  14.583 -25.200  1.00  2.70           H  
ATOM   4086  N   VAL A 267      14.141  14.992 -30.012  1.00  2.26           N  
ATOM   4087  CA  VAL A 267      13.774  15.135 -31.411  1.00  3.17           C  
ATOM   4088  C   VAL A 267      14.219  13.931 -32.253  1.00  2.60           C  
ATOM   4089  O   VAL A 267      13.604  13.638 -33.280  1.00  3.73           O  
ATOM   4090  CB  VAL A 267      14.351  16.427 -32.013  1.00  4.75           C  
ATOM   4091  CG1 VAL A 267      14.146  16.442 -33.519  1.00  4.75           C  
ATOM   4092  CG2 VAL A 267      13.645  17.616 -31.398  1.00  4.75           C  
ATOM   4093  H   VAL A 267      14.743  15.685 -29.581  1.00  2.71           H  
ATOM   4094  HA  VAL A 267      12.689  15.202 -31.468  1.00  3.80           H  
ATOM   4095  HB  VAL A 267      15.420  16.477 -31.816  1.00  5.71           H  
ATOM   4096 1HG1 VAL A 267      14.560  17.362 -33.933  1.00  5.71           H  
ATOM   4097 2HG1 VAL A 267      14.654  15.585 -33.963  1.00  5.71           H  
ATOM   4098 3HG1 VAL A 267      13.081  16.390 -33.743  1.00  5.71           H  
ATOM   4099 1HG2 VAL A 267      14.052  18.531 -31.823  1.00  5.71           H  
ATOM   4100 2HG2 VAL A 267      12.580  17.552 -31.615  1.00  5.71           H  
ATOM   4101 3HG2 VAL A 267      13.789  17.618 -30.325  1.00  5.71           H  
ATOM   4102  N   ASP A 268      15.297  13.258 -31.853  1.00  2.30           N  
ATOM   4103  CA  ASP A 268      15.778  12.114 -32.609  1.00  2.17           C  
ATOM   4104  C   ASP A 268      15.173  10.795 -32.128  1.00  1.55           C  
ATOM   4105  O   ASP A 268      14.937   9.899 -32.941  1.00  1.52           O  
ATOM   4106  CB  ASP A 268      17.302  12.035 -32.536  1.00  3.25           C  
ATOM   4107  CG  ASP A 268      17.988  13.204 -33.230  1.00  3.25           C  
ATOM   4108  OD1 ASP A 268      17.701  13.437 -34.381  1.00  3.25           O  
ATOM   4109  OD2 ASP A 268      18.798  13.847 -32.607  1.00  3.25           O  
ATOM   4110  H   ASP A 268      15.778  13.507 -30.999  1.00  2.76           H  
ATOM   4111  HA  ASP A 268      15.495  12.253 -33.652  1.00  2.60           H  
ATOM   4112 1HB  ASP A 268      17.616  12.017 -31.492  1.00  3.91           H  
ATOM   4113 2HB  ASP A 268      17.641  11.107 -32.997  1.00  3.91           H  
ATOM   4114  N   GLN A 269      14.901  10.679 -30.823  1.00  1.34           N  
ATOM   4115  CA  GLN A 269      14.337   9.433 -30.288  1.00  1.01           C  
ATOM   4116  C   GLN A 269      13.942   9.566 -28.816  1.00  0.68           C  
ATOM   4117  O   GLN A 269      14.261  10.568 -28.191  1.00  0.93           O  
ATOM   4118  CB  GLN A 269      15.376   8.326 -30.435  1.00  1.52           C  
ATOM   4119  CG  GLN A 269      16.610   8.612 -29.620  1.00  1.52           C  
ATOM   4120  CD  GLN A 269      17.728   7.665 -29.921  1.00  1.52           C  
ATOM   4121  OE1 GLN A 269      18.522   7.900 -30.837  1.00  1.52           O  
ATOM   4122  NE2 GLN A 269      17.815   6.593 -29.153  1.00  1.52           N  
ATOM   4123  H   GLN A 269      15.126  11.445 -30.196  1.00  1.61           H  
ATOM   4124  HA  GLN A 269      13.452   9.186 -30.867  1.00  1.21           H  
ATOM   4125 1HB  GLN A 269      14.974   7.371 -30.107  1.00  1.82           H  
ATOM   4126 2HB  GLN A 269      15.675   8.211 -31.475  1.00  1.82           H  
ATOM   4127 1HG  GLN A 269      16.952   9.624 -29.836  1.00  1.82           H  
ATOM   4128 2HG  GLN A 269      16.361   8.520 -28.562  1.00  1.82           H  
ATOM   4129 1HE2 GLN A 269      18.568   5.947 -29.293  1.00  1.82           H  
ATOM   4130 2HE2 GLN A 269      17.149   6.445 -28.421  1.00  1.82           H  
ATOM   4131  N   PRO A 270      13.248   8.571 -28.243  1.00  0.75           N  
ATOM   4132  CA  PRO A 270      12.881   8.492 -26.830  1.00  0.50           C  
ATOM   4133  C   PRO A 270      14.153   8.489 -25.973  1.00  0.39           C  
ATOM   4134  O   PRO A 270      15.120   7.797 -26.289  1.00  0.40           O  
ATOM   4135  CB  PRO A 270      12.054   7.206 -26.757  1.00  0.75           C  
ATOM   4136  CG  PRO A 270      11.420   7.105 -28.105  1.00  0.75           C  
ATOM   4137  CD  PRO A 270      12.436   7.653 -29.065  1.00  0.75           C  
ATOM   4138  HA  PRO A 270      12.259   9.362 -26.591  1.00  0.60           H  
ATOM   4139 1HB  PRO A 270      12.705   6.350 -26.532  1.00  0.90           H  
ATOM   4140 2HB  PRO A 270      11.319   7.278 -25.942  1.00  0.90           H  
ATOM   4141 1HG  PRO A 270      11.149   6.062 -28.319  1.00  0.90           H  
ATOM   4142 2HG  PRO A 270      10.481   7.678 -28.118  1.00  0.90           H  
ATOM   4143 1HD  PRO A 270      13.058   6.839 -29.462  1.00  0.90           H  
ATOM   4144 2HD  PRO A 270      11.929   8.209 -29.864  1.00  0.90           H  
ATOM   4145  N   ILE A 271      14.154   9.302 -24.907  1.00  0.44           N  
ATOM   4146  CA  ILE A 271      15.360   9.491 -24.090  1.00  0.43           C  
ATOM   4147  C   ILE A 271      15.279   8.922 -22.676  1.00  0.40           C  
ATOM   4148  O   ILE A 271      14.343   9.202 -21.927  1.00  0.56           O  
ATOM   4149  CB  ILE A 271      15.717  10.984 -23.998  1.00  0.65           C  
ATOM   4150  CG1 ILE A 271      15.852  11.554 -25.403  1.00  0.65           C  
ATOM   4151  CG2 ILE A 271      17.014  11.172 -23.221  1.00  0.65           C  
ATOM   4152  CD1 ILE A 271      16.918  10.879 -26.218  1.00  0.65           C  
ATOM   4153  H   ILE A 271      13.308   9.804 -24.679  1.00  0.53           H  
ATOM   4154  HA  ILE A 271      16.181   8.983 -24.594  1.00  0.52           H  
ATOM   4155  HB  ILE A 271      14.913  11.525 -23.499  1.00  0.77           H  
ATOM   4156 1HG1 ILE A 271      14.901  11.448 -25.921  1.00  0.77           H  
ATOM   4157 2HG1 ILE A 271      16.091  12.615 -25.337  1.00  0.77           H  
ATOM   4158 1HG2 ILE A 271      17.258  12.230 -23.169  1.00  0.77           H  
ATOM   4159 2HG2 ILE A 271      16.895  10.779 -22.214  1.00  0.77           H  
ATOM   4160 3HG2 ILE A 271      17.820  10.640 -23.726  1.00  0.77           H  
ATOM   4161 1HD1 ILE A 271      16.964  11.325 -27.209  1.00  0.77           H  
ATOM   4162 2HD1 ILE A 271      17.878  11.000 -25.720  1.00  0.77           H  
ATOM   4163 3HD1 ILE A 271      16.689   9.820 -26.314  1.00  0.77           H  
ATOM   4164  N   SER A 272      16.267   8.125 -22.302  1.00  0.33           N  
ATOM   4165  CA  SER A 272      16.314   7.569 -20.958  1.00  0.43           C  
ATOM   4166  C   SER A 272      16.706   8.688 -19.990  1.00  0.45           C  
ATOM   4167  O   SER A 272      17.643   9.433 -20.259  1.00  0.67           O  
ATOM   4168  CB  SER A 272      17.304   6.421 -20.928  1.00  0.65           C  
ATOM   4169  OG  SER A 272      17.472   5.913 -19.641  1.00  0.65           O  
ATOM   4170  H   SER A 272      17.033   7.925 -22.936  1.00  0.40           H  
ATOM   4171  HA  SER A 272      15.325   7.201 -20.688  1.00  0.52           H  
ATOM   4172 1HB  SER A 272      16.950   5.628 -21.586  1.00  0.77           H  
ATOM   4173 2HB  SER A 272      18.264   6.757 -21.310  1.00  0.77           H  
ATOM   4174  HG  SER A 272      16.598   5.647 -19.339  1.00  0.77           H  
ATOM   4175  N   ALA A 273      16.002   8.829 -18.866  1.00  0.43           N  
ATOM   4176  CA  ALA A 273      16.334   9.928 -17.953  1.00  0.48           C  
ATOM   4177  C   ALA A 273      15.947   9.643 -16.503  1.00  0.54           C  
ATOM   4178  O   ALA A 273      15.035   8.875 -16.226  1.00  1.35           O  
ATOM   4179  CB  ALA A 273      15.649  11.206 -18.419  1.00  0.72           C  
ATOM   4180  H   ALA A 273      15.230   8.211 -18.662  1.00  0.52           H  
ATOM   4181  HA  ALA A 273      17.410  10.067 -17.986  1.00  0.58           H  
ATOM   4182 1HB  ALA A 273      15.931  12.030 -17.763  1.00  0.86           H  
ATOM   4183 2HB  ALA A 273      15.957  11.433 -19.439  1.00  0.86           H  
ATOM   4184 3HB  ALA A 273      14.569  11.072 -18.388  1.00  0.86           H  
ATOM   4185  N   GLY A 274      16.658  10.260 -15.567  1.00  0.53           N  
ATOM   4186  CA  GLY A 274      16.370  10.057 -14.154  1.00  0.75           C  
ATOM   4187  C   GLY A 274      15.610  11.239 -13.570  1.00  0.98           C  
ATOM   4188  O   GLY A 274      15.718  12.355 -14.069  1.00  3.33           O  
ATOM   4189  H   GLY A 274      17.411  10.873 -15.843  1.00  0.64           H  
ATOM   4190 1HA  GLY A 274      15.788   9.147 -14.034  1.00  0.90           H  
ATOM   4191 2HA  GLY A 274      17.302   9.916 -13.609  1.00  0.90           H  
ATOM   4192  N   MET A 275      14.861  10.997 -12.495  1.00  0.65           N  
ATOM   4193  CA  MET A 275      14.106  12.070 -11.850  1.00  1.01           C  
ATOM   4194  C   MET A 275      13.785  11.803 -10.378  1.00  0.55           C  
ATOM   4195  O   MET A 275      13.854  10.668  -9.910  1.00  0.66           O  
ATOM   4196  CB  MET A 275      12.801  12.304 -12.588  1.00  1.52           C  
ATOM   4197  CG  MET A 275      11.860  11.115 -12.552  1.00  1.52           C  
ATOM   4198  SD  MET A 275      10.261  11.487 -13.271  1.00  1.52           S  
ATOM   4199  CE  MET A 275       9.664  12.494 -11.920  1.00  1.52           C  
ATOM   4200  H   MET A 275      14.801  10.051 -12.142  1.00  0.78           H  
ATOM   4201  HA  MET A 275      14.702  12.981 -11.897  1.00  1.21           H  
ATOM   4202 1HB  MET A 275      12.284  13.162 -12.166  1.00  1.82           H  
ATOM   4203 2HB  MET A 275      13.013  12.529 -13.632  1.00  1.82           H  
ATOM   4204 1HG  MET A 275      12.300  10.280 -13.097  1.00  1.82           H  
ATOM   4205 2HG  MET A 275      11.707  10.809 -11.518  1.00  1.82           H  
ATOM   4206 1HE  MET A 275       8.662  12.850 -12.139  1.00  1.82           H  
ATOM   4207 2HE  MET A 275       9.643  11.899 -11.006  1.00  1.82           H  
ATOM   4208 3HE  MET A 275      10.328  13.343 -11.783  1.00  1.82           H  
ATOM   4209  N   ASP A 276      13.411  12.873  -9.670  1.00  0.62           N  
ATOM   4210  CA  ASP A 276      12.964  12.828  -8.277  1.00  0.98           C  
ATOM   4211  C   ASP A 276      11.461  12.679  -8.178  1.00  1.05           C  
ATOM   4212  O   ASP A 276      10.724  13.657  -8.309  1.00  1.39           O  
ATOM   4213  CB  ASP A 276      13.333  14.095  -7.504  1.00  1.47           C  
ATOM   4214  CG  ASP A 276      12.849  14.023  -6.046  1.00  1.47           C  
ATOM   4215  OD1 ASP A 276      12.352  12.989  -5.647  1.00  1.47           O  
ATOM   4216  OD2 ASP A 276      12.892  15.027  -5.373  1.00  1.47           O  
ATOM   4217  H   ASP A 276      13.426  13.771 -10.127  1.00  0.74           H  
ATOM   4218  HA  ASP A 276      13.428  11.969  -7.792  1.00  1.18           H  
ATOM   4219 1HB  ASP A 276      14.415  14.230  -7.512  1.00  1.76           H  
ATOM   4220 2HB  ASP A 276      12.887  14.965  -7.986  1.00  1.76           H  
ATOM   4221  N   GLY A 277      11.009  11.465  -7.933  1.00  1.29           N  
ATOM   4222  CA  GLY A 277       9.594  11.203  -7.762  1.00  1.57           C  
ATOM   4223  C   GLY A 277       9.269  10.782  -6.327  1.00  1.89           C  
ATOM   4224  O   GLY A 277       8.229  10.171  -6.084  1.00  2.87           O  
ATOM   4225  H   GLY A 277      11.671  10.702  -7.845  1.00  1.55           H  
ATOM   4226 1HA  GLY A 277       9.025  12.097  -8.017  1.00  1.88           H  
ATOM   4227 2HA  GLY A 277       9.290  10.427  -8.455  1.00  1.88           H  
ATOM   4228  N   SER A 278      10.167  11.070  -5.380  1.00  1.59           N  
ATOM   4229  CA  SER A 278       9.977  10.629  -3.993  1.00  2.12           C  
ATOM   4230  C   SER A 278       8.780  11.257  -3.285  1.00  2.32           C  
ATOM   4231  O   SER A 278       8.218  10.657  -2.365  1.00  4.07           O  
ATOM   4232  CB  SER A 278      11.224  10.938  -3.186  1.00  3.18           C  
ATOM   4233  OG  SER A 278      11.429  12.323  -3.091  1.00  3.18           O  
ATOM   4234  H   SER A 278      11.003  11.602  -5.611  1.00  1.91           H  
ATOM   4235  HA  SER A 278       9.829   9.553  -4.003  1.00  2.54           H  
ATOM   4236 1HB  SER A 278      11.119  10.516  -2.188  1.00  3.82           H  
ATOM   4237 2HB  SER A 278      12.093  10.474  -3.645  1.00  3.82           H  
ATOM   4238  HG  SER A 278      11.725  12.606  -3.967  1.00  3.82           H  
ATOM   4239  N   ALA A 279       8.387  12.449  -3.719  1.00  1.35           N  
ATOM   4240  CA  ALA A 279       7.282  13.167  -3.103  1.00  1.29           C  
ATOM   4241  C   ALA A 279       5.945  12.488  -3.344  1.00  1.23           C  
ATOM   4242  O   ALA A 279       5.707  11.914  -4.407  1.00  1.19           O  
ATOM   4243  CB  ALA A 279       7.227  14.588  -3.634  1.00  1.94           C  
ATOM   4244  H   ALA A 279       8.885  12.883  -4.483  1.00  1.62           H  
ATOM   4245  HA  ALA A 279       7.457  13.194  -2.028  1.00  1.55           H  
ATOM   4246 1HB  ALA A 279       6.420  15.133  -3.145  1.00  2.32           H  
ATOM   4247 2HB  ALA A 279       8.175  15.087  -3.431  1.00  2.32           H  
ATOM   4248 3HB  ALA A 279       7.053  14.569  -4.709  1.00  2.32           H  
ATOM   4249  N   ILE A 280       5.058  12.623  -2.356  1.00  1.36           N  
ATOM   4250  CA  ILE A 280       3.695  12.098  -2.399  1.00  1.46           C  
ATOM   4251  C   ILE A 280       2.886  12.682  -3.561  1.00  1.48           C  
ATOM   4252  O   ILE A 280       1.939  12.063  -4.042  1.00  1.56           O  
ATOM   4253  CB  ILE A 280       2.976  12.369  -1.067  1.00  2.19           C  
ATOM   4254  CG1 ILE A 280       1.707  11.525  -0.980  1.00  2.19           C  
ATOM   4255  CG2 ILE A 280       2.664  13.844  -0.920  1.00  2.19           C  
ATOM   4256  CD1 ILE A 280       1.074  11.519   0.392  1.00  2.19           C  
ATOM   4257  H   ILE A 280       5.350  13.112  -1.520  1.00  1.63           H  
ATOM   4258  HA  ILE A 280       3.753  11.021  -2.533  1.00  1.75           H  
ATOM   4259  HB  ILE A 280       3.622  12.061  -0.246  1.00  2.63           H  
ATOM   4260 1HG1 ILE A 280       0.981  11.913  -1.692  1.00  2.63           H  
ATOM   4261 2HG1 ILE A 280       1.943  10.497  -1.255  1.00  2.63           H  
ATOM   4262 1HG2 ILE A 280       2.170  14.018   0.036  1.00  2.63           H  
ATOM   4263 2HG2 ILE A 280       3.589  14.418  -0.959  1.00  2.63           H  
ATOM   4264 3HG2 ILE A 280       2.008  14.160  -1.728  1.00  2.63           H  
ATOM   4265 1HD1 ILE A 280       0.176  10.901   0.376  1.00  2.63           H  
ATOM   4266 2HD1 ILE A 280       1.781  11.113   1.116  1.00  2.63           H  
ATOM   4267 3HD1 ILE A 280       0.809  12.536   0.675  1.00  2.63           H  
ATOM   4268  N   ASP A 281       3.285  13.865  -4.024  1.00  1.71           N  
ATOM   4269  CA  ASP A 281       2.668  14.522  -5.163  1.00  2.25           C  
ATOM   4270  C   ASP A 281       2.832  13.685  -6.423  1.00  2.27           C  
ATOM   4271  O   ASP A 281       1.970  13.694  -7.302  1.00  3.16           O  
ATOM   4272  CB  ASP A 281       3.309  15.891  -5.373  1.00  3.38           C  
ATOM   4273  CG  ASP A 281       2.923  16.863  -4.289  1.00  3.38           C  
ATOM   4274  OD1 ASP A 281       1.963  16.588  -3.610  1.00  3.38           O  
ATOM   4275  OD2 ASP A 281       3.574  17.868  -4.140  1.00  3.38           O  
ATOM   4276  H   ASP A 281       4.054  14.334  -3.569  1.00  2.05           H  
ATOM   4277  HA  ASP A 281       1.604  14.646  -4.963  1.00  2.70           H  
ATOM   4278 1HB  ASP A 281       4.393  15.791  -5.382  1.00  4.05           H  
ATOM   4279 2HB  ASP A 281       3.003  16.297  -6.337  1.00  4.05           H  
ATOM   4280  N   PHE A 282       3.958  12.982  -6.513  1.00  2.53           N  
ATOM   4281  CA  PHE A 282       4.247  12.119  -7.635  1.00  3.43           C  
ATOM   4282  C   PHE A 282       3.563  10.793  -7.378  1.00  3.03           C  
ATOM   4283  O   PHE A 282       2.883  10.262  -8.248  1.00  3.89           O  
ATOM   4284  CB  PHE A 282       5.753  11.936  -7.785  1.00  5.15           C  
ATOM   4285  CG  PHE A 282       6.182  11.156  -8.995  1.00  5.15           C  
ATOM   4286  CD1 PHE A 282       6.151  11.738 -10.249  1.00  5.15           C  
ATOM   4287  CD2 PHE A 282       6.643   9.854  -8.886  1.00  5.15           C  
ATOM   4288  CE1 PHE A 282       6.573  11.034 -11.361  1.00  5.15           C  
ATOM   4289  CE2 PHE A 282       7.073   9.164 -10.001  1.00  5.15           C  
ATOM   4290  CZ  PHE A 282       7.037   9.751 -11.239  1.00  5.15           C  
ATOM   4291  H   PHE A 282       4.629  13.006  -5.760  1.00  3.04           H  
ATOM   4292  HA  PHE A 282       3.840  12.559  -8.546  1.00  4.12           H  
ATOM   4293 1HB  PHE A 282       6.229  12.914  -7.830  1.00  6.17           H  
ATOM   4294 2HB  PHE A 282       6.142  11.430  -6.904  1.00  6.17           H  
ATOM   4295  HD1 PHE A 282       5.796  12.763 -10.351  1.00  6.17           H  
ATOM   4296  HD2 PHE A 282       6.680   9.382  -7.904  1.00  6.17           H  
ATOM   4297  HE1 PHE A 282       6.550  11.497 -12.341  1.00  6.17           H  
ATOM   4298  HE2 PHE A 282       7.450   8.153  -9.907  1.00  6.17           H  
ATOM   4299  HZ  PHE A 282       7.377   9.203 -12.116  1.00  6.17           H  
ATOM   4300  N   GLN A 283       3.688  10.287  -6.151  1.00  2.19           N  
ATOM   4301  CA  GLN A 283       3.053   9.025  -5.775  1.00  2.40           C  
ATOM   4302  C   GLN A 283       1.577   8.979  -6.151  1.00  2.09           C  
ATOM   4303  O   GLN A 283       1.103   7.990  -6.713  1.00  2.24           O  
ATOM   4304  CB  GLN A 283       3.149   8.784  -4.270  1.00  3.60           C  
ATOM   4305  CG  GLN A 283       2.499   7.485  -3.832  1.00  3.60           C  
ATOM   4306  CD  GLN A 283       2.467   7.305  -2.329  1.00  3.60           C  
ATOM   4307  OE1 GLN A 283       3.216   7.945  -1.584  1.00  3.60           O  
ATOM   4308  NE2 GLN A 283       1.580   6.421  -1.875  1.00  3.60           N  
ATOM   4309  H   GLN A 283       4.257  10.778  -5.470  1.00  2.63           H  
ATOM   4310  HA  GLN A 283       3.561   8.215  -6.298  1.00  2.88           H  
ATOM   4311 1HB  GLN A 283       4.194   8.773  -3.962  1.00  4.32           H  
ATOM   4312 2HB  GLN A 283       2.657   9.596  -3.738  1.00  4.32           H  
ATOM   4313 1HG  GLN A 283       1.474   7.466  -4.198  1.00  4.32           H  
ATOM   4314 2HG  GLN A 283       3.057   6.654  -4.261  1.00  4.32           H  
ATOM   4315 1HE2 GLN A 283       1.481   6.231  -0.895  1.00  4.32           H  
ATOM   4316 2HE2 GLN A 283       0.991   5.932  -2.518  1.00  4.32           H  
ATOM   4317  N   LEU A 284       0.850  10.041  -5.822  1.00  1.95           N  
ATOM   4318  CA  LEU A 284      -0.586  10.075  -6.030  1.00  1.83           C  
ATOM   4319  C   LEU A 284      -1.001  10.796  -7.334  1.00  1.74           C  
ATOM   4320  O   LEU A 284      -2.179  11.082  -7.542  1.00  1.56           O  
ATOM   4321  CB  LEU A 284      -1.220  10.758  -4.820  1.00  2.75           C  
ATOM   4322  CG  LEU A 284      -0.863  10.109  -3.466  1.00  2.75           C  
ATOM   4323  CD1 LEU A 284      -1.570  10.863  -2.349  1.00  2.75           C  
ATOM   4324  CD2 LEU A 284      -1.192   8.618  -3.476  1.00  2.75           C  
ATOM   4325  H   LEU A 284       1.295  10.828  -5.369  1.00  2.34           H  
ATOM   4326  HA  LEU A 284      -0.946   9.050  -6.074  1.00  2.20           H  
ATOM   4327 1HB  LEU A 284      -0.891  11.796  -4.790  1.00  3.29           H  
ATOM   4328 2HB  LEU A 284      -2.303  10.741  -4.930  1.00  3.29           H  
ATOM   4329  HG  LEU A 284       0.208  10.220  -3.297  1.00  3.29           H  
ATOM   4330 1HD1 LEU A 284      -1.291  10.433  -1.386  1.00  3.29           H  
ATOM   4331 2HD1 LEU A 284      -1.272  11.910  -2.378  1.00  3.29           H  
ATOM   4332 3HD1 LEU A 284      -2.644  10.788  -2.479  1.00  3.29           H  
ATOM   4333 1HD2 LEU A 284      -0.908   8.179  -2.519  1.00  3.29           H  
ATOM   4334 2HD2 LEU A 284      -2.249   8.463  -3.640  1.00  3.29           H  
ATOM   4335 3HD2 LEU A 284      -0.635   8.131  -4.276  1.00  3.29           H  
ATOM   4336  N   TYR A 285      -0.041  11.069  -8.219  1.00  2.19           N  
ATOM   4337  CA  TYR A 285      -0.295  11.759  -9.489  1.00  2.61           C  
ATOM   4338  C   TYR A 285      -1.218  10.995 -10.432  1.00  2.27           C  
ATOM   4339  O   TYR A 285      -0.987   9.814 -10.718  1.00  2.59           O  
ATOM   4340  CB  TYR A 285       1.037  12.001 -10.199  1.00  3.92           C  
ATOM   4341  CG  TYR A 285       0.967  12.620 -11.583  1.00  3.92           C  
ATOM   4342  CD1 TYR A 285       1.015  13.995 -11.772  1.00  3.92           C  
ATOM   4343  CD2 TYR A 285       0.854  11.778 -12.678  1.00  3.92           C  
ATOM   4344  CE1 TYR A 285       0.973  14.513 -13.057  1.00  3.92           C  
ATOM   4345  CE2 TYR A 285       0.803  12.290 -13.956  1.00  3.92           C  
ATOM   4346  CZ  TYR A 285       0.871  13.651 -14.150  1.00  3.92           C  
ATOM   4347  OH  TYR A 285       0.842  14.149 -15.430  1.00  3.92           O  
ATOM   4348  H   TYR A 285       0.914  10.796  -8.032  1.00  2.63           H  
ATOM   4349  HA  TYR A 285      -0.765  12.717  -9.269  1.00  3.13           H  
ATOM   4350 1HB  TYR A 285       1.658  12.646  -9.577  1.00  4.70           H  
ATOM   4351 2HB  TYR A 285       1.552  11.054 -10.284  1.00  4.70           H  
ATOM   4352  HD1 TYR A 285       1.099  14.661 -10.914  1.00  4.70           H  
ATOM   4353  HD2 TYR A 285       0.812  10.701 -12.524  1.00  4.70           H  
ATOM   4354  HE1 TYR A 285       1.023  15.591 -13.213  1.00  4.70           H  
ATOM   4355  HE2 TYR A 285       0.721  11.618 -14.810  1.00  4.70           H  
ATOM   4356  HH  TYR A 285       0.589  15.078 -15.414  1.00  4.70           H  
ATOM   4357  N   THR A 286      -2.255  11.689 -10.924  1.00  2.18           N  
ATOM   4358  CA  THR A 286      -3.164  11.114 -11.913  1.00  2.46           C  
ATOM   4359  C   THR A 286      -3.221  11.940 -13.200  1.00  1.88           C  
ATOM   4360  O   THR A 286      -3.646  11.434 -14.236  1.00  1.97           O  
ATOM   4361  CB  THR A 286      -4.588  10.933 -11.369  1.00  3.69           C  
ATOM   4362  OG1 THR A 286      -5.124  12.199 -10.965  1.00  3.69           O  
ATOM   4363  CG2 THR A 286      -4.587   9.955 -10.208  1.00  3.69           C  
ATOM   4364  H   THR A 286      -2.403  12.646 -10.618  1.00  2.62           H  
ATOM   4365  HA  THR A 286      -2.796  10.124 -12.175  1.00  2.95           H  
ATOM   4366  HB  THR A 286      -5.220  10.531 -12.161  1.00  4.43           H  
ATOM   4367  HG1 THR A 286      -6.054  12.099 -10.746  1.00  4.43           H  
ATOM   4368 1HG2 THR A 286      -5.605   9.823  -9.843  1.00  4.43           H  
ATOM   4369 2HG2 THR A 286      -4.195   8.996 -10.544  1.00  4.43           H  
ATOM   4370 3HG2 THR A 286      -3.959  10.341  -9.407  1.00  4.43           H  
ATOM   4371  N   GLY A 287      -2.781  13.193 -13.167  1.00  1.98           N  
ATOM   4372  CA  GLY A 287      -2.766  13.945 -14.417  1.00  1.66           C  
ATOM   4373  C   GLY A 287      -2.334  15.390 -14.258  1.00  1.90           C  
ATOM   4374  O   GLY A 287      -2.030  15.847 -13.158  1.00  6.62           O  
ATOM   4375  H   GLY A 287      -2.487  13.628 -12.300  1.00  2.38           H  
ATOM   4376 1HA  GLY A 287      -2.099  13.446 -15.121  1.00  1.99           H  
ATOM   4377 2HA  GLY A 287      -3.761  13.914 -14.860  1.00  1.99           H  
ATOM   4378  N   GLY A 288      -2.301  16.106 -15.376  1.00  2.52           N  
ATOM   4379  CA  GLY A 288      -1.920  17.510 -15.379  1.00  2.27           C  
ATOM   4380  C   GLY A 288      -0.410  17.705 -15.477  1.00  3.40           C  
ATOM   4381  O   GLY A 288       0.342  16.750 -15.667  1.00  5.57           O  
ATOM   4382  H   GLY A 288      -2.557  15.666 -16.249  1.00  3.02           H  
ATOM   4383 1HA  GLY A 288      -2.402  18.008 -16.220  1.00  2.72           H  
ATOM   4384 2HA  GLY A 288      -2.299  17.980 -14.484  1.00  2.72           H  
ATOM   4385  N   ILE A 289       0.030  18.955 -15.363  1.00  3.53           N  
ATOM   4386  CA  ILE A 289       1.444  19.294 -15.502  1.00  5.30           C  
ATOM   4387  C   ILE A 289       2.099  19.452 -14.137  1.00  2.55           C  
ATOM   4388  O   ILE A 289       1.806  20.388 -13.391  1.00  2.33           O  
ATOM   4389  CB  ILE A 289       1.614  20.577 -16.322  1.00  7.95           C  
ATOM   4390  CG1 ILE A 289       0.856  20.433 -17.640  1.00  7.95           C  
ATOM   4391  CG2 ILE A 289       3.086  20.837 -16.582  1.00  7.95           C  
ATOM   4392  CD1 ILE A 289       1.288  19.237 -18.444  1.00  7.95           C  
ATOM   4393  H   ILE A 289      -0.630  19.691 -15.165  1.00  4.24           H  
ATOM   4394  HA  ILE A 289       1.946  18.483 -16.029  1.00  6.36           H  
ATOM   4395  HB  ILE A 289       1.184  21.418 -15.780  1.00  9.54           H  
ATOM   4396 1HG1 ILE A 289      -0.210  20.348 -17.435  1.00  9.54           H  
ATOM   4397 2HG1 ILE A 289       1.019  21.328 -18.242  1.00  9.54           H  
ATOM   4398 1HG2 ILE A 289       3.198  21.752 -17.164  1.00  9.54           H  
ATOM   4399 2HG2 ILE A 289       3.603  20.945 -15.631  1.00  9.54           H  
ATOM   4400 3HG2 ILE A 289       3.512  20.000 -17.135  1.00  9.54           H  
ATOM   4401 1HD1 ILE A 289       0.717  19.193 -19.372  1.00  9.54           H  
ATOM   4402 2HD1 ILE A 289       2.348  19.320 -18.670  1.00  9.54           H  
ATOM   4403 3HD1 ILE A 289       1.112  18.331 -17.868  1.00  9.54           H  
ATOM   4404  N   TYR A 290       2.982  18.521 -13.814  1.00  3.18           N  
ATOM   4405  CA  TYR A 290       3.619  18.466 -12.509  1.00  3.62           C  
ATOM   4406  C   TYR A 290       4.537  19.650 -12.246  1.00  4.69           C  
ATOM   4407  O   TYR A 290       5.413  19.961 -13.054  1.00  7.27           O  
ATOM   4408  CB  TYR A 290       4.399  17.173 -12.399  1.00  5.43           C  
ATOM   4409  CG  TYR A 290       4.985  16.879 -11.040  1.00  5.43           C  
ATOM   4410  CD1 TYR A 290       4.219  16.218 -10.094  1.00  5.43           C  
ATOM   4411  CD2 TYR A 290       6.281  17.256 -10.737  1.00  5.43           C  
ATOM   4412  CE1 TYR A 290       4.745  15.927  -8.857  1.00  5.43           C  
ATOM   4413  CE2 TYR A 290       6.806  16.962  -9.498  1.00  5.43           C  
ATOM   4414  CZ  TYR A 290       6.046  16.300  -8.560  1.00  5.43           C  
ATOM   4415  OH  TYR A 290       6.580  16.009  -7.329  1.00  5.43           O  
ATOM   4416  H   TYR A 290       3.208  17.806 -14.492  1.00  3.82           H  
ATOM   4417  HA  TYR A 290       2.842  18.482 -11.750  1.00  4.34           H  
ATOM   4418 1HB  TYR A 290       3.741  16.346 -12.669  1.00  6.52           H  
ATOM   4419 2HB  TYR A 290       5.214  17.183 -13.121  1.00  6.52           H  
ATOM   4420  HD1 TYR A 290       3.199  15.919 -10.333  1.00  6.52           H  
ATOM   4421  HD2 TYR A 290       6.887  17.777 -11.476  1.00  6.52           H  
ATOM   4422  HE1 TYR A 290       4.143  15.404  -8.121  1.00  6.52           H  
ATOM   4423  HE2 TYR A 290       7.826  17.255  -9.260  1.00  6.52           H  
ATOM   4424  HH  TYR A 290       5.900  15.635  -6.765  1.00  6.52           H  
ATOM   4425  N   ASP A 291       4.349  20.297 -11.098  1.00  4.22           N  
ATOM   4426  CA  ASP A 291       5.170  21.447 -10.732  1.00  7.00           C  
ATOM   4427  C   ASP A 291       5.790  21.309  -9.336  1.00  5.77           C  
ATOM   4428  O   ASP A 291       6.365  22.264  -8.812  1.00 10.51           O  
ATOM   4429  CB  ASP A 291       4.337  22.734 -10.806  1.00 10.50           C  
ATOM   4430  CG  ASP A 291       3.188  22.776  -9.806  1.00 10.50           C  
ATOM   4431  OD1 ASP A 291       3.086  21.869  -9.017  1.00 10.50           O  
ATOM   4432  OD2 ASP A 291       2.419  23.710  -9.842  1.00 10.50           O  
ATOM   4433  H   ASP A 291       3.615  19.995 -10.474  1.00  5.06           H  
ATOM   4434  HA  ASP A 291       5.985  21.529 -11.452  1.00  8.40           H  
ATOM   4435 1HB  ASP A 291       4.984  23.594 -10.629  1.00 12.60           H  
ATOM   4436 2HB  ASP A 291       3.928  22.840 -11.812  1.00 12.60           H  
ATOM   4437  N   GLY A 292       5.688  20.118  -8.747  1.00  4.48           N  
ATOM   4438  CA  GLY A 292       6.251  19.855  -7.426  1.00  3.90           C  
ATOM   4439  C   GLY A 292       5.175  19.858  -6.339  1.00  3.66           C  
ATOM   4440  O   GLY A 292       4.465  20.864  -6.323  1.00  5.62           O  
ATOM   4441  H   GLY A 292       5.207  19.370  -9.223  1.00  5.38           H  
ATOM   4442 1HA  GLY A 292       6.751  18.891  -7.445  1.00  4.68           H  
ATOM   4443 2HA  GLY A 292       7.006  20.607  -7.203  1.00  4.68           H  
ATOM   4444  N   SER A 293       5.599  19.379  -5.163  1.00  5.86           N  
ATOM   4445  CA  SER A 293       6.975  19.599  -4.696  1.00  3.45           C  
ATOM   4446  C   SER A 293       7.960  18.505  -5.113  1.00  3.71           C  
ATOM   4447  O   SER A 293       7.619  17.323  -5.136  1.00 10.78           O  
ATOM   4448  CB  SER A 293       6.989  19.715  -3.186  1.00  5.18           C  
ATOM   4449  OG  SER A 293       8.302  19.814  -2.704  1.00  5.18           O  
ATOM   4450  H   SER A 293       5.305  18.423  -5.002  1.00  7.03           H  
ATOM   4451  HA  SER A 293       7.325  20.544  -5.111  1.00  4.14           H  
ATOM   4452 1HB  SER A 293       6.421  20.595  -2.884  1.00  6.21           H  
ATOM   4453 2HB  SER A 293       6.501  18.845  -2.749  1.00  6.21           H  
ATOM   4454  HG  SER A 293       8.730  18.984  -2.927  1.00  6.21           H  
ATOM   4455  N   CYS A 294       9.185  18.917  -5.440  1.00  3.47           N  
ATOM   4456  CA  CYS A 294      10.252  17.999  -5.848  1.00  4.62           C  
ATOM   4457  C   CYS A 294      11.618  18.685  -5.787  1.00  3.94           C  
ATOM   4458  O   CYS A 294      11.697  19.915  -5.784  1.00 10.60           O  
ATOM   4459  CB  CYS A 294      10.005  17.505  -7.267  1.00  6.93           C  
ATOM   4460  SG  CYS A 294      10.021  18.835  -8.490  1.00  6.93           S  
ATOM   4461  H   CYS A 294       9.387  19.907  -5.401  1.00  4.16           H  
ATOM   4462  HA  CYS A 294      10.256  17.144  -5.171  1.00  5.54           H  
ATOM   4463 1HB  CYS A 294      10.768  16.777  -7.543  1.00  8.32           H  
ATOM   4464 2HB  CYS A 294       9.038  17.006  -7.318  1.00  8.32           H  
ATOM   4465  HG  CYS A 294       9.081  19.572  -7.911  1.00  8.32           H  
ATOM   4466  N   SER A 295      12.692  17.893  -5.751  1.00  2.87           N  
ATOM   4467  CA  SER A 295      14.041  18.444  -5.675  1.00  3.15           C  
ATOM   4468  C   SER A 295      14.749  18.525  -7.019  1.00  2.88           C  
ATOM   4469  O   SER A 295      14.640  17.626  -7.852  1.00  9.92           O  
ATOM   4470  CB  SER A 295      14.883  17.614  -4.734  1.00  4.72           C  
ATOM   4471  OG  SER A 295      16.212  18.058  -4.711  1.00  4.72           O  
ATOM   4472  H   SER A 295      12.592  16.882  -5.753  1.00  3.44           H  
ATOM   4473  HA  SER A 295      13.969  19.455  -5.272  1.00  3.78           H  
ATOM   4474 1HB  SER A 295      14.463  17.663  -3.730  1.00  5.67           H  
ATOM   4475 2HB  SER A 295      14.855  16.572  -5.047  1.00  5.67           H  
ATOM   4476  HG  SER A 295      16.681  17.424  -4.153  1.00  5.67           H  
ATOM   4477  N   SER A 296      15.502  19.610  -7.202  1.00 11.14           N  
ATOM   4478  CA  SER A 296      16.325  19.821  -8.391  1.00 14.94           C  
ATOM   4479  C   SER A 296      17.757  19.329  -8.161  1.00 19.04           C  
ATOM   4480  O   SER A 296      18.609  19.448  -9.041  1.00 74.80           O  
ATOM   4481  CB  SER A 296      16.346  21.281  -8.778  1.00 22.41           C  
ATOM   4482  OG  SER A 296      16.978  22.054  -7.795  1.00 22.41           O  
ATOM   4483  H   SER A 296      15.519  20.310  -6.473  1.00 13.37           H  
ATOM   4484  HA  SER A 296      15.893  19.251  -9.214  1.00 17.93           H  
ATOM   4485 1HB  SER A 296      16.868  21.396  -9.728  1.00 26.89           H  
ATOM   4486 2HB  SER A 296      15.325  21.627  -8.921  1.00 26.89           H  
ATOM   4487  HG  SER A 296      17.835  21.646  -7.647  1.00 26.89           H  
ATOM   4488  N   ASP A 297      18.019  18.800  -6.969  1.00 19.40           N  
ATOM   4489  CA  ASP A 297      19.327  18.280  -6.606  1.00 23.00           C  
ATOM   4490  C   ASP A 297      19.482  16.856  -7.135  1.00 20.14           C  
ATOM   4491  O   ASP A 297      18.719  15.983  -6.732  1.00 29.28           O  
ATOM   4492  CB  ASP A 297      19.504  18.311  -5.076  1.00 34.50           C  
ATOM   4493  CG  ASP A 297      20.871  17.849  -4.561  1.00 34.50           C  
ATOM   4494  OD1 ASP A 297      21.521  17.068  -5.215  1.00 34.50           O  
ATOM   4495  OD2 ASP A 297      21.257  18.297  -3.508  1.00 34.50           O  
ATOM   4496  H   ASP A 297      17.284  18.723  -6.277  1.00 23.28           H  
ATOM   4497  HA  ASP A 297      20.073  18.929  -7.051  1.00 27.60           H  
ATOM   4498 1HB  ASP A 297      19.332  19.327  -4.719  1.00 41.40           H  
ATOM   4499 2HB  ASP A 297      18.743  17.680  -4.619  1.00 41.40           H  
ATOM   4500  N   PRO A 298      20.448  16.599  -8.038  1.00 20.46           N  
ATOM   4501  CA  PRO A 298      20.743  15.326  -8.707  1.00 20.57           C  
ATOM   4502  C   PRO A 298      21.009  14.167  -7.727  1.00 14.82           C  
ATOM   4503  O   PRO A 298      20.886  12.998  -8.090  1.00 17.32           O  
ATOM   4504  CB  PRO A 298      22.011  15.642  -9.518  1.00 30.86           C  
ATOM   4505  CG  PRO A 298      22.655  16.770  -8.803  1.00 30.86           C  
ATOM   4506  CD  PRO A 298      21.515  17.590  -8.287  1.00 30.86           C  
ATOM   4507  HA  PRO A 298      19.907  15.075  -9.376  1.00 24.68           H  
ATOM   4508 1HB  PRO A 298      22.654  14.751  -9.575  1.00 37.03           H  
ATOM   4509 2HB  PRO A 298      21.745  15.913 -10.547  1.00 37.03           H  
ATOM   4510 1HG  PRO A 298      23.297  16.389  -7.995  1.00 37.03           H  
ATOM   4511 2HG  PRO A 298      23.306  17.333  -9.487  1.00 37.03           H  
ATOM   4512 1HD  PRO A 298      21.826  18.082  -7.357  1.00 37.03           H  
ATOM   4513 2HD  PRO A 298      21.178  18.315  -9.038  1.00 37.03           H  
ATOM   4514  N   ASN A 299      21.307  14.474  -6.472  1.00 11.82           N  
ATOM   4515  CA  ASN A 299      21.536  13.439  -5.475  1.00 10.17           C  
ATOM   4516  C   ASN A 299      20.219  12.858  -4.953  1.00  7.15           C  
ATOM   4517  O   ASN A 299      20.218  11.841  -4.261  1.00  7.33           O  
ATOM   4518  CB  ASN A 299      22.345  14.007  -4.335  1.00 15.25           C  
ATOM   4519  CG  ASN A 299      23.749  14.344  -4.740  1.00 15.25           C  
ATOM   4520  OD1 ASN A 299      24.599  13.465  -4.928  1.00 15.25           O  
ATOM   4521  ND2 ASN A 299      24.001  15.618  -4.895  1.00 15.25           N  
ATOM   4522  H   ASN A 299      21.402  15.442  -6.191  1.00 14.18           H  
ATOM   4523  HA  ASN A 299      22.091  12.627  -5.943  1.00 12.20           H  
ATOM   4524 1HB  ASN A 299      21.861  14.908  -3.955  1.00 18.31           H  
ATOM   4525 2HB  ASN A 299      22.379  13.286  -3.518  1.00 18.31           H  
ATOM   4526 1HD2 ASN A 299      24.913  15.922  -5.171  1.00 18.31           H  
ATOM   4527 2HD2 ASN A 299      23.267  16.288  -4.752  1.00 18.31           H  
ATOM   4528  N   ASP A 300      19.101  13.506  -5.300  1.00  6.10           N  
ATOM   4529  CA  ASP A 300      17.774  13.065  -4.900  1.00  5.21           C  
ATOM   4530  C   ASP A 300      17.061  12.257  -5.994  1.00  3.66           C  
ATOM   4531  O   ASP A 300      15.881  11.937  -5.850  1.00  4.11           O  
ATOM   4532  CB  ASP A 300      16.923  14.272  -4.490  1.00  7.81           C  
ATOM   4533  CG  ASP A 300      17.436  14.933  -3.212  1.00  7.81           C  
ATOM   4534  OD1 ASP A 300      17.923  14.222  -2.363  1.00  7.81           O  
ATOM   4535  OD2 ASP A 300      17.337  16.133  -3.090  1.00  7.81           O  
ATOM   4536  H   ASP A 300      19.156  14.343  -5.862  1.00  7.32           H  
ATOM   4537  HA  ASP A 300      17.881  12.418  -4.029  1.00  6.25           H  
ATOM   4538 1HB  ASP A 300      16.917  15.010  -5.291  1.00  9.38           H  
ATOM   4539 2HB  ASP A 300      15.893  13.953  -4.329  1.00  9.38           H  
ATOM   4540  N   ILE A 301      17.776  11.924  -7.077  1.00  3.59           N  
ATOM   4541  CA  ILE A 301      17.216  11.091  -8.140  1.00  3.68           C  
ATOM   4542  C   ILE A 301      16.819   9.725  -7.597  1.00  2.94           C  
ATOM   4543  O   ILE A 301      17.496   9.175  -6.726  1.00  5.05           O  
ATOM   4544  CB  ILE A 301      18.212  10.935  -9.307  1.00  5.52           C  
ATOM   4545  CG1 ILE A 301      18.475  12.302  -9.922  1.00  5.52           C  
ATOM   4546  CG2 ILE A 301      17.682   9.971 -10.361  1.00  5.52           C  
ATOM   4547  CD1 ILE A 301      17.250  12.936 -10.498  1.00  5.52           C  
ATOM   4548  H   ILE A 301      18.740  12.230  -7.180  1.00  4.31           H  
ATOM   4549  HA  ILE A 301      16.320  11.576  -8.524  1.00  4.42           H  
ATOM   4550  HB  ILE A 301      19.162  10.565  -8.925  1.00  6.62           H  
ATOM   4551 1HG1 ILE A 301      18.854  12.972  -9.160  1.00  6.62           H  
ATOM   4552 2HG1 ILE A 301      19.224  12.206 -10.709  1.00  6.62           H  
ATOM   4553 1HG2 ILE A 301      18.407   9.888 -11.170  1.00  6.62           H  
ATOM   4554 2HG2 ILE A 301      17.525   8.990  -9.919  1.00  6.62           H  
ATOM   4555 3HG2 ILE A 301      16.740  10.347 -10.755  1.00  6.62           H  
ATOM   4556 1HD1 ILE A 301      17.508  13.905 -10.915  1.00  6.62           H  
ATOM   4557 2HD1 ILE A 301      16.857  12.298 -11.284  1.00  6.62           H  
ATOM   4558 3HD1 ILE A 301      16.501  13.062  -9.718  1.00  6.62           H  
ATOM   4559  N   ASP A 302      15.719   9.178  -8.098  1.00  1.95           N  
ATOM   4560  CA  ASP A 302      15.249   7.890  -7.611  1.00  1.56           C  
ATOM   4561  C   ASP A 302      14.470   7.078  -8.667  1.00  1.83           C  
ATOM   4562  O   ASP A 302      14.415   5.848  -8.589  1.00  3.77           O  
ATOM   4563  CB  ASP A 302      14.428   8.106  -6.339  1.00  2.34           C  
ATOM   4564  CG  ASP A 302      13.183   8.953  -6.535  1.00  2.34           C  
ATOM   4565  OD1 ASP A 302      12.944   9.397  -7.632  1.00  2.34           O  
ATOM   4566  OD2 ASP A 302      12.469   9.145  -5.586  1.00  2.34           O  
ATOM   4567  H   ASP A 302      15.192   9.679  -8.800  1.00  2.34           H  
ATOM   4568  HA  ASP A 302      16.126   7.304  -7.333  1.00  1.87           H  
ATOM   4569 1HB  ASP A 302      14.138   7.145  -5.927  1.00  2.81           H  
ATOM   4570 2HB  ASP A 302      15.055   8.597  -5.594  1.00  2.81           H  
ATOM   4571  N   HIS A 303      13.855   7.756  -9.639  1.00  1.82           N  
ATOM   4572  CA  HIS A 303      13.132   7.071 -10.707  1.00  3.55           C  
ATOM   4573  C   HIS A 303      13.857   7.138 -12.035  1.00  3.28           C  
ATOM   4574  O   HIS A 303      14.568   8.098 -12.332  1.00  5.77           O  
ATOM   4575  CB  HIS A 303      11.732   7.649 -10.921  1.00  5.32           C  
ATOM   4576  CG  HIS A 303      10.780   7.375  -9.819  1.00  5.32           C  
ATOM   4577  ND1 HIS A 303      10.694   8.165  -8.700  1.00  5.32           N  
ATOM   4578  CD2 HIS A 303       9.873   6.389  -9.659  1.00  5.32           C  
ATOM   4579  CE1 HIS A 303       9.763   7.677  -7.901  1.00  5.32           C  
ATOM   4580  NE2 HIS A 303       9.255   6.602  -8.458  1.00  5.32           N  
ATOM   4581  H   HIS A 303      13.890   8.764  -9.656  1.00  2.18           H  
ATOM   4582  HA  HIS A 303      13.019   6.018 -10.450  1.00  4.26           H  
ATOM   4583 1HB  HIS A 303      11.806   8.728 -11.033  1.00  6.39           H  
ATOM   4584 2HB  HIS A 303      11.309   7.252 -11.843  1.00  6.39           H  
ATOM   4585  HD1 HIS A 303      11.427   8.765  -8.373  1.00  6.39           H  
ATOM   4586  HD2 HIS A 303       9.586   5.538 -10.278  1.00  6.39           H  
ATOM   4587  HE1 HIS A 303       9.537   8.154  -6.952  1.00  6.39           H  
ATOM   4588  N   ALA A 304      13.646   6.113 -12.847  1.00  2.67           N  
ATOM   4589  CA  ALA A 304      14.200   6.044 -14.188  1.00  2.55           C  
ATOM   4590  C   ALA A 304      13.044   6.028 -15.173  1.00  2.30           C  
ATOM   4591  O   ALA A 304      12.159   5.178 -15.092  1.00  5.40           O  
ATOM   4592  CB  ALA A 304      15.077   4.827 -14.341  1.00  3.82           C  
ATOM   4593  H   ALA A 304      13.064   5.351 -12.526  1.00  3.20           H  
ATOM   4594  HA  ALA A 304      14.792   6.944 -14.372  1.00  3.06           H  
ATOM   4595 1HB  ALA A 304      15.479   4.790 -15.350  1.00  4.59           H  
ATOM   4596 2HB  ALA A 304      15.895   4.875 -13.623  1.00  4.59           H  
ATOM   4597 3HB  ALA A 304      14.483   3.933 -14.157  1.00  4.59           H  
ATOM   4598  N   VAL A 305      13.023   6.973 -16.089  1.00  0.67           N  
ATOM   4599  CA  VAL A 305      11.894   7.105 -16.988  1.00  0.66           C  
ATOM   4600  C   VAL A 305      12.283   7.277 -18.445  1.00  0.23           C  
ATOM   4601  O   VAL A 305      13.446   7.510 -18.777  1.00  0.83           O  
ATOM   4602  CB  VAL A 305      11.030   8.293 -16.567  1.00  0.99           C  
ATOM   4603  CG1 VAL A 305      10.485   8.112 -15.153  1.00  0.99           C  
ATOM   4604  CG2 VAL A 305      11.851   9.580 -16.659  1.00  0.99           C  
ATOM   4605  H   VAL A 305      13.778   7.634 -16.145  1.00  0.80           H  
ATOM   4606  HA  VAL A 305      11.290   6.198 -16.906  1.00  0.79           H  
ATOM   4607  HB  VAL A 305      10.182   8.333 -17.237  1.00  1.19           H  
ATOM   4608 1HG1 VAL A 305       9.852   8.963 -14.900  1.00  1.19           H  
ATOM   4609 2HG1 VAL A 305       9.899   7.196 -15.104  1.00  1.19           H  
ATOM   4610 3HG1 VAL A 305      11.308   8.057 -14.443  1.00  1.19           H  
ATOM   4611 1HG2 VAL A 305      11.227  10.430 -16.385  1.00  1.19           H  
ATOM   4612 2HG2 VAL A 305      12.697   9.520 -15.977  1.00  1.19           H  
ATOM   4613 3HG2 VAL A 305      12.214   9.709 -17.679  1.00  1.19           H  
ATOM   4614  N   LEU A 306      11.306   7.138 -19.330  1.00  0.39           N  
ATOM   4615  CA  LEU A 306      11.562   7.323 -20.746  1.00  0.27           C  
ATOM   4616  C   LEU A 306      10.851   8.561 -21.266  1.00  0.23           C  
ATOM   4617  O   LEU A 306       9.631   8.658 -21.202  1.00  0.41           O  
ATOM   4618  CB  LEU A 306      11.082   6.119 -21.541  1.00  0.41           C  
ATOM   4619  CG  LEU A 306      11.279   6.250 -23.042  1.00  0.41           C  
ATOM   4620  CD1 LEU A 306      12.769   6.247 -23.302  1.00  0.41           C  
ATOM   4621  CD2 LEU A 306      10.548   5.134 -23.759  1.00  0.41           C  
ATOM   4622  H   LEU A 306      10.369   6.916 -19.016  1.00  0.47           H  
ATOM   4623  HA  LEU A 306      12.633   7.450 -20.899  1.00  0.32           H  
ATOM   4624 1HB  LEU A 306      11.636   5.243 -21.210  1.00  0.49           H  
ATOM   4625 2HB  LEU A 306      10.033   5.950 -21.346  1.00  0.49           H  
ATOM   4626  HG  LEU A 306      10.888   7.208 -23.386  1.00  0.49           H  
ATOM   4627 1HD1 LEU A 306      12.964   6.354 -24.363  1.00  0.49           H  
ATOM   4628 2HD1 LEU A 306      13.225   7.073 -22.764  1.00  0.49           H  
ATOM   4629 3HD1 LEU A 306      13.194   5.308 -22.951  1.00  0.49           H  
ATOM   4630 1HD2 LEU A 306      10.698   5.228 -24.835  1.00  0.49           H  
ATOM   4631 2HD2 LEU A 306      10.929   4.178 -23.418  1.00  0.49           H  
ATOM   4632 3HD2 LEU A 306       9.484   5.199 -23.534  1.00  0.49           H  
ATOM   4633  N   ILE A 307      11.587   9.513 -21.802  1.00  0.35           N  
ATOM   4634  CA  ILE A 307      10.922  10.688 -22.314  1.00  0.40           C  
ATOM   4635  C   ILE A 307      10.539  10.433 -23.759  1.00  0.50           C  
ATOM   4636  O   ILE A 307      11.393  10.200 -24.613  1.00  0.73           O  
ATOM   4637  CB  ILE A 307      11.806  11.925 -22.175  1.00  0.60           C  
ATOM   4638  CG1 ILE A 307      12.110  12.135 -20.695  1.00  0.60           C  
ATOM   4639  CG2 ILE A 307      11.103  13.147 -22.753  1.00  0.60           C  
ATOM   4640  CD1 ILE A 307      13.156  13.171 -20.439  1.00  0.60           C  
ATOM   4641  H   ILE A 307      12.586   9.435 -21.858  1.00  0.42           H  
ATOM   4642  HA  ILE A 307      10.013  10.855 -21.742  1.00  0.48           H  
ATOM   4643  HB  ILE A 307      12.752  11.765 -22.692  1.00  0.72           H  
ATOM   4644 1HG1 ILE A 307      11.199  12.440 -20.188  1.00  0.72           H  
ATOM   4645 2HG1 ILE A 307      12.446  11.192 -20.262  1.00  0.72           H  
ATOM   4646 1HG2 ILE A 307      11.742  14.021 -22.639  1.00  0.72           H  
ATOM   4647 2HG2 ILE A 307      10.898  12.983 -23.810  1.00  0.72           H  
ATOM   4648 3HG2 ILE A 307      10.164  13.311 -22.223  1.00  0.72           H  
ATOM   4649 1HD1 ILE A 307      13.318  13.270 -19.366  1.00  0.72           H  
ATOM   4650 2HD1 ILE A 307      14.087  12.874 -20.920  1.00  0.72           H  
ATOM   4651 3HD1 ILE A 307      12.821  14.123 -20.846  1.00  0.72           H  
ATOM   4652  N   VAL A 308       9.236  10.447 -24.017  1.00  0.92           N  
ATOM   4653  CA  VAL A 308       8.709  10.131 -25.334  1.00  2.04           C  
ATOM   4654  C   VAL A 308       8.140  11.360 -26.040  1.00  1.11           C  
ATOM   4655  O   VAL A 308       7.765  11.293 -27.209  1.00  4.09           O  
ATOM   4656  CB  VAL A 308       7.622   9.036 -25.236  1.00  3.06           C  
ATOM   4657  CG1 VAL A 308       8.214   7.764 -24.652  1.00  3.06           C  
ATOM   4658  CG2 VAL A 308       6.471   9.521 -24.376  1.00  3.06           C  
ATOM   4659  H   VAL A 308       8.601  10.681 -23.267  1.00  1.10           H  
ATOM   4660  HA  VAL A 308       9.526   9.739 -25.941  1.00  2.45           H  
ATOM   4661  HB  VAL A 308       7.259   8.804 -26.237  1.00  3.67           H  
ATOM   4662 1HG1 VAL A 308       7.444   6.994 -24.602  1.00  3.67           H  
ATOM   4663 2HG1 VAL A 308       9.031   7.419 -25.286  1.00  3.67           H  
ATOM   4664 3HG1 VAL A 308       8.591   7.964 -23.650  1.00  3.67           H  
ATOM   4665 1HG2 VAL A 308       5.706   8.747 -24.321  1.00  3.67           H  
ATOM   4666 2HG2 VAL A 308       6.835   9.745 -23.373  1.00  3.67           H  
ATOM   4667 3HG2 VAL A 308       6.044  10.422 -24.817  1.00  3.67           H  
ATOM   4668  N   GLY A 309       8.104  12.497 -25.363  1.00  2.27           N  
ATOM   4669  CA  GLY A 309       7.648  13.685 -26.066  1.00  4.84           C  
ATOM   4670  C   GLY A 309       7.786  14.956 -25.257  1.00  1.60           C  
ATOM   4671  O   GLY A 309       8.459  14.976 -24.228  1.00  1.66           O  
ATOM   4672  H   GLY A 309       8.352  12.531 -24.380  1.00  2.72           H  
ATOM   4673 1HA  GLY A 309       8.209  13.789 -26.995  1.00  5.81           H  
ATOM   4674 2HA  GLY A 309       6.610  13.542 -26.339  1.00  5.81           H  
ATOM   4675  N   TYR A 310       7.167  16.028 -25.753  1.00  2.81           N  
ATOM   4676  CA  TYR A 310       7.195  17.312 -25.067  1.00  7.32           C  
ATOM   4677  C   TYR A 310       6.273  18.362 -25.685  1.00  6.31           C  
ATOM   4678  O   TYR A 310       5.723  18.191 -26.774  1.00 34.74           O  
ATOM   4679  CB  TYR A 310       8.612  17.905 -25.060  1.00 10.98           C  
ATOM   4680  CG  TYR A 310       9.145  18.233 -26.438  1.00 10.98           C  
ATOM   4681  CD1 TYR A 310       8.741  19.401 -27.059  1.00 10.98           C  
ATOM   4682  CD2 TYR A 310      10.054  17.401 -27.070  1.00 10.98           C  
ATOM   4683  CE1 TYR A 310       9.198  19.727 -28.302  1.00 10.98           C  
ATOM   4684  CE2 TYR A 310      10.527  17.736 -28.328  1.00 10.98           C  
ATOM   4685  CZ  TYR A 310      10.090  18.890 -28.946  1.00 10.98           C  
ATOM   4686  OH  TYR A 310      10.546  19.229 -30.192  1.00 10.98           O  
ATOM   4687  H   TYR A 310       6.643  15.923 -26.611  1.00  3.37           H  
ATOM   4688  HA  TYR A 310       6.871  17.153 -24.039  1.00  8.78           H  
ATOM   4689 1HB  TYR A 310       8.637  18.812 -24.456  1.00 13.18           H  
ATOM   4690 2HB  TYR A 310       9.289  17.193 -24.608  1.00 13.18           H  
ATOM   4691  HD1 TYR A 310       8.048  20.070 -26.567  1.00 13.18           H  
ATOM   4692  HD2 TYR A 310      10.394  16.487 -26.584  1.00 13.18           H  
ATOM   4693  HE1 TYR A 310       8.856  20.646 -28.768  1.00 13.18           H  
ATOM   4694  HE2 TYR A 310      11.241  17.086 -28.834  1.00 13.18           H  
ATOM   4695  HH  TYR A 310      10.084  20.019 -30.497  1.00 13.18           H  
ATOM   4696  N   SER A 311       6.199  19.499 -25.001  1.00  8.34           N  
ATOM   4697  CA  SER A 311       5.542  20.694 -25.499  1.00 20.50           C  
ATOM   4698  C   SER A 311       6.443  21.868 -25.145  1.00 16.28           C  
ATOM   4699  O   SER A 311       6.810  22.047 -23.987  1.00 43.50           O  
ATOM   4700  CB  SER A 311       4.172  20.872 -24.901  1.00 30.75           C  
ATOM   4701  OG  SER A 311       3.571  22.047 -25.373  1.00 30.75           O  
ATOM   4702  H   SER A 311       6.632  19.535 -24.092  1.00 10.01           H  
ATOM   4703  HA  SER A 311       5.454  20.633 -26.584  1.00 24.60           H  
ATOM   4704 1HB  SER A 311       3.554  20.014 -25.164  1.00 36.90           H  
ATOM   4705 2HB  SER A 311       4.247  20.905 -23.817  1.00 36.90           H  
ATOM   4706  HG  SER A 311       3.936  22.772 -24.855  1.00 36.90           H  
ATOM   4707  N   SER A 312       6.842  22.637 -26.153  1.00 40.03           N  
ATOM   4708  CA  SER A 312       7.724  23.783 -25.949  1.00 74.30           C  
ATOM   4709  C   SER A 312       7.028  25.090 -26.303  1.00 86.01           C  
ATOM   4710  O   SER A 312       7.677  26.129 -26.436  1.00153.38           O  
ATOM   4711  CB  SER A 312       8.989  23.638 -26.778  1.00111.45           C  
ATOM   4712  OG  SER A 312       8.696  23.591 -28.145  1.00111.45           O  
ATOM   4713  H   SER A 312       6.516  22.434 -27.088  1.00 48.04           H  
ATOM   4714  HA  SER A 312       8.003  23.822 -24.896  1.00 89.16           H  
ATOM   4715 1HB  SER A 312       9.653  24.477 -26.574  1.00133.74           H  
ATOM   4716 2HB  SER A 312       9.511  22.729 -26.485  1.00133.74           H  
ATOM   4717  HG  SER A 312       9.540  23.498 -28.595  1.00133.74           H  
ATOM   4718  N   GLU A 313       5.712  25.024 -26.487  1.00119.75           N  
ATOM   4719  CA  GLU A 313       4.907  26.183 -26.838  1.00199.71           C  
ATOM   4720  C   GLU A 313       5.008  27.262 -25.776  1.00181.19           C  
ATOM   4721  O   GLU A 313       4.953  26.969 -24.587  1.00256.89           O  
ATOM   4722  CB  GLU A 313       3.442  25.786 -27.028  1.00299.56           C  
ATOM   4723  CG  GLU A 313       2.539  26.932 -27.469  1.00299.56           C  
ATOM   4724  CD  GLU A 313       1.125  26.507 -27.751  1.00299.56           C  
ATOM   4725  OE1 GLU A 313       0.827  25.347 -27.600  1.00299.56           O  
ATOM   4726  OE2 GLU A 313       0.343  27.345 -28.132  1.00299.56           O  
ATOM   4727  H   GLU A 313       5.238  24.141 -26.363  1.00143.70           H  
ATOM   4728  HA  GLU A 313       5.279  26.595 -27.777  1.00239.65           H  
ATOM   4729 1HB  GLU A 313       3.372  24.996 -27.776  1.00359.48           H  
ATOM   4730 2HB  GLU A 313       3.050  25.386 -26.094  1.00359.48           H  
ATOM   4731 1HG  GLU A 313       2.522  27.687 -26.687  1.00359.48           H  
ATOM   4732 2HG  GLU A 313       2.960  27.386 -28.364  1.00359.48           H  
ATOM   4733  N   ASP A 314       5.118  28.514 -26.203  1.00154.95           N  
ATOM   4734  CA  ASP A 314       5.248  29.651 -25.288  1.00166.83           C  
ATOM   4735  C   ASP A 314       4.330  29.587 -24.051  1.00125.30           C  
ATOM   4736  O   ASP A 314       4.761  29.931 -22.950  1.00196.83           O  
ATOM   4737  CB  ASP A 314       4.973  30.952 -26.044  1.00250.25           C  
ATOM   4738  CG  ASP A 314       6.080  31.323 -27.022  1.00250.25           C  
ATOM   4739  OD1 ASP A 314       7.146  30.766 -26.925  1.00250.25           O  
ATOM   4740  OD2 ASP A 314       5.844  32.159 -27.862  1.00250.25           O  
ATOM   4741  H   ASP A 314       5.137  28.688 -27.196  1.00185.94           H  
ATOM   4742  HA  ASP A 314       6.280  29.673 -24.933  1.00200.20           H  
ATOM   4743 1HB  ASP A 314       4.036  30.864 -26.595  1.00300.29           H  
ATOM   4744 2HB  ASP A 314       4.852  31.769 -25.330  1.00300.29           H  
ATOM   4745  N   ASP A 315       3.076  29.176 -24.232  1.00 97.16           N  
ATOM   4746  CA  ASP A 315       2.131  29.108 -23.122  1.00163.73           C  
ATOM   4747  C   ASP A 315       1.953  27.699 -22.533  1.00164.15           C  
ATOM   4748  O   ASP A 315       1.315  27.547 -21.490  1.00192.54           O  
ATOM   4749  CB  ASP A 315       0.769  29.641 -23.566  1.00245.59           C  
ATOM   4750  CG  ASP A 315       0.801  31.126 -23.909  1.00245.59           C  
ATOM   4751  OD1 ASP A 315       1.604  31.830 -23.344  1.00245.59           O  
ATOM   4752  OD2 ASP A 315       0.021  31.541 -24.731  1.00245.59           O  
ATOM   4753  H   ASP A 315       2.769  28.911 -25.156  1.00116.59           H  
ATOM   4754  HA  ASP A 315       2.502  29.754 -22.326  1.00196.48           H  
ATOM   4755 1HB  ASP A 315       0.426  29.087 -24.440  1.00294.71           H  
ATOM   4756 2HB  ASP A 315       0.039  29.484 -22.771  1.00294.71           H  
ATOM   4757  N   VAL A 316       2.467  26.672 -23.213  1.00162.54           N  
ATOM   4758  CA  VAL A 316       2.310  25.290 -22.754  1.00160.68           C  
ATOM   4759  C   VAL A 316       3.649  24.555 -22.769  1.00 69.32           C  
ATOM   4760  O   VAL A 316       4.127  24.145 -23.829  1.00 99.11           O  
ATOM   4761  CB  VAL A 316       1.306  24.536 -23.646  1.00241.02           C  
ATOM   4762  CG1 VAL A 316       1.155  23.120 -23.144  1.00241.02           C  
ATOM   4763  CG2 VAL A 316      -0.040  25.245 -23.654  1.00241.02           C  
ATOM   4764  H   VAL A 316       3.014  26.842 -24.041  1.00195.05           H  
ATOM   4765  HA  VAL A 316       1.931  25.304 -21.731  1.00192.82           H  
ATOM   4766  HB  VAL A 316       1.695  24.484 -24.662  1.00289.22           H  
ATOM   4767 1HG1 VAL A 316       0.460  22.579 -23.788  1.00289.22           H  
ATOM   4768 2HG1 VAL A 316       2.125  22.625 -23.162  1.00289.22           H  
ATOM   4769 3HG1 VAL A 316       0.770  23.134 -22.125  1.00289.22           H  
ATOM   4770 1HG2 VAL A 316      -0.734  24.697 -24.291  1.00289.22           H  
ATOM   4771 2HG2 VAL A 316      -0.436  25.289 -22.639  1.00289.22           H  
ATOM   4772 3HG2 VAL A 316       0.078  26.256 -24.042  1.00289.22           H  
ATOM   4773  N   LYS A 317       4.238  24.353 -21.593  1.00 32.22           N  
ATOM   4774  CA  LYS A 317       5.562  23.746 -21.534  1.00 21.25           C  
ATOM   4775  C   LYS A 317       5.685  22.512 -20.634  1.00 11.17           C  
ATOM   4776  O   LYS A 317       5.554  22.606 -19.412  1.00 11.78           O  
ATOM   4777  CB  LYS A 317       6.561  24.806 -21.070  1.00 31.88           C  
ATOM   4778  CG  LYS A 317       6.763  25.967 -22.033  1.00 31.88           C  
ATOM   4779  CD  LYS A 317       7.759  26.960 -21.462  1.00 31.88           C  
ATOM   4780  CE  LYS A 317       8.007  28.128 -22.403  1.00 31.88           C  
ATOM   4781  NZ  LYS A 317       8.906  29.143 -21.783  1.00 31.88           N  
ATOM   4782  H   LYS A 317       3.788  24.667 -20.745  1.00 38.66           H  
ATOM   4783  HA  LYS A 317       5.828  23.450 -22.539  1.00 25.50           H  
ATOM   4784 1HB  LYS A 317       6.228  25.223 -20.119  1.00 38.25           H  
ATOM   4785 2HB  LYS A 317       7.531  24.354 -20.901  1.00 38.25           H  
ATOM   4786 1HG  LYS A 317       7.132  25.596 -22.990  1.00 38.25           H  
ATOM   4787 2HG  LYS A 317       5.815  26.477 -22.199  1.00 38.25           H  
ATOM   4788 1HD  LYS A 317       7.387  27.344 -20.512  1.00 38.25           H  
ATOM   4789 2HD  LYS A 317       8.707  26.454 -21.282  1.00 38.25           H  
ATOM   4790 1HE  LYS A 317       8.472  27.756 -23.315  1.00 38.25           H  
ATOM   4791 2HE  LYS A 317       7.059  28.601 -22.659  1.00 38.25           H  
ATOM   4792 1HZ  LYS A 317       9.061  29.901 -22.432  1.00 38.25           H  
ATOM   4793 2HZ  LYS A 317       8.475  29.503 -20.943  1.00 38.25           H  
ATOM   4794 3HZ  LYS A 317       9.794  28.721 -21.540  1.00 38.25           H  
ATOM   4795  N   TYR A 318       6.016  21.363 -21.240  1.00 10.36           N  
ATOM   4796  CA  TYR A 318       6.199  20.133 -20.467  1.00  9.71           C  
ATOM   4797  C   TYR A 318       6.931  18.991 -21.192  1.00  5.17           C  
ATOM   4798  O   TYR A 318       7.112  19.011 -22.405  1.00  9.78           O  
ATOM   4799  CB  TYR A 318       4.852  19.591 -19.994  1.00 14.57           C  
ATOM   4800  CG  TYR A 318       3.881  19.257 -21.105  1.00 14.57           C  
ATOM   4801  CD1 TYR A 318       3.994  18.060 -21.795  1.00 14.57           C  
ATOM   4802  CD2 TYR A 318       2.840  20.124 -21.399  1.00 14.57           C  
ATOM   4803  CE1 TYR A 318       3.082  17.744 -22.782  1.00 14.57           C  
ATOM   4804  CE2 TYR A 318       1.922  19.792 -22.376  1.00 14.57           C  
ATOM   4805  CZ  TYR A 318       2.042  18.611 -23.067  1.00 14.57           C  
ATOM   4806  OH  TYR A 318       1.125  18.285 -24.041  1.00 14.57           O  
ATOM   4807  H   TYR A 318       6.142  21.359 -22.243  1.00 12.43           H  
ATOM   4808  HA  TYR A 318       6.793  20.393 -19.596  1.00 11.65           H  
ATOM   4809 1HB  TYR A 318       5.010  18.689 -19.403  1.00 17.48           H  
ATOM   4810 2HB  TYR A 318       4.378  20.323 -19.342  1.00 17.48           H  
ATOM   4811  HD1 TYR A 318       4.802  17.370 -21.559  1.00 17.48           H  
ATOM   4812  HD2 TYR A 318       2.737  21.060 -20.849  1.00 17.48           H  
ATOM   4813  HE1 TYR A 318       3.166  16.810 -23.328  1.00 17.48           H  
ATOM   4814  HE2 TYR A 318       1.095  20.461 -22.601  1.00 17.48           H  
ATOM   4815  HH  TYR A 318       0.482  18.994 -24.124  1.00 17.48           H  
ATOM   4816  N   TRP A 319       7.324  17.971 -20.422  1.00  2.96           N  
ATOM   4817  CA  TRP A 319       7.924  16.754 -20.968  1.00  2.88           C  
ATOM   4818  C   TRP A 319       6.924  15.607 -20.867  1.00  2.24           C  
ATOM   4819  O   TRP A 319       6.197  15.496 -19.880  1.00  2.79           O  
ATOM   4820  CB  TRP A 319       9.199  16.338 -20.213  1.00  4.32           C  
ATOM   4821  CG  TRP A 319      10.340  17.295 -20.341  1.00  4.32           C  
ATOM   4822  CD1 TRP A 319      10.793  18.157 -19.390  1.00  4.32           C  
ATOM   4823  CD2 TRP A 319      11.160  17.515 -21.510  1.00  4.32           C  
ATOM   4824  NE1 TRP A 319      11.841  18.893 -19.886  1.00  4.32           N  
ATOM   4825  CE2 TRP A 319      12.071  18.524 -21.183  1.00  4.32           C  
ATOM   4826  CE3 TRP A 319      11.193  16.955 -22.790  1.00  4.32           C  
ATOM   4827  CZ2 TRP A 319      12.996  18.990 -22.095  1.00  4.32           C  
ATOM   4828  CZ3 TRP A 319      12.123  17.426 -23.706  1.00  4.32           C  
ATOM   4829  CH2 TRP A 319      12.996  18.421 -23.363  1.00  4.32           C  
ATOM   4830  H   TRP A 319       7.185  18.043 -19.428  1.00  3.55           H  
ATOM   4831  HA  TRP A 319       8.167  16.916 -22.018  1.00  3.46           H  
ATOM   4832 1HB  TRP A 319       8.971  16.224 -19.155  1.00  5.18           H  
ATOM   4833 2HB  TRP A 319       9.532  15.366 -20.578  1.00  5.18           H  
ATOM   4834  HD1 TRP A 319      10.385  18.250 -18.386  1.00  5.18           H  
ATOM   4835  HE1 TRP A 319      12.359  19.604 -19.381  1.00  5.18           H  
ATOM   4836  HE3 TRP A 319      10.493  16.165 -23.063  1.00  5.18           H  
ATOM   4837  HZ2 TRP A 319      13.705  19.777 -21.846  1.00  5.18           H  
ATOM   4838  HZ3 TRP A 319      12.138  16.987 -24.705  1.00  5.18           H  
ATOM   4839  HH2 TRP A 319      13.709  18.776 -24.096  1.00  5.18           H  
ATOM   4840  N   ILE A 320       6.897  14.737 -21.871  1.00  1.52           N  
ATOM   4841  CA  ILE A 320       6.013  13.575 -21.820  1.00  1.05           C  
ATOM   4842  C   ILE A 320       6.857  12.383 -21.429  1.00  0.62           C  
ATOM   4843  O   ILE A 320       7.778  11.994 -22.153  1.00  1.02           O  
ATOM   4844  CB  ILE A 320       5.311  13.289 -23.148  1.00  1.58           C  
ATOM   4845  CG1 ILE A 320       4.504  14.500 -23.588  1.00  1.58           C  
ATOM   4846  CG2 ILE A 320       4.392  12.092 -22.966  1.00  1.58           C  
ATOM   4847  CD1 ILE A 320       3.923  14.379 -24.976  1.00  1.58           C  
ATOM   4848  H   ILE A 320       7.502  14.871 -22.664  1.00  1.82           H  
ATOM   4849  HA  ILE A 320       5.256  13.732 -21.053  1.00  1.26           H  
ATOM   4850  HB  ILE A 320       6.041  13.070 -23.917  1.00  1.89           H  
ATOM   4851 1HG1 ILE A 320       3.696  14.658 -22.885  1.00  1.89           H  
ATOM   4852 2HG1 ILE A 320       5.149  15.380 -23.566  1.00  1.89           H  
ATOM   4853 1HG2 ILE A 320       3.888  11.875 -23.908  1.00  1.89           H  
ATOM   4854 2HG2 ILE A 320       4.976  11.227 -22.658  1.00  1.89           H  
ATOM   4855 3HG2 ILE A 320       3.650  12.317 -22.200  1.00  1.89           H  
ATOM   4856 1HD1 ILE A 320       3.363  15.283 -25.217  1.00  1.89           H  
ATOM   4857 2HD1 ILE A 320       4.725  14.248 -25.699  1.00  1.89           H  
ATOM   4858 3HD1 ILE A 320       3.255  13.519 -25.016  1.00  1.89           H  
ATOM   4859  N   VAL A 321       6.541  11.830 -20.267  1.00  0.38           N  
ATOM   4860  CA  VAL A 321       7.315  10.787 -19.631  1.00  0.68           C  
ATOM   4861  C   VAL A 321       6.605   9.437 -19.442  1.00  0.56           C  
ATOM   4862  O   VAL A 321       5.500   9.358 -18.918  1.00  1.51           O  
ATOM   4863  CB  VAL A 321       7.746  11.329 -18.265  1.00  1.02           C  
ATOM   4864  CG1 VAL A 321       8.477  10.275 -17.506  1.00  1.02           C  
ATOM   4865  CG2 VAL A 321       8.626  12.559 -18.443  1.00  1.02           C  
ATOM   4866  H   VAL A 321       5.749  12.188 -19.756  1.00  0.46           H  
ATOM   4867  HA  VAL A 321       8.205  10.621 -20.238  1.00  0.82           H  
ATOM   4868  HB  VAL A 321       6.864  11.602 -17.700  1.00  1.22           H  
ATOM   4869 1HG1 VAL A 321       8.773  10.663 -16.531  1.00  1.22           H  
ATOM   4870 2HG1 VAL A 321       7.836   9.405 -17.371  1.00  1.22           H  
ATOM   4871 3HG1 VAL A 321       9.360   9.998 -18.076  1.00  1.22           H  
ATOM   4872 1HG2 VAL A 321       8.919  12.942 -17.466  1.00  1.22           H  
ATOM   4873 2HG2 VAL A 321       9.515  12.285 -19.006  1.00  1.22           H  
ATOM   4874 3HG2 VAL A 321       8.076  13.330 -18.982  1.00  1.22           H  
ATOM   4875  N   LYS A 322       7.270   8.366 -19.857  1.00  0.44           N  
ATOM   4876  CA  LYS A 322       6.780   7.003 -19.694  1.00  0.58           C  
ATOM   4877  C   LYS A 322       7.395   6.327 -18.465  1.00  0.73           C  
ATOM   4878  O   LYS A 322       8.617   6.298 -18.299  1.00  1.19           O  
ATOM   4879  CB  LYS A 322       7.078   6.180 -20.942  1.00  0.87           C  
ATOM   4880  CG  LYS A 322       6.601   4.739 -20.868  1.00  0.87           C  
ATOM   4881  CD  LYS A 322       6.866   3.979 -22.163  1.00  0.87           C  
ATOM   4882  CE  LYS A 322       6.601   2.493 -21.975  1.00  0.87           C  
ATOM   4883  NZ  LYS A 322       6.813   1.702 -23.218  1.00  0.87           N  
ATOM   4884  H   LYS A 322       8.162   8.491 -20.296  1.00  0.53           H  
ATOM   4885  HA  LYS A 322       5.700   7.037 -19.549  1.00  0.70           H  
ATOM   4886 1HB  LYS A 322       6.631   6.653 -21.811  1.00  1.04           H  
ATOM   4887 2HB  LYS A 322       8.145   6.164 -21.107  1.00  1.04           H  
ATOM   4888 1HG  LYS A 322       7.108   4.230 -20.047  1.00  1.04           H  
ATOM   4889 2HG  LYS A 322       5.532   4.733 -20.667  1.00  1.04           H  
ATOM   4890 1HD  LYS A 322       6.219   4.361 -22.954  1.00  1.04           H  
ATOM   4891 2HD  LYS A 322       7.903   4.118 -22.464  1.00  1.04           H  
ATOM   4892 1HE  LYS A 322       7.278   2.122 -21.208  1.00  1.04           H  
ATOM   4893 2HE  LYS A 322       5.579   2.349 -21.640  1.00  1.04           H  
ATOM   4894 1HZ  LYS A 322       6.639   0.724 -23.024  1.00  1.04           H  
ATOM   4895 2HZ  LYS A 322       6.164   2.001 -23.937  1.00  1.04           H  
ATOM   4896 3HZ  LYS A 322       7.761   1.812 -23.546  1.00  1.04           H  
ATOM   4897  N   ASN A 323       6.543   5.781 -17.603  1.00  0.86           N  
ATOM   4898  CA  ASN A 323       7.005   5.087 -16.398  1.00  1.05           C  
ATOM   4899  C   ASN A 323       6.852   3.576 -16.528  1.00  1.11           C  
ATOM   4900  O   ASN A 323       6.524   3.072 -17.599  1.00  1.64           O  
ATOM   4901  CB  ASN A 323       6.271   5.599 -15.186  1.00  1.58           C  
ATOM   4902  CG  ASN A 323       4.815   5.315 -15.272  1.00  1.58           C  
ATOM   4903  OD1 ASN A 323       4.339   4.179 -15.377  1.00  1.58           O  
ATOM   4904  ND2 ASN A 323       4.070   6.373 -15.253  1.00  1.58           N  
ATOM   4905  H   ASN A 323       5.544   5.845 -17.781  1.00  1.03           H  
ATOM   4906  HA  ASN A 323       8.068   5.291 -16.267  1.00  1.26           H  
ATOM   4907 1HB  ASN A 323       6.673   5.148 -14.279  1.00  1.89           H  
ATOM   4908 2HB  ASN A 323       6.413   6.677 -15.106  1.00  1.89           H  
ATOM   4909 1HD2 ASN A 323       3.078   6.284 -15.317  1.00  1.89           H  
ATOM   4910 2HD2 ASN A 323       4.490   7.277 -15.178  1.00  1.89           H  
ATOM   4911  N   SER A 324       7.130   2.856 -15.440  1.00  1.27           N  
ATOM   4912  CA  SER A 324       7.008   1.402 -15.409  1.00  1.94           C  
ATOM   4913  C   SER A 324       5.940   0.934 -14.416  1.00  1.46           C  
ATOM   4914  O   SER A 324       6.148  -0.036 -13.688  1.00  2.71           O  
ATOM   4915  CB  SER A 324       8.335   0.784 -15.055  1.00  2.91           C  
ATOM   4916  OG  SER A 324       8.778   1.270 -13.822  1.00  2.91           O  
ATOM   4917  H   SER A 324       7.418   3.331 -14.598  1.00  1.52           H  
ATOM   4918  HA  SER A 324       6.720   1.059 -16.404  1.00  2.33           H  
ATOM   4919 1HB  SER A 324       8.238  -0.300 -15.014  1.00  3.49           H  
ATOM   4920 2HB  SER A 324       9.064   1.022 -15.827  1.00  3.49           H  
ATOM   4921  HG  SER A 324       8.827   2.224 -13.917  1.00  3.49           H  
ATOM   4922  N   TRP A 325       4.807   1.635 -14.360  1.00  2.42           N  
ATOM   4923  CA  TRP A 325       3.704   1.252 -13.468  1.00  4.73           C  
ATOM   4924  C   TRP A 325       2.389   0.914 -14.187  1.00  5.66           C  
ATOM   4925  O   TRP A 325       1.303   1.252 -13.696  1.00 15.91           O  
ATOM   4926  CB  TRP A 325       3.447   2.365 -12.479  1.00  7.10           C  
ATOM   4927  CG  TRP A 325       4.556   2.532 -11.502  1.00  7.10           C  
ATOM   4928  CD1 TRP A 325       5.346   1.556 -10.971  1.00  7.10           C  
ATOM   4929  CD2 TRP A 325       5.009   3.771 -10.938  1.00  7.10           C  
ATOM   4930  NE1 TRP A 325       6.249   2.108 -10.103  1.00  7.10           N
[truncated: 225,759 more chars]
