# Supplementary material for: Sequence comparison, molecular modeling, and network analysis predict structural diversity in cysteine proteases from the Cape sundew, Drosera capensis
Source: Comput Struct Biotechnol J. 2016 Jun 14;14:271–82. doi: 10.1016/j.csbj.2016.05.003 (PMC4949590; doi:10.1016/j.csbj.2016.05.003)
Supplement: Supplementary file 3 [file mmc3.zip › Rosetta_full/DCAP_6547_full_m1.pdb]

PFRMAT TS
TARGET DCAP_6547 protease
AUTHOR BAKER-ROSETTASERVER
METHOD    ROSETTA provides both ab initio and
METHOD    comparative models of protein domains.
METHOD    Comparative models are built from structures
METHOD    detected and aligned by HHSEARCH, SPARKS, and
METHOD    Raptor. Loop regions are assembled from fragments and 
METHOD    optimized to fit the aligned template structures.
METHOD    De novo models are built using the Rosetta de
METHOD    novo protocol.  The procedure is fully automated.
MODEL     1
PARENT 4qrgB_301, 2jyeA_201
REMARK PARENT    4qrgB_301
REMARK PARSRC    alignment
REMARK SCORE     0.81
ATOM      1  N   LEU A   1     -13.136  18.454 -13.182  1.00999.99           N  
ATOM      2  CA  LEU A   1     -13.052  19.639 -12.332  1.00999.99           C  
ATOM      3  C   LEU A   1     -11.698  20.356 -12.417  1.00999.99           C  
ATOM      4  O   LEU A   1     -11.390  21.193 -11.569  1.00999.99           O  
ATOM      5  CB  LEU A   1     -13.315  19.247 -10.875  1.00999.99           C  
ATOM      6  CG  LEU A   1     -14.704  18.667 -10.575  1.00999.99           C  
ATOM      7  CD1 LEU A   1     -14.769  18.265  -9.108  1.00999.99           C  
ATOM      8  CD2 LEU A   1     -15.772  19.698 -10.910  1.00999.99           C  
ATOM      9 1H   LEU A   1     -13.932  17.900 -12.896  1.00999.99           H  
ATOM     10 2H   LEU A   1     -13.256  18.733 -14.146  1.00999.99           H  
ATOM     11 3H   LEU A   1     -12.297  17.901 -13.087  1.00999.99           H  
ATOM     12  HA  LEU A   1     -13.826  20.338 -12.649  1.00999.99           H  
ATOM     13 1HB  LEU A   1     -12.578  18.503 -10.579  1.00999.99           H  
ATOM     14 2HB  LEU A   1     -13.179  20.125 -10.250  1.00999.99           H  
ATOM     15  HG  LEU A   1     -14.864  17.773 -11.178  1.00999.99           H  
ATOM     16 1HD1 LEU A   1     -15.749  17.841  -8.889  1.00999.99           H  
ATOM     17 2HD1 LEU A   1     -13.998  17.523  -8.900  1.00999.99           H  
ATOM     18 3HD1 LEU A   1     -14.606  19.142  -8.483  1.00999.99           H  
ATOM     19 1HD2 LEU A   1     -16.757  19.281 -10.699  1.00999.99           H  
ATOM     20 2HD2 LEU A   1     -15.622  20.591 -10.307  1.00999.99           H  
ATOM     21 3HD2 LEU A   1     -15.708  19.960 -11.966  1.00999.99           H  
ATOM     22  N   SER A   2     -10.897  20.050 -13.444  1.00999.99           N  
ATOM     23  CA  SER A   2      -9.570  20.658 -13.594  1.00999.99           C  
ATOM     24  C   SER A   2      -9.632  22.157 -13.870  1.00999.99           C  
ATOM     25  O   SER A   2      -8.688  22.891 -13.580  1.00999.99           O  
ATOM     26  CB  SER A   2      -8.815  19.979 -14.717  1.00999.99           C  
ATOM     27  OG  SER A   2      -9.416  20.246 -15.956  1.00999.99           O  
ATOM     28  H   SER A   2     -11.194  19.373 -14.131  1.00999.99           H  
ATOM     29  HA  SER A   2      -9.021  20.508 -12.663  1.00999.99           H  
ATOM     30 1HB  SER A   2      -7.784  20.330 -14.727  1.00999.99           H  
ATOM     31 2HB  SER A   2      -8.794  18.904 -14.544  1.00999.99           H  
ATOM     32  HG  SER A   2      -8.875  19.802 -16.614  1.00999.99           H  
ATOM     33  N   SER A   3     -10.761  22.618 -14.399  1.00999.99           N  
ATOM     34  CA  SER A   3     -10.966  24.027 -14.678  1.00999.99           C  
ATOM     35  C   SER A   3     -11.193  24.854 -13.414  1.00999.99           C  
ATOM     36  O   SER A   3     -11.155  26.082 -13.469  1.00999.99           O  
ATOM     37  CB  SER A   3     -12.147  24.204 -15.609  1.00999.99           C  
ATOM     38  OG  SER A   3     -13.344  23.841 -14.976  1.00999.99           O  
ATOM     39  H   SER A   3     -11.500  21.970 -14.630  1.00999.99           H  
ATOM     40  HA  SER A   3     -10.071  24.408 -15.174  1.00999.99           H  
ATOM     41 1HB  SER A   3     -12.203  25.242 -15.935  1.00999.99           H  
ATOM     42 2HB  SER A   3     -12.002  23.590 -16.497  1.00999.99           H  
ATOM     43  HG  SER A   3     -13.424  24.416 -14.211  1.00999.99           H  
ATOM     44  N   LEU A   4     -11.417  24.201 -12.266  1.00999.99           N  
ATOM     45  CA  LEU A   4     -11.661  24.949 -11.042  1.00999.99           C  
ATOM     46  C   LEU A   4     -10.395  25.673 -10.601  1.00999.99           C  
ATOM     47  O   LEU A   4     -10.471  26.736  -9.987  1.00999.99           O  
ATOM     48  CB  LEU A   4     -12.130  24.030  -9.911  1.00999.99           C  
ATOM     49  CG  LEU A   4     -13.489  23.351 -10.110  1.00999.99           C  
ATOM     50  CD1 LEU A   4     -13.785  22.495  -8.884  1.00999.99           C  
ATOM     51  CD2 LEU A   4     -14.560  24.392 -10.379  1.00999.99           C  
ATOM     52  H   LEU A   4     -11.429  23.190 -12.223  1.00999.99           H  
ATOM     53  HA  LEU A   4     -12.434  25.691 -11.235  1.00999.99           H  
ATOM     54 1HB  LEU A   4     -11.387  23.247  -9.771  1.00999.99           H  
ATOM     55 2HB  LEU A   4     -12.185  24.615  -8.993  1.00999.99           H  
ATOM     56  HG  LEU A   4     -13.435  22.680 -10.966  1.00999.99           H  
ATOM     57 1HD1 LEU A   4     -14.737  21.984  -9.013  1.00999.99           H  
ATOM     58 2HD1 LEU A   4     -12.992  21.759  -8.754  1.00999.99           H  
ATOM     59 3HD1 LEU A   4     -13.835  23.129  -8.001  1.00999.99           H  
ATOM     60 1HD2 LEU A   4     -15.521  23.896 -10.527  1.00999.99           H  
ATOM     61 2HD2 LEU A   4     -14.631  25.076  -9.542  1.00999.99           H  
ATOM     62 3HD2 LEU A   4     -14.299  24.950 -11.276  1.00999.99           H  
ATOM     63  N   ASP A   5      -9.238  25.095 -10.929  1.00999.99           N  
ATOM     64  CA  ASP A   5      -7.943  25.693 -10.642  1.00999.99           C  
ATOM     65  C   ASP A   5      -7.735  26.913 -11.532  1.00999.99           C  
ATOM     66  O   ASP A   5      -7.605  26.750 -12.746  1.00999.99           O  
ATOM     67  CB  ASP A   5      -6.816  24.686 -10.876  1.00999.99           C  
ATOM     68  CG  ASP A   5      -5.428  25.223 -10.523  1.00999.99           C  
ATOM     69  OD1 ASP A   5      -5.246  26.420 -10.505  1.00999.99           O  
ATOM     70  OD2 ASP A   5      -4.560  24.422 -10.266  1.00999.99           O  
ATOM     71  H   ASP A   5      -9.255  24.209 -11.415  1.00999.99           H  
ATOM     72  HA  ASP A   5      -7.919  25.976  -9.596  1.00999.99           H  
ATOM     73 1HB  ASP A   5      -7.002  23.792 -10.280  1.00999.99           H  
ATOM     74 2HB  ASP A   5      -6.817  24.383 -11.921  1.00999.99           H  
ATOM     75  N   PRO A   6      -7.692  28.130 -10.957  1.00999.99           N  
ATOM     76  CA  PRO A   6      -7.517  29.428 -11.604  1.00999.99           C  
ATOM     77  C   PRO A   6      -6.352  29.440 -12.584  1.00999.99           C  
ATOM     78  O   PRO A   6      -6.408  30.139 -13.595  1.00999.99           O  
ATOM     79  CB  PRO A   6      -7.220  30.369 -10.432  1.00999.99           C  
ATOM     80  CG  PRO A   6      -7.919  29.750  -9.282  1.00999.99           C  
ATOM     81  CD  PRO A   6      -7.707  28.278  -9.482  1.00999.99           C  
ATOM     82  HA  PRO A   6      -8.451  29.711 -12.108  1.00999.99           H  
ATOM     83 1HB  PRO A   6      -6.135  30.449 -10.278  1.00999.99           H  
ATOM     84 2HB  PRO A   6      -7.586  31.382 -10.659  1.00999.99           H  
ATOM     85 1HG  PRO A   6      -7.497  30.116  -8.335  1.00999.99           H  
ATOM     86 2HG  PRO A   6      -8.982  30.031  -9.286  1.00999.99           H  
ATOM     87 1HD  PRO A   6      -6.745  27.955  -9.058  1.00999.99           H  
ATOM     88 2HD  PRO A   6      -8.553  27.741  -9.038  1.00999.99           H  
ATOM     89  N   GLN A   7      -5.300  28.680 -12.283  1.00999.99           N  
ATOM     90  CA  GLN A   7      -4.132  28.642 -13.139  1.00999.99           C  
ATOM     91  C   GLN A   7      -4.352  27.757 -14.339  1.00999.99           C  
ATOM     92  O   GLN A   7      -3.947  28.103 -15.441  1.00999.99           O  
ATOM     93  CB  GLN A   7      -2.918  28.163 -12.353  1.00999.99           C  
ATOM     94  CG  GLN A   7      -2.471  29.137 -11.284  1.00999.99           C  
ATOM     95  CD  GLN A   7      -2.026  30.457 -11.885  1.00999.99           C  
ATOM     96  OE1 GLN A   7      -1.225  30.475 -12.825  1.00999.99           O  
ATOM     97  NE2 GLN A   7      -2.538  31.563 -11.357  1.00999.99           N  
ATOM     98  H   GLN A   7      -5.312  28.104 -11.447  1.00999.99           H  
ATOM     99  HA  GLN A   7      -3.939  29.653 -13.500  1.00999.99           H  
ATOM    100 1HB  GLN A   7      -3.146  27.213 -11.870  1.00999.99           H  
ATOM    101 2HB  GLN A   7      -2.082  27.995 -13.033  1.00999.99           H  
ATOM    102 1HG  GLN A   7      -3.303  29.326 -10.607  1.00999.99           H  
ATOM    103 2HG  GLN A   7      -1.631  28.705 -10.740  1.00999.99           H  
ATOM    104 1HE2 GLN A   7      -2.275  32.461 -11.716  1.00999.99           H  
ATOM    105 2HE2 GLN A   7      -3.188  31.502 -10.599  1.00999.99           H  
ATOM    106  N   LEU A   8      -5.036  26.635 -14.154  1.00999.99           N  
ATOM    107  CA  LEU A   8      -5.305  25.778 -15.298  1.00999.99           C  
ATOM    108  C   LEU A   8      -6.288  26.464 -16.227  1.00999.99           C  
ATOM    109  O   LEU A   8      -6.189  26.330 -17.448  1.00999.99           O  
ATOM    110  CB  LEU A   8      -5.842  24.414 -14.849  1.00999.99           C  
ATOM    111  CG  LEU A   8      -4.816  23.529 -14.126  1.00999.99           C  
ATOM    112  CD1 LEU A   8      -5.488  22.258 -13.625  1.00999.99           C  
ATOM    113  CD2 LEU A   8      -3.684  23.205 -15.090  1.00999.99           C  
ATOM    114  H   LEU A   8      -5.363  26.373 -13.234  1.00999.99           H  
ATOM    115  HA  LEU A   8      -4.374  25.620 -15.840  1.00999.99           H  
ATOM    116 1HB  LEU A   8      -6.681  24.572 -14.173  1.00999.99           H  
ATOM    117 2HB  LEU A   8      -6.201  23.870 -15.722  1.00999.99           H  
ATOM    118  HG  LEU A   8      -4.417  24.061 -13.263  1.00999.99           H  
ATOM    119 1HD1 LEU A   8      -4.752  21.638 -13.111  1.00999.99           H  
ATOM    120 2HD1 LEU A   8      -6.288  22.514 -12.934  1.00999.99           H  
ATOM    121 3HD1 LEU A   8      -5.899  21.708 -14.470  1.00999.99           H  
ATOM    122 1HD2 LEU A   8      -2.945  22.582 -14.586  1.00999.99           H  
ATOM    123 2HD2 LEU A   8      -4.083  22.671 -15.952  1.00999.99           H  
ATOM    124 3HD2 LEU A   8      -3.213  24.131 -15.423  1.00999.99           H  
ATOM    125  N   ASP A   9      -7.206  27.233 -15.642  1.00999.99           N  
ATOM    126  CA  ASP A   9      -8.180  27.989 -16.407  1.00999.99           C  
ATOM    127  C   ASP A   9      -7.501  29.103 -17.198  1.00999.99           C  
ATOM    128  O   ASP A   9      -7.709  29.218 -18.405  1.00999.99           O  
ATOM    129  CB  ASP A   9      -9.247  28.574 -15.480  1.00999.99           C  
ATOM    130  CG  ASP A   9     -10.396  29.218 -16.241  1.00999.99           C  
ATOM    131  OD1 ASP A   9     -11.082  28.505 -16.938  1.00999.99           O  
ATOM    132  OD2 ASP A   9     -10.586  30.405 -16.120  1.00999.99           O  
ATOM    133  H   ASP A   9      -7.243  27.278 -14.632  1.00999.99           H  
ATOM    134  HA  ASP A   9      -8.664  27.316 -17.114  1.00999.99           H  
ATOM    135 1HB  ASP A   9      -9.647  27.786 -14.844  1.00999.99           H  
ATOM    136 2HB  ASP A   9      -8.795  29.322 -14.827  1.00999.99           H  
ATOM    137  N   ARG A  10      -6.692  29.917 -16.508  1.00999.99           N  
ATOM    138  CA  ARG A  10      -5.980  31.035 -17.119  1.00999.99           C  
ATOM    139  C   ARG A  10      -5.042  30.581 -18.219  1.00999.99           C  
ATOM    140  O   ARG A  10      -5.033  31.163 -19.302  1.00999.99           O  
ATOM    141  CB  ARG A  10      -5.190  31.802 -16.070  1.00999.99           C  
ATOM    142  CG  ARG A  10      -4.448  33.030 -16.580  1.00999.99           C  
ATOM    143  CD  ARG A  10      -3.719  33.720 -15.480  1.00999.99           C  
ATOM    144  NE  ARG A  10      -2.628  32.919 -14.949  1.00999.99           N  
ATOM    145  CZ  ARG A  10      -1.402  32.830 -15.503  1.00999.99           C  
ATOM    146  NH1 ARG A  10      -1.120  33.512 -16.590  1.00999.99           N  
ATOM    147  NH2 ARG A  10      -0.482  32.061 -14.950  1.00999.99           N  
ATOM    148  H   ARG A  10      -6.572  29.775 -15.513  1.00999.99           H  
ATOM    149  HA  ARG A  10      -6.718  31.711 -17.552  1.00999.99           H  
ATOM    150 1HB  ARG A  10      -5.865  32.131 -15.281  1.00999.99           H  
ATOM    151 2HB  ARG A  10      -4.456  31.138 -15.612  1.00999.99           H  
ATOM    152 1HG  ARG A  10      -3.725  32.732 -17.338  1.00999.99           H  
ATOM    153 2HG  ARG A  10      -5.161  33.733 -17.012  1.00999.99           H  
ATOM    154 1HD  ARG A  10      -3.303  34.656 -15.853  1.00999.99           H  
ATOM    155 2HD  ARG A  10      -4.411  33.931 -14.666  1.00999.99           H  
ATOM    156  HE  ARG A  10      -2.804  32.376 -14.114  1.00999.99           H  
ATOM    157 1HH1 ARG A  10      -1.822  34.102 -17.012  1.00999.99           H  
ATOM    158 2HH1 ARG A  10      -0.201  33.446 -17.001  1.00999.99           H  
ATOM    159 1HH2 ARG A  10      -0.701  31.534 -14.110  1.00999.99           H  
ATOM    160 2HH2 ARG A  10       0.435  31.994 -15.361  1.00999.99           H  
ATOM    161  N   ILE A  11      -4.262  29.537 -17.939  1.00999.99           N  
ATOM    162  CA  ILE A  11      -3.331  28.995 -18.912  1.00999.99           C  
ATOM    163  C   ILE A  11      -4.059  28.458 -20.126  1.00999.99           C  
ATOM    164  O   ILE A  11      -3.640  28.728 -21.251  1.00999.99           O  
ATOM    165  CB  ILE A  11      -2.462  27.887 -18.297  1.00999.99           C  
ATOM    166  CG1 ILE A  11      -1.507  28.491 -17.263  1.00999.99           C  
ATOM    167  CG2 ILE A  11      -1.691  27.163 -19.390  1.00999.99           C  
ATOM    168  CD1 ILE A  11      -0.819  27.457 -16.400  1.00999.99           C  
ATOM    169  H   ILE A  11      -4.302  29.107 -17.027  1.00999.99           H  
ATOM    170  HA  ILE A  11      -2.669  29.793 -19.238  1.00999.99           H  
ATOM    171  HB  ILE A  11      -3.098  27.176 -17.773  1.00999.99           H  
ATOM    172 1HG1 ILE A  11      -0.743  29.069 -17.781  1.00999.99           H  
ATOM    173 2HG1 ILE A  11      -2.063  29.167 -16.615  1.00999.99           H  
ATOM    174 1HG2 ILE A  11      -1.085  26.376 -18.942  1.00999.99           H  
ATOM    175 2HG2 ILE A  11      -2.392  26.722 -20.098  1.00999.99           H  
ATOM    176 3HG2 ILE A  11      -1.044  27.868 -19.911  1.00999.99           H  
ATOM    177 1HD1 ILE A  11      -0.159  27.958 -15.692  1.00999.99           H  
ATOM    178 2HD1 ILE A  11      -1.568  26.882 -15.854  1.00999.99           H  
ATOM    179 3HD1 ILE A  11      -0.235  26.787 -17.029  1.00999.99           H  
ATOM    180  N   SER A  12      -5.142  27.703 -19.907  1.00999.99           N  
ATOM    181  CA  SER A  12      -5.922  27.162 -21.010  1.00999.99           C  
ATOM    182  C   SER A  12      -6.473  28.279 -21.881  1.00999.99           C  
ATOM    183  O   SER A  12      -6.437  28.180 -23.107  1.00999.99           O  
ATOM    184  CB  SER A  12      -7.068  26.321 -20.486  1.00999.99           C  
ATOM    185  OG  SER A  12      -6.598  25.184 -19.815  1.00999.99           O  
ATOM    186  H   SER A  12      -5.438  27.483 -18.963  1.00999.99           H  
ATOM    187  HA  SER A  12      -5.271  26.534 -21.621  1.00999.99           H  
ATOM    188 1HB  SER A  12      -7.681  26.918 -19.810  1.00999.99           H  
ATOM    189 2HB  SER A  12      -7.701  26.017 -21.319  1.00999.99           H  
ATOM    190  HG  SER A  12      -6.225  25.506 -18.986  1.00999.99           H  
ATOM    191  N   HIS A  13      -6.959  29.342 -21.241  1.00999.99           N  
ATOM    192  CA  HIS A  13      -7.487  30.511 -21.929  1.00999.99           C  
ATOM    193  C   HIS A  13      -6.427  31.146 -22.811  1.00999.99           C  
ATOM    194  O   HIS A  13      -6.681  31.441 -23.980  1.00999.99           O  
ATOM    195  CB  HIS A  13      -8.002  31.534 -20.914  1.00999.99           C  
ATOM    196  CG  HIS A  13      -8.567  32.773 -21.529  1.00999.99           C  
ATOM    197  ND1 HIS A  13      -9.778  32.791 -22.190  1.00999.99           N  
ATOM    198  CD2 HIS A  13      -8.093  34.039 -21.575  1.00999.99           C  
ATOM    199  CE1 HIS A  13     -10.021  34.017 -22.620  1.00999.99           C  
ATOM    200  NE2 HIS A  13      -9.016  34.793 -22.258  1.00999.99           N  
ATOM    201  H   HIS A  13      -6.981  29.341 -20.229  1.00999.99           H  
ATOM    202  HA  HIS A  13      -8.318  30.216 -22.567  1.00999.99           H  
ATOM    203 1HB  HIS A  13      -8.777  31.075 -20.298  1.00999.99           H  
ATOM    204 2HB  HIS A  13      -7.193  31.828 -20.250  1.00999.99           H  
ATOM    205  HD1 HIS A  13     -10.322  31.991 -22.444  1.00999.99           H  
ATOM    206  HD2 HIS A  13      -7.185  34.504 -21.192  1.00999.99           H  
ATOM    207  HE1 HIS A  13     -10.935  34.241 -23.171  1.00999.99           H  
ATOM    208  N   LEU A  14      -5.242  31.355 -22.242  1.00999.99           N  
ATOM    209  CA  LEU A  14      -4.131  31.942 -22.968  1.00999.99           C  
ATOM    210  C   LEU A  14      -3.692  31.049 -24.117  1.00999.99           C  
ATOM    211  O   LEU A  14      -3.357  31.544 -25.190  1.00999.99           O  
ATOM    212  CB  LEU A  14      -2.965  32.185 -22.012  1.00999.99           C  
ATOM    213  CG  LEU A  14      -3.201  33.278 -20.963  1.00999.99           C  
ATOM    214  CD1 LEU A  14      -2.051  33.274 -19.970  1.00999.99           C  
ATOM    215  CD2 LEU A  14      -3.317  34.624 -21.657  1.00999.99           C  
ATOM    216  H   LEU A  14      -5.107  31.109 -21.270  1.00999.99           H  
ATOM    217  HA  LEU A  14      -4.452  32.897 -23.380  1.00999.99           H  
ATOM    218 1HB  LEU A  14      -2.750  31.258 -21.483  1.00999.99           H  
ATOM    219 2HB  LEU A  14      -2.086  32.465 -22.592  1.00999.99           H  
ATOM    220  HG  LEU A  14      -4.121  33.074 -20.419  1.00999.99           H  
ATOM    221 1HD1 LEU A  14      -2.219  34.045 -19.219  1.00999.99           H  
ATOM    222 2HD1 LEU A  14      -1.994  32.300 -19.485  1.00999.99           H  
ATOM    223 3HD1 LEU A  14      -1.117  33.473 -20.495  1.00999.99           H  
ATOM    224 1HD2 LEU A  14      -3.488  35.404 -20.915  1.00999.99           H  
ATOM    225 2HD2 LEU A  14      -2.395  34.835 -22.198  1.00999.99           H  
ATOM    226 3HD2 LEU A  14      -4.151  34.600 -22.355  1.00999.99           H  
ATOM    227  N   ALA A  15      -3.706  29.731 -23.902  1.00999.99           N  
ATOM    228  CA  ALA A  15      -3.392  28.786 -24.963  1.00999.99           C  
ATOM    229  C   ALA A  15      -4.360  28.954 -26.123  1.00999.99           C  
ATOM    230  O   ALA A  15      -3.932  29.020 -27.274  1.00999.99           O  
ATOM    231  CB  ALA A  15      -3.432  27.360 -24.437  1.00999.99           C  
ATOM    232  H   ALA A  15      -3.942  29.372 -22.988  1.00999.99           H  
ATOM    233  HA  ALA A  15      -2.386  29.002 -25.326  1.00999.99           H  
ATOM    234 1HB  ALA A  15      -3.172  26.666 -25.238  1.00999.99           H  
ATOM    235 2HB  ALA A  15      -2.717  27.255 -23.621  1.00999.99           H  
ATOM    236 3HB  ALA A  15      -4.431  27.130 -24.073  1.00999.99           H  
ATOM    237  N   ILE A  16      -5.653  29.086 -25.816  1.00999.99           N  
ATOM    238  CA  ILE A  16      -6.659  29.300 -26.846  1.00999.99           C  
ATOM    239  C   ILE A  16      -6.333  30.556 -27.629  1.00999.99           C  
ATOM    240  O   ILE A  16      -6.329  30.538 -28.857  1.00999.99           O  
ATOM    241  CB  ILE A  16      -8.066  29.397 -26.232  1.00999.99           C  
ATOM    242  CG1 ILE A  16      -8.475  28.031 -25.679  1.00999.99           C  
ATOM    243  CG2 ILE A  16      -9.069  29.894 -27.263  1.00999.99           C  
ATOM    244  CD1 ILE A  16      -9.701  28.080 -24.797  1.00999.99           C  
ATOM    245  H   ILE A  16      -5.949  29.008 -24.851  1.00999.99           H  
ATOM    246  HA  ILE A  16      -6.643  28.455 -27.531  1.00999.99           H  
ATOM    247  HB  ILE A  16      -8.051  30.089 -25.394  1.00999.99           H  
ATOM    248 1HG1 ILE A  16      -8.678  27.359 -26.511  1.00999.99           H  
ATOM    249 2HG1 ILE A  16      -7.650  27.617 -25.103  1.00999.99           H  
ATOM    250 1HG2 ILE A  16     -10.055  29.962 -26.804  1.00999.99           H  
ATOM    251 2HG2 ILE A  16      -8.766  30.878 -27.618  1.00999.99           H  
ATOM    252 3HG2 ILE A  16      -9.107  29.202 -28.103  1.00999.99           H  
ATOM    253 1HD1 ILE A  16      -9.933  27.075 -24.442  1.00999.99           H  
ATOM    254 2HD1 ILE A  16      -9.510  28.731 -23.944  1.00999.99           H  
ATOM    255 3HD1 ILE A  16     -10.545  28.466 -25.367  1.00999.99           H  
ATOM    256  N   ILE A  17      -5.983  31.626 -26.920  1.00999.99           N  
ATOM    257  CA  ILE A  17      -5.587  32.876 -27.557  1.00999.99           C  
ATOM    258  C   ILE A  17      -4.404  32.696 -28.510  1.00999.99           C  
ATOM    259  O   ILE A  17      -4.372  33.308 -29.580  1.00999.99           O  
ATOM    260  CB  ILE A  17      -5.239  33.947 -26.510  1.00999.99           C  
ATOM    261  CG1 ILE A  17      -6.506  34.380 -25.770  1.00999.99           C  
ATOM    262  CG2 ILE A  17      -4.552  35.130 -27.173  1.00999.99           C  
ATOM    263  CD1 ILE A  17      -6.232  35.222 -24.550  1.00999.99           C  
ATOM    264  H   ILE A  17      -6.015  31.580 -25.908  1.00999.99           H  
ATOM    265  HA  ILE A  17      -6.432  33.240 -28.140  1.00999.99           H  
ATOM    266  HB  ILE A  17      -4.567  33.524 -25.768  1.00999.99           H  
ATOM    267 1HG1 ILE A  17      -7.132  34.956 -26.451  1.00999.99           H  
ATOM    268 2HG1 ILE A  17      -7.062  33.495 -25.461  1.00999.99           H  
ATOM    269 1HG2 ILE A  17      -4.301  35.873 -26.418  1.00999.99           H  
ATOM    270 2HG2 ILE A  17      -3.642  34.791 -27.666  1.00999.99           H  
ATOM    271 3HG2 ILE A  17      -5.221  35.573 -27.911  1.00999.99           H  
ATOM    272 1HD1 ILE A  17      -7.176  35.497 -24.082  1.00999.99           H  
ATOM    273 2HD1 ILE A  17      -5.629  34.654 -23.846  1.00999.99           H  
ATOM    274 3HD1 ILE A  17      -5.697  36.124 -24.844  1.00999.99           H  
ATOM    275  N   HIS A  18      -3.432  31.869 -28.131  1.00999.99           N  
ATOM    276  CA  HIS A  18      -2.258  31.675 -28.972  1.00999.99           C  
ATOM    277  C   HIS A  18      -2.363  30.514 -29.978  1.00999.99           C  
ATOM    278  O   HIS A  18      -1.443  30.311 -30.774  1.00999.99           O  
ATOM    279  CB  HIS A  18      -1.020  31.490 -28.096  1.00999.99           C  
ATOM    280  CG  HIS A  18      -0.677  32.718 -27.311  1.00999.99           C  
ATOM    281  ND1 HIS A  18      -0.233  33.880 -27.907  1.00999.99           N  
ATOM    282  CD2 HIS A  18      -0.710  32.968 -25.980  1.00999.99           C  
ATOM    283  CE1 HIS A  18      -0.015  34.792 -26.977  1.00999.99           C  
ATOM    284  NE2 HIS A  18      -0.296  34.264 -25.800  1.00999.99           N  
ATOM    285  H   HIS A  18      -3.488  31.402 -27.234  1.00999.99           H  
ATOM    286  HA  HIS A  18      -2.100  32.580 -29.557  1.00999.99           H  
ATOM    287 1HB  HIS A  18      -1.183  30.668 -27.398  1.00999.99           H  
ATOM    288 2HB  HIS A  18      -0.163  31.230 -28.718  1.00999.99           H  
ATOM    289  HD1 HIS A  18      -0.181  34.056 -28.890  1.00999.99           H  
ATOM    290  HD2 HIS A  18      -0.988  32.361 -25.118  1.00999.99           H  
ATOM    291  HE1 HIS A  18       0.341  35.786 -27.249  1.00999.99           H  
ATOM    292  N   GLN A  19      -3.475  29.778 -29.979  1.00999.99           N  
ATOM    293  CA  GLN A  19      -3.679  28.723 -30.973  1.00999.99           C  
ATOM    294  C   GLN A  19      -4.599  29.211 -32.090  1.00999.99           C  
ATOM    295  O   GLN A  19      -5.253  30.245 -31.946  1.00999.99           O  
ATOM    296  CB  GLN A  19      -4.268  27.454 -30.338  1.00999.99           C  
ATOM    297  CG  GLN A  19      -3.356  26.735 -29.359  1.00999.99           C  
ATOM    298  CD  GLN A  19      -2.124  26.161 -30.034  1.00999.99           C  
ATOM    299  OE1 GLN A  19      -2.220  25.427 -31.020  1.00999.99           O  
ATOM    300  NE2 GLN A  19      -0.954  26.489 -29.499  1.00999.99           N  
ATOM    301  H   GLN A  19      -4.209  29.942 -29.298  1.00999.99           H  
ATOM    302  HA  GLN A  19      -2.712  28.473 -31.399  1.00999.99           H  
ATOM    303 1HB  GLN A  19      -5.183  27.716 -29.804  1.00999.99           H  
ATOM    304 2HB  GLN A  19      -4.546  26.751 -31.118  1.00999.99           H  
ATOM    305 1HG  GLN A  19      -3.012  27.434 -28.605  1.00999.99           H  
ATOM    306 2HG  GLN A  19      -3.906  25.918 -28.893  1.00999.99           H  
ATOM    307 1HE2 GLN A  19      -0.105  26.140 -29.899  1.00999.99           H  
ATOM    308 2HE2 GLN A  19      -0.921  27.084 -28.696  1.00999.99           H  
ATOM    309  N   PRO A  20      -4.620  28.510 -33.229  1.00999.99           N  
ATOM    310  CA  PRO A  20      -5.507  28.721 -34.361  1.00999.99           C  
ATOM    311  C   PRO A  20      -6.938  28.590 -33.882  1.00999.99           C  
ATOM    312  O   PRO A  20      -7.228  27.754 -33.021  1.00999.99           O  
ATOM    313  CB  PRO A  20      -5.094  27.636 -35.354  1.00999.99           C  
ATOM    314  CG  PRO A  20      -3.648  27.402 -35.056  1.00999.99           C  
ATOM    315  CD  PRO A  20      -3.499  27.617 -33.576  1.00999.99           C  
ATOM    316  HA  PRO A  20      -5.327  29.726 -34.777  1.00999.99           H  
ATOM    317 1HB  PRO A  20      -5.711  26.741 -35.212  1.00999.99           H  
ATOM    318 2HB  PRO A  20      -5.265  27.982 -36.383  1.00999.99           H  
ATOM    319 1HG  PRO A  20      -3.357  26.388 -35.364  1.00999.99           H  
ATOM    320 2HG  PRO A  20      -3.028  28.098 -35.642  1.00999.99           H  
ATOM    321 1HD  PRO A  20      -3.586  26.668 -33.034  1.00999.99           H  
ATOM    322 2HD  PRO A  20      -2.540  28.116 -33.376  1.00999.99           H  
ATOM    323  N   LYS A  21      -7.825  29.414 -34.427  1.00999.99           N  
ATOM    324  CA  LYS A  21      -9.209  29.410 -33.986  1.00999.99           C  
ATOM    325  C   LYS A  21      -9.862  28.023 -34.117  1.00999.99           C  
ATOM    326  O   LYS A  21     -10.273  27.483 -33.089  1.00999.99           O  
ATOM    327  CB  LYS A  21     -10.010  30.520 -34.699  1.00999.99           C  
ATOM    328  CG  LYS A  21     -11.476  30.598 -34.325  1.00999.99           C  
ATOM    329  CD  LYS A  21     -12.153  31.743 -35.064  1.00999.99           C  
ATOM    330  CE  LYS A  21     -13.640  31.821 -34.756  1.00999.99           C  
ATOM    331  NZ  LYS A  21     -14.292  32.949 -35.480  1.00999.99           N  
ATOM    332  H   LYS A  21      -7.528  30.063 -35.143  1.00999.99           H  
ATOM    333  HA  LYS A  21      -9.217  29.659 -32.925  1.00999.99           H  
ATOM    334 1HB  LYS A  21      -9.574  31.482 -34.426  1.00999.99           H  
ATOM    335 2HB  LYS A  21      -9.948  30.454 -35.776  1.00999.99           H  
ATOM    336 1HG  LYS A  21     -11.962  29.663 -34.591  1.00999.99           H  
ATOM    337 2HG  LYS A  21     -11.577  30.751 -33.252  1.00999.99           H  
ATOM    338 1HD  LYS A  21     -11.685  32.686 -34.779  1.00999.99           H  
ATOM    339 2HD  LYS A  21     -12.023  31.606 -36.137  1.00999.99           H  
ATOM    340 1HE  LYS A  21     -14.118  30.889 -35.053  1.00999.99           H  
ATOM    341 2HE  LYS A  21     -13.779  31.962 -33.684  1.00999.99           H  
ATOM    342 1HZ  LYS A  21     -15.276  32.973 -35.255  1.00999.99           H  
ATOM    343 2HZ  LYS A  21     -13.862  33.821 -35.201  1.00999.99           H  
ATOM    344 3HZ  LYS A  21     -14.177  32.822 -36.475  1.00999.99           H  
ATOM    345  N   PRO A  22      -9.954  27.409 -35.323  1.00999.99           N  
ATOM    346  CA  PRO A  22     -10.548  26.098 -35.591  1.00999.99           C  
ATOM    347  C   PRO A  22      -9.930  25.022 -34.708  1.00999.99           C  
ATOM    348  O   PRO A  22     -10.617  24.112 -34.234  1.00999.99           O  
ATOM    349  CB  PRO A  22     -10.176  25.820 -37.052  1.00999.99           C  
ATOM    350  CG  PRO A  22      -9.952  27.161 -37.634  1.00999.99           C  
ATOM    351  CD  PRO A  22      -9.231  27.881 -36.528  1.00999.99           C  
ATOM    352  HA  PRO A  22     -11.640  26.148 -35.452  1.00999.99           H  
ATOM    353 1HB  PRO A  22      -9.280  25.181 -37.098  1.00999.99           H  
ATOM    354 2HB  PRO A  22     -10.987  25.270 -37.551  1.00999.99           H  
ATOM    355 1HG  PRO A  22      -9.356  27.084 -38.555  1.00999.99           H  
ATOM    356 2HG  PRO A  22     -10.909  27.630 -37.906  1.00999.99           H  
ATOM    357 1HD  PRO A  22      -8.179  27.558 -36.489  1.00999.99           H  
ATOM    358 2HD  PRO A  22      -9.317  28.951 -36.695  1.00999.99           H  
ATOM    359  N   LEU A  23      -8.616  25.151 -34.484  1.00999.99           N  
ATOM    360  CA  LEU A  23      -7.865  24.232 -33.648  1.00999.99           C  
ATOM    361  C   LEU A  23      -8.459  24.182 -32.265  1.00999.99           C  
ATOM    362  O   LEU A  23      -8.592  23.104 -31.702  1.00999.99           O  
ATOM    363  CB  LEU A  23      -6.382  24.601 -33.562  1.00999.99           C  
ATOM    364  CG  LEU A  23      -5.515  23.569 -32.819  1.00999.99           C  
ATOM    365  CD1 LEU A  23      -4.078  23.655 -33.312  1.00999.99           C  
ATOM    366  CD2 LEU A  23      -5.589  23.813 -31.319  1.00999.99           C  
ATOM    367  H   LEU A  23      -8.120  25.920 -34.911  1.00999.99           H  
ATOM    368  HA  LEU A  23      -7.938  23.235 -34.081  1.00999.99           H  
ATOM    369 1HB  LEU A  23      -5.987  24.704 -34.571  1.00999.99           H  
ATOM    370 2HB  LEU A  23      -6.278  25.553 -33.047  1.00999.99           H  
ATOM    371  HG  LEU A  23      -5.884  22.566 -33.038  1.00999.99           H  
ATOM    372 1HD1 LEU A  23      -3.474  22.908 -32.797  1.00999.99           H  
ATOM    373 2HD1 LEU A  23      -4.049  23.466 -34.385  1.00999.99           H  
ATOM    374 3HD1 LEU A  23      -3.677  24.642 -33.107  1.00999.99           H  
ATOM    375 1HD2 LEU A  23      -4.981  23.071 -30.801  1.00999.99           H  
ATOM    376 2HD2 LEU A  23      -5.216  24.807 -31.091  1.00999.99           H  
ATOM    377 3HD2 LEU A  23      -6.623  23.728 -30.986  1.00999.99           H  
ATOM    378  N   SER A  24      -8.755  25.349 -31.687  1.00999.99           N  
ATOM    379  CA  SER A  24      -9.350  25.387 -30.356  1.00999.99           C  
ATOM    380  C   SER A  24     -10.867  25.119 -30.363  1.00999.99           C  
ATOM    381  O   SER A  24     -11.404  24.593 -29.383  1.00999.99           O  
ATOM    382  CB  SER A  24      -9.095  26.741 -29.731  1.00999.99           C  
ATOM    383  OG  SER A  24      -9.804  27.745 -30.405  1.00999.99           O  
ATOM    384  H   SER A  24      -8.567  26.217 -32.180  1.00999.99           H  
ATOM    385  HA  SER A  24      -8.871  24.621 -29.747  1.00999.99           H  
ATOM    386 1HB  SER A  24      -9.387  26.724 -28.681  1.00999.99           H  
ATOM    387 2HB  SER A  24      -8.028  26.959 -29.772  1.00999.99           H  
ATOM    388  HG  SER A  24      -9.609  27.630 -31.341  1.00999.99           H  
ATOM    389  N   MET A  25     -11.541  25.453 -31.471  1.00999.99           N  
ATOM    390  CA  MET A  25     -12.991  25.276 -31.582  1.00999.99           C  
ATOM    391  C   MET A  25     -13.451  23.837 -31.513  1.00999.99           C  
ATOM    392  O   MET A  25     -14.408  23.532 -30.799  1.00999.99           O  
ATOM    393  CB  MET A  25     -13.520  25.873 -32.883  1.00999.99           C  
ATOM    394  CG  MET A  25     -13.518  27.388 -32.973  1.00999.99           C  
ATOM    395  SD  MET A  25     -14.002  27.961 -34.612  1.00999.99           S  
ATOM    396  CE  MET A  25     -15.740  27.535 -34.621  1.00999.99           C  
ATOM    397  H   MET A  25     -11.045  25.883 -32.239  1.00999.99           H  
ATOM    398  HA  MET A  25     -13.454  25.802 -30.747  1.00999.99           H  
ATOM    399 1HB  MET A  25     -12.927  25.494 -33.713  1.00999.99           H  
ATOM    400 2HB  MET A  25     -14.547  25.539 -33.039  1.00999.99           H  
ATOM    401 1HG  MET A  25     -14.226  27.790 -32.249  1.00999.99           H  
ATOM    402 2HG  MET A  25     -12.537  27.785 -32.736  1.00999.99           H  
ATOM    403 1HE  MET A  25     -16.184  27.829 -35.573  1.00999.99           H  
ATOM    404 2HE  MET A  25     -15.850  26.458 -34.487  1.00999.99           H  
ATOM    405 3HE  MET A  25     -16.247  28.055 -33.808  1.00999.99           H  
ATOM    406  N   ALA A  26     -12.804  22.955 -32.266  1.00999.99           N  
ATOM    407  CA  ALA A  26     -13.243  21.569 -32.268  1.00999.99           C  
ATOM    408  C   ALA A  26     -13.116  20.932 -30.861  1.00999.99           C  
ATOM    409  O   ALA A  26     -14.036  20.224 -30.465  1.00999.99           O  
ATOM    410  CB  ALA A  26     -12.493  20.781 -33.343  1.00999.99           C  
ATOM    411  H   ALA A  26     -12.026  23.251 -32.847  1.00999.99           H  
ATOM    412  HA  ALA A  26     -14.301  21.556 -32.526  1.00999.99           H  
ATOM    413 1HB  ALA A  26     -12.865  19.758 -33.366  1.00999.99           H  
ATOM    414 2HB  ALA A  26     -12.676  21.252 -34.309  1.00999.99           H  
ATOM    415 3HB  ALA A  26     -11.428  20.770 -33.168  1.00999.99           H  
ATOM    416  N   PRO A  27     -12.034  21.178 -30.091  1.00999.99           N  
ATOM    417  CA  PRO A  27     -11.867  20.742 -28.707  1.00999.99           C  
ATOM    418  C   PRO A  27     -12.932  21.306 -27.803  1.00999.99           C  
ATOM    419  O   PRO A  27     -13.403  20.612 -26.907  1.00999.99           O  
ATOM    420  CB  PRO A  27     -10.480  21.243 -28.343  1.00999.99           C  
ATOM    421  CG  PRO A  27      -9.724  21.112 -29.609  1.00999.99           C  
ATOM    422  CD  PRO A  27     -10.719  21.348 -30.710  1.00999.99           C  
ATOM    423  HA  PRO A  27     -11.892  19.644 -28.679  1.00999.99           H  
ATOM    424 1HB  PRO A  27     -10.535  22.280 -27.979  1.00999.99           H  
ATOM    425 2HB  PRO A  27     -10.059  20.635 -27.528  1.00999.99           H  
ATOM    426 1HG  PRO A  27      -8.896  21.835 -29.619  1.00999.99           H  
ATOM    427 2HG  PRO A  27      -9.267  20.113 -29.668  1.00999.99           H  
ATOM    428 1HD  PRO A  27     -10.634  22.358 -31.117  1.00999.99           H  
ATOM    429 2HD  PRO A  27     -10.549  20.575 -31.466  1.00999.99           H  
ATOM    430  N   LEU A  28     -13.351  22.548 -28.053  1.00999.99           N  
ATOM    431  CA  LEU A  28     -14.427  23.120 -27.260  1.00999.99           C  
ATOM    432  C   LEU A  28     -15.675  22.279 -27.425  1.00999.99           C  
ATOM    433  O   LEU A  28     -16.284  21.877 -26.434  1.00999.99           O  
ATOM    434  CB  LEU A  28     -14.713  24.567 -27.669  1.00999.99           C  
ATOM    435  CG  LEU A  28     -15.894  25.222 -26.943  1.00999.99           C  
ATOM    436  CD1 LEU A  28     -15.611  25.259 -25.447  1.00999.99           C  
ATOM    437  CD2 LEU A  28     -16.107  26.623 -27.493  1.00999.99           C  
ATOM    438  H   LEU A  28     -12.909  23.108 -28.774  1.00999.99           H  
ATOM    439  HA  LEU A  28     -14.136  23.105 -26.212  1.00999.99           H  
ATOM    440 1HB  LEU A  28     -13.825  25.166 -27.473  1.00999.99           H  
ATOM    441 2HB  LEU A  28     -14.922  24.603 -28.735  1.00999.99           H  
ATOM    442  HG  LEU A  28     -16.794  24.631 -27.103  1.00999.99           H  
ATOM    443 1HD1 LEU A  28     -16.453  25.717 -24.928  1.00999.99           H  
ATOM    444 2HD1 LEU A  28     -15.467  24.244 -25.077  1.00999.99           H  
ATOM    445 3HD1 LEU A  28     -14.710  25.844 -25.261  1.00999.99           H  
ATOM    446 1HD2 LEU A  28     -16.950  27.091 -26.982  1.00999.99           H  
ATOM    447 2HD2 LEU A  28     -15.209  27.219 -27.331  1.00999.99           H  
ATOM    448 3HD2 LEU A  28     -16.317  26.565 -28.561  1.00999.99           H  
ATOM    449  N   LEU A  29     -16.037  21.999 -28.675  1.00999.99           N  
ATOM    450  CA  LEU A  29     -17.196  21.169 -28.970  1.00999.99           C  
ATOM    451  C   LEU A  29     -17.080  19.791 -28.343  1.00999.99           C  
ATOM    452  O   LEU A  29     -18.008  19.337 -27.678  1.00999.99           O  
ATOM    453  CB  LEU A  29     -17.384  21.013 -30.477  1.00999.99           C  
ATOM    454  CG  LEU A  29     -18.521  20.068 -30.887  1.00999.99           C  
ATOM    455  CD1 LEU A  29     -19.842  20.602 -30.351  1.00999.99           C  
ATOM    456  CD2 LEU A  29     -18.554  19.948 -32.402  1.00999.99           C  
ATOM    457  H   LEU A  29     -15.490  22.377 -29.443  1.00999.99           H  
ATOM    458  HA  LEU A  29     -18.079  21.657 -28.558  1.00999.99           H  
ATOM    459 1HB  LEU A  29     -17.591  21.992 -30.908  1.00999.99           H  
ATOM    460 2HB  LEU A  29     -16.460  20.635 -30.911  1.00999.99           H  
ATOM    461  HG  LEU A  29     -18.352  19.084 -30.451  1.00999.99           H  
ATOM    462 1HD1 LEU A  29     -20.649  19.925 -30.634  1.00999.99           H  
ATOM    463 2HD1 LEU A  29     -19.793  20.672 -29.265  1.00999.99           H  
ATOM    464 3HD1 LEU A  29     -20.033  21.589 -30.771  1.00999.99           H  
ATOM    465 1HD2 LEU A  29     -19.357  19.272 -32.697  1.00999.99           H  
ATOM    466 2HD2 LEU A  29     -18.727  20.931 -32.841  1.00999.99           H  
ATOM    467 3HD2 LEU A  29     -17.601  19.556 -32.757  1.00999.99           H  
ATOM    468  N   ILE A  30     -15.939  19.140 -28.558  1.00999.99           N  
ATOM    469  CA  ILE A  30     -15.681  17.802 -28.050  1.00999.99           C  
ATOM    470  C   ILE A  30     -15.827  17.722 -26.544  1.00999.99           C  
ATOM    471  O   ILE A  30     -16.503  16.832 -26.027  1.00999.99           O  
ATOM    472  CB  ILE A  30     -14.266  17.356 -28.452  1.00999.99           C  
ATOM    473  CG1 ILE A  30     -14.188  17.143 -29.964  1.00999.99           C  
ATOM    474  CG2 ILE A  30     -13.871  16.098 -27.706  1.00999.99           C  
ATOM    475  CD1 ILE A  30     -12.773  17.021 -30.482  1.00999.99           C  
ATOM    476  H   ILE A  30     -15.220  19.583 -29.114  1.00999.99           H  
ATOM    477  HA  ILE A  30     -16.404  17.120 -28.500  1.00999.99           H  
ATOM    478  HB  ILE A  30     -13.561  18.150 -28.204  1.00999.99           H  
ATOM    479 1HG1 ILE A  30     -14.723  16.228 -30.217  1.00999.99           H  
ATOM    480 2HG1 ILE A  30     -14.680  17.970 -30.471  1.00999.99           H  
ATOM    481 1HG2 ILE A  30     -12.861  15.808 -27.993  1.00999.99           H  
ATOM    482 2HG2 ILE A  30     -13.905  16.281 -26.634  1.00999.99           H  
ATOM    483 3HG2 ILE A  30     -14.564  15.295 -27.959  1.00999.99           H  
ATOM    484 1HD1 ILE A  30     -12.792  16.865 -31.561  1.00999.99           H  
ATOM    485 2HD1 ILE A  30     -12.224  17.937 -30.258  1.00999.99           H  
ATOM    486 3HD1 ILE A  30     -12.280  16.177 -30.002  1.00999.99           H  
ATOM    487  N   LEU A  31     -15.199  18.662 -25.846  1.00999.99           N  
ATOM    488  CA  LEU A  31     -15.269  18.688 -24.403  1.00999.99           C  
ATOM    489  C   LEU A  31     -16.678  18.956 -23.922  1.00999.99           C  
ATOM    490  O   LEU A  31     -17.122  18.305 -22.984  1.00999.99           O  
ATOM    491  CB  LEU A  31     -14.315  19.746 -23.852  1.00999.99           C  
ATOM    492  CG  LEU A  31     -12.825  19.422 -24.018  1.00999.99           C  
ATOM    493  CD1 LEU A  31     -11.996  20.625 -23.595  1.00999.99           C  
ATOM    494  CD2 LEU A  31     -12.486  18.194 -23.186  1.00999.99           C  
ATOM    495  H   LEU A  31     -14.652  19.365 -26.319  1.00999.99           H  
ATOM    496  HA  LEU A  31     -14.960  17.714 -24.028  1.00999.99           H  
ATOM    497 1HB  LEU A  31     -14.508  20.689 -24.360  1.00999.99           H  
ATOM    498 2HB  LEU A  31     -14.512  19.879 -22.788  1.00999.99           H  
ATOM    499  HG  LEU A  31     -12.608  19.215 -25.065  1.00999.99           H  
ATOM    500 1HD1 LEU A  31     -10.937  20.400 -23.719  1.00999.99           H  
ATOM    501 2HD1 LEU A  31     -12.259  21.484 -24.213  1.00999.99           H  
ATOM    502 3HD1 LEU A  31     -12.198  20.855 -22.549  1.00999.99           H  
ATOM    503 1HD2 LEU A  31     -11.429  17.955 -23.304  1.00999.99           H  
ATOM    504 2HD2 LEU A  31     -12.697  18.397 -22.136  1.00999.99           H  
ATOM    505 3HD2 LEU A  31     -13.088  17.350 -23.522  1.00999.99           H  
ATOM    506  N   LEU A  32     -17.400  19.862 -24.589  1.00999.99           N  
ATOM    507  CA  LEU A  32     -18.777  20.153 -24.207  1.00999.99           C  
ATOM    508  C   LEU A  32     -19.669  18.942 -24.389  1.00999.99           C  
ATOM    509  O   LEU A  32     -20.556  18.705 -23.574  1.00999.99           O  
ATOM    510  CB  LEU A  32     -19.325  21.329 -25.020  1.00999.99           C  
ATOM    511  CG  LEU A  32     -18.734  22.705 -24.684  1.00999.99           C  
ATOM    512  CD1 LEU A  32     -19.227  23.725 -25.701  1.00999.99           C  
ATOM    513  CD2 LEU A  32     -19.153  23.094 -23.276  1.00999.99           C  
ATOM    514  H   LEU A  32     -16.990  20.381 -25.355  1.00999.99           H  
ATOM    515  HA  LEU A  32     -18.790  20.430 -23.155  1.00999.99           H  
ATOM    516 1HB  LEU A  32     -19.139  21.138 -26.076  1.00999.99           H  
ATOM    517 2HB  LEU A  32     -20.403  21.387 -24.867  1.00999.99           H  
ATOM    518  HG  LEU A  32     -17.649  22.666 -24.732  1.00999.99           H  
ATOM    519 1HD1 LEU A  32     -18.808  24.703 -25.466  1.00999.99           H  
ATOM    520 2HD1 LEU A  32     -18.910  23.425 -26.700  1.00999.99           H  
ATOM    521 3HD1 LEU A  32     -20.314  23.777 -25.665  1.00999.99           H  
ATOM    522 1HD2 LEU A  32     -18.736  24.071 -23.029  1.00999.99           H  
ATOM    523 2HD2 LEU A  32     -20.241  23.139 -23.221  1.00999.99           H  
ATOM    524 3HD2 LEU A  32     -18.785  22.353 -22.568  1.00999.99           H  
ATOM    525  N   LEU A  33     -19.419  18.153 -25.432  1.00999.99           N  
ATOM    526  CA  LEU A  33     -20.187  16.939 -25.646  1.00999.99           C  
ATOM    527  C   LEU A  33     -19.952  15.955 -24.501  1.00999.99           C  
ATOM    528  O   LEU A  33     -20.896  15.317 -24.025  1.00999.99           O  
ATOM    529  CB  LEU A  33     -19.799  16.308 -26.989  1.00999.99           C  
ATOM    530  CG  LEU A  33     -20.239  17.089 -28.237  1.00999.99           C  
ATOM    531  CD1 LEU A  33     -19.598  16.472 -29.472  1.00999.99           C  
ATOM    532  CD2 LEU A  33     -21.755  17.063 -28.338  1.00999.99           C  
ATOM    533  H   LEU A  33     -18.700  18.407 -26.097  1.00999.99           H  
ATOM    534  HA  LEU A  33     -21.245  17.196 -25.670  1.00999.99           H  
ATOM    535 1HB  LEU A  33     -18.717  16.205 -27.028  1.00999.99           H  
ATOM    536 2HB  LEU A  33     -20.242  15.314 -27.046  1.00999.99           H  
ATOM    537  HG  LEU A  33     -19.910  18.121 -28.162  1.00999.99           H  
ATOM    538 1HD1 LEU A  33     -19.904  17.030 -30.357  1.00999.99           H  
ATOM    539 2HD1 LEU A  33     -18.513  16.512 -29.376  1.00999.99           H  
ATOM    540 3HD1 LEU A  33     -19.916  15.435 -29.568  1.00999.99           H  
ATOM    541 1HD2 LEU A  33     -22.069  17.621 -29.221  1.00999.99           H  
ATOM    542 2HD2 LEU A  33     -22.097  16.031 -28.420  1.00999.99           H  
ATOM    543 3HD2 LEU A  33     -22.187  17.519 -27.448  1.00999.99           H  
ATOM    544  N   PHE A  34     -18.704  15.870 -24.028  1.00999.99           N  
ATOM    545  CA  PHE A  34     -18.390  14.997 -22.906  1.00999.99           C  
ATOM    546  C   PHE A  34     -18.943  15.535 -21.592  1.00999.99           C  
ATOM    547  O   PHE A  34     -19.365  14.753 -20.740  1.00999.99           O  
ATOM    548  CB  PHE A  34     -16.884  14.786 -22.781  1.00999.99           C  
ATOM    549  CG  PHE A  34     -16.325  13.858 -23.818  1.00999.99           C  
ATOM    550  CD1 PHE A  34     -15.265  14.236 -24.626  1.00999.99           C  
ATOM    551  CD2 PHE A  34     -16.873  12.595 -23.990  1.00999.99           C  
ATOM    552  CE1 PHE A  34     -14.760  13.367 -25.576  1.00999.99           C  
ATOM    553  CE2 PHE A  34     -16.373  11.728 -24.940  1.00999.99           C  
ATOM    554  CZ  PHE A  34     -15.314  12.115 -25.735  1.00999.99           C  
ATOM    555  H   PHE A  34     -17.957  16.394 -24.475  1.00999.99           H  
ATOM    556  HA  PHE A  34     -18.852  14.027 -23.092  1.00999.99           H  
ATOM    557 1HB  PHE A  34     -16.373  15.744 -22.871  1.00999.99           H  
ATOM    558 2HB  PHE A  34     -16.651  14.380 -21.798  1.00999.99           H  
ATOM    559  HD1 PHE A  34     -14.826  15.227 -24.503  1.00999.99           H  
ATOM    560  HD2 PHE A  34     -17.709  12.288 -23.362  1.00999.99           H  
ATOM    561  HE1 PHE A  34     -13.924  13.671 -26.203  1.00999.99           H  
ATOM    562  HE2 PHE A  34     -16.814  10.739 -25.063  1.00999.99           H  
ATOM    563  HZ  PHE A  34     -14.917  11.432 -26.484  1.00999.99           H  
ATOM    564  N   ILE A  35     -18.960  16.859 -21.441  1.00999.99           N  
ATOM    565  CA  ILE A  35     -19.516  17.512 -20.261  1.00999.99           C  
ATOM    566  C   ILE A  35     -21.005  17.283 -20.152  1.00999.99           C  
ATOM    567  O   ILE A  35     -21.502  16.926 -19.086  1.00999.99           O  
ATOM    568  CB  ILE A  35     -19.224  19.025 -20.272  1.00999.99           C  
ATOM    569  CG1 ILE A  35     -17.726  19.276 -20.074  1.00999.99           C  
ATOM    570  CG2 ILE A  35     -20.044  19.730 -19.206  1.00999.99           C  
ATOM    571  CD1 ILE A  35     -17.302  20.696 -20.374  1.00999.99           C  
ATOM    572  H   ILE A  35     -18.565  17.443 -22.165  1.00999.99           H  
ATOM    573  HA  ILE A  35     -19.043  17.080 -19.378  1.00999.99           H  
ATOM    574  HB  ILE A  35     -19.490  19.432 -21.248  1.00999.99           H  
ATOM    575 1HG1 ILE A  35     -17.473  19.061 -19.036  1.00999.99           H  
ATOM    576 2HG1 ILE A  35     -17.158  18.598 -20.702  1.00999.99           H  
ATOM    577 1HG2 ILE A  35     -19.840  20.801 -19.237  1.00999.99           H  
ATOM    578 2HG2 ILE A  35     -21.104  19.559 -19.390  1.00999.99           H  
ATOM    579 3HG2 ILE A  35     -19.778  19.339 -18.224  1.00999.99           H  
ATOM    580 1HD1 ILE A  35     -16.231  20.798 -20.198  1.00999.99           H  
ATOM    581 2HD1 ILE A  35     -17.521  20.931 -21.415  1.00999.99           H  
ATOM    582 3HD1 ILE A  35     -17.843  21.383 -19.725  1.00999.99           H  
ATOM    583  N   LEU A  36     -21.713  17.486 -21.258  1.00999.99           N  
ATOM    584  CA  LEU A  36     -23.152  17.301 -21.299  1.00999.99           C  
ATOM    585  C   LEU A  36     -23.526  15.844 -21.077  1.00999.99           C  
ATOM    586  O   LEU A  36     -24.510  15.558 -20.392  1.00999.99           O  
ATOM    587  CB  LEU A  36     -23.695  17.787 -22.644  1.00999.99           C  
ATOM    588  CG  LEU A  36     -23.626  19.303 -22.866  1.00999.99           C  
ATOM    589  CD1 LEU A  36     -24.019  19.620 -24.303  1.00999.99           C  
ATOM    590  CD2 LEU A  36     -24.551  19.995 -21.877  1.00999.99           C  
ATOM    591  H   LEU A  36     -21.242  17.793 -22.097  1.00999.99           H  
ATOM    592  HA  LEU A  36     -23.599  17.897 -20.505  1.00999.99           H  
ATOM    593 1HB  LEU A  36     -23.127  17.309 -23.442  1.00999.99           H  
ATOM    594 2HB  LEU A  36     -24.736  17.482 -22.732  1.00999.99           H  
ATOM    595  HG  LEU A  36     -22.607  19.654 -22.709  1.00999.99           H  
ATOM    596 1HD1 LEU A  36     -23.965  20.696 -24.467  1.00999.99           H  
ATOM    597 2HD1 LEU A  36     -23.335  19.115 -24.986  1.00999.99           H  
ATOM    598 3HD1 LEU A  36     -25.036  19.276 -24.486  1.00999.99           H  
ATOM    599 1HD2 LEU A  36     -24.503  21.073 -22.028  1.00999.99           H  
ATOM    600 2HD2 LEU A  36     -25.573  19.651 -22.033  1.00999.99           H  
ATOM    601 3HD2 LEU A  36     -24.240  19.757 -20.859  1.00999.99           H  
ATOM    602  N   THR A  37     -22.726  14.928 -21.631  1.00999.99           N  
ATOM    603  CA  THR A  37     -22.949  13.502 -21.454  1.00999.99           C  
ATOM    604  C   THR A  37     -22.729  13.106 -20.000  1.00999.99           C  
ATOM    605  O   THR A  37     -23.548  12.398 -19.410  1.00999.99           O  
ATOM    606  CB  THR A  37     -22.002  12.685 -22.355  1.00999.99           C  
ATOM    607  OG1 THR A  37     -22.246  13.008 -23.731  1.00999.99           O  
ATOM    608  CG2 THR A  37     -22.220  11.200 -22.141  1.00999.99           C  
ATOM    609  H   THR A  37     -21.949  15.217 -22.215  1.00999.99           H  
ATOM    610  HA  THR A  37     -23.979  13.271 -21.722  1.00999.99           H  
ATOM    611  HB  THR A  37     -20.969  12.933 -22.114  1.00999.99           H  
ATOM    612  HG1 THR A  37     -21.948  13.909 -23.903  1.00999.99           H  
ATOM    613 1HG2 THR A  37     -21.543  10.636 -22.782  1.00999.99           H  
ATOM    614 2HG2 THR A  37     -22.025  10.950 -21.099  1.00999.99           H  
ATOM    615 3HG2 THR A  37     -23.250  10.945 -22.390  1.00999.99           H  
ATOM    616  N   SER A  38     -21.622  13.587 -19.430  1.00999.99           N  
ATOM    617  CA  SER A  38     -21.265  13.306 -18.051  1.00999.99           C  
ATOM    618  C   SER A  38     -22.301  13.856 -17.095  1.00999.99           C  
ATOM    619  O   SER A  38     -22.677  13.184 -16.139  1.00999.99           O  
ATOM    620  CB  SER A  38     -19.915  13.915 -17.730  1.00999.99           C  
ATOM    621  OG  SER A  38     -18.898  13.312 -18.483  1.00999.99           O  
ATOM    622  H   SER A  38     -20.985  14.151 -19.972  1.00999.99           H  
ATOM    623  HA  SER A  38     -21.212  12.225 -17.920  1.00999.99           H  
ATOM    624 1HB  SER A  38     -19.937  14.985 -17.933  1.00999.99           H  
ATOM    625 2HB  SER A  38     -19.707  13.787 -16.669  1.00999.99           H  
ATOM    626  HG  SER A  38     -19.037  13.606 -19.391  1.00999.99           H  
ATOM    627  N   SER A  39     -22.774  15.071 -17.361  1.00999.99           N  
ATOM    628  CA  SER A  39     -23.805  15.698 -16.551  1.00999.99           C  
ATOM    629  C   SER A  39     -25.094  14.907 -16.619  1.00999.99           C  
ATOM    630  O   SER A  39     -25.724  14.635 -15.599  1.00999.99           O  
ATOM    631  CB  SER A  39     -24.054  17.116 -17.018  1.00999.99           C  
ATOM    632  OG  SER A  39     -25.060  17.718 -16.252  1.00999.99           O  
ATOM    633  H   SER A  39     -22.407  15.589 -18.145  1.00999.99           H  
ATOM    634  HA  SER A  39     -23.465  15.721 -15.515  1.00999.99           H  
ATOM    635 1HB  SER A  39     -23.133  17.692 -16.937  1.00999.99           H  
ATOM    636 2HB  SER A  39     -24.345  17.110 -18.067  1.00999.99           H  
ATOM    637  HG  SER A  39     -25.112  18.629 -16.550  1.00999.99           H  
ATOM    638  N   SER A  40     -25.485  14.516 -17.827  1.00999.99           N  
ATOM    639  CA  SER A  40     -26.698  13.742 -18.022  1.00999.99           C  
ATOM    640  C   SER A  40     -26.685  12.453 -17.211  1.00999.99           C  
ATOM    641  O   SER A  40     -27.701  12.071 -16.626  1.00999.99           O  
ATOM    642  CB  SER A  40     -26.861  13.399 -19.493  1.00999.99           C  
ATOM    643  OG  SER A  40     -27.055  14.555 -20.262  1.00999.99           O  
ATOM    644  H   SER A  40     -24.946  14.775 -18.644  1.00999.99           H  
ATOM    645  HA  SER A  40     -27.549  14.344 -17.700  1.00999.99           H  
ATOM    646 1HB  SER A  40     -25.980  12.867 -19.847  1.00999.99           H  
ATOM    647 2HB  SER A  40     -27.713  12.732 -19.615  1.00999.99           H  
ATOM    648  HG  SER A  40     -26.220  15.038 -20.224  1.00999.99           H  
ATOM    649  N   PHE A  41     -25.535  11.785 -17.171  1.00999.99           N  
ATOM    650  CA  PHE A  41     -25.449  10.506 -16.476  1.00999.99           C  
ATOM    651  C   PHE A  41     -25.146  10.592 -14.978  1.00999.99           C  
ATOM    652  O   PHE A  41     -25.753   9.870 -14.181  1.00999.99           O  
ATOM    653  CB  PHE A  41     -24.394   9.647 -17.161  1.00999.99           C  
ATOM    654  CG  PHE A  41     -24.805   9.234 -18.543  1.00999.99           C  
ATOM    655  CD1 PHE A  41     -26.146   9.105 -18.871  1.00999.99           C  
ATOM    656  CD2 PHE A  41     -23.855   8.980 -19.519  1.00999.99           C  
ATOM    657  CE1 PHE A  41     -26.530   8.732 -20.144  1.00999.99           C  
ATOM    658  CE2 PHE A  41     -24.237   8.603 -20.792  1.00999.99           C  
ATOM    659  CZ  PHE A  41     -25.576   8.479 -21.104  1.00999.99           C  
ATOM    660  H   PHE A  41     -24.733  12.126 -17.689  1.00999.99           H  
ATOM    661  HA  PHE A  41     -26.413  10.006 -16.588  1.00999.99           H  
ATOM    662 1HB  PHE A  41     -23.458  10.197 -17.231  1.00999.99           H  
ATOM    663 2HB  PHE A  41     -24.209   8.748 -16.573  1.00999.99           H  
ATOM    664  HD1 PHE A  41     -26.901   9.305 -18.110  1.00999.99           H  
ATOM    665  HD2 PHE A  41     -22.798   9.079 -19.274  1.00999.99           H  
ATOM    666  HE1 PHE A  41     -27.588   8.636 -20.386  1.00999.99           H  
ATOM    667  HE2 PHE A  41     -23.482   8.405 -21.552  1.00999.99           H  
ATOM    668  HZ  PHE A  41     -25.879   8.184 -22.107  1.00999.99           H  
ATOM    669  N   SER A  42     -24.198  11.443 -14.592  1.00999.99           N  
ATOM    670  CA  SER A  42     -23.782  11.554 -13.194  1.00999.99           C  
ATOM    671  C   SER A  42     -24.478  12.692 -12.433  1.00999.99           C  
ATOM    672  O   SER A  42     -24.286  12.814 -11.223  1.00999.99           O  
ATOM    673  CB  SER A  42     -22.281  11.747 -13.112  1.00999.99           C  
ATOM    674  OG  SER A  42     -21.893  12.976 -13.657  1.00999.99           O  
ATOM    675  H   SER A  42     -23.733  12.019 -15.274  1.00999.99           H  
ATOM    676  HA  SER A  42     -24.032  10.616 -12.698  1.00999.99           H  
ATOM    677 1HB  SER A  42     -21.961  11.690 -12.072  1.00999.99           H  
ATOM    678 2HB  SER A  42     -21.786  10.938 -13.650  1.00999.99           H  
ATOM    679  HG  SER A  42     -22.230  12.982 -14.558  1.00999.99           H  
ATOM    680  N   ALA A  43     -25.318  13.469 -13.137  1.00400.00           N  
ATOM    681  CA  ALA A  43     -26.044  14.650 -12.632  1.00400.00           C  
ATOM    682  C   ALA A  43     -25.112  15.785 -12.182  1.00400.00           C  
ATOM    683  O   ALA A  43     -24.199  15.608 -11.377  1.00400.00           O  
ATOM    684  CB  ALA A  43     -26.955  14.252 -11.473  1.00600.00           C  
ATOM    685  H   ALA A  43     -25.432  13.289 -14.119  1.00720.00           H  
ATOM    686  HA  ALA A  43     -26.664  15.031 -13.440  1.00480.00           H  
ATOM    687 1HB  ALA A  43     -27.518  15.124 -11.138  1.00720.00           H  
ATOM    688 2HB  ALA A  43     -27.647  13.478 -11.801  1.00720.00           H  
ATOM    689 3HB  ALA A  43     -26.359  13.874 -10.646  1.00720.00           H  
ATOM    690  N   SER A  44     -25.385  16.975 -12.710  1.00400.00           N  
ATOM    691  CA  SER A  44     -24.587  18.162 -12.414  1.00400.00           C  
ATOM    692  C   SER A  44     -25.272  19.431 -12.905  1.00400.00           C  
ATOM    693  O   SER A  44     -25.907  19.442 -13.961  1.00400.00           O  
ATOM    694  CB  SER A  44     -23.215  18.055 -13.054  1.00600.00           C  
ATOM    695  OG  SER A  44     -22.456  19.206 -12.803  1.00600.00           O  
ATOM    696  H   SER A  44     -26.160  17.060 -13.351  1.00480.00           H  
ATOM    697  HA  SER A  44     -24.465  18.233 -11.334  1.00480.00           H  
ATOM    698 1HB  SER A  44     -22.694  17.181 -12.664  1.00720.00           H  
ATOM    699 2HB  SER A  44     -23.328  17.918 -14.128  1.00720.00           H  
ATOM    700  HG  SER A  44     -22.930  19.934 -13.214  1.00720.00           H  
ATOM    701  N   SER A  45     -25.138  20.499 -12.124  1.00400.00           N  
ATOM    702  CA  SER A  45     -25.737  21.783 -12.462  1.00400.00           C  
ATOM    703  C   SER A  45     -24.904  22.545 -13.480  1.00400.00           C  
ATOM    704  O   SER A  45     -23.754  22.194 -13.749  1.00400.00           O  
ATOM    705  CB  SER A  45     -25.903  22.620 -11.211  1.00600.00           C  
ATOM    706  OG  SER A  45     -24.655  23.003 -10.697  1.00600.00           O  
ATOM    707  H   SER A  45     -24.607  20.418 -11.269  1.00480.00           H  
ATOM    708  HA  SER A  45     -26.721  21.601 -12.895  1.00480.00           H  
ATOM    709 1HB  SER A  45     -26.495  23.505 -11.440  1.00720.00           H  
ATOM    710 2HB  SER A  45     -26.448  22.044 -10.465  1.00720.00           H  
ATOM    711  HG  SER A  45     -24.218  23.484 -11.409  1.00720.00           H  
ATOM    712  N   SER A  46     -25.498  23.595 -14.033  1.00400.00           N  
ATOM    713  CA  SER A  46     -24.842  24.446 -15.020  1.00400.00           C  
ATOM    714  C   SER A  46     -23.946  25.492 -14.365  1.00400.00           C  
ATOM    715  O   SER A  46     -23.962  25.665 -13.146  1.00400.00           O  
ATOM    716  CB  SER A  46     -25.877  25.138 -15.882  1.00600.00           C  
ATOM    717  OG  SER A  46     -26.598  26.082 -15.139  1.00600.00           O  
ATOM    718  H   SER A  46     -26.447  23.815 -13.761  1.00480.00           H  
ATOM    719  HA  SER A  46     -24.220  23.816 -15.657  1.00480.00           H  
ATOM    720 1HB  SER A  46     -25.388  25.630 -16.722  1.00720.00           H  
ATOM    721 2HB  SER A  46     -26.561  24.396 -16.292  1.00720.00           H  
ATOM    722  HG  SER A  46     -25.955  26.733 -14.846  1.00720.00           H  
ATOM    723  N   SER A  47     -23.189  26.203 -15.197  1.00400.00           N  
ATOM    724  CA  SER A  47     -22.297  27.270 -14.751  1.00400.00           C  
ATOM    725  C   SER A  47     -21.893  28.144 -15.934  1.00400.00           C  
ATOM    726  O   SER A  47     -22.124  27.777 -17.088  1.00400.00           O  
ATOM    727  CB  SER A  47     -21.055  26.685 -14.104  1.00600.00           C  
ATOM    728  OG  SER A  47     -20.256  26.033 -15.053  1.00600.00           O  
ATOM    729  H   SER A  47     -23.233  25.995 -16.185  1.00480.00           H  
ATOM    730  HA  SER A  47     -22.823  27.890 -14.024  1.00480.00           H  
ATOM    731 1HB  SER A  47     -20.480  27.478 -13.627  1.00720.00           H  
ATOM    732 2HB  SER A  47     -21.348  25.981 -13.326  1.00720.00           H  
ATOM    733  HG  SER A  47     -19.944  26.718 -15.650  1.00720.00           H  
ATOM    734  N   SER A  48     -21.283  29.291 -15.651  1.00400.00           N  
ATOM    735  CA  SER A  48     -20.825  30.202 -16.695  1.00400.00           C  
ATOM    736  C   SER A  48     -19.305  30.282 -16.699  1.00400.00           C  
ATOM    737  O   SER A  48     -18.661  29.929 -17.687  1.00400.00           O  
ATOM    738  CB  SER A  48     -21.417  31.583 -16.494  1.00600.00           C  
ATOM    739  OG  SER A  48     -20.954  32.472 -17.475  1.00600.00           O  
ATOM    740  H   SER A  48     -21.126  29.555 -14.688  1.00480.00           H  
ATOM    741  HA  SER A  48     -21.150  29.817 -17.663  1.00480.00           H  
ATOM    742 1HB  SER A  48     -22.504  31.521 -16.540  1.00720.00           H  
ATOM    743 2HB  SER A  48     -21.152  31.957 -15.506  1.00720.00           H  
ATOM    744  HG  SER A  48     -20.000  32.496 -17.375  1.00720.00           H  
ATOM    745  N   SER A  49     -18.733  30.760 -15.594  1.00400.00           N  
ATOM    746  CA  SER A  49     -17.284  30.823 -15.469  1.00400.00           C  
ATOM    747  C   SER A  49     -16.801  29.500 -14.911  1.00400.00           C  
ATOM    748  O   SER A  49     -17.595  28.603 -14.631  1.00400.00           O  
ATOM    749  CB  SER A  49     -16.819  31.940 -14.554  1.00600.00           C  
ATOM    750  OG  SER A  49     -17.004  31.607 -13.208  1.00600.00           O  
ATOM    751  H   SER A  49     -19.316  31.045 -14.816  1.00480.00           H  
ATOM    752  HA  SER A  49     -16.846  30.966 -16.457  1.00480.00           H  
ATOM    753 1HB  SER A  49     -15.766  32.150 -14.740  1.00720.00           H  
ATOM    754 2HB  SER A  49     -17.375  32.849 -14.784  1.00720.00           H  
ATOM    755  HG  SER A  49     -16.682  32.361 -12.703  1.00720.00           H  
ATOM    756  N   SER A  50     -15.495  29.393 -14.728  1.00400.00           N  
ATOM    757  CA  SER A  50     -14.892  28.187 -14.189  1.00400.00           C  
ATOM    758  C   SER A  50     -14.772  28.225 -12.658  1.00400.00           C  
ATOM    759  O   SER A  50     -14.220  27.304 -12.057  1.00400.00           O  
ATOM    760  CB  SER A  50     -13.527  27.999 -14.807  1.00600.00           C  
ATOM    761  OG  SER A  50     -13.623  27.813 -16.195  1.00600.00           O  
ATOM    762  H   SER A  50     -14.898  30.168 -14.976  1.00480.00           H  
ATOM    763  HA  SER A  50     -15.520  27.338 -14.461  1.00480.00           H  
ATOM    764 1HB  SER A  50     -12.912  28.873 -14.599  1.00720.00           H  
ATOM    765 2HB  SER A  50     -13.040  27.140 -14.359  1.00720.00           H  
ATOM    766  HG  SER A  50     -12.742  27.998 -16.545  1.00720.00           H  
ATOM    767  N   ASP A  51     -15.263  29.296 -12.031  1.00400.00           N  
ATOM    768  CA  ASP A  51     -15.180  29.434 -10.580  1.00400.00           C  
ATOM    769  C   ASP A  51     -16.183  28.543  -9.851  1.00400.00           C  
ATOM    770  O   ASP A  51     -17.300  28.325 -10.323  1.00400.00           O  
ATOM    771  CB  ASP A  51     -15.411  30.891 -10.180  1.00600.00           C  
ATOM    772  CG  ASP A  51     -14.273  31.805 -10.615  1.00600.00           C  
ATOM    773  OD1 ASP A  51     -13.210  31.309 -10.905  1.00600.00           O  
ATOM    774  OD2 ASP A  51     -14.485  32.992 -10.668  1.00600.00           O  
ATOM    775  H   ASP A  51     -15.721  30.035 -12.552  1.00480.00           H  
ATOM    776  HA  ASP A  51     -14.177  29.142 -10.267  1.00480.00           H  
ATOM    777 1HB  ASP A  51     -16.338  31.249 -10.625  1.00720.00           H  
ATOM    778 2HB  ASP A  51     -15.519  30.959  -9.097  1.00720.00           H  
ATOM    779  N   MET A  52     -15.803  28.073  -8.670  1.00400.00           N  
ATOM    780  CA  MET A  52     -16.714  27.269  -7.868  1.00400.00           C  
ATOM    781  C   MET A  52     -17.853  28.143  -7.376  1.00400.00           C  
ATOM    782  O   MET A  52     -17.666  29.336  -7.138  1.00400.00           O  
ATOM    783  CB  MET A  52     -16.011  26.650  -6.660  1.00600.00           C  
ATOM    784  CG  MET A  52     -14.974  25.593  -6.968  1.00600.00           C  
ATOM    785  SD  MET A  52     -14.210  24.909  -5.486  1.00600.00           S  
ATOM    786  CE  MET A  52     -15.563  23.918  -4.854  1.00600.00           C  
ATOM    787  H   MET A  52     -14.874  28.270  -8.329  1.00480.00           H  
ATOM    788  HA  MET A  52     -17.134  26.480  -8.491  1.00480.00           H  
ATOM    789 1HB  MET A  52     -15.525  27.432  -6.081  1.00720.00           H  
ATOM    790 2HB  MET A  52     -16.758  26.183  -6.017  1.00720.00           H  
ATOM    791 1HG  MET A  52     -15.445  24.778  -7.516  1.00720.00           H  
ATOM    792 2HG  MET A  52     -14.189  26.020  -7.592  1.00720.00           H  
ATOM    793 1HE  MET A  52     -15.253  23.424  -3.933  1.00720.00           H  
ATOM    794 2HE  MET A  52     -16.422  24.560  -4.651  1.00720.00           H  
ATOM    795 3HE  MET A  52     -15.840  23.165  -5.593  1.00720.00           H  
ATOM    796  N   SER A  53     -19.023  27.540  -7.187  1.00400.00           N  
ATOM    797  CA  SER A  53     -20.206  28.261  -6.721  1.00400.00           C  
ATOM    798  C   SER A  53     -20.055  28.778  -5.287  1.00400.00           C  
ATOM    799  O   SER A  53     -20.769  29.691  -4.872  1.00400.00           O  
ATOM    800  CB  SER A  53     -21.409  27.356  -6.806  1.00600.00           C  
ATOM    801  OG  SER A  53     -21.299  26.298  -5.896  1.00600.00           O  
ATOM    802  H   SER A  53     -19.107  26.555  -7.394  1.00480.00           H  
ATOM    803  HA  SER A  53     -20.365  29.118  -7.378  1.00480.00           H  
ATOM    804 1HB  SER A  53     -22.303  27.930  -6.589  1.00720.00           H  
ATOM    805 2HB  SER A  53     -21.504  26.965  -7.818  1.00720.00           H  
ATOM    806  HG  SER A  53     -21.178  26.703  -5.034  1.00720.00           H  
ATOM    807  N   ILE A  54     -19.099  28.213  -4.546  1.00400.00           N  
ATOM    808  CA  ILE A  54     -18.792  28.643  -3.188  1.00400.00           C  
ATOM    809  C   ILE A  54     -17.965  29.939  -3.224  1.00400.00           C  
ATOM    810  O   ILE A  54     -17.835  30.629  -2.212  1.00400.00           O  
ATOM    811  CB  ILE A  54     -17.987  27.558  -2.441  1.00600.00           C  
ATOM    812  CG1 ILE A  54     -16.602  27.444  -3.079  1.00600.00           C  
ATOM    813  CG2 ILE A  54     -18.710  26.218  -2.520  1.00600.00           C  
ATOM    814  CD1 ILE A  54     -15.644  26.548  -2.352  1.00600.00           C  
ATOM    815  H   ILE A  54     -18.559  27.455  -4.935  1.00480.00           H  
ATOM    816  HA  ILE A  54     -19.723  28.837  -2.657  1.00480.00           H  
ATOM    817  HB  ILE A  54     -17.856  27.847  -1.399  1.00720.00           H  
ATOM    818 1HG1 ILE A  54     -16.714  27.081  -4.094  1.00720.00           H  
ATOM    819 2HG1 ILE A  54     -16.151  28.432  -3.110  1.00720.00           H  
ATOM    820 1HG2 ILE A  54     -18.131  25.459  -1.997  1.00720.00           H  
ATOM    821 2HG2 ILE A  54     -19.692  26.303  -2.062  1.00720.00           H  
ATOM    822 3HG2 ILE A  54     -18.823  25.928  -3.565  1.00720.00           H  
ATOM    823 1HD1 ILE A  54     -14.686  26.540  -2.873  1.00720.00           H  
ATOM    824 2HD1 ILE A  54     -15.502  26.915  -1.338  1.00720.00           H  
ATOM    825 3HD1 ILE A  54     -16.046  25.538  -2.324  1.00720.00           H  
ATOM    826  N   ILE A  55     -17.405  30.253  -4.400  1.00400.00           N  
ATOM    827  CA  ILE A  55     -16.597  31.437  -4.623  1.00400.00           C  
ATOM    828  C   ILE A  55     -17.458  32.550  -5.181  1.00400.00           C  
ATOM    829  O   ILE A  55     -17.398  33.689  -4.715  1.00400.00           O  
ATOM    830  CB  ILE A  55     -15.446  31.160  -5.616  1.00600.00           C  
ATOM    831  CG1 ILE A  55     -14.486  30.124  -5.045  1.00600.00           C  
ATOM    832  CG2 ILE A  55     -14.710  32.451  -5.936  1.00600.00           C  
ATOM    833  CD1 ILE A  55     -13.470  29.623  -6.039  1.00600.00           C  
ATOM    834  H   ILE A  55     -17.545  29.658  -5.199  1.00480.00           H  
ATOM    835  HA  ILE A  55     -16.177  31.763  -3.671  1.00480.00           H  
ATOM    836  HB  ILE A  55     -15.851  30.753  -6.539  1.00720.00           H  
ATOM    837 1HG1 ILE A  55     -13.957  30.564  -4.205  1.00720.00           H  
ATOM    838 2HG1 ILE A  55     -15.056  29.272  -4.685  1.00720.00           H  
ATOM    839 1HG2 ILE A  55     -13.911  32.246  -6.648  1.00720.00           H  
ATOM    840 2HG2 ILE A  55     -15.405  33.169  -6.368  1.00720.00           H  
ATOM    841 3HG2 ILE A  55     -14.285  32.862  -5.020  1.00720.00           H  
ATOM    842 1HD1 ILE A  55     -12.822  28.890  -5.556  1.00720.00           H  
ATOM    843 2HD1 ILE A  55     -13.981  29.159  -6.878  1.00720.00           H  
ATOM    844 3HD1 ILE A  55     -12.869  30.458  -6.396  1.00720.00           H  
ATOM    845  N   SER A  56     -18.256  32.218  -6.195  1.00400.00           N  
ATOM    846  CA  SER A  56     -19.097  33.224  -6.824  1.00400.00           C  
ATOM    847  C   SER A  56     -20.463  32.731  -7.245  1.00400.00           C  
ATOM    848  O   SER A  56     -20.607  31.729  -7.951  1.00400.00           O  
ATOM    849  CB  SER A  56     -18.425  33.798  -8.049  1.00600.00           C  
ATOM    850  OG  SER A  56     -19.279  34.717  -8.681  1.00600.00           O  
ATOM    851  H   SER A  56     -18.260  31.263  -6.535  1.00480.00           H  
ATOM    852  HA  SER A  56     -19.243  34.031  -6.105  1.00480.00           H  
ATOM    853 1HB  SER A  56     -17.499  34.295  -7.761  1.00720.00           H  
ATOM    854 2HB  SER A  56     -18.169  32.996  -8.739  1.00720.00           H  
ATOM    855  HG  SER A  56     -19.406  35.434  -8.054  1.00720.00           H  
ATOM    856  N   HIS A  57     -21.464  33.516  -6.853  1.00400.00           N  
ATOM    857  CA  HIS A  57     -22.866  33.281  -7.154  1.00400.00           C  
ATOM    858  C   HIS A  57     -23.189  33.454  -8.636  1.00400.00           C  
ATOM    859  O   HIS A  57     -24.280  33.108  -9.077  1.00400.00           O  
ATOM    860  CB  HIS A  57     -23.736  34.244  -6.363  1.00600.00           C  
ATOM    861  CG  HIS A  57     -23.548  35.655  -6.815  1.00600.00           C  
ATOM    862  ND1 HIS A  57     -22.399  36.371  -6.554  1.00600.00           N  
ATOM    863  CD2 HIS A  57     -24.354  36.479  -7.523  1.00600.00           C  
ATOM    864  CE1 HIS A  57     -22.508  37.577  -7.083  1.00600.00           C  
ATOM    865  NE2 HIS A  57     -23.685  37.668  -7.674  1.00600.00           N  
ATOM    866  H   HIS A  57     -21.234  34.319  -6.285  1.00480.00           H  
ATOM    867  HA  HIS A  57     -23.132  32.263  -6.871  1.00480.00           H  
ATOM    868 1HB  HIS A  57     -24.787  33.976  -6.479  1.00720.00           H  
ATOM    869 2HB  HIS A  57     -23.491  34.180  -5.303  1.00720.00           H  
ATOM    870  HD2 HIS A  57     -25.349  36.244  -7.904  1.00720.00           H  
ATOM    871  HE1 HIS A  57     -21.754  38.363  -7.039  1.00720.00           H  
ATOM    872  HE2 HIS A  57     -24.039  38.478  -8.163  1.00720.00           H  
ATOM    873  N   ASN A  58     -22.238  33.942  -9.428  1.00400.00           N  
ATOM    874  CA  ASN A  58     -22.485  34.100 -10.846  1.00400.00           C  
ATOM    875  C   ASN A  58     -22.706  32.747 -11.525  1.00400.00           C  
ATOM    876  O   ASN A  58     -23.330  32.684 -12.585  1.00400.00           O  
ATOM    877  CB  ASN A  58     -21.345  34.856 -11.492  1.00600.00           C  
ATOM    878  CG  ASN A  58     -21.356  36.315 -11.127  1.00600.00           C  
ATOM    879  OD1 ASN A  58     -22.396  36.868 -10.752  1.00600.00           O  
ATOM    880  ND2 ASN A  58     -20.217  36.951 -11.232  1.00600.00           N  
ATOM    881  H   ASN A  58     -21.337  34.224  -9.062  1.00480.00           H  
ATOM    882  HA  ASN A  58     -23.401  34.679 -10.974  1.00480.00           H  
ATOM    883 1HB  ASN A  58     -20.395  34.421 -11.179  1.00720.00           H  
ATOM    884 2HB  ASN A  58     -21.410  34.760 -12.576  1.00720.00           H  
ATOM    885 1HD2 ASN A  58     -20.164  37.923 -11.003  1.00720.00           H  
ATOM    886 2HD2 ASN A  58     -19.401  36.464 -11.540  1.00720.00           H  
ATOM    887  N   ASN A  59     -22.206  31.662 -10.920  1.00400.00           N  
ATOM    888  CA  ASN A  59     -22.409  30.340 -11.490  1.00400.00           C  
ATOM    889  C   ASN A  59     -23.551  29.562 -10.825  1.00400.00           C  
ATOM    890  O   ASN A  59     -23.831  28.432 -11.223  1.00400.00           O  
ATOM    891  CB  ASN A  59     -21.119  29.544 -11.422  1.00600.00           C  
ATOM    892  CG  ASN A  59     -20.083  30.125 -12.337  1.00600.00           C  
ATOM    893  OD1 ASN A  59     -20.453  30.717 -13.357  1.00600.00           O  
ATOM    894  ND2 ASN A  59     -18.824  29.975 -12.029  1.00600.00           N  
ATOM    895  H   ASN A  59     -21.690  31.747 -10.048  1.00480.00           H  
ATOM    896  HA  ASN A  59     -22.680  30.460 -12.540  1.00480.00           H  
ATOM    897 1HB  ASN A  59     -20.737  29.548 -10.400  1.00720.00           H  
ATOM    898 2HB  ASN A  59     -21.306  28.507 -11.701  1.00720.00           H  
ATOM    899 1HD2 ASN A  59     -18.120  30.364 -12.622  1.00720.00           H  
ATOM    900 2HD2 ASN A  59     -18.543  29.472 -11.212  1.00720.00           H  
ATOM    901  N   LYS A  60     -24.191  30.143  -9.804  1.00400.00           N  
ATOM    902  CA  LYS A  60     -25.275  29.458  -9.099  1.00400.00           C  
ATOM    903  C   LYS A  60     -25.999  30.371  -8.118  1.00400.00           C  
ATOM    904  O   LYS A  60     -25.367  31.043  -7.306  1.00400.00           O  
ATOM    905  CB  LYS A  60     -24.750  28.224  -8.374  1.00600.00           C  
ATOM    906  CG  LYS A  60     -25.814  27.428  -7.637  1.00600.00           C  
ATOM    907  CD  LYS A  60     -25.248  26.105  -7.157  1.00600.00           C  
ATOM    908  CE  LYS A  60     -25.067  25.172  -8.345  1.00600.00           C  
ATOM    909  NZ  LYS A  60     -24.582  23.819  -7.961  1.00600.00           N  
ATOM    910  H   LYS A  60     -23.963  31.084  -9.522  1.00480.00           H  
ATOM    911  HA  LYS A  60     -26.004  29.127  -9.840  1.00480.00           H  
ATOM    912 1HB  LYS A  60     -24.265  27.548  -9.080  1.00720.00           H  
ATOM    913 2HB  LYS A  60     -24.000  28.531  -7.650  1.00720.00           H  
ATOM    914 1HG  LYS A  60     -26.169  27.998  -6.778  1.00720.00           H  
ATOM    915 2HG  LYS A  60     -26.656  27.239  -8.302  1.00720.00           H  
ATOM    916 1HD  LYS A  60     -24.281  26.268  -6.681  1.00720.00           H  
ATOM    917 2HD  LYS A  60     -25.922  25.644  -6.437  1.00720.00           H  
ATOM    918 1HE  LYS A  60     -26.025  25.066  -8.851  1.00720.00           H  
ATOM    919 2HE  LYS A  60     -24.352  25.614  -9.038  1.00720.00           H  
ATOM    920 1HZ  LYS A  60     -24.497  23.270  -8.807  1.00720.00           H  
ATOM    921 2HZ  LYS A  60     -23.681  23.891  -7.509  1.00720.00           H  
ATOM    922 3HZ  LYS A  60     -25.235  23.376  -7.328  1.00720.00           H  
ATOM    923  N   VAL A  61     -27.326  30.385  -8.188  1.00400.00           N  
ATOM    924  CA  VAL A  61     -28.130  31.204  -7.282  1.00400.00           C  
ATOM    925  C   VAL A  61     -27.835  30.817  -5.836  1.00400.00           C  
ATOM    926  O   VAL A  61     -27.687  29.632  -5.530  1.00400.00           O  
ATOM    927  CB  VAL A  61     -29.637  31.014  -7.564  1.00600.00           C  
ATOM    928  CG1 VAL A  61     -30.060  29.605  -7.173  1.00600.00           C  
ATOM    929  CG2 VAL A  61     -30.451  32.056  -6.808  1.00600.00           C  
ATOM    930  H   VAL A  61     -27.789  29.814  -8.878  1.00480.00           H  
ATOM    931  HA  VAL A  61     -27.869  32.252  -7.432  1.00480.00           H  
ATOM    932  HB  VAL A  61     -29.813  31.122  -8.635  1.00720.00           H  
ATOM    933 1HG1 VAL A  61     -31.119  29.469  -7.395  1.00720.00           H  
ATOM    934 2HG1 VAL A  61     -29.476  28.879  -7.738  1.00720.00           H  
ATOM    935 3HG1 VAL A  61     -29.891  29.458  -6.107  1.00720.00           H  
ATOM    936 1HG2 VAL A  61     -31.508  31.918  -7.030  1.00720.00           H  
ATOM    937 2HG2 VAL A  61     -30.290  31.951  -5.739  1.00720.00           H  
ATOM    938 3HG2 VAL A  61     -30.144  33.053  -7.124  1.00720.00           H  
ATOM    939  N   ASN A  62     -27.788  31.811  -4.948  1.00400.00           N  
ATOM    940  CA  ASN A  62     -27.454  31.587  -3.541  1.00400.00           C  
ATOM    941  C   ASN A  62     -28.433  30.703  -2.776  1.00393.25           C  
ATOM    942  O   ASN A  62     -28.087  30.116  -1.748  1.00384.75           O  
ATOM    943  CB  ASN A  62     -27.268  32.910  -2.839  1.00600.00           C  
ATOM    944  CG  ASN A  62     -25.947  33.542  -3.191  1.00600.00           C  
ATOM    945  OD1 ASN A  62     -24.965  32.842  -3.482  1.00600.00           O  
ATOM    946  ND2 ASN A  62     -25.903  34.851  -3.166  1.00600.00           N  
ATOM    947  H   ASN A  62     -27.950  32.757  -5.264  1.00480.00           H  
ATOM    948  HA  ASN A  62     -26.509  31.077  -3.524  1.00480.00           H  
ATOM    949 1HB  ASN A  62     -28.073  33.592  -3.123  1.00720.00           H  
ATOM    950 2HB  ASN A  62     -27.319  32.766  -1.758  1.00720.00           H  
ATOM    951 1HD2 ASN A  62     -25.054  35.329  -3.388  1.00720.00           H  
ATOM    952 2HD2 ASN A  62     -26.718  35.376  -2.922  1.00720.00           H  
ATOM    953  N   LEU A  63     -29.626  30.521  -3.328  1.00382.52           N  
ATOM    954  CA  LEU A  63     -30.610  29.620  -2.761  1.00339.67           C  
ATOM    955  C   LEU A  63     -30.092  28.179  -2.801  1.00264.74           C  
ATOM    956  O   LEU A  63     -30.555  27.323  -2.048  1.00326.27           O  
ATOM    957  CB  LEU A  63     -31.913  29.718  -3.555  1.00509.50           C  
ATOM    958  CG  LEU A  63     -32.641  31.063  -3.468  1.00509.50           C  
ATOM    959  CD1 LEU A  63     -33.814  31.061  -4.442  1.00509.50           C  
ATOM    960  CD2 LEU A  63     -33.113  31.290  -2.040  1.00509.50           C  
ATOM    961  H   LEU A  63     -29.866  31.031  -4.163  1.00459.02           H  
ATOM    962  HA  LEU A  63     -30.791  29.902  -1.724  1.00407.60           H  
ATOM    963 1HB  LEU A  63     -31.701  29.520  -4.605  1.00611.41           H  
ATOM    964 2HB  LEU A  63     -32.597  28.951  -3.192  1.00611.41           H  
ATOM    965  HG  LEU A  63     -31.963  31.866  -3.757  1.00611.41           H  
ATOM    966 1HD1 LEU A  63     -34.330  32.021  -4.395  1.00611.41           H  
ATOM    967 2HD1 LEU A  63     -33.444  30.899  -5.454  1.00611.41           H  
ATOM    968 3HD1 LEU A  63     -34.508  30.264  -4.177  1.00611.41           H  
ATOM    969 1HD2 LEU A  63     -33.629  32.249  -1.973  1.00611.41           H  
ATOM    970 2HD2 LEU A  63     -33.796  30.491  -1.750  1.00611.41           H  
ATOM    971 3HD2 LEU A  63     -32.254  31.293  -1.368  1.00611.41           H  
ATOM    972  N   ARG A  64     -29.133  27.922  -3.695  1.00177.62           N  
ATOM    973  CA  ARG A  64     -28.512  26.631  -3.857  1.00163.77           C  
ATOM    974  C   ARG A  64     -27.062  26.634  -3.356  1.00 80.07           C  
ATOM    975  O   ARG A  64     -26.593  25.611  -2.854  1.00 92.81           O  
ATOM    976  CB  ARG A  64     -28.545  26.224  -5.320  1.00245.66           C  
ATOM    977  CG  ARG A  64     -29.933  26.073  -5.925  1.00245.66           C  
ATOM    978  CD  ARG A  64     -30.697  24.955  -5.318  1.00245.66           C  
ATOM    979  NE  ARG A  64     -31.991  24.784  -5.964  1.00245.66           N  
ATOM    980  CZ  ARG A  64     -32.953  23.931  -5.560  1.00245.66           C  
ATOM    981  NH1 ARG A  64     -32.765  23.169  -4.505  1.00245.66           N  
ATOM    982  NH2 ARG A  64     -34.091  23.863  -6.229  1.00245.66           N  
ATOM    983  H   ARG A  64     -28.803  28.660  -4.295  1.00213.14           H  
ATOM    984  HA  ARG A  64     -29.073  25.900  -3.276  1.00196.52           H  
ATOM    985 1HB  ARG A  64     -28.016  26.968  -5.911  1.00294.79           H  
ATOM    986 2HB  ARG A  64     -28.028  25.273  -5.449  1.00294.79           H  
ATOM    987 1HG  ARG A  64     -30.503  26.990  -5.771  1.00294.79           H  
ATOM    988 2HG  ARG A  64     -29.842  25.879  -6.993  1.00294.79           H  
ATOM    989 1HD  ARG A  64     -30.135  24.028  -5.427  1.00294.79           H  
ATOM    990 2HD  ARG A  64     -30.866  25.157  -4.261  1.00294.79           H  
ATOM    991  HE  ARG A  64     -32.183  25.348  -6.781  1.00294.79           H  
ATOM    992 1HH1 ARG A  64     -31.896  23.221  -3.991  1.00294.79           H  
ATOM    993 2HH1 ARG A  64     -33.490  22.532  -4.207  1.00294.79           H  
ATOM    994 1HH2 ARG A  64     -34.235  24.450  -7.039  1.00294.79           H  
ATOM    995 2HH2 ARG A  64     -34.815  23.228  -5.930  1.00294.79           H  
ATOM    996  N   THR A  65     -26.356  27.779  -3.466  1.00 38.53           N  
ATOM    997  CA  THR A  65     -24.941  27.794  -3.051  1.00 14.01           C  
ATOM    998  C   THR A  65     -24.798  27.596  -1.559  1.00 12.18           C  
ATOM    999  O   THR A  65     -23.801  27.031  -1.119  1.00 16.67           O  
ATOM   1000  CB  THR A  65     -24.200  29.109  -3.365  1.00 21.02           C  
ATOM   1001  OG1 THR A  65     -24.770  30.172  -2.594  1.00 21.02           O  
ATOM   1002  CG2 THR A  65     -24.299  29.440  -4.834  1.00 21.02           C  
ATOM   1003  H   THR A  65     -26.784  28.597  -3.886  1.00 46.24           H  
ATOM   1004  HA  THR A  65     -24.425  26.981  -3.555  1.00 16.81           H  
ATOM   1005  HB  THR A  65     -23.149  29.003  -3.099  1.00 25.22           H  
ATOM   1006  HG1 THR A  65     -24.576  31.026  -3.001  1.00 25.22           H  
ATOM   1007 1HG2 THR A  65     -23.768  30.369  -5.039  1.00 25.22           H  
ATOM   1008 2HG2 THR A  65     -23.857  28.634  -5.413  1.00 25.22           H  
ATOM   1009 3HG2 THR A  65     -25.343  29.551  -5.107  1.00 25.22           H  
ATOM   1010  N   ASP A  66     -25.801  28.000  -0.776  1.00 12.25           N  
ATOM   1011  CA  ASP A  66     -25.745  27.736   0.658  1.00 14.87           C  
ATOM   1012  C   ASP A  66     -25.622  26.234   0.912  1.00 12.56           C  
ATOM   1013  O   ASP A  66     -24.814  25.802   1.737  1.00 12.49           O  
ATOM   1014  CB  ASP A  66     -26.985  28.285   1.368  1.00 22.30           C  
ATOM   1015  CG  ASP A  66     -26.990  29.804   1.490  1.00 22.30           C  
ATOM   1016  OD1 ASP A  66     -25.959  30.403   1.296  1.00 22.30           O  
ATOM   1017  OD2 ASP A  66     -28.025  30.348   1.794  1.00 22.30           O  
ATOM   1018  H   ASP A  66     -26.587  28.512  -1.166  1.00 14.70           H  
ATOM   1019  HA  ASP A  66     -24.863  28.227   1.068  1.00 17.84           H  
ATOM   1020 1HB  ASP A  66     -27.877  27.981   0.819  1.00 26.77           H  
ATOM   1021 2HB  ASP A  66     -27.054  27.854   2.367  1.00 26.77           H  
ATOM   1022  N   ASP A  67     -26.406  25.450   0.173  1.00 12.41           N  
ATOM   1023  CA  ASP A  67     -26.376  24.001   0.275  1.00 12.27           C  
ATOM   1024  C   ASP A  67     -25.077  23.433  -0.281  1.00  9.55           C  
ATOM   1025  O   ASP A  67     -24.583  22.424   0.221  1.00  8.72           O  
ATOM   1026  CB  ASP A  67     -27.573  23.387  -0.446  1.00 18.41           C  
ATOM   1027  CG  ASP A  67     -28.886  23.623   0.289  1.00 18.41           C  
ATOM   1028  OD1 ASP A  67     -28.847  23.991   1.440  1.00 18.41           O  
ATOM   1029  OD2 ASP A  67     -29.918  23.424  -0.305  1.00 18.41           O  
ATOM   1030  H   ASP A  67     -27.046  25.875  -0.484  1.00 14.89           H  
ATOM   1031  HA  ASP A  67     -26.438  23.730   1.329  1.00 14.72           H  
ATOM   1032 1HB  ASP A  67     -27.653  23.811  -1.447  1.00 22.09           H  
ATOM   1033 2HB  ASP A  67     -27.423  22.312  -0.556  1.00 22.09           H  
ATOM   1034  N   GLU A  68     -24.514  24.093  -1.300  1.00 10.52           N  
ATOM   1035  CA  GLU A  68     -23.250  23.649  -1.881  1.00 11.29           C  
ATOM   1036  C   GLU A  68     -22.106  23.810  -0.891  1.00  7.29           C  
ATOM   1037  O   GLU A  68     -21.228  22.953  -0.821  1.00  7.48           O  
ATOM   1038  CB  GLU A  68     -22.913  24.449  -3.141  1.00 16.93           C  
ATOM   1039  CG  GLU A  68     -23.820  24.210  -4.337  1.00 16.93           C  
ATOM   1040  CD  GLU A  68     -23.759  22.808  -4.870  1.00 16.93           C  
ATOM   1041  OE1 GLU A  68     -22.717  22.204  -4.795  1.00 16.93           O  
ATOM   1042  OE2 GLU A  68     -24.750  22.355  -5.395  1.00 16.93           O  
ATOM   1043  H   GLU A  68     -24.989  24.894  -1.698  1.00 12.62           H  
ATOM   1044  HA  GLU A  68     -23.337  22.594  -2.141  1.00 13.55           H  
ATOM   1045 1HB  GLU A  68     -22.934  25.513  -2.914  1.00 20.32           H  
ATOM   1046 2HB  GLU A  68     -21.898  24.207  -3.453  1.00 20.32           H  
ATOM   1047 1HG  GLU A  68     -24.847  24.429  -4.053  1.00 20.32           H  
ATOM   1048 2HG  GLU A  68     -23.533  24.901  -5.125  1.00 20.32           H  
ATOM   1049  N   VAL A  69     -22.134  24.894  -0.115  1.00  5.76           N  
ATOM   1050  CA  VAL A  69     -21.114  25.139   0.896  1.00  4.25           C  
ATOM   1051  C   VAL A  69     -21.275  24.149   2.045  1.00  2.79           C  
ATOM   1052  O   VAL A  69     -20.287  23.637   2.570  1.00  2.96           O  
ATOM   1053  CB  VAL A  69     -21.175  26.584   1.415  1.00  6.38           C  
ATOM   1054  CG1 VAL A  69     -20.207  26.747   2.564  1.00  6.38           C  
ATOM   1055  CG2 VAL A  69     -20.815  27.558   0.305  1.00  6.38           C  
ATOM   1056  H   VAL A  69     -22.869  25.576  -0.243  1.00  6.91           H  
ATOM   1057  HA  VAL A  69     -20.135  24.986   0.442  1.00  5.10           H  
ATOM   1058  HB  VAL A  69     -22.180  26.793   1.782  1.00  7.65           H  
ATOM   1059 1HG1 VAL A  69     -20.262  27.768   2.939  1.00  7.65           H  
ATOM   1060 2HG1 VAL A  69     -20.472  26.052   3.350  1.00  7.65           H  
ATOM   1061 3HG1 VAL A  69     -19.194  26.539   2.220  1.00  7.65           H  
ATOM   1062 1HG2 VAL A  69     -20.864  28.577   0.688  1.00  7.65           H  
ATOM   1063 2HG2 VAL A  69     -19.803  27.351  -0.042  1.00  7.65           H  
ATOM   1064 3HG2 VAL A  69     -21.511  27.448  -0.523  1.00  7.65           H  
ATOM   1065  N   MET A  70     -22.525  23.871   2.429  1.00  2.38           N  
ATOM   1066  CA  MET A  70     -22.792  22.876   3.463  1.00  1.86           C  
ATOM   1067  C   MET A  70     -22.305  21.502   3.016  1.00  2.36           C  
ATOM   1068  O   MET A  70     -21.707  20.769   3.808  1.00  2.30           O  
ATOM   1069  CB  MET A  70     -24.283  22.827   3.783  1.00  2.79           C  
ATOM   1070  CG  MET A  70     -24.821  24.052   4.501  1.00  2.79           C  
ATOM   1071  SD  MET A  70     -26.613  24.024   4.685  1.00  2.79           S  
ATOM   1072  CE  MET A  70     -26.800  22.712   5.888  1.00  2.79           C  
ATOM   1073  H   MET A  70     -23.307  24.355   2.002  1.00  2.86           H  
ATOM   1074  HA  MET A  70     -22.244  23.147   4.362  1.00  2.23           H  
ATOM   1075 1HB  MET A  70     -24.850  22.709   2.861  1.00  3.35           H  
ATOM   1076 2HB  MET A  70     -24.491  21.959   4.408  1.00  3.35           H  
ATOM   1077 1HG  MET A  70     -24.382  24.097   5.496  1.00  3.35           H  
ATOM   1078 2HG  MET A  70     -24.538  24.956   3.964  1.00  3.35           H  
ATOM   1079 1HE  MET A  70     -27.858  22.573   6.111  1.00  3.35           H  
ATOM   1080 2HE  MET A  70     -26.388  21.787   5.483  1.00  3.35           H  
ATOM   1081 3HE  MET A  70     -26.267  22.977   6.802  1.00  3.35           H  
ATOM   1082  N   THR A  71     -22.549  21.175   1.743  1.00  3.49           N  
ATOM   1083  CA  THR A  71     -22.116  19.925   1.136  1.00  4.63           C  
ATOM   1084  C   THR A  71     -20.601  19.840   1.112  1.00  4.09           C  
ATOM   1085  O   THR A  71     -20.038  18.790   1.420  1.00  4.33           O  
ATOM   1086  CB  THR A  71     -22.662  19.782  -0.293  1.00  6.95           C  
ATOM   1087  OG1 THR A  71     -24.095  19.776  -0.262  1.00  6.95           O  
ATOM   1088  CG2 THR A  71     -22.160  18.493  -0.922  1.00  6.95           C  
ATOM   1089  H   THR A  71     -23.073  21.816   1.165  1.00  4.19           H  
ATOM   1090  HA  THR A  71     -22.494  19.097   1.738  1.00  5.56           H  
ATOM   1091  HB  THR A  71     -22.328  20.627  -0.896  1.00  8.33           H  
ATOM   1092  HG1 THR A  71     -24.409  20.641   0.024  1.00  8.33           H  
ATOM   1093 1HG2 THR A  71     -22.553  18.407  -1.935  1.00  8.33           H  
ATOM   1094 2HG2 THR A  71     -21.071  18.505  -0.954  1.00  8.33           H  
ATOM   1095 3HG2 THR A  71     -22.497  17.644  -0.329  1.00  8.33           H  
ATOM   1096  N   LEU A  72     -19.955  20.953   0.748  1.00  4.91           N  
ATOM   1097  CA  LEU A  72     -18.503  21.064   0.740  1.00  5.17           C  
ATOM   1098  C   LEU A  72     -17.942  20.677   2.087  1.00  3.17           C  
ATOM   1099  O   LEU A  72     -17.031  19.855   2.165  1.00  3.01           O  
ATOM   1100  CB  LEU A  72     -18.071  22.498   0.425  1.00  7.75           C  
ATOM   1101  CG  LEU A  72     -16.567  22.762   0.458  1.00  7.75           C  
ATOM   1102  CD1 LEU A  72     -15.883  21.972  -0.647  1.00  7.75           C  
ATOM   1103  CD2 LEU A  72     -16.333  24.251   0.328  1.00  7.75           C  
ATOM   1104  H   LEU A  72     -20.489  21.761   0.463  1.00  5.89           H  
ATOM   1105  HA  LEU A  72     -18.102  20.391  -0.016  1.00  6.20           H  
ATOM   1106 1HB  LEU A  72     -18.432  22.756  -0.570  1.00  9.31           H  
ATOM   1107 2HB  LEU A  72     -18.530  23.174   1.138  1.00  9.31           H  
ATOM   1108  HG  LEU A  72     -16.160  22.415   1.405  1.00  9.31           H  
ATOM   1109 1HD1 LEU A  72     -14.809  22.153  -0.612  1.00  9.31           H  
ATOM   1110 2HD1 LEU A  72     -16.076  20.908  -0.507  1.00  9.31           H  
ATOM   1111 3HD1 LEU A  72     -16.273  22.288  -1.614  1.00  9.31           H  
ATOM   1112 1HD2 LEU A  72     -15.264  24.460   0.358  1.00  9.31           H  
ATOM   1113 2HD2 LEU A  72     -16.747  24.591  -0.616  1.00  9.31           H  
ATOM   1114 3HD2 LEU A  72     -16.829  24.769   1.149  1.00  9.31           H  
ATOM   1115  N   PHE A  73     -18.493  21.284   3.139  1.00  2.66           N  
ATOM   1116  CA  PHE A  73     -18.096  21.017   4.509  1.00  2.71           C  
ATOM   1117  C   PHE A  73     -18.283  19.557   4.862  1.00  2.05           C  
ATOM   1118  O   PHE A  73     -17.368  18.941   5.390  1.00  2.07           O  
ATOM   1119  CB  PHE A  73     -18.867  21.913   5.469  1.00  4.06           C  
ATOM   1120  CG  PHE A  73     -18.587  21.708   6.936  1.00  4.06           C  
ATOM   1121  CD1 PHE A  73     -17.332  21.966   7.458  1.00  4.06           C  
ATOM   1122  CD2 PHE A  73     -19.595  21.328   7.809  1.00  4.06           C  
ATOM   1123  CE1 PHE A  73     -17.080  21.847   8.811  1.00  4.06           C  
ATOM   1124  CE2 PHE A  73     -19.350  21.210   9.164  1.00  4.06           C  
ATOM   1125  CZ  PHE A  73     -18.092  21.470   9.667  1.00  4.06           C  
ATOM   1126  H   PHE A  73     -19.222  21.970   2.978  1.00  3.19           H  
ATOM   1127  HA  PHE A  73     -17.036  21.252   4.609  1.00  3.25           H  
ATOM   1128 1HB  PHE A  73     -18.654  22.953   5.230  1.00  4.88           H  
ATOM   1129 2HB  PHE A  73     -19.934  21.767   5.311  1.00  4.88           H  
ATOM   1130  HD1 PHE A  73     -16.539  22.272   6.783  1.00  4.88           H  
ATOM   1131  HD2 PHE A  73     -20.594  21.135   7.416  1.00  4.88           H  
ATOM   1132  HE1 PHE A  73     -16.085  22.056   9.202  1.00  4.88           H  
ATOM   1133  HE2 PHE A  73     -20.153  20.916   9.837  1.00  4.88           H  
ATOM   1134  HZ  PHE A  73     -17.900  21.379  10.736  1.00  4.88           H  
ATOM   1135  N   GLU A  74     -19.456  19.001   4.567  1.00  2.07           N  
ATOM   1136  CA  GLU A  74     -19.726  17.598   4.864  1.00  2.04           C  
ATOM   1137  C   GLU A  74     -18.694  16.677   4.201  1.00  2.35           C  
ATOM   1138  O   GLU A  74     -18.164  15.766   4.843  1.00  2.86           O  
ATOM   1139  CB  GLU A  74     -21.132  17.224   4.392  1.00  3.06           C  
ATOM   1140  CG  GLU A  74     -21.577  15.818   4.771  1.00  3.06           C  
ATOM   1141  CD  GLU A  74     -21.854  15.670   6.247  1.00  3.06           C  
ATOM   1142  OE1 GLU A  74     -22.152  16.657   6.879  1.00  3.06           O  
ATOM   1143  OE2 GLU A  74     -21.774  14.571   6.743  1.00  3.06           O  
ATOM   1144  H   GLU A  74     -20.185  19.560   4.142  1.00  2.48           H  
ATOM   1145  HA  GLU A  74     -19.668  17.456   5.941  1.00  2.45           H  
ATOM   1146 1HB  GLU A  74     -21.852  17.927   4.810  1.00  3.67           H  
ATOM   1147 2HB  GLU A  74     -21.186  17.309   3.307  1.00  3.67           H  
ATOM   1148 1HG  GLU A  74     -22.484  15.575   4.218  1.00  3.67           H  
ATOM   1149 2HG  GLU A  74     -20.804  15.109   4.476  1.00  3.67           H  
ATOM   1150  N   SER A  75     -18.404  16.933   2.923  1.00  2.80           N  
ATOM   1151  CA  SER A  75     -17.422  16.160   2.170  1.00  3.97           C  
ATOM   1152  C   SER A  75     -16.033  16.339   2.761  1.00  2.68           C  
ATOM   1153  O   SER A  75     -15.263  15.383   2.853  1.00  2.93           O  
ATOM   1154  CB  SER A  75     -17.422  16.590   0.715  1.00  5.96           C  
ATOM   1155  OG  SER A  75     -18.638  16.276   0.094  1.00  5.96           O  
ATOM   1156  H   SER A  75     -18.885  17.685   2.449  1.00  3.36           H  
ATOM   1157  HA  SER A  75     -17.690  15.104   2.229  1.00  4.76           H  
ATOM   1158 1HB  SER A  75     -17.248  17.664   0.653  1.00  7.15           H  
ATOM   1159 2HB  SER A  75     -16.606  16.096   0.190  1.00  7.15           H  
ATOM   1160  HG  SER A  75     -19.302  16.815   0.534  1.00  7.15           H  
ATOM   1161  N   TRP A  76     -15.736  17.571   3.165  1.00  2.73           N  
ATOM   1162  CA  TRP A  76     -14.486  17.940   3.801  1.00  2.82           C  
ATOM   1163  C   TRP A  76     -14.286  17.168   5.103  1.00  2.44           C  
ATOM   1164  O   TRP A  76     -13.187  16.683   5.381  1.00  3.36           O  
ATOM   1165  CB  TRP A  76     -14.468  19.449   4.050  1.00  4.23           C  
ATOM   1166  CG  TRP A  76     -13.230  19.919   4.697  1.00  4.23           C  
ATOM   1167  CD1 TRP A  76     -12.074  20.244   4.075  1.00  4.23           C  
ATOM   1168  CD2 TRP A  76     -13.003  20.126   6.107  1.00  4.23           C  
ATOM   1169  NE1 TRP A  76     -11.136  20.625   4.993  1.00  4.23           N  
ATOM   1170  CE2 TRP A  76     -11.684  20.552   6.244  1.00  4.23           C  
ATOM   1171  CE3 TRP A  76     -13.801  19.982   7.243  1.00  4.23           C  
ATOM   1172  CZ2 TRP A  76     -11.128  20.822   7.476  1.00  4.23           C  
ATOM   1173  CZ3 TRP A  76     -13.245  20.270   8.480  1.00  4.23           C  
ATOM   1174  CH2 TRP A  76     -11.941  20.674   8.588  1.00  4.23           C  
ATOM   1175  H   TRP A  76     -16.411  18.307   3.021  1.00  3.28           H  
ATOM   1176  HA  TRP A  76     -13.668  17.690   3.125  1.00  3.38           H  
ATOM   1177 1HB  TRP A  76     -14.581  19.976   3.101  1.00  5.08           H  
ATOM   1178 2HB  TRP A  76     -15.301  19.735   4.682  1.00  5.08           H  
ATOM   1179  HD1 TRP A  76     -11.912  20.200   2.999  1.00  5.08           H  
ATOM   1180  HE1 TRP A  76     -10.192  20.901   4.759  1.00  5.08           H  
ATOM   1181  HE3 TRP A  76     -14.836  19.653   7.157  1.00  5.08           H  
ATOM   1182  HZ2 TRP A  76     -10.098  21.149   7.593  1.00  5.08           H  
ATOM   1183  HZ3 TRP A  76     -13.869  20.160   9.367  1.00  5.08           H  
ATOM   1184  HH2 TRP A  76     -11.530  20.887   9.572  1.00  5.08           H  
ATOM   1185  N   LEU A  77     -15.360  17.043   5.887  1.00  2.33           N  
ATOM   1186  CA  LEU A  77     -15.321  16.312   7.143  1.00  3.14           C  
ATOM   1187  C   LEU A  77     -14.965  14.860   6.881  1.00  3.58           C  
ATOM   1188  O   LEU A  77     -14.192  14.253   7.622  1.00  5.59           O  
ATOM   1189  CB  LEU A  77     -16.687  16.361   7.836  1.00  4.71           C  
ATOM   1190  CG  LEU A  77     -17.162  17.719   8.349  1.00  4.71           C  
ATOM   1191  CD1 LEU A  77     -18.586  17.575   8.834  1.00  4.71           C  
ATOM   1192  CD2 LEU A  77     -16.264  18.194   9.449  1.00  4.71           C  
ATOM   1193  H   LEU A  77     -16.224  17.485   5.611  1.00  2.80           H  
ATOM   1194  HA  LEU A  77     -14.563  16.755   7.787  1.00  3.77           H  
ATOM   1195 1HB  LEU A  77     -17.441  15.995   7.144  1.00  5.65           H  
ATOM   1196 2HB  LEU A  77     -16.660  15.684   8.689  1.00  5.65           H  
ATOM   1197  HG  LEU A  77     -17.143  18.446   7.550  1.00  5.65           H  
ATOM   1198 1HD1 LEU A  77     -18.947  18.532   9.199  1.00  5.65           H  
ATOM   1199 2HD1 LEU A  77     -19.219  17.238   8.014  1.00  5.65           H  
ATOM   1200 3HD1 LEU A  77     -18.620  16.845   9.641  1.00  5.65           H  
ATOM   1201 1HD2 LEU A  77     -16.603  19.160   9.811  1.00  5.65           H  
ATOM   1202 2HD2 LEU A  77     -16.290  17.475  10.265  1.00  5.65           H  
ATOM   1203 3HD2 LEU A  77     -15.247  18.284   9.074  1.00  5.65           H  
ATOM   1204  N   VAL A  78     -15.507  14.300   5.800  1.00  3.64           N  
ATOM   1205  CA  VAL A  78     -15.179  12.931   5.433  1.00  5.18           C  
ATOM   1206  C   VAL A  78     -13.707  12.820   5.055  1.00  5.48           C  
ATOM   1207  O   VAL A  78     -13.003  11.932   5.540  1.00  7.66           O  
ATOM   1208  CB  VAL A  78     -16.052  12.452   4.258  1.00  7.77           C  
ATOM   1209  CG1 VAL A  78     -15.562  11.101   3.764  1.00  7.77           C  
ATOM   1210  CG2 VAL A  78     -17.501  12.366   4.706  1.00  7.77           C  
ATOM   1211  H   VAL A  78     -16.173  14.825   5.241  1.00  4.37           H  
ATOM   1212  HA  VAL A  78     -15.370  12.287   6.292  1.00  6.22           H  
ATOM   1213  HB  VAL A  78     -15.966  13.155   3.431  1.00  9.32           H  
ATOM   1214 1HG1 VAL A  78     -16.178  10.774   2.926  1.00  9.32           H  
ATOM   1215 2HG1 VAL A  78     -14.525  11.186   3.438  1.00  9.32           H  
ATOM   1216 3HG1 VAL A  78     -15.631  10.371   4.570  1.00  9.32           H  
ATOM   1217 1HG2 VAL A  78     -18.120  12.034   3.873  1.00  9.32           H  
ATOM   1218 2HG2 VAL A  78     -17.585  11.655   5.527  1.00  9.32           H  
ATOM   1219 3HG2 VAL A  78     -17.838  13.346   5.040  1.00  9.32           H  
ATOM   1220  N   LYS A  79     -13.237  13.748   4.220  1.00  4.45           N  
ATOM   1221  CA  LYS A  79     -11.849  13.769   3.766  1.00  6.53           C  
ATOM   1222  C   LYS A  79     -10.844  13.745   4.912  1.00  3.22           C  
ATOM   1223  O   LYS A  79      -9.843  13.030   4.845  1.00  2.73           O  
ATOM   1224  CB  LYS A  79     -11.593  14.998   2.893  1.00  9.79           C  
ATOM   1225  CG  LYS A  79     -10.173  15.082   2.349  1.00  9.79           C  
ATOM   1226  CD  LYS A  79     -10.000  16.265   1.409  1.00  9.79           C  
ATOM   1227  CE  LYS A  79      -8.567  16.359   0.904  1.00  9.79           C  
ATOM   1228  NZ  LYS A  79      -8.384  17.489  -0.049  1.00  9.79           N  
ATOM   1229  H   LYS A  79     -13.871  14.450   3.862  1.00  5.34           H  
ATOM   1230  HA  LYS A  79     -11.678  12.878   3.162  1.00  7.84           H  
ATOM   1231 1HB  LYS A  79     -12.280  14.994   2.046  1.00 11.75           H  
ATOM   1232 2HB  LYS A  79     -11.785  15.904   3.466  1.00 11.75           H  
ATOM   1233 1HG  LYS A  79      -9.473  15.187   3.180  1.00 11.75           H  
ATOM   1234 2HG  LYS A  79      -9.934  14.166   1.811  1.00 11.75           H  
ATOM   1235 1HD  LYS A  79     -10.669  16.150   0.555  1.00 11.75           H  
ATOM   1236 2HD  LYS A  79     -10.258  17.188   1.927  1.00 11.75           H  
ATOM   1237 1HE  LYS A  79      -7.897  16.502   1.751  1.00 11.75           H  
ATOM   1238 2HE  LYS A  79      -8.303  15.429   0.402  1.00 11.75           H  
ATOM   1239 1HZ  LYS A  79      -7.422  17.515  -0.359  1.00 11.75           H  
ATOM   1240 2HZ  LYS A  79      -8.991  17.360  -0.846  1.00 11.75           H  
ATOM   1241 3HZ  LYS A  79      -8.612  18.358   0.412  1.00 11.75           H  
ATOM   1242  N   TYR A  80     -11.111  14.512   5.964  1.00  3.16           N  
ATOM   1243  CA  TYR A  80     -10.187  14.568   7.088  1.00  2.79           C  
ATOM   1244  C   TYR A  80     -10.663  13.811   8.332  1.00  6.24           C  
ATOM   1245  O   TYR A  80     -10.168  14.071   9.428  1.00 21.75           O  
ATOM   1246  CB  TYR A  80      -9.902  16.023   7.435  1.00  4.19           C  
ATOM   1247  CG  TYR A  80      -9.164  16.754   6.340  1.00  4.19           C  
ATOM   1248  CD1 TYR A  80      -9.869  17.527   5.445  1.00  4.19           C  
ATOM   1249  CD2 TYR A  80      -7.783  16.657   6.230  1.00  4.19           C  
ATOM   1250  CE1 TYR A  80      -9.203  18.200   4.449  1.00  4.19           C  
ATOM   1251  CE2 TYR A  80      -7.119  17.343   5.225  1.00  4.19           C  
ATOM   1252  CZ  TYR A  80      -7.833  18.117   4.343  1.00  4.19           C  
ATOM   1253  OH  TYR A  80      -7.207  18.830   3.349  1.00  4.19           O  
ATOM   1254  H   TYR A  80     -11.942  15.093   5.965  1.00  3.79           H  
ATOM   1255  HA  TYR A  80      -9.250  14.109   6.774  1.00  3.35           H  
ATOM   1256 1HB  TYR A  80     -10.841  16.547   7.625  1.00  5.02           H  
ATOM   1257 2HB  TYR A  80      -9.303  16.071   8.344  1.00  5.02           H  
ATOM   1258  HD1 TYR A  80     -10.952  17.607   5.525  1.00  5.02           H  
ATOM   1259  HD2 TYR A  80      -7.220  16.045   6.935  1.00  5.02           H  
ATOM   1260  HE1 TYR A  80      -9.754  18.812   3.739  1.00  5.02           H  
ATOM   1261  HE2 TYR A  80      -6.035  17.278   5.136  1.00  5.02           H  
ATOM   1262  HH  TYR A  80      -7.642  19.690   3.267  1.00  5.02           H  
ATOM   1263  N   LYS A  81     -11.608  12.874   8.163  1.00  2.72           N  
ATOM   1264  CA  LYS A  81     -12.117  12.055   9.273  1.00  5.55           C  
ATOM   1265  C   LYS A  81     -12.556  12.865  10.496  1.00  3.23           C  
ATOM   1266  O   LYS A  81     -12.287  12.476  11.635  1.00  3.86           O  
ATOM   1267  CB  LYS A  81     -11.059  11.039   9.695  1.00  8.32           C  
ATOM   1268  CG  LYS A  81     -10.658  10.063   8.599  1.00  8.32           C  
ATOM   1269  CD  LYS A  81      -9.659   9.041   9.114  1.00  8.32           C  
ATOM   1270  CE  LYS A  81      -9.228   8.083   8.016  1.00  8.32           C  
ATOM   1271  NZ  LYS A  81      -8.224   7.102   8.506  1.00  8.32           N  
ATOM   1272  H   LYS A  81     -11.984  12.693   7.241  1.00  3.26           H  
ATOM   1273  HA  LYS A  81     -12.990  11.510   8.912  1.00  6.66           H  
ATOM   1274 1HB  LYS A  81     -10.160  11.561  10.023  1.00  9.99           H  
ATOM   1275 2HB  LYS A  81     -11.428  10.459  10.541  1.00  9.99           H  
ATOM   1276 1HG  LYS A  81     -11.543   9.541   8.232  1.00  9.99           H  
ATOM   1277 2HG  LYS A  81     -10.211  10.610   7.769  1.00  9.99           H  
ATOM   1278 1HD  LYS A  81      -8.779   9.557   9.502  1.00  9.99           H  
ATOM   1279 2HD  LYS A  81     -10.109   8.469   9.925  1.00  9.99           H  
ATOM   1280 1HE  LYS A  81     -10.099   7.544   7.649  1.00  9.99           H  
ATOM   1281 2HE  LYS A  81      -8.794   8.652   7.193  1.00  9.99           H  
ATOM   1282 1HZ  LYS A  81      -7.961   6.483   7.752  1.00  9.99           H  
ATOM   1283 2HZ  LYS A  81      -7.406   7.594   8.838  1.00  9.99           H  
ATOM   1284 3HZ  LYS A  81      -8.621   6.563   9.261  1.00  9.99           H  
ATOM   1285  N   LYS A  82     -13.218  13.988  10.255  1.00  4.38           N  
ATOM   1286  CA  LYS A  82     -13.679  14.866  11.313  1.00  7.30           C  
ATOM   1287  C   LYS A  82     -15.012  14.414  11.885  1.00  7.76           C  
ATOM   1288  O   LYS A  82     -15.928  14.058  11.144  1.00 16.72           O  
ATOM   1289  CB  LYS A  82     -13.819  16.270  10.775  1.00 10.95           C  
ATOM   1290  CG  LYS A  82     -12.555  16.905  10.229  1.00 10.95           C  
ATOM   1291  CD  LYS A  82     -11.552  17.198  11.328  1.00 10.95           C  
ATOM   1292  CE  LYS A  82     -10.390  18.004  10.779  1.00 10.95           C  
ATOM   1293  NZ  LYS A  82      -9.395  18.354  11.821  1.00 10.95           N  
ATOM   1294  H   LYS A  82     -13.424  14.240   9.301  1.00  5.26           H  
ATOM   1295  HA  LYS A  82     -12.943  14.861  12.118  1.00  8.76           H  
ATOM   1296 1HB  LYS A  82     -14.528  16.235   9.955  1.00 13.14           H  
ATOM   1297 2HB  LYS A  82     -14.230  16.922  11.545  1.00 13.14           H  
ATOM   1298 1HG  LYS A  82     -12.101  16.229   9.506  1.00 13.14           H  
ATOM   1299 2HG  LYS A  82     -12.806  17.833   9.724  1.00 13.14           H  
ATOM   1300 1HD  LYS A  82     -12.032  17.766  12.127  1.00 13.14           H  
ATOM   1301 2HD  LYS A  82     -11.176  16.262  11.742  1.00 13.14           H  
ATOM   1302 1HE  LYS A  82      -9.893  17.435   9.997  1.00 13.14           H  
ATOM   1303 2HE  LYS A  82     -10.776  18.924  10.351  1.00 13.14           H  
ATOM   1304 1HZ  LYS A  82      -8.669  18.904  11.376  1.00 13.14           H  
ATOM   1305 2HZ  LYS A  82      -9.841  18.903  12.543  1.00 13.14           H  
ATOM   1306 3HZ  LYS A  82      -9.003  17.516  12.224  1.00 13.14           H  
ATOM   1307  N   ASN A  83     -15.121  14.461  13.208  1.00  8.85           N  
ATOM   1308  CA  ASN A  83     -16.337  14.070  13.912  1.00  9.65           C  
ATOM   1309  C   ASN A  83     -16.583  15.011  15.081  1.00 12.17           C  
ATOM   1310  O   ASN A  83     -15.636  15.509  15.691  1.00 21.80           O  
ATOM   1311  CB  ASN A  83     -16.250  12.629  14.390  1.00 14.48           C  
ATOM   1312  CG  ASN A  83     -16.230  11.631  13.263  1.00 14.48           C  
ATOM   1313  OD1 ASN A  83     -17.257  11.385  12.619  1.00 14.48           O  
ATOM   1314  ND2 ASN A  83     -15.083  11.050  13.015  1.00 14.48           N  
ATOM   1315  H   ASN A  83     -14.323  14.760  13.750  1.00 10.62           H  
ATOM   1316  HA  ASN A  83     -17.185  14.165  13.232  1.00 11.58           H  
ATOM   1317 1HB  ASN A  83     -15.347  12.500  14.987  1.00 17.37           H  
ATOM   1318 2HB  ASN A  83     -17.102  12.409  15.035  1.00 17.37           H  
ATOM   1319 1HD2 ASN A  83     -15.013  10.377  12.278  1.00 17.37           H  
ATOM   1320 2HD2 ASN A  83     -14.278  11.279  13.560  1.00 17.37           H  
ATOM   1321  N   TYR A  84     -17.851  15.256  15.393  1.00 13.99           N  
ATOM   1322  CA  TYR A  84     -18.184  16.156  16.488  1.00 17.08           C  
ATOM   1323  C   TYR A  84     -19.121  15.464  17.465  1.00 22.23           C  
ATOM   1324  O   TYR A  84     -19.852  14.546  17.090  1.00 25.73           O  
ATOM   1325  CB  TYR A  84     -18.821  17.444  15.959  1.00 25.62           C  
ATOM   1326  CG  TYR A  84     -17.952  18.151  14.942  1.00 25.62           C  
ATOM   1327  CD1 TYR A  84     -18.334  18.151  13.613  1.00 25.62           C  
ATOM   1328  CD2 TYR A  84     -16.760  18.751  15.317  1.00 25.62           C  
ATOM   1329  CE1 TYR A  84     -17.550  18.770  12.666  1.00 25.62           C  
ATOM   1330  CE2 TYR A  84     -15.962  19.356  14.362  1.00 25.62           C  
ATOM   1331  CZ  TYR A  84     -16.356  19.375  13.040  1.00 25.62           C  
ATOM   1332  OH  TYR A  84     -15.577  19.991  12.082  1.00 25.62           O  
ATOM   1333  H   TYR A  84     -18.592  14.818  14.863  1.00 16.79           H  
ATOM   1334  HA  TYR A  84     -17.271  16.411  17.025  1.00 20.50           H  
ATOM   1335 1HB  TYR A  84     -19.780  17.217  15.491  1.00 30.74           H  
ATOM   1336 2HB  TYR A  84     -19.009  18.130  16.784  1.00 30.74           H  
ATOM   1337  HD1 TYR A  84     -19.266  17.668  13.317  1.00 30.74           H  
ATOM   1338  HD2 TYR A  84     -16.447  18.740  16.362  1.00 30.74           H  
ATOM   1339  HE1 TYR A  84     -17.870  18.776  11.627  1.00 30.74           H  
ATOM   1340  HE2 TYR A  84     -15.022  19.825  14.655  1.00 30.74           H  
ATOM   1341  HH  TYR A  84     -14.695  20.180  12.429  1.00 30.74           H  
ATOM   1342  N   ASN A  85     -19.104  15.909  18.717  1.00 26.79           N  
ATOM   1343  CA  ASN A  85     -19.953  15.315  19.745  1.00 34.49           C  
ATOM   1344  C   ASN A  85     -21.276  16.064  19.914  1.00 32.55           C  
ATOM   1345  O   ASN A  85     -22.045  15.772  20.831  1.00 52.58           O  
ATOM   1346  CB  ASN A  85     -19.210  15.258  21.065  1.00 51.73           C  
ATOM   1347  CG  ASN A  85     -18.070  14.279  21.036  1.00 51.73           C  
ATOM   1348  OD1 ASN A  85     -18.171  13.206  20.430  1.00 51.73           O  
ATOM   1349  ND2 ASN A  85     -16.985  14.628  21.679  1.00 51.73           N  
ATOM   1350  H   ASN A  85     -18.483  16.667  18.966  1.00 32.15           H  
ATOM   1351  HA  ASN A  85     -20.199  14.297  19.442  1.00 41.39           H  
ATOM   1352 1HB  ASN A  85     -18.818  16.246  21.310  1.00 62.08           H  
ATOM   1353 2HB  ASN A  85     -19.900  14.972  21.860  1.00 62.08           H  
ATOM   1354 1HD2 ASN A  85     -16.193  14.017  21.693  1.00 62.08           H  
ATOM   1355 2HD2 ASN A  85     -16.947  15.506  22.156  1.00 62.08           H  
ATOM   1356  N   ALA A  86     -21.542  17.022  19.030  1.00 21.02           N  
ATOM   1357  CA  ALA A  86     -22.775  17.785  19.079  1.00 18.59           C  
ATOM   1358  C   ALA A  86     -23.027  18.469  17.752  1.00 13.17           C  
ATOM   1359  O   ALA A  86     -22.084  18.864  17.063  1.00 10.98           O  
ATOM   1360  CB  ALA A  86     -22.715  18.815  20.196  1.00 27.88           C  
ATOM   1361  H   ALA A  86     -20.878  17.228  18.300  1.00 25.22           H  
ATOM   1362  HA  ALA A  86     -23.599  17.094  19.266  1.00 22.31           H  
ATOM   1363 1HB  ALA A  86     -23.653  19.368  20.234  1.00 33.46           H  
ATOM   1364 2HB  ALA A  86     -22.553  18.311  21.149  1.00 33.46           H  
ATOM   1365 3HB  ALA A  86     -21.894  19.505  20.010  1.00 33.46           H  
ATOM   1366  N   LEU A  87     -24.302  18.633  17.411  1.00 13.39           N  
ATOM   1367  CA  LEU A  87     -24.672  19.314  16.181  1.00 11.74           C  
ATOM   1368  C   LEU A  87     -24.352  20.791  16.291  1.00  8.57           C  
ATOM   1369  O   LEU A  87     -23.985  21.418  15.303  1.00  7.01           O  
ATOM   1370  CB  LEU A  87     -26.159  19.120  15.874  1.00 17.61           C  
ATOM   1371  CG  LEU A  87     -26.573  17.693  15.499  1.00 17.61           C  
ATOM   1372  CD1 LEU A  87     -28.089  17.627  15.351  1.00 17.61           C  
ATOM   1373  CD2 LEU A  87     -25.874  17.294  14.207  1.00 17.61           C  
ATOM   1374  H   LEU A  87     -25.029  18.274  18.017  1.00 16.07           H  
ATOM   1375  HA  LEU A  87     -24.088  18.897  15.361  1.00 14.09           H  
ATOM   1376 1HB  LEU A  87     -26.737  19.414  16.748  1.00 21.13           H  
ATOM   1377 2HB  LEU A  87     -26.433  19.775  15.046  1.00 21.13           H  
ATOM   1378  HG  LEU A  87     -26.284  17.006  16.295  1.00 21.13           H  
ATOM   1379 1HD1 LEU A  87     -28.385  16.611  15.092  1.00 21.13           H  
ATOM   1380 2HD1 LEU A  87     -28.561  17.914  16.290  1.00 21.13           H  
ATOM   1381 3HD1 LEU A  87     -28.407  18.309  14.562  1.00 21.13           H  
ATOM   1382 1HD2 LEU A  87     -26.160  16.277  13.938  1.00 21.13           H  
ATOM   1383 2HD2 LEU A  87     -26.165  17.977  13.409  1.00 21.13           H  
ATOM   1384 3HD2 LEU A  87     -24.794  17.341  14.349  1.00 21.13           H  
ATOM   1385  N   GLY A  88     -24.463  21.331  17.507  1.00  8.84           N  
ATOM   1386  CA  GLY A  88     -24.127  22.721  17.767  1.00  7.88           C  
ATOM   1387  C   GLY A  88     -22.652  22.950  17.486  1.00  4.82           C  
ATOM   1388  O   GLY A  88     -22.283  23.971  16.906  1.00  3.41           O  
ATOM   1389  H   GLY A  88     -24.788  20.761  18.273  1.00 10.61           H  
ATOM   1390 1HA  GLY A  88     -24.732  23.371  17.133  1.00  9.46           H  
ATOM   1391 2HA  GLY A  88     -24.352  22.969  18.803  1.00  9.46           H  
ATOM   1392  N   GLU A  89     -21.818  21.982  17.879  1.00  6.64           N  
ATOM   1393  CA  GLU A  89     -20.386  22.053  17.636  1.00  5.92           C  
ATOM   1394  C   GLU A  89     -20.132  22.035  16.149  1.00  3.63           C  
ATOM   1395  O   GLU A  89     -19.393  22.873  15.641  1.00  2.93           O  
ATOM   1396  CB  GLU A  89     -19.652  20.879  18.294  1.00  8.88           C  
ATOM   1397  CG  GLU A  89     -18.137  20.876  18.098  1.00  8.88           C  
ATOM   1398  CD  GLU A  89     -17.425  21.962  18.865  1.00  8.88           C  
ATOM   1399  OE1 GLU A  89     -17.983  22.449  19.819  1.00  8.88           O  
ATOM   1400  OE2 GLU A  89     -16.319  22.302  18.499  1.00  8.88           O  
ATOM   1401  H   GLU A  89     -22.192  21.175  18.359  1.00  7.97           H  
ATOM   1402  HA  GLU A  89     -20.004  22.990  18.042  1.00  7.10           H  
ATOM   1403 1HB  GLU A  89     -19.848  20.886  19.367  1.00 10.66           H  
ATOM   1404 2HB  GLU A  89     -20.036  19.941  17.900  1.00 10.66           H  
ATOM   1405 1HG  GLU A  89     -17.745  19.911  18.414  1.00 10.66           H  
ATOM   1406 2HG  GLU A  89     -17.924  20.992  17.037  1.00 10.66           H  
ATOM   1407  N   LYS A  90     -20.774  21.096  15.453  1.00  4.28           N  
ATOM   1408  CA  LYS A  90     -20.640  20.972  14.009  1.00  4.47           C  
ATOM   1409  C   LYS A  90     -20.993  22.276  13.297  1.00  3.17           C  
ATOM   1410  O   LYS A  90     -20.275  22.700  12.390  1.00  2.93           O  
ATOM   1411  CB  LYS A  90     -21.521  19.831  13.500  1.00  6.71           C  
ATOM   1412  CG  LYS A  90     -21.414  19.579  12.006  1.00  6.71           C  
ATOM   1413  CD  LYS A  90     -22.239  18.373  11.583  1.00  6.71           C  
ATOM   1414  CE  LYS A  90     -22.113  18.130  10.086  1.00  6.71           C  
ATOM   1415  NZ  LYS A  90     -22.851  16.917   9.638  1.00  6.71           N  
ATOM   1416  H   LYS A  90     -21.360  20.431  15.944  1.00  5.14           H  
ATOM   1417  HA  LYS A  90     -19.601  20.740  13.779  1.00  5.36           H  
ATOM   1418 1HB  LYS A  90     -21.259  18.908  14.018  1.00  8.05           H  
ATOM   1419 2HB  LYS A  90     -22.564  20.047  13.727  1.00  8.05           H  
ATOM   1420 1HG  LYS A  90     -21.771  20.456  11.466  1.00  8.05           H  
ATOM   1421 2HG  LYS A  90     -20.372  19.408  11.738  1.00  8.05           H  
ATOM   1422 1HD  LYS A  90     -21.896  17.487  12.119  1.00  8.05           H  
ATOM   1423 2HD  LYS A  90     -23.287  18.543  11.827  1.00  8.05           H  
ATOM   1424 1HE  LYS A  90     -22.497  18.996   9.547  1.00  8.05           H  
ATOM   1425 2HE  LYS A  90     -21.063  18.007   9.845  1.00  8.05           H  
ATOM   1426 1HZ  LYS A  90     -22.713  16.801   8.639  1.00  8.05           H  
ATOM   1427 2HZ  LYS A  90     -22.492  16.104  10.118  1.00  8.05           H  
ATOM   1428 3HZ  LYS A  90     -23.835  17.018   9.836  1.00  8.05           H  
ATOM   1429  N   GLU A  91     -22.092  22.907  13.716  1.00  3.53           N  
ATOM   1430  CA  GLU A  91     -22.541  24.168  13.139  1.00  3.52           C  
ATOM   1431  C   GLU A  91     -21.560  25.306  13.393  1.00  2.15           C  
ATOM   1432  O   GLU A  91     -21.311  26.117  12.500  1.00  1.94           O  
ATOM   1433  CB  GLU A  91     -23.914  24.532  13.695  1.00  5.28           C  
ATOM   1434  CG  GLU A  91     -25.041  23.639  13.195  1.00  5.28           C  
ATOM   1435  CD  GLU A  91     -26.360  23.929  13.854  1.00  5.28           C  
ATOM   1436  OE1 GLU A  91     -26.378  24.664  14.812  1.00  5.28           O  
ATOM   1437  OE2 GLU A  91     -27.355  23.416  13.397  1.00  5.28           O  
ATOM   1438  H   GLU A  91     -22.649  22.491  14.451  1.00  4.24           H  
ATOM   1439  HA  GLU A  91     -22.630  24.036  12.060  1.00  4.22           H  
ATOM   1440 1HB  GLU A  91     -23.894  24.468  14.783  1.00  6.34           H  
ATOM   1441 2HB  GLU A  91     -24.156  25.561  13.429  1.00  6.34           H  
ATOM   1442 1HG  GLU A  91     -25.151  23.790  12.121  1.00  6.34           H  
ATOM   1443 2HG  GLU A  91     -24.774  22.597  13.357  1.00  6.34           H  
ATOM   1444  N   LYS A  92     -21.003  25.370  14.604  1.00  1.86           N  
ATOM   1445  CA  LYS A  92     -19.998  26.377  14.916  1.00  1.54           C  
ATOM   1446  C   LYS A  92     -18.767  26.185  14.055  1.00  1.04           C  
ATOM   1447  O   LYS A  92     -18.207  27.154  13.541  1.00  1.05           O  
ATOM   1448  CB  LYS A  92     -19.613  26.316  16.395  1.00  2.31           C  
ATOM   1449  CG  LYS A  92     -20.688  26.807  17.354  1.00  2.31           C  
ATOM   1450  CD  LYS A  92     -20.242  26.662  18.801  1.00  2.31           C  
ATOM   1451  CE  LYS A  92     -21.319  27.133  19.766  1.00  2.31           C  
ATOM   1452  NZ  LYS A  92     -20.902  26.965  21.185  1.00  2.31           N  
ATOM   1453  H   LYS A  92     -21.273  24.707  15.322  1.00  2.23           H  
ATOM   1454  HA  LYS A  92     -20.413  27.363  14.700  1.00  1.85           H  
ATOM   1455 1HB  LYS A  92     -19.375  25.287  16.666  1.00  2.77           H  
ATOM   1456 2HB  LYS A  92     -18.717  26.913  16.563  1.00  2.77           H  
ATOM   1457 1HG  LYS A  92     -20.897  27.860  17.154  1.00  2.77           H  
ATOM   1458 2HG  LYS A  92     -21.605  26.244  17.203  1.00  2.77           H  
ATOM   1459 1HD  LYS A  92     -20.016  25.616  19.008  1.00  2.77           H  
ATOM   1460 2HD  LYS A  92     -19.338  27.249  18.967  1.00  2.77           H  
ATOM   1461 1HE  LYS A  92     -21.531  28.186  19.582  1.00  2.77           H  
ATOM   1462 2HE  LYS A  92     -22.229  26.558  19.596  1.00  2.77           H  
ATOM   1463 1HZ  LYS A  92     -21.640  27.286  21.796  1.00  2.77           H  
ATOM   1464 2HZ  LYS A  92     -20.715  25.988  21.366  1.00  2.77           H  
ATOM   1465 3HZ  LYS A  92     -20.065  27.505  21.356  1.00  2.77           H  
ATOM   1466  N   ARG A  93     -18.377  24.926  13.873  1.00  0.89           N  
ATOM   1467  CA  ARG A  93     -17.230  24.563  13.064  1.00  0.73           C  
ATOM   1468  C   ARG A  93     -17.487  24.853  11.605  1.00  0.72           C  
ATOM   1469  O   ARG A  93     -16.564  25.196  10.874  1.00  1.14           O  
ATOM   1470  CB  ARG A  93     -16.911  23.108  13.289  1.00  1.09           C  
ATOM   1471  CG  ARG A  93     -16.479  22.860  14.714  1.00  1.09           C  
ATOM   1472  CD  ARG A  93     -15.139  23.394  14.981  1.00  1.09           C  
ATOM   1473  NE  ARG A  93     -14.805  23.276  16.381  1.00  1.09           N  
ATOM   1474  CZ  ARG A  93     -13.732  23.836  16.957  1.00  1.09           C  
ATOM   1475  NH1 ARG A  93     -12.879  24.527  16.236  1.00  1.09           N  
ATOM   1476  NH2 ARG A  93     -13.553  23.687  18.255  1.00  1.09           N  
ATOM   1477  H   ARG A  93     -18.882  24.184  14.338  1.00  1.07           H  
ATOM   1478  HA  ARG A  93     -16.376  25.155  13.390  1.00  0.88           H  
ATOM   1479 1HB  ARG A  93     -17.787  22.495  13.087  1.00  1.31           H  
ATOM   1480 2HB  ARG A  93     -16.114  22.785  12.622  1.00  1.31           H  
ATOM   1481 1HG  ARG A  93     -17.151  23.389  15.386  1.00  1.31           H  
ATOM   1482 2HG  ARG A  93     -16.500  21.805  14.952  1.00  1.31           H  
ATOM   1483 1HD  ARG A  93     -14.401  22.835  14.406  1.00  1.31           H  
ATOM   1484 2HD  ARG A  93     -15.098  24.444  14.705  1.00  1.31           H  
ATOM   1485  HE  ARG A  93     -15.439  22.761  16.986  1.00  1.31           H  
ATOM   1486 1HH1 ARG A  93     -13.006  24.631  15.237  1.00  1.31           H  
ATOM   1487 2HH1 ARG A  93     -12.081  24.961  16.678  1.00  1.31           H  
ATOM   1488 1HH2 ARG A  93     -14.242  23.161  18.783  1.00  1.31           H  
ATOM   1489 2HH2 ARG A  93     -12.737  24.093  18.700  1.00  1.31           H  
ATOM   1490  N   PHE A  94     -18.751  24.764  11.199  1.00  0.88           N  
ATOM   1491  CA  PHE A  94     -19.166  25.126   9.861  1.00  1.01           C  
ATOM   1492  C   PHE A  94     -18.980  26.613   9.628  1.00  0.68           C  
ATOM   1493  O   PHE A  94     -18.480  27.016   8.582  1.00  0.55           O  
ATOM   1494  CB  PHE A  94     -20.602  24.706   9.602  1.00  1.52           C  
ATOM   1495  CG  PHE A  94     -21.083  25.084   8.245  1.00  1.52           C  
ATOM   1496  CD1 PHE A  94     -20.338  24.753   7.134  1.00  1.52           C  
ATOM   1497  CD2 PHE A  94     -22.290  25.738   8.070  1.00  1.52           C  
ATOM   1498  CE1 PHE A  94     -20.775  25.065   5.872  1.00  1.52           C  
ATOM   1499  CE2 PHE A  94     -22.736  26.055   6.804  1.00  1.52           C  
ATOM   1500  CZ  PHE A  94     -21.975  25.717   5.704  1.00  1.52           C  
ATOM   1501  H   PHE A  94     -19.455  24.418  11.837  1.00  1.06           H  
ATOM   1502  HA  PHE A  94     -18.531  24.593   9.151  1.00  1.21           H  
ATOM   1503 1HB  PHE A  94     -20.697  23.628   9.712  1.00  1.82           H  
ATOM   1504 2HB  PHE A  94     -21.260  25.167  10.332  1.00  1.82           H  
ATOM   1505  HD1 PHE A  94     -19.391  24.240   7.272  1.00  1.82           H  
ATOM   1506  HD2 PHE A  94     -22.890  25.997   8.944  1.00  1.82           H  
ATOM   1507  HE1 PHE A  94     -20.170  24.792   5.008  1.00  1.82           H  
ATOM   1508  HE2 PHE A  94     -23.688  26.568   6.671  1.00  1.82           H  
ATOM   1509  HZ  PHE A  94     -22.326  25.965   4.703  1.00  1.82           H  
ATOM   1510  N   GLU A  95     -19.377  27.431  10.604  1.00  0.84           N  
ATOM   1511  CA  GLU A  95     -19.207  28.875  10.481  1.00  0.84           C  
ATOM   1512  C   GLU A  95     -17.726  29.254  10.450  1.00  0.58           C  
ATOM   1513  O   GLU A  95     -17.327  30.133   9.679  1.00  1.01           O  
ATOM   1514  CB  GLU A  95     -19.902  29.589  11.643  1.00  1.26           C  
ATOM   1515  CG  GLU A  95     -21.423  29.531  11.606  1.00  1.26           C  
ATOM   1516  CD  GLU A  95     -21.995  30.244  10.414  1.00  1.26           C  
ATOM   1517  OE1 GLU A  95     -21.556  31.332  10.130  1.00  1.26           O  
ATOM   1518  OE2 GLU A  95     -22.870  29.703   9.777  1.00  1.26           O  
ATOM   1519  H   GLU A  95     -19.817  27.048  11.432  1.00  1.01           H  
ATOM   1520  HA  GLU A  95     -19.662  29.199   9.547  1.00  1.01           H  
ATOM   1521 1HB  GLU A  95     -19.578  29.149  12.586  1.00  1.51           H  
ATOM   1522 2HB  GLU A  95     -19.607  30.638  11.655  1.00  1.51           H  
ATOM   1523 1HG  GLU A  95     -21.738  28.489  11.579  1.00  1.51           H  
ATOM   1524 2HG  GLU A  95     -21.817  29.979  12.517  1.00  1.51           H  
ATOM   1525  N   ILE A  96     -16.915  28.560  11.251  1.00  0.54           N  
ATOM   1526  CA  ILE A  96     -15.471  28.766  11.273  1.00  0.52           C  
ATOM   1527  C   ILE A  96     -14.870  28.395   9.932  1.00  0.44           C  
ATOM   1528  O   ILE A  96     -14.072  29.147   9.369  1.00  0.46           O  
ATOM   1529  CB  ILE A  96     -14.808  27.936  12.378  1.00  0.78           C  
ATOM   1530  CG1 ILE A  96     -15.217  28.451  13.756  1.00  0.78           C  
ATOM   1531  CG2 ILE A  96     -13.305  27.986  12.217  1.00  0.78           C  
ATOM   1532  CD1 ILE A  96     -14.848  27.510  14.879  1.00  0.78           C  
ATOM   1533  H   ILE A  96     -17.313  27.873  11.882  1.00  0.65           H  
ATOM   1534  HA  ILE A  96     -15.272  29.822  11.460  1.00  0.62           H  
ATOM   1535  HB  ILE A  96     -15.142  26.901  12.306  1.00  0.94           H  
ATOM   1536 1HG1 ILE A  96     -14.725  29.407  13.935  1.00  0.94           H  
ATOM   1537 2HG1 ILE A  96     -16.293  28.614  13.776  1.00  0.94           H  
ATOM   1538 1HG2 ILE A  96     -12.844  27.386  12.999  1.00  0.94           H  
ATOM   1539 2HG2 ILE A  96     -13.027  27.590  11.241  1.00  0.94           H  
ATOM   1540 3HG2 ILE A  96     -12.963  29.018  12.301  1.00  0.94           H  
ATOM   1541 1HD1 ILE A  96     -15.160  27.938  15.831  1.00  0.94           H  
ATOM   1542 2HD1 ILE A  96     -15.350  26.556  14.730  1.00  0.94           H  
ATOM   1543 3HD1 ILE A  96     -13.770  27.357  14.886  1.00  0.94           H  
ATOM   1544  N   PHE A  97     -15.283  27.235   9.432  1.00  0.59           N  
ATOM   1545  CA  PHE A  97     -14.894  26.699   8.145  1.00  0.77           C  
ATOM   1546  C   PHE A  97     -15.172  27.691   7.040  1.00  0.98           C  
ATOM   1547  O   PHE A  97     -14.294  27.961   6.225  1.00  1.46           O  
ATOM   1548  CB  PHE A  97     -15.655  25.400   7.898  1.00  1.16           C  
ATOM   1549  CG  PHE A  97     -15.485  24.792   6.549  1.00  1.16           C  
ATOM   1550  CD1 PHE A  97     -14.393  23.993   6.260  1.00  1.16           C  
ATOM   1551  CD2 PHE A  97     -16.446  25.004   5.568  1.00  1.16           C  
ATOM   1552  CE1 PHE A  97     -14.272  23.414   5.017  1.00  1.16           C  
ATOM   1553  CE2 PHE A  97     -16.321  24.427   4.323  1.00  1.16           C  
ATOM   1554  CZ  PHE A  97     -15.233  23.629   4.052  1.00  1.16           C  
ATOM   1555  H   PHE A  97     -15.918  26.674   9.981  1.00  0.71           H  
ATOM   1556  HA  PHE A  97     -13.821  26.495   8.164  1.00  0.92           H  
ATOM   1557 1HB  PHE A  97     -15.337  24.664   8.635  1.00  1.39           H  
ATOM   1558 2HB  PHE A  97     -16.714  25.565   8.055  1.00  1.39           H  
ATOM   1559  HD1 PHE A  97     -13.636  23.819   7.026  1.00  1.39           H  
ATOM   1560  HD2 PHE A  97     -17.309  25.631   5.795  1.00  1.39           H  
ATOM   1561  HE1 PHE A  97     -13.412  22.786   4.795  1.00  1.39           H  
ATOM   1562  HE2 PHE A  97     -17.080  24.597   3.560  1.00  1.39           H  
ATOM   1563  HZ  PHE A  97     -15.130  23.169   3.074  1.00  1.39           H  
ATOM   1564  N   LYS A  98     -16.396  28.226   7.006  1.00  1.13           N  
ATOM   1565  CA  LYS A  98     -16.776  29.202   5.999  1.00  1.95           C  
ATOM   1566  C   LYS A  98     -15.944  30.468   6.058  1.00  1.68           C  
ATOM   1567  O   LYS A  98     -15.601  31.021   5.015  1.00  1.87           O  
ATOM   1568  CB  LYS A  98     -18.244  29.581   6.132  1.00  2.92           C  
ATOM   1569  CG  LYS A  98     -19.229  28.518   5.690  1.00  2.92           C  
ATOM   1570  CD  LYS A  98     -20.630  29.102   5.623  1.00  2.92           C  
ATOM   1571  CE  LYS A  98     -21.176  29.360   7.015  1.00  2.92           C  
ATOM   1572  NZ  LYS A  98     -22.585  29.849   6.992  1.00  2.92           N  
ATOM   1573  H   LYS A  98     -17.081  27.945   7.694  1.00  1.36           H  
ATOM   1574  HA  LYS A  98     -16.624  28.752   5.017  1.00  2.34           H  
ATOM   1575 1HB  LYS A  98     -18.462  29.819   7.173  1.00  3.51           H  
ATOM   1576 2HB  LYS A  98     -18.441  30.478   5.544  1.00  3.51           H  
ATOM   1577 1HG  LYS A  98     -18.941  28.151   4.707  1.00  3.51           H  
ATOM   1578 2HG  LYS A  98     -19.220  27.684   6.388  1.00  3.51           H  
ATOM   1579 1HD  LYS A  98     -20.605  30.045   5.075  1.00  3.51           H  
ATOM   1580 2HD  LYS A  98     -21.293  28.417   5.098  1.00  3.51           H  
ATOM   1581 1HE  LYS A  98     -21.135  28.434   7.586  1.00  3.51           H  
ATOM   1582 2HE  LYS A  98     -20.554  30.103   7.514  1.00  3.51           H  
ATOM   1583 1HZ  LYS A  98     -22.883  29.987   7.951  1.00  3.51           H  
ATOM   1584 2HZ  LYS A  98     -22.640  30.722   6.487  1.00  3.51           H  
ATOM   1585 3HZ  LYS A  98     -23.179  29.164   6.550  1.00  3.51           H  
ATOM   1586  N   ASP A  99     -15.614  30.940   7.260  1.00  1.45           N  
ATOM   1587  CA  ASP A  99     -14.803  32.145   7.366  1.00  1.78           C  
ATOM   1588  C   ASP A  99     -13.376  31.893   6.886  1.00  1.10           C  
ATOM   1589  O   ASP A  99     -12.792  32.745   6.209  1.00  1.42           O  
ATOM   1590  CB  ASP A  99     -14.803  32.688   8.790  1.00  2.67           C  
ATOM   1591  CG  ASP A  99     -14.153  34.065   8.867  1.00  2.67           C  
ATOM   1592  OD1 ASP A  99     -14.552  34.933   8.121  1.00  2.67           O  
ATOM   1593  OD2 ASP A  99     -13.274  34.247   9.674  1.00  2.67           O  
ATOM   1594  H   ASP A  99     -15.944  30.481   8.104  1.00  1.74           H  
ATOM   1595  HA  ASP A  99     -15.242  32.907   6.722  1.00  2.14           H  
ATOM   1596 1HB  ASP A  99     -15.827  32.758   9.157  1.00  3.20           H  
ATOM   1597 2HB  ASP A  99     -14.263  32.004   9.446  1.00  3.20           H  
ATOM   1598  N   ASN A 100     -12.823  30.724   7.217  1.00  0.78           N  
ATOM   1599  CA  ASN A 100     -11.493  30.369   6.747  1.00  0.50           C  
ATOM   1600  C   ASN A 100     -11.512  30.197   5.234  1.00  0.51           C  
ATOM   1601  O   ASN A 100     -10.610  30.674   4.552  1.00  0.60           O  
ATOM   1602  CB  ASN A 100     -10.990  29.118   7.447  1.00  0.75           C  
ATOM   1603  CG  ASN A 100     -10.562  29.381   8.872  1.00  0.75           C  
ATOM   1604  OD1 ASN A 100     -10.187  30.506   9.223  1.00  0.75           O  
ATOM   1605  ND2 ASN A 100     -10.613  28.362   9.691  1.00  0.75           N  
ATOM   1606  H   ASN A 100     -13.329  30.072   7.804  1.00  0.94           H  
ATOM   1607  HA  ASN A 100     -10.812  31.192   6.972  1.00  0.60           H  
ATOM   1608 1HB  ASN A 100     -11.776  28.362   7.451  1.00  0.90           H  
ATOM   1609 2HB  ASN A 100     -10.143  28.708   6.896  1.00  0.90           H  
ATOM   1610 1HD2 ASN A 100     -10.346  28.446  10.655  1.00  0.90           H  
ATOM   1611 2HD2 ASN A 100     -10.934  27.477   9.360  1.00  0.90           H  
ATOM   1612  N   LEU A 101     -12.576  29.568   4.724  1.00  0.84           N  
ATOM   1613  CA  LEU A 101     -12.808  29.369   3.297  1.00  1.19           C  
ATOM   1614  C   LEU A 101     -12.847  30.701   2.572  1.00  1.39           C  
ATOM   1615  O   LEU A 101     -12.219  30.858   1.528  1.00  1.64           O  
ATOM   1616  CB  LEU A 101     -14.119  28.599   3.087  1.00  1.78           C  
ATOM   1617  CG  LEU A 101     -14.555  28.368   1.637  1.00  1.78           C  
ATOM   1618  CD1 LEU A 101     -13.495  27.557   0.908  1.00  1.78           C  
ATOM   1619  CD2 LEU A 101     -15.899  27.649   1.644  1.00  1.78           C  
ATOM   1620  H   LEU A 101     -13.265  29.191   5.355  1.00  1.01           H  
ATOM   1621  HA  LEU A 101     -11.991  28.779   2.889  1.00  1.43           H  
ATOM   1622 1HB  LEU A 101     -14.024  27.623   3.561  1.00  2.14           H  
ATOM   1623 2HB  LEU A 101     -14.922  29.139   3.582  1.00  2.14           H  
ATOM   1624  HG  LEU A 101     -14.655  29.327   1.126  1.00  2.14           H  
ATOM   1625 1HD1 LEU A 101     -13.801  27.400  -0.125  1.00  2.14           H  
ATOM   1626 2HD1 LEU A 101     -12.548  28.096   0.924  1.00  2.14           H  
ATOM   1627 3HD1 LEU A 101     -13.376  26.596   1.399  1.00  2.14           H  
ATOM   1628 1HD2 LEU A 101     -16.230  27.482   0.619  1.00  2.14           H  
ATOM   1629 2HD2 LEU A 101     -15.796  26.691   2.153  1.00  2.14           H  
ATOM   1630 3HD2 LEU A 101     -16.635  28.261   2.166  1.00  2.14           H  
ATOM   1631  N   ARG A 102     -13.591  31.651   3.135  1.00  1.21           N  
ATOM   1632  CA  ARG A 102     -13.690  32.999   2.605  1.00  1.81           C  
ATOM   1633  C   ARG A 102     -12.318  33.630   2.446  1.00  1.49           C  
ATOM   1634  O   ARG A 102     -11.986  34.114   1.365  1.00  2.04           O  
ATOM   1635  CB  ARG A 102     -14.540  33.858   3.522  1.00  2.71           C  
ATOM   1636  CG  ARG A 102     -14.718  35.292   3.080  1.00  2.71           C  
ATOM   1637  CD  ARG A 102     -15.449  36.087   4.099  1.00  2.71           C  
ATOM   1638  NE  ARG A 102     -14.726  36.165   5.361  1.00  2.71           N  
ATOM   1639  CZ  ARG A 102     -13.689  36.986   5.612  1.00  2.71           C  
ATOM   1640  NH1 ARG A 102     -13.228  37.805   4.687  1.00  2.71           N  
ATOM   1641  NH2 ARG A 102     -13.137  36.958   6.813  1.00  2.71           N  
ATOM   1642  H   ARG A 102     -14.113  31.434   3.970  1.00  1.45           H  
ATOM   1643  HA  ARG A 102     -14.168  32.952   1.626  1.00  2.17           H  
ATOM   1644 1HB  ARG A 102     -15.532  33.416   3.616  1.00  3.26           H  
ATOM   1645 2HB  ARG A 102     -14.101  33.880   4.517  1.00  3.26           H  
ATOM   1646 1HG  ARG A 102     -13.740  35.748   2.930  1.00  3.26           H  
ATOM   1647 2HG  ARG A 102     -15.282  35.324   2.147  1.00  3.26           H  
ATOM   1648 1HD  ARG A 102     -15.594  37.101   3.728  1.00  3.26           H  
ATOM   1649 2HD  ARG A 102     -16.418  35.628   4.290  1.00  3.26           H  
ATOM   1650  HE  ARG A 102     -15.018  35.560   6.124  1.00  3.26           H  
ATOM   1651 1HH1 ARG A 102     -13.636  37.827   3.758  1.00  3.26           H  
ATOM   1652 2HH1 ARG A 102     -12.447  38.410   4.892  1.00  3.26           H  
ATOM   1653 1HH2 ARG A 102     -13.508  36.318   7.511  1.00  3.26           H  
ATOM   1654 2HH2 ARG A 102     -12.359  37.559   7.031  1.00  3.26           H  
ATOM   1655  N   PHE A 103     -11.524  33.601   3.520  1.00  1.44           N  
ATOM   1656  CA  PHE A 103     -10.168  34.142   3.507  1.00  1.45           C  
ATOM   1657  C   PHE A 103      -9.339  33.492   2.413  1.00  1.12           C  
ATOM   1658  O   PHE A 103      -8.665  34.180   1.648  1.00  1.61           O  
ATOM   1659  CB  PHE A 103      -9.488  33.926   4.853  1.00  2.17           C  
ATOM   1660  CG  PHE A 103      -8.080  34.450   4.920  1.00  2.17           C  
ATOM   1661  CD1 PHE A 103      -7.835  35.794   5.165  1.00  2.17           C  
ATOM   1662  CD2 PHE A 103      -6.997  33.605   4.747  1.00  2.17           C  
ATOM   1663  CE1 PHE A 103      -6.541  36.276   5.245  1.00  2.17           C  
ATOM   1664  CE2 PHE A 103      -5.705  34.082   4.830  1.00  2.17           C  
ATOM   1665  CZ  PHE A 103      -5.474  35.418   5.083  1.00  2.17           C  
ATOM   1666  H   PHE A 103     -11.876  33.197   4.382  1.00  1.73           H  
ATOM   1667  HA  PHE A 103     -10.222  35.213   3.308  1.00  1.74           H  
ATOM   1668 1HB  PHE A 103     -10.070  34.414   5.634  1.00  2.61           H  
ATOM   1669 2HB  PHE A 103      -9.464  32.862   5.084  1.00  2.61           H  
ATOM   1670  HD1 PHE A 103      -8.679  36.471   5.300  1.00  2.61           H  
ATOM   1671  HD2 PHE A 103      -7.177  32.550   4.547  1.00  2.61           H  
ATOM   1672  HE1 PHE A 103      -6.365  37.333   5.440  1.00  2.61           H  
ATOM   1673  HE2 PHE A 103      -4.868  33.404   4.696  1.00  2.61           H  
ATOM   1674  HZ  PHE A 103      -4.455  35.795   5.146  1.00  2.61           H  
ATOM   1675  N   ILE A 104      -9.404  32.165   2.342  1.00  1.08           N  
ATOM   1676  CA  ILE A 104      -8.698  31.382   1.342  1.00  0.77           C  
ATOM   1677  C   ILE A 104      -9.016  31.804  -0.076  1.00  0.88           C  
ATOM   1678  O   ILE A 104      -8.104  32.019  -0.877  1.00  0.76           O  
ATOM   1679  CB  ILE A 104      -9.048  29.897   1.532  1.00  1.16           C  
ATOM   1680  CG1 ILE A 104      -8.405  29.381   2.815  1.00  1.16           C  
ATOM   1681  CG2 ILE A 104      -8.683  29.079   0.313  1.00  1.16           C  
ATOM   1682  CD1 ILE A 104      -8.945  28.052   3.270  1.00  1.16           C  
ATOM   1683  H   ILE A 104      -9.968  31.667   3.019  1.00  1.30           H  
ATOM   1684  HA  ILE A 104      -7.631  31.508   1.503  1.00  0.92           H  
ATOM   1685  HB  ILE A 104     -10.119  29.807   1.682  1.00  1.39           H  
ATOM   1686 1HG1 ILE A 104      -7.339  29.267   2.650  1.00  1.39           H  
ATOM   1687 2HG1 ILE A 104      -8.546  30.113   3.604  1.00  1.39           H  
ATOM   1688 1HG2 ILE A 104      -8.967  28.039   0.474  1.00  1.39           H  
ATOM   1689 2HG2 ILE A 104      -9.211  29.464  -0.558  1.00  1.39           H  
ATOM   1690 3HG2 ILE A 104      -7.617  29.143   0.141  1.00  1.39           H  
ATOM   1691 1HD1 ILE A 104      -8.431  27.739   4.179  1.00  1.39           H  
ATOM   1692 2HD1 ILE A 104     -10.012  28.141   3.469  1.00  1.39           H  
ATOM   1693 3HD1 ILE A 104      -8.785  27.316   2.489  1.00  1.39           H  
ATOM   1694  N   ASP A 105     -10.297  31.937  -0.382  1.00  1.07           N  
ATOM   1695  CA  ASP A 105     -10.720  32.319  -1.714  1.00  1.68           C  
ATOM   1696  C   ASP A 105     -10.282  33.738  -2.054  1.00  1.60           C  
ATOM   1697  O   ASP A 105      -9.807  33.996  -3.164  1.00  1.66           O  
ATOM   1698  CB  ASP A 105     -12.236  32.184  -1.825  1.00  2.52           C  
ATOM   1699  CG  ASP A 105     -12.679  30.727  -1.812  1.00  2.52           C  
ATOM   1700  OD1 ASP A 105     -11.845  29.872  -2.001  1.00  2.52           O  
ATOM   1701  OD2 ASP A 105     -13.845  30.482  -1.617  1.00  2.52           O  
ATOM   1702  H   ASP A 105     -10.999  31.743   0.321  1.00  1.28           H  
ATOM   1703  HA  ASP A 105     -10.257  31.640  -2.430  1.00  2.02           H  
ATOM   1704 1HB  ASP A 105     -12.712  32.704  -0.994  1.00  3.02           H  
ATOM   1705 2HB  ASP A 105     -12.580  32.649  -2.749  1.00  3.02           H  
ATOM   1706  N   GLU A 106     -10.419  34.646  -1.085  1.00  1.69           N  
ATOM   1707  CA  GLU A 106     -10.043  36.035  -1.284  1.00  1.75           C  
ATOM   1708  C   GLU A 106      -8.559  36.180  -1.555  1.00  1.48           C  
ATOM   1709  O   GLU A 106      -8.165  36.872  -2.494  1.00  1.60           O  
ATOM   1710  CB  GLU A 106     -10.418  36.874  -0.057  1.00  2.62           C  
ATOM   1711  CG  GLU A 106     -11.912  37.096   0.146  1.00  2.62           C  
ATOM   1712  CD  GLU A 106     -12.219  37.816   1.433  1.00  2.62           C  
ATOM   1713  OE1 GLU A 106     -11.296  38.168   2.128  1.00  2.62           O  
ATOM   1714  OE2 GLU A 106     -13.376  38.003   1.737  1.00  2.62           O  
ATOM   1715  H   GLU A 106     -10.818  34.375  -0.195  1.00  2.03           H  
ATOM   1716  HA  GLU A 106     -10.586  36.418  -2.148  1.00  2.10           H  
ATOM   1717 1HB  GLU A 106     -10.030  36.393   0.841  1.00  3.15           H  
ATOM   1718 2HB  GLU A 106      -9.944  37.853  -0.132  1.00  3.15           H  
ATOM   1719 1HG  GLU A 106     -12.292  37.690  -0.684  1.00  3.15           H  
ATOM   1720 2HG  GLU A 106     -12.427  36.138   0.132  1.00  3.15           H  
ATOM   1721  N   GLU A 107      -7.734  35.484  -0.778  1.00  1.47           N  
ATOM   1722  CA  GLU A 107      -6.296  35.582  -0.950  1.00  1.25           C  
ATOM   1723  C   GLU A 107      -5.832  34.917  -2.231  1.00  1.60           C  
ATOM   1724  O   GLU A 107      -4.929  35.422  -2.896  1.00  1.92           O  
ATOM   1725  CB  GLU A 107      -5.577  34.959   0.226  1.00  1.88           C  
ATOM   1726  CG  GLU A 107      -5.759  35.692   1.540  1.00  1.88           C  
ATOM   1727  CD  GLU A 107      -5.282  37.115   1.537  1.00  1.88           C  
ATOM   1728  OE1 GLU A 107      -4.344  37.429   0.845  1.00  1.88           O  
ATOM   1729  OE2 GLU A 107      -5.848  37.901   2.261  1.00  1.88           O  
ATOM   1730  H   GLU A 107      -8.103  34.914  -0.028  1.00  1.76           H  
ATOM   1731  HA  GLU A 107      -6.029  36.637  -0.999  1.00  1.50           H  
ATOM   1732 1HB  GLU A 107      -5.941  33.942   0.360  1.00  2.25           H  
ATOM   1733 2HB  GLU A 107      -4.510  34.901   0.015  1.00  2.25           H  
ATOM   1734 1HG  GLU A 107      -6.811  35.682   1.814  1.00  2.25           H  
ATOM   1735 2HG  GLU A 107      -5.209  35.142   2.298  1.00  2.25           H  
ATOM   1736  N   ASN A 108      -6.475  33.819  -2.625  1.00  1.35           N  
ATOM   1737  CA  ASN A 108      -6.087  33.165  -3.864  1.00  1.89           C  
ATOM   1738  C   ASN A 108      -6.383  34.055  -5.073  1.00  2.79           C  
ATOM   1739  O   ASN A 108      -5.675  33.990  -6.079  1.00  4.23           O  
ATOM   1740  CB  ASN A 108      -6.762  31.812  -3.998  1.00  2.83           C  
ATOM   1741  CG  ASN A 108      -6.167  30.783  -3.069  1.00  2.83           C  
ATOM   1742  OD1 ASN A 108      -5.082  30.987  -2.515  1.00  2.83           O  
ATOM   1743  ND2 ASN A 108      -6.845  29.676  -2.900  1.00  2.83           N  
ATOM   1744  H   ASN A 108      -7.209  33.410  -2.058  1.00  1.62           H  
ATOM   1745  HA  ASN A 108      -5.008  33.006  -3.842  1.00  2.27           H  
ATOM   1746 1HB  ASN A 108      -7.826  31.911  -3.777  1.00  3.40           H  
ATOM   1747 2HB  ASN A 108      -6.672  31.457  -5.024  1.00  3.40           H  
ATOM   1748 1HD2 ASN A 108      -6.493  28.955  -2.296  1.00  3.40           H  
ATOM   1749 2HD2 ASN A 108      -7.718  29.549  -3.370  1.00  3.40           H  
ATOM   1750  N   SER A 109      -7.402  34.918  -4.962  1.00  2.71           N  
ATOM   1751  CA  SER A 109      -7.739  35.848  -6.036  1.00  3.39           C  
ATOM   1752  C   SER A 109      -6.815  37.082  -6.106  1.00  2.68           C  
ATOM   1753  O   SER A 109      -6.942  37.882  -7.034  1.00  3.72           O  
ATOM   1754  CB  SER A 109      -9.173  36.332  -5.898  1.00  5.08           C  
ATOM   1755  OG  SER A 109      -9.327  37.222  -4.825  1.00  5.08           O  
ATOM   1756  H   SER A 109      -7.984  34.906  -4.131  1.00  3.25           H  
ATOM   1757  HA  SER A 109      -7.650  35.313  -6.982  1.00  4.07           H  
ATOM   1758 1HB  SER A 109      -9.486  36.817  -6.822  1.00  6.10           H  
ATOM   1759 2HB  SER A 109      -9.823  35.471  -5.748  1.00  6.10           H  
ATOM   1760  HG  SER A 109      -8.852  36.848  -4.077  1.00  6.10           H  
ATOM   1761  N   GLU A 110      -5.904  37.266  -5.136  1.00  3.02           N  
ATOM   1762  CA  GLU A 110      -5.058  38.471  -5.091  1.00  6.80           C  
ATOM   1763  C   GLU A 110      -3.898  38.502  -6.091  1.00 14.17           C  
ATOM   1764  O   GLU A 110      -2.728  38.485  -5.698  1.00 34.18           O  
ATOM   1765  CB  GLU A 110      -4.483  38.662  -3.685  1.00 10.20           C  
ATOM   1766  CG  GLU A 110      -5.503  39.029  -2.620  1.00 10.20           C  
ATOM   1767  CD  GLU A 110      -6.058  40.415  -2.804  1.00 10.20           C  
ATOM   1768  OE1 GLU A 110      -5.388  41.227  -3.396  1.00 10.20           O  
ATOM   1769  OE2 GLU A 110      -7.150  40.667  -2.349  1.00 10.20           O  
ATOM   1770  H   GLU A 110      -5.780  36.581  -4.403  1.00  3.62           H  
ATOM   1771  HA  GLU A 110      -5.699  39.327  -5.311  1.00  8.16           H  
ATOM   1772 1HB  GLU A 110      -3.988  37.744  -3.369  1.00 12.24           H  
ATOM   1773 2HB  GLU A 110      -3.728  39.448  -3.705  1.00 12.24           H  
ATOM   1774 1HG  GLU A 110      -6.320  38.317  -2.659  1.00 12.24           H  
ATOM   1775 2HG  GLU A 110      -5.036  38.954  -1.639  1.00 12.24           H  
ATOM   1776  N   GLY A 111      -4.238  38.603  -7.372  1.00 28.70           N  
ATOM   1777  CA  GLY A 111      -3.275  38.723  -8.462  1.00 45.79           C  
ATOM   1778  C   GLY A 111      -2.357  37.516  -8.617  1.00 51.94           C  
ATOM   1779  O   GLY A 111      -2.677  36.396  -8.208  1.00114.78           O  
ATOM   1780  H   GLY A 111      -5.225  38.601  -7.588  1.00 34.44           H  
ATOM   1781 1HA  GLY A 111      -3.815  38.884  -9.395  1.00 54.95           H  
ATOM   1782 2HA  GLY A 111      -2.669  39.613  -8.300  1.00 54.95           H  
ATOM   1783  N   ASP A 112      -1.202  37.756  -9.229  1.00 73.21           N  
ATOM   1784  CA  ASP A 112      -0.238  36.696  -9.483  1.00 71.87           C  
ATOM   1785  C   ASP A 112       0.594  36.375  -8.251  1.00 44.36           C  
ATOM   1786  O   ASP A 112       1.723  36.848  -8.107  1.00 99.07           O  
ATOM   1787  CB  ASP A 112       0.688  37.080 -10.645  1.00107.81           C  
ATOM   1788  CG  ASP A 112       1.635  35.956 -11.063  1.00107.81           C  
ATOM   1789  OD1 ASP A 112       1.610  34.917 -10.444  1.00107.81           O  
ATOM   1790  OD2 ASP A 112       2.371  36.147 -12.003  1.00107.81           O  
ATOM   1791  H   ASP A 112      -0.992  38.696  -9.533  1.00 87.85           H  
ATOM   1792  HA  ASP A 112      -0.785  35.797  -9.765  1.00 86.24           H  
ATOM   1793 1HB  ASP A 112       0.087  37.365 -11.509  1.00129.37           H  
ATOM   1794 2HB  ASP A 112       1.285  37.948 -10.363  1.00129.37           H  
ATOM   1795  N   ASN A 113       0.028  35.547  -7.380  1.00 15.45           N  
ATOM   1796  CA  ASN A 113       0.721  35.088  -6.184  1.00  6.81           C  
ATOM   1797  C   ASN A 113       1.631  33.910  -6.530  1.00  4.84           C  
ATOM   1798  O   ASN A 113       1.761  33.542  -7.696  1.00 22.02           O  
ATOM   1799  CB  ASN A 113      -0.288  34.739  -5.103  1.00 10.21           C  
ATOM   1800  CG  ASN A 113      -1.166  33.570  -5.469  1.00 10.21           C  
ATOM   1801  OD1 ASN A 113      -0.786  32.702  -6.267  1.00 10.21           O  
ATOM   1802  ND2 ASN A 113      -2.344  33.538  -4.901  1.00 10.21           N  
ATOM   1803  H   ASN A 113      -0.922  35.246  -7.566  1.00 18.54           H  
ATOM   1804  HA  ASN A 113       1.358  35.895  -5.817  1.00  8.17           H  
ATOM   1805 1HB  ASN A 113       0.233  34.517  -4.172  1.00 12.26           H  
ATOM   1806 2HB  ASN A 113      -0.925  35.604  -4.920  1.00 12.26           H  
ATOM   1807 1HD2 ASN A 113      -2.978  32.792  -5.101  1.00 12.26           H  
ATOM   1808 2HD2 ASN A 113      -2.612  34.261  -4.265  1.00 12.26           H  
ATOM   1809  N   ARG A 114       2.272  33.320  -5.531  1.00  2.36           N  
ATOM   1810  CA  ARG A 114       3.146  32.179  -5.786  1.00  0.76           C  
ATOM   1811  C   ARG A 114       2.692  30.932  -5.046  1.00  0.56           C  
ATOM   1812  O   ARG A 114       3.292  29.867  -5.205  1.00  0.85           O  
ATOM   1813  CB  ARG A 114       4.576  32.487  -5.393  1.00  1.14           C  
ATOM   1814  CG  ARG A 114       5.240  33.603  -6.175  1.00  1.14           C  
ATOM   1815  CD  ARG A 114       5.666  33.166  -7.533  1.00  1.14           C  
ATOM   1816  NE  ARG A 114       4.601  33.270  -8.525  1.00  1.14           N  
ATOM   1817  CZ  ARG A 114       4.727  32.904  -9.816  1.00  1.14           C  
ATOM   1818  NH1 ARG A 114       5.864  32.404 -10.248  1.00  1.14           N  
ATOM   1819  NH2 ARG A 114       3.713  33.054 -10.651  1.00  1.14           N  
ATOM   1820  H   ARG A 114       2.157  33.663  -4.590  1.00  2.83           H  
ATOM   1821  HA  ARG A 114       3.129  31.966  -6.855  1.00  0.91           H  
ATOM   1822 1HB  ARG A 114       4.614  32.752  -4.340  1.00  1.37           H  
ATOM   1823 2HB  ARG A 114       5.182  31.595  -5.530  1.00  1.37           H  
ATOM   1824 1HG  ARG A 114       4.542  34.432  -6.288  1.00  1.37           H  
ATOM   1825 2HG  ARG A 114       6.122  33.944  -5.632  1.00  1.37           H  
ATOM   1826 1HD  ARG A 114       6.497  33.787  -7.865  1.00  1.37           H  
ATOM   1827 2HD  ARG A 114       5.989  32.126  -7.491  1.00  1.37           H  
ATOM   1828  HE  ARG A 114       3.697  33.626  -8.232  1.00  1.37           H  
ATOM   1829 1HH1 ARG A 114       6.642  32.291  -9.614  1.00  1.37           H  
ATOM   1830 2HH1 ARG A 114       5.961  32.134 -11.217  1.00  1.37           H  
ATOM   1831 1HH2 ARG A 114       2.841  33.469 -10.334  1.00  1.37           H  
ATOM   1832 2HH2 ARG A 114       3.812  32.788 -11.617  1.00  1.37           H  
ATOM   1833  N   TYR A 115       1.625  31.065  -4.260  1.00  0.56           N  
ATOM   1834  CA  TYR A 115       1.098  29.961  -3.475  1.00  0.54           C  
ATOM   1835  C   TYR A 115      -0.400  30.041  -3.375  1.00  0.60           C  
ATOM   1836  O   TYR A 115      -0.992  31.102  -3.572  1.00  1.01           O  
ATOM   1837  CB  TYR A 115       1.643  30.000  -2.056  1.00  0.81           C  
ATOM   1838  CG  TYR A 115       1.100  31.197  -1.314  1.00  0.81           C  
ATOM   1839  CD1 TYR A 115      -0.030  31.057  -0.526  1.00  0.81           C  
ATOM   1840  CD2 TYR A 115       1.692  32.442  -1.458  1.00  0.81           C  
ATOM   1841  CE1 TYR A 115      -0.562  32.155   0.116  1.00  0.81           C  
ATOM   1842  CE2 TYR A 115       1.155  33.539  -0.809  1.00  0.81           C  
ATOM   1843  CZ  TYR A 115       0.030  33.397  -0.026  1.00  0.81           C  
ATOM   1844  OH  TYR A 115      -0.529  34.483   0.610  1.00  0.81           O  
ATOM   1845  H   TYR A 115       1.166  31.960  -4.190  1.00  0.67           H  
ATOM   1846  HA  TYR A 115       1.356  29.025  -3.960  1.00  0.65           H  
ATOM   1847 1HB  TYR A 115       1.358  29.096  -1.516  1.00  0.97           H  
ATOM   1848 2HB  TYR A 115       2.720  30.058  -2.070  1.00  0.97           H  
ATOM   1849  HD1 TYR A 115      -0.503  30.081  -0.422  1.00  0.97           H  
ATOM   1850  HD2 TYR A 115       2.574  32.556  -2.087  1.00  0.97           H  
ATOM   1851  HE1 TYR A 115      -1.453  32.052   0.725  1.00  0.97           H  
ATOM   1852  HE2 TYR A 115       1.610  34.520  -0.922  1.00  0.97           H  
ATOM   1853  HH  TYR A 115       0.122  35.187   0.698  1.00  0.97           H  
ATOM   1854  N   LYS A 116      -1.013  28.923  -3.034  1.00  0.93           N  
ATOM   1855  CA  LYS A 116      -2.440  28.892  -2.835  1.00  1.81           C  
ATOM   1856  C   LYS A 116      -2.780  28.401  -1.443  1.00  0.90           C  
ATOM   1857  O   LYS A 116      -2.095  27.542  -0.873  1.00  1.04           O  
ATOM   1858  CB  LYS A 116      -3.118  28.012  -3.887  1.00  2.71           C  
ATOM   1859  CG  LYS A 116      -2.898  28.463  -5.327  1.00  2.71           C  
ATOM   1860  CD  LYS A 116      -3.579  29.798  -5.602  1.00  2.71           C  
ATOM   1861  CE  LYS A 116      -3.474  30.183  -7.069  1.00  2.71           C  
ATOM   1862  NZ  LYS A 116      -2.069  30.466  -7.471  1.00  2.71           N  
ATOM   1863  H   LYS A 116      -0.474  28.083  -2.899  1.00  1.12           H  
ATOM   1864  HA  LYS A 116      -2.826  29.906  -2.933  1.00  2.17           H  
ATOM   1865 1HB  LYS A 116      -2.750  26.989  -3.799  1.00  3.26           H  
ATOM   1866 2HB  LYS A 116      -4.193  27.989  -3.704  1.00  3.26           H  
ATOM   1867 1HG  LYS A 116      -1.830  28.561  -5.522  1.00  3.26           H  
ATOM   1868 2HG  LYS A 116      -3.303  27.714  -6.007  1.00  3.26           H  
ATOM   1869 1HD  LYS A 116      -4.632  29.729  -5.329  1.00  3.26           H  
ATOM   1870 2HD  LYS A 116      -3.114  30.576  -4.996  1.00  3.26           H  
ATOM   1871 1HE  LYS A 116      -3.856  29.365  -7.678  1.00  3.26           H  
ATOM   1872 2HE  LYS A 116      -4.080  31.071  -7.254  1.00  3.26           H  
ATOM   1873 1HZ  LYS A 116      -2.040  30.710  -8.449  1.00  3.26           H  
ATOM   1874 2HZ  LYS A 116      -1.695  31.239  -6.928  1.00  3.26           H  
ATOM   1875 3HZ  LYS A 116      -1.502  29.646  -7.314  1.00  3.26           H  
ATOM   1876  N   LEU A 117      -3.871  28.934  -0.924  1.00  0.74           N  
ATOM   1877  CA  LEU A 117      -4.404  28.518   0.352  1.00  0.52           C  
ATOM   1878  C   LEU A 117      -5.483  27.498   0.085  1.00  0.53           C  
ATOM   1879  O   LEU A 117      -6.048  27.457  -1.011  1.00  0.71           O  
ATOM   1880  CB  LEU A 117      -4.981  29.699   1.131  1.00  0.78           C  
ATOM   1881  CG  LEU A 117      -4.022  30.836   1.437  1.00  0.78           C  
ATOM   1882  CD1 LEU A 117      -4.770  31.924   2.181  1.00  0.78           C  
ATOM   1883  CD2 LEU A 117      -2.876  30.301   2.256  1.00  0.78           C  
ATOM   1884  H   LEU A 117      -4.353  29.654  -1.448  1.00  0.89           H  
ATOM   1885  HA  LEU A 117      -3.615  28.053   0.940  1.00  0.62           H  
ATOM   1886 1HB  LEU A 117      -5.811  30.118   0.567  1.00  0.94           H  
ATOM   1887 2HB  LEU A 117      -5.357  29.329   2.083  1.00  0.94           H  
ATOM   1888  HG  LEU A 117      -3.642  31.259   0.507  1.00  0.94           H  
ATOM   1889 1HD1 LEU A 117      -4.093  32.749   2.400  1.00  0.94           H  
ATOM   1890 2HD1 LEU A 117      -5.592  32.281   1.565  1.00  0.94           H  
ATOM   1891 3HD1 LEU A 117      -5.165  31.520   3.112  1.00  0.94           H  
ATOM   1892 1HD2 LEU A 117      -2.182  31.109   2.486  1.00  0.94           H  
ATOM   1893 2HD2 LEU A 117      -3.262  29.885   3.183  1.00  0.94           H  
ATOM   1894 3HD2 LEU A 117      -2.358  29.525   1.693  1.00  0.94           H  
ATOM   1895  N   GLY A 118      -5.794  26.685   1.075  1.00  0.53           N  
ATOM   1896  CA  GLY A 118      -6.822  25.687   0.863  1.00  0.84           C  
ATOM   1897  C   GLY A 118      -7.317  25.063   2.144  1.00  0.80           C  
ATOM   1898  O   GLY A 118      -6.841  25.356   3.242  1.00  0.68           O  
ATOM   1899  H   GLY A 118      -5.312  26.759   1.960  1.00  0.64           H  
ATOM   1900 1HA  GLY A 118      -7.661  26.145   0.338  1.00  1.01           H  
ATOM   1901 2HA  GLY A 118      -6.435  24.907   0.208  1.00  1.01           H  
ATOM   1902  N   LEU A 119      -8.289  24.186   1.995  1.00  1.37           N  
ATOM   1903  CA  LEU A 119      -8.948  23.568   3.124  1.00  1.60           C  
ATOM   1904  C   LEU A 119      -8.165  22.387   3.674  1.00  1.35           C  
ATOM   1905  O   LEU A 119      -8.536  21.227   3.471  1.00  1.46           O  
ATOM   1906  CB  LEU A 119     -10.342  23.138   2.689  1.00  2.40           C  
ATOM   1907  CG  LEU A 119     -11.249  24.269   2.198  1.00  2.40           C  
ATOM   1908  CD1 LEU A 119     -12.543  23.666   1.676  1.00  2.40           C  
ATOM   1909  CD2 LEU A 119     -11.500  25.231   3.353  1.00  2.40           C  
ATOM   1910  H   LEU A 119      -8.608  23.966   1.061  1.00  1.64           H  
ATOM   1911  HA  LEU A 119      -9.043  24.313   3.914  1.00  1.92           H  
ATOM   1912 1HB  LEU A 119     -10.258  22.398   1.894  1.00  2.88           H  
ATOM   1913 2HB  LEU A 119     -10.839  22.686   3.539  1.00  2.88           H  
ATOM   1914  HG  LEU A 119     -10.769  24.805   1.379  1.00  2.88           H  
ATOM   1915 1HD1 LEU A 119     -13.203  24.457   1.323  1.00  2.88           H  
ATOM   1916 2HD1 LEU A 119     -12.319  22.988   0.852  1.00  2.88           H  
ATOM   1917 3HD1 LEU A 119     -13.029  23.113   2.472  1.00  2.88           H  
ATOM   1918 1HD2 LEU A 119     -12.146  26.044   3.026  1.00  2.88           H  
ATOM   1919 2HD2 LEU A 119     -11.977  24.699   4.173  1.00  2.88           H  
ATOM   1920 3HD2 LEU A 119     -10.551  25.640   3.696  1.00  2.88           H  
ATOM   1921  N   ASN A 120      -7.093  22.698   4.396  1.00  1.03           N  
ATOM   1922  CA  ASN A 120      -6.271  21.675   5.018  1.00  0.96           C  
ATOM   1923  C   ASN A 120      -6.917  21.210   6.318  1.00  0.95           C  
ATOM   1924  O   ASN A 120      -7.986  21.694   6.695  1.00  1.15           O  
ATOM   1925  CB  ASN A 120      -4.844  22.186   5.218  1.00  1.44           C  
ATOM   1926  CG  ASN A 120      -4.715  23.319   6.206  1.00  1.44           C  
ATOM   1927  OD1 ASN A 120      -5.381  23.354   7.250  1.00  1.44           O  
ATOM   1928  ND2 ASN A 120      -3.852  24.260   5.894  1.00  1.44           N  
ATOM   1929  H   ASN A 120      -6.852  23.678   4.494  1.00  1.24           H  
ATOM   1930  HA  ASN A 120      -6.227  20.813   4.355  1.00  1.15           H  
ATOM   1931 1HB  ASN A 120      -4.212  21.363   5.550  1.00  1.73           H  
ATOM   1932 2HB  ASN A 120      -4.452  22.524   4.258  1.00  1.73           H  
ATOM   1933 1HD2 ASN A 120      -3.707  25.035   6.515  1.00  1.73           H  
ATOM   1934 2HD2 ASN A 120      -3.313  24.215   5.047  1.00  1.73           H  
ATOM   1935  N   LYS A 121      -6.249  20.300   7.019  1.00  0.98           N  
ATOM   1936  CA  LYS A 121      -6.770  19.688   8.244  1.00  1.36           C  
ATOM   1937  C   LYS A 121      -7.178  20.628   9.392  1.00  0.99           C  
ATOM   1938  O   LYS A 121      -7.823  20.181  10.345  1.00  1.28           O  
ATOM   1939  CB  LYS A 121      -5.739  18.717   8.782  1.00  2.04           C  
ATOM   1940  CG  LYS A 121      -4.487  19.391   9.299  1.00  2.04           C  
ATOM   1941  CD  LYS A 121      -3.432  18.380   9.685  1.00  2.04           C  
ATOM   1942  CE  LYS A 121      -3.874  17.540  10.874  1.00  2.04           C  
ATOM   1943  NZ  LYS A 121      -2.795  16.630  11.331  1.00  2.04           N  
ATOM   1944  H   LYS A 121      -5.364  19.956   6.659  1.00  1.18           H  
ATOM   1945  HA  LYS A 121      -7.659  19.122   7.967  1.00  1.63           H  
ATOM   1946 1HB  LYS A 121      -6.170  18.129   9.592  1.00  2.45           H  
ATOM   1947 2HB  LYS A 121      -5.447  18.029   7.992  1.00  2.45           H  
ATOM   1948 1HG  LYS A 121      -4.084  20.055   8.534  1.00  2.45           H  
ATOM   1949 2HG  LYS A 121      -4.743  19.984  10.172  1.00  2.45           H  
ATOM   1950 1HD  LYS A 121      -3.211  17.730   8.842  1.00  2.45           H  
ATOM   1951 2HD  LYS A 121      -2.521  18.910   9.958  1.00  2.45           H  
ATOM   1952 1HE  LYS A 121      -4.150  18.197  11.694  1.00  2.45           H  
ATOM   1953 2HE  LYS A 121      -4.743  16.944  10.595  1.00  2.45           H  
ATOM   1954 1HZ  LYS A 121      -3.099  16.085  12.130  1.00  2.45           H  
ATOM   1955 2HZ  LYS A 121      -2.538  16.006  10.581  1.00  2.45           H  
ATOM   1956 3HZ  LYS A 121      -1.988  17.176  11.599  1.00  2.45           H  
ATOM   1957  N   PHE A 122      -6.794  21.905   9.346  1.00  0.89           N  
ATOM   1958  CA  PHE A 122      -7.160  22.803  10.436  1.00  1.02           C  
ATOM   1959  C   PHE A 122      -8.189  23.861  10.025  1.00  0.88           C  
ATOM   1960  O   PHE A 122      -8.380  24.843  10.744  1.00  1.14           O  
ATOM   1961  CB  PHE A 122      -5.921  23.491  11.000  1.00  1.53           C  
ATOM   1962  CG  PHE A 122      -4.889  22.540  11.539  1.00  1.53           C  
ATOM   1963  CD1 PHE A 122      -3.606  22.559  11.035  1.00  1.53           C  
ATOM   1964  CD2 PHE A 122      -5.190  21.612  12.520  1.00  1.53           C  
ATOM   1965  CE1 PHE A 122      -2.639  21.692  11.502  1.00  1.53           C  
ATOM   1966  CE2 PHE A 122      -4.228  20.743  12.992  1.00  1.53           C  
ATOM   1967  CZ  PHE A 122      -2.947  20.785  12.486  1.00  1.53           C  
ATOM   1968  H   PHE A 122      -6.259  22.265   8.564  1.00  1.07           H  
ATOM   1969  HA  PHE A 122      -7.598  22.206  11.236  1.00  1.22           H  
ATOM   1970 1HB  PHE A 122      -5.454  24.090  10.219  1.00  1.84           H  
ATOM   1971 2HB  PHE A 122      -6.213  24.169  11.800  1.00  1.84           H  
ATOM   1972  HD1 PHE A 122      -3.363  23.283  10.259  1.00  1.84           H  
ATOM   1973  HD2 PHE A 122      -6.201  21.568  12.919  1.00  1.84           H  
ATOM   1974  HE1 PHE A 122      -1.633  21.733  11.090  1.00  1.84           H  
ATOM   1975  HE2 PHE A 122      -4.482  20.020  13.766  1.00  1.84           H  
ATOM   1976  HZ  PHE A 122      -2.187  20.100  12.860  1.00  1.84           H  
ATOM   1977  N   ALA A 123      -8.864  23.666   8.885  1.00  0.82           N  
ATOM   1978  CA  ALA A 123      -9.836  24.659   8.407  1.00  0.84           C  
ATOM   1979  C   ALA A 123     -11.045  24.832   9.345  1.00  0.77           C  
ATOM   1980  O   ALA A 123     -11.693  25.876   9.316  1.00  1.22           O  
ATOM   1981  CB  ALA A 123     -10.327  24.300   7.010  1.00  1.26           C  
ATOM   1982  H   ALA A 123      -8.677  22.848   8.317  1.00  0.98           H  
ATOM   1983  HA  ALA A 123      -9.321  25.618   8.353  1.00  1.01           H  
ATOM   1984 1HB  ALA A 123     -11.003  25.077   6.654  1.00  1.51           H  
ATOM   1985 2HB  ALA A 123      -9.475  24.224   6.334  1.00  1.51           H  
ATOM   1986 3HB  ALA A 123     -10.853  23.357   7.035  1.00  1.51           H  
ATOM   1987  N   ASP A 124     -11.346  23.849  10.198  1.00  1.26           N  
ATOM   1988  CA  ASP A 124     -12.457  24.032  11.135  1.00  3.35           C  
ATOM   1989  C   ASP A 124     -12.014  24.604  12.492  1.00  1.68           C  
ATOM   1990  O   ASP A 124     -12.824  24.653  13.418  1.00  2.64           O  
ATOM   1991  CB  ASP A 124     -13.223  22.721  11.375  1.00  5.03           C  
ATOM   1992  CG  ASP A 124     -12.405  21.618  12.050  1.00  5.03           C  
ATOM   1993  OD1 ASP A 124     -11.214  21.776  12.179  1.00  5.03           O  
ATOM   1994  OD2 ASP A 124     -12.984  20.624  12.434  1.00  5.03           O  
ATOM   1995  H   ASP A 124     -10.815  22.991  10.204  1.00  1.51           H  
ATOM   1996  HA  ASP A 124     -13.155  24.743  10.692  1.00  4.02           H  
ATOM   1997 1HB  ASP A 124     -14.090  22.930  11.998  1.00  6.03           H  
ATOM   1998 2HB  ASP A 124     -13.596  22.346  10.423  1.00  6.03           H  
ATOM   1999  N   LEU A 125     -10.752  25.050  12.604  1.00  1.07           N  
ATOM   2000  CA  LEU A 125     -10.252  25.641  13.846  1.00  2.39           C  
ATOM   2001  C   LEU A 125     -10.133  27.148  13.733  1.00  1.03           C  
ATOM   2002  O   LEU A 125     -10.014  27.694  12.630  1.00  2.37           O  
ATOM   2003  CB  LEU A 125      -8.855  25.121  14.217  1.00  3.58           C  
ATOM   2004  CG  LEU A 125      -8.658  23.616  14.369  1.00  3.58           C  
ATOM   2005  CD1 LEU A 125      -7.204  23.374  14.739  1.00  3.58           C  
ATOM   2006  CD2 LEU A 125      -9.597  23.064  15.422  1.00  3.58           C  
ATOM   2007  H   LEU A 125     -10.110  24.980  11.826  1.00  1.28           H  
ATOM   2008  HA  LEU A 125     -10.946  25.408  14.649  1.00  2.87           H  
ATOM   2009 1HB  LEU A 125      -8.157  25.460  13.453  1.00  4.30           H  
ATOM   2010 2HB  LEU A 125      -8.565  25.580  15.163  1.00  4.30           H  
ATOM   2011  HG  LEU A 125      -8.856  23.123  13.417  1.00  4.30           H  
ATOM   2012 1HD1 LEU A 125      -7.029  22.303  14.839  1.00  4.30           H  
ATOM   2013 2HD1 LEU A 125      -6.558  23.778  13.960  1.00  4.30           H  
ATOM   2014 3HD1 LEU A 125      -6.984  23.868  15.684  1.00  4.30           H  
ATOM   2015 1HD2 LEU A 125      -9.441  21.989  15.521  1.00  4.30           H  
ATOM   2016 2HD2 LEU A 125      -9.398  23.547  16.376  1.00  4.30           H  
ATOM   2017 3HD2 LEU A 125     -10.628  23.254  15.125  1.00  4.30           H  
ATOM   2018  N   THR A 126     -10.139  27.829  14.878  1.00  1.67           N  
ATOM   2019  CA  THR A 126      -9.932  29.271  14.839  1.00  2.21           C  
ATOM   2020  C   THR A 126      -8.433  29.502  14.820  1.00  1.49           C  
ATOM   2021  O   THR A 126      -7.663  28.573  15.058  1.00  1.39           O  
ATOM   2022  CB  THR A 126     -10.560  30.017  16.034  1.00  3.31           C  
ATOM   2023  OG1 THR A 126      -9.893  29.663  17.251  1.00  3.31           O  
ATOM   2024  CG2 THR A 126     -12.028  29.649  16.153  1.00  3.31           C  
ATOM   2025  H   THR A 126     -10.265  27.339  15.762  1.00  2.00           H  
ATOM   2026  HA  THR A 126     -10.355  29.672  13.918  1.00  2.65           H  
ATOM   2027  HB  THR A 126     -10.473  31.092  15.882  1.00  3.98           H  
ATOM   2028  HG1 THR A 126     -10.380  30.027  17.996  1.00  3.98           H  
ATOM   2029 1HG2 THR A 126     -12.470  30.180  16.996  1.00  3.98           H  
ATOM   2030 2HG2 THR A 126     -12.548  29.925  15.236  1.00  3.98           H  
ATOM   2031 3HG2 THR A 126     -12.122  28.575  16.313  1.00  3.98           H  
ATOM   2032  N   ASN A 127      -8.017  30.725  14.537  1.00  3.02           N  
ATOM   2033  CA  ASN A 127      -6.595  31.028  14.437  1.00  4.31           C  
ATOM   2034  C   ASN A 127      -5.884  30.864  15.765  1.00  1.83           C  
ATOM   2035  O   ASN A 127      -4.787  30.307  15.829  1.00  2.30           O  
ATOM   2036  CB  ASN A 127      -6.400  32.431  13.926  1.00  6.46           C  
ATOM   2037  CG  ASN A 127      -6.771  32.550  12.489  1.00  6.46           C  
ATOM   2038  OD1 ASN A 127      -7.396  33.541  12.091  1.00  6.46           O  
ATOM   2039  ND2 ASN A 127      -6.418  31.567  11.703  1.00  6.46           N  
ATOM   2040  H   ASN A 127      -8.695  31.455  14.366  1.00  3.62           H  
ATOM   2041  HA  ASN A 127      -6.142  30.324  13.736  1.00  5.17           H  
ATOM   2042 1HB  ASN A 127      -7.008  33.124  14.508  1.00  7.76           H  
ATOM   2043 2HB  ASN A 127      -5.358  32.724  14.046  1.00  7.76           H  
ATOM   2044 1HD2 ASN A 127      -6.653  31.592  10.732  1.00  7.76           H  
ATOM   2045 2HD2 ASN A 127      -5.905  30.784  12.063  1.00  7.76           H  
ATOM   2046  N   GLU A 128      -6.530  31.344  16.821  1.00  1.72           N  
ATOM   2047  CA  GLU A 128      -5.978  31.262  18.157  1.00  2.04           C  
ATOM   2048  C   GLU A 128      -6.005  29.832  18.649  1.00  1.16           C  
ATOM   2049  O   GLU A 128      -5.076  29.405  19.331  1.00  1.52           O  
ATOM   2050  CB  GLU A 128      -6.745  32.173  19.109  1.00  3.06           C  
ATOM   2051  CG  GLU A 128      -6.182  32.225  20.523  1.00  3.06           C  
ATOM   2052  CD  GLU A 128      -4.787  32.794  20.600  1.00  3.06           C  
ATOM   2053  OE1 GLU A 128      -4.353  33.430  19.665  1.00  3.06           O  
ATOM   2054  OE2 GLU A 128      -4.153  32.596  21.610  1.00  3.06           O  
ATOM   2055  H   GLU A 128      -7.428  31.786  16.692  1.00  2.06           H  
ATOM   2056  HA  GLU A 128      -4.940  31.589  18.124  1.00  2.45           H  
ATOM   2057 1HB  GLU A 128      -6.753  33.188  18.714  1.00  3.67           H  
ATOM   2058 2HB  GLU A 128      -7.781  31.841  19.175  1.00  3.67           H  
ATOM   2059 1HG  GLU A 128      -6.842  32.836  21.138  1.00  3.67           H  
ATOM   2060 2HG  GLU A 128      -6.180  31.217  20.936  1.00  3.67           H  
ATOM   2061  N   GLU A 129      -7.070  29.098  18.310  1.00  1.27           N  
ATOM   2062  CA  GLU A 129      -7.195  27.694  18.681  1.00  3.01           C  
ATOM   2063  C   GLU A 129      -6.073  26.874  18.059  1.00  2.61           C  
ATOM   2064  O   GLU A 129      -5.426  26.077  18.747  1.00  3.43           O  
ATOM   2065  CB  GLU A 129      -8.549  27.168  18.255  1.00  4.51           C  
ATOM   2066  CG  GLU A 129      -8.847  25.749  18.661  1.00  4.51           C  
ATOM   2067  CD  GLU A 129     -10.241  25.374  18.290  1.00  4.51           C  
ATOM   2068  OE1 GLU A 129     -10.748  25.915  17.333  1.00  4.51           O  
ATOM   2069  OE2 GLU A 129     -10.824  24.558  18.968  1.00  4.51           O  
ATOM   2070  H   GLU A 129      -7.826  29.509  17.773  1.00  1.52           H  
ATOM   2071  HA  GLU A 129      -7.117  27.613  19.765  1.00  3.61           H  
ATOM   2072 1HB  GLU A 129      -9.327  27.793  18.690  1.00  5.42           H  
ATOM   2073 2HB  GLU A 129      -8.642  27.236  17.171  1.00  5.42           H  
ATOM   2074 1HG  GLU A 129      -8.149  25.077  18.162  1.00  5.42           H  
ATOM   2075 2HG  GLU A 129      -8.713  25.646  19.737  1.00  5.42           H  
ATOM   2076  N   PHE A 130      -5.837  27.090  16.761  1.00  2.27           N  
ATOM   2077  CA  PHE A 130      -4.735  26.449  16.068  1.00  2.86           C  
ATOM   2078  C   PHE A 130      -3.430  26.730  16.748  1.00  1.58           C  
ATOM   2079  O   PHE A 130      -2.657  25.813  16.996  1.00  1.99           O  
ATOM   2080  CB  PHE A 130      -4.584  26.931  14.631  1.00  4.29           C  
ATOM   2081  CG  PHE A 130      -3.261  26.487  14.052  1.00  4.29           C  
ATOM   2082  CD1 PHE A 130      -3.075  25.234  13.496  1.00  4.29           C  
ATOM   2083  CD2 PHE A 130      -2.169  27.346  14.107  1.00  4.29           C  
ATOM   2084  CE1 PHE A 130      -1.830  24.870  13.005  1.00  4.29           C  
ATOM   2085  CE2 PHE A 130      -0.933  26.981  13.625  1.00  4.29           C  
ATOM   2086  CZ  PHE A 130      -0.768  25.739  13.069  1.00  4.29           C  
ATOM   2087  H   PHE A 130      -6.429  27.725  16.244  1.00  2.72           H  
ATOM   2088  HA  PHE A 130      -4.903  25.372  16.069  1.00  3.43           H  
ATOM   2089 1HB  PHE A 130      -5.387  26.530  14.014  1.00  5.15           H  
ATOM   2090 2HB  PHE A 130      -4.637  28.018  14.588  1.00  5.15           H  
ATOM   2091  HD1 PHE A 130      -3.911  24.537  13.451  1.00  5.15           H  
ATOM   2092  HD2 PHE A 130      -2.299  28.335  14.546  1.00  5.15           H  
ATOM   2093  HE1 PHE A 130      -1.677  23.890  12.570  1.00  5.15           H  
ATOM   2094  HE2 PHE A 130      -0.094  27.673  13.679  1.00  5.15           H  
ATOM   2095  HZ  PHE A 130       0.201  25.444  12.682  1.00  5.15           H  
ATOM   2096  N   ARG A 131      -3.160  27.998  17.029  1.00  0.84           N  
ATOM   2097  CA  ARG A 131      -1.901  28.341  17.646  1.00  0.83           C  
ATOM   2098  C   ARG A 131      -1.766  27.742  19.038  1.00  1.01           C  
ATOM   2099  O   ARG A 131      -0.711  27.214  19.396  1.00  1.22           O  
ATOM   2100  CB  ARG A 131      -1.744  29.850  17.712  1.00  1.24           C  
ATOM   2101  CG  ARG A 131      -1.450  30.541  16.385  1.00  1.24           C  
ATOM   2102  CD  ARG A 131      -1.054  31.955  16.613  1.00  1.24           C  
ATOM   2103  NE  ARG A 131      -2.166  32.735  17.128  1.00  1.24           N  
ATOM   2104  CZ  ARG A 131      -3.034  33.437  16.372  1.00  1.24           C  
ATOM   2105  NH1 ARG A 131      -2.883  33.518  15.065  1.00  1.24           N  
ATOM   2106  NH2 ARG A 131      -4.045  34.057  16.957  1.00  1.24           N  
ATOM   2107  H   ARG A 131      -3.819  28.733  16.794  1.00  1.01           H  
ATOM   2108  HA  ARG A 131      -1.115  27.941  17.019  1.00  1.00           H  
ATOM   2109 1HB  ARG A 131      -2.656  30.291  18.114  1.00  1.49           H  
ATOM   2110 2HB  ARG A 131      -0.934  30.100  18.397  1.00  1.49           H  
ATOM   2111 1HG  ARG A 131      -0.633  30.029  15.877  1.00  1.49           H  
ATOM   2112 2HG  ARG A 131      -2.338  30.527  15.754  1.00  1.49           H  
ATOM   2113 1HD  ARG A 131      -0.242  31.997  17.339  1.00  1.49           H  
ATOM   2114 2HD  ARG A 131      -0.729  32.403  15.676  1.00  1.49           H  
ATOM   2115  HE  ARG A 131      -2.336  32.713  18.128  1.00  1.49           H  
ATOM   2116 1HH1 ARG A 131      -2.104  33.066  14.596  1.00  1.49           H  
ATOM   2117 2HH1 ARG A 131      -3.541  34.055  14.520  1.00  1.49           H  
ATOM   2118 1HH2 ARG A 131      -4.165  33.983  17.965  1.00  1.49           H  
ATOM   2119 2HH2 ARG A 131      -4.701  34.590  16.408  1.00  1.49           H  
ATOM   2120  N   SER A 132      -2.848  27.775  19.811  1.00  1.37           N  
ATOM   2121  CA  SER A 132      -2.842  27.255  21.170  1.00  2.11           C  
ATOM   2122  C   SER A 132      -2.429  25.791  21.247  1.00  1.95           C  
ATOM   2123  O   SER A 132      -1.664  25.409  22.135  1.00  2.43           O  
ATOM   2124  CB  SER A 132      -4.221  27.406  21.784  1.00  3.17           C  
ATOM   2125  OG  SER A 132      -4.563  28.755  21.938  1.00  3.17           O  
ATOM   2126  H   SER A 132      -3.694  28.208  19.472  1.00  1.64           H  
ATOM   2127  HA  SER A 132      -2.132  27.841  21.754  1.00  2.53           H  
ATOM   2128 1HB  SER A 132      -4.957  26.912  21.151  1.00  3.80           H  
ATOM   2129 2HB  SER A 132      -4.238  26.912  22.754  1.00  3.80           H  
ATOM   2130  HG  SER A 132      -4.625  29.117  21.046  1.00  3.80           H  
ATOM   2131  N   ASN A 133      -2.925  24.971  20.325  1.00  1.58           N  
ATOM   2132  CA  ASN A 133      -2.596  23.552  20.359  1.00  1.59           C  
ATOM   2133  C   ASN A 133      -1.505  23.108  19.386  1.00  1.03           C  
ATOM   2134  O   ASN A 133      -0.842  22.100  19.628  1.00  1.28           O  
ATOM   2135  CB  ASN A 133      -3.844  22.733  20.100  1.00  2.39           C  
ATOM   2136  CG  ASN A 133      -4.853  22.851  21.204  1.00  2.39           C  
ATOM   2137  OD1 ASN A 133      -4.499  22.992  22.380  1.00  2.39           O  
ATOM   2138  ND2 ASN A 133      -6.110  22.792  20.846  1.00  2.39           N  
ATOM   2139  H   ASN A 133      -3.565  25.328  19.623  1.00  1.90           H  
ATOM   2140  HA  ASN A 133      -2.237  23.317  21.362  1.00  1.91           H  
ATOM   2141 1HB  ASN A 133      -4.306  23.059  19.167  1.00  2.86           H  
ATOM   2142 2HB  ASN A 133      -3.573  21.685  19.980  1.00  2.86           H  
ATOM   2143 1HD2 ASN A 133      -6.831  22.864  21.536  1.00  2.86           H  
ATOM   2144 2HD2 ASN A 133      -6.349  22.675  19.882  1.00  2.86           H  
ATOM   2145  N   TYR A 134      -1.319  23.828  18.284  1.00  0.82           N  
ATOM   2146  CA  TYR A 134      -0.398  23.356  17.261  1.00  0.56           C  
ATOM   2147  C   TYR A 134       0.766  24.270  16.898  1.00  0.57           C  
ATOM   2148  O   TYR A 134       1.574  23.899  16.045  1.00  1.57           O  
ATOM   2149  CB  TYR A 134      -1.198  23.066  15.997  1.00  0.84           C  
ATOM   2150  CG  TYR A 134      -2.254  22.017  16.197  1.00  0.84           C  
ATOM   2151  CD1 TYR A 134      -3.580  22.395  16.336  1.00  0.84           C  
ATOM   2152  CD2 TYR A 134      -1.898  20.680  16.256  1.00  0.84           C  
ATOM   2153  CE1 TYR A 134      -4.549  21.434  16.540  1.00  0.84           C  
ATOM   2154  CE2 TYR A 134      -2.867  19.720  16.457  1.00  0.84           C  
ATOM   2155  CZ  TYR A 134      -4.188  20.092  16.600  1.00  0.84           C  
ATOM   2156  OH  TYR A 134      -5.152  19.131  16.801  1.00  0.84           O  
ATOM   2157  H   TYR A 134      -1.846  24.669  18.116  1.00  0.98           H  
ATOM   2158  HA  TYR A 134       0.036  22.421  17.615  1.00  0.67           H  
ATOM   2159 1HB  TYR A 134      -1.685  23.979  15.663  1.00  1.01           H  
ATOM   2160 2HB  TYR A 134      -0.535  22.737  15.204  1.00  1.01           H  
ATOM   2161  HD1 TYR A 134      -3.853  23.449  16.291  1.00  1.01           H  
ATOM   2162  HD2 TYR A 134      -0.854  20.387  16.148  1.00  1.01           H  
ATOM   2163  HE1 TYR A 134      -5.593  21.726  16.653  1.00  1.01           H  
ATOM   2164  HE2 TYR A 134      -2.589  18.666  16.504  1.00  1.01           H  
ATOM   2165  HH  TYR A 134      -4.753  18.260  16.733  1.00  1.01           H  
ATOM   2166  N   LEU A 135       0.878  25.456  17.494  1.00  0.45           N  
ATOM   2167  CA  LEU A 135       1.996  26.305  17.103  1.00  1.12           C  
ATOM   2168  C   LEU A 135       3.301  25.839  17.752  1.00  0.68           C  
ATOM   2169  O   LEU A 135       4.290  25.620  17.061  1.00  1.85           O  
ATOM   2170  CB  LEU A 135       1.724  27.759  17.452  1.00  1.68           C  
ATOM   2171  CG  LEU A 135       2.790  28.732  16.999  1.00  1.68           C  
ATOM   2172  CD1 LEU A 135       2.893  28.613  15.485  1.00  1.68           C  
ATOM   2173  CD2 LEU A 135       2.386  30.138  17.412  1.00  1.68           C  
ATOM   2174  H   LEU A 135       0.222  25.792  18.188  1.00  0.54           H  
ATOM   2175  HA  LEU A 135       2.114  26.234  16.022  1.00  1.34           H  
ATOM   2176 1HB  LEU A 135       0.808  28.061  16.968  1.00  2.02           H  
ATOM   2177 2HB  LEU A 135       1.603  27.857  18.531  1.00  2.02           H  
ATOM   2178  HG  LEU A 135       3.754  28.477  17.440  1.00  2.02           H  
ATOM   2179 1HD1 LEU A 135       3.644  29.296  15.108  1.00  2.02           H  
ATOM   2180 2HD1 LEU A 135       3.172  27.593  15.220  1.00  2.02           H  
ATOM   2181 3HD1 LEU A 135       1.931  28.855  15.037  1.00  2.02           H  
ATOM   2182 1HD2 LEU A 135       3.135  30.852  17.074  1.00  2.02           H  
ATOM   2183 2HD2 LEU A 135       1.426  30.383  16.962  1.00  2.02           H  
ATOM   2184 3HD2 LEU A 135       2.299  30.189  18.496  1.00  2.02           H  
ATOM   2185  N   GLY A 136       3.295  25.676  19.078  1.00  0.74           N  
ATOM   2186  CA  GLY A 136       4.482  25.195  19.788  1.00  1.75           C  
ATOM   2187  C   GLY A 136       5.562  26.263  19.949  1.00  1.97           C  
ATOM   2188  O   GLY A 136       6.685  26.088  19.469  1.00  2.26           O  
ATOM   2189  H   GLY A 136       2.454  25.876  19.597  1.00  0.89           H  
ATOM   2190 1HA  GLY A 136       4.183  24.841  20.775  1.00  2.10           H  
ATOM   2191 2HA  GLY A 136       4.895  24.340  19.259  1.00  2.10           H  
ATOM   2192  N   VAL A 137       5.229  27.355  20.636  1.00  2.78           N  
ATOM   2193  CA  VAL A 137       6.159  28.466  20.813  1.00  3.38           C  
ATOM   2194  C   VAL A 137       7.360  28.123  21.676  1.00  4.96           C  
ATOM   2195  O   VAL A 137       7.228  27.737  22.838  1.00 18.08           O  
ATOM   2196  CB  VAL A 137       5.433  29.676  21.416  1.00  5.07           C  
ATOM   2197  CG1 VAL A 137       6.425  30.795  21.694  1.00  5.07           C  
ATOM   2198  CG2 VAL A 137       4.362  30.144  20.450  1.00  5.07           C  
ATOM   2199  H   VAL A 137       4.301  27.428  21.026  1.00  3.34           H  
ATOM   2200  HA  VAL A 137       6.528  28.755  19.839  1.00  4.06           H  
ATOM   2201  HB  VAL A 137       4.978  29.389  22.364  1.00  6.08           H  
ATOM   2202 1HG1 VAL A 137       5.900  31.646  22.128  1.00  6.08           H  
ATOM   2203 2HG1 VAL A 137       7.184  30.443  22.392  1.00  6.08           H  
ATOM   2204 3HG1 VAL A 137       6.901  31.099  20.762  1.00  6.08           H  
ATOM   2205 1HG2 VAL A 137       3.836  30.999  20.874  1.00  6.08           H  
ATOM   2206 2HG2 VAL A 137       4.825  30.433  19.507  1.00  6.08           H  
ATOM   2207 3HG2 VAL A 137       3.653  29.334  20.272  1.00  6.08           H  
ATOM   2208  N   LYS A 138       8.534  28.279  21.077  1.00  3.97           N  
ATOM   2209  CA  LYS A 138       9.816  28.024  21.715  1.00  5.97           C  
ATOM   2210  C   LYS A 138      10.300  29.276  22.457  1.00 10.50           C  
ATOM   2211  O   LYS A 138       9.797  30.370  22.200  1.00 17.17           O  
ATOM   2212  CB  LYS A 138      10.846  27.609  20.671  1.00  8.96           C  
ATOM   2213  CG  LYS A 138      11.308  28.732  19.768  1.00  8.96           C  
ATOM   2214  CD  LYS A 138      12.330  28.220  18.774  1.00  8.96           C  
ATOM   2215  CE  LYS A 138      13.012  29.362  18.050  1.00  8.96           C  
ATOM   2216  NZ  LYS A 138      13.838  30.175  18.989  1.00  8.96           N  
ATOM   2217  H   LYS A 138       8.536  28.596  20.118  1.00  4.76           H  
ATOM   2218  HA  LYS A 138       9.691  27.216  22.434  1.00  7.16           H  
ATOM   2219 1HB  LYS A 138      11.732  27.209  21.152  1.00 10.75           H  
ATOM   2220 2HB  LYS A 138      10.430  26.823  20.041  1.00 10.75           H  
ATOM   2221 1HG  LYS A 138      10.456  29.146  19.228  1.00 10.75           H  
ATOM   2222 2HG  LYS A 138      11.758  29.523  20.367  1.00 10.75           H  
ATOM   2223 1HD  LYS A 138      13.084  27.631  19.298  1.00 10.75           H  
ATOM   2224 2HD  LYS A 138      11.838  27.580  18.042  1.00 10.75           H  
ATOM   2225 1HE  LYS A 138      13.661  28.948  17.280  1.00 10.75           H  
ATOM   2226 2HE  LYS A 138      12.270  30.005  17.578  1.00 10.75           H  
ATOM   2227 1HZ  LYS A 138      14.312  30.906  18.472  1.00 10.75           H  
ATOM   2228 2HZ  LYS A 138      13.254  30.580  19.707  1.00 10.75           H  
ATOM   2229 3HZ  LYS A 138      14.533  29.581  19.417  1.00 10.75           H  
ATOM   2230  N   PRO A 139      11.257  29.136  23.380  1.00 13.80           N  
ATOM   2231  CA  PRO A 139      11.925  30.192  24.139  1.00  5.78           C  
ATOM   2232  C   PRO A 139      12.893  30.969  23.246  1.00  5.55           C  
ATOM   2233  O   PRO A 139      13.325  30.477  22.202  1.00 10.80           O  
ATOM   2234  CB  PRO A 139      12.639  29.427  25.264  1.00  8.67           C  
ATOM   2235  CG  PRO A 139      12.807  28.050  24.735  1.00  8.67           C  
ATOM   2236  CD  PRO A 139      11.538  27.816  23.963  1.00  8.67           C  
ATOM   2237  HA  PRO A 139      11.165  30.867  24.554  1.00  6.94           H  
ATOM   2238 1HB  PRO A 139      13.597  29.912  25.500  1.00 10.40           H  
ATOM   2239 2HB  PRO A 139      12.031  29.458  26.181  1.00 10.40           H  
ATOM   2240 1HG  PRO A 139      13.707  27.988  24.106  1.00 10.40           H  
ATOM   2241 2HG  PRO A 139      12.943  27.336  25.561  1.00 10.40           H  
ATOM   2242 1HD  PRO A 139      11.712  27.072  23.183  1.00 10.40           H  
ATOM   2243 2HD  PRO A 139      10.718  27.518  24.635  1.00 10.40           H  
ATOM   2244  N   GLY A 140      13.224  32.192  23.659  1.00  7.27           N  
ATOM   2245  CA  GLY A 140      14.115  33.034  22.868  1.00 12.63           C  
ATOM   2246  C   GLY A 140      15.495  33.184  23.499  1.00 15.63           C  
ATOM   2247  O   GLY A 140      15.627  33.516  24.678  1.00 38.04           O  
ATOM   2248  H   GLY A 140      12.846  32.544  24.526  1.00  8.72           H  
ATOM   2249 1HA  GLY A 140      14.216  32.615  21.868  1.00 15.16           H  
ATOM   2250 2HA  GLY A 140      13.664  34.019  22.751  1.00 15.16           H  
ATOM   2251  N   VAL A 141      16.516  32.940  22.682  1.00 21.20           N  
ATOM   2252  CA  VAL A 141      17.921  33.043  23.069  1.00 27.31           C  
ATOM   2253  C   VAL A 141      18.700  33.787  21.987  1.00 41.58           C  
ATOM   2254  O   VAL A 141      17.999  34.463  21.233  1.00 54.02           O  
ATOM   2255  CB  VAL A 141      18.546  31.637  23.233  1.00 40.96           C  
ATOM   2256  CG1 VAL A 141      17.852  30.838  24.327  1.00 40.96           C  
ATOM   2257  CG2 VAL A 141      18.447  30.921  21.903  1.00 40.96           C  
ATOM   2258  H   VAL A 141      16.306  32.671  21.731  1.00 25.44           H  
ATOM   2259  HA  VAL A 141      17.981  33.587  24.011  1.00 32.77           H  
ATOM   2260  HB  VAL A 141      19.592  31.736  23.509  1.00 49.16           H  
ATOM   2261 1HG1 VAL A 141      18.323  29.860  24.414  1.00 49.16           H  
ATOM   2262 2HG1 VAL A 141      17.940  31.369  25.275  1.00 49.16           H  
ATOM   2263 3HG1 VAL A 141      16.800  30.710  24.079  1.00 49.16           H  
ATOM   2264 1HG2 VAL A 141      18.909  29.942  21.984  1.00 49.16           H  
ATOM   2265 2HG2 VAL A 141      17.398  30.809  21.626  1.00 49.16           H  
ATOM   2266 3HG2 VAL A 141      18.961  31.499  21.137  1.00 49.16           H  
ATOM   2267  N   LYS A 142      19.878  34.293  22.371  1.00 58.66           N  
ATOM   2268  CA  LYS A 142      20.126  34.948  23.660  1.00 63.57           C  
ATOM   2269  C   LYS A 142      21.121  36.077  23.424  1.00 46.88           C  
ATOM   2270  O   LYS A 142      21.590  36.264  22.302  1.00 93.37           O  
ATOM   2271  CB  LYS A 142      20.656  33.985  24.741  1.00 95.36           C  
ATOM   2272  CG  LYS A 142      21.974  33.296  24.436  1.00 95.36           C  
ATOM   2273  CD  LYS A 142      22.338  32.328  25.549  1.00 95.36           C  
ATOM   2274  CE  LYS A 142      23.612  31.554  25.249  1.00 95.36           C  
ATOM   2275  NZ  LYS A 142      23.932  30.591  26.342  1.00 95.36           N  
ATOM   2276  H   LYS A 142      20.635  33.656  22.169  1.00 70.39           H  
ATOM   2277  HA  LYS A 142      19.197  35.392  24.017  1.00 76.28           H  
ATOM   2278 1HB  LYS A 142      20.802  34.542  25.666  1.00114.43           H  
ATOM   2279 2HB  LYS A 142      19.920  33.217  24.960  1.00114.43           H  
ATOM   2280 1HG  LYS A 142      21.871  32.734  23.514  1.00114.43           H  
ATOM   2281 2HG  LYS A 142      22.767  34.034  24.315  1.00114.43           H  
ATOM   2282 1HD  LYS A 142      22.473  32.881  26.479  1.00114.43           H  
ATOM   2283 2HD  LYS A 142      21.524  31.616  25.688  1.00114.43           H  
ATOM   2284 1HE  LYS A 142      23.476  30.999  24.325  1.00114.43           H  
ATOM   2285 2HE  LYS A 142      24.445  32.245  25.126  1.00114.43           H  
ATOM   2286 1HZ  LYS A 142      24.771  30.068  26.116  1.00114.43           H  
ATOM   2287 2HZ  LYS A 142      24.072  31.092  27.207  1.00114.43           H  
ATOM   2288 3HZ  LYS A 142      23.164  29.945  26.448  1.00114.43           H  
ATOM   2289  N   ARG A 143      21.404  36.843  24.469  1.00 65.22           N  
ATOM   2290  CA  ARG A 143      22.346  37.955  24.401  1.00 87.82           C  
ATOM   2291  C   ARG A 143      23.669  37.538  23.729  1.00 59.48           C  
ATOM   2292  O   ARG A 143      24.261  36.541  24.132  1.00 89.87           O  
ATOM   2293  CB  ARG A 143      22.632  38.465  25.805  1.00131.73           C  
ATOM   2294  CG  ARG A 143      23.525  39.687  25.917  1.00131.73           C  
ATOM   2295  CD  ARG A 143      23.731  40.064  27.339  1.00131.73           C  
ATOM   2296  NE  ARG A 143      24.585  41.230  27.486  1.00131.73           N  
ATOM   2297  CZ  ARG A 143      24.154  42.506  27.511  1.00131.73           C  
ATOM   2298  NH1 ARG A 143      22.875  42.784  27.396  1.00131.73           N  
ATOM   2299  NH2 ARG A 143      25.039  43.475  27.655  1.00131.73           N  
ATOM   2300  H   ARG A 143      20.962  36.641  25.353  1.00 78.26           H  
ATOM   2301  HA  ARG A 143      21.871  38.756  23.845  1.00105.38           H  
ATOM   2302 1HB  ARG A 143      21.690  38.709  26.294  1.00158.08           H  
ATOM   2303 2HB  ARG A 143      23.095  37.672  26.382  1.00158.08           H  
ATOM   2304 1HG  ARG A 143      24.497  39.474  25.479  1.00158.08           H  
ATOM   2305 2HG  ARG A 143      23.066  40.530  25.398  1.00158.08           H  
ATOM   2306 1HD  ARG A 143      22.768  40.289  27.796  1.00158.08           H  
ATOM   2307 2HD  ARG A 143      24.198  39.235  27.868  1.00158.08           H  
ATOM   2308  HE  ARG A 143      25.587  41.086  27.577  1.00158.08           H  
ATOM   2309 1HH1 ARG A 143      22.204  42.038  27.287  1.00158.08           H  
ATOM   2310 2HH1 ARG A 143      22.565  43.745  27.417  1.00158.08           H  
ATOM   2311 1HH2 ARG A 143      26.022  43.233  27.740  1.00158.08           H  
ATOM   2312 2HH2 ARG A 143      24.744  44.439  27.676  1.00158.08           H  
ATOM   2313  N   PRO A 144      24.164  38.304  22.744  1.00 94.25           N  
ATOM   2314  CA  PRO A 144      25.408  38.127  21.986  1.00162.98           C  
ATOM   2315  C   PRO A 144      26.605  37.849  22.896  1.00161.29           C  
ATOM   2316  O   PRO A 144      27.443  37.008  22.575  1.00182.74           O  
ATOM   2317  CB  PRO A 144      25.559  39.465  21.264  1.00244.47           C  
ATOM   2318  CG  PRO A 144      24.156  39.902  21.033  1.00244.47           C  
ATOM   2319  CD  PRO A 144      23.422  39.494  22.276  1.00244.47           C  
ATOM   2320  HA  PRO A 144      25.285  37.320  21.260  1.00195.58           H  
ATOM   2321 1HB  PRO A 144      26.132  40.172  21.883  1.00293.36           H  
ATOM   2322 2HB  PRO A 144      26.120  39.327  20.329  1.00293.36           H  
ATOM   2323 1HG  PRO A 144      24.121  40.989  20.858  1.00293.36           H  
ATOM   2324 2HG  PRO A 144      23.751  39.422  20.130  1.00293.36           H  
ATOM   2325 1HD  PRO A 144      23.453  40.290  23.034  1.00293.36           H  
ATOM   2326 2HD  PRO A 144      22.392  39.220  22.003  1.00293.36           H  
ATOM   2327  N   GLU A 145      26.657  38.537  24.032  1.00218.43           N  
ATOM   2328  CA  GLU A 145      27.712  38.350  25.013  1.00297.56           C  
ATOM   2329  C   GLU A 145      27.616  36.983  25.677  1.00293.19           C  
ATOM   2330  O   GLU A 145      28.637  36.395  26.035  1.00360.15           O  
ATOM   2331  CB  GLU A 145      27.660  39.458  26.057  1.00446.34           C  
ATOM   2332  CG  GLU A 145      28.062  40.820  25.508  1.00446.34           C  
ATOM   2333  CD  GLU A 145      27.961  41.930  26.512  1.00446.34           C  
ATOM   2334  OE1 GLU A 145      27.277  41.764  27.495  1.00446.34           O  
ATOM   2335  OE2 GLU A 145      28.562  42.955  26.297  1.00446.34           O  
ATOM   2336  H   GLU A 145      25.938  39.219  24.217  1.00262.12           H  
ATOM   2337  HA  GLU A 145      28.672  38.407  24.499  1.00357.07           H  
ATOM   2338 1HB  GLU A 145      26.651  39.537  26.459  1.00535.61           H  
ATOM   2339 2HB  GLU A 145      28.328  39.215  26.884  1.00535.61           H  
ATOM   2340 1HG  GLU A 145      29.092  40.762  25.155  1.00535.61           H  
ATOM   2341 2HG  GLU A 145      27.429  41.054  24.654  1.00535.61           H  
ATOM   2342  N   LYS A 146      26.395  36.475  25.834  1.00308.26           N  
ATOM   2343  CA  LYS A 146      26.205  35.156  26.400  1.00400.00           C  
ATOM   2344  C   LYS A 146      26.665  34.132  25.382  1.00400.00           C  
ATOM   2345  O   LYS A 146      27.244  33.114  25.755  1.00400.00           O  
ATOM   2346  CB  LYS A 146      24.748  34.914  26.797  1.00600.00           C  
ATOM   2347  CG  LYS A 146      24.277  35.724  27.993  1.00600.00           C  
ATOM   2348  CD  LYS A 146      22.814  35.442  28.308  1.00600.00           C  
ATOM   2349  CE  LYS A 146      22.343  36.249  29.510  1.00600.00           C  
ATOM   2350  NZ  LYS A 146      20.912  35.987  29.835  1.00600.00           N  
ATOM   2351  H   LYS A 146      25.585  36.984  25.523  1.00369.91           H  
ATOM   2352  HA  LYS A 146      26.831  35.057  27.287  1.00480.00           H  
ATOM   2353 1HB  LYS A 146      24.085  35.126  25.963  1.00720.00           H  
ATOM   2354 2HB  LYS A 146      24.619  33.862  27.050  1.00720.00           H  
ATOM   2355 1HG  LYS A 146      24.881  35.464  28.864  1.00720.00           H  
ATOM   2356 2HG  LYS A 146      24.406  36.785  27.793  1.00720.00           H  
ATOM   2357 1HD  LYS A 146      22.199  35.696  27.445  1.00720.00           H  
ATOM   2358 2HD  LYS A 146      22.687  34.381  28.524  1.00720.00           H  
ATOM   2359 1HE  LYS A 146      22.953  35.992  30.374  1.00720.00           H  
ATOM   2360 2HE  LYS A 146      22.467  37.311  29.297  1.00720.00           H  
ATOM   2361 1HZ  LYS A 146      20.641  36.541  30.635  1.00720.00           H  
ATOM   2362 2HZ  LYS A 146      20.335  36.236  29.043  1.00720.00           H  
ATOM   2363 3HZ  LYS A 146      20.788  35.008  30.047  1.00720.00           H  
ATOM   2364  N   TRP A 147      26.444  34.422  24.093  1.00400.00           N  
ATOM   2365  CA  TRP A 147      26.930  33.541  23.037  1.00400.00           C  
ATOM   2366  C   TRP A 147      28.456  33.554  22.987  1.00400.00           C  
ATOM   2367  O   TRP A 147      29.080  32.528  22.724  1.00400.00           O  
ATOM   2368  CB  TRP A 147      26.412  33.948  21.658  1.00600.00           C  
ATOM   2369  CG  TRP A 147      24.969  33.664  21.382  1.00600.00           C  
ATOM   2370  CD1 TRP A 147      24.015  34.574  21.049  1.00600.00           C  
ATOM   2371  CD2 TRP A 147      24.302  32.380  21.410  1.00600.00           C  
ATOM   2372  NE1 TRP A 147      22.816  33.950  20.841  1.00600.00           N  
ATOM   2373  CE2 TRP A 147      22.970  32.607  21.059  1.00600.00           C  
ATOM   2374  CE3 TRP A 147      24.721  31.076  21.695  1.00600.00           C  
ATOM   2375  CZ2 TRP A 147      22.045  31.579  20.981  1.00600.00           C  
ATOM   2376  CZ3 TRP A 147      23.788  30.046  21.625  1.00600.00           C  
ATOM   2377  CH2 TRP A 147      22.485  30.291  21.276  1.00600.00           C  
ATOM   2378  H   TRP A 147      25.924  35.260  23.856  1.00480.00           H  
ATOM   2379  HA  TRP A 147      26.599  32.526  23.251  1.00480.00           H  
ATOM   2380 1HB  TRP A 147      26.570  35.015  21.517  1.00720.00           H  
ATOM   2381 2HB  TRP A 147      27.001  33.438  20.896  1.00720.00           H  
ATOM   2382  HD1 TRP A 147      24.179  35.641  20.944  1.00720.00           H  
ATOM   2383  HE1 TRP A 147      21.957  34.412  20.576  1.00720.00           H  
ATOM   2384  HE3 TRP A 147      25.755  30.873  21.970  1.00720.00           H  
ATOM   2385  HZ2 TRP A 147      21.009  31.758  20.704  1.00720.00           H  
ATOM   2386  HZ3 TRP A 147      24.120  29.034  21.854  1.00720.00           H  
ATOM   2387  HH2 TRP A 147      21.783  29.459  21.228  1.00720.00           H  
ATOM   2388  N   ALA A 148      29.057  34.715  23.255  1.00400.00           N  
ATOM   2389  CA  ALA A 148      30.509  34.832  23.294  1.00400.00           C  
ATOM   2390  C   ALA A 148      31.077  33.971  24.418  1.00400.00           C  
ATOM   2391  O   ALA A 148      32.083  33.283  24.236  1.00400.00           O  
ATOM   2392  CB  ALA A 148      30.920  36.284  23.474  1.00600.00           C  
ATOM   2393  H   ALA A 148      28.497  35.542  23.417  1.00480.00           H  
ATOM   2394  HA  ALA A 148      30.907  34.461  22.349  1.00480.00           H  
ATOM   2395 1HB  ALA A 148      32.008  36.355  23.480  1.00720.00           H  
ATOM   2396 2HB  ALA A 148      30.522  36.879  22.652  1.00720.00           H  
ATOM   2397 3HB  ALA A 148      30.529  36.662  24.416  1.00720.00           H  
ATOM   2398  N   ASP A 149      30.412  33.994  25.572  1.00400.00           N  
ATOM   2399  CA  ASP A 149      30.815  33.171  26.704  1.00400.00           C  
ATOM   2400  C   ASP A 149      30.518  31.687  26.472  1.00400.00           C  
ATOM   2401  O   ASP A 149      31.257  30.824  26.947  1.00400.00           O  
ATOM   2402  CB  ASP A 149      30.117  33.646  27.978  1.00600.00           C  
ATOM   2403  CG  ASP A 149      30.646  34.985  28.475  1.00600.00           C  
ATOM   2404  OD1 ASP A 149      31.688  35.396  28.023  1.00600.00           O  
ATOM   2405  OD2 ASP A 149      30.009  35.579  29.313  1.00600.00           O  
ATOM   2406  H   ASP A 149      29.616  34.611  25.677  1.00480.00           H  
ATOM   2407  HA  ASP A 149      31.890  33.282  26.840  1.00480.00           H  
ATOM   2408 1HB  ASP A 149      29.046  33.740  27.794  1.00720.00           H  
ATOM   2409 2HB  ASP A 149      30.251  32.904  28.766  1.00720.00           H  
ATOM   2410  N   GLU A 150      29.428  31.403  25.758  1.00400.00           N  
ATOM   2411  CA  GLU A 150      28.979  30.045  25.464  1.00400.00           C  
ATOM   2412  C   GLU A 150      30.058  29.141  24.883  1.00280.30           C  
ATOM   2413  O   GLU A 150      30.475  29.312  23.736  1.00243.24           O  
ATOM   2414  CB  GLU A 150      27.798  30.077  24.500  1.00600.00           C  
ATOM   2415  CG  GLU A 150      27.266  28.704  24.213  1.00600.00           C  
ATOM   2416  CD  GLU A 150      26.764  28.076  25.464  1.00600.00           C  
ATOM   2417  OE1 GLU A 150      25.814  28.562  26.035  1.00600.00           O  
ATOM   2418  OE2 GLU A 150      27.377  27.133  25.901  1.00600.00           O  
ATOM   2419  H   GLU A 150      28.858  32.160  25.416  1.00480.00           H  
ATOM   2420  HA  GLU A 150      28.643  29.597  26.398  1.00480.00           H  
ATOM   2421 1HB  GLU A 150      26.994  30.687  24.911  1.00720.00           H  
ATOM   2422 2HB  GLU A 150      28.103  30.519  23.554  1.00720.00           H  
ATOM   2423 1HG  GLU A 150      26.454  28.771  23.488  1.00720.00           H  
ATOM   2424 2HG  GLU A 150      28.059  28.092  23.783  1.00720.00           H  
ATOM   2425  N   LYS A 151      30.495  28.167  25.679  1.00283.43           N  
ATOM   2426  CA  LYS A 151      31.532  27.231  25.253  1.00263.68           C  
ATOM   2427  C   LYS A 151      30.998  25.902  24.705  1.00167.92           C  
ATOM   2428  O   LYS A 151      31.785  25.071  24.249  1.00233.64           O  
ATOM   2429  CB  LYS A 151      32.478  26.930  26.414  1.00395.52           C  
ATOM   2430  CG  LYS A 151      33.292  28.123  26.889  1.00395.52           C  
ATOM   2431  CD  LYS A 151      34.227  27.738  28.022  1.00395.52           C  
ATOM   2432  CE  LYS A 151      35.041  28.933  28.490  1.00395.52           C  
ATOM   2433  NZ  LYS A 151      35.936  28.578  29.625  1.00395.52           N  
ATOM   2434  H   LYS A 151      30.107  28.079  26.606  1.00340.12           H  
ATOM   2435  HA  LYS A 151      32.107  27.707  24.457  1.00316.42           H  
ATOM   2436 1HB  LYS A 151      31.903  26.562  27.262  1.00474.62           H  
ATOM   2437 2HB  LYS A 151      33.173  26.146  26.121  1.00474.62           H  
ATOM   2438 1HG  LYS A 151      33.879  28.523  26.061  1.00474.62           H  
ATOM   2439 2HG  LYS A 151      32.622  28.900  27.245  1.00474.62           H  
ATOM   2440 1HD  LYS A 151      33.644  27.355  28.861  1.00474.62           H  
ATOM   2441 2HD  LYS A 151      34.907  26.955  27.688  1.00474.62           H  
ATOM   2442 1HE  LYS A 151      35.648  29.300  27.666  1.00474.62           H  
ATOM   2443 2HE  LYS A 151      34.366  29.725  28.811  1.00474.62           H  
ATOM   2444 1HZ  LYS A 151      36.461  29.393  29.911  1.00474.62           H  
ATOM   2445 2HZ  LYS A 151      35.381  28.247  30.403  1.00474.62           H  
ATOM   2446 3HZ  LYS A 151      36.576  27.852  29.336  1.00474.62           H  
ATOM   2447  N   ARG A 152      29.679  25.684  24.742  1.00115.97           N  
ATOM   2448  CA  ARG A 152      29.144  24.418  24.234  1.00140.26           C  
ATOM   2449  C   ARG A 152      29.119  24.367  22.708  1.00 86.60           C  
ATOM   2450  O   ARG A 152      29.182  23.284  22.117  1.00150.51           O  
ATOM   2451  CB  ARG A 152      27.758  24.165  24.803  1.00210.39           C  
ATOM   2452  CG  ARG A 152      27.768  23.851  26.295  1.00210.39           C  
ATOM   2453  CD  ARG A 152      26.403  23.803  26.876  1.00210.39           C  
ATOM   2454  NE  ARG A 152      25.822  25.131  26.978  1.00210.39           N  
ATOM   2455  CZ  ARG A 152      24.537  25.415  27.270  1.00210.39           C  
ATOM   2456  NH1 ARG A 152      23.662  24.456  27.456  1.00210.39           N  
ATOM   2457  NH2 ARG A 152      24.154  26.674  27.359  1.00210.39           N  
ATOM   2458  H   ARG A 152      29.041  26.375  25.125  1.00139.16           H  
ATOM   2459  HA  ARG A 152      29.788  23.615  24.586  1.00168.31           H  
ATOM   2460 1HB  ARG A 152      27.119  25.032  24.643  1.00252.47           H  
ATOM   2461 2HB  ARG A 152      27.299  23.320  24.292  1.00252.47           H  
ATOM   2462 1HG  ARG A 152      28.240  22.883  26.455  1.00252.47           H  
ATOM   2463 2HG  ARG A 152      28.331  24.623  26.818  1.00252.47           H  
ATOM   2464 1HD  ARG A 152      25.765  23.191  26.253  1.00252.47           H  
ATOM   2465 2HD  ARG A 152      26.449  23.375  27.879  1.00252.47           H  
ATOM   2466  HE  ARG A 152      26.448  25.917  26.828  1.00252.47           H  
ATOM   2467 1HH1 ARG A 152      23.934  23.490  27.334  1.00252.47           H  
ATOM   2468 2HH1 ARG A 152      22.701  24.683  27.663  1.00252.47           H  
ATOM   2469 1HH2 ARG A 152      24.828  27.414  27.191  1.00252.47           H  
ATOM   2470 2HH2 ARG A 152      23.195  26.894  27.574  1.00252.47           H  
ATOM   2471  N   ILE A 153      29.087  25.525  22.054  1.00 31.65           N  
ATOM   2472  CA  ILE A 153      29.165  25.530  20.602  1.00 16.65           C  
ATOM   2473  C   ILE A 153      30.622  25.452  20.195  1.00 15.72           C  
ATOM   2474  O   ILE A 153      31.270  26.470  19.949  1.00 30.97           O  
ATOM   2475  CB  ILE A 153      28.531  26.782  19.978  1.00 24.97           C  
ATOM   2476  CG1 ILE A 153      27.063  26.891  20.370  1.00 24.97           C  
ATOM   2477  CG2 ILE A 153      28.668  26.722  18.464  1.00 24.97           C  
ATOM   2478  CD1 ILE A 153      26.428  28.191  19.946  1.00 24.97           C  
ATOM   2479  H   ILE A 153      29.033  26.397  22.560  1.00 37.98           H  
ATOM   2480  HA  ILE A 153      28.650  24.651  20.216  1.00 19.98           H  
ATOM   2481  HB  ILE A 153      29.039  27.671  20.351  1.00 29.97           H  
ATOM   2482 1HG1 ILE A 153      26.513  26.076  19.905  1.00 29.97           H  
ATOM   2483 2HG1 ILE A 153      26.969  26.796  21.452  1.00 29.97           H  
ATOM   2484 1HG2 ILE A 153      28.229  27.617  18.024  1.00 29.97           H  
ATOM   2485 2HG2 ILE A 153      29.722  26.667  18.195  1.00 29.97           H  
ATOM   2486 3HG2 ILE A 153      28.150  25.841  18.085  1.00 29.97           H  
ATOM   2487 1HD1 ILE A 153      25.383  28.194  20.248  1.00 29.97           H  
ATOM   2488 2HD1 ILE A 153      26.949  29.024  20.419  1.00 29.97           H  
ATOM   2489 3HD1 ILE A 153      26.491  28.291  18.863  1.00 29.97           H  
ATOM   2490  N   SER A 154      31.124  24.225  20.105  1.00 18.83           N  
ATOM   2491  CA  SER A 154      32.517  23.971  19.748  1.00 31.51           C  
ATOM   2492  C   SER A 154      32.817  24.176  18.261  1.00 15.17           C  
ATOM   2493  O   SER A 154      33.982  24.182  17.862  1.00 31.63           O  
ATOM   2494  CB  SER A 154      32.903  22.556  20.136  1.00 47.27           C  
ATOM   2495  OG  SER A 154      32.242  21.617  19.334  1.00 47.27           O  
ATOM   2496  H   SER A 154      30.510  23.451  20.341  1.00 22.60           H  
ATOM   2497  HA  SER A 154      33.140  24.665  20.314  1.00 37.81           H  
ATOM   2498 1HB  SER A 154      33.981  22.430  20.036  1.00 56.72           H  
ATOM   2499 2HB  SER A 154      32.650  22.386  21.182  1.00 56.72           H  
ATOM   2500  HG  SER A 154      32.455  20.749  19.698  1.00 56.72           H  
ATOM   2501  N   GLU A 155      31.780  24.333  17.440  1.00  7.47           N  
ATOM   2502  CA  GLU A 155      31.984  24.512  16.014  1.00  5.73           C  
ATOM   2503  C   GLU A 155      30.971  25.468  15.404  1.00  3.37           C  
ATOM   2504  O   GLU A 155      29.793  25.459  15.748  1.00  6.80           O  
ATOM   2505  CB  GLU A 155      31.931  23.156  15.302  1.00  8.60           C  
ATOM   2506  CG  GLU A 155      32.216  23.210  13.806  1.00  8.60           C  
ATOM   2507  CD  GLU A 155      32.331  21.844  13.185  1.00  8.60           C  
ATOM   2508  OE1 GLU A 155      32.252  20.876  13.903  1.00  8.60           O  
ATOM   2509  OE2 GLU A 155      32.520  21.767  11.994  1.00  8.60           O  
ATOM   2510  H   GLU A 155      30.839  24.326  17.803  1.00  8.96           H  
ATOM   2511  HA  GLU A 155      32.976  24.937  15.863  1.00  6.88           H  
ATOM   2512 1HB  GLU A 155      32.661  22.484  15.754  1.00 10.31           H  
ATOM   2513 2HB  GLU A 155      30.947  22.711  15.441  1.00 10.31           H  
ATOM   2514 1HG  GLU A 155      31.411  23.753  13.311  1.00 10.31           H  
ATOM   2515 2HG  GLU A 155      33.142  23.759  13.641  1.00 10.31           H  
ATOM   2516  N   ARG A 156      31.457  26.314  14.516  1.00  4.10           N  
ATOM   2517  CA  ARG A 156      30.615  27.266  13.818  1.00  4.34           C  
ATOM   2518  C   ARG A 156      30.798  27.073  12.332  1.00  3.26           C  
ATOM   2519  O   ARG A 156      31.925  27.077  11.832  1.00  3.68           O  
ATOM   2520  CB  ARG A 156      30.957  28.692  14.204  1.00  6.51           C  
ATOM   2521  CG  ARG A 156      30.114  29.763  13.528  1.00  6.51           C  
ATOM   2522  CD  ARG A 156      30.494  31.120  14.000  1.00  6.51           C  
ATOM   2523  NE  ARG A 156      29.730  32.167  13.340  1.00  6.51           N  
ATOM   2524  CZ  ARG A 156      29.918  33.488  13.531  1.00  6.51           C  
ATOM   2525  NH1 ARG A 156      30.846  33.906  14.363  1.00  6.51           N  
ATOM   2526  NH2 ARG A 156      29.171  34.363  12.882  1.00  6.51           N  
ATOM   2527  H   ARG A 156      32.443  26.283  14.299  1.00  4.92           H  
ATOM   2528  HA  ARG A 156      29.572  27.073  14.069  1.00  5.21           H  
ATOM   2529 1HB  ARG A 156      30.841  28.813  15.280  1.00  7.81           H  
ATOM   2530 2HB  ARG A 156      32.001  28.894  13.963  1.00  7.81           H  
ATOM   2531 1HG  ARG A 156      30.263  29.719  12.449  1.00  7.81           H  
ATOM   2532 2HG  ARG A 156      29.060  29.600  13.756  1.00  7.81           H  
ATOM   2533 1HD  ARG A 156      30.315  31.194  15.072  1.00  7.81           H  
ATOM   2534 2HD  ARG A 156      31.550  31.291  13.797  1.00  7.81           H  
ATOM   2535  HE  ARG A 156      29.006  31.882  12.694  1.00  7.81           H  
ATOM   2536 1HH1 ARG A 156      31.418  33.238  14.860  1.00  7.81           H  
ATOM   2537 2HH1 ARG A 156      30.987  34.896  14.506  1.00  7.81           H  
ATOM   2538 1HH2 ARG A 156      28.458  34.042  12.241  1.00  7.81           H  
ATOM   2539 2HH2 ARG A 156      29.313  35.352  13.025  1.00  7.81           H  
ATOM   2540  N   TYR A 157      29.697  26.869  11.634  1.00  2.71           N  
ATOM   2541  CA  TYR A 157      29.752  26.660  10.203  1.00  2.25           C  
ATOM   2542  C   TYR A 157      30.245  27.929   9.529  1.00  1.89           C  
ATOM   2543  O   TYR A 157      29.674  29.001   9.717  1.00  2.86           O  
ATOM   2544  CB  TYR A 157      28.364  26.263   9.690  1.00  3.38           C  
ATOM   2545  CG  TYR A 157      28.230  25.974   8.207  1.00  3.38           C  
ATOM   2546  CD1 TYR A 157      28.590  24.740   7.688  1.00  3.38           C  
ATOM   2547  CD2 TYR A 157      27.728  26.950   7.362  1.00  3.38           C  
ATOM   2548  CE1 TYR A 157      28.446  24.494   6.333  1.00  3.38           C  
ATOM   2549  CE2 TYR A 157      27.583  26.709   6.014  1.00  3.38           C  
ATOM   2550  CZ  TYR A 157      27.941  25.487   5.499  1.00  3.38           C  
ATOM   2551  OH  TYR A 157      27.793  25.254   4.157  1.00  3.38           O  
ATOM   2552  H   TYR A 157      28.799  26.900  12.098  1.00  3.25           H  
ATOM   2553  HA  TYR A 157      30.459  25.860   9.988  1.00  2.70           H  
ATOM   2554 1HB  TYR A 157      28.024  25.383  10.234  1.00  4.05           H  
ATOM   2555 2HB  TYR A 157      27.681  27.062   9.928  1.00  4.05           H  
ATOM   2556  HD1 TYR A 157      28.982  23.965   8.348  1.00  4.05           H  
ATOM   2557  HD2 TYR A 157      27.446  27.914   7.760  1.00  4.05           H  
ATOM   2558  HE1 TYR A 157      28.727  23.524   5.924  1.00  4.05           H  
ATOM   2559  HE2 TYR A 157      27.187  27.485   5.359  1.00  4.05           H  
ATOM   2560  HH  TYR A 157      27.331  25.995   3.757  1.00  4.05           H  
ATOM   2561  N   ALA A 158      31.301  27.809   8.742  1.00  2.01           N  
ATOM   2562  CA  ALA A 158      31.818  28.934   7.992  1.00  2.95           C  
ATOM   2563  C   ALA A 158      30.792  29.342   6.957  1.00  4.67           C  
ATOM   2564  O   ALA A 158      30.213  28.492   6.282  1.00 14.17           O  
ATOM   2565  CB  ALA A 158      33.142  28.579   7.335  1.00  4.43           C  
ATOM   2566  H   ALA A 158      31.755  26.919   8.660  1.00  2.41           H  
ATOM   2567  HA  ALA A 158      31.967  29.770   8.676  1.00  3.54           H  
ATOM   2568 1HB  ALA A 158      33.517  29.439   6.781  1.00  5.31           H  
ATOM   2569 2HB  ALA A 158      33.864  28.298   8.101  1.00  5.31           H  
ATOM   2570 3HB  ALA A 158      32.996  27.744   6.652  1.00  5.31           H  
ATOM   2571  N   SER A 159      30.563  30.640   6.828  1.00  4.08           N  
ATOM   2572  CA  SER A 159      29.579  31.119   5.876  1.00  4.64           C  
ATOM   2573  C   SER A 159      30.014  30.902   4.445  1.00  4.24           C  
ATOM   2574  O   SER A 159      31.067  31.384   4.028  1.00  4.99           O  
ATOM   2575  CB  SER A 159      29.310  32.594   6.090  1.00  6.96           C  
ATOM   2576  OG  SER A 159      28.450  33.084   5.101  1.00  6.96           O  
ATOM   2577  H   SER A 159      31.071  31.300   7.400  1.00  4.90           H  
ATOM   2578  HA  SER A 159      28.653  30.566   6.032  1.00  5.57           H  
ATOM   2579 1HB  SER A 159      28.867  32.748   7.073  1.00  8.35           H  
ATOM   2580 2HB  SER A 159      30.250  33.145   6.065  1.00  8.35           H  
ATOM   2581  HG  SER A 159      28.285  34.007   5.315  1.00  8.35           H  
ATOM   2582  N   ARG A 160      29.179  30.209   3.684  1.00  4.42           N  
ATOM   2583  CA  ARG A 160      29.446  30.015   2.273  1.00  5.37           C  
ATOM   2584  C   ARG A 160      28.913  31.167   1.477  1.00  6.06           C  
ATOM   2585  O   ARG A 160      27.700  31.312   1.338  1.00 30.14           O  
ATOM   2586  CB  ARG A 160      28.809  28.764   1.723  1.00  8.05           C  
ATOM   2587  CG  ARG A 160      28.939  28.642   0.202  1.00  8.05           C  
ATOM   2588  CD  ARG A 160      30.259  28.173  -0.259  1.00  8.05           C  
ATOM   2589  NE  ARG A 160      30.286  28.070  -1.702  1.00  8.05           N  
ATOM   2590  CZ  ARG A 160      31.264  27.497  -2.425  1.00  8.05           C  
ATOM   2591  NH1 ARG A 160      32.297  26.956  -1.817  1.00  8.05           N  
ATOM   2592  NH2 ARG A 160      31.185  27.484  -3.749  1.00  8.05           N  
ATOM   2593  H   ARG A 160      28.339  29.823   4.090  1.00  5.30           H  
ATOM   2594  HA  ARG A 160      30.513  29.956   2.135  1.00  6.44           H  
ATOM   2595 1HB  ARG A 160      29.267  27.886   2.175  1.00  9.67           H  
ATOM   2596 2HB  ARG A 160      27.749  28.755   1.973  1.00  9.67           H  
ATOM   2597 1HG  ARG A 160      28.203  27.956  -0.193  1.00  9.67           H  
ATOM   2598 2HG  ARG A 160      28.771  29.624  -0.243  1.00  9.67           H  
ATOM   2599 1HD  ARG A 160      31.024  28.876   0.040  1.00  9.67           H  
ATOM   2600 2HD  ARG A 160      30.470  27.194   0.156  1.00  9.67           H  
ATOM   2601  HE  ARG A 160      29.525  28.505  -2.205  1.00  9.67           H  
ATOM   2602 1HH1 ARG A 160      32.354  26.978  -0.809  1.00  9.67           H  
ATOM   2603 2HH1 ARG A 160      33.035  26.530  -2.357  1.00  9.67           H  
ATOM   2604 1HH2 ARG A 160      30.390  27.903  -4.228  1.00  9.67           H  
ATOM   2605 2HH2 ARG A 160      31.920  27.057  -4.291  1.00  9.67           H  
ATOM   2606  N   GLU A 161      29.799  31.997   0.950  1.00  4.00           N  
ATOM   2607  CA  GLU A 161      29.283  33.100   0.147  1.00  4.36           C  
ATOM   2608  C   GLU A 161      29.475  32.869  -1.343  1.00  4.55           C  
ATOM   2609  O   GLU A 161      28.882  33.577  -2.159  1.00  9.22           O  
ATOM   2610  CB  GLU A 161      29.877  34.445   0.547  1.00  6.54           C  
ATOM   2611  CG  GLU A 161      29.508  34.899   1.954  1.00  6.54           C  
ATOM   2612  CD  GLU A 161      29.808  36.356   2.193  1.00  6.54           C  
ATOM   2613  OE1 GLU A 161      30.196  37.020   1.262  1.00  6.54           O  
ATOM   2614  OE2 GLU A 161      29.619  36.825   3.291  1.00  6.54           O  
ATOM   2615  H   GLU A 161      30.793  31.820   1.089  1.00  4.80           H  
ATOM   2616  HA  GLU A 161      28.210  33.171   0.324  1.00  5.23           H  
ATOM   2617 1HB  GLU A 161      30.958  34.388   0.488  1.00  7.85           H  
ATOM   2618 2HB  GLU A 161      29.548  35.212  -0.154  1.00  7.85           H  
ATOM   2619 1HG  GLU A 161      28.442  34.729   2.111  1.00  7.85           H  
ATOM   2620 2HG  GLU A 161      30.054  34.294   2.677  1.00  7.85           H  
ATOM   2621  N   ASP A 162      30.280  31.882  -1.713  1.00  3.25           N  
ATOM   2622  CA  ASP A 162      30.425  31.585  -3.126  1.00  3.45           C  
ATOM   2623  C   ASP A 162      29.258  30.773  -3.663  1.00  3.63           C  
ATOM   2624  O   ASP A 162      28.739  29.862  -3.014  1.00  7.25           O  
ATOM   2625  CB  ASP A 162      31.745  30.885  -3.416  1.00  5.18           C  
ATOM   2626  CG  ASP A 162      32.905  31.845  -3.394  1.00  5.18           C  
ATOM   2627  OD1 ASP A 162      32.655  33.019  -3.546  1.00  5.18           O  
ATOM   2628  OD2 ASP A 162      34.024  31.412  -3.252  1.00  5.18           O  
ATOM   2629  H   ASP A 162      30.773  31.328  -1.027  1.00  3.90           H  
ATOM   2630  HA  ASP A 162      30.439  32.531  -3.667  1.00  4.14           H  
ATOM   2631 1HB  ASP A 162      31.926  30.122  -2.663  1.00  6.21           H  
ATOM   2632 2HB  ASP A 162      31.703  30.395  -4.389  1.00  6.21           H  
ATOM   2633  N   ASP A 163      28.859  31.124  -4.867  1.00  2.05           N  
ATOM   2634  CA  ASP A 163      27.781  30.478  -5.586  1.00  2.64           C  
ATOM   2635  C   ASP A 163      28.229  29.196  -6.302  1.00  2.07           C  
ATOM   2636  O   ASP A 163      29.061  28.444  -5.785  1.00  2.93           O  
ATOM   2637  CB  ASP A 163      27.192  31.512  -6.532  1.00  3.96           C  
ATOM   2638  CG  ASP A 163      28.194  31.983  -7.572  1.00  3.96           C  
ATOM   2639  OD1 ASP A 163      29.052  31.230  -7.977  1.00  3.96           O  
ATOM   2640  OD2 ASP A 163      28.118  33.140  -7.894  1.00  3.96           O  
ATOM   2641  H   ASP A 163      29.340  31.890  -5.318  1.00  2.46           H  
ATOM   2642  HA  ASP A 163      27.011  30.205  -4.864  1.00  3.17           H  
ATOM   2643 1HB  ASP A 163      26.305  31.120  -7.027  1.00  4.75           H  
ATOM   2644 2HB  ASP A 163      26.875  32.380  -5.952  1.00  4.75           H  
ATOM   2645  N   SER A 164      27.663  28.947  -7.493  1.00  2.17           N  
ATOM   2646  CA  SER A 164      27.952  27.755  -8.281  1.00  2.97           C  
ATOM   2647  C   SER A 164      27.510  26.525  -7.505  1.00  3.03           C  
ATOM   2648  O   SER A 164      28.206  25.509  -7.466  1.00  3.13           O  
ATOM   2649  CB  SER A 164      29.432  27.689  -8.623  1.00  4.46           C  
ATOM   2650  OG  SER A 164      29.830  28.828  -9.339  1.00  4.46           O  
ATOM   2651  H   SER A 164      27.002  29.604  -7.874  1.00  2.60           H  
ATOM   2652  HA  SER A 164      27.379  27.801  -9.208  1.00  3.56           H  
ATOM   2653 1HB  SER A 164      30.030  27.595  -7.720  1.00  5.35           H  
ATOM   2654 2HB  SER A 164      29.621  26.801  -9.224  1.00  5.35           H  
ATOM   2655  HG  SER A 164      29.556  29.593  -8.812  1.00  5.35           H  
ATOM   2656  N   LEU A 165      26.344  26.643  -6.876  1.00  3.53           N  
ATOM   2657  CA  LEU A 165      25.788  25.601  -6.034  1.00  4.16           C  
ATOM   2658  C   LEU A 165      24.629  24.913  -6.745  1.00  3.19           C  
ATOM   2659  O   LEU A 165      24.013  25.527  -7.618  1.00  4.05           O  
ATOM   2660  CB  LEU A 165      25.312  26.227  -4.713  1.00  6.24           C  
ATOM   2661  CG  LEU A 165      26.384  27.006  -3.963  1.00  6.24           C  
ATOM   2662  CD1 LEU A 165      25.809  27.538  -2.659  1.00  6.24           C  
ATOM   2663  CD2 LEU A 165      27.586  26.108  -3.769  1.00  6.24           C  
ATOM   2664  H   LEU A 165      25.827  27.504  -6.976  1.00  4.24           H  
ATOM   2665  HA  LEU A 165      26.571  24.874  -5.829  1.00  4.99           H  
ATOM   2666 1HB  LEU A 165      24.502  26.917  -4.935  1.00  7.49           H  
ATOM   2667 2HB  LEU A 165      24.936  25.463  -4.041  1.00  7.49           H  
ATOM   2668  HG  LEU A 165      26.679  27.870  -4.549  1.00  7.49           H  
ATOM   2669 1HD1 LEU A 165      26.572  28.112  -2.133  1.00  7.49           H  
ATOM   2670 2HD1 LEU A 165      24.956  28.182  -2.873  1.00  7.49           H  
ATOM   2671 3HD1 LEU A 165      25.487  26.704  -2.037  1.00  7.49           H  
ATOM   2672 1HD2 LEU A 165      28.368  26.652  -3.241  1.00  7.49           H  
ATOM   2673 2HD2 LEU A 165      27.290  25.234  -3.196  1.00  7.49           H  
ATOM   2674 3HD2 LEU A 165      27.961  25.786  -4.740  1.00  7.49           H  
ATOM   2675  N   PRO A 166      24.341  23.642  -6.412  1.00  2.68           N  
ATOM   2676  CA  PRO A 166      23.257  22.814  -6.932  1.00  2.84           C  
ATOM   2677  C   PRO A 166      21.991  23.636  -7.084  1.00  2.07           C  
ATOM   2678  O   PRO A 166      21.514  24.239  -6.123  1.00  2.22           O  
ATOM   2679  CB  PRO A 166      23.082  21.737  -5.859  1.00  4.26           C  
ATOM   2680  CG  PRO A 166      24.436  21.605  -5.264  1.00  4.26           C  
ATOM   2681  CD  PRO A 166      24.939  23.020  -5.208  1.00  4.26           C  
ATOM   2682  HA  PRO A 166      23.556  22.371  -7.892  1.00  3.41           H  
ATOM   2683 1HB  PRO A 166      22.326  22.055  -5.130  1.00  5.11           H  
ATOM   2684 2HB  PRO A 166      22.721  20.803  -6.314  1.00  5.11           H  
ATOM   2685 1HG  PRO A 166      24.373  21.134  -4.272  1.00  5.11           H  
ATOM   2686 2HG  PRO A 166      25.065  20.953  -5.888  1.00  5.11           H  
ATOM   2687 1HD  PRO A 166      24.566  23.504  -4.296  1.00  5.11           H  
ATOM   2688 2HD  PRO A 166      26.036  23.028  -5.265  1.00  5.11           H  
ATOM   2689  N   GLU A 167      21.432  23.644  -8.292  1.00  2.32           N  
ATOM   2690  CA  GLU A 167      20.222  24.412  -8.586  1.00  2.07           C  
ATOM   2691  C   GLU A 167      18.963  23.880  -7.889  1.00  1.46           C  
ATOM   2692  O   GLU A 167      17.936  24.559  -7.861  1.00  2.22           O  
ATOM   2693  CB  GLU A 167      19.980  24.443 -10.097  1.00  3.10           C  
ATOM   2694  CG  GLU A 167      19.608  23.099 -10.712  1.00  3.10           C  
ATOM   2695  CD  GLU A 167      20.803  22.256 -11.061  1.00  3.10           C  
ATOM   2696  OE1 GLU A 167      21.859  22.505 -10.531  1.00  3.10           O  
ATOM   2697  OE2 GLU A 167      20.659  21.361 -11.860  1.00  3.10           O  
ATOM   2698  H   GLU A 167      21.870  23.119  -9.037  1.00  2.78           H  
ATOM   2699  HA  GLU A 167      20.384  25.434  -8.244  1.00  2.48           H  
ATOM   2700 1HB  GLU A 167      19.179  25.148 -10.321  1.00  3.73           H  
ATOM   2701 2HB  GLU A 167      20.879  24.801 -10.599  1.00  3.73           H  
ATOM   2702 1HG  GLU A 167      18.979  22.548 -10.014  1.00  3.73           H  
ATOM   2703 2HG  GLU A 167      19.024  23.279 -11.614  1.00  3.73           H  
ATOM   2704  N   SER A 168      19.043  22.678  -7.327  1.00  1.24           N  
ATOM   2705  CA  SER A 168      17.922  22.087  -6.627  1.00  0.82           C  
ATOM   2706  C   SER A 168      18.386  20.972  -5.709  1.00  0.77           C  
ATOM   2707  O   SER A 168      19.094  20.056  -6.128  1.00  0.97           O  
ATOM   2708  CB  SER A 168      16.903  21.553  -7.609  1.00  1.23           C  
ATOM   2709  OG  SER A 168      15.843  20.930  -6.935  1.00  1.23           O  
ATOM   2710  H   SER A 168      19.903  22.156  -7.387  1.00  1.49           H  
ATOM   2711  HA  SER A 168      17.451  22.858  -6.020  1.00  0.98           H  
ATOM   2712 1HB  SER A 168      16.519  22.375  -8.212  1.00  1.48           H  
ATOM   2713 2HB  SER A 168      17.379  20.844  -8.284  1.00  1.48           H  
ATOM   2714  HG  SER A 168      15.552  21.554  -6.264  1.00  1.48           H  
ATOM   2715  N   VAL A 169      17.988  21.072  -4.450  1.00  0.63           N  
ATOM   2716  CA  VAL A 169      18.343  20.101  -3.429  1.00  0.71           C  
ATOM   2717  C   VAL A 169      17.112  19.532  -2.776  1.00  0.56           C  
ATOM   2718  O   VAL A 169      16.175  20.257  -2.455  1.00  0.45           O  
ATOM   2719  CB  VAL A 169      19.266  20.730  -2.374  1.00  1.06           C  
ATOM   2720  CG1 VAL A 169      19.543  19.752  -1.237  1.00  1.06           C  
ATOM   2721  CG2 VAL A 169      20.570  21.103  -3.052  1.00  1.06           C  
ATOM   2722  H   VAL A 169      17.396  21.852  -4.196  1.00  0.76           H  
ATOM   2723  HA  VAL A 169      18.886  19.285  -3.907  1.00  0.85           H  
ATOM   2724  HB  VAL A 169      18.789  21.615  -1.953  1.00  1.28           H  
ATOM   2725 1HG1 VAL A 169      20.204  20.219  -0.507  1.00  1.28           H  
ATOM   2726 2HG1 VAL A 169      18.607  19.480  -0.751  1.00  1.28           H  
ATOM   2727 3HG1 VAL A 169      20.020  18.857  -1.636  1.00  1.28           H  
ATOM   2728 1HG2 VAL A 169      21.239  21.562  -2.331  1.00  1.28           H  
ATOM   2729 2HG2 VAL A 169      21.036  20.207  -3.462  1.00  1.28           H  
ATOM   2730 3HG2 VAL A 169      20.376  21.810  -3.857  1.00  1.28           H  
ATOM   2731  N   ASP A 170      17.104  18.221  -2.604  1.00  0.59           N  
ATOM   2732  CA  ASP A 170      15.993  17.545  -1.966  1.00  0.52           C  
ATOM   2733  C   ASP A 170      16.491  16.272  -1.317  1.00  0.61           C  
ATOM   2734  O   ASP A 170      16.679  15.258  -1.987  1.00  0.85           O  
ATOM   2735  CB  ASP A 170      14.892  17.256  -2.984  1.00  0.78           C  
ATOM   2736  CG  ASP A 170      13.620  16.667  -2.385  1.00  0.78           C  
ATOM   2737  OD1 ASP A 170      13.644  16.143  -1.294  1.00  0.78           O  
ATOM   2738  OD2 ASP A 170      12.605  16.781  -3.033  1.00  0.78           O  
ATOM   2739  H   ASP A 170      17.901  17.680  -2.909  1.00  0.71           H  
ATOM   2740  HA  ASP A 170      15.588  18.192  -1.187  1.00  0.62           H  
ATOM   2741 1HB  ASP A 170      14.631  18.180  -3.501  1.00  0.94           H  
ATOM   2742 2HB  ASP A 170      15.271  16.563  -3.737  1.00  0.94           H  
ATOM   2743  N   TRP A 171      16.699  16.331  -0.004  1.00  0.47           N  
ATOM   2744  CA  TRP A 171      17.233  15.215   0.770  1.00  0.45           C  
ATOM   2745  C   TRP A 171      16.381  13.949   0.763  1.00  0.35           C  
ATOM   2746  O   TRP A 171      16.887  12.870   1.082  1.00  0.38           O  
ATOM   2747  CB  TRP A 171      17.534  15.686   2.189  1.00  0.68           C  
ATOM   2748  CG  TRP A 171      18.802  16.466   2.188  1.00  0.68           C  
ATOM   2749  CD1 TRP A 171      18.969  17.812   2.290  1.00  0.68           C  
ATOM   2750  CD2 TRP A 171      20.124  15.908   2.040  1.00  0.68           C  
ATOM   2751  NE1 TRP A 171      20.296  18.125   2.190  1.00  0.68           N  
ATOM   2752  CE2 TRP A 171      21.015  16.973   2.031  1.00  0.68           C  
ATOM   2753  CE3 TRP A 171      20.613  14.606   1.905  1.00  0.68           C  
ATOM   2754  CZ2 TRP A 171      22.371  16.785   1.877  1.00  0.68           C  
ATOM   2755  CZ3 TRP A 171      21.981  14.414   1.768  1.00  0.68           C  
ATOM   2756  CH2 TRP A 171      22.838  15.480   1.751  1.00  0.68           C  
ATOM   2757  H   TRP A 171      16.500  17.200   0.480  1.00  0.56           H  
ATOM   2758  HA  TRP A 171      18.193  14.951   0.325  1.00  0.54           H  
ATOM   2759 1HB  TRP A 171      16.726  16.319   2.556  1.00  0.81           H  
ATOM   2760 2HB  TRP A 171      17.639  14.837   2.860  1.00  0.81           H  
ATOM   2761  HD1 TRP A 171      18.174  18.536   2.415  1.00  0.81           H  
ATOM   2762  HE1 TRP A 171      20.684  19.057   2.220  1.00  0.81           H  
ATOM   2763  HE3 TRP A 171      19.931  13.760   1.909  1.00  0.81           H  
ATOM   2764  HZ2 TRP A 171      23.062  17.619   1.855  1.00  0.81           H  
ATOM   2765  HZ3 TRP A 171      22.354  13.394   1.666  1.00  0.81           H  
ATOM   2766  HH2 TRP A 171      23.908  15.302   1.634  1.00  0.81           H  
ATOM   2767  N   ARG A 172      15.116  14.042   0.339  1.00  0.49           N  
ATOM   2768  CA  ARG A 172      14.290  12.846   0.255  1.00  0.68           C  
ATOM   2769  C   ARG A 172      14.794  11.938  -0.861  1.00  0.61           C  
ATOM   2770  O   ARG A 172      14.610  10.723  -0.814  1.00  0.69           O  
ATOM   2771  CB  ARG A 172      12.846  13.201  -0.042  1.00  1.02           C  
ATOM   2772  CG  ARG A 172      12.117  13.952   1.047  1.00  1.02           C  
ATOM   2773  CD  ARG A 172      10.770  14.354   0.606  1.00  1.02           C  
ATOM   2774  NE  ARG A 172      10.836  15.287  -0.496  1.00  1.02           N  
ATOM   2775  CZ  ARG A 172       9.768  15.844  -1.097  1.00  1.02           C  
ATOM   2776  NH1 ARG A 172       8.551  15.576  -0.673  1.00  1.02           N  
ATOM   2777  NH2 ARG A 172       9.955  16.660  -2.117  1.00  1.02           N  
ATOM   2778  H   ARG A 172      14.717  14.935   0.057  1.00  0.59           H  
ATOM   2779  HA  ARG A 172      14.345  12.311   1.203  1.00  0.82           H  
ATOM   2780 1HB  ARG A 172      12.799  13.808  -0.944  1.00  1.22           H  
ATOM   2781 2HB  ARG A 172      12.284  12.287  -0.237  1.00  1.22           H  
ATOM   2782 1HG  ARG A 172      11.999  13.303   1.913  1.00  1.22           H  
ATOM   2783 2HG  ARG A 172      12.679  14.845   1.324  1.00  1.22           H  
ATOM   2784 1HD  ARG A 172      10.210  13.478   0.283  1.00  1.22           H  
ATOM   2785 2HD  ARG A 172      10.253  14.838   1.425  1.00  1.22           H  
ATOM   2786  HE  ARG A 172      11.758  15.526  -0.851  1.00  1.22           H  
ATOM   2787 1HH1 ARG A 172       8.415  14.951   0.109  1.00  1.22           H  
ATOM   2788 2HH1 ARG A 172       7.754  15.998  -1.127  1.00  1.22           H  
ATOM   2789 1HH2 ARG A 172      10.901  16.843  -2.440  1.00  1.22           H  
ATOM   2790 2HH2 ARG A 172       9.168  17.085  -2.581  1.00  1.22           H  
ATOM   2791  N   GLU A 173      15.513  12.516  -1.829  1.00  0.70           N  
ATOM   2792  CA  GLU A 173      16.055  11.769  -2.952  1.00  0.88           C  
ATOM   2793  C   GLU A 173      17.316  11.010  -2.562  1.00  0.81           C  
ATOM   2794  O   GLU A 173      17.794  10.160  -3.315  1.00  0.96           O  
ATOM   2795  CB  GLU A 173      16.359  12.715  -4.113  1.00  1.32           C  
ATOM   2796  CG  GLU A 173      15.129  13.367  -4.728  1.00  1.32           C  
ATOM   2797  CD  GLU A 173      15.462  14.303  -5.857  1.00  1.32           C  
ATOM   2798  OE1 GLU A 173      16.622  14.566  -6.063  1.00  1.32           O  
ATOM   2799  OE2 GLU A 173      14.555  14.746  -6.523  1.00  1.32           O  
ATOM   2800  H   GLU A 173      15.682  13.513  -1.810  1.00  0.84           H  
ATOM   2801  HA  GLU A 173      15.308  11.044  -3.278  1.00  1.06           H  
ATOM   2802 1HB  GLU A 173      17.028  13.506  -3.774  1.00  1.58           H  
ATOM   2803 2HB  GLU A 173      16.874  12.168  -4.903  1.00  1.58           H  
ATOM   2804 1HG  GLU A 173      14.467  12.586  -5.101  1.00  1.58           H  
ATOM   2805 2HG  GLU A 173      14.597  13.916  -3.953  1.00  1.58           H  
ATOM   2806  N   LYS A 174      17.858  11.324  -1.388  1.00  0.61           N  
ATOM   2807  CA  LYS A 174      19.031  10.657  -0.879  1.00  0.67           C  
ATOM   2808  C   LYS A 174      18.630   9.655   0.193  1.00  0.44           C  
ATOM   2809  O   LYS A 174      19.479   8.951   0.741  1.00  0.46           O  
ATOM   2810  CB  LYS A 174      20.001  11.680  -0.302  1.00  1.01           C  
ATOM   2811  CG  LYS A 174      20.464  12.733  -1.298  1.00  1.01           C  
ATOM   2812  CD  LYS A 174      21.258  12.109  -2.432  1.00  1.01           C  
ATOM   2813  CE  LYS A 174      21.806  13.172  -3.370  1.00  1.01           C  
ATOM   2814  NZ  LYS A 174      22.564  12.574  -4.503  1.00  1.01           N  
ATOM   2815  H   LYS A 174      17.444  12.028  -0.795  1.00  0.73           H  
ATOM   2816  HA  LYS A 174      19.515  10.115  -1.692  1.00  0.80           H  
ATOM   2817 1HB  LYS A 174      19.524  12.192   0.531  1.00  1.21           H  
ATOM   2818 2HB  LYS A 174      20.884  11.170   0.085  1.00  1.21           H  
ATOM   2819 1HG  LYS A 174      19.597  13.248  -1.713  1.00  1.21           H  
ATOM   2820 2HG  LYS A 174      21.092  13.466  -0.795  1.00  1.21           H  
ATOM   2821 1HD  LYS A 174      22.089  11.534  -2.021  1.00  1.21           H  
ATOM   2822 2HD  LYS A 174      20.616  11.434  -2.998  1.00  1.21           H  
ATOM   2823 1HE  LYS A 174      20.978  13.758  -3.769  1.00  1.21           H  
ATOM   2824 2HE  LYS A 174      22.468  13.835  -2.813  1.00  1.21           H  
ATOM   2825 1HZ  LYS A 174      22.910  13.310  -5.102  1.00  1.21           H  
ATOM   2826 2HZ  LYS A 174      23.342  12.039  -4.143  1.00  1.21           H  
ATOM   2827 3HZ  LYS A 174      21.955  11.967  -5.033  1.00  1.21           H  
ATOM   2828  N   GLY A 175      17.331   9.614   0.517  1.00  0.45           N  
ATOM   2829  CA  GLY A 175      16.837   8.733   1.557  1.00  0.43           C  
ATOM   2830  C   GLY A 175      17.165   9.265   2.948  1.00  0.35           C  
ATOM   2831  O   GLY A 175      17.195   8.492   3.900  1.00  0.40           O  
ATOM   2832  H   GLY A 175      16.645  10.175   0.030  1.00  0.54           H  
ATOM   2833 1HA  GLY A 175      15.758   8.620   1.453  1.00  0.52           H  
ATOM   2834 2HA  GLY A 175      17.275   7.744   1.431  1.00  0.52           H  
ATOM   2835  N   ALA A 176      17.438  10.572   3.066  1.00  0.32           N  
ATOM   2836  CA  ALA A 176      17.794  11.166   4.357  1.00  0.34           C  
ATOM   2837  C   ALA A 176      16.585  11.759   5.070  1.00  0.37           C  
ATOM   2838  O   ALA A 176      16.689  12.197   6.216  1.00  0.72           O  
ATOM   2839  CB  ALA A 176      18.851  12.242   4.165  1.00  0.51           C  
ATOM   2840  H   ALA A 176      17.383  11.182   2.259  1.00  0.38           H  
ATOM   2841  HA  ALA A 176      18.201  10.378   4.989  1.00  0.41           H  
ATOM   2842 1HB  ALA A 176      19.131  12.654   5.134  1.00  0.61           H  
ATOM   2843 2HB  ALA A 176      19.729  11.810   3.687  1.00  0.61           H  
ATOM   2844 3HB  ALA A 176      18.450  13.032   3.536  1.00  0.61           H  
ATOM   2845  N   VAL A 177      15.447  11.794   4.385  1.00  0.32           N  
ATOM   2846  CA  VAL A 177      14.227  12.362   4.939  1.00  0.90           C  
ATOM   2847  C   VAL A 177      13.075  11.372   4.933  1.00  0.83           C  
ATOM   2848  O   VAL A 177      12.760  10.776   3.902  1.00  1.09           O  
ATOM   2849  CB  VAL A 177      13.837  13.616   4.150  1.00  1.35           C  
ATOM   2850  CG1 VAL A 177      12.523  14.171   4.658  1.00  1.35           C  
ATOM   2851  CG2 VAL A 177      14.925  14.659   4.290  1.00  1.35           C  
ATOM   2852  H   VAL A 177      15.417  11.420   3.449  1.00  0.38           H  
ATOM   2853  HA  VAL A 177      14.424  12.653   5.971  1.00  1.08           H  
ATOM   2854  HB  VAL A 177      13.721  13.354   3.105  1.00  1.62           H  
ATOM   2855 1HG1 VAL A 177      12.255  15.061   4.088  1.00  1.62           H  
ATOM   2856 2HG1 VAL A 177      11.742  13.420   4.544  1.00  1.62           H  
ATOM   2857 3HG1 VAL A 177      12.629  14.427   5.709  1.00  1.62           H  
ATOM   2858 1HG2 VAL A 177      14.654  15.543   3.716  1.00  1.62           H  
ATOM   2859 2HG2 VAL A 177      15.041  14.927   5.341  1.00  1.62           H  
ATOM   2860 3HG2 VAL A 177      15.860  14.255   3.914  1.00  1.62           H  
ATOM   2861  N   GLY A 178      12.448  11.202   6.093  1.00  0.75           N  
ATOM   2862  CA  GLY A 178      11.329  10.280   6.222  1.00  0.87           C  
ATOM   2863  C   GLY A 178       9.974  10.995   6.149  1.00  0.94           C  
ATOM   2864  O   GLY A 178       9.892  12.149   5.731  1.00  1.45           O  
ATOM   2865  H   GLY A 178      12.755  11.721   6.903  1.00  0.90           H  
ATOM   2866 1HA  GLY A 178      11.392   9.533   5.431  1.00  1.04           H  
ATOM   2867 2HA  GLY A 178      11.417   9.751   7.170  1.00  1.04           H  
ATOM   2868  N   PRO A 179       8.914  10.288   6.550  1.00  1.00           N  
ATOM   2869  CA  PRO A 179       7.500  10.664   6.628  1.00  1.23           C  
ATOM   2870  C   PRO A 179       7.231  11.853   7.546  1.00  1.10           C  
ATOM   2871  O   PRO A 179       7.972  12.108   8.499  1.00  1.18           O  
ATOM   2872  CB  PRO A 179       6.822   9.397   7.167  1.00  1.84           C  
ATOM   2873  CG  PRO A 179       7.726   8.282   6.771  1.00  1.84           C  
ATOM   2874  CD  PRO A 179       9.106   8.859   6.864  1.00  1.84           C  
ATOM   2875  HA  PRO A 179       7.140  10.885   5.611  1.00  1.48           H  
ATOM   2876 1HB  PRO A 179       6.696   9.474   8.256  1.00  2.21           H  
ATOM   2877 2HB  PRO A 179       5.815   9.298   6.735  1.00  2.21           H  
ATOM   2878 1HG  PRO A 179       7.581   7.422   7.441  1.00  2.21           H  
ATOM   2879 2HG  PRO A 179       7.480   7.938   5.756  1.00  2.21           H  
ATOM   2880 1HD  PRO A 179       9.505   8.746   7.883  1.00  2.21           H  
ATOM   2881 2HD  PRO A 179       9.756   8.384   6.115  1.00  2.21           H  
ATOM   2882  N   ILE A 180       6.151  12.570   7.258  1.00  1.33           N  
ATOM   2883  CA  ILE A 180       5.731  13.689   8.087  1.00  1.52           C  
ATOM   2884  C   ILE A 180       4.788  13.236   9.183  1.00  1.01           C  
ATOM   2885  O   ILE A 180       3.740  12.644   8.916  1.00  1.59           O  
ATOM   2886  CB  ILE A 180       5.056  14.782   7.259  1.00  2.28           C  
ATOM   2887  CG1 ILE A 180       6.018  15.273   6.180  1.00  2.28           C  
ATOM   2888  CG2 ILE A 180       4.649  15.913   8.192  1.00  2.28           C  
ATOM   2889  CD1 ILE A 180       7.275  15.868   6.753  1.00  2.28           C  
ATOM   2890  H   ILE A 180       5.596  12.320   6.451  1.00  1.60           H  
ATOM   2891  HA  ILE A 180       6.615  14.119   8.558  1.00  1.82           H  
ATOM   2892  HB  ILE A 180       4.174  14.383   6.759  1.00  2.74           H  
ATOM   2893 1HG1 ILE A 180       6.294  14.435   5.540  1.00  2.74           H  
ATOM   2894 2HG1 ILE A 180       5.534  16.023   5.564  1.00  2.74           H  
ATOM   2895 1HG2 ILE A 180       4.167  16.712   7.637  1.00  2.74           H  
ATOM   2896 2HG2 ILE A 180       3.962  15.534   8.945  1.00  2.74           H  
ATOM   2897 3HG2 ILE A 180       5.540  16.302   8.680  1.00  2.74           H  
ATOM   2898 1HD1 ILE A 180       7.927  16.196   5.946  1.00  2.74           H  
ATOM   2899 2HD1 ILE A 180       7.018  16.722   7.381  1.00  2.74           H  
ATOM   2900 3HD1 ILE A 180       7.786  15.117   7.353  1.00  2.74           H  
ATOM   2901  N   LYS A 181       5.171  13.521  10.416  1.00  1.31           N  
ATOM   2902  CA  LYS A 181       4.391  13.145  11.580  1.00  1.15           C  
ATOM   2903  C   LYS A 181       3.537  14.301  12.067  1.00  0.92           C  
ATOM   2904  O   LYS A 181       3.800  15.453  11.732  1.00  1.01           O  
ATOM   2905  CB  LYS A 181       5.309  12.696  12.706  1.00  1.72           C  
ATOM   2906  CG  LYS A 181       6.119  11.437  12.439  1.00  1.72           C  
ATOM   2907  CD  LYS A 181       6.975  11.113  13.653  1.00  1.72           C  
ATOM   2908  CE  LYS A 181       7.838   9.885  13.459  1.00  1.72           C  
ATOM   2909  NZ  LYS A 181       8.669   9.637  14.662  1.00  1.72           N  
ATOM   2910  H   LYS A 181       6.044  14.012  10.554  1.00  1.57           H  
ATOM   2911  HA  LYS A 181       3.729  12.323  11.309  1.00  1.38           H  
ATOM   2912 1HB  LYS A 181       6.018  13.495  12.917  1.00  2.07           H  
ATOM   2913 2HB  LYS A 181       4.724  12.531  13.611  1.00  2.07           H  
ATOM   2914 1HG  LYS A 181       5.448  10.601  12.238  1.00  2.07           H  
ATOM   2915 2HG  LYS A 181       6.763  11.586  11.573  1.00  2.07           H  
ATOM   2916 1HD  LYS A 181       7.639  11.954  13.855  1.00  2.07           H  
ATOM   2917 2HD  LYS A 181       6.336  10.961  14.523  1.00  2.07           H  
ATOM   2918 1HE  LYS A 181       7.210   9.015  13.273  1.00  2.07           H  
ATOM   2919 2HE  LYS A 181       8.494  10.038  12.603  1.00  2.07           H  
ATOM   2920 1HZ  LYS A 181       9.248   8.824  14.520  1.00  2.07           H  
ATOM   2921 2HZ  LYS A 181       9.254  10.448  14.836  1.00  2.07           H  
ATOM   2922 3HZ  LYS A 181       8.075   9.484  15.465  1.00  2.07           H  
ATOM   2923  N   ASP A 182       2.512  13.971  12.847  1.00  0.98           N  
ATOM   2924  CA  ASP A 182       1.620  14.939  13.479  1.00  0.86           C  
ATOM   2925  C   ASP A 182       1.931  15.021  14.971  1.00  0.37           C  
ATOM   2926  O   ASP A 182       1.650  14.080  15.715  1.00  0.60           O  
ATOM   2927  CB  ASP A 182       0.153  14.563  13.263  1.00  1.29           C  
ATOM   2928  CG  ASP A 182      -0.833  15.580  13.841  1.00  1.29           C  
ATOM   2929  OD1 ASP A 182      -0.428  16.441  14.588  1.00  1.29           O  
ATOM   2930  OD2 ASP A 182      -1.995  15.486  13.516  1.00  1.29           O  
ATOM   2931  H   ASP A 182       2.357  12.991  13.037  1.00  1.18           H  
ATOM   2932  HA  ASP A 182       1.796  15.920  13.038  1.00  1.03           H  
ATOM   2933 1HB  ASP A 182      -0.039  14.461  12.195  1.00  1.55           H  
ATOM   2934 2HB  ASP A 182      -0.042  13.593  13.722  1.00  1.55           H  
ATOM   2935  N   GLN A 183       2.519  16.131  15.412  1.00  0.34           N  
ATOM   2936  CA  GLN A 183       2.888  16.281  16.820  1.00  0.80           C  
ATOM   2937  C   GLN A 183       1.694  16.345  17.789  1.00  0.48           C  
ATOM   2938  O   GLN A 183       1.868  16.140  18.996  1.00  2.44           O  
ATOM   2939  CB  GLN A 183       3.714  17.546  17.021  1.00  1.20           C  
ATOM   2940  CG  GLN A 183       2.930  18.829  16.857  1.00  1.20           C  
ATOM   2941  CD  GLN A 183       3.785  20.049  17.072  1.00  1.20           C  
ATOM   2942  OE1 GLN A 183       4.958  20.077  16.686  1.00  1.20           O  
ATOM   2943  NE2 GLN A 183       3.204  21.074  17.683  1.00  1.20           N  
ATOM   2944  H   GLN A 183       2.720  16.877  14.760  1.00  0.41           H  
ATOM   2945  HA  GLN A 183       3.496  15.423  17.098  1.00  0.96           H  
ATOM   2946 1HB  GLN A 183       4.147  17.542  18.018  1.00  1.44           H  
ATOM   2947 2HB  GLN A 183       4.534  17.563  16.306  1.00  1.44           H  
ATOM   2948 1HG  GLN A 183       2.517  18.870  15.849  1.00  1.44           H  
ATOM   2949 2HG  GLN A 183       2.129  18.847  17.591  1.00  1.44           H  
ATOM   2950 1HE2 GLN A 183       3.717  21.916  17.851  1.00  1.44           H  
ATOM   2951 2HE2 GLN A 183       2.251  21.002  17.978  1.00  1.44           H  
ATOM   2952  N   GLY A 184       0.495  16.634  17.274  1.00  0.68           N  
ATOM   2953  CA  GLY A 184      -0.701  16.708  18.107  1.00  0.91           C  
ATOM   2954  C   GLY A 184      -0.730  17.976  18.952  1.00  1.35           C  
ATOM   2955  O   GLY A 184       0.018  18.923  18.708  1.00  3.80           O  
ATOM   2956  H   GLY A 184       0.389  16.779  16.275  1.00  0.82           H  
ATOM   2957 1HA  GLY A 184      -1.585  16.671  17.469  1.00  1.09           H  
ATOM   2958 2HA  GLY A 184      -0.741  15.835  18.757  1.00  1.09           H  
ATOM   2959  N   GLY A 185      -1.604  17.987  19.959  1.00  1.49           N  
ATOM   2960  CA  GLY A 185      -1.731  19.109  20.893  1.00  2.15           C  
ATOM   2961  C   GLY A 185      -0.545  19.162  21.861  1.00  4.94           C  
ATOM   2962  O   GLY A 185      -0.685  18.840  23.042  1.00 27.64           O  
ATOM   2963  H   GLY A 185      -2.196  17.179  20.094  1.00  1.79           H  
ATOM   2964 1HA  GLY A 185      -1.798  20.041  20.336  1.00  2.58           H  
ATOM   2965 2HA  GLY A 185      -2.658  19.008  21.456  1.00  2.58           H  
ATOM   2966  N   CYS A 186       0.619  19.553  21.352  1.00  1.97           N  
ATOM   2967  CA  CYS A 186       1.842  19.572  22.145  1.00  1.40           C  
ATOM   2968  C   CYS A 186       2.917  20.447  21.517  1.00  1.27           C  
ATOM   2969  O   CYS A 186       3.217  20.305  20.333  1.00  1.60           O  
ATOM   2970  CB  CYS A 186       2.377  18.140  22.279  1.00  2.10           C  
ATOM   2971  SG  CYS A 186       3.856  17.966  23.300  1.00  2.10           S  
ATOM   2972  H   CYS A 186       0.647  19.813  20.375  1.00  2.36           H  
ATOM   2973  HA  CYS A 186       1.607  19.959  23.137  1.00  1.68           H  
ATOM   2974 1HB  CYS A 186       1.601  17.504  22.707  1.00  2.52           H  
ATOM   2975 2HB  CYS A 186       2.605  17.748  21.288  1.00  2.52           H  
ATOM   2976  HG  CYS A 186       3.967  16.649  23.158  1.00  2.52           H  
ATOM   2977  N   GLY A 187       3.525  21.338  22.308  1.00  1.11           N  
ATOM   2978  CA  GLY A 187       4.582  22.233  21.821  1.00  1.05           C  
ATOM   2979  C   GLY A 187       5.927  21.518  21.708  1.00  0.94           C  
ATOM   2980  O   GLY A 187       6.870  21.812  22.445  1.00  1.47           O  
ATOM   2981  H   GLY A 187       3.264  21.419  23.283  1.00  1.33           H  
ATOM   2982 1HA  GLY A 187       4.297  22.624  20.845  1.00  1.26           H  
ATOM   2983 2HA  GLY A 187       4.675  23.086  22.491  1.00  1.26           H  
ATOM   2984  N   SER A 188       5.987  20.558  20.787  1.00  0.56           N  
ATOM   2985  CA  SER A 188       7.154  19.716  20.573  1.00  0.41           C  
ATOM   2986  C   SER A 188       7.818  19.927  19.214  1.00  0.29           C  
ATOM   2987  O   SER A 188       8.695  19.146  18.846  1.00  0.43           O  
ATOM   2988  CB  SER A 188       6.750  18.265  20.715  1.00  0.61           C  
ATOM   2989  OG  SER A 188       5.778  17.941  19.763  1.00  0.61           O  
ATOM   2990  H   SER A 188       5.161  20.399  20.226  1.00  0.67           H  
ATOM   2991  HA  SER A 188       7.884  19.947  21.347  1.00  0.49           H  
ATOM   2992 1HB  SER A 188       7.620  17.622  20.590  1.00  0.74           H  
ATOM   2993 2HB  SER A 188       6.354  18.096  21.716  1.00  0.74           H  
ATOM   2994  HG  SER A 188       5.369  17.117  20.047  1.00  0.74           H  
ATOM   2995  N   CYS A 189       7.418  20.981  18.491  1.00  0.28           N  
ATOM   2996  CA  CYS A 189       7.954  21.312  17.160  1.00  0.39           C  
ATOM   2997  C   CYS A 189       9.467  21.201  17.104  1.00  0.34           C  
ATOM   2998  O   CYS A 189      10.021  20.536  16.230  1.00  1.10           O  
ATOM   2999  CB  CYS A 189       7.570  22.738  16.761  1.00  0.58           C  
ATOM   3000  SG  CYS A 189       5.817  22.991  16.422  1.00  0.58           S  
ATOM   3001  H   CYS A 189       6.698  21.579  18.869  1.00  0.34           H  
ATOM   3002  HA  CYS A 189       7.527  20.618  16.435  1.00  0.47           H  
ATOM   3003 1HB  CYS A 189       7.858  23.425  17.556  1.00  0.70           H  
ATOM   3004 2HB  CYS A 189       8.125  23.020  15.868  1.00  0.70           H  
ATOM   3005  HG  CYS A 189       5.759  22.182  15.368  1.00  0.70           H  
ATOM   3006  N   TRP A 190      10.115  21.878  18.042  1.00  0.58           N  
ATOM   3007  CA  TRP A 190      11.558  21.887  18.209  1.00  0.64           C  
ATOM   3008  C   TRP A 190      12.195  20.498  18.322  1.00  0.66           C  
ATOM   3009  O   TRP A 190      13.343  20.321  17.918  1.00  1.71           O  
ATOM   3010  CB  TRP A 190      11.855  22.711  19.458  1.00  0.96           C  
ATOM   3011  CG  TRP A 190      11.218  22.108  20.675  1.00  0.96           C  
ATOM   3012  CD1 TRP A 190       9.943  22.350  21.084  1.00  0.96           C  
ATOM   3013  CD2 TRP A 190      11.783  21.198  21.652  1.00  0.96           C  
ATOM   3014  NE1 TRP A 190       9.668  21.644  22.223  1.00  0.96           N  
ATOM   3015  CE2 TRP A 190      10.778  20.937  22.591  1.00  0.96           C  
ATOM   3016  CE3 TRP A 190      13.036  20.592  21.807  1.00  0.96           C  
ATOM   3017  CZ2 TRP A 190      10.980  20.095  23.668  1.00  0.96           C  
ATOM   3018  CZ3 TRP A 190      13.235  19.744  22.892  1.00  0.96           C  
ATOM   3019  CH2 TRP A 190      12.233  19.506  23.797  1.00  0.96           C  
ATOM   3020  H   TRP A 190       9.568  22.415  18.699  1.00  0.70           H  
ATOM   3021  HA  TRP A 190      11.992  22.392  17.345  1.00  0.77           H  
ATOM   3022 1HB  TRP A 190      12.931  22.772  19.619  1.00  1.15           H  
ATOM   3023 2HB  TRP A 190      11.478  23.727  19.332  1.00  1.15           H  
ATOM   3024  HD1 TRP A 190       9.240  23.004  20.571  1.00  1.15           H  
ATOM   3025  HE1 TRP A 190       8.782  21.650  22.719  1.00  1.15           H  
ATOM   3026  HE3 TRP A 190      13.835  20.779  21.090  1.00  1.15           H  
ATOM   3027  HZ2 TRP A 190      10.198  19.894  24.397  1.00  1.15           H  
ATOM   3028  HZ3 TRP A 190      14.210  19.273  23.010  1.00  1.15           H  
ATOM   3029  HH2 TRP A 190      12.423  18.840  24.638  1.00  1.15           H  
ATOM   3030  N   ALA A 191      11.461  19.515  18.850  1.00  0.37           N  
ATOM   3031  CA  ALA A 191      11.979  18.162  18.987  1.00  0.48           C  
ATOM   3032  C   ALA A 191      11.940  17.476  17.639  1.00  0.47           C  
ATOM   3033  O   ALA A 191      12.845  16.718  17.295  1.00  1.05           O  
ATOM   3034  CB  ALA A 191      11.183  17.377  20.019  1.00  0.72           C  
ATOM   3035  H   ALA A 191      10.516  19.694  19.150  1.00  0.44           H  
ATOM   3036  HA  ALA A 191      13.018  18.221  19.310  1.00  0.58           H  
ATOM   3037 1HB  ALA A 191      11.597  16.373  20.112  1.00  0.86           H  
ATOM   3038 2HB  ALA A 191      11.239  17.884  20.983  1.00  0.86           H  
ATOM   3039 3HB  ALA A 191      10.143  17.310  19.706  1.00  0.86           H  
ATOM   3040  N   PHE A 192      10.906  17.777  16.855  1.00  0.31           N  
ATOM   3041  CA  PHE A 192      10.798  17.210  15.517  1.00  0.31           C  
ATOM   3042  C   PHE A 192      11.838  17.823  14.588  1.00  0.30           C  
ATOM   3043  O   PHE A 192      12.431  17.119  13.769  1.00  0.98           O  
ATOM   3044  CB  PHE A 192       9.395  17.444  14.951  1.00  0.46           C  
ATOM   3045  CG  PHE A 192       8.358  16.521  15.517  1.00  0.46           C  
ATOM   3046  CD1 PHE A 192       7.693  16.838  16.685  1.00  0.46           C  
ATOM   3047  CD2 PHE A 192       8.037  15.334  14.877  1.00  0.46           C  
ATOM   3048  CE1 PHE A 192       6.746  15.988  17.213  1.00  0.46           C  
ATOM   3049  CE2 PHE A 192       7.082  14.490  15.406  1.00  0.46           C  
ATOM   3050  CZ  PHE A 192       6.439  14.815  16.572  1.00  0.46           C  
ATOM   3051  H   PHE A 192      10.178  18.391  17.211  1.00  0.37           H  
ATOM   3052  HA  PHE A 192      10.978  16.136  15.578  1.00  0.37           H  
ATOM   3053 1HB  PHE A 192       9.083  18.467  15.152  1.00  0.56           H  
ATOM   3054 2HB  PHE A 192       9.412  17.313  13.869  1.00  0.56           H  
ATOM   3055  HD1 PHE A 192       7.931  17.767  17.187  1.00  0.56           H  
ATOM   3056  HD2 PHE A 192       8.549  15.070  13.951  1.00  0.56           H  
ATOM   3057  HE1 PHE A 192       6.236  16.248  18.137  1.00  0.56           H  
ATOM   3058  HE2 PHE A 192       6.836  13.562  14.906  1.00  0.56           H  
ATOM   3059  HZ  PHE A 192       5.691  14.143  16.983  1.00  0.56           H  
ATOM   3060  N   SER A 193      12.086  19.125  14.745  1.00  0.29           N  
ATOM   3061  CA  SER A 193      13.089  19.803  13.939  1.00  0.41           C  
ATOM   3062  C   SER A 193      14.468  19.269  14.262  1.00  0.46           C  
ATOM   3063  O   SER A 193      15.241  18.914  13.364  1.00  1.12           O  
ATOM   3064  CB  SER A 193      13.057  21.293  14.173  1.00  0.61           C  
ATOM   3065  OG  SER A 193      14.019  21.938  13.380  1.00  0.61           O  
ATOM   3066  H   SER A 193      11.552  19.655  15.421  1.00  0.35           H  
ATOM   3067  HA  SER A 193      12.876  19.606  12.900  1.00  0.49           H  
ATOM   3068 1HB  SER A 193      12.067  21.677  13.938  1.00  0.74           H  
ATOM   3069 2HB  SER A 193      13.249  21.499  15.224  1.00  0.74           H  
ATOM   3070  HG  SER A 193      13.664  21.953  12.486  1.00  0.74           H  
ATOM   3071  N   THR A 194      14.749  19.206  15.561  1.00  0.38           N  
ATOM   3072  CA  THR A 194      15.996  18.702  16.085  1.00  0.78           C  
ATOM   3073  C   THR A 194      16.298  17.324  15.592  1.00  0.56           C  
ATOM   3074  O   THR A 194      17.358  17.077  15.015  1.00  1.43           O  
ATOM   3075  CB  THR A 194      15.950  18.625  17.620  1.00  1.17           C  
ATOM   3076  OG1 THR A 194      15.787  19.934  18.169  1.00  1.17           O  
ATOM   3077  CG2 THR A 194      17.203  17.973  18.167  1.00  1.17           C  
ATOM   3078  H   THR A 194      14.069  19.534  16.235  1.00  0.46           H  
ATOM   3079  HA  THR A 194      16.801  19.368  15.775  1.00  0.94           H  
ATOM   3080  HB  THR A 194      15.091  18.021  17.909  1.00  1.40           H  
ATOM   3081  HG1 THR A 194      14.956  20.305  17.858  1.00  1.40           H  
ATOM   3082 1HG2 THR A 194      17.141  17.896  19.246  1.00  1.40           H  
ATOM   3083 2HG2 THR A 194      17.311  16.974  17.745  1.00  1.40           H  
ATOM   3084 3HG2 THR A 194      18.057  18.579  17.900  1.00  1.40           H  
ATOM   3085  N   ILE A 195      15.366  16.415  15.826  1.00  0.57           N  
ATOM   3086  CA  ILE A 195      15.641  15.045  15.520  1.00  0.83           C  
ATOM   3087  C   ILE A 195      15.745  14.794  14.039  1.00  0.54           C  
ATOM   3088  O   ILE A 195      16.490  13.910  13.641  1.00  0.76           O  
ATOM   3089  CB  ILE A 195      14.580  14.125  16.108  1.00  1.24           C  
ATOM   3090  CG1 ILE A 195      15.182  12.757  16.218  1.00  1.24           C  
ATOM   3091  CG2 ILE A 195      13.357  14.060  15.208  1.00  1.24           C  
ATOM   3092  CD1 ILE A 195      16.358  12.736  17.159  1.00  1.24           C  
ATOM   3093  H   ILE A 195      14.491  16.661  16.268  1.00  0.68           H  
ATOM   3094  HA  ILE A 195      16.597  14.785  15.971  1.00  1.00           H  
ATOM   3095  HB  ILE A 195      14.293  14.461  17.100  1.00  1.49           H  
ATOM   3096 1HG1 ILE A 195      14.427  12.061  16.583  1.00  1.49           H  
ATOM   3097 2HG1 ILE A 195      15.512  12.426  15.235  1.00  1.49           H  
ATOM   3098 1HG2 ILE A 195      12.631  13.372  15.633  1.00  1.49           H  
ATOM   3099 2HG2 ILE A 195      12.916  15.049  15.120  1.00  1.49           H  
ATOM   3100 3HG2 ILE A 195      13.645  13.697  14.221  1.00  1.49           H  
ATOM   3101 1HD1 ILE A 195      16.768  11.730  17.221  1.00  1.49           H  
ATOM   3102 2HD1 ILE A 195      17.127  13.418  16.798  1.00  1.49           H  
ATOM   3103 3HD1 ILE A 195      16.027  13.054  18.145  1.00  1.49           H  
ATOM   3104  N   ALA A 196      15.054  15.579  13.213  1.00  0.67           N  
ATOM   3105  CA  ALA A 196      15.161  15.390  11.780  1.00  0.65           C  
ATOM   3106  C   ALA A 196      16.576  15.656  11.308  1.00  0.56           C  
ATOM   3107  O   ALA A 196      17.098  14.918  10.472  1.00  0.48           O  
ATOM   3108  CB  ALA A 196      14.202  16.288  11.065  1.00  0.98           C  
ATOM   3109  H   ALA A 196      14.420  16.287  13.567  1.00  0.80           H  
ATOM   3110  HA  ALA A 196      14.917  14.352  11.554  1.00  0.78           H  
ATOM   3111 1HB  ALA A 196      14.279  16.124   9.992  1.00  1.17           H  
ATOM   3112 2HB  ALA A 196      13.185  16.075  11.396  1.00  1.17           H  
ATOM   3113 3HB  ALA A 196      14.451  17.322  11.296  1.00  1.17           H  
ATOM   3114  N   ALA A 197      17.204  16.700  11.853  1.00  0.72           N  
ATOM   3115  CA  ALA A 197      18.587  17.005  11.505  1.00  0.92           C  
ATOM   3116  C   ALA A 197      19.508  15.859  11.943  1.00  0.69           C  
ATOM   3117  O   ALA A 197      20.451  15.509  11.229  1.00  0.77           O  
ATOM   3118  CB  ALA A 197      19.015  18.318  12.138  1.00  1.38           C  
ATOM   3119  H   ALA A 197      16.710  17.299  12.511  1.00  0.86           H  
ATOM   3120  HA  ALA A 197      18.654  17.096  10.421  1.00  1.10           H  
ATOM   3121 1HB  ALA A 197      20.040  18.543  11.848  1.00  1.66           H  
ATOM   3122 2HB  ALA A 197      18.357  19.116  11.795  1.00  1.66           H  
ATOM   3123 3HB  ALA A 197      18.952  18.237  13.221  1.00  1.66           H  
ATOM   3124  N   VAL A 198      19.203  15.265  13.101  1.00  0.48           N  
ATOM   3125  CA  VAL A 198      19.970  14.142  13.637  1.00  0.40           C  
ATOM   3126  C   VAL A 198      19.798  12.890  12.773  1.00  0.39           C  
ATOM   3127  O   VAL A 198      20.762  12.173  12.499  1.00  0.91           O  
ATOM   3128  CB  VAL A 198      19.528  13.839  15.072  1.00  0.60           C  
ATOM   3129  CG1 VAL A 198      20.226  12.593  15.589  1.00  0.60           C  
ATOM   3130  CG2 VAL A 198      19.814  15.043  15.933  1.00  0.60           C  
ATOM   3131  H   VAL A 198      18.427  15.627  13.648  1.00  0.58           H  
ATOM   3132  HA  VAL A 198      21.024  14.419  13.649  1.00  0.48           H  
ATOM   3133  HB  VAL A 198      18.460  13.633  15.080  1.00  0.72           H  
ATOM   3134 1HG1 VAL A 198      19.889  12.380  16.604  1.00  0.72           H  
ATOM   3135 2HG1 VAL A 198      19.989  11.750  14.942  1.00  0.72           H  
ATOM   3136 3HG1 VAL A 198      21.304  12.755  15.592  1.00  0.72           H  
ATOM   3137 1HG2 VAL A 198      19.489  14.850  16.953  1.00  0.72           H  
ATOM   3138 2HG2 VAL A 198      20.882  15.250  15.919  1.00  0.72           H  
ATOM   3139 3HG2 VAL A 198      19.279  15.899  15.539  1.00  0.72           H  
ATOM   3140  N   GLU A 199      18.565  12.637  12.349  1.00  0.31           N  
ATOM   3141  CA  GLU A 199      18.253  11.507  11.493  1.00  0.37           C  
ATOM   3142  C   GLU A 199      18.994  11.648  10.172  1.00  0.45           C  
ATOM   3143  O   GLU A 199      19.568  10.678   9.667  1.00  0.93           O  
ATOM   3144  CB  GLU A 199      16.742  11.439  11.238  1.00  0.55           C  
ATOM   3145  CG  GLU A 199      15.887  11.044  12.434  1.00  0.55           C  
ATOM   3146  CD  GLU A 199      14.414  11.167  12.151  1.00  0.55           C  
ATOM   3147  OE1 GLU A 199      14.061  11.880  11.239  1.00  0.55           O  
ATOM   3148  OE2 GLU A 199      13.639  10.532  12.829  1.00  0.55           O  
ATOM   3149  H   GLU A 199      17.814  13.246  12.629  1.00  0.37           H  
ATOM   3150  HA  GLU A 199      18.581  10.589  11.981  1.00  0.44           H  
ATOM   3151 1HB  GLU A 199      16.390  12.409  10.888  1.00  0.67           H  
ATOM   3152 2HB  GLU A 199      16.543  10.718  10.448  1.00  0.67           H  
ATOM   3153 1HG  GLU A 199      16.111  10.019  12.703  1.00  0.67           H  
ATOM   3154 2HG  GLU A 199      16.147  11.662  13.285  1.00  0.67           H  
ATOM   3155  N   GLY A 200      18.999  12.875   9.645  1.00  0.41           N  
ATOM   3156  CA  GLY A 200      19.669  13.196   8.402  1.00  0.62           C  
ATOM   3157  C   GLY A 200      21.157  12.917   8.477  1.00  0.48           C  
ATOM   3158  O   GLY A 200      21.690  12.246   7.594  1.00  0.44           O  
ATOM   3159  H   GLY A 200      18.490  13.615  10.110  1.00  0.49           H  
ATOM   3160 1HA  GLY A 200      19.226  12.617   7.592  1.00  0.74           H  
ATOM   3161 2HA  GLY A 200      19.506  14.247   8.170  1.00  0.74           H  
ATOM   3162  N   ILE A 201      21.833  13.406   9.528  1.00  0.88           N  
ATOM   3163  CA  ILE A 201      23.266  13.145   9.633  1.00  1.09           C  
ATOM   3164  C   ILE A 201      23.594  11.680   9.850  1.00  0.77           C  
ATOM   3165  O   ILE A 201      24.653  11.232   9.423  1.00  0.84           O  
ATOM   3166  CB  ILE A 201      23.957  13.984  10.729  1.00  1.64           C  
ATOM   3167  CG1 ILE A 201      25.465  13.905  10.496  1.00  1.64           C  
ATOM   3168  CG2 ILE A 201      23.622  13.526  12.135  1.00  1.64           C  
ATOM   3169  CD1 ILE A 201      26.251  14.904  11.288  1.00  1.64           C  
ATOM   3170  H   ILE A 201      21.362  13.967  10.229  1.00  1.06           H  
ATOM   3171  HA  ILE A 201      23.720  13.441   8.689  1.00  1.31           H  
ATOM   3172  HB  ILE A 201      23.659  15.025  10.622  1.00  1.96           H  
ATOM   3173 1HG1 ILE A 201      25.808  12.909  10.770  1.00  1.96           H  
ATOM   3174 2HG1 ILE A 201      25.675  14.060   9.437  1.00  1.96           H  
ATOM   3175 1HG2 ILE A 201      24.144  14.156  12.855  1.00  1.96           H  
ATOM   3176 2HG2 ILE A 201      22.555  13.617  12.288  1.00  1.96           H  
ATOM   3177 3HG2 ILE A 201      23.929  12.490  12.271  1.00  1.96           H  
ATOM   3178 1HD1 ILE A 201      27.312  14.780  11.077  1.00  1.96           H  
ATOM   3179 2HD1 ILE A 201      25.944  15.905  11.013  1.00  1.96           H  
ATOM   3180 3HD1 ILE A 201      26.071  14.750  12.350  1.00  1.96           H  
ATOM   3181  N   ASN A 202      22.700  10.909  10.469  1.00  0.67           N  
ATOM   3182  CA  ASN A 202      22.990   9.490  10.601  1.00  0.63           C  
ATOM   3183  C   ASN A 202      22.979   8.849   9.212  1.00  0.67           C  
ATOM   3184  O   ASN A 202      23.839   8.027   8.886  1.00  1.19           O  
ATOM   3185  CB  ASN A 202      22.013   8.782  11.514  1.00  0.95           C  
ATOM   3186  CG  ASN A 202      22.518   7.410  11.882  1.00  0.95           C  
ATOM   3187  OD1 ASN A 202      23.338   7.288  12.800  1.00  0.95           O  
ATOM   3188  ND2 ASN A 202      22.087   6.388  11.186  1.00  0.95           N  
ATOM   3189  H   ASN A 202      21.848  11.298  10.861  1.00  0.80           H  
ATOM   3190  HA  ASN A 202      23.995   9.372  11.009  1.00  0.76           H  
ATOM   3191 1HB  ASN A 202      21.866   9.367  12.423  1.00  1.13           H  
ATOM   3192 2HB  ASN A 202      21.046   8.688  11.019  1.00  1.13           H  
ATOM   3193 1HD2 ASN A 202      22.415   5.467  11.399  1.00  1.13           H  
ATOM   3194 2HD2 ASN A 202      21.440   6.512  10.433  1.00  1.13           H  
ATOM   3195  N   GLN A 203      22.013   9.249   8.382  1.00  0.57           N  
ATOM   3196  CA  GLN A 203      21.947   8.722   7.029  1.00  0.72           C  
ATOM   3197  C   GLN A 203      23.153   9.182   6.209  1.00  0.75           C  
ATOM   3198  O   GLN A 203      23.682   8.426   5.401  1.00  1.60           O  
ATOM   3199  CB  GLN A 203      20.669   9.143   6.321  1.00  1.08           C  
ATOM   3200  CG  GLN A 203      20.414   8.310   5.080  1.00  1.08           C  
ATOM   3201  CD  GLN A 203      21.208   8.754   3.870  1.00  1.08           C  
ATOM   3202  OE1 GLN A 203      21.357   9.945   3.586  1.00  1.08           O  
ATOM   3203  NE2 GLN A 203      21.749   7.774   3.150  1.00  1.08           N  
ATOM   3204  H   GLN A 203      21.309   9.908   8.698  1.00  0.68           H  
ATOM   3205  HA  GLN A 203      21.971   7.635   7.081  1.00  0.86           H  
ATOM   3206 1HB  GLN A 203      19.818   9.033   6.994  1.00  1.30           H  
ATOM   3207 2HB  GLN A 203      20.731  10.192   6.031  1.00  1.30           H  
ATOM   3208 1HG  GLN A 203      20.673   7.276   5.296  1.00  1.30           H  
ATOM   3209 2HG  GLN A 203      19.360   8.380   4.833  1.00  1.30           H  
ATOM   3210 1HE2 GLN A 203      22.293   7.990   2.338  1.00  1.30           H  
ATOM   3211 2HE2 GLN A 203      21.622   6.819   3.431  1.00  1.30           H  
ATOM   3212  N   ILE A 204      23.589  10.421   6.403  1.00  0.83           N  
ATOM   3213  CA  ILE A 204      24.763  10.928   5.699  1.00  1.26           C  
ATOM   3214  C   ILE A 204      26.047  10.198   6.102  1.00  1.34           C  
ATOM   3215  O   ILE A 204      26.842   9.808   5.246  1.00  2.37           O  
ATOM   3216  CB  ILE A 204      24.933  12.440   5.938  1.00  1.89           C  
ATOM   3217  CG1 ILE A 204      23.796  13.206   5.250  1.00  1.89           C  
ATOM   3218  CG2 ILE A 204      26.291  12.913   5.442  1.00  1.89           C  
ATOM   3219  CD1 ILE A 204      23.712  14.659   5.655  1.00  1.89           C  
ATOM   3220  H   ILE A 204      23.099  11.030   7.044  1.00  1.00           H  
ATOM   3221  HA  ILE A 204      24.610  10.772   4.632  1.00  1.51           H  
ATOM   3222  HB  ILE A 204      24.857  12.643   7.004  1.00  2.27           H  
ATOM   3223 1HG1 ILE A 204      23.943  13.159   4.172  1.00  2.27           H  
ATOM   3224 2HG1 ILE A 204      22.847  12.725   5.484  1.00  2.27           H  
ATOM   3225 1HG2 ILE A 204      26.395  13.982   5.632  1.00  2.27           H  
ATOM   3226 2HG2 ILE A 204      27.079  12.375   5.966  1.00  2.27           H  
ATOM   3227 3HG2 ILE A 204      26.374  12.726   4.371  1.00  2.27           H  
ATOM   3228 1HD1 ILE A 204      22.891  15.131   5.121  1.00  2.27           H  
ATOM   3229 2HD1 ILE A 204      23.539  14.730   6.730  1.00  2.27           H  
ATOM   3230 3HD1 ILE A 204      24.645  15.161   5.403  1.00  2.27           H  
ATOM   3231  N   VAL A 205      26.249  10.032   7.406  1.00  2.43           N  
ATOM   3232  CA  VAL A 205      27.441   9.386   7.943  1.00  3.33           C  
ATOM   3233  C   VAL A 205      27.482   7.865   7.806  1.00  2.90           C  
ATOM   3234  O   VAL A 205      28.487   7.317   7.350  1.00  3.56           O  
ATOM   3235  CB  VAL A 205      27.602   9.750   9.427  1.00  5.00           C  
ATOM   3236  CG1 VAL A 205      28.720   8.933  10.042  1.00  5.00           C  
ATOM   3237  CG2 VAL A 205      27.922  11.232   9.543  1.00  5.00           C  
ATOM   3238  H   VAL A 205      25.564  10.382   8.057  1.00  2.92           H  
ATOM   3239  HA  VAL A 205      28.300   9.792   7.408  1.00  4.00           H  
ATOM   3240  HB  VAL A 205      26.680   9.522   9.962  1.00  5.99           H  
ATOM   3241 1HG1 VAL A 205      28.827   9.197  11.094  1.00  5.99           H  
ATOM   3242 2HG1 VAL A 205      28.487   7.872   9.957  1.00  5.99           H  
ATOM   3243 3HG1 VAL A 205      29.652   9.141   9.519  1.00  5.99           H  
ATOM   3244 1HG2 VAL A 205      28.038  11.495  10.590  1.00  5.99           H  
ATOM   3245 2HG2 VAL A 205      28.848  11.446   9.010  1.00  5.99           H  
ATOM   3246 3HG2 VAL A 205      27.111  11.816   9.107  1.00  5.99           H  
ATOM   3247  N   THR A 206      26.420   7.176   8.220  1.00  2.34           N  
ATOM   3248  CA  THR A 206      26.425   5.717   8.170  1.00  2.95           C  
ATOM   3249  C   THR A 206      25.754   5.199   6.916  1.00  2.46           C  
ATOM   3250  O   THR A 206      26.118   4.143   6.398  1.00  3.81           O  
ATOM   3251  CB  THR A 206      25.670   5.118   9.363  1.00  4.43           C  
ATOM   3252  OG1 THR A 206      24.286   5.483   9.269  1.00  4.43           O  
ATOM   3253  CG2 THR A 206      26.237   5.660  10.666  1.00  4.43           C  
ATOM   3254  H   THR A 206      25.608   7.652   8.580  1.00  2.81           H  
ATOM   3255  HA  THR A 206      27.457   5.367   8.181  1.00  3.54           H  
ATOM   3256  HB  THR A 206      25.759   4.032   9.348  1.00  5.31           H  
ATOM   3257  HG1 THR A 206      24.207   6.441   9.310  1.00  5.31           H  
ATOM   3258 1HG2 THR A 206      25.688   5.235  11.507  1.00  5.31           H  
ATOM   3259 2HG2 THR A 206      27.290   5.389  10.745  1.00  5.31           H  
ATOM   3260 3HG2 THR A 206      26.139   6.745  10.681  1.00  5.31           H  
ATOM   3261  N   GLY A 207      24.783   5.955   6.417  1.00  1.85           N  
ATOM   3262  CA  GLY A 207      24.062   5.551   5.217  1.00  1.71           C  
ATOM   3263  C   GLY A 207      22.639   5.109   5.537  1.00  2.05           C  
ATOM   3264  O   GLY A 207      21.780   5.082   4.651  1.00  5.19           O  
ATOM   3265  H   GLY A 207      24.516   6.805   6.905  1.00  2.22           H  
ATOM   3266 1HA  GLY A 207      24.048   6.363   4.492  1.00  2.05           H  
ATOM   3267 2HA  GLY A 207      24.594   4.728   4.742  1.00  2.05           H  
ATOM   3268  N   GLU A 208      22.383   4.780   6.804  1.00  1.18           N  
ATOM   3269  CA  GLU A 208      21.070   4.295   7.205  1.00  1.20           C  
ATOM   3270  C   GLU A 208      20.200   5.365   7.843  1.00  0.86           C  
ATOM   3271  O   GLU A 208      20.567   5.973   8.850  1.00  1.16           O  
ATOM   3272  CB  GLU A 208      21.216   3.127   8.179  1.00  1.80           C  
ATOM   3273  CG  GLU A 208      19.895   2.514   8.626  1.00  1.80           C  
ATOM   3274  CD  GLU A 208      20.078   1.373   9.589  1.00  1.80           C  
ATOM   3275  OE1 GLU A 208      21.200   1.092   9.937  1.00  1.80           O  
ATOM   3276  OE2 GLU A 208      19.099   0.777   9.972  1.00  1.80           O  
ATOM   3277  H   GLU A 208      23.110   4.849   7.508  1.00  1.42           H  
ATOM   3278  HA  GLU A 208      20.556   3.936   6.312  1.00  1.44           H  
ATOM   3279 1HB  GLU A 208      21.809   2.339   7.713  1.00  2.16           H  
ATOM   3280 2HB  GLU A 208      21.753   3.458   9.068  1.00  2.16           H  
ATOM   3281 1HG  GLU A 208      19.287   3.284   9.099  1.00  2.16           H  
ATOM   3282 2HG  GLU A 208      19.358   2.157   7.748  1.00  2.16           H  
ATOM   3283  N   LEU A 209      19.023   5.580   7.270  1.00  1.08           N  
ATOM   3284  CA  LEU A 209      18.092   6.516   7.872  1.00  1.44           C  
ATOM   3285  C   LEU A 209      17.328   5.806   8.968  1.00  1.37           C  
ATOM   3286  O   LEU A 209      16.589   4.856   8.708  1.00  2.61           O  
ATOM   3287  CB  LEU A 209      17.102   7.078   6.854  1.00  2.16           C  
ATOM   3288  CG  LEU A 209      16.097   8.078   7.444  1.00  2.16           C  
ATOM   3289  CD1 LEU A 209      16.856   9.300   7.937  1.00  2.16           C  
ATOM   3290  CD2 LEU A 209      15.057   8.460   6.403  1.00  2.16           C  
ATOM   3291  H   LEU A 209      18.766   5.080   6.430  1.00  1.30           H  
ATOM   3292  HA  LEU A 209      18.652   7.339   8.312  1.00  1.73           H  
ATOM   3293 1HB  LEU A 209      17.661   7.585   6.073  1.00  2.59           H  
ATOM   3294 2HB  LEU A 209      16.543   6.256   6.406  1.00  2.59           H  
ATOM   3295  HG  LEU A 209      15.596   7.625   8.300  1.00  2.59           H  
ATOM   3296 1HD1 LEU A 209      16.155  10.011   8.374  1.00  2.59           H  
ATOM   3297 2HD1 LEU A 209      17.583   8.997   8.691  1.00  2.59           H  
ATOM   3298 3HD1 LEU A 209      17.374   9.767   7.102  1.00  2.59           H  
ATOM   3299 1HD2 LEU A 209      14.350   9.165   6.840  1.00  2.59           H  
ATOM   3300 2HD2 LEU A 209      15.544   8.925   5.549  1.00  2.59           H  
ATOM   3301 3HD2 LEU A 209      14.525   7.567   6.075  1.00  2.59           H  
ATOM   3302  N   ILE A 210      17.509   6.270  10.192  1.00  2.56           N  
ATOM   3303  CA  ILE A 210      16.843   5.682  11.339  1.00  3.65           C  
ATOM   3304  C   ILE A 210      15.852   6.660  11.924  1.00  2.77           C  
ATOM   3305  O   ILE A 210      16.219   7.788  12.233  1.00 12.33           O  
ATOM   3306  CB  ILE A 210      17.857   5.281  12.423  1.00  5.47           C  
ATOM   3307  CG1 ILE A 210      18.841   4.248  11.874  1.00  5.47           C  
ATOM   3308  CG2 ILE A 210      17.128   4.730  13.632  1.00  5.47           C  
ATOM   3309  CD1 ILE A 210      19.992   3.958  12.807  1.00  5.47           C  
ATOM   3310  H   ILE A 210      18.129   7.055  10.332  1.00  3.07           H  
ATOM   3311  HA  ILE A 210      16.303   4.793  11.017  1.00  4.38           H  
ATOM   3312  HB  ILE A 210      18.435   6.155  12.720  1.00  6.57           H  
ATOM   3313 1HG1 ILE A 210      18.310   3.316  11.680  1.00  6.57           H  
ATOM   3314 2HG1 ILE A 210      19.251   4.611  10.932  1.00  6.57           H  
ATOM   3315 1HG2 ILE A 210      17.854   4.458  14.398  1.00  6.57           H  
ATOM   3316 2HG2 ILE A 210      16.450   5.485  14.026  1.00  6.57           H  
ATOM   3317 3HG2 ILE A 210      16.558   3.847  13.342  1.00  6.57           H  
ATOM   3318 1HD1 ILE A 210      20.651   3.218  12.352  1.00  6.57           H  
ATOM   3319 2HD1 ILE A 210      20.550   4.876  12.994  1.00  6.57           H  
ATOM   3320 3HD1 ILE A 210      19.607   3.569  13.749  1.00  6.57           H  
ATOM   3321  N   THR A 211      14.600   6.240  12.073  1.00  1.76           N  
ATOM   3322  CA  THR A 211      13.595   7.118  12.659  1.00  0.84           C  
ATOM   3323  C   THR A 211      13.798   7.166  14.166  1.00  0.57           C  
ATOM   3324  O   THR A 211      13.753   6.132  14.833  1.00  2.24           O  
ATOM   3325  CB  THR A 211      12.170   6.646  12.329  1.00  1.26           C  
ATOM   3326  OG1 THR A 211      11.990   6.612  10.907  1.00  1.26           O  
ATOM   3327  CG2 THR A 211      11.161   7.604  12.932  1.00  1.26           C  
ATOM   3328  H   THR A 211      14.346   5.304  11.789  1.00  2.11           H  
ATOM   3329  HA  THR A 211      13.729   8.124  12.261  1.00  1.01           H  
ATOM   3330  HB  THR A 211      12.012   5.647  12.733  1.00  1.51           H  
ATOM   3331  HG1 THR A 211      12.141   7.491  10.548  1.00  1.51           H  
ATOM   3332 1HG2 THR A 211      10.152   7.267  12.694  1.00  1.51           H  
ATOM   3333 2HG2 THR A 211      11.291   7.634  14.012  1.00  1.51           H  
ATOM   3334 3HG2 THR A 211      11.319   8.600  12.521  1.00  1.51           H  
ATOM   3335  N   LEU A 212      14.041   8.365  14.688  1.00  1.12           N  
ATOM   3336  CA  LEU A 212      14.393   8.545  16.093  1.00  0.81           C  
ATOM   3337  C   LEU A 212      13.298   9.161  16.967  1.00  1.21           C  
ATOM   3338  O   LEU A 212      12.371   9.799  16.472  1.00  1.98           O  
ATOM   3339  CB  LEU A 212      15.665   9.369  16.155  1.00  1.22           C  
ATOM   3340  CG  LEU A 212      16.871   8.746  15.458  1.00  1.22           C  
ATOM   3341  CD1 LEU A 212      18.038   9.713  15.470  1.00  1.22           C  
ATOM   3342  CD2 LEU A 212      17.221   7.460  16.169  1.00  1.22           C  
ATOM   3343  H   LEU A 212      14.014   9.177  14.077  1.00  1.34           H  
ATOM   3344  HA  LEU A 212      14.618   7.568  16.492  1.00  0.97           H  
ATOM   3345 1HB  LEU A 212      15.471  10.296  15.639  1.00  1.46           H  
ATOM   3346 2HB  LEU A 212      15.924   9.578  17.193  1.00  1.46           H  
ATOM   3347  HG  LEU A 212      16.623   8.534  14.422  1.00  1.46           H  
ATOM   3348 1HD1 LEU A 212      18.892   9.259  14.968  1.00  1.46           H  
ATOM   3349 2HD1 LEU A 212      17.757  10.628  14.949  1.00  1.46           H  
ATOM   3350 3HD1 LEU A 212      18.306   9.948  16.496  1.00  1.46           H  
ATOM   3351 1HD2 LEU A 212      18.068   6.991  15.677  1.00  1.46           H  
ATOM   3352 2HD2 LEU A 212      17.472   7.672  17.209  1.00  1.46           H  
ATOM   3353 3HD2 LEU A 212      16.366   6.788  16.128  1.00  1.46           H  
ATOM   3354  N   SER A 213      13.412   8.918  18.280  1.00  1.34           N  
ATOM   3355  CA  SER A 213      12.413   9.318  19.277  1.00  2.11           C  
ATOM   3356  C   SER A 213      12.351  10.797  19.663  1.00  1.66           C  
ATOM   3357  O   SER A 213      13.174  11.285  20.447  1.00  5.92           O  
ATOM   3358  CB  SER A 213      12.664   8.549  20.559  1.00  3.17           C  
ATOM   3359  OG  SER A 213      11.784   8.953  21.572  1.00  3.17           O  
ATOM   3360  H   SER A 213      14.218   8.396  18.607  1.00  1.61           H  
ATOM   3361  HA  SER A 213      11.434   9.038  18.885  1.00  2.53           H  
ATOM   3362 1HB  SER A 213      12.554   7.481  20.381  1.00  3.80           H  
ATOM   3363 2HB  SER A 213      13.691   8.722  20.878  1.00  3.80           H  
ATOM   3364  HG  SER A 213      11.048   8.335  21.536  1.00  3.80           H  
ATOM   3365  N   GLU A 214      11.304  11.482  19.195  1.00  2.06           N  
ATOM   3366  CA  GLU A 214      11.065  12.861  19.609  1.00  2.18           C  
ATOM   3367  C   GLU A 214      10.597  12.878  21.055  1.00  1.00           C  
ATOM   3368  O   GLU A 214      10.736  13.885  21.743  1.00  0.82           O  
ATOM   3369  CB  GLU A 214       9.991  13.534  18.753  1.00  3.27           C  
ATOM   3370  CG  GLU A 214      10.288  13.548  17.280  1.00  3.27           C  
ATOM   3371  CD  GLU A 214       9.842  12.269  16.624  1.00  3.27           C  
ATOM   3372  OE1 GLU A 214       9.313  11.436  17.318  1.00  3.27           O  
ATOM   3373  OE2 GLU A 214      10.011  12.111  15.437  1.00  3.27           O  
ATOM   3374  H   GLU A 214      10.668  11.038  18.547  1.00  2.47           H  
ATOM   3375  HA  GLU A 214      11.997  13.423  19.536  1.00  2.62           H  
ATOM   3376 1HB  GLU A 214       9.041  13.022  18.893  1.00  3.92           H  
ATOM   3377 2HB  GLU A 214       9.859  14.566  19.077  1.00  3.92           H  
ATOM   3378 1HG  GLU A 214       9.786  14.392  16.818  1.00  3.92           H  
ATOM   3379 2HG  GLU A 214      11.357  13.676  17.156  1.00  3.92           H  
ATOM   3380  N   GLN A 215      10.059  11.739  21.507  1.00  1.04           N  
ATOM   3381  CA  GLN A 215       9.532  11.588  22.848  1.00  0.97           C  
ATOM   3382  C   GLN A 215      10.652  11.701  23.857  1.00  0.86           C  
ATOM   3383  O   GLN A 215      10.479  12.327  24.896  1.00  1.01           O  
ATOM   3384  CB  GLN A 215       8.829  10.238  22.978  1.00  1.46           C  
ATOM   3385  CG  GLN A 215       8.018  10.032  24.245  1.00  1.46           C  
ATOM   3386  CD  GLN A 215       6.843  10.990  24.372  1.00  1.46           C  
ATOM   3387  OE1 GLN A 215       6.171  11.337  23.396  1.00  1.46           O  
ATOM   3388  NE2 GLN A 215       6.573  11.406  25.602  1.00  1.46           N  
ATOM   3389  H   GLN A 215       9.989  10.948  20.884  1.00  1.25           H  
ATOM   3390  HA  GLN A 215       8.816  12.387  23.038  1.00  1.16           H  
ATOM   3391 1HB  GLN A 215       8.185  10.088  22.128  1.00  1.75           H  
ATOM   3392 2HB  GLN A 215       9.576   9.447  22.947  1.00  1.75           H  
ATOM   3393 1HG  GLN A 215       7.633   9.012  24.256  1.00  1.75           H  
ATOM   3394 2HG  GLN A 215       8.667  10.194  25.104  1.00  1.75           H  
ATOM   3395 1HE2 GLN A 215       5.806  12.030  25.775  1.00  1.75           H  
ATOM   3396 2HE2 GLN A 215       7.142  11.098  26.367  1.00  1.75           H  
ATOM   3397  N   GLU A 216      11.816  11.126  23.537  1.00  1.13           N  
ATOM   3398  CA  GLU A 216      12.976  11.255  24.406  1.00  2.16           C  
ATOM   3399  C   GLU A 216      13.408  12.708  24.489  1.00  1.69           C  
ATOM   3400  O   GLU A 216      13.672  13.218  25.576  1.00  2.09           O  
ATOM   3401  CB  GLU A 216      14.140  10.386  23.938  1.00  3.24           C  
ATOM   3402  CG  GLU A 216      15.345  10.452  24.872  1.00  3.24           C  
ATOM   3403  CD  GLU A 216      16.449   9.506  24.497  1.00  3.24           C  
ATOM   3404  OE1 GLU A 216      16.185   8.605  23.740  1.00  3.24           O  
ATOM   3405  OE2 GLU A 216      17.554   9.691  24.947  1.00  3.24           O  
ATOM   3406  H   GLU A 216      11.895  10.578  22.688  1.00  1.36           H  
ATOM   3407  HA  GLU A 216      12.694  10.932  25.408  1.00  2.59           H  
ATOM   3408 1HB  GLU A 216      13.822   9.346  23.867  1.00  3.89           H  
ATOM   3409 2HB  GLU A 216      14.460  10.702  22.945  1.00  3.89           H  
ATOM   3410 1HG  GLU A 216      15.730  11.469  24.862  1.00  3.89           H  
ATOM   3411 2HG  GLU A 216      15.013  10.234  25.886  1.00  3.89           H  
ATOM   3412  N   LEU A 217      13.454  13.397  23.345  1.00  1.83           N  
ATOM   3413  CA  LEU A 217      13.829  14.814  23.367  1.00  2.09           C  
ATOM   3414  C   LEU A 217      12.870  15.654  24.208  1.00  1.74           C  
ATOM   3415  O   LEU A 217      13.296  16.582  24.894  1.00  3.68           O  
ATOM   3416  CB  LEU A 217      13.866  15.391  21.952  1.00  3.13           C  
ATOM   3417  CG  LEU A 217      15.004  14.897  21.071  1.00  3.13           C  
ATOM   3418  CD1 LEU A 217      14.821  15.436  19.664  1.00  3.13           C  
ATOM   3419  CD2 LEU A 217      16.317  15.362  21.676  1.00  3.13           C  
ATOM   3420  H   LEU A 217      13.247  12.931  22.461  1.00  2.20           H  
ATOM   3421  HA  LEU A 217      14.824  14.895  23.803  1.00  2.51           H  
ATOM   3422 1HB  LEU A 217      12.932  15.145  21.452  1.00  3.76           H  
ATOM   3423 2HB  LEU A 217      13.944  16.476  22.019  1.00  3.76           H  
ATOM   3424  HG  LEU A 217      14.986  13.810  21.021  1.00  3.76           H  
ATOM   3425 1HD1 LEU A 217      15.634  15.084  19.030  1.00  3.76           H  
ATOM   3426 2HD1 LEU A 217      13.869  15.088  19.262  1.00  3.76           H  
ATOM   3427 3HD1 LEU A 217      14.828  16.525  19.690  1.00  3.76           H  
ATOM   3428 1HD2 LEU A 217      17.143  15.018  21.060  1.00  3.76           H  
ATOM   3429 2HD2 LEU A 217      16.330  16.449  21.725  1.00  3.76           H  
ATOM   3430 3HD2 LEU A 217      16.416  14.953  22.680  1.00  3.76           H  
ATOM   3431  N   VAL A 218      11.586  15.319  24.163  1.00  0.74           N  
ATOM   3432  CA  VAL A 218      10.568  16.008  24.943  1.00  0.88           C  
ATOM   3433  C   VAL A 218      10.599  15.680  26.446  1.00  0.85           C  
ATOM   3434  O   VAL A 218      10.550  16.587  27.279  1.00  1.31           O  
ATOM   3435  CB  VAL A 218       9.182  15.679  24.360  1.00  1.32           C  
ATOM   3436  CG1 VAL A 218       8.085  16.199  25.256  1.00  1.32           C  
ATOM   3437  CG2 VAL A 218       9.050  16.330  22.991  1.00  1.32           C  
ATOM   3438  H   VAL A 218      11.295  14.569  23.549  1.00  0.89           H  
ATOM   3439  HA  VAL A 218      10.733  17.080  24.829  1.00  1.06           H  
ATOM   3440  HB  VAL A 218       9.072  14.597  24.278  1.00  1.58           H  
ATOM   3441 1HG1 VAL A 218       7.115  15.951  24.825  1.00  1.58           H  
ATOM   3442 2HG1 VAL A 218       8.168  15.740  26.242  1.00  1.58           H  
ATOM   3443 3HG1 VAL A 218       8.171  17.276  25.347  1.00  1.58           H  
ATOM   3444 1HG2 VAL A 218       8.073  16.095  22.570  1.00  1.58           H  
ATOM   3445 2HG2 VAL A 218       9.150  17.411  23.095  1.00  1.58           H  
ATOM   3446 3HG2 VAL A 218       9.829  15.962  22.329  1.00  1.58           H  
ATOM   3447  N   ASP A 219      10.657  14.392  26.788  1.00  0.67           N  
ATOM   3448  CA  ASP A 219      10.638  13.943  28.184  1.00  0.82           C  
ATOM   3449  C   ASP A 219      11.918  14.209  28.949  1.00  1.23           C  
ATOM   3450  O   ASP A 219      11.877  14.573  30.126  1.00  1.91           O  
ATOM   3451  CB  ASP A 219      10.345  12.450  28.246  1.00  1.23           C  
ATOM   3452  CG  ASP A 219       8.923  12.168  27.862  1.00  1.23           C  
ATOM   3453  OD1 ASP A 219       8.157  13.102  27.840  1.00  1.23           O  
ATOM   3454  OD2 ASP A 219       8.586  11.036  27.605  1.00  1.23           O  
ATOM   3455  H   ASP A 219      10.701  13.696  26.062  1.00  0.80           H  
ATOM   3456  HA  ASP A 219       9.832  14.472  28.692  1.00  0.98           H  
ATOM   3457 1HB  ASP A 219      11.009  11.914  27.568  1.00  1.48           H  
ATOM   3458 2HB  ASP A 219      10.524  12.077  29.255  1.00  1.48           H  
ATOM   3459  N   CYS A 220      13.051  14.024  28.291  1.00  1.87           N  
ATOM   3460  CA  CYS A 220      14.331  14.241  28.928  1.00  2.64           C  
ATOM   3461  C   CYS A 220      14.758  15.679  28.737  1.00  4.95           C  
ATOM   3462  O   CYS A 220      14.054  16.452  28.092  1.00 45.47           O  
ATOM   3463  CB  CYS A 220      15.371  13.293  28.365  1.00  3.96           C  
ATOM   3464  SG  CYS A 220      15.005  11.550  28.668  1.00  3.96           S  
ATOM   3465  H   CYS A 220      13.042  13.719  27.328  1.00  2.24           H  
ATOM   3466  HA  CYS A 220      14.229  14.050  29.992  1.00  3.17           H  
ATOM   3467 1HB  CYS A 220      15.461  13.441  27.290  1.00  4.75           H  
ATOM   3468 2HB  CYS A 220      16.337  13.512  28.813  1.00  4.75           H  
ATOM   3469  HG  CYS A 220      16.072  11.068  28.036  1.00  4.75           H  
ATOM   3470  N   ASP A 221      15.904  16.035  29.308  1.00 13.39           N  
ATOM   3471  CA  ASP A 221      16.398  17.405  29.269  1.00 11.97           C  
ATOM   3472  C   ASP A 221      15.393  18.399  29.820  1.00 12.88           C  
ATOM   3473  O   ASP A 221      14.930  19.293  29.112  1.00 22.76           O  
ATOM   3474  CB  ASP A 221      16.763  17.836  27.860  1.00 17.96           C  
ATOM   3475  CG  ASP A 221      17.572  19.114  27.902  1.00 17.96           C  
ATOM   3476  OD1 ASP A 221      18.162  19.364  28.930  1.00 17.96           O  
ATOM   3477  OD2 ASP A 221      17.568  19.844  26.940  1.00 17.96           O  
ATOM   3478  H   ASP A 221      16.440  15.338  29.805  1.00 16.07           H  
ATOM   3479  HA  ASP A 221      17.296  17.459  29.886  1.00 14.36           H  
ATOM   3480 1HB  ASP A 221      17.338  17.059  27.366  1.00 21.55           H  
ATOM   3481 2HB  ASP A 221      15.859  18.006  27.274  1.00 21.55           H  
ATOM   3482  N   THR A 222      15.096  18.265  31.108  1.00 13.27           N  
ATOM   3483  CA  THR A 222      14.151  19.143  31.784  1.00 20.41           C  
ATOM   3484  C   THR A 222      14.767  20.495  32.165  1.00 25.14           C  
ATOM   3485  O   THR A 222      14.070  21.345  32.717  1.00 63.74           O  
ATOM   3486  CB  THR A 222      13.596  18.463  33.047  1.00 30.62           C  
ATOM   3487  OG1 THR A 222      14.672  18.178  33.951  1.00 30.62           O  
ATOM   3488  CG2 THR A 222      12.895  17.164  32.674  1.00 30.62           C  
ATOM   3489  H   THR A 222      15.526  17.518  31.634  1.00 15.92           H  
ATOM   3490  HA  THR A 222      13.319  19.335  31.105  1.00 24.49           H  
ATOM   3491  HB  THR A 222      12.886  19.129  33.537  1.00 36.74           H  
ATOM   3492  HG1 THR A 222      14.323  17.761  34.743  1.00 36.74           H  
ATOM   3493 1HG2 THR A 222      12.504  16.690  33.575  1.00 36.74           H  
ATOM   3494 2HG2 THR A 222      12.073  17.379  31.991  1.00 36.74           H  
ATOM   3495 3HG2 THR A 222      13.603  16.494  32.190  1.00 36.74           H  
ATOM   3496  N   SER A 223      16.075  20.657  31.906  1.00 19.93           N  
ATOM   3497  CA  SER A 223      16.839  21.886  32.137  1.00 47.78           C  
ATOM   3498  C   SER A 223      16.196  23.106  31.463  1.00 44.93           C  
ATOM   3499  O   SER A 223      15.285  23.737  31.996  1.00 96.74           O  
ATOM   3500  CB  SER A 223      18.276  21.735  31.648  1.00 71.67           C  
ATOM   3501  OG  SER A 223      18.348  21.674  30.247  1.00 71.67           O  
ATOM   3502  H   SER A 223      16.579  19.891  31.489  1.00 23.92           H  
ATOM   3503  HA  SER A 223      16.863  22.069  33.214  1.00 57.34           H  
ATOM   3504 1HB  SER A 223      18.862  22.582  32.004  1.00 86.00           H  
ATOM   3505 2HB  SER A 223      18.714  20.835  32.076  1.00 86.00           H  
ATOM   3506  HG  SER A 223      18.191  20.759  29.990  1.00 86.00           H  
ATOM   3507  N   TYR A 224      16.749  23.485  30.316  1.00 31.82           N  
ATOM   3508  CA  TYR A 224      16.278  24.639  29.570  1.00 26.53           C  
ATOM   3509  C   TYR A 224      14.988  24.353  28.803  1.00 13.34           C  
ATOM   3510  O   TYR A 224      14.204  25.264  28.537  1.00 23.21           O  
ATOM   3511  CB  TYR A 224      17.339  25.068  28.582  1.00 39.80           C  
ATOM   3512  CG  TYR A 224      18.604  25.614  29.192  1.00 39.80           C  
ATOM   3513  CD1 TYR A 224      19.748  24.831  29.200  1.00 39.80           C  
ATOM   3514  CD2 TYR A 224      18.630  26.892  29.722  1.00 39.80           C  
ATOM   3515  CE1 TYR A 224      20.916  25.325  29.740  1.00 39.80           C  
ATOM   3516  CE2 TYR A 224      19.800  27.387  30.264  1.00 39.80           C  
ATOM   3517  CZ  TYR A 224      20.940  26.608  30.273  1.00 39.80           C  
ATOM   3518  OH  TYR A 224      22.105  27.102  30.813  1.00 39.80           O  
ATOM   3519  H   TYR A 224      17.506  22.948  29.924  1.00 38.18           H  
ATOM   3520  HA  TYR A 224      16.082  25.452  30.270  1.00 31.84           H  
ATOM   3521 1HB  TYR A 224      17.607  24.215  27.957  1.00 47.75           H  
ATOM   3522 2HB  TYR A 224      16.922  25.834  27.930  1.00 47.75           H  
ATOM   3523  HD1 TYR A 224      19.723  23.825  28.777  1.00 47.75           H  
ATOM   3524  HD2 TYR A 224      17.730  27.507  29.712  1.00 47.75           H  
ATOM   3525  HE1 TYR A 224      21.816  24.710  29.748  1.00 47.75           H  
ATOM   3526  HE2 TYR A 224      19.824  28.393  30.682  1.00 47.75           H  
ATOM   3527  HH  TYR A 224      21.934  27.959  31.212  1.00 47.75           H  
ATOM   3528  N   ASN A 225      14.782  23.093  28.428  1.00  7.54           N  
ATOM   3529  CA  ASN A 225      13.608  22.717  27.653  1.00  5.73           C  
ATOM   3530  C   ASN A 225      12.432  22.375  28.554  1.00  8.27           C  
ATOM   3531  O   ASN A 225      12.618  21.895  29.672  1.00 36.79           O  
ATOM   3532  CB  ASN A 225      13.970  21.582  26.721  1.00  8.60           C  
ATOM   3533  CG  ASN A 225      14.935  22.067  25.684  1.00  8.60           C  
ATOM   3534  OD1 ASN A 225      14.763  23.203  25.236  1.00  8.60           O  
ATOM   3535  ND2 ASN A 225      15.919  21.290  25.314  1.00  8.60           N  
ATOM   3536  H   ASN A 225      15.451  22.378  28.676  1.00  9.05           H  
ATOM   3537  HA  ASN A 225      13.307  23.573  27.048  1.00  6.88           H  
ATOM   3538 1HB  ASN A 225      14.426  20.767  27.280  1.00 10.31           H  
ATOM   3539 2HB  ASN A 225      13.075  21.197  26.232  1.00 10.31           H  
ATOM   3540 1HD2 ASN A 225      16.574  21.607  24.629  1.00 10.31           H  
ATOM   3541 2HD2 ASN A 225      16.052  20.390  25.736  1.00 10.31           H  
ATOM   3542  N   GLU A 226      11.215  22.636  28.074  1.00  2.90           N  
ATOM   3543  CA  GLU A 226      10.026  22.402  28.884  1.00  3.40           C  
ATOM   3544  C   GLU A 226       9.037  21.435  28.247  1.00  1.50           C  
ATOM   3545  O   GLU A 226       7.835  21.515  28.513  1.00  5.32           O  
ATOM   3546  CB  GLU A 226       9.310  23.720  29.166  1.00  5.10           C  
ATOM   3547  CG  GLU A 226      10.103  24.729  29.977  1.00  5.10           C  
ATOM   3548  CD  GLU A 226       9.291  25.948  30.317  1.00  5.10           C  
ATOM   3549  OE1 GLU A 226       8.148  26.001  29.931  1.00  5.10           O  
ATOM   3550  OE2 GLU A 226       9.810  26.824  30.968  1.00  5.10           O  
ATOM   3551  H   GLU A 226      11.098  23.017  27.140  1.00  3.48           H  
ATOM   3552  HA  GLU A 226      10.344  21.974  29.835  1.00  4.08           H  
ATOM   3553 1HB  GLU A 226       9.040  24.193  28.222  1.00  6.12           H  
ATOM   3554 2HB  GLU A 226       8.387  23.518  29.708  1.00  6.12           H  
ATOM   3555 1HG  GLU A 226      10.442  24.259  30.899  1.00  6.12           H  
ATOM   3556 2HG  GLU A 226      10.983  25.030  29.409  1.00  6.12           H  
ATOM   3557  N   GLY A 227       9.535  20.529  27.415  1.00  1.54           N  
ATOM   3558  CA  GLY A 227       8.675  19.525  26.807  1.00  0.86           C  
ATOM   3559  C   GLY A 227       7.597  20.167  25.955  1.00  0.50           C  
ATOM   3560  O   GLY A 227       7.895  20.916  25.024  1.00  0.81           O  
ATOM   3561  H   GLY A 227      10.525  20.516  27.219  1.00  1.85           H  
ATOM   3562 1HA  GLY A 227       9.281  18.857  26.195  1.00  1.03           H  
ATOM   3563 2HA  GLY A 227       8.215  18.916  27.586  1.00  1.03           H  
ATOM   3564  N   CYS A 228       6.335  19.867  26.293  1.00  0.52           N  
ATOM   3565  CA  CYS A 228       5.150  20.376  25.591  1.00  0.75           C  
ATOM   3566  C   CYS A 228       5.002  21.895  25.602  1.00  0.86           C  
ATOM   3567  O   CYS A 228       4.175  22.436  24.865  1.00  1.15           O  
ATOM   3568  CB  CYS A 228       3.876  19.797  26.204  1.00  1.12           C  
ATOM   3569  SG  CYS A 228       3.506  20.419  27.863  1.00  1.12           S  
ATOM   3570  H   CYS A 228       6.187  19.245  27.082  1.00  0.62           H  
ATOM   3571  HA  CYS A 228       5.215  20.050  24.554  1.00  0.90           H  
ATOM   3572 1HB  CYS A 228       3.023  20.019  25.562  1.00  1.35           H  
ATOM   3573 2HB  CYS A 228       3.968  18.714  26.265  1.00  1.35           H  
ATOM   3574  HG  CYS A 228       4.717  20.208  28.366  1.00  1.35           H  
ATOM   3575  N   ASN A 229       5.794  22.589  26.417  1.00  0.85           N  
ATOM   3576  CA  ASN A 229       5.746  24.035  26.478  1.00  1.41           C  
ATOM   3577  C   ASN A 229       6.832  24.686  25.622  1.00  1.30           C  
ATOM   3578  O   ASN A 229       7.127  25.869  25.802  1.00  3.32           O  
ATOM   3579  CB  ASN A 229       5.857  24.502  27.911  1.00  2.11           C  
ATOM   3580  CG  ASN A 229       4.655  24.145  28.735  1.00  2.11           C  
ATOM   3581  OD1 ASN A 229       3.513  24.210  28.265  1.00  2.11           O  
ATOM   3582  ND2 ASN A 229       4.892  23.769  29.965  1.00  2.11           N  
ATOM   3583  H   ASN A 229       6.447  22.113  27.029  1.00  1.02           H  
ATOM   3584  HA  ASN A 229       4.784  24.364  26.081  1.00  1.69           H  
ATOM   3585 1HB  ASN A 229       6.731  24.049  28.369  1.00  2.54           H  
ATOM   3586 2HB  ASN A 229       5.996  25.583  27.938  1.00  2.54           H  
ATOM   3587 1HD2 ASN A 229       4.135  23.519  30.568  1.00  2.54           H  
ATOM   3588 2HD2 ASN A 229       5.833  23.736  30.303  1.00  2.54           H  
ATOM   3589  N   GLY A 230       7.440  23.928  24.704  1.00  0.87           N  
ATOM   3590  CA  GLY A 230       8.488  24.489  23.868  1.00  0.73           C  
ATOM   3591  C   GLY A 230       9.875  24.153  24.403  1.00  0.52           C  
ATOM   3592  O   GLY A 230      10.020  23.604  25.499  1.00  0.50           O  
ATOM   3593  H   GLY A 230       7.191  22.956  24.551  1.00  1.04           H  
ATOM   3594 1HA  GLY A 230       8.382  24.106  22.853  1.00  0.88           H  
ATOM   3595 2HA  GLY A 230       8.368  25.570  23.813  1.00  0.88           H  
ATOM   3596  N   GLY A 231      10.882  24.502  23.616  1.00  0.70           N  
ATOM   3597  CA  GLY A 231      12.272  24.252  23.950  1.00  0.70           C  
ATOM   3598  C   GLY A 231      13.163  24.704  22.802  1.00  0.93           C  
ATOM   3599  O   GLY A 231      12.673  25.114  21.751  1.00  2.12           O  
ATOM   3600  H   GLY A 231      10.671  24.951  22.737  1.00  0.84           H  
ATOM   3601 1HA  GLY A 231      12.537  24.787  24.862  1.00  0.84           H  
ATOM   3602 2HA  GLY A 231      12.419  23.190  24.139  1.00  0.84           H  
ATOM   3603  N   LEU A 232      14.468  24.652  23.014  1.00  0.73           N  
ATOM   3604  CA  LEU A 232      15.408  25.113  22.014  1.00  0.69           C  
ATOM   3605  C   LEU A 232      16.056  23.943  21.312  1.00  0.59           C  
ATOM   3606  O   LEU A 232      16.491  22.983  21.948  1.00  0.98           O  
ATOM   3607  CB  LEU A 232      16.483  25.997  22.637  1.00  1.03           C  
ATOM   3608  CG  LEU A 232      17.485  26.593  21.644  1.00  1.03           C  
ATOM   3609  CD1 LEU A 232      16.756  27.581  20.744  1.00  1.03           C  
ATOM   3610  CD2 LEU A 232      18.620  27.264  22.386  1.00  1.03           C  
ATOM   3611  H   LEU A 232      14.810  24.276  23.886  1.00  0.88           H  
ATOM   3612  HA  LEU A 232      14.866  25.699  21.274  1.00  0.83           H  
ATOM   3613 1HB  LEU A 232      16.008  26.814  23.178  1.00  1.24           H  
ATOM   3614 2HB  LEU A 232      17.039  25.389  23.340  1.00  1.24           H  
ATOM   3615  HG  LEU A 232      17.889  25.808  21.022  1.00  1.24           H  
ATOM   3616 1HD1 LEU A 232      17.458  28.001  20.022  1.00  1.24           H  
ATOM   3617 2HD1 LEU A 232      15.954  27.068  20.214  1.00  1.24           H  
ATOM   3618 3HD1 LEU A 232      16.337  28.383  21.350  1.00  1.24           H  
ATOM   3619 1HD2 LEU A 232      19.323  27.686  21.666  1.00  1.24           H  
ATOM   3620 2HD2 LEU A 232      18.224  28.059  23.016  1.00  1.24           H  
ATOM   3621 3HD2 LEU A 232      19.136  26.533  23.002  1.00  1.24           H  
ATOM   3622  N   MET A 233      16.109  24.052  19.997  1.00  0.46           N  
ATOM   3623  CA  MET A 233      16.634  23.036  19.107  1.00  0.48           C  
ATOM   3624  C   MET A 233      18.116  22.766  19.378  1.00  0.43           C  
ATOM   3625  O   MET A 233      18.551  21.614  19.373  1.00  0.48           O  
ATOM   3626  CB  MET A 233      16.399  23.542  17.694  1.00  0.72           C  
ATOM   3627  CG  MET A 233      14.919  23.593  17.330  1.00  0.72           C  
ATOM   3628  SD  MET A 233      14.616  24.074  15.627  1.00  0.72           S  
ATOM   3629  CE  MET A 233      14.970  25.825  15.744  1.00  0.72           C  
ATOM   3630  H   MET A 233      15.735  24.892  19.579  1.00  0.55           H  
ATOM   3631  HA  MET A 233      16.083  22.112  19.269  1.00  0.58           H  
ATOM   3632 1HB  MET A 233      16.813  24.543  17.583  1.00  0.86           H  
ATOM   3633 2HB  MET A 233      16.903  22.891  16.978  1.00  0.86           H  
ATOM   3634 1HG  MET A 233      14.477  22.611  17.492  1.00  0.86           H  
ATOM   3635 2HG  MET A 233      14.412  24.303  17.982  1.00  0.86           H  
ATOM   3636 1HE  MET A 233      14.834  26.291  14.772  1.00  0.86           H  
ATOM   3637 2HE  MET A 233      14.295  26.286  16.465  1.00  0.86           H  
ATOM   3638 3HE  MET A 233      16.001  25.966  16.071  1.00  0.86           H  
ATOM   3639  N   ASP A 234      18.866  23.829  19.663  1.00  0.39           N  
ATOM   3640  CA  ASP A 234      20.279  23.726  20.000  1.00  0.49           C  
ATOM   3641  C   ASP A 234      20.487  22.946  21.285  1.00  0.25           C  
ATOM   3642  O   ASP A 234      21.374  22.095  21.356  1.00  0.61           O  
ATOM   3643  CB  ASP A 234      20.896  25.111  20.148  1.00  0.73           C  
ATOM   3644  CG  ASP A 234      21.018  25.826  18.820  1.00  0.73           C  
ATOM   3645  OD1 ASP A 234      20.899  25.169  17.815  1.00  0.73           O  
ATOM   3646  OD2 ASP A 234      21.219  27.016  18.814  1.00  0.73           O  
ATOM   3647  H   ASP A 234      18.445  24.743  19.628  1.00  0.47           H  
ATOM   3648  HA  ASP A 234      20.788  23.206  19.198  1.00  0.59           H  
ATOM   3649 1HB  ASP A 234      20.289  25.714  20.817  1.00  0.88           H  
ATOM   3650 2HB  ASP A 234      21.888  25.024  20.591  1.00  0.88           H  
ATOM   3651  N   TYR A 235      19.653  23.223  22.289  1.00  0.31           N  
ATOM   3652  CA  TYR A 235      19.752  22.540  23.570  1.00  0.36           C  
ATOM   3653  C   TYR A 235      19.359  21.082  23.413  1.00  0.38           C  
ATOM   3654  O   TYR A 235      19.935  20.209  24.059  1.00  0.79           O  
ATOM   3655  CB  TYR A 235      18.874  23.221  24.626  1.00  0.54           C  
ATOM   3656  CG  TYR A 235      19.379  24.579  25.068  1.00  0.54           C  
ATOM   3657  CD1 TYR A 235      20.731  24.872  25.025  1.00  0.54           C  
ATOM   3658  CD2 TYR A 235      18.487  25.536  25.521  1.00  0.54           C  
ATOM   3659  CE1 TYR A 235      21.181  26.115  25.426  1.00  0.54           C  
ATOM   3660  CE2 TYR A 235      18.934  26.779  25.923  1.00  0.54           C  
ATOM   3661  CZ  TYR A 235      20.277  27.070  25.877  1.00  0.54           C  
ATOM   3662  OH  TYR A 235      20.723  28.309  26.279  1.00  0.54           O  
ATOM   3663  H   TYR A 235      18.940  23.928  22.163  1.00  0.37           H  
ATOM   3664  HA  TYR A 235      20.790  22.571  23.904  1.00  0.43           H  
ATOM   3665 1HB  TYR A 235      17.864  23.346  24.233  1.00  0.65           H  
ATOM   3666 2HB  TYR A 235      18.805  22.582  25.506  1.00  0.65           H  
ATOM   3667  HD1 TYR A 235      21.440  24.124  24.670  1.00  0.65           H  
ATOM   3668  HD2 TYR A 235      17.422  25.307  25.559  1.00  0.65           H  
ATOM   3669  HE1 TYR A 235      22.246  26.341  25.386  1.00  0.65           H  
ATOM   3670  HE2 TYR A 235      18.225  27.527  26.277  1.00  0.65           H  
ATOM   3671  HH  TYR A 235      19.974  28.830  26.582  1.00  0.65           H  
ATOM   3672  N   ALA A 236      18.394  20.820  22.537  1.00  0.40           N  
ATOM   3673  CA  ALA A 236      17.975  19.460  22.250  1.00  0.47           C  
ATOM   3674  C   ALA A 236      19.124  18.663  21.610  1.00  0.45           C  
ATOM   3675  O   ALA A 236      19.303  17.481  21.924  1.00  0.62           O  
ATOM   3676  CB  ALA A 236      16.750  19.488  21.365  1.00  0.70           C  
ATOM   3677  H   ALA A 236      17.922  21.581  22.064  1.00  0.48           H  
ATOM   3678  HA  ALA A 236      17.718  18.977  23.192  1.00  0.56           H  
ATOM   3679 1HB  ALA A 236      16.408  18.473  21.173  1.00  0.85           H  
ATOM   3680 2HB  ALA A 236      15.961  20.046  21.865  1.00  0.85           H  
ATOM   3681 3HB  ALA A 236      16.992  19.973  20.423  1.00  0.85           H  
ATOM   3682  N   PHE A 237      19.931  19.316  20.756  1.00  0.48           N  
ATOM   3683  CA  PHE A 237      21.090  18.632  20.186  1.00  0.51           C  
ATOM   3684  C   PHE A 237      22.069  18.319  21.298  1.00  0.49           C  
ATOM   3685  O   PHE A 237      22.610  17.215  21.349  1.00  0.63           O  
ATOM   3686  CB  PHE A 237      21.839  19.503  19.158  1.00  0.77           C  
ATOM   3687  CG  PHE A 237      21.116  19.706  17.865  1.00  0.77           C  
ATOM   3688  CD1 PHE A 237      20.924  20.981  17.363  1.00  0.77           C  
ATOM   3689  CD2 PHE A 237      20.610  18.633  17.159  1.00  0.77           C  
ATOM   3690  CE1 PHE A 237      20.227  21.188  16.191  1.00  0.77           C  
ATOM   3691  CE2 PHE A 237      19.914  18.838  15.987  1.00  0.77           C  
ATOM   3692  CZ  PHE A 237      19.716  20.115  15.505  1.00  0.77           C  
ATOM   3693  H   PHE A 237      19.724  20.272  20.487  1.00  0.58           H  
ATOM   3694  HA  PHE A 237      20.767  17.700  19.721  1.00  0.61           H  
ATOM   3695 1HB  PHE A 237      22.036  20.482  19.589  1.00  0.92           H  
ATOM   3696 2HB  PHE A 237      22.804  19.049  18.937  1.00  0.92           H  
ATOM   3697  HD1 PHE A 237      21.326  21.828  17.910  1.00  0.92           H  
ATOM   3698  HD2 PHE A 237      20.755  17.623  17.542  1.00  0.92           H  
ATOM   3699  HE1 PHE A 237      20.078  22.197  15.815  1.00  0.92           H  
ATOM   3700  HE2 PHE A 237      19.515  17.991  15.438  1.00  0.92           H  
ATOM   3701  HZ  PHE A 237      19.164  20.268  14.581  1.00  0.92           H  
ATOM   3702  N   GLU A 238      22.240  19.274  22.223  1.00  0.47           N  
ATOM   3703  CA  GLU A 238      23.144  19.106  23.353  1.00  0.56           C  
ATOM   3704  C   GLU A 238      22.709  17.967  24.238  1.00  0.73           C  
ATOM   3705  O   GLU A 238      23.551  17.250  24.772  1.00  1.25           O  
ATOM   3706  CB  GLU A 238      23.222  20.368  24.189  1.00  0.84           C  
ATOM   3707  CG  GLU A 238      23.900  21.528  23.513  1.00  0.84           C  
ATOM   3708  CD  GLU A 238      23.910  22.733  24.382  1.00  0.84           C  
ATOM   3709  OE1 GLU A 238      23.497  22.602  25.513  1.00  0.84           O  
ATOM   3710  OE2 GLU A 238      24.317  23.782  23.935  1.00  0.84           O  
ATOM   3711  H   GLU A 238      21.763  20.162  22.111  1.00  0.56           H  
ATOM   3712  HA  GLU A 238      24.138  18.881  22.972  1.00  0.67           H  
ATOM   3713 1HB  GLU A 238      22.223  20.687  24.477  1.00  1.01           H  
ATOM   3714 2HB  GLU A 238      23.772  20.157  25.106  1.00  1.01           H  
ATOM   3715 1HG  GLU A 238      24.928  21.242  23.296  1.00  1.01           H  
ATOM   3716 2HG  GLU A 238      23.402  21.752  22.574  1.00  1.01           H  
ATOM   3717  N   PHE A 239      21.399  17.784  24.387  1.00  0.68           N  
ATOM   3718  CA  PHE A 239      20.901  16.659  25.148  1.00  1.46           C  
ATOM   3719  C   PHE A 239      21.402  15.345  24.614  1.00  1.00           C  
ATOM   3720  O   PHE A 239      21.917  14.533  25.376  1.00  1.68           O  
ATOM   3721  CB  PHE A 239      19.385  16.597  25.190  1.00  2.19           C  
ATOM   3722  CG  PHE A 239      18.961  15.262  25.722  1.00  2.19           C  
ATOM   3723  CD1 PHE A 239      19.119  14.934  27.059  1.00  2.19           C  
ATOM   3724  CD2 PHE A 239      18.436  14.314  24.859  1.00  2.19           C  
ATOM   3725  CE1 PHE A 239      18.766  13.680  27.516  1.00  2.19           C  
ATOM   3726  CE2 PHE A 239      18.083  13.066  25.311  1.00  2.19           C  
ATOM   3727  CZ  PHE A 239      18.250  12.746  26.641  1.00  2.19           C  
ATOM   3728  H   PHE A 239      20.746  18.435  23.971  1.00  0.82           H  
ATOM   3729  HA  PHE A 239      21.258  16.762  26.173  1.00  1.75           H  
ATOM   3730 1HB  PHE A 239      18.991  17.378  25.838  1.00  2.63           H  
ATOM   3731 2HB  PHE A 239      18.963  16.729  24.197  1.00  2.63           H  
ATOM   3732  HD1 PHE A 239      19.538  15.670  27.745  1.00  2.63           H  
ATOM   3733  HD2 PHE A 239      18.317  14.564  23.805  1.00  2.63           H  
ATOM   3734  HE1 PHE A 239      18.900  13.426  28.567  1.00  2.63           H  
ATOM   3735  HE2 PHE A 239      17.680  12.329  24.618  1.00  2.63           H  
ATOM   3736  HZ  PHE A 239      17.975  11.754  26.998  1.00  2.63           H  
ATOM   3737  N   ILE A 240      21.249  15.128  23.314  1.00  0.89           N  
ATOM   3738  CA  ILE A 240      21.675  13.870  22.715  1.00  1.04           C  
ATOM   3739  C   ILE A 240      23.186  13.696  22.873  1.00  1.13           C  
ATOM   3740  O   ILE A 240      23.678  12.614  23.210  1.00  1.13           O  
ATOM   3741  CB  ILE A 240      21.310  13.819  21.231  1.00  1.56           C  
ATOM   3742  CG1 ILE A 240      19.795  13.790  21.061  1.00  1.56           C  
ATOM   3743  CG2 ILE A 240      21.932  12.582  20.594  1.00  1.56           C  
ATOM   3744  CD1 ILE A 240      19.354  13.995  19.630  1.00  1.56           C  
ATOM   3745  H   ILE A 240      20.806  15.842  22.740  1.00  1.07           H  
ATOM   3746  HA  ILE A 240      21.176  13.050  23.230  1.00  1.25           H  
ATOM   3747  HB  ILE A 240      21.674  14.718  20.743  1.00  1.87           H  
ATOM   3748 1HG1 ILE A 240      19.413  12.843  21.420  1.00  1.87           H  
ATOM   3749 2HG1 ILE A 240      19.357  14.583  21.668  1.00  1.87           H  
ATOM   3750 1HG2 ILE A 240      21.675  12.548  19.535  1.00  1.87           H  
ATOM   3751 2HG2 ILE A 240      23.014  12.621  20.703  1.00  1.87           H  
ATOM   3752 3HG2 ILE A 240      21.547  11.692  21.086  1.00  1.87           H  
ATOM   3753 1HD1 ILE A 240      18.267  13.970  19.573  1.00  1.87           H  
ATOM   3754 2HD1 ILE A 240      19.714  14.962  19.275  1.00  1.87           H  
ATOM   3755 3HD1 ILE A 240      19.766  13.203  19.007  1.00  1.87           H  
ATOM   3756  N   ILE A 241      23.915  14.781  22.624  1.00  0.79           N  
ATOM   3757  CA  ILE A 241      25.369  14.813  22.701  1.00  0.86           C  
ATOM   3758  C   ILE A 241      25.884  14.445  24.088  1.00  0.93           C  
ATOM   3759  O   ILE A 241      26.777  13.605  24.226  1.00  1.31           O  
ATOM   3760  CB  ILE A 241      25.854  16.225  22.336  1.00  1.29           C  
ATOM   3761  CG1 ILE A 241      25.576  16.491  20.868  1.00  1.29           C  
ATOM   3762  CG2 ILE A 241      27.341  16.368  22.619  1.00  1.29           C  
ATOM   3763  CD1 ILE A 241      25.673  17.938  20.483  1.00  1.29           C  
ATOM   3764  H   ILE A 241      23.441  15.633  22.346  1.00  0.95           H  
ATOM   3765  HA  ILE A 241      25.770  14.101  21.982  1.00  1.03           H  
ATOM   3766  HB  ILE A 241      25.303  16.962  22.916  1.00  1.55           H  
ATOM   3767 1HG1 ILE A 241      26.308  15.942  20.281  1.00  1.55           H  
ATOM   3768 2HG1 ILE A 241      24.586  16.120  20.610  1.00  1.55           H  
ATOM   3769 1HG2 ILE A 241      27.666  17.374  22.355  1.00  1.55           H  
ATOM   3770 2HG2 ILE A 241      27.530  16.194  23.678  1.00  1.55           H  
ATOM   3771 3HG2 ILE A 241      27.896  15.640  22.028  1.00  1.55           H  
ATOM   3772 1HD1 ILE A 241      25.483  18.042  19.414  1.00  1.55           H  
ATOM   3773 2HD1 ILE A 241      24.936  18.514  21.038  1.00  1.55           H  
ATOM   3774 3HD1 ILE A 241      26.664  18.311  20.716  1.00  1.55           H  
ATOM   3775  N   ASN A 242      25.323  15.075  25.112  1.00  0.88           N  
ATOM   3776  CA  ASN A 242      25.730  14.831  26.485  1.00  1.48           C  
ATOM   3777  C   ASN A 242      25.192  13.515  27.037  1.00  1.28           C  
ATOM   3778  O   ASN A 242      25.856  12.867  27.847  1.00  2.22           O  
ATOM   3779  CB  ASN A 242      25.306  15.990  27.356  1.00  2.22           C  
ATOM   3780  CG  ASN A 242      26.138  17.214  27.098  1.00  2.22           C  
ATOM   3781  OD1 ASN A 242      27.271  17.118  26.613  1.00  2.22           O  
ATOM   3782  ND2 ASN A 242      25.601  18.364  27.413  1.00  2.22           N  
ATOM   3783  H   ASN A 242      24.602  15.759  24.937  1.00  1.06           H  
ATOM   3784  HA  ASN A 242      26.818  14.765  26.509  1.00  1.78           H  
ATOM   3785 1HB  ASN A 242      24.258  16.228  27.165  1.00  2.66           H  
ATOM   3786 2HB  ASN A 242      25.396  15.714  28.407  1.00  2.66           H  
ATOM   3787 1HD2 ASN A 242      26.111  19.211  27.262  1.00  2.66           H  
ATOM   3788 2HD2 ASN A 242      24.681  18.396  27.801  1.00  2.66           H  
ATOM   3789  N   ASN A 243      23.999  13.111  26.595  1.00  1.13           N  
ATOM   3790  CA  ASN A 243      23.411  11.851  27.030  1.00  1.60           C  
ATOM   3791  C   ASN A 243      24.237  10.675  26.547  1.00  2.02           C  
ATOM   3792  O   ASN A 243      24.409   9.689  27.267  1.00  2.91           O  
ATOM   3793  CB  ASN A 243      21.981  11.714  26.543  1.00  2.40           C  
ATOM   3794  CG  ASN A 243      21.292  10.515  27.129  1.00  2.40           C  
ATOM   3795  OD1 ASN A 243      21.130  10.423  28.353  1.00  2.40           O  
ATOM   3796  ND2 ASN A 243      20.889   9.594  26.292  1.00  2.40           N  
ATOM   3797  H   ASN A 243      23.474  13.682  25.951  1.00  1.36           H  
ATOM   3798  HA  ASN A 243      23.413  11.825  28.120  1.00  1.92           H  
ATOM   3799 1HB  ASN A 243      21.418  12.605  26.817  1.00  2.88           H  
ATOM   3800 2HB  ASN A 243      21.966  11.636  25.456  1.00  2.88           H  
ATOM   3801 1HD2 ASN A 243      20.424   8.777  26.633  1.00  2.88           H  
ATOM   3802 2HD2 ASN A 243      21.040   9.702  25.307  1.00  2.88           H  
ATOM   3803  N   GLY A 244      24.759  10.785  25.329  1.00  1.45           N  
ATOM   3804  CA  GLY A 244      25.553   9.720  24.752  1.00  1.96           C  
ATOM   3805  C   GLY A 244      24.743   8.963  23.715  1.00  1.30           C  
ATOM   3806  O   GLY A 244      24.968   7.772  23.491  1.00  1.81           O  
ATOM   3807  H   GLY A 244      24.580  11.612  24.774  1.00  1.74           H  
ATOM   3808 1HA  GLY A 244      26.447  10.139  24.292  1.00  2.35           H  
ATOM   3809 2HA  GLY A 244      25.880   9.039  25.536  1.00  2.35           H  
ATOM   3810  N   GLY A 245      23.794   9.657  23.087  1.00  1.04           N  
ATOM   3811  CA  GLY A 245      22.981   9.058  22.048  1.00  1.10           C  
ATOM   3812  C   GLY A 245      21.489   9.147  22.317  1.00  0.91           C  
ATOM   3813  O   GLY A 245      21.059   9.541  23.403  1.00  1.08           O  
ATOM   3814  H   GLY A 245      23.650  10.633  23.304  1.00  1.25           H  
ATOM   3815 1HA  GLY A 245      23.203   9.569  21.120  1.00  1.32           H  
ATOM   3816 2HA  GLY A 245      23.269   8.020  21.914  1.00  1.32           H  
ATOM   3817  N   ILE A 246      20.697   8.755  21.319  1.00  1.01           N  
ATOM   3818  CA  ILE A 246      19.245   8.800  21.441  1.00  1.29           C  
ATOM   3819  C   ILE A 246      18.552   7.543  20.916  1.00  1.20           C  
ATOM   3820  O   ILE A 246      18.962   6.952  19.912  1.00  1.34           O  
ATOM   3821  CB  ILE A 246      18.698  10.033  20.703  1.00  1.94           C  
ATOM   3822  CG1 ILE A 246      17.201  10.174  20.954  1.00  1.94           C  
ATOM   3823  CG2 ILE A 246      18.974   9.923  19.212  1.00  1.94           C  
ATOM   3824  CD1 ILE A 246      16.651  11.519  20.598  1.00  1.94           C  
ATOM   3825  H   ILE A 246      21.122   8.469  20.446  1.00  1.21           H  
ATOM   3826  HA  ILE A 246      18.996   8.899  22.497  1.00  1.55           H  
ATOM   3827  HB  ILE A 246      19.183  10.920  21.094  1.00  2.32           H  
ATOM   3828 1HG1 ILE A 246      16.672   9.425  20.371  1.00  2.32           H  
ATOM   3829 2HG1 ILE A 246      17.003   9.997  22.000  1.00  2.32           H  
ATOM   3830 1HG2 ILE A 246      18.591  10.809  18.705  1.00  2.32           H  
ATOM   3831 2HG2 ILE A 246      20.045   9.846  19.044  1.00  2.32           H  
ATOM   3832 3HG2 ILE A 246      18.479   9.036  18.815  1.00  2.32           H  
ATOM   3833 1HD1 ILE A 246      15.582  11.543  20.802  1.00  2.32           H  
ATOM   3834 2HD1 ILE A 246      17.152  12.285  21.190  1.00  2.32           H  
ATOM   3835 3HD1 ILE A 246      16.828  11.698  19.547  1.00  2.32           H  
ATOM   3836  N   ASP A 247      17.505   7.131  21.639  1.00  1.64           N  
ATOM   3837  CA  ASP A 247      16.705   5.952  21.316  1.00  1.96           C  
ATOM   3838  C   ASP A 247      15.910   6.163  20.038  1.00  1.21           C  
ATOM   3839  O   ASP A 247      15.647   7.305  19.650  1.00  1.74           O  
ATOM   3840  CB  ASP A 247      15.740   5.631  22.460  1.00  2.94           C  
ATOM   3841  CG  ASP A 247      16.443   5.146  23.717  1.00  2.94           C  
ATOM   3842  OD1 ASP A 247      17.616   4.869  23.652  1.00  2.94           O  
ATOM   3843  OD2 ASP A 247      15.798   5.055  24.733  1.00  2.94           O  
ATOM   3844  H   ASP A 247      17.232   7.671  22.456  1.00  1.97           H  
ATOM   3845  HA  ASP A 247      17.375   5.105  21.169  1.00  2.35           H  
ATOM   3846 1HB  ASP A 247      15.163   6.522  22.708  1.00  3.53           H  
ATOM   3847 2HB  ASP A 247      15.037   4.869  22.141  1.00  3.53           H  
ATOM   3848  N   THR A 248      15.529   5.068  19.376  1.00  1.36           N  
ATOM   3849  CA  THR A 248      14.785   5.221  18.143  1.00  1.09           C  
ATOM   3850  C   THR A 248      13.315   5.341  18.476  1.00  0.97           C  
ATOM   3851  O   THR A 248      12.911   5.053  19.601  1.00  1.19           O  
ATOM   3852  CB  THR A 248      14.999   4.038  17.176  1.00  1.64           C  
ATOM   3853  OG1 THR A 248      14.414   2.853  17.720  1.00  1.64           O  
ATOM   3854  CG2 THR A 248      16.486   3.790  16.986  1.00  1.64           C  
ATOM   3855  H   THR A 248      15.738   4.132  19.722  1.00  1.63           H  
ATOM   3856  HA  THR A 248      15.107   6.129  17.658  1.00  1.31           H  
ATOM   3857  HB  THR A 248      14.540   4.257  16.215  1.00  1.96           H  
ATOM   3858  HG1 THR A 248      14.912   2.584  18.496  1.00  1.96           H  
ATOM   3859 1HG2 THR A 248      16.629   2.950  16.307  1.00  1.96           H  
ATOM   3860 2HG2 THR A 248      16.957   4.676  16.570  1.00  1.96           H  
ATOM   3861 3HG2 THR A 248      16.939   3.558  17.949  1.00  1.96           H  
ATOM   3862  N   ASP A 249      12.504   5.715  17.495  1.00  0.83           N  
ATOM   3863  CA  ASP A 249      11.063   5.848  17.710  1.00  1.00           C  
ATOM   3864  C   ASP A 249      10.405   4.497  17.991  1.00  1.11           C  
ATOM   3865  O   ASP A 249       9.305   4.442  18.530  1.00  2.10           O  
ATOM   3866  CB  ASP A 249      10.384   6.522  16.515  1.00  1.50           C  
ATOM   3867  CG  ASP A 249       8.927   6.923  16.790  1.00  1.50           C  
ATOM   3868  OD1 ASP A 249       8.688   7.693  17.695  1.00  1.50           O  
ATOM   3869  OD2 ASP A 249       8.070   6.470  16.069  1.00  1.50           O  
ATOM   3870  H   ASP A 249      12.902   5.925  16.588  1.00  1.00           H  
ATOM   3871  HA  ASP A 249      10.908   6.482  18.583  1.00  1.20           H  
ATOM   3872 1HB  ASP A 249      10.943   7.417  16.242  1.00  1.80           H  
ATOM   3873 2HB  ASP A 249      10.405   5.850  15.658  1.00  1.80           H  
ATOM   3874  N   GLN A 250      11.076   3.403  17.633  1.00  1.78           N  
ATOM   3875  CA  GLN A 250      10.548   2.080  17.902  1.00  2.43           C  
ATOM   3876  C   GLN A 250      10.951   1.600  19.301  1.00  3.16           C  
ATOM   3877  O   GLN A 250      10.467   0.567  19.768  1.00  5.64           O  
ATOM   3878  CB  GLN A 250      11.034   1.099  16.839  1.00  3.65           C  
ATOM   3879  CG  GLN A 250      10.593   1.466  15.433  1.00  3.65           C  
ATOM   3880  CD  GLN A 250       9.084   1.515  15.296  1.00  3.65           C  
ATOM   3881  OE1 GLN A 250       8.386   0.552  15.625  1.00  3.65           O  
ATOM   3882  NE2 GLN A 250       8.570   2.640  14.812  1.00  3.65           N  
ATOM   3883  H   GLN A 250      11.970   3.484  17.171  1.00  2.14           H  
ATOM   3884  HA  GLN A 250       9.460   2.126  17.862  1.00  2.92           H  
ATOM   3885 1HB  GLN A 250      12.124   1.055  16.853  1.00  4.37           H  
ATOM   3886 2HB  GLN A 250      10.661   0.100  17.063  1.00  4.37           H  
ATOM   3887 1HG  GLN A 250      10.991   2.450  15.183  1.00  4.37           H  
ATOM   3888 2HG  GLN A 250      10.976   0.720  14.736  1.00  4.37           H  
ATOM   3889 1HE2 GLN A 250       7.579   2.732  14.702  1.00  4.37           H  
ATOM   3890 2HE2 GLN A 250       9.171   3.399  14.561  1.00  4.37           H  
ATOM   3891  N   ASP A 251      11.826   2.357  19.970  1.00  2.53           N  
ATOM   3892  CA  ASP A 251      12.233   2.054  21.331  1.00  3.85           C  
ATOM   3893  C   ASP A 251      11.428   2.917  22.280  1.00  2.51           C  
ATOM   3894  O   ASP A 251      11.037   2.478  23.361  1.00  2.96           O  
ATOM   3895  CB  ASP A 251      13.720   2.343  21.548  1.00  5.78           C  
ATOM   3896  CG  ASP A 251      14.650   1.496  20.709  1.00  5.78           C  
ATOM   3897  OD1 ASP A 251      14.521   0.295  20.726  1.00  5.78           O  
ATOM   3898  OD2 ASP A 251      15.480   2.070  20.035  1.00  5.78           O  
ATOM   3899  H   ASP A 251      12.207   3.189  19.553  1.00  3.04           H  
ATOM   3900  HA  ASP A 251      12.028   1.005  21.544  1.00  4.62           H  
ATOM   3901 1HB  ASP A 251      13.910   3.387  21.313  1.00  6.93           H  
ATOM   3902 2HB  ASP A 251      13.969   2.195  22.599  1.00  6.93           H  
ATOM   3903  N   TYR A 252      11.154   4.147  21.848  1.00  1.68           N  
ATOM   3904  CA  TYR A 252      10.409   5.092  22.661  1.00  1.55           C  
ATOM   3905  C   TYR A 252       9.532   5.979  21.755  1.00  1.34           C  
ATOM   3906  O   TYR A 252       9.869   7.130  21.479  1.00  1.34           O  
ATOM   3907  CB  TYR A 252      11.416   5.902  23.490  1.00  2.33           C  
ATOM   3908  CG  TYR A 252      10.864   6.630  24.694  1.00  2.33           C  
ATOM   3909  CD1 TYR A 252      10.066   5.954  25.602  1.00  2.33           C  
ATOM   3910  CD2 TYR A 252      11.196   7.955  24.919  1.00  2.33           C  
ATOM   3911  CE1 TYR A 252       9.594   6.603  26.726  1.00  2.33           C  
ATOM   3912  CE2 TYR A 252      10.726   8.607  26.044  1.00  2.33           C  
ATOM   3913  CZ  TYR A 252       9.927   7.935  26.944  1.00  2.33           C  
ATOM   3914  OH  TYR A 252       9.456   8.573  28.067  1.00  2.33           O  
ATOM   3915  H   TYR A 252      11.509   4.450  20.950  1.00  2.02           H  
ATOM   3916  HA  TYR A 252       9.759   4.542  23.341  1.00  1.86           H  
ATOM   3917 1HB  TYR A 252      12.203   5.232  23.840  1.00  2.79           H  
ATOM   3918 2HB  TYR A 252      11.894   6.639  22.846  1.00  2.79           H  
ATOM   3919  HD1 TYR A 252       9.813   4.908  25.432  1.00  2.79           H  
ATOM   3920  HD2 TYR A 252      11.833   8.479  24.210  1.00  2.79           H  
ATOM   3921  HE1 TYR A 252       8.966   6.071  27.440  1.00  2.79           H  
ATOM   3922  HE2 TYR A 252      10.988   9.650  26.223  1.00  2.79           H  
ATOM   3923  HH  TYR A 252       9.317   9.510  27.878  1.00  2.79           H  
ATOM   3924  N   PRO A 253       8.403   5.436  21.271  1.00  1.28           N  
ATOM   3925  CA  PRO A 253       7.427   6.022  20.348  1.00  1.27           C  
ATOM   3926  C   PRO A 253       6.882   7.360  20.806  1.00  1.00           C  
ATOM   3927  O   PRO A 253       6.553   7.535  21.979  1.00  1.57           O  
ATOM   3928  CB  PRO A 253       6.291   4.988  20.338  1.00  1.91           C  
ATOM   3929  CG  PRO A 253       6.952   3.703  20.677  1.00  1.91           C  
ATOM   3930  CD  PRO A 253       7.981   4.085  21.700  1.00  1.91           C  
ATOM   3931  HA  PRO A 253       7.875   6.115  19.355  1.00  1.52           H  
ATOM   3932 1HB  PRO A 253       5.516   5.274  21.062  1.00  2.29           H  
ATOM   3933 2HB  PRO A 253       5.813   4.970  19.346  1.00  2.29           H  
ATOM   3934 1HG  PRO A 253       6.214   2.985  21.064  1.00  2.29           H  
ATOM   3935 2HG  PRO A 253       7.393   3.252  19.777  1.00  2.29           H  
ATOM   3936 1HD  PRO A 253       7.539   4.128  22.706  1.00  2.29           H  
ATOM   3937 2HD  PRO A 253       8.805   3.369  21.647  1.00  2.29           H  
ATOM   3938  N   TYR A 254       6.735   8.288  19.859  1.00  0.81           N  
ATOM   3939  CA  TYR A 254       6.141   9.582  20.183  1.00  0.84           C  
ATOM   3940  C   TYR A 254       4.701   9.381  20.636  1.00  1.13           C  
ATOM   3941  O   TYR A 254       3.906   8.726  19.959  1.00  1.48           O  
ATOM   3942  CB  TYR A 254       6.216  10.536  18.999  1.00  1.26           C  
ATOM   3943  CG  TYR A 254       5.685  11.910  19.325  1.00  1.26           C  
ATOM   3944  CD1 TYR A 254       6.441  12.772  20.108  1.00  1.26           C  
ATOM   3945  CD2 TYR A 254       4.447  12.307  18.849  1.00  1.26           C  
ATOM   3946  CE1 TYR A 254       5.961  14.030  20.413  1.00  1.26           C  
ATOM   3947  CE2 TYR A 254       3.968  13.562  19.154  1.00  1.26           C  
ATOM   3948  CZ  TYR A 254       4.719  14.423  19.931  1.00  1.26           C  
ATOM   3949  OH  TYR A 254       4.235  15.677  20.230  1.00  1.26           O  
ATOM   3950  H   TYR A 254       7.069   8.093  18.916  1.00  0.97           H  
ATOM   3951  HA  TYR A 254       6.674  10.024  21.009  1.00  1.01           H  
ATOM   3952 1HB  TYR A 254       7.251  10.635  18.670  1.00  1.51           H  
ATOM   3953 2HB  TYR A 254       5.640  10.135  18.165  1.00  1.51           H  
ATOM   3954  HD1 TYR A 254       7.414  12.454  20.483  1.00  1.51           H  
ATOM   3955  HD2 TYR A 254       3.853  11.629  18.237  1.00  1.51           H  
ATOM   3956  HE1 TYR A 254       6.554  14.707  21.027  1.00  1.51           H  
ATOM   3957  HE2 TYR A 254       2.993  13.873  18.779  1.00  1.51           H  
ATOM   3958  HH  TYR A 254       3.371  15.795  19.814  1.00  1.51           H  
ATOM   3959  N   LYS A 255       4.382   9.940  21.799  1.00  1.25           N  
ATOM   3960  CA  LYS A 255       3.075   9.764  22.420  1.00  1.94           C  
ATOM   3961  C   LYS A 255       2.130  10.953  22.277  1.00  1.55           C  
ATOM   3962  O   LYS A 255       0.911  10.779  22.290  1.00  1.76           O  
ATOM   3963  CB  LYS A 255       3.260   9.462  23.903  1.00  2.91           C  
ATOM   3964  CG  LYS A 255       4.041   8.196  24.203  1.00  2.91           C  
ATOM   3965  CD  LYS A 255       3.304   6.971  23.690  1.00  2.91           C  
ATOM   3966  CE  LYS A 255       4.032   5.687  24.054  1.00  2.91           C  
ATOM   3967  NZ  LYS A 255       3.286   4.482  23.594  1.00  2.91           N  
ATOM   3968  H   LYS A 255       5.085  10.479  22.288  1.00  1.50           H  
ATOM   3969  HA  LYS A 255       2.593   8.906  21.949  1.00  2.33           H  
ATOM   3970 1HB  LYS A 255       3.763  10.297  24.392  1.00  3.49           H  
ATOM   3971 2HB  LYS A 255       2.285   9.350  24.359  1.00  3.49           H  
ATOM   3972 1HG  LYS A 255       5.020   8.252  23.731  1.00  3.49           H  
ATOM   3973 2HG  LYS A 255       4.180   8.101  25.279  1.00  3.49           H  
ATOM   3974 1HD  LYS A 255       2.301   6.944  24.117  1.00  3.49           H  
ATOM   3975 2HD  LYS A 255       3.216   7.030  22.604  1.00  3.49           H  
ATOM   3976 1HE  LYS A 255       5.017   5.691  23.591  1.00  3.49           H  
ATOM   3977 2HE  LYS A 255       4.152   5.636  25.136  1.00  3.49           H  
ATOM   3978 1HZ  LYS A 255       3.799   3.650  23.852  1.00  3.49           H  
ATOM   3979 2HZ  LYS A 255       2.374   4.464  24.029  1.00  3.49           H  
ATOM   3980 3HZ  LYS A 255       3.180   4.515  22.591  1.00  3.49           H  
ATOM   3981  N   GLY A 256       2.676  12.158  22.161  1.00  1.75           N  
ATOM   3982  CA  GLY A 256       1.835  13.349  22.052  1.00  1.76           C  
ATOM   3983  C   GLY A 256       1.615  14.026  23.404  1.00  1.63           C  
ATOM   3984  O   GLY A 256       0.868  15.001  23.504  1.00  1.72           O  
ATOM   3985  H   GLY A 256       3.681  12.258  22.147  1.00  2.10           H  
ATOM   3986 1HA  GLY A 256       2.294  14.058  21.367  1.00  2.11           H  
ATOM   3987 2HA  GLY A 256       0.873  13.075  21.621  1.00  2.11           H  
ATOM   3988  N   TYR A 257       2.269  13.515  24.442  1.00  1.57           N  
ATOM   3989  CA  TYR A 257       2.171  14.092  25.774  1.00  1.54           C  
ATOM   3990  C   TYR A 257       3.456  13.836  26.542  1.00  1.76           C  
ATOM   3991  O   TYR A 257       4.226  12.943  26.185  1.00  2.25           O  
ATOM   3992  CB  TYR A 257       0.970  13.529  26.535  1.00  2.31           C  
ATOM   3993  CG  TYR A 257       1.034  12.042  26.807  1.00  2.31           C  
ATOM   3994  CD1 TYR A 257       1.667  11.577  27.948  1.00  2.31           C  
ATOM   3995  CD2 TYR A 257       0.434  11.147  25.935  1.00  2.31           C  
ATOM   3996  CE1 TYR A 257       1.717  10.224  28.214  1.00  2.31           C  
ATOM   3997  CE2 TYR A 257       0.475   9.792  26.205  1.00  2.31           C  
ATOM   3998  CZ  TYR A 257       1.116   9.329  27.336  1.00  2.31           C  
ATOM   3999  OH  TYR A 257       1.158   7.980  27.601  1.00  2.31           O  
ATOM   4000  H   TYR A 257       2.860  12.709  24.311  1.00  1.88           H  
ATOM   4001  HA  TYR A 257       2.049  15.172  25.679  1.00  1.85           H  
ATOM   4002 1HB  TYR A 257       0.874  14.045  27.491  1.00  2.77           H  
ATOM   4003 2HB  TYR A 257       0.062  13.730  25.967  1.00  2.77           H  
ATOM   4004  HD1 TYR A 257       2.128  12.284  28.635  1.00  2.77           H  
ATOM   4005  HD2 TYR A 257      -0.072  11.510  25.041  1.00  2.77           H  
ATOM   4006  HE1 TYR A 257       2.219   9.863  29.111  1.00  2.77           H  
ATOM   4007  HE2 TYR A 257       0.001   9.087  25.521  1.00  2.77           H  
ATOM   4008  HH  TYR A 257       1.640   7.830  28.418  1.00  2.77           H  
ATOM   4009  N   ASP A 258       3.691  14.634  27.579  1.00  1.81           N  
ATOM   4010  CA  ASP A 258       4.910  14.519  28.365  1.00  2.39           C  
ATOM   4011  C   ASP A 258       4.855  13.408  29.406  1.00  2.52           C  
ATOM   4012  O   ASP A 258       3.829  13.191  30.052  1.00 11.49           O  
ATOM   4013  CB  ASP A 258       5.217  15.840  29.063  1.00  3.58           C  
ATOM   4014  CG  ASP A 258       5.535  16.936  28.069  1.00  3.58           C  
ATOM   4015  OD1 ASP A 258       5.543  16.651  26.899  1.00  3.58           O  
ATOM   4016  OD2 ASP A 258       5.789  18.043  28.474  1.00  3.58           O  
ATOM   4017  H   ASP A 258       3.013  15.342  27.822  1.00  2.17           H  
ATOM   4018  HA  ASP A 258       5.732  14.296  27.683  1.00  2.87           H  
ATOM   4019 1HB  ASP A 258       4.361  16.148  29.664  1.00  4.30           H  
ATOM   4020 2HB  ASP A 258       6.067  15.715  29.735  1.00  4.30           H  
ATOM   4021  N   SER A 259       5.986  12.740  29.588  1.00  3.80           N  
ATOM   4022  CA  SER A 259       6.135  11.679  30.578  1.00  4.54           C  
ATOM   4023  C   SER A 259       7.480  11.790  31.295  1.00  4.24           C  
ATOM   4024  O   SER A 259       8.146  12.824  31.230  1.00  5.16           O  
ATOM   4025  CB  SER A 259       6.013  10.316  29.928  1.00  6.81           C  
ATOM   4026  OG  SER A 259       5.935   9.313  30.904  1.00  6.81           O  
ATOM   4027  H   SER A 259       6.779  12.976  29.004  1.00  4.56           H  
ATOM   4028  HA  SER A 259       5.343  11.783  31.321  1.00  5.45           H  
ATOM   4029 1HB  SER A 259       5.126  10.288  29.297  1.00  8.17           H  
ATOM   4030 2HB  SER A 259       6.877  10.140  29.289  1.00  8.17           H  
ATOM   4031  HG  SER A 259       5.922   8.479  30.427  1.00  8.17           H  
ATOM   4032  N   THR A 260       7.862  10.725  31.998  1.00  3.50           N  
ATOM   4033  CA  THR A 260       9.121  10.713  32.742  1.00  3.73           C  
ATOM   4034  C   THR A 260      10.302  10.243  31.893  1.00  2.54           C  
ATOM   4035  O   THR A 260      10.134   9.693  30.803  1.00  2.12           O  
ATOM   4036  CB  THR A 260       9.001   9.839  34.010  1.00  5.59           C  
ATOM   4037  OG1 THR A 260       8.723   8.479  33.651  1.00  5.59           O  
ATOM   4038  CG2 THR A 260       7.880  10.361  34.895  1.00  5.59           C  
ATOM   4039  H   THR A 260       7.265   9.910  32.006  1.00  4.20           H  
ATOM   4040  HA  THR A 260       9.332  11.734  33.062  1.00  4.48           H  
ATOM   4041  HB  THR A 260       9.937   9.873  34.566  1.00  6.71           H  
ATOM   4042  HG1 THR A 260       9.527   8.038  33.350  1.00  6.71           H  
ATOM   4043 1HG2 THR A 260       7.807   9.742  35.789  1.00  6.71           H  
ATOM   4044 2HG2 THR A 260       8.091  11.391  35.182  1.00  6.71           H  
ATOM   4045 3HG2 THR A 260       6.937  10.323  34.350  1.00  6.71           H  
ATOM   4046  N   CYS A 261      11.507  10.462  32.416  1.00  3.12           N  
ATOM   4047  CA  CYS A 261      12.755  10.126  31.728  1.00  2.37           C  
ATOM   4048  C   CYS A 261      13.061   8.635  31.789  1.00  2.36           C  
ATOM   4049  O   CYS A 261      13.964   8.211  32.508  1.00  5.11           O  
ATOM   4050  CB  CYS A 261      13.923  10.888  32.357  1.00  3.56           C  
ATOM   4051  SG  CYS A 261      13.795  12.686  32.242  1.00  3.56           S  
ATOM   4052  H   CYS A 261      11.564  10.902  33.323  1.00  3.74           H  
ATOM   4053  HA  CYS A 261      12.663  10.423  30.684  1.00  2.84           H  
ATOM   4054 1HB  CYS A 261      14.000  10.624  33.413  1.00  4.27           H  
ATOM   4055 2HB  CYS A 261      14.853  10.586  31.877  1.00  4.27           H  
ATOM   4056  HG  CYS A 261      12.615  12.785  32.844  1.00  4.27           H  
ATOM   4057  N   ASP A 262      12.313   7.845  31.022  1.00  3.17           N  
ATOM   4058  CA  ASP A 262      12.467   6.392  31.023  1.00  4.08           C  
ATOM   4059  C   ASP A 262      13.475   5.833  30.021  1.00  5.14           C  
ATOM   4060  O   ASP A 262      13.443   4.638  29.735  1.00 11.17           O  
ATOM   4061  CB  ASP A 262      11.129   5.708  30.790  1.00  6.12           C  
ATOM   4062  CG  ASP A 262      10.164   5.916  31.945  1.00  6.12           C  
ATOM   4063  OD1 ASP A 262      10.534   6.571  32.895  1.00  6.12           O  
ATOM   4064  OD2 ASP A 262       9.098   5.349  31.909  1.00  6.12           O  
ATOM   4065  H   ASP A 262      11.592   8.276  30.454  1.00  3.80           H  
ATOM   4066  HA  ASP A 262      12.809   6.105  32.017  1.00  4.90           H  
ATOM   4067 1HB  ASP A 262      10.674   6.111  29.885  1.00  7.34           H  
ATOM   4068 2HB  ASP A 262      11.282   4.644  30.630  1.00  7.34           H  
ATOM   4069  N   THR A 263      14.362   6.679  29.495  1.00  5.40           N  
ATOM   4070  CA  THR A 263      15.393   6.262  28.540  1.00  8.39           C  
ATOM   4071  C   THR A 263      16.176   5.046  29.028  1.00  4.80           C  
ATOM   4072  O   THR A 263      16.436   4.116  28.266  1.00  4.78           O  
ATOM   4073  CB  THR A 263      16.375   7.412  28.267  1.00 12.59           C  
ATOM   4074  OG1 THR A 263      15.662   8.519  27.709  1.00 12.59           O  
ATOM   4075  CG2 THR A 263      17.462   6.972  27.300  1.00 12.59           C  
ATOM   4076  H   THR A 263      14.332   7.650  29.764  1.00  6.48           H  
ATOM   4077  HA  THR A 263      14.905   5.993  27.602  1.00 10.07           H  
ATOM   4078  HB  THR A 263      16.834   7.726  29.204  1.00 15.10           H  
ATOM   4079  HG1 THR A 263      15.329   8.273  26.841  1.00 15.10           H  
ATOM   4080 1HG2 THR A 263      18.145   7.801  27.118  1.00 15.10           H  
ATOM   4081 2HG2 THR A 263      18.013   6.134  27.725  1.00 15.10           H  
ATOM   4082 3HG2 THR A 263      17.008   6.665  26.358  1.00 15.10           H  
ATOM   4083  N   TYR A 264      16.557   5.071  30.304  1.00  3.89           N  
ATOM   4084  CA  TYR A 264      17.314   4.004  30.962  1.00  3.76           C  
ATOM   4085  C   TYR A 264      16.637   2.623  30.926  1.00  4.38           C  
ATOM   4086  O   TYR A 264      17.301   1.606  31.128  1.00  6.53           O  
ATOM   4087  CB  TYR A 264      17.597   4.410  32.407  1.00  5.64           C  
ATOM   4088  CG  TYR A 264      16.398   4.369  33.328  1.00  5.64           C  
ATOM   4089  CD1 TYR A 264      16.140   3.234  34.082  1.00  5.64           C  
ATOM   4090  CD2 TYR A 264      15.556   5.466  33.419  1.00  5.64           C  
ATOM   4091  CE1 TYR A 264      15.052   3.201  34.933  1.00  5.64           C  
ATOM   4092  CE2 TYR A 264      14.466   5.432  34.265  1.00  5.64           C  
ATOM   4093  CZ  TYR A 264      14.215   4.308  35.023  1.00  5.64           C  
ATOM   4094  OH  TYR A 264      13.133   4.278  35.873  1.00  5.64           O  
ATOM   4095  H   TYR A 264      16.307   5.877  30.858  1.00  4.67           H  
ATOM   4096  HA  TYR A 264      18.269   3.906  30.443  1.00  4.51           H  
ATOM   4097 1HB  TYR A 264      18.363   3.753  32.822  1.00  6.77           H  
ATOM   4098 2HB  TYR A 264      17.998   5.423  32.423  1.00  6.77           H  
ATOM   4099  HD1 TYR A 264      16.801   2.370  34.009  1.00  6.77           H  
ATOM   4100  HD2 TYR A 264      15.757   6.357  32.825  1.00  6.77           H  
ATOM   4101  HE1 TYR A 264      14.854   2.312  35.530  1.00  6.77           H  
ATOM   4102  HE2 TYR A 264      13.806   6.298  34.338  1.00  6.77           H  
ATOM   4103  HH  TYR A 264      12.684   5.127  35.848  1.00  6.77           H  
ATOM   4104  N   ARG A 265      15.324   2.584  30.685  1.00  4.71           N  
ATOM   4105  CA  ARG A 265      14.580   1.337  30.635  1.00  7.58           C  
ATOM   4106  C   ARG A 265      14.615   0.708  29.244  1.00  6.82           C  
ATOM   4107  O   ARG A 265      14.116  -0.402  29.050  1.00  8.65           O  
ATOM   4108  CB  ARG A 265      13.122   1.576  31.007  1.00 11.37           C  
ATOM   4109  CG  ARG A 265      12.870   2.035  32.428  1.00 11.37           C  
ATOM   4110  CD  ARG A 265      11.436   2.355  32.657  1.00 11.37           C  
ATOM   4111  NE  ARG A 265      10.583   1.180  32.586  1.00 11.37           N  
ATOM   4112  CZ  ARG A 265       9.247   1.212  32.404  1.00 11.37           C  
ATOM   4113  NH1 ARG A 265       8.611   2.358  32.254  1.00 11.37           N  
ATOM   4114  NH2 ARG A 265       8.567   0.078  32.373  1.00 11.37           N  
ATOM   4115  H   ARG A 265      14.810   3.436  30.517  1.00  5.65           H  
ATOM   4116  HA  ARG A 265      15.022   0.639  31.347  1.00  9.10           H  
ATOM   4117 1HB  ARG A 265      12.696   2.324  30.341  1.00 13.64           H  
ATOM   4118 2HB  ARG A 265      12.559   0.654  30.860  1.00 13.64           H  
ATOM   4119 1HG  ARG A 265      13.171   1.255  33.128  1.00 13.64           H  
ATOM   4120 2HG  ARG A 265      13.450   2.938  32.613  1.00 13.64           H  
ATOM   4121 1HD  ARG A 265      11.317   2.803  33.643  1.00 13.64           H  
ATOM   4122 2HD  ARG A 265      11.097   3.055  31.902  1.00 13.64           H  
ATOM   4123  HE  ARG A 265      11.021   0.274  32.695  1.00 13.64           H  
ATOM   4124 1HH1 ARG A 265       9.110   3.242  32.267  1.00 13.64           H  
ATOM   4125 2HH1 ARG A 265       7.612   2.364  32.118  1.00 13.64           H  
ATOM   4126 1HH2 ARG A 265       9.048  -0.804  32.486  1.00 13.64           H  
ATOM   4127 2HH2 ARG A 265       7.567   0.093  32.236  1.00 13.64           H  
ATOM   4128  N   LYS A 266      15.178   1.424  28.271  1.00  5.13           N  
ATOM   4129  CA  LYS A 266      15.210   0.950  26.898  1.00  4.65           C  
ATOM   4130  C   LYS A 266      16.588   0.423  26.508  1.00  4.20           C  
ATOM   4131  O   LYS A 266      17.585   0.692  27.180  1.00  5.21           O  
ATOM   4132  CB  LYS A 266      14.780   2.079  25.964  1.00  6.98           C  
ATOM   4133  CG  LYS A 266      13.417   2.662  26.317  1.00  6.98           C  
ATOM   4134  CD  LYS A 266      12.325   1.609  26.209  1.00  6.98           C  
ATOM   4135  CE  LYS A 266      10.954   2.191  26.522  1.00  6.98           C  
ATOM   4136  NZ  LYS A 266       9.885   1.154  26.448  1.00  6.98           N  
ATOM   4137  H   LYS A 266      15.590   2.326  28.464  1.00  6.16           H  
ATOM   4138  HA  LYS A 266      14.500   0.129  26.800  1.00  5.58           H  
ATOM   4139 1HB  LYS A 266      15.514   2.885  26.005  1.00  8.37           H  
ATOM   4140 2HB  LYS A 266      14.742   1.718  24.936  1.00  8.37           H  
ATOM   4141 1HG  LYS A 266      13.438   3.052  27.336  1.00  8.37           H  
ATOM   4142 2HG  LYS A 266      13.188   3.483  25.638  1.00  8.37           H  
ATOM   4143 1HD  LYS A 266      12.316   1.198  25.199  1.00  8.37           H  
ATOM   4144 2HD  LYS A 266      12.531   0.800  26.909  1.00  8.37           H  
ATOM   4145 1HE  LYS A 266      10.966   2.614  27.525  1.00  8.37           H  
ATOM   4146 2HE  LYS A 266      10.728   2.982  25.810  1.00  8.37           H  
ATOM   4147 1HZ  LYS A 266       8.992   1.574  26.662  1.00  8.37           H  
ATOM   4148 2HZ  LYS A 266       9.860   0.766  25.515  1.00  8.37           H  
ATOM   4149 3HZ  LYS A 266      10.079   0.420  27.112  1.00  8.37           H  
ATOM   4150  N   ASN A 267      16.627  -0.340  25.420  1.00  4.67           N  
ATOM   4151  CA  ASN A 267      17.857  -0.936  24.907  1.00  5.47           C  
ATOM   4152  C   ASN A 267      17.998  -0.644  23.412  1.00  3.73           C  
ATOM   4153  O   ASN A 267      17.254   0.184  22.891  1.00  2.98           O  
ATOM   4154  CB  ASN A 267      17.871  -2.427  25.197  1.00  8.21           C  
ATOM   4155  CG  ASN A 267      16.740  -3.162  24.531  1.00  8.21           C  
ATOM   4156  OD1 ASN A 267      16.207  -2.721  23.508  1.00  8.21           O  
ATOM   4157  ND2 ASN A 267      16.362  -4.280  25.097  1.00  8.21           N  
ATOM   4158  H   ASN A 267      15.765  -0.516  24.923  1.00  5.60           H  
ATOM   4159  HA  ASN A 267      18.708  -0.474  25.410  1.00  6.56           H  
ATOM   4160 1HB  ASN A 267      18.816  -2.863  24.876  1.00  9.85           H  
ATOM   4161 2HB  ASN A 267      17.796  -2.582  26.274  1.00  9.85           H  
ATOM   4162 1HD2 ASN A 267      15.614  -4.813  24.700  1.00  9.85           H  
ATOM   4163 2HD2 ASN A 267      16.820  -4.602  25.925  1.00  9.85           H  
ATOM   4164  N   ALA A 268      18.949  -1.331  22.750  1.00  4.32           N  
ATOM   4165  CA  ALA A 268      19.260  -1.203  21.310  1.00  3.99           C  
ATOM   4166  C   ALA A 268      20.221  -0.044  21.045  1.00  4.01           C  
ATOM   4167  O   ALA A 268      20.157   0.996  21.699  1.00  3.71           O  
ATOM   4168  CB  ALA A 268      17.998  -1.028  20.462  1.00  5.99           C  
ATOM   4169  H   ALA A 268      19.504  -1.987  23.278  1.00  5.18           H  
ATOM   4170  HA  ALA A 268      19.752  -2.125  20.999  1.00  4.79           H  
ATOM   4171 1HB  ALA A 268      18.281  -0.991  19.410  1.00  7.18           H  
ATOM   4172 2HB  ALA A 268      17.331  -1.874  20.626  1.00  7.18           H  
ATOM   4173 3HB  ALA A 268      17.479  -0.107  20.709  1.00  7.18           H  
ATOM   4174  N   LYS A 269      21.145  -0.257  20.107  1.00  5.74           N  
ATOM   4175  CA  LYS A 269      22.142   0.752  19.754  1.00  7.22           C  
ATOM   4176  C   LYS A 269      21.498   2.073  19.366  1.00  2.93           C  
ATOM   4177  O   LYS A 269      20.612   2.127  18.511  1.00  1.90           O  
ATOM   4178  CB  LYS A 269      23.031   0.270  18.612  1.00 10.83           C  
ATOM   4179  CG  LYS A 269      24.136   1.254  18.245  1.00 10.83           C  
ATOM   4180  CD  LYS A 269      25.036   0.710  17.148  1.00 10.83           C  
ATOM   4181  CE  LYS A 269      26.134   1.703  16.795  1.00 10.83           C  
ATOM   4182  NZ  LYS A 269      27.028   1.187  15.723  1.00 10.83           N  
ATOM   4183  H   LYS A 269      21.150  -1.139  19.615  1.00  6.89           H  
ATOM   4184  HA  LYS A 269      22.769   0.933  20.628  1.00  8.66           H  
ATOM   4185 1HB  LYS A 269      23.497  -0.678  18.883  1.00 13.00           H  
ATOM   4186 2HB  LYS A 269      22.424   0.097  17.722  1.00 13.00           H  
ATOM   4187 1HG  LYS A 269      23.690   2.190  17.903  1.00 13.00           H  
ATOM   4188 2HG  LYS A 269      24.742   1.465  19.126  1.00 13.00           H  
ATOM   4189 1HD  LYS A 269      25.493  -0.223  17.479  1.00 13.00           H  
ATOM   4190 2HD  LYS A 269      24.441   0.507  16.257  1.00 13.00           H  
ATOM   4191 1HE  LYS A 269      25.679   2.634  16.458  1.00 13.00           H  
ATOM   4192 2HE  LYS A 269      26.731   1.906  17.684  1.00 13.00           H  
ATOM   4193 1HZ  LYS A 269      27.741   1.873  15.520  1.00 13.00           H  
ATOM   4194 2HZ  LYS A 269      27.465   0.329  16.032  1.00 13.00           H  
ATOM   4195 3HZ  LYS A 269      26.487   1.007  14.890  1.00 13.00           H  
ATOM   4196  N   VAL A 270      21.965   3.135  20.008  1.00  4.14           N  
ATOM   4197  CA  VAL A 270      21.442   4.478  19.816  1.00  3.32           C  
ATOM   4198  C   VAL A 270      22.244   5.295  18.812  1.00  1.87           C  
ATOM   4199  O   VAL A 270      23.326   4.889  18.385  1.00  2.09           O  
ATOM   4200  CB  VAL A 270      21.442   5.212  21.161  1.00  4.98           C  
ATOM   4201  CG1 VAL A 270      20.555   4.484  22.155  1.00  4.98           C  
ATOM   4202  CG2 VAL A 270      22.868   5.297  21.678  1.00  4.98           C  
ATOM   4203  H   VAL A 270      22.707   3.001  20.680  1.00  4.97           H  
ATOM   4204  HA  VAL A 270      20.415   4.397  19.459  1.00  3.98           H  
ATOM   4205  HB  VAL A 270      21.042   6.210  21.028  1.00  5.98           H  
ATOM   4206 1HG1 VAL A 270      20.556   5.018  23.106  1.00  5.98           H  
ATOM   4207 2HG1 VAL A 270      19.536   4.436  21.770  1.00  5.98           H  
ATOM   4208 3HG1 VAL A 270      20.932   3.473  22.308  1.00  5.98           H  
ATOM   4209 1HG2 VAL A 270      22.879   5.824  22.631  1.00  5.98           H  
ATOM   4210 2HG2 VAL A 270      23.265   4.291  21.815  1.00  5.98           H  
ATOM   4211 3HG2 VAL A 270      23.484   5.835  20.958  1.00  5.98           H  
ATOM   4212  N   VAL A 271      21.706   6.458  18.449  1.00  1.59           N  
ATOM   4213  CA  VAL A 271      22.383   7.362  17.520  1.00  1.05           C  
ATOM   4214  C   VAL A 271      23.070   8.481  18.274  1.00  1.26           C  
ATOM   4215  O   VAL A 271      22.427   9.207  19.027  1.00  2.11           O  
ATOM   4216  CB  VAL A 271      21.389   7.950  16.498  1.00  1.58           C  
ATOM   4217  CG1 VAL A 271      22.094   8.953  15.596  1.00  1.58           C  
ATOM   4218  CG2 VAL A 271      20.816   6.819  15.658  1.00  1.58           C  
ATOM   4219  H   VAL A 271      20.808   6.723  18.839  1.00  1.91           H  
ATOM   4220  HA  VAL A 271      23.138   6.796  16.974  1.00  1.26           H  
ATOM   4221  HB  VAL A 271      20.589   8.470  17.024  1.00  1.89           H  
ATOM   4222 1HG1 VAL A 271      21.381   9.362  14.879  1.00  1.89           H  
ATOM   4223 2HG1 VAL A 271      22.503   9.762  16.200  1.00  1.89           H  
ATOM   4224 3HG1 VAL A 271      22.901   8.455  15.060  1.00  1.89           H  
ATOM   4225 1HG2 VAL A 271      20.113   7.227  14.933  1.00  1.89           H  
ATOM   4226 2HG2 VAL A 271      21.626   6.312  15.131  1.00  1.89           H  
ATOM   4227 3HG2 VAL A 271      20.301   6.107  16.303  1.00  1.89           H  
ATOM   4228  N   THR A 272      24.386   8.602  18.088  1.00  0.98           N  
ATOM   4229  CA  THR A 272      25.173   9.598  18.817  1.00  1.03           C  
ATOM   4230  C   THR A 272      25.559  10.797  17.961  1.00  1.51           C  
ATOM   4231  O   THR A 272      25.579  10.714  16.731  1.00  2.57           O  
ATOM   4232  CB  THR A 272      26.454   8.959  19.376  1.00  1.54           C  
ATOM   4233  OG1 THR A 272      27.292   8.541  18.289  1.00  1.54           O  
ATOM   4234  CG2 THR A 272      26.105   7.748  20.228  1.00  1.54           C  
ATOM   4235  H   THR A 272      24.849   7.978  17.445  1.00  1.18           H  
ATOM   4236  HA  THR A 272      24.578   9.966  19.650  1.00  1.24           H  
ATOM   4237  HB  THR A 272      26.992   9.687  19.983  1.00  1.85           H  
ATOM   4238  HG1 THR A 272      28.132   8.228  18.638  1.00  1.85           H  
ATOM   4239 1HG2 THR A 272      27.019   7.301  20.618  1.00  1.85           H  
ATOM   4240 2HG2 THR A 272      25.472   8.058  21.056  1.00  1.85           H  
ATOM   4241 3HG2 THR A 272      25.574   7.015  19.622  1.00  1.85           H  
ATOM   4242  N   ILE A 273      25.908  11.899  18.633  1.00  1.38           N  
ATOM   4243  CA  ILE A 273      26.296  13.147  17.974  1.00  2.43           C  
ATOM   4244  C   ILE A 273      27.624  13.722  18.502  1.00  2.41           C  
ATOM   4245  O   ILE A 273      27.767  13.993  19.695  1.00  4.67           O  
ATOM   4246  CB  ILE A 273      25.220  14.223  18.167  1.00  3.65           C  
ATOM   4247  CG1 ILE A 273      23.870  13.801  17.624  1.00  3.65           C  
ATOM   4248  CG2 ILE A 273      25.650  15.501  17.503  1.00  3.65           C  
ATOM   4249  CD1 ILE A 273      22.807  14.806  17.973  1.00  3.65           C  
ATOM   4250  H   ILE A 273      25.882  11.876  19.643  1.00  1.66           H  
ATOM   4251  HA  ILE A 273      26.410  12.951  16.908  1.00  2.92           H  
ATOM   4252  HB  ILE A 273      25.089  14.393  19.231  1.00  4.37           H  
ATOM   4253 1HG1 ILE A 273      23.917  13.688  16.541  1.00  4.37           H  
ATOM   4254 2HG1 ILE A 273      23.588  12.843  18.060  1.00  4.37           H  
ATOM   4255 1HG2 ILE A 273      24.899  16.273  17.670  1.00  4.37           H  
ATOM   4256 2HG2 ILE A 273      26.597  15.815  17.931  1.00  4.37           H  
ATOM   4257 3HG2 ILE A 273      25.767  15.335  16.433  1.00  4.37           H  
ATOM   4258 1HD1 ILE A 273      21.851  14.459  17.596  1.00  4.37           H  
ATOM   4259 2HD1 ILE A 273      22.755  14.911  19.052  1.00  4.37           H  
ATOM   4260 3HD1 ILE A 273      23.052  15.768  17.532  1.00  4.37           H  
ATOM   4261  N   ASP A 274      28.582  13.945  17.608  1.00  2.51           N  
ATOM   4262  CA  ASP A 274      29.882  14.510  17.982  1.00  5.29           C  
ATOM   4263  C   ASP A 274      29.858  16.047  17.978  1.00  3.10           C  
ATOM   4264  O   ASP A 274      30.449  16.671  17.096  1.00  6.98           O  
ATOM   4265  CB  ASP A 274      30.959  14.007  17.020  1.00  7.94           C  
ATOM   4266  CG  ASP A 274      31.202  12.509  17.154  1.00  7.94           C  
ATOM   4267  OD1 ASP A 274      31.212  12.028  18.262  1.00  7.94           O  
ATOM   4268  OD2 ASP A 274      31.350  11.854  16.148  1.00  7.94           O  
ATOM   4269  H   ASP A 274      28.407  13.741  16.634  1.00  3.01           H  
ATOM   4270  HA  ASP A 274      30.127  14.175  18.990  1.00  6.35           H  
ATOM   4271 1HB  ASP A 274      30.675  14.236  15.995  1.00  9.52           H  
ATOM   4272 2HB  ASP A 274      31.895  14.529  17.223  1.00  9.52           H  
ATOM   4273  N   ASP A 275      29.213  16.632  18.994  1.00  2.29           N  
ATOM   4274  CA  ASP A 275      29.018  18.093  19.126  1.00  2.19           C  
ATOM   4275  C   ASP A 275      28.099  18.631  18.012  1.00  1.07           C  
ATOM   4276  O   ASP A 275      27.519  17.852  17.267  1.00  1.65           O  
ATOM   4277  CB  ASP A 275      30.350  18.854  19.111  1.00  3.29           C  
ATOM   4278  CG  ASP A 275      31.255  18.516  20.288  1.00  3.29           C  
ATOM   4279  OD1 ASP A 275      30.830  17.803  21.166  1.00  3.29           O  
ATOM   4280  OD2 ASP A 275      32.350  19.030  20.320  1.00  3.29           O  
ATOM   4281  H   ASP A 275      28.791  16.010  19.677  1.00  2.75           H  
ATOM   4282  HA  ASP A 275      28.548  18.288  20.085  1.00  2.63           H  
ATOM   4283 1HB  ASP A 275      30.891  18.663  18.186  1.00  3.94           H  
ATOM   4284 2HB  ASP A 275      30.154  19.925  19.145  1.00  3.94           H  
ATOM   4285  N   TYR A 276      27.917  19.949  17.926  1.00  0.73           N  
ATOM   4286  CA  TYR A 276      27.023  20.500  16.904  1.00  0.90           C  
ATOM   4287  C   TYR A 276      27.542  21.843  16.412  1.00  1.03           C  
ATOM   4288  O   TYR A 276      28.428  22.432  17.034  1.00  2.74           O  
ATOM   4289  CB  TYR A 276      25.598  20.633  17.456  1.00  1.35           C  
ATOM   4290  CG  TYR A 276      25.404  21.703  18.511  1.00  1.35           C  
ATOM   4291  CD1 TYR A 276      24.809  22.912  18.172  1.00  1.35           C  
ATOM   4292  CD2 TYR A 276      25.839  21.494  19.808  1.00  1.35           C  
ATOM   4293  CE1 TYR A 276      24.625  23.888  19.134  1.00  1.35           C  
ATOM   4294  CE2 TYR A 276      25.664  22.471  20.765  1.00  1.35           C  
ATOM   4295  CZ  TYR A 276      25.051  23.660  20.440  1.00  1.35           C  
ATOM   4296  OH  TYR A 276      24.861  24.626  21.406  1.00  1.35           O  
ATOM   4297  H   TYR A 276      28.398  20.571  18.560  1.00  0.88           H  
ATOM   4298  HA  TYR A 276      27.004  19.822  16.054  1.00  1.08           H  
ATOM   4299 1HB  TYR A 276      24.916  20.846  16.632  1.00  1.62           H  
ATOM   4300 2HB  TYR A 276      25.293  19.679  17.885  1.00  1.62           H  
ATOM   4301  HD1 TYR A 276      24.474  23.086  17.149  1.00  1.62           H  
ATOM   4302  HD2 TYR A 276      26.322  20.558  20.077  1.00  1.62           H  
ATOM   4303  HE1 TYR A 276      24.145  24.830  18.869  1.00  1.62           H  
ATOM   4304  HE2 TYR A 276      26.008  22.301  21.784  1.00  1.62           H  
ATOM   4305  HH  TYR A 276      24.768  24.211  22.274  1.00  1.62           H  
ATOM   4306  N   GLU A 277      26.992  22.330  15.298  1.00  1.08           N  
ATOM   4307  CA  GLU A 277      27.487  23.572  14.735  1.00  1.57           C  
ATOM   4308  C   GLU A 277      26.425  24.647  14.535  1.00  1.25           C  
ATOM   4309  O   GLU A 277      25.244  24.378  14.284  1.00  2.02           O  
ATOM   4310  CB  GLU A 277      28.169  23.334  13.381  1.00  2.35           C  
ATOM   4311  CG  GLU A 277      27.239  22.852  12.274  1.00  2.35           C  
ATOM   4312  CD  GLU A 277      27.933  22.666  10.954  1.00  2.35           C  
ATOM   4313  OE1 GLU A 277      29.113  22.909  10.881  1.00  2.35           O  
ATOM   4314  OE2 GLU A 277      27.278  22.291  10.011  1.00  2.35           O  
ATOM   4315  H   GLU A 277      26.261  21.824  14.832  1.00  1.30           H  
ATOM   4316  HA  GLU A 277      28.219  23.960  15.425  1.00  1.88           H  
ATOM   4317 1HB  GLU A 277      28.643  24.255  13.044  1.00  2.83           H  
ATOM   4318 2HB  GLU A 277      28.956  22.588  13.500  1.00  2.83           H  
ATOM   4319 1HG  GLU A 277      26.810  21.899  12.570  1.00  2.83           H  
ATOM   4320 2HG  GLU A 277      26.427  23.568  12.156  1.00  2.83           H  
ATOM   4321  N   ASP A 278      26.901  25.885  14.623  1.00  1.48           N  
ATOM   4322  CA  ASP A 278      26.110  27.098  14.445  1.00  2.04           C  
ATOM   4323  C   ASP A 278      26.151  27.586  12.995  1.00  1.72           C  
ATOM   4324  O   ASP A 278      27.211  27.983  12.509  1.00  2.35           O  
ATOM   4325  CB  ASP A 278      26.621  28.192  15.396  1.00  3.06           C  
ATOM   4326  CG  ASP A 278      25.815  29.486  15.354  1.00  3.06           C  
ATOM   4327  OD1 ASP A 278      25.033  29.653  14.451  1.00  3.06           O  
ATOM   4328  OD2 ASP A 278      25.988  30.295  16.234  1.00  3.06           O  
ATOM   4329  H   ASP A 278      27.887  25.978  14.850  1.00  1.78           H  
ATOM   4330  HA  ASP A 278      25.072  26.874  14.698  1.00  2.45           H  
ATOM   4331 1HB  ASP A 278      26.603  27.813  16.418  1.00  3.67           H  
ATOM   4332 2HB  ASP A 278      27.659  28.423  15.157  1.00  3.67           H  
ATOM   4333  N   VAL A 279      25.026  27.523  12.279  1.00  2.52           N  
ATOM   4334  CA  VAL A 279      25.024  27.976  10.892  1.00  2.80           C  
ATOM   4335  C   VAL A 279      24.688  29.479  10.825  1.00  2.13           C  
ATOM   4336  O   VAL A 279      23.638  29.885  11.319  1.00  2.70           O  
ATOM   4337  CB  VAL A 279      24.017  27.147  10.056  1.00  4.20           C  
ATOM   4338  CG1 VAL A 279      23.958  27.629   8.611  1.00  4.20           C  
ATOM   4339  CG2 VAL A 279      24.406  25.675  10.111  1.00  4.20           C  
ATOM   4340  H   VAL A 279      24.152  27.200  12.686  1.00  3.02           H  
ATOM   4341  HA  VAL A 279      26.003  27.800  10.486  1.00  3.36           H  
ATOM   4342  HB  VAL A 279      23.031  27.280  10.475  1.00  5.04           H  
ATOM   4343 1HG1 VAL A 279      23.226  27.038   8.060  1.00  5.04           H  
ATOM   4344 2HG1 VAL A 279      23.666  28.679   8.588  1.00  5.04           H  
ATOM   4345 3HG1 VAL A 279      24.937  27.513   8.149  1.00  5.04           H  
ATOM   4346 1HG2 VAL A 279      23.685  25.086   9.544  1.00  5.04           H  
ATOM   4347 2HG2 VAL A 279      25.399  25.543   9.682  1.00  5.04           H  
ATOM   4348 3HG2 VAL A 279      24.412  25.338  11.148  1.00  5.04           H  
ATOM   4349  N   PRO A 280      25.603  30.320  10.303  1.00  1.98           N  
ATOM   4350  CA  PRO A 280      25.450  31.762  10.090  1.00  2.07           C  
ATOM   4351  C   PRO A 280      24.020  32.137   9.766  1.00  1.31           C  
ATOM   4352  O   PRO A 280      23.550  31.929   8.641  1.00  1.45           O  
ATOM   4353  CB  PRO A 280      26.358  32.069   8.901  1.00  3.10           C  
ATOM   4354  CG  PRO A 280      27.368  30.996   8.932  1.00  3.10           C  
ATOM   4355  CD  PRO A 280      26.598  29.793   9.356  1.00  3.10           C  
ATOM   4356  HA  PRO A 280      25.791  32.295  10.995  1.00  2.48           H  
ATOM   4357 1HB  PRO A 280      25.768  32.072   7.971  1.00  3.73           H  
ATOM   4358 2HB  PRO A 280      26.796  33.071   9.006  1.00  3.73           H  
ATOM   4359 1HG  PRO A 280      27.823  30.869   7.945  1.00  3.73           H  
ATOM   4360 2HG  PRO A 280      28.181  31.249   9.629  1.00  3.73           H  
ATOM   4361 1HD  PRO A 280      26.100  29.339   8.490  1.00  3.73           H  
ATOM   4362 2HD  PRO A 280      27.278  29.101   9.862  1.00  3.73           H  
ATOM   4363  N   TYR A 281      23.345  32.703  10.746  1.00  1.35           N  
ATOM   4364  CA  TYR A 281      21.971  33.119  10.597  1.00  1.09           C  
ATOM   4365  C   TYR A 281      21.860  34.409   9.809  1.00  0.92           C  
ATOM   4366  O   TYR A 281      22.822  35.169   9.686  1.00  1.08           O  
ATOM   4367  CB  TYR A 281      21.340  33.263  11.970  1.00  1.64           C  
ATOM   4368  CG  TYR A 281      22.119  34.162  12.895  1.00  1.64           C  
ATOM   4369  CD1 TYR A 281      21.910  35.528  12.878  1.00  1.64           C  
ATOM   4370  CD2 TYR A 281      23.053  33.612  13.761  1.00  1.64           C  
ATOM   4371  CE1 TYR A 281      22.629  36.350  13.723  1.00  1.64           C  
ATOM   4372  CE2 TYR A 281      23.773  34.432  14.608  1.00  1.64           C  
ATOM   4373  CZ  TYR A 281      23.563  35.796  14.591  1.00  1.64           C  
ATOM   4374  OH  TYR A 281      24.279  36.614  15.435  1.00  1.64           O  
ATOM   4375  H   TYR A 281      23.803  32.838  11.635  1.00  1.62           H  
ATOM   4376  HA  TYR A 281      21.434  32.348  10.046  1.00  1.31           H  
ATOM   4377 1HB  TYR A 281      20.339  33.678  11.862  1.00  1.96           H  
ATOM   4378 2HB  TYR A 281      21.247  32.284  12.439  1.00  1.96           H  
ATOM   4379  HD1 TYR A 281      21.179  35.954  12.196  1.00  1.96           H  
ATOM   4380  HD2 TYR A 281      23.219  32.535  13.773  1.00  1.96           H  
ATOM   4381  HE1 TYR A 281      22.462  37.427  13.709  1.00  1.96           H  
ATOM   4382  HE2 TYR A 281      24.507  34.001  15.289  1.00  1.96           H  
ATOM   4383  HH  TYR A 281      24.869  36.079  15.972  1.00  1.96           H  
ATOM   4384  N   ASN A 282      20.666  34.644   9.286  1.00  0.75           N  
ATOM   4385  CA  ASN A 282      20.345  35.799   8.462  1.00  0.73           C  
ATOM   4386  C   ASN A 282      21.205  35.884   7.203  1.00  0.71           C  
ATOM   4387  O   ASN A 282      21.647  36.969   6.827  1.00  1.46           O  
ATOM   4388  CB  ASN A 282      20.442  37.088   9.254  1.00  1.09           C  
ATOM   4389  CG  ASN A 282      19.444  37.127  10.366  1.00  1.09           C  
ATOM   4390  OD1 ASN A 282      18.473  36.366  10.346  1.00  1.09           O  
ATOM   4391  ND2 ASN A 282      19.647  38.000  11.320  1.00  1.09           N  
ATOM   4392  H   ASN A 282      19.938  33.967   9.451  1.00  0.90           H  
ATOM   4393  HA  ASN A 282      19.313  35.686   8.140  1.00  0.88           H  
ATOM   4394 1HB  ASN A 282      21.444  37.199   9.669  1.00  1.31           H  
ATOM   4395 2HB  ASN A 282      20.266  37.936   8.593  1.00  1.31           H  
ATOM   4396 1HD2 ASN A 282      19.000  38.068  12.080  1.00  1.31           H  
ATOM   4397 2HD2 ASN A 282      20.445  38.601  11.288  1.00  1.31           H  
ATOM   4398  N   ASP A 283      21.403  34.742   6.542  1.00  0.65           N  
ATOM   4399  CA  ASP A 283      22.191  34.658   5.315  1.00  0.87           C  
ATOM   4400  C   ASP A 283      21.681  33.542   4.412  1.00  0.59           C  
ATOM   4401  O   ASP A 283      21.880  32.360   4.703  1.00  0.55           O  
ATOM   4402  CB  ASP A 283      23.669  34.469   5.628  1.00  1.30           C  
ATOM   4403  CG  ASP A 283      24.541  34.457   4.377  1.00  1.30           C  
ATOM   4404  OD1 ASP A 283      24.049  34.107   3.322  1.00  1.30           O  
ATOM   4405  OD2 ASP A 283      25.691  34.809   4.484  1.00  1.30           O  
ATOM   4406  H   ASP A 283      20.997  33.894   6.910  1.00  0.78           H  
ATOM   4407  HA  ASP A 283      22.087  35.591   4.785  1.00  1.04           H  
ATOM   4408 1HB  ASP A 283      24.008  35.273   6.283  1.00  1.57           H  
ATOM   4409 2HB  ASP A 283      23.811  33.531   6.166  1.00  1.57           H  
ATOM   4410  N   GLU A 284      21.008  33.930   3.322  1.00  0.73           N  
ATOM   4411  CA  GLU A 284      20.373  32.957   2.431  1.00  0.99           C  
ATOM   4412  C   GLU A 284      21.383  32.092   1.685  1.00  0.71           C  
ATOM   4413  O   GLU A 284      21.043  30.988   1.263  1.00  1.89           O  
ATOM   4414  CB  GLU A 284      19.484  33.658   1.393  1.00  1.48           C  
ATOM   4415  CG  GLU A 284      18.317  34.445   1.970  1.00  1.48           C  
ATOM   4416  CD  GLU A 284      17.273  33.601   2.632  1.00  1.48           C  
ATOM   4417  OE1 GLU A 284      16.406  33.093   1.955  1.00  1.48           O  
ATOM   4418  OE2 GLU A 284      17.341  33.475   3.829  1.00  1.48           O  
ATOM   4419  H   GLU A 284      20.919  34.928   3.137  1.00  0.88           H  
ATOM   4420  HA  GLU A 284      19.751  32.301   3.038  1.00  1.19           H  
ATOM   4421 1HB  GLU A 284      20.077  34.303   0.762  1.00  1.78           H  
ATOM   4422 2HB  GLU A 284      19.051  32.901   0.740  1.00  1.78           H  
ATOM   4423 1HG  GLU A 284      18.704  35.159   2.697  1.00  1.78           H  
ATOM   4424 2HG  GLU A 284      17.867  35.006   1.160  1.00  1.78           H  
ATOM   4425  N   SER A 285      22.596  32.608   1.456  1.00  0.87           N  
ATOM   4426  CA  SER A 285      23.582  31.864   0.680  1.00  0.97           C  
ATOM   4427  C   SER A 285      24.315  30.873   1.558  1.00  1.14           C  
ATOM   4428  O   SER A 285      24.645  29.767   1.119  1.00  1.22           O  
ATOM   4429  CB  SER A 285      24.581  32.815   0.043  1.00  1.46           C  
ATOM   4430  OG  SER A 285      25.391  33.436   1.007  1.00  1.46           O  
ATOM   4431  H   SER A 285      22.860  33.499   1.862  1.00  1.04           H  
ATOM   4432  HA  SER A 285      23.067  31.313  -0.107  1.00  1.16           H  
ATOM   4433 1HB  SER A 285      25.205  32.271  -0.665  1.00  1.75           H  
ATOM   4434 2HB  SER A 285      24.040  33.576  -0.518  1.00  1.75           H  
ATOM   4435  HG  SER A 285      24.818  33.715   1.729  1.00  1.75           H  
ATOM   4436  N   ALA A 286      24.510  31.251   2.820  1.00  0.97           N  
ATOM   4437  CA  ALA A 286      25.133  30.357   3.782  1.00  1.11           C  
ATOM   4438  C   ALA A 286      24.208  29.188   4.020  1.00  0.96           C  
ATOM   4439  O   ALA A 286      24.655  28.041   4.053  1.00  1.09           O  
ATOM   4440  CB  ALA A 286      25.444  31.071   5.088  1.00  1.67           C  
ATOM   4441  H   ALA A 286      24.235  32.184   3.104  1.00  1.16           H  
ATOM   4442  HA  ALA A 286      26.060  29.979   3.352  1.00  1.33           H  
ATOM   4443 1HB  ALA A 286      25.915  30.376   5.782  1.00  2.00           H  
ATOM   4444 2HB  ALA A 286      26.121  31.904   4.893  1.00  2.00           H  
ATOM   4445 3HB  ALA A 286      24.521  31.450   5.525  1.00  2.00           H  
ATOM   4446  N   LEU A 287      22.909  29.484   4.157  1.00  0.61           N  
ATOM   4447  CA  LEU A 287      21.922  28.440   4.346  1.00  0.57           C  
ATOM   4448  C   LEU A 287      21.784  27.599   3.094  1.00  0.73           C  
ATOM   4449  O   LEU A 287      21.678  26.385   3.198  1.00  1.02           O  
ATOM   4450  CB  LEU A 287      20.553  29.000   4.742  1.00  0.85           C  
ATOM   4451  CG  LEU A 287      19.490  27.914   5.002  1.00  0.85           C  
ATOM   4452  CD1 LEU A 287      19.986  26.994   6.107  1.00  0.85           C  
ATOM   4453  CD2 LEU A 287      18.170  28.556   5.403  1.00  0.85           C  
ATOM   4454  H   LEU A 287      22.602  30.451   4.147  1.00  0.73           H  
ATOM   4455  HA  LEU A 287      22.263  27.793   5.153  1.00  0.68           H  
ATOM   4456 1HB  LEU A 287      20.662  29.592   5.650  1.00  1.03           H  
ATOM   4457 2HB  LEU A 287      20.189  29.649   3.946  1.00  1.03           H  
ATOM   4458  HG  LEU A 287      19.347  27.318   4.101  1.00  1.03           H  
ATOM   4459 1HD1 LEU A 287      19.247  26.215   6.294  1.00  1.03           H  
ATOM   4460 2HD1 LEU A 287      20.927  26.535   5.804  1.00  1.03           H  
ATOM   4461 3HD1 LEU A 287      20.140  27.574   7.013  1.00  1.03           H  
ATOM   4462 1HD2 LEU A 287      17.426  27.780   5.586  1.00  1.03           H  
ATOM   4463 2HD2 LEU A 287      18.311  29.145   6.309  1.00  1.03           H  
ATOM   4464 3HD2 LEU A 287      17.823  29.207   4.601  1.00  1.03           H  
ATOM   4465  N   LYS A 288      21.773  28.229   1.915  1.00  0.72           N  
ATOM   4466  CA  LYS A 288      21.661  27.495   0.654  1.00  0.73           C  
ATOM   4467  C   LYS A 288      22.690  26.386   0.592  1.00  0.76           C  
ATOM   4468  O   LYS A 288      22.351  25.231   0.332  1.00  0.72           O  
ATOM   4469  CB  LYS A 288      21.823  28.445  -0.537  1.00  1.09           C  
ATOM   4470  CG  LYS A 288      21.672  27.800  -1.907  1.00  1.09           C  
ATOM   4471  CD  LYS A 288      21.810  28.838  -3.015  1.00  1.09           C  
ATOM   4472  CE  LYS A 288      21.675  28.227  -4.403  1.00  1.09           C  
ATOM   4473  NZ  LYS A 288      21.798  29.259  -5.477  1.00  1.09           N  
ATOM   4474  H   LYS A 288      21.828  29.238   1.872  1.00  0.86           H  
ATOM   4475  HA  LYS A 288      20.675  27.036   0.602  1.00  0.88           H  
ATOM   4476 1HB  LYS A 288      21.078  29.235  -0.469  1.00  1.31           H  
ATOM   4477 2HB  LYS A 288      22.804  28.917  -0.497  1.00  1.31           H  
ATOM   4478 1HG  LYS A 288      22.434  27.031  -2.040  1.00  1.31           H  
ATOM   4479 2HG  LYS A 288      20.691  27.335  -1.980  1.00  1.31           H  
ATOM   4480 1HD  LYS A 288      21.034  29.591  -2.895  1.00  1.31           H  
ATOM   4481 2HD  LYS A 288      22.781  29.326  -2.936  1.00  1.31           H  
ATOM   4482 1HE  LYS A 288      22.448  27.475  -4.542  1.00  1.31           H  
ATOM   4483 2HE  LYS A 288      20.700  27.751  -4.490  1.00  1.31           H  
ATOM   4484 1HZ  LYS A 288      21.700  28.818  -6.381  1.00  1.31           H  
ATOM   4485 2HZ  LYS A 288      21.073  29.954  -5.363  1.00  1.31           H  
ATOM   4486 3HZ  LYS A 288      22.702  29.703  -5.417  1.00  1.31           H  
ATOM   4487  N   LYS A 289      23.947  26.735   0.846  1.00  0.99           N  
ATOM   4488  CA  LYS A 289      24.995  25.737   0.846  1.00  1.43           C  
ATOM   4489  C   LYS A 289      24.867  24.771   1.991  1.00  1.49           C  
ATOM   4490  O   LYS A 289      25.132  23.584   1.815  1.00  1.73           O  
ATOM   4491  CB  LYS A 289      26.351  26.359   0.912  1.00  2.15           C  
ATOM   4492  CG  LYS A 289      27.465  25.324   0.874  1.00  2.15           C  
ATOM   4493  CD  LYS A 289      27.486  24.599  -0.457  1.00  2.15           C  
ATOM   4494  CE  LYS A 289      28.651  23.622  -0.569  1.00  2.15           C  
ATOM   4495  NZ  LYS A 289      28.648  22.859  -1.849  1.00  2.15           N  
ATOM   4496  H   LYS A 289      24.176  27.706   1.035  1.00  1.19           H  
ATOM   4497  HA  LYS A 289      24.922  25.166  -0.080  1.00  1.72           H  
ATOM   4498 1HB  LYS A 289      26.467  27.035   0.071  1.00  2.57           H  
ATOM   4499 2HB  LYS A 289      26.446  26.942   1.828  1.00  2.57           H  
ATOM   4500 1HG  LYS A 289      28.428  25.808   1.033  1.00  2.57           H  
ATOM   4501 2HG  LYS A 289      27.307  24.596   1.668  1.00  2.57           H  
ATOM   4502 1HD  LYS A 289      26.546  24.068  -0.611  1.00  2.57           H  
ATOM   4503 2HD  LYS A 289      27.591  25.352  -1.224  1.00  2.57           H  
ATOM   4504 1HE  LYS A 289      29.584  24.179  -0.498  1.00  2.57           H  
ATOM   4505 2HE  LYS A 289      28.600  22.914   0.257  1.00  2.57           H  
ATOM   4506 1HZ  LYS A 289      29.440  22.232  -1.866  1.00  2.57           H  
ATOM   4507 2HZ  LYS A 289      27.794  22.325  -1.922  1.00  2.57           H  
ATOM   4508 3HZ  LYS A 289      28.711  23.502  -2.625  1.00  2.57           H  
ATOM   4509  N   ALA A 290      24.476  25.269   3.167  1.00  1.35           N  
ATOM   4510  CA  ALA A 290      24.310  24.401   4.316  1.00  1.99           C  
ATOM   4511  C   ALA A 290      23.313  23.309   3.986  1.00  1.29           C  
ATOM   4512  O   ALA A 290      23.570  22.153   4.296  1.00  1.18           O  
ATOM   4513  CB  ALA A 290      23.858  25.190   5.536  1.00  2.98           C  
ATOM   4514  H   ALA A 290      24.299  26.258   3.279  1.00  1.62           H  
ATOM   4515  HA  ALA A 290      25.270  23.933   4.532  1.00  2.39           H  
ATOM   4516 1HB  ALA A 290      23.757  24.518   6.388  1.00  3.58           H  
ATOM   4517 2HB  ALA A 290      24.595  25.959   5.765  1.00  3.58           H  
ATOM   4518 3HB  ALA A 290      22.899  25.659   5.329  1.00  3.58           H  
ATOM   4519  N   VAL A 291      22.211  23.672   3.320  1.00  1.03           N  
ATOM   4520  CA  VAL A 291      21.184  22.730   2.894  1.00  0.90           C  
ATOM   4521  C   VAL A 291      21.720  21.786   1.827  1.00  0.78           C  
ATOM   4522  O   VAL A 291      21.452  20.587   1.853  1.00  0.99           O  
ATOM   4523  CB  VAL A 291      19.937  23.455   2.365  1.00  1.35           C  
ATOM   4524  CG1 VAL A 291      18.983  22.439   1.761  1.00  1.35           C  
ATOM   4525  CG2 VAL A 291      19.248  24.195   3.502  1.00  1.35           C  
ATOM   4526  H   VAL A 291      22.073  24.647   3.114  1.00  1.24           H  
ATOM   4527  HA  VAL A 291      20.875  22.151   3.755  1.00  1.08           H  
ATOM   4528  HB  VAL A 291      20.227  24.158   1.584  1.00  1.62           H  
ATOM   4529 1HG1 VAL A 291      18.101  22.953   1.383  1.00  1.62           H  
ATOM   4530 2HG1 VAL A 291      19.478  21.915   0.944  1.00  1.62           H  
ATOM   4531 3HG1 VAL A 291      18.684  21.722   2.526  1.00  1.62           H  
ATOM   4532 1HG2 VAL A 291      18.364  24.706   3.122  1.00  1.62           H  
ATOM   4533 2HG2 VAL A 291      18.952  23.481   4.271  1.00  1.62           H  
ATOM   4534 3HG2 VAL A 291      19.930  24.924   3.933  1.00  1.62           H  
ATOM   4535  N   ALA A 292      22.488  22.316   0.880  1.00  1.17           N  
ATOM   4536  CA  ALA A 292      23.076  21.477  -0.155  1.00  1.22           C  
ATOM   4537  C   ALA A 292      23.993  20.411   0.453  1.00  1.43           C  
ATOM   4538  O   ALA A 292      24.019  19.270  -0.013  1.00  1.78           O  
ATOM   4539  CB  ALA A 292      23.844  22.336  -1.150  1.00  1.83           C  
ATOM   4540  H   ALA A 292      22.660  23.314   0.862  1.00  1.40           H  
ATOM   4541  HA  ALA A 292      22.271  20.961  -0.670  1.00  1.46           H  
ATOM   4542 1HB  ALA A 292      24.257  21.702  -1.934  1.00  2.20           H  
ATOM   4543 2HB  ALA A 292      23.169  23.069  -1.592  1.00  2.20           H  
ATOM   4544 3HB  ALA A 292      24.652  22.851  -0.636  1.00  2.20           H  
ATOM   4545  N   SER A 293      24.740  20.782   1.494  1.00  1.46           N  
ATOM   4546  CA  SER A 293      25.629  19.850   2.177  1.00  1.74           C  
ATOM   4547  C   SER A 293      24.890  18.928   3.166  1.00  1.49           C  
ATOM   4548  O   SER A 293      25.255  17.759   3.306  1.00  3.41           O  
ATOM   4549  CB  SER A 293      26.727  20.619   2.904  1.00  2.61           C  
ATOM   4550  OG  SER A 293      27.582  21.272   2.002  1.00  2.61           O  
ATOM   4551  H   SER A 293      24.702  21.739   1.815  1.00  1.75           H  
ATOM   4552  HA  SER A 293      26.099  19.220   1.422  1.00  2.09           H  
ATOM   4553 1HB  SER A 293      26.273  21.353   3.569  1.00  3.13           H  
ATOM   4554 2HB  SER A 293      27.303  19.931   3.521  1.00  3.13           H  
ATOM   4555  HG  SER A 293      27.025  21.891   1.524  1.00  3.13           H  
ATOM   4556  N   GLN A 294      23.859  19.445   3.849  1.00  0.76           N  
ATOM   4557  CA  GLN A 294      23.109  18.655   4.834  1.00  0.76           C  
ATOM   4558  C   GLN A 294      21.738  19.257   5.213  1.00  0.72           C  
ATOM   4559  O   GLN A 294      21.530  20.446   5.046  1.00  1.12           O  
ATOM   4560  CB  GLN A 294      23.907  18.538   6.107  1.00  1.14           C  
ATOM   4561  CG  GLN A 294      24.240  19.880   6.752  1.00  1.14           C  
ATOM   4562  CD  GLN A 294      25.556  20.472   6.310  1.00  1.14           C  
ATOM   4563  OE1 GLN A 294      26.502  19.744   5.996  1.00  1.14           O  
ATOM   4564  NE2 GLN A 294      25.643  21.795   6.317  1.00  1.14           N  
ATOM   4565  H   GLN A 294      23.598  20.408   3.710  1.00  0.91           H  
ATOM   4566  HA  GLN A 294      22.957  17.665   4.419  1.00  0.91           H  
ATOM   4567 1HB  GLN A 294      23.350  17.942   6.821  1.00  1.37           H  
ATOM   4568 2HB  GLN A 294      24.842  18.017   5.906  1.00  1.37           H  
ATOM   4569 1HG  GLN A 294      23.456  20.584   6.477  1.00  1.37           H  
ATOM   4570 2HG  GLN A 294      24.266  19.780   7.821  1.00  1.37           H  
ATOM   4571 1HE2 GLN A 294      26.497  22.244   6.049  1.00  1.37           H  
ATOM   4572 2HE2 GLN A 294      24.855  22.346   6.593  1.00  1.37           H  
ATOM   4573  N   PRO A 295      20.794  18.469   5.748  1.00  0.72           N  
ATOM   4574  CA  PRO A 295      19.501  18.905   6.287  1.00  0.73           C  
ATOM   4575  C   PRO A 295      19.763  19.901   7.424  1.00  1.43           C  
ATOM   4576  O   PRO A 295      20.687  19.700   8.202  1.00  4.82           O  
ATOM   4577  CB  PRO A 295      18.863  17.603   6.785  1.00  1.09           C  
ATOM   4578  CG  PRO A 295      19.497  16.536   5.951  1.00  1.09           C  
ATOM   4579  CD  PRO A 295      20.914  17.000   5.745  1.00  1.09           C  
ATOM   4580  HA  PRO A 295      18.906  19.368   5.487  1.00  0.88           H  
ATOM   4581 1HB  PRO A 295      19.057  17.475   7.860  1.00  1.31           H  
ATOM   4582 2HB  PRO A 295      17.771  17.650   6.661  1.00  1.31           H  
ATOM   4583 1HG  PRO A 295      19.441  15.567   6.466  1.00  1.31           H  
ATOM   4584 2HG  PRO A 295      18.946  16.423   5.008  1.00  1.31           H  
ATOM   4585 1HD  PRO A 295      21.554  16.669   6.576  1.00  1.31           H  
ATOM   4586 2HD  PRO A 295      21.282  16.639   4.778  1.00  1.31           H  
ATOM   4587  N   VAL A 296      18.967  20.969   7.531  1.00  0.79           N  
ATOM   4588  CA  VAL A 296      19.231  21.973   8.574  1.00  0.94           C  
ATOM   4589  C   VAL A 296      18.016  22.272   9.467  1.00  0.85           C  
ATOM   4590  O   VAL A 296      16.903  22.471   8.985  1.00  1.67           O  
ATOM   4591  CB  VAL A 296      19.728  23.296   7.937  1.00  1.41           C  
ATOM   4592  CG1 VAL A 296      19.985  24.329   9.018  1.00  1.41           C  
ATOM   4593  CG2 VAL A 296      20.999  23.057   7.137  1.00  1.41           C  
ATOM   4594  H   VAL A 296      18.201  21.094   6.881  1.00  0.95           H  
ATOM   4595  HA  VAL A 296      20.028  21.593   9.213  1.00  1.13           H  
ATOM   4596  HB  VAL A 296      18.954  23.691   7.282  1.00  1.69           H  
ATOM   4597 1HG1 VAL A 296      20.319  25.255   8.553  1.00  1.69           H  
ATOM   4598 2HG1 VAL A 296      19.073  24.513   9.579  1.00  1.69           H  
ATOM   4599 3HG1 VAL A 296      20.758  23.963   9.693  1.00  1.69           H  
ATOM   4600 1HG2 VAL A 296      21.329  23.996   6.695  1.00  1.69           H  
ATOM   4601 2HG2 VAL A 296      21.777  22.671   7.796  1.00  1.69           H  
ATOM   4602 3HG2 VAL A 296      20.801  22.338   6.346  1.00  1.69           H  
ATOM   4603  N   SER A 297      18.230  22.292  10.781  1.00  0.45           N  
ATOM   4604  CA  SER A 297      17.157  22.608  11.725  1.00  0.54           C  
ATOM   4605  C   SER A 297      16.970  24.119  11.763  1.00  0.45           C  
ATOM   4606  O   SER A 297      17.918  24.850  12.027  1.00  0.80           O  
ATOM   4607  CB  SER A 297      17.506  22.065  13.099  1.00  0.81           C  
ATOM   4608  OG  SER A 297      16.597  22.491  14.074  1.00  0.81           O  
ATOM   4609  H   SER A 297      19.161  22.136  11.142  1.00  0.54           H  
ATOM   4610  HA  SER A 297      16.230  22.149  11.380  1.00  0.65           H  
ATOM   4611 1HB  SER A 297      17.513  20.976  13.061  1.00  0.97           H  
ATOM   4612 2HB  SER A 297      18.510  22.387  13.369  1.00  0.97           H  
ATOM   4613  HG  SER A 297      15.722  22.209  13.786  1.00  0.97           H  
ATOM   4614  N   VAL A 298      15.761  24.599  11.462  1.00  0.19           N  
ATOM   4615  CA  VAL A 298      15.522  26.049  11.385  1.00  0.21           C  
ATOM   4616  C   VAL A 298      14.242  26.528  12.086  1.00  0.22           C  
ATOM   4617  O   VAL A 298      13.281  25.781  12.244  1.00  0.42           O  
ATOM   4618  CB  VAL A 298      15.468  26.485   9.902  1.00  0.32           C  
ATOM   4619  CG1 VAL A 298      16.791  26.294   9.188  1.00  0.32           C  
ATOM   4620  CG2 VAL A 298      14.441  25.635   9.207  1.00  0.32           C  
ATOM   4621  H   VAL A 298      14.994  23.964  11.275  1.00  0.23           H  
ATOM   4622  HA  VAL A 298      16.368  26.549  11.854  1.00  0.25           H  
ATOM   4623  HB  VAL A 298      15.197  27.538   9.845  1.00  0.38           H  
ATOM   4624 1HG1 VAL A 298      16.687  26.609   8.149  1.00  0.38           H  
ATOM   4625 2HG1 VAL A 298      17.547  26.900   9.673  1.00  0.38           H  
ATOM   4626 3HG1 VAL A 298      17.077  25.246   9.218  1.00  0.38           H  
ATOM   4627 1HG2 VAL A 298      14.376  25.927   8.162  1.00  0.38           H  
ATOM   4628 2HG2 VAL A 298      14.728  24.586   9.274  1.00  0.38           H  
ATOM   4629 3HG2 VAL A 298      13.487  25.788   9.697  1.00  0.38           H  
ATOM   4630  N   ALA A 299      14.236  27.797  12.487  1.00  0.33           N  
ATOM   4631  CA  ALA A 299      13.083  28.407  13.154  1.00  0.38           C  
ATOM   4632  C   ALA A 299      12.204  29.145  12.148  1.00  0.39           C  
ATOM   4633  O   ALA A 299      12.682  29.550  11.093  1.00  0.76           O  
ATOM   4634  CB  ALA A 299      13.541  29.355  14.245  1.00  0.57           C  
ATOM   4635  H   ALA A 299      15.069  28.353  12.350  1.00  0.40           H  
ATOM   4636  HA  ALA A 299      12.488  27.613  13.602  1.00  0.46           H  
ATOM   4637 1HB  ALA A 299      12.673  29.781  14.746  1.00  0.68           H  
ATOM   4638 2HB  ALA A 299      14.147  28.810  14.969  1.00  0.68           H  
ATOM   4639 3HB  ALA A 299      14.135  30.155  13.806  1.00  0.68           H  
ATOM   4640  N   ILE A 300      10.922  29.327  12.475  1.00  0.39           N  
ATOM   4641  CA  ILE A 300      10.005  30.022  11.569  1.00  0.74           C  
ATOM   4642  C   ILE A 300       8.719  30.564  12.235  1.00  0.74           C  
ATOM   4643  O   ILE A 300       8.256  30.034  13.243  1.00  1.60           O  
ATOM   4644  CB  ILE A 300       9.601  29.070  10.438  1.00  1.11           C  
ATOM   4645  CG1 ILE A 300       8.806  29.801   9.370  1.00  1.11           C  
ATOM   4646  CG2 ILE A 300       8.793  27.959  11.015  1.00  1.11           C  
ATOM   4647  CD1 ILE A 300       8.609  29.020   8.109  1.00  1.11           C  
ATOM   4648  H   ILE A 300      10.575  28.950  13.345  1.00  0.47           H  
ATOM   4649  HA  ILE A 300      10.539  30.868  11.145  1.00  0.89           H  
ATOM   4650  HB  ILE A 300      10.491  28.662   9.961  1.00  1.33           H  
ATOM   4651 1HG1 ILE A 300       7.819  30.043   9.757  1.00  1.33           H  
ATOM   4652 2HG1 ILE A 300       9.326  30.725   9.127  1.00  1.33           H  
ATOM   4653 1HG2 ILE A 300       8.495  27.272  10.224  1.00  1.33           H  
ATOM   4654 2HG2 ILE A 300       9.377  27.426  11.764  1.00  1.33           H  
ATOM   4655 3HG2 ILE A 300       7.916  28.395  11.477  1.00  1.33           H  
ATOM   4656 1HD1 ILE A 300       8.034  29.615   7.399  1.00  1.33           H  
ATOM   4657 2HD1 ILE A 300       9.574  28.786   7.684  1.00  1.33           H  
ATOM   4658 3HD1 ILE A 300       8.072  28.099   8.330  1.00  1.33           H  
ATOM   4659  N   GLU A 301       8.168  31.647  11.651  1.00  0.42           N  
ATOM   4660  CA  GLU A 301       6.884  32.240  12.051  1.00  0.41           C  
ATOM   4661  C   GLU A 301       5.687  31.583  11.346  1.00  0.45           C  
ATOM   4662  O   GLU A 301       5.436  31.854  10.171  1.00  2.18           O  
ATOM   4663  CB  GLU A 301       6.818  33.735  11.718  1.00  0.61           C  
ATOM   4664  CG  GLU A 301       5.493  34.374  12.141  1.00  0.61           C  
ATOM   4665  CD  GLU A 301       5.296  35.784  11.655  1.00  0.61           C  
ATOM   4666  OE1 GLU A 301       5.896  36.691  12.182  1.00  0.61           O  
ATOM   4667  OE2 GLU A 301       4.533  35.956  10.732  1.00  0.61           O  
ATOM   4668  H   GLU A 301       8.650  32.062  10.870  1.00  0.50           H  
ATOM   4669  HA  GLU A 301       6.765  32.114  13.122  1.00  0.49           H  
ATOM   4670 1HB  GLU A 301       7.633  34.261  12.212  1.00  0.74           H  
ATOM   4671 2HB  GLU A 301       6.935  33.881  10.645  1.00  0.74           H  
ATOM   4672 1HG  GLU A 301       4.680  33.762  11.753  1.00  0.74           H  
ATOM   4673 2HG  GLU A 301       5.423  34.359  13.227  1.00  0.74           H  
ATOM   4674  N   GLY A 302       4.933  30.755  12.063  1.00  0.25           N  
ATOM   4675  CA  GLY A 302       3.731  30.144  11.503  1.00  0.30           C  
ATOM   4676  C   GLY A 302       2.416  30.674  12.061  1.00  0.29           C  
ATOM   4677  O   GLY A 302       1.348  30.226  11.642  1.00  0.60           O  
ATOM   4678  H   GLY A 302       5.200  30.544  13.012  1.00  0.30           H  
ATOM   4679 1HA  GLY A 302       3.746  30.296  10.429  1.00  0.36           H  
ATOM   4680 2HA  GLY A 302       3.750  29.075  11.665  1.00  0.36           H  
ATOM   4681  N   GLY A 303       2.472  31.632  12.985  1.00  0.48           N  
ATOM   4682  CA  GLY A 303       1.252  32.162  13.594  1.00  0.54           C  
ATOM   4683  C   GLY A 303       0.287  32.885  12.634  1.00  0.44           C  
ATOM   4684  O   GLY A 303      -0.902  33.002  12.937  1.00  0.82           O  
ATOM   4685  H   GLY A 303       3.368  31.962  13.332  1.00  0.58           H  
ATOM   4686 1HA  GLY A 303       0.722  31.341  14.076  1.00  0.65           H  
ATOM   4687 2HA  GLY A 303       1.535  32.848  14.392  1.00  0.65           H  
ATOM   4688  N   GLY A 304       0.781  33.375  11.494  1.00  0.60           N  
ATOM   4689  CA  GLY A 304      -0.077  34.085  10.537  1.00  0.55           C  
ATOM   4690  C   GLY A 304      -1.123  33.167   9.893  1.00  0.39           C  
ATOM   4691  O   GLY A 304      -0.840  32.007   9.599  1.00  0.78           O  
ATOM   4692  H   GLY A 304       1.763  33.263  11.285  1.00  0.72           H  
ATOM   4693 1HA  GLY A 304      -0.579  34.907  11.048  1.00  0.66           H  
ATOM   4694 2HA  GLY A 304       0.544  34.530   9.761  1.00  0.66           H  
ATOM   4695  N   ARG A 305      -2.317  33.718   9.654  1.00  0.58           N  
ATOM   4696  CA  ARG A 305      -3.456  32.991   9.081  1.00  0.67           C  
ATOM   4697  C   ARG A 305      -3.181  32.374   7.717  1.00  0.47           C  
ATOM   4698  O   ARG A 305      -3.547  31.224   7.473  1.00  0.46           O  
ATOM   4699  CB  ARG A 305      -4.655  33.915   8.960  1.00  1.01           C  
ATOM   4700  CG  ARG A 305      -5.917  33.266   8.419  1.00  1.01           C  
ATOM   4701  CD  ARG A 305      -7.030  34.244   8.338  1.00  1.01           C  
ATOM   4702  NE  ARG A 305      -7.447  34.700   9.645  1.00  1.01           N  
ATOM   4703  CZ  ARG A 305      -7.975  35.905   9.920  1.00  1.01           C  
ATOM   4704  NH1 ARG A 305      -8.154  36.798   8.970  1.00  1.01           N  
ATOM   4705  NH2 ARG A 305      -8.307  36.166  11.170  1.00  1.01           N  
ATOM   4706  H   ARG A 305      -2.451  34.687   9.908  1.00  0.70           H  
ATOM   4707  HA  ARG A 305      -3.717  32.186   9.769  1.00  0.80           H  
ATOM   4708 1HB  ARG A 305      -4.894  34.328   9.939  1.00  1.21           H  
ATOM   4709 2HB  ARG A 305      -4.409  34.751   8.306  1.00  1.21           H  
ATOM   4710 1HG  ARG A 305      -5.725  32.876   7.421  1.00  1.21           H  
ATOM   4711 2HG  ARG A 305      -6.221  32.451   9.070  1.00  1.21           H  
ATOM   4712 1HD  ARG A 305      -6.703  35.111   7.771  1.00  1.21           H  
ATOM   4713 2HD  ARG A 305      -7.887  33.785   7.847  1.00  1.21           H  
ATOM   4714  HE  ARG A 305      -7.345  34.064  10.425  1.00  1.21           H  
ATOM   4715 1HH1 ARG A 305      -7.891  36.580   8.019  1.00  1.21           H  
ATOM   4716 2HH1 ARG A 305      -8.551  37.699   9.194  1.00  1.21           H  
ATOM   4717 1HH2 ARG A 305      -8.148  35.448  11.870  1.00  1.21           H  
ATOM   4718 2HH2 ARG A 305      -8.706  37.058  11.419  1.00  1.21           H  
ATOM   4719  N   ALA A 306      -2.548  33.135   6.828  1.00  0.57           N  
ATOM   4720  CA  ALA A 306      -2.224  32.633   5.500  1.00  0.50           C  
ATOM   4721  C   ALA A 306      -1.284  31.445   5.600  1.00  0.40           C  
ATOM   4722  O   ALA A 306      -1.391  30.492   4.834  1.00  1.28           O  
ATOM   4723  CB  ALA A 306      -1.606  33.734   4.650  1.00  0.75           C  
ATOM   4724  H   ALA A 306      -2.281  34.077   7.077  1.00  0.68           H  
ATOM   4725  HA  ALA A 306      -3.143  32.289   5.029  1.00  0.60           H  
ATOM   4726 1HB  ALA A 306      -1.389  33.348   3.655  1.00  0.90           H  
ATOM   4727 2HB  ALA A 306      -2.305  34.567   4.571  1.00  0.90           H  
ATOM   4728 3HB  ALA A 306      -0.684  34.078   5.116  1.00  0.90           H  
ATOM   4729  N   PHE A 307      -0.359  31.495   6.551  1.00  0.44           N  
ATOM   4730  CA  PHE A 307       0.555  30.389   6.748  1.00  0.35           C  
ATOM   4731  C   PHE A 307      -0.247  29.169   7.190  1.00  0.32           C  
ATOM   4732  O   PHE A 307      -0.098  28.085   6.632  1.00  0.89           O  
ATOM   4733  CB  PHE A 307       1.592  30.726   7.811  1.00  0.52           C  
ATOM   4734  CG  PHE A 307       2.659  29.687   7.975  1.00  0.52           C  
ATOM   4735  CD1 PHE A 307       3.879  29.832   7.333  1.00  0.52           C  
ATOM   4736  CD2 PHE A 307       2.449  28.560   8.751  1.00  0.52           C  
ATOM   4737  CE1 PHE A 307       4.875  28.889   7.483  1.00  0.52           C  
ATOM   4738  CE2 PHE A 307       3.443  27.614   8.895  1.00  0.52           C  
ATOM   4739  CZ  PHE A 307       4.659  27.777   8.266  1.00  0.52           C  
ATOM   4740  H   PHE A 307      -0.296  32.303   7.153  1.00  0.53           H  
ATOM   4741  HA  PHE A 307       1.055  30.162   5.806  1.00  0.42           H  
ATOM   4742 1HB  PHE A 307       2.073  31.670   7.561  1.00  0.63           H  
ATOM   4743 2HB  PHE A 307       1.103  30.855   8.774  1.00  0.63           H  
ATOM   4744  HD1 PHE A 307       4.052  30.710   6.714  1.00  0.63           H  
ATOM   4745  HD2 PHE A 307       1.490  28.431   9.255  1.00  0.63           H  
ATOM   4746  HE1 PHE A 307       5.831  29.023   6.977  1.00  0.63           H  
ATOM   4747  HE2 PHE A 307       3.267  26.740   9.509  1.00  0.63           H  
ATOM   4748  HZ  PHE A 307       5.441  27.029   8.384  1.00  0.63           H  
ATOM   4749  N   GLN A 308      -1.130  29.368   8.176  1.00  0.30           N  
ATOM   4750  CA  GLN A 308      -1.945  28.296   8.752  1.00  0.54           C  
ATOM   4751  C   GLN A 308      -2.809  27.579   7.718  1.00  0.38           C  
ATOM   4752  O   GLN A 308      -2.954  26.353   7.756  1.00  0.60           O  
ATOM   4753  CB  GLN A 308      -2.892  28.862   9.817  1.00  0.81           C  
ATOM   4754  CG  GLN A 308      -2.249  29.374  11.088  1.00  0.81           C  
ATOM   4755  CD  GLN A 308      -3.299  29.963  12.017  1.00  0.81           C  
ATOM   4756  OE1 GLN A 308      -4.438  29.482  12.038  1.00  0.81           O  
ATOM   4757  NE2 GLN A 308      -2.956  30.995  12.778  1.00  0.81           N  
ATOM   4758  H   GLN A 308      -1.209  30.295   8.576  1.00  0.36           H  
ATOM   4759  HA  GLN A 308      -1.279  27.563   9.207  1.00  0.65           H  
ATOM   4760 1HB  GLN A 308      -3.466  29.682   9.389  1.00  0.97           H  
ATOM   4761 2HB  GLN A 308      -3.604  28.089  10.104  1.00  0.97           H  
ATOM   4762 1HG  GLN A 308      -1.759  28.545  11.586  1.00  0.97           H  
ATOM   4763 2HG  GLN A 308      -1.522  30.145  10.848  1.00  0.97           H  
ATOM   4764 1HE2 GLN A 308      -3.630  31.399  13.396  1.00  0.97           H  
ATOM   4765 2HE2 GLN A 308      -2.036  31.388  12.740  1.00  0.97           H  
ATOM   4766  N   LEU A 309      -3.369  28.349   6.787  1.00  0.46           N  
ATOM   4767  CA  LEU A 309      -4.258  27.827   5.757  1.00  0.49           C  
ATOM   4768  C   LEU A 309      -3.543  27.441   4.455  1.00  0.57           C  
ATOM   4769  O   LEU A 309      -4.189  27.247   3.428  1.00  0.68           O  
ATOM   4770  CB  LEU A 309      -5.346  28.871   5.485  1.00  0.73           C  
ATOM   4771  CG  LEU A 309      -6.237  29.180   6.705  1.00  0.73           C  
ATOM   4772  CD1 LEU A 309      -7.200  30.304   6.376  1.00  0.73           C  
ATOM   4773  CD2 LEU A 309      -6.998  27.921   7.102  1.00  0.73           C  
ATOM   4774  H   LEU A 309      -3.210  29.349   6.820  1.00  0.55           H  
ATOM   4775  HA  LEU A 309      -4.738  26.933   6.153  1.00  0.59           H  
ATOM   4776 1HB  LEU A 309      -4.873  29.800   5.170  1.00  0.88           H  
ATOM   4777 2HB  LEU A 309      -5.988  28.514   4.680  1.00  0.88           H  
ATOM   4778  HG  LEU A 309      -5.612  29.505   7.537  1.00  0.88           H  
ATOM   4779 1HD1 LEU A 309      -7.818  30.521   7.248  1.00  0.88           H  
ATOM   4780 2HD1 LEU A 309      -6.631  31.189   6.105  1.00  0.88           H  
ATOM   4781 3HD1 LEU A 309      -7.838  30.007   5.549  1.00  0.88           H  
ATOM   4782 1HD2 LEU A 309      -7.622  28.132   7.971  1.00  0.88           H  
ATOM   4783 2HD2 LEU A 309      -7.627  27.597   6.274  1.00  0.88           H  
ATOM   4784 3HD2 LEU A 309      -6.289  27.130   7.349  1.00  0.88           H  
ATOM   4785  N   TYR A 310      -2.217  27.313   4.500  1.00  0.50           N  
ATOM   4786  CA  TYR A 310      -1.417  26.933   3.339  1.00  0.46           C  
ATOM   4787  C   TYR A 310      -1.781  25.574   2.737  1.00  0.52           C  
ATOM   4788  O   TYR A 310      -1.904  24.569   3.445  1.00  0.78           O  
ATOM   4789  CB  TYR A 310       0.058  26.922   3.739  1.00  0.69           C  
ATOM   4790  CG  TYR A 310       1.022  26.436   2.680  1.00  0.69           C  
ATOM   4791  CD1 TYR A 310       1.490  27.273   1.673  1.00  0.69           C  
ATOM   4792  CD2 TYR A 310       1.443  25.119   2.739  1.00  0.69           C  
ATOM   4793  CE1 TYR A 310       2.396  26.784   0.744  1.00  0.69           C  
ATOM   4794  CE2 TYR A 310       2.332  24.632   1.813  1.00  0.69           C  
ATOM   4795  CZ  TYR A 310       2.818  25.455   0.823  1.00  0.69           C  
ATOM   4796  OH  TYR A 310       3.745  24.957  -0.066  1.00  0.69           O  
ATOM   4797  H   TYR A 310      -1.713  27.491   5.360  1.00  0.60           H  
ATOM   4798  HA  TYR A 310      -1.565  27.683   2.565  1.00  0.55           H  
ATOM   4799 1HB  TYR A 310       0.356  27.932   4.025  1.00  0.83           H  
ATOM   4800 2HB  TYR A 310       0.181  26.292   4.619  1.00  0.83           H  
ATOM   4801  HD1 TYR A 310       1.160  28.311   1.626  1.00  0.83           H  
ATOM   4802  HD2 TYR A 310       1.071  24.469   3.531  1.00  0.83           H  
ATOM   4803  HE1 TYR A 310       2.781  27.438  -0.038  1.00  0.83           H  
ATOM   4804  HE2 TYR A 310       2.665  23.598   1.871  1.00  0.83           H  
ATOM   4805  HH  TYR A 310       3.935  25.613  -0.740  1.00  0.83           H  
ATOM   4806  N   ASP A 311      -1.953  25.558   1.412  1.00  0.65           N  
ATOM   4807  CA  ASP A 311      -2.207  24.326   0.676  1.00  0.99           C  
ATOM   4808  C   ASP A 311      -0.969  23.893  -0.096  1.00  0.88           C  
ATOM   4809  O   ASP A 311      -0.455  22.796   0.109  1.00  1.30           O  
ATOM   4810  CB  ASP A 311      -3.367  24.487  -0.305  1.00  1.48           C  
ATOM   4811  CG  ASP A 311      -3.734  23.192  -1.019  1.00  1.48           C  
ATOM   4812  OD1 ASP A 311      -4.270  22.316  -0.383  1.00  1.48           O  
ATOM   4813  OD2 ASP A 311      -3.460  23.086  -2.192  1.00  1.48           O  
ATOM   4814  H   ASP A 311      -1.894  26.419   0.881  1.00  0.78           H  
ATOM   4815  HA  ASP A 311      -2.458  23.539   1.388  1.00  1.19           H  
ATOM   4816 1HB  ASP A 311      -4.239  24.828   0.240  1.00  1.78           H  
ATOM   4817 2HB  ASP A 311      -3.125  25.245  -1.049  1.00  1.78           H  
ATOM   4818  N   SER A 312      -0.510  24.745  -1.009  1.00  0.66           N  
ATOM   4819  CA  SER A 312       0.650  24.398  -1.822  1.00  0.71           C  
ATOM   4820  C   SER A 312       1.253  25.608  -2.514  1.00  0.56           C  
ATOM   4821  O   SER A 312       0.602  26.638  -2.663  1.00  1.20           O  
ATOM   4822  CB  SER A 312       0.265  23.359  -2.865  1.00  1.06           C  
ATOM   4823  OG  SER A 312      -0.627  23.886  -3.810  1.00  1.06           O  
ATOM   4824  H   SER A 312      -0.969  25.642  -1.133  1.00  0.79           H  
ATOM   4825  HA  SER A 312       1.407  23.969  -1.168  1.00  0.85           H  
ATOM   4826 1HB  SER A 312       1.165  23.009  -3.370  1.00  1.28           H  
ATOM   4827 2HB  SER A 312      -0.188  22.497  -2.377  1.00  1.28           H  
ATOM   4828  HG  SER A 312      -1.478  23.948  -3.363  1.00  1.28           H  
ATOM   4829  N   GLY A 313       2.500  25.479  -2.957  1.00  0.76           N  
ATOM   4830  CA  GLY A 313       3.159  26.578  -3.658  1.00  0.67           C  
ATOM   4831  C   GLY A 313       4.272  27.223  -2.840  1.00  0.61           C  
ATOM   4832  O   GLY A 313       4.631  26.746  -1.766  1.00  1.22           O  
ATOM   4833  H   GLY A 313       2.997  24.605  -2.807  1.00  0.91           H  
ATOM   4834 1HA  GLY A 313       3.566  26.212  -4.599  1.00  0.80           H  
ATOM   4835 2HA  GLY A 313       2.421  27.328  -3.918  1.00  0.80           H  
ATOM   4836  N   ILE A 314       4.814  28.319  -3.357  1.00  0.37           N  
ATOM   4837  CA  ILE A 314       5.904  29.037  -2.705  1.00  0.30           C  
ATOM   4838  C   ILE A 314       5.324  30.157  -1.863  1.00  0.23           C  
ATOM   4839  O   ILE A 314       4.858  31.165  -2.392  1.00  0.24           O  
ATOM   4840  CB  ILE A 314       6.864  29.599  -3.764  1.00  0.45           C  
ATOM   4841  CG1 ILE A 314       7.417  28.447  -4.606  1.00  0.45           C  
ATOM   4842  CG2 ILE A 314       7.982  30.386  -3.112  1.00  0.45           C  
ATOM   4843  CD1 ILE A 314       8.172  28.902  -5.830  1.00  0.45           C  
ATOM   4844  H   ILE A 314       4.443  28.680  -4.224  1.00  0.44           H  
ATOM   4845  HA  ILE A 314       6.446  28.353  -2.055  1.00  0.36           H  
ATOM   4846  HB  ILE A 314       6.313  30.251  -4.436  1.00  0.54           H  
ATOM   4847 1HG1 ILE A 314       8.085  27.843  -3.992  1.00  0.54           H  
ATOM   4848 2HG1 ILE A 314       6.589  27.817  -4.932  1.00  0.54           H  
ATOM   4849 1HG2 ILE A 314       8.646  30.782  -3.880  1.00  0.54           H  
ATOM   4850 2HG2 ILE A 314       7.559  31.210  -2.538  1.00  0.54           H  
ATOM   4851 3HG2 ILE A 314       8.544  29.731  -2.448  1.00  0.54           H  
ATOM   4852 1HD1 ILE A 314       8.527  28.031  -6.381  1.00  0.54           H  
ATOM   4853 2HD1 ILE A 314       7.510  29.488  -6.469  1.00  0.54           H  
ATOM   4854 3HD1 ILE A 314       9.021  29.510  -5.528  1.00  0.54           H  
ATOM   4855  N   PHE A 315       5.321  29.967  -0.552  1.00  0.20           N  
ATOM   4856  CA  PHE A 315       4.685  30.914   0.342  1.00  0.16           C  
ATOM   4857  C   PHE A 315       5.441  32.230   0.420  1.00  0.15           C  
ATOM   4858  O   PHE A 315       6.641  32.266   0.698  1.00  0.23           O  
ATOM   4859  CB  PHE A 315       4.516  30.293   1.726  1.00  0.24           C  
ATOM   4860  CG  PHE A 315       3.729  31.132   2.685  1.00  0.24           C  
ATOM   4861  CD1 PHE A 315       2.355  31.239   2.540  1.00  0.24           C  
ATOM   4862  CD2 PHE A 315       4.344  31.805   3.730  1.00  0.24           C  
ATOM   4863  CE1 PHE A 315       1.610  32.000   3.413  1.00  0.24           C  
ATOM   4864  CE2 PHE A 315       3.598  32.568   4.608  1.00  0.24           C  
ATOM   4865  CZ  PHE A 315       2.231  32.665   4.449  1.00  0.24           C  
ATOM   4866  H   PHE A 315       5.750  29.143  -0.163  1.00  0.24           H  
ATOM   4867  HA  PHE A 315       3.692  31.123  -0.045  1.00  0.19           H  
ATOM   4868 1HB  PHE A 315       4.022  29.326   1.634  1.00  0.29           H  
ATOM   4869 2HB  PHE A 315       5.495  30.119   2.157  1.00  0.29           H  
ATOM   4870  HD1 PHE A 315       1.865  30.710   1.723  1.00  0.29           H  
ATOM   4871  HD2 PHE A 315       5.424  31.726   3.855  1.00  0.29           H  
ATOM   4872  HE1 PHE A 315       0.531  32.073   3.284  1.00  0.29           H  
ATOM   4873  HE2 PHE A 315       4.088  33.094   5.427  1.00  0.29           H  
ATOM   4874  HZ  PHE A 315       1.643  33.267   5.141  1.00  0.29           H  
ATOM   4875  N   THR A 316       4.723  33.321   0.173  1.00  0.16           N  
ATOM   4876  CA  THR A 316       5.317  34.647   0.205  1.00  0.19           C  
ATOM   4877  C   THR A 316       4.766  35.470   1.363  1.00  0.21           C  
ATOM   4878  O   THR A 316       5.386  36.441   1.799  1.00  0.90           O  
ATOM   4879  CB  THR A 316       5.065  35.417  -1.107  1.00  0.29           C  
ATOM   4880  OG1 THR A 316       3.661  35.634  -1.276  1.00  0.29           O  
ATOM   4881  CG2 THR A 316       5.595  34.628  -2.295  1.00  0.29           C  
ATOM   4882  H   THR A 316       3.745  33.221  -0.050  1.00  0.19           H  
ATOM   4883  HA  THR A 316       6.386  34.543   0.333  1.00  0.23           H  
ATOM   4884  HB  THR A 316       5.570  36.382  -1.064  1.00  0.34           H  
ATOM   4885  HG1 THR A 316       3.327  36.153  -0.539  1.00  0.34           H  
ATOM   4886 1HG2 THR A 316       5.410  35.185  -3.213  1.00  0.34           H  
ATOM   4887 2HG2 THR A 316       6.666  34.469  -2.178  1.00  0.34           H  
ATOM   4888 3HG2 THR A 316       5.089  33.666  -2.347  1.00  0.34           H  
ATOM   4889  N   GLY A 317       3.609  35.074   1.872  1.00  0.25           N  
ATOM   4890  CA  GLY A 317       2.989  35.803   2.962  1.00  0.28           C  
ATOM   4891  C   GLY A 317       1.512  36.009   2.659  1.00  0.49           C  
ATOM   4892  O   GLY A 317       1.264  36.239   1.473  1.00  0.67           O  
ATOM   4893  H   GLY A 317       3.138  34.263   1.497  1.00  0.30           H  
ATOM   4894 1HA  GLY A 317       3.113  35.255   3.894  1.00  0.34           H  
ATOM   4895 2HA  GLY A 317       3.497  36.756   3.075  1.00  0.34           H  
ATOM   4896  N   ARG A 318       0.862  36.705   3.597  1.00  1.15           N  
ATOM   4897  CA  ARG A 318       1.530  37.782   4.331  1.00  1.05           C  
ATOM   4898  C   ARG A 318       2.057  37.272   5.660  1.00  0.86           C  
ATOM   4899  O   ARG A 318       1.455  36.393   6.279  1.00  0.93           O  
ATOM   4900  CB  ARG A 318       0.579  38.947   4.545  1.00  1.58           C  
ATOM   4901  CG  ARG A 318       0.179  39.641   3.253  1.00  1.58           C  
ATOM   4902  CD  ARG A 318      -0.739  40.786   3.468  1.00  1.58           C  
ATOM   4903  NE  ARG A 318      -2.006  40.351   4.025  1.00  1.58           N  
ATOM   4904  CZ  ARG A 318      -2.986  39.779   3.300  1.00  1.58           C  
ATOM   4905  NH1 ARG A 318      -2.805  39.564   2.016  1.00  1.58           N  
ATOM   4906  NH2 ARG A 318      -4.120  39.422   3.875  1.00  1.58           N  
ATOM   4907  H   ARG A 318       0.359  36.111   4.240  1.00  1.38           H  
ATOM   4908  HA  ARG A 318       2.361  38.155   3.741  1.00  1.26           H  
ATOM   4909 1HB  ARG A 318      -0.328  38.596   5.035  1.00  1.89           H  
ATOM   4910 2HB  ARG A 318       1.043  39.688   5.196  1.00  1.89           H  
ATOM   4911 1HG  ARG A 318       1.075  40.016   2.758  1.00  1.89           H  
ATOM   4912 2HG  ARG A 318      -0.319  38.924   2.600  1.00  1.89           H  
ATOM   4913 1HD  ARG A 318      -0.286  41.493   4.162  1.00  1.89           H  
ATOM   4914 2HD  ARG A 318      -0.935  41.281   2.517  1.00  1.89           H  
ATOM   4915  HE  ARG A 318      -2.169  40.501   5.011  1.00  1.89           H  
ATOM   4916 1HH1 ARG A 318      -1.937  39.830   1.575  1.00  1.89           H  
ATOM   4917 2HH1 ARG A 318      -3.527  39.103   1.472  1.00  1.89           H  
ATOM   4918 1HH2 ARG A 318      -4.263  39.579   4.861  1.00  1.89           H  
ATOM   4919 2HH2 ARG A 318      -4.845  38.983   3.317  1.00  1.89           H  
ATOM   4920  N   CYS A 319       3.187  37.818   6.095  1.00  0.84           N  
ATOM   4921  CA  CYS A 319       3.807  37.370   7.332  1.00  0.86           C  
ATOM   4922  C   CYS A 319       4.882  38.323   7.830  1.00  0.87           C  
ATOM   4923  O   CYS A 319       5.347  39.195   7.094  1.00  1.51           O  
ATOM   4924  CB  CYS A 319       4.452  36.006   7.121  1.00  1.29           C  
ATOM   4925  SG  CYS A 319       5.807  36.051   5.926  1.00  1.29           S  
ATOM   4926  H   CYS A 319       3.630  38.546   5.552  1.00  1.01           H  
ATOM   4927  HA  CYS A 319       3.034  37.284   8.095  1.00  1.03           H  
ATOM   4928 1HB  CYS A 319       4.844  35.635   8.069  1.00  1.55           H  
ATOM   4929 2HB  CYS A 319       3.708  35.293   6.768  1.00  1.55           H  
ATOM   4930  HG  CYS A 319       6.565  36.896   6.620  1.00  1.55           H
[truncated: 214,176 more chars]
