# Supplementary material for: Sequence comparison, molecular modeling, and network analysis predict structural diversity in cysteine proteases from the Cape sundew, Drosera capensis
Source: Comput Struct Biotechnol J. 2016 Jun 14;14:271–82. doi: 10.1016/j.csbj.2016.05.003 (PMC4949590; doi:10.1016/j.csbj.2016.05.003)
Supplement: Supplementary file 3 [file mmc3.zip › Rosetta_full/DCAP_6609_full_m1.pdb]

PFRMAT TS
TARGET AKJ16_0006609-RA
AUTHOR BAKER-ROSETTASERVER
METHOD    ROSETTA provides both ab initio and
METHOD    comparative models of protein domains.
METHOD    Comparative models are built from structures
METHOD    detected and aligned by HHSEARCH, SPARKS, and
METHOD    Raptor. Loop regions are assembled from fragments and 
METHOD    optimized to fit the aligned template structures.
METHOD    De novo models are built using the Rosetta de
METHOD    novo protocol.  The procedure is fully automated.
MODEL     1
PARENT 4qrvB_301
REMARK PARENT    4qrvB_301
REMARK PARSRC    alignment
REMARK SCORE     0.82
ATOM      1  N   MET A   1     -35.595  -8.015 -30.967  1.00999.99           N  
ATOM      2  CA  MET A   1     -34.635  -7.058 -31.515  1.00999.99           C  
ATOM      3  C   MET A   1     -34.150  -6.045 -30.479  1.00999.99           C  
ATOM      4  O   MET A   1     -32.962  -5.721 -30.448  1.00999.99           O  
ATOM      5  CB  MET A   1     -35.257  -6.319 -32.696  1.00999.99           C  
ATOM      6  CG  MET A   1     -35.525  -7.185 -33.918  1.00999.99           C  
ATOM      7  SD  MET A   1     -34.024  -7.942 -34.571  1.00999.99           S  
ATOM      8  CE  MET A   1     -33.163  -6.497 -35.187  1.00999.99           C  
ATOM      9 1H   MET A   1     -36.529  -7.636 -31.025  1.00999.99           H  
ATOM     10 2H   MET A   1     -35.552  -8.873 -31.502  1.00999.99           H  
ATOM     11 3H   MET A   1     -35.369  -8.214 -30.003  1.00999.99           H  
ATOM     12  HA  MET A   1     -33.765  -7.611 -31.869  1.00999.99           H  
ATOM     13 1HB  MET A   1     -36.203  -5.873 -32.390  1.00999.99           H  
ATOM     14 2HB  MET A   1     -34.598  -5.507 -33.004  1.00999.99           H  
ATOM     15 1HG  MET A   1     -36.226  -7.978 -33.656  1.00999.99           H  
ATOM     16 2HG  MET A   1     -35.975  -6.577 -34.702  1.00999.99           H  
ATOM     17 1HE  MET A   1     -32.211  -6.799 -35.624  1.00999.99           H  
ATOM     18 2HE  MET A   1     -33.772  -6.007 -35.949  1.00999.99           H  
ATOM     19 3HE  MET A   1     -32.983  -5.804 -34.365  1.00999.99           H  
ATOM     20  N   GLU A   2     -35.075  -5.564 -29.644  1.00999.99           N  
ATOM     21  CA  GLU A   2     -34.801  -4.552 -28.624  1.00999.99           C  
ATOM     22  C   GLU A   2     -33.656  -4.912 -27.690  1.00999.99           C  
ATOM     23  O   GLU A   2     -32.762  -4.097 -27.477  1.00999.99           O  
ATOM     24  CB  GLU A   2     -36.058  -4.294 -27.794  1.00999.99           C  
ATOM     25  CG  GLU A   2     -35.880  -3.248 -26.706  1.00999.99           C  
ATOM     26  CD  GLU A   2     -37.133  -3.003 -25.914  1.00999.99           C  
ATOM     27  OE1 GLU A   2     -38.129  -3.620 -26.208  1.00999.99           O  
ATOM     28  OE2 GLU A   2     -37.095  -2.200 -25.011  1.00999.99           O  
ATOM     29  H   GLU A   2     -36.025  -5.896 -29.730  1.00999.99           H  
ATOM     30  HA  GLU A   2     -34.532  -3.626 -29.135  1.00999.99           H  
ATOM     31 1HB  GLU A   2     -36.865  -3.961 -28.447  1.00999.99           H  
ATOM     32 2HB  GLU A   2     -36.382  -5.220 -27.320  1.00999.99           H  
ATOM     33 1HG  GLU A   2     -35.101  -3.591 -26.027  1.00999.99           H  
ATOM     34 2HG  GLU A   2     -35.548  -2.313 -27.156  1.00999.99           H  
ATOM     35  N   THR A   3     -33.697  -6.124 -27.129  1.00999.99           N  
ATOM     36  CA  THR A   3     -32.662  -6.595 -26.208  1.00999.99           C  
ATOM     37  C   THR A   3     -31.271  -6.489 -26.815  1.00999.99           C  
ATOM     38  O   THR A   3     -30.344  -6.007 -26.161  1.00999.99           O  
ATOM     39  CB  THR A   3     -32.909  -8.059 -25.789  1.00999.99           C  
ATOM     40  OG1 THR A   3     -34.163  -8.164 -25.102  1.00999.99           O  
ATOM     41  CG2 THR A   3     -31.789  -8.546 -24.881  1.00999.99           C  
ATOM     42  H   THR A   3     -34.468  -6.738 -27.346  1.00999.99           H  
ATOM     43  HA  THR A   3     -32.688  -5.972 -25.314  1.00999.99           H  
ATOM     44  HB  THR A   3     -32.944  -8.688 -26.679  1.00999.99           H  
ATOM     45  HG1 THR A   3     -34.301  -9.073 -24.826  1.00999.99           H  
ATOM     46 1HG2 THR A   3     -31.975  -9.582 -24.598  1.00999.99           H  
ATOM     47 2HG2 THR A   3     -30.838  -8.479 -25.408  1.00999.99           H  
ATOM     48 3HG2 THR A   3     -31.751  -7.928 -23.985  1.00999.99           H  
ATOM     49  N   THR A   4     -31.137  -6.949 -28.061  1.00999.99           N  
ATOM     50  CA  THR A   4     -29.869  -6.910 -28.776  1.00999.99           C  
ATOM     51  C   THR A   4     -29.421  -5.485 -29.025  1.00999.99           C  
ATOM     52  O   THR A   4     -28.247  -5.167 -28.840  1.00999.99           O  
ATOM     53  CB  THR A   4     -29.955  -7.648 -30.123  1.00999.99           C  
ATOM     54  OG1 THR A   4     -30.260  -9.032 -29.902  1.00999.99           O  
ATOM     55  CG2 THR A   4     -28.633  -7.531 -30.862  1.00999.99           C  
ATOM     56  H   THR A   4     -31.944  -7.336 -28.528  1.00999.99           H  
ATOM     57  HA  THR A   4     -29.112  -7.400 -28.164  1.00999.99           H  
ATOM     58  HB  THR A   4     -30.745  -7.206 -30.729  1.00999.99           H  
ATOM     59  HG1 THR A   4     -30.252  -9.498 -30.741  1.00999.99           H  
ATOM     60 1HG2 THR A   4     -28.703  -8.051 -31.817  1.00999.99           H  
ATOM     61 2HG2 THR A   4     -28.409  -6.479 -31.037  1.00999.99           H  
ATOM     62 3HG2 THR A   4     -27.840  -7.976 -30.263  1.00999.99           H  
ATOM     63  N   LYS A   5     -30.352  -4.628 -29.441  1.00999.99           N  
ATOM     64  CA  LYS A   5     -30.029  -3.234 -29.702  1.00999.99           C  
ATOM     65  C   LYS A   5     -29.520  -2.538 -28.449  1.00999.99           C  
ATOM     66  O   LYS A   5     -28.515  -1.832 -28.500  1.00999.99           O  
ATOM     67  CB  LYS A   5     -31.251  -2.490 -30.238  1.00999.99           C  
ATOM     68  CG  LYS A   5     -31.666  -2.863 -31.655  1.00999.99           C  
ATOM     69  CD  LYS A   5     -32.898  -2.076 -32.080  1.00999.99           C  
ATOM     70  CE  LYS A   5     -33.334  -2.426 -33.495  1.00999.99           C  
ATOM     71  NZ  LYS A   5     -34.529  -1.639 -33.916  1.00999.99           N  
ATOM     72  H   LYS A   5     -31.301  -4.949 -29.594  1.00999.99           H  
ATOM     73  HA  LYS A   5     -29.236  -3.197 -30.451  1.00999.99           H  
ATOM     74 1HB  LYS A   5     -32.103  -2.677 -29.584  1.00999.99           H  
ATOM     75 2HB  LYS A   5     -31.057  -1.417 -30.221  1.00999.99           H  
ATOM     76 1HG  LYS A   5     -30.849  -2.641 -32.342  1.00999.99           H  
ATOM     77 2HG  LYS A   5     -31.882  -3.928 -31.709  1.00999.99           H  
ATOM     78 1HD  LYS A   5     -33.718  -2.288 -31.393  1.00999.99           H  
ATOM     79 2HD  LYS A   5     -32.678  -1.009 -32.034  1.00999.99           H  
ATOM     80 1HE  LYS A   5     -32.516  -2.222 -34.184  1.00999.99           H  
ATOM     81 2HE  LYS A   5     -33.576  -3.488 -33.543  1.00999.99           H  
ATOM     82 1HZ  LYS A   5     -34.789  -1.898 -34.858  1.00999.99           H  
ATOM     83 2HZ  LYS A   5     -35.299  -1.831 -33.290  1.00999.99           H  
ATOM     84 3HZ  LYS A   5     -34.311  -0.653 -33.888  1.00999.99           H  
ATOM     85  N   ILE A   6     -30.197  -2.767 -27.323  1.00999.99           N  
ATOM     86  CA  ILE A   6     -29.797  -2.174 -26.055  1.00999.99           C  
ATOM     87  C   ILE A   6     -28.436  -2.672 -25.636  1.00999.99           C  
ATOM     88  O   ILE A   6     -27.587  -1.881 -25.226  1.00999.99           O  
ATOM     89  CB  ILE A   6     -30.808  -2.480 -24.940  1.00999.99           C  
ATOM     90  CG1 ILE A   6     -32.130  -1.763 -25.209  1.00999.99           C  
ATOM     91  CG2 ILE A   6     -30.235  -2.069 -23.592  1.00999.99           C  
ATOM     92  CD1 ILE A   6     -33.254  -2.228 -24.315  1.00999.99           C  
ATOM     93  H   ILE A   6     -31.020  -3.353 -27.349  1.00999.99           H  
ATOM     94  HA  ILE A   6     -29.742  -1.093 -26.180  1.00999.99           H  
ATOM     95  HB  ILE A   6     -31.017  -3.549 -24.929  1.00999.99           H  
ATOM     96 1HG1 ILE A   6     -31.992  -0.692 -25.059  1.00999.99           H  
ATOM     97 2HG1 ILE A   6     -32.423  -1.927 -26.245  1.00999.99           H  
ATOM     98 1HG2 ILE A   6     -30.953  -2.303 -22.806  1.00999.99           H  
ATOM     99 2HG2 ILE A   6     -29.308  -2.610 -23.409  1.00999.99           H  
ATOM    100 3HG2 ILE A   6     -30.035  -0.997 -23.593  1.00999.99           H  
ATOM    101 1HD1 ILE A   6     -34.165  -1.679 -24.556  1.00999.99           H  
ATOM    102 2HD1 ILE A   6     -33.423  -3.295 -24.468  1.00999.99           H  
ATOM    103 3HD1 ILE A   6     -32.988  -2.048 -23.274  1.00999.99           H  
ATOM    104  N   LEU A   7     -28.239  -3.986 -25.735  1.00999.99           N  
ATOM    105  CA  LEU A   7     -26.980  -4.617 -25.388  1.00999.99           C  
ATOM    106  C   LEU A   7     -25.818  -4.027 -26.155  1.00999.99           C  
ATOM    107  O   LEU A   7     -24.814  -3.644 -25.557  1.00999.99           O  
ATOM    108  CB  LEU A   7     -27.049  -6.117 -25.675  1.00999.99           C  
ATOM    109  CG  LEU A   7     -25.752  -6.889 -25.430  1.00999.99           C  
ATOM    110  CD1 LEU A   7     -25.378  -6.788 -23.957  1.00999.99           C  
ATOM    111  CD2 LEU A   7     -25.944  -8.334 -25.857  1.00999.99           C  
ATOM    112  H   LEU A   7     -28.990  -4.581 -26.059  1.00999.99           H  
ATOM    113  HA  LEU A   7     -26.801  -4.468 -24.324  1.00999.99           H  
ATOM    114 1HB  LEU A   7     -27.822  -6.557 -25.046  1.00999.99           H  
ATOM    115 2HB  LEU A   7     -27.333  -6.264 -26.716  1.00999.99           H  
ATOM    116  HG  LEU A   7     -24.948  -6.444 -26.015  1.00999.99           H  
ATOM    117 1HD1 LEU A   7     -24.449  -7.329 -23.780  1.00999.99           H  
ATOM    118 2HD1 LEU A   7     -25.246  -5.741 -23.686  1.00999.99           H  
ATOM    119 3HD1 LEU A   7     -26.172  -7.222 -23.351  1.00999.99           H  
ATOM    120 1HD2 LEU A   7     -25.020  -8.889 -25.690  1.00999.99           H  
ATOM    121 2HD2 LEU A   7     -26.747  -8.783 -25.272  1.00999.99           H  
ATOM    122 3HD2 LEU A   7     -26.202  -8.369 -26.915  1.00999.99           H  
ATOM    123  N   LEU A   8     -25.953  -3.959 -27.476  1.00999.99           N  
ATOM    124  CA  LEU A   8     -24.886  -3.449 -28.316  1.00999.99           C  
ATOM    125  C   LEU A   8     -24.586  -1.984 -28.047  1.00999.99           C  
ATOM    126  O   LEU A   8     -23.419  -1.596 -28.029  1.00999.99           O  
ATOM    127  CB  LEU A   8     -25.249  -3.643 -29.785  1.00999.99           C  
ATOM    128  CG  LEU A   8     -25.277  -5.101 -30.258  1.00999.99           C  
ATOM    129  CD1 LEU A   8     -25.793  -5.155 -31.688  1.00999.99           C  
ATOM    130  CD2 LEU A   8     -23.880  -5.690 -30.146  1.00999.99           C  
ATOM    131  H   LEU A   8     -26.803  -4.290 -27.912  1.00999.99           H  
ATOM    132  HA  LEU A   8     -23.984  -4.023 -28.105  1.00999.99           H  
ATOM    133 1HB  LEU A   8     -26.237  -3.219 -29.959  1.00999.99           H  
ATOM    134 2HB  LEU A   8     -24.529  -3.104 -30.400  1.00999.99           H  
ATOM    135  HG  LEU A   8     -25.958  -5.676 -29.633  1.00999.99           H  
ATOM    136 1HD1 LEU A   8     -25.823  -6.191 -32.024  1.00999.99           H  
ATOM    137 2HD1 LEU A   8     -26.796  -4.730 -31.729  1.00999.99           H  
ATOM    138 3HD1 LEU A   8     -25.130  -4.583 -32.336  1.00999.99           H  
ATOM    139 1HD2 LEU A   8     -23.897  -6.730 -30.475  1.00999.99           H  
ATOM    140 2HD2 LEU A   8     -23.193  -5.122 -30.773  1.00999.99           H  
ATOM    141 3HD2 LEU A   8     -23.547  -5.644 -29.109  1.00999.99           H  
ATOM    142  N   VAL A   9     -25.622  -1.177 -27.808  1.00999.99           N  
ATOM    143  CA  VAL A   9     -25.408   0.229 -27.486  1.00999.99           C  
ATOM    144  C   VAL A   9     -24.703   0.392 -26.155  1.00999.99           C  
ATOM    145  O   VAL A   9     -23.793   1.211 -26.036  1.00999.99           O  
ATOM    146  CB  VAL A   9     -26.734   1.006 -27.458  1.00999.99           C  
ATOM    147  CG1 VAL A   9     -26.501   2.404 -26.900  1.00999.99           C  
ATOM    148  CG2 VAL A   9     -27.286   1.113 -28.870  1.00999.99           C  
ATOM    149  H   VAL A   9     -26.571  -1.527 -27.860  1.00999.99           H  
ATOM    150  HA  VAL A   9     -24.779   0.663 -28.263  1.00999.99           H  
ATOM    151  HB  VAL A   9     -27.445   0.490 -26.812  1.00999.99           H  
ATOM    152 1HG1 VAL A   9     -27.444   2.950 -26.879  1.00999.99           H  
ATOM    153 2HG1 VAL A   9     -26.104   2.330 -25.888  1.00999.99           H  
ATOM    154 3HG1 VAL A   9     -25.789   2.935 -27.531  1.00999.99           H  
ATOM    155 1HG2 VAL A   9     -28.225   1.663 -28.852  1.00999.99           H  
ATOM    156 2HG2 VAL A   9     -26.568   1.641 -29.497  1.00999.99           H  
ATOM    157 3HG2 VAL A   9     -27.455   0.120 -29.280  1.00999.99           H  
ATOM    158  N   ALA A  10     -25.128  -0.376 -25.154  1.00999.99           N  
ATOM    159  CA  ALA A  10     -24.525  -0.318 -23.831  1.00999.99           C  
ATOM    160  C   ALA A  10     -23.062  -0.738 -23.873  1.00999.99           C  
ATOM    161  O   ALA A  10     -22.213  -0.085 -23.261  1.00999.99           O  
ATOM    162  CB  ALA A  10     -25.294  -1.209 -22.869  1.00999.99           C  
ATOM    163  H   ALA A  10     -25.895  -1.016 -25.304  1.00999.99           H  
ATOM    164  HA  ALA A  10     -24.572   0.712 -23.481  1.00999.99           H  
ATOM    165 1HB  ALA A  10     -24.852  -1.139 -21.876  1.00999.99           H  
ATOM    166 2HB  ALA A  10     -26.334  -0.885 -22.827  1.00999.99           H  
ATOM    167 3HB  ALA A  10     -25.251  -2.241 -23.214  1.00999.99           H  
ATOM    168  N   LEU A  11     -22.765  -1.814 -24.604  1.00999.99           N  
ATOM    169  CA  LEU A  11     -21.400  -2.301 -24.728  1.00999.99           C  
ATOM    170  C   LEU A  11     -20.531  -1.309 -25.478  1.00999.99           C  
ATOM    171  O   LEU A  11     -19.385  -1.067 -25.091  1.00999.99           O  
ATOM    172  CB  LEU A  11     -21.385  -3.648 -25.461  1.00999.99           C  
ATOM    173  CG  LEU A  11     -21.987  -4.839 -24.705  1.00999.99           C  
ATOM    174  CD1 LEU A  11     -22.068  -6.032 -25.647  1.00999.99           C  
ATOM    175  CD2 LEU A  11     -21.127  -5.155 -23.493  1.00999.99           C  
ATOM    176  H   LEU A  11     -23.504  -2.321 -25.075  1.00999.99           H  
ATOM    177  HA  LEU A  11     -20.988  -2.436 -23.727  1.00999.99           H  
ATOM    178 1HB  LEU A  11     -21.941  -3.538 -26.392  1.00999.99           H  
ATOM    179 2HB  LEU A  11     -20.354  -3.899 -25.707  1.00999.99           H  
ATOM    180  HG  LEU A  11     -22.994  -4.596 -24.372  1.00999.99           H  
ATOM    181 1HD1 LEU A  11     -22.501  -6.882 -25.120  1.00999.99           H  
ATOM    182 2HD1 LEU A  11     -22.694  -5.779 -26.502  1.00999.99           H  
ATOM    183 3HD1 LEU A  11     -21.068  -6.291 -25.993  1.00999.99           H  
ATOM    184 1HD2 LEU A  11     -21.556  -6.001 -22.954  1.00999.99           H  
ATOM    185 2HD2 LEU A  11     -20.117  -5.406 -23.818  1.00999.99           H  
ATOM    186 3HD2 LEU A  11     -21.092  -4.287 -22.835  1.00999.99           H  
ATOM    187  N   PHE A  12     -21.093  -0.727 -26.539  1.00999.99           N  
ATOM    188  CA  PHE A  12     -20.413   0.273 -27.343  1.00999.99           C  
ATOM    189  C   PHE A  12     -20.074   1.492 -26.522  1.00999.99           C  
ATOM    190  O   PHE A  12     -18.925   1.924 -26.506  1.00999.99           O  
ATOM    191  CB  PHE A  12     -21.281   0.686 -28.528  1.00999.99           C  
ATOM    192  CG  PHE A  12     -20.684   1.779 -29.363  1.00999.99           C  
ATOM    193  CD1 PHE A  12     -19.670   1.503 -30.268  1.00999.99           C  
ATOM    194  CD2 PHE A  12     -21.138   3.085 -29.252  1.00999.99           C  
ATOM    195  CE1 PHE A  12     -19.123   2.507 -31.044  1.00999.99           C  
ATOM    196  CE2 PHE A  12     -20.593   4.091 -30.026  1.00999.99           C  
ATOM    197  CZ  PHE A  12     -19.585   3.801 -30.924  1.00999.99           C  
ATOM    198  H   PHE A  12     -22.028  -0.992 -26.818  1.00999.99           H  
ATOM    199  HA  PHE A  12     -19.485  -0.158 -27.720  1.00999.99           H  
ATOM    200 1HB  PHE A  12     -21.450  -0.178 -29.169  1.00999.99           H  
ATOM    201 2HB  PHE A  12     -22.253   1.021 -28.171  1.00999.99           H  
ATOM    202  HD1 PHE A  12     -19.306   0.480 -30.363  1.00999.99           H  
ATOM    203  HD2 PHE A  12     -21.936   3.312 -28.544  1.00999.99           H  
ATOM    204  HE1 PHE A  12     -18.326   2.276 -31.751  1.00999.99           H  
ATOM    205  HE2 PHE A  12     -20.959   5.113 -29.930  1.00999.99           H  
ATOM    206  HZ  PHE A  12     -19.155   4.592 -31.536  1.00999.99           H  
ATOM    207  N   LEU A  13     -21.080   2.041 -25.849  1.00999.99           N  
ATOM    208  CA  LEU A  13     -20.919   3.222 -25.022  1.00999.99           C  
ATOM    209  C   LEU A  13     -19.878   3.012 -23.948  1.00999.99           C  
ATOM    210  O   LEU A  13     -18.993   3.848 -23.778  1.00999.99           O  
ATOM    211  CB  LEU A  13     -22.248   3.602 -24.371  1.00999.99           C  
ATOM    212  CG  LEU A  13     -22.182   4.798 -23.417  1.00999.99           C  
ATOM    213  CD1 LEU A  13     -21.732   6.029 -24.191  1.00999.99           C  
ATOM    214  CD2 LEU A  13     -23.548   5.017 -22.786  1.00999.99           C  
ATOM    215  H   LEU A  13     -22.000   1.632 -25.914  1.00999.99           H  
ATOM    216  HA  LEU A  13     -20.595   4.044 -25.657  1.00999.99           H  
ATOM    217 1HB  LEU A  13     -22.964   3.841 -25.156  1.00999.99           H  
ATOM    218 2HB  LEU A  13     -22.625   2.745 -23.812  1.00999.99           H  
ATOM    219  HG  LEU A  13     -21.450   4.600 -22.636  1.00999.99           H  
ATOM    220 1HD1 LEU A  13     -21.674   6.883 -23.515  1.00999.99           H  
ATOM    221 2HD1 LEU A  13     -20.751   5.846 -24.629  1.00999.99           H  
ATOM    222 3HD1 LEU A  13     -22.449   6.242 -24.983  1.00999.99           H  
ATOM    223 1HD2 LEU A  13     -23.502   5.867 -22.104  1.00999.99           H  
ATOM    224 2HD2 LEU A  13     -24.281   5.219 -23.567  1.00999.99           H  
ATOM    225 3HD2 LEU A  13     -23.841   4.124 -22.235  1.00999.99           H  
ATOM    226  N   ALA A  14     -19.984   1.900 -23.220  1.00999.99           N  
ATOM    227  CA  ALA A  14     -19.035   1.594 -22.162  1.00999.99           C  
ATOM    228  C   ALA A  14     -17.622   1.479 -22.716  1.00999.99           C  
ATOM    229  O   ALA A  14     -16.676   1.967 -22.094  1.00999.99           O  
ATOM    230  CB  ALA A  14     -19.428   0.303 -21.463  1.00999.99           C  
ATOM    231  H   ALA A  14     -20.741   1.250 -23.392  1.00999.99           H  
ATOM    232  HA  ALA A  14     -19.052   2.410 -21.443  1.00999.99           H  
ATOM    233 1HB  ALA A  14     -18.724   0.098 -20.658  1.00999.99           H  
ATOM    234 2HB  ALA A  14     -20.432   0.405 -21.050  1.00999.99           H  
ATOM    235 3HB  ALA A  14     -19.413  -0.518 -22.177  1.00999.99           H  
ATOM    236  N   SER A  15     -17.481   0.852 -23.888  1.00999.99           N  
ATOM    237  CA  SER A  15     -16.182   0.700 -24.521  1.00999.99           C  
ATOM    238  C   SER A  15     -15.596   2.048 -24.909  1.00999.99           C  
ATOM    239  O   SER A  15     -14.418   2.301 -24.671  1.00999.99           O  
ATOM    240  CB  SER A  15     -16.305  -0.172 -25.754  1.00999.99           C  
ATOM    241  OG  SER A  15     -16.688  -1.476 -25.413  1.00999.99           O  
ATOM    242  H   SER A  15     -18.286   0.444 -24.348  1.00999.99           H  
ATOM    243  HA  SER A  15     -15.505   0.221 -23.813  1.00999.99           H  
ATOM    244 1HB  SER A  15     -17.038   0.257 -26.436  1.00999.99           H  
ATOM    245 2HB  SER A  15     -15.349  -0.196 -26.275  1.00999.99           H  
ATOM    246  HG  SER A  15     -17.603  -1.410 -25.117  1.00999.99           H  
ATOM    247  N   VAL A  16     -16.429   2.918 -25.479  1.00999.99           N  
ATOM    248  CA  VAL A  16     -15.997   4.249 -25.885  1.00999.99           C  
ATOM    249  C   VAL A  16     -15.591   5.105 -24.707  1.00999.99           C  
ATOM    250  O   VAL A  16     -14.553   5.764 -24.753  1.00999.99           O  
ATOM    251  CB  VAL A  16     -17.112   4.966 -26.671  1.00999.99           C  
ATOM    252  CG1 VAL A  16     -16.744   6.426 -26.882  1.00999.99           C  
ATOM    253  CG2 VAL A  16     -17.292   4.290 -28.021  1.00999.99           C  
ATOM    254  H   VAL A  16     -17.385   2.645 -25.658  1.00999.99           H  
ATOM    255  HA  VAL A  16     -15.134   4.140 -26.541  1.00999.99           H  
ATOM    256  HB  VAL A  16     -18.042   4.926 -26.105  1.00999.99           H  
ATOM    257 1HG1 VAL A  16     -17.539   6.924 -27.438  1.00999.99           H  
ATOM    258 2HG1 VAL A  16     -16.620   6.913 -25.915  1.00999.99           H  
ATOM    259 3HG1 VAL A  16     -15.812   6.493 -27.444  1.00999.99           H  
ATOM    260 1HG2 VAL A  16     -18.078   4.799 -28.575  1.00999.99           H  
ATOM    261 2HG2 VAL A  16     -16.359   4.348 -28.582  1.00999.99           H  
ATOM    262 3HG2 VAL A  16     -17.562   3.247 -27.884  1.00999.99           H  
ATOM    263  N   LEU A  17     -16.406   5.097 -23.658  1.00999.99           N  
ATOM    264  CA  LEU A  17     -16.116   5.889 -22.480  1.00999.99           C  
ATOM    265  C   LEU A  17     -14.856   5.393 -21.796  1.00999.99           C  
ATOM    266  O   LEU A  17     -14.037   6.197 -21.355  1.00999.99           O  
ATOM    267  CB  LEU A  17     -17.293   5.828 -21.506  1.00999.99           C  
ATOM    268  CG  LEU A  17     -18.576   6.527 -21.970  1.00999.99           C  
ATOM    269  CD1 LEU A  17     -19.691   6.227 -20.979  1.00999.99           C  
ATOM    270  CD2 LEU A  17     -18.326   8.020 -22.084  1.00999.99           C  
ATOM    271  H   LEU A  17     -17.250   4.543 -23.677  1.00999.99           H  
ATOM    272  HA  LEU A  17     -15.960   6.922 -22.784  1.00999.99           H  
ATOM    273 1HB  LEU A  17     -17.536   4.783 -21.322  1.00999.99           H  
ATOM    274 2HB  LEU A  17     -16.989   6.281 -20.563  1.00999.99           H  
ATOM    275  HG  LEU A  17     -18.875   6.140 -22.943  1.00999.99           H  
ATOM    276 1HD1 LEU A  17     -20.610   6.712 -21.308  1.00999.99           H  
ATOM    277 2HD1 LEU A  17     -19.849   5.150 -20.924  1.00999.99           H  
ATOM    278 3HD1 LEU A  17     -19.414   6.604 -19.995  1.00999.99           H  
ATOM    279 1HD2 LEU A  17     -19.238   8.515 -22.418  1.00999.99           H  
ATOM    280 2HD2 LEU A  17     -18.033   8.414 -21.111  1.00999.99           H  
ATOM    281 3HD2 LEU A  17     -17.529   8.203 -22.805  1.00999.99           H  
ATOM    282  N   GLY A  18     -14.689   4.070 -21.739  1.00999.99           N  
ATOM    283  CA  GLY A  18     -13.514   3.465 -21.137  1.00999.99           C  
ATOM    284  C   GLY A  18     -12.255   3.834 -21.900  1.00999.99           C  
ATOM    285  O   GLY A  18     -11.260   4.231 -21.295  1.00999.99           O  
ATOM    286  H   GLY A  18     -15.405   3.454 -22.102  1.00999.99           H  
ATOM    287 1HA  GLY A  18     -13.425   3.797 -20.104  1.00999.99           H  
ATOM    288 2HA  GLY A  18     -13.632   2.381 -21.118  1.00999.99           H  
ATOM    289  N   LEU A  19     -12.306   3.709 -23.226  1.00999.99           N  
ATOM    290  CA  LEU A  19     -11.161   4.029 -24.060  1.00999.99           C  
ATOM    291  C   LEU A  19     -10.816   5.504 -24.010  1.00999.99           C  
ATOM    292  O   LEU A  19      -9.637   5.855 -23.983  1.00999.99           O  
ATOM    293  CB  LEU A  19     -11.430   3.596 -25.503  1.00999.99           C  
ATOM    294  CG  LEU A  19     -11.461   2.078 -25.726  1.00999.99           C  
ATOM    295  CD1 LEU A  19     -11.921   1.783 -27.147  1.00999.99           C  
ATOM    296  CD2 LEU A  19     -10.071   1.513 -25.467  1.00999.99           C  
ATOM    297  H   LEU A  19     -13.147   3.366 -23.670  1.00999.99           H  
ATOM    298  HA  LEU A  19     -10.304   3.469 -23.689  1.00999.99           H  
ATOM    299 1HB  LEU A  19     -12.393   3.997 -25.815  1.00999.99           H  
ATOM    300 2HB  LEU A  19     -10.655   4.015 -26.146  1.00999.99           H  
ATOM    301  HG  LEU A  19     -12.166   1.618 -25.038  1.00999.99           H  
ATOM    302 1HD1 LEU A  19     -11.947   0.704 -27.303  1.00999.99           H  
ATOM    303 2HD1 LEU A  19     -12.919   2.194 -27.296  1.00999.99           H  
ATOM    304 3HD1 LEU A  19     -11.230   2.236 -27.857  1.00999.99           H  
ATOM    305 1HD2 LEU A  19     -10.081   0.433 -25.616  1.00999.99           H  
ATOM    306 2HD2 LEU A  19      -9.360   1.968 -26.155  1.00999.99           H  
ATOM    307 3HD2 LEU A  19      -9.777   1.734 -24.441  1.00999.99           H  
ATOM    308  N   ALA A  20     -11.822   6.370 -23.947  1.00999.99           N  
ATOM    309  CA  ALA A  20     -11.557   7.792 -23.808  1.00999.99           C  
ATOM    310  C   ALA A  20     -10.847   8.054 -22.483  1.00999.99           C  
ATOM    311  O   ALA A  20      -9.842   8.763 -22.425  1.00999.99           O  
ATOM    312  CB  ALA A  20     -12.848   8.586 -23.891  1.00999.99           C  
ATOM    313  H   ALA A  20     -12.780   6.052 -24.003  1.00999.99           H  
ATOM    314  HA  ALA A  20     -10.893   8.099 -24.619  1.00999.99           H  
ATOM    315 1HB  ALA A  20     -12.625   9.649 -23.800  1.00999.99           H  
ATOM    316 2HB  ALA A  20     -13.332   8.396 -24.849  1.00999.99           H  
ATOM    317 3HB  ALA A  20     -13.513   8.285 -23.084  1.00999.99           H  
ATOM    318  N   LYS A  21     -11.350   7.431 -21.420  1.00999.99           N  
ATOM    319  CA  LYS A  21     -10.770   7.589 -20.098  1.00999.99           C  
ATOM    320  C   LYS A  21      -9.419   6.888 -19.953  1.00999.99           C  
ATOM    321  O   LYS A  21      -8.631   7.255 -19.079  1.00999.99           O  
ATOM    322  CB  LYS A  21     -11.754   7.085 -19.044  1.00999.99           C  
ATOM    323  CG  LYS A  21     -12.991   7.967 -18.901  1.00999.99           C  
ATOM    324  CD  LYS A  21     -13.951   7.430 -17.855  1.00999.99           C  
ATOM    325  CE  LYS A  21     -15.171   8.329 -17.719  1.00999.99           C  
ATOM    326  NZ  LYS A  21     -16.125   7.821 -16.694  1.00999.99           N  
ATOM    327  H   LYS A  21     -12.180   6.861 -21.513  1.00999.99           H  
ATOM    328  HA  LYS A  21     -10.606   8.652 -19.928  1.00999.99           H  
ATOM    329 1HB  LYS A  21     -12.082   6.079 -19.303  1.00999.99           H  
ATOM    330 2HB  LYS A  21     -11.258   7.036 -18.074  1.00999.99           H  
ATOM    331 1HG  LYS A  21     -12.685   8.973 -18.611  1.00999.99           H  
ATOM    332 2HG  LYS A  21     -13.511   8.033 -19.857  1.00999.99           H  
ATOM    333 1HD  LYS A  21     -14.275   6.428 -18.141  1.00999.99           H  
ATOM    334 2HD  LYS A  21     -13.446   7.370 -16.890  1.00999.99           H  
ATOM    335 1HE  LYS A  21     -14.847   9.329 -17.437  1.00999.99           H  
ATOM    336 2HE  LYS A  21     -15.684   8.387 -18.680  1.00999.99           H  
ATOM    337 1HZ  LYS A  21     -16.918   8.444 -16.633  1.00999.99           H  
ATOM    338 2HZ  LYS A  21     -16.442   6.898 -16.956  1.00999.99           H  
ATOM    339 3HZ  LYS A  21     -15.663   7.777 -15.798  1.00999.99           H  
ATOM    340  N   SER A  22      -9.123   5.911 -20.820  1.00999.99           N  
ATOM    341  CA  SER A  22      -7.837   5.216 -20.766  1.00999.99           C  
ATOM    342  C   SER A  22      -6.678   6.133 -21.157  1.00999.99           C  
ATOM    343  O   SER A  22      -5.519   5.814 -20.877  1.00999.99           O  
ATOM    344  CB  SER A  22      -7.816   4.002 -21.675  1.00999.99           C  
ATOM    345  OG  SER A  22      -7.729   4.370 -23.025  1.00999.99           O  
ATOM    346  H   SER A  22      -9.808   5.613 -21.502  1.00999.99           H  
ATOM    347  HA  SER A  22      -7.670   4.884 -19.741  1.00999.99           H  
ATOM    348 1HB  SER A  22      -6.973   3.365 -21.416  1.00999.99           H  
ATOM    349 2HB  SER A  22      -8.724   3.419 -21.512  1.00999.99           H  
ATOM    350  HG  SER A  22      -8.432   5.004 -23.183  1.00999.99           H  
ATOM    351  N   PHE A  23      -6.967   7.265 -21.816  1.00400.00           N  
ATOM    352  CA  PHE A  23      -5.922   8.218 -22.165  1.00400.00           C  
ATOM    353  C   PHE A  23      -5.392   8.962 -20.948  1.00400.00           C  
ATOM    354  O   PHE A  23      -5.730  10.121 -20.718  1.00350.32           O  
ATOM    355  CB  PHE A  23      -6.388   9.203 -23.237  1.00600.00           C  
ATOM    356  CG  PHE A  23      -6.565   8.578 -24.592  1.00600.00           C  
ATOM    357  CD1 PHE A  23      -7.810   8.185 -25.049  1.00600.00           C  
ATOM    358  CD2 PHE A  23      -5.467   8.374 -25.414  1.00600.00           C  
ATOM    359  CE1 PHE A  23      -7.962   7.607 -26.294  1.00600.00           C  
ATOM    360  CE2 PHE A  23      -5.612   7.796 -26.661  1.00600.00           C  
ATOM    361  CZ  PHE A  23      -6.863   7.411 -27.101  1.00600.00           C  
ATOM    362  H   PHE A  23      -7.924   7.507 -22.050  1.00720.00           H  
ATOM    363  HA  PHE A  23      -5.091   7.656 -22.592  1.00480.00           H  
ATOM    364 1HB  PHE A  23      -7.339   9.644 -22.939  1.00720.00           H  
ATOM    365 2HB  PHE A  23      -5.664  10.010 -23.329  1.00720.00           H  
ATOM    366  HD1 PHE A  23      -8.679   8.338 -24.418  1.00720.00           H  
ATOM    367  HD2 PHE A  23      -4.479   8.677 -25.067  1.00720.00           H  
ATOM    368  HE1 PHE A  23      -8.951   7.304 -26.636  1.00720.00           H  
ATOM    369  HE2 PHE A  23      -4.740   7.642 -27.296  1.00720.00           H  
ATOM    370  HZ  PHE A  23      -6.981   6.955 -28.083  1.00720.00           H  
ATOM    371  N   ASP A  24      -4.530   8.295 -20.188  1.00400.00           N  
ATOM    372  CA  ASP A  24      -3.941   8.841 -18.969  1.00400.00           C  
ATOM    373  C   ASP A  24      -3.035  10.048 -19.219  1.00338.50           C  
ATOM    374  O   ASP A  24      -2.765  10.822 -18.300  1.00300.91           O  
ATOM    375  CB  ASP A  24      -3.151   7.755 -18.240  1.00600.00           C  
ATOM    376  CG  ASP A  24      -4.047   6.701 -17.602  1.00600.00           C  
ATOM    377  OD1 ASP A  24      -5.222   6.946 -17.469  1.00600.00           O  
ATOM    378  OD2 ASP A  24      -3.544   5.661 -17.249  1.00600.00           O  
ATOM    379  H   ASP A  24      -4.311   7.344 -20.457  1.00480.00           H  
ATOM    380  HA  ASP A  24      -4.755   9.165 -18.319  1.00480.00           H  
ATOM    381 1HB  ASP A  24      -2.479   7.261 -18.942  1.00720.00           H  
ATOM    382 2HB  ASP A  24      -2.537   8.210 -17.463  1.00720.00           H  
ATOM    383  N   ASN A  25      -2.577  10.221 -20.458  1.00316.07           N  
ATOM    384  CA  ASN A  25      -1.745  11.359 -20.802  1.00254.02           C  
ATOM    385  C   ASN A  25      -2.579  12.537 -21.320  1.00175.75           C  
ATOM    386  O   ASN A  25      -2.030  13.590 -21.645  1.00171.64           O  
ATOM    387  CB  ASN A  25      -0.703  10.957 -21.824  1.00381.03           C  
ATOM    388  CG  ASN A  25       0.326  10.018 -21.259  1.00381.03           C  
ATOM    389  OD1 ASN A  25       0.722  10.129 -20.092  1.00381.03           O  
ATOM    390  ND2 ASN A  25       0.768   9.091 -22.069  1.00381.03           N  
ATOM    391  H   ASN A  25      -2.809   9.552 -21.178  1.00379.28           H  
ATOM    392  HA  ASN A  25      -1.234  11.699 -19.900  1.00304.82           H  
ATOM    393 1HB  ASN A  25      -1.191  10.476 -22.673  1.00457.24           H  
ATOM    394 2HB  ASN A  25      -0.198  11.848 -22.198  1.00457.24           H  
ATOM    395 1HD2 ASN A  25       1.454   8.435 -21.753  1.00457.24           H  
ATOM    396 2HD2 ASN A  25       0.421   9.038 -23.005  1.00457.24           H  
ATOM    397  N   ALA A  26      -3.901  12.360 -21.401  1.00156.08           N  
ATOM    398  CA  ALA A  26      -4.781  13.436 -21.829  1.00113.23           C  
ATOM    399  C   ALA A  26      -5.123  14.291 -20.625  1.00 72.97           C  
ATOM    400  O   ALA A  26      -5.226  13.786 -19.508  1.00 88.78           O  
ATOM    401  CB  ALA A  26      -6.040  12.884 -22.477  1.00169.84           C  
ATOM    402  H   ALA A  26      -4.330  11.486 -21.139  1.00187.30           H  
ATOM    403  HA  ALA A  26      -4.248  14.055 -22.549  1.00135.88           H  
ATOM    404 1HB  ALA A  26      -6.677  13.709 -22.796  1.00203.81           H  
ATOM    405 2HB  ALA A  26      -5.767  12.282 -23.344  1.00203.81           H  
ATOM    406 3HB  ALA A  26      -6.578  12.266 -21.761  1.00203.81           H  
ATOM    407  N   GLU A  27      -5.295  15.586 -20.851  1.00 52.76           N  
ATOM    408  CA  GLU A  27      -5.598  16.502 -19.762  1.00 37.60           C  
ATOM    409  C   GLU A  27      -6.928  17.209 -19.992  1.00 30.13           C  
ATOM    410  O   GLU A  27      -7.294  17.511 -21.129  1.00 40.29           O  
ATOM    411  CB  GLU A  27      -4.451  17.502 -19.615  1.00 56.40           C  
ATOM    412  CG  GLU A  27      -3.128  16.847 -19.218  1.00 56.40           C  
ATOM    413  CD  GLU A  27      -1.966  17.798 -19.160  1.00 56.40           C  
ATOM    414  OE1 GLU A  27      -2.002  18.799 -19.835  1.00 56.40           O  
ATOM    415  OE2 GLU A  27      -1.034  17.529 -18.439  1.00 56.40           O  
ATOM    416  H   GLU A  27      -5.204  15.944 -21.791  1.00 63.31           H  
ATOM    417  HA  GLU A  27      -5.677  15.929 -18.838  1.00 45.12           H  
ATOM    418 1HB  GLU A  27      -4.302  18.037 -20.552  1.00 67.68           H  
ATOM    419 2HB  GLU A  27      -4.704  18.232 -18.848  1.00 67.68           H  
ATOM    420 1HG  GLU A  27      -3.251  16.384 -18.239  1.00 67.68           H  
ATOM    421 2HG  GLU A  27      -2.899  16.058 -19.932  1.00 67.68           H  
ATOM    422  N   ILE A  28      -7.654  17.452 -18.904  1.00 26.44           N  
ATOM    423  CA  ILE A  28      -8.969  18.093 -18.972  1.00 22.88           C  
ATOM    424  C   ILE A  28      -8.971  19.415 -18.230  1.00 10.97           C  
ATOM    425  O   ILE A  28      -8.671  19.463 -17.038  1.00 11.71           O  
ATOM    426  CB  ILE A  28     -10.068  17.181 -18.392  1.00 34.32           C  
ATOM    427  CG1 ILE A  28     -10.145  15.874 -19.188  1.00 34.32           C  
ATOM    428  CG2 ILE A  28     -11.412  17.898 -18.404  1.00 34.32           C  
ATOM    429  CD1 ILE A  28     -11.052  14.840 -18.562  1.00 34.32           C  
ATOM    430  H   ILE A  28      -7.275  17.184 -17.999  1.00 31.73           H  
ATOM    431  HA  ILE A  28      -9.204  18.290 -20.017  1.00 27.46           H  
ATOM    432  HB  ILE A  28      -9.813  16.920 -17.366  1.00 41.18           H  
ATOM    433 1HG1 ILE A  28     -10.508  16.089 -20.192  1.00 41.18           H  
ATOM    434 2HG1 ILE A  28      -9.147  15.445 -19.267  1.00 41.18           H  
ATOM    435 1HG2 ILE A  28     -12.175  17.247 -17.979  1.00 41.18           H  
ATOM    436 2HG2 ILE A  28     -11.344  18.809 -17.810  1.00 41.18           H  
ATOM    437 3HG2 ILE A  28     -11.681  18.151 -19.429  1.00 41.18           H  
ATOM    438 1HD1 ILE A  28     -11.058  13.940 -19.179  1.00 41.18           H  
ATOM    439 2HD1 ILE A  28     -10.690  14.594 -17.564  1.00 41.18           H  
ATOM    440 3HD1 ILE A  28     -12.064  15.238 -18.494  1.00 41.18           H  
ATOM    441  N   PHE A  29      -9.311  20.492 -18.938  1.00 11.83           N  
ATOM    442  CA  PHE A  29      -9.295  21.814 -18.325  1.00 13.59           C  
ATOM    443  C   PHE A  29     -10.694  22.389 -18.145  1.00 28.42           C  
ATOM    444  O   PHE A  29     -10.846  23.516 -17.673  1.00120.63           O  
ATOM    445  CB  PHE A  29      -8.469  22.762 -19.178  1.00 20.38           C  
ATOM    446  CG  PHE A  29      -7.101  22.211 -19.413  1.00 20.38           C  
ATOM    447  CD1 PHE A  29      -6.552  22.203 -20.685  1.00 20.38           C  
ATOM    448  CD2 PHE A  29      -6.389  21.636 -18.376  1.00 20.38           C  
ATOM    449  CE1 PHE A  29      -5.307  21.650 -20.909  1.00 20.38           C  
ATOM    450  CE2 PHE A  29      -5.155  21.074 -18.603  1.00 20.38           C  
ATOM    451  CZ  PHE A  29      -4.609  21.086 -19.868  1.00 20.38           C  
ATOM    452  H   PHE A  29      -9.556  20.393 -19.913  1.00 14.20           H  
ATOM    453  HA  PHE A  29      -8.824  21.729 -17.351  1.00 16.31           H  
ATOM    454 1HB  PHE A  29      -8.950  22.920 -20.142  1.00 24.46           H  
ATOM    455 2HB  PHE A  29      -8.375  23.727 -18.683  1.00 24.46           H  
ATOM    456  HD1 PHE A  29      -7.114  22.638 -21.512  1.00 24.46           H  
ATOM    457  HD2 PHE A  29      -6.822  21.616 -17.375  1.00 24.46           H  
ATOM    458  HE1 PHE A  29      -4.882  21.653 -21.913  1.00 24.46           H  
ATOM    459  HE2 PHE A  29      -4.614  20.613 -17.784  1.00 24.46           H  
ATOM    460  HZ  PHE A  29      -3.631  20.642 -20.044  1.00 24.46           H  
ATOM    461  N   ASP A  30     -11.706  21.597 -18.518  1.00  8.13           N  
ATOM    462  CA  ASP A  30     -13.124  21.969 -18.478  1.00 11.92           C  
ATOM    463  C   ASP A  30     -13.548  22.999 -19.550  1.00 11.58           C  
ATOM    464  O   ASP A  30     -14.725  23.358 -19.612  1.00 32.72           O  
ATOM    465  CB  ASP A  30     -13.510  22.495 -17.092  1.00 17.88           C  
ATOM    466  CG  ASP A  30     -13.338  21.462 -15.985  1.00 17.88           C  
ATOM    467  OD1 ASP A  30     -13.673  20.321 -16.200  1.00 17.88           O  
ATOM    468  OD2 ASP A  30     -12.865  21.827 -14.935  1.00 17.88           O  
ATOM    469  H   ASP A  30     -11.487  20.679 -18.871  1.00  9.76           H  
ATOM    470  HA  ASP A  30     -13.704  21.062 -18.656  1.00 14.30           H  
ATOM    471 1HB  ASP A  30     -12.932  23.375 -16.843  1.00 21.46           H  
ATOM    472 2HB  ASP A  30     -14.557  22.798 -17.110  1.00 21.46           H  
ATOM    473  N   PHE A  31     -12.616  23.450 -20.397  1.00  6.01           N  
ATOM    474  CA  PHE A  31     -12.934  24.403 -21.456  1.00  6.91           C  
ATOM    475  C   PHE A  31     -12.044  24.174 -22.660  1.00  8.06           C  
ATOM    476  O   PHE A  31     -11.005  23.521 -22.561  1.00 18.93           O  
ATOM    477  CB  PHE A  31     -12.764  25.849 -20.995  1.00 10.37           C  
ATOM    478  CG  PHE A  31     -11.356  26.295 -20.697  1.00 10.37           C  
ATOM    479  CD1 PHE A  31     -10.587  26.922 -21.668  1.00 10.37           C  
ATOM    480  CD2 PHE A  31     -10.803  26.107 -19.447  1.00 10.37           C  
ATOM    481  CE1 PHE A  31      -9.298  27.347 -21.389  1.00 10.37           C  
ATOM    482  CE2 PHE A  31      -9.522  26.528 -19.160  1.00 10.37           C  
ATOM    483  CZ  PHE A  31      -8.765  27.151 -20.131  1.00 10.37           C  
ATOM    484  H   PHE A  31     -11.666  23.128 -20.319  1.00  7.21           H  
ATOM    485  HA  PHE A  31     -13.970  24.254 -21.763  1.00  8.29           H  
ATOM    486 1HB  PHE A  31     -13.166  26.507 -21.763  1.00 12.44           H  
ATOM    487 2HB  PHE A  31     -13.360  26.001 -20.099  1.00 12.44           H  
ATOM    488  HD1 PHE A  31     -11.010  27.081 -22.660  1.00 12.44           H  
ATOM    489  HD2 PHE A  31     -11.398  25.619 -18.679  1.00 12.44           H  
ATOM    490  HE1 PHE A  31      -8.708  27.839 -22.161  1.00 12.44           H  
ATOM    491  HE2 PHE A  31      -9.113  26.368 -18.166  1.00 12.44           H  
ATOM    492  HZ  PHE A  31      -7.753  27.485 -19.905  1.00 12.44           H  
ATOM    493  N   GLU A  32     -12.458  24.710 -23.802  1.00 11.18           N  
ATOM    494  CA  GLU A  32     -11.691  24.558 -25.029  1.00 13.59           C  
ATOM    495  C   GLU A  32     -11.204  25.910 -25.507  1.00 12.48           C  
ATOM    496  O   GLU A  32     -11.783  26.937 -25.169  1.00 13.54           O  
ATOM    497  CB  GLU A  32     -12.535  23.870 -26.104  1.00 20.38           C  
ATOM    498  CG  GLU A  32     -12.941  22.445 -25.743  1.00 20.38           C  
ATOM    499  CD  GLU A  32     -13.739  21.755 -26.815  1.00 20.38           C  
ATOM    500  OE1 GLU A  32     -14.037  22.377 -27.805  1.00 20.38           O  
ATOM    501  OE2 GLU A  32     -14.051  20.600 -26.642  1.00 20.38           O  
ATOM    502  H   GLU A  32     -13.327  25.241 -23.826  1.00 13.42           H  
ATOM    503  HA  GLU A  32     -10.819  23.937 -24.822  1.00 16.31           H  
ATOM    504 1HB  GLU A  32     -13.446  24.445 -26.277  1.00 24.46           H  
ATOM    505 2HB  GLU A  32     -11.983  23.835 -27.043  1.00 24.46           H  
ATOM    506 1HG  GLU A  32     -12.042  21.862 -25.545  1.00 24.46           H  
ATOM    507 2HG  GLU A  32     -13.529  22.472 -24.827  1.00 24.46           H  
ATOM    508  N   GLU A  33     -10.139  25.914 -26.300  1.00 13.43           N  
ATOM    509  CA  GLU A  33      -9.547  27.162 -26.774  1.00 13.83           C  
ATOM    510  C   GLU A  33     -10.510  27.974 -27.635  1.00 10.61           C  
ATOM    511  O   GLU A  33     -10.463  29.203 -27.632  1.00 11.13           O  
ATOM    512  CB  GLU A  33      -8.267  26.867 -27.551  1.00 20.75           C  
ATOM    513  CG  GLU A  33      -7.152  26.328 -26.675  1.00 20.75           C  
ATOM    514  CD  GLU A  33      -5.875  26.056 -27.419  1.00 20.75           C  
ATOM    515  OE1 GLU A  33      -5.840  26.246 -28.610  1.00 20.75           O  
ATOM    516  OE2 GLU A  33      -4.928  25.650 -26.787  1.00 20.75           O  
ATOM    517  H   GLU A  33      -9.715  25.035 -26.561  1.00 16.12           H  
ATOM    518  HA  GLU A  33      -9.287  27.766 -25.905  1.00 16.60           H  
ATOM    519 1HB  GLU A  33      -8.468  26.134 -28.331  1.00 24.89           H  
ATOM    520 2HB  GLU A  33      -7.910  27.777 -28.035  1.00 24.89           H  
ATOM    521 1HG  GLU A  33      -6.957  27.046 -25.883  1.00 24.89           H  
ATOM    522 2HG  GLU A  33      -7.495  25.404 -26.210  1.00 24.89           H  
ATOM    523  N   ASP A  34     -11.418  27.294 -28.333  1.00 10.06           N  
ATOM    524  CA  ASP A  34     -12.408  27.964 -29.166  1.00 10.28           C  
ATOM    525  C   ASP A  34     -13.407  28.787 -28.343  1.00  9.21           C  
ATOM    526  O   ASP A  34     -14.031  29.712 -28.866  1.00 11.05           O  
ATOM    527  CB  ASP A  34     -13.148  26.943 -30.027  1.00 15.42           C  
ATOM    528  CG  ASP A  34     -12.267  26.376 -31.135  1.00 15.42           C  
ATOM    529  OD1 ASP A  34     -11.234  26.946 -31.396  1.00 15.42           O  
ATOM    530  OD2 ASP A  34     -12.637  25.382 -31.713  1.00 15.42           O  
ATOM    531  H   ASP A  34     -11.416  26.285 -28.297  1.00 12.07           H  
ATOM    532  HA  ASP A  34     -11.882  28.648 -29.834  1.00 12.34           H  
ATOM    533 1HB  ASP A  34     -13.493  26.119 -29.403  1.00 18.50           H  
ATOM    534 2HB  ASP A  34     -14.026  27.405 -30.478  1.00 18.50           H  
ATOM    535  N   ASP A  35     -13.521  28.491 -27.043  1.00  9.01           N  
ATOM    536  CA  ASP A  35     -14.418  29.218 -26.157  1.00 11.43           C  
ATOM    537  C   ASP A  35     -13.898  30.637 -25.920  1.00  8.88           C  
ATOM    538  O   ASP A  35     -14.661  31.527 -25.535  1.00 10.92           O  
ATOM    539  CB  ASP A  35     -14.548  28.476 -24.818  1.00 17.14           C  
ATOM    540  CG  ASP A  35     -15.289  27.145 -24.945  1.00 17.14           C  
ATOM    541  OD1 ASP A  35     -16.096  27.024 -25.838  1.00 17.14           O  
ATOM    542  OD2 ASP A  35     -15.004  26.245 -24.186  1.00 17.14           O  
ATOM    543  H   ASP A  35     -12.974  27.746 -26.636  1.00 10.81           H  
ATOM    544  HA  ASP A  35     -15.400  29.282 -26.626  1.00 13.72           H  
ATOM    545 1HB  ASP A  35     -13.562  28.298 -24.394  1.00 20.57           H  
ATOM    546 2HB  ASP A  35     -15.093  29.104 -24.113  1.00 20.57           H  
ATOM    547  N   LEU A  36     -12.605  30.852 -26.195  1.00  7.33           N  
ATOM    548  CA  LEU A  36     -11.954  32.138 -26.048  1.00  9.10           C  
ATOM    549  C   LEU A  36     -11.963  32.966 -27.331  1.00  7.29           C  
ATOM    550  O   LEU A  36     -11.397  34.061 -27.360  1.00 10.24           O  
ATOM    551  CB  LEU A  36     -10.513  31.923 -25.586  1.00 13.65           C  
ATOM    552  CG  LEU A  36     -10.378  31.278 -24.210  1.00 13.65           C  
ATOM    553  CD1 LEU A  36      -8.908  31.022 -23.890  1.00 13.65           C  
ATOM    554  CD2 LEU A  36     -11.011  32.217 -23.207  1.00 13.65           C  
ATOM    555  H   LEU A  36     -12.023  30.095 -26.528  1.00  8.80           H  
ATOM    556  HA  LEU A  36     -12.486  32.700 -25.281  1.00 10.92           H  
ATOM    557 1HB  LEU A  36     -10.007  31.284 -26.308  1.00 16.38           H  
ATOM    558 2HB  LEU A  36     -10.004  32.886 -25.558  1.00 16.38           H  
ATOM    559  HG  LEU A  36     -10.898  30.320 -24.194  1.00 16.38           H  
ATOM    560 1HD1 LEU A  36      -8.824  30.566 -22.903  1.00 16.38           H  
ATOM    561 2HD1 LEU A  36      -8.488  30.349 -24.637  1.00 16.38           H  
ATOM    562 3HD1 LEU A  36      -8.361  31.963 -23.901  1.00 16.38           H  
ATOM    563 1HD2 LEU A  36     -10.941  31.796 -22.214  1.00 16.38           H  
ATOM    564 2HD2 LEU A  36     -10.494  33.173 -23.230  1.00 16.38           H  
ATOM    565 3HD2 LEU A  36     -12.056  32.367 -23.470  1.00 16.38           H  
ATOM    566  N   SER A  37     -12.599  32.459 -28.396  1.00  5.47           N  
ATOM    567  CA  SER A  37     -12.672  33.195 -29.657  1.00  6.58           C  
ATOM    568  C   SER A  37     -13.545  34.453 -29.554  1.00  5.51           C  
ATOM    569  O   SER A  37     -13.421  35.370 -30.367  1.00  7.08           O  
ATOM    570  CB  SER A  37     -13.197  32.288 -30.754  1.00  9.87           C  
ATOM    571  OG  SER A  37     -14.531  31.930 -30.520  1.00  9.87           O  
ATOM    572  H   SER A  37     -13.051  31.553 -28.353  1.00  6.56           H  
ATOM    573  HA  SER A  37     -11.662  33.509 -29.925  1.00  7.90           H  
ATOM    574 1HB  SER A  37     -13.120  32.801 -31.713  1.00 11.84           H  
ATOM    575 2HB  SER A  37     -12.584  31.390 -30.813  1.00 11.84           H  
ATOM    576  HG  SER A  37     -14.513  31.322 -29.773  1.00 11.84           H  
ATOM    577  N   SER A  38     -14.418  34.491 -28.550  1.00  4.55           N  
ATOM    578  CA  SER A  38     -15.286  35.631 -28.291  1.00  5.70           C  
ATOM    579  C   SER A  38     -15.833  35.575 -26.887  1.00  5.19           C  
ATOM    580  O   SER A  38     -16.052  34.493 -26.350  1.00  4.41           O  
ATOM    581  CB  SER A  38     -16.444  35.671 -29.260  1.00  8.55           C  
ATOM    582  OG  SER A  38     -17.316  36.725 -28.940  1.00  8.55           O  
ATOM    583  H   SER A  38     -14.486  33.696 -27.933  1.00  5.46           H  
ATOM    584  HA  SER A  38     -14.701  36.546 -28.399  1.00  6.84           H  
ATOM    585 1HB  SER A  38     -16.062  35.803 -30.272  1.00 10.26           H  
ATOM    586 2HB  SER A  38     -16.979  34.723 -29.234  1.00 10.26           H  
ATOM    587  HG  SER A  38     -17.939  36.780 -29.669  1.00 10.26           H  
ATOM    588  N   ASP A  39     -16.090  36.741 -26.300  1.00  6.54           N  
ATOM    589  CA  ASP A  39     -16.660  36.786 -24.959  1.00  6.69           C  
ATOM    590  C   ASP A  39     -18.093  36.258 -24.936  1.00  5.29           C  
ATOM    591  O   ASP A  39     -18.611  35.923 -23.872  1.00  4.83           O  
ATOM    592  CB  ASP A  39     -16.599  38.193 -24.363  1.00 10.04           C  
ATOM    593  CG  ASP A  39     -15.184  38.583 -23.955  1.00 10.04           C  
ATOM    594  OD1 ASP A  39     -14.334  37.725 -23.947  1.00 10.04           O  
ATOM    595  OD2 ASP A  39     -14.965  39.722 -23.618  1.00 10.04           O  
ATOM    596  H   ASP A  39     -15.890  37.601 -26.792  1.00  7.85           H  
ATOM    597  HA  ASP A  39     -16.057  36.145 -24.320  1.00  8.03           H  
ATOM    598 1HB  ASP A  39     -16.967  38.917 -25.090  1.00 12.04           H  
ATOM    599 2HB  ASP A  39     -17.245  38.251 -23.486  1.00 12.04           H  
ATOM    600  N   ARG A  40     -18.730  36.162 -26.106  1.00  5.42           N  
ATOM    601  CA  ARG A  40     -20.063  35.598 -26.182  1.00  4.96           C  
ATOM    602  C   ARG A  40     -19.973  34.075 -26.076  1.00  3.89           C  
ATOM    603  O   ARG A  40     -20.831  33.436 -25.464  1.00  3.54           O  
ATOM    604  CB  ARG A  40     -20.748  36.000 -27.480  1.00  7.44           C  
ATOM    605  CG  ARG A  40     -22.152  35.447 -27.652  1.00  7.44           C  
ATOM    606  CD  ARG A  40     -23.087  36.005 -26.638  1.00  7.44           C  
ATOM    607  NE  ARG A  40     -24.418  35.435 -26.764  1.00  7.44           N  
ATOM    608  CZ  ARG A  40     -24.774  34.242 -26.251  1.00  7.44           C  
ATOM    609  NH1 ARG A  40     -23.884  33.533 -25.597  1.00  7.44           N  
ATOM    610  NH2 ARG A  40     -26.002  33.783 -26.407  1.00  7.44           N  
ATOM    611  H   ARG A  40     -18.279  36.471 -26.961  1.00  6.50           H  
ATOM    612  HA  ARG A  40     -20.652  35.975 -25.346  1.00  5.95           H  
ATOM    613 1HB  ARG A  40     -20.812  37.085 -27.535  1.00  8.93           H  
ATOM    614 2HB  ARG A  40     -20.152  35.664 -28.329  1.00  8.93           H  
ATOM    615 1HG  ARG A  40     -22.528  35.704 -28.642  1.00  8.93           H  
ATOM    616 2HG  ARG A  40     -22.134  34.362 -27.541  1.00  8.93           H  
ATOM    617 1HD  ARG A  40     -22.713  35.782 -25.640  1.00  8.93           H  
ATOM    618 2HD  ARG A  40     -23.164  37.084 -26.765  1.00  8.93           H  
ATOM    619  HE  ARG A  40     -25.118  35.965 -27.267  1.00  8.93           H  
ATOM    620 1HH1 ARG A  40     -22.945  33.882 -25.482  1.00  8.93           H  
ATOM    621 2HH1 ARG A  40     -24.127  32.623 -25.217  1.00  8.93           H  
ATOM    622 1HH2 ARG A  40     -26.686  34.328 -26.914  1.00  8.93           H  
ATOM    623 2HH2 ARG A  40     -26.254  32.885 -26.022  1.00  8.93           H  
ATOM    624  N   THR A  41     -18.901  33.501 -26.637  1.00  4.40           N  
ATOM    625  CA  THR A  41     -18.683  32.061 -26.553  1.00  4.10           C  
ATOM    626  C   THR A  41     -18.142  31.734 -25.179  1.00  3.12           C  
ATOM    627  O   THR A  41     -18.384  30.648 -24.647  1.00  3.14           O  
ATOM    628  CB  THR A  41     -17.689  31.570 -27.626  1.00  6.15           C  
ATOM    629  OG1 THR A  41     -16.419  32.206 -27.439  1.00  6.15           O  
ATOM    630  CG2 THR A  41     -18.207  31.905 -29.014  1.00  6.15           C  
ATOM    631  H   THR A  41     -18.227  34.070 -27.130  1.00  5.28           H  
ATOM    632  HA  THR A  41     -19.635  31.546 -26.683  1.00  4.92           H  
ATOM    633  HB  THR A  41     -17.563  30.491 -27.539  1.00  7.38           H  
ATOM    634  HG1 THR A  41     -16.019  31.925 -26.606  1.00  7.38           H  
ATOM    635 1HG2 THR A  41     -17.494  31.552 -29.760  1.00  7.38           H  
ATOM    636 2HG2 THR A  41     -19.169  31.418 -29.173  1.00  7.38           H  
ATOM    637 3HG2 THR A  41     -18.326  32.982 -29.106  1.00  7.38           H  
ATOM    638  N   LEU A  42     -17.452  32.702 -24.590  1.00  3.21           N  
ATOM    639  CA  LEU A  42     -16.952  32.579 -23.246  1.00  3.22           C  
ATOM    640  C   LEU A  42     -18.135  32.610 -22.291  1.00  2.56           C  
ATOM    641  O   LEU A  42     -18.154  31.874 -21.313  1.00  2.80           O  
ATOM    642  CB  LEU A  42     -15.950  33.680 -22.946  1.00  4.83           C  
ATOM    643  CG  LEU A  42     -15.234  33.580 -21.609  1.00  4.83           C  
ATOM    644  CD1 LEU A  42     -14.513  32.256 -21.532  1.00  4.83           C  
ATOM    645  CD2 LEU A  42     -14.257  34.721 -21.503  1.00  4.83           C  
ATOM    646  H   LEU A  42     -17.247  33.551 -25.101  1.00  3.85           H  
ATOM    647  HA  LEU A  42     -16.451  31.615 -23.146  1.00  3.86           H  
ATOM    648 1HB  LEU A  42     -15.195  33.691 -23.733  1.00  5.80           H  
ATOM    649 2HB  LEU A  42     -16.476  34.631 -22.957  1.00  5.80           H  
ATOM    650  HG  LEU A  42     -15.948  33.623 -20.791  1.00  5.80           H  
ATOM    651 1HD1 LEU A  42     -13.993  32.177 -20.578  1.00  5.80           H  
ATOM    652 2HD1 LEU A  42     -15.242  31.452 -21.621  1.00  5.80           H  
ATOM    653 3HD1 LEU A  42     -13.795  32.186 -22.346  1.00  5.80           H  
ATOM    654 1HD2 LEU A  42     -13.729  34.653 -20.555  1.00  5.80           H  
ATOM    655 2HD2 LEU A  42     -13.539  34.663 -22.324  1.00  5.80           H  
ATOM    656 3HD2 LEU A  42     -14.793  35.669 -21.559  1.00  5.80           H  
ATOM    657  N   TRP A  43     -19.116  33.476 -22.568  1.00  2.51           N  
ATOM    658  CA  TRP A  43     -20.340  33.496 -21.774  1.00  2.65           C  
ATOM    659  C   TRP A  43     -20.986  32.120 -21.786  1.00  2.68           C  
ATOM    660  O   TRP A  43     -21.402  31.629 -20.736  1.00  2.91           O  
ATOM    661  CB  TRP A  43     -21.349  34.518 -22.285  1.00  3.97           C  
ATOM    662  CG  TRP A  43     -22.592  34.528 -21.442  1.00  3.97           C  
ATOM    663  CD1 TRP A  43     -23.762  33.881 -21.711  1.00  3.97           C  
ATOM    664  CD2 TRP A  43     -22.796  35.221 -20.186  1.00  3.97           C  
ATOM    665  NE1 TRP A  43     -24.671  34.114 -20.707  1.00  3.97           N  
ATOM    666  CE2 TRP A  43     -24.098  34.930 -19.764  1.00  3.97           C  
ATOM    667  CE3 TRP A  43     -21.997  36.051 -19.397  1.00  3.97           C  
ATOM    668  CZ2 TRP A  43     -24.618  35.435 -18.581  1.00  3.97           C  
ATOM    669  CZ3 TRP A  43     -22.519  36.561 -18.213  1.00  3.97           C  
ATOM    670  CH2 TRP A  43     -23.794  36.258 -17.813  1.00  3.97           C  
ATOM    671  H   TRP A  43     -19.028  34.119 -23.338  1.00  3.01           H  
ATOM    672  HA  TRP A  43     -20.090  33.745 -20.747  1.00  3.18           H  
ATOM    673 1HB  TRP A  43     -20.909  35.515 -22.274  1.00  4.77           H  
ATOM    674 2HB  TRP A  43     -21.628  34.284 -23.309  1.00  4.77           H  
ATOM    675  HD1 TRP A  43     -23.946  33.264 -22.588  1.00  4.77           H  
ATOM    676  HE1 TRP A  43     -25.611  33.744 -20.669  1.00  4.77           H  
ATOM    677  HE3 TRP A  43     -20.984  36.294 -19.712  1.00  4.77           H  
ATOM    678  HZ2 TRP A  43     -25.632  35.207 -18.252  1.00  4.77           H  
ATOM    679  HZ3 TRP A  43     -21.891  37.211 -17.607  1.00  4.77           H  
ATOM    680  HH2 TRP A  43     -24.172  36.675 -16.879  1.00  4.77           H  
ATOM    681  N   ASP A  44     -21.074  31.499 -22.973  1.00  2.94           N  
ATOM    682  CA  ASP A  44     -21.621  30.146 -23.079  1.00  3.60           C  
ATOM    683  C   ASP A  44     -20.803  29.164 -22.241  1.00  3.26           C  
ATOM    684  O   ASP A  44     -21.382  28.312 -21.563  1.00  3.82           O  
ATOM    685  CB  ASP A  44     -21.678  29.681 -24.535  1.00  5.40           C  
ATOM    686  CG  ASP A  44     -22.773  30.370 -25.332  1.00  5.40           C  
ATOM    687  OD1 ASP A  44     -23.634  30.975 -24.732  1.00  5.40           O  
ATOM    688  OD2 ASP A  44     -22.748  30.281 -26.536  1.00  5.40           O  
ATOM    689  H   ASP A  44     -20.762  31.976 -23.812  1.00  3.53           H  
ATOM    690  HA  ASP A  44     -22.639  30.158 -22.688  1.00  4.32           H  
ATOM    691 1HB  ASP A  44     -20.723  29.872 -25.021  1.00  6.48           H  
ATOM    692 2HB  ASP A  44     -21.852  28.605 -24.566  1.00  6.48           H  
ATOM    693  N   LEU A  45     -19.469  29.310 -22.258  1.00  2.85           N  
ATOM    694  CA  LEU A  45     -18.595  28.508 -21.407  1.00  3.13           C  
ATOM    695  C   LEU A  45     -18.976  28.663 -19.952  1.00  2.41           C  
ATOM    696  O   LEU A  45     -19.082  27.671 -19.235  1.00  3.11           O  
ATOM    697  CB  LEU A  45     -17.114  28.891 -21.565  1.00  4.70           C  
ATOM    698  CG  LEU A  45     -16.173  28.168 -20.594  1.00  4.70           C  
ATOM    699  CD1 LEU A  45     -16.243  26.684 -20.847  1.00  4.70           C  
ATOM    700  CD2 LEU A  45     -14.755  28.691 -20.750  1.00  4.70           C  
ATOM    701  H   LEU A  45     -19.051  29.990 -22.881  1.00  3.42           H  
ATOM    702  HA  LEU A  45     -18.711  27.461 -21.683  1.00  3.76           H  
ATOM    703 1HB  LEU A  45     -16.796  28.648 -22.577  1.00  5.63           H  
ATOM    704 2HB  LEU A  45     -16.985  29.954 -21.409  1.00  5.63           H  
ATOM    705  HG  LEU A  45     -16.511  28.339 -19.576  1.00  5.63           H  
ATOM    706 1HD1 LEU A  45     -15.594  26.165 -20.141  1.00  5.63           H  
ATOM    707 2HD1 LEU A  45     -17.270  26.343 -20.712  1.00  5.63           H  
ATOM    708 3HD1 LEU A  45     -15.918  26.473 -21.865  1.00  5.63           H  
ATOM    709 1HD2 LEU A  45     -14.101  28.174 -20.050  1.00  5.63           H  
ATOM    710 2HD2 LEU A  45     -14.407  28.519 -21.769  1.00  5.63           H  
ATOM    711 3HD2 LEU A  45     -14.740  29.753 -20.531  1.00  5.63           H  
ATOM    712  N   TYR A  46     -19.162  29.909 -19.522  1.00  1.84           N  
ATOM    713  CA  TYR A  46     -19.529  30.222 -18.154  1.00  1.65           C  
ATOM    714  C   TYR A  46     -20.861  29.597 -17.782  1.00  2.07           C  
ATOM    715  O   TYR A  46     -20.989  29.039 -16.697  1.00  2.10           O  
ATOM    716  CB  TYR A  46     -19.554  31.737 -17.939  1.00  2.47           C  
ATOM    717  CG  TYR A  46     -19.891  32.123 -16.521  1.00  2.47           C  
ATOM    718  CD1 TYR A  46     -19.139  31.586 -15.496  1.00  2.47           C  
ATOM    719  CD2 TYR A  46     -20.911  33.022 -16.239  1.00  2.47           C  
ATOM    720  CE1 TYR A  46     -19.401  31.918 -14.190  1.00  2.47           C  
ATOM    721  CE2 TYR A  46     -21.175  33.361 -14.923  1.00  2.47           C  
ATOM    722  CZ  TYR A  46     -20.422  32.803 -13.903  1.00  2.47           C  
ATOM    723  OH  TYR A  46     -20.690  33.109 -12.591  1.00  2.47           O  
ATOM    724  H   TYR A  46     -19.033  30.672 -20.172  1.00  2.21           H  
ATOM    725  HA  TYR A  46     -18.774  29.796 -17.494  1.00  1.98           H  
ATOM    726 1HB  TYR A  46     -18.585  32.165 -18.193  1.00  2.97           H  
ATOM    727 2HB  TYR A  46     -20.293  32.190 -18.598  1.00  2.97           H  
ATOM    728  HD1 TYR A  46     -18.339  30.887 -15.727  1.00  2.97           H  
ATOM    729  HD2 TYR A  46     -21.500  33.456 -17.048  1.00  2.97           H  
ATOM    730  HE1 TYR A  46     -18.812  31.481 -13.387  1.00  2.97           H  
ATOM    731  HE2 TYR A  46     -21.978  34.060 -14.689  1.00  2.97           H  
ATOM    732  HH  TYR A  46     -20.018  32.716 -12.016  1.00  2.97           H  
ATOM    733  N   GLY A  47     -21.849  29.689 -18.671  1.00  2.88           N  
ATOM    734  CA  GLY A  47     -23.151  29.084 -18.424  1.00  3.88           C  
ATOM    735  C   GLY A  47     -23.026  27.575 -18.227  1.00  3.95           C  
ATOM    736  O   GLY A  47     -23.596  27.018 -17.283  1.00  4.54           O  
ATOM    737  H   GLY A  47     -21.695  30.189 -19.536  1.00  3.46           H  
ATOM    738 1HA  GLY A  47     -23.595  29.532 -17.538  1.00  4.66           H  
ATOM    739 2HA  GLY A  47     -23.816  29.293 -19.261  1.00  4.66           H  
ATOM    740  N   ARG A  48     -22.270  26.923 -19.116  1.00  3.94           N  
ATOM    741  CA  ARG A  48     -22.031  25.488 -19.020  1.00  4.46           C  
ATOM    742  C   ARG A  48     -21.295  25.153 -17.733  1.00  2.99           C  
ATOM    743  O   ARG A  48     -21.633  24.181 -17.057  1.00  2.88           O  
ATOM    744  CB  ARG A  48     -21.246  24.972 -20.223  1.00  6.69           C  
ATOM    745  CG  ARG A  48     -20.971  23.479 -20.159  1.00  6.69           C  
ATOM    746  CD  ARG A  48     -20.382  22.907 -21.401  1.00  6.69           C  
ATOM    747  NE  ARG A  48     -19.065  23.437 -21.718  1.00  6.69           N  
ATOM    748  CZ  ARG A  48     -17.913  23.069 -21.118  1.00  6.69           C  
ATOM    749  NH1 ARG A  48     -17.903  22.195 -20.136  1.00  6.69           N  
ATOM    750  NH2 ARG A  48     -16.771  23.597 -21.519  1.00  6.69           N  
ATOM    751  H   ARG A  48     -21.851  27.435 -19.882  1.00  4.73           H  
ATOM    752  HA  ARG A  48     -22.995  24.980 -19.007  1.00  5.35           H  
ATOM    753 1HB  ARG A  48     -21.798  25.174 -21.139  1.00  8.03           H  
ATOM    754 2HB  ARG A  48     -20.289  25.490 -20.291  1.00  8.03           H  
ATOM    755 1HG  ARG A  48     -20.262  23.303 -19.354  1.00  8.03           H  
ATOM    756 2HG  ARG A  48     -21.899  22.947 -19.945  1.00  8.03           H  
ATOM    757 1HD  ARG A  48     -20.292  21.827 -21.287  1.00  8.03           H  
ATOM    758 2HD  ARG A  48     -21.044  23.124 -22.239  1.00  8.03           H  
ATOM    759  HE  ARG A  48     -19.003  24.116 -22.466  1.00  8.03           H  
ATOM    760 1HH1 ARG A  48     -18.761  21.778 -19.793  1.00  8.03           H  
ATOM    761 2HH1 ARG A  48     -17.025  21.942 -19.704  1.00  8.03           H  
ATOM    762 1HH2 ARG A  48     -16.760  24.272 -22.272  1.00  8.03           H  
ATOM    763 2HH2 ARG A  48     -15.910  23.347 -21.050  1.00  8.03           H  
ATOM    764  N   TRP A  49     -20.300  25.970 -17.401  1.00  2.47           N  
ATOM    765  CA  TRP A  49     -19.515  25.823 -16.192  1.00  1.85           C  
ATOM    766  C   TRP A  49     -20.387  25.890 -14.947  1.00  1.73           C  
ATOM    767  O   TRP A  49     -20.247  25.066 -14.039  1.00  1.93           O  
ATOM    768  CB  TRP A  49     -18.449  26.913 -16.128  1.00  2.78           C  
ATOM    769  CG  TRP A  49     -17.650  26.826 -14.888  1.00  2.78           C  
ATOM    770  CD1 TRP A  49     -16.563  26.046 -14.694  1.00  2.78           C  
ATOM    771  CD2 TRP A  49     -17.878  27.520 -13.641  1.00  2.78           C  
ATOM    772  NE1 TRP A  49     -16.096  26.195 -13.419  1.00  2.78           N  
ATOM    773  CE2 TRP A  49     -16.892  27.092 -12.755  1.00  2.78           C  
ATOM    774  CE3 TRP A  49     -18.831  28.445 -13.211  1.00  2.78           C  
ATOM    775  CZ2 TRP A  49     -16.833  27.544 -11.451  1.00  2.78           C  
ATOM    776  CZ3 TRP A  49     -18.770  28.903 -11.906  1.00  2.78           C  
ATOM    777  CH2 TRP A  49     -17.797  28.461 -11.047  1.00  2.78           C  
ATOM    778  H   TRP A  49     -20.064  26.732 -18.018  1.00  2.96           H  
ATOM    779  HA  TRP A  49     -19.023  24.852 -16.216  1.00  2.22           H  
ATOM    780 1HB  TRP A  49     -17.780  26.827 -16.985  1.00  3.33           H  
ATOM    781 2HB  TRP A  49     -18.915  27.895 -16.169  1.00  3.33           H  
ATOM    782  HD1 TRP A  49     -16.128  25.385 -15.443  1.00  3.33           H  
ATOM    783  HE1 TRP A  49     -15.300  25.694 -13.055  1.00  3.33           H  
ATOM    784  HE3 TRP A  49     -19.607  28.793 -13.889  1.00  3.33           H  
ATOM    785  HZ2 TRP A  49     -16.074  27.205 -10.752  1.00  3.33           H  
ATOM    786  HZ3 TRP A  49     -19.518  29.623 -11.575  1.00  3.33           H  
ATOM    787  HH2 TRP A  49     -17.781  28.840 -10.024  1.00  3.33           H  
ATOM    788  N   ARG A  50     -21.296  26.865 -14.917  1.00  2.03           N  
ATOM    789  CA  ARG A  50     -22.205  27.025 -13.799  1.00  3.15           C  
ATOM    790  C   ARG A  50     -23.137  25.838 -13.699  1.00  3.57           C  
ATOM    791  O   ARG A  50     -23.529  25.444 -12.604  1.00  5.20           O  
ATOM    792  CB  ARG A  50     -23.042  28.278 -13.933  1.00  4.72           C  
ATOM    793  CG  ARG A  50     -22.336  29.603 -13.716  1.00  4.72           C  
ATOM    794  CD  ARG A  50     -23.329  30.699 -13.681  1.00  4.72           C  
ATOM    795  NE  ARG A  50     -23.968  30.891 -14.964  1.00  4.72           N  
ATOM    796  CZ  ARG A  50     -25.216  30.471 -15.239  1.00  4.72           C  
ATOM    797  NH1 ARG A  50     -25.907  29.823 -14.323  1.00  4.72           N  
ATOM    798  NH2 ARG A  50     -25.748  30.701 -16.429  1.00  4.72           N  
ATOM    799  H   ARG A  50     -21.346  27.522 -15.682  1.00  2.44           H  
ATOM    800  HA  ARG A  50     -21.621  27.090 -12.882  1.00  3.78           H  
ATOM    801 1HB  ARG A  50     -23.469  28.311 -14.934  1.00  5.67           H  
ATOM    802 2HB  ARG A  50     -23.873  28.226 -13.236  1.00  5.67           H  
ATOM    803 1HG  ARG A  50     -21.799  29.592 -12.769  1.00  5.67           H  
ATOM    804 2HG  ARG A  50     -21.636  29.794 -14.527  1.00  5.67           H  
ATOM    805 1HD  ARG A  50     -24.101  30.470 -12.957  1.00  5.67           H  
ATOM    806 2HD  ARG A  50     -22.847  31.629 -13.397  1.00  5.67           H  
ATOM    807  HE  ARG A  50     -23.458  31.384 -15.684  1.00  5.67           H  
ATOM    808 1HH1 ARG A  50     -25.509  29.638 -13.406  1.00  5.67           H  
ATOM    809 2HH1 ARG A  50     -26.840  29.502 -14.533  1.00  5.67           H  
ATOM    810 1HH2 ARG A  50     -25.216  31.197 -17.132  1.00  5.67           H  
ATOM    811 2HH2 ARG A  50     -26.682  30.382 -16.634  1.00  5.67           H  
ATOM    812  N   THR A  51     -23.504  25.257 -14.840  1.00  3.43           N  
ATOM    813  CA  THR A  51     -24.339  24.071 -14.821  1.00  4.73           C  
ATOM    814  C   THR A  51     -23.582  22.922 -14.164  1.00  5.18           C  
ATOM    815  O   THR A  51     -24.104  22.260 -13.267  1.00  8.03           O  
ATOM    816  CB  THR A  51     -24.783  23.666 -16.241  1.00  7.10           C  
ATOM    817  OG1 THR A  51     -25.555  24.723 -16.825  1.00  7.10           O  
ATOM    818  CG2 THR A  51     -25.618  22.398 -16.191  1.00  7.10           C  
ATOM    819  H   THR A  51     -23.213  25.645 -15.730  1.00  4.12           H  
ATOM    820  HA  THR A  51     -25.230  24.278 -14.225  1.00  5.68           H  
ATOM    821  HB  THR A  51     -23.907  23.486 -16.860  1.00  8.51           H  
ATOM    822  HG1 THR A  51     -25.007  25.511 -16.906  1.00  8.51           H  
ATOM    823 1HG2 THR A  51     -25.922  22.123 -17.201  1.00  8.51           H  
ATOM    824 2HG2 THR A  51     -25.029  21.590 -15.757  1.00  8.51           H  
ATOM    825 3HG2 THR A  51     -26.503  22.570 -15.580  1.00  8.51           H  
ATOM    826  N   HIS A  52     -22.322  22.730 -14.563  1.00  5.98           N  
ATOM    827  CA  HIS A  52     -21.502  21.653 -14.012  1.00  7.82           C  
ATOM    828  C   HIS A  52     -21.313  21.760 -12.506  1.00  9.30           C  
ATOM    829  O   HIS A  52     -21.333  20.747 -11.803  1.00 13.00           O  
ATOM    830  CB  HIS A  52     -20.105  21.644 -14.643  1.00 11.73           C  
ATOM    831  CG  HIS A  52     -20.059  21.196 -16.066  1.00 11.73           C  
ATOM    832  ND1 HIS A  52     -20.510  19.961 -16.478  1.00 11.73           N  
ATOM    833  CD2 HIS A  52     -19.586  21.811 -17.172  1.00 11.73           C  
ATOM    834  CE1 HIS A  52     -20.327  19.840 -17.782  1.00 11.73           C  
ATOM    835  NE2 HIS A  52     -19.764  20.950 -18.228  1.00 11.73           N  
ATOM    836  H   HIS A  52     -21.941  23.316 -15.296  1.00  7.18           H  
ATOM    837  HA  HIS A  52     -21.974  20.693 -14.220  1.00  9.38           H  
ATOM    838 1HB  HIS A  52     -19.679  22.645 -14.591  1.00 14.08           H  
ATOM    839 2HB  HIS A  52     -19.457  20.986 -14.065  1.00 14.08           H  
ATOM    840  HD1 HIS A  52     -21.007  19.298 -15.916  1.00 14.08           H  
ATOM    841  HD2 HIS A  52     -19.128  22.787 -17.335  1.00 14.08           H  
ATOM    842  HE1 HIS A  52     -20.623  18.929 -18.302  1.00 14.08           H  
ATOM    843  N   HIS A  53     -21.136  22.977 -12.004  1.00 16.66           N  
ATOM    844  CA  HIS A  53     -20.927  23.162 -10.577  1.00 22.05           C  
ATOM    845  C   HIS A  53     -22.140  23.720  -9.832  1.00  9.91           C  
ATOM    846  O   HIS A  53     -21.999  24.158  -8.691  1.00 28.06           O  
ATOM    847  CB  HIS A  53     -19.733  24.087 -10.352  1.00 33.08           C  
ATOM    848  CG  HIS A  53     -18.436  23.521 -10.839  1.00 33.08           C  
ATOM    849  ND1 HIS A  53     -17.754  22.524 -10.174  1.00 33.08           N  
ATOM    850  CD2 HIS A  53     -17.701  23.816 -11.928  1.00 33.08           C  
ATOM    851  CE1 HIS A  53     -16.643  22.242 -10.834  1.00 33.08           C  
ATOM    852  NE2 HIS A  53     -16.579  23.023 -11.898  1.00 33.08           N  
ATOM    853  H   HIS A  53     -21.107  23.780 -12.624  1.00 19.99           H  
ATOM    854  HA  HIS A  53     -20.688  22.200 -10.127  1.00 26.46           H  
ATOM    855 1HB  HIS A  53     -19.905  25.034 -10.867  1.00 39.69           H  
ATOM    856 2HB  HIS A  53     -19.635  24.305  -9.290  1.00 39.69           H  
ATOM    857  HD2 HIS A  53     -17.954  24.561 -12.678  1.00 39.69           H  
ATOM    858  HE1 HIS A  53     -15.899  21.501 -10.540  1.00 39.69           H  
ATOM    859  HE2 HIS A  53     -15.831  23.050 -12.583  1.00 39.69           H  
ATOM    860  N   MET A  54     -23.319  23.704 -10.467  1.00 20.44           N  
ATOM    861  CA  MET A  54     -24.558  24.236  -9.881  1.00 46.89           C  
ATOM    862  C   MET A  54     -24.383  25.619  -9.239  1.00 33.54           C  
ATOM    863  O   MET A  54     -24.598  25.796  -8.038  1.00 62.98           O  
ATOM    864  CB  MET A  54     -25.100  23.250  -8.851  1.00 70.34           C  
ATOM    865  CG  MET A  54     -25.491  21.899  -9.432  1.00 70.34           C  
ATOM    866  SD  MET A  54     -26.814  22.029 -10.650  1.00 70.34           S  
ATOM    867  CE  MET A  54     -28.206  22.419  -9.594  1.00 70.34           C  
ATOM    868  H   MET A  54     -23.388  23.302 -11.396  1.00 24.53           H  
ATOM    869  HA  MET A  54     -25.291  24.337 -10.678  1.00 56.27           H  
ATOM    870 1HB  MET A  54     -24.351  23.080  -8.079  1.00 84.40           H  
ATOM    871 2HB  MET A  54     -25.980  23.677  -8.366  1.00 84.40           H  
ATOM    872 1HG  MET A  54     -24.625  21.443  -9.910  1.00 84.40           H  
ATOM    873 2HG  MET A  54     -25.825  21.240  -8.631  1.00 84.40           H  
ATOM    874 1HE  MET A  54     -29.104  22.532 -10.203  1.00 84.40           H  
ATOM    875 2HE  MET A  54     -28.354  21.614  -8.873  1.00 84.40           H  
ATOM    876 3HE  MET A  54     -28.010  23.351  -9.062  1.00 84.40           H  
ATOM    877  N   VAL A  55     -24.039  26.603 -10.066  1.00 21.44           N  
ATOM    878  CA  VAL A  55     -23.824  27.975  -9.617  1.00 27.56           C  
ATOM    879  C   VAL A  55     -24.862  28.945 -10.179  1.00 28.38           C  
ATOM    880  O   VAL A  55     -25.027  29.051 -11.395  1.00 75.21           O  
ATOM    881  CB  VAL A  55     -22.417  28.444 -10.038  1.00 41.34           C  
ATOM    882  CG1 VAL A  55     -22.194  29.889  -9.622  1.00 41.34           C  
ATOM    883  CG2 VAL A  55     -21.367  27.540  -9.417  1.00 41.34           C  
ATOM    884  H   VAL A  55     -23.887  26.374 -11.035  1.00 25.73           H  
ATOM    885  HA  VAL A  55     -23.885  27.992  -8.528  1.00 33.07           H  
ATOM    886  HB  VAL A  55     -22.338  28.396 -11.120  1.00 49.61           H  
ATOM    887 1HG1 VAL A  55     -21.202  30.211  -9.940  1.00 49.61           H  
ATOM    888 2HG1 VAL A  55     -22.948  30.523 -10.088  1.00 49.61           H  
ATOM    889 3HG1 VAL A  55     -22.270  29.972  -8.537  1.00 49.61           H  
ATOM    890 1HG2 VAL A  55     -20.376  27.866  -9.726  1.00 49.61           H  
ATOM    891 2HG2 VAL A  55     -21.441  27.588  -8.330  1.00 49.61           H  
ATOM    892 3HG2 VAL A  55     -21.529  26.515  -9.746  1.00 49.61           H  
ATOM    893  N   HIS A  56     -25.563  29.654  -9.292  1.00 27.97           N  
ATOM    894  CA  HIS A  56     -26.542  30.644  -9.732  1.00 35.48           C  
ATOM    895  C   HIS A  56     -27.015  31.532  -8.578  1.00 18.27           C  
ATOM    896  O   HIS A  56     -27.206  31.058  -7.457  1.00 72.12           O  
ATOM    897  CB  HIS A  56     -27.757  29.968 -10.392  1.00 53.22           C  
ATOM    898  CG  HIS A  56     -28.634  30.920 -11.150  1.00 53.22           C  
ATOM    899  ND1 HIS A  56     -29.604  31.693 -10.548  1.00 53.22           N  
ATOM    900  CD2 HIS A  56     -28.670  31.225 -12.465  1.00 53.22           C  
ATOM    901  CE1 HIS A  56     -30.194  32.442 -11.466  1.00 53.22           C  
ATOM    902  NE2 HIS A  56     -29.639  32.182 -12.640  1.00 53.22           N  
ATOM    903  H   HIS A  56     -25.402  29.516  -8.304  1.00 33.56           H  
ATOM    904  HA  HIS A  56     -26.081  31.295 -10.474  1.00 42.58           H  
ATOM    905 1HB  HIS A  56     -27.428  29.190 -11.079  1.00 63.86           H  
ATOM    906 2HB  HIS A  56     -28.364  29.489  -9.624  1.00 63.86           H  
ATOM    907  HD1 HIS A  56     -29.691  31.856  -9.564  1.00 63.86           H  
ATOM    908  HD2 HIS A  56     -28.097  30.875 -13.321  1.00 63.86           H  
ATOM    909  HE1 HIS A  56     -30.993  33.129 -11.187  1.00 63.86           H  
ATOM    910  N   ARG A  57     -27.219  32.815  -8.867  1.00 17.61           N  
ATOM    911  CA  ARG A  57     -27.736  33.775  -7.890  1.00 48.01           C  
ATOM    912  C   ARG A  57     -28.685  34.743  -8.603  1.00 34.45           C  
ATOM    913  O   ARG A  57     -29.899  34.531  -8.616  1.00 50.56           O  
ATOM    914  CB  ARG A  57     -26.624  34.539  -7.182  1.00 72.02           C  
ATOM    915  CG  ARG A  57     -27.120  35.472  -6.079  1.00 72.02           C  
ATOM    916  CD  ARG A  57     -26.019  36.218  -5.410  1.00 72.02           C  
ATOM    917  NE  ARG A  57     -26.509  37.009  -4.288  1.00 72.02           N  
ATOM    918  CZ  ARG A  57     -25.818  37.987  -3.665  1.00 72.02           C  
ATOM    919  NH1 ARG A  57     -24.616  38.331  -4.072  1.00 72.02           N  
ATOM    920  NH2 ARG A  57     -26.359  38.611  -2.631  1.00 72.02           N  
ATOM    921  H   ARG A  57     -27.023  33.139  -9.805  1.00 21.13           H  
ATOM    922  HA  ARG A  57     -28.303  33.230  -7.133  1.00 57.61           H  
ATOM    923 1HB  ARG A  57     -25.946  33.826  -6.713  1.00 86.42           H  
ATOM    924 2HB  ARG A  57     -26.039  35.115  -7.894  1.00 86.42           H  
ATOM    925 1HG  ARG A  57     -27.813  36.199  -6.501  1.00 86.42           H  
ATOM    926 2HG  ARG A  57     -27.636  34.884  -5.320  1.00 86.42           H  
ATOM    927 1HD  ARG A  57     -25.276  35.515  -5.034  1.00 86.42           H  
ATOM    928 2HD  ARG A  57     -25.553  36.894  -6.121  1.00 86.42           H  
ATOM    929  HE  ARG A  57     -27.427  36.787  -3.929  1.00 86.42           H  
ATOM    930 1HH1 ARG A  57     -24.187  37.878  -4.873  1.00 86.42           H  
ATOM    931 2HH1 ARG A  57     -24.112  39.065  -3.597  1.00 86.42           H  
ATOM    932 1HH2 ARG A  57     -27.282  38.355  -2.311  1.00 86.42           H  
ATOM    933 2HH2 ARG A  57     -25.847  39.344  -2.162  1.00 86.42           H  
ATOM    934  N   ASN A  58     -28.132  35.798  -9.196  1.00 26.55           N  
ATOM    935  CA  ASN A  58     -28.931  36.766  -9.936  1.00 26.71           C  
ATOM    936  C   ASN A  58     -28.098  37.324 -11.082  1.00 19.01           C  
ATOM    937  O   ASN A  58     -26.934  36.955 -11.229  1.00 17.09           O  
ATOM    938  CB  ASN A  58     -29.423  37.875  -9.024  1.00 40.06           C  
ATOM    939  CG  ASN A  58     -28.302  38.676  -8.425  1.00 40.06           C  
ATOM    940  OD1 ASN A  58     -27.353  39.036  -9.129  1.00 40.06           O  
ATOM    941  ND2 ASN A  58     -28.395  38.967  -7.152  1.00 40.06           N  
ATOM    942  H   ASN A  58     -27.135  35.934  -9.151  1.00 31.86           H  
ATOM    943  HA  ASN A  58     -29.793  36.257 -10.370  1.00 32.05           H  
ATOM    944 1HB  ASN A  58     -30.079  38.545  -9.580  1.00 48.08           H  
ATOM    945 2HB  ASN A  58     -30.012  37.440  -8.216  1.00 48.08           H  
ATOM    946 1HD2 ASN A  58     -27.675  39.502  -6.709  1.00 48.08           H  
ATOM    947 2HD2 ASN A  58     -29.185  38.657  -6.623  1.00 48.08           H  
ATOM    948  N   HIS A  59     -28.695  38.209 -11.881  1.00 18.10           N  
ATOM    949  CA  HIS A  59     -28.028  38.770 -13.055  1.00 14.56           C  
ATOM    950  C   HIS A  59     -26.731  39.492 -12.758  1.00 10.68           C  
ATOM    951  O   HIS A  59     -25.726  39.250 -13.425  1.00  9.12           O  
ATOM    952  CB  HIS A  59     -28.926  39.754 -13.797  1.00 21.84           C  
ATOM    953  CG  HIS A  59     -28.221  40.350 -14.973  1.00 21.84           C  
ATOM    954  ND1 HIS A  59     -28.021  39.653 -16.144  1.00 21.84           N  
ATOM    955  CD2 HIS A  59     -27.644  41.563 -15.150  1.00 21.84           C  
ATOM    956  CE1 HIS A  59     -27.353  40.413 -16.993  1.00 21.84           C  
ATOM    957  NE2 HIS A  59     -27.106  41.578 -16.415  1.00 21.84           N  
ATOM    958  H   HIS A  59     -29.647  38.482 -11.685  1.00 21.72           H  
ATOM    959  HA  HIS A  59     -27.792  37.961 -13.744  1.00 17.47           H  
ATOM    960 1HB  HIS A  59     -29.827  39.249 -14.146  1.00 26.21           H  
ATOM    961 2HB  HIS A  59     -29.231  40.557 -13.128  1.00 26.21           H  
ATOM    962  HD1 HIS A  59     -28.506  38.822 -16.413  1.00 26.21           H  
ATOM    963  HD2 HIS A  59     -27.544  42.434 -14.502  1.00 26.21           H  
ATOM    964  HE1 HIS A  59     -27.094  40.037 -17.983  1.00 26.21           H  
ATOM    965  N   GLU A  60     -26.767  40.397 -11.787  1.00 12.53           N  
ATOM    966  CA  GLU A  60     -25.605  41.205 -11.450  1.00 12.06           C  
ATOM    967  C   GLU A  60     -24.465  40.342 -10.953  1.00 10.10           C  
ATOM    968  O   GLU A  60     -23.302  40.604 -11.282  1.00  8.68           O  
ATOM    969  CB  GLU A  60     -25.973  42.246 -10.394  1.00 18.09           C  
ATOM    970  CG  GLU A  60     -26.897  43.345 -10.899  1.00 18.09           C  
ATOM    971  CD  GLU A  60     -27.286  44.323  -9.824  1.00 18.09           C  
ATOM    972  OE1 GLU A  60     -26.958  44.091  -8.685  1.00 18.09           O  
ATOM    973  OE2 GLU A  60     -27.912  45.306 -10.144  1.00 18.09           O  
ATOM    974  H   GLU A  60     -27.626  40.536 -11.273  1.00 15.04           H  
ATOM    975  HA  GLU A  60     -25.273  41.723 -12.348  1.00 14.47           H  
ATOM    976 1HB  GLU A  60     -26.465  41.757  -9.553  1.00 21.71           H  
ATOM    977 2HB  GLU A  60     -25.068  42.720 -10.016  1.00 21.71           H  
ATOM    978 1HG  GLU A  60     -26.397  43.886 -11.702  1.00 21.71           H  
ATOM    979 2HG  GLU A  60     -27.796  42.888 -11.309  1.00 21.71           H  
ATOM    980  N   GLU A  61     -24.792  39.308 -10.181  1.00 11.45           N  
ATOM    981  CA  GLU A  61     -23.795  38.382  -9.683  1.00 11.34           C  
ATOM    982  C   GLU A  61     -23.148  37.666 -10.848  1.00  8.76           C  
ATOM    983  O   GLU A  61     -21.932  37.635 -10.949  1.00  8.13           O  
ATOM    984  CB  GLU A  61     -24.400  37.344  -8.741  1.00 17.01           C  
ATOM    985  CG  GLU A  61     -23.388  36.394  -8.088  1.00 17.01           C  
ATOM    986  CD  GLU A  61     -22.596  37.020  -6.959  1.00 17.01           C  
ATOM    987  OE1 GLU A  61     -23.111  37.922  -6.342  1.00 17.01           O  
ATOM    988  OE2 GLU A  61     -21.489  36.593  -6.702  1.00 17.01           O  
ATOM    989  H   GLU A  61     -25.766  39.160  -9.931  1.00 13.74           H  
ATOM    990  HA  GLU A  61     -23.022  38.948  -9.155  1.00 13.61           H  
ATOM    991 1HB  GLU A  61     -24.943  37.859  -7.949  1.00 20.41           H  
ATOM    992 2HB  GLU A  61     -25.121  36.739  -9.289  1.00 20.41           H  
ATOM    993 1HG  GLU A  61     -23.914  35.525  -7.699  1.00 20.41           H  
ATOM    994 2HG  GLU A  61     -22.697  36.046  -8.854  1.00 20.41           H  
ATOM    995  N   LYS A  62     -23.976  37.102 -11.735  1.00  8.45           N  
ATOM    996  CA  LYS A  62     -23.481  36.351 -12.886  1.00  7.62           C  
ATOM    997  C   LYS A  62     -22.608  37.209 -13.793  1.00  5.25           C  
ATOM    998  O   LYS A  62     -21.587  36.737 -14.287  1.00  4.34           O  
ATOM    999  CB  LYS A  62     -24.658  35.759 -13.668  1.00 11.43           C  
ATOM   1000  CG  LYS A  62     -25.355  34.605 -12.949  1.00 11.43           C  
ATOM   1001  CD  LYS A  62     -26.417  33.938 -13.815  1.00 11.43           C  
ATOM   1002  CE  LYS A  62     -27.642  34.831 -13.988  1.00 11.43           C  
ATOM   1003  NZ  LYS A  62     -28.787  34.106 -14.620  1.00 11.43           N  
ATOM   1004  H   LYS A  62     -24.976  37.174 -11.601  1.00 10.14           H  
ATOM   1005  HA  LYS A  62     -22.866  35.528 -12.519  1.00  9.14           H  
ATOM   1006 1HB  LYS A  62     -25.401  36.536 -13.857  1.00 13.72           H  
ATOM   1007 2HB  LYS A  62     -24.311  35.391 -14.633  1.00 13.72           H  
ATOM   1008 1HG  LYS A  62     -24.612  33.856 -12.674  1.00 13.72           H  
ATOM   1009 2HG  LYS A  62     -25.822  34.971 -12.036  1.00 13.72           H  
ATOM   1010 1HD  LYS A  62     -25.998  33.719 -14.797  1.00 13.72           H  
ATOM   1011 2HD  LYS A  62     -26.721  33.002 -13.352  1.00 13.72           H  
ATOM   1012 1HE  LYS A  62     -27.957  35.205 -13.017  1.00 13.72           H  
ATOM   1013 2HE  LYS A  62     -27.371  35.676 -14.620  1.00 13.72           H  
ATOM   1014 1HZ  LYS A  62     -29.568  34.737 -14.722  1.00 13.72           H  
ATOM   1015 2HZ  LYS A  62     -28.514  33.759 -15.527  1.00 13.72           H  
ATOM   1016 3HZ  LYS A  62     -29.063  33.331 -14.026  1.00 13.72           H  
ATOM   1017  N   ARG A  63     -23.001  38.465 -13.997  1.00  5.09           N  
ATOM   1018  CA  ARG A  63     -22.224  39.404 -14.797  1.00  4.23           C  
ATOM   1019  C   ARG A  63     -20.848  39.676 -14.186  1.00  3.57           C  
ATOM   1020  O   ARG A  63     -19.827  39.612 -14.881  1.00  2.85           O  
ATOM   1021  CB  ARG A  63     -22.988  40.710 -14.951  1.00  6.35           C  
ATOM   1022  CG  ARG A  63     -22.291  41.775 -15.780  1.00  6.35           C  
ATOM   1023  CD  ARG A  63     -23.108  43.013 -15.878  1.00  6.35           C  
ATOM   1024  NE  ARG A  63     -24.297  42.829 -16.697  1.00  6.35           N  
ATOM   1025  CZ  ARG A  63     -24.328  42.952 -18.037  1.00  6.35           C  
ATOM   1026  NH1 ARG A  63     -23.242  43.270 -18.707  1.00  6.35           N  
ATOM   1027  NH2 ARG A  63     -25.469  42.754 -18.667  1.00  6.35           N  
ATOM   1028  H   ARG A  63     -23.870  38.785 -13.592  1.00  6.11           H  
ATOM   1029  HA  ARG A  63     -22.082  38.973 -15.787  1.00  5.08           H  
ATOM   1030 1HB  ARG A  63     -23.952  40.511 -15.418  1.00  7.61           H  
ATOM   1031 2HB  ARG A  63     -23.186  41.135 -13.967  1.00  7.61           H  
ATOM   1032 1HG  ARG A  63     -21.337  42.030 -15.317  1.00  7.61           H  
ATOM   1033 2HG  ARG A  63     -22.116  41.397 -16.788  1.00  7.61           H  
ATOM   1034 1HD  ARG A  63     -23.427  43.316 -14.881  1.00  7.61           H  
ATOM   1035 2HD  ARG A  63     -22.509  43.808 -16.322  1.00  7.61           H  
ATOM   1036  HE  ARG A  63     -25.166  42.572 -16.242  1.00  7.61           H  
ATOM   1037 1HH1 ARG A  63     -22.373  43.422 -18.216  1.00  7.61           H  
ATOM   1038 2HH1 ARG A  63     -23.277  43.361 -19.712  1.00  7.61           H  
ATOM   1039 1HH2 ARG A  63     -26.290  42.509 -18.125  1.00  7.61           H  
ATOM   1040 2HH2 ARG A  63     -25.521  42.841 -19.670  1.00  7.61           H  
ATOM   1041  N   ALA A  64     -20.824  39.978 -12.886  1.00  4.54           N  
ATOM   1042  CA  ALA A  64     -19.581  40.247 -12.178  1.00  4.67           C  
ATOM   1043  C   ALA A  64     -18.694  39.014 -12.154  1.00  3.26           C  
ATOM   1044  O   ALA A  64     -17.487  39.100 -12.392  1.00  2.87           O  
ATOM   1045  CB  ALA A  64     -19.873  40.708 -10.759  1.00  7.00           C  
ATOM   1046  H   ALA A  64     -21.694  40.033 -12.368  1.00  5.45           H  
ATOM   1047  HA  ALA A  64     -19.048  41.037 -12.709  1.00  5.60           H  
ATOM   1048 1HB  ALA A  64     -18.938  40.928 -10.244  1.00  8.41           H  
ATOM   1049 2HB  ALA A  64     -20.491  41.605 -10.788  1.00  8.41           H  
ATOM   1050 3HB  ALA A  64     -20.404  39.921 -10.225  1.00  8.41           H  
ATOM   1051  N   ARG A  65     -19.312  37.864 -11.889  1.00  2.93           N  
ATOM   1052  CA  ARG A  65     -18.610  36.602 -11.826  1.00  2.29           C  
ATOM   1053  C   ARG A  65     -18.082  36.210 -13.164  1.00  1.95           C  
ATOM   1054  O   ARG A  65     -17.015  35.619 -13.236  1.00  2.10           O  
ATOM   1055  CB  ARG A  65     -19.518  35.517 -11.312  1.00  3.44           C  
ATOM   1056  CG  ARG A  65     -19.883  35.664  -9.864  1.00  3.44           C  
ATOM   1057  CD  ARG A  65     -18.725  35.397  -9.008  1.00  3.44           C  
ATOM   1058  NE  ARG A  65     -19.059  35.607  -7.630  1.00  3.44           N  
ATOM   1059  CZ  ARG A  65     -18.198  35.518  -6.610  1.00  3.44           C  
ATOM   1060  NH1 ARG A  65     -16.942  35.183  -6.817  1.00  3.44           N  
ATOM   1061  NH2 ARG A  65     -18.647  35.782  -5.400  1.00  3.44           N  
ATOM   1062  H   ARG A  65     -20.301  37.863 -11.701  1.00  3.52           H  
ATOM   1063  HA  ARG A  65     -17.770  36.707 -11.139  1.00  2.75           H  
ATOM   1064 1HB  ARG A  65     -20.441  35.506 -11.886  1.00  4.12           H  
ATOM   1065 2HB  ARG A  65     -19.034  34.550 -11.434  1.00  4.12           H  
ATOM   1066 1HG  ARG A  65     -20.213  36.680  -9.661  1.00  4.12           H  
ATOM   1067 2HG  ARG A  65     -20.674  34.960  -9.606  1.00  4.12           H  
ATOM   1068 1HD  ARG A  65     -18.412  34.361  -9.128  1.00  4.12           H  
ATOM   1069 2HD  ARG A  65     -17.903  36.062  -9.271  1.00  4.12           H  
ATOM   1070  HE  ARG A  65     -20.015  35.872  -7.410  1.00  4.12           H  
ATOM   1071 1HH1 ARG A  65     -16.607  34.965  -7.750  1.00  4.12           H  
ATOM   1072 2HH1 ARG A  65     -16.300  35.137  -6.036  1.00  4.12           H  
ATOM   1073 1HH2 ARG A  65     -19.622  36.049  -5.296  1.00  4.12           H  
ATOM   1074 2HH2 ARG A  65     -18.024  35.716  -4.603  1.00  4.12           H  
ATOM   1075  N   PHE A  66     -18.803  36.558 -14.220  1.00  1.82           N  
ATOM   1076  CA  PHE A  66     -18.336  36.326 -15.566  1.00  1.65           C  
ATOM   1077  C   PHE A  66     -17.037  37.042 -15.830  1.00  1.46           C  
ATOM   1078  O   PHE A  66     -16.116  36.463 -16.395  1.00  1.45           O  
ATOM   1079  CB  PHE A  66     -19.345  36.730 -16.602  1.00  2.47           C  
ATOM   1080  CG  PHE A  66     -18.770  36.584 -17.967  1.00  2.47           C  
ATOM   1081  CD1 PHE A  66     -18.534  35.327 -18.480  1.00  2.47           C  
ATOM   1082  CD2 PHE A  66     -18.454  37.693 -18.737  1.00  2.47           C  
ATOM   1083  CE1 PHE A  66     -17.992  35.175 -19.730  1.00  2.47           C  
ATOM   1084  CE2 PHE A  66     -17.912  37.542 -19.999  1.00  2.47           C  
ATOM   1085  CZ  PHE A  66     -17.680  36.277 -20.497  1.00  2.47           C  
ATOM   1086  H   PHE A  66     -19.702  36.998 -14.098  1.00  2.18           H  
ATOM   1087  HA  PHE A  66     -18.157  35.255 -15.680  1.00  1.98           H  
ATOM   1088 1HB  PHE A  66     -20.230  36.102 -16.525  1.00  2.97           H  
ATOM   1089 2HB  PHE A  66     -19.645  37.765 -16.458  1.00  2.97           H  
ATOM   1090  HD1 PHE A  66     -18.778  34.455 -17.877  1.00  2.97           H  
ATOM   1091  HD2 PHE A  66     -18.635  38.691 -18.336  1.00  2.97           H  
ATOM   1092  HE1 PHE A  66     -17.814  34.175 -20.110  1.00  2.97           H  
ATOM   1093  HE2 PHE A  66     -17.666  38.419 -20.597  1.00  2.97           H  
ATOM   1094  HZ  PHE A  66     -17.251  36.153 -21.490  1.00  2.97           H  
ATOM   1095  N   ASN A  67     -16.966  38.318 -15.463  1.00  1.55           N  
ATOM   1096  CA  ASN A  67     -15.734  39.068 -15.667  1.00  1.63           C  
ATOM   1097  C   ASN A  67     -14.572  38.448 -14.880  1.00  1.47           C  
ATOM   1098  O   ASN A  67     -13.449  38.358 -15.390  1.00  1.43           O  
ATOM   1099  CB  ASN A  67     -15.943  40.515 -15.289  1.00  2.44           C  
ATOM   1100  CG  ASN A  67     -16.782  41.241 -16.304  1.00  2.44           C  
ATOM   1101  OD1 ASN A  67     -16.901  40.804 -17.455  1.00  2.44           O  
ATOM   1102  ND2 ASN A  67     -17.362  42.343 -15.904  1.00  2.44           N  
ATOM   1103  H   ASN A  67     -17.773  38.769 -15.040  1.00  1.86           H  
ATOM   1104  HA  ASN A  67     -15.471  39.019 -16.723  1.00  1.96           H  
ATOM   1105 1HB  ASN A  67     -16.437  40.573 -14.318  1.00  2.93           H  
ATOM   1106 2HB  ASN A  67     -14.979  41.016 -15.201  1.00  2.93           H  
ATOM   1107 1HD2 ASN A  67     -17.930  42.868 -16.538  1.00  2.93           H  
ATOM   1108 2HD2 ASN A  67     -17.238  42.660 -14.964  1.00  2.93           H  
ATOM   1109  N   VAL A  68     -14.857  37.985 -13.657  1.00  1.46           N  
ATOM   1110  CA  VAL A  68     -13.853  37.315 -12.839  1.00  1.39           C  
ATOM   1111  C   VAL A  68     -13.445  35.997 -13.488  1.00  1.08           C  
ATOM   1112  O   VAL A  68     -12.256  35.682 -13.570  1.00  0.99           O  
ATOM   1113  CB  VAL A  68     -14.391  37.047 -11.419  1.00  2.08           C  
ATOM   1114  CG1 VAL A  68     -13.406  36.181 -10.654  1.00  2.08           C  
ATOM   1115  CG2 VAL A  68     -14.614  38.366 -10.696  1.00  2.08           C  
ATOM   1116  H   VAL A  68     -15.790  38.118 -13.281  1.00  1.75           H  
ATOM   1117  HA  VAL A  68     -12.976  37.956 -12.764  1.00  1.67           H  
ATOM   1118  HB  VAL A  68     -15.332  36.501 -11.484  1.00  2.50           H  
ATOM   1119 1HG1 VAL A  68     -13.793  35.983  -9.654  1.00  2.50           H  
ATOM   1120 2HG1 VAL A  68     -13.269  35.239 -11.184  1.00  2.50           H  
ATOM   1121 3HG1 VAL A  68     -12.450  36.698 -10.578  1.00  2.50           H  
ATOM   1122 1HG2 VAL A  68     -15.000  38.172  -9.696  1.00  2.50           H  
ATOM   1123 2HG2 VAL A  68     -13.670  38.906 -10.622  1.00  2.50           H  
ATOM   1124 3HG2 VAL A  68     -15.331  38.969 -11.250  1.00  2.50           H  
ATOM   1125  N   PHE A  69     -14.448  35.257 -13.948  1.00  1.05           N  
ATOM   1126  CA  PHE A  69     -14.315  33.980 -14.621  1.00  0.96           C  
ATOM   1127  C   PHE A  69     -13.423  34.128 -15.829  1.00  0.81           C  
ATOM   1128  O   PHE A  69     -12.484  33.359 -15.982  1.00  0.71           O  
ATOM   1129  CB  PHE A  69     -15.699  33.474 -15.032  1.00  1.44           C  
ATOM   1130  CG  PHE A  69     -15.731  32.180 -15.773  1.00  1.44           C  
ATOM   1131  CD1 PHE A  69     -15.617  30.983 -15.086  1.00  1.44           C  
ATOM   1132  CD2 PHE A  69     -15.908  32.153 -17.149  1.00  1.44           C  
ATOM   1133  CE1 PHE A  69     -15.680  29.784 -15.756  1.00  1.44           C  
ATOM   1134  CE2 PHE A  69     -15.972  30.950 -17.822  1.00  1.44           C  
ATOM   1135  CZ  PHE A  69     -15.860  29.767 -17.121  1.00  1.44           C  
ATOM   1136  H   PHE A  69     -15.382  35.597 -13.818  1.00  1.26           H  
ATOM   1137  HA  PHE A  69     -13.859  33.266 -13.935  1.00  1.15           H  
ATOM   1138 1HB  PHE A  69     -16.316  33.361 -14.144  1.00  1.73           H  
ATOM   1139 2HB  PHE A  69     -16.178  34.219 -15.658  1.00  1.73           H  
ATOM   1140  HD1 PHE A  69     -15.486  31.002 -14.005  1.00  1.73           H  
ATOM   1141  HD2 PHE A  69     -16.005  33.093 -17.695  1.00  1.73           H  
ATOM   1142  HE1 PHE A  69     -15.591  28.851 -15.203  1.00  1.73           H  
ATOM   1143  HE2 PHE A  69     -16.114  30.933 -18.902  1.00  1.73           H  
ATOM   1144  HZ  PHE A  69     -15.914  28.817 -17.646  1.00  1.73           H  
ATOM   1145  N   LYS A  70     -13.712  35.121 -16.673  1.00  0.85           N  
ATOM   1146  CA  LYS A  70     -12.902  35.426 -17.845  1.00  0.81           C  
ATOM   1147  C   LYS A  70     -11.435  35.535 -17.501  1.00  0.91           C  
ATOM   1148  O   LYS A  70     -10.598  34.878 -18.124  1.00  1.33           O  
ATOM   1149  CB  LYS A  70     -13.370  36.732 -18.500  1.00  1.22           C  
ATOM   1150  CG  LYS A  70     -12.500  37.171 -19.677  1.00  1.22           C  
ATOM   1151  CD  LYS A  70     -13.024  38.426 -20.363  1.00  1.22           C  
ATOM   1152  CE  LYS A  70     -12.063  38.875 -21.459  1.00  1.22           C  
ATOM   1153  NZ  LYS A  70     -12.522  40.114 -22.153  1.00  1.22           N  
ATOM   1154  H   LYS A  70     -14.518  35.693 -16.492  1.00  1.02           H  
ATOM   1155  HA  LYS A  70     -13.015  34.615 -18.562  1.00  0.97           H  
ATOM   1156 1HB  LYS A  70     -14.392  36.613 -18.861  1.00  1.46           H  
ATOM   1157 2HB  LYS A  70     -13.375  37.534 -17.763  1.00  1.46           H  
ATOM   1158 1HG  LYS A  70     -11.500  37.388 -19.303  1.00  1.46           H  
ATOM   1159 2HG  LYS A  70     -12.417  36.372 -20.406  1.00  1.46           H  
ATOM   1160 1HD  LYS A  70     -14.000  38.224 -20.807  1.00  1.46           H  
ATOM   1161 2HD  LYS A  70     -13.133  39.229 -19.634  1.00  1.46           H  
ATOM   1162 1HE  LYS A  70     -11.089  39.067 -21.011  1.00  1.46           H  
ATOM   1163 2HE  LYS A  70     -11.959  38.078 -22.196  1.00  1.46           H  
ATOM   1164 1HZ  LYS A  70     -11.848  40.369 -22.859  1.00  1.46           H  
ATOM   1165 2HZ  LYS A  70     -13.419  39.954 -22.597  1.00  1.46           H  
ATOM   1166 3HZ  LYS A  70     -12.609  40.865 -21.485  1.00  1.46           H  
ATOM   1167  N   ALA A  71     -11.127  36.365 -16.504  1.00  0.98           N  
ATOM   1168  CA  ALA A  71      -9.753  36.543 -16.073  1.00  1.10           C  
ATOM   1169  C   ALA A  71      -9.159  35.217 -15.619  1.00  0.92           C  
ATOM   1170  O   ALA A  71      -8.009  34.912 -15.939  1.00  0.98           O  
ATOM   1171  CB  ALA A  71      -9.689  37.565 -14.949  1.00  1.65           C  
ATOM   1172  H   ALA A  71     -11.863  36.893 -16.043  1.00  1.18           H  
ATOM   1173  HA  ALA A  71      -9.172  36.905 -16.919  1.00  1.32           H  
ATOM   1174 1HB  ALA A  71      -8.652  37.711 -14.646  1.00  1.98           H  
ATOM   1175 2HB  ALA A  71     -10.101  38.512 -15.298  1.00  1.98           H  
ATOM   1176 3HB  ALA A  71     -10.268  37.209 -14.100  1.00  1.98           H  
ATOM   1177  N   ASN A  72      -9.952  34.431 -14.893  1.00  0.80           N  
ATOM   1178  CA  ASN A  72      -9.520  33.139 -14.393  1.00  0.75           C  
ATOM   1179  C   ASN A  72      -9.285  32.120 -15.505  1.00  0.79           C  
ATOM   1180  O   ASN A  72      -8.350  31.328 -15.417  1.00  1.04           O  
ATOM   1181  CB  ASN A  72     -10.529  32.612 -13.404  1.00  1.12           C  
ATOM   1182  CG  ASN A  72     -10.505  33.356 -12.097  1.00  1.12           C  
ATOM   1183  OD1 ASN A  72      -9.557  34.087 -11.783  1.00  1.12           O  
ATOM   1184  ND2 ASN A  72     -11.529  33.147 -11.313  1.00  1.12           N  
ATOM   1185  H   ASN A  72     -10.882  34.749 -14.652  1.00  0.96           H  
ATOM   1186  HA  ASN A  72      -8.569  33.276 -13.876  1.00  0.90           H  
ATOM   1187 1HB  ASN A  72     -11.531  32.681 -13.827  1.00  1.35           H  
ATOM   1188 2HB  ASN A  72     -10.330  31.558 -13.210  1.00  1.35           H  
ATOM   1189 1HD2 ASN A  72     -11.581  33.565 -10.402  1.00  1.35           H  
ATOM   1190 2HD2 ASN A  72     -12.256  32.539 -11.623  1.00  1.35           H  
ATOM   1191  N   VAL A  73     -10.103  32.159 -16.562  1.00  0.80           N  
ATOM   1192  CA  VAL A  73      -9.940  31.241 -17.684  1.00  0.99           C  
ATOM   1193  C   VAL A  73      -8.634  31.532 -18.386  1.00  0.87           C  
ATOM   1194  O   VAL A  73      -7.910  30.608 -18.751  1.00  0.94           O  
ATOM   1195  CB  VAL A  73     -11.089  31.350 -18.709  1.00  1.48           C  
ATOM   1196  CG1 VAL A  73     -10.750  30.504 -19.918  1.00  1.48           C  
ATOM   1197  CG2 VAL A  73     -12.395  30.864 -18.123  1.00  1.48           C  
ATOM   1198  H   VAL A  73     -10.864  32.820 -16.577  1.00  0.96           H  
ATOM   1199  HA  VAL A  73      -9.913  30.221 -17.301  1.00  1.19           H  
ATOM   1200  HB  VAL A  73     -11.189  32.387 -19.029  1.00  1.78           H  
ATOM   1201 1HG1 VAL A  73     -11.553  30.581 -20.649  1.00  1.78           H  
ATOM   1202 2HG1 VAL A  73      -9.817  30.855 -20.360  1.00  1.78           H  
ATOM   1203 3HG1 VAL A  73     -10.640  29.464 -19.611  1.00  1.78           H  
ATOM   1204 1HG2 VAL A  73     -13.180  30.950 -18.872  1.00  1.78           H  
ATOM   1205 2HG2 VAL A  73     -12.285  29.826 -17.834  1.00  1.78           H  
ATOM   1206 3HG2 VAL A  73     -12.660  31.456 -17.252  1.00  1.78           H  
ATOM   1207  N   HIS A  74      -8.332  32.822 -18.567  1.00  0.86           N  
ATOM   1208  CA  HIS A  74      -7.091  33.228 -19.209  1.00  0.96           C  
ATOM   1209  C   HIS A  74      -5.893  32.964 -18.308  1.00  0.73           C  
ATOM   1210  O   HIS A  74      -4.827  32.605 -18.795  1.00  1.09           O  
ATOM   1211  CB  HIS A  74      -7.128  34.711 -19.580  1.00  1.44           C  
ATOM   1212  CG  HIS A  74      -7.995  35.027 -20.757  1.00  1.44           C  
ATOM   1213  ND1 HIS A  74      -7.648  34.679 -22.046  1.00  1.44           N  
ATOM   1214  CD2 HIS A  74      -9.185  35.665 -20.847  1.00  1.44           C  
ATOM   1215  CE1 HIS A  74      -8.589  35.091 -22.877  1.00  1.44           C  
ATOM   1216  NE2 HIS A  74      -9.533  35.691 -22.175  1.00  1.44           N  
ATOM   1217  H   HIS A  74      -8.987  33.536 -18.264  1.00  1.03           H  
ATOM   1218  HA  HIS A  74      -6.948  32.654 -20.125  1.00  1.15           H  
ATOM   1219 1HB  HIS A  74      -7.489  35.288 -18.728  1.00  1.73           H  
ATOM   1220 2HB  HIS A  74      -6.118  35.054 -19.800  1.00  1.73           H  
ATOM   1221  HD1 HIS A  74      -6.752  34.344 -22.341  1.00  1.73           H  
ATOM   1222  HD2 HIS A  74      -9.838  36.118 -20.104  1.00  1.73           H  
ATOM   1223  HE1 HIS A  74      -8.502  34.909 -23.948  1.00  1.73           H  
ATOM   1224  N   HIS A  75      -6.081  33.093 -16.992  1.00  0.68           N  
ATOM   1225  CA  HIS A  75      -5.028  32.793 -16.027  1.00  1.11           C  
ATOM   1226  C   HIS A  75      -4.624  31.334 -16.174  1.00  0.96           C  
ATOM   1227  O   HIS A  75      -3.439  31.015 -16.309  1.00  1.31           O  
ATOM   1228  CB  HIS A  75      -5.529  33.063 -14.602  1.00  1.67           C  
ATOM   1229  CG  HIS A  75      -4.519  32.825 -13.526  1.00  1.67           C  
ATOM   1230  ND1 HIS A  75      -3.446  33.666 -13.319  1.00  1.67           N  
ATOM   1231  CD2 HIS A  75      -4.424  31.855 -12.586  1.00  1.67           C  
ATOM   1232  CE1 HIS A  75      -2.734  33.224 -12.298  1.00  1.67           C  
ATOM   1233  NE2 HIS A  75      -3.309  32.131 -11.830  1.00  1.67           N  
ATOM   1234  H   HIS A  75      -6.966  33.426 -16.640  1.00  0.82           H  
ATOM   1235  HA  HIS A  75      -4.154  33.414 -16.218  1.00  1.33           H  
ATOM   1236 1HB  HIS A  75      -5.861  34.099 -14.529  1.00  2.00           H  
ATOM   1237 2HB  HIS A  75      -6.391  32.433 -14.394  1.00  2.00           H  
ATOM   1238  HD1 HIS A  75      -3.274  34.529 -13.794  1.00  2.00           H  
ATOM   1239  HD2 HIS A  75      -5.041  30.986 -12.357  1.00  2.00           H  
ATOM   1240  HE1 HIS A  75      -1.840  33.756 -11.974  1.00  2.00           H  
ATOM   1241  N   ILE A  76      -5.632  30.468 -16.165  1.00  1.04           N  
ATOM   1242  CA  ILE A  76      -5.474  29.037 -16.339  1.00  1.23           C  
ATOM   1243  C   ILE A  76      -4.888  28.673 -17.686  1.00  1.29           C  
ATOM   1244  O   ILE A  76      -3.977  27.854 -17.759  1.00  1.91           O  
ATOM   1245  CB  ILE A  76      -6.824  28.346 -16.173  1.00  1.84           C  
ATOM   1246  CG1 ILE A  76      -7.272  28.432 -14.719  1.00  1.84           C  
ATOM   1247  CG2 ILE A  76      -6.760  26.919 -16.665  1.00  1.84           C  
ATOM   1248  CD1 ILE A  76      -8.706  28.043 -14.544  1.00  1.84           C  
ATOM   1249  H   ILE A  76      -6.570  30.820 -16.025  1.00  1.25           H  
ATOM   1250  HA  ILE A  76      -4.800  28.670 -15.566  1.00  1.48           H  
ATOM   1251  HB  ILE A  76      -7.571  28.882 -16.758  1.00  2.21           H  
ATOM   1252 1HG1 ILE A  76      -6.658  27.769 -14.115  1.00  2.21           H  
ATOM   1253 2HG1 ILE A  76      -7.137  29.449 -14.353  1.00  2.21           H  
ATOM   1254 1HG2 ILE A  76      -7.736  26.449 -16.547  1.00  2.21           H  
ATOM   1255 2HG2 ILE A  76      -6.476  26.907 -17.716  1.00  2.21           H  
ATOM   1256 3HG2 ILE A  76      -6.024  26.368 -16.092  1.00  2.21           H  
ATOM   1257 1HD1 ILE A  76      -8.984  28.111 -13.497  1.00  2.21           H  
ATOM   1258 2HD1 ILE A  76      -9.331  28.717 -15.130  1.00  2.21           H  
ATOM   1259 3HD1 ILE A  76      -8.845  27.024 -14.892  1.00  2.21           H  
ATOM   1260  N   HIS A  77      -5.415  29.275 -18.745  1.00  1.35           N  
ATOM   1261  CA  HIS A  77      -4.954  29.030 -20.099  1.00  2.77           C  
ATOM   1262  C   HIS A  77      -3.478  29.358 -20.258  1.00  3.02           C  
ATOM   1263  O   HIS A  77      -2.705  28.531 -20.748  1.00  4.94           O  
ATOM   1264  CB  HIS A  77      -5.793  29.854 -21.080  1.00  4.16           C  
ATOM   1265  CG  HIS A  77      -5.372  29.732 -22.506  1.00  4.16           C  
ATOM   1266  ND1 HIS A  77      -5.543  28.577 -23.238  1.00  4.16           N  
ATOM   1267  CD2 HIS A  77      -4.806  30.629 -23.344  1.00  4.16           C  
ATOM   1268  CE1 HIS A  77      -5.089  28.769 -24.464  1.00  4.16           C  
ATOM   1269  NE2 HIS A  77      -4.638  30.005 -24.554  1.00  4.16           N  
ATOM   1270  H   HIS A  77      -6.177  29.924 -18.617  1.00  1.62           H  
ATOM   1271  HA  HIS A  77      -5.086  27.976 -20.342  1.00  3.32           H  
ATOM   1272 1HB  HIS A  77      -6.837  29.546 -21.006  1.00  4.99           H  
ATOM   1273 2HB  HIS A  77      -5.746  30.905 -20.801  1.00  4.99           H  
ATOM   1274  HD1 HIS A  77      -5.813  27.685 -22.875  1.00  4.99           H  
ATOM   1275  HD2 HIS A  77      -4.499  31.667 -23.220  1.00  4.99           H  
ATOM   1276  HE1 HIS A  77      -5.127  27.970 -25.203  1.00  4.99           H  
ATOM   1277  N   HIS A  78      -3.089  30.555 -19.827  1.00  2.64           N  
ATOM   1278  CA  HIS A  78      -1.711  30.999 -19.932  1.00  4.73           C  
ATOM   1279  C   HIS A  78      -0.805  30.103 -19.111  1.00  3.34           C  
ATOM   1280  O   HIS A  78       0.280  29.741 -19.562  1.00  4.68           O  
ATOM   1281  CB  HIS A  78      -1.595  32.443 -19.444  1.00  7.10           C  
ATOM   1282  CG  HIS A  78      -2.294  33.411 -20.343  1.00  7.10           C  
ATOM   1283  ND1 HIS A  78      -2.623  34.691 -19.949  1.00  7.10           N  
ATOM   1284  CD2 HIS A  78      -2.741  33.279 -21.611  1.00  7.10           C  
ATOM   1285  CE1 HIS A  78      -3.248  35.303 -20.940  1.00  7.10           C  
ATOM   1286  NE2 HIS A  78      -3.333  34.467 -21.959  1.00  7.10           N  
ATOM   1287  H   HIS A  78      -3.769  31.190 -19.431  1.00  3.17           H  
ATOM   1288  HA  HIS A  78      -1.383  30.955 -20.970  1.00  5.68           H  
ATOM   1289 1HB  HIS A  78      -2.026  32.529 -18.446  1.00  8.51           H  
ATOM   1290 2HB  HIS A  78      -0.546  32.727 -19.378  1.00  8.51           H  
ATOM   1291  HD1 HIS A  78      -2.574  35.045 -19.016  1.00  8.51           H  
ATOM   1292  HD2 HIS A  78      -2.709  32.453 -22.321  1.00  8.51           H  
ATOM   1293  HE1 HIS A  78      -3.594  36.330 -20.827  1.00  8.51           H  
ATOM   1294  N   HIS A  79      -1.274  29.712 -17.924  1.00  2.49           N  
ATOM   1295  CA  HIS A  79      -0.555  28.781 -17.073  1.00  2.35           C  
ATOM   1296  C   HIS A  79      -0.325  27.445 -17.741  1.00  1.91           C  
ATOM   1297  O   HIS A  79       0.775  26.901 -17.700  1.00  3.05           O  
ATOM   1298  CB  HIS A  79      -1.305  28.510 -15.783  1.00  3.53           C  
ATOM   1299  CG  HIS A  79      -0.620  27.471 -14.966  1.00  3.53           C  
ATOM   1300  ND1 HIS A  79      -0.810  26.120 -15.178  1.00  3.53           N  
ATOM   1301  CD2 HIS A  79       0.259  27.574 -13.945  1.00  3.53           C  
ATOM   1302  CE1 HIS A  79      -0.078  25.440 -14.317  1.00  3.53           C  
ATOM   1303  NE2 HIS A  79       0.579  26.299 -13.560  1.00  3.53           N  
ATOM   1304  H   HIS A  79      -2.159  30.070 -17.586  1.00  2.99           H  
ATOM   1305  HA  HIS A  79       0.419  29.196 -16.817  1.00  2.82           H  
ATOM   1306 1HB  HIS A  79      -1.380  29.426 -15.196  1.00  4.23           H  
ATOM   1307 2HB  HIS A  79      -2.315  28.169 -15.998  1.00  4.23           H  
ATOM   1308  HD1 HIS A  79      -1.421  25.697 -15.856  1.00  4.23           H  
ATOM   1309  HD2 HIS A  79       0.706  28.428 -13.434  1.00  4.23           H  
ATOM   1310  HE1 HIS A  79      -0.090  24.354 -14.315  1.00  4.23           H  
ATOM   1311  N   ASN A  80      -1.370  26.897 -18.343  1.00  1.39           N  
ATOM   1312  CA  ASN A  80      -1.286  25.587 -18.956  1.00  1.58           C  
ATOM   1313  C   ASN A  80      -0.364  25.565 -20.170  1.00  2.38           C  
ATOM   1314  O   ASN A  80       0.194  24.518 -20.504  1.00  5.12           O  
ATOM   1315  CB  ASN A  80      -2.668  25.099 -19.282  1.00  2.37           C  
ATOM   1316  CG  ASN A  80      -3.402  24.760 -18.017  1.00  2.37           C  
ATOM   1317  OD1 ASN A  80      -2.812  24.711 -16.928  1.00  2.37           O  
ATOM   1318  ND2 ASN A  80      -4.676  24.520 -18.134  1.00  2.37           N  
ATOM   1319  H   ASN A  80      -2.256  27.382 -18.352  1.00  1.67           H  
ATOM   1320  HA  ASN A  80      -0.856  24.903 -18.225  1.00  1.90           H  
ATOM   1321 1HB  ASN A  80      -3.218  25.872 -19.821  1.00  2.84           H  
ATOM   1322 2HB  ASN A  80      -2.616  24.217 -19.919  1.00  2.84           H  
ATOM   1323 1HD2 ASN A  80      -5.215  24.281 -17.323  1.00  2.84           H  
ATOM   1324 2HD2 ASN A  80      -5.115  24.567 -19.030  1.00  2.84           H  
ATOM   1325  N   LYS A  81      -0.154  26.727 -20.795  1.00  2.58           N  
ATOM   1326  CA  LYS A  81       0.793  26.838 -21.898  1.00  3.40           C  
ATOM   1327  C   LYS A  81       2.254  26.947 -21.419  1.00  5.05           C  
ATOM   1328  O   LYS A  81       3.172  26.985 -22.240  1.00  9.32           O  
ATOM   1329  CB  LYS A  81       0.447  28.043 -22.770  1.00  5.10           C  
ATOM   1330  CG  LYS A  81      -0.901  27.940 -23.464  1.00  5.10           C  
ATOM   1331  CD  LYS A  81      -0.907  26.803 -24.472  1.00  5.10           C  
ATOM   1332  CE  LYS A  81      -2.235  26.727 -25.204  1.00  5.10           C  
ATOM   1333  NZ  LYS A  81      -2.274  25.608 -26.184  1.00  5.10           N  
ATOM   1334  H   LYS A  81      -0.683  27.548 -20.519  1.00  3.10           H  
ATOM   1335  HA  LYS A  81       0.713  25.937 -22.507  1.00  4.08           H  
ATOM   1336 1HB  LYS A  81       0.442  28.945 -22.158  1.00  6.12           H  
ATOM   1337 2HB  LYS A  81       1.211  28.170 -23.537  1.00  6.12           H  
ATOM   1338 1HG  LYS A  81      -1.680  27.752 -22.729  1.00  6.12           H  
ATOM   1339 2HG  LYS A  81      -1.124  28.876 -23.976  1.00  6.12           H  
ATOM   1340 1HD  LYS A  81      -0.109  26.956 -25.200  1.00  6.12           H  
ATOM   1341 2HD  LYS A  81      -0.731  25.859 -23.958  1.00  6.12           H  
ATOM   1342 1HE  LYS A  81      -3.030  26.580 -24.475  1.00  6.12           H  
ATOM   1343 2HE  LYS A  81      -2.411  27.665 -25.731  1.00  6.12           H  
ATOM   1344 1HZ  LYS A  81      -3.184  25.600 -26.631  1.00  6.12           H  
ATOM   1345 2HZ  LYS A  81      -1.554  25.736 -26.881  1.00  6.12           H  
ATOM   1346 3HZ  LYS A  81      -2.130  24.731 -25.706  1.00  6.12           H  
ATOM   1347  N   MET A  82       2.470  26.991 -20.100  1.00  4.77           N  
ATOM   1348  CA  MET A  82       3.808  27.047 -19.530  1.00  7.43           C  
ATOM   1349  C   MET A  82       4.323  25.630 -19.344  1.00 10.27           C  
ATOM   1350  O   MET A  82       3.532  24.696 -19.204  1.00 67.51           O  
ATOM   1351  CB  MET A  82       3.784  27.757 -18.177  1.00 11.14           C  
ATOM   1352  CG  MET A  82       3.357  29.210 -18.223  1.00 11.14           C  
ATOM   1353  SD  MET A  82       3.297  29.967 -16.589  1.00 11.14           S  
ATOM   1354  CE  MET A  82       2.478  31.512 -16.972  1.00 11.14           C  
ATOM   1355  H   MET A  82       1.700  26.969 -19.450  1.00  5.72           H  
ATOM   1356  HA  MET A  82       4.472  27.571 -20.217  1.00  8.92           H  
ATOM   1357 1HB  MET A  82       3.116  27.233 -17.500  1.00 13.37           H  
ATOM   1358 2HB  MET A  82       4.780  27.724 -17.737  1.00 13.37           H  
ATOM   1359 1HG  MET A  82       4.054  29.776 -18.841  1.00 13.37           H  
ATOM   1360 2HG  MET A  82       2.372  29.281 -18.671  1.00 13.37           H  
ATOM   1361 1HE  MET A  82       2.364  32.100 -16.060  1.00 13.37           H  
ATOM   1362 2HE  MET A  82       3.075  32.072 -17.693  1.00 13.37           H  
ATOM   1363 3HE  MET A  82       1.495  31.307 -17.396  1.00 13.37           H  
ATOM   1364  N   GLY A  83       5.643  25.465 -19.328  1.00 17.52           N  
ATOM   1365  CA  GLY A  83       6.259  24.149 -19.126  1.00 14.80           C  
ATOM   1366  C   GLY A  83       6.104  23.663 -17.682  1.00 11.06           C  
ATOM   1367  O   GLY A  83       7.068  23.659 -16.915  1.00 20.32           O  
ATOM   1368  H   GLY A  83       6.240  26.270 -19.456  1.00 21.02           H  
ATOM   1369 1HA  GLY A  83       5.804  23.429 -19.806  1.00 17.76           H  
ATOM   1370 2HA  GLY A  83       7.317  24.203 -19.382  1.00 17.76           H  
ATOM   1371  N   LYS A  84       4.889  23.260 -17.319  1.00  8.38           N  
ATOM   1372  CA  LYS A  84       4.597  22.816 -15.966  1.00  5.84           C  
ATOM   1373  C   LYS A  84       4.311  21.316 -15.890  1.00  4.71           C  
ATOM   1374  O   LYS A  84       3.811  20.727 -16.848  1.00 11.21           O  
ATOM   1375  CB  LYS A  84       3.396  23.588 -15.413  1.00  8.76           C  
ATOM   1376  CG  LYS A  84       3.578  25.095 -15.385  1.00  8.76           C  
ATOM   1377  CD  LYS A  84       4.673  25.505 -14.417  1.00  8.76           C  
ATOM   1378  CE  LYS A  84       4.774  27.019 -14.312  1.00  8.76           C  
ATOM   1379  NZ  LYS A  84       5.890  27.441 -13.417  1.00  8.76           N  
ATOM   1380  H   LYS A  84       4.148  23.292 -18.006  1.00 10.06           H  
ATOM   1381  HA  LYS A  84       5.467  23.046 -15.357  1.00  7.01           H  
ATOM   1382 1HB  LYS A  84       2.517  23.373 -16.022  1.00 10.51           H  
ATOM   1383 2HB  LYS A  84       3.179  23.257 -14.398  1.00 10.51           H  
ATOM   1384 1HG  LYS A  84       3.845  25.440 -16.383  1.00 10.51           H  
ATOM   1385 2HG  LYS A  84       2.648  25.575 -15.094  1.00 10.51           H  
ATOM   1386 1HD  LYS A  84       4.458  25.094 -13.429  1.00 10.51           H  
ATOM   1387 2HD  LYS A  84       5.629  25.107 -14.757  1.00 10.51           H  
ATOM   1388 1HE  LYS A  84       4.941  27.437 -15.304  1.00 10.51           H  
ATOM   1389 2HE  LYS A  84       3.838  27.414 -13.917  1.00 10.51           H  
ATOM   1390 1HZ  LYS A  84       5.925  28.450 -13.372  1.00 10.51           H  
ATOM   1391 2HZ  LYS A  84       5.737  27.068 -12.490  1.00 10.51           H  
ATOM   1392 3HZ  LYS A  84       6.765  27.091 -13.780  1.00 10.51           H  
ATOM   1393  N   PRO A  85       4.625  20.694 -14.745  1.00  1.86           N  
ATOM   1394  CA  PRO A  85       4.394  19.301 -14.361  1.00  1.80           C  
ATOM   1395  C   PRO A  85       2.946  19.068 -13.919  1.00  0.95           C  
ATOM   1396  O   PRO A  85       2.528  17.922 -13.730  1.00  3.51           O  
ATOM   1397  CB  PRO A  85       5.405  19.077 -13.237  1.00  2.70           C  
ATOM   1398  CG  PRO A  85       5.579  20.413 -12.621  1.00  2.70           C  
ATOM   1399  CD  PRO A  85       5.499  21.374 -13.768  1.00  2.70           C  
ATOM   1400  HA  PRO A  85       4.633  18.657 -15.220  1.00  2.16           H  
ATOM   1401 1HB  PRO A  85       5.018  18.330 -12.527  1.00  3.24           H  
ATOM   1402 2HB  PRO A  85       6.341  18.673 -13.648  1.00  3.24           H  
ATOM   1403 1HG  PRO A  85       4.822  20.594 -11.851  1.00  3.24           H  
ATOM   1404 2HG  PRO A  85       6.557  20.458 -12.123  1.00  3.24           H  
ATOM   1405 1HD  PRO A  85       5.040  22.314 -13.429  1.00  3.24           H  
ATOM   1406 2HD  PRO A  85       6.497  21.538 -14.202  1.00  3.24           H  
ATOM   1407  N   TYR A  86       2.191  20.160 -13.775  1.00  1.81           N  
ATOM   1408  CA  TYR A  86       0.789  20.113 -13.400  1.00  1.04           C  
ATOM   1409  C   TYR A  86       0.046  21.186 -14.155  1.00  1.20           C  
ATOM   1410  O   TYR A  86       0.653  22.133 -14.651  1.00  2.02           O  
ATOM   1411  CB  TYR A  86       0.607  20.366 -11.914  1.00  1.56           C  
ATOM   1412  CG  TYR A  86       0.904  21.796 -11.540  1.00  1.56           C  
ATOM   1413  CD1 TYR A  86      -0.142  22.695 -11.396  1.00  1.56           C  
ATOM   1414  CD2 TYR A  86       2.213  22.223 -11.381  1.00  1.56           C  
ATOM   1415  CE1 TYR A  86       0.121  24.010 -11.082  1.00  1.56           C  
ATOM   1416  CE2 TYR A  86       2.477  23.540 -11.068  1.00  1.56           C  
ATOM   1417  CZ  TYR A  86       1.434  24.432 -10.920  1.00  1.56           C  
ATOM   1418  OH  TYR A  86       1.686  25.751 -10.626  1.00  1.56           O  
ATOM   1419  H   TYR A  86       2.603  21.066 -13.932  1.00  2.17           H  
ATOM   1420  HA  TYR A  86       0.373  19.147 -13.677  1.00  1.25           H  
ATOM   1421 1HB  TYR A  86      -0.419  20.138 -11.621  1.00  1.87           H  
ATOM   1422 2HB  TYR A  86       1.262  19.719 -11.354  1.00  1.87           H  
ATOM   1423  HD1 TYR A  86      -1.171  22.362 -11.534  1.00  1.87           H  
ATOM   1424  HD2 TYR A  86       3.030  21.517 -11.505  1.00  1.87           H  
ATOM   1425  HE1 TYR A  86      -0.696  24.719 -10.970  1.00  1.87           H  
ATOM   1426  HE2 TYR A  86       3.506  23.879 -10.945  1.00  1.87           H  
ATOM   1427  HH  TYR A  86       2.554  25.831 -10.221  1.00  1.87           H  
ATOM   1428  N   LYS A  87      -1.267  21.035 -14.240  1.00  0.96           N  
ATOM   1429  CA  LYS A  87      -2.103  21.991 -14.938  1.00  1.35           C  
ATOM   1430  C   LYS A  87      -3.255  22.473 -14.067  1.00  0.88           C  
ATOM   1431  O   LYS A  87      -3.571  21.852 -13.044  1.00  0.96           O  
ATOM   1432  CB  LYS A  87      -2.639  21.375 -16.216  1.00  2.03           C  
ATOM   1433  CG  LYS A  87      -1.568  20.861 -17.170  1.00  2.03           C  
ATOM   1434  CD  LYS A  87      -0.717  21.980 -17.747  1.00  2.03           C  
ATOM   1435  CE  LYS A  87       0.442  21.428 -18.571  1.00  2.03           C  
ATOM   1436  NZ  LYS A  87      -0.004  20.848 -19.872  1.00  2.03           N  
ATOM   1437  H   LYS A  87      -1.689  20.226 -13.813  1.00  1.15           H  
ATOM   1438  HA  LYS A  87      -1.499  22.857 -15.199  1.00  1.62           H  
ATOM   1439 1HB  LYS A  87      -3.294  20.540 -15.971  1.00  2.43           H  
ATOM   1440 2HB  LYS A  87      -3.234  22.114 -16.751  1.00  2.43           H  
ATOM   1441 1HG  LYS A  87      -0.927  20.140 -16.662  1.00  2.43           H  
ATOM   1442 2HG  LYS A  87      -2.063  20.355 -17.993  1.00  2.43           H  
ATOM   1443 1HD  LYS A  87      -1.335  22.604 -18.392  1.00  2.43           H  
ATOM   1444 2HD  LYS A  87      -0.321  22.599 -16.943  1.00  2.43           H  
ATOM   1445 1HE  LYS A  87       1.154  22.228 -18.768  1.00  2.43           H  
ATOM   1446 2HE  LYS A  87       0.942  20.649 -17.995  1.00  2.43           H  
ATOM   1447 1HZ  LYS A  87       0.797  20.494 -20.373  1.00  2.43           H  
ATOM   1448 2HZ  LYS A  87      -0.662  20.091 -19.720  1.00  2.43           H  
ATOM   1449 3HZ  LYS A  87      -0.452  21.568 -20.420  1.00  2.43           H  
ATOM   1450  N   LEU A  88      -3.877  23.574 -14.500  1.00  0.74           N  
ATOM   1451  CA  LEU A  88      -5.030  24.168 -13.829  1.00  0.61           C  
ATOM   1452  C   LEU A  88      -6.316  23.975 -14.662  1.00  0.58           C  
ATOM   1453  O   LEU A  88      -6.253  23.798 -15.882  1.00  0.62           O  
ATOM   1454  CB  LEU A  88      -4.800  25.666 -13.578  1.00  0.92           C  
ATOM   1455  CG  LEU A  88      -3.542  26.068 -12.800  1.00  0.92           C  
ATOM   1456  CD1 LEU A  88      -3.493  27.588 -12.693  1.00  0.92           C  
ATOM   1457  CD2 LEU A  88      -3.530  25.420 -11.434  1.00  0.92           C  
ATOM   1458  H   LEU A  88      -3.535  24.021 -15.345  1.00  0.89           H  
ATOM   1459  HA  LEU A  88      -5.161  23.664 -12.870  1.00  0.73           H  
ATOM   1460 1HB  LEU A  88      -4.735  26.163 -14.544  1.00  1.10           H  
ATOM   1461 2HB  LEU A  88      -5.660  26.064 -13.051  1.00  1.10           H  
ATOM   1462  HG  LEU A  88      -2.665  25.740 -13.349  1.00  1.10           H  
ATOM   1463 1HD1 LEU A  88      -2.589  27.886 -12.161  1.00  1.10           H  
ATOM   1464 2HD1 LEU A  88      -3.484  28.022 -13.692  1.00  1.10           H  
ATOM   1465 3HD1 LEU A  88      -4.365  27.945 -12.150  1.00  1.10           H  
ATOM   1466 1HD2 LEU A  88      -2.623  25.709 -10.905  1.00  1.10           H  
ATOM   1467 2HD2 LEU A  88      -4.395  25.750 -10.867  1.00  1.10           H  
ATOM   1468 3HD2 LEU A  88      -3.554  24.337 -11.546  1.00  1.10           H  
ATOM   1469  N   ARG A  89      -7.482  24.018 -14.015  1.00  0.65           N  
ATOM   1470  CA  ARG A  89      -8.759  23.861 -14.722  1.00  0.78           C  
ATOM   1471  C   ARG A  89      -9.868  24.618 -14.042  1.00  0.85           C  
ATOM   1472  O   ARG A  89      -9.732  25.065 -12.901  1.00  1.03           O  
ATOM   1473  CB  ARG A  89      -9.231  22.418 -14.803  1.00  1.17           C  
ATOM   1474  CG  ARG A  89      -9.649  21.766 -13.498  1.00  1.17           C  
ATOM   1475  CD  ARG A  89     -10.128  20.374 -13.736  1.00  1.17           C  
ATOM   1476  NE  ARG A  89     -10.406  19.681 -12.497  1.00  1.17           N  
ATOM   1477  CZ  ARG A  89     -11.584  19.719 -11.852  1.00  1.17           C  
ATOM   1478  NH1 ARG A  89     -12.601  20.390 -12.354  1.00  1.17           N  
ATOM   1479  NH2 ARG A  89     -11.718  19.078 -10.707  1.00  1.17           N  
ATOM   1480  H   ARG A  89      -7.475  24.170 -13.018  1.00  0.78           H  
ATOM   1481  HA  ARG A  89      -8.644  24.247 -15.735  1.00  0.94           H  
ATOM   1482 1HB  ARG A  89     -10.095  22.360 -15.459  1.00  1.40           H  
ATOM   1483 2HB  ARG A  89      -8.448  21.803 -15.242  1.00  1.40           H  
ATOM   1484 1HG  ARG A  89      -8.826  21.753 -12.788  1.00  1.40           H  
ATOM   1485 2HG  ARG A  89     -10.479  22.332 -13.072  1.00  1.40           H  
ATOM   1486 1HD  ARG A  89     -11.045  20.400 -14.318  1.00  1.40           H  
ATOM   1487 2HD  ARG A  89      -9.382  19.808 -14.285  1.00  1.40           H  
ATOM   1488  HE  ARG A  89      -9.655  19.150 -12.075  1.00  1.40           H  
ATOM   1489 1HH1 ARG A  89     -12.516  20.874 -13.244  1.00  1.40           H  
ATOM   1490 2HH1 ARG A  89     -13.482  20.406 -11.863  1.00  1.40           H  
ATOM   1491 1HH2 ARG A  89     -10.938  18.557 -10.321  1.00  1.40           H  
ATOM   1492 2HH2 ARG A  89     -12.593  19.127 -10.206  1.00  1.40           H  
ATOM   1493  N   LEU A  90     -10.993  24.739 -14.731  1.00  1.81           N  
ATOM   1494  CA  LEU A  90     -12.137  25.440 -14.169  1.00  2.06           C  
ATOM   1495  C   LEU A  90     -12.937  24.575 -13.198  1.00  1.47           C  
ATOM   1496  O   LEU A  90     -14.065  24.159 -13.484  1.00  1.90           O  
ATOM   1497  CB  LEU A  90     -13.044  25.922 -15.286  1.00  3.09           C  
ATOM   1498  CG  LEU A  90     -12.425  26.919 -16.239  1.00  3.09           C  
ATOM   1499  CD1 LEU A  90     -13.391  27.154 -17.382  1.00  3.09           C  
ATOM   1500  CD2 LEU A  90     -12.158  28.201 -15.466  1.00  3.09           C  
ATOM   1501  H   LEU A  90     -11.046  24.347 -15.667  1.00  2.17           H  
ATOM   1502  HA  LEU A  90     -11.768  26.308 -13.624  1.00  2.47           H  
ATOM   1503 1HB  LEU A  90     -13.400  25.073 -15.858  1.00  3.71           H  
ATOM   1504 2HB  LEU A  90     -13.896  26.415 -14.833  1.00  3.71           H  
ATOM   1505  HG  LEU A  90     -11.490  26.528 -16.639  1.00  3.71           H  
ATOM   1506 1HD1 LEU A  90     -12.971  27.875 -18.080  1.00  3.71           H  
ATOM   1507 2HD1 LEU A  90     -13.569  26.213 -17.900  1.00  3.71           H  
ATOM   1508 3HD1 LEU A  90     -14.327  27.528 -16.984  1.00  3.71           H  
ATOM   1509 1HD2 LEU A  90     -11.704  28.942 -16.117  1.00  3.71           H  
ATOM   1510 2HD2 LEU A  90     -13.095  28.588 -15.070  1.00  3.71           H  
ATOM   1511 3HD2 LEU A  90     -11.483  27.988 -14.640  1.00  3.71           H  
ATOM   1512  N   ASN A  91     -12.359  24.372 -12.026  1.00  0.94           N  
ATOM   1513  CA  ASN A  91     -12.981  23.627 -10.954  1.00  0.82           C  
ATOM   1514  C   ASN A  91     -13.930  24.558 -10.221  1.00  0.81           C  
ATOM   1515  O   ASN A  91     -14.128  25.694 -10.653  1.00  1.07           O  
ATOM   1516  CB  ASN A  91     -11.917  23.036 -10.040  1.00  1.23           C  
ATOM   1517  CG  ASN A  91     -11.145  24.086  -9.296  1.00  1.23           C  
ATOM   1518  OD1 ASN A  91     -11.699  25.121  -8.904  1.00  1.23           O  
ATOM   1519  ND2 ASN A  91      -9.871  23.868  -9.085  1.00  1.23           N  
ATOM   1520  H   ASN A  91     -11.431  24.753 -11.892  1.00  1.13           H  
ATOM   1521  HA  ASN A  91     -13.575  22.817 -11.380  1.00  0.98           H  
ATOM   1522 1HB  ASN A  91     -12.387  22.367  -9.321  1.00  1.48           H  
ATOM   1523 2HB  ASN A  91     -11.219  22.445 -10.632  1.00  1.48           H  
ATOM   1524 1HD2 ASN A  91      -9.350  24.564  -8.588  1.00  1.48           H  
ATOM   1525 2HD2 ASN A  91      -9.403  23.036  -9.402  1.00  1.48           H  
ATOM   1526  N   LYS A  92     -14.523  24.084  -9.127  1.00  0.96           N  
ATOM   1527  CA  LYS A  92     -15.474  24.845  -8.301  1.00  1.54           C  
ATOM   1528  C   LYS A  92     -15.189  26.339  -8.059  1.00  1.47           C  
ATOM   1529  O   LYS A  92     -16.112  27.088  -7.731  1.00  3.15           O  
ATOM   1530  CB  LYS A  92     -15.605  24.188  -6.934  1.00  2.31           C  
ATOM   1531  CG  LYS A  92     -16.594  24.904  -6.025  1.00  2.31           C  
ATOM   1532  CD  LYS A  92     -16.754  24.203  -4.688  1.00  2.31           C  
ATOM   1533  CE  LYS A  92     -17.608  25.034  -3.738  1.00  2.31           C  
ATOM   1534  NZ  LYS A  92     -19.010  25.175  -4.229  1.00  2.31           N  
ATOM   1535  H   LYS A  92     -14.309  23.138  -8.842  1.00  1.15           H  
ATOM   1536  HA  LYS A  92     -16.444  24.785  -8.795  1.00  1.85           H  
ATOM   1537 1HB  LYS A  92     -15.936  23.156  -7.053  1.00  2.77           H  
ATOM   1538 2HB  LYS A  92     -14.635  24.170  -6.439  1.00  2.77           H  
ATOM   1539 1HG  LYS A  92     -16.250  25.923  -5.849  1.00  2.77           H  
ATOM   1540 2HG  LYS A  92     -17.566  24.949  -6.516  1.00  2.77           H  
ATOM   1541 1HD  LYS A  92     -17.229  23.233  -4.839  1.00  2.77           H  
ATOM   1542 2HD  LYS A  92     -15.775  24.043  -4.238  1.00  2.77           H  
ATOM   1543 1HE  LYS A  92     -17.624  24.557  -2.760  1.00  2.77           H  
ATOM   1544 2HE  LYS A  92     -17.168  26.026  -3.637  1.00  2.77           H  
ATOM   1545 1HZ  LYS A  92     -19.542  25.731  -3.575  1.00  2.77           H  
ATOM   1546 2HZ  LYS A  92     -19.008  25.630  -5.132  1.00  2.77           H  
ATOM   1547 3HZ  LYS A  92     -19.433  24.262  -4.316  1.00  2.77           H  
ATOM   1548  N   TYR A  93     -13.937  26.778  -8.190  1.00  0.83           N  
ATOM   1549  CA  TYR A  93     -13.571  28.151  -7.889  1.00  1.40           C  
ATOM   1550  C   TYR A  93     -13.273  28.970  -9.150  1.00  0.96           C  
ATOM   1551  O   TYR A  93     -12.653  30.034  -9.079  1.00  1.22           O  
ATOM   1552  CB  TYR A  93     -12.374  28.109  -6.955  1.00  2.10           C  
ATOM   1553  CG  TYR A  93     -12.677  27.207  -5.786  1.00  2.10           C  
ATOM   1554  CD1 TYR A  93     -13.654  27.561  -4.882  1.00  2.10           C  
ATOM   1555  CD2 TYR A  93     -12.004  26.003  -5.645  1.00  2.10           C  
ATOM   1556  CE1 TYR A  93     -13.964  26.721  -3.842  1.00  2.10           C  
ATOM   1557  CE2 TYR A  93     -12.315  25.157  -4.595  1.00  2.10           C  
ATOM   1558  CZ  TYR A  93     -13.295  25.518  -3.699  1.00  2.10           C  
ATOM   1559  OH  TYR A  93     -13.627  24.683  -2.664  1.00  2.10           O  
ATOM   1560  H   TYR A  93     -13.204  26.138  -8.473  1.00  1.00           H  
ATOM   1561  HA  TYR A  93     -14.408  28.625  -7.375  1.00  1.68           H  
ATOM   1562 1HB  TYR A  93     -11.495  27.724  -7.477  1.00  2.52           H  
ATOM   1563 2HB  TYR A  93     -12.145  29.105  -6.579  1.00  2.52           H  
ATOM   1564  HD1 TYR A  93     -14.189  28.497  -5.005  1.00  2.52           H  
ATOM   1565  HD2 TYR A  93     -11.237  25.722  -6.366  1.00  2.52           H  
ATOM   1566  HE1 TYR A  93     -14.744  26.998  -3.141  1.00  2.52           H  
ATOM   1567  HE2 TYR A  93     -11.794  24.207  -4.481  1.00  2.52           H  
ATOM   1568  HH  TYR A  93     -13.113  23.877  -2.730  1.00  2.52           H  
ATOM   1569  N   GLY A  94     -13.744  28.476 -10.296  1.00  0.96           N  
ATOM   1570  CA  GLY A  94     -13.547  29.093 -11.609  1.00  1.03           C  
ATOM   1571  C   GLY A  94     -13.938  30.571 -11.703  1.00  1.28           C  
ATOM   1572  O   GLY A  94     -13.302  31.315 -12.444  1.00  2.34           O  
ATOM   1573  H   GLY A  94     -14.232  27.593 -10.272  1.00  1.15           H  
ATOM   1574 1HA  GLY A  94     -12.499  28.986 -11.891  1.00  1.24           H  
ATOM   1575 2HA  GLY A  94     -14.117  28.531 -12.347  1.00  1.24           H  
ATOM   1576  N   ASP A  95     -14.970  31.008 -10.978  1.00  2.12           N  
ATOM   1577  CA  ASP A  95     -15.371  32.420 -11.026  1.00  4.87           C  
ATOM   1578  C   ASP A  95     -15.161  33.127  -9.678  1.00  3.01           C  
ATOM   1579  O   ASP A  95     -15.844  34.112  -9.380  1.00  3.90           O  
ATOM   1580  CB  ASP A  95     -16.832  32.564 -11.461  1.00  7.30           C  
ATOM   1581  CG  ASP A  95     -17.822  31.952 -10.487  1.00  7.30           C  
ATOM   1582  OD1 ASP A  95     -17.388  31.379  -9.516  1.00  7.30           O  
ATOM   1583  OD2 ASP A  95     -19.007  32.059 -10.720  1.00  7.30           O  
ATOM   1584  H   ASP A  95     -15.480  30.363 -10.390  1.00  2.54           H  
ATOM   1585  HA  ASP A  95     -14.751  32.926 -11.766  1.00  5.84           H  
ATOM   1586 1HB  ASP A  95     -17.069  33.620 -11.584  1.00  8.77           H  
ATOM   1587 2HB  ASP A  95     -16.961  32.085 -12.430  1.00  8.77           H  
ATOM   1588  N   MET A  96     -14.226  32.607  -8.875  1.00  1.66           N  
ATOM   1589  CA  MET A  96     -13.894  33.135  -7.550  1.00  2.05           C  
ATOM   1590  C   MET A  96     -12.588  33.930  -7.555  1.00  1.34           C  
ATOM   1591  O   MET A  96     -11.672  33.628  -8.324  1.00  1.61           O  
ATOM   1592  CB  MET A  96     -13.833  31.974  -6.556  1.00  3.07           C  
ATOM   1593  CG  MET A  96     -13.486  32.354  -5.132  1.00  3.07           C  
ATOM   1594  SD  MET A  96     -13.599  30.958  -4.017  1.00  3.07           S  
ATOM   1595  CE  MET A  96     -15.382  30.801  -4.040  1.00  3.07           C  
ATOM   1596  H   MET A  96     -13.711  31.791  -9.180  1.00  1.99           H  
ATOM   1597  HA  MET A  96     -14.687  33.812  -7.242  1.00  2.46           H  
ATOM   1598 1HB  MET A  96     -14.797  31.468  -6.538  1.00  3.69           H  
ATOM   1599 2HB  MET A  96     -13.093  31.249  -6.893  1.00  3.69           H  
ATOM   1600 1HG  MET A  96     -12.473  32.746  -5.091  1.00  3.69           H  
ATOM   1601 2HG  MET A  96     -14.168  33.122  -4.788  1.00  3.69           H  
ATOM   1602 1HE  MET A  96     -15.689  29.966  -3.416  1.00  3.69           H  
ATOM   1603 2HE  MET A  96     -15.836  31.722  -3.670  1.00  3.69           H  
ATOM   1604 3HE  MET A  96     -15.715  30.624  -5.064  1.00  3.69           H  
ATOM   1605  N   THR A  97     -12.496  34.969  -6.715  1.00  1.70           N  
ATOM   1606  CA  THR A  97     -11.260  35.757  -6.718  1.00  1.89           C  
ATOM   1607  C   THR A  97     -10.228  35.104  -5.816  1.00  1.62           C  
ATOM   1608  O   THR A  97     -10.563  34.237  -5.010  1.00  2.11           O  
ATOM   1609  CB  THR A  97     -11.478  37.213  -6.257  1.00  2.83           C  
ATOM   1610  OG1 THR A  97     -11.860  37.247  -4.878  1.00  2.83           O  
ATOM   1611  CG2 THR A  97     -12.573  37.857  -7.092  1.00  2.83           C  
ATOM   1612  H   THR A  97     -13.264  35.196  -6.083  1.00  2.04           H  
ATOM   1613  HA  THR A  97     -10.860  35.777  -7.732  1.00  2.27           H  
ATOM   1614  HB  THR A  97     -10.555  37.779  -6.383  1.00  3.40           H  
ATOM   1615  HG1 THR A  97     -12.110  38.144  -4.640  1.00  3.40           H  
ATOM   1616 1HG2 THR A  97     -12.722  38.886  -6.768  1.00  3.40           H  
ATOM   1617 2HG2 THR A  97     -12.283  37.846  -8.143  1.00  3.40           H  
ATOM   1618 3HG2 THR A  97     -13.501  37.300  -6.967  1.00  3.40           H  
ATOM   1619  N   ASN A  98      -8.976  35.535  -5.946  1.00  2.08           N  
ATOM   1620  CA  ASN A  98      -7.890  34.955  -5.167  1.00  2.27           C  
ATOM   1621  C   ASN A  98      -8.080  35.191  -3.682  1.00  2.07           C  
ATOM   1622  O   ASN A  98      -7.935  34.268  -2.884  1.00  2.78           O  
ATOM   1623  CB  ASN A  98      -6.555  35.529  -5.610  1.00  3.41           C  
ATOM   1624  CG  ASN A  98      -6.111  35.030  -6.957  1.00  3.41           C  
ATOM   1625  OD1 ASN A  98      -6.552  33.978  -7.431  1.00  3.41           O  
ATOM   1626  ND2 ASN A  98      -5.243  35.777  -7.591  1.00  3.41           N  
ATOM   1627  H   ASN A  98      -8.770  36.262  -6.616  1.00  2.50           H  
ATOM   1628  HA  ASN A  98      -7.885  33.876  -5.329  1.00  2.72           H  
ATOM   1629 1HB  ASN A  98      -6.621  36.617  -5.644  1.00  4.09           H  
ATOM   1630 2HB  ASN A  98      -5.791  35.273  -4.875  1.00  4.09           H  
ATOM   1631 1HD2 ASN A  98      -4.911  35.503  -8.494  1.00  4.09           H  
ATOM   1632 2HD2 ASN A  98      -4.913  36.623  -7.174  1.00  4.09           H  
ATOM   1633  N   ASP A  99      -8.430  36.422  -3.322  1.00  2.07           N  
ATOM   1634  CA  ASP A  99      -8.636  36.783  -1.931  1.00  2.49           C  
ATOM   1635  C   ASP A  99      -9.895  36.166  -1.361  1.00  1.69           C  
ATOM   1636  O   ASP A  99      -9.923  35.820  -0.180  1.00  1.87           O  
ATOM   1637  CB  ASP A  99      -8.647  38.295  -1.776  1.00  3.74           C  
ATOM   1638  CG  ASP A  99      -7.249  38.875  -1.948  1.00  3.74           C  
ATOM   1639  OD1 ASP A  99      -6.305  38.123  -1.845  1.00  3.74           O  
ATOM   1640  OD2 ASP A  99      -7.136  40.054  -2.184  1.00  3.74           O  
ATOM   1641  H   ASP A  99      -8.541  37.131  -4.032  1.00  2.48           H  
ATOM   1642  HA  ASP A  99      -7.796  36.402  -1.355  1.00  2.99           H  
ATOM   1643 1HB  ASP A  99      -9.309  38.739  -2.520  1.00  4.48           H  
ATOM   1644 2HB  ASP A  99      -9.026  38.565  -0.790  1.00  4.48           H  
ATOM   1645  N   GLU A 100     -10.931  36.023  -2.189  1.00  1.64           N  
ATOM   1646  CA  GLU A 100     -12.158  35.381  -1.752  1.00  2.15           C  
ATOM   1647  C   GLU A 100     -11.867  33.935  -1.370  1.00  2.60           C  
ATOM   1648  O   GLU A 100     -12.280  33.470  -0.306  1.00  3.57           O  
ATOM   1649  CB  GLU A 100     -13.203  35.467  -2.850  1.00  3.22           C  
ATOM   1650  CG  GLU A 100     -14.565  34.926  -2.499  1.00  3.22           C  
ATOM   1651  CD  GLU A 100     -15.541  35.159  -3.608  1.00  3.22           C  
ATOM   1652  OE1 GLU A 100     -15.116  35.341  -4.730  1.00  3.22           O  
ATOM   1653  OE2 GLU A 100     -16.722  35.181  -3.344  1.00  3.22           O  
ATOM   1654  H   GLU A 100     -10.887  36.357  -3.147  1.00  1.97           H  
ATOM   1655  HA  GLU A 100     -12.532  35.901  -0.870  1.00  2.58           H  
ATOM   1656 1HB  GLU A 100     -13.340  36.513  -3.123  1.00  3.87           H  
ATOM   1657 2HB  GLU A 100     -12.845  34.943  -3.735  1.00  3.87           H  
ATOM   1658 1HG  GLU A 100     -14.488  33.856  -2.308  1.00  3.87           H  
ATOM   1659 2HG  GLU A 100     -14.920  35.412  -1.593  1.00  3.87           H  
ATOM   1660  N   PHE A 101     -11.138  33.242  -2.243  1.00  2.76           N  
ATOM   1661  CA  PHE A 101     -10.710  31.874  -2.004  1.00  3.90           C  
ATOM   1662  C   PHE A 101      -9.869  31.796  -0.734  1.00  3.51           C  
ATOM   1663  O   PHE A 101     -10.088  30.943   0.115  1.00  5.33           O  
ATOM   1664  CB  PHE A 101      -9.928  31.346  -3.203  1.00  5.85           C  
ATOM   1665  CG  PHE A 101      -9.443  29.934  -3.048  1.00  5.85           C  
ATOM   1666  CD1 PHE A 101     -10.307  28.866  -3.239  1.00  5.85           C  
ATOM   1667  CD2 PHE A 101      -8.122  29.671  -2.720  1.00  5.85           C  
ATOM   1668  CE1 PHE A 101      -9.856  27.567  -3.106  1.00  5.85           C  
ATOM   1669  CE2 PHE A 101      -7.673  28.371  -2.591  1.00  5.85           C  
ATOM   1670  CZ  PHE A 101      -8.544  27.321  -2.784  1.00  5.85           C  
ATOM   1671  H   PHE A 101     -10.860  33.680  -3.112  1.00  3.31           H  
ATOM   1672  HA  PHE A 101     -11.595  31.253  -1.867  1.00  4.68           H  
ATOM   1673 1HB  PHE A 101     -10.557  31.392  -4.091  1.00  7.02           H  
ATOM   1674 2HB  PHE A 101      -9.064  31.983  -3.385  1.00  7.02           H  
ATOM   1675  HD1 PHE A 101     -11.348  29.059  -3.497  1.00  7.02           H  
ATOM   1676  HD2 PHE A 101      -7.433  30.503  -2.570  1.00  7.02           H  
ATOM   1677  HE1 PHE A 101     -10.538  26.736  -3.254  1.00  7.02           H  
ATOM   1678  HE2 PHE A 101      -6.634  28.173  -2.337  1.00  7.02           H  
ATOM   1679  HZ  PHE A 101      -8.193  26.299  -2.685  1.00  7.02           H  
ATOM   1680  N   ARG A 102      -8.914  32.707  -0.583  1.00  2.85           N  
ATOM   1681  CA  ARG A 102      -8.080  32.753   0.614  1.00  3.60           C  
ATOM   1682  C   ARG A 102      -8.905  32.955   1.890  1.00  4.09           C  
ATOM   1683  O   ARG A 102      -8.603  32.371   2.934  1.00  8.45           O  
ATOM   1684  CB  ARG A 102      -7.078  33.887   0.488  1.00  5.40           C  
ATOM   1685  CG  ARG A 102      -5.963  33.654  -0.510  1.00  5.40           C  
ATOM   1686  CD  ARG A 102      -5.190  34.896  -0.771  1.00  5.40           C  
ATOM   1687  NE  ARG A 102      -4.105  34.644  -1.693  1.00  5.40           N  
ATOM   1688  CZ  ARG A 102      -3.509  35.548  -2.492  1.00  5.40           C  
ATOM   1689  NH1 ARG A 102      -3.891  36.808  -2.529  1.00  5.40           N  
ATOM   1690  NH2 ARG A 102      -2.519  35.122  -3.254  1.00  5.40           N  
ATOM   1691  H   ARG A 102      -8.742  33.384  -1.317  1.00  3.42           H  
ATOM   1692  HA  ARG A 102      -7.540  31.809   0.694  1.00  4.32           H  
ATOM   1693 1HB  ARG A 102      -7.594  34.798   0.195  1.00  6.48           H  
ATOM   1694 2HB  ARG A 102      -6.615  34.073   1.458  1.00  6.48           H  
ATOM   1695 1HG  ARG A 102      -5.275  32.912  -0.107  1.00  6.48           H  
ATOM   1696 2HG  ARG A 102      -6.370  33.286  -1.450  1.00  6.48           H  
ATOM   1697 1HD  ARG A 102      -5.838  35.652  -1.209  1.00  6.48           H  
ATOM   1698 2HD  ARG A 102      -4.768  35.271   0.160  1.00  6.48           H  
ATOM   1699  HE  ARG A 102      -3.743  33.700  -1.739  1.00  6.48           H  
ATOM   1700 1HH1 ARG A 102      -4.668  37.137  -1.963  1.00  6.48           H  
ATOM   1701 2HH1 ARG A 102      -3.424  37.458  -3.143  1.00  6.48           H  
ATOM   1702 1HH2 ARG A 102      -2.264  34.140  -3.203  1.00  6.48           H  
ATOM   1703 2HH2 ARG A 102      -2.039  35.757  -3.873  1.00  6.48           H  
ATOM   1704  N   SER A 103      -9.941  33.790   1.795  1.00  2.73           N  
ATOM   1705  CA  SER A 103     -10.812  34.110   2.917  1.00  4.15           C  
ATOM   1706  C   SER A 103     -11.730  32.966   3.338  1.00  4.74           C  
ATOM   1707  O   SER A 103     -11.975  32.777   4.531  1.00 12.44           O  
ATOM   1708  CB  SER A 103     -11.675  35.308   2.561  1.00  6.23           C  
ATOM   1709  OG  SER A 103     -10.893  36.455   2.373  1.00  6.23           O  
ATOM   1710  H   SER A 103     -10.118  34.253   0.915  1.00  3.28           H  
ATOM   1711  HA  SER A 103     -10.183  34.370   3.769  1.00  4.98           H  
ATOM   1712 1HB  SER A 103     -12.243  35.098   1.657  1.00  7.47           H  
ATOM   1713 2HB  SER A 103     -12.391  35.483   3.363  1.00  7.47           H  
ATOM   1714  HG  SER A 103     -10.403  36.305   1.556  1.00  7.47           H  
ATOM   1715  N   PHE A 104     -12.249  32.210   2.373  1.00  2.46           N  
ATOM   1716  CA  PHE A 104     -13.205  31.158   2.702  1.00  4.50           C  
ATOM   1717  C   PHE A 104     -12.674  29.737   2.592  1.00  4.54           C  
ATOM   1718  O   PHE A 104     -13.166  28.834   3.267  1.00  7.62           O  
ATOM   1719  CB  PHE A 104     -14.413  31.289   1.795  1.00  6.75           C  
ATOM   1720  CG  PHE A 104     -15.166  32.561   1.992  1.00  6.75           C  
ATOM   1721  CD1 PHE A 104     -15.239  33.500   0.978  1.00  6.75           C  
ATOM   1722  CD2 PHE A 104     -15.788  32.833   3.199  1.00  6.75           C  
ATOM   1723  CE1 PHE A 104     -15.926  34.683   1.163  1.00  6.75           C  
ATOM   1724  CE2 PHE A 104     -16.477  34.012   3.387  1.00  6.75           C  
ATOM   1725  CZ  PHE A 104     -16.546  34.939   2.367  1.00  6.75           C  
ATOM   1726  H   PHE A 104     -12.025  32.403   1.404  1.00  2.95           H  
ATOM   1727  HA  PHE A 104     -13.530  31.312   3.732  1.00  5.40           H  
ATOM   1728 1HB  PHE A 104     -14.091  31.247   0.756  1.00  8.10           H  
ATOM   1729 2HB  PHE A 104     -15.086  30.460   1.963  1.00  8.10           H  
ATOM   1730  HD1 PHE A 104     -14.748  33.296   0.026  1.00  8.10           H  
ATOM   1731  HD2 PHE A 104     -15.731  32.099   4.004  1.00  8.10           H  
ATOM   1732  HE1 PHE A 104     -15.979  35.414   0.358  1.00  8.10           H  
ATOM   1733  HE2 PHE A 104     -16.964  34.212   4.341  1.00  8.10           H  
ATOM   1734  HZ  PHE A 104     -17.089  35.872   2.515  1.00  8.10           H  
ATOM   1735  N   PHE A 105     -11.688  29.531   1.737  1.00  4.38           N  
ATOM   1736  CA  PHE A 105     -11.100  28.221   1.530  1.00  8.13           C  
ATOM   1737  C   PHE A 105      -9.620  28.251   1.875  1.00 11.93           C  
ATOM   1738  O   PHE A 105      -8.767  27.856   1.079  1.00 44.11           O  
ATOM   1739  CB  PHE A 105     -11.343  27.820   0.090  1.00 12.20           C  
ATOM   1740  CG  PHE A 105     -12.811  27.772  -0.194  1.00 12.20           C  
ATOM   1741  CD1 PHE A 105     -13.446  28.863  -0.760  1.00 12.20           C  
ATOM   1742  CD2 PHE A 105     -13.570  26.662   0.134  1.00 12.20           C  
ATOM   1743  CE1 PHE A 105     -14.805  28.843  -0.983  1.00 12.20           C  
ATOM   1744  CE2 PHE A 105     -14.927  26.635  -0.102  1.00 12.20           C  
ATOM   1745  CZ  PHE A 105     -15.547  27.730  -0.658  1.00 12.20           C  
ATOM   1746  H   PHE A 105     -11.322  30.295   1.199  1.00  5.26           H  
ATOM   1747  HA  PHE A 105     -11.595  27.504   2.187  1.00  9.76           H  
ATOM   1748 1HB  PHE A 105     -10.887  28.553  -0.570  1.00 14.63           H  
ATOM   1749 2HB  PHE A 105     -10.905  26.850  -0.124  1.00 14.63           H  
ATOM   1750  HD1 PHE A 105     -12.863  29.747  -1.012  1.00 14.63           H  
ATOM   1751  HD2 PHE A 105     -13.087  25.800   0.589  1.00 14.63           H  
ATOM   1752  HE1 PHE A 105     -15.295  29.711  -1.415  1.00 14.63           H  
ATOM   1753  HE2 PHE A 105     -15.510  25.753   0.160  1.00 14.63           H  
ATOM   1754  HZ  PHE A 105     -16.621  27.715  -0.839  1.00 14.63           H  
ATOM   1755  N   GLY A 106      -9.332  28.729   3.078  1.00 11.53           N  
ATOM   1756  CA  GLY A 106      -7.974  28.856   3.578  1.00 15.14           C  
ATOM   1757  C   GLY A 106      -7.995  29.622   4.893  1.00 13.33           C  
ATOM   1758  O   GLY A 106      -9.054  29.787   5.499  1.00 32.43           O  
ATOM   1759  H   GLY A 106     -10.092  29.026   3.673  1.00 13.84           H  
ATOM   1760 1HA  GLY A 106      -7.538  27.868   3.726  1.00 18.17           H  
ATOM   1761 2HA  GLY A 106      -7.359  29.383   2.849  1.00 18.17           H  
ATOM   1762  N   SER A 107      -6.824  30.078   5.329  1.00 16.36           N  
ATOM   1763  CA  SER A 107      -6.674  30.845   6.570  1.00 11.16           C  
ATOM   1764  C   SER A 107      -7.110  30.048   7.803  1.00  7.61           C  
ATOM   1765  O   SER A 107      -7.766  30.582   8.698  1.00 17.63           O  
ATOM   1766  CB  SER A 107      -7.460  32.147   6.493  1.00 16.74           C  
ATOM   1767  OG  SER A 107      -7.011  32.948   5.433  1.00 16.74           O  
ATOM   1768  H   SER A 107      -6.003  29.895   4.771  1.00 19.63           H  
ATOM   1769  HA  SER A 107      -5.619  31.094   6.689  1.00 13.39           H  
ATOM   1770 1HB  SER A 107      -8.523  31.944   6.376  1.00 20.09           H  
ATOM   1771 2HB  SER A 107      -7.337  32.690   7.429  1.00 20.09           H  
ATOM   1772  HG  SER A 107      -7.374  32.556   4.632  1.00 20.09           H  
ATOM   1773  N   ASN A 108      -6.729  28.773   7.845  1.00  4.45           N  
ATOM   1774  CA  ASN A 108      -7.075  27.876   8.947  1.00  6.84           C  
ATOM   1775  C   ASN A 108      -6.045  27.945  10.065  1.00  7.55           C  
ATOM   1776  O   ASN A 108      -6.315  27.573  11.210  1.00 16.88           O  
ATOM   1777  CB  ASN A 108      -7.160  26.444   8.446  1.00 10.26           C  
ATOM   1778  CG  ASN A 108      -8.318  26.179   7.534  1.00 10.26           C  
ATOM   1779  OD1 ASN A 108      -9.423  25.851   7.985  1.00 10.26           O  
ATOM   1780  ND2 ASN A 108      -8.085  26.320   6.256  1.00 10.26           N  
ATOM   1781  H   ASN A 108      -6.191  28.396   7.077  1.00  5.34           H  
ATOM   1782  HA  ASN A 108      -8.040  28.177   9.360  1.00  8.21           H  
ATOM   1783 1HB  ASN A 108      -6.238  26.190   7.922  1.00 12.31           H  
ATOM   1784 2HB  ASN A 108      -7.236  25.772   9.302  1.00 12.31           H  
ATOM   1785 1HD2 ASN A 108      -8.816  26.160   5.591  1.00 12.31           H  
ATOM   1786 2HD2 ASN A 108      -7.173  26.593   5.942  1.00 12.31           H  
ATOM   1787  N   ILE A 109      -4.849  28.413   9.729  1.00  7.91           N  
ATOM   1788  CA  ILE A 109      -3.764  28.468  10.690  1.00 12.49           C  
ATOM   1789  C   ILE A 109      -3.367  29.892  11.023  1.00 15.62           C  
ATOM   1790  O   ILE A 109      -2.903  30.644  10.165  1.00 46.02           O  
ATOM   1791  CB  ILE A 109      -2.558  27.689  10.155  1.00 18.73           C  
ATOM   1792  CG1 ILE A 109      -2.980  26.237   9.921  1.00 18.73           C  
ATOM   1793  CG2 ILE A 109      -1.389  27.772  11.125  1.00 18.73           C  
ATOM   1794  CD1 ILE A 109      -1.965  25.419   9.183  1.00 18.73           C  
ATOM   1795  H   ILE A 109      -4.678  28.723   8.785  1.00  9.49           H  
ATOM   1796  HA  ILE A 109      -4.095  27.989  11.610  1.00 14.99           H  
ATOM   1797  HB  ILE A 109      -2.255  28.104   9.196  1.00 22.48           H  
ATOM   1798 1HG1 ILE A 109      -3.167  25.765  10.884  1.00 22.48           H  
ATOM   1799 2HG1 ILE A 109      -3.905  26.221   9.346  1.00 22.48           H  
ATOM   1800 1HG2 ILE A 109      -0.544  27.213  10.725  1.00 22.48           H  
ATOM   1801 2HG2 ILE A 109      -1.103  28.814  11.262  1.00 22.48           H  
ATOM   1802 3HG2 ILE A 109      -1.683  27.348  12.085  1.00 22.48           H  
ATOM   1803 1HD1 ILE A 109      -2.342  24.403   9.061  1.00 22.48           H  
ATOM   1804 2HD1 ILE A 109      -1.784  25.858   8.204  1.00 22.48           H  
ATOM   1805 3HD1 ILE A 109      -1.035  25.395   9.750  1.00 22.48           H  
ATOM   1806  N   GLU A 110      -3.563  30.250  12.286  1.00 29.16           N  
ATOM   1807  CA  GLU A 110      -3.232  31.574  12.787  1.00 49.39           C  
ATOM   1808  C   GLU A 110      -1.906  31.541  13.543  1.00 38.54           C  
ATOM   1809  O   GLU A 110      -1.532  30.518  14.116  1.00 79.00           O  
ATOM   1810  CB  GLU A 110      -4.359  32.098  13.674  1.00 74.09           C  
ATOM   1811  CG  GLU A 110      -5.672  32.339  12.936  1.00 74.09           C  
ATOM   1812  CD  GLU A 110      -6.782  32.852  13.818  1.00 74.09           C  
ATOM   1813  OE1 GLU A 110      -6.650  32.796  15.018  1.00 74.09           O  
ATOM   1814  OE2 GLU A 110      -7.764  33.311  13.286  1.00 74.09           O  
ATOM   1815  H   GLU A 110      -3.952  29.573  12.926  1.00 34.99           H  
ATOM   1816  HA  GLU A 110      -3.122  32.249  11.937  1.00 59.27           H  
ATOM   1817 1HB  GLU A 110      -4.555  31.381  14.470  1.00 88.90           H  
ATOM   1818 2HB  GLU A 110      -4.056  33.036  14.139  1.00 88.90           H  
ATOM   1819 1HG  GLU A 110      -5.498  33.062  12.139  1.00 88.90           H  
ATOM   1820 2HG  GLU A 110      -5.990  31.405  12.474  1.00 88.90           H  
ATOM   1821  N   HIS A 111      -1.197  32.663  13.537  1.00 64.76           N  
ATOM   1822  CA  HIS A 111       0.105  32.751  14.186  1.00115.42           C  
ATOM   1823  C   HIS A 111       0.026  33.348  15.583  1.00 93.39           C  
ATOM   1824  O   HIS A 111       0.214  34.550  15.770  1.00176.87           O  
ATOM   1825  CB  HIS A 111       1.066  33.559  13.324  1.00173.13           C  
ATOM   1826  CG  HIS A 111       1.338  32.901  12.012  1.00173.13           C  
ATOM   1827  ND1 HIS A 111       2.172  31.811  11.886  1.00173.13           N  
ATOM   1828  CD2 HIS A 111       0.873  33.167  10.769  1.00173.13           C  
ATOM   1829  CE1 HIS A 111       2.210  31.436  10.619  1.00173.13           C  
ATOM   1830  NE2 HIS A 111       1.430  32.242   9.921  1.00173.13           N  
ATOM   1831  H   HIS A 111      -1.561  33.475  13.060  1.00 77.71           H  
ATOM   1832  HA  HIS A 111       0.520  31.748  14.289  1.00138.50           H  
ATOM   1833 1HB  HIS A 111       0.649  34.548  13.135  1.00207.76           H  
ATOM   1834 2HB  HIS A 111       2.013  33.693  13.847  1.00207.76           H  
ATOM   1835  HD1 HIS A 111       2.790  31.460  12.590  1.00207.76           H  
ATOM   1836  HD2 HIS A 111       0.191  33.923  10.381  1.00207.76           H  
ATOM   1837  HE1 HIS A 111       2.818  30.584  10.311  1.00207.76           H  
ATOM   1838  N   HIS A 112      -0.244  32.491  16.563  1.00 65.07           N  
ATOM   1839  CA  HIS A 112      -0.351  32.903  17.960  1.00 83.66           C  
ATOM   1840  C   HIS A 112       0.897  32.569  18.767  1.00 60.23           C  
ATOM   1841  O   HIS A 112       0.811  32.383  19.980  1.00116.70           O  
ATOM   1842  CB  HIS A 112      -1.562  32.240  18.613  1.00125.49           C  
ATOM   1843  CG  HIS A 112      -2.857  32.664  18.007  1.00125.49           C  
ATOM   1844  ND1 HIS A 112      -3.401  33.913  18.217  1.00125.49           N  
ATOM   1845  CD2 HIS A 112      -3.712  32.012  17.188  1.00125.49           C  
ATOM   1846  CE1 HIS A 112      -4.540  34.011  17.552  1.00125.49           C  
ATOM   1847  NE2 HIS A 112      -4.747  32.871  16.920  1.00125.49           N  
ATOM   1848  H   HIS A 112      -0.388  31.518  16.330  1.00 78.08           H  
ATOM   1849  HA  HIS A 112      -0.491  33.983  18.008  1.00100.39           H  
ATOM   1850 1HB  HIS A 112      -1.480  31.156  18.527  1.00150.59           H  
ATOM   1851 2HB  HIS A 112      -1.584  32.485  19.674  1.00150.59           H  
ATOM   1852  HD2 HIS A 112      -3.598  30.997  16.807  1.00150.59           H  
ATOM   1853  HE1 HIS A 112      -5.192  34.883  17.525  1.00150.59           H  
ATOM   1854  HE2 HIS A 112      -5.542  32.663  16.325  1.00150.59           H  
ATOM   1855  N   ARG A 113       2.045  32.472  18.090  1.00 62.26           N  
ATOM   1856  CA  ARG A 113       3.315  32.117  18.724  1.00 86.14           C  
ATOM   1857  C   ARG A 113       3.209  30.738  19.350  1.00 96.65           C  
ATOM   1858  O   ARG A 113       3.522  30.545  20.526  1.00134.07           O  
ATOM   1859  CB  ARG A 113       3.709  33.142  19.779  1.00129.21           C  
ATOM   1860  CG  ARG A 113       3.907  34.550  19.244  1.00129.21           C  
ATOM   1861  CD  ARG A 113       4.346  35.489  20.306  1.00129.21           C  
ATOM   1862  NE  ARG A 113       4.515  36.840  19.794  1.00129.21           N  
ATOM   1863  CZ  ARG A 113       4.805  37.917  20.549  1.00129.21           C  
ATOM   1864  NH1 ARG A 113       4.958  37.788  21.849  1.00129.21           N  
ATOM   1865  NH2 ARG A 113       4.936  39.104  19.983  1.00129.21           N  
ATOM   1866  H   ARG A 113       2.047  32.653  17.098  1.00 74.71           H  
ATOM   1867  HA  ARG A 113       4.092  32.093  17.961  1.00103.37           H  
ATOM   1868 1HB  ARG A 113       2.961  33.184  20.567  1.00155.05           H  
ATOM   1869 2HB  ARG A 113       4.648  32.838  20.242  1.00155.05           H  
ATOM   1870 1HG  ARG A 113       4.667  34.536  18.463  1.00155.05           H  
ATOM   1871 2HG  ARG A 113       2.967  34.917  18.828  1.00155.05           H  
ATOM   1872 1HD  ARG A 113       3.601  35.516  21.102  1.00155.05           H  
ATOM   1873 2HD  ARG A 113       5.300  35.157  20.713  1.00155.05           H  
ATOM   1874  HE  ARG A 113       4.406  36.980  18.798  1.00155.05           H  
ATOM   1875 1HH1 ARG A 113       4.857  36.881  22.281  1.00155.05           H  
ATOM   1876 2HH1 ARG A 113       5.175  38.596  22.414  1.00155.05           H  
ATOM   1877 1HH2 ARG A 113       4.818  39.202  18.983  1.00155.05           H  
ATOM   1878 2HH2 ARG A 113       5.153  39.912  20.547  1.00155.05           H  
ATOM   1879  N   MET A 114       2.746  29.783  18.556  1.00140.80           N  
ATOM   1880  CA  MET A 114       2.564  28.423  19.022  1.00206.37           C  
ATOM   1881  C   MET A 114       3.852  27.635  18.871  1.00165.44           C  
ATOM   1882  O   MET A 114       4.503  27.690  17.826  1.00239.48           O  
ATOM   1883  CB  MET A 114       1.422  27.760  18.255  1.00309.56           C  
ATOM   1884  CG  MET A 114       0.086  28.483  18.377  1.00309.56           C  
ATOM   1885  SD  MET A 114      -0.489  28.604  20.082  1.00309.56           S  
ATOM   1886  CE  MET A 114      -0.837  26.887  20.454  1.00309.56           C  
ATOM   1887  H   MET A 114       2.515  30.005  17.599  1.00168.96           H  
ATOM   1888  HA  MET A 114       2.309  28.449  20.083  1.00247.64           H  
ATOM   1889 1HB  MET A 114       1.678  27.705  17.198  1.00371.47           H  
ATOM   1890 2HB  MET A 114       1.285  26.738  18.613  1.00371.47           H  
ATOM   1891 1HG  MET A 114       0.182  29.490  17.974  1.00371.47           H  
ATOM   1892 2HG  MET A 114      -0.669  27.955  17.795  1.00371.47           H  
ATOM   1893 1HE  MET A 114      -1.199  26.804  21.479  1.00371.47           H  
ATOM   1894 2HE  MET A 114      -1.598  26.515  19.768  1.00371.47           H  
ATOM   1895 3HE  MET A 114       0.073  26.298  20.341  1.00371.47           H  
ATOM   1896  N   TYR A 115       4.217  26.902  19.913  1.00134.18           N  
ATOM   1897  CA  TYR A 115       5.432  26.101  19.893  1.00159.39           C  
ATOM   1898  C   TYR A 115       5.127  24.656  20.241  1.00102.62           C  
ATOM   1899  O   TYR A 115       4.155  24.369  20.940  1.00112.25           O  
ATOM   1900  CB  TYR A 115       6.475  26.674  20.854  1.00239.08           C  
ATOM   1901  CG  TYR A 115       6.929  28.071  20.487  1.00239.08           C  
ATOM   1902  CD1 TYR A 115       6.325  29.177  21.066  1.00239.08           C  
ATOM   1903  CD2 TYR A 115       7.941  28.245  19.557  1.00239.08           C  
ATOM   1904  CE1 TYR A 115       6.735  30.450  20.720  1.00239.08           C  
ATOM   1905  CE2 TYR A 115       8.350  29.518  19.210  1.00239.08           C  
ATOM   1906  CZ  TYR A 115       7.751  30.618  19.788  1.00239.08           C  
ATOM   1907  OH  TYR A 115       8.162  31.885  19.442  1.00239.08           O  
ATOM   1908  H   TYR A 115       3.639  26.901  20.741  1.00161.02           H  
ATOM   1909  HA  TYR A 115       5.844  26.118  18.884  1.00191.27           H  
ATOM   1910 1HB  TYR A 115       6.064  26.704  21.864  1.00286.90           H  
ATOM   1911 2HB  TYR A 115       7.350  26.026  20.874  1.00286.90           H  
ATOM   1912  HD1 TYR A 115       5.525  29.042  21.795  1.00286.90           H  
ATOM   1913  HD2 TYR A 115       8.414  27.377  19.098  1.00286.90           H  
ATOM   1914  HE1 TYR A 115       6.259  31.318  21.177  1.00286.90           H  
ATOM   1915  HE2 TYR A 115       9.146  29.653  18.478  1.00286.90           H  
ATOM   1916  HH  TYR A 115       8.885  31.825  18.812  1.00286.90           H  
ATOM   1917  N   HIS A 116       5.955  23.750  19.729  1.00122.38           N  
ATOM   1918  CA  HIS A 116       5.779  22.324  19.964  1.00113.58           C  
ATOM   1919  C   HIS A 116       5.795  22.019  21.471  1.00 42.93           C  
ATOM   1920  O   HIS A 116       6.766  22.354  22.152  1.00 43.21           O  
ATOM   1921  CB  HIS A 116       6.890  21.534  19.263  1.00170.37           C  
ATOM   1922  CG  HIS A 116       6.687  20.049  19.271  1.00170.37           C  
ATOM   1923  ND1 HIS A 116       6.925  19.266  20.381  1.00170.37           N  
ATOM   1924  CD2 HIS A 116       6.260  19.210  18.302  1.00170.37           C  
ATOM   1925  CE1 HIS A 116       6.657  18.004  20.087  1.00170.37           C  
ATOM   1926  NE2 HIS A 116       6.251  17.945  18.834  1.00170.37           N  
ATOM   1927  H   HIS A 116       6.730  24.059  19.161  1.00146.86           H  
ATOM   1928  HA  HIS A 116       4.834  22.016  19.533  1.00136.30           H  
ATOM   1929 1HB  HIS A 116       6.968  21.860  18.225  1.00204.44           H  
ATOM   1930 2HB  HIS A 116       7.844  21.747  19.745  1.00204.44           H  
ATOM   1931  HD1 HIS A 116       6.915  19.602  21.326  1.00204.44           H  
ATOM   1932  HD2 HIS A 116       5.953  19.373  17.269  1.00204.44           H  
ATOM   1933  HE1 HIS A 116       6.784  17.223  20.835  1.00204.44           H  
ATOM   1934  N   PRO A 117       4.731  21.395  22.000  1.00 64.84           N  
ATOM   1935  CA  PRO A 117       4.501  21.004  23.385  1.00 79.52           C  
ATOM   1936  C   PRO A 117       5.323  19.782  23.745  1.00 49.39           C  
ATOM   1937  O   PRO A 117       5.918  19.146  22.876  1.00 59.33           O  
ATOM   1938  CB  PRO A 117       3.008  20.695  23.422  1.00119.28           C  
ATOM   1939  CG  PRO A 117       2.714  20.185  22.057  1.00119.28           C  
ATOM   1940  CD  PRO A 117       3.597  20.990  21.142  1.00119.28           C  
ATOM   1941  HA  PRO A 117       4.749  21.848  24.045  1.00 95.42           H  
ATOM   1942 1HB  PRO A 117       2.791  19.958  24.209  1.00143.14           H  
ATOM   1943 2HB  PRO A 117       2.442  21.606  23.667  1.00143.14           H  
ATOM   1944 1HG  PRO A 117       2.921  19.107  22.000  1.00143.14           H  
ATOM   1945 2HG  PRO A 117       1.646  20.314  21.827  1.00143.14           H  
ATOM   1946 1HD  PRO A 117       3.948  20.350  20.319  1.00143.14           H  
ATOM   1947 2HD  PRO A 117       3.063  21.879  20.773  1.00143.14           H  
ATOM   1948  N   ARG A 118       5.348  19.438  25.028  1.00 76.34           N  
ATOM   1949  CA  ARG A 118       6.132  18.302  25.518  1.00 95.96           C  
ATOM   1950  C   ARG A 118       5.509  16.935  25.208  1.00104.61           C  
ATOM   1951  O   ARG A 118       5.176  16.165  26.113  1.00166.51           O  
ATOM   1952  CB  ARG A 118       6.334  18.419  27.018  1.00143.94           C  
ATOM   1953  CG  ARG A 118       7.177  19.604  27.455  1.00143.94           C  
ATOM   1954  CD  ARG A 118       7.320  19.657  28.931  1.00143.94           C  
ATOM   1955  NE  ARG A 118       8.117  20.796  29.358  1.00143.94           N  
ATOM   1956  CZ  ARG A 118       8.406  21.088  30.641  1.00143.94           C  
ATOM   1957  NH1 ARG A 118       7.959  20.318  31.608  1.00143.94           N  
ATOM   1958  NH2 ARG A 118       9.139  22.150  30.926  1.00143.94           N  
ATOM   1959  H   ARG A 118       4.825  19.991  25.694  1.00 91.61           H  
ATOM   1960  HA  ARG A 118       7.113  18.342  25.041  1.00115.15           H  
ATOM   1961 1HB  ARG A 118       5.366  18.503  27.509  1.00172.73           H  
ATOM   1962 2HB  ARG A 118       6.814  17.515  27.393  1.00172.73           H  
ATOM   1963 1HG  ARG A 118       8.171  19.526  27.015  1.00172.73           H  
ATOM   1964 2HG  ARG A 118       6.705  20.529  27.122  1.00172.73           H  
ATOM   1965 1HD  ARG A 118       6.335  19.739  29.389  1.00172.73           H  
ATOM   1966 2HD  ARG A 118       7.809  18.749  29.281  1.00172.73           H  
ATOM   1967  HE  ARG A 118       8.478  21.412  28.642  1.00172.73           H  
ATOM   1968 1HH1 ARG A 118       7.398  19.507  31.389  1.00172.73           H  
ATOM   1969 2HH1 ARG A 118       8.176  20.538  32.569  1.00172.73           H  
ATOM   1970 1HH2 ARG A 118       9.483  22.742  30.182  1.00172.73           H  
ATOM   1971 2HH2 ARG A 118       9.356  22.370  31.887  1.00172.73           H  
ATOM   1972  N   ASN A 119       5.369  16.621  23.926  1.00112.38           N  
ATOM   1973  CA  ASN A 119       4.800  15.346  23.548  1.00154.96           C  
ATOM   1974  C   ASN A 119       5.857  14.278  23.659  1.00102.15           C  
ATOM   1975  O   ASN A 119       6.649  14.077  22.738  1.00164.75           O  
ATOM   1976  CB  ASN A 119       4.215  15.360  22.147  1.00232.44           C  
ATOM   1977  CG  ASN A 119       3.534  14.047  21.845  1.00232.44           C  
ATOM   1978  OD1 ASN A 119       3.553  13.151  22.699  1.00232.44           O  
ATOM   1979  ND2 ASN A 119       2.948  13.915  20.682  1.00232.44           N  
ATOM   1980  H   ASN A 119       5.666  17.279  23.221  1.00134.86           H  
ATOM   1981  HA  ASN A 119       4.006  15.093  24.252  1.00185.95           H  
ATOM   1982 1HB  ASN A 119       3.492  16.171  22.054  1.00278.93           H  
ATOM   1983 2HB  ASN A 119       5.006  15.531  21.416  1.00278.93           H  
ATOM   1984 1HD2 ASN A 119       2.474  13.060  20.445  1.00278.93           H  
ATOM   1985 2HD2 ASN A 119       2.960  14.672  20.030  1.00278.93           H  
ATOM   1986  N   GLN A 120       5.842  13.573  24.786  1.00 84.50           N  
ATOM   1987  CA  GLN A 120       6.789  12.493  25.032  1.00104.19           C  
ATOM   1988  C   GLN A 120       6.732  11.442  23.933  1.00 83.90           C  
ATOM   1989  O   GLN A 120       7.769  10.921  23.517  1.00114.49           O  
ATOM   1990  CB  GLN A 120       6.515  11.837  26.385  1.00156.28           C  
ATOM   1991  CG  GLN A 120       7.510  10.751  26.754  1.00156.28           C  
ATOM   1992  CD  GLN A 120       8.913  11.293  26.943  1.00156.28           C  
ATOM   1993  OE1 GLN A 120       9.134  12.236  27.708  1.00156.28           O  
ATOM   1994  NE2 GLN A 120       9.873  10.697  26.245  1.00156.28           N  
ATOM   1995  H   GLN A 120       5.174  13.843  25.499  1.00101.40           H  
ATOM   1996  HA  GLN A 120       7.795  12.912  25.045  1.00125.03           H  
ATOM   1997 1HB  GLN A 120       6.536  12.595  27.168  1.00187.54           H  
ATOM   1998 2HB  GLN A 120       5.518  11.396  26.382  1.00187.54           H  
ATOM   1999 1HG  GLN A 120       7.194  10.287  27.688  1.00187.54           H  
ATOM   2000 2HG  GLN A 120       7.534  10.008  25.957  1.00187.54           H  
ATOM   2001 1HE2 GLN A 120      10.821  11.011  26.327  1.00187.54           H  
ATOM   2002 2HE2 GLN A 120       9.650   9.936  25.636  1.00187.54           H  
ATOM   2003  N   THR A 121       5.527  11.142  23.437  1.00 83.13           N  
ATOM   2004  CA  THR A 121       5.365  10.196  22.334  1.00 95.88           C  
ATOM   2005  C   THR A 121       5.716  10.858  20.995  1.00 46.42           C  
ATOM   2006  O   THR A 121       4.846  11.093  20.158  1.00106.63           O  
ATOM   2007  CB  THR A 121       3.931   9.628  22.281  1.00143.82           C  
ATOM   2008  OG1 THR A 121       2.978  10.692  22.162  1.00143.82           O  
ATOM   2009  CG2 THR A 121       3.644   8.846  23.552  1.00143.82           C  
ATOM   2010  H   THR A 121       4.706  11.592  23.818  1.00 99.76           H  
ATOM   2011  HA  THR A 121       6.053   9.364  22.487  1.00115.06           H  
ATOM   2012  HB  THR A 121       3.832   8.963  21.423  1.00172.58           H  
ATOM   2013  HG1 THR A 121       3.289  11.474  22.627  1.00172.58           H  
ATOM   2014 1HG2 THR A 121       2.632   8.442  23.508  1.00172.58           H  
ATOM   2015 2HG2 THR A 121       4.357   8.027  23.644  1.00172.58           H  
ATOM   2016 3HG2 THR A 121       3.734   9.505  24.414  1.00172.58           H  
ATOM   2017  N   SER A 122       6.995  11.172  20.815  1.00 25.23           N  
ATOM   2018  CA  SER A 122       7.490  11.792  19.597  1.00 33.78           C  
ATOM   2019  C   SER A 122       7.627  10.752  18.508  1.00 20.61           C  
ATOM   2020  O   SER A 122       8.012   9.611  18.779  1.00 45.44           O  
ATOM   2021  CB  SER A 122       8.824  12.464  19.851  1.00 50.67           C  
ATOM   2022  OG  SER A 122       9.360  12.981  18.662  1.00 50.67           O  
ATOM   2023  H   SER A 122       7.643  10.956  21.560  1.00 30.28           H  
ATOM   2024  HA  SER A 122       6.771  12.545  19.270  1.00 40.54           H  
ATOM   2025 1HB  SER A 122       8.693  13.268  20.574  1.00 60.80           H  
ATOM   2026 2HB  SER A 122       9.517  11.744  20.284  1.00 60.80           H  
ATOM   2027  HG  SER A 122       9.490  12.228  18.080  1.00 60.80           H  
ATOM   2028  N   PHE A 123       7.297  11.121  17.277  1.00 23.75           N  
ATOM   2029  CA  PHE A 123       7.396  10.162  16.193  1.00 13.45           C  
ATOM   2030  C   PHE A 123       8.813   9.739  15.848  1.00 26.54           C  
ATOM   2031  O   PHE A 123       9.459  10.328  14.980  1.00 77.63           O  
ATOM   2032  CB  PHE A 123       6.740  10.673  14.939  1.00 20.17           C  
ATOM   2033  CG  PHE A 123       6.853   9.696  13.830  1.00 20.17           C  
ATOM   2034  CD1 PHE A 123       6.135   8.526  13.868  1.00 20.17           C  
ATOM   2035  CD2 PHE A 123       7.690   9.933  12.759  1.00 20.17           C  
ATOM   2036  CE1 PHE A 123       6.231   7.602  12.852  1.00 20.17           C  
ATOM   2037  CE2 PHE A 123       7.794   9.014  11.746  1.00 20.17           C  
ATOM   2038  CZ  PHE A 123       7.061   7.850  11.790  1.00 20.17           C  
ATOM   2039  H   PHE A 123       6.986  12.064  17.073  1.00 28.50           H  
ATOM   2040  HA  PHE A 123       6.855   9.265  16.500  1.00 16.14           H  
ATOM   2041 1HB  PHE A 123       5.686  10.881  15.118  1.00 24.21           H  
ATOM   2042 2HB  PHE A 123       7.221  11.589  14.634  1.00 24.21           H  
ATOM   2043  HD1 PHE A 123       5.486   8.340  14.723  1.00 24.21           H  
ATOM   2044  HD2 PHE A 123       8.271  10.852  12.725  1.00 24.21           H  
ATOM   2045  HE1 PHE A 123       5.653   6.679  12.895  1.00 24.21           H  
ATOM   2046  HE2 PHE A 123       8.461   9.202  10.911  1.00 24.21           H  
ATOM   2047  HZ  PHE A 123       7.142   7.127  10.989  1.00 24.21           H  
ATOM   2048  N   MET A 124       9.258   8.673  16.488  1.00 26.49           N  
ATOM   2049  CA  MET A 124      10.546   8.083  16.179  1.00 43.65           C  
ATOM   2050  C   MET A 124      10.351   7.119  15.022  1.00 21.43           C  
ATOM   2051  O   MET A 124       9.250   6.602  14.824  1.00 36.22           O  
ATOM   2052  CB  MET A 124      11.122   7.373  17.400  1.00 65.47           C  
ATOM   2053  CG  MET A 124      11.342   8.278  18.603  1.00 65.47           C  
ATOM   2054  SD  MET A 124      12.515   9.606  18.268  1.00 65.47           S  
ATOM   2055  CE  MET A 124      14.044   8.682  18.138  1.00 65.47           C  
ATOM   2056  H   MET A 124       8.679   8.282  17.220  1.00 31.79           H  
ATOM   2057  HA  MET A 124      11.232   8.865  15.856  1.00 52.38           H  
ATOM   2058 1HB  MET A 124      10.450   6.571  17.704  1.00 78.57           H  
ATOM   2059 2HB  MET A 124      12.079   6.919  17.142  1.00 78.57           H  
ATOM   2060 1HG  MET A 124      10.394   8.723  18.904  1.00 78.57           H  
ATOM   2061 2HG  MET A 124      11.719   7.688  19.437  1.00 78.57           H  
ATOM   2062 1HE  MET A 124      14.866   9.366  17.931  1.00 78.57           H  
ATOM   2063 2HE  MET A 124      14.234   8.158  19.077  1.00 78.57           H  
ATOM   2064 3HE  MET A 124      13.963   7.956  17.328  1.00 78.57           H  
ATOM   2065  N   TYR A 125      11.400   6.876  14.247  1.00 53.17           N  
ATOM   2066  CA  TYR A 125      11.240   5.988  13.109  1.00 91.49           C  
ATOM   2067  C   TYR A 125      12.523   5.258  12.750  1.00 63.92           C  
ATOM   2068  O   TYR A 125      13.621   5.686  13.109  1.00 94.09           O  
ATOM   2069  CB  TYR A 125      10.724   6.800  11.924  1.00137.23           C  
ATOM   2070  CG  TYR A 125      11.699   7.812  11.381  1.00137.23           C  
ATOM   2071  CD1 TYR A 125      12.388   7.524  10.217  1.00137.23           C  
ATOM   2072  CD2 TYR A 125      11.936   9.001  12.053  1.00137.23           C  
ATOM   2073  CE1 TYR A 125      13.308   8.415   9.710  1.00137.23           C  
ATOM   2074  CE2 TYR A 125      12.864   9.895  11.550  1.00137.23           C  
ATOM   2075  CZ  TYR A 125      13.547   9.604  10.382  1.00137.23           C  
ATOM   2076  OH  TYR A 125      14.472  10.488   9.877  1.00137.23           O  
ATOM   2077  H   TYR A 125      12.292   7.310  14.439  1.00 63.80           H  
ATOM   2078  HA  TYR A 125      10.496   5.234  13.367  1.00109.79           H  
ATOM   2079 1HB  TYR A 125      10.477   6.122  11.113  1.00164.68           H  
ATOM   2080 2HB  TYR A 125       9.818   7.319  12.217  1.00164.68           H  
ATOM   2081  HD1 TYR A 125      12.196   6.589   9.697  1.00164.68           H  
ATOM   2082  HD2 TYR A 125      11.400   9.228  12.975  1.00164.68           H  
ATOM   2083  HE1 TYR A 125      13.844   8.184   8.790  1.00164.68           H  
ATOM   2084  HE2 TYR A 125      13.060  10.831  12.073  1.00164.68           H  
ATOM   2085  HH  TYR A 125      14.201  11.391  10.082  1.00164.68           H  
ATOM   2086  N   ALA A 126      12.367   4.151  12.038  1.00 64.55           N  
ATOM   2087  CA  ALA A 126      13.480   3.328  11.594  1.00 62.54           C  
ATOM   2088  C   ALA A 126      14.086   3.888  10.322  1.00 46.00           C  
ATOM   2089  O   ALA A 126      13.429   4.635   9.598  1.00 58.68           O  
ATOM   2090  CB  ALA A 126      13.026   1.895  11.375  1.00 93.81           C  
ATOM   2091  H   ALA A 126      11.430   3.868  11.787  1.00 77.46           H  
ATOM   2092  HA  ALA A 126      14.249   3.345  12.371  1.00 75.05           H  
ATOM   2093 1HB  ALA A 126      13.873   1.284  11.064  1.00112.57           H  
ATOM   2094 2HB  ALA A 126      12.614   1.498  12.302  1.00112.57           H  
ATOM   2095 3HB  ALA A 126      12.260   1.871  10.601  1.00112.57           H  
ATOM   2096  N   GLN A 127      15.341   3.524  10.062  1.00 55.98           N  
ATOM   2097  CA  GLN A 127      16.064   3.947   8.864  1.00 73.56           C  
ATOM   2098  C   GLN A 127      15.165   3.910   7.630  1.00 79.40           C  
ATOM   2099  O   GLN A 127      14.521   2.900   7.351  1.00130.99           O  
ATOM   2100  CB  GLN A 127      17.294   3.061   8.645  1.00110.34           C  
ATOM   2101  CG  GLN A 127      18.174   3.469   7.474  1.00110.34           C  
ATOM   2102  CD  GLN A 127      19.399   2.590   7.341  1.00110.34           C  
ATOM   2103  OE1 GLN A 127      19.587   1.642   8.109  1.00110.34           O  
ATOM   2104  NE2 GLN A 127      20.242   2.898   6.363  1.00110.34           N  
ATOM   2105  H   GLN A 127      15.811   2.917  10.721  1.00 67.18           H  
ATOM   2106  HA  GLN A 127      16.395   4.975   9.009  1.00 88.27           H  
ATOM   2107 1HB  GLN A 127      17.912   3.068   9.542  1.00132.41           H  
ATOM   2108 2HB  GLN A 127      16.971   2.032   8.481  1.00132.41           H  
ATOM   2109 1HG  GLN A 127      17.606   3.378   6.557  1.00132.41           H  
ATOM   2110 2HG  GLN A 127      18.504   4.499   7.609  1.00132.41           H  
ATOM   2111 1HE2 GLN A 127      21.069   2.352   6.223  1.00132.41           H  
ATOM   2112 2HE2 GLN A 127      20.051   3.676   5.763  1.00132.41           H  
ATOM   2113  N   ALA A 128      15.156   5.011   6.875  1.00 78.72           N  
ATOM   2114  CA  ALA A 128      14.302   5.175   5.692  1.00123.56           C  
ATOM   2115  C   ALA A 128      14.487   4.071   4.643  1.00 88.45           C  
ATOM   2116  O   ALA A 128      13.560   3.774   3.888  1.00136.92           O  
ATOM   2117  CB  ALA A 128      14.571   6.524   5.051  1.00185.34           C  
ATOM   2118  H   ALA A 128      15.740   5.786   7.155  1.00 94.46           H  
ATOM   2119  HA  ALA A 128      13.266   5.144   6.028  1.00148.27           H  
ATOM   2120 1HB  ALA A 128      13.902   6.660   4.201  1.00222.41           H  
ATOM   2121 2HB  ALA A 128      14.399   7.313   5.781  1.00222.41           H  
ATOM   2122 3HB  ALA A 128      15.604   6.563   4.710  1.00222.41           H  
ATOM   2123  N   ASP A 129      15.675   3.465   4.601  1.00 70.54           N  
ATOM   2124  CA  ASP A 129      15.979   2.373   3.678  1.00 92.82           C  
ATOM   2125  C   ASP A 129      15.226   1.101   4.076  1.00 40.05           C  
ATOM   2126  O   ASP A 129      15.793   0.170   4.642  1.00 90.84           O  
ATOM   2127  CB  ASP A 129      17.488   2.107   3.667  1.00139.23           C  
ATOM   2128  CG  ASP A 129      17.909   1.094   2.614  1.00139.23           C  
ATOM   2129  OD1 ASP A 129      17.079   0.689   1.836  1.00139.23           O  
ATOM   2130  OD2 ASP A 129      19.062   0.734   2.598  1.00139.23           O  
ATOM   2131  H   ASP A 129      16.391   3.772   5.232  1.00 84.65           H  
ATOM   2132  HA  ASP A 129      15.670   2.663   2.677  1.00111.38           H  
ATOM   2133 1HB  ASP A 129      18.017   3.042   3.484  1.00167.08           H  
ATOM   2134 2HB  ASP A 129      17.798   1.741   4.646  1.00167.08           H  
ATOM   2135  N   GLU A 130      13.935   1.097   3.740  1.00  6.98           N  
ATOM   2136  CA  GLU A 130      12.978   0.025   4.029  1.00 22.17           C  
ATOM   2137  C   GLU A 130      11.569   0.442   3.604  1.00 10.47           C  
ATOM   2138  O   GLU A 130      10.686  -0.407   3.446  1.00 13.85           O  
ATOM   2139  CB  GLU A 130      12.898  -0.296   5.530  1.00 33.26           C  
ATOM   2140  CG  GLU A 130      12.191   0.779   6.360  1.00 33.26           C  
ATOM   2141  CD  GLU A 130      12.079   0.437   7.821  1.00 33.26           C  
ATOM   2142  OE1 GLU A 130      12.899  -0.307   8.304  1.00 33.26           O  
ATOM   2143  OE2 GLU A 130      11.147   0.894   8.450  1.00 33.26           O  
ATOM   2144  H   GLU A 130      13.617   1.921   3.264  1.00  8.38           H  
ATOM   2145  HA  GLU A 130      13.269  -0.865   3.479  1.00 26.60           H  
ATOM   2146 1HB  GLU A 130      12.364  -1.236   5.666  1.00 39.91           H  
ATOM   2147 2HB  GLU A 130      13.896  -0.430   5.941  1.00 39.91           H  
ATOM   2148 1HG  GLU A 130      12.735   1.715   6.257  1.00 39.91           H  
ATOM   2149 2HG  GLU A 130      11.190   0.935   5.963  1.00 39.91           H  
ATOM   2150  N   LEU A 131      11.366   1.746   3.429  1.00  7.78           N  
ATOM   2151  CA  LEU A 131      10.065   2.299   3.117  1.00  5.66           C  
ATOM   2152  C   LEU A 131       9.613   1.987   1.695  1.00  4.76           C  
ATOM   2153  O   LEU A 131      10.445   1.912   0.790  1.00  5.91           O  
ATOM   2154  CB  LEU A 131      10.135   3.807   3.337  1.00  8.49           C  
ATOM   2155  CG  LEU A 131      10.412   4.177   4.786  1.00  8.49           C  
ATOM   2156  CD1 LEU A 131      10.606   5.672   4.945  1.00  8.49           C  
ATOM   2157  CD2 LEU A 131       9.251   3.699   5.608  1.00  8.49           C  
ATOM   2158  H   LEU A 131      12.120   2.403   3.565  1.00  9.34           H  
ATOM   2159  HA  LEU A 131       9.373   1.887   3.830  1.00  6.79           H  
ATOM   2160 1HB  LEU A 131      10.927   4.222   2.719  1.00 10.19           H  
ATOM   2161 2HB  LEU A 131       9.184   4.253   3.045  1.00 10.19           H  
ATOM   2162  HG  LEU A 131      11.324   3.685   5.122  1.00 10.19           H  
ATOM   2163 1HD1 LEU A 131      10.802   5.904   5.992  1.00 10.19           H  
ATOM   2164 2HD1 LEU A 131      11.448   6.000   4.337  1.00 10.19           H  
ATOM   2165 3HD1 LEU A 131       9.703   6.179   4.628  1.00 10.19           H  
ATOM   2166 1HD2 LEU A 131       9.448   3.950   6.640  1.00 10.19           H  
ATOM   2167 2HD2 LEU A 131       8.340   4.194   5.273  1.00 10.19           H  
ATOM   2168 3HD2 LEU A 131       9.140   2.620   5.503  1.00 10.19           H  
ATOM   2169  N   PRO A 132       8.297   1.787   1.485  1.00  4.08           N  
ATOM   2170  CA  PRO A 132       7.620   1.507   0.226  1.00  4.03           C  
ATOM   2171  C   PRO A 132       7.904   2.577  -0.801  1.00  3.65           C  
ATOM   2172  O   PRO A 132       8.004   3.761  -0.468  1.00  5.05           O  
ATOM   2173  CB  PRO A 132       6.133   1.510   0.598  1.00  6.04           C  
ATOM   2174  CG  PRO A 132       6.108   1.143   2.038  1.00  6.04           C  
ATOM   2175  CD  PRO A 132       7.340   1.784   2.616  1.00  6.04           C  
ATOM   2176  HA  PRO A 132       7.940   0.519  -0.144  1.00  4.84           H  
ATOM   2177 1HB  PRO A 132       5.701   2.508   0.406  1.00  7.25           H  
ATOM   2178 2HB  PRO A 132       5.583   0.794  -0.027  1.00  7.25           H  
ATOM   2179 1HG  PRO A 132       5.190   1.509   2.514  1.00  7.25           H  
ATOM   2180 2HG  PRO A 132       6.111   0.051   2.156  1.00  7.25           H  
ATOM   2181 1HD  PRO A 132       7.145   2.809   2.960  1.00  7.25           H  
ATOM   2182 2HD  PRO A 132       7.686   1.135   3.426  1.00  7.25           H  
ATOM   2183  N   LEU A 133       7.975   2.175  -2.062  1.00  2.90           N  
ATOM   2184  CA  LEU A 133       8.176   3.125  -3.150  1.00  3.23           C  
ATOM   2185  C   LEU A 133       6.918   3.971  -3.355  1.00  2.41           C  
ATOM   2186  O   LEU A 133       6.989   5.102  -3.840  1.00  2.82           O  
ATOM   2187  CB  LEU A 133       8.526   2.382  -4.444  1.00  4.84           C  
ATOM   2188  CG  LEU A 133       9.884   1.668  -4.440  1.00  4.84           C  
ATOM   2189  CD1 LEU A 133      10.039   0.870  -5.724  1.00  4.84           C  
ATOM   2190  CD2 LEU A 133      10.993   2.700  -4.299  1.00  4.84           C  
ATOM   2191  H   LEU A 133       7.894   1.189  -2.273  1.00  3.48           H  
ATOM   2192  HA  LEU A 133       9.001   3.786  -2.887  1.00  3.88           H  
ATOM   2193 1HB  LEU A 133       7.756   1.637  -4.641  1.00  5.81           H  
ATOM   2194 2HB  LEU A 133       8.535   3.098  -5.266  1.00  5.81           H  
ATOM   2195  HG  LEU A 133       9.928   0.972  -3.603  1.00  5.81           H  
ATOM   2196 1HD1 LEU A 133      11.001   0.356  -5.717  1.00  5.81           H  
ATOM   2197 2HD1 LEU A 133       9.237   0.136  -5.798  1.00  5.81           H  
ATOM   2198 3HD1 LEU A 133       9.995   1.545  -6.579  1.00  5.81           H  
ATOM   2199 1HD2 LEU A 133      11.961   2.197  -4.290  1.00  5.81           H  
ATOM   2200 2HD2 LEU A 133      10.954   3.395  -5.139  1.00  5.81           H  
ATOM   2201 3HD2 LEU A 133      10.863   3.251  -3.367  1.00  5.81           H  
ATOM   2202  N   SER A 134       5.769   3.415  -2.963  1.00  2.24           N  
ATOM   2203  CA  SER A 134       4.499   4.099  -3.050  1.00  2.01           C  
ATOM   2204  C   SER A 134       3.520   3.578  -2.003  1.00  2.14           C  
ATOM   2205  O   SER A 134       3.468   2.378  -1.725  1.00  3.82           O  
ATOM   2206  CB  SER A 134       3.912   3.935  -4.436  1.00  3.01           C  
ATOM   2207  OG  SER A 134       2.656   4.549  -4.525  1.00  3.01           O  
ATOM   2208  H   SER A 134       5.781   2.477  -2.592  1.00  2.69           H  
ATOM   2209  HA  SER A 134       4.670   5.159  -2.864  1.00  2.41           H  
ATOM   2210 1HB  SER A 134       4.588   4.379  -5.166  1.00  3.62           H  
ATOM   2211 2HB  SER A 134       3.823   2.876  -4.675  1.00  3.62           H  
ATOM   2212  HG  SER A 134       2.757   5.421  -4.132  1.00  3.62           H  
ATOM   2213  N   VAL A 135       2.758   4.498  -1.429  1.00  1.28           N  
ATOM   2214  CA  VAL A 135       1.740   4.208  -0.422  1.00  1.26           C  
ATOM   2215  C   VAL A 135       0.426   4.805  -0.850  1.00  0.90           C  
ATOM   2216  O   VAL A 135       0.384   5.908  -1.380  1.00  0.92           O  
ATOM   2217  CB  VAL A 135       2.144   4.738   0.974  1.00  1.89           C  
ATOM   2218  CG1 VAL A 135       1.009   4.556   1.975  1.00  1.89           C  
ATOM   2219  CG2 VAL A 135       3.346   3.954   1.467  1.00  1.89           C  
ATOM   2220  H   VAL A 135       2.872   5.454  -1.738  1.00  1.54           H  
ATOM   2221  HA  VAL A 135       1.622   3.126  -0.351  1.00  1.51           H  
ATOM   2222  HB  VAL A 135       2.380   5.799   0.908  1.00  2.27           H  
ATOM   2223 1HG1 VAL A 135       1.322   4.928   2.951  1.00  2.27           H  
ATOM   2224 2HG1 VAL A 135       0.133   5.112   1.644  1.00  2.27           H  
ATOM   2225 3HG1 VAL A 135       0.760   3.498   2.055  1.00  2.27           H  
ATOM   2226 1HG2 VAL A 135       3.646   4.321   2.447  1.00  2.27           H  
ATOM   2227 2HG2 VAL A 135       3.086   2.897   1.539  1.00  2.27           H  
ATOM   2228 3HG2 VAL A 135       4.171   4.074   0.770  1.00  2.27           H  
ATOM   2229  N   ASP A 136      -0.655   4.072  -0.672  1.00  0.96           N  
ATOM   2230  CA  ASP A 136      -1.940   4.626  -1.026  1.00  0.95           C  
ATOM   2231  C   ASP A 136      -3.030   3.971  -0.198  1.00  0.92           C  
ATOM   2232  O   ASP A 136      -3.474   2.865  -0.504  1.00  1.02           O  
ATOM   2233  CB  ASP A 136      -2.191   4.460  -2.520  1.00  1.42           C  
ATOM   2234  CG  ASP A 136      -3.434   5.178  -3.009  1.00  1.42           C  
ATOM   2235  OD1 ASP A 136      -4.270   5.546  -2.215  1.00  1.42           O  
ATOM   2236  OD2 ASP A 136      -3.519   5.395  -4.196  1.00  1.42           O  
ATOM   2237  H   ASP A 136      -0.591   3.151  -0.264  1.00  1.15           H  
ATOM   2238  HA  ASP A 136      -1.933   5.692  -0.798  1.00  1.14           H  
ATOM   2239 1HB  ASP A 136      -1.332   4.840  -3.075  1.00  1.71           H  
ATOM   2240 2HB  ASP A 136      -2.286   3.401  -2.754  1.00  1.71           H  
ATOM   2241  N   TRP A 137      -3.468   4.673   0.848  1.00  0.88           N  
ATOM   2242  CA  TRP A 137      -4.468   4.163   1.782  1.00  0.88           C  
ATOM   2243  C   TRP A 137      -5.856   3.986   1.167  1.00  0.85           C  
ATOM   2244  O   TRP A 137      -6.705   3.300   1.736  1.00  0.91           O  
ATOM   2245  CB  TRP A 137      -4.518   5.069   3.009  1.00  1.32           C  
ATOM   2246  CG  TRP A 137      -3.332   4.824   3.877  1.00  1.32           C  
ATOM   2247  CD1 TRP A 137      -2.243   5.617   4.060  1.00  1.32           C  
ATOM   2248  CD2 TRP A 137      -3.106   3.647   4.683  1.00  1.32           C  
ATOM   2249  NE1 TRP A 137      -1.353   5.008   4.902  1.00  1.32           N  
ATOM   2250  CE2 TRP A 137      -1.867   3.797   5.284  1.00  1.32           C  
ATOM   2251  CE3 TRP A 137      -3.849   2.491   4.924  1.00  1.32           C  
ATOM   2252  CZ2 TRP A 137      -1.335   2.827   6.115  1.00  1.32           C  
ATOM   2253  CZ3 TRP A 137      -3.325   1.519   5.764  1.00  1.32           C  
ATOM   2254  CH2 TRP A 137      -2.096   1.683   6.342  1.00  1.32           C  
ATOM   2255  H   TRP A 137      -3.070   5.587   1.024  1.00  1.06           H  
ATOM   2256  HA  TRP A 137      -4.133   3.184   2.120  1.00  1.06           H  
ATOM   2257 1HB  TRP A 137      -4.515   6.114   2.699  1.00  1.58           H  
ATOM   2258 2HB  TRP A 137      -5.424   4.890   3.578  1.00  1.58           H  
ATOM   2259  HD1 TRP A 137      -2.090   6.588   3.601  1.00  1.58           H  
ATOM   2260  HE1 TRP A 137      -0.463   5.386   5.188  1.00  1.58           H  
ATOM   2261  HE3 TRP A 137      -4.822   2.361   4.462  1.00  1.58           H  
ATOM   2262  HZ2 TRP A 137      -0.363   2.941   6.583  1.00  1.58           H  
ATOM   2263  HZ3 TRP A 137      -3.916   0.620   5.947  1.00  1.58           H  
ATOM   2264  HH2 TRP A 137      -1.707   0.902   6.997  1.00  1.58           H  
ATOM   2265  N   ARG A 138      -6.071   4.520  -0.039  1.00  1.00           N  
ATOM   2266  CA  ARG A 138      -7.349   4.342  -0.713  1.00  1.18           C  
ATOM   2267  C   ARG A 138      -7.471   2.911  -1.226  1.00  1.07           C  
ATOM   2268  O   ARG A 138      -8.571   2.430  -1.500  1.00  1.80           O  
ATOM   2269  CB  ARG A 138      -7.470   5.286  -1.890  1.00  1.77           C  
ATOM   2270  CG  ARG A 138      -7.484   6.757  -1.539  1.00  1.77           C  
ATOM   2271  CD  ARG A 138      -7.455   7.588  -2.757  1.00  1.77           C  
ATOM   2272  NE  ARG A 138      -6.244   7.364  -3.516  1.00  1.77           N  
ATOM   2273  CZ  ARG A 138      -5.925   7.987  -4.666  1.00  1.77           C  
ATOM   2274  NH1 ARG A 138      -6.723   8.903  -5.173  1.00  1.77           N  
ATOM   2275  NH2 ARG A 138      -4.804   7.664  -5.283  1.00  1.77           N  
ATOM   2276  H   ARG A 138      -5.351   5.062  -0.507  1.00  1.20           H  
ATOM   2277  HA  ARG A 138      -8.153   4.536  -0.004  1.00  1.42           H  
ATOM   2278 1HB  ARG A 138      -6.649   5.115  -2.583  1.00  2.12           H  
ATOM   2279 2HB  ARG A 138      -8.395   5.074  -2.427  1.00  2.12           H  
ATOM   2280 1HG  ARG A 138      -8.396   6.992  -0.996  1.00  2.12           H  
ATOM   2281 2HG  ARG A 138      -6.614   7.001  -0.927  1.00  2.12           H  
ATOM   2282 1HD  ARG A 138      -8.309   7.354  -3.392  1.00  2.12           H  
ATOM   2283 2HD  ARG A 138      -7.481   8.633  -2.476  1.00  2.12           H  
ATOM   2284  HE  ARG A 138      -5.594   6.668  -3.159  1.00  2.12           H  
ATOM   2285 1HH1 ARG A 138      -7.581   9.145  -4.698  1.00  2.12           H  
ATOM   2286 2HH1 ARG A 138      -6.477   9.364  -6.037  1.00  2.12           H  
ATOM   2287 1HH2 ARG A 138      -4.210   6.941  -4.888  1.00  2.12           H  
ATOM   2288 2HH2 ARG A 138      -4.549   8.117  -6.146  1.00  2.12           H  
ATOM   2289  N   LEU A 139      -6.329   2.228  -1.344  1.00  0.76           N  
ATOM   2290  CA  LEU A 139      -6.281   0.852  -1.795  1.00  0.71           C  
ATOM   2291  C   LEU A 139      -6.365  -0.108  -0.615  1.00  0.74           C  
ATOM   2292  O   LEU A 139      -6.451  -1.324  -0.800  1.00  2.21           O  
ATOM   2293  CB  LEU A 139      -4.988   0.604  -2.572  1.00  1.06           C  
ATOM   2294  CG  LEU A 139      -4.815   1.443  -3.842  1.00  1.06           C  
ATOM   2295  CD1 LEU A 139      -3.452   1.156  -4.454  1.00  1.06           C  
ATOM   2296  CD2 LEU A 139      -5.937   1.117  -4.816  1.00  1.06           C  
ATOM   2297  H   LEU A 139      -5.445   2.662  -1.108  1.00  0.91           H  
ATOM   2298  HA  LEU A 139      -7.130   0.671  -2.452  1.00  0.85           H  
ATOM   2299 1HB  LEU A 139      -4.142   0.812  -1.919  1.00  1.28           H  
ATOM   2300 2HB  LEU A 139      -4.950  -0.447  -2.861  1.00  1.28           H  
ATOM   2301  HG  LEU A 139      -4.853   2.503  -3.588  1.00  1.28           H  
ATOM   2302 1HD1 LEU A 139      -3.322   1.760  -5.352  1.00  1.28           H  
ATOM   2303 2HD1 LEU A 139      -2.671   1.403  -3.735  1.00  1.28           H  
ATOM   2304 3HD1 LEU A 139      -3.385   0.100  -4.714  1.00  1.28           H  
ATOM   2305 1HD2 LEU A 139      -5.821   1.717  -5.719  1.00  1.28           H  
ATOM   2306 2HD2 LEU A 139      -5.898   0.059  -5.075  1.00  1.28           H  
ATOM   2307 3HD2 LEU A 139      -6.898   1.342  -4.352  1.00  1.28           H  
ATOM   2308  N   ARG A 140      -6.334   0.436   0.601  1.00  1.06           N  
ATOM   2309  CA  ARG A 140      -6.422  -0.366   1.802  1.00  0.90           C  
ATOM   2310  C   ARG A 140      -7.794  -0.198   2.440  1.00  1.11           C  
ATOM   2311  O   ARG A 140      -8.119  -0.868   3.422  1.00  4.01           O  
ATOM   2312  CB  ARG A 140      -5.349   0.048   2.783  1.00  1.35           C  
ATOM   2313  CG  ARG A 140      -3.922  -0.104   2.281  1.00  1.35           C  
ATOM   2314  CD  ARG A 140      -3.548  -1.530   2.112  1.00  1.35           C  
ATOM   2315  NE  ARG A 140      -2.170  -1.681   1.672  1.00  1.35           N  
ATOM   2316  CZ  ARG A 140      -1.595  -2.853   1.339  1.00  1.35           C  
ATOM   2317  NH1 ARG A 140      -2.291  -3.967   1.398  1.00  1.35           N  
ATOM   2318  NH2 ARG A 140      -0.331  -2.883   0.954  1.00  1.35           N  
ATOM   2319  H   ARG A 140      -6.273   1.435   0.725  1.00  1.27           H  
ATOM   2320  HA  ARG A 140      -6.279  -1.415   1.541  1.00  1.08           H  
ATOM   2321 1HB  ARG A 140      -5.498   1.094   3.033  1.00  1.62           H  
ATOM   2322 2HB  ARG A 140      -5.445  -0.530   3.703  1.00  1.62           H  
ATOM   2323 1HG  ARG A 140      -3.820   0.394   1.316  1.00  1.62           H  
ATOM   2324 2HG  ARG A 140      -3.231   0.346   2.994  1.00  1.62           H  
ATOM   2325 1HD  ARG A 140      -3.661  -2.050   3.062  1.00  1.62           H  
ATOM   2326 2HD  ARG A 140      -4.195  -1.991   1.367  1.00  1.62           H  
ATOM   2327  HE  ARG A 140      -1.601  -0.846   1.614  1.00  1.62           H  
ATOM   2328 1HH1 ARG A 140      -3.257  -3.943   1.692  1.00  1.62           H  
ATOM   2329 2HH1 ARG A 140      -1.860  -4.845   1.150  1.00  1.62           H  
ATOM   2330 1HH2 ARG A 140       0.204  -2.026   0.909  1.00  1.62           H  
ATOM   2331 2HH2 ARG A 140       0.100  -3.760   0.704  1.00  1.62           H  
ATOM   2332  N   GLY A 141      -8.597   0.705   1.874  1.00  1.12           N  
ATOM   2333  CA  GLY A 141      -9.937   0.972   2.369  1.00  0.98           C  
ATOM   2334  C   GLY A 141      -9.933   1.875   3.597  1.00  0.67           C  
ATOM   2335  O   GLY A 141     -10.902   1.882   4.353  1.00  0.72           O  
ATOM   2336  H   GLY A 141      -8.281   1.224   1.069  1.00  1.34           H  
ATOM   2337 1HA  GLY A 141     -10.527   1.435   1.578  1.00  1.18           H  
ATOM   2338 2HA  GLY A 141     -10.423   0.028   2.614  1.00  1.18           H  
ATOM   2339  N   ALA A 142      -8.838   2.614   3.816  1.00  0.64           N  
ATOM   2340  CA  ALA A 142      -8.733   3.504   4.971  1.00  0.63           C  
ATOM   2341  C   ALA A 142      -9.120   4.939   4.618  1.00  0.57           C  
ATOM   2342  O   ALA A 142      -9.118   5.816   5.481  1.00  0.70           O  
ATOM   2343  CB  ALA A 142      -7.324   3.464   5.538  1.00  0.95           C  
ATOM   2344  H   ALA A 142      -8.067   2.589   3.161  1.00  0.77           H  
ATOM   2345  HA  ALA A 142      -9.429   3.156   5.732  1.00  0.76           H  
ATOM   2346 1HB  ALA A 142      -7.264   4.106   6.416  1.00  1.13           H  
ATOM   2347 2HB  ALA A 142      -7.075   2.440   5.820  1.00  1.13           H  
ATOM   2348 3HB  ALA A 142      -6.623   3.811   4.787  1.00  1.13           H  
ATOM   2349  N   VAL A 143      -9.438   5.181   3.348  1.00  0.59           N  
ATOM   2350  CA  VAL A 143      -9.823   6.510   2.902  1.00  0.97           C  
ATOM   2351  C   VAL A 143     -11.215   6.510   2.272  1.00  0.84           C  
ATOM   2352  O   VAL A 143     -11.471   5.808   1.293  1.00  0.94           O  
ATOM   2353  CB  VAL A 143      -8.795   7.042   1.886  1.00  1.46           C  
ATOM   2354  CG1 VAL A 143      -9.197   8.418   1.387  1.00  1.46           C  
ATOM   2355  CG2 VAL A 143      -7.424   7.102   2.530  1.00  1.46           C  
ATOM   2356  H   VAL A 143      -9.420   4.431   2.674  1.00  0.71           H  
ATOM   2357  HA  VAL A 143      -9.835   7.173   3.767  1.00  1.16           H  
ATOM   2358  HB  VAL A 143      -8.770   6.372   1.030  1.00  1.75           H  
ATOM   2359 1HG1 VAL A 143      -8.466   8.769   0.659  1.00  1.75           H  
ATOM   2360 2HG1 VAL A 143     -10.179   8.364   0.917  1.00  1.75           H  
ATOM   2361 3HG1 VAL A 143      -9.232   9.109   2.225  1.00  1.75           H  
ATOM   2362 1HG2 VAL A 143      -6.699   7.462   1.802  1.00  1.75           H  
ATOM   2363 2HG2 VAL A 143      -7.450   7.779   3.384  1.00  1.75           H  
ATOM   2364 3HG2 VAL A 143      -7.140   6.107   2.864  1.00  1.75           H  
ATOM   2365  N   ASN A 144     -12.101   7.314   2.842  1.00  0.94           N  
ATOM   2366  CA  ASN A 144     -13.471   7.466   2.361  1.00  1.28           C  
ATOM   2367  C   ASN A 144     -13.555   8.653   1.393  1.00  1.04           C  
ATOM   2368  O   ASN A 144     -12.561   9.355   1.208  1.00  1.82           O  
ATOM   2369  CB  ASN A 144     -14.395   7.610   3.569  1.00  1.92           C  
ATOM   2370  CG  ASN A 144     -14.019   8.786   4.394  1.00  1.92           C  
ATOM   2371  OD1 ASN A 144     -13.252   9.635   3.932  1.00  1.92           O  
ATOM   2372  ND2 ASN A 144     -14.506   8.841   5.601  1.00  1.92           N  
ATOM   2373  H   ASN A 144     -11.814   7.847   3.650  1.00  1.13           H  
ATOM   2374  HA  ASN A 144     -13.746   6.566   1.815  1.00  1.54           H  
ATOM   2375 1HB  ASN A 144     -15.430   7.730   3.270  1.00  2.30           H  
ATOM   2376 2HB  ASN A 144     -14.352   6.721   4.186  1.00  2.30           H  
ATOM   2377 1HD2 ASN A 144     -14.242   9.591   6.212  1.00  2.30           H  
ATOM   2378 2HD2 ASN A 144     -15.111   8.118   5.931  1.00  2.30           H  
ATOM   2379  N   PRO A 145     -14.717   8.888   0.762  1.00  0.99           N  
ATOM   2380  CA  PRO A 145     -14.992   9.987  -0.156  1.00  1.08           C  
ATOM   2381  C   PRO A 145     -14.762  11.332   0.509  1.00  0.73           C  
ATOM   2382  O   PRO A 145     -15.075  11.525   1.688  1.00  0.68           O  
ATOM   2383  CB  PRO A 145     -16.443   9.750  -0.570  1.00  1.62           C  
ATOM   2384  CG  PRO A 145     -16.599   8.266  -0.503  1.00  1.62           C  
ATOM   2385  CD  PRO A 145     -15.737   7.824   0.641  1.00  1.62           C  
ATOM   2386  HA  PRO A 145     -14.329   9.885  -1.029  1.00  1.30           H  
ATOM   2387 1HB  PRO A 145     -17.122  10.283   0.114  1.00  1.94           H  
ATOM   2388 2HB  PRO A 145     -16.619  10.154  -1.578  1.00  1.94           H  
ATOM   2389 1HG  PRO A 145     -17.658   8.006  -0.356  1.00  1.94           H  
ATOM   2390 2HG  PRO A 145     -16.293   7.813  -1.457  1.00  1.94           H  
ATOM   2391 1HD  PRO A 145     -16.357   7.770   1.543  1.00  1.94           H  
ATOM   2392 2HD  PRO A 145     -15.263   6.859   0.408  1.00  1.94           H  
ATOM   2393  N   ILE A 146     -14.216  12.261  -0.258  1.00  0.98           N  
ATOM   2394  CA  ILE A 146     -13.870  13.575   0.246  1.00  1.34           C  
ATOM   2395  C   ILE A 146     -15.045  14.494   0.461  1.00  0.75           C  
ATOM   2396  O   ILE A 146     -15.888  14.680  -0.422  1.00  0.85           O  
ATOM   2397  CB  ILE A 146     -12.865  14.261  -0.662  1.00  2.01           C  
ATOM   2398  CG1 ILE A 146     -11.575  13.472  -0.664  1.00  2.01           C  
ATOM   2399  CG2 ILE A 146     -12.607  15.668  -0.181  1.00  2.01           C  
ATOM   2400  CD1 ILE A 146     -10.598  13.967  -1.670  1.00  2.01           C  
ATOM   2401  H   ILE A 146     -14.009  12.039  -1.224  1.00  1.18           H  
ATOM   2402  HA  ILE A 146     -13.388  13.436   1.213  1.00  1.61           H  
ATOM   2403  HB  ILE A 146     -13.245  14.286  -1.682  1.00  2.41           H  
ATOM   2404 1HG1 ILE A 146     -11.125  13.549   0.317  1.00  2.41           H  
ATOM   2405 2HG1 ILE A 146     -11.785  12.422  -0.866  1.00  2.41           H  
ATOM   2406 1HG2 ILE A 146     -11.883  16.147  -0.840  1.00  2.41           H  
ATOM   2407 2HG2 ILE A 146     -13.534  16.232  -0.194  1.00  2.41           H  
ATOM   2408 3HG2 ILE A 146     -12.214  15.642   0.833  1.00  2.41           H  
ATOM   2409 1HD1 ILE A 146      -9.684  13.386  -1.612  1.00  2.41           H  
ATOM   2410 2HD1 ILE A 146     -11.029  13.872  -2.665  1.00  2.41           H  
ATOM   2411 3HD1 ILE A 146     -10.369  15.012  -1.466  1.00  2.41           H  
ATOM   2412  N   LYS A 147     -15.087  15.065   1.651  1.00  0.86           N  
ATOM   2413  CA  LYS A 147     -16.123  15.988   2.053  1.00  0.87           C  
ATOM   2414  C   LYS A 147     -15.731  17.410   1.684  1.00  0.76           C  
ATOM   2415  O   LYS A 147     -14.544  17.736   1.597  1.00  1.21           O  
ATOM   2416  CB  LYS A 147     -16.352  15.882   3.553  1.00  1.30           C  
ATOM   2417  CG  LYS A 147     -16.834  14.512   3.999  1.00  1.30           C  
ATOM   2418  CD  LYS A 147     -17.034  14.465   5.501  1.00  1.30           C  
ATOM   2419  CE  LYS A 147     -17.360  13.056   5.966  1.00  1.30           C  
ATOM   2420  NZ  LYS A 147     -17.533  12.996   7.434  1.00  1.30           N  
ATOM   2421  H   LYS A 147     -14.357  14.849   2.313  1.00  1.03           H  
ATOM   2422  HA  LYS A 147     -17.045  15.738   1.525  1.00  1.04           H  
ATOM   2423 1HB  LYS A 147     -15.427  16.104   4.085  1.00  1.57           H  
ATOM   2424 2HB  LYS A 147     -17.094  16.617   3.864  1.00  1.57           H  
ATOM   2425 1HG  LYS A 147     -17.780  14.281   3.509  1.00  1.57           H  
ATOM   2426 2HG  LYS A 147     -16.102  13.756   3.714  1.00  1.57           H  
ATOM   2427 1HD  LYS A 147     -16.128  14.804   6.005  1.00  1.57           H  
ATOM   2428 2HD  LYS A 147     -17.853  15.127   5.782  1.00  1.57           H  
ATOM   2429 1HE  LYS A 147     -18.274  12.708   5.486  1.00  1.57           H  
ATOM   2430 2HE  LYS A 147     -16.541  12.396   5.684  1.00  1.57           H  
ATOM   2431 1HZ  LYS A 147     -17.731  12.043   7.713  1.00  1.57           H  
ATOM   2432 2HZ  LYS A 147     -16.685  13.323   7.884  1.00  1.57           H  
ATOM   2433 3HZ  LYS A 147     -18.299  13.593   7.708  1.00  1.57           H  
ATOM   2434  N   ASN A 148     -16.729  18.247   1.462  1.00  0.98           N  
ATOM   2435  CA  ASN A 148     -16.505  19.651   1.167  1.00  0.91           C  
ATOM   2436  C   ASN A 148     -16.865  20.456   2.398  1.00  0.99           C  
ATOM   2437  O   ASN A 148     -18.039  20.560   2.756  1.00  1.36           O  
ATOM   2438  CB  ASN A 148     -17.297  20.101  -0.036  1.00  1.36           C  
ATOM   2439  CG  ASN A 148     -16.963  21.510  -0.449  1.00  1.36           C  
ATOM   2440  OD1 ASN A 148     -16.451  22.327   0.328  1.00  1.36           O  
ATOM   2441  ND2 ASN A 148     -17.248  21.813  -1.688  1.00  1.36           N  
ATOM   2442  H   ASN A 148     -17.678  17.905   1.523  1.00  1.18           H  
ATOM   2443  HA  ASN A 148     -15.445  19.810   0.970  1.00  1.09           H  
ATOM   2444 1HB  ASN A 148     -17.102  19.432  -0.874  1.00  1.64           H  
ATOM   2445 2HB  ASN A 148     -18.362  20.043   0.187  1.00  1.64           H  
ATOM   2446 1HD2 ASN A 148     -17.049  22.728  -2.034  1.00  1.64           H  
ATOM   2447 2HD2 ASN A 148     -17.661  21.129  -2.288  1.00  1.64           H  
ATOM   2448  N   GLN A 149     -15.858  21.007   3.066  1.00  0.97           N  
ATOM   2449  CA  GLN A 149     -16.090  21.749   4.300  1.00  1.32           C  
ATOM   2450  C   GLN A 149     -16.839  23.070   4.082  1.00  1.23           C  
ATOM   2451  O   GLN A 149     -17.406  23.620   5.029  1.00  2.77           O  
ATOM   2452  CB  GLN A 149     -14.768  22.019   5.010  1.00  1.98           C  
ATOM   2453  CG  GLN A 149     -14.074  20.763   5.491  1.00  1.98           C  
ATOM   2454  CD  GLN A 149     -14.881  19.970   6.496  1.00  1.98           C  
ATOM   2455  OE1 GLN A 149     -15.373  18.881   6.189  1.00  1.98           O  
ATOM   2456  NE2 GLN A 149     -15.013  20.499   7.703  1.00  1.98           N  
ATOM   2457  H   GLN A 149     -14.914  20.908   2.712  1.00  1.16           H  
ATOM   2458  HA  GLN A 149     -16.698  21.127   4.951  1.00  1.58           H  
ATOM   2459 1HB  GLN A 149     -14.090  22.542   4.335  1.00  2.38           H  
ATOM   2460 2HB  GLN A 149     -14.936  22.664   5.871  1.00  2.38           H  
ATOM   2461 1HG  GLN A 149     -13.888  20.118   4.633  1.00  2.38           H  
ATOM   2462 2HG  GLN A 149     -13.130  21.043   5.959  1.00  2.38           H  
ATOM   2463 1HE2 GLN A 149     -15.535  20.014   8.406  1.00  2.38           H  
ATOM   2464 2HE2 GLN A 149     -14.617  21.395   7.909  1.00  2.38           H  
ATOM   2465  N   GLY A 150     -16.834  23.580   2.850  1.00  0.89           N  
ATOM   2466  CA  GLY A 150     -17.528  24.821   2.531  1.00  0.93           C  
ATOM   2467  C   GLY A 150     -16.715  26.056   2.891  1.00  1.24           C  
ATOM   2468  O   GLY A 150     -15.547  25.960   3.276  1.00  6.65           O  
ATOM   2469  H   GLY A 150     -16.369  23.087   2.098  1.00  1.07           H  
ATOM   2470 1HA  GLY A 150     -17.762  24.836   1.467  1.00  1.12           H  
ATOM   2471 2HA  GLY A 150     -18.479  24.846   3.063  1.00  1.12           H  
ATOM   2472  N   LYS A 151     -17.343  27.220   2.742  1.00  1.93           N  
ATOM   2473  CA  LYS A 151     -16.738  28.520   3.038  1.00  1.71           C  
ATOM   2474  C   LYS A 151     -16.426  28.732   4.513  1.00  4.46           C  
ATOM   2475  O   LYS A 151     -17.106  29.521   5.178  1.00 27.04           O  
ATOM   2476  CB  LYS A 151     -17.651  29.648   2.562  1.00  2.56           C  
ATOM   2477  CG  LYS A 151     -17.812  29.766   1.059  1.00  2.56           C  
ATOM   2478  CD  LYS A 151     -18.738  30.910   0.691  1.00  2.56           C  
ATOM   2479  CE  LYS A 151     -18.884  31.033  -0.817  1.00  2.56           C  
ATOM   2480  NZ  LYS A 151     -19.861  32.092  -1.195  1.00  2.56           N  
ATOM   2481  H   LYS A 151     -18.302  27.208   2.418  1.00  2.32           H  
ATOM   2482  HA  LYS A 151     -15.791  28.574   2.493  1.00  2.05           H  
ATOM   2483 1HB  LYS A 151     -18.646  29.503   2.986  1.00  3.08           H  
ATOM   2484 2HB  LYS A 151     -17.280  30.597   2.935  1.00  3.08           H  
ATOM   2485 1HG  LYS A 151     -16.841  29.953   0.606  1.00  3.08           H  
ATOM   2486 2HG  LYS A 151     -18.212  28.836   0.658  1.00  3.08           H  
ATOM   2487 1HD  LYS A 151     -19.721  30.741   1.133  1.00  3.08           H  
ATOM   2488 2HD  LYS A 151     -18.338  31.845   1.085  1.00  3.08           H  
ATOM   2489 1HE  LYS A 151     -17.915  31.277  -1.249  1.00  3.08           H  
ATOM   2490 2HE  LYS A 151     -19.221  30.080  -1.225  1.00  3.08           H  
ATOM   2491 1HZ  LYS A 151     -19.926  32.145  -2.202  1.00  3.08           H  
ATOM   2492 2HZ  LYS A 151     -20.768  31.868  -0.810  1.00  3.08           H  
ATOM   2493 3HZ  LYS A 151     -19.550  32.981  -0.830  1.00  3.08           H  
ATOM   2494  N   CYS A 152     -15.410  28.056   5.028  1.00  2.44           N  
ATOM   2495  CA  CYS A 152     -15.064  28.198   6.433  1.00  1.40           C  
ATOM   2496  C   CYS A 152     -13.682  27.664   6.776  1.00  1.25           C  
ATOM   2497  O   CYS A 152     -13.063  26.933   6.002  1.00  1.60           O  
ATOM   2498  CB  CYS A 152     -16.088  27.477   7.295  1.00  2.10           C  
ATOM   2499  SG  CYS A 152     -16.139  25.702   7.029  1.00  2.10           S  
ATOM   2500  H   CYS A 152     -14.893  27.421   4.432  1.00  2.93           H  
ATOM   2501  HA  CYS A 152     -15.092  29.260   6.680  1.00  1.68           H  
ATOM   2502 1HB  CYS A 152     -15.851  27.646   8.337  1.00  2.52           H  
ATOM   2503 2HB  CYS A 152     -17.084  27.879   7.109  1.00  2.52           H  
ATOM   2504  HG  CYS A 152     -16.378  25.771   5.726  1.00  2.52           H  
ATOM   2505  N   GLY A 153     -13.216  28.029   7.963  1.00  1.01           N  
ATOM   2506  CA  GLY A 153     -11.912  27.644   8.486  1.00  0.87           C  
ATOM   2507  C   GLY A 153     -12.002  26.423   9.399  1.00  0.67           C  
ATOM   2508  O   GLY A 153     -11.593  26.477  10.559  1.00  0.75           O  
ATOM   2509  H   GLY A 153     -13.790  28.613   8.552  1.00  1.21           H  
ATOM   2510 1HA  GLY A 153     -11.240  27.434   7.654  1.00  1.04           H  
ATOM   2511 2HA  GLY A 153     -11.483  28.481   9.036  1.00  1.04           H  
ATOM   2512  N   SER A 154     -12.578  25.337   8.887  1.00  0.60           N  
ATOM   2513  CA  SER A 154     -12.751  24.110   9.661  1.00  0.57           C  
ATOM   2514  C   SER A 154     -11.897  22.974   9.111  1.00  0.63           C  
ATOM   2515  O   SER A 154     -12.128  21.814   9.458  1.00  0.81           O  
ATOM   2516  CB  SER A 154     -14.192  23.652   9.631  1.00  0.85           C  
ATOM   2517  OG  SER A 154     -14.564  23.323   8.321  1.00  0.85           O  
ATOM   2518  H   SER A 154     -12.901  25.358   7.929  1.00  0.72           H  
ATOM   2519  HA  SER A 154     -12.454  24.302  10.691  1.00  0.68           H  
ATOM   2520 1HB  SER A 154     -14.320  22.788  10.283  1.00  1.03           H  
ATOM   2521 2HB  SER A 154     -14.832  24.448  10.008  1.00  1.03           H  
ATOM   2522  HG  SER A 154     -15.520  23.198   8.318  1.00  1.03           H  
ATOM   2523  N   CYS A 155     -10.939  23.290   8.229  1.00  0.60           N  
ATOM   2524  CA  CYS A 155     -10.154  22.252   7.565  1.00  0.77           C  
ATOM   2525  C   CYS A 155      -9.318  21.472   8.562  1.00  0.46           C  
ATOM   2526  O   CYS A 155      -8.979  20.316   8.327  1.00  0.59           O  
ATOM   2527  CB  CYS A 155      -9.261  22.867   6.517  1.00  1.16           C  
ATOM   2528  SG  CYS A 155     -10.209  23.656   5.198  1.00  1.16           S  
ATOM   2529  H   CYS A 155     -10.734  24.259   8.002  1.00  0.72           H  
ATOM   2530  HA  CYS A 155     -10.837  21.564   7.067  1.00  0.92           H  
ATOM   2531 1HB  CYS A 155      -8.609  23.602   6.973  1.00  1.39           H  
ATOM   2532 2HB  CYS A 155      -8.630  22.099   6.069  1.00  1.39           H  
ATOM   2533  HG  CYS A 155     -10.870  24.487   5.995  1.00  1.39           H  
ATOM   2534  N   TRP A 156      -8.983  22.107   9.678  1.00  0.49           N  
ATOM   2535  CA  TRP A 156      -8.258  21.446  10.742  1.00  0.40           C  
ATOM   2536  C   TRP A 156      -9.052  20.280  11.351  1.00  0.36           C  
ATOM   2537  O   TRP A 156      -8.469  19.314  11.843  1.00  0.38           O  
ATOM   2538  CB  TRP A 156      -7.912  22.474  11.817  1.00  0.60           C  
ATOM   2539  CG  TRP A 156      -9.128  23.092  12.437  1.00  0.60           C  
ATOM   2540  CD1 TRP A 156      -9.753  24.229  12.025  1.00  0.60           C  
ATOM   2541  CD2 TRP A 156      -9.881  22.615  13.576  1.00  0.60           C  
ATOM   2542  NE1 TRP A 156     -10.839  24.491  12.824  1.00  0.60           N  
ATOM   2543  CE2 TRP A 156     -10.932  23.510  13.774  1.00  0.60           C  
ATOM   2544  CE3 TRP A 156      -9.751  21.512  14.425  1.00  0.60           C  
ATOM   2545  CZ2 TRP A 156     -11.856  23.341  14.790  1.00  0.60           C  
ATOM   2546  CZ3 TRP A 156     -10.680  21.343  15.443  1.00  0.60           C  
ATOM   2547  CH2 TRP A 156     -11.702  22.235  15.619  1.00  0.60           C  
ATOM   2548  H   TRP A 156      -9.256  23.072   9.804  1.00  0.59           H  
ATOM   2549  HA  TRP A 156      -7.335  21.053  10.322  1.00  0.48           H  
ATOM   2550 1HB  TRP A 156      -7.327  22.000  12.605  1.00  0.72           H  
ATOM   2551 2HB  TRP A 156      -7.303  23.268  11.385  1.00  0.72           H  
ATOM   2552  HD1 TRP A 156      -9.439  24.843  11.182  1.00  0.72           H  
ATOM   2553  HE1 TRP A 156     -11.471  25.276  12.726  1.00  0.72           H  
ATOM   2554  HE3 TRP A 156      -8.938  20.802  14.287  1.00  0.72           H  
ATOM   2555  HZ2 TRP A 156     -12.673  24.036  14.948  1.00  0.72           H  
ATOM   2556  HZ3 TRP A 156     -10.574  20.484  16.104  1.00  0.72           H  
ATOM   2557  HH2 TRP A 156     -12.407  22.075  16.431  1.00  0.72           H  
ATOM   2558  N   ALA A 157     -10.385  20.365  11.299  1.00  0.36           N  
ATOM   2559  CA  ALA A 157     -11.231  19.311  11.822  1.00  0.32           C  
ATOM   2560  C   ALA A 157     -11.331  18.240  10.770  1.00  0.28           C  
ATOM   2561  O   ALA A 157     -11.268  17.055  11.077  1.00  0.33           O  
ATOM   2562  CB  ALA A 157     -12.603  19.849  12.205  1.00  0.48           C  
ATOM   2563  H   ALA A 157     -10.832  21.163  10.872  1.00  0.43           H  
ATOM   2564  HA  ALA A 157     -10.755  18.882  12.703  1.00  0.38           H  
ATOM   2565 1HB  ALA A 157     -13.217  19.038  12.596  1.00  0.58           H  
ATOM   2566 2HB  ALA A 157     -12.490  20.618  12.969  1.00  0.58           H  
ATOM   2567 3HB  ALA A 157     -13.084  20.278  11.329  1.00  0.58           H  
ATOM   2568  N   PHE A 158     -11.423  18.667   9.513  1.00  0.32           N  
ATOM   2569  CA  PHE A 158     -11.449  17.747   8.385  1.00  0.34           C  
ATOM   2570  C   PHE A 158     -10.233  16.847   8.383  1.00  0.36           C  
ATOM   2571  O   PHE A 158     -10.356  15.628   8.274  1.00  0.76           O  
ATOM   2572  CB  PHE A 158     -11.466  18.530   7.074  1.00  0.51           C  
ATOM   2573  CG  PHE A 158     -11.357  17.687   5.835  1.00  0.51           C  
ATOM   2574  CD1 PHE A 158     -12.477  17.107   5.255  1.00  0.51           C  
ATOM   2575  CD2 PHE A 158     -10.117  17.475   5.247  1.00  0.51           C  
ATOM   2576  CE1 PHE A 158     -12.356  16.341   4.111  1.00  0.51           C  
ATOM   2577  CE2 PHE A 158      -9.994  16.707   4.110  1.00  0.51           C  
ATOM   2578  CZ  PHE A 158     -11.117  16.145   3.541  1.00  0.51           C  
ATOM   2579  H   PHE A 158     -11.493  19.665   9.338  1.00  0.38           H  
ATOM   2580  HA  PHE A 158     -12.338  17.126   8.453  1.00  0.41           H  
ATOM   2581 1HB  PHE A 158     -12.385  19.098   7.017  1.00  0.61           H  
ATOM   2582 2HB  PHE A 158     -10.648  19.242   7.060  1.00  0.61           H  
ATOM   2583  HD1 PHE A 158     -13.456  17.264   5.708  1.00  0.61           H  
ATOM   2584  HD2 PHE A 158      -9.231  17.925   5.696  1.00  0.61           H  
ATOM   2585  HE1 PHE A 158     -13.241  15.895   3.661  1.00  0.61           H  
ATOM   2586  HE2 PHE A 158      -9.015  16.552   3.657  1.00  0.61           H  
ATOM   2587  HZ  PHE A 158     -11.020  15.550   2.639  1.00  0.61           H  
ATOM   2588  N   SER A 159      -9.065  17.466   8.473  1.00  0.32           N  
ATOM   2589  CA  SER A 159      -7.805  16.765   8.414  1.00  0.36           C  
ATOM   2590  C   SER A 159      -7.571  15.875   9.617  1.00  0.32           C  
ATOM   2591  O   SER A 159      -7.200  14.710   9.456  1.00  0.46           O  
ATOM   2592  CB  SER A 159      -6.693  17.757   8.277  1.00  0.54           C  
ATOM   2593  OG  SER A 159      -5.450  17.118   8.207  1.00  0.54           O  
ATOM   2594  H   SER A 159      -9.052  18.471   8.561  1.00  0.38           H  
ATOM   2595  HA  SER A 159      -7.818  16.143   7.523  1.00  0.43           H  
ATOM   2596 1HB  SER A 159      -6.855  18.334   7.370  1.00  0.65           H  
ATOM   2597 2HB  SER A 159      -6.717  18.446   9.114  1.00  0.65           H  
ATOM   2598  HG  SER A 159      -5.107  17.050   9.103  1.00  0.65           H  
ATOM   2599  N   ALA A 160      -7.792  16.410  10.823  1.00  0.22           N  
ATOM   2600  CA  ALA A 160      -7.597  15.612  12.025  1.00  0.23           C  
ATOM   2601  C   ALA A 160      -8.516  14.403  12.006  1.00  0.25           C  
ATOM   2602  O   ALA A 160      -8.073  13.283  12.260  1.00  0.32           O  
ATOM   2603  CB  ALA A 160      -7.847  16.445  13.269  1.00  0.35           C  
ATOM   2604  H   ALA A 160      -8.088  17.375  10.929  1.00  0.26           H  
ATOM   2605  HA  ALA A 160      -6.568  15.256  12.033  1.00  0.28           H  
ATOM   2606 1HB  ALA A 160      -7.678  15.835  14.157  1.00  0.41           H  
ATOM   2607 2HB  ALA A 160      -7.166  17.296  13.278  1.00  0.41           H  
ATOM   2608 3HB  ALA A 160      -8.875  16.804  13.266  1.00  0.41           H  
ATOM   2609  N   VAL A 161      -9.783  14.623  11.661  1.00  0.26           N  
ATOM   2610  CA  VAL A 161     -10.737  13.537  11.576  1.00  0.34           C  
ATOM   2611  C   VAL A 161     -10.376  12.532  10.512  1.00  0.39           C  
ATOM   2612  O   VAL A 161     -10.472  11.340  10.765  1.00  0.46           O  
ATOM   2613  CB  VAL A 161     -12.150  14.057  11.321  1.00  0.51           C  
ATOM   2614  CG1 VAL A 161     -13.058  12.906  10.995  1.00  0.51           C  
ATOM   2615  CG2 VAL A 161     -12.654  14.735  12.572  1.00  0.51           C  
ATOM   2616  H   VAL A 161     -10.107  15.560  11.463  1.00  0.31           H  
ATOM   2617  HA  VAL A 161     -10.744  13.023  12.537  1.00  0.41           H  
ATOM   2618  HB  VAL A 161     -12.150  14.750  10.479  1.00  0.61           H  
ATOM   2619 1HG1 VAL A 161     -14.071  13.272  10.826  1.00  0.61           H  
ATOM   2620 2HG1 VAL A 161     -12.699  12.405  10.097  1.00  0.61           H  
ATOM   2621 3HG1 VAL A 161     -13.049  12.211  11.830  1.00  0.61           H  
ATOM   2622 1HG2 VAL A 161     -13.666  15.098  12.408  1.00  0.61           H  
ATOM   2623 2HG2 VAL A 161     -12.650  14.023  13.394  1.00  0.61           H  
ATOM   2624 3HG2 VAL A 161     -11.997  15.565  12.809  1.00  0.61           H  
ATOM   2625  N   GLY A 162      -9.955  12.992   9.335  1.00  0.42           N  
ATOM   2626  CA  GLY A 162      -9.578  12.079   8.264  1.00  0.56           C  
ATOM   2627  C   GLY A 162      -8.495  11.112   8.725  1.00  0.60           C  
ATOM   2628  O   GLY A 162      -8.583   9.909   8.465  1.00  0.86           O  
ATOM   2629  H   GLY A 162      -9.907  13.986   9.161  1.00  0.50           H  
ATOM   2630 1HA  GLY A 162     -10.456  11.521   7.937  1.00  0.67           H  
ATOM   2631 2HA  GLY A 162      -9.224  12.651   7.407  1.00  0.67           H  
ATOM   2632  N   ALA A 163      -7.485  11.638   9.423  1.00  0.47           N  
ATOM   2633  CA  ALA A 163      -6.411  10.808   9.953  1.00  0.41           C  
ATOM   2634  C   ALA A 163      -6.955   9.806  10.985  1.00  0.37           C  
ATOM   2635  O   ALA A 163      -6.555   8.638  10.987  1.00  0.41           O  
ATOM   2636  CB  ALA A 163      -5.332  11.688  10.561  1.00  0.61           C  
ATOM   2637  H   ALA A 163      -7.457  12.639   9.581  1.00  0.56           H  
ATOM   2638  HA  ALA A 163      -5.982  10.241   9.128  1.00  0.49           H  
ATOM   2639 1HB  ALA A 163      -4.518  11.063  10.924  1.00  0.74           H  
ATOM   2640 2HB  ALA A 163      -4.952  12.372   9.802  1.00  0.74           H  
ATOM   2641 3HB  ALA A 163      -5.750  12.261  11.387  1.00  0.74           H  
ATOM   2642  N   ILE A 164      -7.884  10.267  11.835  1.00  0.34           N  
ATOM   2643  CA  ILE A 164      -8.539   9.425  12.841  1.00  0.41           C  
ATOM   2644  C   ILE A 164      -9.350   8.306  12.201  1.00  0.45           C  
ATOM   2645  O   ILE A 164      -9.309   7.161  12.651  1.00  0.59           O  
ATOM   2646  CB  ILE A 164      -9.446  10.265  13.759  1.00  0.61           C  
ATOM   2647  CG1 ILE A 164      -8.600  11.185  14.637  1.00  0.61           C  
ATOM   2648  CG2 ILE A 164     -10.302   9.357  14.613  1.00  0.61           C  
ATOM   2649  CD1 ILE A 164      -9.401  12.246  15.351  1.00  0.61           C  
ATOM   2650  H   ILE A 164      -8.141  11.247  11.798  1.00  0.41           H  
ATOM   2651  HA  ILE A 164      -7.770   8.967  13.458  1.00  0.49           H  
ATOM   2652  HB  ILE A 164     -10.092  10.897  13.153  1.00  0.74           H  
ATOM   2653 1HG1 ILE A 164      -8.087  10.583  15.385  1.00  0.74           H  
ATOM   2654 2HG1 ILE A 164      -7.849  11.670  14.020  1.00  0.74           H  
ATOM   2655 1HG2 ILE A 164     -10.949   9.958  15.252  1.00  0.74           H  
ATOM   2656 2HG2 ILE A 164     -10.909   8.725  13.969  1.00  0.74           H  
ATOM   2657 3HG2 ILE A 164      -9.661   8.734  15.228  1.00  0.74           H  
ATOM   2658 1HD1 ILE A 164      -8.734  12.858  15.958  1.00  0.74           H  
ATOM   2659 2HD1 ILE A 164      -9.906  12.876  14.618  1.00  0.74           H  
ATOM   2660 3HD1 ILE A 164     -10.141  11.771  15.993  1.00  0.74           H  
ATOM   2661  N   GLU A 165     -10.087   8.640  11.152  1.00  0.38           N  
ATOM   2662  CA  GLU A 165     -10.893   7.667  10.446  1.00  0.43           C  
ATOM   2663  C   GLU A 165      -9.985   6.586   9.863  1.00  0.44           C  
ATOM   2664  O   GLU A 165     -10.300   5.394   9.938  1.00  0.60           O  
ATOM   2665  CB  GLU A 165     -11.697   8.359   9.340  1.00  0.65           C  
ATOM   2666  CG  GLU A 165     -12.797   9.297   9.828  1.00  0.65           C  
ATOM   2667  CD  GLU A 165     -13.496  10.001   8.697  1.00  0.65           C  
ATOM   2668  OE1 GLU A 165     -12.978   9.967   7.608  1.00  0.65           O  
ATOM   2669  OE2 GLU A 165     -14.553  10.556   8.896  1.00  0.65           O  
ATOM   2670  H   GLU A 165     -10.096   9.596  10.838  1.00  0.46           H  
ATOM   2671  HA  GLU A 165     -11.581   7.199  11.151  1.00  0.52           H  
ATOM   2672 1HB  GLU A 165     -11.022   8.938   8.711  1.00  0.77           H  
ATOM   2673 2HB  GLU A 165     -12.165   7.607   8.708  1.00  0.77           H  
ATOM   2674 1HG  GLU A 165     -13.516   8.733  10.405  1.00  0.77           H  
ATOM   2675 2HG  GLU A 165     -12.364  10.034  10.494  1.00  0.77           H  
ATOM   2676  N   GLY A 166      -8.838   7.013   9.326  1.00  0.48           N  
ATOM   2677  CA  GLY A 166      -7.855   6.101   8.769  1.00  0.57           C  
ATOM   2678  C   GLY A 166      -7.343   5.110   9.805  1.00  0.59           C  
ATOM   2679  O   GLY A 166      -7.336   3.904   9.545  1.00  0.62           O  
ATOM   2680  H   GLY A 166      -8.653   8.007   9.273  1.00  0.58           H  
ATOM   2681 1HA  GLY A 166      -8.296   5.562   7.931  1.00  0.68           H  
ATOM   2682 2HA  GLY A 166      -7.021   6.677   8.376  1.00  0.68           H  
ATOM   2683  N   ILE A 167      -6.932   5.601  10.985  1.00  0.70           N  
ATOM   2684  CA  ILE A 167      -6.439   4.681  12.010  1.00  0.97           C  
ATOM   2685  C   ILE A 167      -7.529   3.750  12.536  1.00  0.69           C  
ATOM   2686  O   ILE A 167      -7.219   2.654  12.990  1.00  0.77           O  
ATOM   2687  CB  ILE A 167      -5.743   5.391  13.196  1.00  1.46           C  
ATOM   2688  CG1 ILE A 167      -4.943   4.338  13.964  1.00  1.46           C  
ATOM   2689  CG2 ILE A 167      -6.714   6.088  14.131  1.00  1.46           C  
ATOM   2690  CD1 ILE A 167      -3.989   4.906  14.978  1.00  1.46           C  
ATOM   2691  H   ILE A 167      -6.944   6.602  11.153  1.00  0.84           H  
ATOM   2692  HA  ILE A 167      -5.679   4.059  11.545  1.00  1.16           H  
ATOM   2693  HB  ILE A 167      -5.037   6.122  12.808  1.00  1.75           H  
ATOM   2694 1HG1 ILE A 167      -5.641   3.685  14.483  1.00  1.75           H  
ATOM   2695 2HG1 ILE A 167      -4.374   3.738  13.254  1.00  1.75           H  
ATOM   2696 1HG2 ILE A 167      -6.160   6.557  14.943  1.00  1.75           H  
ATOM   2697 2HG2 ILE A 167      -7.250   6.848  13.581  1.00  1.75           H  
ATOM   2698 3HG2 ILE A 167      -7.418   5.364  14.543  1.00  1.75           H  
ATOM   2699 1HD1 ILE A 167      -3.467   4.093  15.480  1.00  1.75           H  
ATOM   2700 2HD1 ILE A 167      -3.266   5.545  14.475  1.00  1.75           H  
ATOM   2701 3HD1 ILE A 167      -4.543   5.490  15.711  1.00  1.75           H  
ATOM   2702  N   ASN A 168      -8.795   4.155  12.457  1.00  0.71           N  
ATOM   2703  CA  ASN A 168      -9.876   3.268  12.872  1.00  0.71           C  
ATOM   2704  C   ASN A 168     -10.001   2.075  11.918  1.00  0.94           C  
ATOM   2705  O   ASN A 168     -10.223   0.940  12.350  1.00  1.46           O  
ATOM   2706  CB  ASN A 168     -11.163   4.037  12.956  1.00  1.06           C  
ATOM   2707  CG  ASN A 168     -11.150   4.961  14.126  1.00  1.06           C  
ATOM   2708  OD1 ASN A 168     -10.507   4.698  15.149  1.00  1.06           O  
ATOM   2709  ND2 ASN A 168     -11.833   6.060  13.985  1.00  1.06           N  
ATOM   2710  H   ASN A 168      -9.017   5.088  12.128  1.00  0.85           H  
ATOM   2711  HA  ASN A 168      -9.641   2.872  13.861  1.00  0.85           H  
ATOM   2712 1HB  ASN A 168     -11.314   4.615  12.045  1.00  1.28           H  
ATOM   2713 2HB  ASN A 168     -12.002   3.346  13.054  1.00  1.28           H  
ATOM   2714 1HD2 ASN A 168     -11.857   6.731  14.725  1.00  1.28           H  
ATOM   2715 2HD2 ASN A 168     -12.329   6.233  13.134  1.00  1.28           H  
ATOM   2716  N   GLN A 169      -9.783   2.316  10.624  1.00  0.76           N  
ATOM   2717  CA  GLN A 169      -9.728   1.211   9.673  1.00  0.97           C  
ATOM   2718  C   GLN A 169      -8.513   0.333   9.934  1.00  1.20           C  
ATOM   2719  O   GLN A 169      -8.579  -0.886   9.816  1.00  1.71           O  
ATOM   2720  CB  GLN A 169      -9.701   1.712   8.238  1.00  1.46           C  
ATOM   2721  CG  GLN A 169      -9.618   0.598   7.197  1.00  1.46           C  
ATOM   2722  CD  GLN A 169     -10.788  -0.377   7.166  1.00  1.46           C  
ATOM   2723  OE1 GLN A 169     -11.971  -0.029   7.113  1.00  1.46           O  
ATOM   2724  NE2 GLN A 169     -10.442  -1.658   7.190  1.00  1.46           N  
ATOM   2725  H   GLN A 169      -9.659   3.272  10.303  1.00  0.91           H  
ATOM   2726  HA  GLN A 169     -10.614   0.602   9.800  1.00  1.16           H  
ATOM   2727 1HB  GLN A 169     -10.593   2.302   8.043  1.00  1.75           H  
ATOM   2728 2HB  GLN A 169      -8.840   2.366   8.098  1.00  1.75           H  
ATOM   2729 1HG  GLN A 169      -9.539   1.051   6.216  1.00  1.75           H  
ATOM   2730 2HG  GLN A 169      -8.716   0.021   7.399  1.00  1.75           H  
ATOM   2731 1HE2 GLN A 169     -11.147  -2.369   7.168  1.00  1.75           H  
ATOM   2732 2HE2 GLN A 169      -9.476  -1.915   7.227  1.00  1.75           H  
ATOM   2733  N   ILE A 170      -7.407   0.956  10.300  1.00  1.11           N  
ATOM   2734  CA  ILE A 170      -6.178   0.241  10.602  1.00  1.49           C  
ATOM   2735  C   ILE A 170      -6.246  -0.614  11.875  1.00  1.72           C  
ATOM   2736  O   ILE A 170      -5.761  -1.747  11.883  1.00  2.25           O  
ATOM   2737  CB  ILE A 170      -5.024   1.241  10.692  1.00  2.23           C  
ATOM   2738  CG1 ILE A 170      -4.784   1.823   9.295  1.00  2.23           C  
ATOM   2739  CG2 ILE A 170      -3.772   0.581  11.243  1.00  2.23           C  
ATOM   2740  CD1 ILE A 170      -3.881   3.024   9.276  1.00  2.23           C  
ATOM   2741  H   ILE A 170      -7.402   1.969  10.346  1.00  1.33           H  
ATOM   2742  HA  ILE A 170      -5.970  -0.427   9.768  1.00  1.79           H  
ATOM   2743  HB  ILE A 170      -5.308   2.059  11.345  1.00  2.68           H  
ATOM   2744 1HG1 ILE A 170      -4.340   1.053   8.665  1.00  2.68           H  
ATOM   2745 2HG1 ILE A 170      -5.742   2.106   8.860  1.00  2.68           H  
ATOM   2746 1HG2 ILE A 170      -2.969   1.315  11.298  1.00  2.68           H  
ATOM   2747 2HG2 ILE A 170      -3.975   0.191  12.239  1.00  2.68           H  
ATOM   2748 3HG2 ILE A 170      -3.472  -0.236  10.587  1.00  2.68           H  
ATOM   2749 1HD1 ILE A 170      -3.762   3.373   8.251  1.00  2.68           H  
ATOM   2750 2HD1 ILE A 170      -4.318   3.819   9.880  1.00  2.68           H  
ATOM   2751 3HD1 ILE A 170      -2.908   2.751   9.683  1.00  2.68           H  
ATOM   2752  N   ARG A 171      -6.822  -0.077  12.951  1.00  1.61           N  
ATOM   2753  CA  ARG A 171      -6.853  -0.795  14.223  1.00  1.98           C  
ATOM   2754  C   ARG A 171      -8.099  -1.638  14.464  1.00  2.01           C  
ATOM   2755  O   ARG A 171      -7.988  -2.769  14.938  1.00  2.50           O  
ATOM   2756  CB  ARG A 171      -6.741   0.174  15.388  1.00  2.97           C  
ATOM   2757  CG  ARG A 171      -5.438   0.935  15.496  1.00  2.97           C  
ATOM   2758  CD  ARG A 171      -4.277   0.025  15.635  1.00  2.97           C  
ATOM   2759  NE  ARG A 171      -3.076   0.750  16.006  1.00  2.97           N  
ATOM   2760  CZ  ARG A 171      -1.815   0.332  15.783  1.00  2.97           C  
ATOM   2761  NH1 ARG A 171      -1.594  -0.797  15.147  1.00  2.97           N  
ATOM   2762  NH2 ARG A 171      -0.800   1.064  16.207  1.00  2.97           N  
ATOM   2763  H   ARG A 171      -7.204   0.853  12.899  1.00  1.93           H  
ATOM   2764  HA  ARG A 171      -5.989  -1.459  14.248  1.00  2.38           H  
ATOM   2765 1HB  ARG A 171      -7.540   0.911  15.324  1.00  3.56           H  
ATOM   2766 2HB  ARG A 171      -6.872  -0.368  16.323  1.00  3.56           H  
ATOM   2767 1HG  ARG A 171      -5.294   1.530  14.596  1.00  3.56           H  
ATOM   2768 2HG  ARG A 171      -5.465   1.587  16.368  1.00  3.56           H  
ATOM   2769 1HD  ARG A 171      -4.483  -0.714  16.409  1.00  3.56           H  
ATOM   2770 2HD  ARG A 171      -4.093  -0.481  14.689  1.00  3.56           H  
ATOM   2771  HE  ARG A 171      -3.200   1.610  16.528  1.00  3.56           H  
ATOM   2772 1HH1 ARG A 171      -2.372  -1.356  14.825  1.00  3.56           H  
ATOM   2773 2HH1 ARG A 171      -0.648  -1.107  14.982  1.00  3.56           H  
ATOM   2774 1HH2 ARG A 171      -0.975   1.931  16.697  1.00  3.56           H  
ATOM   2775 2HH2 ARG A 171       0.147   0.757  16.044  1.00  3.56           H  
ATOM   2776  N   THR A 172      -9.282  -1.105  14.160  1.00  1.87           N  
ATOM   2777  CA  THR A 172     -10.509  -1.853  14.414  1.00  2.07           C  
ATOM   2778  C   THR A 172     -11.025  -2.529  13.158  1.00  1.61           C  
ATOM   2779  O   THR A 172     -12.072  -3.176  13.186  1.00  1.58           O  
ATOM   2780  CB  THR A 172     -11.616  -0.945  14.982  1.00  3.10           C  
ATOM   2781  OG1 THR A 172     -11.949   0.066  14.024  1.00  3.10           O  
ATOM   2782  CG2 THR A 172     -11.144  -0.284  16.264  1.00  3.10           C  
ATOM   2783  H   THR A 172      -9.356  -0.183  13.752  1.00  2.24           H  
ATOM   2784  HA  THR A 172     -10.293  -2.627  15.145  1.00  2.48           H  
ATOM   2785  HB  THR A 172     -12.504  -1.541  15.193  1.00  3.73           H  
ATOM   2786  HG1 THR A 172     -11.142   0.469  13.693  1.00  3.73           H  
ATOM   2787 1HG2 THR A 172     -11.936   0.355  16.656  1.00  3.73           H  
ATOM   2788 2HG2 THR A 172     -10.900  -1.050  16.997  1.00  3.73           H  
ATOM   2789 3HG2 THR A 172     -10.261   0.318  16.057  1.00  3.73           H  
ATOM   2790  N   ASN A 173     -10.300  -2.360  12.052  1.00  1.50           N  
ATOM   2791  CA  ASN A 173     -10.681  -2.929  10.768  1.00  1.44           C  
ATOM   2792  C   ASN A 173     -12.004  -2.359  10.279  1.00  1.17           C  
ATOM   2793  O   ASN A 173     -12.765  -3.051   9.601  1.00  1.58           O  
ATOM   2794  CB  ASN A 173     -10.735  -4.445  10.842  1.00  2.16           C  
ATOM   2795  CG  ASN A 173      -9.389  -5.047  11.138  1.00  2.16           C  
ATOM   2796  OD1 ASN A 173      -8.372  -4.643  10.561  1.00  2.16           O  
ATOM   2797  ND2 ASN A 173      -9.362  -6.007  12.026  1.00  2.16           N  
ATOM   2798  H   ASN A 173      -9.449  -1.820  12.091  1.00  1.80           H  
ATOM   2799  HA  ASN A 173      -9.930  -2.669  10.030  1.00  1.73           H  
ATOM   2800 1HB  ASN A 173     -11.443  -4.769  11.603  1.00  2.59           H  
ATOM   2801 2HB  ASN A 173     -11.087  -4.837   9.889  1.00  2.59           H  
ATOM   2802 1HD2 ASN A 173      -8.495  -6.445  12.263  1.00  2.59           H  
ATOM   2803 2HD2 ASN A 173     -10.208  -6.302  12.469  1.00  2.59           H  
ATOM   2804  N   GLN A 174     -12.283  -1.097  10.613  1.00  1.11           N  
ATOM   2805  CA  GLN A 174     -13.521  -0.489  10.154  1.00  0.95           C  
ATOM   2806  C   GLN A 174     -13.444   1.021  10.015  1.00  0.81           C  
ATOM   2807  O   GLN A 174     -13.431   1.752  11.006  1.00  0.96           O  
ATOM   2808  CB  GLN A 174     -14.677  -0.829  11.087  1.00  1.42           C  
ATOM   2809  CG  GLN A 174     -15.994  -0.215  10.636  1.00  1.42           C  
ATOM   2810  CD  GLN A 174     -16.482  -0.797   9.320  1.00  1.42           C  
ATOM   2811  OE1 GLN A 174     -16.749  -1.999   9.233  1.00  1.42           O  
ATOM   2812  NE2 GLN A 174     -16.595   0.038   8.291  1.00  1.42           N  
ATOM   2813  H   GLN A 174     -11.633  -0.553  11.173  1.00  1.33           H  
ATOM   2814  HA  GLN A 174     -13.748  -0.896   9.169  1.00  1.14           H  
ATOM   2815 1HB  GLN A 174     -14.803  -1.910  11.137  1.00  1.71           H  
ATOM   2816 2HB  GLN A 174     -14.457  -0.473  12.093  1.00  1.71           H  
ATOM   2817 1HG  GLN A 174     -16.753  -0.398  11.397  1.00  1.71           H  
ATOM   2818 2HG  GLN A 174     -15.852   0.855  10.497  1.00  1.71           H  
ATOM   2819 1HE2 GLN A 174     -16.909  -0.303   7.404  1.00  1.71           H  
ATOM   2820 2HE2 GLN A 174     -16.360   1.008   8.392  1.00  1.71           H  
ATOM   2821  N   LEU A 175     -13.449   1.478   8.774  1.00  0.77           N  
ATOM   2822  CA  LEU A 175     -13.492   2.890   8.452  1.00  0.69           C  
ATOM   2823  C   LEU A 175     -14.870   3.454   8.794  1.00  0.89           C  
ATOM   2824  O   LEU A 175     -15.893   2.958   8.314  1.00  1.57           O  
ATOM   2825  CB  LEU A 175     -13.180   3.075   6.964  1.00  1.03           C  
ATOM   2826  CG  LEU A 175     -13.107   4.505   6.449  1.00  1.03           C  
ATOM   2827  CD1 LEU A 175     -11.957   5.221   7.123  1.00  1.03           C  
ATOM   2828  CD2 LEU A 175     -12.893   4.463   4.952  1.00  1.03           C  
ATOM   2829  H   LEU A 175     -13.396   0.814   8.013  1.00  0.92           H  
ATOM   2830  HA  LEU A 175     -12.741   3.410   9.046  1.00  0.83           H  
ATOM   2831 1HB  LEU A 175     -12.227   2.599   6.744  1.00  1.24           H  
ATOM   2832 2HB  LEU A 175     -13.950   2.562   6.389  1.00  1.24           H  
ATOM   2833  HG  LEU A 175     -14.030   5.037   6.680  1.00  1.24           H  
ATOM   2834 1HD1 LEU A 175     -11.895   6.245   6.753  1.00  1.24           H  
ATOM   2835 2HD1 LEU A 175     -12.125   5.235   8.200  1.00  1.24           H  
ATOM   2836 3HD1 LEU A 175     -11.026   4.700   6.908  1.00  1.24           H  
ATOM   2837 1HD2 LEU A 175     -12.823   5.475   4.573  1.00  1.24           H  
ATOM   2838 2HD2 LEU A 175     -11.968   3.937   4.734  1.00  1.24           H  
ATOM   2839 3HD2 LEU A 175     -13.726   3.947   4.475  1.00  1.24           H  
ATOM   2840  N   VAL A 176     -14.898   4.462   9.661  1.00  0.98           N  
ATOM   2841  CA  VAL A 176     -16.149   5.078  10.104  1.00  1.29           C  
ATOM   2842  C   VAL A 176     -16.145   6.579   9.878  1.00  1.24           C  
ATOM   2843  O   VAL A 176     -15.206   7.247  10.289  1.00  4.39           O  
ATOM   2844  CB  VAL A 176     -16.381   4.815  11.610  1.00  1.94           C  
ATOM   2845  CG1 VAL A 176     -17.652   5.505  12.066  1.00  1.94           C  
ATOM   2846  CG2 VAL A 176     -16.476   3.324  11.877  1.00  1.94           C  
ATOM   2847  H   VAL A 176     -14.025   4.817  10.023  1.00  1.18           H  
ATOM   2848  HA  VAL A 176     -16.972   4.641   9.538  1.00  1.55           H  
ATOM   2849  HB  VAL A 176     -15.552   5.237  12.178  1.00  2.32           H  
ATOM   2850 1HG1 VAL A 176     -17.797   5.325  13.131  1.00  2.32           H  
ATOM   2851 2HG1 VAL A 176     -17.572   6.577  11.889  1.00  2.32           H  
ATOM   2852 3HG1 VAL A 176     -18.502   5.107  11.512  1.00  2.32           H  
ATOM   2853 1HG2 VAL A 176     -16.633   3.155  12.942  1.00  2.32           H  
ATOM   2854 2HG2 VAL A 176     -17.311   2.905  11.316  1.00  2.32           H  
ATOM   2855 3HG2 VAL A 176     -15.552   2.839  11.569  1.00  2.32           H  
ATOM   2856  N   SER A 177     -17.185   7.116   9.239  1.00  1.20           N  
ATOM   2857  CA  SER A 177     -17.261   8.566   9.052  1.00  0.82           C  
ATOM   2858  C   SER A 177     -17.521   9.259  10.382  1.00  0.76           C  
ATOM   2859  O   SER A 177     -18.506   8.952  11.054  1.00  1.58           O  
ATOM   2860  CB  SER A 177     -18.358   8.943   8.083  1.00  1.23           C  
ATOM   2861  OG  SER A 177     -18.487  10.338   8.025  1.00  1.23           O  
ATOM   2862  H   SER A 177     -17.929   6.523   8.900  1.00  1.44           H  
ATOM   2863  HA  SER A 177     -16.307   8.914   8.657  1.00  0.98           H  
ATOM   2864 1HB  SER A 177     -18.133   8.548   7.092  1.00  1.48           H  
ATOM   2865 2HB  SER A 177     -19.298   8.501   8.409  1.00  1.48           H  
ATOM   2866  HG  SER A 177     -19.336  10.530   7.612  1.00  1.48           H  
ATOM   2867  N   LEU A 178     -16.653  10.199  10.749  1.00  0.95           N  
ATOM   2868  CA  LEU A 178     -16.768  10.874  12.041  1.00  0.75           C  
ATOM   2869  C   LEU A 178     -17.131  12.357  11.970  1.00  0.68           C  
ATOM   2870  O   LEU A 178     -16.965  13.024  10.950  1.00  0.87           O  
ATOM   2871  CB  LEU A 178     -15.477  10.689  12.804  1.00  1.12           C  
ATOM   2872  CG  LEU A 178     -15.074   9.238  13.042  1.00  1.12           C  
ATOM   2873  CD1 LEU A 178     -13.700   9.204  13.663  1.00  1.12           C  
ATOM   2874  CD2 LEU A 178     -16.100   8.563  13.945  1.00  1.12           C  
ATOM   2875  H   LEU A 178     -15.869  10.413  10.140  1.00  1.14           H  
ATOM   2876  HA  LEU A 178     -17.546  10.374  12.597  1.00  0.90           H  
ATOM   2877 1HB  LEU A 178     -14.681  11.158  12.248  1.00  1.35           H  
ATOM   2878 2HB  LEU A 178     -15.570  11.177  13.771  1.00  1.35           H  
ATOM   2879  HG  LEU A 178     -15.024   8.716  12.093  1.00  1.35           H  
ATOM   2880 1HD1 LEU A 178     -13.405   8.170  13.818  1.00  1.35           H  
ATOM   2881 2HD1 LEU A 178     -12.986   9.690  12.996  1.00  1.35           H  
ATOM   2882 3HD1 LEU A 178     -13.718   9.720  14.619  1.00  1.35           H  
ATOM   2883 1HD2 LEU A 178     -15.811   7.525  14.112  1.00  1.35           H  
ATOM   2884 2HD2 LEU A 178     -16.145   9.087  14.900  1.00  1.35           H  
ATOM   2885 3HD2 LEU A 178     -17.078   8.593  13.467  1.00  1.35           H  
ATOM   2886  N   SER A 179     -17.654  12.857  13.084  1.00  0.67           N  
ATOM   2887  CA  SER A 179     -18.171  14.220  13.186  1.00  0.62           C  
ATOM   2888  C   SER A 179     -17.145  15.352  13.285  1.00  0.88           C  
ATOM   2889  O   SER A 179     -16.831  15.820  14.382  1.00  4.95           O  
ATOM   2890  CB  SER A 179     -19.067  14.324  14.399  1.00  0.93           C  
ATOM   2891  OG  SER A 179     -19.547  15.631  14.545  1.00  0.93           O  
ATOM   2892  H   SER A 179     -17.736  12.251  13.892  1.00  0.80           H  
ATOM   2893  HA  SER A 179     -18.773  14.402  12.296  1.00  0.74           H  
ATOM   2894 1HB  SER A 179     -19.903  13.632  14.308  1.00  1.12           H  
ATOM   2895 2HB  SER A 179     -18.501  14.039  15.286  1.00  1.12           H  
ATOM   2896  HG  SER A 179     -20.381  15.660  14.064  1.00  1.12           H  
ATOM   2897  N   GLU A 180     -16.722  15.870  12.128  1.00  1.33           N  
ATOM   2898  CA  GLU A 180     -15.844  17.053  12.087  1.00  1.11           C  
ATOM   2899  C   GLU A 180     -16.507  18.232  12.815  1.00  0.56           C  
ATOM   2900  O   GLU A 180     -15.828  19.056  13.429  1.00  0.51           O  
ATOM   2901  CB  GLU A 180     -15.559  17.482  10.641  1.00  1.67           C  
ATOM   2902  CG  GLU A 180     -14.853  16.447   9.789  1.00  1.67           C  
ATOM   2903  CD  GLU A 180     -15.817  15.467   9.186  1.00  1.67           C  
ATOM   2904  OE1 GLU A 180     -16.999  15.658   9.347  1.00  1.67           O  
ATOM   2905  OE2 GLU A 180     -15.386  14.520   8.571  1.00  1.67           O  
ATOM   2906  H   GLU A 180     -16.996  15.398  11.272  1.00  1.60           H  
ATOM   2907  HA  GLU A 180     -14.906  16.819  12.592  1.00  1.33           H  
ATOM   2908 1HB  GLU A 180     -16.496  17.735  10.147  1.00  2.00           H  
ATOM   2909 2HB  GLU A 180     -14.941  18.380  10.647  1.00  2.00           H  
ATOM   2910 1HG  GLU A 180     -14.333  16.960   8.983  1.00  2.00           H  
ATOM   2911 2HG  GLU A 180     -14.118  15.920  10.388  1.00  2.00           H  
ATOM   2912  N   GLN A 181     -17.845  18.262  12.764  1.00  0.58           N  
ATOM   2913  CA  GLN A 181     -18.691  19.257  13.408  1.00  0.54           C  
ATOM   2914  C   GLN A 181     -18.533  19.230  14.913  1.00  0.44           C  
ATOM   2915  O   GLN A 181     -18.635  20.268  15.563  1.00  0.63           O  
ATOM   2916  CB  GLN A 181     -20.153  18.989  13.066  1.00  0.81           C  
ATOM   2917  CG  GLN A 181     -21.175  20.023  13.548  1.00  0.81           C  
ATOM   2918  CD  GLN A 181     -21.119  21.393  12.878  1.00  0.81           C  
ATOM   2919  OE1 GLN A 181     -21.065  21.529  11.652  1.00  0.81           O  
ATOM   2920  NE2 GLN A 181     -21.189  22.442  13.688  1.00  0.81           N  
ATOM   2921  H   GLN A 181     -18.312  17.542  12.229  1.00  0.70           H  
ATOM   2922  HA  GLN A 181     -18.407  20.244  13.049  1.00  0.65           H  
ATOM   2923 1HB  GLN A 181     -20.232  18.894  11.994  1.00  0.97           H  
ATOM   2924 2HB  GLN A 181     -20.444  18.029  13.490  1.00  0.97           H  
ATOM   2925 1HG  GLN A 181     -22.175  19.617  13.402  1.00  0.97           H  
ATOM   2926 2HG  GLN A 181     -21.001  20.187  14.610  1.00  0.97           H  
ATOM   2927 1HE2 GLN A 181     -21.187  23.374  13.316  1.00  0.97           H  
ATOM   2928 2HE2 GLN A 181     -21.270  22.312  14.677  1.00  0.97           H  
ATOM   2929  N   GLU A 182     -18.318  18.038  15.468  1.00  0.39           N  
ATOM   2930  CA  GLU A 182     -18.143  17.899  16.897  1.00  0.37           C  
ATOM   2931  C   GLU A 182     -16.902  18.628  17.312  1.00  0.38           C  
ATOM   2932  O   GLU A 182     -16.921  19.366  18.290  1.00  0.45           O  
ATOM   2933  CB  GLU A 182     -18.079  16.438  17.314  1.00  0.55           C  
ATOM   2934  CG  GLU A 182     -17.975  16.243  18.811  1.00  0.55           C  
ATOM   2935  CD  GLU A 182     -18.111  14.811  19.223  1.00  0.55           C  
ATOM   2936  OE1 GLU A 182     -18.031  13.958  18.369  1.00  0.55           O  
ATOM   2937  OE2 GLU A 182     -18.367  14.575  20.381  1.00  0.55           O  
ATOM   2938  H   GLU A 182     -18.238  17.208  14.897  1.00  0.47           H  
ATOM   2939  HA  GLU A 182     -18.990  18.364  17.401  1.00  0.44           H  
ATOM   2940 1HB  GLU A 182     -18.974  15.919  16.972  1.00  0.67           H  
ATOM   2941 2HB  GLU A 182     -17.219  15.958  16.851  1.00  0.67           H  
ATOM   2942 1HG  GLU A 182     -17.007  16.614  19.146  1.00  0.67           H  
ATOM   2943 2HG  GLU A 182     -18.747  16.837  19.294  1.00  0.67           H  
ATOM   2944  N   LEU A 183     -15.816  18.442  16.565  1.00  0.42           N  
ATOM   2945  CA  LEU A 183     -14.598  19.163  16.905  1.00  0.46           C  
ATOM   2946  C   LEU A 183     -14.817  20.666  16.785  1.00  0.44           C  
ATOM   2947  O   LEU A 183     -14.417  21.435  17.657  1.00  0.53           O  
ATOM   2948  CB  LEU A 183     -13.446  18.765  15.989  1.00  0.69           C  
ATOM   2949  CG  LEU A 183     -12.890  17.361  16.171  1.00  0.69           C  
ATOM   2950  CD1 LEU A 183     -11.884  17.101  15.070  1.00  0.69           C  
ATOM   2951  CD2 LEU A 183     -12.243  17.255  17.539  1.00  0.69           C  
ATOM   2952  H   LEU A 183     -15.858  17.796  15.775  1.00  0.50           H  
ATOM   2953  HA  LEU A 183     -14.332  18.934  17.936  1.00  0.55           H  
ATOM   2954 1HB  LEU A 183     -13.773  18.859  14.956  1.00  0.83           H  
ATOM   2955 2HB  LEU A 183     -12.627  19.459  16.154  1.00  0.83           H  
ATOM   2956  HG  LEU A 183     -13.693  16.628  16.085  1.00  0.83           H  
ATOM   2957 1HD1 LEU A 183     -11.474  16.096  15.177  1.00  0.83           H  
ATOM   2958 2HD1 LEU A 183     -12.381  17.194  14.106  1.00  0.83           H  
ATOM   2959 3HD1 LEU A 183     -11.083  17.832  15.132  1.00  0.83           H  
ATOM   2960 1HD2 LEU A 183     -11.839  16.254  17.668  1.00  0.83           H  
ATOM   2961 2HD2 LEU A 183     -11.438  17.986  17.620  1.00  0.83           H  
ATOM   2962 3HD2 LEU A 183     -12.990  17.450  18.308  1.00  0.83           H  
ATOM   2963  N   VAL A 184     -15.529  21.073  15.741  1.00  0.39           N  
ATOM   2964  CA  VAL A 184     -15.854  22.479  15.530  1.00  0.44           C  
ATOM   2965  C   VAL A 184     -16.616  23.098  16.710  1.00  0.52           C  
ATOM   2966  O   VAL A 184     -16.328  24.228  17.108  1.00  0.71           O  
ATOM   2967  CB  VAL A 184     -16.676  22.643  14.232  1.00  0.66           C  
ATOM   2968  CG1 VAL A 184     -17.245  24.047  14.125  1.00  0.66           C  
ATOM   2969  CG2 VAL A 184     -15.775  22.369  13.035  1.00  0.66           C  
ATOM   2970  H   VAL A 184     -15.825  20.399  15.045  1.00  0.47           H  
ATOM   2971  HA  VAL A 184     -14.918  23.022  15.406  1.00  0.53           H  
ATOM   2972  HB  VAL A 184     -17.508  21.945  14.241  1.00  0.79           H  
ATOM   2973 1HG1 VAL A 184     -17.824  24.133  13.205  1.00  0.79           H  
ATOM   2974 2HG1 VAL A 184     -17.893  24.244  14.980  1.00  0.79           H  
ATOM   2975 3HG1 VAL A 184     -16.435  24.771  14.109  1.00  0.79           H  
ATOM   2976 1HG2 VAL A 184     -16.351  22.473  12.116  1.00  0.79           H  
ATOM   2977 2HG2 VAL A 184     -14.952  23.084  13.032  1.00  0.79           H  
ATOM   2978 3HG2 VAL A 184     -15.375  21.360  13.100  1.00  0.79           H  
ATOM   2979  N   ASP A 185     -17.586  22.367  17.260  1.00  0.53           N  
ATOM   2980  CA  ASP A 185     -18.396  22.876  18.365  1.00  0.80           C  
ATOM   2981  C   ASP A 185     -17.927  22.506  19.768  1.00  1.15           C  
ATOM   2982  O   ASP A 185     -18.415  23.078  20.744  1.00  3.29           O  
ATOM   2983  CB  ASP A 185     -19.823  22.389  18.220  1.00  1.20           C  
ATOM   2984  CG  ASP A 185     -20.489  22.968  17.008  1.00  1.20           C  
ATOM   2985  OD1 ASP A 185     -20.052  24.004  16.562  1.00  1.20           O  
ATOM   2986  OD2 ASP A 185     -21.440  22.388  16.538  1.00  1.20           O  
ATOM   2987  H   ASP A 185     -17.789  21.450  16.884  1.00  0.64           H  
ATOM   2988  HA  ASP A 185     -18.398  23.965  18.297  1.00  0.96           H  
ATOM   2989 1HB  ASP A 185     -19.833  21.301  18.145  1.00  1.44           H  
ATOM   2990 2HB  ASP A 185     -20.388  22.665  19.104  1.00  1.44           H  
ATOM   2991  N   CYS A 186     -17.000  21.562  19.889  1.00  0.71           N  
ATOM   2992  CA  CYS A 186     -16.591  21.115  21.209  1.00  0.88           C  
ATOM   2993  C   CYS A 186     -15.138  21.427  21.554  1.00  0.90           C  
ATOM   2994  O   CYS A 186     -14.816  21.650  22.724  1.00  1.37           O  
ATOM   2995  CB  CYS A 186     -16.816  19.614  21.332  1.00  1.32           C  
ATOM   2996  SG  CYS A 186     -18.518  19.099  21.025  1.00  1.32           S  
ATOM   2997  H   CYS A 186     -16.618  21.106  19.071  1.00  0.85           H  
ATOM   2998  HA  CYS A 186     -17.223  21.615  21.943  1.00  1.06           H  
ATOM   2999 1HB  CYS A 186     -16.166  19.081  20.640  1.00  1.58           H  
ATOM   3000 2HB  CYS A 186     -16.557  19.295  22.339  1.00  1.58           H  
ATOM   3001  HG  CYS A 186     -18.332  17.822  21.346  1.00  1.58           H  
ATOM   3002  N   ASP A 187     -14.248  21.448  20.562  1.00  0.80           N  
ATOM   3003  CA  ASP A 187     -12.844  21.686  20.873  1.00  1.21           C  
ATOM   3004  C   ASP A 187     -12.598  23.144  21.164  1.00  0.89           C  
ATOM   3005  O   ASP A 187     -12.280  23.928  20.273  1.00  1.17           O  
ATOM   3006  CB  ASP A 187     -11.930  21.227  19.746  1.00  1.81           C  
ATOM   3007  CG  ASP A 187     -10.467  21.380  20.124  1.00  1.81           C  
ATOM   3008  OD1 ASP A 187     -10.183  22.078  21.073  1.00  1.81           O  
ATOM   3009  OD2 ASP A 187      -9.646  20.772  19.484  1.00  1.81           O  
ATOM   3010  H   ASP A 187     -14.512  21.290  19.601  1.00  0.96           H  
ATOM   3011  HA  ASP A 187     -12.590  21.121  21.765  1.00  1.45           H  
ATOM   3012 1HB  ASP A 187     -12.129  20.182  19.508  1.00  2.18           H  
ATOM   3013 2HB  ASP A 187     -12.126  21.815  18.849  1.00  2.18           H  
ATOM   3014  N   LYS A 188     -12.713  23.483  22.444  1.00  1.25           N  
ATOM   3015  CA  LYS A 188     -12.575  24.842  22.965  1.00  1.60           C  
ATOM   3016  C   LYS A 188     -11.182  25.461  22.802  1.00  1.38           C  
ATOM   3017  O   LYS A 188     -11.012  26.659  23.050  1.00  2.04           O  
ATOM   3018  CB  LYS A 188     -12.961  24.852  24.442  1.00  2.40           C  
ATOM   3019  CG  LYS A 188     -14.437  24.594  24.691  1.00  2.40           C  
ATOM   3020  CD  LYS A 188     -14.758  24.589  26.172  1.00  2.40           C  
ATOM   3021  CE  LYS A 188     -16.236  24.325  26.404  1.00  2.40           C  
ATOM   3022  NZ  LYS A 188     -16.574  24.296  27.852  1.00  2.40           N  
ATOM   3023  H   LYS A 188     -12.980  22.745  23.083  1.00  1.50           H  
ATOM   3024  HA  LYS A 188     -13.276  25.479  22.423  1.00  1.92           H  
ATOM   3025 1HB  LYS A 188     -12.391  24.093  24.976  1.00  2.88           H  
ATOM   3026 2HB  LYS A 188     -12.709  25.819  24.878  1.00  2.88           H  
ATOM   3027 1HG  LYS A 188     -15.032  25.369  24.203  1.00  2.88           H  
ATOM   3028 2HG  LYS A 188     -14.712  23.630  24.265  1.00  2.88           H  
ATOM   3029 1HD  LYS A 188     -14.176  23.812  26.667  1.00  2.88           H  
ATOM   3030 2HD  LYS A 188     -14.496  25.551  26.606  1.00  2.88           H  
ATOM   3031 1HE  LYS A 188     -16.820  25.107  25.921  1.00  2.88           H  
ATOM   3032 2HE  LYS A 188     -16.504  23.366  25.961  1.00  2.88           H  
ATOM   3033 1HZ  LYS A 188     -17.563  24.118  27.965  1.00  2.88           H  
ATOM   3034 2HZ  LYS A 188     -16.046  23.563  28.306  1.00  2.88           H  
ATOM   3035 3HZ  LYS A 188     -16.342  25.186  28.269  1.00  2.88           H  
ATOM   3036  N   ASP A 189     -10.187  24.673  22.394  1.00  1.18           N  
ATOM   3037  CA  ASP A 189      -8.856  25.223  22.175  1.00  1.42           C  
ATOM   3038  C   ASP A 189      -8.741  25.777  20.748  1.00  1.08           C  
ATOM   3039  O   ASP A 189      -7.784  26.483  20.425  1.00  1.58           O  
ATOM   3040  CB  ASP A 189      -7.790  24.160  22.440  1.00  2.13           C  
ATOM   3041  CG  ASP A 189      -7.717  23.773  23.915  1.00  2.13           C  
ATOM   3042  OD1 ASP A 189      -7.990  24.610  24.744  1.00  2.13           O  
ATOM   3043  OD2 ASP A 189      -7.406  22.640  24.200  1.00  2.13           O  
ATOM   3044  H   ASP A 189     -10.344  23.691  22.195  1.00  1.42           H  
ATOM   3045  HA  ASP A 189      -8.701  26.044  22.873  1.00  1.70           H  
ATOM   3046 1HB  ASP A 189      -8.008  23.269  21.851  1.00  2.56           H  
ATOM   3047 2HB  ASP A 189      -6.815  24.532  22.125  1.00  2.56           H  
ATOM   3048  N   ASP A 190      -9.736  25.471  19.913  1.00  0.61           N  
ATOM   3049  CA  ASP A 190      -9.813  25.953  18.542  1.00  0.55           C  
ATOM   3050  C   ASP A 190     -10.987  26.909  18.387  1.00  0.81           C  
ATOM   3051  O   ASP A 190     -11.797  27.057  19.303  1.00  1.99           O  
ATOM   3052  CB  ASP A 190      -9.918  24.783  17.579  1.00  0.83           C  
ATOM   3053  CG  ASP A 190      -8.628  23.983  17.535  1.00  0.83           C  
ATOM   3054  OD1 ASP A 190      -7.585  24.586  17.634  1.00  0.83           O  
ATOM   3055  OD2 ASP A 190      -8.683  22.791  17.383  1.00  0.83           O  
ATOM   3056  H   ASP A 190     -10.496  24.883  20.229  1.00  0.73           H  
ATOM   3057  HA  ASP A 190      -8.897  26.502  18.316  1.00  0.66           H  
ATOM   3058 1HB  ASP A 190     -10.730  24.124  17.889  1.00  0.99           H  
ATOM   3059 2HB  ASP A 190     -10.147  25.144  16.577  1.00  0.99           H  
ATOM   3060  N   SER A 191     -11.070  27.588  17.245  1.00  0.65           N  
ATOM   3061  CA  SER A 191     -12.132  28.564  17.029  1.00  1.46           C  
ATOM   3062  C   SER A 191     -13.201  28.077  16.047  1.00  0.66           C  
ATOM   3063  O   SER A 191     -13.872  28.889  15.408  1.00  1.04           O  
ATOM   3064  CB  SER A 191     -11.538  29.867  16.532  1.00  2.19           C  
ATOM   3065  OG  SER A 191     -10.679  30.427  17.487  1.00  2.19           O  
ATOM   3066  H   SER A 191     -10.396  27.431  16.503  1.00  0.78           H  
ATOM   3067  HA  SER A 191     -12.619  28.750  17.987  1.00  1.75           H  
ATOM   3068 1HB  SER A 191     -10.992  29.693  15.604  1.00  2.63           H  
ATOM   3069 2HB  SER A 191     -12.341  30.569  16.317  1.00  2.63           H  
ATOM   3070  HG  SER A 191     -10.318  31.221  17.086  1.00  2.63           H  
ATOM   3071  N   GLY A 192     -13.360  26.760  15.927  1.00  1.12           N  
ATOM   3072  CA  GLY A 192     -14.371  26.203  15.038  1.00  0.92           C  
ATOM   3073  C   GLY A 192     -14.088  26.581  13.595  1.00  0.57           C  
ATOM   3074  O   GLY A 192     -12.984  26.368  13.091  1.00  0.53           O  
ATOM   3075  H   GLY A 192     -12.782  26.132  16.468  1.00  1.34           H  
ATOM   3076 1HA  GLY A 192     -14.400  25.119  15.141  1.00  1.10           H  
ATOM   3077 2HA  GLY A 192     -15.354  26.574  15.327  1.00  1.10           H  
ATOM   3078  N   CYS A 193     -15.091  27.176  12.945  1.00  0.99           N  
ATOM   3079  CA  CYS A 193     -15.006  27.627  11.556  1.00  0.91           C  
ATOM   3080  C   CYS A 193     -14.129  28.869  11.368  1.00  0.79           C  
ATOM   3081  O   CYS A 193     -13.943  29.342  10.245  1.00  0.98           O  
ATOM   3082  CB  CYS A 193     -16.404  27.938  11.020  1.00  1.36           C  
ATOM   3083  SG  CYS A 193     -17.464  26.490  10.782  1.00  1.36           S  
ATOM   3084  H   CYS A 193     -15.974  27.315  13.427  1.00  1.19           H  
ATOM   3085  HA  CYS A 193     -14.582  26.817  10.965  1.00  1.09           H  
ATOM   3086 1HB  CYS A 193     -16.909  28.602  11.722  1.00  1.64           H  
ATOM   3087 2HB  CYS A 193     -16.333  28.475  10.078  1.00  1.64           H  
ATOM   3088  HG  CYS A 193     -17.422  26.080  12.043  1.00  1.64           H  
ATOM   3089  N   ASN A 194     -13.569  29.395  12.450  1.00  0.62           N  
ATOM   3090  CA  ASN A 194     -12.684  30.532  12.351  1.00  0.67           C  
ATOM   3091  C   ASN A 194     -11.211  30.120  12.441  1.00  0.65           C  
ATOM   3092  O   ASN A 194     -10.349  30.974  12.649  1.00  1.23           O  
ATOM   3093  CB  ASN A 194     -13.033  31.544  13.417  1.00  1.01           C  
ATOM   3094  CG  ASN A 194     -14.377  32.169  13.177  1.00  1.01           C  
ATOM   3095  OD1 ASN A 194     -14.546  32.977  12.256  1.00  1.01           O  
ATOM   3096  ND2 ASN A 194     -15.342  31.798  13.981  1.00  1.01           N  
ATOM   3097  H   ASN A 194     -13.756  29.021  13.372  1.00  0.74           H  
ATOM   3098  HA  ASN A 194     -12.826  30.996  11.375  1.00  0.80           H  
ATOM   3099 1HB  ASN A 194     -13.043  31.059  14.390  1.00  1.21           H  
ATOM   3100 2HB  ASN A 194     -12.274  32.328  13.444  1.00  1.21           H  
ATOM   3101 1HD2 ASN A 194     -16.263  32.169  13.866  1.00  1.21           H  
ATOM   3102 2HD2 ASN A 194     -15.163  31.133  14.706  1.00  1.21           H  
ATOM   3103  N   GLY A 195     -10.912  28.822  12.283  1.00  0.49           N  
ATOM   3104  CA  GLY A 195      -9.525  28.365  12.339  1.00  0.51           C  
ATOM   3105  C   GLY A 195      -9.239  27.532  13.585  1.00  0.49           C  
ATOM   3106  O   GLY A 195     -10.026  27.524  14.533  1.00  1.50           O  
ATOM   3107  H   GLY A 195     -11.625  28.121  12.113  1.00  0.59           H  
ATOM   3108 1HA  GLY A 195      -9.309  27.774  11.449  1.00  0.61           H  
ATOM   3109 2HA  GLY A 195      -8.858  29.226  12.316  1.00  0.61           H  
ATOM   3110  N   GLY A 196      -8.105  26.832  13.567  1.00  0.38           N  
ATOM   3111  CA  GLY A 196      -7.709  25.975  14.684  1.00  0.46           C  
ATOM   3112  C   GLY A 196      -6.558  25.035  14.315  1.00  0.55           C  
ATOM   3113  O   GLY A 196      -6.098  25.020  13.174  1.00  2.18           O  
ATOM   3114  H   GLY A 196      -7.510  26.909  12.749  1.00  0.46           H  
ATOM   3115 1HA  GLY A 196      -7.422  26.597  15.533  1.00  0.55           H  
ATOM   3116 2HA  GLY A 196      -8.567  25.386  14.997  1.00  0.55           H  
ATOM   3117  N   LEU A 197      -6.077  24.271  15.295  1.00  0.36           N  
ATOM   3118  CA  LEU A 197      -4.972  23.356  15.060  1.00  0.41           C  
ATOM   3119  C   LEU A 197      -5.402  21.897  15.069  1.00  0.47           C  
ATOM   3120  O   LEU A 197      -6.214  21.463  15.887  1.00  0.99           O  
ATOM   3121  CB  LEU A 197      -3.880  23.567  16.108  1.00  0.61           C  
ATOM   3122  CG  LEU A 197      -3.270  24.973  16.155  1.00  0.61           C  
ATOM   3123  CD1 LEU A 197      -2.249  25.037  17.281  1.00  0.61           C  
ATOM   3124  CD2 LEU A 197      -2.629  25.294  14.809  1.00  0.61           C  
ATOM   3125  H   LEU A 197      -6.489  24.329  16.218  1.00  0.43           H  
ATOM   3126  HA  LEU A 197      -4.554  23.578  14.078  1.00  0.49           H  
ATOM   3127 1HB  LEU A 197      -4.305  23.362  17.085  1.00  0.74           H  
ATOM   3128 2HB  LEU A 197      -3.074  22.857  15.924  1.00  0.74           H  
ATOM   3129  HG  LEU A 197      -4.051  25.703  16.367  1.00  0.74           H  
ATOM   3130 1HD1 LEU A 197      -1.820  26.038  17.326  1.00  0.74           H  
ATOM   3131 2HD1 LEU A 197      -2.738  24.810  18.228  1.00  0.74           H  
ATOM   3132 3HD1 LEU A 197      -1.457  24.311  17.097  1.00  0.74           H  
ATOM   3133 1HD2 LEU A 197      -2.199  26.295  14.841  1.00  0.74           H  
ATOM   3134 2HD2 LEU A 197      -1.844  24.568  14.596  1.00  0.74           H  
ATOM   3135 3HD2 LEU A 197      -3.387  25.249  14.026  1.00  0.74           H  
ATOM   3136  N   MET A 198      -4.803  21.149  14.157  1.00  0.33           N  
ATOM   3137  CA  MET A 198      -5.056  19.734  13.951  1.00  0.39           C  
ATOM   3138  C   MET A 198      -4.519  18.926  15.115  1.00  0.33           C  
ATOM   3139  O   MET A 198      -5.140  17.958  15.555  1.00  0.38           O  
ATOM   3140  CB  MET A 198      -4.394  19.364  12.647  1.00  0.58           C  
ATOM   3141  CG  MET A 198      -5.089  20.029  11.481  1.00  0.58           C  
ATOM   3142  SD  MET A 198      -4.440  19.569   9.889  1.00  0.58           S  
ATOM   3143  CE  MET A 198      -2.917  20.471   9.990  1.00  0.58           C  
ATOM   3144  H   MET A 198      -4.142  21.601  13.540  1.00  0.40           H  
ATOM   3145  HA  MET A 198      -6.132  19.570  13.882  1.00  0.47           H  
ATOM   3146 1HB  MET A 198      -3.350  19.673  12.652  1.00  0.70           H  
ATOM   3147 2HB  MET A 198      -4.426  18.283  12.502  1.00  0.70           H  
ATOM   3148 1HG  MET A 198      -6.136  19.751  11.510  1.00  0.70           H  
ATOM   3149 2HG  MET A 198      -5.018  21.111  11.582  1.00  0.70           H  
ATOM   3150 1HE  MET A 198      -2.350  20.328   9.077  1.00  0.70           H  
ATOM   3151 2HE  MET A 198      -3.131  21.532  10.118  1.00  0.70           H  
ATOM   3152 3HE  MET A 198      -2.335  20.115  10.840  1.00  0.70           H  
ATOM   3153  N   GLU A 199      -3.371  19.362  15.624  1.00  0.38           N  
ATOM   3154  CA  GLU A 199      -2.751  18.761  16.786  1.00  0.58           C  
ATOM   3155  C   GLU A 199      -3.659  18.852  17.993  1.00  0.52           C  
ATOM   3156  O   GLU A 199      -3.821  17.881  18.734  1.00  0.63           O  
ATOM   3157  CB  GLU A 199      -1.428  19.430  17.115  1.00  0.87           C  
ATOM   3158  CG  GLU A 199      -0.773  18.788  18.311  1.00  0.87           C  
ATOM   3159  CD  GLU A 199       0.555  19.355  18.693  1.00  0.87           C  
ATOM   3160  OE1 GLU A 199       1.039  20.240  18.028  1.00  0.87           O  
ATOM   3161  OE2 GLU A 199       1.086  18.892  19.677  1.00  0.87           O  
ATOM   3162  H   GLU A 199      -2.912  20.151  15.191  1.00  0.46           H  
ATOM   3163  HA  GLU A 199      -2.567  17.708  16.576  1.00  0.70           H  
ATOM   3164 1HB  GLU A 199      -0.750  19.354  16.264  1.00  1.04           H  
ATOM   3165 2HB  GLU A 199      -1.583  20.487  17.328  1.00  1.04           H  
ATOM   3166 1HG  GLU A 199      -1.446  18.865  19.164  1.00  1.04           H  
ATOM   3167 2HG  GLU A 199      -0.651  17.735  18.076  1.00  1.04           H  
ATOM   3168  N   GLN A 200      -4.236  20.039  18.191  1.00  0.49           N  
ATOM   3169  CA  GLN A 200      -5.120  20.279  19.313  1.00  0.62           C  
ATOM   3170  C   GLN A 200      -6.378  19.448  19.184  1.00  0.34           C  
ATOM   3171  O   GLN A 200      -6.887  18.956  20.188  1.00  0.40           O  
ATOM   3172  CB  GLN A 200      -5.471  21.761  19.416  1.00  0.93           C  
ATOM   3173  CG  GLN A 200      -4.292  22.643  19.786  1.00  0.93           C  
ATOM   3174  CD  GLN A 200      -3.711  22.284  21.139  1.00  0.93           C  
ATOM   3175  OE1 GLN A 200      -4.445  22.071  22.107  1.00  0.93           O  
ATOM   3176  NE2 GLN A 200      -2.388  22.214  21.217  1.00  0.93           N  
ATOM   3177  H   GLN A 200      -4.057  20.793  17.543  1.00  0.59           H  
ATOM   3178  HA  GLN A 200      -4.609  19.977  20.227  1.00  0.74           H  
ATOM   3179 1HB  GLN A 200      -5.872  22.111  18.463  1.00  1.12           H  
ATOM   3180 2HB  GLN A 200      -6.248  21.902  20.167  1.00  1.12           H  
ATOM   3181 1HG  GLN A 200      -3.511  22.523  19.037  1.00  1.12           H  
ATOM   3182 2HG  GLN A 200      -4.624  23.681  19.819  1.00  1.12           H  
ATOM   3183 1HE2 GLN A 200      -1.948  21.979  22.085  1.00  1.12           H  
ATOM   3184 2HE2 GLN A 200      -1.828  22.393  20.407  1.00  1.12           H  
ATOM   3185  N   ALA A 201      -6.846  19.248  17.950  1.00  0.25           N  
ATOM   3186  CA  ALA A 201      -7.995  18.390  17.708  1.00  0.24           C  
ATOM   3187  C   ALA A 201      -7.706  16.960  18.148  1.00  0.29           C  
ATOM   3188  O   ALA A 201      -8.560  16.322  18.764  1.00  0.40           O  
ATOM   3189  CB  ALA A 201      -8.372  18.418  16.248  1.00  0.36           C  
ATOM   3190  H   ALA A 201      -6.417  19.724  17.164  1.00  0.30           H  
ATOM   3191  HA  ALA A 201      -8.831  18.762  18.298  1.00  0.29           H  
ATOM   3192 1HB  ALA A 201      -9.244  17.789  16.091  1.00  0.43           H  
ATOM   3193 2HB  ALA A 201      -8.596  19.439  15.957  1.00  0.43           H  
ATOM   3194 3HB  ALA A 201      -7.546  18.045  15.651  1.00  0.43           H  
ATOM   3195  N   PHE A 202      -6.493  16.467  17.865  1.00  0.29           N  
ATOM   3196  CA  PHE A 202      -6.124  15.116  18.283  1.00  0.37           C  
ATOM   3197  C   PHE A 202      -6.077  15.028  19.799  1.00  0.43           C  
ATOM   3198  O   PHE A 202      -6.540  14.046  20.388  1.00  0.54           O  
ATOM   3199  CB  PHE A 202      -4.730  14.747  17.776  1.00  0.55           C  
ATOM   3200  CG  PHE A 202      -4.628  14.519  16.307  1.00  0.55           C  
ATOM   3201  CD1 PHE A 202      -3.552  15.023  15.594  1.00  0.55           C  
ATOM   3202  CD2 PHE A 202      -5.602  13.808  15.634  1.00  0.55           C  
ATOM   3203  CE1 PHE A 202      -3.454  14.820  14.234  1.00  0.55           C  
ATOM   3204  CE2 PHE A 202      -5.502  13.606  14.279  1.00  0.55           C  
ATOM   3205  CZ  PHE A 202      -4.431  14.113  13.578  1.00  0.55           C  
ATOM   3206  H   PHE A 202      -5.836  17.023  17.328  1.00  0.35           H  
ATOM   3207  HA  PHE A 202      -6.863  14.408  17.906  1.00  0.44           H  
ATOM   3208 1HB  PHE A 202      -4.025  15.531  18.044  1.00  0.67           H  
ATOM   3209 2HB  PHE A 202      -4.407  13.838  18.278  1.00  0.67           H  
ATOM   3210  HD1 PHE A 202      -2.780  15.584  16.120  1.00  0.67           H  
ATOM   3211  HD2 PHE A 202      -6.451  13.407  16.188  1.00  0.67           H  
ATOM   3212  HE1 PHE A 202      -2.606  15.220  13.680  1.00  0.67           H  
ATOM   3213  HE2 PHE A 202      -6.269  13.042  13.757  1.00  0.67           H  
ATOM   3214  HZ  PHE A 202      -4.360  13.947  12.506  1.00  0.67           H  
ATOM   3215  N   ALA A 203      -5.539  16.079  20.421  1.00  0.44           N  
ATOM   3216  CA  ALA A 203      -5.449  16.160  21.866  1.00  0.56           C  
ATOM   3217  C   ALA A 203      -6.831  16.191  22.487  1.00  0.50           C  
ATOM   3218  O   ALA A 203      -7.055  15.581  23.529  1.00  0.65           O  
ATOM   3219  CB  ALA A 203      -4.665  17.397  22.280  1.00  0.84           C  
ATOM   3220  H   ALA A 203      -5.154  16.837  19.869  1.00  0.53           H  
ATOM   3221  HA  ALA A 203      -4.934  15.270  22.227  1.00  0.67           H  
ATOM   3222 1HB  ALA A 203      -4.587  17.432  23.366  1.00  1.01           H  
ATOM   3223 2HB  ALA A 203      -3.666  17.359  21.847  1.00  1.01           H  
ATOM   3224 3HB  ALA A 203      -5.175  18.290  21.926  1.00  1.01           H  
ATOM   3225  N   PHE A 204      -7.747  16.919  21.854  1.00  0.48           N  
ATOM   3226  CA  PHE A 204      -9.110  17.053  22.333  1.00  0.56           C  
ATOM   3227  C   PHE A 204      -9.829  15.727  22.341  1.00  0.59           C  
ATOM   3228  O   PHE A 204     -10.444  15.369  23.346  1.00  0.96           O  
ATOM   3229  CB  PHE A 204      -9.877  18.066  21.514  1.00  0.84           C  
ATOM   3230  CG  PHE A 204     -11.264  18.248  22.020  1.00  0.84           C  
ATOM   3231  CD1 PHE A 204     -11.473  18.921  23.212  1.00  0.84           C  
ATOM   3232  CD2 PHE A 204     -12.351  17.762  21.322  1.00  0.84           C  
ATOM   3233  CE1 PHE A 204     -12.745  19.098  23.704  1.00  0.84           C  
ATOM   3234  CE2 PHE A 204     -13.625  17.943  21.807  1.00  0.84           C  
ATOM   3235  CZ  PHE A 204     -13.819  18.607  23.002  1.00  0.84           C  
ATOM   3236  H   PHE A 204      -7.490  17.415  21.013  1.00  0.58           H  
ATOM   3237  HA  PHE A 204      -9.078  17.416  23.359  1.00  0.67           H  
ATOM   3238 1HB  PHE A 204      -9.368  19.029  21.543  1.00  1.01           H  
ATOM   3239 2HB  PHE A 204      -9.927  17.749  20.473  1.00  1.01           H  
ATOM   3240  HD1 PHE A 204     -10.616  19.307  23.763  1.00  1.01           H  
ATOM   3241  HD2 PHE A 204     -12.190  17.232  20.385  1.00  1.01           H  
ATOM   3242  HE1 PHE A 204     -12.901  19.624  24.645  1.00  1.01           H  
ATOM   3243  HE2 PHE A 204     -14.480  17.557  21.253  1.00  1.01           H  
ATOM   3244  HZ  PHE A 204     -14.824  18.747  23.393  1.00  1.01           H  
ATOM   3245  N   VAL A 205      -9.738  15.002  21.223  1.00  0.67           N  
ATOM   3246  CA  VAL A 205     -10.346  13.685  21.112  1.00  1.07           C  
ATOM   3247  C   VAL A 205      -9.858  12.810  22.253  1.00  1.34           C  
ATOM   3248  O   VAL A 205     -10.664  12.216  22.969  1.00  1.83           O  
ATOM   3249  CB  VAL A 205     -10.014  13.059  19.742  1.00  1.60           C  
ATOM   3250  CG1 VAL A 205     -10.422  11.604  19.697  1.00  1.60           C  
ATOM   3251  CG2 VAL A 205     -10.765  13.819  18.664  1.00  1.60           C  
ATOM   3252  H   VAL A 205      -9.235  15.375  20.427  1.00  0.80           H  
ATOM   3253  HA  VAL A 205     -11.428  13.791  21.188  1.00  1.28           H  
ATOM   3254  HB  VAL A 205      -8.940  13.118  19.570  1.00  1.93           H  
ATOM   3255 1HG1 VAL A 205     -10.174  11.188  18.720  1.00  1.93           H  
ATOM   3256 2HG1 VAL A 205      -9.895  11.055  20.474  1.00  1.93           H  
ATOM   3257 3HG1 VAL A 205     -11.489  11.532  19.857  1.00  1.93           H  
ATOM   3258 1HG2 VAL A 205     -10.534  13.394  17.690  1.00  1.93           H  
ATOM   3259 2HG2 VAL A 205     -11.837  13.744  18.847  1.00  1.93           H  
ATOM   3260 3HG2 VAL A 205     -10.469  14.865  18.682  1.00  1.93           H  
ATOM   3261  N   LYS A 206      -8.538  12.776  22.468  1.00  1.25           N  
ATOM   3262  CA  LYS A 206      -7.980  12.058  23.611  1.00  1.41           C  
ATOM   3263  C   LYS A 206      -8.646  12.481  24.918  1.00  2.27           C  
ATOM   3264  O   LYS A 206      -9.124  11.643  25.687  1.00  6.55           O  
ATOM   3265  CB  LYS A 206      -6.478  12.300  23.737  1.00  2.11           C  
ATOM   3266  CG  LYS A 206      -5.861  11.620  24.951  1.00  2.11           C  
ATOM   3267  CD  LYS A 206      -4.378  11.931  25.088  1.00  2.11           C  
ATOM   3268  CE  LYS A 206      -3.806  11.307  26.354  1.00  2.11           C  
ATOM   3269  NZ  LYS A 206      -2.354  11.594  26.510  1.00  2.11           N  
ATOM   3270  H   LYS A 206      -7.910  13.261  21.835  1.00  1.50           H  
ATOM   3271  HA  LYS A 206      -8.158  10.991  23.471  1.00  1.69           H  
ATOM   3272 1HB  LYS A 206      -5.973  11.926  22.846  1.00  2.54           H  
ATOM   3273 2HB  LYS A 206      -6.273  13.364  23.809  1.00  2.54           H  
ATOM   3274 1HG  LYS A 206      -6.375  11.955  25.852  1.00  2.54           H  
ATOM   3275 2HG  LYS A 206      -5.989  10.541  24.864  1.00  2.54           H  
ATOM   3276 1HD  LYS A 206      -3.837  11.542  24.230  1.00  2.54           H  
ATOM   3277 2HD  LYS A 206      -4.235  13.010  25.129  1.00  2.54           H  
ATOM   3278 1HE  LYS A 206      -4.338  11.701  27.218  1.00  2.54           H  
ATOM   3279 2HE  LYS A 206      -3.949  10.227  26.317  1.00  2.54           H  
ATOM   3280 1HZ  LYS A 206      -2.016  11.163  27.359  1.00  2.54           H  
ATOM   3281 2HZ  LYS A 206      -1.851  11.219  25.719  1.00  2.54           H  
ATOM   3282 3HZ  LYS A 206      -2.211  12.592  26.559  1.00  2.54           H  
ATOM   3283  N   ARG A 207      -8.695  13.793  25.155  1.00  0.94           N  
ATOM   3284  CA  ARG A 207      -9.251  14.356  26.380  1.00  1.68           C  
ATOM   3285  C   ARG A 207     -10.748  14.128  26.592  1.00  1.90           C  
ATOM   3286  O   ARG A 207     -11.228  14.293  27.715  1.00  3.69           O  
ATOM   3287  CB  ARG A 207      -8.964  15.851  26.445  1.00  2.52           C  
ATOM   3288  CG  ARG A 207      -7.500  16.203  26.690  1.00  2.52           C  
ATOM   3289  CD  ARG A 207      -7.255  17.672  26.656  1.00  2.52           C  
ATOM   3290  NE  ARG A 207      -7.383  18.216  25.317  1.00  2.52           N  
ATOM   3291  CZ  ARG A 207      -7.378  19.530  25.008  1.00  2.52           C  
ATOM   3292  NH1 ARG A 207      -7.264  20.442  25.947  1.00  2.52           N  
ATOM   3293  NH2 ARG A 207      -7.486  19.927  23.754  1.00  2.52           N  
ATOM   3294  H   ARG A 207      -8.296  14.431  24.478  1.00  1.13           H  
ATOM   3295  HA  ARG A 207      -8.729  13.889  27.215  1.00  2.02           H  
ATOM   3296 1HB  ARG A 207      -9.264  16.321  25.510  1.00  3.02           H  
ATOM   3297 2HB  ARG A 207      -9.552  16.303  27.244  1.00  3.02           H  
ATOM   3298 1HG  ARG A 207      -7.206  15.837  27.674  1.00  3.02           H  
ATOM   3299 2HG  ARG A 207      -6.875  15.732  25.932  1.00  3.02           H  
ATOM   3300 1HD  ARG A 207      -7.977  18.174  27.299  1.00  3.02           H  
ATOM   3301 2HD  ARG A 207      -6.246  17.879  27.013  1.00  3.02           H  
ATOM   3302  HE  ARG A 207      -7.469  17.557  24.559  1.00  3.02           H  
ATOM   3303 1HH1 ARG A 207      -7.180  20.175  26.916  1.00  3.02           H  
ATOM   3304 2HH1 ARG A 207      -7.265  21.422  25.676  1.00  3.02           H  
ATOM   3305 1HH2 ARG A 207      -7.572  19.255  23.005  1.00  3.02           H  
ATOM   3306 2HH2 ARG A 207      -7.477  20.924  23.555  1.00  3.02           H  
ATOM   3307  N   ILE A 208     -11.495  13.733  25.557  1.00  2.32           N  
ATOM   3308  CA  ILE A 208     -12.907  13.455  25.781  1.00  4.35           C  
ATOM   3309  C   ILE A 208     -13.227  11.982  25.581  1.00  6.03           C  
ATOM   3310  O   ILE A 208     -14.397  11.599  25.573  1.00 20.98           O  
ATOM   3311  CB  ILE A 208     -13.817  14.286  24.867  1.00  6.52           C  
ATOM   3312  CG1 ILE A 208     -13.561  13.956  23.400  1.00  6.52           C  
ATOM   3313  CG2 ILE A 208     -13.590  15.761  25.128  1.00  6.52           C  
ATOM   3314  CD1 ILE A 208     -14.609  14.526  22.474  1.00  6.52           C  
ATOM   3315  H   ILE A 208     -11.102  13.621  24.627  1.00  2.78           H  
ATOM   3316  HA  ILE A 208     -13.150  13.711  26.811  1.00  5.22           H  
ATOM   3317  HB  ILE A 208     -14.857  14.042  25.079  1.00  7.83           H  
ATOM   3318 1HG1 ILE A 208     -12.595  14.360  23.110  1.00  7.83           H  
ATOM   3319 2HG1 ILE A 208     -13.532  12.874  23.272  1.00  7.83           H  
ATOM   3320 1HG2 ILE A 208     -14.256  16.341  24.493  1.00  7.83           H  
ATOM   3321 2HG2 ILE A 208     -13.802  15.983  26.173  1.00  7.83           H  
ATOM   3322 3HG2 ILE A 208     -12.554  16.018  24.904  1.00  7.83           H  
ATOM   3323 1HD1 ILE A 208     -14.370  14.270  21.443  1.00  7.83           H  
ATOM   3324 2HD1 ILE A 208     -15.584  14.112  22.734  1.00  7.83           H  
ATOM   3325 3HD1 ILE A 208     -14.638  15.604  22.583  1.00  7.83           H  
ATOM   3326  N   GLY A 209     -12.196  11.152  25.427  1.00  5.28           N  
ATOM   3327  CA  GLY A 209     -12.403   9.722  25.277  1.00  9.20           C  
ATOM   3328  C   GLY A 209     -12.871   9.293  23.887  1.00  6.73           C  
ATOM   3329  O   GLY A 209     -13.423   8.198  23.744  1.00 14.94           O  
ATOM   3330  H   GLY A 209     -11.243  11.495  25.443  1.00  6.34           H  
ATOM   3331 1HA  GLY A 209     -11.472   9.206  25.516  1.00 11.04           H  
ATOM   3332 2HA  GLY A 209     -13.133   9.393  26.016  1.00 11.04           H  
ATOM   3333  N   GLY A 210     -12.662  10.127  22.866  1.00  1.96           N  
ATOM   3334  CA  GLY A 210     -13.080   9.716  21.539  1.00  1.25           C  
ATOM   3335  C   GLY A 210     -13.845  10.750  20.720  1.00  1.49           C  
ATOM   3336  O   GLY A 210     -13.705  11.953  20.920  1.00  4.49           O  
ATOM   3337  H   GLY A 210     -12.196  11.013  22.996  1.00  2.35           H  
ATOM   3338 1HA  GLY A 210     -12.200   9.408  20.976  1.00  1.50           H  
ATOM   3339 2HA  GLY A 210     -13.696   8.836  21.655  1.00  1.50           H  
ATOM   3340  N   LEU A 211     -14.631  10.255  19.764  1.00  0.86           N  
ATOM   3341  CA  LEU A 211     -15.379  11.107  18.847  1.00  1.66           C  
ATOM   3342  C   LEU A 211     -16.649  10.369  18.340  1.00  1.41           C  
ATOM   3343  O   LEU A 211     -16.646   9.147  18.169  1.00  2.38           O  
ATOM   3344  CB  LEU A 211     -14.437  11.500  17.681  1.00  2.49           C  
ATOM   3345  CG  LEU A 211     -14.901  12.598  16.714  1.00  2.49           C  
ATOM   3346  CD1 LEU A 211     -14.935  13.929  17.450  1.00  2.49           C  
ATOM   3347  CD2 LEU A 211     -13.932  12.688  15.549  1.00  2.49           C  
ATOM   3348  H   LEU A 211     -14.683   9.249  19.668  1.00  1.03           H  
ATOM   3349  HA  LEU A 211     -15.688  12.008  19.377  1.00  1.99           H  
ATOM   3350 1HB  LEU A 211     -13.492  11.829  18.109  1.00  2.99           H  
ATOM   3351 2HB  LEU A 211     -14.244  10.608  17.087  1.00  2.99           H  
ATOM   3352  HG  LEU A 211     -15.905  12.372  16.354  1.00  2.99           H  
ATOM   3353 1HD1 LEU A 211     -15.269  14.714  16.771  1.00  2.99           H  
ATOM   3354 2HD1 LEU A 211     -15.618  13.859  18.293  1.00  2.99           H  
ATOM   3355 3HD1 LEU A 211     -13.937  14.166  17.817  1.00  2.99           H  
ATOM   3356 1HD2 LEU A 211     -14.261  13.473  14.867  1.00  2.99           H  
ATOM   3357 2HD2 LEU A 211     -12.935  12.925  15.923  1.00  2.99           H  
ATOM   3358 3HD2 LEU A 211     -13.903  11.741  15.024  1.00  2.99           H  
ATOM   3359  N   THR A 212     -17.755  11.102  18.153  1.00  1.00           N  
ATOM   3360  CA  THR A 212     -19.000  10.499  17.646  1.00  1.23           C  
ATOM   3361  C   THR A 212     -18.983  10.496  16.114  1.00  0.95           C  
ATOM   3362  O   THR A 212     -18.080  11.086  15.515  1.00  0.79           O  
ATOM   3363  CB  THR A 212     -20.248  11.246  18.152  1.00  1.84           C  
ATOM   3364  OG1 THR A 212     -20.252  12.577  17.626  1.00  1.84           O  
ATOM   3365  CG2 THR A 212     -20.260  11.308  19.672  1.00  1.84           C  
ATOM   3366  H   THR A 212     -17.741  12.103  18.334  1.00  1.20           H  
ATOM   3367  HA  THR A 212     -19.057   9.466  17.986  1.00  1.48           H  
ATOM   3368  HB  THR A 212     -21.142  10.727  17.814  1.00  2.21           H  
ATOM   3369  HG1 THR A 212     -19.448  13.028  17.902  1.00  2.21           H  
ATOM   3370 1HG2 THR A 212     -21.150  11.840  20.008  1.00  2.21           H  
ATOM   3371 2HG2 THR A 212     -20.271  10.299  20.075  1.00  2.21           H  
ATOM   3372 3HG2 THR A 212     -19.371  11.832  20.024  1.00  2.21           H  
ATOM   3373  N   THR A 213     -19.955   9.815  15.481  1.00  1.03           N  
ATOM   3374  CA  THR A 213     -19.943   9.720  14.022  1.00  0.84           C  
ATOM   3375  C   THR A 213     -20.653  10.880  13.369  1.00  0.95           C  
ATOM   3376  O   THR A 213     -21.402  11.603  14.021  1.00  1.39           O  
ATOM   3377  CB  THR A 213     -20.618   8.438  13.486  1.00  1.26           C  
ATOM   3378  OG1 THR A 213     -22.017   8.466  13.774  1.00  1.26           O  
ATOM   3379  CG2 THR A 213     -20.021   7.219  14.124  1.00  1.26           C  
ATOM   3380  H   THR A 213     -20.706   9.361  16.002  1.00  1.24           H  
ATOM   3381  HA  THR A 213     -18.914   9.713  13.697  1.00  1.01           H  
ATOM   3382  HB  THR A 213     -20.477   8.381  12.408  1.00  1.51           H  
ATOM   3383  HG1 THR A 213     -22.143   8.428  14.727  1.00  1.51           H  
ATOM   3384 1HG2 THR A 213     -20.504   6.325  13.731  1.00  1.51           H  
ATOM   3385 2HG2 THR A 213     -18.953   7.184  13.919  1.00  1.51           H  
ATOM   3386 3HG2 THR A 213     -20.189   7.278  15.193  1.00  1.51           H  
ATOM   3387  N   GLU A 214     -20.466  10.998  12.060  1.00  0.91           N  
ATOM   3388  CA  GLU A 214     -21.154  11.999  11.243  1.00  1.60           C  
ATOM   3389  C   GLU A 214     -22.666  11.897  11.417  1.00  1.34           C  
ATOM   3390  O   GLU A 214     -23.368  12.904  11.455  1.00  1.81           O  
ATOM   3391  CB  GLU A 214     -20.803  11.824   9.760  1.00  2.40           C  
ATOM   3392  CG  GLU A 214     -21.455  12.858   8.847  1.00  2.40           C  
ATOM   3393  CD  GLU A 214     -21.100  12.706   7.387  1.00  2.40           C  
ATOM   3394  OE1 GLU A 214     -20.394  11.789   7.034  1.00  2.40           O  
ATOM   3395  OE2 GLU A 214     -21.536  13.530   6.617  1.00  2.40           O  
ATOM   3396  H   GLU A 214     -19.813  10.362  11.623  1.00  1.09           H  
ATOM   3397  HA  GLU A 214     -20.837  12.990  11.566  1.00  1.92           H  
ATOM   3398 1HB  GLU A 214     -19.723  11.900   9.632  1.00  2.88           H  
ATOM   3399 2HB  GLU A 214     -21.104  10.834   9.422  1.00  2.88           H  
ATOM   3400 1HG  GLU A 214     -22.538  12.779   8.950  1.00  2.88           H  
ATOM   3401 2HG  GLU A 214     -21.161  13.851   9.183  1.00  2.88           H  
ATOM   3402  N   ARG A 215     -23.159  10.664  11.509  1.00  1.36           N  
ATOM   3403  CA  ARG A 215     -24.575  10.371  11.678  1.00  1.91           C  
ATOM   3404  C   ARG A 215     -25.103  10.759  13.065  1.00  2.04           C  
ATOM   3405  O   ARG A 215     -26.316  10.895  13.249  1.00  3.57           O  
ATOM   3406  CB  ARG A 215     -24.824   8.889  11.442  1.00  2.86           C  
ATOM   3407  CG  ARG A 215     -24.644   8.434  10.002  1.00  2.86           C  
ATOM   3408  CD  ARG A 215     -24.862   6.971   9.859  1.00  2.86           C  
ATOM   3409  NE  ARG A 215     -24.695   6.527   8.483  1.00  2.86           N  
ATOM   3410  CZ  ARG A 215     -24.720   5.239   8.084  1.00  2.86           C  
ATOM   3411  NH1 ARG A 215     -24.909   4.280   8.963  1.00  2.86           N  
ATOM   3412  NH2 ARG A 215     -24.558   4.940   6.807  1.00  2.86           N  
ATOM   3413  H   ARG A 215     -22.520   9.884  11.463  1.00  1.63           H  
ATOM   3414  HA  ARG A 215     -25.131  10.936  10.932  1.00  2.29           H  
ATOM   3415 1HB  ARG A 215     -24.142   8.306  12.059  1.00  3.44           H  
ATOM   3416 2HB  ARG A 215     -25.841   8.636  11.744  1.00  3.44           H  
ATOM   3417 1HG  ARG A 215     -25.360   8.953   9.364  1.00  3.44           H  
ATOM   3418 2HG  ARG A 215     -23.630   8.664   9.672  1.00  3.44           H  
ATOM   3419 1HD  ARG A 215     -24.145   6.434  10.479  1.00  3.44           H  
ATOM   3420 2HD  ARG A 215     -25.874   6.721  10.176  1.00  3.44           H  
ATOM   3421  HE  ARG A 215     -24.548   7.234   7.776  1.00  3.44           H  
ATOM   3422 1HH1 ARG A 215     -25.033   4.505   9.939  1.00  3.44           H  
ATOM   3423 2HH1 ARG A 215     -24.928   3.316   8.661  1.00  3.44           H  
ATOM   3424 1HH2 ARG A 215     -24.414   5.676   6.129  1.00  3.44           H  
ATOM   3425 2HH2 ARG A 215     -24.578   3.976   6.508  1.00  3.44           H  
ATOM   3426  N   ASP A 216     -24.207  10.925  14.038  1.00  1.57           N  
ATOM   3427  CA  ASP A 216     -24.599  11.321  15.379  1.00  2.17           C  
ATOM   3428  C   ASP A 216     -24.596  12.829  15.468  1.00  1.25           C  
ATOM   3429  O   ASP A 216     -25.445  13.425  16.128  1.00  1.19           O  
ATOM   3430  CB  ASP A 216     -23.637  10.757  16.435  1.00  3.25           C  
ATOM   3431  CG  ASP A 216     -23.644   9.241  16.544  1.00  3.25           C  
ATOM   3432  OD1 ASP A 216     -24.692   8.679  16.767  1.00  3.25           O  
ATOM   3433  OD2 ASP A 216     -22.594   8.652  16.384  1.00  3.25           O  
ATOM   3434  H   ASP A 216     -23.224  10.812  13.853  1.00  1.88           H  
ATOM   3435  HA  ASP A 216     -25.611  10.961  15.576  1.00  2.60           H  
ATOM   3436 1HB  ASP A 216     -22.624  11.081  16.203  1.00  3.91           H  
ATOM   3437 2HB  ASP A 216     -23.892  11.170  17.410  1.00  3.91           H  
ATOM   3438  N   TYR A 217     -23.669  13.462  14.764  1.00  0.95           N  
ATOM   3439  CA  TYR A 217     -23.588  14.910  14.801  1.00  0.70           C  
ATOM   3440  C   TYR A 217     -23.094  15.436  13.440  1.00  0.69           C  
ATOM   3441  O   TYR A 217     -21.891  15.717  13.274  1.00  0.70           O  
ATOM   3442  CB  TYR A 217     -22.699  15.314  15.979  1.00  1.05           C  
ATOM   3443  CG  TYR A 217     -22.826  16.748  16.429  1.00  1.05           C  
ATOM   3444  CD1 TYR A 217     -24.051  17.217  16.872  1.00  1.05           C  
ATOM   3445  CD2 TYR A 217     -21.725  17.578  16.432  1.00  1.05           C  
ATOM   3446  CE1 TYR A 217     -24.170  18.522  17.302  1.00  1.05           C  
ATOM   3447  CE2 TYR A 217     -21.840  18.883  16.868  1.00  1.05           C  
ATOM   3448  CZ  TYR A 217     -23.058  19.356  17.301  1.00  1.05           C  
ATOM   3449  OH  TYR A 217     -23.179  20.659  17.729  1.00  1.05           O  
ATOM   3450  H   TYR A 217     -22.983  12.932  14.237  1.00  1.14           H  
ATOM   3451  HA  TYR A 217     -24.589  15.312  14.978  1.00  0.84           H  
ATOM   3452 1HB  TYR A 217     -22.920  14.673  16.832  1.00  1.26           H  
ATOM   3453 2HB  TYR A 217     -21.659  15.135  15.712  1.00  1.26           H  
ATOM   3454  HD1 TYR A 217     -24.919  16.559  16.877  1.00  1.26           H  
ATOM   3455  HD2 TYR A 217     -20.764  17.200  16.092  1.00  1.26           H  
ATOM   3456  HE1 TYR A 217     -25.137  18.896  17.645  1.00  1.26           H  
ATOM   3457  HE2 TYR A 217     -20.971  19.539  16.869  1.00  1.26           H  
ATOM   3458  HH  TYR A 217     -22.483  21.197  17.335  1.00  1.26           H  
ATOM   3459  N   PRO A 218     -23.991  15.546  12.452  1.00  0.90           N  
ATOM   3460  CA  PRO A 218     -23.808  15.955  11.051  1.00  1.13           C  
ATOM   3461  C   PRO A 218     -23.164  17.327  10.900  1.00  0.96           C  
ATOM   3462  O   PRO A 218     -23.375  18.226  11.712  1.00  0.90           O  
ATOM   3463  CB  PRO A 218     -25.240  15.987  10.496  1.00  1.69           C  
ATOM   3464  CG  PRO A 218     -25.990  15.027  11.345  1.00  1.69           C  
ATOM   3465  CD  PRO A 218     -25.415  15.220  12.716  1.00  1.69           C  
ATOM   3466  HA  PRO A 218     -23.207  15.199  10.536  1.00  1.36           H  
ATOM   3467 1HB  PRO A 218     -25.647  17.005  10.540  1.00  2.03           H  
ATOM   3468 2HB  PRO A 218     -25.233  15.691   9.432  1.00  2.03           H  
ATOM   3469 1HG  PRO A 218     -27.071  15.242  11.304  1.00  2.03           H  
ATOM   3470 2HG  PRO A 218     -25.851  14.005  10.968  1.00  2.03           H  
ATOM   3471 1HD  PRO A 218     -25.907  16.054  13.234  1.00  2.03           H  
ATOM   3472 2HD  PRO A 218     -25.514  14.282  13.271  1.00  2.03           H  
ATOM   3473  N   TYR A 219     -22.382  17.474   9.832  1.00  1.28           N  
ATOM   3474  CA  TYR A 219     -21.666  18.711   9.562  1.00  1.08           C  
ATOM   3475  C   TYR A 219     -22.537  19.739   8.851  1.00  1.01           C  
ATOM   3476  O   TYR A 219     -23.110  19.477   7.797  1.00  1.30           O  
ATOM   3477  CB  TYR A 219     -20.406  18.403   8.761  1.00  1.62           C  
ATOM   3478  CG  TYR A 219     -19.549  19.605   8.469  1.00  1.62           C  
ATOM   3479  CD1 TYR A 219     -18.806  20.193   9.484  1.00  1.62           C  
ATOM   3480  CD2 TYR A 219     -19.498  20.112   7.183  1.00  1.62           C  
ATOM   3481  CE1 TYR A 219     -18.016  21.289   9.211  1.00  1.62           C  
ATOM   3482  CE2 TYR A 219     -18.709  21.203   6.911  1.00  1.62           C  
ATOM   3483  CZ  TYR A 219     -17.970  21.790   7.915  1.00  1.62           C  
ATOM   3484  OH  TYR A 219     -17.189  22.885   7.631  1.00  1.62           O  
ATOM   3485  H   TYR A 219     -22.270  16.692   9.199  1.00  1.54           H  
ATOM   3486  HA  TYR A 219     -21.378  19.150  10.505  1.00  1.30           H  
ATOM   3487 1HB  TYR A 219     -19.801  17.676   9.304  1.00  1.94           H  
ATOM   3488 2HB  TYR A 219     -20.683  17.947   7.812  1.00  1.94           H  
ATOM   3489  HD1 TYR A 219     -18.847  19.788  10.494  1.00  1.94           H  
ATOM   3490  HD2 TYR A 219     -20.081  19.648   6.388  1.00  1.94           H  
ATOM   3491  HE1 TYR A 219     -17.433  21.754  10.005  1.00  1.94           H  
ATOM   3492  HE2 TYR A 219     -18.671  21.602   5.898  1.00  1.94           H  
ATOM   3493  HH  TYR A 219     -17.318  23.139   6.709  1.00  1.94           H  
ATOM   3494  N   SER A 220     -22.629  20.912   9.474  1.00  0.99           N  
ATOM   3495  CA  SER A 220     -23.444  22.030   9.002  1.00  1.17           C  
ATOM   3496  C   SER A 220     -22.659  23.145   8.339  1.00  0.99           C  
ATOM   3497  O   SER A 220     -23.253  24.019   7.706  1.00  1.52           O  
ATOM   3498  CB  SER A 220     -24.147  22.657  10.172  1.00  1.75           C  
ATOM   3499  OG  SER A 220     -23.201  23.250  11.023  1.00  1.75           O  
ATOM   3500  H   SER A 220     -22.109  21.034  10.330  1.00  1.19           H  
ATOM   3501  HA  SER A 220     -24.172  21.648   8.289  1.00  1.40           H  
ATOM   3502 1HB  SER A 220     -24.859  23.405   9.824  1.00  2.11           H  
ATOM   3503 2HB  SER A 220     -24.704  21.895  10.715  1.00  2.11           H  
ATOM   3504  HG  SER A 220     -22.500  22.599  11.143  1.00  2.11           H  
ATOM   3505  N   ALA A 221     -21.344  23.151   8.545  1.00  0.74           N  
ATOM   3506  CA  ALA A 221     -20.451  24.211   8.065  1.00  0.99           C  
ATOM   3507  C   ALA A 221     -20.718  25.537   8.788  1.00  1.33           C  
ATOM   3508  O   ALA A 221     -20.355  26.605   8.293  1.00  3.81           O  
ATOM   3509  CB  ALA A 221     -20.579  24.399   6.554  1.00  1.48           C  
ATOM   3510  H   ALA A 221     -20.936  22.387   9.066  1.00  0.89           H  
ATOM   3511  HA  ALA A 221     -19.431  23.919   8.293  1.00  1.19           H  
ATOM   3512 1HB  ALA A 221     -19.873  25.164   6.229  1.00  1.78           H  
ATOM   3513 2HB  ALA A 221     -20.348  23.461   6.050  1.00  1.78           H  
ATOM   3514 3HB  ALA A 221     -21.585  24.711   6.288  1.00  1.78           H  
ATOM   3515  N   ASN A 222     -21.321  25.460   9.979  1.00  1.28           N  
ATOM   3516  CA  ASN A 222     -21.612  26.629  10.796  1.00  1.56           C  
ATOM   3517  C   ASN A 222     -21.274  26.367  12.265  1.00  1.68           C  
ATOM   3518  O   ASN A 222     -21.456  25.253  12.760  1.00  4.32           O  
ATOM   3519  CB  ASN A 222     -23.071  27.023  10.639  1.00  2.34           C  
ATOM   3520  CG  ASN A 222     -23.390  27.586   9.276  1.00  2.34           C  
ATOM   3521  OD1 ASN A 222     -23.217  28.789   9.052  1.00  2.34           O  
ATOM   3522  ND2 ASN A 222     -23.837  26.757   8.366  1.00  2.34           N  
ATOM   3523  H   ASN A 222     -21.623  24.562  10.334  1.00  1.54           H  
ATOM   3524  HA  ASN A 222     -20.985  27.457  10.459  1.00  1.87           H  
ATOM   3525 1HB  ASN A 222     -23.702  26.150  10.813  1.00  2.81           H  
ATOM   3526 2HB  ASN A 222     -23.329  27.767  11.393  1.00  2.81           H  
ATOM   3527 1HD2 ASN A 222     -24.053  27.093   7.450  1.00  2.81           H  
ATOM   3528 2HD2 ASN A 222     -23.944  25.783   8.572  1.00  2.81           H  
ATOM   3529  N   ASP A 223     -20.773  27.391  12.957  1.00  1.62           N  
ATOM   3530  CA  ASP A 223     -20.450  27.263  14.376  1.00  1.72           C  
ATOM   3531  C   ASP A 223     -21.705  27.134  15.231  1.00  1.66           C  
ATOM   3532  O   ASP A 223     -22.692  27.838  15.010  1.00  3.94           O  
ATOM   3533  CB  ASP A 223     -19.642  28.475  14.864  1.00  2.58           C  
ATOM   3534  CG  ASP A 223     -18.204  28.496  14.372  1.00  2.58           C  
ATOM   3535  OD1 ASP A 223     -17.724  27.469  13.963  1.00  2.58           O  
ATOM   3536  OD2 ASP A 223     -17.597  29.539  14.407  1.00  2.58           O  
ATOM   3537  H   ASP A 223     -20.631  28.278  12.495  1.00  1.94           H  
ATOM   3538  HA  ASP A 223     -19.851  26.361  14.513  1.00  2.06           H  
ATOM   3539 1HB  ASP A 223     -20.133  29.391  14.535  1.00  3.10           H  
ATOM   3540 2HB  ASP A 223     -19.633  28.485  15.954  1.00  3.10           H  
ATOM   3541  N   GLY A 224     -21.645  26.269  16.237  1.00  1.48           N  
ATOM   3542  CA  GLY A 224     -22.748  26.086  17.169  1.00  1.33           C  
ATOM   3543  C   GLY A 224     -22.212  25.835  18.573  1.00  1.07           C  
ATOM   3544  O   GLY A 224     -21.128  26.306  18.925  1.00  1.83           O  
ATOM   3545  H   GLY A 224     -20.819  25.691  16.352  1.00  1.78           H  
ATOM   3546 1HA  GLY A 224     -23.383  26.971  17.166  1.00  1.60           H  
ATOM   3547 2HA  GLY A 224     -23.360  25.243  16.850  1.00  1.60           H  
ATOM   3548  N   THR A 225     -22.975  25.098  19.373  1.00  1.35           N  
ATOM   3549  CA  THR A 225     -22.574  24.766  20.737  1.00  1.47           C  
ATOM   3550  C   THR A 225     -22.346  23.272  20.887  1.00  1.34           C  
ATOM   3551  O   THR A 225     -22.731  22.486  20.020  1.00  2.32           O  
ATOM   3552  CB  THR A 225     -23.625  25.247  21.763  1.00  2.21           C  
ATOM   3553  OG1 THR A 225     -24.883  24.594  21.531  1.00  2.21           O  
ATOM   3554  CG2 THR A 225     -23.814  26.752  21.652  1.00  2.21           C  
ATOM   3555  H   THR A 225     -23.858  24.747  19.025  1.00  1.62           H  
ATOM   3556  HA  THR A 225     -21.633  25.273  20.954  1.00  1.76           H  
ATOM   3557  HB  THR A 225     -23.283  25.006  22.769  1.00  2.65           H  
ATOM   3558  HG1 THR A 225     -24.834  23.656  21.758  1.00  2.65           H  
ATOM   3559 1HG2 THR A 225     -24.549  27.080  22.386  1.00  2.65           H  
ATOM   3560 2HG2 THR A 225     -22.864  27.254  21.840  1.00  2.65           H  
ATOM   3561 3HG2 THR A 225     -24.164  27.003  20.651  1.00  2.65           H  
ATOM   3562  N   CYS A 226     -21.699  22.881  21.982  1.00  1.43           N  
ATOM   3563  CA  CYS A 226     -21.399  21.473  22.230  1.00  1.36           C  
ATOM   3564  C   CYS A 226     -22.655  20.667  22.498  1.00  1.63           C  
ATOM   3565  O   CYS A 226     -23.010  20.423  23.655  1.00  3.02           O  
ATOM   3566  CB  CYS A 226     -20.458  21.334  23.423  1.00  2.04           C  
ATOM   3567  SG  CYS A 226     -20.043  19.627  23.851  1.00  2.04           S  
ATOM   3568  H   CYS A 226     -21.411  23.571  22.662  1.00  1.72           H  
ATOM   3569  HA  CYS A 226     -20.908  21.066  21.342  1.00  1.63           H  
ATOM   3570 1HB  CYS A 226     -19.528  21.858  23.212  1.00  2.45           H  
ATOM   3571 2HB  CYS A 226     -20.908  21.808  24.298  1.00  2.45           H  
ATOM   3572  HG  CYS A 226     -19.149  19.933  24.785  1.00  2.45           H  
ATOM   3573  N   ASP A 227     -23.297  20.221  21.429  1.00  2.02           N  
ATOM   3574  CA  ASP A 227     -24.512  19.437  21.548  1.00  2.96           C  
ATOM   3575  C   ASP A 227     -24.261  17.955  21.298  1.00  3.15           C  
ATOM   3576  O   ASP A 227     -25.200  17.154  21.351  1.00  4.64           O  
ATOM   3577  CB  ASP A 227     -25.573  19.960  20.582  1.00  4.44           C  
ATOM   3578  CG  ASP A 227     -25.979  21.403  20.866  1.00  4.44           C  
ATOM   3579  OD1 ASP A 227     -25.674  21.903  21.925  1.00  4.44           O  
ATOM   3580  OD2 ASP A 227     -26.617  21.985  20.022  1.00  4.44           O  
ATOM   3581  H   ASP A 227     -22.943  20.480  20.516  1.00  2.42           H  
ATOM   3582  HA  ASP A 227     -24.890  19.548  22.563  1.00  3.55           H  
ATOM   3583 1HB  ASP A 227     -25.197  19.905  19.563  1.00  5.33           H  
ATOM   3584 2HB  ASP A 227     -26.461  19.330  20.638  1.00  5.33           H  
ATOM   3585  N   SER A 228     -23.003  17.573  21.051  1.00  3.62           N  
ATOM   3586  CA  SER A 228     -22.673  16.177  20.780  1.00  5.54           C  
ATOM   3587  C   SER A 228     -22.886  15.303  22.011  1.00  4.13           C  
ATOM   3588  O   SER A 228     -23.092  14.096  21.893  1.00  5.45           O  
ATOM   3589  CB  SER A 228     -21.245  16.030  20.336  1.00  8.31           C  
ATOM   3590  OG  SER A 228     -20.359  16.262  21.399  1.00  8.31           O  
ATOM   3591  H   SER A 228     -22.266  18.265  21.030  1.00  4.34           H  
ATOM   3592  HA  SER A 228     -23.323  15.816  19.985  1.00  6.65           H  
ATOM   3593 1HB  SER A 228     -21.093  15.022  19.952  1.00  9.97           H  
ATOM   3594 2HB  SER A 228     -21.035  16.723  19.523  1.00  9.97           H  
ATOM   3595  HG  SER A 228     -19.560  15.765  21.179  1.00  9.97           H  
ATOM   3596  N   SER A 229     -22.886  15.920  23.194  1.00  4.21           N  
ATOM   3597  CA  SER A 229     -23.124  15.203  24.444  1.00  5.68           C  
ATOM   3598  C   SER A 229     -24.556  14.673  24.533  1.00  4.52           C  
ATOM   3599  O   SER A 229     -24.851  13.802  25.354  1.00  8.67           O  
ATOM   3600  CB  SER A 229     -22.844  16.111  25.626  1.00  8.52           C  
ATOM   3601  OG  SER A 229     -23.784  17.148  25.700  1.00  8.52           O  
ATOM   3602  H   SER A 229     -22.696  16.910  23.232  1.00  5.05           H  
ATOM   3603  HA  SER A 229     -22.444  14.354  24.488  1.00  6.82           H  
ATOM   3604 1HB  SER A 229     -22.870  15.527  26.545  1.00 10.22           H  
ATOM   3605 2HB  SER A 229     -21.842  16.530  25.534  1.00 10.22           H  
ATOM   3606  HG  SER A 229     -23.647  17.686  24.916  1.00 10.22           H  
ATOM   3607  N   LYS A 230     -25.447  15.198  23.690  1.00  2.61           N  
ATOM   3608  CA  LYS A 230     -26.827  14.761  23.647  1.00  3.87           C  
ATOM   3609  C   LYS A 230     -27.042  13.718  22.551  1.00  5.17           C  
ATOM   3610  O   LYS A 230     -28.175  13.299  22.304  1.00  6.85           O  
ATOM   3611  CB  LYS A 230     -27.734  15.964  23.395  1.00  5.80           C  
ATOM   3612  CG  LYS A 230     -27.721  17.000  24.505  1.00  5.80           C  
ATOM   3613  CD  LYS A 230     -28.656  18.154  24.183  1.00  5.80           C  
ATOM   3614  CE  LYS A 230     -28.651  19.193  25.292  1.00  5.80           C  
ATOM   3615  NZ  LYS A 230     -29.539  20.342  24.973  1.00  5.80           N  
ATOM   3616  H   LYS A 230     -25.174  15.920  23.038  1.00  3.13           H  
ATOM   3617  HA  LYS A 230     -27.086  14.311  24.602  1.00  4.64           H  
ATOM   3618 1HB  LYS A 230     -27.440  16.456  22.469  1.00  6.97           H  
ATOM   3619 2HB  LYS A 230     -28.765  15.625  23.274  1.00  6.97           H  
ATOM   3620 1HG  LYS A 230     -28.038  16.535  25.439  1.00  6.97           H  
ATOM   3621 2HG  LYS A 230     -26.710  17.387  24.635  1.00  6.97           H  
ATOM   3622 1HD  LYS A 230     -28.341  18.631  23.253  1.00  6.97           H  
ATOM   3623 2HD  LYS A 230     -29.669  17.775  24.051  1.00  6.97           H  
ATOM   3624 1HE  LYS A 230     -28.987  18.729  26.217  1.00  6.97           H  
ATOM   3625 2HE  LYS A 230     -27.635  19.560  25.432  1.00  6.97           H  
ATOM   3626 1HZ  LYS A 230     -29.510  21.009  25.729  1.00  6.97           H  
ATOM   3627 2HZ  LYS A 230     -29.222  20.784  24.121  1.00  6.97           H  
ATOM   3628 3HZ  LYS A 230     -30.485  20.012  24.851  1.00  6.97           H  
ATOM   3629  N   GLN A 231     -25.961  13.316  21.876  1.00  6.61           N  
ATOM   3630  CA  GLN A 231     -26.046  12.382  20.765  1.00 10.87           C  
ATOM   3631  C   GLN A 231     -25.668  10.951  21.157  1.00 14.53           C  
ATOM   3632  O   GLN A 231     -25.255  10.164  20.305  1.00 21.92           O  
ATOM   3633  CB  GLN A 231     -25.169  12.871  19.618  1.00 16.30           C  
ATOM   3634  CG  GLN A 231     -25.530  14.269  19.149  1.00 16.30           C  
ATOM   3635  CD  GLN A 231     -26.974  14.389  18.700  1.00 16.30           C  
ATOM   3636  OE1 GLN A 231     -27.541  13.486  18.079  1.00 16.30           O  
ATOM   3637  NE2 GLN A 231     -27.583  15.526  19.019  1.00 16.30           N  
ATOM   3638  H   GLN A 231     -25.043  13.665  22.113  1.00  7.93           H  
ATOM   3639  HA  GLN A 231     -27.080  12.363  20.419  1.00 13.04           H  
ATOM   3640 1HB  GLN A 231     -24.124  12.867  19.922  1.00 19.57           H  
ATOM   3641 2HB  GLN A 231     -25.271  12.196  18.770  1.00 19.57           H  
ATOM   3642 1HG  GLN A 231     -25.379  14.961  19.975  1.00 19.57           H  
ATOM   3643 2HG  GLN A 231     -24.888  14.543  18.313  1.00 19.57           H  
ATOM   3644 1HE2 GLN A 231     -28.537  15.672  18.756  1.00 19.57           H  
ATOM   3645 2HE2 GLN A 231     -27.088  16.234  19.522  1.00 19.57           H  
ATOM   3646  N   ASN A 232     -25.815  10.630  22.445  1.00 21.15           N  
ATOM   3647  CA  ASN A 232     -25.545   9.305  23.005  1.00 28.89           C  
ATOM   3648  C   ASN A 232     -24.035   8.973  23.076  1.00 18.75           C  
ATOM   3649  O   ASN A 232     -23.194   9.872  23.145  1.00 20.26           O  
ATOM   3650  CB  ASN A 232     -26.329   8.247  22.220  1.00 43.34           C  
ATOM   3651  CG  ASN A 232     -27.812   8.488  22.272  1.00 43.34           C  
ATOM   3652  OD1 ASN A 232     -28.348   8.937  23.292  1.00 43.34           O  
ATOM   3653  ND2 ASN A 232     -28.486   8.195  21.189  1.00 43.34           N  
ATOM   3654  H   ASN A 232     -26.148  11.337  23.083  1.00 25.38           H  
ATOM   3655  HA  ASN A 232     -25.918   9.292  24.031  1.00 34.67           H  
ATOM   3656 1HB  ASN A 232     -26.003   8.194  21.183  1.00 52.00           H  
ATOM   3657 2HB  ASN A 232     -26.169   7.266  22.657  1.00 52.00           H  
ATOM   3658 1HD2 ASN A 232     -29.477   8.333  21.163  1.00 52.00           H  
ATOM   3659 2HD2 ASN A 232     -28.009   7.834  20.388  1.00 52.00           H  
ATOM   3660  N   SER A 233     -23.715   7.674  23.096  1.00 14.23           N  
ATOM   3661  CA  SER A 233     -22.357   7.151  23.255  1.00 11.48           C  
ATOM   3662  C   SER A 233     -21.366   7.492  22.144  1.00  7.04           C  
ATOM   3663  O   SER A 233     -21.713   7.560  20.965  1.00  8.89           O  
ATOM   3664  CB  SER A 233     -22.413   5.643  23.398  1.00 17.22           C  
ATOM   3665  OG  SER A 233     -21.124   5.096  23.471  1.00 17.22           O  
ATOM   3666  H   SER A 233     -24.451   6.991  23.022  1.00 17.08           H  
ATOM   3667  HA  SER A 233     -21.961   7.564  24.184  1.00 13.78           H  
ATOM   3668 1HB  SER A 233     -22.970   5.386  24.299  1.00 20.66           H  
ATOM   3669 2HB  SER A 233     -22.946   5.215  22.550  1.00 20.66           H  
ATOM   3670  HG  SER A 233     -20.712   5.265  22.619  1.00 20.66           H  
ATOM   3671  N   ILE A 234     -20.115   7.672  22.558  1.00  4.78           N  
ATOM   3672  CA  ILE A 234     -18.984   7.944  21.677  1.00  2.04           C  
ATOM   3673  C   ILE A 234     -18.677   6.746  20.784  1.00  1.76           C  
ATOM   3674  O   ILE A 234     -18.704   5.603  21.241  1.00  4.28           O  
ATOM   3675  CB  ILE A 234     -17.747   8.315  22.498  1.00  3.06           C  
ATOM   3676  CG1 ILE A 234     -17.967   9.647  23.215  1.00  3.06           C  
ATOM   3677  CG2 ILE A 234     -16.534   8.363  21.623  1.00  3.06           C  
ATOM   3678  CD1 ILE A 234     -16.879   9.978  24.210  1.00  3.06           C  
ATOM   3679  H   ILE A 234     -19.934   7.606  23.550  1.00  5.74           H  
ATOM   3680  HA  ILE A 234     -19.238   8.785  21.040  1.00  2.45           H  
ATOM   3681  HB  ILE A 234     -17.593   7.561  23.269  1.00  3.67           H  
ATOM   3682 1HG1 ILE A 234     -18.013  10.447  22.477  1.00  3.67           H  
ATOM   3683 2HG1 ILE A 234     -18.918   9.614  23.746  1.00  3.67           H  
ATOM   3684 1HG2 ILE A 234     -15.669   8.615  22.232  1.00  3.67           H  
ATOM   3685 2HG2 ILE A 234     -16.376   7.396  21.150  1.00  3.67           H  
ATOM   3686 3HG2 ILE A 234     -16.682   9.122  20.862  1.00  3.67           H  
ATOM   3687 1HD1 ILE A 234     -17.096  10.936  24.684  1.00  3.67           H  
ATOM   3688 2HD1 ILE A 234     -16.832   9.200  24.973  1.00  3.67           H  
ATOM   3689 3HD1 ILE A 234     -15.921  10.038  23.695  1.00  3.67           H  
ATOM   3690  N   ALA A 235     -18.455   7.007  19.497  1.00  1.39           N  
ATOM   3691  CA  ALA A 235     -18.236   5.948  18.525  1.00  1.47           C  
ATOM   3692  C   ALA A 235     -16.853   5.332  18.603  1.00  1.58           C  
ATOM   3693  O   ALA A 235     -16.715   4.115  18.737  1.00  2.58           O  
ATOM   3694  CB  ALA A 235     -18.458   6.486  17.136  1.00  2.21           C  
ATOM   3695  H   ALA A 235     -18.400   7.964  19.171  1.00  1.67           H  
ATOM   3696  HA  ALA A 235     -18.964   5.161  18.722  1.00  1.76           H  
ATOM   3697 1HB  ALA A 235     -18.341   5.683  16.409  1.00  2.65           H  
ATOM   3698 2HB  ALA A 235     -19.467   6.890  17.077  1.00  2.65           H  
ATOM   3699 3HB  ALA A 235     -17.738   7.273  16.924  1.00  2.65           H  
ATOM   3700  N   VAL A 236     -15.828   6.168  18.482  1.00  1.35           N  
ATOM   3701  CA  VAL A 236     -14.462   5.667  18.462  1.00  1.78           C  
ATOM   3702  C   VAL A 236     -13.620   6.352  19.508  1.00  1.78           C  
ATOM   3703  O   VAL A 236     -13.930   7.465  19.909  1.00  4.71           O  
ATOM   3704  CB  VAL A 236     -13.829   5.927  17.091  1.00  2.67           C  
ATOM   3705  CG1 VAL A 236     -14.631   5.233  15.992  1.00  2.67           C  
ATOM   3706  CG2 VAL A 236     -13.756   7.431  16.873  1.00  2.67           C  
ATOM   3707  H   VAL A 236     -15.998   7.163  18.387  1.00  1.62           H  
ATOM   3708  HA  VAL A 236     -14.474   4.595  18.661  1.00  2.14           H  
ATOM   3709  HB  VAL A 236     -12.823   5.509  17.075  1.00  3.20           H  
ATOM   3710 1HG1 VAL A 236     -14.166   5.416  15.025  1.00  3.20           H  
ATOM   3711 2HG1 VAL A 236     -14.655   4.160  16.185  1.00  3.20           H  
ATOM   3712 3HG1 VAL A 236     -15.647   5.623  15.979  1.00  3.20           H  
ATOM   3713 1HG2 VAL A 236     -13.288   7.632  15.915  1.00  3.20           H  
ATOM   3714 2HG2 VAL A 236     -14.761   7.853  16.885  1.00  3.20           H  
ATOM   3715 3HG2 VAL A 236     -13.162   7.886  17.666  1.00  3.20           H  
ATOM   3716  N   THR A 237     -12.528   5.711  19.920  1.00  0.99           N  
ATOM   3717  CA  THR A 237     -11.629   6.298  20.915  1.00  1.27           C  
ATOM   3718  C   THR A 237     -10.173   6.309  20.469  1.00  1.26           C  
ATOM   3719  O   THR A 237      -9.634   5.297  20.018  1.00  3.10           O  
ATOM   3720  CB  THR A 237     -11.738   5.568  22.272  1.00  1.91           C  
ATOM   3721  OG1 THR A 237     -13.072   5.695  22.782  1.00  1.91           O  
ATOM   3722  CG2 THR A 237     -10.748   6.140  23.281  1.00  1.91           C  
ATOM   3723  H   THR A 237     -12.323   4.797  19.543  1.00  1.19           H  
ATOM   3724  HA  THR A 237     -11.928   7.329  21.074  1.00  1.52           H  
ATOM   3725  HB  THR A 237     -11.522   4.511  22.125  1.00  2.29           H  
ATOM   3726  HG1 THR A 237     -13.230   6.610  23.049  1.00  2.29           H  
ATOM   3727 1HG2 THR A 237     -10.843   5.604  24.225  1.00  2.29           H  
ATOM   3728 2HG2 THR A 237      -9.732   6.026  22.904  1.00  2.29           H  
ATOM   3729 3HG2 THR A 237     -10.956   7.195  23.442  1.00  2.29           H  
ATOM   3730  N   ILE A 238      -9.541   7.470  20.621  1.00  0.89           N  
ATOM   3731  CA  ILE A 238      -8.130   7.681  20.304  1.00  0.85           C  
ATOM   3732  C   ILE A 238      -7.340   7.876  21.599  1.00  0.71           C  
ATOM   3733  O   ILE A 238      -7.793   8.572  22.509  1.00  0.96           O  
ATOM   3734  CB  ILE A 238      -7.952   8.876  19.343  1.00  1.27           C  
ATOM   3735  CG1 ILE A 238      -8.731   8.610  18.054  1.00  1.27           C  
ATOM   3736  CG2 ILE A 238      -6.493   9.120  19.027  1.00  1.27           C  
ATOM   3737  CD1 ILE A 238      -8.244   7.377  17.320  1.00  1.27           C  
ATOM   3738  H   ILE A 238     -10.066   8.251  20.989  1.00  1.07           H  
ATOM   3739  HA  ILE A 238      -7.746   6.790  19.807  1.00  1.02           H  
ATOM   3740  HB  ILE A 238      -8.361   9.768  19.804  1.00  1.53           H  
ATOM   3741 1HG1 ILE A 238      -9.786   8.478  18.293  1.00  1.53           H  
ATOM   3742 2HG1 ILE A 238      -8.635   9.470  17.390  1.00  1.53           H  
ATOM   3743 1HG2 ILE A 238      -6.406   9.972  18.353  1.00  1.53           H  
ATOM   3744 2HG2 ILE A 238      -5.953   9.331  19.946  1.00  1.53           H  
ATOM   3745 3HG2 ILE A 238      -6.073   8.236  18.549  1.00  1.53           H  
ATOM   3746 1HD1 ILE A 238      -8.830   7.228  16.415  1.00  1.53           H  
ATOM   3747 2HD1 ILE A 238      -7.194   7.503  17.055  1.00  1.53           H  
ATOM   3748 3HD1 ILE A 238      -8.352   6.507  17.965  1.00  1.53           H  
ATOM   3749  N   ASP A 239      -6.183   7.226  21.692  1.00  0.74           N  
ATOM   3750  CA  ASP A 239      -5.367   7.252  22.903  1.00  0.86           C  
ATOM   3751  C   ASP A 239      -4.441   8.462  22.981  1.00  1.07           C  
ATOM   3752  O   ASP A 239      -4.120   8.926  24.074  1.00  1.78           O  
ATOM   3753  CB  ASP A 239      -4.554   5.959  23.006  1.00  1.29           C  
ATOM   3754  CG  ASP A 239      -5.445   4.749  23.249  1.00  1.29           C  
ATOM   3755  OD1 ASP A 239      -6.244   4.809  24.154  1.00  1.29           O  
ATOM   3756  OD2 ASP A 239      -5.328   3.781  22.537  1.00  1.29           O  
ATOM   3757  H   ASP A 239      -5.846   6.698  20.898  1.00  0.89           H  
ATOM   3758  HA  ASP A 239      -6.040   7.294  23.759  1.00  1.03           H  
ATOM   3759 1HB  ASP A 239      -3.991   5.804  22.086  1.00  1.55           H  
ATOM   3760 2HB  ASP A 239      -3.838   6.040  23.824  1.00  1.55           H  
ATOM   3761  N   GLY A 240      -4.027   8.982  21.834  1.00  1.13           N  
ATOM   3762  CA  GLY A 240      -3.182  10.170  21.806  1.00  1.85           C  
ATOM   3763  C   GLY A 240      -2.785  10.491  20.387  1.00  1.07           C  
ATOM   3764  O   GLY A 240      -3.588  10.335  19.473  1.00  1.42           O  
ATOM   3765  H   GLY A 240      -4.284   8.529  20.966  1.00  1.36           H  
ATOM   3766 1HA  GLY A 240      -3.724  11.012  22.231  1.00  2.22           H  
ATOM   3767 2HA  GLY A 240      -2.294  10.007  22.415  1.00  2.22           H  
ATOM   3768  N   TYR A 241      -1.564  10.976  20.203  1.00  1.02           N  
ATOM   3769  CA  TYR A 241      -1.062  11.265  18.867  1.00  1.48           C  
ATOM   3770  C   TYR A 241       0.457  11.390  18.880  1.00  0.98           C  
ATOM   3771  O   TYR A 241       1.058  11.634  19.929  1.00  1.01           O  
ATOM   3772  CB  TYR A 241      -1.695  12.548  18.323  1.00  2.22           C  
ATOM   3773  CG  TYR A 241      -1.339  13.772  19.123  1.00  2.22           C  
ATOM   3774  CD1 TYR A 241      -0.221  14.507  18.772  1.00  2.22           C  
ATOM   3775  CD2 TYR A 241      -2.115  14.157  20.207  1.00  2.22           C  
ATOM   3776  CE1 TYR A 241       0.122  15.622  19.503  1.00  2.22           C  
ATOM   3777  CE2 TYR A 241      -1.769  15.277  20.936  1.00  2.22           C  
ATOM   3778  CZ  TYR A 241      -0.654  16.009  20.585  1.00  2.22           C  
ATOM   3779  OH  TYR A 241      -0.300  17.132  21.302  1.00  2.22           O  
ATOM   3780  H   TYR A 241      -0.959  11.115  21.000  1.00  1.22           H  
ATOM   3781  HA  TYR A 241      -1.321  10.436  18.209  1.00  1.78           H  
ATOM   3782 1HB  TYR A 241      -1.374  12.713  17.295  1.00  2.66           H  
ATOM   3783 2HB  TYR A 241      -2.778  12.446  18.316  1.00  2.66           H  
ATOM   3784  HD1 TYR A 241       0.387  14.203  17.920  1.00  2.66           H  
ATOM   3785  HD2 TYR A 241      -2.994  13.576  20.484  1.00  2.66           H  
ATOM   3786  HE1 TYR A 241       0.999  16.206  19.231  1.00  2.66           H  
ATOM   3787  HE2 TYR A 241      -2.375  15.581  21.788  1.00  2.66           H  
ATOM   3788  HH  TYR A 241       0.256  17.702  20.753  1.00  2.66           H  
ATOM   3789  N   GLU A 242       1.067  11.248  17.707  1.00  0.91           N  
ATOM   3790  CA  GLU A 242       2.511  11.387  17.580  1.00  0.97           C  
ATOM   3791  C   GLU A 242       2.827  12.469  16.568  1.00  1.12           C  
ATOM   3792  O   GLU A 242       2.108  12.649  15.584  1.00  1.86           O  
ATOM   3793  CB  GLU A 242       3.176  10.054  17.184  1.00  1.46           C  
ATOM   3794  CG  GLU A 242       3.057   8.964  18.249  1.00  1.46           C  
ATOM   3795  CD  GLU A 242       3.758   7.665  17.923  1.00  1.46           C  
ATOM   3796  OE1 GLU A 242       3.680   7.202  16.809  1.00  1.46           O  
ATOM   3797  OE2 GLU A 242       4.381   7.126  18.809  1.00  1.46           O  
ATOM   3798  H   GLU A 242       0.506  11.053  16.889  1.00  1.09           H  
ATOM   3799  HA  GLU A 242       2.918  11.696  18.542  1.00  1.16           H  
ATOM   3800 1HB  GLU A 242       2.721   9.681  16.269  1.00  1.75           H  
ATOM   3801 2HB  GLU A 242       4.235  10.217  16.985  1.00  1.75           H  
ATOM   3802 1HG  GLU A 242       3.464   9.347  19.183  1.00  1.75           H  
ATOM   3803 2HG  GLU A 242       2.003   8.761  18.414  1.00  1.75           H  
ATOM   3804  N   VAL A 243       3.904  13.206  16.816  1.00  0.94           N  
ATOM   3805  CA  VAL A 243       4.273  14.297  15.925  1.00  1.12           C  
ATOM   3806  C   VAL A 243       5.533  13.992  15.152  1.00  1.17           C  
ATOM   3807  O   VAL A 243       6.559  13.617  15.723  1.00  2.01           O  
ATOM   3808  CB  VAL A 243       4.472  15.611  16.696  1.00  1.68           C  
ATOM   3809  CG1 VAL A 243       4.897  16.706  15.726  1.00  1.68           C  
ATOM   3810  CG2 VAL A 243       3.183  15.997  17.399  1.00  1.68           C  
ATOM   3811  H   VAL A 243       4.466  13.013  17.634  1.00  1.13           H  
ATOM   3812  HA  VAL A 243       3.463  14.445  15.211  1.00  1.34           H  
ATOM   3813  HB  VAL A 243       5.269  15.486  17.430  1.00  2.02           H  
ATOM   3814 1HG1 VAL A 243       5.044  17.636  16.271  1.00  2.02           H  
ATOM   3815 2HG1 VAL A 243       5.828  16.423  15.238  1.00  2.02           H  
ATOM   3816 3HG1 VAL A 243       4.120  16.848  14.975  1.00  2.02           H  
ATOM   3817 1HG2 VAL A 243       3.332  16.929  17.945  1.00  2.02           H  
ATOM   3818 2HG2 VAL A 243       2.393  16.133  16.662  1.00  2.02           H  
ATOM   3819 3HG2 VAL A 243       2.898  15.210  18.094  1.00  2.02           H  
ATOM   3820  N   VAL A 244       5.430  14.135  13.838  1.00  1.05           N  
ATOM   3821  CA  VAL A 244       6.523  13.883  12.920  1.00  1.32           C  
ATOM   3822  C   VAL A 244       7.511  15.050  12.975  1.00  1.44           C  
ATOM   3823  O   VAL A 244       7.098  16.194  12.784  1.00  2.02           O  
ATOM   3824  CB  VAL A 244       5.970  13.717  11.493  1.00  1.98           C  
ATOM   3825  CG1 VAL A 244       7.094  13.541  10.494  1.00  1.98           C  
ATOM   3826  CG2 VAL A 244       5.021  12.528  11.449  1.00  1.98           C  
ATOM   3827  H   VAL A 244       4.555  14.467  13.455  1.00  1.26           H  
ATOM   3828  HA  VAL A 244       7.005  12.960  13.202  1.00  1.58           H  
ATOM   3829  HB  VAL A 244       5.434  14.619  11.226  1.00  2.38           H  
ATOM   3830 1HG1 VAL A 244       6.677  13.448   9.492  1.00  2.38           H  
ATOM   3831 2HG1 VAL A 244       7.756  14.406  10.532  1.00  2.38           H  
ATOM   3832 3HG1 VAL A 244       7.652  12.641  10.741  1.00  2.38           H  
ATOM   3833 1HG2 VAL A 244       4.613  12.427  10.444  1.00  2.38           H  
ATOM   3834 2HG2 VAL A 244       5.562  11.620  11.715  1.00  2.38           H  
ATOM   3835 3HG2 VAL A 244       4.207  12.686  12.157  1.00  2.38           H  
ATOM   3836  N   PRO A 245       8.796  14.793  13.276  1.00  1.55           N  
ATOM   3837  CA  PRO A 245       9.899  15.746  13.352  1.00  1.79           C  
ATOM   3838  C   PRO A 245       9.813  16.771  12.231  1.00  1.70           C  
ATOM   3839  O   PRO A 245       9.779  16.414  11.050  1.00  2.08           O  
ATOM   3840  CB  PRO A 245      11.137  14.859  13.209  1.00  2.69           C  
ATOM   3841  CG  PRO A 245      10.717  13.560  13.793  1.00  2.69           C  
ATOM   3842  CD  PRO A 245       9.291  13.403  13.356  1.00  2.69           C  
ATOM   3843  HA  PRO A 245       9.881  16.243  14.334  1.00  2.15           H  
ATOM   3844 1HB  PRO A 245      11.425  14.778  12.155  1.00  3.22           H  
ATOM   3845 2HB  PRO A 245      11.987  15.310  13.741  1.00  3.22           H  
ATOM   3846 1HG  PRO A 245      11.364  12.750  13.427  1.00  3.22           H  
ATOM   3847 2HG  PRO A 245      10.823  13.582  14.888  1.00  3.22           H  
ATOM   3848 1HD  PRO A 245       9.226  12.915  12.377  1.00  3.22           H  
ATOM   3849 2HD  PRO A 245       8.751  12.850  14.133  1.00  3.22           H  
ATOM   3850  N   GLN A 246       9.776  18.043  12.619  1.00  1.81           N  
ATOM   3851  CA  GLN A 246       9.624  19.141  11.677  1.00  1.93           C  
ATOM   3852  C   GLN A 246      10.737  19.154  10.649  1.00  1.48           C  
ATOM   3853  O   GLN A 246      11.915  19.033  10.990  1.00  1.64           O  
ATOM   3854  CB  GLN A 246       9.579  20.479  12.415  1.00  2.90           C  
ATOM   3855  CG  GLN A 246       9.270  21.661  11.517  1.00  2.90           C  
ATOM   3856  CD  GLN A 246       9.160  22.966  12.276  1.00  2.90           C  
ATOM   3857  OE1 GLN A 246      10.100  23.397  12.950  1.00  2.90           O  
ATOM   3858  NE2 GLN A 246       7.998  23.600  12.177  1.00  2.90           N  
ATOM   3859  H   GLN A 246       9.831  18.252  13.606  1.00  2.17           H  
ATOM   3860  HA  GLN A 246       8.680  19.009  11.147  1.00  2.32           H  
ATOM   3861 1HB  GLN A 246       8.820  20.439  13.196  1.00  3.47           H  
ATOM   3862 2HB  GLN A 246      10.539  20.662  12.899  1.00  3.47           H  
ATOM   3863 1HG  GLN A 246      10.064  21.763  10.781  1.00  3.47           H  
ATOM   3864 2HG  GLN A 246       8.320  21.476  11.020  1.00  3.47           H  
ATOM   3865 1HE2 GLN A 246       7.855  24.466  12.658  1.00  3.47           H  
ATOM   3866 2HE2 GLN A 246       7.259  23.202  11.628  1.00  3.47           H  
ATOM   3867  N   ASN A 247      10.332  19.300   9.386  1.00  1.35           N  
ATOM   3868  CA  ASN A 247      11.190  19.316   8.201  1.00  1.69           C  
ATOM   3869  C   ASN A 247      11.730  17.932   7.800  1.00  2.34           C  
ATOM   3870  O   ASN A 247      12.397  17.794   6.771  1.00  7.79           O  
ATOM   3871  CB  ASN A 247      12.352  20.285   8.387  1.00  2.54           C  
ATOM   3872  CG  ASN A 247      11.903  21.698   8.653  1.00  2.54           C  
ATOM   3873  OD1 ASN A 247      10.923  22.181   8.076  1.00  2.54           O  
ATOM   3874  ND2 ASN A 247      12.607  22.373   9.526  1.00  2.54           N  
ATOM   3875  H   ASN A 247       9.342  19.394   9.223  1.00  1.62           H  
ATOM   3876  HA  ASN A 247      10.587  19.671   7.366  1.00  2.03           H  
ATOM   3877 1HB  ASN A 247      13.004  19.958   9.194  1.00  3.04           H  
ATOM   3878 2HB  ASN A 247      12.954  20.286   7.478  1.00  3.04           H  
ATOM   3879 1HD2 ASN A 247      12.358  23.317   9.748  1.00  3.04           H  
ATOM   3880 2HD2 ASN A 247      13.392  21.945   9.971  1.00  3.04           H  
ATOM   3881  N   ASP A 248      11.441  16.892   8.579  1.00  2.22           N  
ATOM   3882  CA  ASP A 248      11.977  15.590   8.242  1.00  2.43           C  
ATOM   3883  C   ASP A 248      11.032  14.825   7.329  1.00  2.06           C  
ATOM   3884  O   ASP A 248      10.199  14.038   7.782  1.00  2.23           O  
ATOM   3885  CB  ASP A 248      12.278  14.806   9.510  1.00  3.65           C  
ATOM   3886  CG  ASP A 248      12.968  13.491   9.237  1.00  3.65           C  
ATOM   3887  OD1 ASP A 248      12.906  13.037   8.120  1.00  3.65           O  
ATOM   3888  OD2 ASP A 248      13.558  12.949  10.144  1.00  3.65           O  
ATOM   3889  H   ASP A 248      10.868  16.979   9.406  1.00  2.66           H  
ATOM   3890  HA  ASP A 248      12.917  15.734   7.707  1.00  2.92           H  
ATOM   3891 1HB  ASP A 248      12.906  15.405  10.170  1.00  4.37           H  
ATOM   3892 2HB  ASP A 248      11.345  14.605  10.035  1.00  4.37           H  
ATOM   3893  N   GLU A 249      11.204  15.063   6.033  1.00  2.19           N  
ATOM   3894  CA  GLU A 249      10.415  14.438   4.974  1.00  2.64           C  
ATOM   3895  C   GLU A 249      10.466  12.900   5.035  1.00  1.89           C  
ATOM   3896  O   GLU A 249       9.469  12.236   4.743  1.00  2.42           O  
ATOM   3897  CB  GLU A 249      10.894  14.945   3.607  1.00  3.96           C  
ATOM   3898  CG  GLU A 249      10.013  14.542   2.431  1.00  3.96           C  
ATOM   3899  CD  GLU A 249      10.464  15.126   1.117  1.00  3.96           C  
ATOM   3900  OE1 GLU A 249      11.609  15.499   1.017  1.00  3.96           O  
ATOM   3901  OE2 GLU A 249       9.659  15.233   0.219  1.00  3.96           O  
ATOM   3902  H   GLU A 249      11.910  15.751   5.790  1.00  2.63           H  
ATOM   3903  HA  GLU A 249       9.376  14.743   5.102  1.00  3.17           H  
ATOM   3904 1HB  GLU A 249      10.949  16.035   3.622  1.00  4.75           H  
ATOM   3905 2HB  GLU A 249      11.898  14.571   3.412  1.00  4.75           H  
ATOM   3906 1HG  GLU A 249      10.013  13.456   2.352  1.00  4.75           H  
ATOM   3907 2HG  GLU A 249       8.993  14.866   2.634  1.00  4.75           H  
ATOM   3908  N   ASN A 250      11.625  12.342   5.398  1.00  1.63           N  
ATOM   3909  CA  ASN A 250      11.784  10.891   5.507  1.00  1.58           C  
ATOM   3910  C   ASN A 250      10.943  10.325   6.647  1.00  1.61           C  
ATOM   3911  O   ASN A 250      10.362   9.244   6.516  1.00  1.70           O  
ATOM   3912  CB  ASN A 250      13.242  10.525   5.691  1.00  2.37           C  
ATOM   3913  CG  ASN A 250      14.040  10.693   4.428  1.00  2.37           C  
ATOM   3914  OD1 ASN A 250      13.482  10.696   3.323  1.00  2.37           O  
ATOM   3915  ND2 ASN A 250      15.333  10.833   4.565  1.00  2.37           N  
ATOM   3916  H   ASN A 250      12.413  12.936   5.618  1.00  1.96           H  
ATOM   3917  HA  ASN A 250      11.426  10.434   4.583  1.00  1.90           H  
ATOM   3918 1HB  ASN A 250      13.680  11.151   6.470  1.00  2.84           H  
ATOM   3919 2HB  ASN A 250      13.320   9.489   6.020  1.00  2.84           H  
ATOM   3920 1HD2 ASN A 250      15.913  10.949   3.758  1.00  2.84           H  
ATOM   3921 2HD2 ASN A 250      15.742  10.827   5.478  1.00  2.84           H  
ATOM   3922  N   ALA A 251      10.857  11.071   7.749  1.00  1.62           N  
ATOM   3923  CA  ALA A 251      10.014  10.670   8.864  1.00  1.67           C  
ATOM   3924  C   ALA A 251       8.573  10.652   8.416  1.00  1.50           C  
ATOM   3925  O   ALA A 251       7.841   9.712   8.722  1.00  1.59           O  
ATOM   3926  CB  ALA A 251      10.175  11.606  10.044  1.00  2.50           C  
ATOM   3927  H   ALA A 251      11.396  11.926   7.812  1.00  1.94           H  
ATOM   3928  HA  ALA A 251      10.296   9.662   9.164  1.00  2.00           H  
ATOM   3929 1HB  ALA A 251       9.542  11.272  10.863  1.00  3.01           H  
ATOM   3930 2HB  ALA A 251      11.211  11.612  10.368  1.00  3.01           H  
ATOM   3931 3HB  ALA A 251       9.888  12.614   9.754  1.00  3.01           H  
ATOM   3932  N   LEU A 252       8.178  11.677   7.659  1.00  1.35           N  
ATOM   3933  CA  LEU A 252       6.828  11.751   7.124  1.00  1.15           C  
ATOM   3934  C   LEU A 252       6.529  10.527   6.276  1.00  1.06           C  
ATOM   3935  O   LEU A 252       5.442   9.973   6.368  1.00  1.18           O  
ATOM   3936  CB  LEU A 252       6.623  13.034   6.309  1.00  1.72           C  
ATOM   3937  CG  LEU A 252       5.218  13.212   5.713  1.00  1.72           C  
ATOM   3938  CD1 LEU A 252       4.200  13.223   6.841  1.00  1.72           C  
ATOM   3939  CD2 LEU A 252       5.162  14.516   4.922  1.00  1.72           C  
ATOM   3940  H   LEU A 252       8.832  12.430   7.467  1.00  1.62           H  
ATOM   3941  HA  LEU A 252       6.128  11.765   7.958  1.00  1.38           H  
ATOM   3942 1HB  LEU A 252       6.824  13.890   6.951  1.00  2.07           H  
ATOM   3943 2HB  LEU A 252       7.332  13.048   5.486  1.00  2.07           H  
ATOM   3944  HG  LEU A 252       4.988  12.374   5.056  1.00  2.07           H  
ATOM   3945 1HD1 LEU A 252       3.199  13.344   6.426  1.00  2.07           H  
ATOM   3946 2HD1 LEU A 252       4.254  12.285   7.391  1.00  2.07           H  
ATOM   3947 3HD1 LEU A 252       4.418  14.051   7.511  1.00  2.07           H  
ATOM   3948 1HD2 LEU A 252       4.165  14.643   4.500  1.00  2.07           H  
ATOM   3949 2HD2 LEU A 252       5.385  15.353   5.584  1.00  2.07           H  
ATOM   3950 3HD2 LEU A 252       5.895  14.487   4.117  1.00  2.07           H  
ATOM   3951  N   MET A 253       7.495  10.103   5.461  1.00  1.15           N  
ATOM   3952  CA  MET A 253       7.348   8.923   4.609  1.00  1.23           C  
ATOM   3953  C   MET A 253       7.010   7.688   5.444  1.00  1.22           C  
ATOM   3954  O   MET A 253       6.078   6.955   5.108  1.00  1.30           O  
ATOM   3955  CB  MET A 253       8.629   8.727   3.800  1.00  1.84           C  
ATOM   3956  CG  MET A 253       8.571   7.682   2.699  1.00  1.84           C  
ATOM   3957  SD  MET A 253      10.143   7.559   1.814  1.00  1.84           S  
ATOM   3958  CE  MET A 253       9.802   6.319   0.571  1.00  1.84           C  
ATOM   3959  H   MET A 253       8.358  10.633   5.408  1.00  1.38           H  
ATOM   3960  HA  MET A 253       6.517   9.085   3.921  1.00  1.48           H  
ATOM   3961 1HB  MET A 253       8.913   9.674   3.347  1.00  2.21           H  
ATOM   3962 2HB  MET A 253       9.437   8.437   4.469  1.00  2.21           H  
ATOM   3963 1HG  MET A 253       8.324   6.707   3.115  1.00  2.21           H  
ATOM   3964 2HG  MET A 253       7.796   7.955   1.989  1.00  2.21           H  
ATOM   3965 1HE  MET A 253      10.696   6.150  -0.029  1.00  2.21           H  
ATOM   3966 2HE  MET A 253       9.506   5.387   1.051  1.00  2.21           H  
ATOM   3967 3HE  MET A 253       8.997   6.665  -0.075  1.00  2.21           H  
ATOM   3968  N   LYS A 254       7.749   7.478   6.543  1.00  1.60           N  
ATOM   3969  CA  LYS A 254       7.458   6.362   7.450  1.00  2.16           C  
ATOM   3970  C   LYS A 254       6.089   6.517   8.087  1.00  1.76           C  
ATOM   3971  O   LYS A 254       5.338   5.545   8.178  1.00  2.21           O  
ATOM   3972  CB  LYS A 254       8.497   6.250   8.571  1.00  3.24           C  
ATOM   3973  CG  LYS A 254       8.219   5.122   9.585  1.00  3.24           C  
ATOM   3974  CD  LYS A 254       8.442   3.733   9.016  1.00  3.24           C  
ATOM   3975  CE  LYS A 254       8.272   2.646  10.067  1.00  3.24           C  
ATOM   3976  NZ  LYS A 254       8.502   1.286   9.498  1.00  3.24           N  
ATOM   3977  H   LYS A 254       8.526   8.101   6.743  1.00  1.92           H  
ATOM   3978  HA  LYS A 254       7.454   5.438   6.874  1.00  2.59           H  
ATOM   3979 1HB  LYS A 254       9.480   6.074   8.137  1.00  3.89           H  
ATOM   3980 2HB  LYS A 254       8.546   7.190   9.118  1.00  3.89           H  
ATOM   3981 1HG  LYS A 254       8.842   5.238  10.464  1.00  3.89           H  
ATOM   3982 2HG  LYS A 254       7.178   5.190   9.902  1.00  3.89           H  
ATOM   3983 1HD  LYS A 254       7.744   3.551   8.197  1.00  3.89           H  
ATOM   3984 2HD  LYS A 254       9.459   3.665   8.635  1.00  3.89           H  
ATOM   3985 1HE  LYS A 254       8.981   2.815  10.876  1.00  3.89           H  
ATOM   3986 2HE  LYS A 254       7.261   2.691  10.470  1.00  3.89           H  
ATOM   3987 1HZ  LYS A 254       8.381   0.592  10.222  1.00  3.89           H  
ATOM   3988 2HZ  LYS A 254       7.840   1.116   8.754  1.00  3.89           H  
ATOM   3989 3HZ  LYS A 254       9.446   1.220   9.127  1.00  3.89           H  
ATOM   3990  N   ALA A 255       5.769   7.734   8.522  1.00  1.30           N  
ATOM   3991  CA  ALA A 255       4.495   8.022   9.156  1.00  1.19           C  
ATOM   3992  C   ALA A 255       3.335   7.697   8.235  1.00  1.05           C  
ATOM   3993  O   ALA A 255       2.378   7.064   8.667  1.00  1.13           O  
ATOM   3994  CB  ALA A 255       4.440   9.478   9.579  1.00  1.78           C  
ATOM   3995  H   ALA A 255       6.441   8.485   8.428  1.00  1.56           H  
ATOM   3996  HA  ALA A 255       4.411   7.391  10.045  1.00  1.43           H  
ATOM   3997 1HB  ALA A 255       3.493   9.671  10.080  1.00  2.14           H  
ATOM   3998 2HB  ALA A 255       5.263   9.690  10.260  1.00  2.14           H  
ATOM   3999 3HB  ALA A 255       4.523  10.118   8.702  1.00  2.14           H  
ATOM   4000  N   VAL A 256       3.444   8.104   6.963  1.00  0.97           N  
ATOM   4001  CA  VAL A 256       2.428   7.839   5.948  1.00  0.98           C  
ATOM   4002  C   VAL A 256       2.329   6.345   5.657  1.00  0.94           C  
ATOM   4003  O   VAL A 256       1.237   5.807   5.496  1.00  1.18           O  
ATOM   4004  CB  VAL A 256       2.709   8.621   4.651  1.00  1.47           C  
ATOM   4005  CG1 VAL A 256       1.745   8.173   3.560  1.00  1.47           C  
ATOM   4006  CG2 VAL A 256       2.532  10.109   4.922  1.00  1.47           C  
ATOM   4007  H   VAL A 256       4.256   8.636   6.694  1.00  1.16           H  
ATOM   4008  HA  VAL A 256       1.471   8.183   6.332  1.00  1.18           H  
ATOM   4009  HB  VAL A 256       3.726   8.419   4.314  1.00  1.76           H  
ATOM   4010 1HG1 VAL A 256       1.941   8.726   2.642  1.00  1.76           H  
ATOM   4011 2HG1 VAL A 256       1.876   7.109   3.378  1.00  1.76           H  
ATOM   4012 3HG1 VAL A 256       0.722   8.365   3.885  1.00  1.76           H  
ATOM   4013 1HG2 VAL A 256       2.725  10.676   4.013  1.00  1.76           H  
ATOM   4014 2HG2 VAL A 256       1.509  10.294   5.251  1.00  1.76           H  
ATOM   4015 3HG2 VAL A 256       3.221  10.427   5.699  1.00  1.76           H  
ATOM   4016  N   ALA A 257       3.473   5.659   5.610  1.00  0.79           N  
ATOM   4017  CA  ALA A 257       3.466   4.207   5.422  1.00  0.86           C  
ATOM   4018  C   ALA A 257       2.738   3.534   6.586  1.00  0.89           C  
ATOM   4019  O   ALA A 257       2.067   2.516   6.395  1.00  1.22           O  
ATOM   4020  CB  ALA A 257       4.880   3.667   5.310  1.00  1.29           C  
ATOM   4021  H   ALA A 257       4.359   6.136   5.705  1.00  0.95           H  
ATOM   4022  HA  ALA A 257       2.925   3.983   4.504  1.00  1.03           H  
ATOM   4023 1HB  ALA A 257       4.830   2.589   5.155  1.00  1.55           H  
ATOM   4024 2HB  ALA A 257       5.388   4.134   4.466  1.00  1.55           H  
ATOM   4025 3HB  ALA A 257       5.423   3.880   6.227  1.00  1.55           H  
ATOM   4026  N   ASN A 258       2.866   4.098   7.789  1.00  0.82           N  
ATOM   4027  CA  ASN A 258       2.162   3.592   8.958  1.00  0.85           C  
ATOM   4028  C   ASN A 258       0.648   3.912   8.925  1.00  0.64           C  
ATOM   4029  O   ASN A 258      -0.166   3.037   9.222  1.00  0.92           O  
ATOM   4030  CB  ASN A 258       2.804   4.125  10.229  1.00  1.27           C  
ATOM   4031  CG  ASN A 258       4.118   3.455  10.537  1.00  1.27           C  
ATOM   4032  OD1 ASN A 258       4.423   2.371  10.023  1.00  1.27           O  
ATOM   4033  ND2 ASN A 258       4.901   4.075  11.381  1.00  1.27           N  
ATOM   4034  H   ASN A 258       3.474   4.900   7.902  1.00  0.98           H  
ATOM   4035  HA  ASN A 258       2.256   2.505   8.964  1.00  1.02           H  
ATOM   4036 1HB  ASN A 258       2.986   5.195  10.123  1.00  1.53           H  
ATOM   4037 2HB  ASN A 258       2.127   3.993  11.072  1.00  1.53           H  
ATOM   4038 1HD2 ASN A 258       5.781   3.675  11.635  1.00  1.53           H  
ATOM   4039 2HD2 ASN A 258       4.616   4.946  11.778  1.00  1.53           H  
ATOM   4040  N   GLN A 259       0.273   5.140   8.528  1.00  0.77           N  
ATOM   4041  CA  GLN A 259      -1.141   5.539   8.460  1.00  0.90           C  
ATOM   4042  C   GLN A 259      -1.297   6.927   7.820  1.00  0.73           C  
ATOM   4043  O   GLN A 259      -0.317   7.640   7.674  1.00  1.10           O  
ATOM   4044  CB  GLN A 259      -1.721   5.557   9.874  1.00  1.35           C  
ATOM   4045  CG  GLN A 259      -1.079   6.577  10.771  1.00  1.35           C  
ATOM   4046  CD  GLN A 259      -1.623   6.508  12.170  1.00  1.35           C  
ATOM   4047  OE1 GLN A 259      -1.205   5.671  12.976  1.00  1.35           O  
ATOM   4048  NE2 GLN A 259      -2.557   7.398  12.474  1.00  1.35           N  
ATOM   4049  H   GLN A 259       0.980   5.826   8.301  1.00  0.92           H  
ATOM   4050  HA  GLN A 259      -1.680   4.814   7.866  1.00  1.08           H  
ATOM   4051 1HB  GLN A 259      -2.785   5.766   9.859  1.00  1.62           H  
ATOM   4052 2HB  GLN A 259      -1.596   4.583  10.345  1.00  1.62           H  
ATOM   4053 1HG  GLN A 259      -0.005   6.388  10.809  1.00  1.62           H  
ATOM   4054 2HG  GLN A 259      -1.270   7.574  10.376  1.00  1.62           H  
ATOM   4055 1HE2 GLN A 259      -2.933   7.432  13.405  1.00  1.62           H  
ATOM   4056 2HE2 GLN A 259      -2.862   8.056  11.786  1.00  1.62           H  
ATOM   4057  N   PRO A 260      -2.512   7.350   7.454  1.00  0.53           N  
ATOM   4058  CA  PRO A 260      -2.866   8.691   6.969  1.00  0.44           C  
ATOM   4059  C   PRO A 260      -2.399   9.757   7.977  1.00  0.38           C  
ATOM   4060  O   PRO A 260      -2.680   9.657   9.173  1.00  0.38           O  
ATOM   4061  CB  PRO A 260      -4.390   8.618   6.832  1.00  0.66           C  
ATOM   4062  CG  PRO A 260      -4.658   7.176   6.545  1.00  0.66           C  
ATOM   4063  CD  PRO A 260      -3.671   6.432   7.401  1.00  0.66           C  
ATOM   4064  HA  PRO A 260      -2.403   8.850   5.986  1.00  0.53           H  
ATOM   4065 1HB  PRO A 260      -4.870   8.967   7.757  1.00  0.79           H  
ATOM   4066 2HB  PRO A 260      -4.727   9.280   6.022  1.00  0.79           H  
ATOM   4067 1HG  PRO A 260      -5.701   6.927   6.780  1.00  0.79           H  
ATOM   4068 2HG  PRO A 260      -4.523   6.979   5.472  1.00  0.79           H  
ATOM   4069 1HD  PRO A 260      -4.094   6.284   8.404  1.00  0.79           H  
ATOM   4070 2HD  PRO A 260      -3.395   5.483   6.929  1.00  0.79           H  
ATOM   4071  N   VAL A 261      -1.640  10.750   7.487  1.00  0.42           N  
ATOM   4072  CA  VAL A 261      -1.042  11.775   8.363  1.00  0.41           C  
ATOM   4073  C   VAL A 261      -1.623  13.164   8.145  1.00  0.39           C  
ATOM   4074  O   VAL A 261      -1.725  13.642   7.018  1.00  0.47           O  
ATOM   4075  CB  VAL A 261       0.486  11.856   8.156  1.00  0.61           C  
ATOM   4076  CG1 VAL A 261       1.085  12.939   9.044  1.00  0.61           C  
ATOM   4077  CG2 VAL A 261       1.117  10.524   8.470  1.00  0.61           C  
ATOM   4078  H   VAL A 261      -1.484  10.790   6.486  1.00  0.50           H  
ATOM   4079  HA  VAL A 261      -1.229  11.482   9.396  1.00  0.49           H  
ATOM   4080  HB  VAL A 261       0.693  12.126   7.120  1.00  0.74           H  
ATOM   4081 1HG1 VAL A 261       2.160  12.992   8.881  1.00  0.74           H  
ATOM   4082 2HG1 VAL A 261       0.636  13.901   8.807  1.00  0.74           H  
ATOM   4083 3HG1 VAL A 261       0.890  12.695  10.087  1.00  0.74           H  
ATOM   4084 1HG2 VAL A 261       2.190  10.593   8.308  1.00  0.74           H  
ATOM   4085 2HG2 VAL A 261       0.919  10.257   9.508  1.00  0.74           H  
ATOM   4086 3HG2 VAL A 261       0.702   9.765   7.812  1.00  0.74           H  
ATOM   4087  N   SER A 262      -2.004  13.821   9.228  1.00  0.37           N  
ATOM   4088  CA  SER A 262      -2.540  15.170   9.121  1.00  0.43           C  
ATOM   4089  C   SER A 262      -1.402  16.174   8.927  1.00  0.43           C  
ATOM   4090  O   SER A 262      -0.493  16.272   9.753  1.00  0.53           O  
ATOM   4091  CB  SER A 262      -3.348  15.486  10.359  1.00  0.65           C  
ATOM   4092  OG  SER A 262      -3.804  16.802  10.338  1.00  0.65           O  
ATOM   4093  H   SER A 262      -1.891  13.409  10.144  1.00  0.44           H  
ATOM   4094  HA  SER A 262      -3.197  15.219   8.251  1.00  0.52           H  
ATOM   4095 1HB  SER A 262      -4.196  14.806  10.420  1.00  0.77           H  
ATOM   4096 2HB  SER A 262      -2.736  15.326  11.245  1.00  0.77           H  
ATOM   4097  HG  SER A 262      -3.015  17.349  10.289  1.00  0.77           H  
ATOM   4098  N   VAL A 263      -1.430  16.911   7.817  1.00  0.46           N  
ATOM   4099  CA  VAL A 263      -0.345  17.849   7.545  1.00  0.64           C  
ATOM   4100  C   VAL A 263      -0.862  19.231   7.135  1.00  0.43           C  
ATOM   4101  O   VAL A 263      -1.971  19.367   6.617  1.00  1.09           O  
ATOM   4102  CB  VAL A 263       0.584  17.300   6.423  1.00  0.96           C  
ATOM   4103  CG1 VAL A 263       1.218  15.982   6.824  1.00  0.96           C  
ATOM   4104  CG2 VAL A 263      -0.206  17.112   5.155  1.00  0.96           C  
ATOM   4105  H   VAL A 263      -2.204  16.822   7.173  1.00  0.55           H  
ATOM   4106  HA  VAL A 263       0.241  17.957   8.453  1.00  0.77           H  
ATOM   4107  HB  VAL A 263       1.393  18.011   6.255  1.00  1.15           H  
ATOM   4108 1HG1 VAL A 263       1.877  15.638   6.027  1.00  1.15           H  
ATOM   4109 2HG1 VAL A 263       1.789  16.125   7.732  1.00  1.15           H  
ATOM   4110 3HG1 VAL A 263       0.441  15.239   6.995  1.00  1.15           H  
ATOM   4111 1HG2 VAL A 263       0.447  16.741   4.367  1.00  1.15           H  
ATOM   4112 2HG2 VAL A 263      -1.013  16.399   5.325  1.00  1.15           H  
ATOM   4113 3HG2 VAL A 263      -0.617  18.074   4.865  1.00  1.15           H  
ATOM   4114  N   SER A 264      -0.055  20.267   7.366  1.00  0.67           N  
ATOM   4115  CA  SER A 264      -0.461  21.625   6.980  1.00  0.52           C  
ATOM   4116  C   SER A 264       0.208  22.061   5.698  1.00  0.49           C  
ATOM   4117  O   SER A 264       1.383  21.775   5.483  1.00  0.78           O  
ATOM   4118  CB  SER A 264      -0.098  22.628   8.049  1.00  0.78           C  
ATOM   4119  OG  SER A 264      -0.785  22.379   9.240  1.00  0.78           O  
ATOM   4120  H   SER A 264       0.836  20.104   7.822  1.00  0.80           H  
ATOM   4121  HA  SER A 264      -1.540  21.637   6.828  1.00  0.62           H  
ATOM   4122 1HB  SER A 264       0.971  22.594   8.215  1.00  0.94           H  
ATOM   4123 2HB  SER A 264      -0.330  23.630   7.695  1.00  0.94           H  
ATOM   4124  HG  SER A 264      -0.193  22.603   9.968  1.00  0.94           H  
ATOM   4125  N   ILE A 265      -0.524  22.787   4.856  1.00  0.46           N  
ATOM   4126  CA  ILE A 265       0.057  23.309   3.628  1.00  0.48           C  
ATOM   4127  C   ILE A 265      -0.351  24.755   3.345  1.00  0.52           C  
ATOM   4128  O   ILE A 265      -1.333  25.267   3.892  1.00  0.56           O  
ATOM   4129  CB  ILE A 265      -0.341  22.456   2.401  1.00  0.72           C  
ATOM   4130  CG1 ILE A 265      -1.857  22.498   2.210  1.00  0.72           C  
ATOM   4131  CG2 ILE A 265       0.153  21.018   2.537  1.00  0.72           C  
ATOM   4132  CD1 ILE A 265      -2.322  21.872   0.918  1.00  0.72           C  
ATOM   4133  H   ILE A 265      -1.497  22.967   5.062  1.00  0.55           H  
ATOM   4134  HA  ILE A 265       1.141  23.280   3.729  1.00  0.58           H  
ATOM   4135  HB  ILE A 265       0.103  22.893   1.510  1.00  0.86           H  
ATOM   4136 1HG1 ILE A 265      -2.336  21.976   3.038  1.00  0.86           H  
ATOM   4137 2HG1 ILE A 265      -2.185  23.537   2.223  1.00  0.86           H  
ATOM   4138 1HG2 ILE A 265      -0.126  20.453   1.649  1.00  0.86           H  
ATOM   4139 2HG2 ILE A 265       1.238  21.015   2.642  1.00  0.86           H  
ATOM   4140 3HG2 ILE A 265      -0.298  20.554   3.413  1.00  0.86           H  
ATOM   4141 1HD1 ILE A 265      -3.408  21.943   0.850  1.00  0.86           H  
ATOM   4142 2HD1 ILE A 265      -1.870  22.399   0.077  1.00  0.86           H  
ATOM   4143 3HD1 ILE A 265      -2.025  20.825   0.893  1.00  0.86           H  
ATOM   4144  N   ASP A 266       0.406  25.377   2.445  1.00  0.65           N  
ATOM   4145  CA  ASP A 266       0.140  26.700   1.891  1.00  0.82           C  
ATOM   4146  C   ASP A 266      -0.828  26.606   0.724  1.00  0.76           C  
ATOM   4147  O   ASP A 266      -0.439  26.216  -0.378  1.00  2.25           O  
ATOM   4148  CB  ASP A 266       1.429  27.363   1.389  1.00  1.23           C  
ATOM   4149  CG  ASP A 266       1.191  28.758   0.801  1.00  1.23           C  
ATOM   4150  OD1 ASP A 266       0.052  29.163   0.695  1.00  1.23           O  
ATOM   4151  OD2 ASP A 266       2.149  29.381   0.400  1.00  1.23           O  
ATOM   4152  H   ASP A 266       1.233  24.897   2.128  1.00  0.78           H  
ATOM   4153  HA  ASP A 266      -0.309  27.320   2.664  1.00  0.98           H  
ATOM   4154 1HB  ASP A 266       2.138  27.447   2.213  1.00  1.48           H  
ATOM   4155 2HB  ASP A 266       1.889  26.734   0.626  1.00  1.48           H  
ATOM   4156  N   ALA A 267      -2.083  26.970   0.958  1.00  1.17           N  
ATOM   4157  CA  ALA A 267      -3.078  26.925  -0.097  1.00  1.13           C  
ATOM   4158  C   ALA A 267      -3.614  28.317  -0.410  1.00  1.38           C  
ATOM   4159  O   ALA A 267      -4.782  28.470  -0.766  1.00  4.37           O  
ATOM   4160  CB  ALA A 267      -4.215  26.005   0.289  1.00  1.69           C  
ATOM   4161  H   ALA A 267      -2.354  27.284   1.880  1.00  1.40           H  
ATOM   4162  HA  ALA A 267      -2.601  26.540  -0.994  1.00  1.36           H  
ATOM   4163 1HB  ALA A 267      -4.929  25.972  -0.529  1.00  2.03           H  
ATOM   4164 2HB  ALA A 267      -3.829  25.003   0.482  1.00  2.03           H  
ATOM   4165 3HB  ALA A 267      -4.702  26.387   1.183  1.00  2.03           H  
ATOM   4166  N   GLY A 268      -2.756  29.335  -0.293  1.00  0.92           N  
ATOM   4167  CA  GLY A 268      -3.163  30.709  -0.598  1.00  1.09           C  
ATOM   4168  C   GLY A 268      -2.799  31.119  -2.032  1.00  2.49           C  
ATOM   4169  O   GLY A 268      -2.886  32.296  -2.393  1.00 14.40           O  
ATOM   4170  H   GLY A 268      -1.800  29.164   0.015  1.00  1.10           H  
ATOM   4171 1HA  GLY A 268      -4.239  30.805  -0.453  1.00  1.31           H  
ATOM   4172 2HA  GLY A 268      -2.687  31.389   0.107  1.00  1.31           H  
ATOM   4173  N   SER A 269      -2.386  30.149  -2.841  1.00  0.74           N  
ATOM   4174  CA  SER A 269      -2.002  30.386  -4.223  1.00  0.45           C  
ATOM   4175  C   SER A 269      -3.093  30.030  -5.210  1.00  0.40           C  
ATOM   4176  O   SER A 269      -3.837  29.071  -5.005  1.00  0.83           O  
ATOM   4177  CB  SER A 269      -0.773  29.586  -4.546  1.00  0.68           C  
ATOM   4178  OG  SER A 269      -0.415  29.699  -5.900  1.00  0.68           O  
ATOM   4179  H   SER A 269      -2.330  29.205  -2.493  1.00  0.89           H  
ATOM   4180  HA  SER A 269      -1.772  31.446  -4.338  1.00  0.54           H  
ATOM   4181 1HB  SER A 269       0.047  29.946  -3.924  1.00  0.81           H  
ATOM   4182 2HB  SER A 269      -0.934  28.539  -4.292  1.00  0.81           H  
ATOM   4183  HG  SER A 269       0.540  29.542  -5.907  1.00  0.81           H  
ATOM   4184  N   SER A 270      -3.143  30.776  -6.315  1.00  0.30           N  
ATOM   4185  CA  SER A 270      -4.099  30.517  -7.389  1.00  0.39           C  
ATOM   4186  C   SER A 270      -3.802  29.186  -8.072  1.00  0.46           C  
ATOM   4187  O   SER A 270      -4.677  28.585  -8.695  1.00  0.77           O  
ATOM   4188  CB  SER A 270      -4.038  31.608  -8.430  1.00  0.58           C  
ATOM   4189  OG  SER A 270      -2.817  31.553  -9.118  1.00  0.58           O  
ATOM   4190  H   SER A 270      -2.497  31.548  -6.411  1.00  0.36           H  
ATOM   4191  HA  SER A 270      -5.102  30.479  -6.963  1.00  0.47           H  
ATOM   4192 1HB  SER A 270      -4.858  31.476  -9.134  1.00  0.70           H  
ATOM   4193 2HB  SER A 270      -4.160  32.583  -7.961  1.00  0.70           H  
ATOM   4194  HG  SER A 270      -3.001  31.850 -10.015  1.00  0.70           H  
ATOM   4195  N   SER A 271      -2.563  28.704  -7.923  1.00  0.48           N  
ATOM   4196  CA  SER A 271      -2.167  27.431  -8.491  1.00  0.96           C  
ATOM   4197  C   SER A 271      -2.758  26.257  -7.689  1.00  1.48           C  
ATOM   4198  O   SER A 271      -2.749  25.114  -8.146  1.00  4.57           O  
ATOM   4199  CB  SER A 271      -0.659  27.368  -8.564  1.00  1.44           C  
ATOM   4200  OG  SER A 271      -0.089  27.362  -7.286  1.00  1.44           O  
ATOM   4201  H   SER A 271      -1.869  29.222  -7.390  1.00  0.58           H  
ATOM   4202  HA  SER A 271      -2.557  27.377  -9.506  1.00  1.15           H  
ATOM   4203 1HB  SER A 271      -0.357  26.478  -9.112  1.00  1.73           H  
ATOM   4204 2HB  SER A 271      -0.293  28.229  -9.122  1.00  1.73           H  
ATOM   4205  HG  SER A 271      -0.358  28.186  -6.868  1.00  1.73           H  
ATOM   4206  N   MET A 272      -3.312  26.563  -6.512  1.00  0.88           N  
ATOM   4207  CA  MET A 272      -4.026  25.605  -5.693  1.00  1.23           C  
ATOM   4208  C   MET A 272      -5.501  25.800  -5.953  1.00  1.04           C  
ATOM   4209  O   MET A 272      -6.226  24.832  -6.165  1.00  1.36           O  
ATOM   4210  CB  MET A 272      -3.709  25.803  -4.210  1.00  1.84           C  
ATOM   4211  CG  MET A 272      -2.314  25.383  -3.796  1.00  1.84           C  
ATOM   4212  SD  MET A 272      -2.076  23.614  -4.010  1.00  1.84           S  
ATOM   4213  CE  MET A 272      -3.193  22.997  -2.750  1.00  1.84           C  
ATOM   4214  H   MET A 272      -3.271  27.506  -6.161  1.00  1.06           H  
ATOM   4215  HA  MET A 272      -3.753  24.595  -5.994  1.00  1.48           H  
ATOM   4216 1HB  MET A 272      -3.831  26.850  -3.944  1.00  2.21           H  
ATOM   4217 2HB  MET A 272      -4.418  25.231  -3.610  1.00  2.21           H  
ATOM   4218 1HG  MET A 272      -1.577  25.908  -4.403  1.00  2.21           H  
ATOM   4219 2HG  MET A 272      -2.137  25.630  -2.754  1.00  2.21           H  
ATOM   4220 1HE  MET A 272      -3.170  21.908  -2.742  1.00  2.21           H  
ATOM   4221 2HE  MET A 272      -2.883  23.374  -1.774  1.00  2.21           H  
ATOM   4222 3HE  MET A 272      -4.207  23.337  -2.963  1.00  2.21           H  
ATOM   4223  N   GLN A 273      -5.932  27.062  -6.017  1.00  0.83           N  
ATOM   4224  CA  GLN A 273      -7.328  27.383  -6.295  1.00  1.03           C  
ATOM   4225  C   GLN A 273      -7.840  26.683  -7.541  1.00  0.64           C  
ATOM   4226  O   GLN A 273      -8.917  26.087  -7.517  1.00  0.82           O  
ATOM   4227  CB  GLN A 273      -7.533  28.890  -6.459  1.00  1.54           C  
ATOM   4228  CG  GLN A 273      -8.978  29.263  -6.746  1.00  1.54           C  
ATOM   4229  CD  GLN A 273      -9.212  30.756  -6.882  1.00  1.54           C  
ATOM   4230  OE1 GLN A 273      -8.392  31.579  -6.467  1.00  1.54           O  
ATOM   4231  NE2 GLN A 273     -10.346  31.106  -7.479  1.00  1.54           N  
ATOM   4232  H   GLN A 273      -5.281  27.817  -5.833  1.00  1.00           H  
ATOM   4233  HA  GLN A 273      -7.931  27.041  -5.457  1.00  1.24           H  
ATOM   4234 1HB  GLN A 273      -7.216  29.406  -5.554  1.00  1.85           H  
ATOM   4235 2HB  GLN A 273      -6.920  29.256  -7.282  1.00  1.85           H  
ATOM   4236 1HG  GLN A 273      -9.274  28.793  -7.684  1.00  1.85           H  
ATOM   4237 2HG  GLN A 273      -9.604  28.892  -5.938  1.00  1.85           H  
ATOM   4238 1HE2 GLN A 273     -10.582  32.069  -7.628  1.00  1.85           H  
ATOM   4239 2HE2 GLN A 273     -10.976  30.400  -7.805  1.00  1.85           H  
ATOM   4240  N   PHE A 274      -7.074  26.750  -8.627  1.00  0.61           N  
ATOM   4241  CA  PHE A 274      -7.512  26.161  -9.882  1.00  0.59           C  
ATOM   4242  C   PHE A 274      -6.842  24.830 -10.200  1.00  0.61           C  
ATOM   4243  O   PHE A 274      -6.840  24.412 -11.351  1.00  0.82           O  
ATOM   4244  CB  PHE A 274      -7.188  27.104 -11.023  1.00  0.89           C  
ATOM   4245  CG  PHE A 274      -7.776  28.453 -10.840  1.00  0.89           C  
ATOM   4246  CD1 PHE A 274      -6.935  29.534 -10.653  1.00  0.89           C  
ATOM   4247  CD2 PHE A 274      -9.146  28.648 -10.822  1.00  0.89           C  
ATOM   4248  CE1 PHE A 274      -7.444  30.791 -10.450  1.00  0.89           C  
ATOM   4249  CE2 PHE A 274      -9.658  29.908 -10.624  1.00  0.89           C  
ATOM   4250  CZ  PHE A 274      -8.801  30.974 -10.432  1.00  0.89           C  
ATOM   4251  H   PHE A 274      -6.194  27.252  -8.595  1.00  0.73           H  
ATOM   4252  HA  PHE A 274      -8.590  26.013  -9.836  1.00  0.71           H  
ATOM   4253 1HB  PHE A 274      -6.109  27.211 -11.111  1.00  1.06           H  
ATOM   4254 2HB  PHE A 274      -7.561  26.691 -11.959  1.00  1.06           H  
ATOM   4255  HD1 PHE A 274      -5.857  29.378 -10.663  1.00  1.06           H  
ATOM   4256  HD2 PHE A 274      -9.814  27.797 -10.964  1.00  1.06           H  
ATOM   4257  HE1 PHE A 274      -6.775  31.638 -10.298  1.00  1.06           H  
ATOM   4258  HE2 PHE A 274     -10.734  30.067 -10.608  1.00  1.06           H  
ATOM   4259  HZ  PHE A 274      -9.200  31.969 -10.260  1.00  1.06           H  
ATOM   4260  N   TYR A 275      -6.260  24.154  -9.216  1.00  0.63           N  
ATOM   4261  CA  TYR A 275      -5.564  22.904  -9.521  1.00  0.75           C  
ATOM   4262  C   TYR A 275      -6.450  21.882 -10.230  1.00  1.41           C  
ATOM   4263  O   TYR A 275      -7.615  21.669  -9.867  1.00  2.95           O  
ATOM   4264  CB  TYR A 275      -4.976  22.286  -8.263  1.00  1.12           C  
ATOM   4265  CG  TYR A 275      -4.286  20.947  -8.480  1.00  1.12           C  
ATOM   4266  CD1 TYR A 275      -3.012  20.854  -9.039  1.00  1.12           C  
ATOM   4267  CD2 TYR A 275      -4.951  19.796  -8.102  1.00  1.12           C  
ATOM   4268  CE1 TYR A 275      -2.419  19.606  -9.205  1.00  1.12           C  
ATOM   4269  CE2 TYR A 275      -4.369  18.563  -8.271  1.00  1.12           C  
ATOM   4270  CZ  TYR A 275      -3.108  18.456  -8.813  1.00  1.12           C  
ATOM   4271  OH  TYR A 275      -2.533  17.206  -8.927  1.00  1.12           O  
ATOM   4272  H   TYR A 275      -6.283  24.485  -8.259  1.00  0.76           H  
ATOM   4273  HA  TYR A 275      -4.740  23.132 -10.194  1.00  0.90           H  
ATOM   4274 1HB  TYR A 275      -4.259  22.974  -7.812  1.00  1.35           H  
ATOM   4275 2HB  TYR A 275      -5.780  22.137  -7.555  1.00  1.35           H  
ATOM   4276  HD1 TYR A 275      -2.479  21.756  -9.337  1.00  1.35           H  
ATOM   4277  HD2 TYR A 275      -5.941  19.875  -7.662  1.00  1.35           H  
ATOM   4278  HE1 TYR A 275      -1.419  19.528  -9.630  1.00  1.35           H  
ATOM   4279  HE2 TYR A 275      -4.900  17.665  -7.964  1.00  1.35           H  
ATOM   4280  HH  TYR A 275      -1.753  17.251  -9.487  1.00  1.35           H  
ATOM   4281  N   SER A 276      -5.874  21.265 -11.266  1.00  1.10           N  
ATOM   4282  CA  SER A 276      -6.537  20.235 -12.047  1.00  1.93           C  
ATOM   4283  C   SER A 276      -5.917  18.878 -11.883  1.00  1.22           C  
ATOM   4284  O   SER A 276      -6.568  17.934 -11.435  1.00  1.82           O  
ATOM   4285  CB  SER A 276      -6.454  20.542 -13.521  1.00  2.90           C  
ATOM   4286  OG  SER A 276      -7.076  19.540 -14.273  1.00  2.90           O  
ATOM   4287  H   SER A 276      -4.936  21.527 -11.540  1.00  1.32           H  
ATOM   4288  HA  SER A 276      -7.581  20.181 -11.736  1.00  2.32           H  
ATOM   4289 1HB  SER A 276      -6.913  21.496 -13.718  1.00  3.47           H  
ATOM   4290 2HB  SER A 276      -5.417  20.616 -13.827  1.00  3.47           H  
ATOM   4291  HG  SER A 276      -6.587  18.731 -14.104  1.00  3.47           H  
ATOM   4292  N   GLU A 277      -4.663  18.771 -12.299  1.00  0.98           N  
ATOM   4293  CA  GLU A 277      -4.007  17.478 -12.316  1.00  1.44           C  
ATOM   4294  C   GLU A 277      -2.520  17.579 -12.570  1.00  0.75           C  
ATOM   4295  O   GLU A 277      -2.034  18.563 -13.122  1.00  0.99           O  
ATOM   4296  CB  GLU A 277      -4.650  16.604 -13.402  1.00  2.16           C  
ATOM   4297  CG  GLU A 277      -4.470  17.154 -14.817  1.00  2.16           C  
ATOM   4298  CD  GLU A 277      -5.296  16.438 -15.853  1.00  2.16           C  
ATOM   4299  OE1 GLU A 277      -6.124  17.081 -16.456  1.00  2.16           O  
ATOM   4300  OE2 GLU A 277      -5.105  15.260 -16.042  1.00  2.16           O  
ATOM   4301  H   GLU A 277      -4.172  19.600 -12.620  1.00  1.18           H  
ATOM   4302  HA  GLU A 277      -4.151  17.007 -11.346  1.00  1.73           H  
ATOM   4303 1HB  GLU A 277      -4.212  15.607 -13.372  1.00  2.59           H  
ATOM   4304 2HB  GLU A 277      -5.718  16.495 -13.214  1.00  2.59           H  
ATOM   4305 1HG  GLU A 277      -4.734  18.210 -14.825  1.00  2.59           H  
ATOM   4306 2HG  GLU A 277      -3.417  17.073 -15.087  1.00  2.59           H  
ATOM   4307  N   GLY A 278      -1.799  16.539 -12.183  1.00  0.93           N  
ATOM   4308  CA  GLY A 278      -0.357  16.489 -12.398  1.00  0.72           C  
ATOM   4309  C   GLY A 278       0.411  16.786 -11.122  1.00  0.70           C  
ATOM   4310  O   GLY A 278      -0.180  17.029 -10.071  1.00  0.77           O  
ATOM   4311  H   GLY A 278      -2.272  15.765 -11.724  1.00  1.12           H  
ATOM   4312 1HA  GLY A 278      -0.084  15.499 -12.764  1.00  0.86           H  
ATOM   4313 2HA  GLY A 278      -0.077  17.197 -13.173  1.00  0.86           H  
ATOM   4314  N   VAL A 279       1.738  16.762 -11.206  1.00  0.87           N  
ATOM   4315  CA  VAL A 279       2.547  16.962 -10.010  1.00  0.83           C  
ATOM   4316  C   VAL A 279       2.817  18.425  -9.748  1.00  0.57           C  
ATOM   4317  O   VAL A 279       3.530  19.095 -10.491  1.00  0.53           O  
ATOM   4318  CB  VAL A 279       3.865  16.195 -10.103  1.00  1.24           C  
ATOM   4319  CG1 VAL A 279       4.686  16.473  -8.860  1.00  1.24           C  
ATOM   4320  CG2 VAL A 279       3.569  14.708 -10.229  1.00  1.24           C  
ATOM   4321  H   VAL A 279       2.179  16.624 -12.106  1.00  1.04           H  
ATOM   4322  HA  VAL A 279       1.997  16.565  -9.160  1.00  1.00           H  
ATOM   4323  HB  VAL A 279       4.433  16.537 -10.969  1.00  1.49           H  
ATOM   4324 1HG1 VAL A 279       5.631  15.936  -8.909  1.00  1.49           H  
ATOM   4325 2HG1 VAL A 279       4.881  17.543  -8.791  1.00  1.49           H  
ATOM   4326 3HG1 VAL A 279       4.131  16.149  -7.980  1.00  1.49           H  
ATOM   4327 1HG2 VAL A 279       4.504  14.152 -10.290  1.00  1.49           H  
ATOM   4328 2HG2 VAL A 279       3.006  14.377  -9.357  1.00  1.49           H  
ATOM   4329 3HG2 VAL A 279       2.982  14.529 -11.130  1.00  1.49           H  
ATOM   4330  N   PHE A 280       2.213  18.904  -8.680  1.00  0.74           N  
ATOM   4331  CA  PHE A 280       2.265  20.279  -8.243  1.00  1.21           C  
ATOM   4332  C   PHE A 280       3.646  20.659  -7.740  1.00  1.29           C  
ATOM   4333  O   PHE A 280       4.234  19.948  -6.932  1.00  1.63           O  
ATOM   4334  CB  PHE A 280       1.224  20.475  -7.151  1.00  1.81           C  
ATOM   4335  CG  PHE A 280       1.049  21.888  -6.725  1.00  1.81           C  
ATOM   4336  CD1 PHE A 280       0.424  22.770  -7.578  1.00  1.81           C  
ATOM   4337  CD2 PHE A 280       1.476  22.340  -5.488  1.00  1.81           C  
ATOM   4338  CE1 PHE A 280       0.234  24.077  -7.215  1.00  1.81           C  
ATOM   4339  CE2 PHE A 280       1.286  23.657  -5.124  1.00  1.81           C  
ATOM   4340  CZ  PHE A 280       0.664  24.525  -5.989  1.00  1.81           C  
ATOM   4341  H   PHE A 280       1.669  18.264  -8.130  1.00  0.89           H  
ATOM   4342  HA  PHE A 280       2.015  20.917  -9.082  1.00  1.45           H  
ATOM   4343 1HB  PHE A 280       0.261  20.104  -7.499  1.00  2.18           H  
ATOM   4344 2HB  PHE A 280       1.501  19.889  -6.276  1.00  2.18           H  
ATOM   4345  HD1 PHE A 280       0.080  22.416  -8.548  1.00  2.18           H  
ATOM   4346  HD2 PHE A 280       1.959  21.647  -4.803  1.00  2.18           H  
ATOM   4347  HE1 PHE A 280      -0.261  24.753  -7.903  1.00  2.18           H  
ATOM   4348  HE2 PHE A 280       1.622  24.015  -4.155  1.00  2.18           H  
ATOM   4349  HZ  PHE A 280       0.511  25.563  -5.699  1.00  2.18           H  
ATOM   4350  N   THR A 281       4.180  21.767  -8.246  1.00  1.46           N  
ATOM   4351  CA  THR A 281       5.491  22.268  -7.821  1.00  2.34           C  
ATOM   4352  C   THR A 281       5.419  23.723  -7.372  1.00  3.65           C  
ATOM   4353  O   THR A 281       6.428  24.429  -7.384  1.00  5.80           O  
ATOM   4354  CB  THR A 281       6.529  22.168  -8.951  1.00  3.51           C  
ATOM   4355  OG1 THR A 281       6.066  22.911 -10.086  1.00  3.51           O  
ATOM   4356  CG2 THR A 281       6.767  20.723  -9.343  1.00  3.51           C  
ATOM   4357  H   THR A 281       3.655  22.294  -8.929  1.00  1.75           H  
ATOM   4358  HA  THR A 281       5.835  21.671  -6.977  1.00  2.81           H  
ATOM   4359  HB  THR A 281       7.469  22.601  -8.610  1.00  4.21           H  
ATOM   4360  HG1 THR A 281       5.894  23.819  -9.821  1.00  4.21           H  
ATOM   4361 1HG2 THR A 281       7.510  20.681 -10.139  1.00  4.21           H  
ATOM   4362 2HG2 THR A 281       7.133  20.174  -8.481  1.00  4.21           H  
ATOM   4363 3HG2 THR A 281       5.837  20.277  -9.691  1.00  4.21           H  
ATOM   4364  N   GLY A 282       4.230  24.174  -7.007  1.00  4.17           N  
ATOM   4365  CA  GLY A 282       4.008  25.570  -6.661  1.00  8.16           C  
ATOM   4366  C   GLY A 282       3.234  26.186  -7.816  1.00 16.80           C  
ATOM   4367  O   GLY A 282       3.683  25.906  -8.929  1.00 60.97           O  
ATOM   4368  H   GLY A 282       3.445  23.541  -6.986  1.00  5.00           H  
ATOM   4369 1HA  GLY A 282       3.439  25.642  -5.735  1.00  9.79           H  
ATOM   4370 2HA  GLY A 282       4.960  26.078  -6.519  1.00  9.79           H  
ATOM   4371  N   ASP A 283       2.806  27.432  -7.613  1.00 16.64           N  
ATOM   4372  CA  ASP A 283       3.578  28.434  -6.875  1.00  5.15           C  
ATOM   4373  C   ASP A 283       3.132  28.542  -5.421  1.00  5.29           C  
ATOM   4374  O   ASP A 283       2.029  29.008  -5.144  1.00 15.45           O  
ATOM   4375  CB  ASP A 283       3.446  29.798  -7.562  1.00  7.73           C  
ATOM   4376  CG  ASP A 283       4.280  30.897  -6.914  1.00  7.73           C  
ATOM   4377  OD1 ASP A 283       4.838  30.662  -5.870  1.00  7.73           O  
ATOM   4378  OD2 ASP A 283       4.348  31.965  -7.474  1.00  7.73           O  
ATOM   4379  H   ASP A 283       1.840  27.446  -7.315  1.00 19.97           H  
ATOM   4380  HA  ASP A 283       4.628  28.143  -6.890  1.00  6.18           H  
ATOM   4381 1HB  ASP A 283       3.748  29.706  -8.606  1.00  9.27           H  
ATOM   4382 2HB  ASP A 283       2.401  30.108  -7.554  1.00  9.27           H  
ATOM   4383  N   CYS A 284       3.981  28.104  -4.494  1.00  3.77           N  
ATOM   4384  CA  CYS A 284       3.642  28.123  -3.072  1.00  2.99           C  
ATOM   4385  C   CYS A 284       4.861  28.417  -2.202  1.00  2.46           C  
ATOM   4386  O   CYS A 284       5.998  28.318  -2.665  1.00  6.38           O  
ATOM   4387  CB  CYS A 284       3.077  26.774  -2.670  1.00  4.49           C  
ATOM   4388  SG  CYS A 284       4.290  25.452  -2.862  1.00  4.49           S  
ATOM   4389  H   CYS A 284       4.882  27.748  -4.780  1.00  4.52           H  
ATOM   4390  HA  CYS A 284       2.892  28.895  -2.901  1.00  3.59           H  
ATOM   4391 1HB  CYS A 284       2.755  26.798  -1.628  1.00  5.38           H  
ATOM   4392 2HB  CYS A 284       2.207  26.536  -3.283  1.00  5.38           H  
ATOM   4393  HG  CYS A 284       5.194  25.980  -2.043  1.00  5.38           H  
ATOM   4394  N   GLY A 285       4.623  28.765  -0.935  1.00  1.96           N  
ATOM   4395  CA  GLY A 285       5.711  29.067  -0.014  1.00  2.01           C  
ATOM   4396  C   GLY A 285       5.600  28.278   1.286  1.00  1.71           C  
ATOM   4397  O   GLY A 285       5.292  27.086   1.282  1.00  1.75           O  
ATOM   4398  H   GLY A 285       3.671  28.838  -0.590  1.00  2.35           H  
ATOM   4399 1HA  GLY A 285       6.665  28.845  -0.494  1.00  2.41           H  
ATOM   4400 2HA  GLY A 285       5.708  30.133   0.207  1.00  2.41           H  
ATOM   4401  N   THR A 286       5.863  28.964   2.395  1.00  2.02           N  
ATOM   4402  CA  THR A 286       5.828  28.372   3.730  1.00  2.26           C  
ATOM   4403  C   THR A 286       4.584  28.760   4.521  1.00  1.99           C  
ATOM   4404  O   THR A 286       4.301  28.168   5.565  1.00  2.88           O  
ATOM   4405  CB  THR A 286       7.065  28.791   4.547  1.00  3.39           C  
ATOM   4406  OG1 THR A 286       7.075  30.217   4.696  1.00  3.39           O  
ATOM   4407  CG2 THR A 286       8.340  28.345   3.858  1.00  3.39           C  
ATOM   4408  H   THR A 286       6.112  29.940   2.310  1.00  2.42           H  
ATOM   4409  HA  THR A 286       5.833  27.285   3.623  1.00  2.71           H  
ATOM   4410  HB  THR A 286       7.014  28.334   5.535  1.00  4.07           H  
ATOM   4411  HG1 THR A 286       7.825  30.477   5.237  1.00  4.07           H  
ATOM   4412 1HG2 THR A 286       9.201  28.649   4.453  1.00  4.07           H  
ATOM   4413 2HG2 THR A 286       8.331  27.263   3.758  1.00  4.07           H  
ATOM   4414 3HG2 THR A 286       8.402  28.802   2.872  1.00  4.07           H  
ATOM   4415  N   GLN A 287       3.873  29.792   4.065  1.00  2.71           N  
ATOM   4416  CA  GLN A 287       2.674  30.247   4.769  1.00  3.25           C  
ATOM   4417  C   GLN A 287       1.623  29.162   4.922  1.00  2.57           C  
ATOM   4418  O   GLN A 287       0.743  29.010   4.083  1.00  4.34           O  
ATOM   4419  CB  GLN A 287       2.023  31.430   4.072  1.00  4.88           C  
ATOM   4420  CG  GLN A 287       0.771  31.875   4.806  1.00  4.88           C  
ATOM   4421  CD  GLN A 287       1.097  32.408   6.188  1.00  4.88           C  
ATOM   4422  OE1 GLN A 287       1.751  33.447   6.321  1.00  4.88           O  
ATOM   4423  NE2 GLN A 287       0.673  31.690   7.225  1.00  4.88           N  
ATOM   4424  H   GLN A 287       4.151  30.254   3.215  1.00  3.25           H  
ATOM   4425  HA  GLN A 287       2.966  30.570   5.763  1.00  3.90           H  
ATOM   4426 1HB  GLN A 287       2.719  32.267   4.026  1.00  5.85           H  
ATOM   4427 2HB  GLN A 287       1.753  31.160   3.050  1.00  5.85           H  
ATOM   4428 1HG  GLN A 287       0.286  32.667   4.236  1.00  5.85           H  
ATOM   4429 2HG  GLN A 287       0.098  31.024   4.914  1.00  5.85           H  
ATOM   4430 1HE2 GLN A 287       0.879  31.991   8.160  1.00  5.85           H  
ATOM   4431 2HE2 GLN A 287       0.163  30.836   7.090  1.00  5.85           H  
ATOM   4432  N   LEU A 288       1.683  28.456   6.040  1.00  1.97           N  
ATOM   4433  CA  LEU A 288       0.728  27.399   6.296  1.00  1.37           C  
ATOM   4434  C   LEU A 288      -0.642  28.001   6.569  1.00  1.39           C  
ATOM   4435  O   LEU A 288      -0.763  28.987   7.300  1.00  2.19           O  
ATOM   4436  CB  LEU A 288       1.175  26.581   7.510  1.00  2.06           C  
ATOM   4437  CG  LEU A 288       2.539  25.897   7.391  1.00  2.06           C  
ATOM   4438  CD1 LEU A 288       2.849  25.169   8.691  1.00  2.06           C  
ATOM   4439  CD2 LEU A 288       2.536  24.960   6.206  1.00  2.06           C  
ATOM   4440  H   LEU A 288       2.448  28.622   6.677  1.00  2.36           H  
ATOM   4441  HA  LEU A 288       0.665  26.756   5.420  1.00  1.64           H  
ATOM   4442 1HB  LEU A 288       1.205  27.235   8.380  1.00  2.47           H  
ATOM   4443 2HB  LEU A 288       0.438  25.802   7.691  1.00  2.47           H  
ATOM   4444  HG  LEU A 288       3.310  26.652   7.247  1.00  2.47           H  
ATOM   4445 1HD1 LEU A 288       3.826  24.697   8.620  1.00  2.47           H  
ATOM   4446 2HD1 LEU A 288       2.852  25.883   9.515  1.00  2.47           H  
ATOM   4447 3HD1 LEU A 288       2.092  24.408   8.874  1.00  2.47           H  
ATOM   4448 1HD2 LEU A 288       3.511  24.484   6.125  1.00  2.47           H  
ATOM   4449 2HD2 LEU A 288       1.772  24.203   6.349  1.00  2.47           H  
ATOM   4450 3HD2 LEU A 288       2.327  25.522   5.295  1.00  2.47           H  
ATOM   4451  N   ASN A 289      -1.669  27.407   5.968  1.00  1.38           N  
ATOM   4452  CA  ASN A 289      -3.029  27.882   6.172  1.00  1.96           C  
ATOM   4453  C   ASN A 289      -4.122  26.877   5.781  1.00  1.56           C  
ATOM   4454  O   ASN A 289      -5.307  27.217   5.800  1.00  2.85           O  
ATOM   4455  CB  ASN A 289      -3.208  29.181   5.415  1.00  2.94           C  
ATOM   4456  CG  ASN A 289      -3.008  28.992   3.939  1.00  2.94           C  
ATOM   4457  OD1 ASN A 289      -3.002  27.851   3.466  1.00  2.94           O  
ATOM   4458  ND2 ASN A 289      -2.837  30.070   3.217  1.00  2.94           N  
ATOM   4459  H   ASN A 289      -1.498  26.624   5.352  1.00  1.66           H  
ATOM   4460  HA  ASN A 289      -3.155  28.090   7.233  1.00  2.35           H  
ATOM   4461 1HB  ASN A 289      -4.205  29.575   5.594  1.00  3.53           H  
ATOM   4462 2HB  ASN A 289      -2.496  29.923   5.776  1.00  3.53           H  
ATOM   4463 1HD2 ASN A 289      -2.693  29.994   2.230  1.00  3.53           H  
ATOM   4464 2HD2 ASN A 289      -2.846  30.970   3.651  1.00  3.53           H  
ATOM   4465  N   HIS A 290      -3.753  25.634   5.469  1.00  1.14           N  
ATOM   4466  CA  HIS A 290      -4.765  24.659   5.087  1.00  1.23           C  
ATOM   4467  C   HIS A 290      -4.446  23.252   5.579  1.00  1.55           C  
ATOM   4468  O   HIS A 290      -3.391  22.696   5.276  1.00  5.84           O  
ATOM   4469  CB  HIS A 290      -4.915  24.641   3.563  1.00  1.84           C  
ATOM   4470  CG  HIS A 290      -6.024  23.767   3.085  1.00  1.84           C  
ATOM   4471  ND1 HIS A 290      -5.929  22.976   1.963  1.00  1.84           N  
ATOM   4472  CD2 HIS A 290      -7.262  23.574   3.578  1.00  1.84           C  
ATOM   4473  CE1 HIS A 290      -7.068  22.322   1.797  1.00  1.84           C  
ATOM   4474  NE2 HIS A 290      -7.893  22.668   2.764  1.00  1.84           N  
ATOM   4475  H   HIS A 290      -2.780  25.366   5.435  1.00  1.37           H  
ATOM   4476  HA  HIS A 290      -5.724  24.944   5.518  1.00  1.48           H  
ATOM   4477 1HB  HIS A 290      -5.105  25.655   3.211  1.00  2.21           H  
ATOM   4478 2HB  HIS A 290      -3.987  24.304   3.107  1.00  2.21           H  
ATOM   4479  HD2 HIS A 290      -7.671  24.055   4.463  1.00  2.21           H  
ATOM   4480  HE1 HIS A 290      -7.289  21.621   0.995  1.00  2.21           H  
ATOM   4481  HE2 HIS A 290      -8.840  22.326   2.885  1.00  2.21           H  
ATOM   4482  N   GLY A 291      -5.352  22.677   6.367  1.00  0.85           N  
ATOM   4483  CA  GLY A 291      -5.134  21.318   6.844  1.00  0.83           C  
ATOM   4484  C   GLY A 291      -5.600  20.302   5.801  1.00  0.84           C  
ATOM   4485  O   GLY A 291      -6.702  20.413   5.262  1.00  1.60           O  
ATOM   4486  H   GLY A 291      -6.196  23.171   6.618  1.00  1.02           H  
ATOM   4487 1HA  GLY A 291      -4.076  21.170   7.058  1.00  1.00           H  
ATOM   4488 2HA  GLY A 291      -5.678  21.167   7.777  1.00  1.00           H  
ATOM   4489  N   VAL A 292      -4.753  19.303   5.544  1.00  0.51           N  
ATOM   4490  CA  VAL A 292      -5.008  18.230   4.583  1.00  0.43           C  
ATOM   4491  C   VAL A 292      -4.544  16.868   5.107  1.00  0.36           C  
ATOM   4492  O   VAL A 292      -3.846  16.792   6.117  1.00  0.51           O  
ATOM   4493  CB  VAL A 292      -4.327  18.551   3.243  1.00  0.65           C  
ATOM   4494  CG1 VAL A 292      -4.894  19.800   2.615  1.00  0.65           C  
ATOM   4495  CG2 VAL A 292      -2.861  18.765   3.491  1.00  0.65           C  
ATOM   4496  H   VAL A 292      -3.875  19.290   6.048  1.00  0.61           H  
ATOM   4497  HA  VAL A 292      -6.084  18.184   4.402  1.00  0.52           H  
ATOM   4498  HB  VAL A 292      -4.488  17.727   2.554  1.00  0.77           H  
ATOM   4499 1HG1 VAL A 292      -4.391  19.985   1.667  1.00  0.77           H  
ATOM   4500 2HG1 VAL A 292      -5.959  19.663   2.438  1.00  0.77           H  
ATOM   4501 3HG1 VAL A 292      -4.741  20.654   3.271  1.00  0.77           H  
ATOM   4502 1HG2 VAL A 292      -2.355  18.991   2.555  1.00  0.77           H  
ATOM   4503 2HG2 VAL A 292      -2.724  19.595   4.185  1.00  0.77           H  
ATOM   4504 3HG2 VAL A 292      -2.457  17.854   3.919  1.00  0.77           H  
ATOM   4505  N   VAL A 293      -4.933  15.788   4.433  1.00  0.32           N  
ATOM   4506  CA  VAL A 293      -4.502  14.465   4.886  1.00  0.36           C  
ATOM   4507  C   VAL A 293      -3.581  13.797   3.877  1.00  0.33           C  
ATOM   4508  O   VAL A 293      -3.938  13.612   2.718  1.00  0.36           O  
ATOM   4509  CB  VAL A 293      -5.700  13.526   5.145  1.00  0.54           C  
ATOM   4510  CG1 VAL A 293      -5.197  12.163   5.597  1.00  0.54           C  
ATOM   4511  CG2 VAL A 293      -6.615  14.127   6.184  1.00  0.54           C  
ATOM   4512  H   VAL A 293      -5.514  15.891   3.610  1.00  0.38           H  
ATOM   4513  HA  VAL A 293      -3.958  14.581   5.824  1.00  0.43           H  
ATOM   4514  HB  VAL A 293      -6.249  13.379   4.221  1.00  0.65           H  
ATOM   4515 1HG1 VAL A 293      -6.045  11.498   5.764  1.00  0.65           H  
ATOM   4516 2HG1 VAL A 293      -4.549  11.739   4.832  1.00  0.65           H  
ATOM   4517 3HG1 VAL A 293      -4.636  12.273   6.525  1.00  0.65           H  
ATOM   4518 1HG2 VAL A 293      -7.459  13.460   6.353  1.00  0.65           H  
ATOM   4519 2HG2 VAL A 293      -6.068  14.265   7.117  1.00  0.65           H  
ATOM   4520 3HG2 VAL A 293      -6.980  15.090   5.830  1.00  0.65           H  
ATOM   4521  N   SER A 294      -2.386  13.428   4.310  1.00  0.40           N  
ATOM   4522  CA  SER A 294      -1.490  12.720   3.422  1.00  0.42           C  
ATOM   4523  C   SER A 294      -1.905  11.262   3.437  1.00  0.51           C  
ATOM   4524  O   SER A 294      -1.736  10.562   4.437  1.00  1.04           O  
ATOM   4525  CB  SER A 294      -0.047  12.882   3.848  1.00  0.63           C  
ATOM   4526  OG  SER A 294       0.796  12.123   3.025  1.00  0.63           O  
ATOM   4527  H   SER A 294      -2.109  13.601   5.263  1.00  0.48           H  
ATOM   4528  HA  SER A 294      -1.610  13.105   2.409  1.00  0.50           H  
ATOM   4529 1HB  SER A 294       0.234  13.933   3.790  1.00  0.76           H  
ATOM   4530 2HB  SER A 294       0.068  12.568   4.884  1.00  0.76           H  
ATOM   4531  HG  SER A 294       0.618  12.411   2.126  1.00  0.76           H  
ATOM   4532  N   VAL A 295      -2.482  10.811   2.330  1.00  0.79           N  
ATOM   4533  CA  VAL A 295      -2.996   9.451   2.246  1.00  1.16           C  
ATOM   4534  C   VAL A 295      -2.044   8.551   1.477  1.00  2.36           C  
ATOM   4535  O   VAL A 295      -2.247   7.339   1.396  1.00  2.91           O  
ATOM   4536  CB  VAL A 295      -4.395   9.428   1.594  1.00  1.74           C  
ATOM   4537  CG1 VAL A 295      -5.372  10.261   2.409  1.00  1.74           C  
ATOM   4538  CG2 VAL A 295      -4.312   9.953   0.178  1.00  1.74           C  
ATOM   4539  H   VAL A 295      -2.553  11.424   1.528  1.00  0.95           H  
ATOM   4540  HA  VAL A 295      -3.096   9.059   3.259  1.00  1.39           H  
ATOM   4541  HB  VAL A 295      -4.761   8.403   1.582  1.00  2.09           H  
ATOM   4542 1HG1 VAL A 295      -6.358  10.221   1.944  1.00  2.09           H  
ATOM   4543 2HG1 VAL A 295      -5.430   9.863   3.421  1.00  2.09           H  
ATOM   4544 3HG1 VAL A 295      -5.030  11.295   2.444  1.00  2.09           H  
ATOM   4545 1HG2 VAL A 295      -5.299   9.918  -0.280  1.00  2.09           H  
ATOM   4546 2HG2 VAL A 295      -3.952  10.982   0.189  1.00  2.09           H  
ATOM   4547 3HG2 VAL A 295      -3.623   9.333  -0.396  1.00  2.09           H  
ATOM   4548  N   GLY A 296      -0.989   9.128   0.921  1.00  3.97           N  
ATOM   4549  CA  GLY A 296      -0.026   8.289   0.248  1.00  1.98           C  
ATOM   4550  C   GLY A 296       1.094   9.063  -0.409  1.00  0.90           C  
ATOM   4551  O   GLY A 296       1.324  10.230  -0.100  1.00  0.95           O  
ATOM   4552  H   GLY A 296      -0.872  10.133   0.936  1.00  4.76           H  
ATOM   4553 1HA  GLY A 296       0.385   7.565   0.951  1.00  2.38           H  
ATOM   4554 2HA  GLY A 296      -0.563   7.731  -0.511  1.00  2.38           H  
ATOM   4555  N   TYR A 297       1.795   8.387  -1.309  1.00  1.03           N  
ATOM   4556  CA  TYR A 297       2.844   8.981  -2.126  1.00  1.11           C  
ATOM   4557  C   TYR A 297       3.217   8.035  -3.263  1.00  1.25           C  
ATOM   4558  O   TYR A 297       2.935   6.840  -3.208  1.00  1.93           O  
ATOM   4559  CB  TYR A 297       4.072   9.343  -1.292  1.00  1.67           C  
ATOM   4560  CG  TYR A 297       4.725   8.198  -0.565  1.00  1.67           C  
ATOM   4561  CD1 TYR A 297       5.640   7.409  -1.233  1.00  1.67           C  
ATOM   4562  CD2 TYR A 297       4.445   7.961   0.772  1.00  1.67           C  
ATOM   4563  CE1 TYR A 297       6.266   6.380  -0.573  1.00  1.67           C  
ATOM   4564  CE2 TYR A 297       5.079   6.932   1.438  1.00  1.67           C  
ATOM   4565  CZ  TYR A 297       5.988   6.138   0.766  1.00  1.67           C  
ATOM   4566  OH  TYR A 297       6.627   5.108   1.420  1.00  1.67           O  
ATOM   4567  H   TYR A 297       1.544   7.420  -1.457  1.00  1.24           H  
ATOM   4568  HA  TYR A 297       2.459   9.896  -2.574  1.00  1.33           H  
ATOM   4569 1HB  TYR A 297       4.822   9.803  -1.937  1.00  2.00           H  
ATOM   4570 2HB  TYR A 297       3.785  10.084  -0.555  1.00  2.00           H  
ATOM   4571  HD1 TYR A 297       5.866   7.603  -2.282  1.00  2.00           H  
ATOM   4572  HD2 TYR A 297       3.731   8.593   1.298  1.00  2.00           H  
ATOM   4573  HE1 TYR A 297       6.985   5.766  -1.106  1.00  2.00           H  
ATOM   4574  HE2 TYR A 297       4.864   6.746   2.491  1.00  2.00           H  
ATOM   4575  HH  TYR A 297       7.176   4.622   0.793  1.00  2.00           H  
ATOM   4576  N   GLY A 298       3.884   8.555  -4.284  1.00  1.41           N  
ATOM   4577  CA  GLY A 298       4.269   7.719  -5.413  1.00  2.49           C  
ATOM   4578  C   GLY A 298       5.152   8.456  -6.404  1.00  1.88           C  
ATOM   4579  O   GLY A 298       5.833   9.419  -6.050  1.00  1.52           O  
ATOM   4580  H   GLY A 298       4.104   9.540  -4.285  1.00  1.69           H  
ATOM   4581 1HA  GLY A 298       4.795   6.838  -5.046  1.00  2.99           H  
ATOM   4582 2HA  GLY A 298       3.372   7.363  -5.920  1.00  2.99           H  
ATOM   4583  N   ALA A 299       5.149   7.984  -7.648  1.00  2.26           N  
ATOM   4584  CA  ALA A 299       5.948   8.597  -8.698  1.00  1.99           C  
ATOM   4585  C   ALA A 299       5.358   8.309 -10.073  1.00  2.30           C  
ATOM   4586  O   ALA A 299       4.686   7.296 -10.272  1.00  2.78           O  
ATOM   4587  CB  ALA A 299       7.382   8.099  -8.632  1.00  2.98           C  
ATOM   4588  H   ALA A 299       4.572   7.185  -7.870  1.00  2.71           H  
ATOM   4589  HA  ALA A 299       5.932   9.669  -8.539  1.00  2.39           H  
ATOM   4590 1HB  ALA A 299       7.975   8.588  -9.405  1.00  3.58           H  
ATOM   4591 2HB  ALA A 299       7.797   8.329  -7.653  1.00  3.58           H  
ATOM   4592 3HB  ALA A 299       7.400   7.022  -8.789  1.00  3.58           H  
ATOM   4593  N   THR A 300       5.618   9.212 -11.017  1.00  2.25           N  
ATOM   4594  CA  THR A 300       5.099   9.088 -12.373  1.00  2.73           C  
ATOM   4595  C   THR A 300       6.003   8.223 -13.219  1.00  3.19           C  
ATOM   4596  O   THR A 300       7.105   7.862 -12.806  1.00  3.17           O  
ATOM   4597  CB  THR A 300       4.995  10.447 -13.086  1.00  4.09           C  
ATOM   4598  OG1 THR A 300       6.313  10.952 -13.351  1.00  4.09           O  
ATOM   4599  CG2 THR A 300       4.235  11.442 -12.222  1.00  4.09           C  
ATOM   4600  H   THR A 300       6.168  10.022 -10.773  1.00  2.70           H  
ATOM   4601  HA  THR A 300       4.114   8.624 -12.333  1.00  3.28           H  
ATOM   4602  HB  THR A 300       4.467  10.323 -14.031  1.00  4.91           H  
ATOM   4603  HG1 THR A 300       6.245  11.795 -13.811  1.00  4.91           H  
ATOM   4604 1HG2 THR A 300       4.169  12.398 -12.741  1.00  4.91           H  
ATOM   4605 2HG2 THR A 300       3.232  11.063 -12.029  1.00  4.91           H  
ATOM   4606 3HG2 THR A 300       4.758  11.580 -11.277  1.00  4.91           H  
ATOM   4607  N   GLN A 301       5.552   7.936 -14.437  1.00  3.94           N  
ATOM   4608  CA  GLN A 301       6.321   7.148 -15.394  1.00  4.81           C  
ATOM   4609  C   GLN A 301       7.597   7.863 -15.863  1.00  5.43           C  
ATOM   4610  O   GLN A 301       8.474   7.235 -16.458  1.00  7.89           O  
ATOM   4611  CB  GLN A 301       5.455   6.798 -16.609  1.00  7.21           C  
ATOM   4612  CG  GLN A 301       5.085   7.984 -17.489  1.00  7.21           C  
ATOM   4613  CD  GLN A 301       3.825   8.687 -17.019  1.00  7.21           C  
ATOM   4614  OE1 GLN A 301       3.516   8.712 -15.824  1.00  7.21           O  
ATOM   4615  NE2 GLN A 301       3.085   9.262 -17.962  1.00  7.21           N  
ATOM   4616  H   GLN A 301       4.636   8.268 -14.707  1.00  4.73           H  
ATOM   4617  HA  GLN A 301       6.621   6.220 -14.906  1.00  5.77           H  
ATOM   4618 1HB  GLN A 301       5.979   6.072 -17.230  1.00  8.66           H  
ATOM   4619 2HB  GLN A 301       4.530   6.330 -16.272  1.00  8.66           H  
ATOM   4620 1HG  GLN A 301       5.901   8.705 -17.487  1.00  8.66           H  
ATOM   4621 2HG  GLN A 301       4.913   7.625 -18.503  1.00  8.66           H  
ATOM   4622 1HE2 GLN A 301       2.240   9.741 -17.718  1.00  8.66           H  
ATOM   4623 2HE2 GLN A 301       3.372   9.220 -18.919  1.00  8.66           H  
ATOM   4624  N   ASP A 302       7.704   9.169 -15.593  1.00  5.01           N  
ATOM   4625  CA  ASP A 302       8.880   9.932 -15.957  1.00  5.52           C  
ATOM   4626  C   ASP A 302       9.833  10.079 -14.769  1.00  4.70           C  
ATOM   4627  O   ASP A 302      10.860  10.750 -14.875  1.00  5.01           O  
ATOM   4628  CB  ASP A 302       8.475  11.308 -16.483  1.00  8.28           C  
ATOM   4629  CG  ASP A 302       7.708  11.229 -17.797  1.00  8.28           C  
ATOM   4630  OD1 ASP A 302       7.924  10.295 -18.533  1.00  8.28           O  
ATOM   4631  OD2 ASP A 302       6.919  12.105 -18.056  1.00  8.28           O  
ATOM   4632  H   ASP A 302       6.964   9.657 -15.104  1.00  6.01           H  
ATOM   4633  HA  ASP A 302       9.406   9.401 -16.751  1.00  6.62           H  
ATOM   4634 1HB  ASP A 302       7.853  11.813 -15.744  1.00  9.94           H  
ATOM   4635 2HB  ASP A 302       9.366  11.918 -16.634  1.00  9.94           H  
ATOM   4636  N   GLY A 303       9.495   9.448 -13.639  1.00  3.99           N  
ATOM   4637  CA  GLY A 303      10.327   9.510 -12.450  1.00  3.67           C  
ATOM   4638  C   GLY A 303      10.038  10.733 -11.583  1.00  3.18           C  
ATOM   4639  O   GLY A 303      10.890  11.140 -10.791  1.00  4.68           O  
ATOM   4640  H   GLY A 303       8.648   8.902 -13.582  1.00  4.79           H  
ATOM   4641 1HA  GLY A 303      10.175   8.605 -11.861  1.00  4.40           H  
ATOM   4642 2HA  GLY A 303      11.375   9.518 -12.747  1.00  4.40           H  
ATOM   4643  N   THR A 304       8.850  11.328 -11.721  1.00  2.60           N  
ATOM   4644  CA  THR A 304       8.536  12.496 -10.910  1.00  2.06           C  
ATOM   4645  C   THR A 304       7.830  12.051  -9.647  1.00  1.72           C  
ATOM   4646  O   THR A 304       6.748  11.476  -9.702  1.00  1.93           O  
ATOM   4647  CB  THR A 304       7.659  13.497 -11.678  1.00  3.09           C  
ATOM   4648  OG1 THR A 304       8.351  13.950 -12.849  1.00  3.09           O  
ATOM   4649  CG2 THR A 304       7.342  14.684 -10.798  1.00  3.09           C  
ATOM   4650  H   THR A 304       8.153  10.981 -12.369  1.00  3.12           H  
ATOM   4651  HA  THR A 304       9.465  12.992 -10.628  1.00  2.47           H  
ATOM   4652  HB  THR A 304       6.730  13.016 -11.977  1.00  3.71           H  
ATOM   4653  HG1 THR A 304       9.179  14.361 -12.591  1.00  3.71           H  
ATOM   4654 1HG2 THR A 304       6.718  15.389 -11.346  1.00  3.71           H  
ATOM   4655 2HG2 THR A 304       6.811  14.344  -9.909  1.00  3.71           H  
ATOM   4656 3HG2 THR A 304       8.268  15.173 -10.501  1.00  3.71           H  
ATOM   4657  N   LYS A 305       8.454  12.297  -8.505  1.00  1.60           N  
ATOM   4658  CA  LYS A 305       7.904  11.833  -7.241  1.00  1.38           C  
ATOM   4659  C   LYS A 305       6.957  12.843  -6.618  1.00  1.03           C  
ATOM   4660  O   LYS A 305       7.148  14.050  -6.756  1.00  1.28           O  
ATOM   4661  CB  LYS A 305       9.038  11.516  -6.273  1.00  2.07           C  
ATOM   4662  CG  LYS A 305       9.938  10.370  -6.705  1.00  2.07           C  
ATOM   4663  CD  LYS A 305      11.027  10.110  -5.678  1.00  2.07           C  
ATOM   4664  CE  LYS A 305      11.933   8.967  -6.112  1.00  2.07           C  
ATOM   4665  NZ  LYS A 305      13.017   8.715  -5.123  1.00  2.07           N  
ATOM   4666  H   LYS A 305       9.336  12.790  -8.515  1.00  1.92           H  
ATOM   4667  HA  LYS A 305       7.342  10.920  -7.424  1.00  1.66           H  
ATOM   4668 1HB  LYS A 305       9.658  12.400  -6.125  1.00  2.48           H  
ATOM   4669 2HB  LYS A 305       8.618  11.239  -5.309  1.00  2.48           H  
ATOM   4670 1HG  LYS A 305       9.346   9.464  -6.818  1.00  2.48           H  
ATOM   4671 2HG  LYS A 305      10.399  10.606  -7.664  1.00  2.48           H  
ATOM   4672 1HD  LYS A 305      11.628  11.011  -5.548  1.00  2.48           H  
ATOM   4673 2HD  LYS A 305      10.572   9.856  -4.721  1.00  2.48           H  
ATOM   4674 1HE  LYS A 305      11.339   8.062  -6.224  1.00  2.48           H  
ATOM   4675 2HE  LYS A 305      12.384   9.213  -7.074  1.00  2.48           H  
ATOM   4676 1HZ  LYS A 305      13.596   7.952  -5.445  1.00  2.48           H  
ATOM   4677 2HZ  LYS A 305      13.581   9.546  -5.022  1.00  2.48           H  
ATOM   4678 3HZ  LYS A 305      12.609   8.474  -4.231  1.00  2.48           H  
ATOM   4679  N   TYR A 306       5.949  12.338  -5.909  1.00  0.82           N  
ATOM   4680  CA  TYR A 306       4.959  13.198  -5.276  1.00  0.78           C  
ATOM   4681  C   TYR A 306       4.240  12.586  -4.067  1.00  0.55           C  
ATOM   4682  O   TYR A 306       4.187  11.371  -3.899  1.00  0.71           O  
ATOM   4683  CB  TYR A 306       3.916  13.584  -6.309  1.00  1.17           C  
ATOM   4684  CG  TYR A 306       3.212  12.380  -6.890  1.00  1.17           C  
ATOM   4685  CD1 TYR A 306       2.101  11.844  -6.257  1.00  1.17           C  
ATOM   4686  CD2 TYR A 306       3.673  11.819  -8.071  1.00  1.17           C  
ATOM   4687  CE1 TYR A 306       1.461  10.747  -6.801  1.00  1.17           C  
ATOM   4688  CE2 TYR A 306       3.027  10.730  -8.616  1.00  1.17           C  
ATOM   4689  CZ  TYR A 306       1.928  10.191  -7.984  1.00  1.17           C  
ATOM   4690  OH  TYR A 306       1.285   9.102  -8.528  1.00  1.17           O  
ATOM   4691  H   TYR A 306       5.862  11.334  -5.837  1.00  0.98           H  
ATOM   4692  HA  TYR A 306       5.471  14.094  -4.933  1.00  0.94           H  
ATOM   4693 1HB  TYR A 306       3.169  14.236  -5.860  1.00  1.40           H  
ATOM   4694 2HB  TYR A 306       4.392  14.127  -7.123  1.00  1.40           H  
ATOM   4695  HD1 TYR A 306       1.735  12.286  -5.332  1.00  1.40           H  
ATOM   4696  HD2 TYR A 306       4.543  12.243  -8.572  1.00  1.40           H  
ATOM   4697  HE1 TYR A 306       0.590  10.322  -6.309  1.00  1.40           H  
ATOM   4698  HE2 TYR A 306       3.387  10.292  -9.546  1.00  1.40           H  
ATOM   4699  HH  TYR A 306       0.580   8.821  -7.939  1.00  1.40           H  
ATOM   4700  N   TRP A 307       3.643  13.452  -3.252  1.00  0.51           N  
ATOM   4701  CA  TRP A 307       2.819  13.050  -2.121  1.00  0.42           C  
ATOM   4702  C   TRP A 307       1.365  13.018  -2.567  1.00  0.42           C  
ATOM   4703  O   TRP A 307       0.936  13.854  -3.357  1.00  0.72           O  
ATOM   4704  CB  TRP A 307       2.955  14.033  -0.939  1.00  0.63           C  
ATOM   4705  CG  TRP A 307       4.294  14.028  -0.266  1.00  0.63           C  
ATOM   4706  CD1 TRP A 307       5.315  14.911  -0.453  1.00  0.63           C  
ATOM   4707  CD2 TRP A 307       4.766  13.073   0.711  1.00  0.63           C  
ATOM   4708  NE1 TRP A 307       6.396  14.557   0.327  1.00  0.63           N  
ATOM   4709  CE2 TRP A 307       6.073  13.440   1.042  1.00  0.63           C  
ATOM   4710  CE3 TRP A 307       4.196  11.948   1.319  1.00  0.63           C  
ATOM   4711  CZ2 TRP A 307       6.822  12.720   1.945  1.00  0.63           C  
ATOM   4712  CZ3 TRP A 307       4.956  11.227   2.226  1.00  0.63           C  
ATOM   4713  CH2 TRP A 307       6.233  11.611   2.522  1.00  0.63           C  
ATOM   4714  H   TRP A 307       3.758  14.432  -3.428  1.00  0.61           H  
ATOM   4715  HA  TRP A 307       3.113  12.054  -1.798  1.00  0.50           H  
ATOM   4716 1HB  TRP A 307       2.761  15.043  -1.285  1.00  0.76           H  
ATOM   4717 2HB  TRP A 307       2.200  13.798  -0.189  1.00  0.76           H  
ATOM   4718  HD1 TRP A 307       5.288  15.761  -1.134  1.00  0.76           H  
ATOM   4719  HE1 TRP A 307       7.300  15.024   0.371  1.00  0.76           H  
ATOM   4720  HE3 TRP A 307       3.179  11.643   1.078  1.00  0.76           H  
ATOM   4721  HZ2 TRP A 307       7.839  12.993   2.205  1.00  0.76           H  
ATOM   4722  HZ3 TRP A 307       4.513  10.349   2.695  1.00  0.76           H  
ATOM   4723  HH2 TRP A 307       6.811  11.038   3.229  1.00  0.76           H  
ATOM   4724  N   ILE A 308       0.595  12.071  -2.058  1.00  0.42           N  
ATOM   4725  CA  ILE A 308      -0.826  12.024  -2.385  1.00  0.54           C  
ATOM   4726  C   ILE A 308      -1.567  12.650  -1.225  1.00  0.57           C  
ATOM   4727  O   ILE A 308      -1.616  12.092  -0.122  1.00  0.75           O  
ATOM   4728  CB  ILE A 308      -1.340  10.598  -2.621  1.00  0.81           C  
ATOM   4729  CG1 ILE A 308      -0.559   9.930  -3.749  1.00  0.81           C  
ATOM   4730  CG2 ILE A 308      -2.816  10.658  -2.987  1.00  0.81           C  
ATOM   4731  CD1 ILE A 308      -0.841   8.451  -3.883  1.00  0.81           C  
ATOM   4732  H   ILE A 308       0.986  11.403  -1.420  1.00  0.50           H  
ATOM   4733  HA  ILE A 308      -1.012  12.617  -3.279  1.00  0.65           H  
ATOM   4734  HB  ILE A 308      -1.215  10.004  -1.720  1.00  0.97           H  
ATOM   4735 1HG1 ILE A 308      -0.817  10.416  -4.688  1.00  0.97           H  
ATOM   4736 2HG1 ILE A 308       0.507  10.065  -3.575  1.00  0.97           H  
ATOM   4737 1HG2 ILE A 308      -3.193   9.649  -3.150  1.00  0.97           H  
ATOM   4738 2HG2 ILE A 308      -3.372  11.130  -2.181  1.00  0.97           H  
ATOM   4739 3HG2 ILE A 308      -2.939  11.243  -3.898  1.00  0.97           H  
ATOM   4740 1HD1 ILE A 308      -0.256   8.041  -4.706  1.00  0.97           H  
ATOM   4741 2HD1 ILE A 308      -0.569   7.942  -2.957  1.00  0.97           H  
ATOM   4742 3HD1 ILE A 308      -1.901   8.299  -4.081  1.00  0.97           H  
ATOM   4743  N   VAL A 309      -2.122  13.827  -1.476  1.00  0.54           N  
ATOM   4744  CA  VAL A 309      -2.763  14.592  -0.430  1.00  0.78           C  
ATOM   4745  C   VAL A 309      -4.242  14.888  -0.670  1.00  0.50           C  
ATOM   4746  O   VAL A 309      -4.662  15.284  -1.758  1.00  1.04           O  
ATOM   4747  CB  VAL A 309      -1.969  15.885  -0.222  1.00  1.17           C  
ATOM   4748  CG1 VAL A 309      -2.660  16.764   0.776  1.00  1.17           C  
ATOM   4749  CG2 VAL A 309      -0.572  15.540   0.279  1.00  1.17           C  
ATOM   4750  H   VAL A 309      -2.059  14.229  -2.406  1.00  0.65           H  
ATOM   4751  HA  VAL A 309      -2.688  14.017   0.492  1.00  0.94           H  
ATOM   4752  HB  VAL A 309      -1.899  16.424  -1.159  1.00  1.40           H  
ATOM   4753 1HG1 VAL A 309      -2.078  17.675   0.903  1.00  1.40           H  
ATOM   4754 2HG1 VAL A 309      -3.656  17.018   0.414  1.00  1.40           H  
ATOM   4755 3HG1 VAL A 309      -2.740  16.243   1.729  1.00  1.40           H  
ATOM   4756 1HG2 VAL A 309      -0.005  16.455   0.431  1.00  1.40           H  
ATOM   4757 2HG2 VAL A 309      -0.649  15.002   1.224  1.00  1.40           H  
ATOM   4758 3HG2 VAL A 309      -0.061  14.917  -0.454  1.00  1.40           H  
ATOM   4759  N   ARG A 310      -5.023  14.660   0.381  1.00  0.38           N  
ATOM   4760  CA  ARG A 310      -6.464  14.837   0.421  1.00  0.71           C  
ATOM   4761  C   ARG A 310      -6.882  16.223   0.910  1.00  0.49           C  
ATOM   4762  O   ARG A 310      -6.584  16.611   2.039  1.00  0.73           O  
ATOM   4763  CB  ARG A 310      -7.045  13.785   1.343  1.00  1.06           C  
ATOM   4764  CG  ARG A 310      -8.532  13.847   1.557  1.00  1.06           C  
ATOM   4765  CD  ARG A 310      -9.007  12.748   2.435  1.00  1.06           C  
ATOM   4766  NE  ARG A 310     -10.431  12.859   2.681  1.00  1.06           N  
ATOM   4767  CZ  ARG A 310     -11.201  11.930   3.268  1.00  1.06           C  
ATOM   4768  NH1 ARG A 310     -10.699  10.796   3.687  1.00  1.06           N  
ATOM   4769  NH2 ARG A 310     -12.491  12.142   3.429  1.00  1.06           N  
ATOM   4770  H   ARG A 310      -4.587  14.332   1.226  1.00  0.46           H  
ATOM   4771  HA  ARG A 310      -6.858  14.687  -0.585  1.00  0.85           H  
ATOM   4772 1HB  ARG A 310      -6.809  12.795   0.959  1.00  1.28           H  
ATOM   4773 2HB  ARG A 310      -6.572  13.875   2.315  1.00  1.28           H  
ATOM   4774 1HG  ARG A 310      -8.798  14.800   2.014  1.00  1.28           H  
ATOM   4775 2HG  ARG A 310      -9.024  13.755   0.595  1.00  1.28           H  
ATOM   4776 1HD  ARG A 310      -8.816  11.787   1.958  1.00  1.28           H  
ATOM   4777 2HD  ARG A 310      -8.489  12.792   3.392  1.00  1.28           H  
ATOM   4778  HE  ARG A 310     -10.887  13.702   2.374  1.00  1.28           H  
ATOM   4779 1HH1 ARG A 310      -9.715  10.598   3.581  1.00  1.28           H  
ATOM   4780 2HH1 ARG A 310     -11.330  10.123   4.104  1.00  1.28           H  
ATOM   4781 1HH2 ARG A 310     -12.914  13.003   3.117  1.00  1.28           H  
ATOM   4782 2HH2 ARG A 310     -13.051  11.415   3.856  1.00  1.28           H  
ATOM   4783  N   ASN A 311      -7.599  16.956   0.062  1.00  1.44           N  
ATOM   4784  CA  ASN A 311      -8.069  18.303   0.384  1.00  2.68           C  
ATOM   4785  C   ASN A 311      -9.508  18.326   0.871  1.00  1.09           C  
ATOM   4786  O   ASN A 311     -10.268  17.394   0.630  1.00  1.60           O  
ATOM   4787  CB  ASN A 311      -7.877  19.197  -0.812  1.00  4.02           C  
ATOM   4788  CG  ASN A 311      -6.420  19.448  -1.042  1.00  4.02           C  
ATOM   4789  OD1 ASN A 311      -5.837  20.414  -0.541  1.00  4.02           O  
ATOM   4790  ND2 ASN A 311      -5.802  18.558  -1.763  1.00  4.02           N  
ATOM   4791  H   ASN A 311      -7.820  16.585  -0.855  1.00  1.73           H  
ATOM   4792  HA  ASN A 311      -7.455  18.688   1.198  1.00  3.22           H  
ATOM   4793 1HB  ASN A 311      -8.305  18.728  -1.698  1.00  4.82           H  
ATOM   4794 2HB  ASN A 311      -8.391  20.144  -0.653  1.00  4.82           H  
ATOM   4795 1HD2 ASN A 311      -4.825  18.657  -1.938  1.00  4.82           H  
ATOM   4796 2HD2 ASN A 311      -6.305  17.779  -2.139  1.00  4.82           H  
ATOM   4797  N   SER A 312      -9.868  19.402   1.567  1.00  1.34           N  
ATOM   4798  CA  SER A 312     -11.192  19.611   2.168  1.00  1.88           C  
ATOM   4799  C   SER A 312     -12.233  20.238   1.239  1.00  1.29           C  
ATOM   4800  O   SER A 312     -13.155  20.909   1.704  1.00  2.67           O  
ATOM   4801  CB  SER A 312     -11.035  20.524   3.349  1.00  2.82           C  
ATOM   4802  OG  SER A 312     -10.594  21.785   2.923  1.00  2.82           O  
ATOM   4803  H   SER A 312      -9.172  20.125   1.707  1.00  1.61           H  
ATOM   4804  HA  SER A 312     -11.573  18.647   2.495  1.00  2.26           H  
ATOM   4805 1HB  SER A 312     -11.978  20.618   3.871  1.00  3.38           H  
ATOM   4806 2HB  SER A 312     -10.309  20.106   4.041  1.00  3.38           H  
ATOM   4807  HG  SER A 312     -11.286  22.128   2.352  1.00  3.38           H  
ATOM   4808  N   TRP A 313     -12.064  20.061  -0.064  1.00  1.26           N  
ATOM   4809  CA  TRP A 313     -12.895  20.727  -1.055  1.00  2.34           C  
ATOM   4810  C   TRP A 313     -13.790  19.803  -1.875  1.00  1.70           C  
ATOM   4811  O   TRP A 313     -14.119  20.115  -3.022  1.00  2.75           O  
ATOM   4812  CB  TRP A 313     -11.965  21.515  -1.965  1.00  3.51           C  
ATOM   4813  CG  TRP A 313     -11.282  22.612  -1.206  1.00  3.51           C  
ATOM   4814  CD1 TRP A 313     -11.848  23.397  -0.248  1.00  3.51           C  
ATOM   4815  CD2 TRP A 313      -9.903  23.034  -1.297  1.00  3.51           C  
ATOM   4816  NE1 TRP A 313     -10.927  24.278   0.249  1.00  3.51           N  
ATOM   4817  CE2 TRP A 313      -9.734  24.075  -0.386  1.00  3.51           C  
ATOM   4818  CE3 TRP A 313      -8.820  22.616  -2.062  1.00  3.51           C  
ATOM   4819  CZ2 TRP A 313      -8.519  24.716  -0.225  1.00  3.51           C  
ATOM   4820  CZ3 TRP A 313      -7.599  23.254  -1.902  1.00  3.51           C  
ATOM   4821  CH2 TRP A 313      -7.456  24.277  -1.010  1.00  3.51           C  
ATOM   4822  H   TRP A 313     -11.320  19.468  -0.391  1.00  1.51           H  
ATOM   4823  HA  TRP A 313     -13.539  21.432  -0.530  1.00  2.81           H  
ATOM   4824 1HB  TRP A 313     -11.207  20.855  -2.386  1.00  4.21           H  
ATOM   4825 2HB  TRP A 313     -12.528  21.946  -2.789  1.00  4.21           H  
ATOM   4826  HD1 TRP A 313     -12.887  23.330   0.077  1.00  4.21           H  
ATOM   4827  HE1 TRP A 313     -11.099  24.968   0.966  1.00  4.21           H  
ATOM   4828  HE3 TRP A 313      -8.935  21.800  -2.767  1.00  4.21           H  
ATOM   4829  HZ2 TRP A 313      -8.380  25.528   0.486  1.00  4.21           H  
ATOM   4830  HZ3 TRP A 313      -6.754  22.919  -2.502  1.00  4.21           H  
ATOM   4831  HH2 TRP A 313      -6.487  24.752  -0.909  1.00  4.21           H  
ATOM   4832  N   GLY A 314     -14.166  18.662  -1.308  1.00  1.31           N  
ATOM   4833  CA  GLY A 314     -15.004  17.716  -2.032  1.00  1.16           C  
ATOM   4834  C   GLY A 314     -14.217  17.023  -3.132  1.00  1.29           C  
ATOM   4835  O   GLY A 314     -12.991  16.936  -3.075  1.00  4.79           O  
ATOM   4836  H   GLY A 314     -13.906  18.447  -0.352  1.00  1.57           H  
ATOM   4837 1HA  GLY A 314     -15.403  16.977  -1.339  1.00  1.39           H  
ATOM   4838 2HA  GLY A 314     -15.854  18.242  -2.464  1.00  1.39           H  
ATOM   4839  N   THR A 315     -14.928  16.546  -4.146  1.00  1.14           N  
ATOM   4840  CA  THR A 315     -14.298  15.878  -5.277  1.00  1.46           C  
ATOM   4841  C   THR A 315     -14.433  16.706  -6.554  1.00  2.10           C  
ATOM   4842  O   THR A 315     -14.116  16.237  -7.646  1.00  4.26           O  
ATOM   4843  CB  THR A 315     -14.897  14.476  -5.498  1.00  2.19           C  
ATOM   4844  OG1 THR A 315     -16.306  14.588  -5.744  1.00  2.19           O  
ATOM   4845  CG2 THR A 315     -14.661  13.600  -4.272  1.00  2.19           C  
ATOM   4846  H   THR A 315     -15.935  16.641  -4.130  1.00  1.37           H  
ATOM   4847  HA  THR A 315     -13.239  15.765  -5.060  1.00  1.75           H  
ATOM   4848  HB  THR A 315     -14.424  14.014  -6.364  1.00  2.63           H  
ATOM   4849  HG1 THR A 315     -16.667  13.719  -5.937  1.00  2.63           H  
ATOM   4850 1HG2 THR A 315     -15.086  12.611  -4.445  1.00  2.63           H  
ATOM   4851 2HG2 THR A 315     -13.589  13.509  -4.093  1.00  2.63           H  
ATOM   4852 3HG2 THR A 315     -15.137  14.053  -3.404  1.00  2.63           H  
ATOM   4853  N   SER A 316     -14.915  17.943  -6.408  1.00  2.81           N  
ATOM   4854  CA  SER A 316     -15.082  18.856  -7.534  1.00  4.24           C  
ATOM   4855  C   SER A 316     -13.784  19.586  -7.878  1.00  5.80           C  
ATOM   4856  O   SER A 316     -13.623  20.084  -8.993  1.00 20.25           O  
ATOM   4857  CB  SER A 316     -16.156  19.873  -7.210  1.00  6.36           C  
ATOM   4858  OG  SER A 316     -15.738  20.720  -6.174  1.00  6.36           O  
ATOM   4859  H   SER A 316     -15.168  18.270  -5.489  1.00  3.37           H  
ATOM   4860  HA  SER A 316     -15.393  18.276  -8.405  1.00  5.09           H  
ATOM   4861 1HB  SER A 316     -16.387  20.462  -8.097  1.00  7.63           H  
ATOM   4862 2HB  SER A 316     -17.068  19.355  -6.915  1.00  7.63           H  
ATOM   4863  HG  SER A 316     -15.526  20.148  -5.432  1.00  7.63           H  
ATOM   4864  N   TRP A 317     -12.867  19.636  -6.913  1.00  2.99           N  
ATOM   4865  CA  TRP A 317     -11.573  20.300  -7.041  1.00  2.59           C  
ATOM   4866  C   TRP A 317     -10.428  19.324  -7.296  1.00  2.25           C  
ATOM   4867  O   TRP A 317     -10.354  18.286  -6.650  1.00  3.29           O  
ATOM   4868  CB  TRP A 317     -11.282  21.059  -5.746  1.00  3.88           C  
ATOM   4869  CG  TRP A 317      -9.934  21.704  -5.687  1.00  3.88           C  
ATOM   4870  CD1 TRP A 317      -9.622  22.989  -5.997  1.00  3.88           C  
ATOM   4871  CD2 TRP A 317      -8.690  21.075  -5.300  1.00  3.88           C  
ATOM   4872  NE1 TRP A 317      -8.284  23.209  -5.812  1.00  3.88           N  
ATOM   4873  CE2 TRP A 317      -7.699  22.051  -5.383  1.00  3.88           C  
ATOM   4874  CE3 TRP A 317      -8.347  19.782  -4.890  1.00  3.88           C  
ATOM   4875  CZ2 TRP A 317      -6.381  21.786  -5.059  1.00  3.88           C  
ATOM   4876  CZ3 TRP A 317      -7.022  19.515  -4.581  1.00  3.88           C  
ATOM   4877  CH2 TRP A 317      -6.068  20.497  -4.657  1.00  3.88           C  
ATOM   4878  H   TRP A 317     -13.078  19.200  -6.028  1.00  3.59           H  
ATOM   4879  HA  TRP A 317     -11.623  21.001  -7.870  1.00  3.11           H  
ATOM   4880 1HB  TRP A 317     -12.035  21.837  -5.612  1.00  4.66           H  
ATOM   4881 2HB  TRP A 317     -11.370  20.376  -4.901  1.00  4.66           H  
ATOM   4882  HD1 TRP A 317     -10.334  23.736  -6.335  1.00  4.66           H  
ATOM   4883  HE1 TRP A 317      -7.798  24.084  -5.966  1.00  4.66           H  
ATOM   4884  HE3 TRP A 317      -9.105  19.003  -4.820  1.00  4.66           H  
ATOM   4885  HZ2 TRP A 317      -5.605  22.550  -5.116  1.00  4.66           H  
ATOM   4886  HZ3 TRP A 317      -6.761  18.506  -4.265  1.00  4.66           H  
ATOM   4887  HH2 TRP A 317      -5.040  20.267  -4.396  1.00  4.66           H  
ATOM   4888  N   GLY A 318      -9.521  19.678  -8.209  1.00  1.90           N  
ATOM   4889  CA  GLY A 318      -8.323  18.873  -8.466  1.00  1.95           C  
ATOM   4890  C   GLY A 318      -8.604  17.473  -8.976  1.00  1.73           C  
ATOM   4891  O   GLY A 318      -9.571  17.239  -9.706  1.00  2.29           O  
ATOM   4892  H   GLY A 318      -9.647  20.540  -8.721  1.00  2.28           H  
ATOM   4893 1HA  GLY A 318      -7.692  19.389  -9.186  1.00  2.34           H  
ATOM   4894 2HA  GLY A 318      -7.748  18.801  -7.546  1.00  2.34           H  
ATOM   4895  N   GLU A 319      -7.736  16.528  -8.597  1.00  1.52           N  
ATOM   4896  CA  GLU A 319      -7.872  15.139  -9.023  1.00  1.71           C  
ATOM   4897  C   GLU A 319      -8.859  14.455  -8.104  1.00  1.22           C  
ATOM   4898  O   GLU A 319      -8.467  13.711  -7.212  1.00  1.67           O  
ATOM   4899  CB  GLU A 319      -6.516  14.406  -8.995  1.00  2.56           C  
ATOM   4900  CG  GLU A 319      -5.461  14.963  -9.950  1.00  2.56           C  
ATOM   4901  CD  GLU A 319      -4.178  14.156  -9.994  1.00  2.56           C  
ATOM   4902  OE1 GLU A 319      -4.094  13.150  -9.328  1.00  2.56           O  
ATOM   4903  OE2 GLU A 319      -3.273  14.537 -10.703  1.00  2.56           O  
ATOM   4904  H   GLU A 319      -6.977  16.758  -7.970  1.00  1.82           H  
ATOM   4905  HA  GLU A 319      -8.267  15.114 -10.039  1.00  2.05           H  
ATOM   4906 1HB  GLU A 319      -6.103  14.445  -7.987  1.00  3.08           H  
ATOM   4907 2HB  GLU A 319      -6.668  13.356  -9.244  1.00  3.08           H  
ATOM   4908 1HG  GLU A 319      -5.886  15.002 -10.953  1.00  3.08           H  
ATOM   4909 2HG  GLU A 319      -5.228  15.983  -9.648  1.00  3.08           H  
ATOM   4910  N   GLN A 320     -10.139  14.760  -8.299  1.00  1.15           N  
ATOM   4911  CA  GLN A 320     -11.220  14.270  -7.448  1.00  1.30           C  
ATOM   4912  C   GLN A 320     -10.931  14.538  -5.976  1.00  1.09           C  
ATOM   4913  O   GLN A 320     -11.099  13.656  -5.131  1.00  1.60           O  
ATOM   4914  CB  GLN A 320     -11.453  12.776  -7.665  1.00  1.95           C  
ATOM   4915  CG  GLN A 320     -11.939  12.424  -9.058  1.00  1.95           C  
ATOM   4916  CD  GLN A 320     -13.361  12.892  -9.301  1.00  1.95           C  
ATOM   4917  OE1 GLN A 320     -14.301  12.428  -8.649  1.00  1.95           O  
ATOM   4918  NE2 GLN A 320     -13.528  13.814 -10.243  1.00  1.95           N  
ATOM   4919  H   GLN A 320     -10.356  15.385  -9.066  1.00  1.38           H  
ATOM   4920  HA  GLN A 320     -12.132  14.803  -7.712  1.00  1.56           H  
ATOM   4921 1HB  GLN A 320     -10.528  12.229  -7.483  1.00  2.34           H  
ATOM   4922 2HB  GLN A 320     -12.193  12.415  -6.951  1.00  2.34           H  
ATOM   4923 1HG  GLN A 320     -11.291  12.902  -9.791  1.00  2.34           H  
ATOM   4924 2HG  GLN A 320     -11.909  11.341  -9.180  1.00  2.34           H  
ATOM   4925 1HE2 GLN A 320     -14.444  14.161 -10.446  1.00  2.34           H  
ATOM   4926 2HE2 GLN A 320     -12.738  14.163 -10.747  1.00  2.34           H  
ATOM   4927  N   GLY A 321     -10.521  15.770  -5.676  1.00  0.93           N  
ATOM   4928  CA  GLY A 321     -10.230  16.212  -4.321  1.00  1.60           C  
ATOM   4929  C   GLY A 321      -8.784  15.963  -3.875  1.00  1.69           C  
ATOM   4930  O   GLY A 321      -8.403  16.353  -2.767  1.00  5.12           O
[truncated: 47,402 more chars]
