# Supplementary material for: Sequence comparison, molecular modeling, and network analysis predict structural diversity in cysteine proteases from the Cape sundew, Drosera capensis
Source: Comput Struct Biotechnol J. 2016 Jun 14;14:271–82. doi: 10.1016/j.csbj.2016.05.003 (PMC4949590; doi:10.1016/j.csbj.2016.05.003)
Supplement: Supplementary file 3 [file mmc3.zip › Rosetta_full/DCAP_6618_full_m1.pdb]

PFRMAT TS
TARGET DCAP_6618_full
AUTHOR BAKER-ROSETTASERVER
METHOD    ROSETTA provides both ab initio and
METHOD    comparative models of protein domains.
METHOD    Comparative models are built from structures
METHOD    detected and aligned by HHSEARCH, SPARKS, and
METHOD    Raptor. Loop regions are assembled from fragments and 
METHOD    optimized to fit the aligned template structures.
METHOD    De novo models are built using the Rosetta de
METHOD    novo protocol.  The procedure is fully automated.
MODEL     1
PARENT 4qrvB_301
REMARK PARENT    4qrvB_301
REMARK PARSRC    alignment
REMARK SCORE     0.72  
ATOM      1  N   MET A   1      -3.616 -21.334  15.239  1.00400.00           N  
ATOM      2  CA  MET A   1      -4.090 -20.861  16.539  1.00400.00           C  
ATOM      3  C   MET A   1      -5.425 -21.514  16.916  1.00400.00           C  
ATOM      4  O   MET A   1      -6.449 -20.835  17.017  1.00400.00           O  
ATOM      5  CB  MET A   1      -4.221 -19.338  16.510  1.00600.00           C  
ATOM      6  CG  MET A   1      -2.896 -18.610  16.301  1.00600.00           C  
ATOM      7  SD  MET A   1      -3.079 -16.822  16.124  1.00600.00           S  
ATOM      8  CE  MET A   1      -3.519 -16.330  17.784  1.00600.00           C  
ATOM      9 1H   MET A   1      -2.770 -20.842  14.989  1.00480.00           H  
ATOM     10 2H   MET A   1      -3.431 -22.325  15.275  1.00480.00           H  
ATOM     11 3H   MET A   1      -4.331 -21.146  14.547  1.00480.00           H  
ATOM     12  HA  MET A   1      -3.357 -21.140  17.296  1.00480.00           H  
ATOM     13 1HB  MET A   1      -4.907 -19.042  15.719  1.00720.00           H  
ATOM     14 2HB  MET A   1      -4.643 -18.992  17.455  1.00720.00           H  
ATOM     15 1HG  MET A   1      -2.241 -18.803  17.150  1.00720.00           H  
ATOM     16 2HG  MET A   1      -2.409 -18.994  15.405  1.00720.00           H  
ATOM     17 1HE  MET A   1      -3.659 -15.249  17.817  1.00720.00           H  
ATOM     18 2HE  MET A   1      -4.443 -16.826  18.072  1.00720.00           H  
ATOM     19 3HE  MET A   1      -2.722 -16.614  18.472  1.00720.00           H  
ATOM     20  N   ALA A   2      -5.400 -22.834  17.118  1.00400.00           N  
ATOM     21  CA  ALA A   2      -6.594 -23.608  17.463  1.00400.00           C  
ATOM     22  C   ALA A   2      -7.163 -23.198  18.819  1.00314.61           C  
ATOM     23  O   ALA A   2      -6.428 -22.806  19.730  1.00377.48           O  
ATOM     24  CB  ALA A   2      -6.275 -25.097  17.459  1.00600.00           C  
ATOM     25  H   ALA A   2      -4.522 -23.325  17.029  1.00480.00           H  
ATOM     26  HA  ALA A   2      -7.353 -23.409  16.707  1.00480.00           H  
ATOM     27 1HB  ALA A   2      -7.178 -25.664  17.685  1.00720.00           H  
ATOM     28 2HB  ALA A   2      -5.902 -25.386  16.477  1.00720.00           H  
ATOM     29 3HB  ALA A   2      -5.516 -25.309  18.211  1.00720.00           H  
ATOM     30  N   LEU A   3      -8.483 -23.292  18.934  1.00233.06           N  
ATOM     31  CA  LEU A   3      -9.208 -22.913  20.137  1.00193.77           C  
ATOM     32  C   LEU A   3     -10.490 -23.743  20.268  1.00111.31           C  
ATOM     33  O   LEU A   3     -11.159 -24.006  19.270  1.00149.46           O  
ATOM     34  CB  LEU A   3      -9.469 -21.400  20.078  1.00290.66           C  
ATOM     35  CG  LEU A   3     -10.198 -20.754  21.238  1.00290.66           C  
ATOM     36  CD1 LEU A   3      -9.584 -19.399  21.521  1.00290.66           C  
ATOM     37  CD2 LEU A   3     -11.645 -20.569  20.833  1.00290.66           C  
ATOM     38  H   LEU A   3      -9.011 -23.633  18.143  1.00279.67           H  
ATOM     39  HA  LEU A   3      -8.579 -23.123  21.001  1.00232.52           H  
ATOM     40 1HB  LEU A   3      -8.518 -20.890  19.962  1.00348.79           H  
ATOM     41 2HB  LEU A   3     -10.068 -21.201  19.194  1.00348.79           H  
ATOM     42  HG  LEU A   3     -10.123 -21.379  22.129  1.00348.79           H  
ATOM     43 1HD1 LEU A   3     -10.117 -18.929  22.345  1.00348.79           H  
ATOM     44 2HD1 LEU A   3      -8.536 -19.524  21.792  1.00348.79           H  
ATOM     45 3HD1 LEU A   3      -9.657 -18.773  20.633  1.00348.79           H  
ATOM     46 1HD2 LEU A   3     -12.199 -20.098  21.645  1.00348.79           H  
ATOM     47 2HD2 LEU A   3     -11.696 -19.938  19.945  1.00348.79           H  
ATOM     48 3HD2 LEU A   3     -12.071 -21.539  20.607  1.00348.79           H  
ATOM     49  N   ASP A   4     -10.803 -24.176  21.497  1.00 86.09           N  
ATOM     50  CA  ASP A   4     -11.946 -25.064  21.777  1.00 89.94           C  
ATOM     51  C   ASP A   4     -13.294 -24.550  21.275  1.00 62.07           C  
ATOM     52  O   ASP A   4     -14.026 -25.290  20.621  1.00 77.13           O  
ATOM     53  CB  ASP A   4     -12.045 -25.327  23.279  1.00134.91           C  
ATOM     54  CG  ASP A   4     -10.925 -26.224  23.788  1.00134.91           C  
ATOM     55  OD1 ASP A   4     -10.268 -26.835  22.979  1.00134.91           O  
ATOM     56  OD2 ASP A   4     -10.732 -26.285  24.979  1.00134.91           O  
ATOM     57  H   ASP A   4     -10.213 -23.899  22.270  1.00103.31           H  
ATOM     58  HA  ASP A   4     -11.754 -26.016  21.280  1.00107.93           H  
ATOM     59 1HB  ASP A   4     -12.011 -24.383  23.821  1.00161.89           H  
ATOM     60 2HB  ASP A   4     -13.002 -25.801  23.503  1.00161.89           H  
ATOM     61  N   LEU A   5     -13.589 -23.280  21.563  1.00 46.12           N  
ATOM     62  CA  LEU A   5     -14.806 -22.593  21.129  1.00 42.71           C  
ATOM     63  C   LEU A   5     -16.088 -23.344  21.486  1.00 45.10           C  
ATOM     64  O   LEU A   5     -16.697 -24.005  20.642  1.00 55.76           O  
ATOM     65  CB  LEU A   5     -14.748 -22.375  19.613  1.00 64.06           C  
ATOM     66  CG  LEU A   5     -15.909 -21.614  18.974  1.00 64.06           C  
ATOM     67  CD1 LEU A   5     -15.944 -20.202  19.530  1.00 64.06           C  
ATOM     68  CD2 LEU A   5     -15.719 -21.596  17.465  1.00 64.06           C  
ATOM     69  H   LEU A   5     -12.941 -22.758  22.133  1.00 55.34           H  
ATOM     70  HA  LEU A   5     -14.835 -21.619  21.621  1.00 51.25           H  
ATOM     71 1HB  LEU A   5     -13.829 -21.851  19.362  1.00 76.88           H  
ATOM     72 2HB  LEU A   5     -14.722 -23.354  19.146  1.00 76.88           H  
ATOM     73  HG  LEU A   5     -16.852 -22.104  19.220  1.00 76.88           H  
ATOM     74 1HD1 LEU A   5     -16.773 -19.658  19.082  1.00 76.88           H  
ATOM     75 2HD1 LEU A   5     -16.076 -20.242  20.606  1.00 76.88           H  
ATOM     76 3HD1 LEU A   5     -15.009 -19.698  19.297  1.00 76.88           H  
ATOM     77 1HD2 LEU A   5     -16.543 -21.052  17.001  1.00 76.88           H  
ATOM     78 2HD2 LEU A   5     -14.777 -21.102  17.223  1.00 76.88           H  
ATOM     79 3HD2 LEU A   5     -15.700 -22.617  17.086  1.00 76.88           H  
ATOM     80  N   GLU A   6     -16.525 -23.171  22.727  1.00 59.64           N  
ATOM     81  CA  GLU A   6     -17.734 -23.798  23.256  1.00 86.74           C  
ATOM     82  C   GLU A   6     -17.976 -23.340  24.692  1.00 63.21           C  
ATOM     83  O   GLU A   6     -19.108 -23.046  25.075  1.00 79.42           O  
ATOM     84  CB  GLU A   6     -17.647 -25.337  23.190  1.00130.11           C  
ATOM     85  CG  GLU A   6     -16.570 -25.986  24.059  1.00130.11           C  
ATOM     86  CD  GLU A   6     -16.510 -27.481  23.894  1.00130.11           C  
ATOM     87  OE1 GLU A   6     -17.294 -28.009  23.142  1.00130.11           O  
ATOM     88  OE2 GLU A   6     -15.687 -28.097  24.530  1.00130.11           O  
ATOM     89  H   GLU A   6     -15.978 -22.589  23.344  1.00 71.57           H  
ATOM     90  HA  GLU A   6     -18.583 -23.474  22.650  1.00104.09           H  
ATOM     91 1HB  GLU A   6     -18.605 -25.756  23.500  1.00156.13           H  
ATOM     92 2HB  GLU A   6     -17.479 -25.657  22.163  1.00156.13           H  
ATOM     93 1HG  GLU A   6     -15.599 -25.559  23.808  1.00156.13           H  
ATOM     94 2HG  GLU A   6     -16.776 -25.773  25.105  1.00156.13           H  
ATOM     95  N   SER A   7     -16.904 -23.268  25.477  1.00 46.02           N  
ATOM     96  CA  SER A   7     -16.984 -22.795  26.849  1.00 42.66           C  
ATOM     97  C   SER A   7     -16.724 -21.305  26.891  1.00 34.56           C  
ATOM     98  O   SER A   7     -15.821 -20.826  26.209  1.00 29.36           O  
ATOM     99  CB  SER A   7     -15.980 -23.514  27.722  1.00 63.99           C  
ATOM    100  OG  SER A   7     -15.970 -22.972  29.015  1.00 63.99           O  
ATOM    101  H   SER A   7     -16.004 -23.542  25.110  1.00 55.22           H  
ATOM    102  HA  SER A   7     -17.989 -22.985  27.230  1.00 51.19           H  
ATOM    103 1HB  SER A   7     -16.233 -24.573  27.771  1.00 76.79           H  
ATOM    104 2HB  SER A   7     -14.987 -23.435  27.282  1.00 76.79           H  
ATOM    105  HG  SER A   7     -15.323 -23.480  29.511  1.00 76.79           H  
ATOM    106  N   GLU A   8     -17.502 -20.586  27.699  1.00 36.50           N  
ATOM    107  CA  GLU A   8     -17.384 -19.132  27.852  1.00 32.54           C  
ATOM    108  C   GLU A   8     -15.939 -18.649  27.956  1.00 31.37           C  
ATOM    109  O   GLU A   8     -15.577 -17.650  27.334  1.00 27.65           O  
ATOM    110  CB  GLU A   8     -18.156 -18.669  29.084  1.00 48.81           C  
ATOM    111  CG  GLU A   8     -18.140 -17.163  29.298  1.00 48.81           C  
ATOM    112  CD  GLU A   8     -18.938 -16.738  30.499  1.00 48.81           C  
ATOM    113  OE1 GLU A   8     -19.499 -17.589  31.147  1.00 48.81           O  
ATOM    114  OE2 GLU A   8     -18.986 -15.561  30.769  1.00 48.81           O  
ATOM    115  H   GLU A   8     -18.216 -21.068  28.228  1.00 43.80           H  
ATOM    116  HA  GLU A   8     -17.830 -18.665  26.973  1.00 39.05           H  
ATOM    117 1HB  GLU A   8     -19.195 -18.986  29.000  1.00 58.57           H  
ATOM    118 2HB  GLU A   8     -17.741 -19.140  29.975  1.00 58.57           H  
ATOM    119 1HG  GLU A   8     -17.109 -16.834  29.424  1.00 58.57           H  
ATOM    120 2HG  GLU A   8     -18.543 -16.677  28.410  1.00 58.57           H  
ATOM    121  N   GLU A   9     -15.132 -19.348  28.758  1.00 36.32           N  
ATOM    122  CA  GLU A   9     -13.720 -19.027  28.927  1.00 38.04           C  
ATOM    123  C   GLU A   9     -12.981 -19.042  27.599  1.00 30.44           C  
ATOM    124  O   GLU A   9     -12.228 -18.117  27.298  1.00 28.03           O  
ATOM    125  CB  GLU A   9     -13.056 -20.010  29.886  1.00 57.06           C  
ATOM    126  CG  GLU A   9     -11.580 -19.728  30.129  1.00 57.06           C  
ATOM    127  CD  GLU A   9     -10.943 -20.695  31.087  1.00 57.06           C  
ATOM    128  OE1 GLU A   9     -11.629 -21.561  31.574  1.00 57.06           O  
ATOM    129  OE2 GLU A   9      -9.766 -20.569  31.330  1.00 57.06           O  
ATOM    130  H   GLU A   9     -15.509 -20.143  29.256  1.00 43.58           H  
ATOM    131  HA  GLU A   9     -13.643 -18.023  29.347  1.00 45.65           H  
ATOM    132 1HB  GLU A   9     -13.567 -19.981  30.849  1.00 68.47           H  
ATOM    133 2HB  GLU A   9     -13.146 -21.024  29.497  1.00 68.47           H  
ATOM    134 1HG  GLU A   9     -11.051 -19.777  29.178  1.00 68.47           H  
ATOM    135 2HG  GLU A   9     -11.475 -18.717  30.520  1.00 68.47           H  
ATOM    136  N   SER A  10     -13.186 -20.111  26.827  1.00 29.94           N  
ATOM    137  CA  SER A  10     -12.567 -20.268  25.517  1.00 27.28           C  
ATOM    138  C   SER A  10     -12.998 -19.139  24.591  1.00 20.90           C  
ATOM    139  O   SER A  10     -12.181 -18.602  23.846  1.00 19.88           O  
ATOM    140  CB  SER A  10     -12.923 -21.611  24.909  1.00 40.92           C  
ATOM    141  OG  SER A  10     -12.289 -21.776  23.672  1.00 40.92           O  
ATOM    142  H   SER A  10     -13.811 -20.835  27.153  1.00 35.93           H  
ATOM    143  HA  SER A  10     -11.485 -20.217  25.636  1.00 32.74           H  
ATOM    144 1HB  SER A  10     -12.620 -22.409  25.587  1.00 49.10           H  
ATOM    145 2HB  SER A  10     -14.001 -21.683  24.779  1.00 49.10           H  
ATOM    146  HG  SER A  10     -11.348 -21.698  23.851  1.00 49.10           H  
ATOM    147  N   LEU A  11     -14.286 -18.792  24.637  1.00 18.96           N  
ATOM    148  CA  LEU A  11     -14.822 -17.703  23.825  1.00 15.10           C  
ATOM    149  C   LEU A  11     -14.153 -16.378  24.174  1.00 12.53           C  
ATOM    150  O   LEU A  11     -13.843 -15.580  23.288  1.00 10.16           O  
ATOM    151  CB  LEU A  11     -16.332 -17.588  24.043  1.00 22.65           C  
ATOM    152  CG  LEU A  11     -17.207 -18.427  23.115  1.00 22.65           C  
ATOM    153  CD1 LEU A  11     -16.794 -19.878  23.202  1.00 22.65           C  
ATOM    154  CD2 LEU A  11     -18.651 -18.275  23.539  1.00 22.65           C  
ATOM    155  H   LEU A  11     -14.906 -19.299  25.258  1.00 22.75           H  
ATOM    156  HA  LEU A  11     -14.628 -17.924  22.776  1.00 18.12           H  
ATOM    157 1HB  LEU A  11     -16.560 -17.889  25.063  1.00 27.18           H  
ATOM    158 2HB  LEU A  11     -16.624 -16.545  23.921  1.00 27.18           H  
ATOM    159  HG  LEU A  11     -17.082 -18.089  22.086  1.00 27.18           H  
ATOM    160 1HD1 LEU A  11     -17.421 -20.473  22.538  1.00 27.18           H  
ATOM    161 2HD1 LEU A  11     -15.750 -19.980  22.905  1.00 27.18           H  
ATOM    162 3HD1 LEU A  11     -16.920 -20.225  24.221  1.00 27.18           H  
ATOM    163 1HD2 LEU A  11     -19.290 -18.866  22.883  1.00 27.18           H  
ATOM    164 2HD2 LEU A  11     -18.767 -18.620  24.567  1.00 27.18           H  
ATOM    165 3HD2 LEU A  11     -18.930 -17.228  23.477  1.00 27.18           H  
ATOM    166  N   TRP A  12     -13.918 -16.160  25.466  1.00 15.39           N  
ATOM    167  CA  TRP A  12     -13.221 -14.976  25.938  1.00 16.03           C  
ATOM    168  C   TRP A  12     -11.781 -14.978  25.441  1.00 16.65           C  
ATOM    169  O   TRP A  12     -11.271 -13.944  25.011  1.00 16.06           O  
ATOM    170  CB  TRP A  12     -13.283 -14.894  27.452  1.00 24.05           C  
ATOM    171  CG  TRP A  12     -12.605 -13.684  27.999  1.00 24.05           C  
ATOM    172  CD1 TRP A  12     -13.125 -12.430  28.111  1.00 24.05           C  
ATOM    173  CD2 TRP A  12     -11.265 -13.614  28.535  1.00 24.05           C  
ATOM    174  NE1 TRP A  12     -12.201 -11.586  28.678  1.00 24.05           N  
ATOM    175  CE2 TRP A  12     -11.058 -12.297  28.946  1.00 24.05           C  
ATOM    176  CE3 TRP A  12     -10.243 -14.553  28.700  1.00 24.05           C  
ATOM    177  CZ2 TRP A  12      -9.864 -11.888  29.518  1.00 24.05           C  
ATOM    178  CZ3 TRP A  12      -9.044 -14.145  29.269  1.00 24.05           C  
ATOM    179  CH2 TRP A  12      -8.860 -12.846  29.669  1.00 24.05           C  
ATOM    180  H   TRP A  12     -14.239 -16.834  26.149  1.00 18.47           H  
ATOM    181  HA  TRP A  12     -13.716 -14.097  25.531  1.00 19.24           H  
ATOM    182 1HB  TRP A  12     -14.324 -14.883  27.775  1.00 28.85           H  
ATOM    183 2HB  TRP A  12     -12.812 -15.773  27.888  1.00 28.85           H  
ATOM    184  HD1 TRP A  12     -14.127 -12.140  27.798  1.00 28.85           H  
ATOM    185  HE1 TRP A  12     -12.340 -10.604  28.870  1.00 28.85           H  
ATOM    186  HE3 TRP A  12     -10.388 -15.585  28.386  1.00 28.85           H  
ATOM    187  HZ2 TRP A  12      -9.698 -10.860  29.841  1.00 28.85           H  
ATOM    188  HZ3 TRP A  12      -8.253 -14.885  29.392  1.00 28.85           H  
ATOM    189  HH2 TRP A  12      -7.907 -12.557  30.114  1.00 28.85           H  
ATOM    190  N   ASN A  13     -11.136 -16.146  25.495  1.00 19.64           N  
ATOM    191  CA  ASN A  13      -9.777 -16.301  24.996  1.00 22.11           C  
ATOM    192  C   ASN A  13      -9.720 -15.982  23.506  1.00 18.28           C  
ATOM    193  O   ASN A  13      -8.762 -15.360  23.045  1.00 19.61           O  
ATOM    194  CB  ASN A  13      -9.268 -17.707  25.258  1.00 33.16           C  
ATOM    195  CG  ASN A  13      -8.931 -17.958  26.700  1.00 33.16           C  
ATOM    196  OD1 ASN A  13      -8.600 -17.033  27.447  1.00 33.16           O  
ATOM    197  ND2 ASN A  13      -9.012 -19.199  27.108  1.00 33.16           N  
ATOM    198  H   ASN A  13     -11.598 -16.949  25.898  1.00 23.57           H  
ATOM    199  HA  ASN A  13      -9.131 -15.589  25.511  1.00 26.53           H  
ATOM    200 1HB  ASN A  13     -10.020 -18.432  24.948  1.00 39.80           H  
ATOM    201 2HB  ASN A  13      -8.378 -17.886  24.656  1.00 39.80           H  
ATOM    202 1HD2 ASN A  13      -8.802 -19.427  28.059  1.00 39.80           H  
ATOM    203 2HD2 ASN A  13      -9.284 -19.917  26.469  1.00 39.80           H  
ATOM    204  N   LEU A  14     -10.758 -16.390  22.766  1.00 15.19           N  
ATOM    205  CA  LEU A  14     -10.860 -16.096  21.346  1.00 13.64           C  
ATOM    206  C   LEU A  14     -10.893 -14.606  21.138  1.00 11.93           C  
ATOM    207  O   LEU A  14     -10.171 -14.091  20.290  1.00 13.75           O  
ATOM    208  CB  LEU A  14     -12.106 -16.731  20.730  1.00 20.46           C  
ATOM    209  CG  LEU A  14     -12.300 -16.439  19.242  1.00 20.46           C  
ATOM    210  CD1 LEU A  14     -11.098 -16.971  18.480  1.00 20.46           C  
ATOM    211  CD2 LEU A  14     -13.587 -17.094  18.764  1.00 20.46           C  
ATOM    212  H   LEU A  14     -11.492 -16.933  23.200  1.00 18.23           H  
ATOM    213  HA  LEU A  14      -9.980 -16.493  20.842  1.00 16.37           H  
ATOM    214 1HB  LEU A  14     -12.054 -17.807  20.860  1.00 24.55           H  
ATOM    215 2HB  LEU A  14     -12.987 -16.365  21.249  1.00 24.55           H  
ATOM    216  HG  LEU A  14     -12.357 -15.363  19.081  1.00 24.55           H  
ATOM    217 1HD1 LEU A  14     -11.220 -16.765  17.416  1.00 24.55           H  
ATOM    218 2HD1 LEU A  14     -10.193 -16.483  18.842  1.00 24.55           H  
ATOM    219 3HD1 LEU A  14     -11.018 -18.045  18.636  1.00 24.55           H  
ATOM    220 1HD2 LEU A  14     -13.727 -16.890  17.702  1.00 24.55           H  
ATOM    221 2HD2 LEU A  14     -13.523 -18.170  18.921  1.00 24.55           H  
ATOM    222 3HD2 LEU A  14     -14.431 -16.693  19.325  1.00 24.55           H  
ATOM    223  N   TYR A  15     -11.733 -13.922  21.915  1.00  9.83           N  
ATOM    224  CA  TYR A  15     -11.816 -12.470  21.887  1.00  8.92           C  
ATOM    225  C   TYR A  15     -10.465 -11.826  22.126  1.00 10.95           C  
ATOM    226  O   TYR A  15     -10.123 -10.867  21.443  1.00 11.47           O  
ATOM    227  CB  TYR A  15     -12.829 -11.968  22.895  1.00 13.38           C  
ATOM    228  CG  TYR A  15     -12.900 -10.463  22.974  1.00 13.38           C  
ATOM    229  CD1 TYR A  15     -13.448  -9.734  21.930  1.00 13.38           C  
ATOM    230  CD2 TYR A  15     -12.429  -9.811  24.102  1.00 13.38           C  
ATOM    231  CE1 TYR A  15     -13.525  -8.359  22.007  1.00 13.38           C  
ATOM    232  CE2 TYR A  15     -12.507  -8.435  24.182  1.00 13.38           C  
ATOM    233  CZ  TYR A  15     -13.051  -7.710  23.141  1.00 13.38           C  
ATOM    234  OH  TYR A  15     -13.123  -6.341  23.224  1.00 13.38           O  
ATOM    235  H   TYR A  15     -12.332 -14.428  22.557  1.00 11.80           H  
ATOM    236  HA  TYR A  15     -12.148 -12.167  20.894  1.00 10.70           H  
ATOM    237 1HB  TYR A  15     -13.811 -12.346  22.622  1.00 16.06           H  
ATOM    238 2HB  TYR A  15     -12.596 -12.348  23.886  1.00 16.06           H  
ATOM    239  HD1 TYR A  15     -13.812 -10.248  21.046  1.00 16.06           H  
ATOM    240  HD2 TYR A  15     -12.000 -10.384  24.925  1.00 16.06           H  
ATOM    241  HE1 TYR A  15     -13.954  -7.788  21.183  1.00 16.06           H  
ATOM    242  HE2 TYR A  15     -12.137  -7.924  25.069  1.00 16.06           H  
ATOM    243  HH  TYR A  15     -13.135  -6.079  24.148  1.00 16.06           H  
ATOM    244  N   GLU A  16      -9.706 -12.336  23.099  1.00 13.14           N  
ATOM    245  CA  GLU A  16      -8.373 -11.809  23.374  1.00 15.86           C  
ATOM    246  C   GLU A  16      -7.428 -11.989  22.190  1.00 18.35           C  
ATOM    247  O   GLU A  16      -6.658 -11.082  21.868  1.00 21.50           O  
ATOM    248  CB  GLU A  16      -7.778 -12.491  24.609  1.00 23.79           C  
ATOM    249  CG  GLU A  16      -8.381 -12.068  25.935  1.00 23.79           C  
ATOM    250  CD  GLU A  16      -8.043 -10.639  26.248  1.00 23.79           C  
ATOM    251  OE1 GLU A  16      -7.199 -10.103  25.570  1.00 23.79           O  
ATOM    252  OE2 GLU A  16      -8.592 -10.086  27.170  1.00 23.79           O  
ATOM    253  H   GLU A  16     -10.062 -13.101  23.659  1.00 15.77           H  
ATOM    254  HA  GLU A  16      -8.464 -10.741  23.576  1.00 19.03           H  
ATOM    255 1HB  GLU A  16      -7.899 -13.570  24.523  1.00 28.55           H  
ATOM    256 2HB  GLU A  16      -6.708 -12.288  24.653  1.00 28.55           H  
ATOM    257 1HG  GLU A  16      -9.464 -12.183  25.895  1.00 28.55           H  
ATOM    258 2HG  GLU A  16      -7.999 -12.715  26.724  1.00 28.55           H  
ATOM    259  N   ARG A  17      -7.510 -13.140  21.522  1.00 18.30           N  
ATOM    260  CA  ARG A  17      -6.684 -13.385  20.349  1.00 22.01           C  
ATOM    261  C   ARG A  17      -7.118 -12.475  19.210  1.00 20.03           C  
ATOM    262  O   ARG A  17      -6.284 -11.918  18.493  1.00 23.18           O  
ATOM    263  CB  ARG A  17      -6.780 -14.843  19.927  1.00 33.02           C  
ATOM    264  CG  ARG A  17      -6.102 -15.817  20.877  1.00 33.02           C  
ATOM    265  CD  ARG A  17      -6.279 -17.229  20.454  1.00 33.02           C  
ATOM    266  NE  ARG A  17      -5.583 -18.148  21.341  1.00 33.02           N  
ATOM    267  CZ  ARG A  17      -5.518 -19.482  21.158  1.00 33.02           C  
ATOM    268  NH1 ARG A  17      -6.097 -20.027  20.115  1.00 33.02           N  
ATOM    269  NH2 ARG A  17      -4.875 -20.244  22.026  1.00 33.02           N  
ATOM    270  H   ARG A  17      -8.138 -13.864  21.847  1.00 21.96           H  
ATOM    271  HA  ARG A  17      -5.646 -13.162  20.599  1.00 26.41           H  
ATOM    272 1HB  ARG A  17      -7.826 -15.134  19.847  1.00 39.62           H  
ATOM    273 2HB  ARG A  17      -6.328 -14.970  18.943  1.00 39.62           H  
ATOM    274 1HG  ARG A  17      -5.033 -15.605  20.910  1.00 39.62           H  
ATOM    275 2HG  ARG A  17      -6.523 -15.705  21.876  1.00 39.62           H  
ATOM    276 1HD  ARG A  17      -7.340 -17.478  20.474  1.00 39.62           H  
ATOM    277 2HD  ARG A  17      -5.897 -17.368  19.447  1.00 39.62           H  
ATOM    278  HE  ARG A  17      -5.127 -17.761  22.157  1.00 39.62           H  
ATOM    279 1HH1 ARG A  17      -6.590 -19.450  19.449  1.00 39.62           H  
ATOM    280 2HH1 ARG A  17      -6.058 -21.030  19.980  1.00 39.62           H  
ATOM    281 1HH2 ARG A  17      -4.428 -19.829  22.831  1.00 39.62           H  
ATOM    282 2HH2 ARG A  17      -4.833 -21.242  21.882  1.00 39.62           H  
ATOM    283  N   TRP A  18      -8.431 -12.304  19.081  1.00 16.37           N  
ATOM    284  CA  TRP A  18      -9.016 -11.435  18.086  1.00 15.73           C  
ATOM    285  C   TRP A  18      -8.565 -10.010  18.304  1.00 17.19           C  
ATOM    286  O   TRP A  18      -8.213  -9.329  17.349  1.00 18.91           O  
ATOM    287  CB  TRP A  18     -10.536 -11.506  18.137  1.00 23.59           C  
ATOM    288  CG  TRP A  18     -11.169 -10.650  17.100  1.00 23.59           C  
ATOM    289  CD1 TRP A  18     -11.419 -11.010  15.816  1.00 23.59           C  
ATOM    290  CD2 TRP A  18     -11.629  -9.284  17.234  1.00 23.59           C  
ATOM    291  NE1 TRP A  18     -11.996  -9.975  15.138  1.00 23.59           N  
ATOM    292  CE2 TRP A  18     -12.132  -8.905  15.989  1.00 23.59           C  
ATOM    293  CE3 TRP A  18     -11.650  -8.367  18.292  1.00 23.59           C  
ATOM    294  CZ2 TRP A  18     -12.653  -7.643  15.764  1.00 23.59           C  
ATOM    295  CZ3 TRP A  18     -12.173  -7.101  18.064  1.00 23.59           C  
ATOM    296  CH2 TRP A  18     -12.661  -6.750  16.830  1.00 23.59           C  
ATOM    297  H   TRP A  18      -9.054 -12.806  19.692  1.00 19.64           H  
ATOM    298  HA  TRP A  18      -8.683 -11.758  17.101  1.00 18.88           H  
ATOM    299 1HB  TRP A  18     -10.862 -12.535  17.988  1.00 28.31           H  
ATOM    300 2HB  TRP A  18     -10.893 -11.184  19.114  1.00 28.31           H  
ATOM    301  HD1 TRP A  18     -11.188 -11.983  15.386  1.00 28.31           H  
ATOM    302  HE1 TRP A  18     -12.261 -10.022  14.164  1.00 28.31           H  
ATOM    303  HE3 TRP A  18     -11.261  -8.641  19.272  1.00 28.31           H  
ATOM    304  HZ2 TRP A  18     -13.045  -7.342  14.797  1.00 28.31           H  
ATOM    305  HZ3 TRP A  18     -12.187  -6.389  18.890  1.00 28.31           H  
ATOM    306  HH2 TRP A  18     -13.063  -5.747  16.683  1.00 28.31           H  
ATOM    307  N   ARG A  19      -8.586  -9.577  19.566  1.00 18.19           N  
ATOM    308  CA  ARG A  19      -8.160  -8.256  19.999  1.00 22.74           C  
ATOM    309  C   ARG A  19      -6.709  -8.003  19.619  1.00 21.72           C  
ATOM    310  O   ARG A  19      -6.356  -6.904  19.193  1.00 21.59           O  
ATOM    311  CB  ARG A  19      -8.353  -8.112  21.502  1.00 34.11           C  
ATOM    312  CG  ARG A  19      -8.073  -6.732  22.068  1.00 34.11           C  
ATOM    313  CD  ARG A  19      -8.338  -6.680  23.532  1.00 34.11           C  
ATOM    314  NE  ARG A  19      -7.407  -7.487  24.304  1.00 34.11           N  
ATOM    315  CZ  ARG A  19      -6.172  -7.098  24.670  1.00 34.11           C  
ATOM    316  NH1 ARG A  19      -5.710  -5.914  24.334  1.00 34.11           N  
ATOM    317  NH2 ARG A  19      -5.437  -7.930  25.382  1.00 34.11           N  
ATOM    318  H   ARG A  19      -8.922 -10.203  20.278  1.00 21.83           H  
ATOM    319  HA  ARG A  19      -8.783  -7.512  19.500  1.00 27.29           H  
ATOM    320 1HB  ARG A  19      -9.379  -8.370  21.760  1.00 40.93           H  
ATOM    321 2HB  ARG A  19      -7.701  -8.812  22.022  1.00 40.93           H  
ATOM    322 1HG  ARG A  19      -7.027  -6.475  21.900  1.00 40.93           H  
ATOM    323 2HG  ARG A  19      -8.713  -6.000  21.575  1.00 40.93           H  
ATOM    324 1HD  ARG A  19      -8.251  -5.652  23.874  1.00 40.93           H  
ATOM    325 2HD  ARG A  19      -9.346  -7.045  23.728  1.00 40.93           H  
ATOM    326  HE  ARG A  19      -7.692  -8.415  24.599  1.00 40.93           H  
ATOM    327 1HH1 ARG A  19      -6.284  -5.282  23.793  1.00 40.93           H  
ATOM    328 2HH1 ARG A  19      -4.782  -5.636  24.618  1.00 40.93           H  
ATOM    329 1HH2 ARG A  19      -5.829  -8.835  25.626  1.00 40.93           H  
ATOM    330 2HH2 ARG A  19      -4.508  -7.672  25.675  1.00 40.93           H  
ATOM    331  N   ASN A  20      -5.864  -9.019  19.769  1.00 23.71           N  
ATOM    332  CA  ASN A  20      -4.474  -8.897  19.355  1.00 26.58           C  
ATOM    333  C   ASN A  20      -4.367  -8.656  17.843  1.00 26.92           C  
ATOM    334  O   ASN A  20      -3.533  -7.867  17.396  1.00 30.55           O  
ATOM    335  CB  ASN A  20      -3.692 -10.129  19.761  1.00 39.87           C  
ATOM    336  CG  ASN A  20      -3.432 -10.178  21.239  1.00 39.87           C  
ATOM    337  OD1 ASN A  20      -3.450  -9.147  21.922  1.00 39.87           O  
ATOM    338  ND2 ASN A  20      -3.193 -11.358  21.748  1.00 39.87           N  
ATOM    339  H   ASN A  20      -6.184  -9.888  20.182  1.00 28.45           H  
ATOM    340  HA  ASN A  20      -4.039  -8.029  19.853  1.00 31.90           H  
ATOM    341 1HB  ASN A  20      -4.239 -11.025  19.472  1.00 47.84           H  
ATOM    342 2HB  ASN A  20      -2.737 -10.145  19.235  1.00 47.84           H  
ATOM    343 1HD2 ASN A  20      -3.015 -11.453  22.728  1.00 47.84           H  
ATOM    344 2HD2 ASN A  20      -3.188 -12.165  21.159  1.00 47.84           H  
ATOM    345  N   HIS A  21      -5.229  -9.313  17.060  1.00 25.66           N  
ATOM    346  CA  HIS A  21      -5.236  -9.121  15.608  1.00 28.65           C  
ATOM    347  C   HIS A  21      -5.954  -7.831  15.168  1.00 28.86           C  
ATOM    348  O   HIS A  21      -5.568  -7.206  14.179  1.00 38.66           O  
ATOM    349  CB  HIS A  21      -5.921 -10.309  14.921  1.00 42.97           C  
ATOM    350  CG  HIS A  21      -5.157 -11.593  15.008  1.00 42.97           C  
ATOM    351  ND1 HIS A  21      -3.923 -11.768  14.417  1.00 42.97           N  
ATOM    352  CD2 HIS A  21      -5.457 -12.771  15.606  1.00 42.97           C  
ATOM    353  CE1 HIS A  21      -3.495 -12.996  14.653  1.00 42.97           C  
ATOM    354  NE2 HIS A  21      -4.409 -13.624  15.370  1.00 42.97           N  
ATOM    355  H   HIS A  21      -5.869  -9.982  17.477  1.00 30.79           H  
ATOM    356  HA  HIS A  21      -4.210  -9.067  15.245  1.00 34.38           H  
ATOM    357 1HB  HIS A  21      -6.902 -10.469  15.368  1.00 51.57           H  
ATOM    358 2HB  HIS A  21      -6.077 -10.077  13.868  1.00 51.57           H  
ATOM    359  HD1 HIS A  21      -3.347 -11.040  14.041  1.00 51.57           H  
ATOM    360  HD2 HIS A  21      -6.316 -13.111  16.184  1.00 51.57           H  
ATOM    361  HE1 HIS A  21      -2.532 -13.333  14.269  1.00 51.57           H  
ATOM    362  N   HIS A  22      -6.996  -7.449  15.902  1.00 23.02           N  
ATOM    363  CA  HIS A  22      -7.810  -6.273  15.611  1.00 24.07           C  
ATOM    364  C   HIS A  22      -8.004  -5.436  16.869  1.00 28.06           C  
ATOM    365  O   HIS A  22      -9.114  -5.336  17.396  1.00 54.06           O  
ATOM    366  CB  HIS A  22      -9.175  -6.690  15.049  1.00 36.11           C  
ATOM    367  CG  HIS A  22      -9.102  -7.456  13.760  1.00 36.11           C  
ATOM    368  ND1 HIS A  22      -8.810  -6.853  12.552  1.00 36.11           N  
ATOM    369  CD2 HIS A  22      -9.281  -8.770  13.491  1.00 36.11           C  
ATOM    370  CE1 HIS A  22      -8.819  -7.768  11.596  1.00 36.11           C  
ATOM    371  NE2 HIS A  22      -9.102  -8.937  12.140  1.00 36.11           N  
ATOM    372  H   HIS A  22      -7.256  -8.006  16.697  1.00 27.62           H  
ATOM    373  HA  HIS A  22      -7.311  -5.650  14.870  1.00 28.88           H  
ATOM    374 1HB  HIS A  22      -9.688  -7.310  15.784  1.00 43.33           H  
ATOM    375 2HB  HIS A  22      -9.788  -5.805  14.887  1.00 43.33           H  
ATOM    376  HD1 HIS A  22      -8.395  -5.949  12.439  1.00 43.33           H  
ATOM    377  HD2 HIS A  22      -9.521  -9.628  14.116  1.00 43.33           H  
ATOM    378  HE1 HIS A  22      -8.610  -7.491  10.563  1.00 43.33           H  
ATOM    379  N   THR A  23      -6.909  -4.857  17.354  1.00 38.62           N  
ATOM    380  CA  THR A  23      -6.908  -4.057  18.576  1.00 54.04           C  
ATOM    381  C   THR A  23      -7.817  -2.841  18.474  1.00 21.61           C  
ATOM    382  O   THR A  23      -7.803  -2.111  17.482  1.00 49.76           O  
ATOM    383  CB  THR A  23      -5.478  -3.623  18.935  1.00 81.06           C  
ATOM    384  OG1 THR A  23      -4.664  -4.793  19.095  1.00 81.06           O  
ATOM    385  CG2 THR A  23      -5.476  -2.830  20.236  1.00 81.06           C  
ATOM    386  H   THR A  23      -6.037  -4.986  16.861  1.00 46.34           H  
ATOM    387  HA  THR A  23      -7.284  -4.675  19.391  1.00 64.85           H  
ATOM    388  HB  THR A  23      -5.065  -3.006  18.138  1.00 97.27           H  
ATOM    389  HG1 THR A  23      -5.224  -5.551  19.307  1.00 97.27           H  
ATOM    390 1HG2 THR A  23      -4.454  -2.539  20.480  1.00 97.27           H  
ATOM    391 2HG2 THR A  23      -6.087  -1.935  20.123  1.00 97.27           H  
ATOM    392 3HG2 THR A  23      -5.878  -3.445  21.039  1.00 97.27           H  
ATOM    393  N   THR A  24      -8.608  -2.643  19.523  1.00 23.11           N  
ATOM    394  CA  THR A  24      -9.595  -1.569  19.583  1.00 49.00           C  
ATOM    395  C   THR A  24     -10.091  -1.252  21.006  1.00 43.12           C  
ATOM    396  O   THR A  24     -10.755  -0.232  21.205  1.00114.48           O  
ATOM    397  CB  THR A  24     -10.801  -1.926  18.698  1.00 73.50           C  
ATOM    398  OG1 THR A  24     -11.727  -0.831  18.677  1.00 73.50           O  
ATOM    399  CG2 THR A  24     -11.490  -3.176  19.220  1.00 73.50           C  
ATOM    400  H   THR A  24      -8.527  -3.289  20.289  1.00 27.73           H  
ATOM    401  HA  THR A  24      -9.135  -0.667  19.180  1.00 58.80           H  
ATOM    402  HB  THR A  24     -10.456  -2.113  17.682  1.00 88.20           H  
ATOM    403  HG1 THR A  24     -12.511  -1.086  18.184  1.00 88.20           H  
ATOM    404 1HG2 THR A  24     -12.329  -3.416  18.571  1.00 88.20           H  
ATOM    405 2HG2 THR A  24     -10.787  -4.009  19.224  1.00 88.20           H  
ATOM    406 3HG2 THR A  24     -11.852  -3.002  20.232  1.00 88.20           H  
ATOM    407  N   SER A  25      -9.811  -2.150  21.966  1.00 30.91           N  
ATOM    408  CA  SER A  25     -10.180  -2.025  23.385  1.00 34.96           C  
ATOM    409  C   SER A  25      -9.746  -0.709  24.057  1.00 24.80           C  
ATOM    410  O   SER A  25      -9.139   0.163  23.436  1.00 58.14           O  
ATOM    411  CB  SER A  25      -9.595  -3.187  24.164  1.00 52.44           C  
ATOM    412  OG  SER A  25      -8.197  -3.104  24.215  1.00 52.44           O  
ATOM    413  H   SER A  25      -9.293  -2.973  21.713  1.00 37.09           H  
ATOM    414  HA  SER A  25     -11.266  -2.086  23.449  1.00 41.95           H  
ATOM    415 1HB  SER A  25     -10.002  -3.204  25.174  1.00 62.93           H  
ATOM    416 2HB  SER A  25      -9.890  -4.118  23.682  1.00 62.93           H  
ATOM    417  HG  SER A  25      -7.999  -2.251  24.611  1.00 62.93           H  
ATOM    418  N   ARG A  26     -10.012  -0.614  25.362  1.00 29.37           N  
ATOM    419  CA  ARG A  26      -9.746   0.584  26.164  1.00 53.34           C  
ATOM    420  C   ARG A  26     -10.271   0.370  27.596  1.00 45.95           C  
ATOM    421  O   ARG A  26      -9.631  -0.329  28.379  1.00 81.52           O  
ATOM    422  CB  ARG A  26     -10.401   1.829  25.531  1.00 80.01           C  
ATOM    423  CG  ARG A  26     -10.121   3.163  26.220  1.00 80.01           C  
ATOM    424  CD  ARG A  26     -10.814   4.285  25.535  1.00 80.01           C  
ATOM    425  NE  ARG A  26     -12.266   4.162  25.598  1.00 80.01           N  
ATOM    426  CZ  ARG A  26     -13.132   5.031  25.042  1.00 80.01           C  
ATOM    427  NH1 ARG A  26     -12.693   6.089  24.395  1.00 80.01           N  
ATOM    428  NH2 ARG A  26     -14.427   4.807  25.156  1.00 80.01           N  
ATOM    429  H   ARG A  26     -10.467  -1.392  25.817  1.00 35.24           H  
ATOM    430  HA  ARG A  26      -8.668   0.745  26.208  1.00 64.01           H  
ATOM    431 1HB  ARG A  26     -10.044   1.958  24.513  1.00 96.01           H  
ATOM    432 2HB  ARG A  26     -11.480   1.693  25.466  1.00 96.01           H  
ATOM    433 1HG  ARG A  26     -10.446   3.154  27.258  1.00 96.01           H  
ATOM    434 2HG  ARG A  26      -9.050   3.363  26.184  1.00 96.01           H  
ATOM    435 1HD  ARG A  26     -10.533   5.225  26.009  1.00 96.01           H  
ATOM    436 2HD  ARG A  26     -10.520   4.305  24.487  1.00 96.01           H  
ATOM    437  HE  ARG A  26     -12.670   3.362  26.073  1.00 96.01           H  
ATOM    438 1HH1 ARG A  26     -11.700   6.255  24.312  1.00 96.01           H  
ATOM    439 2HH1 ARG A  26     -13.350   6.735  23.983  1.00 96.01           H  
ATOM    440 1HH2 ARG A  26     -14.746   3.980  25.656  1.00 96.01           H  
ATOM    441 2HH2 ARG A  26     -15.095   5.443  24.748  1.00 96.01           H  
ATOM    442  N   SER A  27     -11.406   0.978  27.947  1.00 35.27           N  
ATOM    443  CA  SER A  27     -11.963   0.827  29.284  1.00 34.31           C  
ATOM    444  C   SER A  27     -12.458  -0.586  29.498  1.00 27.38           C  
ATOM    445  O   SER A  27     -12.908  -1.231  28.554  1.00 21.07           O  
ATOM    446  CB  SER A  27     -13.094   1.804  29.511  1.00 51.47           C  
ATOM    447  OG  SER A  27     -13.685   1.597  30.765  1.00 51.47           O  
ATOM    448  H   SER A  27     -11.913   1.543  27.286  1.00 42.32           H  
ATOM    449  HA  SER A  27     -11.177   1.027  30.013  1.00 41.17           H  
ATOM    450 1HB  SER A  27     -12.711   2.823  29.449  1.00 61.76           H  
ATOM    451 2HB  SER A  27     -13.841   1.688  28.730  1.00 61.76           H  
ATOM    452  HG  SER A  27     -14.382   2.254  30.839  1.00 61.76           H  
ATOM    453  N   ILE A  28     -12.365  -1.066  30.735  1.00 33.31           N  
ATOM    454  CA  ILE A  28     -12.812  -2.412  31.081  1.00 32.39           C  
ATOM    455  C   ILE A  28     -14.266  -2.625  30.686  1.00 28.94           C  
ATOM    456  O   ILE A  28     -14.615  -3.675  30.149  1.00 25.90           O  
ATOM    457  CB  ILE A  28     -12.647  -2.682  32.586  1.00 48.59           C  
ATOM    458  CG1 ILE A  28     -11.160  -2.747  32.946  1.00 48.59           C  
ATOM    459  CG2 ILE A  28     -13.353  -3.975  32.963  1.00 48.59           C  
ATOM    460  CD1 ILE A  28     -10.898  -2.723  34.434  1.00 48.59           C  
ATOM    461  H   ILE A  28     -11.978  -0.476  31.459  1.00 39.97           H  
ATOM    462  HA  ILE A  28     -12.201  -3.129  30.533  1.00 38.87           H  
ATOM    463  HB  ILE A  28     -13.082  -1.859  33.152  1.00 58.30           H  
ATOM    464 1HG1 ILE A  28     -10.735  -3.663  32.537  1.00 58.30           H  
ATOM    465 2HG1 ILE A  28     -10.646  -1.898  32.493  1.00 58.30           H  
ATOM    466 1HG2 ILE A  28     -13.240  -4.154  34.032  1.00 58.30           H  
ATOM    467 2HG2 ILE A  28     -14.412  -3.897  32.719  1.00 58.30           H  
ATOM    468 3HG2 ILE A  28     -12.914  -4.805  32.408  1.00 58.30           H  
ATOM    469 1HD1 ILE A  28      -9.824  -2.773  34.616  1.00 58.30           H  
ATOM    470 2HD1 ILE A  28     -11.295  -1.800  34.859  1.00 58.30           H  
ATOM    471 3HD1 ILE A  28     -11.385  -3.577  34.902  1.00 58.30           H  
ATOM    472  N   GLU A  29     -15.105  -1.624  30.964  1.00 34.00           N  
ATOM    473  CA  GLU A  29     -16.515  -1.651  30.593  1.00 37.01           C  
ATOM    474  C   GLU A  29     -16.689  -1.824  29.097  1.00 28.29           C  
ATOM    475  O   GLU A  29     -17.458  -2.681  28.654  1.00 28.75           O  
ATOM    476  CB  GLU A  29     -17.212  -0.362  31.019  1.00 55.52           C  
ATOM    477  CG  GLU A  29     -18.683  -0.309  30.633  1.00 55.52           C  
ATOM    478  CD  GLU A  29     -19.356   0.976  31.028  1.00 55.52           C  
ATOM    479  OE1 GLU A  29     -18.764   1.743  31.748  1.00 55.52           O  
ATOM    480  OE2 GLU A  29     -20.464   1.198  30.591  1.00 55.52           O  
ATOM    481  H   GLU A  29     -14.745  -0.803  31.431  1.00 40.80           H  
ATOM    482  HA  GLU A  29     -16.989  -2.495  31.094  1.00 44.41           H  
ATOM    483 1HB  GLU A  29     -17.143  -0.251  32.101  1.00 66.62           H  
ATOM    484 2HB  GLU A  29     -16.713   0.495  30.567  1.00 66.62           H  
ATOM    485 1HG  GLU A  29     -18.766  -0.429  29.553  1.00 66.62           H  
ATOM    486 2HG  GLU A  29     -19.199  -1.142  31.106  1.00 66.62           H  
ATOM    487  N   ASP A  30     -15.978  -0.992  28.334  1.00 25.04           N  
ATOM    488  CA  ASP A  30     -16.017  -1.024  26.880  1.00 21.72           C  
ATOM    489  C   ASP A  30     -15.632  -2.395  26.367  1.00 14.82           C  
ATOM    490  O   ASP A  30     -16.339  -2.973  25.546  1.00 14.00           O  
ATOM    491  CB  ASP A  30     -15.050   0.014  26.284  1.00 32.58           C  
ATOM    492  CG  ASP A  30     -15.489   1.464  26.444  1.00 32.58           C  
ATOM    493  OD1 ASP A  30     -16.646   1.701  26.697  1.00 32.58           O  
ATOM    494  OD2 ASP A  30     -14.647   2.327  26.321  1.00 32.58           O  
ATOM    495  H   ASP A  30     -15.379  -0.314  28.783  1.00 30.05           H  
ATOM    496  HA  ASP A  30     -17.033  -0.802  26.552  1.00 26.06           H  
ATOM    497 1HB  ASP A  30     -14.073  -0.095  26.750  1.00 39.10           H  
ATOM    498 2HB  ASP A  30     -14.924  -0.188  25.220  1.00 39.10           H  
ATOM    499  N   LYS A  31     -14.506  -2.901  26.869  1.00 13.92           N  
ATOM    500  CA  LYS A  31     -13.966  -4.193  26.485  1.00 12.75           C  
ATOM    501  C   LYS A  31     -14.953  -5.320  26.737  1.00 12.87           C  
ATOM    502  O   LYS A  31     -15.166  -6.161  25.864  1.00 12.64           O  
ATOM    503  CB  LYS A  31     -12.666  -4.449  27.238  1.00 19.12           C  
ATOM    504  CG  LYS A  31     -11.993  -5.759  26.886  1.00 19.12           C  
ATOM    505  CD  LYS A  31     -10.681  -5.921  27.628  1.00 19.12           C  
ATOM    506  CE  LYS A  31     -10.050  -7.262  27.311  1.00 19.12           C  
ATOM    507  NZ  LYS A  31      -8.764  -7.463  28.024  1.00 19.12           N  
ATOM    508  H   LYS A  31     -13.989  -2.354  27.542  1.00 16.70           H  
ATOM    509  HA  LYS A  31     -13.751  -4.171  25.417  1.00 15.30           H  
ATOM    510 1HB  LYS A  31     -11.963  -3.642  27.034  1.00 22.95           H  
ATOM    511 2HB  LYS A  31     -12.859  -4.450  28.311  1.00 22.95           H  
ATOM    512 1HG  LYS A  31     -12.651  -6.589  27.144  1.00 22.95           H  
ATOM    513 2HG  LYS A  31     -11.797  -5.790  25.815  1.00 22.95           H  
ATOM    514 1HD  LYS A  31      -9.994  -5.123  27.341  1.00 22.95           H  
ATOM    515 2HD  LYS A  31     -10.858  -5.856  28.702  1.00 22.95           H  
ATOM    516 1HE  LYS A  31     -10.738  -8.054  27.602  1.00 22.95           H  
ATOM    517 2HE  LYS A  31      -9.871  -7.331  26.238  1.00 22.95           H  
ATOM    518 1HZ  LYS A  31      -8.413  -8.378  27.769  1.00 22.95           H  
ATOM    519 2HZ  LYS A  31      -8.101  -6.751  27.751  1.00 22.95           H  
ATOM    520 3HZ  LYS A  31      -8.913  -7.422  29.021  1.00 22.95           H  
ATOM    521  N   HIS A  32     -15.546  -5.323  27.932  1.00 15.44           N  
ATOM    522  CA  HIS A  32     -16.538  -6.315  28.317  1.00 17.83           C  
ATOM    523  C   HIS A  32     -17.725  -6.327  27.380  1.00 15.05           C  
ATOM    524  O   HIS A  32     -18.140  -7.389  26.910  1.00 14.14           O  
ATOM    525  CB  HIS A  32     -17.044  -6.049  29.734  1.00 26.74           C  
ATOM    526  CG  HIS A  32     -18.152  -6.970  30.123  1.00 26.74           C  
ATOM    527  ND1 HIS A  32     -17.946  -8.295  30.443  1.00 26.74           N  
ATOM    528  CD2 HIS A  32     -19.484  -6.760  30.221  1.00 26.74           C  
ATOM    529  CE1 HIS A  32     -19.108  -8.862  30.721  1.00 26.74           C  
ATOM    530  NE2 HIS A  32     -20.059  -7.954  30.583  1.00 26.74           N  
ATOM    531  H   HIS A  32     -15.301  -4.613  28.609  1.00 18.53           H  
ATOM    532  HA  HIS A  32     -16.089  -7.306  28.299  1.00 21.40           H  
ATOM    533 1HB  HIS A  32     -16.225  -6.170  30.444  1.00 32.09           H  
ATOM    534 2HB  HIS A  32     -17.401  -5.023  29.813  1.00 32.09           H  
ATOM    535  HD1 HIS A  32     -17.091  -8.801  30.329  1.00 32.09           H  
ATOM    536  HD2 HIS A  32     -20.107  -5.880  30.056  1.00 32.09           H  
ATOM    537  HE1 HIS A  32     -19.159  -9.915  30.997  1.00 32.09           H  
ATOM    538  N   LYS A  33     -18.276  -5.146  27.124  1.00 14.92           N  
ATOM    539  CA  LYS A  33     -19.422  -5.012  26.249  1.00 14.01           C  
ATOM    540  C   LYS A  33     -19.094  -5.416  24.819  1.00 11.40           C  
ATOM    541  O   LYS A  33     -19.919  -6.045  24.154  1.00 10.65           O  
ATOM    542  CB  LYS A  33     -19.949  -3.584  26.334  1.00 21.02           C  
ATOM    543  CG  LYS A  33     -20.633  -3.303  27.669  1.00 21.02           C  
ATOM    544  CD  LYS A  33     -21.119  -1.869  27.797  1.00 21.02           C  
ATOM    545  CE  LYS A  33     -21.905  -1.694  29.092  1.00 21.02           C  
ATOM    546  NZ  LYS A  33     -22.342  -0.289  29.312  1.00 21.02           N  
ATOM    547  H   LYS A  33     -17.895  -4.312  27.555  1.00 17.90           H  
ATOM    548  HA  LYS A  33     -20.203  -5.682  26.608  1.00 16.81           H  
ATOM    549 1HB  LYS A  33     -19.127  -2.878  26.216  1.00 25.22           H  
ATOM    550 2HB  LYS A  33     -20.665  -3.402  25.533  1.00 25.22           H  
ATOM    551 1HG  LYS A  33     -21.488  -3.971  27.780  1.00 25.22           H  
ATOM    552 2HG  LYS A  33     -19.934  -3.507  28.479  1.00 25.22           H  
ATOM    553 1HD  LYS A  33     -20.266  -1.189  27.800  1.00 25.22           H  
ATOM    554 2HD  LYS A  33     -21.762  -1.620  26.953  1.00 25.22           H  
ATOM    555 1HE  LYS A  33     -22.788  -2.330  29.046  1.00 25.22           H  
ATOM    556 2HE  LYS A  33     -21.291  -2.009  29.936  1.00 25.22           H  
ATOM    557 1HZ  LYS A  33     -22.868  -0.233  30.172  1.00 25.22           H  
ATOM    558 2HZ  LYS A  33     -21.530   0.312  29.388  1.00 25.22           H  
ATOM    559 3HZ  LYS A  33     -22.922   0.016  28.543  1.00 25.22           H  
ATOM    560  N   ARG A  34     -17.877  -5.105  24.361  1.00 11.30           N  
ATOM    561  CA  ARG A  34     -17.466  -5.509  23.026  1.00 10.78           C  
ATOM    562  C   ARG A  34     -17.316  -7.016  22.945  1.00  8.33           C  
ATOM    563  O   ARG A  34     -17.655  -7.602  21.921  1.00  7.58           O  
ATOM    564  CB  ARG A  34     -16.179  -4.810  22.622  1.00 16.17           C  
ATOM    565  CG  ARG A  34     -16.363  -3.323  22.370  1.00 16.17           C  
ATOM    566  CD  ARG A  34     -17.272  -3.102  21.219  1.00 16.17           C  
ATOM    567  NE  ARG A  34     -17.520  -1.696  20.959  1.00 16.17           N  
ATOM    568  CZ  ARG A  34     -18.481  -1.243  20.127  1.00 16.17           C  
ATOM    569  NH1 ARG A  34     -19.247  -2.092  19.478  1.00 16.17           N  
ATOM    570  NH2 ARG A  34     -18.663   0.056  19.961  1.00 16.17           N  
ATOM    571  H   ARG A  34     -17.238  -4.567  24.930  1.00 13.56           H  
ATOM    572  HA  ARG A  34     -18.243  -5.206  22.324  1.00 12.94           H  
ATOM    573 1HB  ARG A  34     -15.439  -4.922  23.412  1.00 19.40           H  
ATOM    574 2HB  ARG A  34     -15.770  -5.263  21.723  1.00 19.40           H  
ATOM    575 1HG  ARG A  34     -16.808  -2.846  23.239  1.00 19.40           H  
ATOM    576 2HG  ARG A  34     -15.400  -2.862  22.147  1.00 19.40           H  
ATOM    577 1HD  ARG A  34     -16.823  -3.532  20.326  1.00 19.40           H  
ATOM    578 2HD  ARG A  34     -18.229  -3.585  21.411  1.00 19.40           H  
ATOM    579  HE  ARG A  34     -16.950  -1.015  21.442  1.00 19.40           H  
ATOM    580 1HH1 ARG A  34     -19.105  -3.092  19.567  1.00 19.40           H  
ATOM    581 2HH1 ARG A  34     -19.977  -1.740  18.868  1.00 19.40           H  
ATOM    582 1HH2 ARG A  34     -18.083   0.719  20.455  1.00 19.40           H  
ATOM    583 2HH2 ARG A  34     -19.384   0.382  19.326  1.00 19.40           H  
ATOM    584  N   PHE A  35     -16.864  -7.644  24.033  1.00  8.06           N  
ATOM    585  CA  PHE A  35     -16.821  -9.096  24.105  1.00  7.07           C  
ATOM    586  C   PHE A  35     -18.192  -9.722  24.004  1.00  7.59           C  
ATOM    587  O   PHE A  35     -18.374 -10.693  23.275  1.00  7.27           O  
ATOM    588  CB  PHE A  35     -16.125  -9.632  25.339  1.00 10.61           C  
ATOM    589  CG  PHE A  35     -16.333 -11.117  25.427  1.00 10.61           C  
ATOM    590  CD1 PHE A  35     -15.979 -11.935  24.370  1.00 10.61           C  
ATOM    591  CD2 PHE A  35     -16.889 -11.699  26.555  1.00 10.61           C  
ATOM    592  CE1 PHE A  35     -16.179 -13.299  24.425  1.00 10.61           C  
ATOM    593  CE2 PHE A  35     -17.087 -13.066  26.620  1.00 10.61           C  
ATOM    594  CZ  PHE A  35     -16.733 -13.867  25.552  1.00 10.61           C  
ATOM    595  H   PHE A  35     -16.545  -7.108  24.830  1.00  9.67           H  
ATOM    596  HA  PHE A  35     -16.242  -9.447  23.251  1.00  8.48           H  
ATOM    597 1HB  PHE A  35     -15.058  -9.426  25.295  1.00 12.73           H  
ATOM    598 2HB  PHE A  35     -16.526  -9.168  26.238  1.00 12.73           H  
ATOM    599  HD1 PHE A  35     -15.550 -11.483  23.479  1.00 12.73           H  
ATOM    600  HD2 PHE A  35     -17.175 -11.065  27.396  1.00 12.73           H  
ATOM    601  HE1 PHE A  35     -15.899 -13.927  23.579  1.00 12.73           H  
ATOM    602  HE2 PHE A  35     -17.526 -13.513  27.513  1.00 12.73           H  
ATOM    603  HZ  PHE A  35     -16.893 -14.943  25.602  1.00 12.73           H  
ATOM    604  N   ASN A  36     -19.147  -9.199  24.767  1.00  9.18           N  
ATOM    605  CA  ASN A  36     -20.501  -9.734  24.753  1.00 10.30           C  
ATOM    606  C   ASN A  36     -21.074  -9.707  23.334  1.00  9.34           C  
ATOM    607  O   ASN A  36     -21.670 -10.688  22.874  1.00  9.29           O  
ATOM    608  CB  ASN A  36     -21.376  -8.942  25.702  1.00 15.45           C  
ATOM    609  CG  ASN A  36     -21.026  -9.185  27.144  1.00 15.45           C  
ATOM    610  OD1 ASN A  36     -20.360 -10.169  27.487  1.00 15.45           O  
ATOM    611  ND2 ASN A  36     -21.460  -8.293  27.997  1.00 15.45           N  
ATOM    612  H   ASN A  36     -18.928  -8.418  25.374  1.00 11.02           H  
ATOM    613  HA  ASN A  36     -20.469 -10.775  25.077  1.00 12.36           H  
ATOM    614 1HB  ASN A  36     -21.276  -7.877  25.489  1.00 18.54           H  
ATOM    615 2HB  ASN A  36     -22.420  -9.212  25.543  1.00 18.54           H  
ATOM    616 1HD2 ASN A  36     -21.242  -8.381  28.973  1.00 18.54           H  
ATOM    617 2HD2 ASN A  36     -21.992  -7.512  27.675  1.00 18.54           H  
ATOM    618  N   VAL A  37     -20.862  -8.587  22.638  1.00  9.19           N  
ATOM    619  CA  VAL A  37     -21.304  -8.449  21.261  1.00  9.43           C  
ATOM    620  C   VAL A  37     -20.533  -9.388  20.346  1.00  7.47           C  
ATOM    621  O   VAL A  37     -21.121 -10.005  19.458  1.00  7.39           O  
ATOM    622  CB  VAL A  37     -21.140  -7.011  20.772  1.00 14.14           C  
ATOM    623  CG1 VAL A  37     -21.436  -6.955  19.292  1.00 14.14           C  
ATOM    624  CG2 VAL A  37     -22.082  -6.097  21.536  1.00 14.14           C  
ATOM    625  H   VAL A  37     -20.392  -7.804  23.080  1.00 11.03           H  
ATOM    626  HA  VAL A  37     -22.362  -8.709  21.212  1.00 11.32           H  
ATOM    627  HB  VAL A  37     -20.109  -6.689  20.924  1.00 16.97           H  
ATOM    628 1HG1 VAL A  37     -21.314  -5.932  18.948  1.00 16.97           H  
ATOM    629 2HG1 VAL A  37     -20.748  -7.608  18.755  1.00 16.97           H  
ATOM    630 3HG1 VAL A  37     -22.461  -7.279  19.112  1.00 16.97           H  
ATOM    631 1HG2 VAL A  37     -21.961  -5.073  21.184  1.00 16.97           H  
ATOM    632 2HG2 VAL A  37     -23.111  -6.418  21.373  1.00 16.97           H  
ATOM    633 3HG2 VAL A  37     -21.853  -6.144  22.600  1.00 16.97           H  
ATOM    634  N   PHE A  38     -19.220  -9.486  20.574  1.00  6.87           N  
ATOM    635  CA  PHE A  38     -18.345 -10.368  19.821  1.00  6.87           C  
ATOM    636  C   PHE A  38     -18.873 -11.781  19.847  1.00  6.88           C  
ATOM    637  O   PHE A  38     -19.005 -12.393  18.793  1.00  7.93           O  
ATOM    638  CB  PHE A  38     -16.918 -10.308  20.372  1.00 10.30           C  
ATOM    639  CG  PHE A  38     -15.939 -11.239  19.726  1.00 10.30           C  
ATOM    640  CD1 PHE A  38     -15.368 -10.932  18.502  1.00 10.30           C  
ATOM    641  CD2 PHE A  38     -15.565 -12.417  20.357  1.00 10.30           C  
ATOM    642  CE1 PHE A  38     -14.448 -11.781  17.923  1.00 10.30           C  
ATOM    643  CE2 PHE A  38     -14.640 -13.266  19.781  1.00 10.30           C  
ATOM    644  CZ  PHE A  38     -14.082 -12.946  18.562  1.00 10.30           C  
ATOM    645  H   PHE A  38     -18.800  -8.924  21.297  1.00  8.24           H  
ATOM    646  HA  PHE A  38     -18.328 -10.036  18.790  1.00  8.24           H  
ATOM    647 1HB  PHE A  38     -16.537  -9.293  20.265  1.00 12.37           H  
ATOM    648 2HB  PHE A  38     -16.931 -10.535  21.432  1.00 12.37           H  
ATOM    649  HD1 PHE A  38     -15.651 -10.008  18.001  1.00 12.37           H  
ATOM    650  HD2 PHE A  38     -16.005 -12.666  21.323  1.00 12.37           H  
ATOM    651  HE1 PHE A  38     -14.009 -11.526  16.960  1.00 12.37           H  
ATOM    652  HE2 PHE A  38     -14.352 -14.187  20.289  1.00 12.37           H  
ATOM    653  HZ  PHE A  38     -13.354 -13.612  18.103  1.00 12.37           H  
ATOM    654  N   GLU A  39     -19.197 -12.282  21.040  1.00  7.49           N  
ATOM    655  CA  GLU A  39     -19.778 -13.609  21.208  1.00  9.08           C  
ATOM    656  C   GLU A  39     -20.996 -13.819  20.322  1.00  8.82           C  
ATOM    657  O   GLU A  39     -21.101 -14.841  19.639  1.00  9.90           O  
ATOM    658  CB  GLU A  39     -20.170 -13.839  22.665  1.00 13.62           C  
ATOM    659  CG  GLU A  39     -20.849 -15.177  22.909  1.00 13.62           C  
ATOM    660  CD  GLU A  39     -21.168 -15.431  24.358  1.00 13.62           C  
ATOM    661  OE1 GLU A  39     -20.843 -14.607  25.178  1.00 13.62           O  
ATOM    662  OE2 GLU A  39     -21.742 -16.456  24.645  1.00 13.62           O  
ATOM    663  H   GLU A  39     -19.037 -11.717  21.862  1.00  8.99           H  
ATOM    664  HA  GLU A  39     -19.026 -14.348  20.929  1.00 10.90           H  
ATOM    665 1HB  GLU A  39     -19.281 -13.791  23.295  1.00 16.34           H  
ATOM    666 2HB  GLU A  39     -20.848 -13.053  22.994  1.00 16.34           H  
ATOM    667 1HG  GLU A  39     -21.781 -15.196  22.345  1.00 16.34           H  
ATOM    668 2HG  GLU A  39     -20.216 -15.971  22.523  1.00 16.34           H  
ATOM    669  N   LYS A  40     -21.909 -12.847  20.334  1.00  8.45           N  
ATOM    670  CA  LYS A  40     -23.108 -12.924  19.509  1.00  9.51           C  
ATOM    671  C   LYS A  40     -22.750 -13.017  18.025  1.00  7.54           C  
ATOM    672  O   LYS A  40     -23.365 -13.784  17.279  1.00  8.26           O  
ATOM    673  CB  LYS A  40     -23.989 -11.701  19.758  1.00 14.27           C  
ATOM    674  CG  LYS A  40     -24.642 -11.666  21.130  1.00 14.27           C  
ATOM    675  CD  LYS A  40     -25.466 -10.401  21.313  1.00 14.27           C  
ATOM    676  CE  LYS A  40     -26.108 -10.352  22.692  1.00 14.27           C  
ATOM    677  NZ  LYS A  40     -26.899  -9.107  22.893  1.00 14.27           N  
ATOM    678  H   LYS A  40     -21.778 -12.043  20.944  1.00 10.14           H  
ATOM    679  HA  LYS A  40     -23.662 -13.823  19.782  1.00 11.41           H  
ATOM    680 1HB  LYS A  40     -23.400 -10.793  19.646  1.00 17.12           H  
ATOM    681 2HB  LYS A  40     -24.783 -11.669  19.011  1.00 17.12           H  
ATOM    682 1HG  LYS A  40     -25.293 -12.534  21.247  1.00 17.12           H  
ATOM    683 2HG  LYS A  40     -23.873 -11.704  21.901  1.00 17.12           H  
ATOM    684 1HD  LYS A  40     -24.825  -9.528  21.188  1.00 17.12           H  
ATOM    685 2HD  LYS A  40     -26.250 -10.365  20.556  1.00 17.12           H  
ATOM    686 1HE  LYS A  40     -26.766 -11.211  22.811  1.00 17.12           H  
ATOM    687 2HE  LYS A  40     -25.327 -10.400  23.451  1.00 17.12           H  
ATOM    688 1HZ  LYS A  40     -27.307  -9.112  23.817  1.00 17.12           H  
ATOM    689 2HZ  LYS A  40     -26.294  -8.303  22.797  1.00 17.12           H  
ATOM    690 3HZ  LYS A  40     -27.634  -9.058  22.202  1.00 17.12           H  
ATOM    691  N   ASN A  41     -21.740 -12.251  17.613  1.00  6.02           N  
ATOM    692  CA  ASN A  41     -21.276 -12.260  16.235  1.00  5.16           C  
ATOM    693  C   ASN A  41     -20.551 -13.544  15.870  1.00  4.75           C  
ATOM    694  O   ASN A  41     -20.655 -14.003  14.738  1.00  4.76           O  
ATOM    695  CB  ASN A  41     -20.412 -11.063  15.971  1.00  7.74           C  
ATOM    696  CG  ASN A  41     -21.224  -9.810  15.859  1.00  7.74           C  
ATOM    697  OD1 ASN A  41     -22.423  -9.839  15.552  1.00  7.74           O  
ATOM    698  ND2 ASN A  41     -20.581  -8.704  16.088  1.00  7.74           N  
ATOM    699  H   ASN A  41     -21.292 -11.625  18.272  1.00  7.22           H  
ATOM    700  HA  ASN A  41     -22.149 -12.193  15.584  1.00  6.19           H  
ATOM    701 1HB  ASN A  41     -19.689 -10.944  16.779  1.00  9.29           H  
ATOM    702 2HB  ASN A  41     -19.853 -11.207  15.046  1.00  9.29           H  
ATOM    703 1HD2 ASN A  41     -21.034  -7.817  16.009  1.00  9.29           H  
ATOM    704 2HD2 ASN A  41     -19.617  -8.747  16.335  1.00  9.29           H  
ATOM    705  N   VAL A  42     -19.845 -14.145  16.830  1.00  5.34           N  
ATOM    706  CA  VAL A  42     -19.195 -15.427  16.590  1.00  6.21           C  
ATOM    707  C   VAL A  42     -20.239 -16.454  16.224  1.00  7.36           C  
ATOM    708  O   VAL A  42     -20.068 -17.207  15.258  1.00  8.52           O  
ATOM    709  CB  VAL A  42     -18.414 -15.901  17.836  1.00  9.31           C  
ATOM    710  CG1 VAL A  42     -17.958 -17.335  17.653  1.00  9.31           C  
ATOM    711  CG2 VAL A  42     -17.196 -15.023  18.043  1.00  9.31           C  
ATOM    712  H   VAL A  42     -19.753 -13.707  17.733  1.00  6.41           H  
ATOM    713  HA  VAL A  42     -18.504 -15.323  15.760  1.00  7.45           H  
ATOM    714  HB  VAL A  42     -19.062 -15.859  18.709  1.00 11.18           H  
ATOM    715 1HG1 VAL A  42     -17.413 -17.653  18.542  1.00 11.18           H  
ATOM    716 2HG1 VAL A  42     -18.825 -17.979  17.508  1.00 11.18           H  
ATOM    717 3HG1 VAL A  42     -17.305 -17.398  16.786  1.00 11.18           H  
ATOM    718 1HG2 VAL A  42     -16.650 -15.364  18.922  1.00 11.18           H  
ATOM    719 2HG2 VAL A  42     -16.553 -15.090  17.170  1.00 11.18           H  
ATOM    720 3HG2 VAL A  42     -17.498 -13.993  18.184  1.00 11.18           H  
ATOM    721  N   LEU A  43     -21.327 -16.468  16.987  1.00  8.32           N  
ATOM    722  CA  LEU A  43     -22.420 -17.381  16.728  1.00 11.32           C  
ATOM    723  C   LEU A  43     -23.047 -17.107  15.365  1.00 10.41           C  
ATOM    724  O   LEU A  43     -23.294 -18.040  14.604  1.00 12.12           O  
ATOM    725  CB  LEU A  43     -23.470 -17.235  17.828  1.00 16.98           C  
ATOM    726  CG  LEU A  43     -23.035 -17.713  19.217  1.00 16.98           C  
ATOM    727  CD1 LEU A  43     -24.091 -17.315  20.237  1.00 16.98           C  
ATOM    728  CD2 LEU A  43     -22.833 -19.220  19.189  1.00 16.98           C  
ATOM    729  H   LEU A  43     -21.389 -15.834  17.779  1.00  9.98           H  
ATOM    730  HA  LEU A  43     -22.031 -18.399  16.735  1.00 13.58           H  
ATOM    731 1HB  LEU A  43     -23.747 -16.186  17.912  1.00 20.38           H  
ATOM    732 2HB  LEU A  43     -24.356 -17.802  17.543  1.00 20.38           H  
ATOM    733  HG  LEU A  43     -22.099 -17.229  19.494  1.00 20.38           H  
ATOM    734 1HD1 LEU A  43     -23.782 -17.645  21.229  1.00 20.38           H  
ATOM    735 2HD1 LEU A  43     -24.208 -16.232  20.236  1.00 20.38           H  
ATOM    736 3HD1 LEU A  43     -25.040 -17.783  19.979  1.00 20.38           H  
ATOM    737 1HD2 LEU A  43     -22.519 -19.564  20.175  1.00 20.38           H  
ATOM    738 2HD2 LEU A  43     -23.769 -19.708  18.915  1.00 20.38           H  
ATOM    739 3HD2 LEU A  43     -22.066 -19.471  18.456  1.00 20.38           H  
ATOM    740  N   HIS A  44     -23.251 -15.823  15.047  1.00  8.47           N  
ATOM    741  CA  HIS A  44     -23.812 -15.407  13.762  1.00  8.35           C  
ATOM    742  C   HIS A  44     -23.015 -15.931  12.582  1.00  7.83           C  
ATOM    743  O   HIS A  44     -23.565 -16.568  11.681  1.00  9.79           O  
ATOM    744  CB  HIS A  44     -23.849 -13.883  13.667  1.00 12.52           C  
ATOM    745  CG  HIS A  44     -24.380 -13.384  12.365  1.00 12.52           C  
ATOM    746  ND1 HIS A  44     -23.620 -13.350  11.213  1.00 12.52           N  
ATOM    747  CD2 HIS A  44     -25.586 -12.875  12.039  1.00 12.52           C  
ATOM    748  CE1 HIS A  44     -24.346 -12.847  10.230  1.00 12.52           C  
ATOM    749  NE2 HIS A  44     -25.539 -12.548  10.709  1.00 12.52           N  
ATOM    750  H   HIS A  44     -23.042 -15.104  15.729  1.00 10.16           H  
ATOM    751  HA  HIS A  44     -24.830 -15.784  13.671  1.00 10.02           H  
ATOM    752 1HB  HIS A  44     -24.474 -13.484  14.467  1.00 15.03           H  
ATOM    753 2HB  HIS A  44     -22.849 -13.478  13.801  1.00 15.03           H  
ATOM    754  HD2 HIS A  44     -26.436 -12.741  12.708  1.00 15.03           H  
ATOM    755  HE1 HIS A  44     -24.015 -12.694   9.203  1.00 15.03           H  
ATOM    756  HE2 HIS A  44     -26.307 -12.130  10.198  1.00 15.03           H  
ATOM    757  N   VAL A  45     -21.716 -15.643  12.605  1.00  5.94           N  
ATOM    758  CA  VAL A  45     -20.783 -16.034  11.564  1.00  5.65           C  
ATOM    759  C   VAL A  45     -20.759 -17.529  11.323  1.00  7.38           C  
ATOM    760  O   VAL A  45     -20.825 -17.967  10.173  1.00  7.77           O  
ATOM    761  CB  VAL A  45     -19.371 -15.526  11.933  1.00  8.48           C  
ATOM    762  CG1 VAL A  45     -18.325 -16.137  11.028  1.00  8.48           C  
ATOM    763  CG2 VAL A  45     -19.335 -14.010  11.778  1.00  8.48           C  
ATOM    764  H   VAL A  45     -21.356 -15.112  13.384  1.00  7.13           H  
ATOM    765  HA  VAL A  45     -21.089 -15.543  10.640  1.00  6.78           H  
ATOM    766  HB  VAL A  45     -19.141 -15.806  12.961  1.00 10.17           H  
ATOM    767 1HG1 VAL A  45     -17.341 -15.761  11.304  1.00 10.17           H  
ATOM    768 2HG1 VAL A  45     -18.341 -17.222  11.131  1.00 10.17           H  
ATOM    769 3HG1 VAL A  45     -18.542 -15.868  10.000  1.00 10.17           H  
ATOM    770 1HG2 VAL A  45     -18.345 -13.640  12.042  1.00 10.17           H  
ATOM    771 2HG2 VAL A  45     -19.557 -13.745  10.744  1.00 10.17           H  
ATOM    772 3HG2 VAL A  45     -20.078 -13.555  12.431  1.00 10.17           H  
ATOM    773  N   HIS A  46     -20.684 -18.313  12.394  1.00  9.38           N  
ATOM    774  CA  HIS A  46     -20.641 -19.757  12.242  1.00 13.74           C  
ATOM    775  C   HIS A  46     -21.961 -20.329  11.741  1.00 13.98           C  
ATOM    776  O   HIS A  46     -21.955 -21.248  10.920  1.00 15.24           O  
ATOM    777  CB  HIS A  46     -20.221 -20.414  13.555  1.00 20.61           C  
ATOM    778  CG  HIS A  46     -18.771 -20.209  13.870  1.00 20.61           C  
ATOM    779  ND1 HIS A  46     -18.277 -19.023  14.361  1.00 20.61           N  
ATOM    780  CD2 HIS A  46     -17.705 -21.042  13.767  1.00 20.61           C  
ATOM    781  CE1 HIS A  46     -16.974 -19.128  14.544  1.00 20.61           C  
ATOM    782  NE2 HIS A  46     -16.604 -20.344  14.194  1.00 20.61           N  
ATOM    783  H   HIS A  46     -20.629 -17.910  13.324  1.00 11.26           H  
ATOM    784  HA  HIS A  46     -19.884 -20.009  11.500  1.00 16.49           H  
ATOM    785 1HB  HIS A  46     -20.811 -20.001  14.375  1.00 24.73           H  
ATOM    786 2HB  HIS A  46     -20.419 -21.484  13.513  1.00 24.73           H  
ATOM    787  HD1 HIS A  46     -18.831 -18.247  14.677  1.00 24.73           H  
ATOM    788  HD2 HIS A  46     -17.601 -22.074  13.433  1.00 24.73           H  
ATOM    789  HE1 HIS A  46     -16.396 -18.289  14.927  1.00 24.73           H  
ATOM    790  N   LYS A  47     -23.089 -19.764  12.187  1.00 14.65           N  
ATOM    791  CA  LYS A  47     -24.384 -20.231  11.706  1.00 17.68           C  
ATOM    792  C   LYS A  47     -24.528 -20.017  10.210  1.00 18.00           C  
ATOM    793  O   LYS A  47     -25.028 -20.895   9.510  1.00 24.32           O  
ATOM    794  CB  LYS A  47     -25.531 -19.529  12.437  1.00 26.52           C  
ATOM    795  CG  LYS A  47     -25.730 -19.956  13.886  1.00 26.52           C  
ATOM    796  CD  LYS A  47     -26.866 -19.177  14.533  1.00 26.52           C  
ATOM    797  CE  LYS A  47     -27.068 -19.581  15.985  1.00 26.52           C  
ATOM    798  NZ  LYS A  47     -28.186 -18.826  16.618  1.00 26.52           N  
ATOM    799  H   LYS A  47     -23.059 -19.023  12.877  1.00 17.58           H  
ATOM    800  HA  LYS A  47     -24.457 -21.302  11.898  1.00 21.22           H  
ATOM    801 1HB  LYS A  47     -25.359 -18.453  12.429  1.00 31.82           H  
ATOM    802 2HB  LYS A  47     -26.465 -19.714  11.906  1.00 31.82           H  
ATOM    803 1HG  LYS A  47     -25.980 -21.018  13.913  1.00 31.82           H  
ATOM    804 2HG  LYS A  47     -24.817 -19.808  14.455  1.00 31.82           H  
ATOM    805 1HD  LYS A  47     -26.646 -18.110  14.490  1.00 31.82           H  
ATOM    806 2HD  LYS A  47     -27.791 -19.360  13.985  1.00 31.82           H  
ATOM    807 1HE  LYS A  47     -27.289 -20.646  16.034  1.00 31.82           H  
ATOM    808 2HE  LYS A  47     -26.152 -19.387  16.542  1.00 31.82           H  
ATOM    809 1HZ  LYS A  47     -28.290 -19.120  17.579  1.00 31.82           H  
ATOM    810 2HZ  LYS A  47     -27.984 -17.837  16.588  1.00 31.82           H  
ATOM    811 3HZ  LYS A  47     -29.044 -19.009  16.116  1.00 31.82           H  
ATOM    812  N   VAL A  48     -24.065 -18.866   9.715  1.00 13.56           N  
ATOM    813  CA  VAL A  48     -24.122 -18.589   8.285  1.00 14.12           C  
ATOM    814  C   VAL A  48     -23.194 -19.501   7.505  1.00 14.24           C  
ATOM    815  O   VAL A  48     -23.567 -20.008   6.451  1.00 17.07           O  
ATOM    816  CB  VAL A  48     -23.767 -17.131   7.976  1.00 21.18           C  
ATOM    817  CG1 VAL A  48     -23.665 -16.947   6.465  1.00 21.18           C  
ATOM    818  CG2 VAL A  48     -24.834 -16.214   8.555  1.00 21.18           C  
ATOM    819  H   VAL A  48     -23.684 -18.163  10.340  1.00 16.27           H  
ATOM    820  HA  VAL A  48     -25.143 -18.767   7.946  1.00 16.94           H  
ATOM    821  HB  VAL A  48     -22.797 -16.892   8.412  1.00 25.42           H  
ATOM    822 1HG1 VAL A  48     -23.407 -15.914   6.237  1.00 25.42           H  
ATOM    823 2HG1 VAL A  48     -22.894 -17.608   6.069  1.00 25.42           H  
ATOM    824 3HG1 VAL A  48     -24.623 -17.188   6.005  1.00 25.42           H  
ATOM    825 1HG2 VAL A  48     -24.580 -15.178   8.335  1.00 25.42           H  
ATOM    826 2HG2 VAL A  48     -25.799 -16.453   8.110  1.00 25.42           H  
ATOM    827 3HG2 VAL A  48     -24.890 -16.352   9.633  1.00 25.42           H  
ATOM    828  N   ASN A  49     -21.988 -19.727   8.020  1.00 12.43           N  
ATOM    829  CA  ASN A  49     -21.028 -20.590   7.341  1.00 13.48           C  
ATOM    830  C   ASN A  49     -21.544 -22.006   7.154  1.00 16.65           C  
ATOM    831  O   ASN A  49     -21.291 -22.626   6.122  1.00 20.83           O  
ATOM    832  CB  ASN A  49     -19.723 -20.585   8.085  1.00 20.22           C  
ATOM    833  CG  ASN A  49     -19.026 -19.289   7.863  1.00 20.22           C  
ATOM    834  OD1 ASN A  49     -19.305 -18.625   6.860  1.00 20.22           O  
ATOM    835  ND2 ASN A  49     -18.149 -18.908   8.749  1.00 20.22           N  
ATOM    836  H   ASN A  49     -21.713 -19.278   8.886  1.00 14.92           H  
ATOM    837  HA  ASN A  49     -20.853 -20.182   6.344  1.00 16.18           H  
ATOM    838 1HB  ASN A  49     -19.900 -20.724   9.153  1.00 24.26           H  
ATOM    839 2HB  ASN A  49     -19.092 -21.400   7.738  1.00 24.26           H  
ATOM    840 1HD2 ASN A  49     -17.669 -18.037   8.624  1.00 24.26           H  
ATOM    841 2HD2 ASN A  49     -17.960 -19.479   9.548  1.00 24.26           H  
ATOM    842  N   LYS A  50     -22.303 -22.501   8.130  1.00 17.57           N  
ATOM    843  CA  LYS A  50     -22.908 -23.825   8.044  1.00 23.56           C  
ATOM    844  C   LYS A  50     -24.060 -23.926   7.019  1.00 24.24           C  
ATOM    845  O   LYS A  50     -24.534 -25.027   6.734  1.00 32.26           O  
ATOM    846  CB  LYS A  50     -23.397 -24.247   9.423  1.00 35.34           C  
ATOM    847  CG  LYS A  50     -22.273 -24.514  10.415  1.00 35.34           C  
ATOM    848  CD  LYS A  50     -22.816 -24.903  11.779  1.00 35.34           C  
ATOM    849  CE  LYS A  50     -21.690 -25.169  12.767  1.00 35.34           C  
ATOM    850  NZ  LYS A  50     -22.209 -25.540  14.112  1.00 35.34           N  
ATOM    851  H   LYS A  50     -22.447 -21.956   8.973  1.00 21.08           H  
ATOM    852  HA  LYS A  50     -22.136 -24.524   7.730  1.00 28.27           H  
ATOM    853 1HB  LYS A  50     -24.038 -23.469   9.839  1.00 42.41           H  
ATOM    854 2HB  LYS A  50     -23.995 -25.155   9.338  1.00 42.41           H  
ATOM    855 1HG  LYS A  50     -21.652 -25.328  10.043  1.00 42.41           H  
ATOM    856 2HG  LYS A  50     -21.651 -23.627  10.517  1.00 42.41           H  
ATOM    857 1HD  LYS A  50     -23.444 -24.098  12.164  1.00 42.41           H  
ATOM    858 2HD  LYS A  50     -23.424 -25.803  11.687  1.00 42.41           H  
ATOM    859 1HE  LYS A  50     -21.069 -25.980  12.392  1.00 42.41           H  
ATOM    860 2HE  LYS A  50     -21.077 -24.272  12.861  1.00 42.41           H  
ATOM    861 1HZ  LYS A  50     -21.435 -25.708  14.739  1.00 42.41           H  
ATOM    862 2HZ  LYS A  50     -22.777 -24.787  14.474  1.00 42.41           H  
ATOM    863 3HZ  LYS A  50     -22.769 -26.377  14.038  1.00 42.41           H  
ATOM    864  N   MET A  51     -24.517 -22.791   6.481  1.00 21.32           N  
ATOM    865  CA  MET A  51     -25.583 -22.767   5.487  1.00 24.65           C  
ATOM    866  C   MET A  51     -24.993 -22.988   4.106  1.00 21.77           C  
ATOM    867  O   MET A  51     -23.816 -22.700   3.876  1.00 71.00           O  
ATOM    868  CB  MET A  51     -26.306 -21.423   5.517  1.00 36.97           C  
ATOM    869  CG  MET A  51     -27.037 -21.118   6.808  1.00 36.97           C  
ATOM    870  SD  MET A  51     -27.823 -19.496   6.792  1.00 36.97           S  
ATOM    871  CE  MET A  51     -28.284 -19.334   8.514  1.00 36.97           C  
ATOM    872  H   MET A  51     -24.111 -21.903   6.734  1.00 25.58           H  
ATOM    873  HA  MET A  51     -26.286 -23.574   5.694  1.00 29.58           H  
ATOM    874 1HB  MET A  51     -25.595 -20.620   5.338  1.00 44.37           H  
ATOM    875 2HB  MET A  51     -27.039 -21.391   4.709  1.00 44.37           H  
ATOM    876 1HG  MET A  51     -27.805 -21.873   6.978  1.00 44.37           H  
ATOM    877 2HG  MET A  51     -26.336 -21.155   7.633  1.00 44.37           H  
ATOM    878 1HE  MET A  51     -28.784 -18.377   8.668  1.00 44.37           H  
ATOM    879 2HE  MET A  51     -28.960 -20.145   8.787  1.00 44.37           H  
ATOM    880 3HE  MET A  51     -27.390 -19.382   9.136  1.00 44.37           H  
ATOM    881  N   ASP A  52     -25.802 -23.471   3.170  1.00 31.19           N  
ATOM    882  CA  ASP A  52     -25.302 -23.696   1.817  1.00 30.64           C  
ATOM    883  C   ASP A  52     -25.207 -22.377   1.055  1.00 24.36           C  
ATOM    884  O   ASP A  52     -26.081 -22.037   0.256  1.00 39.20           O  
ATOM    885  CB  ASP A  52     -26.203 -24.674   1.060  1.00 45.96           C  
ATOM    886  CG  ASP A  52     -25.634 -25.066  -0.298  1.00 45.96           C  
ATOM    887  OD1 ASP A  52     -24.550 -24.634  -0.615  1.00 45.96           O  
ATOM    888  OD2 ASP A  52     -26.284 -25.795  -1.009  1.00 45.96           O  
ATOM    889  H   ASP A  52     -26.761 -23.693   3.395  1.00 37.43           H  
ATOM    890  HA  ASP A  52     -24.302 -24.125   1.884  1.00 36.77           H  
ATOM    891 1HB  ASP A  52     -26.340 -25.576   1.656  1.00 55.15           H  
ATOM    892 2HB  ASP A  52     -27.185 -24.225   0.913  1.00 55.15           H  
ATOM    893  N   LYS A  53     -24.125 -21.649   1.310  1.00 15.78           N  
ATOM    894  CA  LYS A  53     -23.882 -20.355   0.693  1.00 12.81           C  
ATOM    895  C   LYS A  53     -22.688 -20.397  -0.260  1.00  9.18           C  
ATOM    896  O   LYS A  53     -21.799 -21.236  -0.106  1.00 14.70           O  
ATOM    897  CB  LYS A  53     -23.629 -19.301   1.779  1.00 19.21           C  
ATOM    898  CG  LYS A  53     -24.759 -19.134   2.782  1.00 19.21           C  
ATOM    899  CD  LYS A  53     -26.018 -18.604   2.116  1.00 19.21           C  
ATOM    900  CE  LYS A  53     -27.114 -18.332   3.136  1.00 19.21           C  
ATOM    901  NZ  LYS A  53     -28.365 -17.841   2.488  1.00 19.21           N  
ATOM    902  H   LYS A  53     -23.469 -22.009   1.992  1.00 18.94           H  
ATOM    903  HA  LYS A  53     -24.773 -20.081   0.133  1.00 15.37           H  
ATOM    904 1HB  LYS A  53     -22.736 -19.573   2.340  1.00 23.06           H  
ATOM    905 2HB  LYS A  53     -23.440 -18.334   1.320  1.00 23.06           H  
ATOM    906 1HG  LYS A  53     -24.978 -20.096   3.243  1.00 23.06           H  
ATOM    907 2HG  LYS A  53     -24.451 -18.438   3.563  1.00 23.06           H  
ATOM    908 1HD  LYS A  53     -25.791 -17.678   1.587  1.00 23.06           H  
ATOM    909 2HD  LYS A  53     -26.382 -19.334   1.393  1.00 23.06           H  
ATOM    910 1HE  LYS A  53     -27.335 -19.249   3.678  1.00 23.06           H  
ATOM    911 2HE  LYS A  53     -26.767 -17.580   3.844  1.00 23.06           H  
ATOM    912 1HZ  LYS A  53     -29.067 -17.672   3.194  1.00 23.06           H  
ATOM    913 2HZ  LYS A  53     -28.171 -16.981   1.993  1.00 23.06           H  
ATOM    914 3HZ  LYS A  53     -28.702 -18.536   1.837  1.00 23.06           H  
ATOM    915  N   PRO A  54     -22.643 -19.470  -1.231  1.00 10.02           N  
ATOM    916  CA  PRO A  54     -21.592 -19.232  -2.216  1.00 11.46           C  
ATOM    917  C   PRO A  54     -20.489 -18.324  -1.669  1.00  9.93           C  
ATOM    918  O   PRO A  54     -19.576 -17.947  -2.400  1.00 18.41           O  
ATOM    919  CB  PRO A  54     -22.348 -18.603  -3.385  1.00 17.19           C  
ATOM    920  CG  PRO A  54     -23.450 -17.847  -2.746  1.00 17.19           C  
ATOM    921  CD  PRO A  54     -23.871 -18.719  -1.584  1.00 17.19           C  
ATOM    922  HA  PRO A  54     -21.167 -20.194  -2.517  1.00 13.75           H  
ATOM    923 1HB  PRO A  54     -21.672 -17.957  -3.964  1.00 20.63           H  
ATOM    924 2HB  PRO A  54     -22.706 -19.387  -4.068  1.00 20.63           H  
ATOM    925 1HG  PRO A  54     -23.103 -16.850  -2.452  1.00 20.63           H  
ATOM    926 2HG  PRO A  54     -24.266 -17.693  -3.469  1.00 20.63           H  
ATOM    927 1HD  PRO A  54     -24.194 -18.094  -0.741  1.00 20.63           H  
ATOM    928 2HD  PRO A  54     -24.660 -19.419  -1.898  1.00 20.63           H  
ATOM    929  N   TYR A  55     -20.585 -17.999  -0.381  1.00 11.34           N  
ATOM    930  CA  TYR A  55     -19.644 -17.165   0.339  1.00 10.09           C  
ATOM    931  C   TYR A  55     -19.538 -17.612   1.777  1.00  7.70           C  
ATOM    932  O   TYR A  55     -20.409 -18.320   2.283  1.00  8.09           O  
ATOM    933  CB  TYR A  55     -20.098 -15.722   0.327  1.00 15.13           C  
ATOM    934  CG  TYR A  55     -21.446 -15.575   0.997  1.00 15.13           C  
ATOM    935  CD1 TYR A  55     -21.557 -15.358   2.365  1.00 15.13           C  
ATOM    936  CD2 TYR A  55     -22.583 -15.672   0.223  1.00 15.13           C  
ATOM    937  CE1 TYR A  55     -22.811 -15.242   2.943  1.00 15.13           C  
ATOM    938  CE2 TYR A  55     -23.828 -15.562   0.793  1.00 15.13           C  
ATOM    939  CZ  TYR A  55     -23.949 -15.349   2.147  1.00 15.13           C  
ATOM    940  OH  TYR A  55     -25.205 -15.246   2.705  1.00 15.13           O  
ATOM    941  H   TYR A  55     -21.368 -18.343   0.147  1.00 13.61           H  
ATOM    942  HA  TYR A  55     -18.661 -17.255  -0.123  1.00 12.11           H  
ATOM    943 1HB  TYR A  55     -19.376 -15.095   0.852  1.00 18.16           H  
ATOM    944 2HB  TYR A  55     -20.171 -15.368  -0.695  1.00 18.16           H  
ATOM    945  HD1 TYR A  55     -20.661 -15.284   2.982  1.00 18.16           H  
ATOM    946  HD2 TYR A  55     -22.489 -15.841  -0.843  1.00 18.16           H  
ATOM    947  HE1 TYR A  55     -22.905 -15.074   4.016  1.00 18.16           H  
ATOM    948  HE2 TYR A  55     -24.720 -15.646   0.174  1.00 18.16           H  
ATOM    949  HH  TYR A  55     -25.251 -14.459   3.258  1.00 18.16           H  
ATOM    950  N   LYS A  56     -18.475 -17.179   2.437  1.00  8.49           N  
ATOM    951  CA  LYS A  56     -18.267 -17.487   3.839  1.00  8.11           C  
ATOM    952  C   LYS A  56     -17.972 -16.206   4.617  1.00  6.66           C  
ATOM    953  O   LYS A  56     -17.471 -15.232   4.050  1.00  7.60           O  
ATOM    954  CB  LYS A  56     -17.137 -18.505   3.995  1.00 12.16           C  
ATOM    955  CG  LYS A  56     -17.378 -19.838   3.295  1.00 12.16           C  
ATOM    956  CD  LYS A  56     -18.493 -20.614   3.984  1.00 12.16           C  
ATOM    957  CE  LYS A  56     -18.714 -21.988   3.367  1.00 12.16           C  
ATOM    958  NZ  LYS A  56     -19.274 -21.910   1.987  1.00 12.16           N  
ATOM    959  H   LYS A  56     -17.793 -16.612   1.953  1.00 10.19           H  
ATOM    960  HA  LYS A  56     -19.184 -17.921   4.243  1.00  9.73           H  
ATOM    961 1HB  LYS A  56     -16.206 -18.085   3.620  1.00 14.60           H  
ATOM    962 2HB  LYS A  56     -17.010 -18.719   5.047  1.00 14.60           H  
ATOM    963 1HG  LYS A  56     -17.649 -19.669   2.253  1.00 14.60           H  
ATOM    964 2HG  LYS A  56     -16.466 -20.433   3.318  1.00 14.60           H  
ATOM    965 1HD  LYS A  56     -18.246 -20.738   5.038  1.00 14.60           H  
ATOM    966 2HD  LYS A  56     -19.421 -20.048   3.915  1.00 14.60           H  
ATOM    967 1HE  LYS A  56     -17.770 -22.530   3.335  1.00 14.60           H  
ATOM    968 2HE  LYS A  56     -19.414 -22.538   3.995  1.00 14.60           H  
ATOM    969 1HZ  LYS A  56     -19.420 -22.846   1.637  1.00 14.60           H  
ATOM    970 2HZ  LYS A  56     -20.158 -21.420   2.009  1.00 14.60           H  
ATOM    971 3HZ  LYS A  56     -18.635 -21.426   1.367  1.00 14.60           H  
ATOM    972  N   LEU A  57     -18.299 -16.201   5.906  1.00  5.92           N  
ATOM    973  CA  LEU A  57     -18.081 -15.029   6.748  1.00  5.44           C  
ATOM    974  C   LEU A  57     -16.971 -15.261   7.751  1.00  5.47           C  
ATOM    975  O   LEU A  57     -16.753 -16.389   8.206  1.00  7.00           O  
ATOM    976  CB  LEU A  57     -19.350 -14.654   7.503  1.00  8.16           C  
ATOM    977  CG  LEU A  57     -20.594 -14.404   6.663  1.00  8.16           C  
ATOM    978  CD1 LEU A  57     -21.725 -14.018   7.602  1.00  8.16           C  
ATOM    979  CD2 LEU A  57     -20.315 -13.341   5.615  1.00  8.16           C  
ATOM    980  H   LEU A  57     -18.705 -17.032   6.315  1.00  7.10           H  
ATOM    981  HA  LEU A  57     -17.796 -14.192   6.107  1.00  6.53           H  
ATOM    982 1HB  LEU A  57     -19.587 -15.467   8.188  1.00  9.79           H  
ATOM    983 2HB  LEU A  57     -19.156 -13.761   8.091  1.00  9.79           H  
ATOM    984  HG  LEU A  57     -20.883 -15.327   6.160  1.00  9.79           H  
ATOM    985 1HD1 LEU A  57     -22.636 -13.858   7.028  1.00  9.79           H  
ATOM    986 2HD1 LEU A  57     -21.889 -14.818   8.323  1.00  9.79           H  
ATOM    987 3HD1 LEU A  57     -21.463 -13.103   8.129  1.00  9.79           H  
ATOM    988 1HD2 LEU A  57     -21.211 -13.177   5.017  1.00  9.79           H  
ATOM    989 2HD2 LEU A  57     -20.028 -12.410   6.096  1.00  9.79           H  
ATOM    990 3HD2 LEU A  57     -19.504 -13.674   4.968  1.00  9.79           H  
ATOM    991  N   ARG A  58     -16.268 -14.201   8.126  1.00  5.85           N  
ATOM    992  CA  ARG A  58     -15.184 -14.348   9.089  1.00  8.91           C  
ATOM    993  C   ARG A  58     -15.105 -13.195  10.081  1.00  6.93           C  
ATOM    994  O   ARG A  58     -15.552 -12.081   9.804  1.00  7.45           O  
ATOM    995  CB  ARG A  58     -13.847 -14.483   8.384  1.00 13.37           C  
ATOM    996  CG  ARG A  58     -13.660 -15.721   7.517  1.00 13.37           C  
ATOM    997  CD  ARG A  58     -13.551 -16.942   8.351  1.00 13.37           C  
ATOM    998  NE  ARG A  58     -13.266 -18.139   7.576  1.00 13.37           N  
ATOM    999  CZ  ARG A  58     -14.200 -18.907   6.981  1.00 13.37           C  
ATOM   1000  NH1 ARG A  58     -15.467 -18.591   7.083  1.00 13.37           N  
ATOM   1001  NH2 ARG A  58     -13.850 -19.983   6.292  1.00 13.37           N  
ATOM   1002  H   ARG A  58     -16.484 -13.287   7.742  1.00  7.02           H  
ATOM   1003  HA  ARG A  58     -15.359 -15.264   9.653  1.00 10.69           H  
ATOM   1004 1HB  ARG A  58     -13.666 -13.607   7.762  1.00 16.04           H  
ATOM   1005 2HB  ARG A  58     -13.075 -14.519   9.144  1.00 16.04           H  
ATOM   1006 1HG  ARG A  58     -14.496 -15.837   6.833  1.00 16.04           H  
ATOM   1007 2HG  ARG A  58     -12.737 -15.618   6.945  1.00 16.04           H  
ATOM   1008 1HD  ARG A  58     -12.732 -16.799   9.054  1.00 16.04           H  
ATOM   1009 2HD  ARG A  58     -14.476 -17.104   8.900  1.00 16.04           H  
ATOM   1010  HE  ARG A  58     -12.299 -18.416   7.475  1.00 16.04           H  
ATOM   1011 1HH1 ARG A  58     -15.758 -17.772   7.598  1.00 16.04           H  
ATOM   1012 2HH1 ARG A  58     -16.161 -19.174   6.643  1.00 16.04           H  
ATOM   1013 1HH2 ARG A  58     -12.874 -20.256   6.220  1.00 16.04           H  
ATOM   1014 2HH2 ARG A  58     -14.555 -20.546   5.845  1.00 16.04           H  
ATOM   1015  N   LEU A  59     -14.528 -13.476  11.248  1.00  7.43           N  
ATOM   1016  CA  LEU A  59     -14.379 -12.501  12.330  1.00  6.41           C  
ATOM   1017  C   LEU A  59     -13.355 -11.399  12.040  1.00  8.42           C  
ATOM   1018  O   LEU A  59     -12.284 -11.366  12.643  1.00 11.85           O  
ATOM   1019  CB  LEU A  59     -13.978 -13.232  13.614  1.00  9.62           C  
ATOM   1020  CG  LEU A  59     -14.985 -14.273  14.113  1.00  9.62           C  
ATOM   1021  CD1 LEU A  59     -14.400 -15.011  15.309  1.00  9.62           C  
ATOM   1022  CD2 LEU A  59     -16.284 -13.575  14.484  1.00  9.62           C  
ATOM   1023  H   LEU A  59     -14.181 -14.412  11.399  1.00  8.92           H  
ATOM   1024  HA  LEU A  59     -15.347 -12.026  12.488  1.00  7.69           H  
ATOM   1025 1HB  LEU A  59     -13.029 -13.739  13.445  1.00 11.54           H  
ATOM   1026 2HB  LEU A  59     -13.839 -12.495  14.406  1.00 11.54           H  
ATOM   1027  HG  LEU A  59     -15.178 -14.998  13.326  1.00 11.54           H  
ATOM   1028 1HD1 LEU A  59     -15.111 -15.760  15.659  1.00 11.54           H  
ATOM   1029 2HD1 LEU A  59     -13.473 -15.503  15.017  1.00 11.54           H  
ATOM   1030 3HD1 LEU A  59     -14.198 -14.302  16.107  1.00 11.54           H  
ATOM   1031 1HD2 LEU A  59     -17.003 -14.313  14.829  1.00 11.54           H  
ATOM   1032 2HD2 LEU A  59     -16.097 -12.852  15.277  1.00 11.54           H  
ATOM   1033 3HD2 LEU A  59     -16.685 -13.061  13.610  1.00 11.54           H  
ATOM   1034  N   ASN A  60     -13.701 -10.491  11.139  1.00  9.68           N  
ATOM   1035  CA  ASN A  60     -12.838  -9.368  10.792  1.00 16.87           C  
ATOM   1036  C   ASN A  60     -13.016  -8.228  11.781  1.00 11.59           C  
ATOM   1037  O   ASN A  60     -13.761  -8.360  12.749  1.00  9.55           O  
ATOM   1038  CB  ASN A  60     -13.141  -8.902   9.385  1.00 25.30           C  
ATOM   1039  CG  ASN A  60     -14.519  -8.315   9.281  1.00 25.30           C  
ATOM   1040  OD1 ASN A  60     -15.039  -7.686  10.210  1.00 25.30           O  
ATOM   1041  ND2 ASN A  60     -15.142  -8.511   8.159  1.00 25.30           N  
ATOM   1042  H   ASN A  60     -14.593 -10.597  10.675  1.00 11.62           H  
ATOM   1043  HA  ASN A  60     -11.798  -9.693  10.846  1.00 20.24           H  
ATOM   1044 1HB  ASN A  60     -12.407  -8.161   9.066  1.00 30.37           H  
ATOM   1045 2HB  ASN A  60     -13.071  -9.749   8.704  1.00 30.37           H  
ATOM   1046 1HD2 ASN A  60     -16.067  -8.143   8.044  1.00 30.37           H  
ATOM   1047 2HD2 ASN A  60     -14.704  -9.021   7.418  1.00 30.37           H  
ATOM   1048  N   LYS A  61     -12.339  -7.109  11.518  1.00 19.24           N  
ATOM   1049  CA  LYS A  61     -12.384  -5.867  12.308  1.00 16.72           C  
ATOM   1050  C   LYS A  61     -13.750  -5.391  12.867  1.00 13.59           C  
ATOM   1051  O   LYS A  61     -13.771  -4.581  13.793  1.00 17.88           O  
ATOM   1052  CB  LYS A  61     -11.794  -4.736  11.473  1.00 25.08           C  
ATOM   1053  CG  LYS A  61     -12.629  -4.312  10.273  1.00 25.08           C  
ATOM   1054  CD  LYS A  61     -11.852  -3.333   9.413  1.00 25.08           C  
ATOM   1055  CE  LYS A  61     -11.608  -2.025  10.146  1.00 25.08           C  
ATOM   1056  NZ  LYS A  61     -10.817  -1.067   9.326  1.00 25.08           N  
ATOM   1057  H   LYS A  61     -11.743  -7.109  10.702  1.00 23.09           H  
ATOM   1058  HA  LYS A  61     -11.731  -6.017  13.169  1.00 20.06           H  
ATOM   1059 1HB  LYS A  61     -11.651  -3.858  12.102  1.00 30.10           H  
ATOM   1060 2HB  LYS A  61     -10.813  -5.035  11.103  1.00 30.10           H  
ATOM   1061 1HG  LYS A  61     -12.895  -5.186   9.677  1.00 30.10           H  
ATOM   1062 2HG  LYS A  61     -13.542  -3.835  10.620  1.00 30.10           H  
ATOM   1063 1HD  LYS A  61     -10.899  -3.774   9.137  1.00 30.10           H  
ATOM   1064 2HD  LYS A  61     -12.411  -3.117   8.505  1.00 30.10           H  
ATOM   1065 1HE  LYS A  61     -12.566  -1.571  10.391  1.00 30.10           H  
ATOM   1066 2HE  LYS A  61     -11.068  -2.225  11.072  1.00 30.10           H  
ATOM   1067 1HZ  LYS A  61     -10.680  -0.213   9.847  1.00 30.10           H  
ATOM   1068 2HZ  LYS A  61      -9.919  -1.478   9.110  1.00 30.10           H  
ATOM   1069 3HZ  LYS A  61     -11.307  -0.860   8.463  1.00 30.10           H  
ATOM   1070  N   PHE A  62     -14.875  -5.869  12.322  1.00 14.31           N  
ATOM   1071  CA  PHE A  62     -16.189  -5.439  12.796  1.00 16.09           C  
ATOM   1072  C   PHE A  62     -16.884  -6.513  13.639  1.00 11.28           C  
ATOM   1073  O   PHE A  62     -18.079  -6.415  13.927  1.00 14.86           O  
ATOM   1074  CB  PHE A  62     -17.084  -5.079  11.606  1.00 24.13           C  
ATOM   1075  CG  PHE A  62     -16.531  -3.969  10.756  1.00 24.13           C  
ATOM   1076  CD1 PHE A  62     -16.369  -4.129   9.385  1.00 24.13           C  
ATOM   1077  CD2 PHE A  62     -16.141  -2.771  11.327  1.00 24.13           C  
ATOM   1078  CE1 PHE A  62     -15.853  -3.105   8.608  1.00 24.13           C  
ATOM   1079  CE2 PHE A  62     -15.619  -1.757  10.555  1.00 24.13           C  
ATOM   1080  CZ  PHE A  62     -15.481  -1.918   9.195  1.00 24.13           C  
ATOM   1081  H   PHE A  62     -14.830  -6.529  11.561  1.00 17.17           H  
ATOM   1082  HA  PHE A  62     -16.058  -4.551  13.415  1.00 19.31           H  
ATOM   1083 1HB  PHE A  62     -17.218  -5.957  10.974  1.00 28.96           H  
ATOM   1084 2HB  PHE A  62     -18.067  -4.779  11.965  1.00 28.96           H  
ATOM   1085  HD1 PHE A  62     -16.662  -5.072   8.924  1.00 28.96           H  
ATOM   1086  HD2 PHE A  62     -16.242  -2.635  12.403  1.00 28.96           H  
ATOM   1087  HE1 PHE A  62     -15.738  -3.235   7.533  1.00 28.96           H  
ATOM   1088  HE2 PHE A  62     -15.312  -0.824  11.021  1.00 28.96           H  
ATOM   1089  HZ  PHE A  62     -15.071  -1.111   8.595  1.00 28.96           H  
ATOM   1090  N   ALA A  63     -16.135  -7.534  14.051  1.00  6.52           N  
ATOM   1091  CA  ALA A  63     -16.696  -8.623  14.841  1.00  5.69           C  
ATOM   1092  C   ALA A  63     -17.136  -8.182  16.233  1.00  5.31           C  
ATOM   1093  O   ALA A  63     -17.940  -8.864  16.858  1.00  6.19           O  
ATOM   1094  CB  ALA A  63     -15.696  -9.757  14.962  1.00  8.54           C  
ATOM   1095  H   ALA A  63     -15.161  -7.581  13.787  1.00  7.82           H  
ATOM   1096  HA  ALA A  63     -17.576  -8.990  14.319  1.00  6.83           H  
ATOM   1097 1HB  ALA A  63     -16.146 -10.579  15.517  1.00 10.24           H  
ATOM   1098 2HB  ALA A  63     -15.414 -10.101  13.967  1.00 10.24           H  
ATOM   1099 3HB  ALA A  63     -14.815  -9.408  15.488  1.00 10.24           H  
ATOM   1100  N   ASP A  64     -16.645  -7.050  16.724  1.00  7.33           N  
ATOM   1101  CA  ASP A  64     -17.050  -6.586  18.045  1.00 11.38           C  
ATOM   1102  C   ASP A  64     -18.228  -5.593  18.048  1.00 13.29           C  
ATOM   1103  O   ASP A  64     -18.489  -4.971  19.081  1.00 19.76           O  
ATOM   1104  CB  ASP A  64     -15.877  -5.934  18.751  1.00 17.07           C  
ATOM   1105  CG  ASP A  64     -15.403  -4.681  18.037  1.00 17.07           C  
ATOM   1106  OD1 ASP A  64     -15.802  -4.464  16.918  1.00 17.07           O  
ATOM   1107  OD2 ASP A  64     -14.667  -3.934  18.633  1.00 17.07           O  
ATOM   1108  H   ASP A  64     -15.982  -6.507  16.190  1.00  8.80           H  
ATOM   1109  HA  ASP A  64     -17.351  -7.458  18.626  1.00 13.66           H  
ATOM   1110 1HB  ASP A  64     -16.168  -5.672  19.764  1.00 20.48           H  
ATOM   1111 2HB  ASP A  64     -15.049  -6.640  18.817  1.00 20.48           H  
ATOM   1112  N   LEU A  65     -18.949  -5.453  16.926  1.00 14.05           N  
ATOM   1113  CA  LEU A  65     -20.084  -4.524  16.898  1.00 19.77           C  
ATOM   1114  C   LEU A  65     -21.330  -5.110  16.228  1.00 16.76           C  
ATOM   1115  O   LEU A  65     -21.252  -6.082  15.476  1.00 16.52           O  
ATOM   1116  CB  LEU A  65     -19.670  -3.225  16.191  1.00 29.66           C  
ATOM   1117  CG  LEU A  65     -19.178  -3.361  14.749  1.00 29.66           C  
ATOM   1118  CD1 LEU A  65     -20.353  -3.539  13.821  1.00 29.66           C  
ATOM   1119  CD2 LEU A  65     -18.401  -2.115  14.372  1.00 29.66           C  
ATOM   1120  H   LEU A  65     -18.703  -5.960  16.081  1.00 16.86           H  
ATOM   1121  HA  LEU A  65     -20.344  -4.276  17.925  1.00 23.72           H  
ATOM   1122 1HB  LEU A  65     -20.521  -2.548  16.183  1.00 35.59           H  
ATOM   1123 2HB  LEU A  65     -18.869  -2.760  16.766  1.00 35.59           H  
ATOM   1124  HG  LEU A  65     -18.536  -4.232  14.664  1.00 35.59           H  
ATOM   1125 1HD1 LEU A  65     -19.994  -3.644  12.800  1.00 35.59           H  
ATOM   1126 2HD1 LEU A  65     -20.908  -4.434  14.101  1.00 35.59           H  
ATOM   1127 3HD1 LEU A  65     -21.007  -2.670  13.892  1.00 35.59           H  
ATOM   1128 1HD2 LEU A  65     -18.053  -2.205  13.347  1.00 35.59           H  
ATOM   1129 2HD2 LEU A  65     -19.050  -1.244  14.459  1.00 35.59           H  
ATOM   1130 3HD2 LEU A  65     -17.548  -2.001  15.041  1.00 35.59           H  
ATOM   1131  N   THR A  66     -22.492  -4.524  16.530  1.00 16.91           N  
ATOM   1132  CA  THR A  66     -23.758  -5.027  15.995  1.00 16.66           C  
ATOM   1133  C   THR A  66     -24.043  -4.453  14.629  1.00 16.86           C  
ATOM   1134  O   THR A  66     -23.475  -3.430  14.261  1.00 17.66           O  
ATOM   1135  CB  THR A  66     -24.943  -4.676  16.920  1.00 24.99           C  
ATOM   1136  OG1 THR A  66     -25.099  -3.249  16.991  1.00 24.99           O  
ATOM   1137  CG2 THR A  66     -24.701  -5.223  18.318  1.00 24.99           C  
ATOM   1138  H   THR A  66     -22.498  -3.723  17.148  1.00 20.29           H  
ATOM   1139  HA  THR A  66     -23.693  -6.111  15.903  1.00 19.99           H  
ATOM   1140  HB  THR A  66     -25.857  -5.113  16.519  1.00 29.99           H  
ATOM   1141  HG1 THR A  66     -24.381  -2.877  17.511  1.00 29.99           H  
ATOM   1142 1HG2 THR A  66     -25.545  -4.971  18.960  1.00 29.99           H  
ATOM   1143 2HG2 THR A  66     -24.592  -6.307  18.271  1.00 29.99           H  
ATOM   1144 3HG2 THR A  66     -23.792  -4.785  18.728  1.00 29.99           H  
ATOM   1145  N   SER A  67     -24.950  -5.093  13.894  1.00 17.69           N  
ATOM   1146  CA  SER A  67     -25.317  -4.620  12.565  1.00 19.05           C  
ATOM   1147  C   SER A  67     -26.127  -3.334  12.617  1.00 15.23           C  
ATOM   1148  O   SER A  67     -26.106  -2.550  11.669  1.00 14.90           O  
ATOM   1149  CB  SER A  67     -26.069  -5.698  11.822  1.00 28.58           C  
ATOM   1150  OG  SER A  67     -27.307  -5.986  12.414  1.00 28.58           O  
ATOM   1151  H   SER A  67     -25.383  -5.931  14.259  1.00 21.23           H  
ATOM   1152  HA  SER A  67     -24.399  -4.414  12.018  1.00 22.86           H  
ATOM   1153 1HB  SER A  67     -26.218  -5.390  10.787  1.00 34.29           H  
ATOM   1154 2HB  SER A  67     -25.455  -6.594  11.811  1.00 34.29           H  
ATOM   1155  HG  SER A  67     -27.811  -5.170  12.380  1.00 34.29           H  
ATOM   1156  N   HIS A  68     -26.812  -3.102  13.736  1.00 17.58           N  
ATOM   1157  CA  HIS A  68     -27.529  -1.855  13.930  1.00 17.65           C  
ATOM   1158  C   HIS A  68     -26.508  -0.744  14.029  1.00 14.91           C  
ATOM   1159  O   HIS A  68     -26.596   0.260  13.315  1.00 17.48           O  
ATOM   1160  CB  HIS A  68     -28.373  -1.882  15.203  1.00 26.47           C  
ATOM   1161  CG  HIS A  68     -29.121  -0.606  15.433  1.00 26.47           C  
ATOM   1162  ND1 HIS A  68     -30.245  -0.261  14.713  1.00 26.47           N  
ATOM   1163  CD2 HIS A  68     -28.895   0.415  16.293  1.00 26.47           C  
ATOM   1164  CE1 HIS A  68     -30.682   0.917  15.126  1.00 26.47           C  
ATOM   1165  NE2 HIS A  68     -29.881   1.347  16.083  1.00 26.47           N  
ATOM   1166  H   HIS A  68     -26.821  -3.793  14.473  1.00 21.10           H  
ATOM   1167  HA  HIS A  68     -28.178  -1.653  13.078  1.00 21.18           H  
ATOM   1168 1HB  HIS A  68     -29.096  -2.697  15.143  1.00 31.77           H  
ATOM   1169 2HB  HIS A  68     -27.736  -2.070  16.066  1.00 31.77           H  
ATOM   1170  HD1 HIS A  68     -30.767  -0.871  14.117  1.00 31.77           H  
ATOM   1171  HD2 HIS A  68     -28.128   0.592  17.048  1.00 31.77           H  
ATOM   1172  HE1 HIS A  68     -31.568   1.367  14.679  1.00 31.77           H  
ATOM   1173  N   GLU A  69     -25.530  -0.949  14.919  1.00 14.85           N  
ATOM   1174  CA  GLU A  69     -24.439  -0.011  15.097  1.00 15.43           C  
ATOM   1175  C   GLU A  69     -23.706   0.197  13.793  1.00 15.15           C  
ATOM   1176  O   GLU A  69     -23.371   1.327  13.450  1.00 17.29           O  
ATOM   1177  CB  GLU A  69     -23.455  -0.493  16.162  1.00 23.14           C  
ATOM   1178  CG  GLU A  69     -22.326   0.490  16.434  1.00 23.14           C  
ATOM   1179  CD  GLU A  69     -21.391   0.045  17.522  1.00 23.14           C  
ATOM   1180  OE1 GLU A  69     -21.525  -1.058  17.995  1.00 23.14           O  
ATOM   1181  OE2 GLU A  69     -20.541   0.817  17.901  1.00 23.14           O  
ATOM   1182  H   GLU A  69     -25.531  -1.791  15.488  1.00 17.82           H  
ATOM   1183  HA  GLU A  69     -24.853   0.948  15.412  1.00 18.52           H  
ATOM   1184 1HB  GLU A  69     -23.987  -0.665  17.098  1.00 27.77           H  
ATOM   1185 2HB  GLU A  69     -23.012  -1.439  15.853  1.00 27.77           H  
ATOM   1186 1HG  GLU A  69     -21.754   0.626  15.516  1.00 27.77           H  
ATOM   1187 2HG  GLU A  69     -22.757   1.453  16.704  1.00 27.77           H  
ATOM   1188  N   PHE A  70     -23.447  -0.899  13.080  1.00 15.22           N  
ATOM   1189  CA  PHE A  70     -22.730  -0.862  11.825  1.00 16.38           C  
ATOM   1190  C   PHE A  70     -23.409   0.048  10.822  1.00 13.79           C  
ATOM   1191  O   PHE A  70     -22.744   0.820  10.147  1.00 15.56           O  
ATOM   1192  CB  PHE A  70     -22.620  -2.248  11.214  1.00 24.57           C  
ATOM   1193  CG  PHE A  70     -21.730  -2.264  10.017  1.00 24.57           C  
ATOM   1194  CD1 PHE A  70     -20.359  -2.296  10.200  1.00 24.57           C  
ATOM   1195  CD2 PHE A  70     -22.232  -2.234   8.727  1.00 24.57           C  
ATOM   1196  CE1 PHE A  70     -19.506  -2.297   9.131  1.00 24.57           C  
ATOM   1197  CE2 PHE A  70     -21.371  -2.238   7.646  1.00 24.57           C  
ATOM   1198  CZ  PHE A  70     -20.006  -2.271   7.860  1.00 24.57           C  
ATOM   1199  H   PHE A  70     -23.738  -1.798  13.430  1.00 18.26           H  
ATOM   1200  HA  PHE A  70     -21.728  -0.483  12.016  1.00 19.66           H  
ATOM   1201 1HB  PHE A  70     -22.238  -2.956  11.943  1.00 29.48           H  
ATOM   1202 2HB  PHE A  70     -23.606  -2.592  10.907  1.00 29.48           H  
ATOM   1203  HD1 PHE A  70     -19.955  -2.310  11.209  1.00 29.48           H  
ATOM   1204  HD2 PHE A  70     -23.310  -2.205   8.570  1.00 29.48           H  
ATOM   1205  HE1 PHE A  70     -18.435  -2.312   9.294  1.00 29.48           H  
ATOM   1206  HE2 PHE A  70     -21.766  -2.215   6.630  1.00 29.48           H  
ATOM   1207  HZ  PHE A  70     -19.317  -2.274   7.028  1.00 29.48           H  
ATOM   1208  N   ARG A  71     -24.732  -0.033  10.711  1.00 13.20           N  
ATOM   1209  CA  ARG A  71     -25.447   0.842   9.789  1.00 16.35           C  
ATOM   1210  C   ARG A  71     -25.353   2.313  10.197  1.00 18.31           C  
ATOM   1211  O   ARG A  71     -25.192   3.195   9.348  1.00 27.83           O  
ATOM   1212  CB  ARG A  71     -26.910   0.446   9.706  1.00 24.53           C  
ATOM   1213  CG  ARG A  71     -27.202  -0.855   8.974  1.00 24.53           C  
ATOM   1214  CD  ARG A  71     -28.651  -1.181   9.038  1.00 24.53           C  
ATOM   1215  NE  ARG A  71     -28.987  -2.391   8.304  1.00 24.53           N  
ATOM   1216  CZ  ARG A  71     -30.171  -3.024   8.357  1.00 24.53           C  
ATOM   1217  NH1 ARG A  71     -31.146  -2.578   9.121  1.00 24.53           N  
ATOM   1218  NH2 ARG A  71     -30.329  -4.105   7.621  1.00 24.53           N  
ATOM   1219  H   ARG A  71     -25.249  -0.714  11.256  1.00 15.84           H  
ATOM   1220  HA  ARG A  71     -25.002   0.731   8.800  1.00 19.62           H  
ATOM   1221 1HB  ARG A  71     -27.314   0.349  10.713  1.00 29.43           H  
ATOM   1222 2HB  ARG A  71     -27.471   1.236   9.205  1.00 29.43           H  
ATOM   1223 1HG  ARG A  71     -26.918  -0.757   7.926  1.00 29.43           H  
ATOM   1224 2HG  ARG A  71     -26.642  -1.672   9.428  1.00 29.43           H  
ATOM   1225 1HD  ARG A  71     -28.941  -1.324  10.078  1.00 29.43           H  
ATOM   1226 2HD  ARG A  71     -29.224  -0.358   8.614  1.00 29.43           H  
ATOM   1227  HE  ARG A  71     -28.291  -2.799   7.689  1.00 29.43           H  
ATOM   1228 1HH1 ARG A  71     -31.010  -1.748   9.680  1.00 29.43           H  
ATOM   1229 2HH1 ARG A  71     -32.029  -3.067   9.149  1.00 29.43           H  
ATOM   1230 1HH2 ARG A  71     -29.551  -4.411   7.046  1.00 29.43           H  
ATOM   1231 2HH2 ARG A  71     -31.201  -4.612   7.632  1.00 29.43           H  
ATOM   1232  N   THR A  72     -25.428   2.584  11.499  1.00 19.73           N  
ATOM   1233  CA  THR A  72     -25.340   3.968  11.944  1.00 31.01           C  
ATOM   1234  C   THR A  72     -23.904   4.488  11.920  1.00 36.09           C  
ATOM   1235  O   THR A  72     -23.687   5.691  11.784  1.00 53.55           O  
ATOM   1236  CB  THR A  72     -25.915   4.132  13.367  1.00 46.52           C  
ATOM   1237  OG1 THR A  72     -25.168   3.329  14.287  1.00 46.52           O  
ATOM   1238  CG2 THR A  72     -27.374   3.703  13.400  1.00 46.52           C  
ATOM   1239  H   THR A  72     -25.577   1.839  12.174  1.00 23.68           H  
ATOM   1240  HA  THR A  72     -25.930   4.584  11.266  1.00 37.21           H  
ATOM   1241  HB  THR A  72     -25.841   5.176  13.669  1.00 55.82           H  
ATOM   1242  HG1 THR A  72     -24.242   3.578  14.244  1.00 55.82           H  
ATOM   1243 1HG2 THR A  72     -27.768   3.825  14.409  1.00 55.82           H  
ATOM   1244 2HG2 THR A  72     -27.949   4.319  12.709  1.00 55.82           H  
ATOM   1245 3HG2 THR A  72     -27.451   2.658  13.105  1.00 55.82           H  
ATOM   1246  N   GLN A  73     -22.923   3.587  12.019  1.00 31.31           N  
ATOM   1247  CA  GLN A  73     -21.529   4.002  12.010  1.00 44.18           C  
ATOM   1248  C   GLN A  73     -20.815   3.745  10.670  1.00 43.74           C  
ATOM   1249  O   GLN A  73     -19.692   4.206  10.472  1.00 64.41           O  
ATOM   1250  CB  GLN A  73     -20.752   3.310  13.141  1.00 66.27           C  
ATOM   1251  CG  GLN A  73     -21.272   3.606  14.547  1.00 66.27           C  
ATOM   1252  CD  GLN A  73     -21.245   5.086  14.905  1.00 66.27           C  
ATOM   1253  OE1 GLN A  73     -22.028   5.857  14.349  1.00 66.27           O  
ATOM   1254  NE2 GLN A  73     -20.378   5.484  15.831  1.00 66.27           N  
ATOM   1255  H   GLN A  73     -23.141   2.609  12.139  1.00 37.57           H  
ATOM   1256  HA  GLN A  73     -21.507   5.066  12.210  1.00 53.02           H  
ATOM   1257 1HB  GLN A  73     -20.786   2.231  12.995  1.00 79.52           H  
ATOM   1258 2HB  GLN A  73     -19.707   3.613  13.099  1.00 79.52           H  
ATOM   1259 1HG  GLN A  73     -22.300   3.258  14.624  1.00 79.52           H  
ATOM   1260 2HG  GLN A  73     -20.648   3.075  15.267  1.00 79.52           H  
ATOM   1261 1HE2 GLN A  73     -20.349   6.451  16.103  1.00 79.52           H  
ATOM   1262 2HE2 GLN A  73     -19.765   4.822  16.264  1.00 79.52           H  
ATOM   1263  N   TYR A  74     -21.422   2.963   9.776  1.00 30.37           N  
ATOM   1264  CA  TYR A  74     -20.806   2.689   8.476  1.00 30.80           C  
ATOM   1265  C   TYR A  74     -21.806   2.638   7.308  1.00 24.21           C  
ATOM   1266  O   TYR A  74     -21.731   1.723   6.489  1.00 35.58           O  
ATOM   1267  CB  TYR A  74     -20.034   1.357   8.534  1.00 46.20           C  
ATOM   1268  CG  TYR A  74     -18.919   1.337   9.558  1.00 46.20           C  
ATOM   1269  CD1 TYR A  74     -19.146   0.804  10.819  1.00 46.20           C  
ATOM   1270  CD2 TYR A  74     -17.677   1.863   9.246  1.00 46.20           C  
ATOM   1271  CE1 TYR A  74     -18.145   0.803  11.765  1.00 46.20           C  
ATOM   1272  CE2 TYR A  74     -16.672   1.863  10.192  1.00 46.20           C  
ATOM   1273  CZ  TYR A  74     -16.904   1.340  11.449  1.00 46.20           C  
ATOM   1274  OH  TYR A  74     -15.902   1.348  12.393  1.00 46.20           O  
ATOM   1275  H   TYR A  74     -22.324   2.564   9.980  1.00 36.44           H  
ATOM   1276  HA  TYR A  74     -20.099   3.490   8.262  1.00 36.96           H  
ATOM   1277 1HB  TYR A  74     -20.722   0.543   8.765  1.00 55.44           H  
ATOM   1278 2HB  TYR A  74     -19.600   1.148   7.559  1.00 55.44           H  
ATOM   1279  HD1 TYR A  74     -20.123   0.397  11.062  1.00 55.44           H  
ATOM   1280  HD2 TYR A  74     -17.496   2.286   8.259  1.00 55.44           H  
ATOM   1281  HE1 TYR A  74     -18.330   0.391  12.756  1.00 55.44           H  
ATOM   1282  HE2 TYR A  74     -15.696   2.284   9.950  1.00 55.44           H  
ATOM   1283  HH  TYR A  74     -16.238   0.993  13.219  1.00 55.44           H  
ATOM   1284  N   ALA A  75     -22.725   3.606   7.205  1.00 19.09           N  
ATOM   1285  CA  ALA A  75     -23.673   3.592   6.071  1.00 17.83           C  
ATOM   1286  C   ALA A  75     -24.466   4.898   5.906  1.00 29.07           C  
ATOM   1287  O   ALA A  75     -24.556   5.436   4.799  1.00114.71           O  
ATOM   1288  CB  ALA A  75     -24.655   2.429   6.200  1.00 26.74           C  
ATOM   1289  H   ALA A  75     -22.765   4.342   7.897  1.00 22.91           H  
ATOM   1290  HA  ALA A  75     -23.087   3.450   5.161  1.00 21.40           H  
ATOM   1291 1HB  ALA A  75     -25.309   2.413   5.328  1.00 32.09           H  
ATOM   1292 2HB  ALA A  75     -24.117   1.484   6.258  1.00 32.09           H  
ATOM   1293 3HB  ALA A  75     -25.259   2.551   7.093  1.00 32.09           H  
ATOM   1294  N   SER A  76     -25.030   5.412   7.001  1.00 23.32           N  
ATOM   1295  CA  SER A  76     -25.929   6.588   6.974  1.00 49.78           C  
ATOM   1296  C   SER A  76     -25.448   7.936   6.343  1.00 32.92           C  
ATOM   1297  O   SER A  76     -26.138   8.945   6.494  1.00 88.46           O  
ATOM   1298  CB  SER A  76     -26.386   6.873   8.391  1.00 74.67           C  
ATOM   1299  OG  SER A  76     -25.322   7.307   9.193  1.00 74.67           O  
ATOM   1300  H   SER A  76     -24.902   4.923   7.883  1.00 27.98           H  
ATOM   1301  HA  SER A  76     -26.810   6.280   6.403  1.00 59.74           H  
ATOM   1302 1HB  SER A  76     -27.167   7.633   8.379  1.00 89.60           H  
ATOM   1303 2HB  SER A  76     -26.814   5.968   8.820  1.00 89.60           H  
ATOM   1304  HG  SER A  76     -25.684   7.414  10.081  1.00 89.60           H  
ATOM   1305  N   SER A  77     -24.311   7.968   5.634  1.00 49.27           N  
ATOM   1306  CA  SER A  77     -23.854   9.180   4.949  1.00108.91           C  
ATOM   1307  C   SER A  77     -24.511   9.360   3.577  1.00 89.16           C  
ATOM   1308  O   SER A  77     -24.457  10.441   2.983  1.00163.30           O  
ATOM   1309  CB  SER A  77     -22.369   9.119   4.749  1.00163.37           C  
ATOM   1310  OG  SER A  77     -22.033   8.116   3.831  1.00163.37           O  
ATOM   1311  H   SER A  77     -23.745   7.142   5.544  1.00 59.12           H  
ATOM   1312  HA  SER A  77     -24.101  10.042   5.568  1.00130.69           H  
ATOM   1313 1HB  SER A  77     -21.999  10.080   4.397  1.00196.04           H  
ATOM   1314 2HB  SER A  77     -21.902   8.916   5.704  1.00196.04           H  
ATOM   1315  HG  SER A  77     -22.440   7.310   4.159  1.00196.04           H  
ATOM   1316  N   LYS A  78     -25.111   8.289   3.064  1.00 76.97           N  
ATOM   1317  CA  LYS A  78     -25.761   8.349   1.756  1.00 80.96           C  
ATOM   1318  C   LYS A  78     -26.990   9.238   1.828  1.00 41.07           C  
ATOM   1319  O   LYS A  78     -27.981   8.873   2.459  1.00 74.56           O  
ATOM   1320  CB  LYS A  78     -26.156   6.942   1.293  1.00121.44           C  
ATOM   1321  CG  LYS A  78     -26.749   6.826  -0.119  1.00121.44           C  
ATOM   1322  CD  LYS A  78     -25.674   7.027  -1.184  1.00121.44           C  
ATOM   1323  CE  LYS A  78     -26.146   6.627  -2.587  1.00121.44           C  
ATOM   1324  NZ  LYS A  78     -27.179   7.544  -3.154  1.00121.44           N  
ATOM   1325  H   LYS A  78     -25.113   7.418   3.588  1.00 92.36           H  
ATOM   1326  HA  LYS A  78     -25.066   8.783   1.036  1.00 97.15           H  
ATOM   1327 1HB  LYS A  78     -25.277   6.299   1.332  1.00145.73           H  
ATOM   1328 2HB  LYS A  78     -26.888   6.531   1.989  1.00145.73           H  
ATOM   1329 1HG  LYS A  78     -27.202   5.843  -0.252  1.00145.73           H  
ATOM   1330 2HG  LYS A  78     -27.521   7.583  -0.250  1.00145.73           H  
ATOM   1331 1HD  LYS A  78     -25.381   8.079  -1.200  1.00145.73           H  
ATOM   1332 2HD  LYS A  78     -24.797   6.432  -0.928  1.00145.73           H  
ATOM   1333 1HE  LYS A  78     -25.283   6.625  -3.251  1.00145.73           H  
ATOM   1334 2HE  LYS A  78     -26.559   5.619  -2.548  1.00145.73           H  
ATOM   1335 1HZ  LYS A  78     -27.426   7.219  -4.087  1.00145.73           H  
ATOM   1336 2HZ  LYS A  78     -28.001   7.548  -2.565  1.00145.73           H  
ATOM   1337 3HZ  LYS A  78     -26.807   8.480  -3.216  1.00145.73           H  
ATOM   1338  N   ILE A  79     -26.936  10.401   1.182  1.00 72.28           N  
ATOM   1339  CA  ILE A  79     -28.091  11.294   1.210  1.00137.60           C  
ATOM   1340  C   ILE A  79     -29.249  10.688   0.429  1.00111.79           C  
ATOM   1341  O   ILE A  79     -29.073  10.197  -0.687  1.00193.34           O  
ATOM   1342  CB  ILE A  79     -27.741  12.678   0.643  1.00206.40           C  
ATOM   1343  CG1 ILE A  79     -26.633  13.308   1.482  1.00206.40           C  
ATOM   1344  CG2 ILE A  79     -28.968  13.573   0.596  1.00206.40           C  
ATOM   1345  CD1 ILE A  79     -26.996  13.517   2.934  1.00206.40           C  
ATOM   1346  H   ILE A  79     -26.088  10.677   0.688  1.00 86.74           H  
ATOM   1347  HA  ILE A  79     -28.407  11.420   2.245  1.00165.12           H  
ATOM   1348  HB  ILE A  79     -27.356  12.560  -0.360  1.00247.68           H  
ATOM   1349 1HG1 ILE A  79     -25.763  12.659   1.442  1.00247.68           H  
ATOM   1350 2HG1 ILE A  79     -26.364  14.273   1.050  1.00247.68           H  
ATOM   1351 1HG2 ILE A  79     -28.695  14.542   0.180  1.00247.68           H  
ATOM   1352 2HG2 ILE A  79     -29.731  13.114  -0.032  1.00247.68           H  
ATOM   1353 3HG2 ILE A  79     -29.361  13.709   1.603  1.00247.68           H  
ATOM   1354 1HD1 ILE A  79     -26.151  13.963   3.459  1.00247.68           H  
ATOM   1355 2HD1 ILE A  79     -27.857  14.182   3.002  1.00247.68           H  
ATOM   1356 3HD1 ILE A  79     -27.241  12.559   3.390  1.00247.68           H  
ATOM   1357  N   LYS A  80     -30.432  10.703   1.033  1.00 82.01           N  
ATOM   1358  CA  LYS A  80     -31.605  10.112   0.407  1.00 87.34           C  
ATOM   1359  C   LYS A  80     -32.708  11.134   0.211  1.00 83.38           C  
ATOM   1360  O   LYS A  80     -32.804  12.103   0.967  1.00147.97           O  
ATOM   1361  CB  LYS A  80     -32.140   8.963   1.264  1.00131.01           C  
ATOM   1362  CG  LYS A  80     -31.156   7.821   1.462  1.00131.01           C  
ATOM   1363  CD  LYS A  80     -31.755   6.688   2.282  1.00131.01           C  
ATOM   1364  CE  LYS A  80     -30.697   5.639   2.595  1.00131.01           C  
ATOM   1365  NZ  LYS A  80     -31.241   4.484   3.364  1.00131.01           N  
ATOM   1366  H   LYS A  80     -30.516  11.123   1.948  1.00 98.41           H  
ATOM   1367  HA  LYS A  80     -31.322   9.728  -0.573  1.00104.81           H  
ATOM   1368 1HB  LYS A  80     -32.418   9.339   2.248  1.00157.21           H  
ATOM   1369 2HB  LYS A  80     -33.038   8.552   0.802  1.00157.21           H  
ATOM   1370 1HG  LYS A  80     -30.847   7.432   0.491  1.00157.21           H  
ATOM   1371 2HG  LYS A  80     -30.275   8.194   1.980  1.00157.21           H  
ATOM   1372 1HD  LYS A  80     -32.158   7.079   3.216  1.00157.21           H  
ATOM   1373 2HD  LYS A  80     -32.565   6.218   1.723  1.00157.21           H  
ATOM   1374 1HE  LYS A  80     -30.267   5.278   1.666  1.00157.21           H  
ATOM   1375 2HE  LYS A  80     -29.910   6.109   3.184  1.00157.21           H  
ATOM   1376 1HZ  LYS A  80     -30.494   3.831   3.552  1.00157.21           H  
ATOM   1377 2HZ  LYS A  80     -31.635   4.803   4.237  1.00157.21           H  
ATOM   1378 3HZ  LYS A  80     -31.952   4.007   2.824  1.00157.21           H  
ATOM   1379  N   HIS A  81     -33.566  10.856  -0.773  1.00100.48           N  
ATOM   1380  CA  HIS A  81     -34.734  11.660  -1.146  1.00175.80           C  
ATOM   1381  C   HIS A  81     -35.802  11.809  -0.052  1.00173.79           C  
ATOM   1382  O   HIS A  81     -36.751  12.576  -0.214  1.00214.31           O  
ATOM   1383  CB  HIS A  81     -35.378  11.038  -2.375  1.00263.70           C  
ATOM   1384  CG  HIS A  81     -35.883   9.659  -2.103  1.00263.70           C  
ATOM   1385  ND1 HIS A  81     -35.039   8.575  -1.983  1.00263.70           N  
ATOM   1386  CD2 HIS A  81     -37.136   9.184  -1.919  1.00263.70           C  
ATOM   1387  CE1 HIS A  81     -35.754   7.491  -1.742  1.00263.70           C  
ATOM   1388  NE2 HIS A  81     -37.028   7.833  -1.699  1.00263.70           N  
ATOM   1389  H   HIS A  81     -33.387  10.027  -1.322  1.00120.58           H  
ATOM   1390  HA  HIS A  81     -34.404  12.661  -1.413  1.00210.96           H  
ATOM   1391 1HB  HIS A  81     -36.211  11.655  -2.710  1.00316.44           H  
ATOM   1392 2HB  HIS A  81     -34.652  10.988  -3.186  1.00316.44           H  
ATOM   1393  HD2 HIS A  81     -38.059   9.764  -1.942  1.00316.44           H  
ATOM   1394  HE1 HIS A  81     -35.360   6.485  -1.601  1.00316.44           H  
ATOM   1395  HE2 HIS A  81     -37.801   7.206  -1.528  1.00316.44           H  
ATOM   1396  N   HIS A  82     -35.634  11.102   1.064  1.00201.34           N  
ATOM   1397  CA  HIS A  82     -36.542  11.181   2.189  1.00302.07           C  
ATOM   1398  C   HIS A  82     -36.292  12.455   2.990  1.00299.19           C  
ATOM   1399  O   HIS A  82     -37.145  12.880   3.773  1.00400.00           O  
ATOM   1400  CB  HIS A  82     -36.331   9.965   3.088  1.00453.11           C  
ATOM   1401  CG  HIS A  82     -36.719   8.678   2.436  1.00453.11           C  
ATOM   1402  ND1 HIS A  82     -38.031   8.336   2.186  1.00453.11           N  
ATOM   1403  CD2 HIS A  82     -35.966   7.654   1.972  1.00453.11           C  
ATOM   1404  CE1 HIS A  82     -38.069   7.152   1.601  1.00453.11           C  
ATOM   1405  NE2 HIS A  82     -36.830   6.718   1.458  1.00453.11           N  
ATOM   1406  H   HIS A  82     -34.858  10.467   1.141  1.00241.61           H  
ATOM   1407  HA  HIS A  82     -37.574  11.188   1.842  1.00362.48           H  
ATOM   1408 1HB  HIS A  82     -35.281   9.900   3.375  1.00543.73           H  
ATOM   1409 2HB  HIS A  82     -36.916  10.078   4.001  1.00543.73           H  
ATOM   1410  HD1 HIS A  82     -38.837   8.901   2.368  1.00543.73           H  
ATOM   1411  HD2 HIS A  82     -34.891   7.477   1.945  1.00543.73           H  
ATOM   1412  HE1 HIS A  82     -39.021   6.702   1.321  1.00543.73           H  
ATOM   1413  N   ARG A  83     -35.119  13.062   2.797  1.00246.21           N  
ATOM   1414  CA  ARG A  83     -34.783  14.308   3.470  1.00297.39           C  
ATOM   1415  C   ARG A  83     -34.265  15.343   2.472  1.00237.52           C  
ATOM   1416  O   ARG A  83     -34.379  16.548   2.703  1.00283.14           O  
ATOM   1417  CB  ARG A  83     -33.740  14.072   4.552  1.00446.08           C  
ATOM   1418  CG  ARG A  83     -34.201  13.188   5.701  1.00446.08           C  
ATOM   1419  CD  ARG A  83     -35.252  13.854   6.514  1.00446.08           C  
ATOM   1420  NE  ARG A  83     -35.695  13.019   7.618  1.00446.08           N  
ATOM   1421  CZ  ARG A  83     -36.705  12.127   7.554  1.00446.08           C  
ATOM   1422  NH1 ARG A  83     -37.380  11.961   6.437  1.00446.08           N  
ATOM   1423  NH2 ARG A  83     -37.021  11.416   8.623  1.00446.08           N  
ATOM   1424  H   ARG A  83     -34.442  12.659   2.163  1.00295.45           H  
ATOM   1425  HA  ARG A  83     -35.684  14.703   3.940  1.00356.87           H  
ATOM   1426 1HB  ARG A  83     -32.858  13.608   4.113  1.00535.30           H  
ATOM   1427 2HB  ARG A  83     -33.431  15.028   4.974  1.00535.30           H  
ATOM   1428 1HG  ARG A  83     -34.603  12.253   5.313  1.00535.30           H  
ATOM   1429 2HG  ARG A  83     -33.354  12.974   6.354  1.00535.30           H  
ATOM   1430 1HD  ARG A  83     -34.859  14.783   6.926  1.00535.30           H  
ATOM   1431 2HD  ARG A  83     -36.114  14.073   5.885  1.00535.30           H  
ATOM   1432  HE  ARG A  83     -35.207  13.111   8.498  1.00535.30           H  
ATOM   1433 1HH1 ARG A  83     -37.150  12.502   5.610  1.00535.30           H  
ATOM   1434 2HH1 ARG A  83     -38.136  11.293   6.401  1.00535.30           H  
ATOM   1435 1HH2 ARG A  83     -36.506  11.540   9.484  1.00535.30           H  
ATOM   1436 2HH2 ARG A  83     -37.777  10.749   8.579  1.00535.30           H  
ATOM   1437  N   MET A  84     -33.707  14.868   1.359  1.00187.09           N  
ATOM   1438  CA  MET A  84     -33.204  15.733   0.305  1.00215.11           C  
ATOM   1439  C   MET A  84     -34.327  16.461  -0.414  1.00249.54           C  
ATOM   1440  O   MET A  84     -35.389  15.892  -0.667  1.00314.21           O  
ATOM   1441  CB  MET A  84     -32.388  14.913  -0.683  1.00322.67           C  
ATOM   1442  CG  MET A  84     -31.748  15.703  -1.810  1.00322.67           C  
ATOM   1443  SD  MET A  84     -30.793  14.646  -2.909  1.00322.67           S  
ATOM   1444  CE  MET A  84     -32.099  13.671  -3.648  1.00322.67           C  
ATOM   1445  H   MET A  84     -33.614  13.873   1.224  1.00224.51           H  
ATOM   1446  HA  MET A  84     -32.558  16.486   0.757  1.00258.13           H  
ATOM   1447 1HB  MET A  84     -31.598  14.390  -0.150  1.00387.20           H  
ATOM   1448 2HB  MET A  84     -33.025  14.159  -1.138  1.00387.20           H  
ATOM   1449 1HG  MET A  84     -32.519  16.201  -2.396  1.00387.20           H  
ATOM   1450 2HG  MET A  84     -31.085  16.463  -1.397  1.00387.20           H  
ATOM   1451 1HE  MET A  84     -31.668  12.966  -4.360  1.00387.20           H  
ATOM   1452 2HE  MET A  84     -32.629  13.123  -2.868  1.00387.20           H  
ATOM   1453 3HE  MET A  84     -32.796  14.330  -4.167  1.00387.20           H  
ATOM   1454  N   LEU A  85     -34.082  17.723  -0.745  1.00285.50           N  
ATOM   1455  CA  LEU A  85     -35.058  18.531  -1.460  1.00400.00           C  
ATOM   1456  C   LEU A  85     -35.341  17.963  -2.842  1.00364.28           C  
ATOM   1457  O   LEU A  85     -34.421  17.709  -3.622  1.00400.00           O  
ATOM   1458  CB  LEU A  85     -34.564  19.973  -1.596  1.00600.00           C  
ATOM   1459  CG  LEU A  85     -35.542  20.940  -2.275  1.00600.00           C  
ATOM   1460  CD1 LEU A  85     -36.776  21.107  -1.400  1.00600.00           C  
ATOM   1461  CD2 LEU A  85     -34.850  22.275  -2.501  1.00600.00           C  
ATOM   1462  H   LEU A  85     -33.192  18.133  -0.499  1.00342.60           H  
ATOM   1463  HA  LEU A  85     -35.987  18.531  -0.892  1.00480.00           H  
ATOM   1464 1HB  LEU A  85     -34.347  20.362  -0.602  1.00720.00           H  
ATOM   1465 2HB  LEU A  85     -33.640  19.973  -2.175  1.00720.00           H  
ATOM   1466  HG  LEU A  85     -35.859  20.529  -3.234  1.00720.00           H  
ATOM   1467 1HD1 LEU A  85     -37.476  21.788  -1.884  1.00720.00           H  
ATOM   1468 2HD1 LEU A  85     -37.255  20.138  -1.257  1.00720.00           H  
ATOM   1469 3HD1 LEU A  85     -36.485  21.514  -0.433  1.00720.00           H  
ATOM   1470 1HD2 LEU A  85     -35.540  22.965  -2.988  1.00720.00           H  
ATOM   1471 2HD2 LEU A  85     -34.537  22.690  -1.543  1.00720.00           H  
ATOM   1472 3HD2 LEU A  85     -33.976  22.128  -3.136  1.00720.00           H  
ATOM   1473  N   LYS A  86     -36.622  17.764  -3.133  1.00279.40           N  
ATOM   1474  CA  LYS A  86     -37.057  17.238  -4.418  1.00329.47           C  
ATOM   1475  C   LYS A  86     -36.671  18.165  -5.563  1.00325.30           C  
ATOM   1476  O   LYS A  86     -36.891  19.376  -5.499  1.00400.00           O  
ATOM   1477  CB  LYS A  86     -38.570  17.019  -4.420  1.00494.21           C  
ATOM   1478  CG  LYS A  86     -39.111  16.393  -5.700  1.00494.21           C  
ATOM   1479  CD  LYS A  86     -40.608  16.140  -5.602  1.00494.21           C  
ATOM   1480  CE  LYS A  86     -41.151  15.524  -6.883  1.00494.21           C  
ATOM   1481  NZ  LYS A  86     -42.616  15.275  -6.799  1.00494.21           N  
ATOM   1482  H   LYS A  86     -37.320  17.990  -2.439  1.00335.28           H  
ATOM   1483  HA  LYS A  86     -36.565  16.280  -4.584  1.00395.36           H  
ATOM   1484 1HB  LYS A  86     -38.844  16.371  -3.588  1.00593.05           H  
ATOM   1485 2HB  LYS A  86     -39.076  17.973  -4.274  1.00593.05           H  
ATOM   1486 1HG  LYS A  86     -38.919  17.060  -6.541  1.00593.05           H  
ATOM   1487 2HG  LYS A  86     -38.602  15.447  -5.885  1.00593.05           H  
ATOM   1488 1HD  LYS A  86     -40.809  15.463  -4.770  1.00593.05           H  
ATOM   1489 2HD  LYS A  86     -41.124  17.081  -5.415  1.00593.05           H  
ATOM   1490 1HE  LYS A  86     -40.956  16.199  -7.715  1.00593.05           H  
ATOM   1491 2HE  LYS A  86     -40.643  14.579  -7.071  1.00593.05           H  
ATOM   1492 1HZ  LYS A  86     -42.939  14.868  -7.665  1.00593.05           H  
ATOM   1493 2HZ  LYS A  86     -42.807  14.639  -6.037  1.00593.05           H  
ATOM   1494 3HZ  LYS A  86     -43.098  16.147  -6.637  1.00593.05           H  
ATOM   1495  N   GLY A  87     -36.105  17.586  -6.615  1.00272.76           N  
ATOM   1496  CA  GLY A  87     -35.690  18.357  -7.778  1.00313.72           C  
ATOM   1497  C   GLY A  87     -35.129  17.457  -8.872  1.00265.73           C  
ATOM   1498  O   GLY A  87     -35.151  16.231  -8.755  1.00317.80           O  
ATOM   1499  H   GLY A  87     -35.953  16.588  -6.607  1.00327.31           H  
ATOM   1500 1HA  GLY A  87     -36.542  18.917  -8.165  1.00376.46           H  
ATOM   1501 2HA  GLY A  87     -34.937  19.085  -7.480  1.00376.46           H  
ATOM   1502  N   LYS A  88     -34.640  18.077  -9.940  1.00242.08           N  
ATOM   1503  CA  LYS A  88     -34.091  17.350 -11.079  1.00235.29           C  
ATOM   1504  C   LYS A  88     -32.616  17.015 -10.906  1.00175.95           C  
ATOM   1505  O   LYS A  88     -31.901  17.671 -10.146  1.00174.28           O  
ATOM   1506  CB  LYS A  88     -34.285  18.154 -12.364  1.00352.94           C  
ATOM   1507  CG  LYS A  88     -35.740  18.337 -12.776  1.00352.94           C  
ATOM   1508  CD  LYS A  88     -35.850  19.108 -14.083  1.00352.94           C  
ATOM   1509  CE  LYS A  88     -37.302  19.285 -14.501  1.00352.94           C  
ATOM   1510  NZ  LYS A  88     -37.422  20.045 -15.775  1.00352.94           N  
ATOM   1511  H   LYS A  88     -34.652  19.086  -9.966  1.00290.50           H  
ATOM   1512  HA  LYS A  88     -34.633  16.409 -11.176  1.00282.35           H  
ATOM   1513 1HB  LYS A  88     -33.844  19.143 -12.245  1.00423.52           H  
ATOM   1514 2HB  LYS A  88     -33.765  17.660 -13.185  1.00423.52           H  
ATOM   1515 1HG  LYS A  88     -36.209  17.361 -12.899  1.00423.52           H  
ATOM   1516 2HG  LYS A  88     -36.273  18.882 -11.997  1.00423.52           H  
ATOM   1517 1HD  LYS A  88     -35.392  20.091 -13.965  1.00423.52           H  
ATOM   1518 2HD  LYS A  88     -35.319  18.571 -14.868  1.00423.52           H  
ATOM   1519 1HE  LYS A  88     -37.759  18.305 -14.631  1.00423.52           H  
ATOM   1520 2HE  LYS A  88     -37.838  19.822 -13.719  1.00423.52           H  
ATOM   1521 1HZ  LYS A  88     -38.398  20.141 -16.019  1.00423.52           H  
ATOM   1522 2HZ  LYS A  88     -37.012  20.961 -15.661  1.00423.52           H  
ATOM   1523 3HZ  LYS A  88     -36.939  19.549 -16.510  1.00423.52           H  
ATOM   1524  N   ALA A  89     -32.178  15.981 -11.621  1.00187.19           N  
ATOM   1525  CA  ALA A  89     -30.787  15.538 -11.617  1.00190.38           C  
ATOM   1526  C   ALA A  89     -29.896  16.576 -12.287  1.00140.94           C  
ATOM   1527  O   ALA A  89     -30.370  17.400 -13.072  1.00149.36           O  
ATOM   1528  CB  ALA A  89     -30.654  14.198 -12.320  1.00285.57           C  
ATOM   1529  H   ALA A  89     -32.837  15.488 -12.207  1.00224.63           H  
ATOM   1530  HA  ALA A  89     -30.465  15.433 -10.581  1.00228.46           H  
ATOM   1531 1HB  ALA A  89     -29.613  13.874 -12.290  1.00342.68           H  
ATOM   1532 2HB  ALA A  89     -31.278  13.459 -11.818  1.00342.68           H  
ATOM   1533 3HB  ALA A  89     -30.972  14.297 -13.357  1.00342.68           H  
ATOM   1534  N   ARG A  90     -28.606  16.537 -11.972  1.00131.69           N  
ATOM   1535  CA  ARG A  90     -27.668  17.497 -12.530  1.00113.10           C  
ATOM   1536  C   ARG A  90     -27.279  17.090 -13.948  1.00121.08           C  
ATOM   1537  O   ARG A  90     -27.522  15.957 -14.367  1.00207.22           O  
ATOM   1538  CB  ARG A  90     -26.433  17.607 -11.647  1.00169.65           C  
ATOM   1539  CG  ARG A  90     -26.746  17.941 -10.194  1.00169.65           C  
ATOM   1540  CD  ARG A  90     -27.510  19.209 -10.061  1.00169.65           C  
ATOM   1541  NE  ARG A  90     -26.750  20.361 -10.504  1.00169.65           N  
ATOM   1542  CZ  ARG A  90     -27.235  21.605 -10.645  1.00169.65           C  
ATOM   1543  NH1 ARG A  90     -28.497  21.877 -10.393  1.00169.65           N  
ATOM   1544  NH2 ARG A  90     -26.402  22.545 -11.044  1.00169.65           N  
ATOM   1545  H   ARG A  90     -28.264  15.830 -11.330  1.00158.03           H  
ATOM   1546  HA  ARG A  90     -28.151  18.473 -12.568  1.00135.72           H  
ATOM   1547 1HB  ARG A  90     -25.889  16.663 -11.659  1.00203.58           H  
ATOM   1548 2HB  ARG A  90     -25.767  18.379 -12.032  1.00203.58           H  
ATOM   1549 1HG  ARG A  90     -27.339  17.137  -9.758  1.00203.58           H  
ATOM   1550 2HG  ARG A  90     -25.814  18.046  -9.638  1.00203.58           H  
ATOM   1551 1HD  ARG A  90     -28.415  19.148 -10.665  1.00203.58           H  
ATOM   1552 2HD  ARG A  90     -27.784  19.361  -9.019  1.00203.58           H  
ATOM   1553  HE  ARG A  90     -25.767  20.240 -10.719  1.00203.58           H  
ATOM   1554 1HH1 ARG A  90     -29.120  21.141 -10.087  1.00203.58           H  
ATOM   1555 2HH1 ARG A  90     -28.843  22.819 -10.504  1.00203.58           H  
ATOM   1556 1HH2 ARG A  90     -25.436  22.284 -11.218  1.00203.58           H  
ATOM   1557 2HH2 ARG A  90     -26.716  23.495 -11.164  1.00203.58           H  
ATOM   1558  N   GLY A  91     -26.691  18.025 -14.691  1.00109.26           N  
ATOM   1559  CA  GLY A  91     -26.327  17.778 -16.082  1.00145.64           C  
ATOM   1560  C   GLY A  91     -25.254  16.706 -16.240  1.00132.18           C  
ATOM   1561  O   GLY A  91     -24.341  16.591 -15.420  1.00169.72           O  
ATOM   1562  H   GLY A  91     -26.506  18.933 -14.287  1.00131.11           H  
ATOM   1563 1HA  GLY A  91     -27.218  17.482 -16.636  1.00174.77           H  
ATOM   1564 2HA  GLY A  91     -25.976  18.708 -16.529  1.00174.77           H  
ATOM   1565  N   SER A  92     -25.370  15.939 -17.322  1.00183.16           N  
ATOM   1566  CA  SER A  92     -24.431  14.870 -17.642  1.00259.99           C  
ATOM   1567  C   SER A  92     -24.476  14.501 -19.120  1.00205.08           C  
ATOM   1568  O   SER A  92     -25.509  14.648 -19.775  1.00240.70           O  
ATOM   1569  CB  SER A  92     -24.705  13.635 -16.826  1.00389.99           C  
ATOM   1570  OG  SER A  92     -23.801  12.636 -17.196  1.00389.99           O  
ATOM   1571  H   SER A  92     -26.147  16.102 -17.946  1.00219.79           H  
ATOM   1572  HA  SER A  92     -23.423  15.219 -17.411  1.00311.99           H  
ATOM   1573 1HB  SER A  92     -24.593  13.864 -15.766  1.00467.98           H  
ATOM   1574 2HB  SER A  92     -25.727  13.295 -16.989  1.00467.98           H  
ATOM   1575  HG  SER A  92     -22.937  13.058 -17.207  1.00467.98           H  
ATOM   1576  N   GLU A  93     -23.343  14.044 -19.644  1.00165.77           N  
ATOM   1577  CA  GLU A  93     -23.249  13.652 -21.046  1.00152.11           C  
ATOM   1578  C   GLU A  93     -23.679  12.193 -21.199  1.00120.75           C  
ATOM   1579  O   GLU A  93     -23.215  11.321 -20.464  1.00156.53           O  
ATOM   1580  CB  GLU A  93     -21.827  13.878 -21.559  1.00228.17           C  
ATOM   1581  CG  GLU A  93     -21.642  13.659 -23.050  1.00228.17           C  
ATOM   1582  CD  GLU A  93     -20.242  13.979 -23.499  1.00228.17           C  
ATOM   1583  OE1 GLU A  93     -19.412  14.230 -22.658  1.00228.17           O  
ATOM   1584  OE2 GLU A  93     -20.007  13.998 -24.684  1.00228.17           O  
ATOM   1585  H   GLU A  93     -22.535  13.940 -19.048  1.00198.92           H  
ATOM   1586  HA  GLU A  93     -23.931  14.272 -21.629  1.00182.53           H  
ATOM   1587 1HB  GLU A  93     -21.520  14.899 -21.333  1.00273.80           H  
ATOM   1588 2HB  GLU A  93     -21.143  13.210 -21.036  1.00273.80           H  
ATOM   1589 1HG  GLU A  93     -21.869  12.622 -23.290  1.00273.80           H  
ATOM   1590 2HG  GLU A  93     -22.345  14.292 -23.591  1.00273.80           H  
ATOM   1591  N   THR A  94     -24.584  11.938 -22.144  1.00101.63           N  
ATOM   1592  CA  THR A  94     -25.150  10.602 -22.333  1.00107.56           C  
ATOM   1593  C   THR A  94     -24.846   9.987 -23.698  1.00 86.24           C  
ATOM   1594  O   THR A  94     -24.951  10.650 -24.730  1.00 96.50           O  
ATOM   1595  CB  THR A  94     -26.685  10.643 -22.136  1.00161.34           C  
ATOM   1596  OG1 THR A  94     -26.987  11.086 -20.807  1.00161.34           O  
ATOM   1597  CG2 THR A  94     -27.308   9.273 -22.357  1.00161.34           C  
ATOM   1598  H   THR A  94     -24.909  12.695 -22.730  1.00121.96           H  
ATOM   1599  HA  THR A  94     -24.727   9.945 -21.572  1.00129.07           H  
ATOM   1600  HB  THR A  94     -27.118  11.348 -22.847  1.00193.61           H  
ATOM   1601  HG1 THR A  94     -26.556  10.508 -20.172  1.00193.61           H  
ATOM   1602 1HG2 THR A  94     -28.386   9.338 -22.212  1.00193.61           H  
ATOM   1603 2HG2 THR A  94     -27.102   8.936 -23.372  1.00193.61           H  
ATOM   1604 3HG2 THR A  94     -26.889   8.562 -21.646  1.00193.61           H  
ATOM   1605  N   PHE A  95     -24.485   8.703 -23.684  1.00 96.11           N  
ATOM   1606  CA  PHE A  95     -24.219   7.942 -24.903  1.00 99.89           C  
ATOM   1607  C   PHE A  95     -25.153   6.725 -24.957  1.00 76.28           C  
ATOM   1608  O   PHE A  95     -26.221   6.742 -24.345  1.00 90.91           O  
ATOM   1609  CB  PHE A  95     -22.750   7.509 -24.931  1.00149.84           C  
ATOM   1610  CG  PHE A  95     -21.796   8.658 -25.013  1.00149.84           C  
ATOM   1611  CD1 PHE A  95     -21.260   9.229 -23.868  1.00149.84           C  
ATOM   1612  CD2 PHE A  95     -21.434   9.170 -26.250  1.00149.84           C  
ATOM   1613  CE1 PHE A  95     -20.379  10.287 -23.965  1.00149.84           C  
ATOM   1614  CE2 PHE A  95     -20.554  10.227 -26.347  1.00149.84           C  
ATOM   1615  CZ  PHE A  95     -20.026  10.783 -25.202  1.00149.84           C  
ATOM   1616  H   PHE A  95     -24.407   8.233 -22.793  1.00115.33           H  
ATOM   1617  HA  PHE A  95     -24.421   8.576 -25.768  1.00119.87           H  
ATOM   1618 1HB  PHE A  95     -22.519   6.937 -24.033  1.00179.80           H  
ATOM   1619 2HB  PHE A  95     -22.557   6.871 -25.789  1.00179.80           H  
ATOM   1620  HD1 PHE A  95     -21.538   8.837 -22.888  1.00179.80           H  
ATOM   1621  HD2 PHE A  95     -21.852   8.726 -27.155  1.00179.80           H  
ATOM   1622  HE1 PHE A  95     -19.960  10.734 -23.065  1.00179.80           H  
ATOM   1623  HE2 PHE A  95     -20.275  10.621 -27.324  1.00179.80           H  
ATOM   1624  HZ  PHE A  95     -19.329  11.617 -25.274  1.00179.80           H  
ATOM   1625  N   SER A  96     -24.753   5.666 -25.664  1.00 86.97           N  
ATOM   1626  CA  SER A  96     -25.580   4.468 -25.729  1.00111.15           C  
ATOM   1627  C   SER A  96     -24.876   3.262 -25.153  1.00106.71           C  
ATOM   1628  O   SER A  96     -23.725   2.966 -25.486  1.00140.55           O  
ATOM   1629  CB  SER A  96     -25.988   4.151 -27.149  1.00166.73           C  
ATOM   1630  OG  SER A  96     -26.692   2.935 -27.199  1.00166.73           O  
ATOM   1631  H   SER A  96     -23.879   5.681 -26.165  1.00104.36           H  
ATOM   1632  HA  SER A  96     -26.484   4.642 -25.144  1.00133.38           H  
ATOM   1633 1HB  SER A  96     -26.615   4.954 -27.536  1.00200.07           H  
ATOM   1634 2HB  SER A  96     -25.103   4.091 -27.782  1.00200.07           H  
ATOM   1635  HG  SER A  96     -26.981   2.835 -28.110  1.00200.07           H  
ATOM   1636  N   TYR A  97     -25.599   2.567 -24.295  1.00112.33           N  
ATOM   1637  CA  TYR A  97     -25.118   1.370 -23.644  1.00130.14           C  
ATOM   1638  C   TYR A  97     -25.847   0.133 -24.149  1.00161.17           C  
ATOM   1639  O   TYR A  97     -25.774  -0.928 -23.530  1.00284.51           O  
ATOM   1640  CB  TYR A  97     -25.291   1.525 -22.142  1.00195.21           C  
ATOM   1641  CG  TYR A  97     -24.426   2.614 -21.542  1.00195.21           C  
ATOM   1642  CD1 TYR A  97     -24.835   3.938 -21.600  1.00195.21           C  
ATOM   1643  CD2 TYR A  97     -23.241   2.286 -20.907  1.00195.21           C  
ATOM   1644  CE1 TYR A  97     -24.055   4.927 -21.034  1.00195.21           C  
ATOM   1645  CE2 TYR A  97     -22.461   3.270 -20.337  1.00195.21           C  
ATOM   1646  CZ  TYR A  97     -22.866   4.587 -20.400  1.00195.21           C  
ATOM   1647  OH  TYR A  97     -22.095   5.572 -19.834  1.00195.21           O  
ATOM   1648  H   TYR A  97     -26.532   2.891 -24.081  1.00134.80           H  
ATOM   1649  HA  TYR A  97     -24.062   1.253 -23.874  1.00156.17           H  
ATOM   1650 1HB  TYR A  97     -26.334   1.753 -21.914  1.00234.25           H  
ATOM   1651 2HB  TYR A  97     -25.047   0.585 -21.657  1.00234.25           H  
ATOM   1652  HD1 TYR A  97     -25.773   4.197 -22.090  1.00234.25           H  
ATOM   1653  HD2 TYR A  97     -22.929   1.247 -20.854  1.00234.25           H  
ATOM   1654  HE1 TYR A  97     -24.376   5.967 -21.081  1.00234.25           H  
ATOM   1655  HE2 TYR A  97     -21.530   3.006 -19.835  1.00234.25           H  
ATOM   1656  HH  TYR A  97     -22.504   6.427 -19.985  1.00234.25           H  
ATOM   1657  N   ALA A  98     -26.571   0.273 -25.264  1.00156.91           N  
ATOM   1658  CA  ALA A  98     -27.310  -0.850 -25.827  1.00271.37           C  
ATOM   1659  C   ALA A  98     -26.363  -1.905 -26.387  1.00247.45           C  
ATOM   1660  O   ALA A  98     -26.550  -3.102 -26.172  1.00339.55           O  
ATOM   1661  CB  ALA A  98     -28.255  -0.365 -26.914  1.00407.06           C  
ATOM   1662  H   ALA A  98     -26.606   1.168 -25.743  1.00188.29           H  
ATOM   1663  HA  ALA A  98     -27.891  -1.309 -25.028  1.00325.64           H  
ATOM   1664 1HB  ALA A  98     -28.820  -1.209 -27.308  1.00488.47           H  
ATOM   1665 2HB  ALA A  98     -28.945   0.367 -26.494  1.00488.47           H  
ATOM   1666 3HB  ALA A  98     -27.681   0.095 -27.715  1.00488.47           H  
ATOM   1667  N   ASN A  99     -25.348  -1.449 -27.110  1.00208.61           N  
ATOM   1668  CA  ASN A  99     -24.362  -2.339 -27.698  1.00229.75           C  
ATOM   1669  C   ASN A  99     -23.237  -2.620 -26.717  1.00238.54           C  
ATOM   1670  O   ASN A  99     -22.392  -1.759 -26.464  1.00309.06           O  
ATOM   1671  CB  ASN A  99     -23.821  -1.756 -28.988  1.00344.62           C  
ATOM   1672  CG  ASN A  99     -22.867  -2.682 -29.691  1.00344.62           C  
ATOM   1673  OD1 ASN A  99     -22.347  -3.636 -29.100  1.00344.62           O  
ATOM   1674  ND2 ASN A  99     -22.627  -2.417 -30.950  1.00344.62           N  
ATOM   1675  H   ASN A  99     -25.257  -0.456 -27.257  1.00250.33           H  
ATOM   1676  HA  ASN A  99     -24.845  -3.292 -27.922  1.00275.70           H  
ATOM   1677 1HB  ASN A  99     -24.650  -1.531 -29.660  1.00413.55           H  
ATOM   1678 2HB  ASN A  99     -23.310  -0.817 -28.778  1.00413.55           H  
ATOM   1679 1HD2 ASN A  99     -22.002  -2.997 -31.473  1.00413.55           H  
ATOM   1680 2HD2 ASN A  99     -23.070  -1.636 -31.390  1.00413.55           H  
ATOM   1681  N   VAL A 100     -23.235  -3.825 -26.153  1.00228.36           N  
ATOM   1682  CA  VAL A 100     -22.205  -4.225 -25.202  1.00276.43           C  
ATOM   1683  C   VAL A 100     -21.340  -5.355 -25.763  1.00197.86           C  
ATOM   1684  O   VAL A 100     -20.693  -6.086 -25.011  1.00226.49           O  
ATOM   1685  CB  VAL A 100     -22.848  -4.684 -23.879  1.00414.64           C  
ATOM   1686  CG1 VAL A 100     -23.594  -3.530 -23.228  1.00414.64           C  
ATOM   1687  CG2 VAL A 100     -23.792  -5.844 -24.147  1.00414.64           C  
ATOM   1688  H   VAL A 100     -23.966  -4.481 -26.394  1.00274.03           H  
ATOM   1689  HA  VAL A 100     -21.566  -3.364 -25.000  1.00331.72           H  
ATOM   1690  HB  VAL A 100     -22.062  -4.999 -23.193  1.00497.57           H  
ATOM   1691 1HG1 VAL A 100     -24.026  -3.863 -22.285  1.00497.57           H  
ATOM   1692 2HG1 VAL A 100     -22.906  -2.712 -23.043  1.00497.57           H  
ATOM   1693 3HG1 VAL A 100     -24.389  -3.190 -23.891  1.00497.57           H  
ATOM   1694 1HG2 VAL A 100     -24.237  -6.175 -23.209  1.00497.57           H  
ATOM   1695 2HG2 VAL A 100     -24.580  -5.521 -24.828  1.00497.57           H  
ATOM   1696 3HG2 VAL A 100     -23.240  -6.669 -24.597  1.00497.57           H  
ATOM   1697  N   ALA A 101     -21.329  -5.497 -27.090  1.00172.94           N  
ATOM   1698  CA  ALA A 101     -20.577  -6.563 -27.750  1.00161.54           C  
ATOM   1699  C   ALA A 101     -19.075  -6.425 -27.548  1.00 85.85           C  
ATOM   1700  O   ALA A 101     -18.349  -7.416 -27.596  1.00137.73           O  
ATOM   1701  CB  ALA A 101     -20.889  -6.580 -29.238  1.00242.31           C  
ATOM   1702  H   ALA A 101     -21.859  -4.855 -27.668  1.00207.53           H  
ATOM   1703  HA  ALA A 101     -20.887  -7.512 -27.312  1.00193.85           H  
ATOM   1704 1HB  ALA A 101     -20.350  -7.399 -29.713  1.00290.77           H  
ATOM   1705 2HB  ALA A 101     -21.960  -6.717 -29.384  1.00290.77           H  
ATOM   1706 3HB  ALA A 101     -20.580  -5.636 -29.685  1.00290.77           H  
ATOM   1707  N   ASP A 102     -18.606  -5.199 -27.331  1.00 58.09           N  
ATOM   1708  CA  ASP A 102     -17.188  -4.947 -27.143  1.00 74.11           C  
ATOM   1709  C   ASP A 102     -16.682  -5.146 -25.706  1.00 46.27           C  
ATOM   1710  O   ASP A 102     -15.530  -4.820 -25.425  1.00 51.95           O  
ATOM   1711  CB  ASP A 102     -16.854  -3.529 -27.604  1.00111.16           C  
ATOM   1712  CG  ASP A 102     -17.530  -2.449 -26.766  1.00111.16           C  
ATOM   1713  OD1 ASP A 102     -18.230  -2.786 -25.841  1.00111.16           O  
ATOM   1714  OD2 ASP A 102     -17.336  -1.293 -27.060  1.00111.16           O  
ATOM   1715  H   ASP A 102     -19.245  -4.417 -27.304  1.00 69.71           H  
ATOM   1716  HA  ASP A 102     -16.647  -5.636 -27.787  1.00 88.93           H  
ATOM   1717 1HB  ASP A 102     -15.776  -3.378 -27.561  1.00133.40           H  
ATOM   1718 2HB  ASP A 102     -17.160  -3.404 -28.643  1.00133.40           H  
ATOM   1719  N   VAL A 103     -17.514  -5.686 -24.804  1.00 34.25           N  
ATOM   1720  CA  VAL A 103     -17.091  -5.911 -23.420  1.00 24.03           C  
ATOM   1721  C   VAL A 103     -16.296  -7.220 -23.233  1.00 20.85           C  
ATOM   1722  O   VAL A 103     -16.807  -8.293 -23.561  1.00 26.00           O  
ATOM   1723  CB  VAL A 103     -18.313  -5.950 -22.490  1.00 36.05           C  
ATOM   1724  CG1 VAL A 103     -17.868  -6.287 -21.080  1.00 36.05           C  
ATOM   1725  CG2 VAL A 103     -19.019  -4.601 -22.513  1.00 36.05           C  
ATOM   1726  H   VAL A 103     -18.466  -5.930 -25.058  1.00 41.10           H  
ATOM   1727  HA  VAL A 103     -16.493  -5.057 -23.121  1.00 28.84           H  
ATOM   1728  HB  VAL A 103     -18.996  -6.733 -22.824  1.00 43.25           H  
ATOM   1729 1HG1 VAL A 103     -18.737  -6.330 -20.434  1.00 43.25           H  
ATOM   1730 2HG1 VAL A 103     -17.373  -7.256 -21.077  1.00 43.25           H  
ATOM   1731 3HG1 VAL A 103     -17.180  -5.527 -20.717  1.00 43.25           H  
ATOM   1732 1HG2 VAL A 103     -19.886  -4.633 -21.855  1.00 43.25           H  
ATOM   1733 2HG2 VAL A 103     -18.330  -3.828 -22.172  1.00 43.25           H  
ATOM   1734 3HG2 VAL A 103     -19.342  -4.376 -23.530  1.00 43.25           H  
ATOM   1735  N   PRO A 104     -15.058  -7.152 -22.704  1.00 16.00           N  
ATOM   1736  CA  PRO A 104     -14.147  -8.244 -22.369  1.00 14.61           C  
ATOM   1737  C   PRO A 104     -14.739  -9.209 -21.341  1.00 15.33           C  
ATOM   1738  O   PRO A 104     -15.544  -8.803 -20.499  1.00 17.39           O  
ATOM   1739  CB  PRO A 104     -12.915  -7.536 -21.790  1.00 21.91           C  
ATOM   1740  CG  PRO A 104     -12.954  -6.173 -22.370  1.00 21.91           C  
ATOM   1741  CD  PRO A 104     -14.410  -5.843 -22.476  1.00 21.91           C  
ATOM   1742  HA  PRO A 104     -13.893  -8.769 -23.305  1.00 17.53           H  
ATOM   1743 1HB  PRO A 104     -12.973  -7.529 -20.690  1.00 26.30           H  
ATOM   1744 2HB  PRO A 104     -12.003  -8.086 -22.059  1.00 26.30           H  
ATOM   1745 1HG  PRO A 104     -12.405  -5.471 -21.727  1.00 26.30           H  
ATOM   1746 2HG  PRO A 104     -12.448  -6.166 -23.348  1.00 26.30           H  
ATOM   1747 1HD  PRO A 104     -14.777  -5.399 -21.541  1.00 26.30           H  
ATOM   1748 2HD  PRO A 104     -14.550  -5.177 -23.334  1.00 26.30           H  
ATOM   1749  N   PRO A 105     -14.315 -10.477 -21.362  1.00 16.41           N  
ATOM   1750  CA  PRO A 105     -14.670 -11.582 -20.474  1.00 19.44           C  
ATOM   1751  C   PRO A 105     -14.099 -11.407 -19.065  1.00 16.51           C  
ATOM   1752  O   PRO A 105     -14.519 -12.094 -18.133  1.00 19.77           O  
ATOM   1753  CB  PRO A 105     -14.044 -12.803 -21.157  1.00 29.16           C  
ATOM   1754  CG  PRO A 105     -12.900 -12.250 -21.936  1.00 29.16           C  
ATOM   1755  CD  PRO A 105     -13.385 -10.914 -22.414  1.00 29.16           C  
ATOM   1756  HA  PRO A 105     -15.766 -11.674 -20.437  1.00 23.33           H  
ATOM   1757 1HB  PRO A 105     -13.730 -13.539 -20.402  1.00 34.99           H  
ATOM   1758 2HB  PRO A 105     -14.791 -13.297 -21.795  1.00 34.99           H  
ATOM   1759 1HG  PRO A 105     -12.007 -12.173 -21.298  1.00 34.99           H  
ATOM   1760 2HG  PRO A 105     -12.640 -12.928 -22.762  1.00 34.99           H  
ATOM   1761 1HD  PRO A 105     -12.551 -10.211 -22.512  1.00 34.99           H  
ATOM   1762 2HD  PRO A 105     -13.931 -11.033 -23.353  1.00 34.99           H  
ATOM   1763  N   SER A 106     -13.147 -10.490 -18.911  1.00 14.05           N  
ATOM   1764  CA  SER A 106     -12.536 -10.241 -17.619  1.00 14.11           C  
ATOM   1765  C   SER A 106     -11.873  -8.872 -17.565  1.00 11.50           C  
ATOM   1766  O   SER A 106     -11.008  -8.551 -18.381  1.00 15.66           O  
ATOM   1767  CB  SER A 106     -11.513 -11.313 -17.310  1.00 21.16           C  
ATOM   1768  OG  SER A 106     -10.879 -11.060 -16.085  1.00 21.16           O  
ATOM   1769  H   SER A 106     -12.832  -9.954 -19.704  1.00 16.86           H  
ATOM   1770  HA  SER A 106     -13.316 -10.276 -16.861  1.00 16.93           H  
ATOM   1771 1HB  SER A 106     -12.006 -12.284 -17.273  1.00 25.40           H  
ATOM   1772 2HB  SER A 106     -10.771 -11.351 -18.106  1.00 25.40           H  
ATOM   1773  HG  SER A 106     -11.582 -10.944 -15.442  1.00 25.40           H  
ATOM   1774  N   VAL A 107     -12.289  -8.077 -16.584  1.00  7.77           N  
ATOM   1775  CA  VAL A 107     -11.764  -6.735 -16.366  1.00  7.21           C  
ATOM   1776  C   VAL A 107     -11.292  -6.588 -14.925  1.00  6.56           C  
ATOM   1777  O   VAL A 107     -11.996  -6.968 -13.995  1.00  6.25           O  
ATOM   1778  CB  VAL A 107     -12.846  -5.662 -16.663  1.00 10.81           C  
ATOM   1779  CG1 VAL A 107     -12.288  -4.266 -16.393  1.00 10.81           C  
ATOM   1780  CG2 VAL A 107     -13.320  -5.778 -18.109  1.00 10.81           C  
ATOM   1781  H   VAL A 107     -13.006  -8.419 -15.960  1.00  9.32           H  
ATOM   1782  HA  VAL A 107     -10.916  -6.578 -17.034  1.00  8.65           H  
ATOM   1783  HB  VAL A 107     -13.690  -5.814 -15.991  1.00 12.98           H  
ATOM   1784 1HG1 VAL A 107     -13.061  -3.522 -16.588  1.00 12.98           H  
ATOM   1785 2HG1 VAL A 107     -11.971  -4.190 -15.354  1.00 12.98           H  
ATOM   1786 3HG1 VAL A 107     -11.437  -4.080 -17.047  1.00 12.98           H  
ATOM   1787 1HG2 VAL A 107     -14.087  -5.029 -18.299  1.00 12.98           H  
ATOM   1788 2HG2 VAL A 107     -12.478  -5.616 -18.783  1.00 12.98           H  
ATOM   1789 3HG2 VAL A 107     -13.737  -6.770 -18.281  1.00 12.98           H  
ATOM   1790  N   ASP A 108     -10.102  -6.044 -14.727  1.00  7.66           N  
ATOM   1791  CA  ASP A 108      -9.634  -5.801 -13.366  1.00  7.61           C  
ATOM   1792  C   ASP A 108      -8.633  -4.668 -13.389  1.00  7.66           C  
ATOM   1793  O   ASP A 108      -7.464  -4.853 -13.740  1.00  9.08           O  
ATOM   1794  CB  ASP A 108      -9.041  -7.068 -12.737  1.00 11.42           C  
ATOM   1795  CG  ASP A 108      -8.688  -6.924 -11.248  1.00 11.42           C  
ATOM   1796  OD1 ASP A 108      -8.510  -5.827 -10.764  1.00 11.42           O  
ATOM   1797  OD2 ASP A 108      -8.641  -7.941 -10.591  1.00 11.42           O  
ATOM   1798  H   ASP A 108      -9.534  -5.769 -15.516  1.00  9.19           H  
ATOM   1799  HA  ASP A 108     -10.482  -5.489 -12.757  1.00  9.13           H  
ATOM   1800 1HB  ASP A 108      -9.752  -7.888 -12.844  1.00 13.70           H  
ATOM   1801 2HB  ASP A 108      -8.137  -7.352 -13.278  1.00 13.70           H  
ATOM   1802  N   TRP A 109      -9.108  -3.492 -12.996  1.00  6.29           N  
ATOM   1803  CA  TRP A 109      -8.326  -2.275 -13.035  1.00  6.01           C  
ATOM   1804  C   TRP A 109      -7.149  -2.253 -12.046  1.00  6.85           C  
ATOM   1805  O   TRP A 109      -6.297  -1.366 -12.115  1.00  8.12           O  
ATOM   1806  CB  TRP A 109      -9.261  -1.074 -12.841  1.00  9.02           C  
ATOM   1807  CG  TRP A 109     -10.133  -0.836 -14.047  1.00  9.02           C  
ATOM   1808  CD1 TRP A 109     -11.480  -1.031 -14.148  1.00  9.02           C  
ATOM   1809  CD2 TRP A 109      -9.706  -0.373 -15.352  1.00  9.02           C  
ATOM   1810  NE1 TRP A 109     -11.908  -0.744 -15.417  1.00  9.02           N  
ATOM   1811  CE2 TRP A 109     -10.836  -0.348 -16.166  1.00  9.02           C  
ATOM   1812  CE3 TRP A 109      -8.472   0.006 -15.889  1.00  9.02           C  
ATOM   1813  CZ2 TRP A 109     -10.773   0.027 -17.492  1.00  9.02           C  
ATOM   1814  CZ3 TRP A 109      -8.409   0.396 -17.220  1.00  9.02           C  
ATOM   1815  CH2 TRP A 109      -9.532   0.403 -18.002  1.00  9.02           C  
ATOM   1816  H   TRP A 109     -10.069  -3.433 -12.684  1.00  7.55           H  
ATOM   1817  HA  TRP A 109      -7.919  -2.191 -14.034  1.00  7.21           H  
ATOM   1818 1HB  TRP A 109      -9.909  -1.251 -11.981  1.00 10.82           H  
ATOM   1819 2HB  TRP A 109      -8.681  -0.181 -12.640  1.00 10.82           H  
ATOM   1820  HD1 TRP A 109     -12.127  -1.373 -13.349  1.00 10.82           H  
ATOM   1821  HE1 TRP A 109     -12.858  -0.816 -15.758  1.00 10.82           H  
ATOM   1822  HE3 TRP A 109      -7.575  -0.007 -15.275  1.00 10.82           H  
ATOM   1823  HZ2 TRP A 109     -11.655   0.033 -18.126  1.00 10.82           H  
ATOM   1824  HZ3 TRP A 109      -7.442   0.690 -17.628  1.00 10.82           H  
ATOM   1825  HH2 TRP A 109      -9.452   0.708 -19.046  1.00 10.82           H  
ATOM   1826  N   ARG A 110      -7.060  -3.240 -11.145  1.00  7.12           N  
ATOM   1827  CA  ARG A 110      -5.916  -3.302 -10.243  1.00  8.58           C  
ATOM   1828  C   ARG A 110      -4.706  -3.874 -10.974  1.00  9.89           C  
ATOM   1829  O   ARG A 110      -3.564  -3.648 -10.572  1.00 14.74           O  
ATOM   1830  CB  ARG A 110      -6.196  -4.190  -9.053  1.00 12.87           C  
ATOM   1831  CG  ARG A 110      -7.283  -3.726  -8.118  1.00 12.87           C  
ATOM   1832  CD  ARG A 110      -7.528  -4.754  -7.087  1.00 12.87           C  
ATOM   1833  NE  ARG A 110      -7.977  -5.998  -7.680  1.00 12.87           N  
ATOM   1834  CZ  ARG A 110      -8.186  -7.141  -6.996  1.00 12.87           C  
ATOM   1835  NH1 ARG A 110      -8.000  -7.171  -5.687  1.00 12.87           N  
ATOM   1836  NH2 ARG A 110      -8.569  -8.218  -7.658  1.00 12.87           N  
ATOM   1837  H   ARG A 110      -7.767  -3.969 -11.081  1.00  8.54           H  
ATOM   1838  HA  ARG A 110      -5.679  -2.296  -9.898  1.00 10.30           H  
ATOM   1839 1HB  ARG A 110      -6.472  -5.184  -9.404  1.00 15.44           H  
ATOM   1840 2HB  ARG A 110      -5.286  -4.298  -8.464  1.00 15.44           H  
ATOM   1841 1HG  ARG A 110      -6.976  -2.804  -7.625  1.00 15.44           H  
ATOM   1842 2HG  ARG A 110      -8.197  -3.557  -8.680  1.00 15.44           H  
ATOM   1843 1HD  ARG A 110      -6.609  -4.948  -6.534  1.00 15.44           H  
ATOM   1844 2HD  ARG A 110      -8.300  -4.413  -6.408  1.00 15.44           H  
ATOM   1845  HE  ARG A 110      -8.128  -6.011  -8.687  1.00 15.44           H  
ATOM   1846 1HH1 ARG A 110      -7.706  -6.336  -5.203  1.00 15.44           H  
ATOM   1847 2HH1 ARG A 110      -8.152  -8.018  -5.146  1.00 15.44           H  
ATOM   1848 1HH2 ARG A 110      -8.689  -8.166  -8.668  1.00 15.44           H  
ATOM   1849 2HH2 ARG A 110      -8.729  -9.085  -7.170  1.00 15.44           H  
ATOM   1850  N   ASP A 111      -4.964  -4.610 -12.057  1.00  8.99           N  
ATOM   1851  CA  ASP A 111      -3.910  -5.187 -12.872  1.00 10.37           C  
ATOM   1852  C   ASP A 111      -3.606  -4.249 -14.019  1.00  9.47           C  
ATOM   1853  O   ASP A 111      -2.478  -4.191 -14.511  1.00 12.50           O  
ATOM   1854  CB  ASP A 111      -4.318  -6.561 -13.401  1.00 15.55           C  
ATOM   1855  CG  ASP A 111      -4.494  -7.590 -12.293  1.00 15.55           C  
ATOM   1856  OD1 ASP A 111      -3.598  -7.729 -11.493  1.00 15.55           O  
ATOM   1857  OD2 ASP A 111      -5.514  -8.235 -12.263  1.00 15.55           O  
ATOM   1858  H   ASP A 111      -5.920  -4.766 -12.351  1.00 10.79           H  
ATOM   1859  HA  ASP A 111      -3.011  -5.296 -12.265  1.00 12.44           H  
ATOM   1860 1HB  ASP A 111      -5.256  -6.477 -13.950  1.00 18.67           H  
ATOM   1861 2HB  ASP A 111      -3.560  -6.923 -14.097  1.00 18.67           H  
ATOM   1862  N   LEU A 112      -4.619  -3.479 -14.411  1.00  9.50           N  
ATOM   1863  CA  LEU A 112      -4.481  -2.503 -15.477  1.00  9.50           C  
ATOM   1864  C   LEU A 112      -3.882  -1.174 -14.977  1.00  9.15           C  
ATOM   1865  O   LEU A 112      -3.586  -0.288 -15.780  1.00 10.58           O  
ATOM   1866  CB  LEU A 112      -5.846  -2.279 -16.115  1.00 14.25           C  
ATOM   1867  CG  LEU A 112      -6.457  -3.528 -16.773  1.00 14.25           C  
ATOM   1868  CD1 LEU A 112      -7.877  -3.236 -17.235  1.00 14.25           C  
ATOM   1869  CD2 LEU A 112      -5.583  -3.945 -17.944  1.00 14.25           C  
ATOM   1870  H   LEU A 112      -5.531  -3.610 -13.985  1.00 11.40           H  
ATOM   1871  HA  LEU A 112      -3.811  -2.915 -16.231  1.00 11.40           H  
ATOM   1872 1HB  LEU A 112      -6.524  -1.923 -15.355  1.00 17.10           H  
ATOM   1873 2HB  LEU A 112      -5.752  -1.511 -16.881  1.00 17.10           H  
ATOM   1874  HG  LEU A 112      -6.499  -4.339 -16.047  1.00 17.10           H  
ATOM   1875 1HD1 LEU A 112      -8.300  -4.129 -17.695  1.00 17.10           H  
ATOM   1876 2HD1 LEU A 112      -8.487  -2.947 -16.379  1.00 17.10           H  
ATOM   1877 3HD1 LEU A 112      -7.863  -2.427 -17.963  1.00 17.10           H  
ATOM   1878 1HD2 LEU A 112      -6.003  -4.836 -18.413  1.00 17.10           H  
ATOM   1879 2HD2 LEU A 112      -5.542  -3.137 -18.674  1.00 17.10           H  
ATOM   1880 3HD2 LEU A 112      -4.576  -4.164 -17.589  1.00 17.10           H  
ATOM   1881  N   GLY A 113      -3.672  -1.053 -13.659  1.00  8.90           N  
ATOM   1882  CA  GLY A 113      -3.009   0.119 -13.082  1.00  8.99           C  
ATOM   1883  C   GLY A 113      -3.887   1.353 -12.865  1.00  7.91           C  
ATOM   1884  O   GLY A 113      -3.365   2.463 -12.767  1.00  8.35           O  
ATOM   1885  H   GLY A 113      -3.957  -1.794 -13.037  1.00 10.68           H  
ATOM   1886 1HA  GLY A 113      -2.570  -0.169 -12.127  1.00 10.79           H  
ATOM   1887 2HA  GLY A 113      -2.173   0.393 -13.724  1.00 10.79           H  
ATOM   1888  N   ALA A 114      -5.205   1.180 -12.815  1.00  7.50           N  
ATOM   1889  CA  ALA A 114      -6.098   2.314 -12.599  1.00  7.34           C  
ATOM   1890  C   ALA A 114      -6.668   2.337 -11.173  1.00  7.65           C  
ATOM   1891  O   ALA A 114      -7.578   3.112 -10.880  1.00 12.56           O  
ATOM   1892  CB  ALA A 114      -7.219   2.287 -13.620  1.00 11.01           C  
ATOM   1893  H   ALA A 114      -5.601   0.253 -12.893  1.00  9.00           H  
ATOM   1894  HA  ALA A 114      -5.523   3.226 -12.735  1.00  8.81           H  
ATOM   1895 1HB  ALA A 114      -7.867   3.148 -13.488  1.00 13.21           H  
ATOM   1896 2HB  ALA A 114      -6.792   2.309 -14.623  1.00 13.21           H  
ATOM   1897 3HB  ALA A 114      -7.799   1.382 -13.496  1.00 13.21           H  
ATOM   1898  N   VAL A 115      -6.149   1.482 -10.287  1.00  8.79           N  
ATOM   1899  CA  VAL A 115      -6.642   1.434  -8.909  1.00  9.73           C  
ATOM   1900  C   VAL A 115      -5.540   1.636  -7.866  1.00  8.32           C  
ATOM   1901  O   VAL A 115      -4.534   0.924  -7.854  1.00 13.61           O  
ATOM   1902  CB  VAL A 115      -7.367   0.090  -8.645  1.00 14.60           C  
ATOM   1903  CG1 VAL A 115      -7.830  -0.002  -7.206  1.00 14.60           C  
ATOM   1904  CG2 VAL A 115      -8.572  -0.016  -9.554  1.00 14.60           C  
ATOM   1905  H   VAL A 115      -5.404   0.860 -10.563  1.00 10.55           H  
ATOM   1906  HA  VAL A 115      -7.371   2.235  -8.786  1.00 11.68           H  
ATOM   1907  HB  VAL A 115      -6.679  -0.732  -8.833  1.00 17.51           H  
ATOM   1908 1HG1 VAL A 115      -8.335  -0.955  -7.045  1.00 17.51           H  
ATOM   1909 2HG1 VAL A 115      -6.969   0.064  -6.545  1.00 17.51           H  
ATOM   1910 3HG1 VAL A 115      -8.519   0.813  -6.992  1.00 17.51           H  
ATOM   1911 1HG2 VAL A 115      -9.078  -0.963  -9.378  1.00 17.51           H  
ATOM   1912 2HG2 VAL A 115      -9.257   0.807  -9.350  1.00 17.51           H  
ATOM   1913 3HG2 VAL A 115      -8.239   0.036 -10.584  1.00 17.51           H  
ATOM   1914  N   THR A 116      -5.761   2.614  -6.986  1.00  5.21           N  
ATOM   1915  CA  THR A 116      -4.854   2.935  -5.883  1.00  6.71           C  
ATOM   1916  C   THR A 116      -5.165   2.030  -4.672  1.00  7.54           C  
ATOM   1917  O   THR A 116      -6.183   1.342  -4.674  1.00  7.36           O  
ATOM   1918  CB  THR A 116      -4.964   4.453  -5.518  1.00 10.06           C  
ATOM   1919  OG1 THR A 116      -6.305   4.789  -5.111  1.00 10.06           O  
ATOM   1920  CG2 THR A 116      -4.580   5.308  -6.706  1.00 10.06           C  
ATOM   1921  H   THR A 116      -6.606   3.156  -7.084  1.00  6.25           H  
ATOM   1922  HA  THR A 116      -3.836   2.736  -6.215  1.00  8.05           H  
ATOM   1923  HB  THR A 116      -4.287   4.689  -4.700  1.00 12.08           H  
ATOM   1924  HG1 THR A 116      -6.500   5.707  -5.341  1.00 12.08           H  
ATOM   1925 1HG2 THR A 116      -4.654   6.362  -6.437  1.00 12.08           H  
ATOM   1926 2HG2 THR A 116      -3.557   5.080  -7.005  1.00 12.08           H  
ATOM   1927 3HG2 THR A 116      -5.258   5.097  -7.530  1.00 12.08           H  
ATOM   1928  N   PRO A 117      -4.294   1.982  -3.655  1.00 10.55           N  
ATOM   1929  CA  PRO A 117      -4.442   1.212  -2.416  1.00 12.19           C  
ATOM   1930  C   PRO A 117      -5.684   1.634  -1.627  1.00  7.94           C  
ATOM   1931  O   PRO A 117      -6.035   2.814  -1.586  1.00  6.56           O  
ATOM   1932  CB  PRO A 117      -3.139   1.506  -1.664  1.00 18.29           C  
ATOM   1933  CG  PRO A 117      -2.140   1.782  -2.742  1.00 18.29           C  
ATOM   1934  CD  PRO A 117      -2.909   2.461  -3.838  1.00 18.29           C  
ATOM   1935  HA  PRO A 117      -4.501   0.145  -2.670  1.00 14.63           H  
ATOM   1936 1HB  PRO A 117      -3.277   2.360  -0.984  1.00 21.94           H  
ATOM   1937 2HB  PRO A 117      -2.863   0.643  -1.041  1.00 21.94           H  
ATOM   1938 1HG  PRO A 117      -1.325   2.407  -2.349  1.00 21.94           H  
ATOM   1939 2HG  PRO A 117      -1.680   0.841  -3.077  1.00 21.94           H  
ATOM   1940 1HD  PRO A 117      -2.859   3.552  -3.712  1.00 21.94           H  
ATOM   1941 2HD  PRO A 117      -2.516   2.141  -4.813  1.00 21.94           H  
ATOM   1942  N   VAL A 118      -6.336   0.668  -0.981  1.00  7.79           N  
ATOM   1943  CA  VAL A 118      -7.538   0.945  -0.194  1.00  5.84           C  
ATOM   1944  C   VAL A 118      -7.240   1.754   1.047  1.00  6.31           C  
ATOM   1945  O   VAL A 118      -6.273   1.495   1.765  1.00  8.78           O  
ATOM   1946  CB  VAL A 118      -8.259  -0.355   0.188  1.00  8.76           C  
ATOM   1947  CG1 VAL A 118      -9.404  -0.072   1.156  1.00  8.76           C  
ATOM   1948  CG2 VAL A 118      -8.803  -0.970  -1.085  1.00  8.76           C  
ATOM   1949  H   VAL A 118      -5.999  -0.282  -1.043  1.00  9.35           H  
ATOM   1950  HA  VAL A 118      -8.220   1.525  -0.817  1.00  7.01           H  
ATOM   1951  HB  VAL A 118      -7.563  -1.039   0.674  1.00 10.51           H  
ATOM   1952 1HG1 VAL A 118      -9.912  -1.001   1.408  1.00 10.51           H  
ATOM   1953 2HG1 VAL A 118      -9.010   0.376   2.067  1.00 10.51           H  
ATOM   1954 3HG1 VAL A 118     -10.112   0.612   0.692  1.00 10.51           H  
ATOM   1955 1HG2 VAL A 118      -9.325  -1.894  -0.862  1.00 10.51           H  
ATOM   1956 2HG2 VAL A 118      -9.494  -0.270  -1.550  1.00 10.51           H  
ATOM   1957 3HG2 VAL A 118      -7.979  -1.175  -1.767  1.00 10.51           H  
ATOM   1958  N   LYS A 119      -8.078   2.753   1.275  1.00  6.11           N  
ATOM   1959  CA  LYS A 119      -7.916   3.670   2.382  1.00  8.28           C  
ATOM   1960  C   LYS A 119      -9.024   3.473   3.415  1.00  9.87           C  
ATOM   1961  O   LYS A 119      -9.855   2.570   3.282  1.00 15.87           O  
ATOM   1962  CB  LYS A 119      -7.889   5.097   1.844  1.00 12.42           C  
ATOM   1963  CG  LYS A 119      -6.735   5.331   0.875  1.00 12.42           C  
ATOM   1964  CD  LYS A 119      -6.715   6.743   0.313  1.00 12.42           C  
ATOM   1965  CE  LYS A 119      -5.621   6.884  -0.743  1.00 12.42           C  
ATOM   1966  NZ  LYS A 119      -5.600   8.243  -1.337  1.00 12.42           N  
ATOM   1967  H   LYS A 119      -8.855   2.887   0.644  1.00  7.33           H  
ATOM   1968  HA  LYS A 119      -6.963   3.463   2.870  1.00  9.94           H  
ATOM   1969 1HB  LYS A 119      -8.824   5.324   1.336  1.00 14.90           H  
ATOM   1970 2HB  LYS A 119      -7.779   5.803   2.666  1.00 14.90           H  
ATOM   1971 1HG  LYS A 119      -5.791   5.147   1.392  1.00 14.90           H  
ATOM   1972 2HG  LYS A 119      -6.812   4.629   0.048  1.00 14.90           H  
ATOM   1973 1HD  LYS A 119      -7.681   6.976  -0.139  1.00 14.90           H  
ATOM   1974 2HD  LYS A 119      -6.529   7.459   1.113  1.00 14.90           H  
ATOM   1975 1HE  LYS A 119      -4.648   6.675  -0.300  1.00 14.90           H  
ATOM   1976 2HE  LYS A 119      -5.807   6.161  -1.537  1.00 14.90           H  
ATOM   1977 1HZ  LYS A 119      -4.884   8.319  -2.050  1.00 14.90           H  
ATOM   1978 2HZ  LYS A 119      -6.498   8.441  -1.756  1.00 14.90           H  
ATOM   1979 3HZ  LYS A 119      -5.405   8.932  -0.625  1.00 14.90           H  
ATOM   1980  N   ASN A 120      -9.006   4.315   4.441  1.00 10.66           N  
ATOM   1981  CA  ASN A 120      -9.958   4.259   5.537  1.00 12.07           C  
ATOM   1982  C   ASN A 120     -10.458   5.660   5.872  1.00 12.95           C  
ATOM   1983  O   ASN A 120      -9.681   6.521   6.286  1.00 24.73           O  
ATOM   1984  CB  ASN A 120      -9.334   3.603   6.751  1.00 18.11           C  
ATOM   1985  CG  ASN A 120     -10.309   3.383   7.875  1.00 18.11           C  
ATOM   1986  OD1 ASN A 120     -11.416   3.937   7.903  1.00 18.11           O  
ATOM   1987  ND2 ASN A 120      -9.909   2.579   8.826  1.00 18.11           N  
ATOM   1988  H   ASN A 120      -8.290   5.027   4.468  1.00 12.79           H  
ATOM   1989  HA  ASN A 120     -10.813   3.667   5.226  1.00 14.48           H  
ATOM   1990 1HB  ASN A 120      -8.907   2.642   6.462  1.00 21.73           H  
ATOM   1991 2HB  ASN A 120      -8.515   4.224   7.116  1.00 21.73           H  
ATOM   1992 1HD2 ASN A 120     -10.505   2.397   9.609  1.00 21.73           H  
ATOM   1993 2HD2 ASN A 120      -9.005   2.156   8.774  1.00 21.73           H  
ATOM   1994  N   GLN A 121     -11.762   5.886   5.687  1.00 10.69           N  
ATOM   1995  CA  GLN A 121     -12.370   7.203   5.934  1.00 13.34           C  
ATOM   1996  C   GLN A 121     -12.356   7.616   7.421  1.00 35.63           C  
ATOM   1997  O   GLN A 121     -12.528   8.799   7.736  1.00 75.89           O  
ATOM   1998  CB  GLN A 121     -13.815   7.223   5.420  1.00 20.01           C  
ATOM   1999  CG  GLN A 121     -13.914   6.967   3.930  1.00 20.01           C  
ATOM   2000  CD  GLN A 121     -13.187   7.998   3.087  1.00 20.01           C  
ATOM   2001  OE1 GLN A 121     -13.597   9.155   2.951  1.00 20.01           O  
ATOM   2002  NE2 GLN A 121     -12.063   7.578   2.519  1.00 20.01           N  
ATOM   2003  H   GLN A 121     -12.332   5.123   5.337  1.00 12.83           H  
ATOM   2004  HA  GLN A 121     -11.799   7.946   5.378  1.00 16.01           H  
ATOM   2005 1HB  GLN A 121     -14.396   6.459   5.937  1.00 24.01           H  
ATOM   2006 2HB  GLN A 121     -14.271   8.190   5.634  1.00 24.01           H  
ATOM   2007 1HG  GLN A 121     -13.472   5.994   3.733  1.00 24.01           H  
ATOM   2008 2HG  GLN A 121     -14.964   6.964   3.640  1.00 24.01           H  
ATOM   2009 1HE2 GLN A 121     -11.526   8.207   1.948  1.00 24.01           H  
ATOM   2010 2HE2 GLN A 121     -11.753   6.638   2.655  1.00 24.01           H  
ATOM   2011  N   GLY A 122     -12.136   6.653   8.317  1.00 39.62           N  
ATOM   2012  CA  GLY A 122     -11.997   6.928   9.741  1.00 76.62           C  
ATOM   2013  C   GLY A 122     -13.248   7.496  10.385  1.00 70.44           C  
ATOM   2014  O   GLY A 122     -14.338   6.934  10.278  1.00 77.58           O  
ATOM   2015  H   GLY A 122     -12.025   5.695   8.008  1.00 47.54           H  
ATOM   2016 1HA  GLY A 122     -11.718   6.006  10.252  1.00 91.94           H  
ATOM   2017 2HA  GLY A 122     -11.172   7.623   9.886  1.00 91.94           H  
ATOM   2018  N   GLN A 123     -13.065   8.620  11.071  1.00 95.09           N  
ATOM   2019  CA  GLN A 123     -14.133   9.288  11.801  1.00110.54           C  
ATOM   2020  C   GLN A 123     -14.869  10.338  10.969  1.00 85.75           C  
ATOM   2021  O   GLN A 123     -15.685  11.089  11.504  1.00124.78           O  
ATOM   2022  CB  GLN A 123     -13.560   9.949  13.056  1.00165.81           C  
ATOM   2023  CG  GLN A 123     -12.898   8.983  14.028  1.00165.81           C  
ATOM   2024  CD  GLN A 123     -13.856   7.952  14.595  1.00165.81           C  
ATOM   2025  OE1 GLN A 123     -14.901   8.298  15.153  1.00165.81           O  
ATOM   2026  NE2 GLN A 123     -13.505   6.678  14.460  1.00165.81           N  
ATOM   2027  H   GLN A 123     -12.139   9.022  11.101  1.00114.11           H  
ATOM   2028  HA  GLN A 123     -14.859   8.535  12.105  1.00132.65           H  
ATOM   2029 1HB  GLN A 123     -12.822  10.698  12.769  1.00198.97           H  
ATOM   2030 2HB  GLN A 123     -14.359  10.465  13.591  1.00198.97           H  
ATOM   2031 1HG  GLN A 123     -12.102   8.452  13.506  1.00198.97           H  
ATOM   2032 2HG  GLN A 123     -12.481   9.552  14.858  1.00198.97           H  
ATOM   2033 1HE2 GLN A 123     -14.098   5.955  14.817  1.00198.97           H  
ATOM   2034 2HE2 GLN A 123     -12.649   6.440  14.002  1.00198.97           H  
ATOM   2035  N   CYS A 124     -14.612  10.390   9.660  1.00 62.01           N  
ATOM   2036  CA  CYS A 124     -15.249  11.388   8.801  1.00 62.07           C  
ATOM   2037  C   CYS A 124     -16.671  11.028   8.404  1.00 96.59           C  
ATOM   2038  O   CYS A 124     -16.945  10.826   7.225  1.00 99.35           O  
ATOM   2039  CB  CYS A 124     -14.450  11.559   7.523  1.00 93.11           C  
ATOM   2040  SG  CYS A 124     -15.054  12.831   6.404  1.00 93.11           S  
ATOM   2041  H   CYS A 124     -13.944   9.755   9.234  1.00 74.41           H  
ATOM   2042  HA  CYS A 124     -15.266  12.337   9.337  1.00 74.48           H  
ATOM   2043 1HB  CYS A 124     -13.424  11.794   7.763  1.00111.73           H  
ATOM   2044 2HB  CYS A 124     -14.446  10.613   6.981  1.00111.73           H  
ATOM   2045  HG  CYS A 124     -14.160  12.599   5.448  1.00111.73           H  
ATOM   2046  N   GLY A 125     -17.573  10.968   9.374  1.00188.63           N  
ATOM   2047  CA  GLY A 125     -18.969  10.630   9.116  1.00310.45           C  
ATOM   2048  C   GLY A 125     -19.919  11.403  10.019  1.00400.00           C  
ATOM   2049  O   GLY A 125     -21.118  11.117  10.078  1.00400.00           O  
ATOM   2050  H   GLY A 125     -17.258  11.148  10.318  1.00226.36           H  
ATOM   2051 1HA  GLY A 125     -19.205  10.834   8.072  1.00372.54           H  
ATOM   2052 2HA  GLY A 125     -19.110   9.565   9.271  1.00372.54           H  
ATOM   2053  N   ALA A 126     -19.361  12.388  10.712  1.00400.00           N  
ATOM   2054  CA  ALA A 126     -20.075  13.260  11.624  1.00400.00           C  
ATOM   2055  C   ALA A 126     -19.082  14.222  12.233  1.00400.00           C  
ATOM   2056  O   ALA A 126     -18.004  13.811  12.666  1.00400.00           O  
ATOM   2057  CB  ALA A 126     -20.777  12.477  12.716  1.00600.00           C  
ATOM   2058  H   ALA A 126     -18.374  12.560  10.600  1.00480.00           H  
ATOM   2059  HA  ALA A 126     -20.810  13.828  11.059  1.00480.00           H  
ATOM   2060 1HB  ALA A 126     -21.290  13.173  13.379  1.00720.00           H  
ATOM   2061 2HB  ALA A 126     -21.507  11.796  12.286  1.00720.00           H  
ATOM   2062 3HB  ALA A 126     -20.043  11.909  13.284  1.00720.00           H  
ATOM   2063  N   TYR A 127     -19.436  15.497  12.283  1.00400.00           N  
ATOM   2064  CA  TYR A 127     -18.516  16.465  12.864  1.00400.00           C  
ATOM   2065  C   TYR A 127     -18.925  16.841  14.285  1.00400.00           C  
ATOM   2066  O   TYR A 127     -18.107  16.785  15.204  1.00400.00           O  
ATOM   2067  CB  TYR A 127     -18.415  17.699  11.979  1.00600.00           C  
ATOM   2068  CG  TYR A 127     -17.397  18.699  12.467  1.00600.00           C  
ATOM   2069  CD1 TYR A 127     -16.051  18.369  12.425  1.00600.00           C  
ATOM   2070  CD2 TYR A 127     -17.795  19.941  12.936  1.00600.00           C  
ATOM   2071  CE1 TYR A 127     -15.101  19.275  12.851  1.00600.00           C  
ATOM   2072  CE2 TYR A 127     -16.844  20.850  13.362  1.00600.00           C  
ATOM   2073  CZ  TYR A 127     -15.503  20.519  13.320  1.00600.00           C  
ATOM   2074  OH  TYR A 127     -14.557  21.425  13.743  1.00600.00           O  
ATOM   2075  H   TYR A 127     -20.328  15.789  11.892  1.00480.00           H  
ATOM   2076  HA  TYR A 127     -17.528  16.010  12.920  1.00480.00           H  
ATOM   2077 1HB  TYR A 127     -18.145  17.402  10.965  1.00720.00           H  
ATOM   2078 2HB  TYR A 127     -19.384  18.195  11.931  1.00720.00           H  
ATOM   2079  HD1 TYR A 127     -15.741  17.391  12.053  1.00720.00           H  
ATOM   2080  HD2 TYR A 127     -18.853  20.202  12.964  1.00720.00           H  
ATOM   2081  HE1 TYR A 127     -14.043  19.014  12.817  1.00720.00           H  
ATOM   2082  HE2 TYR A 127     -17.152  21.829  13.730  1.00720.00           H  
ATOM   2083  HH  TYR A 127     -13.681  21.078  13.554  1.00720.00           H  
ATOM   2084  N   SER A 128     -20.182  17.234  14.463  1.00400.00           N  
ATOM   2085  CA  SER A 128     -20.681  17.601  15.784  1.00400.00           C  
ATOM   2086  C   SER A 128     -20.780  16.384  16.701  1.00400.00           C  
ATOM   2087  O   SER A 128     -21.191  15.307  16.268  1.00400.00           O  
ATOM   2088  CB  SER A 128     -22.027  18.278  15.666  1.00600.00           C  
ATOM   2089  OG  SER A 128     -22.568  18.541  16.932  1.00600.00           O  
ATOM   2090  H   SER A 128     -20.809  17.272  13.673  1.00480.00           H  
ATOM   2091  HA  SER A 128     -19.978  18.306  16.230  1.00480.00           H  
ATOM   2092 1HB  SER A 128     -21.910  19.215  15.120  1.00720.00           H  
ATOM   2093 2HB  SER A 128     -22.704  17.652  15.091  1.00720.00           H  
ATOM   2094  HG  SER A 128     -23.397  19.000  16.775  1.00720.00           H  
ATOM   2095  N   PHE A 129     -20.410  16.583  17.969  1.00400.00           N  
ATOM   2096  CA  PHE A 129     -20.377  15.530  18.989  1.00400.00           C  
ATOM   2097  C   PHE A 129     -21.636  14.688  19.078  1.00400.00           C  
ATOM   2098  O   PHE A 129     -21.568  13.461  19.151  1.00400.00           O  
ATOM   2099  CB  PHE A 129     -20.102  16.104  20.371  1.00600.00           C  
ATOM   2100  CG  PHE A 129     -20.146  15.046  21.438  1.00600.00           C  
ATOM   2101  CD1 PHE A 129     -19.053  14.224  21.664  1.00600.00           C  
ATOM   2102  CD2 PHE A 129     -21.285  14.861  22.207  1.00600.00           C  
ATOM   2103  CE1 PHE A 129     -19.096  13.241  22.634  1.00600.00           C  
ATOM   2104  CE2 PHE A 129     -21.332  13.880  23.177  1.00600.00           C  
ATOM   2105  CZ  PHE A 129     -20.235  13.070  23.391  1.00600.00           C  
ATOM   2106  H   PHE A 129     -20.109  17.511  18.234  1.00480.00           H  
ATOM   2107  HA  PHE A 129     -19.552  14.870  18.744  1.00480.00           H  
ATOM   2108 1HB  PHE A 129     -19.117  16.571  20.389  1.00720.00           H  
ATOM   2109 2HB  PHE A 129     -20.839  16.868  20.612  1.00720.00           H  
ATOM   2110  HD1 PHE A 129     -18.153  14.359  21.063  1.00720.00           H  
ATOM   2111  HD2 PHE A 129     -22.152  15.499  22.035  1.00720.00           H  
ATOM   2112  HE1 PHE A 129     -18.229  12.602  22.800  1.00720.00           H  
ATOM   2113  HE2 PHE A 129     -22.234  13.744  23.774  1.00720.00           H  
ATOM   2114  HZ  PHE A 129     -20.269  12.296  24.157  1.00720.00           H  
ATOM   2115  N   LYS A 130     -22.788  15.349  19.087  1.00400.00           N  
ATOM   2116  CA  LYS A 130     -24.077  14.679  19.210  1.00400.00           C  
ATOM   2117  C   LYS A 130     -24.371  13.676  18.098  1.00400.00           C  
ATOM   2118  O   LYS A 130     -25.245  12.822  18.253  1.00400.00           O  
ATOM   2119  CB  LYS A 130     -25.193  15.716  19.252  1.00600.00           C  
ATOM   2120  CG  LYS A 130     -25.221  16.546  20.526  1.00600.00           C  
ATOM   2121  CD  LYS A 130     -26.355  17.558  20.498  1.00600.00           C  
ATOM   2122  CE  LYS A 130     -26.386  18.387  21.773  1.00600.00           C  
ATOM   2123  NZ  LYS A 130     -27.472  19.403  21.748  1.00600.00           N  
ATOM   2124  H   LYS A 130     -22.773  16.356  19.016  1.00480.00           H  
ATOM   2125  HA  LYS A 130     -24.081  14.131  20.153  1.00480.00           H  
ATOM   2126 1HB  LYS A 130     -25.088  16.399  18.409  1.00720.00           H  
ATOM   2127 2HB  LYS A 130     -26.159  15.219  19.153  1.00720.00           H  
ATOM   2128 1HG  LYS A 130     -25.353  15.889  21.386  1.00720.00           H  
ATOM   2129 2HG  LYS A 130     -24.276  17.075  20.637  1.00720.00           H  
ATOM   2130 1HD  LYS A 130     -26.230  18.223  19.642  1.00720.00           H  
ATOM   2131 2HD  LYS A 130     -27.306  17.036  20.393  1.00720.00           H  
ATOM   2132 1HE  LYS A 130     -26.540  17.726  22.625  1.00720.00           H  
ATOM   2133 2HE  LYS A 130     -25.429  18.896  21.891  1.00720.00           H  
ATOM   2134 1HZ  LYS A 130     -27.459  19.931  22.608  1.00720.00           H  
ATOM   2135 2HZ  LYS A 130     -27.330  20.028  20.967  1.00720.00           H  
ATOM   2136 3HZ  LYS A 130     -28.364  18.940  21.651  1.00720.00           H  
ATOM   2137  N   TYR A 131     -23.669  13.783  16.972  1.00400.00           N  
ATOM   2138  CA  TYR A 131     -23.913  12.896  15.862  1.00400.00           C  
ATOM   2139  C   TYR A 131     -22.783  11.903  15.655  1.00400.00           C  
ATOM   2140  O   TYR A 131     -22.769  11.180  14.664  1.00400.00           O  
ATOM   2141  CB  TYR A 131     -24.155  13.733  14.619  1.00600.00           C  
ATOM   2142  CG  TYR A 131     -25.376  14.602  14.797  1.00600.00           C  
ATOM   2143  CD1 TYR A 131     -25.228  15.917  15.209  1.00600.00           C  
ATOM   2144  CD2 TYR A 131     -26.640  14.084  14.570  1.00600.00           C  
ATOM   2145  CE1 TYR A 131     -26.339  16.714  15.395  1.00600.00           C  
ATOM   2146  CE2 TYR A 131     -27.753  14.880  14.755  1.00600.00           C  
ATOM   2147  CZ  TYR A 131     -27.606  16.190  15.167  1.00600.00           C  
ATOM   2148  OH  TYR A 131     -28.715  16.982  15.353  1.00600.00           O  
ATOM   2149  H   TYR A 131     -22.945  14.481  16.871  1.00480.00           H  
ATOM   2150  HA  TYR A 131     -24.818  12.325  16.071  1.00480.00           H  
ATOM   2151 1HB  TYR A 131     -23.295  14.375  14.419  1.00720.00           H  
ATOM   2152 2HB  TYR A 131     -24.308  13.089  13.753  1.00720.00           H  
ATOM   2153  HD1 TYR A 131     -24.234  16.315  15.392  1.00720.00           H  
ATOM   2154  HD2 TYR A 131     -26.756  13.048  14.250  1.00720.00           H  
ATOM   2155  HE1 TYR A 131     -26.222  17.747  15.722  1.00720.00           H  
ATOM   2156  HE2 TYR A 131     -28.750  14.474  14.580  1.00720.00           H  
ATOM   2157  HH  TYR A 131     -29.505  16.479  15.142  1.00720.00           H  
ATOM   2158  N   LEU A 132     -21.873  11.785  16.629  1.00400.00           N  
ATOM   2159  CA  LEU A 132     -20.779  10.818  16.513  1.00400.00           C  
ATOM   2160  C   LEU A 132     -21.274   9.392  16.768  1.00400.00           C  
ATOM   2161  O   LEU A 132     -20.536   8.424  16.565  1.00400.00           O  
ATOM   2162  CB  LEU A 132     -19.660  11.147  17.502  1.00600.00           C  
ATOM   2163  CG  LEU A 132     -18.941  12.482  17.277  1.00600.00           C  
ATOM   2164  CD1 LEU A 132     -17.931  12.692  18.396  1.00600.00           C  
ATOM   2165  CD2 LEU A 132     -18.264  12.489  15.919  1.00600.00           C  
ATOM   2166  H   LEU A 132     -21.907  12.379  17.449  1.00480.00           H  
ATOM   2167  HA  LEU A 132     -20.379  10.870  15.502  1.00480.00           H  
ATOM   2168 1HB  LEU A 132     -20.077  11.162  18.508  1.00720.00           H  
ATOM   2169 2HB  LEU A 132     -18.910  10.357  17.454  1.00720.00           H  
ATOM   2170  HG  LEU A 132     -19.667  13.292  17.315  1.00720.00           H  
ATOM   2171 1HD1 LEU A 132     -17.426  13.648  18.256  1.00720.00           H  
ATOM   2172 2HD1 LEU A 132     -18.448  12.690  19.354  1.00720.00           H  
ATOM   2173 3HD1 LEU A 132     -17.197  11.888  18.378  1.00720.00           H  
ATOM   2174 1HD2 LEU A 132     -17.762  13.446  15.767  1.00720.00           H  
ATOM   2175 2HD2 LEU A 132     -17.530  11.684  15.873  1.00720.00           H  
ATOM   2176 3HD2 LEU A 132     -19.009  12.345  15.139  1.00720.00           H  
ATOM   2177  N   PHE A 133     -22.539   9.285  17.185  1.00400.00           N  
ATOM   2178  CA  PHE A 133     -23.210   8.038  17.462  1.00400.00           C  
ATOM   2179  C   PHE A 133     -24.081   7.658  16.248  1.00400.00           C  
ATOM   2180  O   PHE A 133     -24.862   6.708  16.297  1.00400.00           O  
ATOM   2181  CB  PHE A 133     -24.058   8.283  18.696  1.00600.00           C  
ATOM   2182  CG  PHE A 133     -23.192   8.827  19.795  1.00600.00           C  
ATOM   2183  CD1 PHE A 133     -23.156  10.199  20.022  1.00600.00           C  
ATOM   2184  CD2 PHE A 133     -22.393   8.005  20.572  1.00600.00           C  
ATOM   2185  CE1 PHE A 133     -22.344  10.737  20.999  1.00600.00           C  
ATOM   2186  CE2 PHE A 133     -21.580   8.542  21.553  1.00600.00           C  
ATOM   2187  CZ  PHE A 133     -21.555   9.907  21.765  1.00600.00           C  
ATOM   2188  H   PHE A 133     -23.073  10.122  17.347  1.00480.00           H  
ATOM   2189  HA  PHE A 133     -22.472   7.257  17.646  1.00480.00           H  
ATOM   2190 1HB  PHE A 133     -24.850   8.999  18.482  1.00720.00           H  
ATOM   2191 2HB  PHE A 133     -24.515   7.354  19.035  1.00720.00           H  
ATOM   2192  HD1 PHE A 133     -23.776  10.854  19.409  1.00720.00           H  
ATOM   2193  HD2 PHE A 133     -22.405   6.927  20.400  1.00720.00           H  
ATOM   2194  HE1 PHE A 133     -22.326  11.815  21.161  1.00720.00           H  
ATOM   2195  HE2 PHE A 133     -20.953   7.888  22.159  1.00720.00           H  
ATOM   2196  HZ  PHE A 133     -20.911  10.326  22.536  1.00720.00           H  
ATOM   2197  N   ASN A 134     -23.892   8.403  15.153  1.00400.00           N  
ATOM   2198  CA  ASN A 134     -24.518   8.201  13.859  1.00400.00           C  
ATOM   2199  C   ASN A 134     -23.527   8.743  12.848  1.00400.00           C  
ATOM   2200  O   ASN A 134     -23.862   9.531  11.962  1.00400.00           O  
ATOM   2201  CB  ASN A 134     -25.862   8.893  13.758  1.00600.00           C  
ATOM   2202  CG  ASN A 134     -26.619   8.519  12.509  1.00600.00           C  
ATOM   2203  OD1 ASN A 134     -26.226   7.599  11.782  1.00600.00           O  
ATOM   2204  ND2 ASN A 134     -27.697   9.217  12.248  1.00600.00           N  
ATOM   2205  H   ASN A 134     -23.268   9.195  15.188  1.00480.00           H  
ATOM   2206  HA  ASN A 134     -24.639   7.133  13.671  1.00480.00           H  
ATOM   2207 1HB  ASN A 134     -26.470   8.639  14.629  1.00720.00           H  
ATOM   2208 2HB  ASN A 134     -25.712   9.972  13.768  1.00720.00           H  
ATOM   2209 1HD2 ASN A 134     -28.243   9.015  11.434  1.00720.00           H  
ATOM   2210 2HD2 ASN A 134     -27.977   9.953  12.864  1.00720.00           H  
ATOM   2211  N   LEU A 135     -22.287   8.306  13.034  1.00400.00           N  
ATOM   2212  CA  LEU A 135     -21.135   8.686  12.242  1.00400.00           C  
ATOM   2213  C   LEU A 135     -21.038   7.811  11.018  1.00400.00           C  
ATOM   2214  O   LEU A 135     -20.491   6.727  11.103  1.00400.00           O  
ATOM   2215  CB  LEU A 135     -19.883   8.546  13.116  1.00600.00           C  
ATOM   2216  CG  LEU A 135     -18.582   9.132  12.587  1.00600.00           C  
ATOM   2217  CD1 LEU A 135     -17.624   9.318  13.747  1.00600.00           C  
ATOM   2218  CD2 LEU A 135     -17.996   8.178  11.552  1.00600.00           C  
ATOM   2219  H   LEU A 135     -22.135   7.631  13.774  1.00480.00           H  
ATOM   2220  HA  LEU A 135     -21.251   9.717  11.936  1.00480.00           H  
ATOM   2221 1HB  LEU A 135     -20.086   9.025  14.071  1.00720.00           H  
ATOM   2222 2HB  LEU A 135     -19.713   7.485  13.303  1.00720.00           H  
ATOM   2223  HG  LEU A 135     -18.765  10.105  12.140  1.00720.00           H  
ATOM   2224 1HD1 LEU A 135     -16.686   9.738  13.390  1.00720.00           H  
ATOM   2225 2HD1 LEU A 135     -18.067   9.991  14.478  1.00720.00           H  
ATOM   2226 3HD1 LEU A 135     -17.432   8.353  14.216  1.00720.00           H  
ATOM   2227 1HD2 LEU A 135     -17.061   8.578  11.166  1.00720.00           H  
ATOM   2228 2HD2 LEU A 135     -17.809   7.209  12.016  1.00720.00           H  
ATOM   2229 3HD2 LEU A 135     -18.700   8.051  10.731  1.00720.00           H  
ATOM   2230  N   GLY A 136     -21.541   8.273   9.880  1.00400.00           N  
ATOM   2231  CA  GLY A 136     -21.631   7.421   8.692  1.00400.00           C  
ATOM   2232  C   GLY A 136     -20.325   7.287   7.921  1.00257.53           C  
ATOM   2233  O   GLY A 136     -19.667   6.249   7.973  1.00311.56           O  
ATOM   2234  H   GLY A 136     -21.897   9.220   9.850  1.00480.00           H  
ATOM   2235 1HA  GLY A 136     -21.970   6.431   8.995  1.00480.00           H  
ATOM   2236 2HA  GLY A 136     -22.400   7.819   8.030  1.00480.00           H  
ATOM   2237  N   GLY A 137     -19.968   8.309   7.165  1.00149.77           N  
ATOM   2238  CA  GLY A 137     -18.739   8.252   6.396  1.00 88.71           C  
ATOM   2239  C   GLY A 137     -18.679   9.332   5.331  1.00 50.01           C  
ATOM   2240  O   GLY A 137     -19.522  10.229   5.275  1.00 56.83           O  
ATOM   2241  H   GLY A 137     -20.538   9.141   7.139  1.00179.72           H  
ATOM   2242 1HA  GLY A 137     -17.887   8.357   7.068  1.00106.45           H  
ATOM   2243 2HA  GLY A 137     -18.652   7.273   5.926  1.00106.45           H  
ATOM   2244  N   SER A 138     -17.679   9.216   4.474  1.00 49.61           N  
ATOM   2245  CA  SER A 138     -17.463  10.146   3.383  1.00 28.81           C  
ATOM   2246  C   SER A 138     -17.019   9.404   2.146  1.00 15.06           C  
ATOM   2247  O   SER A 138     -16.233   9.912   1.344  1.00 13.54           O  
ATOM   2248  CB  SER A 138     -16.455  11.195   3.778  1.00 43.21           C  
ATOM   2249  OG  SER A 138     -15.252  10.615   4.207  1.00 43.21           O  
ATOM   2250  H   SER A 138     -17.029   8.451   4.594  1.00 59.53           H  
ATOM   2251  HA  SER A 138     -18.406  10.644   3.164  1.00 34.57           H  
ATOM   2252 1HB  SER A 138     -16.262  11.851   2.929  1.00 51.86           H  
ATOM   2253 2HB  SER A 138     -16.873  11.807   4.575  1.00 51.86           H  
ATOM   2254  HG  SER A 138     -14.897  10.090   3.485  1.00 51.86           H  
ATOM   2255  N   CYS A 139     -17.574   8.203   1.991  1.00 14.04           N  
ATOM   2256  CA  CYS A 139     -17.323   7.337   0.853  1.00  7.40           C  
ATOM   2257  C   CYS A 139     -17.750   7.972  -0.466  1.00  3.00           C  
ATOM   2258  O   CYS A 139     -17.244   7.608  -1.524  1.00  2.68           O  
ATOM   2259  CB  CYS A 139     -18.062   6.021   1.046  1.00 11.10           C  
ATOM   2260  SG  CYS A 139     -19.858   6.214   1.109  1.00 11.10           S  
ATOM   2261  H   CYS A 139     -18.210   7.870   2.701  1.00 16.85           H  
ATOM   2262  HA  CYS A 139     -16.256   7.131   0.815  1.00  8.88           H  
ATOM   2263 1HB  CYS A 139     -17.821   5.343   0.228  1.00 13.32           H  
ATOM   2264 2HB  CYS A 139     -17.736   5.548   1.972  1.00 13.32           H  
ATOM   2265  HG  CYS A 139     -19.877   6.999   2.182  1.00 13.32           H  
ATOM   2266  N   TRP A 140     -18.659   8.949  -0.411  1.00  3.36           N  
ATOM   2267  CA  TRP A 140     -19.035   9.683  -1.606  1.00  2.96           C  
ATOM   2268  C   TRP A 140     -17.839  10.446  -2.187  1.00  1.83           C  
ATOM   2269  O   TRP A 140     -17.737  10.617  -3.403  1.00  2.41           O  
ATOM   2270  CB  TRP A 140     -20.183  10.657  -1.285  1.00  4.44           C  
ATOM   2271  CG  TRP A 140     -19.818  11.712  -0.274  1.00  4.44           C  
ATOM   2272  CD1 TRP A 140     -19.999  11.623   1.074  1.00  4.44           C  
ATOM   2273  CD2 TRP A 140     -19.205  13.006  -0.507  1.00  4.44           C  
ATOM   2274  NE1 TRP A 140     -19.537  12.759   1.692  1.00  4.44           N  
ATOM   2275  CE2 TRP A 140     -19.046  13.614   0.741  1.00  4.44           C  
ATOM   2276  CE3 TRP A 140     -18.776  13.684  -1.655  1.00  4.44           C  
ATOM   2277  CZ2 TRP A 140     -18.472  14.867   0.880  1.00  4.44           C  
ATOM   2278  CZ3 TRP A 140     -18.197  14.942  -1.514  1.00  4.44           C  
ATOM   2279  CH2 TRP A 140     -18.049  15.519  -0.279  1.00  4.44           C  
ATOM   2280  H   TRP A 140     -19.085   9.198   0.470  1.00  4.03           H  
ATOM   2281  HA  TRP A 140     -19.380   8.967  -2.347  1.00  3.55           H  
ATOM   2282 1HB  TRP A 140     -20.502  11.157  -2.199  1.00  5.33           H  
ATOM   2283 2HB  TRP A 140     -21.038  10.100  -0.904  1.00  5.33           H  
ATOM   2284  HD1 TRP A 140     -20.441  10.770   1.586  1.00  5.33           H  
ATOM   2285  HE1 TRP A 140     -19.551  12.939   2.687  1.00  5.33           H  
ATOM   2286  HE3 TRP A 140     -18.890  13.228  -2.637  1.00  5.33           H  
ATOM   2287  HZ2 TRP A 140     -18.348  15.335   1.853  1.00  5.33           H  
ATOM   2288  HZ3 TRP A 140     -17.865  15.462  -2.413  1.00  5.33           H  
ATOM   2289  HH2 TRP A 140     -17.592  16.506  -0.204  1.00  5.33           H  
ATOM   2290  N   ALA A 141     -16.912  10.860  -1.317  1.00  1.96           N  
ATOM   2291  CA  ALA A 141     -15.734  11.588  -1.742  1.00  1.72           C  
ATOM   2292  C   ALA A 141     -14.681  10.600  -2.159  1.00  1.41           C  
ATOM   2293  O   ALA A 141     -13.998  10.802  -3.159  1.00  1.22           O  
ATOM   2294  CB  ALA A 141     -15.221  12.491  -0.628  1.00  2.58           C  
ATOM   2295  H   ALA A 141     -17.015  10.669  -0.331  1.00  2.35           H  
ATOM   2296  HA  ALA A 141     -15.996  12.197  -2.607  1.00  2.06           H  
ATOM   2297 1HB  ALA A 141     -14.340  13.032  -0.972  1.00  3.10           H  
ATOM   2298 2HB  ALA A 141     -15.998  13.202  -0.348  1.00  3.10           H  
ATOM   2299 3HB  ALA A 141     -14.957  11.885   0.238  1.00  3.10           H  
ATOM   2300  N   PHE A 142     -14.586   9.507  -1.402  1.00  1.71           N  
ATOM   2301  CA  PHE A 142     -13.642   8.441  -1.703  1.00  1.83           C  
ATOM   2302  C   PHE A 142     -13.849   7.895  -3.092  1.00  1.72           C  
ATOM   2303  O   PHE A 142     -12.905   7.820  -3.875  1.00  2.38           O  
ATOM   2304  CB  PHE A 142     -13.821   7.284  -0.739  1.00  2.75           C  
ATOM   2305  CG  PHE A 142     -12.956   6.094  -1.044  1.00  2.75           C  
ATOM   2306  CD1 PHE A 142     -11.658   6.015  -0.563  1.00  2.75           C  
ATOM   2307  CD2 PHE A 142     -13.443   5.042  -1.813  1.00  2.75           C  
ATOM   2308  CE1 PHE A 142     -10.872   4.913  -0.827  1.00  2.75           C  
ATOM   2309  CE2 PHE A 142     -12.658   3.941  -2.079  1.00  2.75           C  
ATOM   2310  CZ  PHE A 142     -11.375   3.881  -1.578  1.00  2.75           C  
ATOM   2311  H   PHE A 142     -15.175   9.428  -0.578  1.00  2.05           H  
ATOM   2312  HA  PHE A 142     -12.630   8.835  -1.627  1.00  2.20           H  
ATOM   2313 1HB  PHE A 142     -13.602   7.618   0.271  1.00  3.29           H  
ATOM   2314 2HB  PHE A 142     -14.857   6.956  -0.759  1.00  3.29           H  
ATOM   2315  HD1 PHE A 142     -11.263   6.833   0.036  1.00  3.29           H  
ATOM   2316  HD2 PHE A 142     -14.461   5.090  -2.200  1.00  3.29           H  
ATOM   2317  HE1 PHE A 142      -9.857   4.860  -0.439  1.00  3.29           H  
ATOM   2318  HE2 PHE A 142     -13.051   3.117  -2.676  1.00  3.29           H  
ATOM   2319  HZ  PHE A 142     -10.758   3.014  -1.774  1.00  3.29           H  
ATOM   2320  N   SER A 143     -15.086   7.489  -3.374  1.00  1.36           N  
ATOM   2321  CA  SER A 143     -15.455   6.920  -4.654  1.00  1.50           C  
ATOM   2322  C   SER A 143     -15.274   7.917  -5.779  1.00  1.23           C  
ATOM   2323  O   SER A 143     -14.747   7.554  -6.829  1.00  1.67           O  
ATOM   2324  CB  SER A 143     -16.876   6.422  -4.620  1.00  2.25           C  
ATOM   2325  OG  SER A 143     -17.228   5.855  -5.852  1.00  2.25           O  
ATOM   2326  H   SER A 143     -15.801   7.573  -2.668  1.00  1.63           H  
ATOM   2327  HA  SER A 143     -14.801   6.069  -4.849  1.00  1.80           H  
ATOM   2328 1HB  SER A 143     -16.976   5.676  -3.832  1.00  2.70           H  
ATOM   2329 2HB  SER A 143     -17.550   7.243  -4.382  1.00  2.70           H  
ATOM   2330  HG  SER A 143     -18.035   5.359  -5.690  1.00  2.70           H  
ATOM   2331  N   THR A 144     -15.706   9.171  -5.567  1.00  0.88           N  
ATOM   2332  CA  THR A 144     -15.515  10.211  -6.572  1.00  1.45           C  
ATOM   2333  C   THR A 144     -14.065  10.295  -6.984  1.00  0.84           C  
ATOM   2334  O   THR A 144     -13.741  10.235  -8.173  1.00  1.20           O  
ATOM   2335  CB  THR A 144     -15.954  11.584  -6.041  1.00  2.17           C  
ATOM   2336  OG1 THR A 144     -17.352  11.551  -5.743  1.00  2.17           O  
ATOM   2337  CG2 THR A 144     -15.654  12.679  -7.055  1.00  2.17           C  
ATOM   2338  H   THR A 144     -16.176   9.427  -4.704  1.00  1.06           H  
ATOM   2339  HA  THR A 144     -16.108   9.962  -7.448  1.00  1.74           H  
ATOM   2340  HB  THR A 144     -15.408  11.799  -5.123  1.00  2.61           H  
ATOM   2341  HG1 THR A 144     -17.509  10.938  -5.017  1.00  2.61           H  
ATOM   2342 1HG2 THR A 144     -15.957  13.644  -6.659  1.00  2.61           H  
ATOM   2343 2HG2 THR A 144     -14.585  12.696  -7.264  1.00  2.61           H  
ATOM   2344 3HG2 THR A 144     -16.200  12.481  -7.970  1.00  2.61           H  
ATOM   2345  N   VAL A 145     -13.200  10.419  -5.984  1.00  0.85           N  
ATOM   2346  CA  VAL A 145     -11.773  10.489  -6.192  1.00  1.14           C  
ATOM   2347  C   VAL A 145     -11.218   9.232  -6.835  1.00  1.07           C  
ATOM   2348  O   VAL A 145     -10.423   9.331  -7.762  1.00  1.13           O  
ATOM   2349  CB  VAL A 145     -11.059  10.760  -4.858  1.00  1.71           C  
ATOM   2350  CG1 VAL A 145      -9.573  10.591  -5.033  1.00  1.71           C  
ATOM   2351  CG2 VAL A 145     -11.356  12.181  -4.407  1.00  1.71           C  
ATOM   2352  H   VAL A 145     -13.545  10.472  -5.034  1.00  1.02           H  
ATOM   2353  HA  VAL A 145     -11.571  11.329  -6.856  1.00  1.37           H  
ATOM   2354  HB  VAL A 145     -11.400  10.048  -4.106  1.00  2.05           H  
ATOM   2355 1HG1 VAL A 145      -9.066  10.788  -4.088  1.00  2.05           H  
ATOM   2356 2HG1 VAL A 145      -9.363   9.572  -5.352  1.00  2.05           H  
ATOM   2357 3HG1 VAL A 145      -9.227  11.287  -5.789  1.00  2.05           H  
ATOM   2358 1HG2 VAL A 145     -10.848  12.376  -3.465  1.00  2.05           H  
ATOM   2359 2HG2 VAL A 145     -11.000  12.880  -5.162  1.00  2.05           H  
ATOM   2360 3HG2 VAL A 145     -12.427  12.304  -4.276  1.00  2.05           H  
ATOM   2361  N   ALA A 146     -11.636   8.060  -6.354  1.00  1.46           N  
ATOM   2362  CA  ALA A 146     -11.159   6.787  -6.885  1.00  1.77           C  
ATOM   2363  C   ALA A 146     -11.449   6.658  -8.375  1.00  1.49           C  
ATOM   2364  O   ALA A 146     -10.584   6.224  -9.139  1.00  1.79           O  
ATOM   2365  CB  ALA A 146     -11.800   5.634  -6.124  1.00  2.66           C  
ATOM   2366  H   ALA A 146     -12.288   8.040  -5.586  1.00  1.75           H  
ATOM   2367  HA  ALA A 146     -10.078   6.748  -6.747  1.00  2.12           H  
ATOM   2368 1HB  ALA A 146     -11.415   4.688  -6.505  1.00  3.19           H  
ATOM   2369 2HB  ALA A 146     -11.562   5.722  -5.064  1.00  3.19           H  
ATOM   2370 3HB  ALA A 146     -12.880   5.666  -6.256  1.00  3.19           H  
ATOM   2371  N   ALA A 147     -12.659   7.045  -8.786  1.00  1.25           N  
ATOM   2372  CA  ALA A 147     -13.043   7.003 -10.190  1.00  1.35           C  
ATOM   2373  C   ALA A 147     -12.153   7.936 -11.004  1.00  1.57           C  
ATOM   2374  O   ALA A 147     -11.682   7.562 -12.081  1.00  2.60           O  
ATOM   2375  CB  ALA A 147     -14.508   7.378 -10.349  1.00  2.03           C  
ATOM   2376  H   ALA A 147     -13.335   7.369  -8.107  1.00  1.50           H  
ATOM   2377  HA  ALA A 147     -12.893   5.988 -10.556  1.00  1.62           H  
ATOM   2378 1HB  ALA A 147     -14.785   7.319 -11.400  1.00  2.43           H  
ATOM   2379 2HB  ALA A 147     -15.124   6.687  -9.772  1.00  2.43           H  
ATOM   2380 3HB  ALA A 147     -14.666   8.391  -9.985  1.00  2.43           H  
ATOM   2381  N   ILE A 148     -11.901   9.133 -10.463  1.00  1.19           N  
ATOM   2382  CA  ILE A 148     -11.026  10.109 -11.099  1.00  1.41           C  
ATOM   2383  C   ILE A 148      -9.611   9.595 -11.257  1.00  1.60           C  
ATOM   2384  O   ILE A 148      -9.005   9.767 -12.314  1.00  2.10           O  
ATOM   2385  CB  ILE A 148     -10.978  11.411 -10.305  1.00  2.11           C  
ATOM   2386  CG1 ILE A 148     -12.318  12.129 -10.375  1.00  2.11           C  
ATOM   2387  CG2 ILE A 148      -9.858  12.269 -10.839  1.00  2.11           C  
ATOM   2388  CD1 ILE A 148     -12.426  13.252  -9.385  1.00  2.11           C  
ATOM   2389  H   ILE A 148     -12.343   9.388  -9.585  1.00  1.43           H  
ATOM   2390  HA  ILE A 148     -11.419  10.327 -12.090  1.00  1.69           H  
ATOM   2391  HB  ILE A 148     -10.790  11.197  -9.255  1.00  2.54           H  
ATOM   2392 1HG1 ILE A 148     -12.459  12.533 -11.376  1.00  2.54           H  
ATOM   2393 2HG1 ILE A 148     -13.117  11.417 -10.179  1.00  2.54           H  
ATOM   2394 1HG2 ILE A 148      -9.812  13.201 -10.277  1.00  2.54           H  
ATOM   2395 2HG2 ILE A 148      -8.913  11.738 -10.742  1.00  2.54           H  
ATOM   2396 3HG2 ILE A 148     -10.040  12.484 -11.890  1.00  2.54           H  
ATOM   2397 1HD1 ILE A 148     -13.403  13.720  -9.478  1.00  2.54           H  
ATOM   2398 2HD1 ILE A 148     -12.308  12.859  -8.375  1.00  2.54           H  
ATOM   2399 3HD1 ILE A 148     -11.648  13.988  -9.581  1.00  2.54           H  
ATOM   2400  N   GLU A 149      -9.092   8.968 -10.201  1.00  1.42           N  
ATOM   2401  CA  GLU A 149      -7.752   8.405 -10.204  1.00  1.88           C  
ATOM   2402  C   GLU A 149      -7.639   7.366 -11.305  1.00  2.42           C  
ATOM   2403  O   GLU A 149      -6.630   7.312 -12.013  1.00  2.74           O  
ATOM   2404  CB  GLU A 149      -7.437   7.797  -8.833  1.00  2.82           C  
ATOM   2405  CG  GLU A 149      -7.253   8.822  -7.718  1.00  2.82           C  
ATOM   2406  CD  GLU A 149      -7.105   8.197  -6.361  1.00  2.82           C  
ATOM   2407  OE1 GLU A 149      -7.328   7.012  -6.257  1.00  2.82           O  
ATOM   2408  OE2 GLU A 149      -6.771   8.893  -5.427  1.00  2.82           O  
ATOM   2409  H   GLU A 149      -9.644   8.885  -9.361  1.00  1.70           H  
ATOM   2410  HA  GLU A 149      -7.038   9.199 -10.406  1.00  2.26           H  
ATOM   2411 1HB  GLU A 149      -8.242   7.124  -8.539  1.00  3.38           H  
ATOM   2412 2HB  GLU A 149      -6.524   7.206  -8.898  1.00  3.38           H  
ATOM   2413 1HG  GLU A 149      -6.363   9.399  -7.931  1.00  3.38           H  
ATOM   2414 2HG  GLU A 149      -8.093   9.510  -7.713  1.00  3.38           H  
ATOM   2415  N   GLY A 150      -8.695   6.576 -11.477  1.00  2.76           N  
ATOM   2416  CA  GLY A 150      -8.739   5.603 -12.546  1.00  3.63           C  
ATOM   2417  C   GLY A 150      -8.610   6.272 -13.902  1.00  3.47           C  
ATOM   2418  O   GLY A 150      -7.809   5.838 -14.730  1.00  3.80           O  
ATOM   2419  H   GLY A 150      -9.480   6.637 -10.837  1.00  3.31           H  
ATOM   2420 1HA  GLY A 150      -7.933   4.888 -12.413  1.00  4.36           H  
ATOM   2421 2HA  GLY A 150      -9.679   5.065 -12.494  1.00  4.36           H  
ATOM   2422  N   ILE A 151      -9.371   7.350 -14.106  1.00  3.70           N  
ATOM   2423  CA  ILE A 151      -9.317   8.109 -15.350  1.00  4.73           C  
ATOM   2424  C   ILE A 151      -7.932   8.695 -15.593  1.00  4.76           C  
ATOM   2425  O   ILE A 151      -7.484   8.750 -16.731  1.00  6.82           O  
ATOM   2426  CB  ILE A 151     -10.363   9.237 -15.376  1.00  7.10           C  
ATOM   2427  CG1 ILE A 151     -11.769   8.654 -15.355  1.00  7.10           C  
ATOM   2428  CG2 ILE A 151     -10.191  10.067 -16.631  1.00  7.10           C  
ATOM   2429  CD1 ILE A 151     -12.064   7.782 -16.549  1.00  7.10           C  
ATOM   2430  H   ILE A 151     -10.023   7.636 -13.383  1.00  4.44           H  
ATOM   2431  HA  ILE A 151      -9.543   7.431 -16.171  1.00  5.68           H  
ATOM   2432  HB  ILE A 151     -10.246   9.871 -14.498  1.00  8.51           H  
ATOM   2433 1HG1 ILE A 151     -11.903   8.062 -14.452  1.00  8.51           H  
ATOM   2434 2HG1 ILE A 151     -12.488   9.469 -15.346  1.00  8.51           H  
ATOM   2435 1HG2 ILE A 151     -10.931  10.865 -16.643  1.00  8.51           H  
ATOM   2436 2HG2 ILE A 151      -9.191  10.495 -16.649  1.00  8.51           H  
ATOM   2437 3HG2 ILE A 151     -10.329   9.431 -17.504  1.00  8.51           H  
ATOM   2438 1HD1 ILE A 151     -13.083   7.409 -16.477  1.00  8.51           H  
ATOM   2439 2HD1 ILE A 151     -11.956   8.369 -17.462  1.00  8.51           H  
ATOM   2440 3HD1 ILE A 151     -11.369   6.945 -16.571  1.00  8.51           H  
ATOM   2441  N   ASN A 152      -7.258   9.136 -14.533  1.00  4.25           N  
ATOM   2442  CA  ASN A 152      -5.911   9.692 -14.656  1.00  5.47           C  
ATOM   2443  C   ASN A 152      -4.938   8.671 -15.245  1.00  5.90           C  
ATOM   2444  O   ASN A 152      -4.150   8.981 -16.147  1.00  7.94           O  
ATOM   2445  CB  ASN A 152      -5.410  10.129 -13.298  1.00  8.21           C  
ATOM   2446  CG  ASN A 152      -6.130  11.318 -12.783  1.00  8.21           C  
ATOM   2447  OD1 ASN A 152      -6.667  12.116 -13.558  1.00  8.21           O  
ATOM   2448  ND2 ASN A 152      -6.170  11.444 -11.485  1.00  8.21           N  
ATOM   2449  H   ASN A 152      -7.692   9.102 -13.620  1.00  5.10           H  
ATOM   2450  HA  ASN A 152      -5.944  10.550 -15.329  1.00  6.56           H  
ATOM   2451 1HB  ASN A 152      -5.511   9.317 -12.581  1.00  9.85           H  
ATOM   2452 2HB  ASN A 152      -4.353  10.375 -13.366  1.00  9.85           H  
ATOM   2453 1HD2 ASN A 152      -6.650  12.217 -11.072  1.00  9.85           H  
ATOM   2454 2HD2 ASN A 152      -5.723  10.766 -10.902  1.00  9.85           H  
ATOM   2455  N   ALA A 153      -5.017   7.440 -14.748  1.00  5.42           N  
ATOM   2456  CA  ALA A 153      -4.197   6.358 -15.271  1.00  7.22           C  
ATOM   2457  C   ALA A 153      -4.573   6.043 -16.718  1.00  7.69           C  
ATOM   2458  O   ALA A 153      -3.710   5.812 -17.561  1.00 11.30           O  
ATOM   2459  CB  ALA A 153      -4.349   5.126 -14.410  1.00 10.83           C  
ATOM   2460  H   ALA A 153      -5.660   7.253 -13.983  1.00  6.50           H  
ATOM   2461  HA  ALA A 153      -3.158   6.677 -15.252  1.00  8.66           H  
ATOM   2462 1HB  ALA A 153      -3.714   4.329 -14.797  1.00 13.00           H  
ATOM   2463 2HB  ALA A 153      -4.056   5.361 -13.389  1.00 13.00           H  
ATOM   2464 3HB  ALA A 153      -5.388   4.799 -14.422  1.00 13.00           H  
ATOM   2465  N   ILE A 154      -5.868   6.038 -17.000  1.00  5.96           N  
ATOM   2466  CA  ILE A 154      -6.381   5.744 -18.330  1.00  7.94           C  
ATOM   2467  C   ILE A 154      -6.067   6.793 -19.396  1.00  9.16           C  
ATOM   2468  O   ILE A 154      -5.696   6.447 -20.514  1.00 15.64           O  
ATOM   2469  CB  ILE A 154      -7.897   5.538 -18.252  1.00 11.91           C  
ATOM   2470  CG1 ILE A 154      -8.186   4.260 -17.470  1.00 11.91           C  
ATOM   2471  CG2 ILE A 154      -8.511   5.477 -19.641  1.00 11.91           C  
ATOM   2472  CD1 ILE A 154      -9.627   4.113 -17.083  1.00 11.91           C  
ATOM   2473  H   ILE A 154      -6.537   6.217 -16.260  1.00  7.15           H  
ATOM   2474  HA  ILE A 154      -5.934   4.805 -18.654  1.00  9.53           H  
ATOM   2475  HB  ILE A 154      -8.343   6.364 -17.700  1.00 14.29           H  
ATOM   2476 1HG1 ILE A 154      -7.905   3.403 -18.080  1.00 14.29           H  
ATOM   2477 2HG1 ILE A 154      -7.578   4.247 -16.566  1.00 14.29           H  
ATOM   2478 1HG2 ILE A 154      -9.588   5.335 -19.556  1.00 14.29           H  
ATOM   2479 2HG2 ILE A 154      -8.308   6.407 -20.170  1.00 14.29           H  
ATOM   2480 3HG2 ILE A 154      -8.077   4.643 -20.193  1.00 14.29           H  
ATOM   2481 1HD1 ILE A 154      -9.757   3.180 -16.538  1.00 14.29           H  
ATOM   2482 2HD1 ILE A 154      -9.922   4.952 -16.451  1.00 14.29           H  
ATOM   2483 3HD1 ILE A 154     -10.243   4.100 -17.980  1.00 14.29           H  
ATOM   2484  N   LYS A 155      -6.247   8.065 -19.070  1.00  7.59           N  
ATOM   2485  CA  LYS A 155      -6.089   9.123 -20.058  1.00  9.94           C  
ATOM   2486  C   LYS A 155      -4.681   9.699 -20.160  1.00 10.71           C  
ATOM   2487  O   LYS A 155      -4.254  10.071 -21.255  1.00 14.70           O  
ATOM   2488  CB  LYS A 155      -7.068  10.255 -19.744  1.00 14.91           C  
ATOM   2489  CG  LYS A 155      -8.529   9.835 -19.789  1.00 14.91           C  
ATOM   2490  CD  LYS A 155      -8.943   9.363 -21.171  1.00 14.91           C  
ATOM   2491  CE  LYS A 155     -10.412   8.963 -21.191  1.00 14.91           C  
ATOM   2492  NZ  LYS A 155     -10.839   8.481 -22.534  1.00 14.91           N  
ATOM   2493  H   LYS A 155      -6.538   8.303 -18.139  1.00  9.11           H  
ATOM   2494  HA  LYS A 155      -6.343   8.709 -21.034  1.00 11.93           H  
ATOM   2495 1HB  LYS A 155      -6.864  10.652 -18.749  1.00 17.89           H  
ATOM   2496 2HB  LYS A 155      -6.930  11.068 -20.458  1.00 17.89           H  
ATOM   2497 1HG  LYS A 155      -8.692   9.024 -19.078  1.00 17.89           H  
ATOM   2498 2HG  LYS A 155      -9.157  10.676 -19.504  1.00 17.89           H  
ATOM   2499 1HD  LYS A 155      -8.785  10.164 -21.893  1.00 17.89           H  
ATOM   2500 2HD  LYS A 155      -8.336   8.507 -21.463  1.00 17.89           H  
ATOM   2501 1HE  LYS A 155     -10.575   8.169 -20.464  1.00 17.89           H  
ATOM   2502 2HE  LYS A 155     -11.023   9.821 -20.915  1.00 17.89           H  
ATOM   2503 1HZ  LYS A 155     -11.815   8.224 -22.505  1.00 17.89           H  
ATOM   2504 2HZ  LYS A 155     -10.704   9.216 -23.214  1.00 17.89           H  
ATOM   2505 3HZ  LYS A 155     -10.287   7.676 -22.793  1.00 17.89           H  
ATOM   2506  N   THR A 156      -3.957   9.789 -19.041  1.00  8.65           N  
ATOM   2507  CA  THR A 156      -2.625  10.383 -19.078  1.00  9.89           C  
ATOM   2508  C   THR A 156      -1.525   9.393 -18.719  1.00  9.86           C  
ATOM   2509  O   THR A 156      -0.356   9.774 -18.649  1.00 10.89           O  
ATOM   2510  CB  THR A 156      -2.532  11.580 -18.110  1.00 14.84           C  
ATOM   2511  OG1 THR A 156      -2.754  11.129 -16.768  1.00 14.84           O  
ATOM   2512  CG2 THR A 156      -3.583  12.625 -18.462  1.00 14.84           C  
ATOM   2513  H   THR A 156      -4.316   9.472 -18.149  1.00 10.38           H  
ATOM   2514  HA  THR A 156      -2.435  10.743 -20.089  1.00 11.87           H  
ATOM   2515  HB  THR A 156      -1.542  12.030 -18.177  1.00 17.80           H  
ATOM   2516  HG1 THR A 156      -3.509  10.532 -16.747  1.00 17.80           H  
ATOM   2517 1HG2 THR A 156      -3.507  13.464 -17.770  1.00 17.80           H  
ATOM   2518 2HG2 THR A 156      -3.419  12.979 -19.480  1.00 17.80           H  
ATOM   2519 3HG2 THR A 156      -4.576  12.184 -18.387  1.00 17.80           H  
ATOM   2520  N   ASN A 157      -1.895   8.132 -18.481  1.00  9.65           N  
ATOM   2521  CA  ASN A 157      -0.937   7.103 -18.076  1.00 10.42           C  
ATOM   2522  C   ASN A 157      -0.217   7.508 -16.803  1.00 10.62           C  
ATOM   2523  O   ASN A 157       0.996   7.322 -16.682  1.00 12.28           O  
ATOM   2524  CB  ASN A 157       0.060   6.817 -19.180  1.00 15.63           C  
ATOM   2525  CG  ASN A 157       0.785   5.514 -18.977  1.00 15.63           C  
ATOM   2526  OD1 ASN A 157       0.244   4.568 -18.393  1.00 15.63           O  
ATOM   2527  ND2 ASN A 157       2.004   5.447 -19.449  1.00 15.63           N  
ATOM   2528  H   ASN A 157      -2.867   7.870 -18.571  1.00 11.58           H  
ATOM   2529  HA  ASN A 157      -1.472   6.183 -17.861  1.00 12.50           H  
ATOM   2530 1HB  ASN A 157      -0.459   6.783 -20.136  1.00 18.76           H  
ATOM   2531 2HB  ASN A 157       0.794   7.621 -19.231  1.00 18.76           H  
ATOM   2532 1HD2 ASN A 157       2.536   4.606 -19.345  1.00 18.76           H  
ATOM   2533 2HD2 ASN A 157       2.403   6.237 -19.914  1.00 18.76           H  
ATOM   2534  N   ASN A 158      -0.966   8.041 -15.843  1.00  9.40           N  
ATOM   2535  CA  ASN A 158      -0.354   8.486 -14.607  1.00  9.53           C  
ATOM   2536  C   ASN A 158      -1.343   8.438 -13.458  1.00  6.99           C  
ATOM   2537  O   ASN A 158      -2.146   9.351 -13.278  1.00  6.26           O  
ATOM   2538  CB  ASN A 158       0.205   9.883 -14.785  1.00 14.29           C  
ATOM   2539  CG  ASN A 158       0.994  10.356 -13.602  1.00 14.29           C  
ATOM   2540  OD1 ASN A 158       1.120   9.647 -12.597  1.00 14.29           O  
ATOM   2541  ND2 ASN A 158       1.533  11.545 -13.703  1.00 14.29           N  
ATOM   2542  H   ASN A 158      -1.963   8.174 -15.984  1.00 11.28           H  
ATOM   2543  HA  ASN A 158       0.465   7.810 -14.359  1.00 11.44           H  
ATOM   2544 1HB  ASN A 158       0.848   9.904 -15.667  1.00 17.15           H  
ATOM   2545 2HB  ASN A 158      -0.614  10.580 -14.963  1.00 17.15           H  
ATOM   2546 1HD2 ASN A 158       2.074  11.915 -12.948  1.00 17.15           H  
ATOM   2547 2HD2 ASN A 158       1.402  12.081 -14.537  1.00 17.15           H  
ATOM   2548  N   LEU A 159      -1.278   7.366 -12.679  1.00  7.09           N  
ATOM   2549  CA  LEU A 159      -2.173   7.190 -11.547  1.00  6.54           C  
ATOM   2550  C   LEU A 159      -1.731   8.104 -10.401  1.00  9.00           C  
ATOM   2551  O   LEU A 159      -0.709   7.855  -9.760  1.00 15.13           O  
ATOM   2552  CB  LEU A 159      -2.146   5.713 -11.111  1.00  9.81           C  
ATOM   2553  CG  LEU A 159      -3.085   5.303  -9.977  1.00  9.81           C  
ATOM   2554  CD1 LEU A 159      -4.521   5.500 -10.431  1.00  9.81           C  
ATOM   2555  CD2 LEU A 159      -2.827   3.846  -9.616  1.00  9.81           C  
ATOM   2556  H   LEU A 159      -0.591   6.653 -12.877  1.00  8.51           H  
ATOM   2557  HA  LEU A 159      -3.185   7.462 -11.847  1.00  7.85           H  
ATOM   2558 1HB  LEU A 159      -2.381   5.093 -11.973  1.00 11.77           H  
ATOM   2559 2HB  LEU A 159      -1.131   5.474 -10.791  1.00 11.77           H  
ATOM   2560  HG  LEU A 159      -2.911   5.933  -9.105  1.00 11.77           H  
ATOM   2561 1HD1 LEU A 159      -5.205   5.214  -9.636  1.00 11.77           H  
ATOM   2562 2HD1 LEU A 159      -4.675   6.549 -10.682  1.00 11.77           H  
ATOM   2563 3HD1 LEU A 159      -4.711   4.883 -11.308  1.00 11.77           H  
ATOM   2564 1HD2 LEU A 159      -3.496   3.544  -8.811  1.00 11.77           H  
ATOM   2565 2HD2 LEU A 159      -3.006   3.218 -10.486  1.00 11.77           H  
ATOM   2566 3HD2 LEU A 159      -1.793   3.728  -9.291  1.00 11.77           H  
ATOM   2567  N   VAL A 160      -2.503   9.164 -10.152  1.00  7.86           N  
ATOM   2568  CA  VAL A 160      -2.174  10.140  -9.109  1.00 11.38           C  
ATOM   2569  C   VAL A 160      -3.195  10.167  -7.987  1.00  9.14           C  
ATOM   2570  O   VAL A 160      -4.359  10.474  -8.224  1.00  9.67           O  
ATOM   2571  CB  VAL A 160      -2.085  11.565  -9.703  1.00 17.07           C  
ATOM   2572  CG1 VAL A 160      -1.793  12.566  -8.599  1.00 17.07           C  
ATOM   2573  CG2 VAL A 160      -0.997  11.621 -10.759  1.00 17.07           C  
ATOM   2574  H   VAL A 160      -3.332   9.305 -10.710  1.00  9.43           H  
ATOM   2575  HA  VAL A 160      -1.203   9.877  -8.688  1.00 13.66           H  
ATOM   2576  HB  VAL A 160      -3.043  11.831 -10.149  1.00 20.48           H  
ATOM   2577 1HG1 VAL A 160      -1.741  13.570  -9.019  1.00 20.48           H  
ATOM   2578 2HG1 VAL A 160      -2.585  12.527  -7.853  1.00 20.48           H  
ATOM   2579 3HG1 VAL A 160      -0.840  12.322  -8.130  1.00 20.48           H  
ATOM   2580 1HG2 VAL A 160      -0.941  12.626 -11.175  1.00 20.48           H  
ATOM   2581 2HG2 VAL A 160      -0.039  11.364 -10.309  1.00 20.48           H  
ATOM   2582 3HG2 VAL A 160      -1.223  10.914 -11.554  1.00 20.48           H  
ATOM   2583  N   SER A 161      -2.752   9.877  -6.761  1.00  8.82           N  
ATOM   2584  CA  SER A 161      -3.655   9.906  -5.613  1.00  9.25           C  
ATOM   2585  C   SER A 161      -4.079  11.335  -5.278  1.00  5.44           C  
ATOM   2586  O   SER A 161      -3.234  12.208  -5.057  1.00  7.13           O  
ATOM   2587  CB  SER A 161      -3.006   9.264  -4.398  1.00 13.88           C  
ATOM   2588  OG  SER A 161      -3.824   9.400  -3.265  1.00 13.88           O  
ATOM   2589  H   SER A 161      -1.780   9.632  -6.626  1.00 10.58           H  
ATOM   2590  HA  SER A 161      -4.541   9.335  -5.870  1.00 11.10           H  
ATOM   2591 1HB  SER A 161      -2.827   8.208  -4.598  1.00 16.65           H  
ATOM   2592 2HB  SER A 161      -2.040   9.733  -4.210  1.00 16.65           H  
ATOM   2593  HG  SER A 161      -3.955  10.343  -3.147  1.00 16.65           H  
ATOM   2594  N   LEU A 162      -5.390  11.559  -5.227  1.00  6.43           N  
ATOM   2595  CA  LEU A 162      -5.909  12.909  -5.002  1.00  3.84           C  
ATOM   2596  C   LEU A 162      -6.540  13.110  -3.640  1.00  2.70           C  
ATOM   2597  O   LEU A 162      -6.912  12.154  -2.960  1.00  3.24           O  
ATOM   2598  CB  LEU A 162      -6.925  13.266  -6.076  1.00  5.76           C  
ATOM   2599  CG  LEU A 162      -6.411  13.188  -7.506  1.00  5.76           C  
ATOM   2600  CD1 LEU A 162      -7.563  13.468  -8.450  1.00  5.76           C  
ATOM   2601  CD2 LEU A 162      -5.275  14.188  -7.686  1.00  5.76           C  
ATOM   2602  H   LEU A 162      -6.026  10.776  -5.378  1.00  7.72           H  
ATOM   2603  HA  LEU A 162      -5.078  13.597  -5.086  1.00  4.61           H  
ATOM   2604 1HB  LEU A 162      -7.771  12.600  -5.992  1.00  6.91           H  
ATOM   2605 2HB  LEU A 162      -7.270  14.285  -5.904  1.00  6.91           H  
ATOM   2606  HG  LEU A 162      -6.046  12.184  -7.709  1.00  6.91           H  
ATOM   2607 1HD1 LEU A 162      -7.218  13.402  -9.480  1.00  6.91           H  
ATOM   2608 2HD1 LEU A 162      -8.350  12.732  -8.285  1.00  6.91           H  
ATOM   2609 3HD1 LEU A 162      -7.953  14.463  -8.263  1.00  6.91           H  
ATOM   2610 1HD2 LEU A 162      -4.897  14.131  -8.703  1.00  6.91           H  
ATOM   2611 2HD2 LEU A 162      -5.640  15.195  -7.488  1.00  6.91           H  
ATOM   2612 3HD2 LEU A 162      -4.470  13.951  -6.992  1.00  6.91           H  
ATOM   2613  N   SER A 163      -6.633  14.377  -3.240  1.00  2.08           N  
ATOM   2614  CA  SER A 163      -7.186  14.735  -1.942  1.00  1.97           C  
ATOM   2615  C   SER A 163      -8.677  14.474  -1.860  1.00  1.50           C  
ATOM   2616  O   SER A 163      -9.458  14.996  -2.654  1.00  3.89           O  
ATOM   2617  CB  SER A 163      -6.948  16.203  -1.652  1.00  2.96           C  
ATOM   2618  OG  SER A 163      -7.508  16.566  -0.417  1.00  2.96           O  
ATOM   2619  H   SER A 163      -6.307  15.114  -3.858  1.00  2.50           H  
ATOM   2620  HA  SER A 163      -6.689  14.134  -1.177  1.00  2.36           H  
ATOM   2621 1HB  SER A 163      -5.881  16.420  -1.653  1.00  3.55           H  
ATOM   2622 2HB  SER A 163      -7.400  16.799  -2.445  1.00  3.55           H  
ATOM   2623  HG  SER A 163      -6.774  16.540   0.209  1.00  3.55           H  
ATOM   2624  N   GLU A 164      -9.073  13.702  -0.862  1.00  3.10           N  
ATOM   2625  CA  GLU A 164     -10.480  13.439  -0.603  1.00  2.80           C  
ATOM   2626  C   GLU A 164     -10.995  14.516   0.343  1.00  3.14           C  
ATOM   2627  O   GLU A 164     -12.183  14.852   0.350  1.00  3.55           O  
ATOM   2628  CB  GLU A 164     -10.645  12.054   0.015  1.00  4.20           C  
ATOM   2629  CG  GLU A 164     -10.207  10.915  -0.891  1.00  4.20           C  
ATOM   2630  CD  GLU A 164     -10.274   9.587  -0.204  1.00  4.20           C  
ATOM   2631  OE1 GLU A 164     -10.880   9.526   0.837  1.00  4.20           O  
ATOM   2632  OE2 GLU A 164      -9.693   8.647  -0.695  1.00  4.20           O  
ATOM   2633  H   GLU A 164      -8.374  13.287  -0.262  1.00  3.72           H  
ATOM   2634  HA  GLU A 164     -11.038  13.492  -1.540  1.00  3.36           H  
ATOM   2635 1HB  GLU A 164     -10.070  11.989   0.940  1.00  5.04           H  
ATOM   2636 2HB  GLU A 164     -11.692  11.891   0.270  1.00  5.04           H  
ATOM   2637 1HG  GLU A 164     -10.856  10.888  -1.765  1.00  5.04           H  
ATOM   2638 2HG  GLU A 164      -9.189  11.097  -1.231  1.00  5.04           H  
ATOM   2639  N   GLN A 165     -10.055  15.058   1.123  1.00  4.09           N  
ATOM   2640  CA  GLN A 165     -10.291  16.102   2.101  1.00  5.50           C  
ATOM   2641  C   GLN A 165     -10.745  17.375   1.418  1.00  4.66           C  
ATOM   2642  O   GLN A 165     -11.598  18.088   1.942  1.00  5.38           O  
ATOM   2643  CB  GLN A 165      -9.010  16.351   2.882  1.00  8.25           C  
ATOM   2644  CG  GLN A 165      -9.149  17.238   4.099  1.00  8.25           C  
ATOM   2645  CD  GLN A 165      -9.992  16.614   5.193  1.00  8.25           C  
ATOM   2646  OE1 GLN A 165      -9.838  15.428   5.509  1.00  8.25           O  
ATOM   2647  NE2 GLN A 165     -10.854  17.418   5.801  1.00  8.25           N  
ATOM   2648  H   GLN A 165      -9.109  14.716   1.044  1.00  4.91           H  
ATOM   2649  HA  GLN A 165     -11.076  15.776   2.783  1.00  6.60           H  
ATOM   2650 1HB  GLN A 165      -8.615  15.395   3.196  1.00  9.90           H  
ATOM   2651 2HB  GLN A 165      -8.268  16.808   2.226  1.00  9.90           H  
ATOM   2652 1HG  GLN A 165      -8.156  17.441   4.501  1.00  9.90           H  
ATOM   2653 2HG  GLN A 165      -9.628  18.170   3.800  1.00  9.90           H  
ATOM   2654 1HE2 GLN A 165     -11.430  17.093   6.554  1.00  9.90           H  
ATOM   2655 2HE2 GLN A 165     -10.930  18.379   5.524  1.00  9.90           H  
ATOM   2656  N   GLU A 166     -10.191  17.640   0.233  1.00  3.69           N  
ATOM   2657  CA  GLU A 166     -10.593  18.784  -0.567  1.00  3.59           C  
ATOM   2658  C   GLU A 166     -12.089  18.789  -0.826  1.00  3.24           C  
ATOM   2659  O   GLU A 166     -12.738  19.818  -0.649  1.00  4.29           O  
ATOM   2660  CB  GLU A 166      -9.825  18.801  -1.883  1.00  5.38           C  
ATOM   2661  CG  GLU A 166     -10.163  19.971  -2.788  1.00  5.38           C  
ATOM   2662  CD  GLU A 166      -9.249  20.048  -3.972  1.00  5.38           C  
ATOM   2663  OE1 GLU A 166      -8.333  19.262  -4.032  1.00  5.38           O  
ATOM   2664  OE2 GLU A 166      -9.451  20.892  -4.811  1.00  5.38           O  
ATOM   2665  H   GLU A 166      -9.447  17.047  -0.118  1.00  4.43           H  
ATOM   2666  HA  GLU A 166     -10.347  19.691  -0.015  1.00  4.31           H  
ATOM   2667 1HB  GLU A 166      -8.754  18.830  -1.679  1.00  6.46           H  
ATOM   2668 2HB  GLU A 166     -10.027  17.883  -2.435  1.00  6.46           H  
ATOM   2669 1HG  GLU A 166     -11.187  19.858  -3.142  1.00  6.46           H  
ATOM   2670 2HG  GLU A 166     -10.106  20.893  -2.216  1.00  6.46           H  
ATOM   2671  N   LEU A 167     -12.640  17.644  -1.236  1.00  2.60           N  
ATOM   2672  CA  LEU A 167     -14.077  17.556  -1.458  1.00  2.80           C  
ATOM   2673  C   LEU A 167     -14.833  17.807  -0.165  1.00  3.15           C  
ATOM   2674  O   LEU A 167     -15.798  18.568  -0.138  1.00  3.89           O  
ATOM   2675  CB  LEU A 167     -14.459  16.170  -2.005  1.00  4.20           C  
ATOM   2676  CG  LEU A 167     -14.039  15.868  -3.444  1.00  4.20           C  
ATOM   2677  CD1 LEU A 167     -14.304  14.407  -3.760  1.00  4.20           C  
ATOM   2678  CD2 LEU A 167     -14.838  16.754  -4.375  1.00  4.20           C  
ATOM   2679  H   LEU A 167     -12.060  16.829  -1.381  1.00  3.12           H  
ATOM   2680  HA  LEU A 167     -14.365  18.316  -2.183  1.00  3.36           H  
ATOM   2681 1HB  LEU A 167     -14.013  15.410  -1.366  1.00  5.04           H  
ATOM   2682 2HB  LEU A 167     -15.542  16.066  -1.952  1.00  5.04           H  
ATOM   2683  HG  LEU A 167     -12.973  16.061  -3.568  1.00  5.04           H  
ATOM   2684 1HD1 LEU A 167     -14.007  14.196  -4.787  1.00  5.04           H  
ATOM   2685 2HD1 LEU A 167     -13.730  13.777  -3.080  1.00  5.04           H  
ATOM   2686 3HD1 LEU A 167     -15.366  14.198  -3.639  1.00  5.04           H  
ATOM   2687 1HD2 LEU A 167     -14.551  16.554  -5.406  1.00  5.04           H  
ATOM   2688 2HD2 LEU A 167     -15.902  16.553  -4.249  1.00  5.04           H  
ATOM   2689 3HD2 LEU A 167     -14.635  17.796  -4.134  1.00  5.04           H  
ATOM   2690  N   VAL A 168     -14.341  17.232   0.928  1.00  3.52           N  
ATOM   2691  CA  VAL A 168     -14.963  17.418   2.232  1.00  4.55           C  
ATOM   2692  C   VAL A 168     -15.036  18.888   2.671  1.00  5.52           C  
ATOM   2693  O   VAL A 168     -16.066  19.331   3.182  1.00  6.67           O  
ATOM   2694  CB  VAL A 168     -14.207  16.598   3.295  1.00  6.82           C  
ATOM   2695  CG1 VAL A 168     -14.693  16.963   4.686  1.00  6.82           C  
ATOM   2696  CG2 VAL A 168     -14.424  15.115   3.028  1.00  6.82           C  
ATOM   2697  H   VAL A 168     -13.538  16.613   0.848  1.00  4.22           H  
ATOM   2698  HA  VAL A 168     -15.981  17.032   2.171  1.00  5.46           H  
ATOM   2699  HB  VAL A 168     -13.146  16.829   3.248  1.00  8.19           H  
ATOM   2700 1HG1 VAL A 168     -14.145  16.382   5.427  1.00  8.19           H  
ATOM   2701 2HG1 VAL A 168     -14.524  18.026   4.865  1.00  8.19           H  
ATOM   2702 3HG1 VAL A 168     -15.755  16.747   4.769  1.00  8.19           H  
ATOM   2703 1HG2 VAL A 168     -13.886  14.528   3.772  1.00  8.19           H  
ATOM   2704 2HG2 VAL A 168     -15.488  14.887   3.086  1.00  8.19           H  
ATOM   2705 3HG2 VAL A 168     -14.055  14.865   2.034  1.00  8.19           H  
ATOM   2706  N   ASP A 169     -13.948  19.634   2.486  1.00  5.59           N  
ATOM   2707  CA  ASP A 169     -13.909  21.031   2.915  1.00  7.02           C  
ATOM   2708  C   ASP A 169     -14.218  22.075   1.841  1.00  7.51           C  
ATOM   2709  O   ASP A 169     -14.286  23.263   2.158  1.00 10.47           O  
ATOM   2710  CB  ASP A 169     -12.541  21.341   3.510  1.00 10.53           C  
ATOM   2711  CG  ASP A 169     -12.303  20.578   4.795  1.00 10.53           C  
ATOM   2712  OD1 ASP A 169     -13.244  20.389   5.533  1.00 10.53           O  
ATOM   2713  OD2 ASP A 169     -11.183  20.185   5.026  1.00 10.53           O  
ATOM   2714  H   ASP A 169     -13.126  19.219   2.069  1.00  6.71           H  
ATOM   2715  HA  ASP A 169     -14.651  21.149   3.706  1.00  8.42           H  
ATOM   2716 1HB  ASP A 169     -11.762  21.080   2.794  1.00 12.64           H  
ATOM   2717 2HB  ASP A 169     -12.463  22.409   3.715  1.00 12.64           H  
ATOM   2718  N   CYS A 170     -14.429  21.665   0.591  1.00  9.15           N  
ATOM   2719  CA  CYS A 170     -14.697  22.656  -0.450  1.00 10.39           C  
ATOM   2720  C   CYS A 170     -16.023  22.430  -1.171  1.00  8.72           C  
ATOM   2721  O   CYS A 170     -16.724  23.393  -1.489  1.00 10.42           O  
ATOM   2722  CB  CYS A 170     -13.574  22.677  -1.480  1.00 15.59           C  
ATOM   2723  SG  CYS A 170     -13.706  24.046  -2.657  1.00 15.59           S  
ATOM   2724  H   CYS A 170     -14.353  20.688   0.343  1.00 10.98           H  
ATOM   2725  HA  CYS A 170     -14.733  23.638   0.019  1.00 12.47           H  
ATOM   2726 1HB  CYS A 170     -12.613  22.748  -0.974  1.00 18.70           H  
ATOM   2727 2HB  CYS A 170     -13.580  21.745  -2.044  1.00 18.70           H  
ATOM   2728  HG  CYS A 170     -13.694  25.015  -1.747  1.00 18.70           H  
ATOM   2729  N   ASP A 171     -16.351  21.173  -1.473  1.00  9.83           N  
ATOM   2730  CA  ASP A 171     -17.569  20.841  -2.207  1.00  9.73           C  
ATOM   2731  C   ASP A 171     -18.843  21.064  -1.383  1.00 11.73           C  
ATOM   2732  O   ASP A 171     -19.452  20.110  -0.902  1.00 33.46           O  
ATOM   2733  CB  ASP A 171     -17.511  19.388  -2.662  1.00 14.60           C  
ATOM   2734  CG  ASP A 171     -18.655  19.013  -3.562  1.00 14.60           C  
ATOM   2735  OD1 ASP A 171     -19.271  19.896  -4.107  1.00 14.60           O  
ATOM   2736  OD2 ASP A 171     -18.920  17.843  -3.679  1.00 14.60           O  
ATOM   2737  H   ASP A 171     -15.766  20.403  -1.176  1.00 11.80           H  
ATOM   2738  HA  ASP A 171     -17.622  21.481  -3.087  1.00 11.68           H  
ATOM   2739 1HB  ASP A 171     -16.573  19.207  -3.189  1.00 17.51           H  
ATOM   2740 2HB  ASP A 171     -17.533  18.733  -1.793  1.00 17.51           H  
ATOM   2741  N   ARG A 172     -19.239  22.326  -1.232  1.00  9.82           N  
ATOM   2742  CA  ARG A 172     -20.423  22.696  -0.459  1.00 19.89           C  
ATOM   2743  C   ARG A 172     -21.750  22.410  -1.170  1.00 22.41           C  
ATOM   2744  O   ARG A 172     -22.774  22.237  -0.513  1.00 51.80           O  
ATOM   2745  CB  ARG A 172     -20.364  24.170  -0.089  1.00 29.84           C  
ATOM   2746  CG  ARG A 172     -19.291  24.520   0.931  1.00 29.84           C  
ATOM   2747  CD  ARG A 172     -19.268  25.975   1.235  1.00 29.84           C  
ATOM   2748  NE  ARG A 172     -18.259  26.303   2.232  1.00 29.84           N  
ATOM   2749  CZ  ARG A 172     -17.952  27.552   2.632  1.00 29.84           C  
ATOM   2750  NH1 ARG A 172     -18.583  28.583   2.116  1.00 29.84           N  
ATOM   2751  NH2 ARG A 172     -17.015  27.740   3.546  1.00 29.84           N  
ATOM   2752  H   ARG A 172     -18.672  23.051  -1.650  1.00 11.78           H  
ATOM   2753  HA  ARG A 172     -20.409  22.119   0.466  1.00 23.87           H  
ATOM   2754 1HB  ARG A 172     -20.181  24.765  -0.981  1.00 35.80           H  
ATOM   2755 2HB  ARG A 172     -21.324  24.481   0.323  1.00 35.80           H  
ATOM   2756 1HG  ARG A 172     -19.479  23.978   1.858  1.00 35.80           H  
ATOM   2757 2HG  ARG A 172     -18.314  24.239   0.537  1.00 35.80           H  
ATOM   2758 1HD  ARG A 172     -19.045  26.533   0.327  1.00 35.80           H  
ATOM   2759 2HD  ARG A 172     -20.240  26.282   1.620  1.00 35.80           H  
ATOM   2760  HE  ARG A 172     -17.750  25.537   2.653  1.00 35.80           H  
ATOM   2761 1HH1 ARG A 172     -19.298  28.439   1.417  1.00 35.80           H  
ATOM   2762 2HH1 ARG A 172     -18.352  29.519   2.416  1.00 35.80           H  
ATOM   2763 1HH2 ARG A 172     -16.530  26.945   3.942  1.00 35.80           H  
ATOM   2764 2HH2 ARG A 172     -16.785  28.675   3.847  1.00 35.80           H  
ATOM   2765  N   ALA A 173     -21.742  22.389  -2.503  1.00 22.27           N  
ATOM   2766  CA  ALA A 173     -22.957  22.104  -3.270  1.00 41.31           C  
ATOM   2767  C   ALA A 173     -23.037  20.603  -3.575  1.00 35.13           C  
ATOM   2768  O   ALA A 173     -21.980  20.008  -3.390  1.00109.47           O  
ATOM   2769  CB  ALA A 173     -22.974  22.903  -4.560  1.00 61.97           C  
ATOM   2770  H   ALA A 173     -20.877  22.551  -2.998  1.00 26.72           H  
ATOM   2771  HA  ALA A 173     -23.814  22.411  -2.685  1.00 49.57           H  
ATOM   2772 1HB  ALA A 173     -23.894  22.692  -5.104  1.00 74.36           H  
ATOM   2773 2HB  ALA A 173     -22.925  23.967  -4.328  1.00 74.36           H  
ATOM   2774 3HB  ALA A 173     -22.118  22.628  -5.174  1.00 74.36           H  
ATOM   2775  N   GLU A 174     -24.152  19.962  -3.184  1.00 19.81           N  
ATOM   2776  CA  GLU A 174     -24.879  20.219  -1.936  1.00 11.29           C  
ATOM   2777  C   GLU A 174     -24.432  19.247  -0.834  1.00 12.67           C  
ATOM   2778  O   GLU A 174     -25.228  18.860   0.023  1.00 24.35           O  
ATOM   2779  CB  GLU A 174     -26.381  20.074  -2.174  1.00 16.93           C  
ATOM   2780  CG  GLU A 174     -26.948  21.042  -3.201  1.00 16.93           C  
ATOM   2781  CD  GLU A 174     -26.845  22.477  -2.778  1.00 16.93           C  
ATOM   2782  OE1 GLU A 174     -27.032  22.749  -1.617  1.00 16.93           O  
ATOM   2783  OE2 GLU A 174     -26.582  23.305  -3.619  1.00 16.93           O  
ATOM   2784  H   GLU A 174     -24.815  19.884  -3.942  1.00 23.77           H  
ATOM   2785  HA  GLU A 174     -24.683  21.220  -1.582  1.00 13.55           H  
ATOM   2786 1HB  GLU A 174     -26.602  19.060  -2.507  1.00 20.32           H  
ATOM   2787 2HB  GLU A 174     -26.913  20.234  -1.236  1.00 20.32           H  
ATOM   2788 1HG  GLU A 174     -26.408  20.914  -4.139  1.00 20.32           H  
ATOM   2789 2HG  GLU A 174     -27.994  20.794  -3.381  1.00 20.32           H  
ATOM   2790  N   ASN A 175     -23.160  18.852  -0.873  1.00  9.95           N  
ATOM   2791  CA  ASN A 175     -22.581  17.919   0.077  1.00 10.35           C  
ATOM   2792  C   ASN A 175     -22.294  18.541   1.439  1.00 13.74           C  
ATOM   2793  O   ASN A 175     -22.029  19.737   1.556  1.00 23.74           O  
ATOM   2794  CB  ASN A 175     -21.354  17.305  -0.542  1.00 15.52           C  
ATOM   2795  CG  ASN A 175     -21.783  16.412  -1.655  1.00 15.52           C  
ATOM   2796  OD1 ASN A 175     -22.841  15.797  -1.501  1.00 15.52           O  
ATOM   2797  ND2 ASN A 175     -21.059  16.325  -2.735  1.00 15.52           N  
ATOM   2798  H   ASN A 175     -22.561  19.205  -1.606  1.00 11.94           H  
ATOM   2799  HA  ASN A 175     -23.305  17.120   0.246  1.00 12.42           H  
ATOM   2800 1HB  ASN A 175     -20.699  18.080  -0.937  1.00 18.63           H  
ATOM   2801 2HB  ASN A 175     -20.800  16.732   0.200  1.00 18.63           H  
ATOM   2802 1HD2 ASN A 175     -21.351  15.730  -3.484  1.00 18.63           H  
ATOM   2803 2HD2 ASN A 175     -20.220  16.861  -2.837  1.00 18.63           H  
ATOM   2804  N   MET A 176     -22.383  17.712   2.477  1.00  9.95           N  
ATOM   2805  CA  MET A 176     -22.223  18.142   3.860  1.00 13.96           C  
ATOM   2806  C   MET A 176     -20.842  17.809   4.440  1.00 12.49           C  
ATOM   2807  O   MET A 176     -20.645  17.888   5.656  1.00 14.10           O  
ATOM   2808  CB  MET A 176     -23.310  17.490   4.709  1.00 20.94           C  
ATOM   2809  CG  MET A 176     -24.729  17.889   4.336  1.00 20.94           C  
ATOM   2810  SD  MET A 176     -25.973  17.014   5.307  1.00 20.94           S  
ATOM   2811  CE  MET A 176     -25.738  17.755   6.918  1.00 20.94           C  
ATOM   2812  H   MET A 176     -22.574  16.734   2.310  1.00 11.94           H  
ATOM   2813  HA  MET A 176     -22.345  19.224   3.898  1.00 16.75           H  
ATOM   2814 1HB  MET A 176     -23.237  16.407   4.634  1.00 25.13           H  
ATOM   2815 2HB  MET A 176     -23.163  17.761   5.752  1.00 25.13           H  
ATOM   2816 1HG  MET A 176     -24.860  18.959   4.492  1.00 25.13           H  
ATOM   2817 2HG  MET A 176     -24.903  17.675   3.281  1.00 25.13           H  
ATOM   2818 1HE  MET A 176     -26.439  17.314   7.627  1.00 25.13           H  
ATOM   2819 2HE  MET A 176     -24.718  17.577   7.257  1.00 25.13           H  
ATOM   2820 3HE  MET A 176     -25.916  18.829   6.853  1.00 25.13           H  
ATOM   2821  N   GLY A 177     -19.898  17.427   3.579  1.00 11.41           N  
ATOM   2822  CA  GLY A 177     -18.553  17.094   4.031  1.00 12.44           C  
ATOM   2823  C   GLY A 177     -18.596  15.840   4.881  1.00 12.05           C  
ATOM   2824  O   GLY A 177     -19.129  14.810   4.459  1.00 10.58           O  
ATOM   2825  H   GLY A 177     -20.109  17.373   2.593  1.00 13.69           H  
ATOM   2826 1HA  GLY A 177     -17.902  16.944   3.173  1.00 14.93           H  
ATOM   2827 2HA  GLY A 177     -18.145  17.923   4.610  1.00 14.93           H  
ATOM   2828  N   CYS A 178     -18.061  15.936   6.101  1.00 16.43           N  
ATOM   2829  CA  CYS A 178     -18.082  14.815   7.035  1.00 19.20           C  
ATOM   2830  C   CYS A 178     -19.488  14.370   7.383  1.00 20.39           C  
ATOM   2831  O   CYS A 178     -19.677  13.238   7.802  1.00 33.85           O  
ATOM   2832  CB  CYS A 178     -17.390  15.153   8.365  1.00 28.80           C  
ATOM   2833  SG  CYS A 178     -15.599  15.358   8.293  1.00 28.80           S  
ATOM   2834  H   CYS A 178     -17.627  16.808   6.392  1.00 19.72           H  
ATOM   2835  HA  CYS A 178     -17.561  13.978   6.573  1.00 23.04           H  
ATOM   2836 1HB  CYS A 178     -17.815  16.074   8.761  1.00 34.56           H  
ATOM   2837 2HB  CYS A 178     -17.603  14.366   9.087  1.00 34.56           H  
ATOM   2838  HG  CYS A 178     -15.587  16.145   7.228  1.00 34.56           H  
ATOM   2839  N   ASN A 179     -20.482  15.235   7.215  1.00 15.00           N  
ATOM   2840  CA  ASN A 179     -21.819  14.887   7.652  1.00 16.90           C  
ATOM   2841  C   ASN A 179     -22.692  14.269   6.549  1.00 15.84           C  
ATOM   2842  O   ASN A 179     -23.900  14.118   6.736  1.00 26.01           O  
ATOM   2843  CB  ASN A 179     -22.464  16.121   8.240  1.00 25.35           C  
ATOM   2844  CG  ASN A 179     -21.770  16.571   9.505  1.00 25.35           C  
ATOM   2845  OD1 ASN A 179     -21.823  15.918  10.555  1.00 25.35           O  
ATOM   2846  ND2 ASN A 179     -21.104  17.693   9.410  1.00 25.35           N  
ATOM   2847  H   ASN A 179     -20.323  16.154   6.819  1.00 18.00           H  
ATOM   2848  HA  ASN A 179     -21.732  14.140   8.441  1.00 20.28           H  
ATOM   2849 1HB  ASN A 179     -22.420  16.934   7.518  1.00 30.42           H  
ATOM   2850 2HB  ASN A 179     -23.515  15.923   8.456  1.00 30.42           H  
ATOM   2851 1HD2 ASN A 179     -20.612  18.059  10.199  1.00 30.42           H  
ATOM   2852 2HD2 ASN A 179     -21.078  18.188   8.541  1.00 30.42           H  
ATOM   2853  N   GLY A 180     -22.085  13.867   5.423  1.00 11.37           N  
ATOM   2854  CA  GLY A 180     -22.840  13.171   4.378  1.00 12.22           C  
ATOM   2855  C   GLY A 180     -22.734  13.820   3.007  1.00  8.58           C  
ATOM   2856  O   GLY A 180     -22.222  14.931   2.872  1.00  9.33           O  
ATOM   2857  H   GLY A 180     -21.096  14.039   5.277  1.00 13.64           H  
ATOM   2858 1HA  GLY A 180     -22.486  12.144   4.313  1.00 14.66           H  
ATOM   2859 2HA  GLY A 180     -23.889  13.117   4.668  1.00 14.66           H  
ATOM   2860  N   GLY A 181     -23.213  13.112   1.987  1.00  7.15           N  
ATOM   2861  CA  GLY A 181     -23.175  13.664   0.635  1.00  6.24           C  
ATOM   2862  C   GLY A 181     -23.560  12.696  -0.491  1.00  6.15           C  
ATOM   2863  O   GLY A 181     -24.008  11.566  -0.260  1.00 15.08           O  
ATOM   2864  H   GLY A 181     -23.613  12.198   2.169  1.00  8.58           H  
ATOM   2865 1HA  GLY A 181     -23.836  14.530   0.596  1.00  7.49           H  
ATOM   2866 2HA  GLY A 181     -22.171  14.043   0.444  1.00  7.49           H  
ATOM   2867  N   LEU A 182     -23.404  13.197  -1.720  1.00  3.83           N  
ATOM   2868  CA  LEU A 182     -23.667  12.470  -2.950  1.00  3.49           C  
ATOM   2869  C   LEU A 182     -22.508  12.577  -3.930  1.00  2.92           C  
ATOM   2870  O   LEU A 182     -21.878  13.631  -4.074  1.00  3.59           O  
ATOM   2871  CB  LEU A 182     -24.931  13.000  -3.628  1.00  5.24           C  
ATOM   2872  CG  LEU A 182     -26.220  12.825  -2.833  1.00  5.24           C  
ATOM   2873  CD1 LEU A 182     -27.352  13.566  -3.521  1.00  5.24           C  
ATOM   2874  CD2 LEU A 182     -26.529  11.340  -2.721  1.00  5.24           C  
ATOM   2875  H   LEU A 182     -23.070  14.143  -1.797  1.00  4.60           H  
ATOM   2876  HA  LEU A 182     -23.813  11.419  -2.705  1.00  4.19           H  
ATOM   2877 1HB  LEU A 182     -24.800  14.061  -3.818  1.00  6.28           H  
ATOM   2878 2HB  LEU A 182     -25.058  12.490  -4.583  1.00  6.28           H  
ATOM   2879  HG  LEU A 182     -26.095  13.253  -1.841  1.00  6.28           H  
ATOM   2880 1HD1 LEU A 182     -28.266  13.440  -2.944  1.00  6.28           H  
ATOM   2881 2HD1 LEU A 182     -27.107  14.625  -3.588  1.00  6.28           H  
ATOM   2882 3HD1 LEU A 182     -27.496  13.162  -4.523  1.00  6.28           H  
ATOM   2883 1HD2 LEU A 182     -27.447  11.204  -2.153  1.00  6.28           H  
ATOM   2884 2HD2 LEU A 182     -26.656  10.920  -3.719  1.00  6.28           H  
ATOM   2885 3HD2 LEU A 182     -25.708  10.834  -2.215  1.00  6.28           H  
ATOM   2886  N   MET A 183     -22.277  11.476  -4.627  1.00  2.84           N  
ATOM   2887  CA  MET A 183     -21.214  11.346  -5.605  1.00  3.84           C  
ATOM   2888  C   MET A 183     -21.464  12.240  -6.818  1.00  2.21           C  
ATOM   2889  O   MET A 183     -20.524  12.783  -7.393  1.00  1.70           O  
ATOM   2890  CB  MET A 183     -21.121   9.874  -5.992  1.00  5.76           C  
ATOM   2891  CG  MET A 183     -20.617   9.007  -4.845  1.00  5.76           C  
ATOM   2892  SD  MET A 183     -20.316   7.288  -5.284  1.00  5.76           S  
ATOM   2893  CE  MET A 183     -21.977   6.627  -5.392  1.00  5.76           C  
ATOM   2894  H   MET A 183     -22.860  10.670  -4.451  1.00  3.41           H  
ATOM   2895  HA  MET A 183     -20.277  11.657  -5.145  1.00  4.61           H  
ATOM   2896 1HB  MET A 183     -22.100   9.507  -6.295  1.00  6.91           H  
ATOM   2897 2HB  MET A 183     -20.442   9.754  -6.837  1.00  6.91           H  
ATOM   2898 1HG  MET A 183     -19.685   9.429  -4.477  1.00  6.91           H  
ATOM   2899 2HG  MET A 183     -21.343   9.030  -4.032  1.00  6.91           H  
ATOM   2900 1HE  MET A 183     -21.931   5.571  -5.657  1.00  6.91           H  
ATOM   2901 2HE  MET A 183     -22.478   6.739  -4.429  1.00  6.91           H  
ATOM   2902 3HE  MET A 183     -22.538   7.169  -6.155  1.00  6.91           H  
ATOM   2903  N   GLU A 184     -22.740  12.403  -7.173  1.00  2.63           N  
ATOM   2904  CA  GLU A 184     -23.169  13.236  -8.294  1.00  2.60           C  
ATOM   2905  C   GLU A 184     -22.671  14.668  -8.182  1.00  2.10           C  
ATOM   2906  O   GLU A 184     -22.094  15.207  -9.130  1.00  2.21           O  
ATOM   2907  CB  GLU A 184     -24.695  13.228  -8.379  1.00  3.90           C  
ATOM   2908  CG  GLU A 184     -25.289  14.048  -9.514  1.00  3.90           C  
ATOM   2909  CD  GLU A 184     -26.789  13.949  -9.550  1.00  3.90           C  
ATOM   2910  OE1 GLU A 184     -27.332  13.247  -8.731  1.00  3.90           O  
ATOM   2911  OE2 GLU A 184     -27.393  14.570 -10.391  1.00  3.90           O  
ATOM   2912  H   GLU A 184     -23.453  11.919  -6.646  1.00  3.16           H  
ATOM   2913  HA  GLU A 184     -22.764  12.808  -9.212  1.00  3.12           H  
ATOM   2914 1HB  GLU A 184     -25.042  12.201  -8.500  1.00  4.68           H  
ATOM   2915 2HB  GLU A 184     -25.113  13.603  -7.445  1.00  4.68           H  
ATOM   2916 1HG  GLU A 184     -25.005  15.092  -9.386  1.00  4.68           H  
ATOM   2917 2HG  GLU A 184     -24.879  13.700 -10.461  1.00  4.68           H  
ATOM   2918  N   TYR A 185     -22.902  15.282  -7.021  1.00  2.29           N  
ATOM   2919  CA  TYR A 185     -22.473  16.651  -6.799  1.00  2.61           C  
ATOM   2920  C   TYR A 185     -20.966  16.753  -6.745  1.00  2.26           C  
ATOM   2921  O   TYR A 185     -20.399  17.732  -7.228  1.00  2.51           O  
ATOM   2922  CB  TYR A 185     -23.075  17.204  -5.512  1.00  3.92           C  
ATOM   2923  CG  TYR A 185     -24.526  17.592  -5.630  1.00  3.92           C  
ATOM   2924  CD1 TYR A 185     -24.883  18.656  -6.444  1.00  3.92           C  
ATOM   2925  CD2 TYR A 185     -25.493  16.905  -4.916  1.00  3.92           C  
ATOM   2926  CE1 TYR A 185     -26.207  19.030  -6.546  1.00  3.92           C  
ATOM   2927  CE2 TYR A 185     -26.818  17.279  -5.019  1.00  3.92           C  
ATOM   2928  CZ  TYR A 185     -27.176  18.337  -5.830  1.00  3.92           C  
ATOM   2929  OH  TYR A 185     -28.497  18.710  -5.929  1.00  3.92           O  
ATOM   2930  H   TYR A 185     -23.384  14.789  -6.283  1.00  2.75           H  
ATOM   2931  HA  TYR A 185     -22.817  17.261  -7.634  1.00  3.13           H  
ATOM   2932 1HB  TYR A 185     -22.989  16.456  -4.723  1.00  4.70           H  
ATOM   2933 2HB  TYR A 185     -22.511  18.081  -5.194  1.00  4.70           H  
ATOM   2934  HD1 TYR A 185     -24.119  19.199  -7.002  1.00  4.70           H  
ATOM   2935  HD2 TYR A 185     -25.210  16.075  -4.272  1.00  4.70           H  
ATOM   2936  HE1 TYR A 185     -26.487  19.869  -7.184  1.00  4.70           H  
ATOM   2937  HE2 TYR A 185     -27.583  16.742  -4.457  1.00  4.70           H  
ATOM   2938  HH  TYR A 185     -29.035  18.133  -5.381  1.00  4.70           H  
ATOM   2939  N   ALA A 186     -20.313  15.729  -6.196  1.00  2.03           N  
ATOM   2940  CA  ALA A 186     -18.861  15.715  -6.158  1.00  1.97           C  
ATOM   2941  C   ALA A 186     -18.285  15.706  -7.571  1.00  1.81           C  
ATOM   2942  O   ALA A 186     -17.293  16.385  -7.837  1.00  1.89           O  
ATOM   2943  CB  ALA A 186     -18.380  14.527  -5.364  1.00  2.96           C  
ATOM   2944  H   ALA A 186     -20.823  14.955  -5.777  1.00  2.44           H  
ATOM   2945  HA  ALA A 186     -18.523  16.627  -5.671  1.00  2.36           H  
ATOM   2946 1HB  ALA A 186     -17.294  14.539  -5.309  1.00  3.55           H  
ATOM   2947 2HB  ALA A 186     -18.795  14.582  -4.361  1.00  3.55           H  
ATOM   2948 3HB  ALA A 186     -18.713  13.611  -5.844  1.00  3.55           H  
ATOM   2949  N   PHE A 187     -18.922  14.970  -8.485  1.00  1.91           N  
ATOM   2950  CA  PHE A 187     -18.462  14.961  -9.863  1.00  2.30           C  
ATOM   2951  C   PHE A 187     -18.710  16.298 -10.553  1.00  3.07           C  
ATOM   2952  O   PHE A 187     -17.879  16.762 -11.339  1.00  4.18           O  
ATOM   2953  CB  PHE A 187     -19.109  13.848 -10.652  1.00  3.45           C  
ATOM   2954  CG  PHE A 187     -18.528  12.501 -10.362  1.00  3.45           C  
ATOM   2955  CD1 PHE A 187     -19.319  11.462  -9.903  1.00  3.45           C  
ATOM   2956  CD2 PHE A 187     -17.177  12.276 -10.544  1.00  3.45           C  
ATOM   2957  CE1 PHE A 187     -18.777  10.223  -9.645  1.00  3.45           C  
ATOM   2958  CE2 PHE A 187     -16.629  11.042 -10.277  1.00  3.45           C  
ATOM   2959  CZ  PHE A 187     -17.430  10.015  -9.834  1.00  3.45           C  
ATOM   2960  H   PHE A 187     -19.714  14.399  -8.217  1.00  2.29           H  
ATOM   2961  HA  PHE A 187     -17.393  14.770  -9.856  1.00  2.76           H  
ATOM   2962 1HB  PHE A 187     -20.177  13.814 -10.434  1.00  4.14           H  
ATOM   2963 2HB  PHE A 187     -18.991  14.052 -11.713  1.00  4.14           H  
ATOM   2964  HD1 PHE A 187     -20.386  11.632  -9.754  1.00  4.14           H  
ATOM   2965  HD2 PHE A 187     -16.544  13.091 -10.898  1.00  4.14           H  
ATOM   2966  HE1 PHE A 187     -19.413   9.412  -9.289  1.00  4.14           H  
ATOM   2967  HE2 PHE A 187     -15.562  10.875 -10.418  1.00  4.14           H  
ATOM   2968  HZ  PHE A 187     -16.994   9.041  -9.629  1.00  4.14           H  
ATOM   2969  N   GLU A 188     -19.831  16.937 -10.229  1.00  3.25           N  
ATOM   2970  CA  GLU A 188     -20.106  18.261 -10.760  1.00  4.43           C  
ATOM   2971  C   GLU A 188     -18.991  19.216 -10.357  1.00  4.18           C  
ATOM   2972  O   GLU A 188     -18.488  19.969 -11.189  1.00  5.58           O  
ATOM   2973  CB  GLU A 188     -21.454  18.780 -10.267  1.00  6.64           C  
ATOM   2974  CG  GLU A 188     -21.831  20.139 -10.830  1.00  6.64           C  
ATOM   2975  CD  GLU A 188     -23.189  20.596 -10.391  1.00  6.64           C  
ATOM   2976  OE1 GLU A 188     -23.438  20.641  -9.211  1.00  6.64           O  
ATOM   2977  OE2 GLU A 188     -23.995  20.884 -11.245  1.00  6.64           O  
ATOM   2978  H   GLU A 188     -20.508  16.496  -9.617  1.00  3.90           H  
ATOM   2979  HA  GLU A 188     -20.131  18.203 -11.848  1.00  5.32           H  
ATOM   2980 1HB  GLU A 188     -22.239  18.071 -10.533  1.00  7.97           H  
ATOM   2981 2HB  GLU A 188     -21.442  18.864  -9.181  1.00  7.97           H  
ATOM   2982 1HG  GLU A 188     -21.091  20.872 -10.509  1.00  7.97           H  
ATOM   2983 2HG  GLU A 188     -21.805  20.090 -11.918  1.00  7.97           H  
ATOM   2984  N   PHE A 189     -18.627  19.166  -9.075  1.00  3.26           N  
ATOM   2985  CA  PHE A 189     -17.577  19.979  -8.473  1.00  3.25           C  
ATOM   2986  C   PHE A 189     -16.202  19.819  -9.111  1.00  2.95           C  
ATOM   2987  O   PHE A 189     -15.561  20.806  -9.459  1.00  3.76           O  
ATOM   2988  CB  PHE A 189     -17.458  19.638  -6.993  1.00  4.88           C  
ATOM   2989  CG  PHE A 189     -16.331  20.331  -6.290  1.00  4.88           C  
ATOM   2990  CD1 PHE A 189     -16.486  21.603  -5.769  1.00  4.88           C  
ATOM   2991  CD2 PHE A 189     -15.106  19.703  -6.156  1.00  4.88           C  
ATOM   2992  CE1 PHE A 189     -15.439  22.223  -5.120  1.00  4.88           C  
ATOM   2993  CE2 PHE A 189     -14.057  20.318  -5.512  1.00  4.88           C  
ATOM   2994  CZ  PHE A 189     -14.226  21.577  -4.993  1.00  4.88           C  
ATOM   2995  H   PHE A 189     -19.119  18.526  -8.465  1.00  3.91           H  
ATOM   2996  HA  PHE A 189     -17.871  21.025  -8.565  1.00  3.90           H  
ATOM   2997 1HB  PHE A 189     -18.387  19.905  -6.490  1.00  5.85           H  
ATOM   2998 2HB  PHE A 189     -17.323  18.568  -6.869  1.00  5.85           H  
ATOM   2999  HD1 PHE A 189     -17.447  22.108  -5.871  1.00  5.85           H  
ATOM   3000  HD2 PHE A 189     -14.976  18.704  -6.568  1.00  5.85           H  
ATOM   3001  HE1 PHE A 189     -15.571  23.223  -4.708  1.00  5.85           H  
ATOM   3002  HE2 PHE A 189     -13.098  19.811  -5.412  1.00  5.85           H  
ATOM   3003  HZ  PHE A 189     -13.396  22.063  -4.485  1.00  5.85           H  
ATOM   3004  N   VAL A 190     -15.727  18.582  -9.268  1.00  2.40           N  
ATOM   3005  CA  VAL A 190     -14.386  18.377  -9.833  1.00  2.81           C  
ATOM   3006  C   VAL A 190     -14.270  18.883 -11.279  1.00  4.47           C  
ATOM   3007  O   VAL A 190     -13.173  19.210 -11.745  1.00  9.42           O  
ATOM   3008  CB  VAL A 190     -13.997  16.900  -9.733  1.00  4.21           C  
ATOM   3009  CG1 VAL A 190     -13.959  16.501  -8.273  1.00  4.21           C  
ATOM   3010  CG2 VAL A 190     -15.002  16.058 -10.472  1.00  4.21           C  
ATOM   3011  H   VAL A 190     -16.279  17.785  -8.969  1.00  2.88           H  
ATOM   3012  HA  VAL A 190     -13.680  18.941  -9.223  1.00  3.37           H  
ATOM   3013  HB  VAL A 190     -13.002  16.755 -10.151  1.00  5.06           H  
ATOM   3014 1HG1 VAL A 190     -13.675  15.456  -8.178  1.00  5.06           H  
ATOM   3015 2HG1 VAL A 190     -13.236  17.123  -7.756  1.00  5.06           H  
ATOM   3016 3HG1 VAL A 190     -14.939  16.648  -7.827  1.00  5.06           H  
ATOM   3017 1HG2 VAL A 190     -14.738  15.007 -10.395  1.00  5.06           H  
ATOM   3018 2HG2 VAL A 190     -15.970  16.224 -10.018  1.00  5.06           H  
ATOM   3019 3HG2 VAL A 190     -15.033  16.347 -11.522  1.00  5.06           H  
ATOM   3020  N   HIS A 191     -15.407  19.000 -11.959  1.00  4.40           N  
ATOM   3021  CA  HIS A 191     -15.460  19.631 -13.262  1.00  7.21           C  
ATOM   3022  C   HIS A 191     -15.538  21.159 -13.133  1.00  7.97           C  
ATOM   3023  O   HIS A 191     -14.655  21.880 -13.600  1.00 12.39           O  
ATOM   3024  CB  HIS A 191     -16.644  19.096 -14.070  1.00 10.81           C  
ATOM   3025  CG  HIS A 191     -16.858  19.806 -15.369  1.00 10.81           C  
ATOM   3026  ND1 HIS A 191     -15.952  19.772 -16.405  1.00 10.81           N  
ATOM   3027  CD2 HIS A 191     -17.889  20.568 -15.795  1.00 10.81           C  
ATOM   3028  CE1 HIS A 191     -16.416  20.489 -17.413  1.00 10.81           C  
ATOM   3029  NE2 HIS A 191     -17.592  20.982 -17.068  1.00 10.81           N  
ATOM   3030  H   HIS A 191     -16.269  18.631 -11.566  1.00  5.28           H  
ATOM   3031  HA  HIS A 191     -14.549  19.398 -13.811  1.00  8.65           H  
ATOM   3032 1HB  HIS A 191     -16.489  18.038 -14.283  1.00 12.98           H  
ATOM   3033 2HB  HIS A 191     -17.556  19.179 -13.480  1.00 12.98           H  
ATOM   3034  HD1 HIS A 191     -15.001  19.464 -16.335  1.00 12.98           H  
ATOM   3035  HD2 HIS A 191     -18.824  20.868 -15.325  1.00 12.98           H  
ATOM   3036  HE1 HIS A 191     -15.842  20.586 -18.334  1.00 12.98           H  
ATOM   3037  N   GLN A 192     -16.607  21.641 -12.500  1.00  6.97           N  
ATOM   3038  CA  GLN A 192     -16.896  23.068 -12.368  1.00  8.56           C  
ATOM   3039  C   GLN A 192     -15.842  23.884 -11.626  1.00  9.56           C  
ATOM   3040  O   GLN A 192     -15.647  25.060 -11.937  1.00 12.44           O  
ATOM   3041  CB  GLN A 192     -18.240  23.255 -11.659  1.00 12.84           C  
ATOM   3042  CG  GLN A 192     -19.455  22.837 -12.470  1.00 12.84           C  
ATOM   3043  CD  GLN A 192     -19.649  23.703 -13.700  1.00 12.84           C  
ATOM   3044  OE1 GLN A 192     -19.350  24.900 -13.679  1.00 12.84           O  
ATOM   3045  NE2 GLN A 192     -20.165  23.115 -14.772  1.00 12.84           N  
ATOM   3046  H   GLN A 192     -17.269  20.992 -12.103  1.00  8.36           H  
ATOM   3047  HA  GLN A 192     -16.981  23.481 -13.373  1.00 10.27           H  
ATOM   3048 1HB  GLN A 192     -18.243  22.679 -10.734  1.00 15.41           H  
ATOM   3049 2HB  GLN A 192     -18.363  24.304 -11.391  1.00 15.41           H  
ATOM   3050 1HG  GLN A 192     -19.325  21.806 -12.796  1.00 15.41           H  
ATOM   3051 2HG  GLN A 192     -20.345  22.923 -11.845  1.00 15.41           H  
ATOM   3052 1HE2 GLN A 192     -20.318  23.643 -15.609  1.00 15.41           H  
ATOM   3053 2HE2 GLN A 192     -20.402  22.144 -14.745  1.00 15.41           H  
ATOM   3054  N   ASN A 193     -15.152  23.281 -10.662  1.00  9.14           N  
ATOM   3055  CA  ASN A 193     -14.144  24.010  -9.908  1.00 12.01           C  
ATOM   3056  C   ASN A 193     -12.726  23.837 -10.457  1.00 18.59           C  
ATOM   3057  O   ASN A 193     -11.758  24.205  -9.789  1.00 58.64           O  
ATOM   3058  CB  ASN A 193     -14.176  23.596  -8.450  1.00 18.02           C  
ATOM   3059  CG  ASN A 193     -13.522  24.613  -7.556  1.00 18.02           C  
ATOM   3060  OD1 ASN A 193     -13.815  25.811  -7.644  1.00 18.02           O  
ATOM   3061  ND2 ASN A 193     -12.634  24.164  -6.706  1.00 18.02           N  
ATOM   3062  H   ASN A 193     -15.341  22.322 -10.421  1.00 10.97           H  
ATOM   3063  HA  ASN A 193     -14.379  25.074  -9.967  1.00 14.41           H  
ATOM   3064 1HB  ASN A 193     -15.211  23.459  -8.133  1.00 21.62           H  
ATOM   3065 2HB  ASN A 193     -13.668  22.639  -8.330  1.00 21.62           H  
ATOM   3066 1HD2 ASN A 193     -12.163  24.796  -6.090  1.00 21.62           H  
ATOM   3067 2HD2 ASN A 193     -12.425  23.187  -6.675  1.00 21.62           H  
ATOM   3068  N   GLY A 194     -12.590  23.310 -11.677  1.00 26.19           N  
ATOM   3069  CA  GLY A 194     -11.275  23.191 -12.299  1.00 26.14           C  
ATOM   3070  C   GLY A 194     -10.452  21.977 -11.857  1.00 14.74           C  
ATOM   3071  O   GLY A 194      -9.293  21.847 -12.258  1.00 13.31           O  
ATOM   3072  H   GLY A 194     -13.396  22.993 -12.205  1.00 31.43           H  
ATOM   3073 1HA  GLY A 194     -11.405  23.155 -13.380  1.00 31.37           H  
ATOM   3074 2HA  GLY A 194     -10.708  24.098 -12.092  1.00 31.37           H  
ATOM   3075  N   GLY A 195     -11.030  21.080 -11.060  1.00 14.54           N  
ATOM   3076  CA  GLY A 195     -10.293  19.886 -10.670  1.00  9.26           C  
ATOM   3077  C   GLY A 195      -9.917  19.782  -9.201  1.00  6.39           C  
ATOM   3078  O   GLY A 195     -10.344  20.580  -8.366  1.00  9.68           O  
ATOM   3079  H   GLY A 195     -11.978  21.209 -10.739  1.00 17.45           H  
ATOM   3080 1HA  GLY A 195     -10.863  19.003 -10.956  1.00 11.11           H  
ATOM   3081 2HA  GLY A 195      -9.375  19.861 -11.249  1.00 11.11           H  
ATOM   3082  N   LEU A 196      -9.107  18.761  -8.913  1.00  4.04           N  
ATOM   3083  CA  LEU A 196      -8.618  18.470  -7.570  1.00  3.63           C  
ATOM   3084  C   LEU A 196      -7.102  18.529  -7.450  1.00  3.20           C  
ATOM   3085  O   LEU A 196      -6.360  18.261  -8.398  1.00  4.11           O  
ATOM   3086  CB  LEU A 196      -9.059  17.069  -7.118  1.00  5.45           C  
ATOM   3087  CG  LEU A 196     -10.560  16.795  -7.027  1.00  5.45           C  
ATOM   3088  CD1 LEU A 196     -10.777  15.319  -6.714  1.00  5.45           C  
ATOM   3089  CD2 LEU A 196     -11.161  17.666  -5.931  1.00  5.45           C  
ATOM   3090  H   LEU A 196      -8.823  18.167  -9.682  1.00  4.85           H  
ATOM   3091  HA  LEU A 196      -9.041  19.207  -6.888  1.00  4.36           H  
ATOM   3092 1HB  LEU A 196      -8.643  16.350  -7.818  1.00  6.53           H  
ATOM   3093 2HB  LEU A 196      -8.631  16.874  -6.135  1.00  6.53           H  
ATOM   3094  HG  LEU A 196     -11.035  17.019  -7.982  1.00  6.53           H  
ATOM   3095 1HD1 LEU A 196     -11.845  15.112  -6.647  1.00  6.53           H  
ATOM   3096 2HD1 LEU A 196     -10.339  14.710  -7.504  1.00  6.53           H  
ATOM   3097 3HD1 LEU A 196     -10.302  15.079  -5.764  1.00  6.53           H  
ATOM   3098 1HD2 LEU A 196     -12.231  17.475  -5.853  1.00  6.53           H  
ATOM   3099 2HD2 LEU A 196     -10.682  17.433  -4.980  1.00  6.53           H  
ATOM   3100 3HD2 LEU A 196     -10.996  18.717  -6.171  1.00  6.53           H  
ATOM   3101  N   THR A 197      -6.651  18.864  -6.250  1.00  3.09           N  
ATOM   3102  CA  THR A 197      -5.242  18.867  -5.905  1.00  3.47           C  
ATOM   3103  C   THR A 197      -4.902  17.477  -5.377  1.00  3.29           C  
ATOM   3104  O   THR A 197      -5.808  16.676  -5.134  1.00  2.84           O  
ATOM   3105  CB  THR A 197      -4.930  19.944  -4.854  1.00  5.21           C  
ATOM   3106  OG1 THR A 197      -5.631  19.634  -3.644  1.00  5.21           O  
ATOM   3107  CG2 THR A 197      -5.369  21.314  -5.354  1.00  5.21           C  
ATOM   3108  H   THR A 197      -7.319  19.098  -5.524  1.00  3.71           H  
ATOM   3109  HA  THR A 197      -4.649  19.057  -6.799  1.00  4.16           H  
ATOM   3110  HB  THR A 197      -3.860  19.961  -4.652  1.00  6.25           H  
ATOM   3111  HG1 THR A 197      -6.571  19.530  -3.837  1.00  6.25           H  
ATOM   3112 1HG2 THR A 197      -5.151  22.069  -4.602  1.00  6.25           H  
ATOM   3113 2HG2 THR A 197      -4.832  21.553  -6.269  1.00  6.25           H  
ATOM   3114 3HG2 THR A 197      -6.441  21.302  -5.551  1.00  6.25           H  
ATOM   3115  N   THR A 198      -3.616  17.190  -5.204  1.00  4.29           N  
ATOM   3116  CA  THR A 198      -3.215  15.867  -4.741  1.00  4.55           C  
ATOM   3117  C   THR A 198      -3.370  15.731  -3.245  1.00  4.52           C  
ATOM   3118  O   THR A 198      -3.444  16.733  -2.533  1.00  4.70           O  
ATOM   3119  CB  THR A 198      -1.755  15.563  -5.099  1.00  6.82           C  
ATOM   3120  OG1 THR A 198      -0.885  16.475  -4.408  1.00  6.82           O  
ATOM   3121  CG2 THR A 198      -1.557  15.714  -6.593  1.00  6.82           C  
ATOM   3122  H   THR A 198      -2.912  17.886  -5.409  1.00  5.15           H  
ATOM   3123  HA  THR A 198      -3.848  15.129  -5.222  1.00  5.46           H  
ATOM   3124  HB  THR A 198      -1.507  14.543  -4.807  1.00  8.19           H  
ATOM   3125  HG1 THR A 198       0.017  16.347  -4.717  1.00  8.19           H  
ATOM   3126 1HG2 THR A 198      -0.520  15.498  -6.850  1.00  8.19           H  
ATOM   3127 2HG2 THR A 198      -2.214  15.022  -7.118  1.00  8.19           H  
ATOM   3128 3HG2 THR A 198      -1.800  16.734  -6.883  1.00  8.19           H  
ATOM   3129  N   GLU A 199      -3.395  14.495  -2.761  1.00  5.70           N  
ATOM   3130  CA  GLU A 199      -3.491  14.268  -1.322  1.00  6.81           C  
ATOM   3131  C   GLU A 199      -2.263  14.808  -0.603  1.00  7.32           C  
ATOM   3132  O   GLU A 199      -2.345  15.219   0.547  1.00  8.35           O  
ATOM   3133  CB  GLU A 199      -3.706  12.807  -0.977  1.00 10.21           C  
ATOM   3134  CG  GLU A 199      -3.977  12.591   0.509  1.00 10.21           C  
ATOM   3135  CD  GLU A 199      -4.421  11.197   0.824  1.00 10.21           C  
ATOM   3136  OE1 GLU A 199      -4.562  10.430  -0.095  1.00 10.21           O  
ATOM   3137  OE2 GLU A 199      -4.627  10.899   1.976  1.00 10.21           O  
ATOM   3138  H   GLU A 199      -3.345  13.709  -3.408  1.00  6.84           H  
ATOM   3139  HA  GLU A 199      -4.355  14.821  -0.949  1.00  8.17           H  
ATOM   3140 1HB  GLU A 199      -4.553  12.412  -1.538  1.00 12.26           H  
ATOM   3141 2HB  GLU A 199      -2.823  12.229  -1.250  1.00 12.26           H  
ATOM   3142 1HG  GLU A 199      -3.064  12.803   1.066  1.00 12.26           H  
ATOM   3143 2HG  GLU A 199      -4.742  13.295   0.835  1.00 12.26           H  
ATOM   3144  N   ASP A 200      -1.115  14.786  -1.270  1.00  7.70           N  
ATOM   3145  CA  ASP A 200       0.079  15.366  -0.684  1.00  9.38           C  
ATOM   3146  C   ASP A 200      -0.113  16.874  -0.516  1.00  8.17           C  
ATOM   3147  O   ASP A 200       0.265  17.444   0.509  1.00 12.41           O  
ATOM   3148  CB  ASP A 200       1.300  15.076  -1.555  1.00 14.07           C  
ATOM   3149  CG  ASP A 200       1.722  13.614  -1.501  1.00 14.07           C  
ATOM   3150  OD1 ASP A 200       1.277  12.919  -0.618  1.00 14.07           O  
ATOM   3151  OD2 ASP A 200       2.487  13.206  -2.342  1.00 14.07           O  
ATOM   3152  H   ASP A 200      -1.074  14.400  -2.200  1.00  9.24           H  
ATOM   3153  HA  ASP A 200       0.236  14.927   0.301  1.00 11.26           H  
ATOM   3154 1HB  ASP A 200       1.082  15.338  -2.590  1.00 16.88           H  
ATOM   3155 2HB  ASP A 200       2.136  15.695  -1.230  1.00 16.88           H  
ATOM   3156  N   ALA A 201      -0.726  17.513  -1.522  1.00  5.84           N  
ATOM   3157  CA  ALA A 201      -1.022  18.942  -1.463  1.00  6.12           C  
ATOM   3158  C   ALA A 201      -2.045  19.263  -0.358  1.00  5.70           C  
ATOM   3159  O   ALA A 201      -1.931  20.289   0.313  1.00  6.73           O  
ATOM   3160  CB  ALA A 201      -1.520  19.422  -2.816  1.00  9.18           C  
ATOM   3161  H   ALA A 201      -0.981  17.005  -2.363  1.00  7.01           H  
ATOM   3162  HA  ALA A 201      -0.097  19.467  -1.225  1.00  7.34           H  
ATOM   3163 1HB  ALA A 201      -1.691  20.494  -2.775  1.00 11.02           H  
ATOM   3164 2HB  ALA A 201      -0.766  19.207  -3.574  1.00 11.02           H  
ATOM   3165 3HB  ALA A 201      -2.446  18.913  -3.072  1.00 11.02           H  
ATOM   3166  N   TYR A 202      -3.017  18.368  -0.140  1.00  4.88           N  
ATOM   3167  CA  TYR A 202      -3.999  18.559   0.934  1.00  4.92           C  
ATOM   3168  C   TYR A 202      -4.370  17.212   1.576  1.00  5.16           C  
ATOM   3169  O   TYR A 202      -5.354  16.573   1.188  1.00  4.45           O  
ATOM   3170  CB  TYR A 202      -5.260  19.254   0.403  1.00  7.38           C  
ATOM   3171  CG  TYR A 202      -6.215  19.694   1.495  1.00  7.38           C  
ATOM   3172  CD1 TYR A 202      -5.748  19.832   2.790  1.00  7.38           C  
ATOM   3173  CD2 TYR A 202      -7.543  19.977   1.208  1.00  7.38           C  
ATOM   3174  CE1 TYR A 202      -6.599  20.241   3.793  1.00  7.38           C  
ATOM   3175  CE2 TYR A 202      -8.400  20.390   2.215  1.00  7.38           C  
ATOM   3176  CZ  TYR A 202      -7.928  20.522   3.505  1.00  7.38           C  
ATOM   3177  OH  TYR A 202      -8.753  20.938   4.527  1.00  7.38           O  
ATOM   3178  H   TYR A 202      -3.088  17.556  -0.739  1.00  5.86           H  
ATOM   3179  HA  TYR A 202      -3.562  19.201   1.696  1.00  5.90           H  
ATOM   3180 1HB  TYR A 202      -4.977  20.131  -0.174  1.00  8.86           H  
ATOM   3181 2HB  TYR A 202      -5.796  18.582  -0.266  1.00  8.86           H  
ATOM   3182  HD1 TYR A 202      -4.706  19.618   3.021  1.00  8.86           H  
ATOM   3183  HD2 TYR A 202      -7.912  19.875   0.189  1.00  8.86           H  
ATOM   3184  HE1 TYR A 202      -6.224  20.349   4.809  1.00  8.86           H  
ATOM   3185  HE2 TYR A 202      -9.441  20.613   1.988  1.00  8.86           H  
ATOM   3186  HH  TYR A 202      -9.652  20.616   4.394  1.00  8.86           H  
ATOM   3187  N   PRO A 203      -3.586  16.789   2.584  1.00  7.47           N  
ATOM   3188  CA  PRO A 203      -3.672  15.552   3.360  1.00 10.46           C  
ATOM   3189  C   PRO A 203      -5.013  15.370   4.043  1.00 12.26           C  
ATOM   3190  O   PRO A 203      -5.638  16.329   4.498  1.00 11.60           O  
ATOM   3191  CB  PRO A 203      -2.550  15.701   4.394  1.00 15.69           C  
ATOM   3192  CG  PRO A 203      -1.565  16.611   3.749  1.00 15.69           C  
ATOM   3193  CD  PRO A 203      -2.401  17.581   2.972  1.00 15.69           C  
ATOM   3194  HA  PRO A 203      -3.467  14.700   2.696  1.00 12.55           H  
ATOM   3195 1HB  PRO A 203      -2.958  16.107   5.331  1.00 18.83           H  
ATOM   3196 2HB  PRO A 203      -2.124  14.715   4.632  1.00 18.83           H  
ATOM   3197 1HG  PRO A 203      -0.947  17.104   4.512  1.00 18.83           H  
ATOM   3198 2HG  PRO A 203      -0.881  16.036   3.107  1.00 18.83           H  
ATOM   3199 1HD  PRO A 203      -2.703  18.428   3.605  1.00 18.83           H  
ATOM   3200 2HD  PRO A 203      -1.841  17.907   2.088  1.00 18.83           H  
ATOM   3201  N   TYR A 204      -5.437  14.117   4.123  1.00 17.59           N  
ATOM   3202  CA  TYR A 204      -6.701  13.764   4.741  1.00 20.17           C  
ATOM   3203  C   TYR A 204      -6.617  13.844   6.263  1.00 26.85           C  
ATOM   3204  O   TYR A 204      -5.686  13.313   6.871  1.00 39.21           O  
ATOM   3205  CB  TYR A 204      -7.105  12.371   4.264  1.00 30.26           C  
ATOM   3206  CG  TYR A 204      -8.479  11.916   4.677  1.00 30.26           C  
ATOM   3207  CD1 TYR A 204      -9.589  12.483   4.069  1.00 30.26           C  
ATOM   3208  CD2 TYR A 204      -8.634  10.918   5.627  1.00 30.26           C  
ATOM   3209  CE1 TYR A 204     -10.853  12.058   4.411  1.00 30.26           C  
ATOM   3210  CE2 TYR A 204      -9.901  10.490   5.966  1.00 30.26           C  
ATOM   3211  CZ  TYR A 204     -11.003  11.057   5.361  1.00 30.26           C  
ATOM   3212  OH  TYR A 204     -12.260  10.631   5.693  1.00 30.26           O  
ATOM   3213  H   TYR A 204      -4.865  13.381   3.731  1.00 21.11           H  
ATOM   3214  HA  TYR A 204      -7.451  14.476   4.426  1.00 24.20           H  
ATOM   3215 1HB  TYR A 204      -7.053  12.337   3.174  1.00 36.31           H  
ATOM   3216 2HB  TYR A 204      -6.384  11.644   4.639  1.00 36.31           H  
ATOM   3217  HD1 TYR A 204      -9.461  13.261   3.317  1.00 36.31           H  
ATOM   3218  HD2 TYR A 204      -7.759  10.468   6.098  1.00 36.31           H  
ATOM   3219  HE1 TYR A 204     -11.727  12.500   3.933  1.00 36.31           H  
ATOM   3220  HE2 TYR A 204     -10.030   9.703   6.709  1.00 36.31           H  
ATOM   3221  HH  TYR A 204     -12.210  10.048   6.456  1.00 36.31           H  
ATOM   3222  N   THR A 205      -7.600  14.508   6.870  1.00 23.22           N  
ATOM   3223  CA  THR A 205      -7.658  14.666   8.324  1.00 31.72           C  
ATOM   3224  C   THR A 205      -8.926  14.058   8.895  1.00 32.69           C  
ATOM   3225  O   THR A 205      -8.990  13.767  10.090  1.00 44.26           O  
ATOM   3226  CB  THR A 205      -7.637  16.141   8.750  1.00 47.58           C  
ATOM   3227  OG1 THR A 205      -8.827  16.788   8.274  1.00 47.58           O  
ATOM   3228  CG2 THR A 205      -6.419  16.845   8.172  1.00 47.58           C  
ATOM   3229  H   THR A 205      -8.326  14.917   6.302  1.00 27.86           H  
ATOM   3230  HA  THR A 205      -6.802  14.153   8.767  1.00 38.06           H  
ATOM   3231  HB  THR A 205      -7.611  16.202   9.838  1.00 57.10           H  
ATOM   3232  HG1 THR A 205      -8.715  17.008   7.348  1.00 57.10           H  
ATOM   3233 1HG2 THR A 205      -6.419  17.889   8.483  1.00 57.10           H  
ATOM   3234 2HG2 THR A 205      -5.513  16.359   8.535  1.00 57.10           H  
ATOM   3235 3HG2 THR A 205      -6.448  16.792   7.085  1.00 57.10           H  
ATOM   3236  N   ALA A 206      -9.930  13.881   8.030  1.00 26.02           N  
ATOM   3237  CA  ALA A 206     -11.238  13.323   8.375  1.00 29.28           C  
ATOM   3238  C   ALA A 206     -12.084  14.292   9.202  1.00 22.69           C  
ATOM   3239  O   ALA A 206     -13.037  13.871   9.858  1.00 27.21           O  
ATOM   3240  CB  ALA A 206     -11.083  12.002   9.145  1.00 43.92           C  
ATOM   3241  H   ALA A 206      -9.803  14.179   7.071  1.00 31.22           H  
ATOM   3242  HA  ALA A 206     -11.767  13.128   7.442  1.00 35.14           H  
ATOM   3243 1HB  ALA A 206     -12.067  11.587   9.352  1.00 52.70           H  
ATOM   3244 2HB  ALA A 206     -10.513  11.296   8.546  1.00 52.70           H  
ATOM   3245 3HB  ALA A 206     -10.573  12.163  10.088  1.00 52.70           H  
ATOM   3246  N   GLN A 207     -11.758  15.588   9.154  1.00 18.74           N  
ATOM   3247  CA  GLN A 207     -12.532  16.588   9.886  1.00 18.66           C  
ATOM   3248  C   GLN A 207     -13.034  17.714   8.982  1.00 13.99           C  
ATOM   3249  O   GLN A 207     -12.451  17.991   7.935  1.00 14.22           O  
ATOM   3250  CB  GLN A 207     -11.686  17.187  11.015  1.00 27.99           C  
ATOM   3251  CG  GLN A 207     -11.207  16.181  12.048  1.00 27.99           C  
ATOM   3252  CD  GLN A 207     -12.340  15.652  12.904  1.00 27.99           C  
ATOM   3253  OE1 GLN A 207     -13.210  16.411  13.339  1.00 27.99           O  
ATOM   3254  NE2 GLN A 207     -12.338  14.349  13.153  1.00 27.99           N  
ATOM   3255  H   GLN A 207     -10.945  15.895   8.628  1.00 22.49           H  
ATOM   3256  HA  GLN A 207     -13.401  16.098  10.323  1.00 22.39           H  
ATOM   3257 1HB  GLN A 207     -10.805  17.668  10.589  1.00 33.59           H  
ATOM   3258 2HB  GLN A 207     -12.259  17.955  11.532  1.00 33.59           H  
ATOM   3259 1HG  GLN A 207     -10.738  15.339  11.541  1.00 33.59           H  
ATOM   3260 2HG  GLN A 207     -10.486  16.669  12.703  1.00 33.59           H  
ATOM   3261 1HE2 GLN A 207     -13.063  13.944  13.713  1.00 33.59           H  
ATOM   3262 2HE2 GLN A 207     -11.613  13.770  12.780  1.00 33.59           H  
ATOM   3263  N   ASP A 208     -14.125  18.360   9.388  1.00 15.58           N  
ATOM   3264  CA  ASP A 208     -14.628  19.522   8.660  1.00 18.68           C  
ATOM   3265  C   ASP A 208     -13.874  20.765   9.092  1.00 20.23           C  
ATOM   3266  O   ASP A 208     -13.644  20.977  10.284  1.00 44.31           O  
ATOM   3267  CB  ASP A 208     -16.131  19.757   8.884  1.00 28.02           C  
ATOM   3268  CG  ASP A 208     -17.048  18.781   8.164  1.00 28.02           C  
ATOM   3269  OD1 ASP A 208     -16.657  18.248   7.154  1.00 28.02           O  
ATOM   3270  OD2 ASP A 208     -18.146  18.585   8.625  1.00 28.02           O  
ATOM   3271  H   ASP A 208     -14.589  18.065  10.234  1.00 18.70           H  
ATOM   3272  HA  ASP A 208     -14.456  19.370   7.594  1.00 22.42           H  
ATOM   3273 1HB  ASP A 208     -16.344  19.708   9.950  1.00 33.62           H  
ATOM   3274 2HB  ASP A 208     -16.384  20.766   8.556  1.00 33.62           H  
ATOM   3275  N   GLY A 209     -13.524  21.607   8.134  1.00 15.01           N  
ATOM   3276  CA  GLY A 209     -12.834  22.845   8.462  1.00 14.59           C  
ATOM   3277  C   GLY A 209     -12.766  23.790   7.276  1.00 16.05           C  
ATOM   3278  O   GLY A 209     -13.454  23.597   6.272  1.00 18.88           O  
ATOM   3279  H   GLY A 209     -13.706  21.364   7.164  1.00 18.01           H  
ATOM   3280 1HA  GLY A 209     -13.347  23.335   9.290  1.00 17.51           H  
ATOM   3281 2HA  GLY A 209     -11.826  22.615   8.804  1.00 17.51           H  
ATOM   3282  N   ALA A 210     -11.956  24.834   7.414  1.00 16.06           N  
ATOM   3283  CA  ALA A 210     -11.800  25.820   6.358  1.00 18.80           C  
ATOM   3284  C   ALA A 210     -11.150  25.188   5.140  1.00 18.51           C  
ATOM   3285  O   ALA A 210     -10.279  24.327   5.261  1.00 17.38           O  
ATOM   3286  CB  ALA A 210     -10.974  26.998   6.847  1.00 28.20           C  
ATOM   3287  H   ALA A 210     -11.428  24.940   8.269  1.00 19.27           H  
ATOM   3288  HA  ALA A 210     -12.790  26.172   6.070  1.00 22.56           H  
ATOM   3289 1HB  ALA A 210     -10.883  27.735   6.050  1.00 33.84           H  
ATOM   3290 2HB  ALA A 210     -11.463  27.453   7.708  1.00 33.84           H  
ATOM   3291 3HB  ALA A 210      -9.982  26.652   7.135  1.00 33.84           H  
ATOM   3292  N   CYS A 211     -11.570  25.633   3.966  1.00 21.30           N  
ATOM   3293  CA  CYS A 211     -11.033  25.113   2.725  1.00 23.52           C  
ATOM   3294  C   CYS A 211      -9.589  25.545   2.518  1.00 23.38           C  
ATOM   3295  O   CYS A 211      -9.315  26.722   2.281  1.00 24.82           O  
ATOM   3296  CB  CYS A 211     -11.874  25.602   1.553  1.00 35.28           C  
ATOM   3297  SG  CYS A 211     -11.311  25.009  -0.046  1.00 35.28           S  
ATOM   3298  H   CYS A 211     -12.286  26.345   3.933  1.00 25.56           H  
ATOM   3299  HA  CYS A 211     -11.074  24.025   2.759  1.00 28.22           H  
ATOM   3300 1HB  CYS A 211     -12.908  25.285   1.688  1.00 42.34           H  
ATOM   3301 2HB  CYS A 211     -11.866  26.691   1.530  1.00 42.34           H  
ATOM   3302  HG  CYS A 211     -10.150  25.652  -0.024  1.00 42.34           H  
ATOM   3303  N   ASP A 212      -8.669  24.587   2.584  1.00 23.13           N  
ATOM   3304  CA  ASP A 212      -7.261  24.888   2.373  1.00 24.04           C  
ATOM   3305  C   ASP A 212      -6.824  24.669   0.931  1.00 21.38           C  
ATOM   3306  O   ASP A 212      -5.691  24.984   0.579  1.00 20.91           O  
ATOM   3307  CB  ASP A 212      -6.375  24.061   3.305  1.00 36.06           C  
ATOM   3308  CG  ASP A 212      -6.494  24.460   4.775  1.00 36.06           C  
ATOM   3309  OD1 ASP A 212      -6.683  25.624   5.044  1.00 36.06           O  
ATOM   3310  OD2 ASP A 212      -6.379  23.600   5.614  1.00 36.06           O  
ATOM   3311  H   ASP A 212      -8.950  23.638   2.790  1.00 27.76           H  
ATOM   3312  HA  ASP A 212      -7.102  25.939   2.611  1.00 28.85           H  
ATOM   3313 1HB  ASP A 212      -6.636  23.011   3.207  1.00 43.27           H  
ATOM   3314 2HB  ASP A 212      -5.333  24.167   3.002  1.00 43.27           H  
ATOM   3315  N   SER A 213      -7.721  24.174   0.072  1.00 22.77           N  
ATOM   3316  CA  SER A 213      -7.351  23.983  -1.329  1.00 21.12           C  
ATOM   3317  C   SER A 213      -7.163  25.325  -2.036  1.00 16.43           C  
ATOM   3318  O   SER A 213      -6.448  25.413  -3.033  1.00 14.91           O  
ATOM   3319  CB  SER A 213      -8.390  23.167  -2.061  1.00 31.68           C  
ATOM   3320  OG  SER A 213      -9.576  23.889  -2.234  1.00 31.68           O  
ATOM   3321  H   SER A 213      -8.648  23.922   0.382  1.00 27.32           H  
ATOM   3322  HA  SER A 213      -6.407  23.447  -1.360  1.00 25.34           H  
ATOM   3323 1HB  SER A 213      -7.999  22.864  -3.033  1.00 38.02           H  
ATOM   3324 2HB  SER A 213      -8.593  22.259  -1.496  1.00 38.02           H  
ATOM   3325  HG  SER A 213     -10.150  23.328  -2.762  1.00 38.02           H  
ATOM   3326  N   GLU A 214      -7.743  26.389  -1.476  1.00 20.42           N  
ATOM   3327  CA  GLU A 214      -7.599  27.735  -2.017  1.00 23.87           C  
ATOM   3328  C   GLU A 214      -6.217  28.320  -1.715  1.00 23.21           C  
ATOM   3329  O   GLU A 214      -5.858  29.376  -2.239  1.00 31.97           O  
ATOM   3330  CB  GLU A 214      -8.680  28.656  -1.447  1.00 35.80           C  
ATOM   3331  CG  GLU A 214     -10.097  28.310  -1.881  1.00 35.80           C  
ATOM   3332  CD  GLU A 214     -11.127  29.243  -1.305  1.00 35.80           C  
ATOM   3333  OE1 GLU A 214     -10.756  30.136  -0.583  1.00 35.80           O  
ATOM   3334  OE2 GLU A 214     -12.288  29.062  -1.592  1.00 35.80           O  
ATOM   3335  H   GLU A 214      -8.320  26.264  -0.658  1.00 24.50           H  
ATOM   3336  HA  GLU A 214      -7.718  27.686  -3.099  1.00 28.64           H  
ATOM   3337 1HB  GLU A 214      -8.648  28.625  -0.357  1.00 42.97           H  
ATOM   3338 2HB  GLU A 214      -8.480  29.683  -1.752  1.00 42.97           H  
ATOM   3339 1HG  GLU A 214     -10.152  28.354  -2.968  1.00 42.97           H  
ATOM   3340 2HG  GLU A 214     -10.323  27.291  -1.575  1.00 42.97           H  
ATOM   3341  N   LYS A 215      -5.446  27.630  -0.872  1.00 19.58           N  
ATOM   3342  CA  LYS A 215      -4.102  28.027  -0.516  1.00 22.95           C  
ATOM   3343  C   LYS A 215      -3.097  27.302  -1.410  1.00 21.82           C  
ATOM   3344  O   LYS A 215      -1.887  27.497  -1.284  1.00 31.44           O  
ATOM   3345  CB  LYS A 215      -3.859  27.691   0.951  1.00 34.42           C  
ATOM   3346  CG  LYS A 215      -4.771  28.448   1.903  1.00 34.42           C  
ATOM   3347  CD  LYS A 215      -4.616  27.958   3.331  1.00 34.42           C  
ATOM   3348  CE  LYS A 215      -5.537  28.716   4.275  1.00 34.42           C  
ATOM   3349  NZ  LYS A 215      -5.531  28.128   5.641  1.00 34.42           N  
ATOM   3350  H   LYS A 215      -5.778  26.775  -0.451  1.00 23.50           H  
ATOM   3351  HA  LYS A 215      -3.993  29.101  -0.671  1.00 27.54           H  
ATOM   3352 1HB  LYS A 215      -3.994  26.624   1.119  1.00 41.31           H  
ATOM   3353 2HB  LYS A 215      -2.828  27.935   1.211  1.00 41.31           H  
ATOM   3354 1HG  LYS A 215      -4.533  29.512   1.867  1.00 41.31           H  
ATOM   3355 2HG  LYS A 215      -5.808  28.315   1.596  1.00 41.31           H  
ATOM   3356 1HD  LYS A 215      -4.857  26.894   3.379  1.00 41.31           H  
ATOM   3357 2HD  LYS A 215      -3.584  28.094   3.655  1.00 41.31           H  
ATOM   3358 1HE  LYS A 215      -5.209  29.752   4.335  1.00 41.31           H  
ATOM   3359 2HE  LYS A 215      -6.555  28.692   3.885  1.00 41.31           H  
ATOM   3360 1HZ  LYS A 215      -6.151  28.653   6.240  1.00 41.31           H  
ATOM   3361 2HZ  LYS A 215      -5.857  27.169   5.575  1.00 41.31           H  
ATOM   3362 3HZ  LYS A 215      -4.596  28.146   6.021  1.00 41.31           H  
ATOM   3363  N   LEU A 216      -3.608  26.455  -2.310  1.00 15.09           N  
ATOM   3364  CA  LEU A 216      -2.785  25.692  -3.222  1.00 16.93           C  
ATOM   3365  C   LEU A 216      -2.843  26.336  -4.596  1.00 18.18           C  
ATOM   3366  O   LEU A 216      -3.866  26.903  -4.978  1.00 39.49           O  
ATOM   3367  CB  LEU A 216      -3.293  24.250  -3.258  1.00 25.39           C  
ATOM   3368  CG  LEU A 216      -3.300  23.554  -1.890  1.00 25.39           C  
ATOM   3369  CD1 LEU A 216      -3.949  22.193  -2.013  1.00 25.39           C  
ATOM   3370  CD2 LEU A 216      -1.872  23.422  -1.388  1.00 25.39           C  
ATOM   3371  H   LEU A 216      -4.606  26.316  -2.389  1.00 18.11           H  
ATOM   3372  HA  LEU A 216      -1.755  25.704  -2.868  1.00 20.32           H  
ATOM   3373 1HB  LEU A 216      -4.309  24.240  -3.647  1.00 30.47           H  
ATOM   3374 2HB  LEU A 216      -2.659  23.668  -3.927  1.00 30.47           H  
ATOM   3375  HG  LEU A 216      -3.881  24.143  -1.180  1.00 30.47           H  
ATOM   3376 1HD1 LEU A 216      -3.949  21.708  -1.039  1.00 30.47           H  
ATOM   3377 2HD1 LEU A 216      -4.973  22.304  -2.366  1.00 30.47           H  
ATOM   3378 3HD1 LEU A 216      -3.394  21.589  -2.723  1.00 30.47           H  
ATOM   3379 1HD2 LEU A 216      -1.873  22.931  -0.414  1.00 30.47           H  
ATOM   3380 2HD2 LEU A 216      -1.291  22.828  -2.093  1.00 30.47           H  
ATOM   3381 3HD2 LEU A 216      -1.427  24.413  -1.295  1.00 30.47           H  
ATOM   3382  N   ASN A 217      -1.745  26.259  -5.333  1.00 20.26           N  
ATOM   3383  CA  ASN A 217      -1.672  26.906  -6.635  1.00 26.05           C  
ATOM   3384  C   ASN A 217      -1.655  25.940  -7.814  1.00 10.05           C  
ATOM   3385  O   ASN A 217      -1.114  26.273  -8.869  1.00 30.32           O  
ATOM   3386  CB  ASN A 217      -0.454  27.807  -6.687  1.00 39.08           C  
ATOM   3387  CG  ASN A 217      -0.575  28.989  -5.764  1.00 39.08           C  
ATOM   3388  OD1 ASN A 217      -1.480  29.818  -5.913  1.00 39.08           O  
ATOM   3389  ND2 ASN A 217       0.319  29.083  -4.813  1.00 39.08           N  
ATOM   3390  H   ASN A 217      -0.938  25.766  -4.977  1.00 24.31           H  
ATOM   3391  HA  ASN A 217      -2.560  27.530  -6.752  1.00 31.26           H  
ATOM   3392 1HB  ASN A 217       0.434  27.236  -6.412  1.00 46.89           H  
ATOM   3393 2HB  ASN A 217      -0.310  28.168  -7.705  1.00 46.89           H  
ATOM   3394 1HD2 ASN A 217       0.287  29.850  -4.170  1.00 46.89           H  
ATOM   3395 2HD2 ASN A 217       1.034  28.390  -4.728  1.00 46.89           H  
ATOM   3396  N   ALA A 218      -2.238  24.750  -7.658  1.00 32.91           N  
ATOM   3397  CA  ALA A 218      -2.221  23.812  -8.774  1.00 51.92           C  
ATOM   3398  C   ALA A 218      -3.222  22.669  -8.647  1.00 23.57           C  
ATOM   3399  O   ALA A 218      -2.897  21.607  -8.116  1.00 22.02           O  
ATOM   3400  CB  ALA A 218      -0.826  23.215  -8.924  1.00 77.88           C  
ATOM   3401  H   ALA A 218      -2.681  24.500  -6.786  1.00 39.49           H  
ATOM   3402  HA  ALA A 218      -2.467  24.369  -9.678  1.00 62.30           H  
ATOM   3403 1HB  ALA A 218      -0.808  22.549  -9.787  1.00 93.46           H  
ATOM   3404 2HB  ALA A 218      -0.095  24.011  -9.069  1.00 93.46           H  
ATOM   3405 3HB  ALA A 218      -0.572  22.652  -8.028  1.00 93.46           H  
ATOM   3406  N   ALA A 219      -4.437  22.876  -9.162  1.00 17.58           N  
ATOM   3407  CA  ALA A 219      -5.417  21.793  -9.238  1.00  6.73           C  
ATOM   3408  C   ALA A 219      -4.918  20.793 -10.272  1.00  6.15           C  
ATOM   3409  O   ALA A 219      -5.256  20.891 -11.451  1.00 10.55           O  
ATOM   3410  CB  ALA A 219      -6.799  22.316  -9.597  1.00 10.10           C  
ATOM   3411  H   ALA A 219      -4.668  23.781  -9.548  1.00 21.10           H  
ATOM   3412  HA  ALA A 219      -5.463  21.291  -8.273  1.00  8.08           H  
ATOM   3413 1HB  ALA A 219      -7.501  21.485  -9.646  1.00 12.11           H  
ATOM   3414 2HB  ALA A 219      -7.128  23.024  -8.837  1.00 12.11           H  
ATOM   3415 3HB  ALA A 219      -6.759  22.813 -10.564  1.00 12.11           H  
ATOM   3416  N   VAL A 220      -4.097  19.849  -9.821  1.00  4.63           N  
ATOM   3417  CA  VAL A 220      -3.428  18.883 -10.688  1.00  6.67           C  
ATOM   3418  C   VAL A 220      -4.344  18.133 -11.656  1.00  7.63           C  
ATOM   3419  O   VAL A 220      -3.959  17.903 -12.804  1.00 11.20           O  
ATOM   3420  CB  VAL A 220      -2.653  17.863  -9.826  1.00 10.00           C  
ATOM   3421  CG1 VAL A 220      -2.114  16.730 -10.690  1.00 10.00           C  
ATOM   3422  CG2 VAL A 220      -1.510  18.579  -9.124  1.00 10.00           C  
ATOM   3423  H   VAL A 220      -3.882  19.855  -8.833  1.00  5.56           H  
ATOM   3424  HA  VAL A 220      -2.696  19.431 -11.282  1.00  8.00           H  
ATOM   3425  HB  VAL A 220      -3.328  17.426  -9.089  1.00 12.01           H  
ATOM   3426 1HG1 VAL A 220      -1.577  16.017 -10.063  1.00 12.01           H  
ATOM   3427 2HG1 VAL A 220      -2.934  16.224 -11.191  1.00 12.01           H  
ATOM   3428 3HG1 VAL A 220      -1.434  17.139 -11.437  1.00 12.01           H  
ATOM   3429 1HG2 VAL A 220      -0.957  17.873  -8.509  1.00 12.01           H  
ATOM   3430 2HG2 VAL A 220      -0.841  19.009  -9.869  1.00 12.01           H  
ATOM   3431 3HG2 VAL A 220      -1.909  19.373  -8.494  1.00 12.01           H  
ATOM   3432  N   VAL A 221      -5.533  17.732 -11.210  1.00  5.52           N  
ATOM   3433  CA  VAL A 221      -6.425  16.989 -12.092  1.00  6.35           C  
ATOM   3434  C   VAL A 221      -7.741  17.674 -12.401  1.00  6.34           C  
ATOM   3435  O   VAL A 221      -8.669  17.638 -11.594  1.00  7.72           O  
ATOM   3436  CB  VAL A 221      -6.729  15.622 -11.493  1.00  9.52           C  
ATOM   3437  CG1 VAL A 221      -7.668  14.869 -12.413  1.00  9.52           C  
ATOM   3438  CG2 VAL A 221      -5.428  14.866 -11.312  1.00  9.52           C  
ATOM   3439  H   VAL A 221      -5.825  17.936 -10.263  1.00  6.62           H  
ATOM   3440  HA  VAL A 221      -5.901  16.831 -13.036  1.00  7.62           H  
ATOM   3441  HB  VAL A 221      -7.225  15.744 -10.530  1.00 11.43           H  
ATOM   3442 1HG1 VAL A 221      -7.885  13.893 -11.987  1.00 11.43           H  
ATOM   3443 2HG1 VAL A 221      -8.595  15.431 -12.528  1.00 11.43           H  
ATOM   3444 3HG1 VAL A 221      -7.198  14.741 -13.387  1.00 11.43           H  
ATOM   3445 1HG2 VAL A 221      -5.627  13.892 -10.881  1.00 11.43           H  
ATOM   3446 2HG2 VAL A 221      -4.936  14.745 -12.278  1.00 11.43           H  
ATOM   3447 3HG2 VAL A 221      -4.781  15.425 -10.640  1.00 11.43           H  
ATOM   3448  N   THR A 222      -7.829  18.256 -13.596  1.00  6.78           N  
ATOM   3449  CA  THR A 222      -9.047  18.912 -14.068  1.00  7.06           C  
ATOM   3450  C   THR A 222      -9.965  17.916 -14.751  1.00  5.71           C  
ATOM   3451  O   THR A 222      -9.532  17.192 -15.648  1.00  5.77           O  
ATOM   3452  CB  THR A 222      -8.730  20.051 -15.062  1.00 10.59           C  
ATOM   3453  OG1 THR A 222      -7.935  21.055 -14.417  1.00 10.59           O  
ATOM   3454  CG2 THR A 222     -10.016  20.680 -15.580  1.00 10.59           C  
ATOM   3455  H   THR A 222      -7.020  18.246 -14.201  1.00  8.14           H  
ATOM   3456  HA  THR A 222      -9.577  19.331 -13.219  1.00  8.47           H  
ATOM   3457  HB  THR A 222      -8.168  19.648 -15.904  1.00 12.71           H  
ATOM   3458  HG1 THR A 222      -8.411  21.400 -13.654  1.00 12.71           H  
ATOM   3459 1HG2 THR A 222      -9.773  21.476 -16.283  1.00 12.71           H  
ATOM   3460 2HG2 THR A 222     -10.616  19.923 -16.086  1.00 12.71           H  
ATOM   3461 3HG2 THR A 222     -10.582  21.092 -14.746  1.00 12.71           H  
ATOM   3462  N   ILE A 223     -11.231  17.877 -14.341  1.00  4.89           N  
ATOM   3463  CA  ILE A 223     -12.178  16.976 -14.978  1.00  3.64           C  
ATOM   3464  C   ILE A 223     -12.902  17.706 -16.104  1.00  3.75           C  
ATOM   3465  O   ILE A 223     -13.385  18.821 -15.909  1.00  4.65           O  
ATOM   3466  CB  ILE A 223     -13.158  16.416 -13.941  1.00  5.46           C  
ATOM   3467  CG1 ILE A 223     -12.358  15.726 -12.846  1.00  5.46           C  
ATOM   3468  CG2 ILE A 223     -14.129  15.449 -14.574  1.00  5.46           C  
ATOM   3469  CD1 ILE A 223     -11.500  14.616 -13.368  1.00  5.46           C  
ATOM   3470  H   ILE A 223     -11.567  18.470 -13.586  1.00  5.87           H  
ATOM   3471  HA  ILE A 223     -11.631  16.140 -15.410  1.00  4.37           H  
ATOM   3472  HB  ILE A 223     -13.712  17.233 -13.485  1.00  6.55           H  
ATOM   3473 1HG1 ILE A 223     -11.721  16.457 -12.347  1.00  6.55           H  
ATOM   3474 2HG1 ILE A 223     -13.034  15.299 -12.114  1.00  6.55           H  
ATOM   3475 1HG2 ILE A 223     -14.811  15.065 -13.815  1.00  6.55           H  
ATOM   3476 2HG2 ILE A 223     -14.698  15.968 -15.341  1.00  6.55           H  
ATOM   3477 3HG2 ILE A 223     -13.580  14.620 -15.022  1.00  6.55           H  
ATOM   3478 1HD1 ILE A 223     -10.959  14.172 -12.541  1.00  6.55           H  
ATOM   3479 2HD1 ILE A 223     -12.124  13.862 -13.848  1.00  6.55           H  
ATOM   3480 3HD1 ILE A 223     -10.794  15.019 -14.090  1.00  6.55           H  
ATOM   3481  N   ASP A 224     -12.925  17.098 -17.290  1.00  3.79           N  
ATOM   3482  CA  ASP A 224     -13.517  17.719 -18.472  1.00  4.51           C  
ATOM   3483  C   ASP A 224     -14.999  17.401 -18.673  1.00  4.89           C  
ATOM   3484  O   ASP A 224     -15.665  18.056 -19.476  1.00  8.24           O  
ATOM   3485  CB  ASP A 224     -12.743  17.305 -19.720  1.00  6.76           C  
ATOM   3486  CG  ASP A 224     -11.328  17.864 -19.747  1.00  6.76           C  
ATOM   3487  OD1 ASP A 224     -11.115  18.924 -19.207  1.00  6.76           O  
ATOM   3488  OD2 ASP A 224     -10.473  17.220 -20.308  1.00  6.76           O  
ATOM   3489  H   ASP A 224     -12.533  16.170 -17.383  1.00  4.55           H  
ATOM   3490  HA  ASP A 224     -13.424  18.799 -18.361  1.00  5.41           H  
ATOM   3491 1HB  ASP A 224     -12.696  16.218 -19.776  1.00  8.12           H  
ATOM   3492 2HB  ASP A 224     -13.272  17.655 -20.607  1.00  8.12           H  
ATOM   3493  N   GLY A 225     -15.532  16.439 -17.928  1.00  3.98           N  
ATOM   3494  CA  GLY A 225     -16.949  16.134 -18.051  1.00  5.01           C  
ATOM   3495  C   GLY A 225     -17.438  15.116 -17.029  1.00  4.02           C  
ATOM   3496  O   GLY A 225     -16.708  14.709 -16.126  1.00  3.92           O  
ATOM   3497  H   GLY A 225     -14.949  15.891 -17.313  1.00  4.78           H  
ATOM   3498 1HA  GLY A 225     -17.521  17.056 -17.944  1.00  6.01           H  
ATOM   3499 2HA  GLY A 225     -17.147  15.761 -19.056  1.00  6.01           H  
ATOM   3500  N   TYR A 226     -18.693  14.722 -17.183  1.00  4.68           N  
ATOM   3501  CA  TYR A 226     -19.353  13.788 -16.282  1.00  5.90           C  
ATOM   3502  C   TYR A 226     -20.385  12.955 -17.013  1.00  4.07           C  
ATOM   3503  O   TYR A 226     -21.242  13.503 -17.707  1.00  5.22           O  
ATOM   3504  CB  TYR A 226     -19.987  14.558 -15.128  1.00  8.85           C  
ATOM   3505  CG  TYR A 226     -20.832  13.719 -14.209  1.00  8.85           C  
ATOM   3506  CD1 TYR A 226     -20.307  12.587 -13.622  1.00  8.85           C  
ATOM   3507  CD2 TYR A 226     -22.135  14.109 -13.935  1.00  8.85           C  
ATOM   3508  CE1 TYR A 226     -21.085  11.844 -12.769  1.00  8.85           C  
ATOM   3509  CE2 TYR A 226     -22.914  13.365 -13.073  1.00  8.85           C  
ATOM   3510  CZ  TYR A 226     -22.390  12.236 -12.486  1.00  8.85           C  
ATOM   3511  OH  TYR A 226     -23.152  11.490 -11.613  1.00  8.85           O  
ATOM   3512  H   TYR A 226     -19.221  15.096 -17.959  1.00  5.62           H  
ATOM   3513  HA  TYR A 226     -18.603  13.106 -15.879  1.00  7.08           H  
ATOM   3514 1HB  TYR A 226     -19.199  15.024 -14.533  1.00 10.62           H  
ATOM   3515 2HB  TYR A 226     -20.611  15.359 -15.525  1.00 10.62           H  
ATOM   3516  HD1 TYR A 226     -19.281  12.284 -13.832  1.00 10.62           H  
ATOM   3517  HD2 TYR A 226     -22.542  15.009 -14.396  1.00 10.62           H  
ATOM   3518  HE1 TYR A 226     -20.667  10.952 -12.306  1.00 10.62           H  
ATOM   3519  HE2 TYR A 226     -23.937  13.674 -12.852  1.00 10.62           H  
ATOM   3520  HH  TYR A 226     -24.060  11.807 -11.630  1.00 10.62           H  
ATOM   3521  N   GLU A 227     -20.300  11.634 -16.857  1.00  3.11           N  
ATOM   3522  CA  GLU A 227     -21.203  10.727 -17.550  1.00  3.16           C  
ATOM   3523  C   GLU A 227     -21.978   9.792 -16.611  1.00  2.56           C  
ATOM   3524  O   GLU A 227     -21.409   8.915 -15.957  1.00  4.58           O  
ATOM   3525  CB  GLU A 227     -20.400   9.910 -18.557  1.00  4.74           C  
ATOM   3526  CG  GLU A 227     -19.745  10.748 -19.650  1.00  4.74           C  
ATOM   3527  CD  GLU A 227     -18.904   9.956 -20.612  1.00  4.74           C  
ATOM   3528  OE1 GLU A 227     -19.243   8.835 -20.910  1.00  4.74           O  
ATOM   3529  OE2 GLU A 227     -17.882  10.464 -21.014  1.00  4.74           O  
ATOM   3530  H   GLU A 227     -19.583  11.243 -16.260  1.00  3.73           H  
ATOM   3531  HA  GLU A 227     -21.928  11.324 -18.101  1.00  3.79           H  
ATOM   3532 1HB  GLU A 227     -19.612   9.383 -18.027  1.00  5.69           H  
ATOM   3533 2HB  GLU A 227     -21.042   9.166 -19.030  1.00  5.69           H  
ATOM   3534 1HG  GLU A 227     -20.527  11.258 -20.211  1.00  5.69           H  
ATOM   3535 2HG  GLU A 227     -19.121  11.508 -19.182  1.00  5.69           H  
ATOM   3536  N   GLN A 228     -23.295   9.988 -16.575  1.00  4.13           N  
ATOM   3537  CA  GLN A 228     -24.230   9.175 -15.801  1.00  3.66           C  
ATOM   3538  C   GLN A 228     -24.527   7.827 -16.462  1.00  3.67           C  
ATOM   3539  O   GLN A 228     -24.885   7.771 -17.640  1.00  4.20           O  
ATOM   3540  CB  GLN A 228     -25.544   9.939 -15.602  1.00  5.49           C  
ATOM   3541  CG  GLN A 228     -26.627   9.165 -14.868  1.00  5.49           C  
ATOM   3542  CD  GLN A 228     -26.312   8.934 -13.405  1.00  5.49           C  
ATOM   3543  OE1 GLN A 228     -26.055   9.878 -12.652  1.00  5.49           O  
ATOM   3544  NE2 GLN A 228     -26.329   7.673 -12.995  1.00  5.49           N  
ATOM   3545  H   GLN A 228     -23.672  10.763 -17.103  1.00  4.96           H  
ATOM   3546  HA  GLN A 228     -23.788   8.980 -14.826  1.00  4.39           H  
ATOM   3547 1HB  GLN A 228     -25.349  10.856 -15.046  1.00  6.59           H  
ATOM   3548 2HB  GLN A 228     -25.943  10.228 -16.575  1.00  6.59           H  
ATOM   3549 1HG  GLN A 228     -27.558   9.729 -14.926  1.00  6.59           H  
ATOM   3550 2HG  GLN A 228     -26.754   8.194 -15.346  1.00  6.59           H  
ATOM   3551 1HE2 GLN A 228     -26.125   7.456 -12.040  1.00  6.59           H  
ATOM   3552 2HE2 GLN A 228     -26.524   6.933 -13.644  1.00  6.59           H  
ATOM   3553  N   VAL A 229     -24.381   6.744 -15.703  1.00  3.88           N  
ATOM   3554  CA  VAL A 229     -24.698   5.412 -16.209  1.00  4.64           C  
ATOM   3555  C   VAL A 229     -26.205   5.156 -16.026  1.00  4.02           C  
ATOM   3556  O   VAL A 229     -26.750   5.457 -14.960  1.00  4.34           O  
ATOM   3557  CB  VAL A 229     -23.877   4.329 -15.458  1.00  6.96           C  
ATOM   3558  CG1 VAL A 229     -24.259   2.929 -15.908  1.00  6.96           C  
ATOM   3559  CG2 VAL A 229     -22.395   4.562 -15.691  1.00  6.96           C  
ATOM   3560  H   VAL A 229     -24.079   6.831 -14.741  1.00  4.66           H  
ATOM   3561  HA  VAL A 229     -24.429   5.376 -17.261  1.00  5.57           H  
ATOM   3562  HB  VAL A 229     -24.103   4.393 -14.401  1.00  8.35           H  
ATOM   3563 1HG1 VAL A 229     -23.678   2.202 -15.344  1.00  8.35           H  
ATOM   3564 2HG1 VAL A 229     -25.321   2.762 -15.728  1.00  8.35           H  
ATOM   3565 3HG1 VAL A 229     -24.046   2.815 -16.970  1.00  8.35           H  
ATOM   3566 1HG2 VAL A 229     -21.819   3.813 -15.148  1.00  8.35           H  
ATOM   3567 2HG2 VAL A 229     -22.181   4.482 -16.757  1.00  8.35           H  
ATOM   3568 3HG2 VAL A 229     -22.121   5.555 -15.341  1.00  8.35           H  
ATOM   3569  N   PRO A 230     -26.916   4.698 -17.069  1.00  4.14           N  
ATOM   3570  CA  PRO A 230     -28.327   4.324 -17.091  1.00  4.11           C  
ATOM   3571  C   PRO A 230     -28.735   3.577 -15.833  1.00  3.52           C  
ATOM   3572  O   PRO A 230     -28.161   2.536 -15.496  1.00  4.46           O  
ATOM   3573  CB  PRO A 230     -28.436   3.455 -18.339  1.00  6.17           C  
ATOM   3574  CG  PRO A 230     -27.411   4.022 -19.253  1.00  6.17           C  
ATOM   3575  CD  PRO A 230     -26.266   4.409 -18.360  1.00  6.17           C  
ATOM   3576  HA  PRO A 230     -28.934   5.239 -17.204  1.00  4.93           H  
ATOM   3577 1HB  PRO A 230     -28.248   2.400 -18.083  1.00  7.40           H  
ATOM   3578 2HB  PRO A 230     -29.454   3.508 -18.751  1.00  7.40           H  
ATOM   3579 1HG  PRO A 230     -27.128   3.272 -20.004  1.00  7.40           H  
ATOM   3580 2HG  PRO A 230     -27.826   4.880 -19.803  1.00  7.40           H  
ATOM   3581 1HD  PRO A 230     -25.551   3.586 -18.265  1.00  7.40           H  
ATOM   3582 2HD  PRO A 230     -25.794   5.322 -18.751  1.00  7.40           H  
ATOM   3583  N   GLU A 231     -29.738   4.114 -15.155  1.00  3.45           N  
ATOM   3584  CA  GLU A 231     -30.243   3.550 -13.915  1.00  4.32           C  
ATOM   3585  C   GLU A 231     -31.011   2.266 -14.170  1.00  3.91           C  
ATOM   3586  O   GLU A 231     -31.724   2.157 -15.169  1.00  4.63           O  
ATOM   3587  CB  GLU A 231     -31.143   4.570 -13.217  1.00  6.48           C  
ATOM   3588  CG  GLU A 231     -30.423   5.835 -12.762  1.00  6.48           C  
ATOM   3589  CD  GLU A 231     -31.340   6.822 -12.092  1.00  6.48           C  
ATOM   3590  OE1 GLU A 231     -32.521   6.572 -12.048  1.00  6.48           O  
ATOM   3591  OE2 GLU A 231     -30.861   7.831 -11.630  1.00  6.48           O  
ATOM   3592  H   GLU A 231     -30.161   4.962 -15.507  1.00  4.14           H  
ATOM   3593  HA  GLU A 231     -29.396   3.320 -13.267  1.00  5.18           H  
ATOM   3594 1HB  GLU A 231     -31.947   4.867 -13.890  1.00  7.78           H  
ATOM   3595 2HB  GLU A 231     -31.600   4.112 -12.340  1.00  7.78           H  
ATOM   3596 1HG  GLU A 231     -29.630   5.560 -12.066  1.00  7.78           H  
ATOM   3597 2HG  GLU A 231     -29.960   6.307 -13.627  1.00  7.78           H  
ATOM   3598  N   ASN A 232     -30.887   1.316 -13.245  1.00  3.62           N  
ATOM   3599  CA  ASN A 232     -31.547   0.015 -13.332  1.00  4.21           C  
ATOM   3600  C   ASN A 232     -31.115  -0.735 -14.584  1.00  4.08           C  
ATOM   3601  O   ASN A 232     -31.951  -1.208 -15.358  1.00  7.91           O  
ATOM   3602  CB  ASN A 232     -33.052   0.167 -13.291  1.00  6.31           C  
ATOM   3603  CG  ASN A 232     -33.528   0.758 -11.999  1.00  6.31           C  
ATOM   3604  OD1 ASN A 232     -33.053   0.388 -10.921  1.00  6.31           O  
ATOM   3605  ND2 ASN A 232     -34.456   1.677 -12.087  1.00  6.31           N  
ATOM   3606  H   ASN A 232     -30.272   1.481 -12.460  1.00  4.34           H  
ATOM   3607  HA  ASN A 232     -31.237  -0.586 -12.475  1.00  5.05           H  
ATOM   3608 1HB  ASN A 232     -33.389   0.798 -14.113  1.00  7.58           H  
ATOM   3609 2HB  ASN A 232     -33.514  -0.810 -13.422  1.00  7.58           H  
ATOM   3610 1HD2 ASN A 232     -34.811   2.111 -11.258  1.00  7.58           H  
ATOM   3611 2HD2 ASN A 232     -34.809   1.947 -12.982  1.00  7.58           H  
ATOM   3612  N   ASP A 233     -29.802  -0.825 -14.787  1.00  4.14           N  
ATOM   3613  CA  ASP A 233     -29.281  -1.496 -15.971  1.00  3.88           C  
ATOM   3614  C   ASP A 233     -27.877  -2.071 -15.765  1.00  3.12           C  
ATOM   3615  O   ASP A 233     -26.878  -1.350 -15.855  1.00  3.08           O  
ATOM   3616  CB  ASP A 233     -29.307  -0.527 -17.155  1.00  5.82           C  
ATOM   3617  CG  ASP A 233     -28.879  -1.168 -18.458  1.00  5.82           C  
ATOM   3618  OD1 ASP A 233     -28.239  -2.191 -18.402  1.00  5.82           O  
ATOM   3619  OD2 ASP A 233     -29.194  -0.639 -19.497  1.00  5.82           O  
ATOM   3620  H   ASP A 233     -29.175  -0.424 -14.097  1.00  4.97           H  
ATOM   3621  HA  ASP A 233     -29.947  -2.327 -16.206  1.00  4.66           H  
ATOM   3622 1HB  ASP A 233     -30.317  -0.132 -17.276  1.00  6.98           H  
ATOM   3623 2HB  ASP A 233     -28.650   0.319 -16.947  1.00  6.98           H  
ATOM   3624  N   GLU A 234     -27.820  -3.383 -15.499  1.00  3.32           N  
ATOM   3625  CA  GLU A 234     -26.560  -4.082 -15.256  1.00  3.38           C  
ATOM   3626  C   GLU A 234     -25.619  -4.076 -16.449  1.00  3.09           C  
ATOM   3627  O   GLU A 234     -24.403  -3.988 -16.267  1.00  3.60           O  
ATOM   3628  CB  GLU A 234     -26.795  -5.554 -14.857  1.00  5.07           C  
ATOM   3629  CG  GLU A 234     -27.349  -5.802 -13.456  1.00  5.07           C  
ATOM   3630  CD  GLU A 234     -27.388  -7.274 -13.115  1.00  5.07           C  
ATOM   3631  OE1 GLU A 234     -26.349  -7.810 -12.787  1.00  5.07           O  
ATOM   3632  OE2 GLU A 234     -28.442  -7.863 -13.178  1.00  5.07           O  
ATOM   3633  H   GLU A 234     -28.684  -3.906 -15.454  1.00  3.98           H  
ATOM   3634  HA  GLU A 234     -26.054  -3.580 -14.431  1.00  4.06           H  
ATOM   3635 1HB  GLU A 234     -27.509  -5.991 -15.556  1.00  6.08           H  
ATOM   3636 2HB  GLU A 234     -25.870  -6.117 -14.961  1.00  6.08           H  
ATOM   3637 1HG  GLU A 234     -26.722  -5.288 -12.729  1.00  6.08           H  
ATOM   3638 2HG  GLU A 234     -28.354  -5.387 -13.391  1.00  6.08           H  
ATOM   3639  N   ASP A 235     -26.173  -4.187 -17.654  1.00  3.17           N  
ATOM   3640  CA  ASP A 235     -25.366  -4.214 -18.864  1.00  3.97           C  
ATOM   3641  C   ASP A 235     -24.678  -2.881 -19.088  1.00  3.40           C  
ATOM   3642  O   ASP A 235     -23.516  -2.845 -19.492  1.00  3.88           O  
ATOM   3643  CB  ASP A 235     -26.228  -4.579 -20.071  1.00  5.96           C  
ATOM   3644  CG  ASP A 235     -26.657  -6.041 -20.062  1.00  5.96           C  
ATOM   3645  OD1 ASP A 235     -26.087  -6.803 -19.316  1.00  5.96           O  
ATOM   3646  OD2 ASP A 235     -27.548  -6.385 -20.802  1.00  5.96           O  
ATOM   3647  H   ASP A 235     -27.180  -4.248 -17.737  1.00  3.80           H  
ATOM   3648  HA  ASP A 235     -24.596  -4.978 -18.747  1.00  4.76           H  
ATOM   3649 1HB  ASP A 235     -27.121  -3.953 -20.082  1.00  7.15           H  
ATOM   3650 2HB  ASP A 235     -25.678  -4.380 -20.990  1.00  7.15           H  
ATOM   3651  N   ALA A 236     -25.394  -1.793 -18.805  1.00  3.11           N  
ATOM   3652  CA  ALA A 236     -24.833  -0.455 -18.932  1.00  3.40           C  
ATOM   3653  C   ALA A 236     -23.684  -0.266 -17.968  1.00  2.59           C  
ATOM   3654  O   ALA A 236     -22.636   0.258 -18.352  1.00  2.76           O  
ATOM   3655  CB  ALA A 236     -25.890   0.599 -18.682  1.00  5.10           C  
ATOM   3656  H   ALA A 236     -26.357  -1.903 -18.506  1.00  3.73           H  
ATOM   3657  HA  ALA A 236     -24.443  -0.347 -19.941  1.00  4.08           H  
ATOM   3658 1HB  ALA A 236     -25.447   1.584 -18.804  1.00  6.12           H  
ATOM   3659 2HB  ALA A 236     -26.703   0.475 -19.399  1.00  6.12           H  
ATOM   3660 3HB  ALA A 236     -26.280   0.496 -17.671  1.00  6.12           H  
ATOM   3661  N   LEU A 237     -23.873  -0.712 -16.722  1.00  2.39           N  
ATOM   3662  CA  LEU A 237     -22.808  -0.610 -15.739  1.00  2.75           C  
ATOM   3663  C   LEU A 237     -21.589  -1.380 -16.195  1.00  2.65           C  
ATOM   3664  O   LEU A 237     -20.484  -0.846 -16.155  1.00  2.99           O  
ATOM   3665  CB  LEU A 237     -23.260  -1.108 -14.363  1.00  4.12           C  
ATOM   3666  CG  LEU A 237     -22.147  -1.111 -13.300  1.00  4.12           C  
ATOM   3667  CD1 LEU A 237     -21.598   0.299 -13.156  1.00  4.12           C  
ATOM   3668  CD2 LEU A 237     -22.707  -1.600 -11.966  1.00  4.12           C  
ATOM   3669  H   LEU A 237     -24.769  -1.109 -16.454  1.00  2.87           H  
ATOM   3670  HA  LEU A 237     -22.526   0.435 -15.643  1.00  3.30           H  
ATOM   3671 1HB  LEU A 237     -24.067  -0.469 -14.006  1.00  4.95           H  
ATOM   3672 2HB  LEU A 237     -23.640  -2.124 -14.460  1.00  4.95           H  
ATOM   3673  HG  LEU A 237     -21.335  -1.764 -13.620  1.00  4.95           H  
ATOM   3674 1HD1 LEU A 237     -20.802   0.305 -12.413  1.00  4.95           H  
ATOM   3675 2HD1 LEU A 237     -21.200   0.636 -14.114  1.00  4.95           H  
ATOM   3676 3HD1 LEU A 237     -22.398   0.963 -12.841  1.00  4.95           H  
ATOM   3677 1HD2 LEU A 237     -21.915  -1.597 -11.216  1.00  4.95           H  
ATOM   3678 2HD2 LEU A 237     -23.512  -0.938 -11.646  1.00  4.95           H  
ATOM   3679 3HD2 LEU A 237     -23.094  -2.611 -12.081  1.00  4.95           H  
ATOM   3680  N   LEU A 238     -21.790  -2.620 -16.632  1.00  3.12           N  
ATOM   3681  CA  LEU A 238     -20.697  -3.444 -17.121  1.00  3.79           C  
ATOM   3682  C   LEU A 238     -19.936  -2.802 -18.270  1.00  3.27           C  
ATOM   3683  O   LEU A 238     -18.705  -2.810 -18.274  1.00  3.43           O  
ATOM   3684  CB  LEU A 238     -21.216  -4.808 -17.544  1.00  5.69           C  
ATOM   3685  CG  LEU A 238     -20.152  -5.701 -18.162  1.00  5.69           C  
ATOM   3686  CD1 LEU A 238     -19.022  -5.873 -17.173  1.00  5.69           C  
ATOM   3687  CD2 LEU A 238     -20.766  -7.049 -18.508  1.00  5.69           C  
ATOM   3688  H   LEU A 238     -22.725  -3.009 -16.627  1.00  3.74           H  
ATOM   3689  HA  LEU A 238     -19.999  -3.593 -16.299  1.00  4.55           H  
ATOM   3690 1HB  LEU A 238     -21.624  -5.319 -16.674  1.00  6.82           H  
ATOM   3691 2HB  LEU A 238     -22.013  -4.676 -18.275  1.00  6.82           H  
ATOM   3692  HG  LEU A 238     -19.758  -5.229 -19.060  1.00  6.82           H  
ATOM   3693 1HD1 LEU A 238     -18.252  -6.512 -17.604  1.00  6.82           H  
ATOM   3694 2HD1 LEU A 238     -18.594  -4.900 -16.933  1.00  6.82           H  
ATOM   3695 3HD1 LEU A 238     -19.415  -6.329 -16.270  1.00  6.82           H  
ATOM   3696 1HD2 LEU A 238     -20.005  -7.694 -18.948  1.00  6.82           H  
ATOM   3697 2HD2 LEU A 238     -21.156  -7.514 -17.602  1.00  6.82           H  
ATOM   3698 3HD2 LEU A 238     -21.579  -6.906 -19.220  1.00  6.82           H  
ATOM   3699  N   LYS A 239     -20.659  -2.265 -19.250  1.00  3.13           N  
ATOM   3700  CA  LYS A 239     -20.018  -1.586 -20.363  1.00  3.58           C  
ATOM   3701  C   LYS A 239     -19.148  -0.438 -19.880  1.00  4.50           C  
ATOM   3702  O   LYS A 239     -18.046  -0.233 -20.392  1.00  6.90           O  
ATOM   3703  CB  LYS A 239     -21.045  -1.076 -21.355  1.00  5.37           C  
ATOM   3704  CG  LYS A 239     -20.421  -0.397 -22.566  1.00  5.37           C  
ATOM   3705  CD  LYS A 239     -21.452  -0.002 -23.609  1.00  5.37           C  
ATOM   3706  CE  LYS A 239     -20.778   0.685 -24.791  1.00  5.37           C  
ATOM   3707  NZ  LYS A 239     -21.725   0.963 -25.903  1.00  5.37           N  
ATOM   3708  H   LYS A 239     -21.668  -2.318 -19.222  1.00  3.76           H  
ATOM   3709  HA  LYS A 239     -19.368  -2.296 -20.871  1.00  4.30           H  
ATOM   3710 1HB  LYS A 239     -21.652  -1.908 -21.697  1.00  6.44           H  
ATOM   3711 2HB  LYS A 239     -21.705  -0.368 -20.860  1.00  6.44           H  
ATOM   3712 1HG  LYS A 239     -19.892   0.499 -22.242  1.00  6.44           H  
ATOM   3713 2HG  LYS A 239     -19.701  -1.073 -23.027  1.00  6.44           H  
ATOM   3714 1HD  LYS A 239     -21.983  -0.887 -23.962  1.00  6.44           H  
ATOM   3715 2HD  LYS A 239     -22.170   0.681 -23.160  1.00  6.44           H  
ATOM   3716 1HE  LYS A 239     -20.342   1.625 -24.456  1.00  6.44           H  
ATOM   3717 2HE  LYS A 239     -19.981   0.042 -25.164  1.00  6.44           H  
ATOM   3718 1HZ  LYS A 239     -21.227   1.405 -26.662  1.00  6.44           H  
ATOM   3719 2HZ  LYS A 239     -22.106   0.076 -26.217  1.00  6.44           H  
ATOM   3720 3HZ  LYS A 239     -22.476   1.575 -25.597  1.00  6.44           H  
ATOM   3721  N   ALA A 240     -19.641   0.311 -18.892  1.00  3.73           N  
ATOM   3722  CA  ALA A 240     -18.861   1.389 -18.317  1.00  4.80           C  
ATOM   3723  C   ALA A 240     -17.584   0.831 -17.661  1.00  4.57           C  
ATOM   3724  O   ALA A 240     -16.505   1.377 -17.883  1.00  5.47           O  
ATOM   3725  CB  ALA A 240     -19.703   2.171 -17.320  1.00  7.20           C  
ATOM   3726  H   ALA A 240     -20.573   0.130 -18.535  1.00  4.48           H  
ATOM   3727  HA  ALA A 240     -18.560   2.059 -19.123  1.00  5.76           H  
ATOM   3728 1HB  ALA A 240     -19.117   2.996 -16.919  1.00  8.64           H  
ATOM   3729 2HB  ALA A 240     -20.584   2.567 -17.824  1.00  8.64           H  
ATOM   3730 3HB  ALA A 240     -20.015   1.520 -16.507  1.00  8.64           H  
ATOM   3731  N   VAL A 241     -17.711  -0.282 -16.916  1.00  4.09           N  
ATOM   3732  CA  VAL A 241     -16.578  -0.951 -16.248  1.00  4.56           C  
ATOM   3733  C   VAL A 241     -15.482  -1.331 -17.227  1.00  5.11           C  
ATOM   3734  O   VAL A 241     -14.293  -1.168 -16.952  1.00  6.40           O  
ATOM   3735  CB  VAL A 241     -17.044  -2.230 -15.513  1.00  6.84           C  
ATOM   3736  CG1 VAL A 241     -15.841  -3.029 -15.025  1.00  6.84           C  
ATOM   3737  CG2 VAL A 241     -17.915  -1.838 -14.342  1.00  6.84           C  
ATOM   3738  H   VAL A 241     -18.637  -0.667 -16.780  1.00  4.91           H  
ATOM   3739  HA  VAL A 241     -16.162  -0.263 -15.512  1.00  5.47           H  
ATOM   3740  HB  VAL A 241     -17.604  -2.862 -16.196  1.00  8.21           H  
ATOM   3741 1HG1 VAL A 241     -16.187  -3.928 -14.513  1.00  8.21           H  
ATOM   3742 2HG1 VAL A 241     -15.222  -3.313 -15.876  1.00  8.21           H  
ATOM   3743 3HG1 VAL A 241     -15.256  -2.421 -14.335  1.00  8.21           H  
ATOM   3744 1HG2 VAL A 241     -18.251  -2.732 -13.816  1.00  8.21           H  
ATOM   3745 2HG2 VAL A 241     -17.328  -1.215 -13.677  1.00  8.21           H  
ATOM   3746 3HG2 VAL A 241     -18.775  -1.278 -14.691  1.00  8.21           H  
ATOM   3747  N   ALA A 242     -15.885  -1.844 -18.384  1.00  4.90           N  
ATOM   3748  CA  ALA A 242     -14.954  -2.234 -19.436  1.00  6.11           C  
ATOM   3749  C   ALA A 242     -14.087  -1.072 -19.964  1.00  6.84           C  
ATOM   3750  O   ALA A 242     -13.081  -1.318 -20.632  1.00  8.96           O  
ATOM   3751  CB  ALA A 242     -15.734  -2.845 -20.587  1.00  9.17           C  
ATOM   3752  H   ALA A 242     -16.877  -1.983 -18.536  1.00  5.88           H  
ATOM   3753  HA  ALA A 242     -14.282  -2.984 -19.024  1.00  7.33           H  
ATOM   3754 1HB  ALA A 242     -15.041  -3.178 -21.358  1.00 11.00           H  
ATOM   3755 2HB  ALA A 242     -16.308  -3.693 -20.218  1.00 11.00           H  
ATOM   3756 3HB  ALA A 242     -16.410  -2.103 -21.005  1.00 11.00           H  
ATOM   3757  N   ASN A 243     -14.469   0.178 -19.686  1.00  6.41           N  
ATOM   3758  CA  ASN A 243     -13.728   1.333 -20.169  1.00  7.44           C  
ATOM   3759  C   ASN A 243     -13.032   2.124 -19.054  1.00  5.74           C  
ATOM   3760  O   ASN A 243     -11.947   2.666 -19.269  1.00  5.98           O  
ATOM   3761  CB  ASN A 243     -14.664   2.216 -20.960  1.00 11.16           C  
ATOM   3762  CG  ASN A 243     -15.091   1.573 -22.251  1.00 11.16           C  
ATOM   3763  OD1 ASN A 243     -14.346   1.624 -23.237  1.00 11.16           O  
ATOM   3764  ND2 ASN A 243     -16.247   0.959 -22.272  1.00 11.16           N  
ATOM   3765  H   ASN A 243     -15.291   0.357 -19.130  1.00  7.69           H  
ATOM   3766  HA  ASN A 243     -12.945   0.977 -20.840  1.00  8.93           H  
ATOM   3767 1HB  ASN A 243     -15.552   2.427 -20.364  1.00 13.39           H  
ATOM   3768 2HB  ASN A 243     -14.178   3.167 -21.177  1.00 13.39           H  
ATOM   3769 1HD2 ASN A 243     -16.558   0.513 -23.113  1.00 13.39           H  
ATOM   3770 2HD2 ASN A 243     -16.821   0.910 -21.452  1.00 13.39           H  
ATOM   3771  N   GLN A 244     -13.640   2.181 -17.866  1.00  5.15           N  
ATOM   3772  CA  GLN A 244     -13.029   2.889 -16.737  1.00  4.48           C  
ATOM   3773  C   GLN A 244     -13.645   2.478 -15.406  1.00  3.70           C  
ATOM   3774  O   GLN A 244     -14.706   1.865 -15.386  1.00  4.34           O  
ATOM   3775  CB  GLN A 244     -13.183   4.406 -16.878  1.00  6.72           C  
ATOM   3776  CG  GLN A 244     -14.620   4.894 -16.887  1.00  6.72           C  
ATOM   3777  CD  GLN A 244     -15.264   4.761 -18.244  1.00  6.72           C  
ATOM   3778  OE1 GLN A 244     -14.718   5.221 -19.251  1.00  6.72           O  
ATOM   3779  NE2 GLN A 244     -16.427   4.132 -18.286  1.00  6.72           N  
ATOM   3780  H   GLN A 244     -14.542   1.738 -17.742  1.00  6.18           H  
ATOM   3781  HA  GLN A 244     -11.974   2.642 -16.723  1.00  5.38           H  
ATOM   3782 1HB  GLN A 244     -12.670   4.903 -16.056  1.00  8.06           H  
ATOM   3783 2HB  GLN A 244     -12.711   4.735 -17.804  1.00  8.06           H  
ATOM   3784 1HG  GLN A 244     -15.197   4.301 -16.177  1.00  8.06           H  
ATOM   3785 2HG  GLN A 244     -14.644   5.944 -16.598  1.00  8.06           H  
ATOM   3786 1HE2 GLN A 244     -16.903   4.014 -19.158  1.00  8.06           H  
ATOM   3787 2HE2 GLN A 244     -16.831   3.773 -17.444  1.00  8.06           H  
ATOM   3788  N   PRO A 245     -12.974   2.761 -14.282  1.00  3.05           N  
ATOM   3789  CA  PRO A 245     -13.494   2.605 -12.932  1.00  2.45           C  
ATOM   3790  C   PRO A 245     -14.715   3.516 -12.781  1.00  2.01           C  
ATOM   3791  O   PRO A 245     -14.734   4.640 -13.278  1.00  2.20           O  
ATOM   3792  CB  PRO A 245     -12.308   2.984 -12.044  1.00  3.68           C  
ATOM   3793  CG  PRO A 245     -11.117   2.614 -12.869  1.00  3.68           C  
ATOM   3794  CD  PRO A 245     -11.510   2.920 -14.288  1.00  3.68           C  
ATOM   3795  HA  PRO A 245     -13.774   1.559 -12.781  1.00  2.94           H  
ATOM   3796 1HB  PRO A 245     -12.344   4.053 -11.796  1.00  4.41           H  
ATOM   3797 2HB  PRO A 245     -12.360   2.429 -11.095  1.00  4.41           H  
ATOM   3798 1HG  PRO A 245     -10.229   3.160 -12.533  1.00  4.41           H  
ATOM   3799 2HG  PRO A 245     -10.894   1.550 -12.723  1.00  4.41           H  
ATOM   3800 1HD  PRO A 245     -11.244   3.954 -14.549  1.00  4.41           H  
ATOM   3801 2HD  PRO A 245     -11.046   2.193 -14.966  1.00  4.41           H  
ATOM   3802  N   VAL A 246     -15.735   3.003 -12.096  1.00  1.85           N  
ATOM   3803  CA  VAL A 246     -17.025   3.717 -11.973  1.00  1.64           C  
ATOM   3804  C   VAL A 246     -17.557   3.831 -10.538  1.00  1.33           C  
ATOM   3805  O   VAL A 246     -17.460   2.900  -9.747  1.00  1.32           O  
ATOM   3806  CB  VAL A 246     -18.104   3.011 -12.849  1.00  2.46           C  
ATOM   3807  CG1 VAL A 246     -19.455   3.693 -12.718  1.00  2.46           C  
ATOM   3808  CG2 VAL A 246     -17.673   3.013 -14.300  1.00  2.46           C  
ATOM   3809  H   VAL A 246     -15.600   2.076 -11.707  1.00  2.22           H  
ATOM   3810  HA  VAL A 246     -16.886   4.726 -12.360  1.00  1.97           H  
ATOM   3811  HB  VAL A 246     -18.226   1.987 -12.508  1.00  2.95           H  
ATOM   3812 1HG1 VAL A 246     -20.186   3.168 -13.334  1.00  2.95           H  
ATOM   3813 2HG1 VAL A 246     -19.780   3.672 -11.681  1.00  2.95           H  
ATOM   3814 3HG1 VAL A 246     -19.371   4.723 -13.056  1.00  2.95           H  
ATOM   3815 1HG2 VAL A 246     -18.428   2.503 -14.890  1.00  2.95           H  
ATOM   3816 2HG2 VAL A 246     -17.563   4.039 -14.649  1.00  2.95           H  
ATOM   3817 3HG2 VAL A 246     -16.729   2.490 -14.397  1.00  2.95           H  
ATOM   3818  N   SER A 247     -18.115   4.987 -10.185  1.00  1.37           N  
ATOM   3819  CA  SER A 247     -18.711   5.139  -8.860  1.00  1.26           C  
ATOM   3820  C   SER A 247     -20.095   4.508  -8.844  1.00  1.25           C  
ATOM   3821  O   SER A 247     -20.938   4.820  -9.680  1.00  1.48           O  
ATOM   3822  CB  SER A 247     -18.792   6.593  -8.484  1.00  1.89           C  
ATOM   3823  OG  SER A 247     -17.515   7.118  -8.270  1.00  1.89           O  
ATOM   3824  H   SER A 247     -18.183   5.749 -10.845  1.00  1.64           H  
ATOM   3825  HA  SER A 247     -18.087   4.620  -8.131  1.00  1.51           H  
ATOM   3826 1HB  SER A 247     -19.285   7.143  -9.284  1.00  2.27           H  
ATOM   3827 2HB  SER A 247     -19.394   6.705  -7.594  1.00  2.27           H  
ATOM   3828  HG  SER A 247     -17.227   6.736  -7.434  1.00  2.27           H  
ATOM   3829  N   VAL A 248     -20.331   3.597  -7.902  1.00  1.42           N  
ATOM   3830  CA  VAL A 248     -21.591   2.858  -7.888  1.00  1.78           C  
ATOM   3831  C   VAL A 248     -22.226   2.805  -6.488  1.00  1.66           C  
ATOM   3832  O   VAL A 248     -21.530   2.662  -5.486  1.00  1.70           O  
ATOM   3833  CB  VAL A 248     -21.352   1.417  -8.396  1.00  2.67           C  
ATOM   3834  CG1 VAL A 248     -22.661   0.678  -8.455  1.00  2.67           C  
ATOM   3835  CG2 VAL A 248     -20.684   1.417  -9.758  1.00  2.67           C  
ATOM   3836  H   VAL A 248     -19.620   3.386  -7.217  1.00  1.70           H  
ATOM   3837  HA  VAL A 248     -22.288   3.353  -8.563  1.00  2.14           H  
ATOM   3838  HB  VAL A 248     -20.714   0.892  -7.686  1.00  3.20           H  
ATOM   3839 1HG1 VAL A 248     -22.476  -0.338  -8.798  1.00  3.20           H  
ATOM   3840 2HG1 VAL A 248     -23.118   0.651  -7.469  1.00  3.20           H  
ATOM   3841 3HG1 VAL A 248     -23.332   1.178  -9.153  1.00  3.20           H  
ATOM   3842 1HG2 VAL A 248     -20.528   0.389 -10.082  1.00  3.20           H  
ATOM   3843 2HG2 VAL A 248     -21.319   1.928 -10.475  1.00  3.20           H  
ATOM   3844 3HG2 VAL A 248     -19.724   1.922  -9.699  1.00  3.20           H  
ATOM   3845  N   ALA A 249     -23.545   2.962  -6.406  1.00  1.96           N  
ATOM   3846  CA  ALA A 249     -24.214   2.869  -5.107  1.00  2.19           C  
ATOM   3847  C   ALA A 249     -24.641   1.423  -4.819  1.00  2.32           C  
ATOM   3848  O   ALA A 249     -25.066   0.705  -5.724  1.00  2.88           O  
ATOM   3849  CB  ALA A 249     -25.411   3.785  -5.054  1.00  3.29           C  
ATOM   3850  H   ALA A 249     -24.089   3.107  -7.248  1.00  2.35           H  
ATOM   3851  HA  ALA A 249     -23.506   3.174  -4.342  1.00  2.63           H  
ATOM   3852 1HB  ALA A 249     -25.878   3.720  -4.072  1.00  3.94           H  
ATOM   3853 2HB  ALA A 249     -25.096   4.812  -5.240  1.00  3.94           H  
ATOM   3854 3HB  ALA A 249     -26.122   3.477  -5.812  1.00  3.94           H  
ATOM   3855  N   ILE A 250     -24.549   1.015  -3.551  1.00  2.62           N  
ATOM   3856  CA  ILE A 250     -24.883  -0.351  -3.138  1.00  3.06           C  
ATOM   3857  C   ILE A 250     -25.561  -0.421  -1.766  1.00  3.16           C  
ATOM   3858  O   ILE A 250     -25.222   0.343  -0.859  1.00  3.86           O  
ATOM   3859  CB  ILE A 250     -23.601  -1.223  -3.081  1.00  4.59           C  
ATOM   3860  CG1 ILE A 250     -23.952  -2.699  -2.845  1.00  4.59           C  
ATOM   3861  CG2 ILE A 250     -22.683  -0.730  -1.974  1.00  4.59           C  
ATOM   3862  CD1 ILE A 250     -22.793  -3.650  -3.072  1.00  4.59           C  
ATOM   3863  H   ILE A 250     -24.193   1.660  -2.861  1.00  3.14           H  
ATOM   3864  HA  ILE A 250     -25.564  -0.775  -3.876  1.00  3.67           H  
ATOM   3865  HB  ILE A 250     -23.076  -1.154  -4.030  1.00  5.51           H  
ATOM   3866 1HG1 ILE A 250     -24.293  -2.825  -1.819  1.00  5.51           H  
ATOM   3867 2HG1 ILE A 250     -24.763  -2.980  -3.516  1.00  5.51           H  
ATOM   3868 1HG2 ILE A 250     -21.780  -1.341  -1.953  1.00  5.51           H  
ATOM   3869 2HG2 ILE A 250     -22.413   0.308  -2.158  1.00  5.51           H  
ATOM   3870 3HG2 ILE A 250     -23.196  -0.808  -1.016  1.00  5.51           H  
ATOM   3871 1HD1 ILE A 250     -23.122  -4.672  -2.885  1.00  5.51           H  
ATOM   3872 2HD1 ILE A 250     -22.438  -3.567  -4.098  1.00  5.51           H  
ATOM   3873 3HD1 ILE A 250     -21.981  -3.400  -2.390  1.00  5.51           H  
ATOM   3874  N   ASP A 251     -26.496  -1.367  -1.604  1.00  2.85           N  
ATOM   3875  CA  ASP A 251     -27.103  -1.608  -0.300  1.00  3.32           C  
ATOM   3876  C   ASP A 251     -26.131  -2.373   0.574  1.00  4.22           C  
ATOM   3877  O   ASP A 251     -26.163  -3.602   0.636  1.00  3.73           O  
ATOM   3878  CB  ASP A 251     -28.402  -2.413  -0.409  1.00  4.98           C  
ATOM   3879  CG  ASP A 251     -29.056  -2.644   0.960  1.00  4.98           C  
ATOM   3880  OD1 ASP A 251     -28.442  -2.319   1.957  1.00  4.98           O  
ATOM   3881  OD2 ASP A 251     -30.138  -3.193   1.005  1.00  4.98           O  
ATOM   3882  H   ASP A 251     -26.784  -1.945  -2.384  1.00  3.42           H  
ATOM   3883  HA  ASP A 251     -27.317  -0.650   0.175  1.00  3.98           H  
ATOM   3884 1HB  ASP A 251     -29.107  -1.886  -1.052  1.00  5.98           H  
ATOM   3885 2HB  ASP A 251     -28.194  -3.377  -0.870  1.00  5.98           H  
ATOM   3886  N   ALA A 252     -25.271  -1.630   1.256  1.00  7.07           N  
ATOM   3887  CA  ALA A 252     -24.253  -2.195   2.129  1.00 10.21           C  
ATOM   3888  C   ALA A 252     -24.736  -2.444   3.554  1.00 10.84           C  
ATOM   3889  O   ALA A 252     -23.920  -2.737   4.430  1.00 16.07           O  
ATOM   3890  CB  ALA A 252     -23.060  -1.278   2.175  1.00 15.32           C  
ATOM   3891  H   ALA A 252     -25.325  -0.620   1.138  1.00  8.48           H  
ATOM   3892  HA  ALA A 252     -23.949  -3.154   1.708  1.00 12.25           H  
ATOM   3893 1HB  ALA A 252     -22.285  -1.714   2.799  1.00 18.38           H  
ATOM   3894 2HB  ALA A 252     -22.676  -1.128   1.167  1.00 18.38           H  
ATOM   3895 3HB  ALA A 252     -23.364  -0.323   2.598  1.00 18.38           H  
ATOM   3896  N   GLY A 253     -26.042  -2.321   3.814  1.00 12.32           N  
ATOM   3897  CA  GLY A 253     -26.556  -2.519   5.172  1.00 16.67           C  
ATOM   3898  C   GLY A 253     -26.786  -3.988   5.576  1.00 12.57           C  
ATOM   3899  O   GLY A 253     -27.684  -4.270   6.374  1.00 21.53           O  
ATOM   3900  H   GLY A 253     -26.709  -2.100   3.075  1.00 14.78           H  
ATOM   3901 1HA  GLY A 253     -25.864  -2.060   5.878  1.00 20.00           H  
ATOM   3902 2HA  GLY A 253     -27.494  -1.974   5.269  1.00 20.00           H  
ATOM   3903  N   GLY A 254     -25.977  -4.921   5.061  1.00 18.39           N  
ATOM   3904  CA  GLY A 254     -26.148  -6.326   5.394  1.00 16.70           C  
ATOM   3905  C   GLY A 254     -25.039  -6.862   6.292  1.00 12.47           C  
ATOM   3906  O   GLY A 254     -23.892  -6.408   6.239  1.00 13.02           O  
ATOM   3907  H   GLY A 254     -25.240  -4.665   4.425  1.00 22.07           H  
ATOM   3908 1HA  GLY A 254     -27.111  -6.464   5.887  1.00 20.04           H  
ATOM   3909 2HA  GLY A 254     -26.182  -6.909   4.474  1.00 20.04           H  
ATOM   3910  N   GLN A 255     -25.410  -7.855   7.092  1.00 13.08           N  
ATOM   3911  CA  GLN A 255     -24.522  -8.522   8.030  1.00 13.80           C  
ATOM   3912  C   GLN A 255     -23.443  -9.290   7.289  1.00 11.42           C  
ATOM   3913  O   GLN A 255     -22.271  -9.260   7.655  1.00 14.14           O  
ATOM   3914  CB  GLN A 255     -25.350  -9.451   8.914  1.00 20.70           C  
ATOM   3915  CG  GLN A 255     -26.263  -8.692   9.859  1.00 20.70           C  
ATOM   3916  CD  GLN A 255     -27.259  -9.561  10.603  1.00 20.70           C  
ATOM   3917  OE1 GLN A 255     -27.482 -10.726  10.255  1.00 20.70           O  
ATOM   3918  NE2 GLN A 255     -27.875  -8.993  11.638  1.00 20.70           N  
ATOM   3919  H   GLN A 255     -26.373  -8.159   7.056  1.00 15.70           H  
ATOM   3920  HA  GLN A 255     -24.044  -7.769   8.655  1.00 16.56           H  
ATOM   3921 1HB  GLN A 255     -25.963 -10.105   8.293  1.00 24.84           H  
ATOM   3922 2HB  GLN A 255     -24.689 -10.080   9.508  1.00 24.84           H  
ATOM   3923 1HG  GLN A 255     -25.631  -8.210  10.597  1.00 24.84           H  
ATOM   3924 2HG  GLN A 255     -26.816  -7.943   9.293  1.00 24.84           H  
ATOM   3925 1HE2 GLN A 255     -28.546  -9.514  12.167  1.00 24.84           H  
ATOM   3926 2HE2 GLN A 255     -27.674  -8.042  11.889  1.00 24.84           H  
ATOM   3927  N   ASP A 256     -23.843  -9.944   6.213  1.00 10.73           N  
ATOM   3928  CA  ASP A 256     -22.914 -10.692   5.395  1.00 12.99           C  
ATOM   3929  C   ASP A 256     -21.809  -9.790   4.872  1.00 12.38           C  
ATOM   3930  O   ASP A 256     -20.645 -10.185   4.817  1.00 18.14           O  
ATOM   3931  CB  ASP A 256     -23.647 -11.325   4.218  1.00 19.48           C  
ATOM   3932  CG  ASP A 256     -24.572 -12.450   4.642  1.00 19.48           C  
ATOM   3933  OD1 ASP A 256     -24.480 -12.886   5.763  1.00 19.48           O  
ATOM   3934  OD2 ASP A 256     -25.370 -12.864   3.835  1.00 19.48           O  
ATOM   3935  H   ASP A 256     -24.821  -9.933   5.958  1.00 12.88           H  
ATOM   3936  HA  ASP A 256     -22.465 -11.475   6.004  1.00 15.59           H  
ATOM   3937 1HB  ASP A 256     -24.238 -10.565   3.705  1.00 23.38           H  
ATOM   3938 2HB  ASP A 256     -22.923 -11.716   3.504  1.00 23.38           H  
ATOM   3939  N   PHE A 257     -22.184  -8.565   4.505  1.00 12.85           N  
ATOM   3940  CA  PHE A 257     -21.236  -7.632   3.943  1.00 15.68           C  
ATOM   3941  C   PHE A 257     -20.244  -7.153   4.998  1.00 13.37           C  
ATOM   3942  O   PHE A 257     -19.036  -7.136   4.745  1.00 15.22           O  
ATOM   3943  CB  PHE A 257     -21.977  -6.483   3.263  1.00 23.52           C  
ATOM   3944  CG  PHE A 257     -21.128  -5.613   2.378  1.00 23.52           C  
ATOM   3945  CD1 PHE A 257     -20.466  -6.174   1.300  1.00 23.52           C  
ATOM   3946  CD2 PHE A 257     -21.038  -4.248   2.559  1.00 23.52           C  
ATOM   3947  CE1 PHE A 257     -19.732  -5.402   0.424  1.00 23.52           C  
ATOM   3948  CE2 PHE A 257     -20.302  -3.467   1.682  1.00 23.52           C  
ATOM   3949  CZ  PHE A 257     -19.652  -4.043   0.614  1.00 23.52           C  
ATOM   3950  H   PHE A 257     -23.151  -8.291   4.585  1.00 15.42           H  
ATOM   3951  HA  PHE A 257     -20.684  -8.135   3.174  1.00 18.82           H  
ATOM   3952 1HB  PHE A 257     -22.791  -6.886   2.659  1.00 28.22           H  
ATOM   3953 2HB  PHE A 257     -22.426  -5.848   4.026  1.00 28.22           H  
ATOM   3954  HD1 PHE A 257     -20.545  -7.248   1.138  1.00 28.22           H  
ATOM   3955  HD2 PHE A 257     -21.567  -3.788   3.395  1.00 28.22           H  
ATOM   3956  HE1 PHE A 257     -19.225  -5.867  -0.421  1.00 28.22           H  
ATOM   3957  HE2 PHE A 257     -20.242  -2.389   1.828  1.00 28.22           H  
ATOM   3958  HZ  PHE A 257     -19.079  -3.425  -0.076  1.00 28.22           H  
ATOM   3959  N   GLN A 258     -20.719  -6.826   6.207  1.00 11.46           N  
ATOM   3960  CA  GLN A 258     -19.773  -6.383   7.231  1.00 11.23           C  
ATOM   3961  C   GLN A 258     -18.831  -7.505   7.685  1.00  9.26           C  
ATOM   3962  O   GLN A 258     -17.746  -7.217   8.191  1.00 11.44           O  
ATOM   3963  CB  GLN A 258     -20.482  -5.808   8.464  1.00 16.84           C  
ATOM   3964  CG  GLN A 258     -21.194  -6.815   9.334  1.00 16.84           C  
ATOM   3965  CD  GLN A 258     -21.882  -6.177  10.518  1.00 16.84           C  
ATOM   3966  OE1 GLN A 258     -22.906  -5.508  10.363  1.00 16.84           O  
ATOM   3967  NE2 GLN A 258     -21.326  -6.377  11.706  1.00 16.84           N  
ATOM   3968  H   GLN A 258     -21.719  -6.846   6.390  1.00 13.75           H  
ATOM   3969  HA  GLN A 258     -19.158  -5.592   6.803  1.00 13.48           H  
ATOM   3970 1HB  GLN A 258     -19.759  -5.284   9.087  1.00 20.21           H  
ATOM   3971 2HB  GLN A 258     -21.223  -5.080   8.139  1.00 20.21           H  
ATOM   3972 1HG  GLN A 258     -21.959  -7.286   8.735  1.00 20.21           H  
ATOM   3973 2HG  GLN A 258     -20.481  -7.555   9.699  1.00 20.21           H  
ATOM   3974 1HE2 GLN A 258     -21.735  -5.979  12.528  1.00 20.21           H  
ATOM   3975 2HE2 GLN A 258     -20.496  -6.929  11.782  1.00 20.21           H  
ATOM   3976  N   PHE A 259     -19.199  -8.772   7.452  1.00  7.91           N  
ATOM   3977  CA  PHE A 259     -18.319  -9.869   7.838  1.00  7.77           C  
ATOM   3978  C   PHE A 259     -17.449 -10.432   6.700  1.00  6.81           C  
ATOM   3979  O   PHE A 259     -16.893 -11.526   6.828  1.00  6.47           O  
ATOM   3980  CB  PHE A 259     -19.095 -11.004   8.499  1.00 11.65           C  
ATOM   3981  CG  PHE A 259     -19.737 -10.636   9.801  1.00 11.65           C  
ATOM   3982  CD1 PHE A 259     -21.106 -10.754   9.968  1.00 11.65           C  
ATOM   3983  CD2 PHE A 259     -18.979 -10.150  10.856  1.00 11.65           C  
ATOM   3984  CE1 PHE A 259     -21.710 -10.404  11.155  1.00 11.65           C  
ATOM   3985  CE2 PHE A 259     -19.581  -9.798  12.047  1.00 11.65           C  
ATOM   3986  CZ  PHE A 259     -20.948  -9.927  12.193  1.00 11.65           C  
ATOM   3987  H   PHE A 259     -20.113  -8.979   7.061  1.00  9.49           H  
ATOM   3988  HA  PHE A 259     -17.640  -9.484   8.598  1.00  9.32           H  
ATOM   3989 1HB  PHE A 259     -19.879 -11.343   7.828  1.00 13.99           H  
ATOM   3990 2HB  PHE A 259     -18.423 -11.842   8.677  1.00 13.99           H  
ATOM   3991  HD1 PHE A 259     -21.711 -11.131   9.144  1.00 13.99           H  
ATOM   3992  HD2 PHE A 259     -17.900 -10.046  10.736  1.00 13.99           H  
ATOM   3993  HE1 PHE A 259     -22.789 -10.503  11.270  1.00 13.99           H  
ATOM   3994  HE2 PHE A 259     -18.983  -9.416  12.871  1.00 13.99           H  
ATOM   3995  HZ  PHE A 259     -21.427  -9.648  13.127  1.00 13.99           H  
ATOM   3996  N   TYR A 260     -17.288  -9.701   5.593  1.00  8.49           N  
ATOM   3997  CA  TYR A 260     -16.382 -10.225   4.569  1.00  9.34           C  
ATOM   3998  C   TYR A 260     -14.927  -9.923   4.864  1.00  9.63           C  
ATOM   3999  O   TYR A 260     -14.586  -8.884   5.433  1.00 13.18           O  
ATOM   4000  CB  TYR A 260     -16.713  -9.717   3.185  1.00 14.01           C  
ATOM   4001  CG  TYR A 260     -17.948 -10.345   2.629  1.00 14.01           C  
ATOM   4002  CD1 TYR A 260     -18.882  -9.559   2.009  1.00 14.01           C  
ATOM   4003  CD2 TYR A 260     -18.155 -11.711   2.766  1.00 14.01           C  
ATOM   4004  CE1 TYR A 260     -20.031 -10.126   1.525  1.00 14.01           C  
ATOM   4005  CE2 TYR A 260     -19.312 -12.282   2.279  1.00 14.01           C  
ATOM   4006  CZ  TYR A 260     -20.252 -11.489   1.661  1.00 14.01           C  
ATOM   4007  OH  TYR A 260     -21.416 -12.042   1.189  1.00 14.01           O  
ATOM   4008  H   TYR A 260     -17.770  -8.819   5.454  1.00 10.19           H  
ATOM   4009  HA  TYR A 260     -16.486 -11.309   4.552  1.00 11.21           H  
ATOM   4010 1HB  TYR A 260     -16.859  -8.635   3.213  1.00 16.81           H  
ATOM   4011 2HB  TYR A 260     -15.886  -9.926   2.507  1.00 16.81           H  
ATOM   4012  HD1 TYR A 260     -18.714  -8.487   1.912  1.00 16.81           H  
ATOM   4013  HD2 TYR A 260     -17.409 -12.330   3.266  1.00 16.81           H  
ATOM   4014  HE1 TYR A 260     -20.764  -9.488   1.050  1.00 16.81           H  
ATOM   4015  HE2 TYR A 260     -19.480 -13.352   2.391  1.00 16.81           H  
ATOM   4016  HH  TYR A 260     -21.539 -12.906   1.581  1.00 16.81           H  
ATOM   4017  N   PHE A 261     -14.076 -10.864   4.484  1.00 14.62           N  
ATOM   4018  CA  PHE A 261     -12.645 -10.770   4.716  1.00 20.65           C  
ATOM   4019  C   PHE A 261     -11.884 -11.561   3.646  1.00 31.05           C  
ATOM   4020  O   PHE A 261     -10.893 -11.095   3.096  1.00 80.51           O  
ATOM   4021  CB  PHE A 261     -12.300 -11.238   6.115  1.00 30.97           C  
ATOM   4022  CG  PHE A 261     -10.882 -10.963   6.508  1.00 30.97           C  
ATOM   4023  CD1 PHE A 261     -10.494  -9.712   6.960  1.00 30.97           C  
ATOM   4024  CD2 PHE A 261      -9.937 -11.955   6.433  1.00 30.97           C  
ATOM   4025  CE1 PHE A 261      -9.184  -9.475   7.339  1.00 30.97           C  
ATOM   4026  CE2 PHE A 261      -8.629 -11.729   6.814  1.00 30.97           C  
ATOM   4027  CZ  PHE A 261      -8.252 -10.485   7.267  1.00 30.97           C  
ATOM   4028  H   PHE A 261     -14.446 -11.682   4.021  1.00 17.54           H  
ATOM   4029  HA  PHE A 261     -12.349  -9.726   4.633  1.00 24.78           H  
ATOM   4030 1HB  PHE A 261     -12.956 -10.751   6.833  1.00 37.17           H  
ATOM   4031 2HB  PHE A 261     -12.472 -12.311   6.192  1.00 37.17           H  
ATOM   4032  HD1 PHE A 261     -11.235  -8.915   7.022  1.00 37.17           H  
ATOM   4033  HD2 PHE A 261     -10.252 -12.931   6.078  1.00 37.17           H  
ATOM   4034  HE1 PHE A 261      -8.886  -8.491   7.698  1.00 37.17           H  
ATOM   4035  HE2 PHE A 261      -7.895 -12.534   6.757  1.00 37.17           H  
ATOM   4036  HZ  PHE A 261      -7.222 -10.302   7.566  1.00 37.17           H  
ATOM   4037  N   GLU A 262     -12.319 -12.803   3.415  1.00 61.55           N  
ATOM   4038  CA  GLU A 262     -11.779 -13.729   2.397  1.00 90.89           C  
ATOM   4039  C   GLU A 262     -10.398 -14.332   2.706  1.00176.46           C  
ATOM   4040  O   GLU A 262     -10.202 -15.529   2.539  1.00263.45           O  
ATOM   4041  CB  GLU A 262     -11.741 -13.080   1.009  1.00136.34           C  
ATOM   4042  CG  GLU A 262     -13.124 -12.778   0.442  1.00136.34           C  
ATOM   4043  CD  GLU A 262     -13.108 -12.333  -0.996  1.00136.34           C  
ATOM   4044  OE1 GLU A 262     -12.132 -12.572  -1.669  1.00136.34           O  
ATOM   4045  OE2 GLU A 262     -14.074 -11.750  -1.429  1.00136.34           O  
ATOM   4046  H   GLU A 262     -13.110 -13.126   3.950  1.00 73.86           H  
ATOM   4047  HA  GLU A 262     -12.482 -14.555   2.321  1.00109.07           H  
ATOM   4048 1HB  GLU A 262     -11.169 -12.153   1.032  1.00163.60           H  
ATOM   4049 2HB  GLU A 262     -11.239 -13.750   0.312  1.00163.60           H  
ATOM   4050 1HG  GLU A 262     -13.738 -13.675   0.521  1.00163.60           H  
ATOM   4051 2HG  GLU A 262     -13.589 -12.003   1.049  1.00163.60           H  
ATOM   4052  N   VAL A 263      -9.444 -13.528   3.146  1.00259.74           N  
ATOM   4053  CA  VAL A 263      -8.132 -14.061   3.486  1.00400.00           C  
ATOM   4054  C   VAL A 263      -8.226 -15.002   4.703  1.00400.00           C  
ATOM   4055  O   VAL A 263      -8.918 -14.722   5.678  1.00400.00           O  
ATOM   4056  CB  VAL A 263      -7.148 -12.907   3.746  1.00600.00           C  
ATOM   4057  CG1 VAL A 263      -5.817 -13.444   4.252  1.00600.00           C  
ATOM   4058  CG2 VAL A 263      -6.966 -12.115   2.459  1.00600.00           C  
ATOM   4059  H   VAL A 263      -9.628 -12.541   3.235  1.00311.69           H  
ATOM   4060  HA  VAL A 263      -7.762 -14.635   2.635  1.00480.00           H  
ATOM   4061  HB  VAL A 263      -7.550 -12.252   4.506  1.00720.00           H  
ATOM   4062 1HG1 VAL A 263      -5.135 -12.613   4.436  1.00720.00           H  
ATOM   4063 2HG1 VAL A 263      -5.973 -13.993   5.180  1.00720.00           H  
ATOM   4064 3HG1 VAL A 263      -5.385 -14.108   3.504  1.00720.00           H  
ATOM   4065 1HG2 VAL A 263      -6.283 -11.285   2.635  1.00720.00           H  
ATOM   4066 2HG2 VAL A 263      -6.556 -12.766   1.687  1.00720.00           H  
ATOM   4067 3HG2 VAL A 263      -7.931 -11.726   2.131  1.00720.00           H  
ATOM   4068  N   THR A 264      -7.553 -16.138   4.617  1.00400.00           N  
ATOM   4069  CA  THR A 264      -7.586 -17.163   5.662  1.00400.00           C  
ATOM   4070  C   THR A 264      -7.123 -16.694   7.062  1.00400.00           C  
ATOM   4071  O   THR A 264      -6.111 -16.005   7.200  1.00400.00           O  
ATOM   4072  CB  THR A 264      -6.730 -18.376   5.219  1.00600.00           C  
ATOM   4073  OG1 THR A 264      -7.268 -18.934   4.010  1.00600.00           O  
ATOM   4074  CG2 THR A 264      -6.705 -19.451   6.293  1.00600.00           C  
ATOM   4075  H   THR A 264      -7.000 -16.313   3.788  1.00480.00           H  
ATOM   4076  HA  THR A 264      -8.618 -17.501   5.756  1.00480.00           H  
ATOM   4077  HB  THR A 264      -5.709 -18.044   5.028  1.00720.00           H  
ATOM   4078  HG1 THR A 264      -7.102 -18.351   3.258  1.00720.00           H  
ATOM   4079 1HG2 THR A 264      -6.097 -20.288   5.952  1.00720.00           H  
ATOM   4080 2HG2 THR A 264      -6.277 -19.044   7.206  1.00720.00           H  
ATOM   4081 3HG2 THR A 264      -7.720 -19.798   6.488  1.00720.00           H  
ATOM   4082  N   PHE A 265      -7.874 -17.116   8.092  1.00400.00           N  
ATOM   4083  CA  PHE A 265      -7.564 -16.854   9.511  1.00400.00           C  
ATOM   4084  C   PHE A 265      -6.922 -18.060  10.188  1.00400.00           C  
ATOM   4085  O   PHE A 265      -6.846 -19.145   9.612  1.00400.00           O  
ATOM   4086  CB  PHE A 265      -8.786 -16.434  10.347  1.00600.00           C  
ATOM   4087  CG  PHE A 265      -9.266 -15.015  10.205  1.00600.00           C  
ATOM   4088  CD1 PHE A 265     -10.274 -14.651   9.334  1.00600.00           C  
ATOM   4089  CD2 PHE A 265      -8.701 -14.030  11.008  1.00600.00           C  
ATOM   4090  CE1 PHE A 265     -10.702 -13.336   9.281  1.00600.00           C  
ATOM   4091  CE2 PHE A 265      -9.128 -12.718  10.949  1.00600.00           C  
ATOM   4092  CZ  PHE A 265     -10.134 -12.372  10.082  1.00600.00           C  
ATOM   4093  H   PHE A 265      -8.696 -17.665   7.881  1.00480.00           H  
ATOM   4094  HA  PHE A 265      -6.846 -16.033   9.550  1.00480.00           H  
ATOM   4095 1HB  PHE A 265      -9.619 -17.087  10.091  1.00720.00           H  
ATOM   4096 2HB  PHE A 265      -8.572 -16.601  11.401  1.00720.00           H  
ATOM   4097  HD1 PHE A 265     -10.737 -15.407   8.697  1.00720.00           H  
ATOM   4098  HD2 PHE A 265      -7.908 -14.308  11.705  1.00720.00           H  
ATOM   4099  HE1 PHE A 265     -11.497 -13.054   8.596  1.00720.00           H  
ATOM   4100  HE2 PHE A 265      -8.672 -11.962  11.589  1.00720.00           H  
ATOM   4101  HZ  PHE A 265     -10.480 -11.341  10.029  1.00720.00           H  
ATOM   4102  N   HIS A 266      -6.449 -17.859  11.416  1.00400.00           N  
ATOM   4103  CA  HIS A 266      -5.713 -18.893  12.132  1.00400.00           C  
ATOM   4104  C   HIS A 266      -6.565 -19.822  13.009  1.00400.00           C  
ATOM   4105  O   HIS A 266      -6.023 -20.718  13.658  1.00400.00           O  
ATOM   4106  CB  HIS A 266      -4.666 -18.228  13.021  1.00600.00           C  
ATOM   4107  CG  HIS A 266      -3.633 -17.457  12.270  1.00600.00           C  
ATOM   4108  ND1 HIS A 266      -2.670 -18.062  11.493  1.00600.00           N  
ATOM   4109  CD2 HIS A 266      -3.415 -16.126  12.176  1.00600.00           C  
ATOM   4110  CE1 HIS A 266      -1.900 -17.134  10.952  1.00600.00           C  
ATOM   4111  NE2 HIS A 266      -2.331 -15.951  11.351  1.00600.00           N  
ATOM   4112  H   HIS A 266      -6.567 -16.953  11.849  1.00480.00           H  
ATOM   4113  HA  HIS A 266      -5.194 -19.519  11.407  1.00480.00           H  
ATOM   4114 1HB  HIS A 266      -5.157 -17.552  13.722  1.00720.00           H  
ATOM   4115 2HB  HIS A 266      -4.155 -18.992  13.602  1.00720.00           H  
ATOM   4116  HD2 HIS A 266      -3.991 -15.339  12.665  1.00720.00           H  
ATOM   4117  HE1 HIS A 266      -1.053 -17.313  10.290  1.00720.00           H  
ATOM   4118  HE2 HIS A 266      -1.933 -15.059  11.095  1.00720.00           H  
ATOM   4119  N   LEU A 267      -7.885 -19.636  13.035  1.00400.00           N  
ATOM   4120  CA  LEU A 267      -8.716 -20.544  13.824  1.00400.00           C  
ATOM   4121  C   LEU A 267      -9.396 -21.550  12.916  1.00400.00           C  
ATOM   4122  O   LEU A 267     -10.098 -21.175  11.976  1.00400.00           O  
ATOM   4123  CB  LEU A 267      -9.768 -19.796  14.655  1.00600.00           C  
ATOM   4124  CG  LEU A 267     -10.709 -20.724  15.447  1.00600.00           C  
ATOM   4125  CD1 LEU A 267      -9.891 -21.495  16.458  1.00600.00           C  
ATOM   4126  CD2 LEU A 267     -11.792 -19.921  16.152  1.00600.00           C  
ATOM   4127  H   LEU A 267      -8.312 -18.890  12.508  1.00480.00           H  
ATOM   4128  HA  LEU A 267      -8.075 -21.090  14.514  1.00480.00           H  
ATOM   4129 1HB  LEU A 267      -9.256 -19.150  15.367  1.00720.00           H  
ATOM   4130 2HB  LEU A 267     -10.370 -19.173  13.996  1.00720.00           H  
ATOM   4131  HG  LEU A 267     -11.165 -21.439  14.774  1.00720.00           H  
ATOM   4132 1HD1 LEU A 267     -10.541 -22.167  17.019  1.00720.00           H  
ATOM   4133 2HD1 LEU A 267      -9.126 -22.074  15.942  1.00720.00           H  
ATOM   4134 3HD1 LEU A 267      -9.413 -20.795  17.142  1.00720.00           H  
ATOM   4135 1HD2 LEU A 267     -12.441 -20.597  16.711  1.00720.00           H  
ATOM   4136 2HD2 LEU A 267     -11.323 -19.220  16.837  1.00720.00           H  
ATOM   4137 3HD2 LEU A 267     -12.383 -19.373  15.426  1.00720.00           H  
ATOM   4138  N   ARG A 268      -9.174 -22.827  13.212  1.00400.00           N  
ATOM   4139  CA  ARG A 268      -9.687 -23.937  12.423  1.00400.00           C  
ATOM   4140  C   ARG A 268     -11.204 -24.053  12.446  1.00400.00           C  
ATOM   4141  O   ARG A 268     -11.812 -24.438  11.449  1.00400.00           O  
ATOM   4142  CB  ARG A 268      -9.086 -25.237  12.930  1.00600.00           C  
ATOM   4143  CG  ARG A 268      -7.602 -25.402  12.642  1.00600.00           C  
ATOM   4144  CD  ARG A 268      -7.059 -26.651  13.232  1.00600.00           C  
ATOM   4145  NE  ARG A 268      -5.639 -26.806  12.957  1.00600.00           N  
ATOM   4146  CZ  ARG A 268      -4.853 -27.757  13.497  1.00600.00           C  
ATOM   4147  NH1 ARG A 268      -5.359 -28.632  14.338  1.00600.00           N  
ATOM   4148  NH2 ARG A 268      -3.570 -27.810  13.181  1.00600.00           N  
ATOM   4149  H   ARG A 268      -8.598 -23.038  14.015  1.00480.00           H  
ATOM   4150  HA  ARG A 268      -9.371 -23.791  11.390  1.00480.00           H  
ATOM   4151 1HB  ARG A 268      -9.221 -25.307  14.008  1.00720.00           H  
ATOM   4152 2HB  ARG A 268      -9.606 -26.082  12.478  1.00720.00           H  
ATOM   4153 1HG  ARG A 268      -7.445 -25.437  11.563  1.00720.00           H  
ATOM   4154 2HG  ARG A 268      -7.053 -24.557  13.060  1.00720.00           H  
ATOM   4155 1HD  ARG A 268      -7.197 -26.634  14.312  1.00720.00           H  
ATOM   4156 2HD  ARG A 268      -7.583 -27.510  12.813  1.00720.00           H  
ATOM   4157  HE  ARG A 268      -5.212 -26.152  12.315  1.00720.00           H  
ATOM   4158 1HH1 ARG A 268      -6.340 -28.592  14.579  1.00720.00           H  
ATOM   4159 2HH1 ARG A 268      -4.769 -29.344  14.742  1.00720.00           H  
ATOM   4160 1HH2 ARG A 268      -3.181 -27.138  12.535  1.00720.00           H  
ATOM   4161 2HH2 ARG A 268      -2.980 -28.523  13.584  1.00720.00           H  
ATOM   4162  N   LEU A 269     -11.820 -23.725  13.574  1.00400.00           N  
ATOM   4163  CA  LEU A 269     -13.271 -23.793  13.674  1.00400.00           C  
ATOM   4164  C   LEU A 269     -13.937 -22.631  12.952  1.00400.00           C  
ATOM   4165  O   LEU A 269     -15.043 -22.774  12.429  1.00400.00           O  
ATOM   4166  CB  LEU A 269     -13.684 -23.830  15.136  1.00600.00           C  
ATOM   4167  CG  LEU A 269     -13.258 -25.107  15.862  1.00600.00           C  
ATOM   4168  CD1 LEU A 269     -13.617 -25.001  17.325  1.00600.00           C  
ATOM   4169  CD2 LEU A 269     -13.943 -26.300  15.216  1.00600.00           C  
ATOM   4170  H   LEU A 269     -11.281 -23.428  14.374  1.00480.00           H  
ATOM   4171  HA  LEU A 269     -13.601 -24.719  13.203  1.00480.00           H  
ATOM   4172 1HB  LEU A 269     -13.243 -22.980  15.653  1.00720.00           H  
ATOM   4173 2HB  LEU A 269     -14.770 -23.751  15.198  1.00720.00           H  
ATOM   4174  HG  LEU A 269     -12.176 -25.225  15.789  1.00720.00           H  
ATOM   4175 1HD1 LEU A 269     -13.305 -25.906  17.846  1.00720.00           H  
ATOM   4176 2HD1 LEU A 269     -13.111 -24.140  17.759  1.00720.00           H  
ATOM   4177 3HD1 LEU A 269     -14.695 -24.878  17.426  1.00720.00           H  
ATOM   4178 1HD2 LEU A 269     -13.639 -27.214  15.727  1.00720.00           H  
ATOM   4179 2HD2 LEU A 269     -15.024 -26.183  15.294  1.00720.00           H  
ATOM   4180 3HD2 LEU A 269     -13.660 -26.359  14.166  1.00720.00           H  
ATOM   4181  N   LEU A 270     -13.252 -21.492  12.911  1.00400.00           N  
ATOM   4182  CA  LEU A 270     -13.723 -20.334  12.174  1.00400.00           C  
ATOM   4183  C   LEU A 270     -13.639 -20.638  10.693  1.00400.00           C  
ATOM   4184  O   LEU A 270     -14.593 -20.408   9.945  1.00400.00           O  
ATOM   4185  CB  LEU A 270     -12.901 -19.088  12.525  1.00600.00           C  
ATOM   4186  CG  LEU A 270     -13.287 -17.812  11.779  1.00600.00           C  
ATOM   4187  CD1 LEU A 270     -14.739 -17.469  12.077  1.00600.00           C  
ATOM   4188  CD2 LEU A 270     -12.362 -16.673  12.192  1.00600.00           C  
ATOM   4189  H   LEU A 270     -12.365 -21.432  13.379  1.00480.00           H  
ATOM   4190  HA  LEU A 270     -14.763 -20.150  12.428  1.00480.00           H  
ATOM   4191 1HB  LEU A 270     -13.024 -18.886  13.584  1.00720.00           H  
ATOM   4192 2HB  LEU A 270     -11.850 -19.290  12.327  1.00720.00           H  
ATOM   4193  HG  LEU A 270     -13.193 -17.992  10.716  1.00720.00           H  
ATOM   4194 1HD1 LEU A 270     -15.023 -16.569  11.532  1.00720.00           H  
ATOM   4195 2HD1 LEU A 270     -15.380 -18.296  11.769  1.00720.00           H  
ATOM   4196 3HD1 LEU A 270     -14.858 -17.298  13.146  1.00720.00           H  
ATOM   4197 1HD2 LEU A 270     -12.630 -15.767  11.650  1.00720.00           H  
ATOM   4198 2HD2 LEU A 270     -12.458 -16.497  13.263  1.00720.00           H  
ATOM   4199 3HD2 LEU A 270     -11.331 -16.941  11.962  1.00720.00           H  
ATOM   4200  N   ASP A 271     -12.485 -21.162  10.269  1.00400.00           N  
ATOM   4201  CA  ASP A 271     -12.258 -21.524   8.878  1.00400.00           C  
ATOM   4202  C   ASP A 271     -13.065 -22.768   8.474  1.00400.00           C  
ATOM   4203  O   ASP A 271     -12.503 -23.850   8.311  1.00400.00           O  
ATOM   4204  CB  ASP A 271     -10.774 -21.776   8.637  1.00600.00           C  
ATOM   4205  CG  ASP A 271     -10.443 -21.931   7.166  1.00600.00           C  
ATOM   4206  OD1 ASP A 271     -11.217 -21.478   6.354  1.00600.00           O  
ATOM   4207  OD2 ASP A 271      -9.426 -22.507   6.859  1.00600.00           O  
ATOM   4208  H   ASP A 271     -11.734 -21.311  10.929  1.00480.00           H  
ATOM   4209  HA  ASP A 271     -12.563 -20.693   8.262  1.00480.00           H  
ATOM   4210 1HB  ASP A 271     -10.192 -20.948   9.043  1.00720.00           H  
ATOM   4211 2HB  ASP A 271     -10.467 -22.681   9.164  1.00720.00           H  
ATOM   4212  N   TYR A 272     -14.376 -22.592   8.296  1.00400.00           N  
ATOM   4213  CA  TYR A 272     -15.300 -23.681   7.982  1.00400.00           C  
ATOM   4214  C   TYR A 272     -15.001 -24.365   6.644  1.00400.00           C  
ATOM   4215  O   TYR A 272     -14.722 -25.564   6.618  1.00400.00           O  
ATOM   4216  CB  TYR A 272     -16.733 -23.129   7.997  1.00600.00           C  
ATOM   4217  CG  TYR A 272     -17.820 -24.137   7.699  1.00600.00           C  
ATOM   4218  CD1 TYR A 272     -18.250 -24.999   8.694  1.00600.00           C  
ATOM   4219  CD2 TYR A 272     -18.395 -24.190   6.443  1.00600.00           C  
ATOM   4220  CE1 TYR A 272     -19.249 -25.915   8.432  1.00600.00           C  
ATOM   4221  CE2 TYR A 272     -19.395 -25.104   6.179  1.00600.00           C  
ATOM   4222  CZ  TYR A 272     -19.820 -25.966   7.168  1.00600.00           C  
ATOM   4223  OH  TYR A 272     -20.815 -26.879   6.907  1.00600.00           O  
ATOM   4224  H   TYR A 272     -14.745 -21.663   8.442  1.00480.00           H  
ATOM   4225  HA  TYR A 272     -15.211 -24.435   8.763  1.00480.00           H  
ATOM   4226 1HB  TYR A 272     -16.936 -22.699   8.980  1.00720.00           H  
ATOM   4227 2HB  TYR A 272     -16.815 -22.322   7.271  1.00720.00           H  
ATOM   4228  HD1 TYR A 272     -17.798 -24.954   9.686  1.00720.00           H  
ATOM   4229  HD2 TYR A 272     -18.058 -23.509   5.664  1.00720.00           H  
ATOM   4230  HE1 TYR A 272     -19.585 -26.594   9.215  1.00720.00           H  
ATOM   4231  HE2 TYR A 272     -19.850 -25.146   5.189  1.00720.00           H  
ATOM   4232  HH  TYR A 272     -21.044 -27.339   7.718  1.00720.00           H  
ATOM   4233  N   ASN A 273     -15.069 -23.601   5.549  1.00400.00           N  
ATOM   4234  CA  ASN A 273     -14.774 -24.076   4.185  1.00400.00           C  
ATOM   4235  C   ASN A 273     -15.038 -25.551   3.901  1.00400.00           C  
ATOM   4236  O   ASN A 273     -14.120 -26.272   3.506  1.00400.00           O  
ATOM   4237  CB  ASN A 273     -13.349 -23.754   3.800  1.00600.00           C  
ATOM   4238  CG  ASN A 273     -13.143 -22.291   3.594  1.00600.00           C  
ATOM   4239  OD1 ASN A 273     -14.099 -21.588   3.245  1.00600.00           O  
ATOM   4240  ND2 ASN A 273     -11.938 -21.824   3.780  1.00600.00           N  
ATOM   4241  H   ASN A 273     -15.322 -22.633   5.666  1.00480.00           H  
ATOM   4242  HA  ASN A 273     -15.423 -23.519   3.507  1.00480.00           H  
ATOM   4243 1HB  ASN A 273     -12.671 -24.100   4.582  1.00720.00           H  
ATOM   4244 2HB  ASN A 273     -13.088 -24.279   2.881  1.00720.00           H  
ATOM   4245 1HD2 ASN A 273     -11.745 -20.852   3.647  1.00720.00           H  
ATOM   4246 2HD2 ASN A 273     -11.201 -22.437   4.063  1.00720.00           H  
ATOM   4247  N   LYS A 274     -16.281 -25.999   4.070  1.00400.00           N  
ATOM   4248  CA  LYS A 274     -16.631 -27.387   3.775  1.00400.00           C  
ATOM   4249  C   LYS A 274     -16.296 -27.752   2.327  1.00400.00           C  
ATOM   4250  O   LYS A 274     -15.801 -28.847   2.054  1.00400.00           O  
ATOM   4251  CB  LYS A 274     -18.109 -27.641   4.050  1.00600.00           C  
ATOM   4252  CG  LYS A 274     -18.554 -29.073   3.804  1.00600.00           C  
ATOM   4253  CD  LYS A 274     -20.018 -29.269   4.165  1.00600.00           C  
ATOM   4254  CE  LYS A 274     -20.467 -30.697   3.891  1.00600.00           C  
ATOM   4255  NZ  LYS A 274     -21.898 -30.907   4.239  1.00600.00           N  
ATOM   4256  H   LYS A 274     -16.995 -25.371   4.406  1.00480.00           H  
ATOM   4257  HA  LYS A 274     -16.043 -28.036   4.425  1.00480.00           H  
ATOM   4258 1HB  LYS A 274     -18.321 -27.415   5.093  1.00720.00           H  
ATOM   4259 2HB  LYS A 274     -18.722 -26.981   3.435  1.00720.00           H  
ATOM   4260 1HG  LYS A 274     -18.411 -29.323   2.751  1.00720.00           H  
ATOM   4261 2HG  LYS A 274     -17.947 -29.750   4.405  1.00720.00           H  
ATOM   4262 1HD  LYS A 274     -20.167 -29.043   5.222  1.00720.00           H  
ATOM   4263 2HD  LYS A 274     -20.632 -28.587   3.576  1.00720.00           H  
ATOM   4264 1HE  LYS A 274     -20.324 -30.921   2.835  1.00720.00           H  
ATOM   4265 2HE  LYS A 274     -19.857 -31.382   4.481  1.00720.00           H  
ATOM   4266 1HZ  LYS A 274     -22.156 -31.864   4.044  1.00720.00           H  
ATOM   4267 2HZ  LYS A 274     -22.038 -30.714   5.221  1.00720.00           H  
ATOM   4268 3HZ  LYS A 274     -22.473 -30.285   3.689  1.00720.00           H  
ATOM   4269  N   THR A 275     -16.581 -26.833   1.404  1.00400.00           N  
ATOM   4270  CA  THR A 275     -16.279 -27.034  -0.008  1.00400.00           C  
ATOM   4271  C   THR A 275     -14.920 -26.390  -0.325  1.00400.00           C  
ATOM   4272  O   THR A 275     -14.681 -25.230   0.013  1.00400.00           O  
ATOM   4273  CB  THR A 275     -17.394 -26.447  -0.897  1.00600.00           C  
ATOM   4274  OG1 THR A 275     -18.637 -27.091  -0.588  1.00600.00           O  
ATOM   4275  CG2 THR A 275     -17.083 -26.687  -2.362  1.00600.00           C  
ATOM   4276  H   THR A 275     -17.004 -25.963   1.691  1.00480.00           H  
ATOM   4277  HA  THR A 275     -16.204 -28.104  -0.207  1.00480.00           H  
ATOM   4278  HB  THR A 275     -17.483 -25.379  -0.710  1.00720.00           H  
ATOM   4279  HG1 THR A 275     -18.548 -28.037  -0.730  1.00720.00           H  
ATOM   4280 1HG2 THR A 275     -17.881 -26.273  -2.977  1.00720.00           H  
ATOM   4281 2HG2 THR A 275     -16.146 -26.210  -2.614  1.00720.00           H  
ATOM   4282 3HG2 THR A 275     -17.004 -27.758  -2.544  1.00720.00           H  
ATOM   4283  N   GLU A 276     -14.035 -27.165  -0.957  1.00400.00           N  
ATOM   4284  CA  GLU A 276     -12.651 -26.759  -1.262  1.00400.00           C  
ATOM   4285  C   GLU A 276     -12.461 -25.635  -2.297  1.00400.00           C  
ATOM   4286  O   GLU A 276     -11.345 -25.141  -2.468  1.00400.00           O  
ATOM   4287  CB  GLU A 276     -11.871 -27.980  -1.751  1.00600.00           C  
ATOM   4288  CG  GLU A 276     -12.288 -28.482  -3.129  1.00600.00           C  
ATOM   4289  CD  GLU A 276     -13.479 -29.399  -3.099  1.00600.00           C  
ATOM   4290  OE1 GLU A 276     -14.212 -29.365  -2.140  1.00600.00           O  
ATOM   4291  OE2 GLU A 276     -13.658 -30.136  -4.041  1.00600.00           O  
ATOM   4292  H   GLU A 276     -14.323 -28.098  -1.217  1.00480.00           H  
ATOM   4293  HA  GLU A 276     -12.201 -26.418  -0.328  1.00480.00           H  
ATOM   4294 1HB  GLU A 276     -10.808 -27.740  -1.790  1.00720.00           H  
ATOM   4295 2HB  GLU A 276     -11.996 -28.799  -1.042  1.00720.00           H  
ATOM   4296 1HG  GLU A 276     -12.516 -27.627  -3.761  1.00720.00           H  
ATOM   4297 2HG  GLU A 276     -11.446 -29.009  -3.575  1.00720.00           H  
ATOM   4298  N   LYS A 277     -13.522 -25.244  -2.990  1.00400.00           N  
ATOM   4299  CA  LYS A 277     -13.430 -24.199  -4.003  1.00400.00           C  
ATOM   4300  C   LYS A 277     -14.805 -23.647  -4.318  1.00400.00           C  
ATOM   4301  O   LYS A 277     -15.806 -24.243  -3.931  1.00400.00           O  
ATOM   4302  CB  LYS A 277     -12.776 -24.744  -5.270  1.00600.00           C  
ATOM   4303  CG  LYS A 277     -13.559 -25.853  -5.956  1.00600.00           C  
ATOM   4304  CD  LYS A 277     -12.801 -26.393  -7.157  1.00600.00           C  
ATOM   4305  CE  LYS A 277     -13.567 -27.514  -7.842  1.00600.00           C  
ATOM   4306  NZ  LYS A 277     -12.812 -28.076  -8.998  1.00600.00           N  
ATOM   4307  H   LYS A 277     -14.410 -25.678  -2.818  1.00480.00           H  
ATOM   4308  HA  LYS A 277     -12.819 -23.385  -3.612  1.00480.00           H  
ATOM   4309 1HB  LYS A 277     -12.647 -23.937  -5.991  1.00720.00           H  
ATOM   4310 2HB  LYS A 277     -11.785 -25.131  -5.033  1.00720.00           H  
ATOM   4311 1HG  LYS A 277     -13.742 -26.666  -5.253  1.00720.00           H  
ATOM   4312 2HG  LYS A 277     -14.519 -25.464  -6.290  1.00720.00           H  
ATOM   4313 1HD  LYS A 277     -12.633 -25.587  -7.873  1.00720.00           H  
ATOM   4314 2HD  LYS A 277     -11.831 -26.773  -6.833  1.00720.00           H  
ATOM   4315 1HE  LYS A 277     -13.757 -28.310  -7.123  1.00720.00           H  
ATOM   4316 2HE  LYS A 277     -14.522 -27.129  -8.199  1.00720.00           H  
ATOM   4317 1HZ  LYS A 277     -13.351 -28.815  -9.426  1.00720.00           H  
ATOM   4318 2HZ  LYS A 277     -12.642 -27.347  -9.677  1.00720.00           H  
ATOM   4319 3HZ  LYS A 277     -11.931 -28.447  -8.674  1.00720.00           H  
ATOM   4320  N   ARG A 278     -14.853 -22.507  -5.019  1.00400.00           N  
ATOM   4321  CA  ARG A 278     -16.113 -21.861  -5.435  1.00400.00           C  
ATOM   4322  C   ARG A 278     -16.837 -21.232  -4.240  1.00400.00           C  
ATOM   4323  O   ARG A 278     -16.901 -20.011  -4.107  1.00400.00           O  
ATOM   4324  CB  ARG A 278     -17.039 -22.849  -6.149  1.00600.00           C  
ATOM   4325  CG  ARG A 278     -16.515 -23.368  -7.480  1.00600.00           C  
ATOM   4326  CD  ARG A 278     -17.379 -24.448  -8.022  1.00600.00           C  
ATOM   4327  NE  ARG A 278     -17.305 -25.654  -7.205  1.00600.00           N  
ATOM   4328  CZ  ARG A 278     -18.078 -26.748  -7.366  1.00600.00           C  
ATOM   4329  NH1 ARG A 278     -18.989 -26.789  -8.314  1.00600.00           N  
ATOM   4330  NH2 ARG A 278     -17.922 -27.790  -6.567  1.00600.00           N  
ATOM   4331  H   ARG A 278     -13.979 -22.064  -5.271  1.00480.00           H  
ATOM   4332  HA  ARG A 278     -15.869 -21.064  -6.140  1.00480.00           H  
ATOM   4333 1HB  ARG A 278     -17.283 -23.705  -5.529  1.00720.00           H  
ATOM   4334 2HB  ARG A 278     -17.981 -22.344  -6.368  1.00720.00           H  
ATOM   4335 1HG  ARG A 278     -16.495 -22.551  -8.202  1.00720.00           H  
ATOM   4336 2HG  ARG A 278     -15.507 -23.761  -7.351  1.00720.00           H  
ATOM   4337 1HD  ARG A 278     -18.416 -24.111  -8.038  1.00720.00           H  
ATOM   4338 2HD  ARG A 278     -17.064 -24.700  -9.034  1.00720.00           H  
ATOM   4339  HE  ARG A 278     -16.623 -25.670  -6.458  1.00720.00           H  
ATOM   4340 1HH1 ARG A 278     -19.126 -25.998  -8.937  1.00720.00           H  
ATOM   4341 2HH1 ARG A 278     -19.562 -27.611  -8.430  1.00720.00           H  
ATOM   4342 1HH2 ARG A 278     -17.223 -27.770  -5.836  1.00720.00           H  
ATOM   4343 2HH2 ARG A 278     -18.502 -28.607  -6.689  1.00720.00           H  
ATOM   4344  N   LYS A 279     -17.379 -22.091  -3.374  1.00400.00           N  
ATOM   4345  CA  LYS A 279     -18.071 -21.683  -2.160  1.00400.00           C  
ATOM   4346  C   LYS A 279     -17.056 -21.412  -1.026  1.00400.00           C  
ATOM   4347  O   LYS A 279     -17.426 -20.975   0.067  1.00400.00           O  
ATOM   4348  CB  LYS A 279     -19.066 -22.770  -1.755  1.00600.00           C  
ATOM   4349  CG  LYS A 279     -20.183 -22.993  -2.771  1.00600.00           C  
ATOM   4350  CD  LYS A 279     -21.160 -24.067  -2.322  1.00600.00           C  
ATOM   4351  CE  LYS A 279     -22.252 -24.274  -3.364  1.00600.00           C  
ATOM   4352  NZ  LYS A 279     -23.208 -25.344  -2.970  1.00600.00           N  
ATOM   4353  H   LYS A 279     -17.283 -23.077  -3.563  1.00480.00           H  
ATOM   4354  HA  LYS A 279     -18.613 -20.758  -2.360  1.00480.00           H  
ATOM   4355 1HB  LYS A 279     -18.543 -23.715  -1.619  1.00720.00           H  
ATOM   4356 2HB  LYS A 279     -19.529 -22.507  -0.805  1.00720.00           H  
ATOM   4357 1HG  LYS A 279     -20.732 -22.072  -2.934  1.00720.00           H  
ATOM   4358 2HG  LYS A 279     -19.744 -23.301  -3.720  1.00720.00           H  
ATOM   4359 1HD  LYS A 279     -20.628 -25.008  -2.171  1.00720.00           H  
ATOM   4360 2HD  LYS A 279     -21.623 -23.775  -1.379  1.00720.00           H  
ATOM   4361 1HE  LYS A 279     -22.800 -23.343  -3.498  1.00720.00           H  
ATOM   4362 2HE  LYS A 279     -21.789 -24.548  -4.311  1.00720.00           H  
ATOM   4363 1HZ  LYS A 279     -23.912 -25.450  -3.685  1.00720.00           H  
ATOM   4364 2HZ  LYS A 279     -22.715 -26.216  -2.852  1.00720.00           H  
ATOM   4365 3HZ  LYS A 279     -23.656 -25.090  -2.099  1.00720.00           H  
ATOM   4366  N   ASP A 280     -15.776 -21.695  -1.305  1.00400.00           N  
ATOM   4367  CA  ASP A 280     -14.654 -21.458  -0.404  1.00400.00           C  
ATOM   4368  C   ASP A 280     -14.492 -19.989  -0.096  1.00400.00           C  
ATOM   4369  O   ASP A 280     -14.618 -19.160  -0.991  1.00400.00           O  
ATOM   4370  CB  ASP A 280     -13.344 -21.961  -1.021  1.00600.00           C  
ATOM   4371  CG  ASP A 280     -12.145 -21.872  -0.074  1.00600.00           C  
ATOM   4372  OD1 ASP A 280     -11.629 -20.792   0.124  1.00600.00           O  
ATOM   4373  OD2 ASP A 280     -11.749 -22.891   0.439  1.00600.00           O  
ATOM   4374  H   ASP A 280     -15.552 -22.083  -2.206  1.00480.00           H  
ATOM   4375  HA  ASP A 280     -14.838 -21.991   0.530  1.00480.00           H  
ATOM   4376 1HB  ASP A 280     -13.470 -23.002  -1.317  1.00720.00           H  
ATOM   4377 2HB  ASP A 280     -13.123 -21.389  -1.923  1.00720.00           H  
ATOM   4378  N   LEU A 281     -14.183 -19.686   1.161  1.00400.00           N  
ATOM   4379  CA  LEU A 281     -13.943 -18.332   1.650  1.00400.00           C  
ATOM   4380  C   LEU A 281     -13.164 -17.416   0.707  1.00295.73           C  
ATOM   4381  O   LEU A 281     -13.528 -16.248   0.545  1.00339.45           O  
ATOM   4382  CB  LEU A 281     -13.125 -18.418   2.935  1.00600.00           C  
ATOM   4383  CG  LEU A 281     -12.738 -17.078   3.535  1.00600.00           C  
ATOM   4384  CD1 LEU A 281     -13.983 -16.343   4.009  1.00600.00           C  
ATOM   4385  CD2 LEU A 281     -11.702 -17.288   4.628  1.00600.00           C  
ATOM   4386  H   LEU A 281     -14.111 -20.439   1.831  1.00480.00           H  
ATOM   4387  HA  LEU A 281     -14.902 -17.874   1.860  1.00480.00           H  
ATOM   4388 1HB  LEU A 281     -13.705 -18.964   3.677  1.00720.00           H  
ATOM   4389 2HB  LEU A 281     -12.211 -18.973   2.733  1.00720.00           H  
ATOM   4390  HG  LEU A 281     -12.299 -16.477   2.753  1.00720.00           H  
ATOM   4391 1HD1 LEU A 281     -13.702 -15.368   4.405  1.00720.00           H  
ATOM   4392 2HD1 LEU A 281     -14.668 -16.212   3.171  1.00720.00           H  
ATOM   4393 3HD1 LEU A 281     -14.474 -16.923   4.789  1.00720.00           H  
ATOM   4394 1HD2 LEU A 281     -11.403 -16.323   5.040  1.00720.00           H  
ATOM   4395 2HD2 LEU A 281     -12.119 -17.904   5.410  1.00720.00           H  
ATOM   4396 3HD2 LEU A 281     -10.830 -17.788   4.205  1.00720.00           H  
ATOM   4397  N   GLU A 282     -12.082 -17.921   0.118  1.00240.92           N  
ATOM   4398  CA  GLU A 282     -11.227 -17.100  -0.736  1.00223.51           C  
ATOM   4399  C   GLU A 282     -11.772 -16.915  -2.150  1.00161.04           C  
ATOM   4400  O   GLU A 282     -11.307 -16.043  -2.885  1.00235.63           O  
ATOM   4401  CB  GLU A 282      -9.816 -17.697  -0.796  1.00335.26           C  
ATOM   4402  CG  GLU A 282      -9.058 -17.624   0.526  1.00335.26           C  
ATOM   4403  CD  GLU A 282      -7.657 -18.167   0.468  1.00335.26           C  
ATOM   4404  OE1 GLU A 282      -7.250 -18.610  -0.580  1.00335.26           O  
ATOM   4405  OE2 GLU A 282      -6.987 -18.134   1.477  1.00335.26           O  
ATOM   4406  H   GLU A 282     -11.844 -18.898   0.261  1.00289.10           H  
ATOM   4407  HA  GLU A 282     -11.153 -16.112  -0.280  1.00268.21           H  
ATOM   4408 1HB  GLU A 282      -9.876 -18.747  -1.088  1.00402.32           H  
ATOM   4409 2HB  GLU A 282      -9.229 -17.177  -1.553  1.00402.32           H  
ATOM   4410 1HG  GLU A 282      -8.998 -16.578   0.817  1.00402.32           H  
ATOM   4411 2HG  GLU A 282      -9.623 -18.157   1.290  1.00402.32           H  
ATOM   4412  N   HIS A 283     -12.742 -17.735  -2.541  1.00118.49           N  
ATOM   4413  CA  HIS A 283     -13.359 -17.609  -3.855  1.00101.23           C  
ATOM   4414  C   HIS A 283     -14.664 -16.824  -3.758  1.00 74.28           C  
ATOM   4415  O   HIS A 283     -15.058 -16.167  -4.721  1.00163.68           O  
ATOM   4416  CB  HIS A 283     -13.616 -18.991  -4.461  1.00151.84           C  
ATOM   4417  CG  HIS A 283     -12.360 -19.737  -4.786  1.00151.84           C  
ATOM   4418  ND1 HIS A 283     -12.356 -21.061  -5.172  1.00151.84           N  
ATOM   4419  CD2 HIS A 283     -11.065 -19.341  -4.786  1.00151.84           C  
ATOM   4420  CE1 HIS A 283     -11.110 -21.447  -5.392  1.00151.84           C  
ATOM   4421  NE2 HIS A 283     -10.310 -20.422  -5.167  1.00151.84           N  
ATOM   4422  H   HIS A 283     -13.094 -18.438  -1.913  1.00142.19           H  
ATOM   4423  HA  HIS A 283     -12.692 -17.066  -4.524  1.00121.48           H  
ATOM   4424 1HB  HIS A 283     -14.204 -19.590  -3.765  1.00182.21           H  
ATOM   4425 2HB  HIS A 283     -14.198 -18.885  -5.377  1.00182.21           H  
ATOM   4426  HD2 HIS A 283     -10.691 -18.349  -4.533  1.00182.21           H  
ATOM   4427  HE1 HIS A 283     -10.795 -22.441  -5.709  1.00182.21           H  
ATOM   4428  HE2 HIS A 283      -9.304 -20.425  -5.258  1.00182.21           H  
ATOM   4429  N   GLY A 284     -15.305 -16.928  -2.582  1.00 28.05           N  
ATOM   4430  CA  GLY A 284     -16.560 -16.288  -2.151  1.00 25.88           C  
ATOM   4431  C   GLY A 284     -17.228 -15.269  -3.079  1.00 18.72           C  
ATOM   4432  O   GLY A 284     -16.617 -14.307  -3.547  1.00 37.94           O  
ATOM   4433  H   GLY A 284     -14.889 -17.540  -1.899  1.00 33.66           H  
ATOM   4434 1HA  GLY A 284     -17.277 -17.069  -1.925  1.00 31.06           H  
ATOM   4435 2HA  GLY A 284     -16.361 -15.792  -1.196  1.00 31.06           H  
ATOM   4436  N   VAL A 285     -18.542 -15.419  -3.220  1.00 10.11           N  
ATOM   4437  CA  VAL A 285     -19.349 -14.507  -4.019  1.00  7.93           C  
ATOM   4438  C   VAL A 285     -20.460 -13.890  -3.169  1.00  8.11           C  
ATOM   4439  O   VAL A 285     -21.284 -14.591  -2.578  1.00 10.11           O  
ATOM   4440  CB  VAL A 285     -19.949 -15.225  -5.241  1.00 11.89           C  
ATOM   4441  CG1 VAL A 285     -20.806 -14.253  -6.028  1.00 11.89           C  
ATOM   4442  CG2 VAL A 285     -18.828 -15.773  -6.118  1.00 11.89           C  
ATOM   4443  H   VAL A 285     -18.979 -16.223  -2.797  1.00 12.13           H  
ATOM   4444  HA  VAL A 285     -18.705 -13.705  -4.381  1.00  9.52           H  
ATOM   4445  HB  VAL A 285     -20.588 -16.040  -4.904  1.00 14.27           H  
ATOM   4446 1HG1 VAL A 285     -21.241 -14.764  -6.888  1.00 14.27           H  
ATOM   4447 2HG1 VAL A 285     -21.602 -13.876  -5.388  1.00 14.27           H  
ATOM   4448 3HG1 VAL A 285     -20.191 -13.422  -6.372  1.00 14.27           H  
ATOM   4449 1HG2 VAL A 285     -19.255 -16.282  -6.981  1.00 14.27           H  
ATOM   4450 2HG2 VAL A 285     -18.196 -14.952  -6.457  1.00 14.27           H  
ATOM   4451 3HG2 VAL A 285     -18.227 -16.481  -5.547  1.00 14.27           H  
ATOM   4452  N   TYR A 286     -20.468 -12.570  -3.113  1.00  8.66           N  
ATOM   4453  CA  TYR A 286     -21.392 -11.820  -2.284  1.00 11.21           C  
ATOM   4454  C   TYR A 286     -22.837 -11.868  -2.737  1.00 10.39           C  
ATOM   4455  O   TYR A 286     -23.300 -11.032  -3.513  1.00 10.89           O  
ATOM   4456  CB  TYR A 286     -20.896 -10.380  -2.177  1.00 16.82           C  
ATOM   4457  CG  TYR A 286     -21.816  -9.410  -1.481  1.00 16.82           C  
ATOM   4458  CD1 TYR A 286     -22.782  -9.847  -0.589  1.00 16.82           C  
ATOM   4459  CD2 TYR A 286     -21.664  -8.058  -1.726  1.00 16.82           C  
ATOM   4460  CE1 TYR A 286     -23.587  -8.934   0.056  1.00 16.82           C  
ATOM   4461  CE2 TYR A 286     -22.473  -7.147  -1.090  1.00 16.82           C  
ATOM   4462  CZ  TYR A 286     -23.425  -7.582  -0.199  1.00 16.82           C  
ATOM   4463  OH  TYR A 286     -24.218  -6.672   0.447  1.00 16.82           O  
ATOM   4464  H   TYR A 286     -19.794 -12.061  -3.659  1.00 10.39           H  
ATOM   4465  HA  TYR A 286     -21.362 -12.255  -1.286  1.00 13.45           H  
ATOM   4466 1HB  TYR A 286     -19.955 -10.386  -1.626  1.00 20.18           H  
ATOM   4467 2HB  TYR A 286     -20.675  -9.995  -3.158  1.00 20.18           H  
ATOM   4468  HD1 TYR A 286     -22.900 -10.911  -0.390  1.00 20.18           H  
ATOM   4469  HD2 TYR A 286     -20.902  -7.713  -2.424  1.00 20.18           H  
ATOM   4470  HE1 TYR A 286     -24.343  -9.274   0.763  1.00 20.18           H  
ATOM   4471  HE2 TYR A 286     -22.354  -6.081  -1.281  1.00 20.18           H  
ATOM   4472  HH  TYR A 286     -24.784  -7.135   1.069  1.00 20.18           H  
ATOM   4473  N   THR A 287     -23.542 -12.869  -2.221  1.00 11.93           N  
ATOM   4474  CA  THR A 287     -24.970 -13.033  -2.441  1.00 15.73           C  
ATOM   4475  C   THR A 287     -25.720 -12.981  -1.111  1.00 25.10           C  
ATOM   4476  O   THR A 287     -26.307 -13.976  -0.688  1.00 98.57           O  
ATOM   4477  CB  THR A 287     -25.255 -14.363  -3.142  1.00 23.59           C  
ATOM   4478  OG1 THR A 287     -24.500 -14.411  -4.356  1.00 23.59           O  
ATOM   4479  CG2 THR A 287     -26.735 -14.481  -3.455  1.00 23.59           C  
ATOM   4480  H   THR A 287     -23.044 -13.545  -1.656  1.00 14.32           H  
ATOM   4481  HA  THR A 287     -25.327 -12.218  -3.070  1.00 18.88           H  
ATOM   4482  HB  THR A 287     -24.958 -15.193  -2.504  1.00 28.31           H  
ATOM   4483  HG1 THR A 287     -25.035 -14.775  -5.068  1.00 28.31           H  
ATOM   4484 1HG2 THR A 287     -26.923 -15.427  -3.963  1.00 28.31           H  
ATOM   4485 2HG2 THR A 287     -27.308 -14.445  -2.529  1.00 28.31           H  
ATOM   4486 3HG2 THR A 287     -27.033 -13.659  -4.101  1.00 28.31           H  
ATOM   4487  N   GLY A 288     -25.696 -11.824  -0.453  1.00 14.08           N  
ATOM   4488  CA  GLY A 288     -26.319 -11.685   0.862  1.00 17.80           C  
ATOM   4489  C   GLY A 288     -27.738 -11.125   0.833  1.00 22.99           C  
ATOM   4490  O   GLY A 288     -28.296 -10.830  -0.226  1.00 83.70           O  
ATOM   4491  H   GLY A 288     -25.222 -11.033  -0.864  1.00 16.90           H  
ATOM   4492 1HA  GLY A 288     -26.332 -12.660   1.350  1.00 21.36           H  
ATOM   4493 2HA  GLY A 288     -25.695 -11.044   1.483  1.00 21.36           H  
ATOM   4494  N   ASP A 289     -28.310 -10.946   2.024  1.00 20.94           N  
ATOM   4495  CA  ASP A 289     -29.686 -10.471   2.163  1.00 24.98           C  
ATOM   4496  C   ASP A 289     -29.800  -8.954   2.095  1.00 21.11           C  
ATOM   4497  O   ASP A 289     -29.977  -8.285   3.115  1.00 41.92           O  
ATOM   4498  CB  ASP A 289     -30.278 -10.966   3.487  1.00 37.47           C  
ATOM   4499  CG  ASP A 289     -31.763 -10.659   3.641  1.00 37.47           C  
ATOM   4500  OD1 ASP A 289     -32.347 -10.153   2.713  1.00 37.47           O  
ATOM   4501  OD2 ASP A 289     -32.298 -10.936   4.688  1.00 37.47           O  
ATOM   4502  H   ASP A 289     -27.786 -11.182   2.856  1.00 25.13           H  
ATOM   4503  HA  ASP A 289     -30.274 -10.889   1.346  1.00 29.98           H  
ATOM   4504 1HB  ASP A 289     -30.135 -12.044   3.566  1.00 44.96           H  
ATOM   4505 2HB  ASP A 289     -29.741 -10.505   4.316  1.00 44.96           H  
ATOM   4506  N   CYS A 290     -29.720  -8.426   0.880  1.00  9.34           N  
ATOM   4507  CA  CYS A 290     -29.849  -6.991   0.643  1.00  6.84           C  
ATOM   4508  C   CYS A 290     -30.968  -6.686  -0.342  1.00  5.71           C  
ATOM   4509  O   CYS A 290     -31.439  -7.576  -1.052  1.00  9.64           O  
ATOM   4510  CB  CYS A 290     -28.533  -6.422   0.146  1.00 10.26           C  
ATOM   4511  SG  CYS A 290     -27.202  -6.590   1.353  1.00 10.26           S  
ATOM   4512  H   CYS A 290     -29.552  -9.059   0.105  1.00 11.21           H  
ATOM   4513  HA  CYS A 290     -30.087  -6.506   1.590  1.00  8.21           H  
ATOM   4514 1HB  CYS A 290     -28.237  -6.940  -0.764  1.00 12.31           H  
ATOM   4515 2HB  CYS A 290     -28.650  -5.367  -0.092  1.00 12.31           H  
ATOM   4516  HG  CYS A 290     -27.730  -5.763   2.250  1.00 12.31           H  
ATOM   4517  N   GLY A 291     -31.412  -5.430  -0.367  1.00  4.90           N  
ATOM   4518  CA  GLY A 291     -32.516  -5.039  -1.235  1.00  6.12           C  
ATOM   4519  C   GLY A 291     -32.159  -3.852  -2.112  1.00  5.18           C  
ATOM   4520  O   GLY A 291     -31.064  -3.780  -2.662  1.00  5.40           O  
ATOM   4521  H   GLY A 291     -30.976  -4.724   0.219  1.00  5.88           H  
ATOM   4522 1HA  GLY A 291     -32.801  -5.883  -1.863  1.00  7.34           H  
ATOM   4523 2HA  GLY A 291     -33.383  -4.794  -0.624  1.00  7.34           H  
ATOM   4524  N   THR A 292     -33.103  -2.922  -2.240  1.00  5.28           N  
ATOM   4525  CA  THR A 292     -32.919  -1.727  -3.057  1.00  5.17           C  
ATOM   4526  C   THR A 292     -32.598  -0.491  -2.219  1.00  4.34           C  
ATOM   4527  O   THR A 292     -32.420   0.604  -2.757  1.00  5.16           O  
ATOM   4528  CB  THR A 292     -34.176  -1.455  -3.904  1.00  7.75           C  
ATOM   4529  OG1 THR A 292     -35.302  -1.252  -3.038  1.00  7.75           O  
ATOM   4530  CG2 THR A 292     -34.453  -2.624  -4.835  1.00  7.75           C  
ATOM   4531  H   THR A 292     -33.982  -3.051  -1.758  1.00  6.34           H  
ATOM   4532  HA  THR A 292     -32.082  -1.900  -3.733  1.00  6.20           H  
ATOM   4533  HB  THR A 292     -34.024  -0.555  -4.496  1.00  9.31           H  
ATOM   4534  HG1 THR A 292     -35.136  -0.496  -2.470  1.00  9.31           H  
ATOM   4535 1HG2 THR A 292     -35.343  -2.414  -5.428  1.00  9.31           H  
ATOM   4536 2HG2 THR A 292     -33.601  -2.771  -5.499  1.00  9.31           H  
ATOM   4537 3HG2 THR A 292     -34.615  -3.527  -4.248  1.00  9.31           H  
ATOM   4538  N   ASP A 293     -32.523  -0.658  -0.900  1.00  4.31           N  
ATOM   4539  CA  ASP A 293     -32.238   0.465  -0.017  1.00  4.96           C  
ATOM   4540  C   ASP A 293     -30.749   0.780  -0.044  1.00  4.30           C  
ATOM   4541  O   ASP A 293     -29.996   0.354   0.831  1.00  4.75           O  
ATOM   4542  CB  ASP A 293     -32.692   0.162   1.414  1.00  7.44           C  
ATOM   4543  CG  ASP A 293     -32.585   1.366   2.349  1.00  7.44           C  
ATOM   4544  OD1 ASP A 293     -32.319   2.447   1.874  1.00  7.44           O  
ATOM   4545  OD2 ASP A 293     -32.770   1.197   3.530  1.00  7.44           O  
ATOM   4546  H   ASP A 293     -32.665  -1.571  -0.495  1.00  5.17           H  
ATOM   4547  HA  ASP A 293     -32.780   1.340  -0.377  1.00  5.95           H  
ATOM   4548 1HB  ASP A 293     -33.727  -0.177   1.401  1.00  8.93           H  
ATOM   4549 2HB  ASP A 293     -32.087  -0.650   1.821  1.00  8.93           H  
ATOM   4550  N   LEU A 294     -30.346   1.545  -1.051  1.00  4.61           N  
ATOM   4551  CA  LEU A 294     -28.952   1.900  -1.263  1.00  4.87           C  
ATOM   4552  C   LEU A 294     -28.440   2.741  -0.111  1.00  5.18           C  
ATOM   4553  O   LEU A 294     -29.163   3.595   0.404  1.00  5.60           O  
ATOM   4554  CB  LEU A 294     -28.826   2.698  -2.557  1.00  7.30           C  
ATOM   4555  CG  LEU A 294     -29.257   1.964  -3.823  1.00  7.30           C  
ATOM   4556  CD1 LEU A 294     -29.184   2.923  -5.000  1.00  7.30           C  
ATOM   4557  CD2 LEU A 294     -28.382   0.749  -4.028  1.00  7.30           C  
ATOM   4558  H   LEU A 294     -31.045   1.845  -1.720  1.00  5.53           H  
ATOM   4559  HA  LEU A 294     -28.360   0.988  -1.328  1.00  5.84           H  
ATOM   4560 1HB  LEU A 294     -29.434   3.597  -2.472  1.00  8.77           H  
ATOM   4561 2HB  LEU A 294     -27.785   2.997  -2.684  1.00  8.77           H  
ATOM   4562  HG  LEU A 294     -30.293   1.643  -3.721  1.00  8.77           H  
ATOM   4563 1HD1 LEU A 294     -29.507   2.416  -5.901  1.00  8.77           H  
ATOM   4564 2HD1 LEU A 294     -29.835   3.776  -4.813  1.00  8.77           H  
ATOM   4565 3HD1 LEU A 294     -28.163   3.269  -5.125  1.00  8.77           H  
ATOM   4566 1HD2 LEU A 294     -28.704   0.228  -4.925  1.00  8.77           H  
ATOM   4567 2HD2 LEU A 294     -27.347   1.062  -4.137  1.00  8.77           H  
ATOM   4568 3HD2 LEU A 294     -28.473   0.084  -3.169  1.00  8.77           H  
ATOM   4569  N   ASP A 295     -27.187   2.544   0.273  1.00  5.96           N  
ATOM   4570  CA  ASP A 295     -26.656   3.301   1.395  1.00  7.08           C  
ATOM   4571  C   ASP A 295     -25.141   3.354   1.419  1.00  9.05           C  
ATOM   4572  O   ASP A 295     -24.549   3.544   2.479  1.00 16.12           O  
ATOM   4573  CB  ASP A 295     -27.163   2.724   2.717  1.00 10.62           C  
ATOM   4574  CG  ASP A 295     -26.700   1.293   2.947  1.00 10.62           C  
ATOM   4575  OD1 ASP A 295     -25.981   0.789   2.119  1.00 10.62           O  
ATOM   4576  OD2 ASP A 295     -27.060   0.722   3.950  1.00 10.62           O  
ATOM   4577  H   ASP A 295     -26.613   1.837  -0.175  1.00  7.15           H  
ATOM   4578  HA  ASP A 295     -27.027   4.321   1.313  1.00  8.50           H  
ATOM   4579 1HB  ASP A 295     -26.812   3.341   3.544  1.00 12.74           H  
ATOM   4580 2HB  ASP A 295     -28.253   2.744   2.732  1.00 12.74           H  
ATOM   4581  N   HIS A 296     -24.496   3.158   0.276  1.00  6.83           N  
ATOM   4582  CA  HIS A 296     -23.043   3.155   0.287  1.00  7.73           C  
ATOM   4583  C   HIS A 296     -22.438   3.354  -1.097  1.00  5.58           C  
ATOM   4584  O   HIS A 296     -22.922   2.817  -2.089  1.00  6.92           O  
ATOM   4585  CB  HIS A 296     -22.586   1.854   0.942  1.00 11.60           C  
ATOM   4586  CG  HIS A 296     -21.131   1.712   1.222  1.00 11.60           C  
ATOM   4587  ND1 HIS A 296     -20.420   2.618   1.980  1.00 11.60           N  
ATOM   4588  CD2 HIS A 296     -20.274   0.720   0.911  1.00 11.60           C  
ATOM   4589  CE1 HIS A 296     -19.171   2.196   2.093  1.00 11.60           C  
ATOM   4590  NE2 HIS A 296     -19.063   1.040   1.464  1.00 11.60           N  
ATOM   4591  H   HIS A 296     -25.000   3.009  -0.585  1.00  8.20           H  
ATOM   4592  HA  HIS A 296     -22.691   3.976   0.912  1.00  9.28           H  
ATOM   4593 1HB  HIS A 296     -23.109   1.726   1.888  1.00 13.91           H  
ATOM   4594 2HB  HIS A 296     -22.881   1.023   0.306  1.00 13.91           H  
ATOM   4595  HD1 HIS A 296     -20.810   3.361   2.522  1.00 13.91           H  
ATOM   4596  HD2 HIS A 296     -20.393  -0.211   0.356  1.00 13.91           H  
ATOM   4597  HE1 HIS A 296     -18.437   2.776   2.654  1.00 13.91           H  
ATOM   4598  N   GLY A 297     -21.375   4.148  -1.158  1.00  5.80           N  
ATOM   4599  CA  GLY A 297     -20.703   4.429  -2.421  1.00  5.20           C  
ATOM   4600  C   GLY A 297     -19.408   3.642  -2.515  1.00  4.73           C  
ATOM   4601  O   GLY A 297     -18.565   3.696  -1.618  1.00  6.44           O  
ATOM   4602  H   GLY A 297     -21.021   4.558  -0.309  1.00  6.96           H  
ATOM   4603 1HA  GLY A 297     -21.358   4.169  -3.252  1.00  6.24           H  
ATOM   4604 2HA  GLY A 297     -20.494   5.496  -2.493  1.00  6.24           H  
ATOM   4605  N   VAL A 298     -19.265   2.910  -3.616  1.00  3.93           N  
ATOM   4606  CA  VAL A 298     -18.119   2.044  -3.865  1.00  3.65           C  
ATOM   4607  C   VAL A 298     -17.560   2.203  -5.286  1.00  3.28           C  
ATOM   4608  O   VAL A 298     -18.193   2.827  -6.137  1.00  4.14           O  
ATOM   4609  CB  VAL A 298     -18.522   0.588  -3.622  1.00  5.47           C  
ATOM   4610  CG1 VAL A 298     -18.939   0.355  -2.187  1.00  5.47           C  
ATOM   4611  CG2 VAL A 298     -19.690   0.238  -4.536  1.00  5.47           C  
ATOM   4612  H   VAL A 298     -20.003   2.927  -4.307  1.00  4.72           H  
ATOM   4613  HA  VAL A 298     -17.333   2.306  -3.157  1.00  4.38           H  
ATOM   4614  HB  VAL A 298     -17.663  -0.035  -3.812  1.00  6.57           H  
ATOM   4615 1HG1 VAL A 298     -19.204  -0.693  -2.052  1.00  6.57           H  
ATOM   4616 2HG1 VAL A 298     -18.115   0.612  -1.522  1.00  6.57           H  
ATOM   4617 3HG1 VAL A 298     -19.802   0.975  -1.954  1.00  6.57           H  
ATOM   4618 1HG2 VAL A 298     -19.978  -0.801  -4.380  1.00  6.57           H  
ATOM   4619 2HG2 VAL A 298     -20.533   0.882  -4.298  1.00  6.57           H  
ATOM   4620 3HG2 VAL A 298     -19.396   0.385  -5.574  1.00  6.57           H  
ATOM   4621  N   ALA A 299     -16.363   1.662  -5.549  1.00  2.77           N  
ATOM   4622  CA  ALA A 299     -15.792   1.828  -6.891  1.00  3.12           C  
ATOM   4623  C   ALA A 299     -15.705   0.520  -7.700  1.00  3.12           C  
ATOM   4624  O   ALA A 299     -15.180  -0.505  -7.260  1.00  6.84           O  
ATOM   4625  CB  ALA A 299     -14.417   2.469  -6.790  1.00  4.68           C  
ATOM   4626  H   ALA A 299     -15.860   1.154  -4.828  1.00  3.32           H  
ATOM   4627  HA  ALA A 299     -16.441   2.507  -7.443  1.00  3.74           H  
ATOM   4628 1HB  ALA A 299     -14.020   2.643  -7.790  1.00  5.62           H  
ATOM   4629 2HB  ALA A 299     -14.504   3.420  -6.265  1.00  5.62           H  
ATOM   4630 3HB  ALA A 299     -13.745   1.819  -6.246  1.00  5.62           H  
ATOM   4631  N   ALA A 300     -16.231   0.586  -8.916  1.00  2.35           N  
ATOM   4632  CA  ALA A 300     -16.256  -0.512  -9.870  1.00  3.29           C  
ATOM   4633  C   ALA A 300     -14.877  -0.854 -10.390  1.00  2.91           C  
ATOM   4634  O   ALA A 300     -14.432  -0.258 -11.370  1.00  5.62           O  
ATOM   4635  CB  ALA A 300     -17.166  -0.178 -11.032  1.00  4.94           C  
ATOM   4636  H   ALA A 300     -16.643   1.455  -9.206  1.00  2.82           H  
ATOM   4637  HA  ALA A 300     -16.643  -1.389  -9.353  1.00  3.95           H  
ATOM   4638 1HB  ALA A 300     -17.195  -1.035 -11.693  1.00  5.92           H  
ATOM   4639 2HB  ALA A 300     -18.167   0.039 -10.669  1.00  5.92           H  
ATOM   4640 3HB  ALA A 300     -16.792   0.681 -11.571  1.00  5.92           H  
ATOM   4641  N   VAL A 301     -14.198  -1.764  -9.696  1.00  2.34           N  
ATOM   4642  CA  VAL A 301     -12.856  -2.227 -10.059  1.00  3.36           C  
ATOM   4643  C   VAL A 301     -12.801  -3.227 -11.207  1.00  4.53           C  
ATOM   4644  O   VAL A 301     -11.869  -3.207 -12.008  1.00  9.59           O  
ATOM   4645  CB  VAL A 301     -12.172  -2.857  -8.856  1.00  5.04           C  
ATOM   4646  CG1 VAL A 301     -10.868  -3.513  -9.279  1.00  5.04           C  
ATOM   4647  CG2 VAL A 301     -11.905  -1.791  -7.829  1.00  5.04           C  
ATOM   4648  H   VAL A 301     -14.649  -2.171  -8.882  1.00  2.81           H  
ATOM   4649  HA  VAL A 301     -12.277  -1.349 -10.351  1.00  4.03           H  
ATOM   4650  HB  VAL A 301     -12.820  -3.620  -8.438  1.00  6.05           H  
ATOM   4651 1HG1 VAL A 301     -10.394  -3.967  -8.409  1.00  6.05           H  
ATOM   4652 2HG1 VAL A 301     -11.073  -4.284 -10.022  1.00  6.05           H  
ATOM   4653 3HG1 VAL A 301     -10.203  -2.765  -9.706  1.00  6.05           H  
ATOM   4654 1HG2 VAL A 301     -11.430  -2.247  -6.969  1.00  6.05           H  
ATOM   4655 2HG2 VAL A 301     -11.248  -1.030  -8.250  1.00  6.05           H  
ATOM   4656 3HG2 VAL A 301     -12.843  -1.331  -7.525  1.00  6.05           H  
ATOM   4657  N   GLY A 302     -13.753  -4.144 -11.274  1.00  3.49           N  
ATOM   4658  CA  GLY A 302     -13.663  -5.129 -12.339  1.00  5.68           C  
ATOM   4659  C   GLY A 302     -14.865  -6.044 -12.461  1.00  4.45           C  
ATOM   4660  O   GLY A 302     -15.906  -5.812 -11.856  1.00  4.15           O  
ATOM   4661  H   GLY A 302     -14.499  -4.166 -10.591  1.00  4.19           H  
ATOM   4662 1HA  GLY A 302     -13.505  -4.615 -13.288  1.00  6.82           H  
ATOM   4663 2HA  GLY A 302     -12.776  -5.732 -12.162  1.00  6.82           H  
ATOM   4664  N   TYR A 303     -14.711  -7.089 -13.263  1.00  5.83           N  
ATOM   4665  CA  TYR A 303     -15.790  -8.023 -13.548  1.00  5.90           C  
ATOM   4666  C   TYR A 303     -15.253  -9.327 -14.133  1.00  6.75           C  
ATOM   4667  O   TYR A 303     -14.299  -9.332 -14.909  1.00  9.24           O  
ATOM   4668  CB  TYR A 303     -16.780  -7.391 -14.529  1.00  8.85           C  
ATOM   4669  CG  TYR A 303     -18.038  -8.197 -14.782  1.00  8.85           C  
ATOM   4670  CD1 TYR A 303     -19.158  -8.003 -13.985  1.00  8.85           C  
ATOM   4671  CD2 TYR A 303     -18.078  -9.121 -15.819  1.00  8.85           C  
ATOM   4672  CE1 TYR A 303     -20.310  -8.723 -14.235  1.00  8.85           C  
ATOM   4673  CE2 TYR A 303     -19.229  -9.845 -16.060  1.00  8.85           C  
ATOM   4674  CZ  TYR A 303     -20.343  -9.646 -15.273  1.00  8.85           C  
ATOM   4675  OH  TYR A 303     -21.498 -10.352 -15.518  1.00  8.85           O  
ATOM   4676  H   TYR A 303     -13.812  -7.220 -13.702  1.00  7.00           H  
ATOM   4677  HA  TYR A 303     -16.303  -8.260 -12.617  1.00  7.08           H  
ATOM   4678 1HB  TYR A 303     -17.078  -6.410 -14.156  1.00 10.62           H  
ATOM   4679 2HB  TYR A 303     -16.284  -7.233 -15.486  1.00 10.62           H  
ATOM   4680  HD1 TYR A 303     -19.132  -7.276 -13.174  1.00 10.62           H  
ATOM   4681  HD2 TYR A 303     -17.199  -9.273 -16.445  1.00 10.62           H  
ATOM   4682  HE1 TYR A 303     -21.194  -8.566 -13.624  1.00 10.62           H  
ATOM   4683  HE2 TYR A 303     -19.259 -10.567 -16.876  1.00 10.62           H  
ATOM   4684  HH  TYR A 303     -22.194 -10.034 -14.940  1.00 10.62           H  
ATOM   4685  N   GLY A 304     -15.868 -10.442 -13.773  1.00  8.39           N  
ATOM   4686  CA  GLY A 304     -15.428 -11.718 -14.318  1.00 14.50           C  
ATOM   4687  C   GLY A 304     -16.400 -12.827 -13.981  1.00 10.90           C  
ATOM   4688  O   GLY A 304     -17.479 -12.575 -13.453  1.00  8.63           O  
ATOM   4689  H   GLY A 304     -16.645 -10.404 -13.126  1.00 10.07           H  
ATOM   4690 1HA  GLY A 304     -15.325 -11.636 -15.401  1.00 17.40           H  
ATOM   4691 2HA  GLY A 304     -14.443 -11.961 -13.921  1.00 17.40           H  
ATOM   4692  N   THR A 305     -16.029 -14.057 -14.318  1.00 19.53           N  
ATOM   4693  CA  THR A 305     -16.888 -15.199 -14.042  1.00 21.41           C  
ATOM   4694  C   THR A 305     -16.080 -16.325 -13.425  1.00 24.56           C  
ATOM   4695  O   THR A 305     -14.848 -16.297 -13.433  1.00 57.56           O  
ATOM   4696  CB  THR A 305     -17.570 -15.730 -15.323  1.00 32.12           C  
ATOM   4697  OG1 THR A 305     -16.587 -16.329 -16.176  1.00 32.12           O  
ATOM   4698  CG2 THR A 305     -18.245 -14.596 -16.081  1.00 32.12           C  
ATOM   4699  H   THR A 305     -15.134 -14.204 -14.762  1.00 23.44           H  
ATOM   4700  HA  THR A 305     -17.656 -14.902 -13.329  1.00 25.69           H  
ATOM   4701  HB  THR A 305     -18.317 -16.477 -15.052  1.00 38.54           H  
ATOM   4702  HG1 THR A 305     -16.205 -17.091 -15.731  1.00 38.54           H  
ATOM   4703 1HG2 THR A 305     -18.726 -14.992 -16.975  1.00 38.54           H  
ATOM   4704 2HG2 THR A 305     -18.989 -14.127 -15.442  1.00 38.54           H  
ATOM   4705 3HG2 THR A 305     -17.503 -13.856 -16.371  1.00 38.54           H  
ATOM   4706  N   THR A 306     -16.781 -17.330 -12.922  1.00 18.07           N  
ATOM   4707  CA  THR A 306     -16.147 -18.501 -12.337  1.00 19.81           C  
ATOM   4708  C   THR A 306     -16.595 -19.724 -13.107  1.00 20.92           C  
ATOM   4709  O   THR A 306     -17.308 -19.609 -14.106  1.00 29.15           O  
ATOM   4710  CB  THR A 306     -16.525 -18.697 -10.851  1.00 29.71           C  
ATOM   4711  OG1 THR A 306     -17.903 -19.076 -10.757  1.00 29.71           O  
ATOM   4712  CG2 THR A 306     -16.317 -17.417 -10.065  1.00 29.71           C  
ATOM   4713  H   THR A 306     -17.791 -17.270 -12.921  1.00 21.68           H  
ATOM   4714  HA  THR A 306     -15.064 -18.409 -12.427  1.00 23.77           H  
ATOM   4715  HB  THR A 306     -15.908 -19.484 -10.419  1.00 35.66           H  
ATOM   4716  HG1 THR A 306     -18.042 -19.904 -11.228  1.00 35.66           H  
ATOM   4717 1HG2 THR A 306     -16.592 -17.581  -9.023  1.00 35.66           H  
ATOM   4718 2HG2 THR A 306     -15.270 -17.120 -10.122  1.00 35.66           H  
ATOM   4719 3HG2 THR A 306     -16.942 -16.632 -10.485  1.00 35.66           H  
ATOM   4720  N   LEU A 307     -16.167 -20.891 -12.644  1.00 24.30           N  
ATOM   4721  CA  LEU A 307     -16.608 -22.144 -13.230  1.00 36.68           C  
ATOM   4722  C   LEU A 307     -18.089 -22.298 -12.921  1.00 38.06           C  
ATOM   4723  O   LEU A 307     -18.634 -21.521 -12.135  1.00 51.50           O  
ATOM   4724  CB  LEU A 307     -15.798 -23.321 -12.679  1.00 55.02           C  
ATOM   4725  CG  LEU A 307     -14.297 -23.286 -12.996  1.00 55.02           C  
ATOM   4726  CD1 LEU A 307     -13.609 -24.458 -12.310  1.00 55.02           C  
ATOM   4727  CD2 LEU A 307     -14.103 -23.341 -14.506  1.00 55.02           C  
ATOM   4728  H   LEU A 307     -15.549 -20.913 -11.846  1.00 29.16           H  
ATOM   4729  HA  LEU A 307     -16.478 -22.098 -14.312  1.00 44.02           H  
ATOM   4730 1HB  LEU A 307     -15.908 -23.343 -11.596  1.00 66.02           H  
ATOM   4731 2HB  LEU A 307     -16.202 -24.248 -13.085  1.00 66.02           H  
ATOM   4732  HG  LEU A 307     -13.860 -22.366 -12.609  1.00 66.02           H  
ATOM   4733 1HD1 LEU A 307     -12.541 -24.431 -12.529  1.00 66.02           H  
ATOM   4734 2HD1 LEU A 307     -13.760 -24.389 -11.234  1.00 66.02           H  
ATOM   4735 3HD1 LEU A 307     -14.031 -25.392 -12.679  1.00 66.02           H  
ATOM   4736 1HD2 LEU A 307     -13.038 -23.313 -14.738  1.00 66.02           H  
ATOM   4737 2HD2 LEU A 307     -14.535 -24.263 -14.895  1.00 66.02           H  
ATOM   4738 3HD2 LEU A 307     -14.597 -22.486 -14.968  1.00 66.02           H  
ATOM   4739  N   ASP A 308     -18.748 -23.268 -13.558  1.00 37.01           N  
ATOM   4740  CA  ASP A 308     -20.196 -23.525 -13.412  1.00 44.61           C  
ATOM   4741  C   ASP A 308     -21.103 -22.470 -14.091  1.00 38.39           C  
ATOM   4742  O   ASP A 308     -22.016 -22.840 -14.831  1.00 46.81           O  
ATOM   4743  CB  ASP A 308     -20.593 -23.646 -11.930  1.00 66.91           C  
ATOM   4744  CG  ASP A 308     -19.956 -24.846 -11.245  1.00 66.91           C  
ATOM   4745  OD1 ASP A 308     -19.506 -25.734 -11.928  1.00 66.91           O  
ATOM   4746  OD2 ASP A 308     -19.918 -24.856 -10.037  1.00 66.91           O  
ATOM   4747  H   ASP A 308     -18.225 -23.863 -14.185  1.00 44.41           H  
ATOM   4748  HA  ASP A 308     -20.408 -24.485 -13.883  1.00 53.53           H  
ATOM   4749 1HB  ASP A 308     -20.353 -22.746 -11.372  1.00 80.30           H  
ATOM   4750 2HB  ASP A 308     -21.675 -23.769 -11.873  1.00 80.30           H  
ATOM   4751  N   GLY A 309     -20.860 -21.175 -13.866  1.00 36.78           N  
ATOM   4752  CA  GLY A 309     -21.693 -20.144 -14.481  1.00 53.21           C  
ATOM   4753  C   GLY A 309     -21.765 -18.834 -13.690  1.00 45.96           C  
ATOM   4754  O   GLY A 309     -22.017 -17.781 -14.280  1.00 75.27           O  
ATOM   4755  H   GLY A 309     -20.109 -20.915 -13.246  1.00 44.14           H  
ATOM   4756 1HA  GLY A 309     -22.703 -20.537 -14.609  1.00 63.85           H  
ATOM   4757 2HA  GLY A 309     -21.317 -19.939 -15.481  1.00 63.85           H  
ATOM   4758  N   THR A 310     -21.577 -18.898 -12.370  1.00 27.99           N  
ATOM   4759  CA  THR A 310     -21.642 -17.704 -11.517  1.00 27.43           C  
ATOM   4760  C   THR A 310     -20.799 -16.537 -12.040  1.00 20.76           C  
ATOM   4761  O   THR A 310     -19.604 -16.670 -12.311  1.00 31.20           O  
ATOM   4762  CB  THR A 310     -21.198 -18.021 -10.073  1.00 41.14           C  
ATOM   4763  OG1 THR A 310     -22.045 -19.037  -9.520  1.00 41.14           O  
ATOM   4764  CG2 THR A 310     -21.275 -16.770  -9.207  1.00 41.14           C  
ATOM   4765  H   THR A 310     -21.383 -19.790 -11.939  1.00 33.59           H  
ATOM   4766  HA  THR A 310     -22.679 -17.371 -11.482  1.00 32.92           H  
ATOM   4767  HB  THR A 310     -20.172 -18.386 -10.083  1.00 49.37           H  
ATOM   4768  HG1 THR A 310     -21.934 -19.851 -10.017  1.00 49.37           H  
ATOM   4769 1HG2 THR A 310     -20.957 -17.013  -8.194  1.00 49.37           H  
ATOM   4770 2HG2 THR A 310     -20.622 -16.000  -9.617  1.00 49.37           H  
ATOM   4771 3HG2 THR A 310     -22.300 -16.403  -9.187  1.00 49.37           H  
ATOM   4772  N   LYS A 311     -21.452 -15.384 -12.169  1.00 14.83           N  
ATOM   4773  CA  LYS A 311     -20.819 -14.158 -12.639  1.00 11.69           C  
ATOM   4774  C   LYS A 311     -20.624 -13.209 -11.464  1.00  9.60           C  
ATOM   4775  O   LYS A 311     -21.441 -13.206 -10.540  1.00 12.80           O  
ATOM   4776  CB  LYS A 311     -21.690 -13.496 -13.706  1.00 17.54           C  
ATOM   4777  CG  LYS A 311     -21.908 -14.343 -14.951  1.00 17.54           C  
ATOM   4778  CD  LYS A 311     -22.734 -13.610 -15.991  1.00 17.54           C  
ATOM   4779  CE  LYS A 311     -22.950 -14.474 -17.225  1.00 17.54           C  
ATOM   4780  NZ  LYS A 311     -23.775 -13.781 -18.251  1.00 17.54           N  
ATOM   4781  H   LYS A 311     -22.434 -15.358 -11.930  1.00 17.80           H  
ATOM   4782  HA  LYS A 311     -19.842 -14.395 -13.059  1.00 14.03           H  
ATOM   4783 1HB  LYS A 311     -22.670 -13.269 -13.284  1.00 21.04           H  
ATOM   4784 2HB  LYS A 311     -21.239 -12.553 -14.014  1.00 21.04           H  
ATOM   4785 1HG  LYS A 311     -20.955 -14.620 -15.389  1.00 21.04           H  
ATOM   4786 2HG  LYS A 311     -22.433 -15.256 -14.673  1.00 21.04           H  
ATOM   4787 1HD  LYS A 311     -23.703 -13.345 -15.566  1.00 21.04           H  
ATOM   4788 2HD  LYS A 311     -22.223 -12.694 -16.287  1.00 21.04           H  
ATOM   4789 1HE  LYS A 311     -21.983 -14.724 -17.659  1.00 21.04           H  
ATOM   4790 2HE  LYS A 311     -23.452 -15.396 -16.932  1.00 21.04           H  
ATOM   4791 1HZ  LYS A 311     -23.896 -14.385 -19.052  1.00 21.04           H  
ATOM   4792 2HZ  LYS A 311     -24.679 -13.556 -17.860  1.00 21.04           H  
ATOM   4793 3HZ  LYS A 311     -23.312 -12.931 -18.538  1.00 21.04           H  
ATOM   4794  N   TYR A 312     -19.564 -12.401 -11.490  1.00  7.57           N  
ATOM   4795  CA  TYR A 312     -19.338 -11.481 -10.384  1.00 10.24           C  
ATOM   4796  C   TYR A 312     -18.692 -10.147 -10.769  1.00  6.70           C  
ATOM   4797  O   TYR A 312     -18.072 -10.001 -11.821  1.00  9.50           O  
ATOM   4798  CB  TYR A 312     -18.459 -12.131  -9.315  1.00 15.36           C  
ATOM   4799  CG  TYR A 312     -17.059 -12.424  -9.798  1.00 15.36           C  
ATOM   4800  CD1 TYR A 312     -16.086 -11.436  -9.738  1.00 15.36           C  
ATOM   4801  CD2 TYR A 312     -16.739 -13.681 -10.280  1.00 15.36           C  
ATOM   4802  CE1 TYR A 312     -14.803 -11.704 -10.172  1.00 15.36           C  
ATOM   4803  CE2 TYR A 312     -15.453 -13.946 -10.706  1.00 15.36           C  
ATOM   4804  CZ  TYR A 312     -14.489 -12.965 -10.656  1.00 15.36           C  
ATOM   4805  OH  TYR A 312     -13.210 -13.237 -11.086  1.00 15.36           O  
ATOM   4806  H   TYR A 312     -18.912 -12.437 -12.260  1.00  9.08           H  
ATOM   4807  HA  TYR A 312     -20.307 -11.260  -9.954  1.00 12.29           H  
ATOM   4808 1HB  TYR A 312     -18.393 -11.480  -8.443  1.00 18.43           H  
ATOM   4809 2HB  TYR A 312     -18.912 -13.068  -8.992  1.00 18.43           H  
ATOM   4810  HD1 TYR A 312     -16.336 -10.448  -9.353  1.00 18.43           H  
ATOM   4811  HD2 TYR A 312     -17.502 -14.460 -10.321  1.00 18.43           H  
ATOM   4812  HE1 TYR A 312     -14.039 -10.931 -10.131  1.00 18.43           H  
ATOM   4813  HE2 TYR A 312     -15.195 -14.933 -11.086  1.00 18.43           H  
ATOM   4814  HH  TYR A 312     -13.170 -14.139 -11.414  1.00 18.43           H  
ATOM   4815  N   TRP A 313     -18.812  -9.187  -9.858  1.00  5.38           N  
ATOM   4816  CA  TRP A 313     -18.278  -7.841 -10.023  1.00  4.50           C  
ATOM   4817  C   TRP A 313     -17.332  -7.456  -8.894  1.00  5.28           C  
ATOM   4818  O   TRP A 313     -17.648  -7.615  -7.718  1.00  9.17           O  
ATOM   4819  CB  TRP A 313     -19.450  -6.888 -10.107  1.00  6.75           C  
ATOM   4820  CG  TRP A 313     -19.162  -5.429 -10.152  1.00  6.75           C  
ATOM   4821  CD1 TRP A 313     -18.661  -4.711 -11.193  1.00  6.75           C  
ATOM   4822  CD2 TRP A 313     -19.449  -4.476  -9.106  1.00  6.75           C  
ATOM   4823  NE1 TRP A 313     -18.612  -3.383 -10.864  1.00  6.75           N  
ATOM   4824  CE2 TRP A 313     -19.098  -3.222  -9.590  1.00  6.75           C  
ATOM   4825  CE3 TRP A 313     -19.983  -4.589  -7.823  1.00  6.75           C  
ATOM   4826  CZ2 TRP A 313     -19.265  -2.075  -8.832  1.00  6.75           C  
ATOM   4827  CZ3 TRP A 313     -20.149  -3.444  -7.067  1.00  6.75           C  
ATOM   4828  CH2 TRP A 313     -19.797  -2.219  -7.563  1.00  6.75           C  
ATOM   4829  H   TRP A 313     -19.343  -9.398  -9.026  1.00  6.46           H  
ATOM   4830  HA  TRP A 313     -17.728  -7.801 -10.962  1.00  5.40           H  
ATOM   4831 1HB  TRP A 313     -19.994  -7.117 -11.017  1.00  8.10           H  
ATOM   4832 2HB  TRP A 313     -20.123  -7.075  -9.271  1.00  8.10           H  
ATOM   4833  HD1 TRP A 313     -18.356  -5.129 -12.150  1.00  8.10           H  
ATOM   4834  HE1 TRP A 313     -18.285  -2.645 -11.467  1.00  8.10           H  
ATOM   4835  HE3 TRP A 313     -20.264  -5.555  -7.427  1.00  8.10           H  
ATOM   4836  HZ2 TRP A 313     -19.004  -1.087  -9.192  1.00  8.10           H  
ATOM   4837  HZ3 TRP A 313     -20.568  -3.542  -6.065  1.00  8.10           H  
ATOM   4838  HH2 TRP A 313     -19.942  -1.336  -6.944  1.00  8.10           H  
ATOM   4839  N   ILE A 314     -16.159  -6.957  -9.262  1.00  5.13           N  
ATOM   4840  CA  ILE A 314     -15.125  -6.612  -8.293  1.00  6.32           C  
ATOM   4841  C   ILE A 314     -15.267  -5.164  -7.858  1.00  6.36           C  
ATOM   4842  O   ILE A 314     -15.298  -4.253  -8.693  1.00  7.07           O  
ATOM   4843  CB  ILE A 314     -13.719  -6.830  -8.863  1.00  9.48           C  
ATOM   4844  CG1 ILE A 314     -13.532  -8.287  -9.270  1.00  9.48           C  
ATOM   4845  CG2 ILE A 314     -12.685  -6.468  -7.803  1.00  9.48           C  
ATOM   4846  CD1 ILE A 314     -12.283  -8.518 -10.090  1.00  9.48           C  
ATOM   4847  H   ILE A 314     -15.986  -6.804 -10.241  1.00  6.16           H  
ATOM   4848  HA  ILE A 314     -15.241  -7.248  -7.420  1.00  7.58           H  
ATOM   4849  HB  ILE A 314     -13.573  -6.214  -9.743  1.00 11.38           H  
ATOM   4850 1HG1 ILE A 314     -13.477  -8.904  -8.374  1.00 11.38           H  
ATOM   4851 2HG1 ILE A 314     -14.393  -8.609  -9.856  1.00 11.38           H  
ATOM   4852 1HG2 ILE A 314     -11.683  -6.624  -8.203  1.00 11.38           H  
ATOM   4853 2HG2 ILE A 314     -12.800  -5.429  -7.511  1.00 11.38           H  
ATOM   4854 3HG2 ILE A 314     -12.829  -7.103  -6.929  1.00 11.38           H  
ATOM   4855 1HD1 ILE A 314     -12.204  -9.574 -10.349  1.00 11.38           H  
ATOM   4856 2HD1 ILE A 314     -12.332  -7.924 -11.003  1.00 11.38           H  
ATOM   4857 3HD1 ILE A 314     -11.408  -8.222  -9.512  1.00 11.38           H  
ATOM   4858  N   VAL A 315     -15.327  -4.951  -6.549  1.00  6.37           N  
ATOM   4859  CA  VAL A 315     -15.542  -3.611  -6.050  1.00  7.83           C  
ATOM   4860  C   VAL A 315     -14.659  -3.191  -4.876  1.00  6.03           C  
ATOM   4861  O   VAL A 315     -14.359  -3.983  -3.985  1.00  6.02           O  
ATOM   4862  CB  VAL A 315     -17.003  -3.501  -5.657  1.00 11.75           C  
ATOM   4863  CG1 VAL A 315     -17.359  -4.469  -4.550  1.00 11.75           C  
ATOM   4864  CG2 VAL A 315     -17.299  -2.121  -5.215  1.00 11.75           C  
ATOM   4865  H   VAL A 315     -15.290  -5.735  -5.910  1.00  7.64           H  
ATOM   4866  HA  VAL A 315     -15.358  -2.923  -6.872  1.00  9.40           H  
ATOM   4867  HB  VAL A 315     -17.602  -3.753  -6.523  1.00 14.09           H  
ATOM   4868 1HG1 VAL A 315     -18.417  -4.371  -4.307  1.00 14.09           H  
ATOM   4869 2HG1 VAL A 315     -17.160  -5.483  -4.878  1.00 14.09           H  
ATOM   4870 3HG1 VAL A 315     -16.763  -4.245  -3.666  1.00 14.09           H  
ATOM   4871 1HG2 VAL A 315     -18.352  -2.069  -4.963  1.00 14.09           H  
ATOM   4872 2HG2 VAL A 315     -16.707  -1.879  -4.337  1.00 14.09           H  
ATOM   4873 3HG2 VAL A 315     -17.079  -1.418  -6.015  1.00 14.09           H  
ATOM   4874  N   ARG A 316     -14.259  -1.914  -4.895  1.00  6.30           N  
ATOM   4875  CA  ARG A 316     -13.393  -1.293  -3.895  1.00  6.06           C  
ATOM   4876  C   ARG A 316     -14.141  -0.513  -2.818  1.00  5.96           C  
ATOM   4877  O   ARG A 316     -15.010   0.313  -3.113  1.00  6.61           O  
ATOM   4878  CB  ARG A 316     -12.442  -0.348  -4.575  1.00  9.09           C  
ATOM   4879  CG  ARG A 316     -11.448   0.346  -3.687  1.00  9.09           C  
ATOM   4880  CD  ARG A 316     -10.553   1.198  -4.497  1.00  9.09           C  
ATOM   4881  NE  ARG A 316      -9.589   1.896  -3.681  1.00  9.09           N  
ATOM   4882  CZ  ARG A 316      -8.747   2.840  -4.130  1.00  9.09           C  
ATOM   4883  NH1 ARG A 316      -8.738   3.206  -5.388  1.00  9.09           N  
ATOM   4884  NH2 ARG A 316      -7.891   3.423  -3.319  1.00  9.09           N  
ATOM   4885  H   ARG A 316     -14.567  -1.339  -5.666  1.00  7.56           H  
ATOM   4886  HA  ARG A 316     -12.817  -2.080  -3.411  1.00  7.27           H  
ATOM   4887 1HB  ARG A 316     -11.873  -0.886  -5.320  1.00 10.91           H  
ATOM   4888 2HB  ARG A 316     -13.008   0.419  -5.088  1.00 10.91           H  
ATOM   4889 1HG  ARG A 316     -11.965   0.970  -2.958  1.00 10.91           H  
ATOM   4890 2HG  ARG A 316     -10.846  -0.401  -3.171  1.00 10.91           H  
ATOM   4891 1HD  ARG A 316     -10.012   0.578  -5.210  1.00 10.91           H  
ATOM   4892 2HD  ARG A 316     -11.145   1.938  -5.035  1.00 10.91           H  
ATOM   4893  HE  ARG A 316      -9.540   1.652  -2.703  1.00 10.91           H  
ATOM   4894 1HH1 ARG A 316      -9.369   2.788  -6.055  1.00 10.91           H  
ATOM   4895 2HH1 ARG A 316      -8.058   3.903  -5.663  1.00 10.91           H  
ATOM   4896 1HH2 ARG A 316      -7.826   3.171  -2.343  1.00 10.91           H  
ATOM   4897 2HH2 ARG A 316      -7.255   4.102  -3.708  1.00 10.91           H  
ATOM   4898  N   ASN A 317     -13.770  -0.762  -1.561  1.00  6.07           N  
ATOM   4899  CA  ASN A 317     -14.377  -0.092  -0.416  1.00  7.07           C  
ATOM   4900  C   ASN A 317     -13.424   0.956   0.218  1.00  8.35           C  
ATOM   4901  O   ASN A 317     -12.345   1.214  -0.312  1.00 11.22           O  
ATOM   4902  CB  ASN A 317     -14.832  -1.140   0.579  1.00 10.61           C  
ATOM   4903  CG  ASN A 317     -15.981  -0.663   1.393  1.00 10.61           C  
ATOM   4904  OD1 ASN A 317     -15.763   0.070   2.363  1.00 10.61           O  
ATOM   4905  ND2 ASN A 317     -17.177  -0.995   0.995  1.00 10.61           N  
ATOM   4906  H   ASN A 317     -13.063  -1.465  -1.391  1.00  7.28           H  
ATOM   4907  HA  ASN A 317     -15.259   0.448  -0.763  1.00  8.48           H  
ATOM   4908 1HB  ASN A 317     -15.137  -2.031   0.032  1.00 12.73           H  
ATOM   4909 2HB  ASN A 317     -14.009  -1.414   1.238  1.00 12.73           H  
ATOM   4910 1HD2 ASN A 317     -17.974  -0.618   1.469  1.00 12.73           H  
ATOM   4911 2HD2 ASN A 317     -17.296  -1.570   0.187  1.00 12.73           H  
ATOM   4912  N   SER A 318     -13.846   1.557   1.345  1.00  9.59           N  
ATOM   4913  CA  SER A 318     -13.133   2.615   2.044  1.00 14.31           C  
ATOM   4914  C   SER A 318     -13.183   2.409   3.559  1.00 10.37           C  
ATOM   4915  O   SER A 318     -12.932   3.334   4.336  1.00 10.75           O  
ATOM   4916  CB  SER A 318     -13.755   3.941   1.718  1.00 21.46           C  
ATOM   4917  OG  SER A 318     -15.083   3.997   2.165  1.00 21.46           O  
ATOM   4918  H   SER A 318     -14.719   1.281   1.747  1.00 11.51           H  
ATOM   4919  HA  SER A 318     -12.091   2.609   1.723  1.00 17.17           H  
ATOM   4920 1HB  SER A 318     -13.167   4.747   2.148  1.00 25.76           H  
ATOM   4921 2HB  SER A 318     -13.743   4.062   0.644  1.00 25.76           H  
ATOM   4922  HG  SER A 318     -15.531   3.248   1.763  1.00 25.76           H  
ATOM   4923  N   TRP A 319     -13.493   1.181   3.977  1.00 10.16           N  
ATOM   4924  CA  TRP A 319     -13.508   0.825   5.397  1.00  9.60           C  
ATOM   4925  C   TRP A 319     -12.183   0.234   5.901  1.00  8.59           C  
ATOM   4926  O   TRP A 319     -12.180  -0.460   6.922  1.00  9.80           O  
ATOM   4927  CB  TRP A 319     -14.595  -0.216   5.670  1.00 14.40           C  
ATOM   4928  CG  TRP A 319     -15.992   0.283   5.527  1.00 14.40           C  
ATOM   4929  CD1 TRP A 319     -16.443   1.556   5.706  1.00 14.40           C  
ATOM   4930  CD2 TRP A 319     -17.142  -0.503   5.144  1.00 14.40           C
[truncated: 76,319 more chars]
