# Supplementary material for: Sequence comparison, molecular modeling, and network analysis predict structural diversity in cysteine proteases from the Cape sundew, Drosera capensis
Source: Comput Struct Biotechnol J. 2016 Jun 14;14:271–82. doi: 10.1016/j.csbj.2016.05.003 (PMC4949590; doi:10.1016/j.csbj.2016.05.003)
Supplement: Supplementary file 3 [file mmc3.zip › Rosetta_full/DCAP_6781_full_m1.pdb]

PFRMAT TS
TARGET DCAP_6781
AUTHOR BAKER-ROSETTASERVER
METHOD    ROSETTA provides both ab initio and
METHOD    comparative models of protein domains.
METHOD    Comparative models are built from structures
METHOD    detected and aligned by HHSEARCH, SPARKS, and
METHOD    Raptor. Loop regions are assembled from fragments and 
METHOD    optimized to fit the aligned template structures.
METHOD    De novo models are built using the Rosetta de
METHOD    novo protocol.  The procedure is fully automated.
MODEL     1
PARENT 4qrvB_301
REMARK PARENT    4qrvB_301
REMARK PARSRC    alignment
REMARK SCORE     0.87
ATOM      1  N   MET A   1      14.430   8.188 -29.685  1.00999.99           N  
ATOM      2  CA  MET A   1      14.824   9.103 -28.615  1.00999.99           C  
ATOM      3  C   MET A   1      14.534  10.555 -28.979  1.00999.99           C  
ATOM      4  O   MET A   1      15.087  11.080 -29.946  1.00999.99           O  
ATOM      5  CB  MET A   1      16.304   8.936 -28.291  1.00999.99           C  
ATOM      6  CG  MET A   1      16.791   9.812 -27.146  1.00999.99           C  
ATOM      7  SD  MET A   1      18.540   9.566 -26.778  1.00999.99           S  
ATOM      8  CE  MET A   1      18.503   7.930 -26.053  1.00999.99           C  
ATOM      9 1H   MET A   1      15.258   7.829 -30.138  1.00999.99           H  
ATOM     10 2H   MET A   1      13.901   7.419 -29.300  1.00999.99           H  
ATOM     11 3H   MET A   1      13.864   8.680 -30.361  1.00999.99           H  
ATOM     12  HA  MET A   1      14.249   8.863 -27.720  1.00999.99           H  
ATOM     13 1HB  MET A   1      16.504   7.899 -28.027  1.00999.99           H  
ATOM     14 2HB  MET A   1      16.900   9.172 -29.173  1.00999.99           H  
ATOM     15 1HG  MET A   1      16.637  10.860 -27.400  1.00999.99           H  
ATOM     16 2HG  MET A   1      16.215   9.591 -26.247  1.00999.99           H  
ATOM     17 1HE  MET A   1      19.514   7.634 -25.773  1.00999.99           H  
ATOM     18 2HE  MET A   1      17.867   7.938 -25.167  1.00999.99           H  
ATOM     19 3HE  MET A   1      18.105   7.220 -26.779  1.00999.99           H  
ATOM     20  N   ALA A   2      13.667  11.199 -28.203  1.00999.99           N  
ATOM     21  CA  ALA A   2      13.364  12.611 -28.426  1.00999.99           C  
ATOM     22  C   ALA A   2      14.377  13.450 -27.655  1.00999.99           C  
ATOM     23  O   ALA A   2      15.086  12.928 -26.795  1.00999.99           O  
ATOM     24  CB  ALA A   2      11.940  12.956 -28.009  1.00999.99           C  
ATOM     25  H   ALA A   2      13.239  10.715 -27.421  1.00999.99           H  
ATOM     26  HA  ALA A   2      13.479  12.824 -29.488  1.00999.99           H  
ATOM     27 1HB  ALA A   2      11.753  14.008 -28.208  1.00999.99           H  
ATOM     28 2HB  ALA A   2      11.238  12.351 -28.582  1.00999.99           H  
ATOM     29 3HB  ALA A   2      11.806  12.763 -26.953  1.00999.99           H  
ATOM     30  N   SER A   3      14.478  14.735 -27.978  1.00999.99           N  
ATOM     31  CA  SER A   3      15.411  15.588 -27.253  1.00999.99           C  
ATOM     32  C   SER A   3      14.847  15.901 -25.885  1.00999.99           C  
ATOM     33  O   SER A   3      13.654  15.715 -25.645  1.00999.99           O  
ATOM     34  CB  SER A   3      15.670  16.888 -27.990  1.00999.99           C  
ATOM     35  OG  SER A   3      14.547  17.726 -27.963  1.00999.99           O  
ATOM     36  H   SER A   3      13.893  15.123 -28.708  1.00999.99           H  
ATOM     37  HA  SER A   3      16.355  15.057 -27.126  1.00999.99           H  
ATOM     38 1HB  SER A   3      16.521  17.400 -27.544  1.00999.99           H  
ATOM     39 2HB  SER A   3      15.931  16.665 -29.024  1.00999.99           H  
ATOM     40  HG  SER A   3      14.734  18.433 -28.587  1.00999.99           H  
ATOM     41  N   ARG A   4      15.693  16.420 -25.004  1.00999.99           N  
ATOM     42  CA  ARG A   4      15.261  16.768 -23.659  1.00999.99           C  
ATOM     43  C   ARG A   4      14.248  17.898 -23.703  1.00999.99           C  
ATOM     44  O   ARG A   4      13.318  17.931 -22.898  1.00999.99           O  
ATOM     45  CB  ARG A   4      16.445  17.176 -22.802  1.00999.99           C  
ATOM     46  CG  ARG A   4      17.387  16.041 -22.433  1.00999.99           C  
ATOM     47  CD  ARG A   4      18.543  16.529 -21.639  1.00999.99           C  
ATOM     48  NE  ARG A   4      19.451  15.451 -21.281  1.00999.99           N  
ATOM     49  CZ  ARG A   4      20.643  15.625 -20.677  1.00999.99           C  
ATOM     50  NH1 ARG A   4      21.055  16.835 -20.372  1.00999.99           N  
ATOM     51  NH2 ARG A   4      21.398  14.579 -20.392  1.00999.99           N  
ATOM     52  H   ARG A   4      16.659  16.559 -25.265  1.00999.99           H  
ATOM     53  HA  ARG A   4      14.791  15.896 -23.207  1.00999.99           H  
ATOM     54 1HB  ARG A   4      17.030  17.932 -23.324  1.00999.99           H  
ATOM     55 2HB  ARG A   4      16.087  17.622 -21.874  1.00999.99           H  
ATOM     56 1HG  ARG A   4      16.850  15.302 -21.838  1.00999.99           H  
ATOM     57 2HG  ARG A   4      17.766  15.572 -23.341  1.00999.99           H  
ATOM     58 1HD  ARG A   4      19.100  17.263 -22.222  1.00999.99           H  
ATOM     59 2HD  ARG A   4      18.185  16.992 -20.721  1.00999.99           H  
ATOM     60  HE  ARG A   4      19.168  14.505 -21.501  1.00999.99           H  
ATOM     61 1HH1 ARG A   4      20.478  17.636 -20.589  1.00999.99           H  
ATOM     62 2HH1 ARG A   4      21.948  16.965 -19.919  1.00999.99           H  
ATOM     63 1HH2 ARG A   4      21.082  13.648 -20.627  1.00999.99           H  
ATOM     64 2HH2 ARG A   4      22.290  14.709 -19.940  1.00999.99           H  
ATOM     65  N   ASN A   5      14.421  18.804 -24.664  1.00999.99           N  
ATOM     66  CA  ASN A   5      13.499  19.909 -24.846  1.00999.99           C  
ATOM     67  C   ASN A   5      12.140  19.391 -25.282  1.00999.99           C  
ATOM     68  O   ASN A   5      11.112  19.894 -24.827  1.00999.99           O  
ATOM     69  CB  ASN A   5      14.049  20.898 -25.849  1.00999.99           C  
ATOM     70  CG  ASN A   5      15.194  21.694 -25.289  1.00999.99           C  
ATOM     71  OD1 ASN A   5      15.351  21.804 -24.067  1.00999.99           O  
ATOM     72  ND2 ASN A   5      15.997  22.251 -26.158  1.00999.99           N  
ATOM     73  H   ASN A   5      15.211  18.722 -25.288  1.00999.99           H  
ATOM     74  HA  ASN A   5      13.364  20.416 -23.890  1.00999.99           H  
ATOM     75 1HB  ASN A   5      14.389  20.365 -26.739  1.00999.99           H  
ATOM     76 2HB  ASN A   5      13.261  21.584 -26.158  1.00999.99           H  
ATOM     77 1HD2 ASN A   5      16.777  22.792 -25.841  1.00999.99           H  
ATOM     78 2HD2 ASN A   5      15.833  22.137 -27.137  1.00999.99           H  
ATOM     79  N   GLN A   6      12.141  18.368 -26.143  1.00999.99           N  
ATOM     80  CA  GLN A   6      10.900  17.751 -26.582  1.00999.99           C  
ATOM     81  C   GLN A   6      10.227  17.015 -25.444  1.00999.99           C  
ATOM     82  O   GLN A   6       9.011  17.094 -25.302  1.00999.99           O  
ATOM     83  CB  GLN A   6      11.146  16.806 -27.757  1.00999.99           C  
ATOM     84  CG  GLN A   6      11.490  17.522 -29.050  1.00999.99           C  
ATOM     85  CD  GLN A   6      11.846  16.577 -30.182  1.00999.99           C  
ATOM     86  OE1 GLN A   6      12.648  15.652 -30.023  1.00999.99           O  
ATOM     87  NE2 GLN A   6      11.243  16.806 -31.343  1.00999.99           N  
ATOM     88  H   GLN A   6      13.021  18.016 -26.507  1.00999.99           H  
ATOM     89  HA  GLN A   6      10.223  18.538 -26.916  1.00999.99           H  
ATOM     90 1HB  GLN A   6      11.967  16.132 -27.516  1.00999.99           H  
ATOM     91 2HB  GLN A   6      10.260  16.197 -27.930  1.00999.99           H  
ATOM     92 1HG  GLN A   6      10.624  18.105 -29.360  1.00999.99           H  
ATOM     93 2HG  GLN A   6      12.335  18.184 -28.875  1.00999.99           H  
ATOM     94 1HE2 GLN A   6      11.434  16.220 -32.132  1.00999.99           H  
ATOM     95 2HE2 GLN A   6      10.600  17.567 -31.432  1.00999.99           H  
ATOM     96  N   TYR A   7      11.005  16.330 -24.609  1.00999.99           N  
ATOM     97  CA  TYR A   7      10.406  15.635 -23.482  1.00999.99           C  
ATOM     98  C   TYR A   7       9.799  16.621 -22.498  1.00999.99           C  
ATOM     99  O   TYR A   7       8.709  16.378 -21.983  1.00999.99           O  
ATOM    100  CB  TYR A   7      11.432  14.754 -22.770  1.00999.99           C  
ATOM    101  CG  TYR A   7      11.769  13.482 -23.512  1.00999.99           C  
ATOM    102  CD1 TYR A   7      13.090  13.128 -23.733  1.00999.99           C  
ATOM    103  CD2 TYR A   7      10.746  12.666 -23.972  1.00999.99           C  
ATOM    104  CE1 TYR A   7      13.386  11.959 -24.409  1.00999.99           C  
ATOM    105  CE2 TYR A   7      11.042  11.500 -24.647  1.00999.99           C  
ATOM    106  CZ  TYR A   7      12.356  11.146 -24.867  1.00999.99           C  
ATOM    107  OH  TYR A   7      12.646   9.993 -25.561  1.00999.99           O  
ATOM    108  H   TYR A   7      12.003  16.271 -24.769  1.00999.99           H  
ATOM    109  HA  TYR A   7       9.602  15.000 -23.854  1.00999.99           H  
ATOM    110 1HB  TYR A   7      12.355  15.317 -22.623  1.00999.99           H  
ATOM    111 2HB  TYR A   7      11.055  14.481 -21.785  1.00999.99           H  
ATOM    112  HD1 TYR A   7      13.895  13.769 -23.374  1.00999.99           H  
ATOM    113  HD2 TYR A   7       9.707  12.945 -23.800  1.00999.99           H  
ATOM    114  HE1 TYR A   7      14.425  11.682 -24.586  1.00999.99           H  
ATOM    115  HE2 TYR A   7      10.236  10.861 -25.010  1.00999.99           H  
ATOM    116  HH  TYR A   7      11.884   9.408 -25.531  1.00999.99           H  
ATOM    117  N   CYS A   8      10.466  17.757 -22.282  1.00999.99           N  
ATOM    118  CA  CYS A   8       9.941  18.779 -21.389  1.00999.99           C  
ATOM    119  C   CYS A   8       8.656  19.347 -21.953  1.00999.99           C  
ATOM    120  O   CYS A   8       7.672  19.491 -21.229  1.00999.99           O  
ATOM    121  CB  CYS A   8      10.954  19.907 -21.189  1.00999.99           C  
ATOM    122  SG  CYS A   8      12.406  19.438 -20.217  1.00999.99           S  
ATOM    123  H   CYS A   8      11.368  17.905 -22.717  1.00999.99           H  
ATOM    124  HA  CYS A   8       9.729  18.324 -20.421  1.00999.99           H  
ATOM    125 1HB  CYS A   8      11.301  20.258 -22.161  1.00999.99           H  
ATOM    126 2HB  CYS A   8      10.471  20.747 -20.691  1.00999.99           H  
ATOM    127  HG  CYS A   8      13.041  20.599 -20.347  1.00999.99           H  
ATOM    128  N   LEU A   9       8.667  19.635 -23.254  1.00999.99           N  
ATOM    129  CA  LEU A   9       7.506  20.142 -23.961  1.00999.99           C  
ATOM    130  C   LEU A   9       6.314  19.231 -23.822  1.00999.99           C  
ATOM    131  O   LEU A   9       5.221  19.685 -23.493  1.00999.99           O  
ATOM    132  CB  LEU A   9       7.822  20.297 -25.449  1.00999.99           C  
ATOM    133  CG  LEU A   9       6.646  20.725 -26.330  1.00999.99           C  
ATOM    134  CD1 LEU A   9       6.163  22.101 -25.895  1.00999.99           C  
ATOM    135  CD2 LEU A   9       7.091  20.719 -27.784  1.00999.99           C  
ATOM    136  H   LEU A   9       9.520  19.510 -23.782  1.00999.99           H  
ATOM    137  HA  LEU A   9       7.248  21.116 -23.547  1.00999.99           H  
ATOM    138 1HB  LEU A   9       8.610  21.040 -25.561  1.00999.99           H  
ATOM    139 2HB  LEU A   9       8.191  19.348 -25.832  1.00999.99           H  
ATOM    140  HG  LEU A   9       5.821  20.024 -26.203  1.00999.99           H  
ATOM    141 1HD1 LEU A   9       5.320  22.403 -26.516  1.00999.99           H  
ATOM    142 2HD1 LEU A   9       5.850  22.065 -24.852  1.00999.99           H  
ATOM    143 3HD1 LEU A   9       6.972  22.822 -26.007  1.00999.99           H  
ATOM    144 1HD2 LEU A   9       6.257  21.015 -28.421  1.00999.99           H  
ATOM    145 2HD2 LEU A   9       7.915  21.421 -27.915  1.00999.99           H  
ATOM    146 3HD2 LEU A   9       7.420  19.717 -28.058  1.00999.99           H  
ATOM    147  N   PHE A  10       6.526  17.948 -24.087  1.00999.99           N  
ATOM    148  CA  PHE A  10       5.459  16.972 -24.056  1.00999.99           C  
ATOM    149  C   PHE A  10       4.891  16.805 -22.659  1.00999.99           C  
ATOM    150  O   PHE A  10       3.682  16.645 -22.508  1.00999.99           O  
ATOM    151  CB  PHE A  10       5.985  15.645 -24.589  1.00999.99           C  
ATOM    152  CG  PHE A  10       6.353  15.741 -26.042  1.00999.99           C  
ATOM    153  CD1 PHE A  10       7.257  14.855 -26.611  1.00999.99           C  
ATOM    154  CD2 PHE A  10       5.820  16.749 -26.832  1.00999.99           C  
ATOM    155  CE1 PHE A  10       7.615  14.974 -27.942  1.00999.99           C  
ATOM    156  CE2 PHE A  10       6.176  16.869 -28.160  1.00999.99           C  
ATOM    157  CZ  PHE A  10       7.074  15.980 -28.715  1.00999.99           C  
ATOM    158  H   PHE A  10       7.453  17.642 -24.349  1.00999.99           H  
ATOM    159  HA  PHE A  10       4.657  17.325 -24.704  1.00999.99           H  
ATOM    160 1HB  PHE A  10       6.867  15.341 -24.028  1.00999.99           H  
ATOM    161 2HB  PHE A  10       5.229  14.870 -24.473  1.00999.99           H  
ATOM    162  HD1 PHE A  10       7.689  14.066 -25.997  1.00999.99           H  
ATOM    163  HD2 PHE A  10       5.115  17.455 -26.393  1.00999.99           H  
ATOM    164  HE1 PHE A  10       8.326  14.274 -28.379  1.00999.99           H  
ATOM    165  HE2 PHE A  10       5.749  17.665 -28.769  1.00999.99           H  
ATOM    166  HZ  PHE A  10       7.356  16.075 -29.763  1.00999.99           H  
ATOM    167  N   VAL A  11       5.746  16.880 -21.636  1.00999.99           N  
ATOM    168  CA  VAL A  11       5.271  16.821 -20.260  1.00999.99           C  
ATOM    169  C   VAL A  11       4.410  18.025 -19.925  1.00999.99           C  
ATOM    170  O   VAL A  11       3.367  17.874 -19.294  1.00999.99           O  
ATOM    171  CB  VAL A  11       6.441  16.732 -19.265  1.00999.99           C  
ATOM    172  CG1 VAL A  11       5.928  16.909 -17.844  1.00999.99           C  
ATOM    173  CG2 VAL A  11       7.105  15.367 -19.388  1.00999.99           C  
ATOM    174  H   VAL A  11       6.741  16.972 -21.807  1.00999.99           H  
ATOM    175  HA  VAL A  11       4.662  15.924 -20.146  1.00999.99           H  
ATOM    176  HB  VAL A  11       7.161  17.523 -19.476  1.00999.99           H  
ATOM    177 1HG1 VAL A  11       6.762  16.844 -17.146  1.00999.99           H  
ATOM    178 2HG1 VAL A  11       5.450  17.884 -17.750  1.00999.99           H  
ATOM    179 3HG1 VAL A  11       5.204  16.126 -17.619  1.00999.99           H  
ATOM    180 1HG2 VAL A  11       7.935  15.302 -18.685  1.00999.99           H  
ATOM    181 2HG2 VAL A  11       6.375  14.590 -19.162  1.00999.99           H  
ATOM    182 3HG2 VAL A  11       7.476  15.223 -20.398  1.00999.99           H  
ATOM    183  N   ILE A  12       4.847  19.211 -20.351  1.00999.99           N  
ATOM    184  CA  ILE A  12       4.096  20.439 -20.107  1.00999.99           C  
ATOM    185  C   ILE A  12       2.741  20.403 -20.785  1.00999.99           C  
ATOM    186  O   ILE A  12       1.728  20.727 -20.163  1.00999.99           O  
ATOM    187  CB  ILE A  12       4.867  21.670 -20.602  1.00999.99           C  
ATOM    188  CG1 ILE A  12       6.113  21.885 -19.744  1.00999.99           C  
ATOM    189  CG2 ILE A  12       3.965  22.896 -20.565  1.00999.99           C  
ATOM    190  CD1 ILE A  12       7.082  22.883 -20.334  1.00999.99           C  
ATOM    191  H   ILE A  12       5.728  19.272 -20.845  1.00999.99           H  
ATOM    192  HA  ILE A  12       3.937  20.539 -19.035  1.00999.99           H  
ATOM    193  HB  ILE A  12       5.202  21.503 -21.624  1.00999.99           H  
ATOM    194 1HG1 ILE A  12       5.807  22.241 -18.762  1.00999.99           H  
ATOM    195 2HG1 ILE A  12       6.627  20.934 -19.615  1.00999.99           H  
ATOM    196 1HG2 ILE A  12       4.517  23.763 -20.924  1.00999.99           H  
ATOM    197 2HG2 ILE A  12       3.097  22.731 -21.202  1.00999.99           H  
ATOM    198 3HG2 ILE A  12       3.636  23.072 -19.540  1.00999.99           H  
ATOM    199 1HD1 ILE A  12       7.943  22.989 -19.674  1.00999.99           H  
ATOM    200 2HD1 ILE A  12       7.415  22.531 -21.311  1.00999.99           H  
ATOM    201 3HD1 ILE A  12       6.589  23.848 -20.444  1.00999.99           H  
ATOM    202  N   VAL A  13       2.727  20.013 -22.058  1.00999.99           N  
ATOM    203  CA  VAL A  13       1.495  19.918 -22.821  1.00999.99           C  
ATOM    204  C   VAL A  13       0.559  18.901 -22.206  1.00999.99           C  
ATOM    205  O   VAL A  13      -0.630  19.176 -22.050  1.00999.99           O  
ATOM    206  CB  VAL A  13       1.786  19.539 -24.284  1.00999.99           C  
ATOM    207  CG1 VAL A  13       0.486  19.222 -25.006  1.00999.99           C  
ATOM    208  CG2 VAL A  13       2.495  20.696 -24.976  1.00999.99           C  
ATOM    209  H   VAL A  13       3.599  19.778 -22.513  1.00999.99           H  
ATOM    210  HA  VAL A  13       1.006  20.893 -22.811  1.00999.99           H  
ATOM    211  HB  VAL A  13       2.415  18.649 -24.310  1.00999.99           H  
ATOM    212 1HG1 VAL A  13       0.702  18.949 -26.040  1.00999.99           H  
ATOM    213 2HG1 VAL A  13      -0.014  18.391 -24.509  1.00999.99           H  
ATOM    214 3HG1 VAL A  13      -0.162  20.098 -24.990  1.00999.99           H  
ATOM    215 1HG2 VAL A  13       2.705  20.428 -26.011  1.00999.99           H  
ATOM    216 2HG2 VAL A  13       1.854  21.578 -24.954  1.00999.99           H  
ATOM    217 3HG2 VAL A  13       3.427  20.919 -24.464  1.00999.99           H  
ATOM    218  N   ALA A  14       1.099  17.734 -21.851  1.00999.99           N  
ATOM    219  CA  ALA A  14       0.310  16.686 -21.232  1.00999.99           C  
ATOM    220  C   ALA A  14      -0.278  17.169 -19.925  1.00999.99           C  
ATOM    221  O   ALA A  14      -1.445  16.909 -19.647  1.00999.99           O  
ATOM    222  CB  ALA A  14       1.158  15.450 -20.994  1.00999.99           C  
ATOM    223  H   ALA A  14       2.077  17.554 -22.019  1.00999.99           H  
ATOM    224  HA  ALA A  14      -0.510  16.432 -21.902  1.00999.99           H  
ATOM    225 1HB  ALA A  14       0.545  14.668 -20.546  1.00999.99           H  
ATOM    226 2HB  ALA A  14       1.560  15.097 -21.944  1.00999.99           H  
ATOM    227 3HB  ALA A  14       1.979  15.696 -20.323  1.00999.99           H  
ATOM    228  N   ALA A  15       0.515  17.893 -19.135  1.00999.99           N  
ATOM    229  CA  ALA A  15       0.045  18.431 -17.871  1.00999.99           C  
ATOM    230  C   ALA A  15      -1.129  19.359 -18.091  1.00999.99           C  
ATOM    231  O   ALA A  15      -2.141  19.253 -17.407  1.00999.99           O  
ATOM    232  CB  ALA A  15       1.167  19.173 -17.161  1.00999.99           C  
ATOM    233  H   ALA A  15       1.476  18.063 -19.399  1.00999.99           H  
ATOM    234  HA  ALA A  15      -0.289  17.600 -17.248  1.00999.99           H  
ATOM    235 1HB  ALA A  15       0.802  19.556 -16.211  1.00999.99           H  
ATOM    236 2HB  ALA A  15       1.999  18.491 -16.986  1.00999.99           H  
ATOM    237 3HB  ALA A  15       1.503  20.003 -17.778  1.00999.99           H  
ATOM    238  N   LEU A  16      -1.005  20.246 -19.073  1.00999.99           N  
ATOM    239  CA  LEU A  16      -2.063  21.194 -19.375  1.00999.99           C  
ATOM    240  C   LEU A  16      -3.327  20.506 -19.882  1.00999.99           C  
ATOM    241  O   LEU A  16      -4.434  20.919 -19.532  1.00999.99           O  
ATOM    242  CB  LEU A  16      -1.556  22.202 -20.405  1.00999.99           C  
ATOM    243  CG  LEU A  16      -0.482  23.166 -19.888  1.00999.99           C  
ATOM    244  CD1 LEU A  16       0.069  23.982 -21.048  1.00999.99           C  
ATOM    245  CD2 LEU A  16      -1.096  24.063 -18.823  1.00999.99           C  
ATOM    246  H   LEU A  16      -0.144  20.287 -19.602  1.00999.99           H  
ATOM    247  HA  LEU A  16      -2.309  21.733 -18.463  1.00999.99           H  
ATOM    248 1HB  LEU A  16      -1.136  21.659 -21.250  1.00999.99           H  
ATOM    249 2HB  LEU A  16      -2.398  22.797 -20.760  1.00999.99           H  
ATOM    250  HG  LEU A  16       0.341  22.601 -19.451  1.00999.99           H  
ATOM    251 1HD1 LEU A  16       0.837  24.664 -20.682  1.00999.99           H  
ATOM    252 2HD1 LEU A  16       0.503  23.312 -21.790  1.00999.99           H  
ATOM    253 3HD1 LEU A  16      -0.738  24.555 -21.504  1.00999.99           H  
ATOM    254 1HD2 LEU A  16      -0.342  24.753 -18.446  1.00999.99           H  
ATOM    255 2HD2 LEU A  16      -1.918  24.631 -19.258  1.00999.99           H  
ATOM    256 3HD2 LEU A  16      -1.472  23.451 -18.004  1.00999.99           H  
ATOM    257  N   CYS A  17      -3.166  19.448 -20.679  1.00999.99           N  
ATOM    258  CA  CYS A  17      -4.306  18.705 -21.201  1.00999.99           C  
ATOM    259  C   CYS A  17      -5.028  17.957 -20.090  1.00999.99           C  
ATOM    260  O   CYS A  17      -6.259  18.010 -19.993  1.00999.99           O  
ATOM    261  CB  CYS A  17      -3.855  17.710 -22.270  1.00999.99           C  
ATOM    262  SG  CYS A  17      -3.301  18.481 -23.810  1.00999.99           S  
ATOM    263  H   CYS A  17      -2.234  19.165 -20.952  1.00999.99           H  
ATOM    264  HA  CYS A  17      -5.002  19.411 -21.655  1.00999.99           H  
ATOM    265 1HB  CYS A  17      -3.034  17.107 -21.882  1.00999.99           H  
ATOM    266 2HB  CYS A  17      -4.676  17.034 -22.509  1.00999.99           H  
ATOM    267  HG  CYS A  17      -2.976  17.347 -24.424  1.00999.99           H  
ATOM    268  N   VAL A  18      -4.249  17.276 -19.247  1.00999.99           N  
ATOM    269  CA  VAL A  18      -4.805  16.535 -18.132  1.00999.99           C  
ATOM    270  C   VAL A  18      -5.536  17.445 -17.194  1.00999.99           C  
ATOM    271  O   VAL A  18      -6.667  17.146 -16.835  1.00999.99           O  
ATOM    272  CB  VAL A  18      -3.712  15.782 -17.353  1.00999.99           C  
ATOM    273  CG1 VAL A  18      -4.292  15.227 -16.057  1.00999.99           C  
ATOM    274  CG2 VAL A  18      -3.183  14.636 -18.203  1.00999.99           C  
ATOM    275  H   VAL A  18      -3.249  17.265 -19.385  1.00999.99           H  
ATOM    276  HA  VAL A  18      -5.509  15.801 -18.525  1.00999.99           H  
ATOM    277  HB  VAL A  18      -2.903  16.468 -17.102  1.00999.99           H  
ATOM    278 1HG1 VAL A  18      -3.513  14.697 -15.509  1.00999.99           H  
ATOM    279 2HG1 VAL A  18      -4.669  16.047 -15.446  1.00999.99           H  
ATOM    280 3HG1 VAL A  18      -5.105  14.540 -16.287  1.00999.99           H  
ATOM    281 1HG2 VAL A  18      -2.410  14.102 -17.653  1.00999.99           H  
ATOM    282 2HG2 VAL A  18      -4.000  13.952 -18.436  1.00999.99           H  
ATOM    283 3HG2 VAL A  18      -2.766  15.022 -19.130  1.00999.99           H  
ATOM    284  N   LEU A  19      -4.910  18.552 -16.820  1.00999.99           N  
ATOM    285  CA  LEU A  19      -5.491  19.525 -15.914  1.00999.99           C  
ATOM    286  C   LEU A  19      -6.741  20.189 -16.469  1.00999.99           C  
ATOM    287  O   LEU A  19      -7.726  20.379 -15.751  1.00999.99           O  
ATOM    288  CB  LEU A  19      -4.451  20.583 -15.612  1.00999.99           C  
ATOM    289  CG  LEU A  19      -3.289  20.127 -14.735  1.00999.99           C  
ATOM    290  CD1 LEU A  19      -2.223  21.201 -14.730  1.00999.99           C  
ATOM    291  CD2 LEU A  19      -3.808  19.883 -13.335  1.00999.99           C  
ATOM    292  H   LEU A  19      -3.974  18.732 -17.161  1.00999.99           H  
ATOM    293  HA  LEU A  19      -5.752  19.014 -14.989  1.00999.99           H  
ATOM    294 1HB  LEU A  19      -4.034  20.939 -16.553  1.00999.99           H  
ATOM    295 2HB  LEU A  19      -4.944  21.411 -15.123  1.00999.99           H  
ATOM    296  HG  LEU A  19      -2.858  19.208 -15.127  1.00999.99           H  
ATOM    297 1HD1 LEU A  19      -1.391  20.886 -14.100  1.00999.99           H  
ATOM    298 2HD1 LEU A  19      -1.867  21.364 -15.747  1.00999.99           H  
ATOM    299 3HD1 LEU A  19      -2.649  22.124 -14.340  1.00999.99           H  
ATOM    300 1HD2 LEU A  19      -2.988  19.561 -12.691  1.00999.99           H  
ATOM    301 2HD2 LEU A  19      -4.235  20.803 -12.946  1.00999.99           H  
ATOM    302 3HD2 LEU A  19      -4.576  19.112 -13.364  1.00999.99           H  
ATOM    303  N   GLY A  20      -6.713  20.494 -17.768  1.00999.99           N  
ATOM    304  CA  GLY A  20      -7.846  21.114 -18.438  1.00999.99           C  
ATOM    305  C   GLY A  20      -9.099  20.275 -18.280  1.00999.99           C  
ATOM    306  O   GLY A  20     -10.182  20.811 -18.028  1.00999.99           O  
ATOM    307  H   GLY A  20      -5.879  20.329 -18.312  1.00999.99           H  
ATOM    308 1HA  GLY A  20      -8.012  22.108 -18.023  1.00999.99           H  
ATOM    309 2HA  GLY A  20      -7.618  21.240 -19.496  1.00999.99           H  
ATOM    310  N   THR A  21      -8.960  18.956 -18.406  1.00999.99           N  
ATOM    311  CA  THR A  21     -10.115  18.091 -18.239  1.00999.99           C  
ATOM    312  C   THR A  21     -10.272  17.605 -16.797  1.00999.99           C  
ATOM    313  O   THR A  21     -11.391  17.336 -16.366  1.00999.99           O  
ATOM    314  CB  THR A  21     -10.018  16.867 -19.169  1.00999.99           C  
ATOM    315  OG1 THR A  21      -8.865  16.089 -18.821  1.00999.99           O  
ATOM    316  CG2 THR A  21      -9.895  17.318 -20.616  1.00999.99           C  
ATOM    317  H   THR A  21      -8.054  18.562 -18.649  1.00999.99           H  
ATOM    318  HA  THR A  21     -11.009  18.655 -18.502  1.00999.99           H  
ATOM    319  HB  THR A  21     -10.910  16.253 -19.057  1.00999.99           H  
ATOM    320  HG1 THR A  21      -8.083  16.647 -18.847  1.00999.99           H  
ATOM    321 1HG2 THR A  21      -9.826  16.445 -21.265  1.00999.99           H  
ATOM    322 2HG2 THR A  21     -10.772  17.905 -20.889  1.00999.99           H  
ATOM    323 3HG2 THR A  21      -9.000  17.927 -20.733  1.00999.99           H  
ATOM    324  N   PHE A  22      -9.161  17.534 -16.059  1.00999.99           N  
ATOM    325  CA  PHE A  22      -9.139  17.043 -14.684  1.00999.99           C  
ATOM    326  C   PHE A  22     -10.059  17.772 -13.759  1.00999.99           C  
ATOM    327  O   PHE A  22     -10.767  17.134 -12.986  1.00999.99           O  
ATOM    328  CB  PHE A  22      -7.763  17.091 -14.049  1.00999.99           C  
ATOM    329  CG  PHE A  22      -7.837  16.644 -12.627  1.00999.99           C  
ATOM    330  CD1 PHE A  22      -7.795  15.297 -12.302  1.00999.99           C  
ATOM    331  CD2 PHE A  22      -7.993  17.570 -11.611  1.00999.99           C  
ATOM    332  CE1 PHE A  22      -7.898  14.887 -10.986  1.00999.99           C  
ATOM    333  CE2 PHE A  22      -8.103  17.163 -10.303  1.00999.99           C  
ATOM    334  CZ  PHE A  22      -8.051  15.823  -9.986  1.00999.99           C  
ATOM    335  H   PHE A  22      -8.282  17.788 -16.469  1.00999.99           H  
ATOM    336  HA  PHE A  22      -9.448  16.001 -14.704  1.00999.99           H  
ATOM    337 1HB  PHE A  22      -7.074  16.437 -14.579  1.00999.99           H  
ATOM    338 2HB  PHE A  22      -7.373  18.105 -14.076  1.00999.99           H  
ATOM    339  HD1 PHE A  22      -7.683  14.559 -13.098  1.00999.99           H  
ATOM    340  HD2 PHE A  22      -8.039  18.631 -11.858  1.00999.99           H  
ATOM    341  HE1 PHE A  22      -7.862  13.826 -10.740  1.00999.99           H  
ATOM    342  HE2 PHE A  22      -8.234  17.904  -9.522  1.00999.99           H  
ATOM    343  HZ  PHE A  22      -8.138  15.503  -8.949  1.00999.99           H  
ATOM    344  N   VAL A  23     -10.023  19.103 -13.790  1.00999.99           N  
ATOM    345  CA  VAL A  23     -10.878  19.880 -12.896  1.00999.99           C  
ATOM    346  C   VAL A  23     -12.317  19.391 -12.993  1.00999.99           C  
ATOM    347  O   VAL A  23     -12.930  19.067 -11.974  1.00999.99           O  
ATOM    348  CB  VAL A  23     -10.804  21.380 -13.237  1.00999.99           C  
ATOM    349  CG1 VAL A  23     -11.857  22.152 -12.452  1.00999.99           C  
ATOM    350  CG2 VAL A  23      -9.410  21.903 -12.923  1.00999.99           C  
ATOM    351  H   VAL A  23      -9.390  19.571 -14.436  1.00999.99           H  
ATOM    352  HA  VAL A  23     -10.531  19.738 -11.872  1.00999.99           H  
ATOM    353  HB  VAL A  23     -11.015  21.519 -14.296  1.00999.99           H  
ATOM    354 1HG1 VAL A  23     -11.804  23.209 -12.713  1.00999.99           H  
ATOM    355 2HG1 VAL A  23     -12.848  21.770 -12.695  1.00999.99           H  
ATOM    356 3HG1 VAL A  23     -11.674  22.032 -11.384  1.00999.99           H  
ATOM    357 1HG2 VAL A  23      -9.355  22.961 -13.176  1.00999.99           H  
ATOM    358 2HG2 VAL A  23      -9.206  21.770 -11.861  1.00999.99           H  
ATOM    359 3HG2 VAL A  23      -8.673  21.351 -13.507  1.00999.99           H  
ATOM    360  N   SER A  24     -12.821  19.320 -14.228  1.00999.99           N  
ATOM    361  CA  SER A  24     -14.161  18.830 -14.544  1.00999.99           C  
ATOM    362  C   SER A  24     -14.368  17.378 -14.113  1.00999.99           C  
ATOM    363  O   SER A  24     -15.424  17.030 -13.585  1.00999.99           O  
ATOM    364  CB  SER A  24     -14.419  18.959 -16.032  1.00999.99           C  
ATOM    365  OG  SER A  24     -15.698  18.494 -16.366  1.00999.99           O  
ATOM    366  H   SER A  24     -12.231  19.618 -14.991  1.00999.99           H  
ATOM    367  HA  SER A  24     -14.885  19.449 -14.013  1.00999.99           H  
ATOM    368 1HB  SER A  24     -14.319  20.003 -16.329  1.00999.99           H  
ATOM    369 2HB  SER A  24     -13.670  18.391 -16.582  1.00999.99           H  
ATOM    370  HG  SER A  24     -15.704  17.560 -16.143  1.00999.99           H  
ATOM    371  N   ILE A  25     -13.364  16.537 -14.352  1.00999.99           N  
ATOM    372  CA  ILE A  25     -13.423  15.127 -13.971  1.00999.99           C  
ATOM    373  C   ILE A  25     -13.609  14.950 -12.468  1.00999.99           C  
ATOM    374  O   ILE A  25     -14.438  14.149 -12.031  1.00999.99           O  
ATOM    375  CB  ILE A  25     -12.155  14.372 -14.415  1.00999.99           C  
ATOM    376  CG1 ILE A  25     -12.116  14.256 -15.940  1.00999.99           C  
ATOM    377  CG2 ILE A  25     -12.100  13.000 -13.763  1.00999.99           C  
ATOM    378  CD1 ILE A  25     -10.780  13.803 -16.482  1.00999.99           C  
ATOM    379  H   ILE A  25     -12.535  16.879 -14.818  1.00999.99           H  
ATOM    380  HA  ILE A  25     -14.275  14.673 -14.475  1.00999.99           H  
ATOM    381  HB  ILE A  25     -11.278  14.939 -14.113  1.00999.99           H  
ATOM    382 1HG1 ILE A  25     -12.871  13.538 -16.255  1.00999.99           H  
ATOM    383 2HG1 ILE A  25     -12.365  15.218 -16.379  1.00999.99           H  
ATOM    384 1HG2 ILE A  25     -11.190  12.486 -14.073  1.00999.99           H  
ATOM    385 2HG2 ILE A  25     -12.100  13.111 -12.679  1.00999.99           H  
ATOM    386 3HG2 ILE A  25     -12.967  12.415 -14.067  1.00999.99           H  
ATOM    387 1HD1 ILE A  25     -10.835  13.739 -17.569  1.00999.99           H  
ATOM    388 2HD1 ILE A  25     -10.007  14.519 -16.202  1.00999.99           H  
ATOM    389 3HD1 ILE A  25     -10.534  12.825 -16.073  1.00999.99           H  
ATOM    390  N   ALA A  26     -12.837  15.696 -11.681  1.00999.99           N  
ATOM    391  CA  ALA A  26     -12.958  15.683 -10.229  1.00999.99           C  
ATOM    392  C   ALA A  26     -14.322  16.214  -9.786  1.00999.99           C  
ATOM    393  O   ALA A  26     -14.973  15.634  -8.914  1.00999.99           O  
ATOM    394  CB  ALA A  26     -11.844  16.506  -9.607  1.00999.99           C  
ATOM    395  H   ALA A  26     -12.152  16.307 -12.105  1.00999.99           H  
ATOM    396  HA  ALA A  26     -12.873  14.649  -9.889  1.00999.99           H  
ATOM    397 1HB  ALA A  26     -11.924  16.471  -8.521  1.00999.99           H  
ATOM    398 2HB  ALA A  26     -10.882  16.097  -9.914  1.00999.99           H  
ATOM    399 3HB  ALA A  26     -11.924  17.538  -9.945  1.00999.99           H  
ATOM    400  N   SER A  27     -14.747  17.316 -10.398  1.00 13.83           N  
ATOM    401  CA  SER A  27     -16.044  17.916 -10.126  1.00 14.70           C  
ATOM    402  C   SER A  27     -16.402  18.860 -11.254  1.00 10.38           C  
ATOM    403  O   SER A  27     -15.663  19.801 -11.534  1.00 17.91           O  
ATOM    404  CB  SER A  27     -16.028  18.669  -8.813  1.00 22.05           C  
ATOM    405  OG  SER A  27     -17.267  19.283  -8.579  1.00 22.05           O  
ATOM    406  H   SER A  27     -14.153  17.767 -11.082  1.00 26.46           H  
ATOM    407  HA  SER A  27     -16.795  17.127 -10.079  1.00 17.64           H  
ATOM    408 1HB  SER A  27     -15.797  17.982  -8.000  1.00 26.46           H  
ATOM    409 2HB  SER A  27     -15.244  19.425  -8.837  1.00 26.46           H  
ATOM    410  HG  SER A  27     -17.419  19.864  -9.330  1.00 26.46           H  
ATOM    411  N   SER A  28     -17.544  18.620 -11.892  1.00 14.27           N  
ATOM    412  CA  SER A  28     -17.956  19.457 -13.011  1.00  9.77           C  
ATOM    413  C   SER A  28     -17.934  20.910 -12.636  1.00 10.27           C  
ATOM    414  O   SER A  28     -18.375  21.280 -11.550  1.00 10.46           O  
ATOM    415  CB  SER A  28     -19.353  19.109 -13.482  1.00 14.65           C  
ATOM    416  OG  SER A  28     -19.775  20.015 -14.471  1.00 14.65           O  
ATOM    417  H   SER A  28     -18.121  17.840 -11.610  1.00 17.12           H  
ATOM    418  HA  SER A  28     -17.256  19.302 -13.834  1.00 11.72           H  
ATOM    419 1HB  SER A  28     -19.360  18.097 -13.883  1.00 17.59           H  
ATOM    420 2HB  SER A  28     -20.042  19.136 -12.638  1.00 17.59           H  
ATOM    421  HG  SER A  28     -19.131  19.942 -15.181  1.00 17.59           H  
ATOM    422  N   SER A  29     -17.477  21.746 -13.568  1.00 11.93           N  
ATOM    423  CA  SER A  29     -17.365  23.187 -13.354  1.00 16.93           C  
ATOM    424  C   SER A  29     -18.721  23.849 -13.128  1.00 14.14           C  
ATOM    425  O   SER A  29     -18.789  24.968 -12.616  1.00 20.14           O  
ATOM    426  CB  SER A  29     -16.674  23.833 -14.539  1.00 25.39           C  
ATOM    427  OG  SER A  29     -17.468  23.750 -15.691  1.00 25.39           O  
ATOM    428  H   SER A  29     -17.158  21.362 -14.447  1.00 14.32           H  
ATOM    429  HA  SER A  29     -16.755  23.352 -12.465  1.00 20.32           H  
ATOM    430 1HB  SER A  29     -16.463  24.878 -14.314  1.00 30.47           H  
ATOM    431 2HB  SER A  29     -15.720  23.339 -14.716  1.00 30.47           H  
ATOM    432  HG  SER A  29     -18.276  24.228 -15.489  1.00 30.47           H  
ATOM    433  N   ARG A  30     -19.807  23.136 -13.453  1.00  8.13           N  
ATOM    434  CA  ARG A  30     -21.155  23.621 -13.234  1.00  8.54           C  
ATOM    435  C   ARG A  30     -21.464  23.756 -11.741  1.00  7.60           C  
ATOM    436  O   ARG A  30     -22.371  24.494 -11.358  1.00 11.07           O  
ATOM    437  CB  ARG A  30     -22.154  22.669 -13.866  1.00 12.81           C  
ATOM    438  CG  ARG A  30     -22.111  22.611 -15.382  1.00 12.81           C  
ATOM    439  CD  ARG A  30     -23.034  21.576 -15.913  1.00 12.81           C  
ATOM    440  NE  ARG A  30     -22.595  20.231 -15.567  1.00 12.81           N  
ATOM    441  CZ  ARG A  30     -23.313  19.111 -15.788  1.00 12.81           C  
ATOM    442  NH1 ARG A  30     -24.499  19.189 -16.353  1.00 12.81           N  
ATOM    443  NH2 ARG A  30     -22.826  17.934 -15.439  1.00 12.81           N  
ATOM    444  H   ARG A  30     -19.704  22.220 -13.875  1.00  9.76           H  
ATOM    445  HA  ARG A  30     -21.253  24.601 -13.703  1.00 10.25           H  
ATOM    446 1HB  ARG A  30     -21.978  21.660 -13.494  1.00 15.37           H  
ATOM    447 2HB  ARG A  30     -23.165  22.954 -13.574  1.00 15.37           H  
ATOM    448 1HG  ARG A  30     -22.401  23.578 -15.794  1.00 15.37           H  
ATOM    449 2HG  ARG A  30     -21.099  22.366 -15.707  1.00 15.37           H  
ATOM    450 1HD  ARG A  30     -24.030  21.728 -15.498  1.00 15.37           H  
ATOM    451 2HD  ARG A  30     -23.077  21.652 -16.998  1.00 15.37           H  
ATOM    452  HE  ARG A  30     -21.684  20.130 -15.131  1.00 15.37           H  
ATOM    453 1HH1 ARG A  30     -24.873  20.088 -16.621  1.00 15.37           H  
ATOM    454 2HH1 ARG A  30     -25.035  18.349 -16.518  1.00 15.37           H  
ATOM    455 1HH2 ARG A  30     -21.915  17.873 -15.005  1.00 15.37           H  
ATOM    456 2HH2 ARG A  30     -23.364  17.096 -15.604  1.00 15.37           H  
ATOM    457  N   VAL A  31     -20.672  23.083 -10.889  1.00  5.04           N  
ATOM    458  CA  VAL A  31     -20.826  23.163  -9.443  1.00  3.80           C  
ATOM    459  C   VAL A  31     -20.575  24.578  -8.927  1.00  2.13           C  
ATOM    460  O   VAL A  31     -21.036  24.941  -7.846  1.00  2.96           O  
ATOM    461  CB  VAL A  31     -19.849  22.205  -8.733  1.00  5.70           C  
ATOM    462  CG1 VAL A  31     -18.425  22.749  -8.772  1.00  5.70           C  
ATOM    463  CG2 VAL A  31     -20.297  22.007  -7.305  1.00  5.70           C  
ATOM    464  H   VAL A  31     -19.936  22.488 -11.243  1.00  6.05           H  
ATOM    465  HA  VAL A  31     -21.842  22.870  -9.192  1.00  4.56           H  
ATOM    466  HB  VAL A  31     -19.847  21.249  -9.257  1.00  6.84           H  
ATOM    467 1HG1 VAL A  31     -17.755  22.044  -8.280  1.00  6.84           H  
ATOM    468 2HG1 VAL A  31     -18.109  22.888  -9.804  1.00  6.84           H  
ATOM    469 3HG1 VAL A  31     -18.384  23.704  -8.251  1.00  6.84           H  
ATOM    470 1HG2 VAL A  31     -19.614  21.322  -6.807  1.00  6.84           H  
ATOM    471 2HG2 VAL A  31     -20.296  22.964  -6.791  1.00  6.84           H  
ATOM    472 3HG2 VAL A  31     -21.304  21.592  -7.294  1.00  6.84           H  
ATOM    473  N   LEU A  32     -19.829  25.371  -9.699  1.00  2.62           N  
ATOM    474  CA  LEU A  32     -19.475  26.721  -9.330  1.00  4.07           C  
ATOM    475  C   LEU A  32     -20.530  27.739  -9.758  1.00  3.95           C  
ATOM    476  O   LEU A  32     -20.402  28.926  -9.457  1.00  6.96           O  
ATOM    477  CB  LEU A  32     -18.131  27.073  -9.971  1.00  6.11           C  
ATOM    478  CG  LEU A  32     -16.948  26.207  -9.521  1.00  6.11           C  
ATOM    479  CD1 LEU A  32     -15.716  26.578 -10.328  1.00  6.11           C  
ATOM    480  CD2 LEU A  32     -16.711  26.413  -8.033  1.00  6.11           C  
ATOM    481  H   LEU A  32     -19.482  25.035 -10.589  1.00  3.14           H  
ATOM    482  HA  LEU A  32     -19.373  26.765  -8.246  1.00  4.88           H  
ATOM    483 1HB  LEU A  32     -18.225  26.972 -11.051  1.00  7.33           H  
ATOM    484 2HB  LEU A  32     -17.894  28.111  -9.742  1.00  7.33           H  
ATOM    485  HG  LEU A  32     -17.170  25.159  -9.715  1.00  7.33           H  
ATOM    486 1HD1 LEU A  32     -14.876  25.956 -10.017  1.00  7.33           H  
ATOM    487 2HD1 LEU A  32     -15.912  26.417 -11.388  1.00  7.33           H  
ATOM    488 3HD1 LEU A  32     -15.470  27.626 -10.160  1.00  7.33           H  
ATOM    489 1HD2 LEU A  32     -15.873  25.795  -7.708  1.00  7.33           H  
ATOM    490 2HD2 LEU A  32     -16.482  27.462  -7.843  1.00  7.33           H  
ATOM    491 3HD2 LEU A  32     -17.606  26.132  -7.483  1.00  7.33           H  
ATOM    492  N   SER A  33     -21.566  27.286 -10.479  1.00  4.37           N  
ATOM    493  CA  SER A  33     -22.610  28.181 -10.964  1.00  6.75           C  
ATOM    494  C   SER A  33     -23.508  28.732  -9.856  1.00  4.05           C  
ATOM    495  O   SER A  33     -24.161  29.759 -10.048  1.00  4.16           O  
ATOM    496  CB  SER A  33     -23.461  27.469 -11.998  1.00 10.12           C  
ATOM    497  OG  SER A  33     -24.198  26.428 -11.419  1.00 10.12           O  
ATOM    498  H   SER A  33     -21.654  26.305 -10.705  1.00  5.24           H  
ATOM    499  HA  SER A  33     -22.123  29.028 -11.450  1.00  8.10           H  
ATOM    500 1HB  SER A  33     -24.142  28.186 -12.456  1.00 12.15           H  
ATOM    501 2HB  SER A  33     -22.824  27.073 -12.788  1.00 12.15           H  
ATOM    502  HG  SER A  33     -23.557  25.747 -11.187  1.00 12.15           H  
ATOM    503  N   SER A  34     -23.541  28.072  -8.697  1.00  3.05           N  
ATOM    504  CA  SER A  34     -24.335  28.583  -7.587  1.00  3.58           C  
ATOM    505  C   SER A  34     -23.894  27.985  -6.264  1.00  2.69           C  
ATOM    506  O   SER A  34     -23.290  26.913  -6.224  1.00  2.94           O  
ATOM    507  CB  SER A  34     -25.813  28.283  -7.785  1.00  5.37           C  
ATOM    508  OG  SER A  34     -26.099  26.916  -7.639  1.00  5.37           O  
ATOM    509  H   SER A  34     -23.005  27.225  -8.580  1.00  3.66           H  
ATOM    510  HA  SER A  34     -24.200  29.664  -7.536  1.00  4.30           H  
ATOM    511 1HB  SER A  34     -26.398  28.861  -7.073  1.00  6.44           H  
ATOM    512 2HB  SER A  34     -26.114  28.609  -8.780  1.00  6.44           H  
ATOM    513  HG  SER A  34     -27.041  26.829  -7.811  1.00  6.44           H  
ATOM    514  N   ASP A  35     -24.234  28.665  -5.180  1.00  2.81           N  
ATOM    515  CA  ASP A  35     -23.909  28.171  -3.856  1.00  2.21           C  
ATOM    516  C   ASP A  35     -24.693  26.894  -3.534  1.00  1.51           C  
ATOM    517  O   ASP A  35     -24.164  26.028  -2.837  1.00  1.31           O  
ATOM    518  CB  ASP A  35     -24.123  29.256  -2.796  1.00  3.31           C  
ATOM    519  CG  ASP A  35     -23.065  30.346  -2.871  1.00  3.31           C  
ATOM    520  OD1 ASP A  35     -22.075  30.142  -3.533  1.00  3.31           O  
ATOM    521  OD2 ASP A  35     -23.251  31.370  -2.258  1.00  3.31           O  
ATOM    522  H   ASP A  35     -24.727  29.541  -5.275  1.00  3.37           H  
ATOM    523  HA  ASP A  35     -22.848  27.917  -3.842  1.00  2.65           H  
ATOM    524 1HB  ASP A  35     -25.092  29.730  -2.932  1.00  3.98           H  
ATOM    525 2HB  ASP A  35     -24.105  28.812  -1.802  1.00  3.98           H  
ATOM    526  N   PRO A  36     -25.951  26.759  -4.005  1.00  1.59           N  
ATOM    527  CA  PRO A  36     -26.744  25.542  -3.907  1.00  1.73           C  
ATOM    528  C   PRO A  36     -26.076  24.393  -4.643  1.00  1.77           C  
ATOM    529  O   PRO A  36     -26.132  23.253  -4.186  1.00  2.53           O  
ATOM    530  CB  PRO A  36     -28.086  25.943  -4.496  1.00  2.59           C  
ATOM    531  CG  PRO A  36     -28.232  27.372  -4.099  1.00  2.59           C  
ATOM    532  CD  PRO A  36     -26.846  27.939  -4.087  1.00  2.59           C  
ATOM    533  HA  PRO A  36     -26.864  25.285  -2.842  1.00  2.08           H  
ATOM    534 1HB  PRO A  36     -28.080  25.793  -5.586  1.00  3.11           H  
ATOM    535 2HB  PRO A  36     -28.883  25.307  -4.088  1.00  3.11           H  
ATOM    536 1HG  PRO A  36     -28.890  27.893  -4.809  1.00  3.11           H  
ATOM    537 2HG  PRO A  36     -28.719  27.442  -3.115  1.00  3.11           H  
ATOM    538 1HD  PRO A  36     -26.686  28.504  -5.010  1.00  3.11           H  
ATOM    539 2HD  PRO A  36     -26.729  28.567  -3.198  1.00  3.11           H  
ATOM    540  N   SER A  37     -25.415  24.698  -5.767  1.00  1.74           N  
ATOM    541  CA  SER A  37     -24.699  23.673  -6.512  1.00  2.54           C  
ATOM    542  C   SER A  37     -23.520  23.175  -5.691  1.00  1.72           C  
ATOM    543  O   SER A  37     -23.267  21.969  -5.630  1.00  1.80           O  
ATOM    544  CB  SER A  37     -24.210  24.209  -7.845  1.00  3.81           C  
ATOM    545  OG  SER A  37     -25.280  24.549  -8.682  1.00  3.81           O  
ATOM    546  H   SER A  37     -25.425  25.645  -6.126  1.00  2.09           H  
ATOM    547  HA  SER A  37     -25.372  22.834  -6.694  1.00  3.05           H  
ATOM    548 1HB  SER A  37     -23.572  25.075  -7.692  1.00  4.57           H  
ATOM    549 2HB  SER A  37     -23.609  23.443  -8.326  1.00  4.57           H  
ATOM    550  HG  SER A  37     -25.574  25.415  -8.381  1.00  4.57           H  
ATOM    551  N   MET A  38     -22.830  24.107  -5.027  1.00  1.31           N  
ATOM    552  CA  MET A  38     -21.712  23.749  -4.166  1.00  1.08           C  
ATOM    553  C   MET A  38     -22.192  22.917  -2.986  1.00  0.96           C  
ATOM    554  O   MET A  38     -21.531  21.951  -2.605  1.00  0.93           O  
ATOM    555  CB  MET A  38     -21.002  25.005  -3.656  1.00  1.62           C  
ATOM    556  CG  MET A  38     -20.237  25.795  -4.706  1.00  1.62           C  
ATOM    557  SD  MET A  38     -18.923  24.837  -5.476  1.00  1.62           S  
ATOM    558  CE  MET A  38     -17.793  24.606  -4.116  1.00  1.62           C  
ATOM    559  H   MET A  38     -23.070  25.085  -5.149  1.00  1.57           H  
ATOM    560  HA  MET A  38     -21.008  23.146  -4.734  1.00  1.30           H  
ATOM    561 1HB  MET A  38     -21.729  25.678  -3.208  1.00  1.94           H  
ATOM    562 2HB  MET A  38     -20.293  24.726  -2.877  1.00  1.94           H  
ATOM    563 1HG  MET A  38     -20.924  26.126  -5.484  1.00  1.94           H  
ATOM    564 2HG  MET A  38     -19.795  26.678  -4.245  1.00  1.94           H  
ATOM    565 1HE  MET A  38     -16.939  24.028  -4.455  1.00  1.94           H  
ATOM    566 2HE  MET A  38     -17.455  25.577  -3.755  1.00  1.94           H  
ATOM    567 3HE  MET A  38     -18.298  24.072  -3.311  1.00  1.94           H  
ATOM    568  N   ALA A  39     -23.352  23.283  -2.430  1.00  1.04           N  
ATOM    569  CA  ALA A  39     -23.950  22.570  -1.308  1.00  1.14           C  
ATOM    570  C   ALA A  39     -24.309  21.150  -1.701  1.00  1.22           C  
ATOM    571  O   ALA A  39     -24.104  20.221  -0.921  1.00  1.30           O  
ATOM    572  CB  ALA A  39     -25.174  23.313  -0.808  1.00  1.71           C  
ATOM    573  H   ALA A  39     -23.829  24.104  -2.778  1.00  1.25           H  
ATOM    574  HA  ALA A  39     -23.215  22.518  -0.505  1.00  1.37           H  
ATOM    575 1HB  ALA A  39     -25.598  22.785   0.046  1.00  2.05           H  
ATOM    576 2HB  ALA A  39     -24.887  24.320  -0.507  1.00  2.05           H  
ATOM    577 3HB  ALA A  39     -25.916  23.370  -1.603  1.00  2.05           H  
ATOM    578  N   GLU A  40     -24.811  20.985  -2.925  1.00  1.37           N  
ATOM    579  CA  GLU A  40     -25.150  19.673  -3.445  1.00  1.68           C  
ATOM    580  C   GLU A  40     -23.922  18.801  -3.576  1.00  1.85           C  
ATOM    581  O   GLU A  40     -23.953  17.635  -3.179  1.00  2.25           O  
ATOM    582  CB  GLU A  40     -25.840  19.801  -4.802  1.00  2.52           C  
ATOM    583  CG  GLU A  40     -26.104  18.476  -5.500  1.00  2.52           C  
ATOM    584  CD  GLU A  40     -27.060  17.570  -4.777  1.00  2.52           C  
ATOM    585  OE1 GLU A  40     -27.869  18.056  -4.022  1.00  2.52           O  
ATOM    586  OE2 GLU A  40     -26.968  16.378  -4.977  1.00  2.52           O  
ATOM    587  H   GLU A  40     -24.989  21.793  -3.505  1.00  1.64           H  
ATOM    588  HA  GLU A  40     -25.835  19.192  -2.748  1.00  2.02           H  
ATOM    589 1HB  GLU A  40     -26.797  20.309  -4.675  1.00  3.02           H  
ATOM    590 2HB  GLU A  40     -25.232  20.413  -5.465  1.00  3.02           H  
ATOM    591 1HG  GLU A  40     -26.505  18.682  -6.492  1.00  3.02           H  
ATOM    592 2HG  GLU A  40     -25.153  17.963  -5.627  1.00  3.02           H  
ATOM    593  N   ARG A  41     -22.835  19.363  -4.096  1.00  1.87           N  
ATOM    594  CA  ARG A  41     -21.615  18.591  -4.241  1.00  2.26           C  
ATOM    595  C   ARG A  41     -21.029  18.257  -2.883  1.00  1.37           C  
ATOM    596  O   ARG A  41     -20.485  17.171  -2.706  1.00  1.47           O  
ATOM    597  CB  ARG A  41     -20.593  19.315  -5.075  1.00  3.39           C  
ATOM    598  CG  ARG A  41     -19.326  18.514  -5.327  1.00  3.39           C  
ATOM    599  CD  ARG A  41     -19.637  17.261  -6.070  1.00  3.39           C  
ATOM    600  NE  ARG A  41     -18.442  16.508  -6.415  1.00  3.39           N  
ATOM    601  CZ  ARG A  41     -18.427  15.205  -6.766  1.00  3.39           C  
ATOM    602  NH1 ARG A  41     -19.542  14.504  -6.803  1.00  3.39           N  
ATOM    603  NH2 ARG A  41     -17.282  14.622  -7.078  1.00  3.39           N  
ATOM    604  H   ARG A  41     -22.864  20.323  -4.423  1.00  2.24           H  
ATOM    605  HA  ARG A  41     -21.859  17.657  -4.747  1.00  2.71           H  
ATOM    606 1HB  ARG A  41     -21.028  19.556  -6.043  1.00  4.07           H  
ATOM    607 2HB  ARG A  41     -20.315  20.252  -4.594  1.00  4.07           H  
ATOM    608 1HG  ARG A  41     -18.628  19.105  -5.920  1.00  4.07           H  
ATOM    609 2HG  ARG A  41     -18.865  18.246  -4.377  1.00  4.07           H  
ATOM    610 1HD  ARG A  41     -20.273  16.625  -5.456  1.00  4.07           H  
ATOM    611 2HD  ARG A  41     -20.160  17.509  -6.993  1.00  4.07           H  
ATOM    612  HE  ARG A  41     -17.560  17.001  -6.407  1.00  4.07           H  
ATOM    613 1HH1 ARG A  41     -20.435  14.928  -6.574  1.00  4.07           H  
ATOM    614 2HH1 ARG A  41     -19.513  13.531  -7.069  1.00  4.07           H  
ATOM    615 1HH2 ARG A  41     -16.421  15.154  -7.063  1.00  4.07           H  
ATOM    616 2HH2 ARG A  41     -17.267  13.649  -7.344  1.00  4.07           H  
ATOM    617  N   HIS A  42     -21.141  19.182  -1.928  1.00  0.97           N  
ATOM    618  CA  HIS A  42     -20.688  18.934  -0.568  1.00  0.68           C  
ATOM    619  C   HIS A  42     -21.416  17.733   0.016  1.00  0.91           C  
ATOM    620  O   HIS A  42     -20.792  16.865   0.625  1.00  0.95           O  
ATOM    621  CB  HIS A  42     -20.914  20.141   0.333  1.00  1.02           C  
ATOM    622  CG  HIS A  42     -20.378  19.929   1.711  1.00  1.02           C  
ATOM    623  ND1 HIS A  42     -19.030  19.931   1.974  1.00  1.02           N  
ATOM    624  CD2 HIS A  42     -20.992  19.697   2.896  1.00  1.02           C  
ATOM    625  CE1 HIS A  42     -18.830  19.723   3.257  1.00  1.02           C  
ATOM    626  NE2 HIS A  42     -20.004  19.562   3.844  1.00  1.02           N  
ATOM    627  H   HIS A  42     -21.553  20.080  -2.141  1.00  1.16           H  
ATOM    628  HA  HIS A  42     -19.622  18.708  -0.573  1.00  0.82           H  
ATOM    629 1HB  HIS A  42     -20.426  21.013  -0.100  1.00  1.22           H  
ATOM    630 2HB  HIS A  42     -21.978  20.359   0.406  1.00  1.22           H  
ATOM    631  HD1 HIS A  42     -18.326  19.755   1.288  1.00  1.22           H  
ATOM    632  HD2 HIS A  42     -22.040  19.602   3.181  1.00  1.22           H  
ATOM    633  HE1 HIS A  42     -17.819  19.691   3.662  1.00  1.22           H  
ATOM    634  N   GLU A  43     -22.737  17.693  -0.170  1.00  1.37           N  
ATOM    635  CA  GLU A  43     -23.561  16.592   0.308  1.00  1.93           C  
ATOM    636  C   GLU A  43     -23.108  15.278  -0.337  1.00  1.76           C  
ATOM    637  O   GLU A  43     -23.030  14.243   0.328  1.00  1.90           O  
ATOM    638  CB  GLU A  43     -25.034  16.851  -0.013  1.00  2.90           C  
ATOM    639  CG  GLU A  43     -26.010  15.881   0.636  1.00  2.90           C  
ATOM    640  CD  GLU A  43     -26.135  16.098   2.124  1.00  2.90           C  
ATOM    641  OE1 GLU A  43     -25.934  17.210   2.558  1.00  2.90           O  
ATOM    642  OE2 GLU A  43     -26.435  15.162   2.826  1.00  2.90           O  
ATOM    643  H   GLU A  43     -23.193  18.460  -0.652  1.00  1.64           H  
ATOM    644  HA  GLU A  43     -23.441  16.506   1.388  1.00  2.32           H  
ATOM    645 1HB  GLU A  43     -25.303  17.859   0.304  1.00  3.47           H  
ATOM    646 2HB  GLU A  43     -25.185  16.799  -1.092  1.00  3.47           H  
ATOM    647 1HG  GLU A  43     -26.990  16.005   0.177  1.00  3.47           H  
ATOM    648 2HG  GLU A  43     -25.675  14.861   0.447  1.00  3.47           H  
ATOM    649  N   GLN A  44     -22.796  15.337  -1.635  1.00  1.75           N  
ATOM    650  CA  GLN A  44     -22.305  14.179  -2.372  1.00  2.02           C  
ATOM    651  C   GLN A  44     -20.954  13.728  -1.829  1.00  1.71           C  
ATOM    652  O   GLN A  44     -20.706  12.528  -1.709  1.00  1.89           O  
ATOM    653  CB  GLN A  44     -22.183  14.509  -3.864  1.00  3.03           C  
ATOM    654  CG  GLN A  44     -23.515  14.698  -4.565  1.00  3.03           C  
ATOM    655  CD  GLN A  44     -23.371  15.154  -6.005  1.00  3.03           C  
ATOM    656  OE1 GLN A  44     -22.280  15.158  -6.588  1.00  3.03           O  
ATOM    657  NE2 GLN A  44     -24.492  15.553  -6.596  1.00  3.03           N  
ATOM    658  H   GLN A  44     -22.921  16.210  -2.134  1.00  2.10           H  
ATOM    659  HA  GLN A  44     -23.013  13.361  -2.248  1.00  2.42           H  
ATOM    660 1HB  GLN A  44     -21.604  15.420  -3.994  1.00  3.64           H  
ATOM    661 2HB  GLN A  44     -21.648  13.706  -4.370  1.00  3.64           H  
ATOM    662 1HG  GLN A  44     -24.039  13.743  -4.568  1.00  3.64           H  
ATOM    663 2HG  GLN A  44     -24.105  15.436  -4.028  1.00  3.64           H  
ATOM    664 1HE2 GLN A  44     -24.474  15.870  -7.545  1.00  3.64           H  
ATOM    665 2HE2 GLN A  44     -25.359  15.557  -6.086  1.00  3.64           H  
ATOM    666  N   TRP A  45     -20.100  14.697  -1.490  1.00  1.53           N  
ATOM    667  CA  TRP A  45     -18.785  14.443  -0.923  1.00  1.75           C  
ATOM    668  C   TRP A  45     -18.927  13.692   0.393  1.00  1.36           C  
ATOM    669  O   TRP A  45     -18.216  12.719   0.641  1.00  1.83           O  
ATOM    670  CB  TRP A  45     -18.040  15.762  -0.691  1.00  2.62           C  
ATOM    671  CG  TRP A  45     -16.632  15.568  -0.248  1.00  2.62           C  
ATOM    672  CD1 TRP A  45     -15.559  15.458  -1.070  1.00  2.62           C  
ATOM    673  CD2 TRP A  45     -16.128  15.430   1.101  1.00  2.62           C  
ATOM    674  NE1 TRP A  45     -14.423  15.263  -0.337  1.00  2.62           N  
ATOM    675  CE2 TRP A  45     -14.745  15.237   0.996  1.00  2.62           C  
ATOM    676  CE3 TRP A  45     -16.721  15.444   2.368  1.00  2.62           C  
ATOM    677  CZ2 TRP A  45     -13.945  15.053   2.111  1.00  2.62           C  
ATOM    678  CZ3 TRP A  45     -15.913  15.263   3.482  1.00  2.62           C  
ATOM    679  CH2 TRP A  45     -14.560  15.071   3.357  1.00  2.62           C  
ATOM    680  H   TRP A  45     -20.365  15.657  -1.646  1.00  1.84           H  
ATOM    681  HA  TRP A  45     -18.214  13.827  -1.618  1.00  2.10           H  
ATOM    682 1HB  TRP A  45     -18.037  16.346  -1.612  1.00  3.15           H  
ATOM    683 2HB  TRP A  45     -18.551  16.348   0.068  1.00  3.15           H  
ATOM    684  HD1 TRP A  45     -15.600  15.510  -2.155  1.00  3.15           H  
ATOM    685  HE1 TRP A  45     -13.502  15.138  -0.741  1.00  3.15           H  
ATOM    686  HE3 TRP A  45     -17.795  15.593   2.476  1.00  3.15           H  
ATOM    687  HZ2 TRP A  45     -12.872  14.899   2.035  1.00  3.15           H  
ATOM    688  HZ3 TRP A  45     -16.378  15.277   4.463  1.00  3.15           H  
ATOM    689  HH2 TRP A  45     -13.957  14.931   4.255  1.00  3.15           H  
ATOM    690  N   MET A  46     -19.875  14.139   1.219  1.00  1.07           N  
ATOM    691  CA  MET A  46     -20.167  13.500   2.491  1.00  1.45           C  
ATOM    692  C   MET A  46     -20.524  12.049   2.280  1.00  1.44           C  
ATOM    693  O   MET A  46     -20.021  11.176   2.982  1.00  1.73           O  
ATOM    694  CB  MET A  46     -21.335  14.185   3.177  1.00  2.17           C  
ATOM    695  CG  MET A  46     -21.089  15.575   3.707  1.00  2.17           C  
ATOM    696  SD  MET A  46     -22.648  16.345   4.163  1.00  2.17           S  
ATOM    697  CE  MET A  46     -23.174  15.286   5.509  1.00  2.17           C  
ATOM    698  H   MET A  46     -20.403  14.962   0.960  1.00  1.28           H  
ATOM    699  HA  MET A  46     -19.281  13.547   3.121  1.00  1.74           H  
ATOM    700 1HB  MET A  46     -22.177  14.244   2.497  1.00  2.61           H  
ATOM    701 2HB  MET A  46     -21.653  13.576   4.024  1.00  2.61           H  
ATOM    702 1HG  MET A  46     -20.451  15.529   4.589  1.00  2.61           H  
ATOM    703 2HG  MET A  46     -20.598  16.189   2.955  1.00  2.61           H  
ATOM    704 1HE  MET A  46     -24.128  15.639   5.900  1.00  2.61           H  
ATOM    705 2HE  MET A  46     -23.289  14.265   5.142  1.00  2.61           H  
ATOM    706 3HE  MET A  46     -22.427  15.300   6.302  1.00  2.61           H  
ATOM    707  N   ALA A  47     -21.416  11.795   1.322  1.00  1.54           N  
ATOM    708  CA  ALA A  47     -21.840  10.437   1.017  1.00  1.90           C  
ATOM    709  C   ALA A  47     -20.670   9.577   0.545  1.00  1.90           C  
ATOM    710  O   ALA A  47     -20.554   8.415   0.939  1.00  2.51           O  
ATOM    711  CB  ALA A  47     -22.932  10.460  -0.041  1.00  2.85           C  
ATOM    712  H   ALA A  47     -21.819  12.565   0.798  1.00  1.85           H  
ATOM    713  HA  ALA A  47     -22.238   9.993   1.929  1.00  2.28           H  
ATOM    714 1HB  ALA A  47     -23.266   9.442  -0.242  1.00  3.42           H  
ATOM    715 2HB  ALA A  47     -23.773  11.052   0.319  1.00  3.42           H  
ATOM    716 3HB  ALA A  47     -22.545  10.901  -0.957  1.00  3.42           H  
ATOM    717  N   LYS A  48     -19.799  10.152  -0.285  1.00  1.74           N  
ATOM    718  CA  LYS A  48     -18.635   9.441  -0.801  1.00  1.81           C  
ATOM    719  C   LYS A  48     -17.665   8.999   0.287  1.00  1.80           C  
ATOM    720  O   LYS A  48     -17.169   7.872   0.256  1.00  2.38           O  
ATOM    721  CB  LYS A  48     -17.888  10.299  -1.821  1.00  2.71           C  
ATOM    722  CG  LYS A  48     -16.679   9.600  -2.430  1.00  2.71           C  
ATOM    723  CD  LYS A  48     -16.033  10.431  -3.527  1.00  2.71           C  
ATOM    724  CE  LYS A  48     -14.807   9.727  -4.092  1.00  2.71           C  
ATOM    725  NZ  LYS A  48     -14.171  10.506  -5.190  1.00  2.71           N  
ATOM    726  H   LYS A  48     -19.957  11.104  -0.591  1.00  2.09           H  
ATOM    727  HA  LYS A  48     -18.988   8.542  -1.307  1.00  2.17           H  
ATOM    728 1HB  LYS A  48     -18.564  10.578  -2.630  1.00  3.26           H  
ATOM    729 2HB  LYS A  48     -17.544  11.218  -1.348  1.00  3.26           H  
ATOM    730 1HG  LYS A  48     -15.940   9.413  -1.649  1.00  3.26           H  
ATOM    731 2HG  LYS A  48     -16.987   8.642  -2.847  1.00  3.26           H  
ATOM    732 1HD  LYS A  48     -16.752  10.589  -4.332  1.00  3.26           H  
ATOM    733 2HD  LYS A  48     -15.739  11.402  -3.132  1.00  3.26           H  
ATOM    734 1HE  LYS A  48     -14.078   9.583  -3.295  1.00  3.26           H  
ATOM    735 2HE  LYS A  48     -15.101   8.751  -4.479  1.00  3.26           H  
ATOM    736 1HZ  LYS A  48     -13.365  10.005  -5.535  1.00  3.26           H  
ATOM    737 2HZ  LYS A  48     -14.835  10.635  -5.941  1.00  3.26           H  
ATOM    738 3HZ  LYS A  48     -13.882  11.407  -4.837  1.00  3.26           H  
ATOM    739  N   TYR A  49     -17.383   9.881   1.241  1.00  1.58           N  
ATOM    740  CA  TYR A  49     -16.419   9.549   2.282  1.00  1.74           C  
ATOM    741  C   TYR A  49     -17.042   9.160   3.628  1.00  1.97           C  
ATOM    742  O   TYR A  49     -16.321   8.769   4.546  1.00  2.96           O  
ATOM    743  CB  TYR A  49     -15.464  10.729   2.461  1.00  2.61           C  
ATOM    744  CG  TYR A  49     -14.610  10.978   1.235  1.00  2.61           C  
ATOM    745  CD1 TYR A  49     -15.015  11.898   0.293  1.00  2.61           C  
ATOM    746  CD2 TYR A  49     -13.421  10.292   1.049  1.00  2.61           C  
ATOM    747  CE1 TYR A  49     -14.247  12.136  -0.822  1.00  2.61           C  
ATOM    748  CE2 TYR A  49     -12.647  10.537  -0.073  1.00  2.61           C  
ATOM    749  CZ  TYR A  49     -13.060  11.460  -1.004  1.00  2.61           C  
ATOM    750  OH  TYR A  49     -12.300  11.730  -2.118  1.00  2.61           O  
ATOM    751  H   TYR A  49     -17.809  10.800   1.220  1.00  1.90           H  
ATOM    752  HA  TYR A  49     -15.838   8.694   1.939  1.00  2.09           H  
ATOM    753 1HB  TYR A  49     -16.032  11.636   2.672  1.00  3.13           H  
ATOM    754 2HB  TYR A  49     -14.804  10.545   3.308  1.00  3.13           H  
ATOM    755  HD1 TYR A  49     -15.944  12.442   0.431  1.00  3.13           H  
ATOM    756  HD2 TYR A  49     -13.095   9.564   1.792  1.00  3.13           H  
ATOM    757  HE1 TYR A  49     -14.571  12.866  -1.562  1.00  3.13           H  
ATOM    758  HE2 TYR A  49     -11.709  10.003  -0.222  1.00  3.13           H  
ATOM    759  HH  TYR A  49     -12.288  12.685  -2.265  1.00  3.13           H  
ATOM    760  N   GLY A  50     -18.367   9.237   3.747  1.00  2.30           N  
ATOM    761  CA  GLY A  50     -19.037   8.855   4.990  1.00  2.61           C  
ATOM    762  C   GLY A  50     -18.835   9.909   6.075  1.00  2.71           C  
ATOM    763  O   GLY A  50     -18.603   9.576   7.238  1.00  4.23           O  
ATOM    764  H   GLY A  50     -18.933   9.577   2.983  1.00  2.76           H  
ATOM    765 1HA  GLY A  50     -20.102   8.722   4.801  1.00  3.13           H  
ATOM    766 2HA  GLY A  50     -18.649   7.897   5.331  1.00  3.13           H  
ATOM    767  N   ARG A  51     -18.894  11.179   5.687  1.00  2.29           N  
ATOM    768  CA  ARG A  51     -18.649  12.259   6.633  1.00  2.94           C  
ATOM    769  C   ARG A  51     -19.894  12.665   7.405  1.00  3.24           C  
ATOM    770  O   ARG A  51     -20.852  13.190   6.838  1.00  8.88           O  
ATOM    771  CB  ARG A  51     -18.095  13.480   5.939  1.00  4.41           C  
ATOM    772  CG  ARG A  51     -17.722  14.605   6.888  1.00  4.41           C  
ATOM    773  CD  ARG A  51     -16.562  14.221   7.736  1.00  4.41           C  
ATOM    774  NE  ARG A  51     -15.958  15.362   8.402  1.00  4.41           N  
ATOM    775  CZ  ARG A  51     -16.261  15.805   9.640  1.00  4.41           C  
ATOM    776  NH1 ARG A  51     -17.169  15.195  10.368  1.00  4.41           N  
ATOM    777  NH2 ARG A  51     -15.638  16.867  10.120  1.00  4.41           N  
ATOM    778  H   ARG A  51     -19.114  11.387   4.723  1.00  2.75           H  
ATOM    779  HA  ARG A  51     -17.904  11.915   7.350  1.00  3.53           H  
ATOM    780 1HB  ARG A  51     -17.205  13.209   5.372  1.00  5.29           H  
ATOM    781 2HB  ARG A  51     -18.831  13.869   5.236  1.00  5.29           H  
ATOM    782 1HG  ARG A  51     -17.460  15.500   6.324  1.00  5.29           H  
ATOM    783 2HG  ARG A  51     -18.567  14.823   7.543  1.00  5.29           H  
ATOM    784 1HD  ARG A  51     -16.889  13.516   8.500  1.00  5.29           H  
ATOM    785 2HD  ARG A  51     -15.801  13.751   7.114  1.00  5.29           H  
ATOM    786  HE  ARG A  51     -15.247  15.870   7.884  1.00  5.29           H  
ATOM    787 1HH1 ARG A  51     -17.652  14.383  10.008  1.00  5.29           H  
ATOM    788 2HH1 ARG A  51     -17.388  15.536  11.293  1.00  5.29           H  
ATOM    789 1HH2 ARG A  51     -14.938  17.332   9.557  1.00  5.29           H  
ATOM    790 2HH2 ARG A  51     -15.871  17.223  11.040  1.00  5.29           H  
ATOM    791  N   VAL A  52     -19.854  12.426   8.711  1.00  3.37           N  
ATOM    792  CA  VAL A  52     -20.940  12.784   9.612  1.00  6.07           C  
ATOM    793  C   VAL A  52     -20.474  13.887  10.550  1.00  4.76           C  
ATOM    794  O   VAL A  52     -19.405  13.787  11.152  1.00  9.75           O  
ATOM    795  CB  VAL A  52     -21.406  11.561  10.423  1.00  9.11           C  
ATOM    796  CG1 VAL A  52     -22.503  11.967  11.398  1.00  9.11           C  
ATOM    797  CG2 VAL A  52     -21.906  10.484   9.471  1.00  9.11           C  
ATOM    798  H   VAL A  52     -19.035  11.978   9.095  1.00  4.04           H  
ATOM    799  HA  VAL A  52     -21.780  13.154   9.024  1.00  7.28           H  
ATOM    800  HB  VAL A  52     -20.570  11.175  11.007  1.00 10.93           H  
ATOM    801 1HG1 VAL A  52     -22.818  11.096  11.973  1.00 10.93           H  
ATOM    802 2HG1 VAL A  52     -22.125  12.730  12.077  1.00 10.93           H  
ATOM    803 3HG1 VAL A  52     -23.354  12.362  10.843  1.00 10.93           H  
ATOM    804 1HG2 VAL A  52     -22.229   9.615  10.043  1.00 10.93           H  
ATOM    805 2HG2 VAL A  52     -22.746  10.871   8.893  1.00 10.93           H  
ATOM    806 3HG2 VAL A  52     -21.103  10.194   8.794  1.00 10.93           H  
ATOM    807  N   TYR A  53     -21.267  14.945  10.653  1.00  4.48           N  
ATOM    808  CA  TYR A  53     -20.905  16.095  11.469  1.00  4.00           C  
ATOM    809  C   TYR A  53     -21.543  16.016  12.841  1.00  4.20           C  
ATOM    810  O   TYR A  53     -22.570  15.358  13.016  1.00  4.60           O  
ATOM    811  CB  TYR A  53     -21.327  17.376  10.770  1.00  6.00           C  
ATOM    812  CG  TYR A  53     -20.650  17.524   9.439  1.00  6.00           C  
ATOM    813  CD1 TYR A  53     -21.390  17.391   8.281  1.00  6.00           C  
ATOM    814  CD2 TYR A  53     -19.292  17.746   9.365  1.00  6.00           C  
ATOM    815  CE1 TYR A  53     -20.773  17.508   7.057  1.00  6.00           C  
ATOM    816  CE2 TYR A  53     -18.682  17.846   8.135  1.00  6.00           C  
ATOM    817  CZ  TYR A  53     -19.418  17.735   6.989  1.00  6.00           C  
ATOM    818  OH  TYR A  53     -18.807  17.844   5.768  1.00  6.00           O  
ATOM    819  H   TYR A  53     -22.138  14.958  10.141  1.00  5.38           H  
ATOM    820  HA  TYR A  53     -19.823  16.104  11.602  1.00  4.80           H  
ATOM    821 1HB  TYR A  53     -22.406  17.379  10.613  1.00  7.20           H  
ATOM    822 2HB  TYR A  53     -21.074  18.239  11.384  1.00  7.20           H  
ATOM    823  HD1 TYR A  53     -22.463  17.205   8.337  1.00  7.20           H  
ATOM    824  HD2 TYR A  53     -18.701  17.834  10.275  1.00  7.20           H  
ATOM    825  HE1 TYR A  53     -21.352  17.420   6.145  1.00  7.20           H  
ATOM    826  HE2 TYR A  53     -17.608  18.016   8.069  1.00  7.20           H  
ATOM    827  HH  TYR A  53     -19.401  18.290   5.158  1.00  7.20           H  
ATOM    828  N   ARG A  54     -20.936  16.686  13.821  1.00  5.13           N  
ATOM    829  CA  ARG A  54     -21.472  16.662  15.178  1.00  6.41           C  
ATOM    830  C   ARG A  54     -22.764  17.467  15.282  1.00  4.40           C  
ATOM    831  O   ARG A  54     -23.635  17.152  16.096  1.00  6.69           O  
ATOM    832  CB  ARG A  54     -20.446  17.213  16.146  1.00  9.62           C  
ATOM    833  CG  ARG A  54     -19.231  16.326  16.347  1.00  9.62           C  
ATOM    834  CD  ARG A  54     -18.197  17.004  17.162  1.00  9.62           C  
ATOM    835  NE  ARG A  54     -17.604  18.109  16.430  1.00  9.62           N  
ATOM    836  CZ  ARG A  54     -16.735  19.000  16.943  1.00  9.62           C  
ATOM    837  NH1 ARG A  54     -16.357  18.909  18.200  1.00  9.62           N  
ATOM    838  NH2 ARG A  54     -16.263  19.966  16.176  1.00  9.62           N  
ATOM    839  H   ARG A  54     -20.090  17.218  13.632  1.00  6.16           H  
ATOM    840  HA  ARG A  54     -21.685  15.628  15.446  1.00  7.69           H  
ATOM    841 1HB  ARG A  54     -20.092  18.180  15.790  1.00 11.54           H  
ATOM    842 2HB  ARG A  54     -20.909  17.371  17.120  1.00 11.54           H  
ATOM    843 1HG  ARG A  54     -19.526  15.409  16.857  1.00 11.54           H  
ATOM    844 2HG  ARG A  54     -18.795  16.081  15.378  1.00 11.54           H  
ATOM    845 1HD  ARG A  54     -18.646  17.398  18.073  1.00 11.54           H  
ATOM    846 2HD  ARG A  54     -17.407  16.299  17.418  1.00 11.54           H  
ATOM    847  HE  ARG A  54     -17.869  18.219  15.454  1.00 11.54           H  
ATOM    848 1HH1 ARG A  54     -16.720  18.169  18.784  1.00 11.54           H  
ATOM    849 2HH1 ARG A  54     -15.705  19.579  18.581  1.00 11.54           H  
ATOM    850 1HH2 ARG A  54     -16.558  20.028  15.210  1.00 11.54           H  
ATOM    851 2HH2 ARG A  54     -15.610  20.637  16.551  1.00 11.54           H  
ATOM    852  N   ASP A  55     -22.900  18.484  14.437  1.00  4.07           N  
ATOM    853  CA  ASP A  55     -24.125  19.265  14.372  1.00  3.70           C  
ATOM    854  C   ASP A  55     -24.198  20.031  13.053  1.00  2.59           C  
ATOM    855  O   ASP A  55     -23.295  19.930  12.217  1.00  2.15           O  
ATOM    856  CB  ASP A  55     -24.226  20.211  15.577  1.00  5.55           C  
ATOM    857  CG  ASP A  55     -23.080  21.198  15.669  1.00  5.55           C  
ATOM    858  OD1 ASP A  55     -22.522  21.510  14.647  1.00  5.55           O  
ATOM    859  OD2 ASP A  55     -22.775  21.636  16.752  1.00  5.55           O  
ATOM    860  H   ASP A  55     -22.143  18.711  13.810  1.00  4.88           H  
ATOM    861  HA  ASP A  55     -24.973  18.580  14.409  1.00  4.44           H  
ATOM    862 1HB  ASP A  55     -25.163  20.766  15.536  1.00  6.66           H  
ATOM    863 2HB  ASP A  55     -24.243  19.622  16.495  1.00  6.66           H  
ATOM    864  N   ASN A  56     -25.259  20.814  12.888  1.00  2.82           N  
ATOM    865  CA  ASN A  56     -25.461  21.586  11.671  1.00  2.62           C  
ATOM    866  C   ASN A  56     -24.471  22.729  11.545  1.00  2.33           C  
ATOM    867  O   ASN A  56     -24.112  23.113  10.433  1.00  2.33           O  
ATOM    868  CB  ASN A  56     -26.881  22.107  11.610  1.00  3.93           C  
ATOM    869  CG  ASN A  56     -27.870  21.017  11.308  1.00  3.93           C  
ATOM    870  OD1 ASN A  56     -27.508  19.969  10.760  1.00  3.93           O  
ATOM    871  ND2 ASN A  56     -29.111  21.241  11.655  1.00  3.93           N  
ATOM    872  H   ASN A  56     -25.956  20.861  13.618  1.00  3.38           H  
ATOM    873  HA  ASN A  56     -25.300  20.928  10.817  1.00  3.14           H  
ATOM    874 1HB  ASN A  56     -27.143  22.566  12.566  1.00  4.72           H  
ATOM    875 2HB  ASN A  56     -26.957  22.878  10.843  1.00  4.72           H  
ATOM    876 1HD2 ASN A  56     -29.812  20.550  11.479  1.00  4.72           H  
ATOM    877 2HD2 ASN A  56     -29.360  22.102  12.098  1.00  4.72           H  
ATOM    878  N   ALA A  57     -24.030  23.268  12.684  1.00  2.42           N  
ATOM    879  CA  ALA A  57     -23.064  24.353  12.680  1.00  2.38           C  
ATOM    880  C   ALA A  57     -21.761  23.870  12.085  1.00  1.83           C  
ATOM    881  O   ALA A  57     -21.192  24.543  11.227  1.00  1.61           O  
ATOM    882  CB  ALA A  57     -22.844  24.885  14.086  1.00  3.57           C  
ATOM    883  H   ALA A  57     -24.361  22.914  13.571  1.00  2.90           H  
ATOM    884  HA  ALA A  57     -23.450  25.156  12.050  1.00  2.86           H  
ATOM    885 1HB  ALA A  57     -22.129  25.707  14.058  1.00  4.28           H  
ATOM    886 2HB  ALA A  57     -23.789  25.245  14.491  1.00  4.28           H  
ATOM    887 3HB  ALA A  57     -22.458  24.090  14.722  1.00  4.28           H  
ATOM    888  N   GLU A  58     -21.308  22.689  12.520  1.00  1.95           N  
ATOM    889  CA  GLU A  58     -20.094  22.104  11.981  1.00  1.86           C  
ATOM    890  C   GLU A  58     -20.252  21.861  10.504  1.00  1.50           C  
ATOM    891  O   GLU A  58     -19.352  22.176   9.737  1.00  1.56           O  
ATOM    892  CB  GLU A  58     -19.701  20.792  12.666  1.00  2.79           C  
ATOM    893  CG  GLU A  58     -18.390  20.243  12.096  1.00  2.79           C  
ATOM    894  CD  GLU A  58     -17.840  19.005  12.756  1.00  2.79           C  
ATOM    895  OE1 GLU A  58     -18.474  18.466  13.637  1.00  2.79           O  
ATOM    896  OE2 GLU A  58     -16.758  18.608  12.373  1.00  2.79           O  
ATOM    897  H   GLU A  58     -21.817  22.194  13.243  1.00  2.34           H  
ATOM    898  HA  GLU A  58     -19.279  22.815  12.118  1.00  2.23           H  
ATOM    899 1HB  GLU A  58     -19.576  20.958  13.736  1.00  3.35           H  
ATOM    900 2HB  GLU A  58     -20.487  20.050  12.530  1.00  3.35           H  
ATOM    901 1HG  GLU A  58     -18.555  20.023  11.043  1.00  3.35           H  
ATOM    902 2HG  GLU A  58     -17.640  21.031  12.152  1.00  3.35           H  
ATOM    903  N   LYS A  59     -21.394  21.305  10.097  1.00  1.63           N  
ATOM    904  CA  LYS A  59     -21.635  21.058   8.683  1.00  1.69           C  
ATOM    905  C   LYS A  59     -21.444  22.322   7.854  1.00  1.13           C  
ATOM    906  O   LYS A  59     -20.794  22.282   6.808  1.00  0.98           O  
ATOM    907  CB  LYS A  59     -23.037  20.493   8.465  1.00  2.54           C  
ATOM    908  CG  LYS A  59     -23.336  20.156   7.011  1.00  2.54           C  
ATOM    909  CD  LYS A  59     -24.671  19.446   6.855  1.00  2.54           C  
ATOM    910  CE  LYS A  59     -24.891  19.037   5.405  1.00  2.54           C  
ATOM    911  NZ  LYS A  59     -26.139  18.247   5.218  1.00  2.54           N  
ATOM    912  H   LYS A  59     -22.102  21.038  10.774  1.00  1.96           H  
ATOM    913  HA  LYS A  59     -20.910  20.324   8.335  1.00  2.03           H  
ATOM    914 1HB  LYS A  59     -23.168  19.590   9.061  1.00  3.04           H  
ATOM    915 2HB  LYS A  59     -23.780  21.216   8.798  1.00  3.04           H  
ATOM    916 1HG  LYS A  59     -23.369  21.080   6.433  1.00  3.04           H  
ATOM    917 2HG  LYS A  59     -22.549  19.530   6.602  1.00  3.04           H  
ATOM    918 1HD  LYS A  59     -24.692  18.556   7.486  1.00  3.04           H  
ATOM    919 2HD  LYS A  59     -25.478  20.110   7.163  1.00  3.04           H  
ATOM    920 1HE  LYS A  59     -24.937  19.926   4.779  1.00  3.04           H  
ATOM    921 2HE  LYS A  59     -24.044  18.433   5.090  1.00  3.04           H  
ATOM    922 1HZ  LYS A  59     -26.213  17.978   4.242  1.00  3.04           H  
ATOM    923 2HZ  LYS A  59     -26.098  17.412   5.784  1.00  3.04           H  
ATOM    924 3HZ  LYS A  59     -26.942  18.796   5.485  1.00  3.04           H  
ATOM    925  N   GLU A  60     -22.000  23.441   8.326  1.00  1.24           N  
ATOM    926  CA  GLU A  60     -21.868  24.717   7.632  1.00  1.29           C  
ATOM    927  C   GLU A  60     -20.424  25.211   7.601  1.00  1.03           C  
ATOM    928  O   GLU A  60     -19.967  25.714   6.574  1.00  1.15           O  
ATOM    929  CB  GLU A  60     -22.756  25.769   8.295  1.00  1.94           C  
ATOM    930  CG  GLU A  60     -24.248  25.545   8.095  1.00  1.94           C  
ATOM    931  CD  GLU A  60     -25.093  26.548   8.830  1.00  1.94           C  
ATOM    932  OE1 GLU A  60     -24.552  27.308   9.597  1.00  1.94           O  
ATOM    933  OE2 GLU A  60     -26.283  26.556   8.621  1.00  1.94           O  
ATOM    934  H   GLU A  60     -22.545  23.404   9.180  1.00  1.49           H  
ATOM    935  HA  GLU A  60     -22.201  24.582   6.602  1.00  1.55           H  
ATOM    936 1HB  GLU A  60     -22.562  25.786   9.367  1.00  2.32           H  
ATOM    937 2HB  GLU A  60     -22.509  26.755   7.901  1.00  2.32           H  
ATOM    938 1HG  GLU A  60     -24.472  25.612   7.031  1.00  2.32           H  
ATOM    939 2HG  GLU A  60     -24.505  24.542   8.429  1.00  2.32           H  
ATOM    940  N   ILE A  61     -19.708  25.045   8.713  1.00  1.00           N  
ATOM    941  CA  ILE A  61     -18.306  25.444   8.805  1.00  1.25           C  
ATOM    942  C   ILE A  61     -17.450  24.659   7.836  1.00  1.20           C  
ATOM    943  O   ILE A  61     -16.646  25.231   7.100  1.00  1.38           O  
ATOM    944  CB  ILE A  61     -17.770  25.232  10.231  1.00  1.88           C  
ATOM    945  CG1 ILE A  61     -18.441  26.208  11.198  1.00  1.88           C  
ATOM    946  CG2 ILE A  61     -16.258  25.393  10.250  1.00  1.88           C  
ATOM    947  CD1 ILE A  61     -18.208  25.870  12.652  1.00  1.88           C  
ATOM    948  H   ILE A  61     -20.150  24.644   9.531  1.00  1.20           H  
ATOM    949  HA  ILE A  61     -18.230  26.502   8.555  1.00  1.50           H  
ATOM    950  HB  ILE A  61     -18.024  24.226  10.564  1.00  2.25           H  
ATOM    951 1HG1 ILE A  61     -18.054  27.210  11.014  1.00  2.25           H  
ATOM    952 2HG1 ILE A  61     -19.513  26.220  11.010  1.00  2.25           H  
ATOM    953 1HG2 ILE A  61     -15.887  25.226  11.260  1.00  2.25           H  
ATOM    954 2HG2 ILE A  61     -15.806  24.669   9.574  1.00  2.25           H  
ATOM    955 3HG2 ILE A  61     -15.996  26.401   9.929  1.00  2.25           H  
ATOM    956 1HD1 ILE A  61     -18.708  26.606  13.282  1.00  2.25           H  
ATOM    957 2HD1 ILE A  61     -18.609  24.879  12.864  1.00  2.25           H  
ATOM    958 3HD1 ILE A  61     -17.140  25.881  12.862  1.00  2.25           H  
ATOM    959  N   ARG A  62     -17.647  23.347   7.840  1.00  1.10           N  
ATOM    960  CA  ARG A  62     -16.918  22.425   6.997  1.00  1.20           C  
ATOM    961  C   ARG A  62     -17.255  22.668   5.536  1.00  0.83           C  
ATOM    962  O   ARG A  62     -16.392  22.523   4.674  1.00  0.83           O  
ATOM    963  CB  ARG A  62     -17.248  21.008   7.417  1.00  1.80           C  
ATOM    964  CG  ARG A  62     -16.789  20.683   8.836  1.00  1.80           C  
ATOM    965  CD  ARG A  62     -15.334  20.535   8.926  1.00  1.80           C  
ATOM    966  NE  ARG A  62     -14.894  20.200  10.267  1.00  1.80           N  
ATOM    967  CZ  ARG A  62     -13.621  20.341  10.676  1.00  1.80           C  
ATOM    968  NH1 ARG A  62     -12.716  20.781   9.829  1.00  1.80           N  
ATOM    969  NH2 ARG A  62     -13.277  20.042  11.916  1.00  1.80           N  
ATOM    970  H   ARG A  62     -18.329  22.965   8.475  1.00  1.32           H  
ATOM    971  HA  ARG A  62     -15.851  22.589   7.141  1.00  1.44           H  
ATOM    972 1HB  ARG A  62     -18.324  20.849   7.368  1.00  2.16           H  
ATOM    973 2HB  ARG A  62     -16.775  20.299   6.737  1.00  2.16           H  
ATOM    974 1HG  ARG A  62     -17.061  21.507   9.493  1.00  2.16           H  
ATOM    975 2HG  ARG A  62     -17.246  19.773   9.204  1.00  2.16           H  
ATOM    976 1HD  ARG A  62     -15.019  19.734   8.258  1.00  2.16           H  
ATOM    977 2HD  ARG A  62     -14.854  21.466   8.631  1.00  2.16           H  
ATOM    978  HE  ARG A  62     -15.577  19.847  10.934  1.00  2.16           H  
ATOM    979 1HH1 ARG A  62     -12.963  20.980   8.866  1.00  2.16           H  
ATOM    980 2HH1 ARG A  62     -11.761  20.908  10.139  1.00  2.16           H  
ATOM    981 1HH2 ARG A  62     -13.972  19.704  12.567  1.00  2.16           H  
ATOM    982 2HH2 ARG A  62     -12.310  20.149  12.208  1.00  2.16           H  
ATOM    983  N   PHE A  63     -18.494  23.084   5.269  1.00  0.75           N  
ATOM    984  CA  PHE A  63     -18.921  23.478   3.936  1.00  0.68           C  
ATOM    985  C   PHE A  63     -18.192  24.720   3.453  1.00  0.58           C  
ATOM    986  O   PHE A  63     -17.764  24.774   2.302  1.00  0.54           O  
ATOM    987  CB  PHE A  63     -20.426  23.659   3.859  1.00  1.02           C  
ATOM    988  CG  PHE A  63     -20.870  24.148   2.519  1.00  1.02           C  
ATOM    989  CD1 PHE A  63     -20.431  23.522   1.367  1.00  1.02           C  
ATOM    990  CD2 PHE A  63     -21.742  25.218   2.405  1.00  1.02           C  
ATOM    991  CE1 PHE A  63     -20.843  23.958   0.129  1.00  1.02           C  
ATOM    992  CE2 PHE A  63     -22.165  25.653   1.166  1.00  1.02           C  
ATOM    993  CZ  PHE A  63     -21.712  25.023   0.027  1.00  1.02           C  
ATOM    994  H   PHE A  63     -19.179  23.127   6.012  1.00  0.90           H  
ATOM    995  HA  PHE A  63     -18.668  22.667   3.254  1.00  0.82           H  
ATOM    996 1HB  PHE A  63     -20.922  22.711   4.062  1.00  1.22           H  
ATOM    997 2HB  PHE A  63     -20.755  24.372   4.611  1.00  1.22           H  
ATOM    998  HD1 PHE A  63     -19.746  22.680   1.450  1.00  1.22           H  
ATOM    999  HD2 PHE A  63     -22.099  25.713   3.309  1.00  1.22           H  
ATOM   1000  HE1 PHE A  63     -20.482  23.457  -0.768  1.00  1.22           H  
ATOM   1001  HE2 PHE A  63     -22.854  26.494   1.087  1.00  1.22           H  
ATOM   1002  HZ  PHE A  63     -22.044  25.367  -0.951  1.00  1.22           H  
ATOM   1003  N   GLU A  64     -18.050  25.720   4.321  1.00  0.62           N  
ATOM   1004  CA  GLU A  64     -17.317  26.919   3.939  1.00  0.68           C  
ATOM   1005  C   GLU A  64     -15.856  26.579   3.662  1.00  0.61           C  
ATOM   1006  O   GLU A  64     -15.275  27.086   2.701  1.00  0.66           O  
ATOM   1007  CB  GLU A  64     -17.407  27.980   5.039  1.00  1.02           C  
ATOM   1008  CG  GLU A  64     -18.778  28.624   5.195  1.00  1.02           C  
ATOM   1009  CD  GLU A  64     -19.171  29.425   3.987  1.00  1.02           C  
ATOM   1010  OE1 GLU A  64     -18.356  30.174   3.506  1.00  1.02           O  
ATOM   1011  OE2 GLU A  64     -20.285  29.289   3.533  1.00  1.02           O  
ATOM   1012  H   GLU A  64     -18.458  25.654   5.246  1.00  0.74           H  
ATOM   1013  HA  GLU A  64     -17.754  27.319   3.026  1.00  0.82           H  
ATOM   1014 1HB  GLU A  64     -17.141  27.534   5.997  1.00  1.22           H  
ATOM   1015 2HB  GLU A  64     -16.687  28.773   4.838  1.00  1.22           H  
ATOM   1016 1HG  GLU A  64     -19.521  27.845   5.358  1.00  1.22           H  
ATOM   1017 2HG  GLU A  64     -18.769  29.271   6.071  1.00  1.22           H  
ATOM   1018  N   ILE A  65     -15.291  25.679   4.471  1.00  0.57           N  
ATOM   1019  CA  ILE A  65     -13.927  25.209   4.281  1.00  0.58           C  
ATOM   1020  C   ILE A  65     -13.793  24.479   2.955  1.00  0.47           C  
ATOM   1021  O   ILE A  65     -12.840  24.707   2.212  1.00  0.46           O  
ATOM   1022  CB  ILE A  65     -13.496  24.274   5.412  1.00  0.87           C  
ATOM   1023  CG1 ILE A  65     -13.373  25.037   6.730  1.00  0.87           C  
ATOM   1024  CG2 ILE A  65     -12.184  23.627   5.048  1.00  0.87           C  
ATOM   1025  CD1 ILE A  65     -13.230  24.132   7.933  1.00  0.87           C  
ATOM   1026  H   ILE A  65     -15.820  25.322   5.258  1.00  0.68           H  
ATOM   1027  HA  ILE A  65     -13.260  26.070   4.268  1.00  0.70           H  
ATOM   1028  HB  ILE A  65     -14.249  23.501   5.556  1.00  1.04           H  
ATOM   1029 1HG1 ILE A  65     -12.501  25.688   6.682  1.00  1.04           H  
ATOM   1030 2HG1 ILE A  65     -14.255  25.660   6.867  1.00  1.04           H  
ATOM   1031 1HG2 ILE A  65     -11.894  22.959   5.851  1.00  1.04           H  
ATOM   1032 2HG2 ILE A  65     -12.299  23.062   4.123  1.00  1.04           H  
ATOM   1033 3HG2 ILE A  65     -11.421  24.394   4.914  1.00  1.04           H  
ATOM   1034 1HD1 ILE A  65     -13.145  24.738   8.835  1.00  1.04           H  
ATOM   1035 2HD1 ILE A  65     -14.105  23.489   8.011  1.00  1.04           H  
ATOM   1036 3HD1 ILE A  65     -12.337  23.518   7.823  1.00  1.04           H  
ATOM   1037  N   PHE A  66     -14.764  23.611   2.678  1.00  0.43           N  
ATOM   1038  CA  PHE A  66     -14.857  22.843   1.450  1.00  0.42           C  
ATOM   1039  C   PHE A  66     -14.820  23.756   0.246  1.00  0.40           C  
ATOM   1040  O   PHE A  66     -14.019  23.535  -0.657  1.00  0.39           O  
ATOM   1041  CB  PHE A  66     -16.157  22.038   1.468  1.00  0.63           C  
ATOM   1042  CG  PHE A  66     -16.511  21.281   0.224  1.00  0.63           C  
ATOM   1043  CD1 PHE A  66     -15.979  20.025  -0.025  1.00  0.63           C  
ATOM   1044  CD2 PHE A  66     -17.413  21.819  -0.685  1.00  0.63           C  
ATOM   1045  CE1 PHE A  66     -16.348  19.325  -1.155  1.00  0.63           C  
ATOM   1046  CE2 PHE A  66     -17.778  21.120  -1.819  1.00  0.63           C  
ATOM   1047  CZ  PHE A  66     -17.244  19.870  -2.052  1.00  0.63           C  
ATOM   1048  H   PHE A  66     -15.489  23.464   3.364  1.00  0.52           H  
ATOM   1049  HA  PHE A  66     -14.008  22.160   1.398  1.00  0.50           H  
ATOM   1050 1HB  PHE A  66     -16.106  21.321   2.286  1.00  0.76           H  
ATOM   1051 2HB  PHE A  66     -16.984  22.698   1.690  1.00  0.76           H  
ATOM   1052  HD1 PHE A  66     -15.276  19.590   0.687  1.00  0.76           H  
ATOM   1053  HD2 PHE A  66     -17.840  22.803  -0.491  1.00  0.76           H  
ATOM   1054  HE1 PHE A  66     -15.928  18.338  -1.339  1.00  0.76           H  
ATOM   1055  HE2 PHE A  66     -18.488  21.552  -2.524  1.00  0.76           H  
ATOM   1056  HZ  PHE A  66     -17.529  19.313  -2.942  1.00  0.76           H  
ATOM   1057  N   LYS A  67     -15.668  24.786   0.243  1.00  0.42           N  
ATOM   1058  CA  LYS A  67     -15.711  25.736  -0.861  1.00  0.44           C  
ATOM   1059  C   LYS A  67     -14.371  26.430  -1.062  1.00  0.43           C  
ATOM   1060  O   LYS A  67     -13.924  26.589  -2.200  1.00  0.44           O  
ATOM   1061  CB  LYS A  67     -16.789  26.790  -0.621  1.00  0.66           C  
ATOM   1062  CG  LYS A  67     -18.220  26.298  -0.755  1.00  0.66           C  
ATOM   1063  CD  LYS A  67     -19.192  27.466  -0.741  1.00  0.66           C  
ATOM   1064  CE  LYS A  67     -19.344  28.028   0.660  1.00  0.66           C  
ATOM   1065  NZ  LYS A  67     -20.379  29.100   0.730  1.00  0.66           N  
ATOM   1066  H   LYS A  67     -16.309  24.903   1.017  1.00  0.50           H  
ATOM   1067  HA  LYS A  67     -15.948  25.192  -1.775  1.00  0.53           H  
ATOM   1068 1HB  LYS A  67     -16.675  27.201   0.383  1.00  0.79           H  
ATOM   1069 2HB  LYS A  67     -16.653  27.612  -1.325  1.00  0.79           H  
ATOM   1070 1HG  LYS A  67     -18.342  25.748  -1.683  1.00  0.79           H  
ATOM   1071 2HG  LYS A  67     -18.453  25.634   0.074  1.00  0.79           H  
ATOM   1072 1HD  LYS A  67     -18.823  28.254  -1.398  1.00  0.79           H  
ATOM   1073 2HD  LYS A  67     -20.167  27.143  -1.105  1.00  0.79           H  
ATOM   1074 1HE  LYS A  67     -19.627  27.222   1.334  1.00  0.79           H  
ATOM   1075 2HE  LYS A  67     -18.390  28.439   0.989  1.00  0.79           H  
ATOM   1076 1HZ  LYS A  67     -20.435  29.418   1.691  1.00  0.79           H  
ATOM   1077 2HZ  LYS A  67     -20.124  29.869   0.128  1.00  0.79           H  
ATOM   1078 3HZ  LYS A  67     -21.274  28.730   0.446  1.00  0.79           H  
ATOM   1079  N   LYS A  68     -13.720  26.817   0.040  1.00  0.43           N  
ATOM   1080  CA  LYS A  68     -12.417  27.465  -0.035  1.00  0.45           C  
ATOM   1081  C   LYS A  68     -11.389  26.532  -0.657  1.00  0.42           C  
ATOM   1082  O   LYS A  68     -10.588  26.954  -1.497  1.00  0.46           O  
ATOM   1083  CB  LYS A  68     -11.952  27.887   1.360  1.00  0.68           C  
ATOM   1084  CG  LYS A  68     -12.726  29.047   1.971  1.00  0.68           C  
ATOM   1085  CD  LYS A  68     -12.227  29.349   3.376  1.00  0.68           C  
ATOM   1086  CE  LYS A  68     -13.000  30.497   4.010  1.00  0.68           C  
ATOM   1087  NZ  LYS A  68     -12.527  30.783   5.394  1.00  0.68           N  
ATOM   1088  H   LYS A  68     -14.146  26.682   0.951  1.00  0.52           H  
ATOM   1089  HA  LYS A  68     -12.500  28.348  -0.668  1.00  0.54           H  
ATOM   1090 1HB  LYS A  68     -12.030  27.042   2.043  1.00  0.81           H  
ATOM   1091 2HB  LYS A  68     -10.901  28.177   1.317  1.00  0.81           H  
ATOM   1092 1HG  LYS A  68     -12.596  29.936   1.352  1.00  0.81           H  
ATOM   1093 2HG  LYS A  68     -13.786  28.809   2.008  1.00  0.81           H  
ATOM   1094 1HD  LYS A  68     -12.338  28.460   3.999  1.00  0.81           H  
ATOM   1095 2HD  LYS A  68     -11.170  29.615   3.339  1.00  0.81           H  
ATOM   1096 1HE  LYS A  68     -12.875  31.390   3.402  1.00  0.81           H  
ATOM   1097 2HE  LYS A  68     -14.059  30.241   4.046  1.00  0.81           H  
ATOM   1098 1HZ  LYS A  68     -13.059  31.549   5.781  1.00  0.81           H  
ATOM   1099 2HZ  LYS A  68     -12.651  29.962   5.969  1.00  0.81           H  
ATOM   1100 3HZ  LYS A  68     -11.548  31.032   5.369  1.00  0.81           H  
ATOM   1101  N   ASN A  69     -11.432  25.261  -0.259  1.00  0.38           N  
ATOM   1102  CA  ASN A  69     -10.530  24.264  -0.793  1.00  0.37           C  
ATOM   1103  C   ASN A  69     -10.802  23.987  -2.263  1.00  0.38           C  
ATOM   1104  O   ASN A  69      -9.861  23.843  -3.031  1.00  0.48           O  
ATOM   1105  CB  ASN A  69     -10.589  23.002   0.041  1.00  0.55           C  
ATOM   1106  CG  ASN A  69      -9.839  23.146   1.346  1.00  0.55           C  
ATOM   1107  OD1 ASN A  69      -8.929  23.976   1.458  1.00  0.55           O  
ATOM   1108  ND2 ASN A  69     -10.193  22.348   2.319  1.00  0.55           N  
ATOM   1109  H   ASN A  69     -12.099  24.981   0.449  1.00  0.46           H  
ATOM   1110  HA  ASN A  69      -9.514  24.660  -0.732  1.00  0.44           H  
ATOM   1111 1HB  ASN A  69     -11.630  22.758   0.258  1.00  0.67           H  
ATOM   1112 2HB  ASN A  69     -10.167  22.173  -0.519  1.00  0.67           H  
ATOM   1113 1HD2 ASN A  69      -9.728  22.373   3.209  1.00  0.67           H  
ATOM   1114 2HD2 ASN A  69     -10.940  21.700   2.185  1.00  0.67           H  
ATOM   1115  N   VAL A  70     -12.076  23.973  -2.670  1.00  0.36           N  
ATOM   1116  CA  VAL A  70     -12.415  23.783  -4.080  1.00  0.40           C  
ATOM   1117  C   VAL A  70     -11.810  24.874  -4.937  1.00  0.43           C  
ATOM   1118  O   VAL A  70     -11.229  24.591  -5.988  1.00  0.48           O  
ATOM   1119  CB  VAL A  70     -13.946  23.775  -4.304  1.00  0.60           C  
ATOM   1120  CG1 VAL A  70     -14.247  23.835  -5.795  1.00  0.60           C  
ATOM   1121  CG2 VAL A  70     -14.547  22.503  -3.732  1.00  0.60           C  
ATOM   1122  H   VAL A  70     -12.820  24.076  -1.996  1.00  0.43           H  
ATOM   1123  HA  VAL A  70     -12.011  22.824  -4.405  1.00  0.48           H  
ATOM   1124  HB  VAL A  70     -14.387  24.648  -3.824  1.00  0.72           H  
ATOM   1125 1HG1 VAL A  70     -15.326  23.835  -5.952  1.00  0.72           H  
ATOM   1126 2HG1 VAL A  70     -13.822  24.746  -6.214  1.00  0.72           H  
ATOM   1127 3HG1 VAL A  70     -13.809  22.969  -6.289  1.00  0.72           H  
ATOM   1128 1HG2 VAL A  70     -15.623  22.500  -3.893  1.00  0.72           H  
ATOM   1129 2HG2 VAL A  70     -14.106  21.649  -4.241  1.00  0.72           H  
ATOM   1130 3HG2 VAL A  70     -14.342  22.436  -2.668  1.00  0.72           H  
ATOM   1131  N   GLU A  71     -11.944  26.118  -4.484  1.00  0.45           N  
ATOM   1132  CA  GLU A  71     -11.408  27.253  -5.212  1.00  0.55           C  
ATOM   1133  C   GLU A  71      -9.888  27.193  -5.307  1.00  0.46           C  
ATOM   1134  O   GLU A  71      -9.325  27.473  -6.368  1.00  0.50           O  
ATOM   1135  CB  GLU A  71     -11.844  28.553  -4.534  1.00  0.83           C  
ATOM   1136  CG  GLU A  71     -13.332  28.853  -4.661  1.00  0.83           C  
ATOM   1137  CD  GLU A  71     -13.752  30.086  -3.912  1.00  0.83           C  
ATOM   1138  OE1 GLU A  71     -12.943  30.633  -3.201  1.00  0.83           O  
ATOM   1139  OE2 GLU A  71     -14.885  30.485  -4.053  1.00  0.83           O  
ATOM   1140  H   GLU A  71     -12.449  26.282  -3.620  1.00  0.54           H  
ATOM   1141  HA  GLU A  71     -11.812  27.235  -6.224  1.00  0.66           H  
ATOM   1142 1HB  GLU A  71     -11.606  28.508  -3.471  1.00  0.99           H  
ATOM   1143 2HB  GLU A  71     -11.293  29.392  -4.960  1.00  0.99           H  
ATOM   1144 1HG  GLU A  71     -13.577  28.981  -5.715  1.00  0.99           H  
ATOM   1145 2HG  GLU A  71     -13.896  27.999  -4.290  1.00  0.99           H  
ATOM   1146  N   TYR A  72      -9.231  26.809  -4.209  1.00  0.48           N  
ATOM   1147  CA  TYR A  72      -7.778  26.705  -4.193  1.00  0.52           C  
ATOM   1148  C   TYR A  72      -7.298  25.621  -5.143  1.00  0.47           C  
ATOM   1149  O   TYR A  72      -6.397  25.860  -5.947  1.00  0.58           O  
ATOM   1150  CB  TYR A  72      -7.261  26.437  -2.788  1.00  0.78           C  
ATOM   1151  CG  TYR A  72      -5.755  26.304  -2.739  1.00  0.78           C  
ATOM   1152  CD1 TYR A  72      -4.947  27.432  -2.736  1.00  0.78           C  
ATOM   1153  CD2 TYR A  72      -5.183  25.050  -2.706  1.00  0.78           C  
ATOM   1154  CE1 TYR A  72      -3.571  27.295  -2.700  1.00  0.78           C  
ATOM   1155  CE2 TYR A  72      -3.813  24.905  -2.666  1.00  0.78           C  
ATOM   1156  CZ  TYR A  72      -3.004  26.023  -2.665  1.00  0.78           C  
ATOM   1157  OH  TYR A  72      -1.633  25.887  -2.641  1.00  0.78           O  
ATOM   1158  H   TYR A  72      -9.739  26.625  -3.352  1.00  0.58           H  
ATOM   1159  HA  TYR A  72      -7.363  27.651  -4.537  1.00  0.62           H  
ATOM   1160 1HB  TYR A  72      -7.557  27.251  -2.124  1.00  0.94           H  
ATOM   1161 2HB  TYR A  72      -7.700  25.517  -2.404  1.00  0.94           H  
ATOM   1162  HD1 TYR A  72      -5.396  28.425  -2.765  1.00  0.94           H  
ATOM   1163  HD2 TYR A  72      -5.828  24.179  -2.713  1.00  0.94           H  
ATOM   1164  HE1 TYR A  72      -2.935  28.179  -2.701  1.00  0.94           H  
ATOM   1165  HE2 TYR A  72      -3.369  23.910  -2.643  1.00  0.94           H  
ATOM   1166  HH  TYR A  72      -1.392  24.983  -2.882  1.00  0.94           H  
ATOM   1167  N   MET A  73      -7.902  24.434  -5.035  1.00  0.42           N  
ATOM   1168  CA  MET A  73      -7.583  23.293  -5.888  1.00  0.49           C  
ATOM   1169  C   MET A  73      -7.697  23.676  -7.343  1.00  0.59           C  
ATOM   1170  O   MET A  73      -6.783  23.412  -8.120  1.00  0.78           O  
ATOM   1171  CB  MET A  73      -8.529  22.140  -5.584  1.00  0.73           C  
ATOM   1172  CG  MET A  73      -8.315  21.472  -4.242  1.00  0.73           C  
ATOM   1173  SD  MET A  73      -9.594  20.265  -3.880  1.00  0.73           S  
ATOM   1174  CE  MET A  73      -9.171  19.829  -2.199  1.00  0.73           C  
ATOM   1175  H   MET A  73      -8.621  24.313  -4.338  1.00  0.50           H  
ATOM   1176  HA  MET A  73      -6.554  22.987  -5.698  1.00  0.59           H  
ATOM   1177 1HB  MET A  73      -9.557  22.497  -5.613  1.00  0.88           H  
ATOM   1178 2HB  MET A  73      -8.426  21.375  -6.353  1.00  0.88           H  
ATOM   1179 1HG  MET A  73      -7.357  20.956  -4.253  1.00  0.88           H  
ATOM   1180 2HG  MET A  73      -8.285  22.207  -3.444  1.00  0.88           H  
ATOM   1181 1HE  MET A  73      -9.880  19.096  -1.819  1.00  0.88           H  
ATOM   1182 2HE  MET A  73      -8.172  19.402  -2.181  1.00  0.88           H  
ATOM   1183 3HE  MET A  73      -9.197  20.719  -1.575  1.00  0.88           H  
ATOM   1184  N   GLU A  74      -8.813  24.312  -7.700  1.00  0.58           N  
ATOM   1185  CA  GLU A  74      -9.054  24.778  -9.055  1.00  0.93           C  
ATOM   1186  C   GLU A  74      -7.931  25.667  -9.544  1.00  1.11           C  
ATOM   1187  O   GLU A  74      -7.395  25.454 -10.629  1.00  1.70           O  
ATOM   1188  CB  GLU A  74     -10.361  25.561  -9.135  1.00  1.40           C  
ATOM   1189  CG  GLU A  74     -10.677  26.089 -10.525  1.00  1.40           C  
ATOM   1190  CD  GLU A  74     -11.917  26.933 -10.556  1.00  1.40           C  
ATOM   1191  OE1 GLU A  74     -12.529  27.084  -9.526  1.00  1.40           O  
ATOM   1192  OE2 GLU A  74     -12.246  27.444 -11.603  1.00  1.40           O  
ATOM   1193  H   GLU A  74      -9.534  24.478  -7.009  1.00  0.70           H  
ATOM   1194  HA  GLU A  74      -9.121  23.912  -9.715  1.00  1.12           H  
ATOM   1195 1HB  GLU A  74     -11.187  24.923  -8.819  1.00  1.67           H  
ATOM   1196 2HB  GLU A  74     -10.323  26.409  -8.453  1.00  1.67           H  
ATOM   1197 1HG  GLU A  74      -9.834  26.684 -10.872  1.00  1.67           H  
ATOM   1198 2HG  GLU A  74     -10.798  25.246 -11.205  1.00  1.67           H  
ATOM   1199  N   ALA A  75      -7.572  26.668  -8.737  1.00  0.95           N  
ATOM   1200  CA  ALA A  75      -6.509  27.598  -9.096  1.00  1.18           C  
ATOM   1201  C   ALA A  75      -5.188  26.876  -9.330  1.00  1.24           C  
ATOM   1202  O   ALA A  75      -4.500  27.139 -10.316  1.00  1.93           O  
ATOM   1203  CB  ALA A  75      -6.342  28.643  -8.006  1.00  1.77           C  
ATOM   1204  H   ALA A  75      -8.061  26.803  -7.858  1.00  1.14           H  
ATOM   1205  HA  ALA A  75      -6.791  28.093 -10.025  1.00  1.42           H  
ATOM   1206 1HB  ALA A  75      -5.565  29.350  -8.297  1.00  2.12           H  
ATOM   1207 2HB  ALA A  75      -7.282  29.176  -7.865  1.00  2.12           H  
ATOM   1208 3HB  ALA A  75      -6.059  28.157  -7.074  1.00  2.12           H  
ATOM   1209  N   MET A  76      -4.850  25.932  -8.453  1.00  0.96           N  
ATOM   1210  CA  MET A  76      -3.602  25.194  -8.603  1.00  1.10           C  
ATOM   1211  C   MET A  76      -3.645  24.297  -9.824  1.00  1.04           C  
ATOM   1212  O   MET A  76      -2.635  24.107 -10.502  1.00  1.22           O  
ATOM   1213  CB  MET A  76      -3.326  24.365  -7.367  1.00  1.65           C  
ATOM   1214  CG  MET A  76      -3.070  25.171  -6.110  1.00  1.65           C  
ATOM   1215  SD  MET A  76      -1.673  26.294  -6.255  1.00  1.65           S  
ATOM   1216  CE  MET A  76      -2.531  27.826  -6.597  1.00  1.65           C  
ATOM   1217  H   MET A  76      -5.447  25.746  -7.658  1.00  1.15           H  
ATOM   1218  HA  MET A  76      -2.790  25.907  -8.741  1.00  1.32           H  
ATOM   1219 1HB  MET A  76      -4.179  23.717  -7.178  1.00  1.98           H  
ATOM   1220 2HB  MET A  76      -2.459  23.726  -7.540  1.00  1.98           H  
ATOM   1221 1HG  MET A  76      -3.954  25.753  -5.860  1.00  1.98           H  
ATOM   1222 2HG  MET A  76      -2.870  24.486  -5.288  1.00  1.98           H  
ATOM   1223 1HE  MET A  76      -1.805  28.631  -6.714  1.00  1.98           H  
ATOM   1224 2HE  MET A  76      -3.108  27.723  -7.515  1.00  1.98           H  
ATOM   1225 3HE  MET A  76      -3.202  28.061  -5.770  1.00  1.98           H  
ATOM   1226  N   ASN A  77      -4.833  23.793 -10.148  1.00  0.95           N  
ATOM   1227  CA  ASN A  77      -5.012  22.939 -11.306  1.00  1.05           C  
ATOM   1228  C   ASN A  77      -5.028  23.726 -12.622  1.00  1.22           C  
ATOM   1229  O   ASN A  77      -5.163  23.138 -13.689  1.00  2.31           O  
ATOM   1230  CB  ASN A  77      -6.270  22.107 -11.156  1.00  1.58           C  
ATOM   1231  CG  ASN A  77      -6.142  21.028 -10.102  1.00  1.58           C  
ATOM   1232  OD1 ASN A  77      -5.051  20.517  -9.818  1.00  1.58           O  
ATOM   1233  ND2 ASN A  77      -7.251  20.669  -9.513  1.00  1.58           N  
ATOM   1234  H   ASN A  77      -5.633  23.971  -9.556  1.00  1.14           H  
ATOM   1235  HA  ASN A  77      -4.160  22.261 -11.356  1.00  1.26           H  
ATOM   1236 1HB  ASN A  77      -7.104  22.758 -10.891  1.00  1.89           H  
ATOM   1237 2HB  ASN A  77      -6.510  21.638 -12.110  1.00  1.89           H  
ATOM   1238 1HD2 ASN A  77      -7.238  19.958  -8.806  1.00  1.89           H  
ATOM   1239 2HD2 ASN A  77      -8.115  21.104  -9.766  1.00  1.89           H  
ATOM   1240  N   ARG A  78      -4.877  25.050 -12.563  1.00  1.70           N  
ATOM   1241  CA  ARG A  78      -4.767  25.842 -13.772  1.00  1.89           C  
ATOM   1242  C   ARG A  78      -3.299  26.136 -14.063  1.00  1.79           C  
ATOM   1243  O   ARG A  78      -2.976  26.796 -15.053  1.00  2.66           O  
ATOM   1244  CB  ARG A  78      -5.553  27.134 -13.649  1.00  2.83           C  
ATOM   1245  CG  ARG A  78      -7.060  26.944 -13.620  1.00  2.83           C  
ATOM   1246  CD  ARG A  78      -7.786  28.228 -13.478  1.00  2.83           C  
ATOM   1247  NE  ARG A  78      -9.222  28.019 -13.399  1.00  2.83           N  
ATOM   1248  CZ  ARG A  78     -10.042  27.893 -14.459  1.00  2.83           C  
ATOM   1249  NH1 ARG A  78      -9.561  27.966 -15.682  1.00  2.83           N  
ATOM   1250  NH2 ARG A  78     -11.332  27.693 -14.263  1.00  2.83           N  
ATOM   1251  H   ARG A  78      -4.804  25.541 -11.683  1.00  2.04           H  
ATOM   1252  HA  ARG A  78      -5.175  25.268 -14.603  1.00  2.27           H  
ATOM   1253 1HB  ARG A  78      -5.265  27.651 -12.735  1.00  3.40           H  
ATOM   1254 2HB  ARG A  78      -5.316  27.789 -14.487  1.00  3.40           H  
ATOM   1255 1HG  ARG A  78      -7.377  26.479 -14.554  1.00  3.40           H  
ATOM   1256 2HG  ARG A  78      -7.334  26.299 -12.792  1.00  3.40           H  
ATOM   1257 1HD  ARG A  78      -7.464  28.733 -12.568  1.00  3.40           H  
ATOM   1258 2HD  ARG A  78      -7.580  28.862 -14.339  1.00  3.40           H  
ATOM   1259  HE  ARG A  78      -9.640  27.957 -12.479  1.00  3.40           H  
ATOM   1260 1HH1 ARG A  78      -8.573  28.118 -15.829  1.00  3.40           H  
ATOM   1261 2HH1 ARG A  78     -10.180  27.870 -16.474  1.00  3.40           H  
ATOM   1262 1HH2 ARG A  78     -11.694  27.631 -13.313  1.00  3.40           H  
ATOM   1263 2HH2 ARG A  78     -11.957  27.596 -15.048  1.00  3.40           H  
ATOM   1264  N   LEU A  79      -2.410  25.640 -13.200  1.00  1.72           N  
ATOM   1265  CA  LEU A  79      -0.984  25.825 -13.373  1.00  2.15           C  
ATOM   1266  C   LEU A  79      -0.398  24.541 -13.925  1.00  3.66           C  
ATOM   1267  O   LEU A  79      -0.769  23.469 -13.459  1.00 37.32           O  
ATOM   1268  CB  LEU A  79      -0.343  26.153 -12.023  1.00  3.22           C  
ATOM   1269  CG  LEU A  79      -0.923  27.374 -11.301  1.00  3.22           C  
ATOM   1270  CD1 LEU A  79      -0.263  27.511  -9.938  1.00  3.22           C  
ATOM   1271  CD2 LEU A  79      -0.702  28.614 -12.152  1.00  3.22           C  
ATOM   1272  H   LEU A  79      -2.706  25.108 -12.391  1.00  2.06           H  
ATOM   1273  HA  LEU A  79      -0.806  26.636 -14.078  1.00  2.58           H  
ATOM   1274 1HB  LEU A  79      -0.459  25.293 -11.365  1.00  3.87           H  
ATOM   1275 2HB  LEU A  79       0.722  26.331 -12.174  1.00  3.87           H  
ATOM   1276  HG  LEU A  79      -1.992  27.231 -11.144  1.00  3.87           H  
ATOM   1277 1HD1 LEU A  79      -0.681  28.372  -9.417  1.00  3.87           H  
ATOM   1278 2HD1 LEU A  79      -0.446  26.609  -9.354  1.00  3.87           H  
ATOM   1279 3HD1 LEU A  79       0.810  27.651 -10.067  1.00  3.87           H  
ATOM   1280 1HD2 LEU A  79      -1.119  29.483 -11.643  1.00  3.87           H  
ATOM   1281 2HD2 LEU A  79       0.367  28.763 -12.308  1.00  3.87           H  
ATOM   1282 3HD2 LEU A  79      -1.195  28.486 -13.115  1.00  3.87           H  
ATOM   1283  N   ASN A  80       0.510  24.648 -14.903  1.00 12.89           N  
ATOM   1284  CA  ASN A  80       1.180  23.509 -15.579  1.00 12.01           C  
ATOM   1285  C   ASN A  80       1.996  22.562 -14.670  1.00  9.23           C  
ATOM   1286  O   ASN A  80       3.201  22.405 -14.864  1.00 17.88           O  
ATOM   1287  CB  ASN A  80       2.076  24.031 -16.687  1.00 18.02           C  
ATOM   1288  CG  ASN A  80       3.192  24.893 -16.169  1.00 18.02           C  
ATOM   1289  OD1 ASN A  80       3.181  25.307 -15.004  1.00 18.02           O  
ATOM   1290  ND2 ASN A  80       4.154  25.175 -17.010  1.00 18.02           N  
ATOM   1291  H   ASN A  80       0.748  25.579 -15.214  1.00 15.47           H  
ATOM   1292  HA  ASN A  80       0.405  22.901 -16.041  1.00 14.41           H  
ATOM   1293 1HB  ASN A  80       2.506  23.191 -17.235  1.00 21.62           H  
ATOM   1294 2HB  ASN A  80       1.488  24.615 -17.392  1.00 21.62           H  
ATOM   1295 1HD2 ASN A  80       4.922  25.747 -16.719  1.00 21.62           H  
ATOM   1296 2HD2 ASN A  80       4.121  24.820 -17.944  1.00 21.62           H  
ATOM   1297  N   ARG A  81       1.350  21.953 -13.683  1.00  3.43           N  
ATOM   1298  CA  ARG A  81       1.999  21.065 -12.737  1.00  2.15           C  
ATOM   1299  C   ARG A  81       1.851  19.610 -13.148  1.00  1.67           C  
ATOM   1300  O   ARG A  81       0.900  19.243 -13.837  1.00  2.49           O  
ATOM   1301  CB  ARG A  81       1.428  21.281 -11.345  1.00  3.22           C  
ATOM   1302  CG  ARG A  81       1.697  22.671 -10.784  1.00  3.22           C  
ATOM   1303  CD  ARG A  81       1.187  22.825  -9.403  1.00  3.22           C  
ATOM   1304  NE  ARG A  81       1.490  24.137  -8.854  1.00  3.22           N  
ATOM   1305  CZ  ARG A  81       1.398  24.445  -7.545  1.00  3.22           C  
ATOM   1306  NH1 ARG A  81       1.017  23.525  -6.692  1.00  3.22           N  
ATOM   1307  NH2 ARG A  81       1.698  25.658  -7.116  1.00  3.22           N  
ATOM   1308  H   ARG A  81       0.363  22.115 -13.584  1.00  4.12           H  
ATOM   1309  HA  ARG A  81       3.062  21.308 -12.712  1.00  2.58           H  
ATOM   1310 1HB  ARG A  81       0.349  21.133 -11.364  1.00  3.87           H  
ATOM   1311 2HB  ARG A  81       1.850  20.553 -10.653  1.00  3.87           H  
ATOM   1312 1HG  ARG A  81       2.771  22.856 -10.774  1.00  3.87           H  
ATOM   1313 2HG  ARG A  81       1.207  23.416 -11.412  1.00  3.87           H  
ATOM   1314 1HD  ARG A  81       0.105  22.693  -9.396  1.00  3.87           H  
ATOM   1315 2HD  ARG A  81       1.647  22.077  -8.763  1.00  3.87           H  
ATOM   1316  HE  ARG A  81       1.789  24.862  -9.492  1.00  3.87           H  
ATOM   1317 1HH1 ARG A  81       0.790  22.597  -7.018  1.00  3.87           H  
ATOM   1318 2HH1 ARG A  81       0.960  23.736  -5.702  1.00  3.87           H  
ATOM   1319 1HH2 ARG A  81       1.996  26.369  -7.770  1.00  3.87           H  
ATOM   1320 2HH2 ARG A  81       1.628  25.871  -6.131  1.00  3.87           H  
ATOM   1321  N   GLY A  82       2.787  18.774 -12.704  1.00  1.10           N  
ATOM   1322  CA  GLY A  82       2.791  17.351 -13.045  1.00  0.84           C  
ATOM   1323  C   GLY A  82       1.882  16.500 -12.149  1.00  0.70           C  
ATOM   1324  O   GLY A  82       1.850  15.275 -12.292  1.00  0.89           O  
ATOM   1325  H   GLY A  82       3.535  19.137 -12.128  1.00  1.32           H  
ATOM   1326 1HA  GLY A  82       2.482  17.234 -14.084  1.00  1.01           H  
ATOM   1327 2HA  GLY A  82       3.811  16.975 -12.981  1.00  1.01           H  
ATOM   1328  N   PHE A  83       1.127  17.158 -11.266  1.00  0.58           N  
ATOM   1329  CA  PHE A  83       0.194  16.505 -10.365  1.00  0.55           C  
ATOM   1330  C   PHE A  83      -1.055  17.344 -10.213  1.00  0.49           C  
ATOM   1331  O   PHE A  83      -1.064  18.535 -10.528  1.00  1.13           O  
ATOM   1332  CB  PHE A  83       0.816  16.301  -8.992  1.00  0.83           C  
ATOM   1333  CG  PHE A  83       1.138  17.582  -8.283  1.00  0.83           C  
ATOM   1334  CD1 PHE A  83       0.235  18.153  -7.398  1.00  0.83           C  
ATOM   1335  CD2 PHE A  83       2.347  18.224  -8.504  1.00  0.83           C  
ATOM   1336  CE1 PHE A  83       0.542  19.331  -6.746  1.00  0.83           C  
ATOM   1337  CE2 PHE A  83       2.656  19.396  -7.851  1.00  0.83           C  
ATOM   1338  CZ  PHE A  83       1.751  19.947  -6.969  1.00  0.83           C  
ATOM   1339  H   PHE A  83       1.205  18.159 -11.203  1.00  0.70           H  
ATOM   1340  HA  PHE A  83      -0.085  15.542 -10.784  1.00  0.66           H  
ATOM   1341 1HB  PHE A  83       0.136  15.726  -8.365  1.00  0.99           H  
ATOM   1342 2HB  PHE A  83       1.726  15.729  -9.092  1.00  0.99           H  
ATOM   1343  HD1 PHE A  83      -0.722  17.660  -7.220  1.00  0.99           H  
ATOM   1344  HD2 PHE A  83       3.062  17.786  -9.202  1.00  0.99           H  
ATOM   1345  HE1 PHE A  83      -0.168  19.774  -6.053  1.00  0.99           H  
ATOM   1346  HE2 PHE A  83       3.612  19.889  -8.030  1.00  0.99           H  
ATOM   1347  HZ  PHE A  83       1.991  20.873  -6.451  1.00  0.99           H  
ATOM   1348  N   THR A  84      -2.113  16.705  -9.735  1.00  0.51           N  
ATOM   1349  CA  THR A  84      -3.403  17.345  -9.589  1.00  0.55           C  
ATOM   1350  C   THR A  84      -3.867  17.358  -8.140  1.00  0.47           C  
ATOM   1351  O   THR A  84      -3.551  16.440  -7.374  1.00  0.52           O  
ATOM   1352  CB  THR A  84      -4.451  16.581 -10.413  1.00  0.83           C  
ATOM   1353  OG1 THR A  84      -4.596  15.262  -9.871  1.00  0.83           O  
ATOM   1354  CG2 THR A  84      -4.021  16.447 -11.863  1.00  0.83           C  
ATOM   1355  H   THR A  84      -2.023  15.734  -9.489  1.00  0.61           H  
ATOM   1356  HA  THR A  84      -3.332  18.374  -9.942  1.00  0.66           H  
ATOM   1357  HB  THR A  84      -5.399  17.105 -10.360  1.00  0.99           H  
ATOM   1358  HG1 THR A  84      -3.748  14.809  -9.904  1.00  0.99           H  
ATOM   1359 1HG2 THR A  84      -4.780  15.897 -12.419  1.00  0.99           H  
ATOM   1360 2HG2 THR A  84      -3.898  17.430 -12.294  1.00  0.99           H  
ATOM   1361 3HG2 THR A  84      -3.075  15.909 -11.914  1.00  0.99           H  
ATOM   1362  N   LEU A  85      -4.675  18.365  -7.794  1.00  0.52           N  
ATOM   1363  CA  LEU A  85      -5.264  18.445  -6.458  1.00  0.51           C  
ATOM   1364  C   LEU A  85      -6.758  18.193  -6.543  1.00  0.51           C  
ATOM   1365  O   LEU A  85      -7.413  18.610  -7.496  1.00  0.60           O  
ATOM   1366  CB  LEU A  85      -5.030  19.809  -5.805  1.00  0.77           C  
ATOM   1367  CG  LEU A  85      -3.577  20.252  -5.659  1.00  0.77           C  
ATOM   1368  CD1 LEU A  85      -3.547  21.604  -4.968  1.00  0.77           C  
ATOM   1369  CD2 LEU A  85      -2.806  19.211  -4.881  1.00  0.77           C  
ATOM   1370  H   LEU A  85      -4.877  19.091  -8.475  1.00  0.62           H  
ATOM   1371  HA  LEU A  85      -4.819  17.675  -5.831  1.00  0.61           H  
ATOM   1372 1HB  LEU A  85      -5.546  20.567  -6.393  1.00  0.92           H  
ATOM   1373 2HB  LEU A  85      -5.469  19.794  -4.809  1.00  0.92           H  
ATOM   1374  HG  LEU A  85      -3.130  20.369  -6.646  1.00  0.92           H  
ATOM   1375 1HD1 LEU A  85      -2.516  21.943  -4.869  1.00  0.92           H  
ATOM   1376 2HD1 LEU A  85      -4.113  22.322  -5.555  1.00  0.92           H  
ATOM   1377 3HD1 LEU A  85      -3.996  21.514  -3.979  1.00  0.92           H  
ATOM   1378 1HD2 LEU A  85      -1.771  19.529  -4.774  1.00  0.92           H  
ATOM   1379 2HD2 LEU A  85      -3.248  19.100  -3.894  1.00  0.92           H  
ATOM   1380 3HD2 LEU A  85      -2.843  18.258  -5.407  1.00  0.92           H  
ATOM   1381  N   GLY A  86      -7.318  17.550  -5.532  1.00  0.47           N  
ATOM   1382  CA  GLY A  86      -8.738  17.243  -5.593  1.00  0.51           C  
ATOM   1383  C   GLY A  86      -9.338  16.929  -4.239  1.00  0.49           C  
ATOM   1384  O   GLY A  86      -8.639  16.837  -3.230  1.00  0.82           O  
ATOM   1385  H   GLY A  86      -6.755  17.263  -4.743  1.00  0.56           H  
ATOM   1386 1HA  GLY A  86      -9.268  18.087  -6.035  1.00  0.61           H  
ATOM   1387 2HA  GLY A  86      -8.891  16.395  -6.259  1.00  0.61           H  
ATOM   1388  N   LEU A  87     -10.657  16.779  -4.229  1.00  0.48           N  
ATOM   1389  CA  LEU A  87     -11.438  16.613  -3.009  1.00  0.60           C  
ATOM   1390  C   LEU A  87     -11.261  15.255  -2.334  1.00  0.77           C  
ATOM   1391  O   LEU A  87     -12.194  14.448  -2.301  1.00  1.26           O  
ATOM   1392  CB  LEU A  87     -12.914  16.832  -3.346  1.00  0.90           C  
ATOM   1393  CG  LEU A  87     -13.254  18.228  -3.870  1.00  0.90           C  
ATOM   1394  CD1 LEU A  87     -14.712  18.276  -4.303  1.00  0.90           C  
ATOM   1395  CD2 LEU A  87     -12.980  19.225  -2.762  1.00  0.90           C  
ATOM   1396  H   LEU A  87     -11.150  16.826  -5.110  1.00  0.58           H  
ATOM   1397  HA  LEU A  87     -11.126  17.383  -2.306  1.00  0.72           H  
ATOM   1398 1HB  LEU A  87     -13.217  16.106  -4.097  1.00  1.08           H  
ATOM   1399 2HB  LEU A  87     -13.500  16.670  -2.448  1.00  1.08           H  
ATOM   1400  HG  LEU A  87     -12.632  18.462  -4.735  1.00  1.08           H  
ATOM   1401 1HD1 LEU A  87     -14.950  19.275  -4.670  1.00  1.08           H  
ATOM   1402 2HD1 LEU A  87     -14.879  17.549  -5.098  1.00  1.08           H  
ATOM   1403 3HD1 LEU A  87     -15.351  18.037  -3.457  1.00  1.08           H  
ATOM   1404 1HD2 LEU A  87     -13.199  20.228  -3.104  1.00  1.08           H  
ATOM   1405 2HD2 LEU A  87     -13.601  18.992  -1.899  1.00  1.08           H  
ATOM   1406 3HD2 LEU A  87     -11.932  19.166  -2.478  1.00  1.08           H  
ATOM   1407  N   ASN A  88     -10.089  15.032  -1.751  1.00  0.66           N  
ATOM   1408  CA  ASN A  88      -9.815  13.804  -1.029  1.00  0.70           C  
ATOM   1409  C   ASN A  88     -10.349  13.933   0.389  1.00  0.84           C  
ATOM   1410  O   ASN A  88     -10.902  14.974   0.744  1.00  1.23           O  
ATOM   1411  CB  ASN A  88      -8.321  13.492  -1.060  1.00  1.05           C  
ATOM   1412  CG  ASN A  88      -7.470  14.481  -0.302  1.00  1.05           C  
ATOM   1413  OD1 ASN A  88      -7.862  15.009   0.747  1.00  1.05           O  
ATOM   1414  ND2 ASN A  88      -6.288  14.745  -0.805  1.00  1.05           N  
ATOM   1415  H   ASN A  88      -9.371  15.738  -1.830  1.00  0.79           H  
ATOM   1416  HA  ASN A  88     -10.348  12.985  -1.508  1.00  0.84           H  
ATOM   1417 1HB  ASN A  88      -8.154  12.501  -0.648  1.00  1.26           H  
ATOM   1418 2HB  ASN A  88      -7.983  13.471  -2.097  1.00  1.26           H  
ATOM   1419 1HD2 ASN A  88      -5.681  15.382  -0.325  1.00  1.26           H  
ATOM   1420 2HD2 ASN A  88      -5.960  14.311  -1.649  1.00  1.26           H  
ATOM   1421  N   GLU A  89     -10.151  12.895   1.202  1.00  0.93           N  
ATOM   1422  CA  GLU A  89     -10.596  12.861   2.607  1.00  1.76           C  
ATOM   1423  C   GLU A  89     -10.438  14.145   3.436  1.00  1.51           C  
ATOM   1424  O   GLU A  89     -11.187  14.342   4.393  1.00  3.12           O  
ATOM   1425  CB  GLU A  89      -9.895  11.737   3.370  1.00  2.64           C  
ATOM   1426  CG  GLU A  89     -10.339  11.637   4.835  1.00  2.64           C  
ATOM   1427  CD  GLU A  89      -9.833  10.414   5.567  1.00  2.64           C  
ATOM   1428  OE1 GLU A  89     -10.014   9.334   5.060  1.00  2.64           O  
ATOM   1429  OE2 GLU A  89      -9.273  10.541   6.631  1.00  2.64           O  
ATOM   1430  H   GLU A  89      -9.695  12.071   0.821  1.00  1.12           H  
ATOM   1431  HA  GLU A  89     -11.661  12.626   2.593  1.00  2.11           H  
ATOM   1432 1HB  GLU A  89     -10.101  10.788   2.885  1.00  3.17           H  
ATOM   1433 2HB  GLU A  89      -8.816  11.893   3.351  1.00  3.17           H  
ATOM   1434 1HG  GLU A  89      -9.992  12.524   5.364  1.00  3.17           H  
ATOM   1435 2HG  GLU A  89     -11.428  11.640   4.864  1.00  3.17           H  
ATOM   1436  N   PHE A  90      -9.452  14.988   3.126  1.00  0.85           N  
ATOM   1437  CA  PHE A  90      -9.185  16.143   3.968  1.00  1.05           C  
ATOM   1438  C   PHE A  90      -9.678  17.470   3.397  1.00  0.59           C  
ATOM   1439  O   PHE A  90      -9.288  18.535   3.881  1.00  0.89           O  
ATOM   1440  CB  PHE A  90      -7.691  16.221   4.213  1.00  1.58           C  
ATOM   1441  CG  PHE A  90      -7.185  14.947   4.801  1.00  1.58           C  
ATOM   1442  CD1 PHE A  90      -6.278  14.172   4.101  1.00  1.58           C  
ATOM   1443  CD2 PHE A  90      -7.643  14.494   6.023  1.00  1.58           C  
ATOM   1444  CE1 PHE A  90      -5.826  12.976   4.620  1.00  1.58           C  
ATOM   1445  CE2 PHE A  90      -7.198  13.299   6.540  1.00  1.58           C  
ATOM   1446  CZ  PHE A  90      -6.286  12.540   5.841  1.00  1.58           C  
ATOM   1447  H   PHE A  90      -8.872  14.824   2.312  1.00  1.02           H  
ATOM   1448  HA  PHE A  90      -9.684  15.984   4.925  1.00  1.26           H  
ATOM   1449 1HB  PHE A  90      -7.166  16.405   3.276  1.00  1.89           H  
ATOM   1450 2HB  PHE A  90      -7.463  17.036   4.898  1.00  1.89           H  
ATOM   1451  HD1 PHE A  90      -5.923  14.523   3.133  1.00  1.89           H  
ATOM   1452  HD2 PHE A  90      -8.368  15.089   6.573  1.00  1.89           H  
ATOM   1453  HE1 PHE A  90      -5.108  12.377   4.063  1.00  1.89           H  
ATOM   1454  HE2 PHE A  90      -7.570  12.950   7.503  1.00  1.89           H  
ATOM   1455  HZ  PHE A  90      -5.937  11.595   6.254  1.00  1.89           H  
ATOM   1456  N   SER A  91     -10.559  17.426   2.393  1.00  0.53           N  
ATOM   1457  CA  SER A  91     -11.086  18.665   1.817  1.00  0.73           C  
ATOM   1458  C   SER A  91     -12.029  19.393   2.784  1.00  0.64           C  
ATOM   1459  O   SER A  91     -12.305  20.579   2.607  1.00  1.49           O  
ATOM   1460  CB  SER A  91     -11.824  18.400   0.528  1.00  1.09           C  
ATOM   1461  OG  SER A  91     -13.036  17.752   0.770  1.00  1.09           O  
ATOM   1462  H   SER A  91     -10.844  16.535   2.006  1.00  0.64           H  
ATOM   1463  HA  SER A  91     -10.246  19.326   1.603  1.00  0.88           H  
ATOM   1464 1HB  SER A  91     -12.008  19.343   0.015  1.00  1.31           H  
ATOM   1465 2HB  SER A  91     -11.204  17.786  -0.122  1.00  1.31           H  
ATOM   1466  HG  SER A  91     -13.436  17.605  -0.090  1.00  1.31           H  
ATOM   1467  N   ASP A  92     -12.485  18.704   3.828  1.00  0.48           N  
ATOM   1468  CA  ASP A  92     -13.336  19.305   4.844  1.00  1.53           C  
ATOM   1469  C   ASP A  92     -12.560  20.054   5.942  1.00  0.96           C  
ATOM   1470  O   ASP A  92     -13.174  20.543   6.891  1.00  3.00           O  
ATOM   1471  CB  ASP A  92     -14.180  18.223   5.518  1.00  2.29           C  
ATOM   1472  CG  ASP A  92     -13.300  17.224   6.263  1.00  2.29           C  
ATOM   1473  OD1 ASP A  92     -12.104  17.324   6.129  1.00  2.29           O  
ATOM   1474  OD2 ASP A  92     -13.813  16.393   6.975  1.00  2.29           O  
ATOM   1475  H   ASP A  92     -12.243  17.728   3.921  1.00  0.58           H  
ATOM   1476  HA  ASP A  92     -14.001  20.016   4.353  1.00  1.84           H  
ATOM   1477 1HB  ASP A  92     -14.876  18.680   6.220  1.00  2.75           H  
ATOM   1478 2HB  ASP A  92     -14.765  17.694   4.767  1.00  2.75           H  
ATOM   1479  N   MET A  93     -11.233  20.180   5.813  1.00  0.90           N  
ATOM   1480  CA  MET A  93     -10.463  20.871   6.843  1.00  1.80           C  
ATOM   1481  C   MET A  93      -9.400  21.787   6.263  1.00  1.01           C  
ATOM   1482  O   MET A  93      -9.013  21.676   5.096  1.00  1.00           O  
ATOM   1483  CB  MET A  93      -9.827  19.863   7.797  1.00  2.70           C  
ATOM   1484  CG  MET A  93      -8.781  18.950   7.183  1.00  2.70           C  
ATOM   1485  SD  MET A  93      -8.233  17.684   8.339  1.00  2.70           S  
ATOM   1486  CE  MET A  93      -9.718  16.690   8.430  1.00  2.70           C  
ATOM   1487  H   MET A  93     -10.740  19.763   5.031  1.00  1.08           H  
ATOM   1488  HA  MET A  93     -11.146  21.495   7.417  1.00  2.16           H  
ATOM   1489 1HB  MET A  93      -9.357  20.393   8.623  1.00  3.24           H  
ATOM   1490 2HB  MET A  93     -10.608  19.229   8.221  1.00  3.24           H  
ATOM   1491 1HG  MET A  93      -9.201  18.456   6.310  1.00  3.24           H  
ATOM   1492 2HG  MET A  93      -7.917  19.535   6.870  1.00  3.24           H  
ATOM   1493 1HE  MET A  93      -9.555  15.850   9.104  1.00  3.24           H  
ATOM   1494 2HE  MET A  93     -10.542  17.301   8.802  1.00  3.24           H  
ATOM   1495 3HE  MET A  93      -9.970  16.317   7.436  1.00  3.24           H  
ATOM   1496  N   THR A  94      -8.966  22.737   7.083  1.00  1.26           N  
ATOM   1497  CA  THR A  94      -7.978  23.710   6.658  1.00  1.18           C  
ATOM   1498  C   THR A  94      -6.591  23.143   6.819  1.00  0.88           C  
ATOM   1499  O   THR A  94      -6.406  22.154   7.522  1.00  1.00           O  
ATOM   1500  CB  THR A  94      -8.084  25.011   7.478  1.00  1.77           C  
ATOM   1501  OG1 THR A  94      -7.783  24.743   8.858  1.00  1.77           O  
ATOM   1502  CG2 THR A  94      -9.491  25.577   7.372  1.00  1.77           C  
ATOM   1503  H   THR A  94      -9.330  22.782   8.026  1.00  1.51           H  
ATOM   1504  HA  THR A  94      -8.138  23.941   5.605  1.00  1.42           H  
ATOM   1505  HB  THR A  94      -7.375  25.744   7.095  1.00  2.12           H  
ATOM   1506  HG1 THR A  94      -7.992  25.520   9.386  1.00  2.12           H  
ATOM   1507 1HG2 THR A  94      -9.557  26.497   7.953  1.00  2.12           H  
ATOM   1508 2HG2 THR A  94      -9.720  25.789   6.328  1.00  2.12           H  
ATOM   1509 3HG2 THR A  94     -10.205  24.852   7.760  1.00  2.12           H  
ATOM   1510  N   ASN A  95      -5.619  23.785   6.181  1.00  1.38           N  
ATOM   1511  CA  ASN A  95      -4.229  23.368   6.276  1.00  1.55           C  
ATOM   1512  C   ASN A  95      -3.729  23.465   7.705  1.00  0.60           C  
ATOM   1513  O   ASN A  95      -3.001  22.589   8.161  1.00  0.90           O  
ATOM   1514  CB  ASN A  95      -3.366  24.172   5.326  1.00  2.33           C  
ATOM   1515  CG  ASN A  95      -1.929  23.725   5.303  1.00  2.33           C  
ATOM   1516  OD1 ASN A  95      -1.043  24.524   5.624  1.00  2.33           O  
ATOM   1517  ND2 ASN A  95      -1.672  22.492   4.941  1.00  2.33           N  
ATOM   1518  H   ASN A  95      -5.853  24.586   5.612  1.00  1.66           H  
ATOM   1519  HA  ASN A  95      -4.164  22.319   5.991  1.00  1.86           H  
ATOM   1520 1HB  ASN A  95      -3.772  24.091   4.317  1.00  2.79           H  
ATOM   1521 2HB  ASN A  95      -3.401  25.224   5.607  1.00  2.79           H  
ATOM   1522 1HD2 ASN A  95      -0.717  22.180   4.917  1.00  2.79           H  
ATOM   1523 2HD2 ASN A  95      -2.423  21.873   4.686  1.00  2.79           H  
ATOM   1524  N   GLU A  96      -4.122  24.528   8.408  1.00  0.87           N  
ATOM   1525  CA  GLU A  96      -3.743  24.715   9.802  1.00  1.20           C  
ATOM   1526  C   GLU A  96      -4.236  23.561  10.663  1.00  1.15           C  
ATOM   1527  O   GLU A  96      -3.457  22.972  11.418  1.00  1.47           O  
ATOM   1528  CB  GLU A  96      -4.299  26.034  10.338  1.00  1.80           C  
ATOM   1529  CG  GLU A  96      -3.930  26.323  11.787  1.00  1.80           C  
ATOM   1530  CD  GLU A  96      -4.468  27.637  12.280  1.00  1.80           C  
ATOM   1531  OE1 GLU A  96      -5.100  28.325  11.514  1.00  1.80           O  
ATOM   1532  OE2 GLU A  96      -4.246  27.955  13.425  1.00  1.80           O  
ATOM   1533  H   GLU A  96      -4.710  25.221   7.968  1.00  1.04           H  
ATOM   1534  HA  GLU A  96      -2.655  24.744   9.864  1.00  1.44           H  
ATOM   1535 1HB  GLU A  96      -3.928  26.858   9.727  1.00  2.16           H  
ATOM   1536 2HB  GLU A  96      -5.385  26.033  10.260  1.00  2.16           H  
ATOM   1537 1HG  GLU A  96      -4.324  25.525  12.417  1.00  2.16           H  
ATOM   1538 2HG  GLU A  96      -2.845  26.321  11.884  1.00  2.16           H  
ATOM   1539  N   GLU A  97      -5.533  23.253  10.557  1.00  1.02           N  
ATOM   1540  CA  GLU A  97      -6.117  22.154  11.317  1.00  1.22           C  
ATOM   1541  C   GLU A  97      -5.459  20.841  10.954  1.00  1.25           C  
ATOM   1542  O   GLU A  97      -5.136  20.040  11.832  1.00  1.48           O  
ATOM   1543  CB  GLU A  97      -7.614  22.043  11.081  1.00  1.83           C  
ATOM   1544  CG  GLU A  97      -8.271  20.960  11.926  1.00  1.83           C  
ATOM   1545  CD  GLU A  97      -9.748  20.876  11.713  1.00  1.83           C  
ATOM   1546  OE1 GLU A  97     -10.228  21.509  10.805  1.00  1.83           O  
ATOM   1547  OE2 GLU A  97     -10.414  20.195  12.458  1.00  1.83           O  
ATOM   1548  H   GLU A  97      -6.131  23.781   9.926  1.00  1.22           H  
ATOM   1549  HA  GLU A  97      -5.945  22.338  12.378  1.00  1.46           H  
ATOM   1550 1HB  GLU A  97      -8.094  22.994  11.311  1.00  2.20           H  
ATOM   1551 2HB  GLU A  97      -7.806  21.822  10.031  1.00  2.20           H  
ATOM   1552 1HG  GLU A  97      -7.825  19.998  11.677  1.00  2.20           H  
ATOM   1553 2HG  GLU A  97      -8.071  21.162  12.978  1.00  2.20           H  
ATOM   1554  N   PHE A  98      -5.281  20.625   9.655  1.00  1.58           N  
ATOM   1555  CA  PHE A  98      -4.654  19.433   9.133  1.00  2.41           C  
ATOM   1556  C   PHE A  98      -3.270  19.256   9.725  1.00  2.63           C  
ATOM   1557  O   PHE A  98      -2.904  18.155  10.111  1.00  3.69           O  
ATOM   1558  CB  PHE A  98      -4.579  19.494   7.619  1.00  3.62           C  
ATOM   1559  CG  PHE A  98      -3.991  18.267   7.014  1.00  3.62           C  
ATOM   1560  CD1 PHE A  98      -4.746  17.112   6.944  1.00  3.62           C  
ATOM   1561  CD2 PHE A  98      -2.701  18.257   6.507  1.00  3.62           C  
ATOM   1562  CE1 PHE A  98      -4.228  15.974   6.384  1.00  3.62           C  
ATOM   1563  CE2 PHE A  98      -2.184  17.111   5.938  1.00  3.62           C  
ATOM   1564  CZ  PHE A  98      -2.959  15.973   5.880  1.00  3.62           C  
ATOM   1565  H   PHE A  98      -5.592  21.317   8.989  1.00  1.90           H  
ATOM   1566  HA  PHE A  98      -5.259  18.572   9.419  1.00  2.89           H  
ATOM   1567 1HB  PHE A  98      -5.578  19.633   7.209  1.00  4.34           H  
ATOM   1568 2HB  PHE A  98      -3.976  20.348   7.314  1.00  4.34           H  
ATOM   1569  HD1 PHE A  98      -5.759  17.111   7.342  1.00  4.34           H  
ATOM   1570  HD2 PHE A  98      -2.098  19.164   6.557  1.00  4.34           H  
ATOM   1571  HE1 PHE A  98      -4.823  15.068   6.342  1.00  4.34           H  
ATOM   1572  HE2 PHE A  98      -1.170  17.104   5.537  1.00  4.34           H  
ATOM   1573  HZ  PHE A  98      -2.574  15.068   5.438  1.00  4.34           H  
ATOM   1574  N   ARG A  99      -2.495  20.335   9.805  1.00  2.29           N  
ATOM   1575  CA  ARG A  99      -1.181  20.252  10.419  1.00  2.80           C  
ATOM   1576  C   ARG A  99      -1.277  19.886  11.892  1.00  2.86           C  
ATOM   1577  O   ARG A  99      -0.475  19.102  12.394  1.00  4.20           O  
ATOM   1578  CB  ARG A  99      -0.428  21.559  10.277  1.00  4.20           C  
ATOM   1579  CG  ARG A  99       0.064  21.868   8.877  1.00  4.20           C  
ATOM   1580  CD  ARG A  99       0.705  23.203   8.816  1.00  4.20           C  
ATOM   1581  NE  ARG A  99       1.187  23.503   7.485  1.00  4.20           N  
ATOM   1582  CZ  ARG A  99       1.712  24.676   7.091  1.00  4.20           C  
ATOM   1583  NH1 ARG A  99       1.835  25.679   7.932  1.00  4.20           N  
ATOM   1584  NH2 ARG A  99       2.097  24.796   5.835  1.00  4.20           N  
ATOM   1585  H   ARG A  99      -2.813  21.219   9.438  1.00  2.75           H  
ATOM   1586  HA  ARG A  99      -0.618  19.483   9.909  1.00  3.36           H  
ATOM   1587 1HB  ARG A  99      -1.070  22.382  10.587  1.00  5.04           H  
ATOM   1588 2HB  ARG A  99       0.438  21.553  10.937  1.00  5.04           H  
ATOM   1589 1HG  ARG A  99       0.805  21.124   8.585  1.00  5.04           H  
ATOM   1590 2HG  ARG A  99      -0.763  21.845   8.171  1.00  5.04           H  
ATOM   1591 1HD  ARG A  99      -0.019  23.967   9.097  1.00  5.04           H  
ATOM   1592 2HD  ARG A  99       1.551  23.234   9.501  1.00  5.04           H  
ATOM   1593  HE  ARG A  99       1.123  22.779   6.779  1.00  5.04           H  
ATOM   1594 1HH1 ARG A  99       1.533  25.573   8.890  1.00  5.04           H  
ATOM   1595 2HH1 ARG A  99       2.228  26.553   7.618  1.00  5.04           H  
ATOM   1596 1HH2 ARG A  99       1.976  24.001   5.220  1.00  5.04           H  
ATOM   1597 2HH2 ARG A  99       2.494  25.659   5.499  1.00  5.04           H  
ATOM   1598  N   ALA A 100      -2.269  20.429  12.586  1.00  1.98           N  
ATOM   1599  CA  ALA A 100      -2.462  20.109  13.992  1.00  2.07           C  
ATOM   1600  C   ALA A 100      -2.817  18.630  14.215  1.00  1.98           C  
ATOM   1601  O   ALA A 100      -2.426  18.049  15.229  1.00  2.49           O  
ATOM   1602  CB  ALA A 100      -3.551  20.993  14.582  1.00  3.10           C  
ATOM   1603  H   ALA A 100      -2.891  21.095  12.141  1.00  2.38           H  
ATOM   1604  HA  ALA A 100      -1.524  20.308  14.511  1.00  2.48           H  
ATOM   1605 1HB  ALA A 100      -3.661  20.773  15.644  1.00  3.73           H  
ATOM   1606 2HB  ALA A 100      -3.277  22.040  14.455  1.00  3.73           H  
ATOM   1607 3HB  ALA A 100      -4.494  20.802  14.075  1.00  3.73           H  
ATOM   1608  N   THR A 101      -3.562  18.026  13.281  1.00  1.79           N  
ATOM   1609  CA  THR A 101      -4.016  16.646  13.463  1.00  2.04           C  
ATOM   1610  C   THR A 101      -3.291  15.551  12.660  1.00  1.80           C  
ATOM   1611  O   THR A 101      -3.313  14.389  13.066  1.00  1.82           O  
ATOM   1612  CB  THR A 101      -5.512  16.561  13.131  1.00  3.06           C  
ATOM   1613  OG1 THR A 101      -5.730  16.946  11.766  1.00  3.06           O  
ATOM   1614  CG2 THR A 101      -6.310  17.480  14.040  1.00  3.06           C  
ATOM   1615  H   THR A 101      -3.866  18.548  12.468  1.00  2.15           H  
ATOM   1616  HA  THR A 101      -3.896  16.400  14.517  1.00  2.45           H  
ATOM   1617  HB  THR A 101      -5.848  15.538  13.268  1.00  3.67           H  
ATOM   1618  HG1 THR A 101      -5.371  16.280  11.172  1.00  3.67           H  
ATOM   1619 1HG2 THR A 101      -7.370  17.406  13.794  1.00  3.67           H  
ATOM   1620 2HG2 THR A 101      -6.157  17.188  15.078  1.00  3.67           H  
ATOM   1621 3HG2 THR A 101      -5.977  18.507  13.899  1.00  3.67           H  
ATOM   1622  N   HIS A 102      -2.669  15.899  11.537  1.00  1.80           N  
ATOM   1623  CA  HIS A 102      -1.995  14.908  10.693  1.00  1.90           C  
ATOM   1624  C   HIS A 102      -0.521  15.185  10.406  1.00  2.28           C  
ATOM   1625  O   HIS A 102       0.049  14.591   9.487  1.00  5.87           O  
ATOM   1626  CB  HIS A 102      -2.739  14.766   9.371  1.00  2.85           C  
ATOM   1627  CG  HIS A 102      -4.112  14.194   9.531  1.00  2.85           C  
ATOM   1628  ND1 HIS A 102      -5.206  14.955   9.891  1.00  2.85           N  
ATOM   1629  CD2 HIS A 102      -4.564  12.928   9.388  1.00  2.85           C  
ATOM   1630  CE1 HIS A 102      -6.274  14.177   9.955  1.00  2.85           C  
ATOM   1631  NE2 HIS A 102      -5.909  12.944   9.660  1.00  2.85           N  
ATOM   1632  H   HIS A 102      -2.676  16.856  11.239  1.00  2.16           H  
ATOM   1633  HA  HIS A 102      -2.047  13.950  11.181  1.00  2.28           H  
ATOM   1634 1HB  HIS A 102      -2.824  15.746   8.901  1.00  3.42           H  
ATOM   1635 2HB  HIS A 102      -2.173  14.124   8.696  1.00  3.42           H  
ATOM   1636  HD2 HIS A 102      -3.973  12.055   9.111  1.00  3.42           H  
ATOM   1637  HE1 HIS A 102      -7.282  14.499  10.213  1.00  3.42           H  
ATOM   1638  HE2 HIS A 102      -6.516  12.137   9.632  1.00  3.42           H  
ATOM   1639  N   ASN A 103       0.104  16.062  11.186  1.00  1.86           N  
ATOM   1640  CA  ASN A 103       1.509  16.395  10.964  1.00  1.53           C  
ATOM   1641  C   ASN A 103       2.258  16.551  12.291  1.00  1.48           C  
ATOM   1642  O   ASN A 103       1.683  16.981  13.290  1.00  2.79           O  
ATOM   1643  CB  ASN A 103       1.624  17.680  10.153  1.00  2.29           C  
ATOM   1644  CG  ASN A 103       1.036  17.598   8.762  1.00  2.29           C  
ATOM   1645  OD1 ASN A 103      -0.185  17.599   8.576  1.00  2.29           O  
ATOM   1646  ND2 ASN A 103       1.883  17.565   7.777  1.00  2.29           N  
ATOM   1647  H   ASN A 103      -0.398  16.517  11.936  1.00  2.23           H  
ATOM   1648  HA  ASN A 103       1.982  15.580  10.414  1.00  1.84           H  
ATOM   1649 1HB  ASN A 103       1.143  18.492  10.692  1.00  2.75           H  
ATOM   1650 2HB  ASN A 103       2.678  17.943  10.059  1.00  2.75           H  
ATOM   1651 1HD2 ASN A 103       1.558  17.545   6.830  1.00  2.75           H  
ATOM   1652 2HD2 ASN A 103       2.865  17.594   7.959  1.00  2.75           H  
ATOM   1653  N   GLY A 104       3.549  16.230  12.299  1.00  1.47           N  
ATOM   1654  CA  GLY A 104       4.364  16.402  13.496  1.00  2.55           C  
ATOM   1655  C   GLY A 104       4.588  15.074  14.191  1.00  4.51           C  
ATOM   1656  O   GLY A 104       4.856  15.020  15.392  1.00 12.07           O  
ATOM   1657  H   GLY A 104       3.984  15.837  11.475  1.00  1.76           H  
ATOM   1658 1HA  GLY A 104       5.316  16.844  13.219  1.00  3.06           H  
ATOM   1659 2HA  GLY A 104       3.872  17.095  14.177  1.00  3.06           H  
ATOM   1660  N   TYR A 105       4.450  14.003  13.419  1.00  4.66           N  
ATOM   1661  CA  TYR A 105       4.573  12.642  13.902  1.00  8.43           C  
ATOM   1662  C   TYR A 105       6.041  12.257  13.965  1.00  8.05           C  
ATOM   1663  O   TYR A 105       6.508  11.631  14.917  1.00 15.63           O  
ATOM   1664  CB  TYR A 105       3.825  11.706  12.963  1.00 12.64           C  
ATOM   1665  CG  TYR A 105       2.330  11.947  12.880  1.00 12.64           C  
ATOM   1666  CD1 TYR A 105       1.707  13.009  13.530  1.00 12.64           C  
ATOM   1667  CD2 TYR A 105       1.570  11.061  12.156  1.00 12.64           C  
ATOM   1668  CE1 TYR A 105       0.330  13.153  13.451  1.00 12.64           C  
ATOM   1669  CE2 TYR A 105       0.204  11.195  12.075  1.00 12.64           C  
ATOM   1670  CZ  TYR A 105      -0.418  12.230  12.726  1.00 12.64           C  
ATOM   1671  OH  TYR A 105      -1.785  12.328  12.675  1.00 12.64           O  
ATOM   1672  H   TYR A 105       4.268  14.134  12.438  1.00  5.59           H  
ATOM   1673  HA  TYR A 105       4.153  12.578  14.907  1.00 10.12           H  
ATOM   1674 1HB  TYR A 105       4.237  11.798  11.957  1.00 15.17           H  
ATOM   1675 2HB  TYR A 105       3.980  10.677  13.283  1.00 15.17           H  
ATOM   1676  HD1 TYR A 105       2.288  13.717  14.112  1.00 15.17           H  
ATOM   1677  HD2 TYR A 105       2.062  10.239  11.663  1.00 15.17           H  
ATOM   1678  HE1 TYR A 105      -0.164  13.974  13.971  1.00 15.17           H  
ATOM   1679  HE2 TYR A 105      -0.387  10.473  11.511  1.00 15.17           H  
ATOM   1680  HH  TYR A 105      -2.143  11.593  12.169  1.00 15.17           H  
ATOM   1681  N   LYS A 106       6.767  12.666  12.931  1.00  4.29           N  
ATOM   1682  CA  LYS A 106       8.208  12.474  12.849  1.00  5.80           C  
ATOM   1683  C   LYS A 106       8.983  13.725  13.200  1.00  6.18           C  
ATOM   1684  O   LYS A 106      10.211  13.731  13.118  1.00 18.96           O  
ATOM   1685  CB  LYS A 106       8.634  11.995  11.470  1.00  8.70           C  
ATOM   1686  CG  LYS A 106       8.201  10.587  11.122  1.00  8.70           C  
ATOM   1687  CD  LYS A 106       8.989   9.586  11.953  1.00  8.70           C  
ATOM   1688  CE  LYS A 106      10.376   9.373  11.364  1.00  8.70           C  
ATOM   1689  NZ  LYS A 106      11.227  10.593  11.510  1.00  8.70           N  
ATOM   1690  H   LYS A 106       6.290  13.147  12.182  1.00  5.15           H  
ATOM   1691  HA  LYS A 106       8.489  11.705  13.570  1.00  6.96           H  
ATOM   1692 1HB  LYS A 106       8.229  12.664  10.714  1.00 10.44           H  
ATOM   1693 2HB  LYS A 106       9.716  12.050  11.397  1.00 10.44           H  
ATOM   1694 1HG  LYS A 106       7.137  10.463  11.319  1.00 10.44           H  
ATOM   1695 2HG  LYS A 106       8.391  10.396  10.066  1.00 10.44           H  
ATOM   1696 1HD  LYS A 106       9.082   9.949  12.978  1.00 10.44           H  
ATOM   1697 2HD  LYS A 106       8.467   8.632  11.965  1.00 10.44           H  
ATOM   1698 1HE  LYS A 106      10.861   8.540  11.870  1.00 10.44           H  
ATOM   1699 2HE  LYS A 106      10.281   9.134  10.305  1.00 10.44           H  
ATOM   1700 1HZ  LYS A 106      12.139  10.439  11.101  1.00 10.44           H  
ATOM   1701 2HZ  LYS A 106      10.789  11.365  11.031  1.00 10.44           H  
ATOM   1702 3HZ  LYS A 106      11.330  10.821  12.488  1.00 10.44           H  
ATOM   1703  N   ARG A 107       8.274  14.782  13.585  1.00 18.79           N  
ATOM   1704  CA  ARG A 107       8.919  16.007  14.020  1.00 27.84           C  
ATOM   1705  C   ARG A 107       9.708  15.748  15.291  1.00 18.17           C  
ATOM   1706  O   ARG A 107      10.935  15.848  15.291  1.00 36.65           O  
ATOM   1707  CB  ARG A 107       7.892  17.094  14.259  1.00 41.76           C  
ATOM   1708  CG  ARG A 107       8.449  18.411  14.755  1.00 41.76           C  
ATOM   1709  CD  ARG A 107       7.359  19.371  15.057  1.00 41.76           C  
ATOM   1710  NE  ARG A 107       6.476  18.866  16.098  1.00 41.76           N  
ATOM   1711  CZ  ARG A 107       6.760  18.880  17.415  1.00 41.76           C  
ATOM   1712  NH1 ARG A 107       7.905  19.369  17.834  1.00 41.76           N  
ATOM   1713  NH2 ARG A 107       5.888  18.400  18.285  1.00 41.76           N  
ATOM   1714  H   ARG A 107       7.268  14.732  13.604  1.00 22.55           H  
ATOM   1715  HA  ARG A 107       9.606  16.339  13.241  1.00 33.41           H  
ATOM   1716 1HB  ARG A 107       7.377  17.303  13.324  1.00 50.11           H  
ATOM   1717 2HB  ARG A 107       7.146  16.753  14.975  1.00 50.11           H  
ATOM   1718 1HG  ARG A 107       9.025  18.246  15.667  1.00 50.11           H  
ATOM   1719 2HG  ARG A 107       9.093  18.848  13.991  1.00 50.11           H  
ATOM   1720 1HD  ARG A 107       7.786  20.313  15.399  1.00 50.11           H  
ATOM   1721 2HD  ARG A 107       6.766  19.544  14.160  1.00 50.11           H  
ATOM   1722  HE  ARG A 107       5.585  18.480  15.813  1.00 50.11           H  
ATOM   1723 1HH1 ARG A 107       8.573  19.734  17.170  1.00 50.11           H  
ATOM   1724 2HH1 ARG A 107       8.121  19.378  18.821  1.00 50.11           H  
ATOM   1725 1HH2 ARG A 107       5.008  18.020  17.964  1.00 50.11           H  
ATOM   1726 2HH2 ARG A 107       6.103  18.409  19.271  1.00 50.11           H  
ATOM   1727  N   HIS A 108       8.979  15.414  16.364  1.00 25.95           N  
ATOM   1728  CA  HIS A 108       9.532  15.054  17.674  1.00 33.42           C  
ATOM   1729  C   HIS A 108      10.798  15.867  17.994  1.00 28.06           C  
ATOM   1730  O   HIS A 108      10.708  16.997  18.478  1.00 41.25           O  
ATOM   1731  CB  HIS A 108       9.722  13.532  17.797  1.00 50.13           C  
ATOM   1732  CG  HIS A 108      10.032  13.066  19.193  1.00 50.13           C  
ATOM   1733  ND1 HIS A 108      11.300  13.099  19.727  1.00 50.13           N  
ATOM   1734  CD2 HIS A 108       9.232  12.551  20.152  1.00 50.13           C  
ATOM   1735  CE1 HIS A 108      11.263  12.641  20.966  1.00 50.13           C  
ATOM   1736  NE2 HIS A 108      10.019  12.305  21.251  1.00 50.13           N  
ATOM   1737  H   HIS A 108       7.976  15.379  16.260  1.00 31.14           H  
ATOM   1738  HA  HIS A 108       8.798  15.333  18.432  1.00 40.10           H  
ATOM   1739 1HB  HIS A 108       8.804  13.036  17.478  1.00 60.16           H  
ATOM   1740 2HB  HIS A 108      10.512  13.197  17.129  1.00 60.16           H  
ATOM   1741  HD1 HIS A 108      12.108  12.993  19.148  1.00 60.16           H  
ATOM   1742  HD2 HIS A 108       8.165  12.336  20.179  1.00 60.16           H  
ATOM   1743  HE1 HIS A 108      12.173  12.593  21.564  1.00 60.16           H  
ATOM   1744  N   ALA A 109      11.976  15.297  17.707  1.00 17.79           N  
ATOM   1745  CA  ALA A 109      13.241  15.995  17.919  1.00 16.78           C  
ATOM   1746  C   ALA A 109      14.276  15.498  16.907  1.00 10.24           C  
ATOM   1747  O   ALA A 109      14.236  14.348  16.471  1.00  7.65           O  
ATOM   1748  CB  ALA A 109      13.737  15.784  19.341  1.00 25.17           C  
ATOM   1749  H   ALA A 109      12.022  14.354  17.346  1.00 21.35           H  
ATOM   1750  HA  ALA A 109      13.080  17.060  17.750  1.00 20.14           H  
ATOM   1751 1HB  ALA A 109      14.673  16.323  19.487  1.00 30.20           H  
ATOM   1752 2HB  ALA A 109      12.990  16.158  20.042  1.00 30.20           H  
ATOM   1753 3HB  ALA A 109      13.899  14.722  19.516  1.00 30.20           H  
ATOM   1754  N   ARG A 110      15.212  16.358  16.533  1.00 14.82           N  
ATOM   1755  CA  ARG A 110      16.216  15.953  15.561  1.00 14.86           C  
ATOM   1756  C   ARG A 110      17.452  15.366  16.230  1.00 18.78           C  
ATOM   1757  O   ARG A 110      18.082  16.009  17.069  1.00 32.97           O  
ATOM   1758  CB  ARG A 110      16.626  17.135  14.697  1.00 22.29           C  
ATOM   1759  CG  ARG A 110      17.662  16.821  13.631  1.00 22.29           C  
ATOM   1760  CD  ARG A 110      17.975  18.014  12.804  1.00 22.29           C  
ATOM   1761  NE  ARG A 110      18.981  17.725  11.795  1.00 22.29           N  
ATOM   1762  CZ  ARG A 110      19.500  18.634  10.948  1.00 22.29           C  
ATOM   1763  NH1 ARG A 110      19.097  19.885  10.995  1.00 22.29           N  
ATOM   1764  NH2 ARG A 110      20.415  18.267  10.068  1.00 22.29           N  
ATOM   1765  H   ARG A 110      15.223  17.296  16.912  1.00 17.78           H  
ATOM   1766  HA  ARG A 110      15.779  15.188  14.918  1.00 17.83           H  
ATOM   1767 1HB  ARG A 110      15.748  17.539  14.194  1.00 26.75           H  
ATOM   1768 2HB  ARG A 110      17.033  17.923  15.329  1.00 26.75           H  
ATOM   1769 1HG  ARG A 110      18.582  16.486  14.108  1.00 26.75           H  
ATOM   1770 2HG  ARG A 110      17.285  16.035  12.975  1.00 26.75           H  
ATOM   1771 1HD  ARG A 110      17.071  18.352  12.298  1.00 26.75           H  
ATOM   1772 2HD  ARG A 110      18.353  18.810  13.443  1.00 26.75           H  
ATOM   1773  HE  ARG A 110      19.316  16.773  11.727  1.00 26.75           H  
ATOM   1774 1HH1 ARG A 110      18.397  20.165  11.668  1.00 26.75           H  
ATOM   1775 2HH1 ARG A 110      19.488  20.565  10.360  1.00 26.75           H  
ATOM   1776 1HH2 ARG A 110      20.725  17.306  10.032  1.00 26.75           H  
ATOM   1777 2HH2 ARG A 110      20.806  18.948   9.432  1.00 26.75           H  
ATOM   1778  N   HIS A 111      17.792  14.137  15.857  1.00 25.69           N  
ATOM   1779  CA  HIS A 111      18.992  13.483  16.371  1.00 45.89           C  
ATOM   1780  C   HIS A 111      20.222  13.910  15.580  1.00 49.27           C  
ATOM   1781  O   HIS A 111      20.113  14.593  14.564  1.00124.08           O  
ATOM   1782  CB  HIS A 111      18.829  11.957  16.337  1.00 68.84           C  
ATOM   1783  CG  HIS A 111      18.734  11.388  14.959  1.00 68.84           C  
ATOM   1784  ND1 HIS A 111      19.843  11.106  14.189  1.00 68.84           N  
ATOM   1785  CD2 HIS A 111      17.658  11.055  14.211  1.00 68.84           C  
ATOM   1786  CE1 HIS A 111      19.446  10.624  13.019  1.00 68.84           C  
ATOM   1787  NE2 HIS A 111      18.128  10.582  13.012  1.00 68.84           N  
ATOM   1788  H   HIS A 111      17.220  13.650  15.184  1.00 30.83           H  
ATOM   1789  HA  HIS A 111      19.148  13.778  17.411  1.00 55.07           H  
ATOM   1790 1HB  HIS A 111      19.674  11.488  16.844  1.00 82.60           H  
ATOM   1791 2HB  HIS A 111      17.929  11.678  16.881  1.00 82.60           H  
ATOM   1792  HD2 HIS A 111      16.610  11.148  14.503  1.00 82.60           H  
ATOM   1793  HE1 HIS A 111      20.097  10.310  12.204  1.00 82.60           H  
ATOM   1794  HE2 HIS A 111      17.550  10.258  12.247  1.00 82.60           H  
ATOM   1795  N   ALA A 112      21.396  13.487  16.039  1.00 30.06           N  
ATOM   1796  CA  ALA A 112      22.645  13.851  15.383  1.00 35.31           C  
ATOM   1797  C   ALA A 112      23.309  12.624  14.788  1.00 44.09           C  
ATOM   1798  O   ALA A 112      24.380  12.208  15.231  1.00 76.09           O  
ATOM   1799  CB  ALA A 112      23.584  14.529  16.368  1.00 52.97           C  
ATOM   1800  H   ALA A 112      21.426  12.919  16.873  1.00 36.07           H  
ATOM   1801  HA  ALA A 112      22.421  14.544  14.571  1.00 42.37           H  
ATOM   1802 1HB  ALA A 112      24.506  14.812  15.858  1.00 63.56           H  
ATOM   1803 2HB  ALA A 112      23.106  15.422  16.772  1.00 63.56           H  
ATOM   1804 3HB  ALA A 112      23.816  13.842  17.181  1.00 63.56           H  
ATOM   1805  N   SER A 113      22.645  12.048  13.783  1.00 55.27           N  
ATOM   1806  CA  SER A 113      23.104  10.847  13.088  1.00 86.73           C  
ATOM   1807  C   SER A 113      23.242   9.680  14.046  1.00 40.70           C  
ATOM   1808  O   SER A 113      24.183   8.888  13.929  1.00 66.04           O  
ATOM   1809  CB  SER A 113      24.428  11.105  12.388  1.00130.09           C  
ATOM   1810  OG  SER A 113      24.305  12.120  11.429  1.00130.09           O  
ATOM   1811  H   SER A 113      21.770  12.461  13.489  1.00 66.32           H  
ATOM   1812  HA  SER A 113      22.364  10.583  12.332  1.00104.08           H  
ATOM   1813 1HB  SER A 113      25.189  11.380  13.117  1.00156.11           H  
ATOM   1814 2HB  SER A 113      24.764  10.187  11.905  1.00156.11           H  
ATOM   1815  HG  SER A 113      23.639  11.814  10.806  1.00156.11           H  
ATOM   1816  N   SER A 114      22.274   9.555  14.967  1.00 19.73           N  
ATOM   1817  CA  SER A 114      22.302   8.522  15.997  1.00 25.11           C  
ATOM   1818  C   SER A 114      23.630   8.515  16.772  1.00 36.70           C  
ATOM   1819  O   SER A 114      23.750   9.166  17.815  1.00 77.15           O  
ATOM   1820  CB  SER A 114      22.017   7.158  15.374  1.00 37.66           C  
ATOM   1821  OG  SER A 114      21.976   6.158  16.352  1.00 37.66           O  
ATOM   1822  H   SER A 114      21.506  10.218  14.954  1.00 23.68           H  
ATOM   1823  HA  SER A 114      21.503   8.734  16.709  1.00 30.13           H  
ATOM   1824 1HB  SER A 114      21.051   7.202  14.874  1.00 45.20           H  
ATOM   1825 2HB  SER A 114      22.754   6.911  14.615  1.00 45.20           H  
ATOM   1826  HG  SER A 114      21.314   6.438  16.991  1.00 45.20           H  
ATOM   1827  N   VAL A 115      24.599   7.772  16.254  1.00 38.36           N  
ATOM   1828  CA  VAL A 115      25.926   7.529  16.840  1.00 53.23           C  
ATOM   1829  C   VAL A 115      26.945   7.156  15.746  1.00 27.68           C  
ATOM   1830  O   VAL A 115      28.124   6.961  16.043  1.00 42.90           O  
ATOM   1831  CB  VAL A 115      25.926   6.375  17.898  1.00 79.84           C  
ATOM   1832  CG1 VAL A 115      25.036   6.679  19.098  1.00 79.84           C  
ATOM   1833  CG2 VAL A 115      25.485   5.081  17.242  1.00 79.84           C  
ATOM   1834  H   VAL A 115      24.376   7.333  15.381  1.00 46.03           H  
ATOM   1835  HA  VAL A 115      26.263   8.444  17.332  1.00 63.88           H  
ATOM   1836  HB  VAL A 115      26.939   6.263  18.278  1.00 95.81           H  
ATOM   1837 1HG1 VAL A 115      25.103   5.859  19.811  1.00 95.81           H  
ATOM   1838 2HG1 VAL A 115      25.374   7.602  19.577  1.00 95.81           H  
ATOM   1839 3HG1 VAL A 115      24.002   6.792  18.782  1.00 95.81           H  
ATOM   1840 1HG2 VAL A 115      25.515   4.275  17.972  1.00 95.81           H  
ATOM   1841 2HG2 VAL A 115      24.466   5.192  16.865  1.00 95.81           H  
ATOM   1842 3HG2 VAL A 115      26.155   4.849  16.417  1.00 95.81           H  
ATOM   1843  N   LYS A 116      26.465   6.991  14.506  1.00 31.05           N  
ATOM   1844  CA  LYS A 116      27.248   6.566  13.347  1.00 41.97           C  
ATOM   1845  C   LYS A 116      27.850   5.166  13.499  1.00 18.10           C  
ATOM   1846  O   LYS A 116      29.073   5.012  13.432  1.00 50.89           O  
ATOM   1847  CB  LYS A 116      28.359   7.576  13.062  1.00 62.95           C  
ATOM   1848  CG  LYS A 116      27.859   8.982  12.758  1.00 62.95           C  
ATOM   1849  CD  LYS A 116      29.023   9.918  12.440  1.00 62.95           C  
ATOM   1850  CE  LYS A 116      28.551  11.346  12.176  1.00 62.95           C  
ATOM   1851  NZ  LYS A 116      29.697  12.261  11.900  1.00 62.95           N  
ATOM   1852  H   LYS A 116      25.502   7.223  14.320  1.00 37.26           H  
ATOM   1853  HA  LYS A 116      26.582   6.543  12.481  1.00 50.36           H  
ATOM   1854 1HB  LYS A 116      29.035   7.635  13.915  1.00 75.55           H  
ATOM   1855 2HB  LYS A 116      28.946   7.241  12.208  1.00 75.55           H  
ATOM   1856 1HG  LYS A 116      27.187   8.954  11.899  1.00 75.55           H  
ATOM   1857 2HG  LYS A 116      27.314   9.378  13.613  1.00 75.55           H  
ATOM   1858 1HD  LYS A 116      29.722   9.931  13.278  1.00 75.55           H  
ATOM   1859 2HD  LYS A 116      29.548   9.560  11.553  1.00 75.55           H  
ATOM   1860 1HE  LYS A 116      27.881  11.354  11.315  1.00 75.55           H  
ATOM   1861 2HE  LYS A 116      28.010  11.716  13.047  1.00 75.55           H  
ATOM   1862 1HZ  LYS A 116      29.348  13.196  11.732  1.00 75.55           H  
ATOM   1863 2HZ  LYS A 116      30.321  12.275  12.694  1.00 75.55           H  
ATOM   1864 3HZ  LYS A 116      30.200  11.940  11.084  1.00 75.55           H  
ATOM   1865  N   PRO A 117      27.015   4.138  13.698  1.00 18.28           N  
ATOM   1866  CA  PRO A 117      27.337   2.732  13.876  1.00 34.22           C  
ATOM   1867  C   PRO A 117      27.503   2.013  12.549  1.00 24.74           C  
ATOM   1868  O   PRO A 117      27.173   2.560  11.498  1.00 98.25           O  
ATOM   1869  CB  PRO A 117      26.101   2.196  14.584  1.00 51.33           C  
ATOM   1870  CG  PRO A 117      24.990   2.951  13.931  1.00 51.33           C  
ATOM   1871  CD  PRO A 117      25.541   4.329  13.662  1.00 51.33           C  
ATOM   1872  HA  PRO A 117      28.239   2.634  14.497  1.00 41.06           H  
ATOM   1873 1HB  PRO A 117      26.025   1.105  14.451  1.00 61.60           H  
ATOM   1874 2HB  PRO A 117      26.180   2.386  15.667  1.00 61.60           H  
ATOM   1875 1HG  PRO A 117      24.673   2.437  13.012  1.00 61.60           H  
ATOM   1876 2HG  PRO A 117      24.112   2.978  14.597  1.00 61.60           H  
ATOM   1877 1HD  PRO A 117      25.230   4.678  12.669  1.00 61.60           H  
ATOM   1878 2HD  PRO A 117      25.188   4.988  14.457  1.00 61.60           H  
ATOM   1879  N   THR A 118      27.950   0.757  12.630  1.00 13.19           N  
ATOM   1880  CA  THR A 118      28.043  -0.232  11.532  1.00 19.55           C  
ATOM   1881  C   THR A 118      26.747  -0.456  10.698  1.00 22.89           C  
ATOM   1882  O   THR A 118      26.258  -1.589  10.650  1.00 69.54           O  
ATOM   1883  CB  THR A 118      28.489  -1.599  12.069  1.00 29.33           C  
ATOM   1884  OG1 THR A 118      27.508  -2.093  12.987  1.00 29.33           O  
ATOM   1885  CG2 THR A 118      29.824  -1.492  12.781  1.00 29.33           C  
ATOM   1886  H   THR A 118      28.275   0.445  13.541  1.00 15.83           H  
ATOM   1887  HA  THR A 118      28.813   0.126  10.837  1.00 23.46           H  
ATOM   1888  HB  THR A 118      28.584  -2.306  11.230  1.00 35.19           H  
ATOM   1889  HG1 THR A 118      26.648  -2.101  12.561  1.00 35.19           H  
ATOM   1890 1HG2 THR A 118      30.120  -2.476  13.148  1.00 35.19           H  
ATOM   1891 2HG2 THR A 118      30.584  -1.117  12.094  1.00 35.19           H  
ATOM   1892 3HG2 THR A 118      29.736  -0.809  13.626  1.00 35.19           H  
ATOM   1893  N   SER A 119      26.205   0.583  10.079  1.00 18.23           N  
ATOM   1894  CA  SER A 119      24.878   0.527   9.476  1.00 20.80           C  
ATOM   1895  C   SER A 119      24.937   0.683   7.970  1.00 22.87           C  
ATOM   1896  O   SER A 119      24.485  -0.187   7.229  1.00 58.94           O  
ATOM   1897  CB  SER A 119      23.992   1.607  10.071  1.00 31.20           C  
ATOM   1898  OG  SER A 119      22.709   1.581   9.508  1.00 31.20           O  
ATOM   1899  H   SER A 119      26.692   1.463  10.108  1.00 21.88           H  
ATOM   1900  HA  SER A 119      24.438  -0.447   9.698  1.00 24.96           H  
ATOM   1901 1HB  SER A 119      23.919   1.459  11.147  1.00 37.44           H  
ATOM   1902 2HB  SER A 119      24.445   2.584   9.906  1.00 37.44           H  
ATOM   1903  HG  SER A 119      22.201   2.251   9.985  1.00 37.44           H  
ATOM   1904  N   PHE A 120      25.482   1.800   7.517  1.00 19.95           N  
ATOM   1905  CA  PHE A 120      25.520   2.073   6.093  1.00 22.20           C  
ATOM   1906  C   PHE A 120      26.517   1.150   5.412  1.00 17.52           C  
ATOM   1907  O   PHE A 120      27.684   1.088   5.802  1.00 49.81           O  
ATOM   1908  CB  PHE A 120      25.991   3.500   5.854  1.00 33.30           C  
ATOM   1909  CG  PHE A 120      25.098   4.538   6.452  1.00 33.30           C  
ATOM   1910  CD1 PHE A 120      25.589   5.357   7.457  1.00 33.30           C  
ATOM   1911  CD2 PHE A 120      23.781   4.684   6.063  1.00 33.30           C  
ATOM   1912  CE1 PHE A 120      24.789   6.311   8.051  1.00 33.30           C  
ATOM   1913  CE2 PHE A 120      22.979   5.636   6.664  1.00 33.30           C  
ATOM   1914  CZ  PHE A 120      23.481   6.451   7.652  1.00 33.30           C  
ATOM   1915  H   PHE A 120      25.854   2.478   8.166  1.00 23.94           H  
ATOM   1916  HA  PHE A 120      24.527   1.916   5.667  1.00 26.64           H  
ATOM   1917 1HB  PHE A 120      26.987   3.628   6.275  1.00 39.96           H  
ATOM   1918 2HB  PHE A 120      26.059   3.684   4.784  1.00 39.96           H  
ATOM   1919  HD1 PHE A 120      26.626   5.241   7.777  1.00 39.96           H  
ATOM   1920  HD2 PHE A 120      23.376   4.037   5.284  1.00 39.96           H  
ATOM   1921  HE1 PHE A 120      25.192   6.949   8.837  1.00 39.96           H  
ATOM   1922  HE2 PHE A 120      21.942   5.746   6.362  1.00 39.96           H  
ATOM   1923  HZ  PHE A 120      22.842   7.199   8.120  1.00 39.96           H  
ATOM   1924  N   LYS A 121      26.062   0.450   4.379  1.00 17.76           N  
ATOM   1925  CA  LYS A 121      26.935  -0.431   3.613  1.00 25.79           C  
ATOM   1926  C   LYS A 121      27.363   0.221   2.303  1.00 16.82           C  
ATOM   1927  O   LYS A 121      28.192  -0.329   1.575  1.00 58.19           O  
ATOM   1928  CB  LYS A 121      26.245  -1.763   3.340  1.00 38.69           C  
ATOM   1929  CG  LYS A 121      25.969  -2.587   4.591  1.00 38.69           C  
ATOM   1930  CD  LYS A 121      25.308  -3.911   4.249  1.00 38.69           C  
ATOM   1931  CE  LYS A 121      25.049  -4.733   5.501  1.00 38.69           C  
ATOM   1932  NZ  LYS A 121      24.358  -6.012   5.191  1.00 38.69           N  
ATOM   1933  H   LYS A 121      25.089   0.529   4.117  1.00 21.31           H  
ATOM   1934  HA  LYS A 121      27.836  -0.621   4.198  1.00 30.95           H  
ATOM   1935 1HB  LYS A 121      25.293  -1.582   2.841  1.00 46.42           H  
ATOM   1936 2HB  LYS A 121      26.859  -2.364   2.669  1.00 46.42           H  
ATOM   1937 1HG  LYS A 121      26.907  -2.786   5.111  1.00 46.42           H  
ATOM   1938 2HG  LYS A 121      25.316  -2.027   5.259  1.00 46.42           H  
ATOM   1939 1HD  LYS A 121      24.358  -3.727   3.744  1.00 46.42           H  
ATOM   1940 2HD  LYS A 121      25.952  -4.479   3.578  1.00 46.42           H  
ATOM   1941 1HE  LYS A 121      26.000  -4.954   5.985  1.00 46.42           H  
ATOM   1942 2HE  LYS A 121      24.431  -4.156   6.188  1.00 46.42           H  
ATOM   1943 1HZ  LYS A 121      24.205  -6.528   6.045  1.00 46.42           H  
ATOM   1944 2HZ  LYS A 121      23.468  -5.812   4.754  1.00 46.42           H  
ATOM   1945 3HZ  LYS A 121      24.926  -6.561   4.563  1.00 46.42           H  
ATOM   1946  N   TYR A 122      26.820   1.413   2.039  1.00 22.06           N  
ATOM   1947  CA  TYR A 122      27.102   2.183   0.835  1.00 41.25           C  
ATOM   1948  C   TYR A 122      26.949   1.328  -0.433  1.00 30.49           C  
ATOM   1949  O   TYR A 122      26.033   0.505  -0.513  1.00 51.42           O  
ATOM   1950  CB  TYR A 122      28.492   2.800   0.970  1.00 61.88           C  
ATOM   1951  CG  TYR A 122      28.557   3.746   2.149  1.00 61.88           C  
ATOM   1952  CD1 TYR A 122      29.151   3.338   3.334  1.00 61.88           C  
ATOM   1953  CD2 TYR A 122      28.002   5.013   2.052  1.00 61.88           C  
ATOM   1954  CE1 TYR A 122      29.199   4.197   4.414  1.00 61.88           C  
ATOM   1955  CE2 TYR A 122      28.047   5.871   3.134  1.00 61.88           C  
ATOM   1956  CZ  TYR A 122      28.644   5.468   4.310  1.00 61.88           C  
ATOM   1957  OH  TYR A 122      28.690   6.326   5.385  1.00 61.88           O  
ATOM   1958  H   TYR A 122      26.163   1.806   2.694  1.00 26.47           H  
ATOM   1959  HA  TYR A 122      26.377   2.994   0.770  1.00 49.50           H  
ATOM   1960 1HB  TYR A 122      29.242   2.020   1.105  1.00 74.25           H  
ATOM   1961 2HB  TYR A 122      28.748   3.368   0.077  1.00 74.25           H  
ATOM   1962  HD1 TYR A 122      29.582   2.339   3.412  1.00 74.25           H  
ATOM   1963  HD2 TYR A 122      27.529   5.331   1.123  1.00 74.25           H  
ATOM   1964  HE1 TYR A 122      29.668   3.876   5.344  1.00 74.25           H  
ATOM   1965  HE2 TYR A 122      27.611   6.867   3.057  1.00 74.25           H  
ATOM   1966  HH  TYR A 122      28.254   7.150   5.154  1.00 74.25           H  
ATOM   1967  N   GLU A 123      27.791   1.548  -1.443  1.00 58.38           N  
ATOM   1968  CA  GLU A 123      27.644   0.807  -2.690  1.00 63.94           C  
ATOM   1969  C   GLU A 123      28.891   0.892  -3.570  1.00 45.37           C  
ATOM   1970  O   GLU A 123      29.924   1.407  -3.141  1.00101.15           O  
ATOM   1971  CB  GLU A 123      26.438   1.366  -3.452  1.00 95.91           C  
ATOM   1972  CG  GLU A 123      26.615   2.826  -3.860  1.00 95.91           C  
ATOM   1973  CD  GLU A 123      25.392   3.434  -4.487  1.00 95.91           C  
ATOM   1974  OE1 GLU A 123      24.312   2.960  -4.229  1.00 95.91           O  
ATOM   1975  OE2 GLU A 123      25.539   4.376  -5.231  1.00 95.91           O  
ATOM   1976  H   GLU A 123      28.534   2.224  -1.361  1.00 70.06           H  
ATOM   1977  HA  GLU A 123      27.465  -0.242  -2.450  1.00 76.73           H  
ATOM   1978 1HB  GLU A 123      26.247   0.777  -4.346  1.00115.09           H  
ATOM   1979 2HB  GLU A 123      25.548   1.303  -2.827  1.00115.09           H  
ATOM   1980 1HG  GLU A 123      26.879   3.406  -2.976  1.00115.09           H  
ATOM   1981 2HG  GLU A 123      27.445   2.894  -4.562  1.00115.09           H  
ATOM   1982  N   ASN A 124      28.759   0.409  -4.810  1.00 26.36           N  
ATOM   1983  CA  ASN A 124      29.817   0.410  -5.829  1.00 27.06           C  
ATOM   1984  C   ASN A 124      29.390  -0.365  -7.080  1.00 34.18           C  
ATOM   1985  O   ASN A 124      29.702   0.033  -8.202  1.00 88.17           O  
ATOM   1986  CB  ASN A 124      31.127  -0.160  -5.280  1.00 40.59           C  
ATOM   1987  CG  ASN A 124      31.016  -1.584  -4.795  1.00 40.59           C  
ATOM   1988  OD1 ASN A 124      29.917  -2.133  -4.647  1.00 40.59           O  
ATOM   1989  ND2 ASN A 124      32.145  -2.193  -4.541  1.00 40.59           N  
ATOM   1990  H   ASN A 124      27.867   0.012  -5.063  1.00 31.63           H  
ATOM   1991  HA  ASN A 124      29.996   1.441  -6.138  1.00 32.47           H  
ATOM   1992 1HB  ASN A 124      31.875  -0.137  -6.073  1.00 48.71           H  
ATOM   1993 2HB  ASN A 124      31.513   0.459  -4.475  1.00 48.71           H  
ATOM   1994 1HD2 ASN A 124      32.140  -3.139  -4.216  1.00 48.71           H  
ATOM   1995 2HD2 ASN A 124      33.012  -1.714  -4.672  1.00 48.71           H  
ATOM   1996  N   LEU A 125      28.648  -1.450  -6.877  1.00 45.90           N  
ATOM   1997  CA  LEU A 125      28.138  -2.279  -7.964  1.00 58.96           C  
ATOM   1998  C   LEU A 125      26.629  -2.419  -7.854  1.00 32.29           C  
ATOM   1999  O   LEU A 125      26.122  -3.449  -7.408  1.00 88.41           O  
ATOM   2000  CB  LEU A 125      28.799  -3.663  -7.937  1.00 88.44           C  
ATOM   2001  CG  LEU A 125      30.321  -3.674  -8.130  1.00 88.44           C  
ATOM   2002  CD1 LEU A 125      30.856  -5.074  -7.872  1.00 88.44           C  
ATOM   2003  CD2 LEU A 125      30.645  -3.214  -9.542  1.00 88.44           C  
ATOM   2004  H   LEU A 125      28.452  -1.727  -5.924  1.00 55.08           H  
ATOM   2005  HA  LEU A 125      28.371  -1.797  -8.912  1.00 70.75           H  
ATOM   2006 1HB  LEU A 125      28.582  -4.135  -6.980  1.00106.13           H  
ATOM   2007 2HB  LEU A 125      28.361  -4.273  -8.727  1.00106.13           H  
ATOM   2008  HG  LEU A 125      30.787  -3.000  -7.413  1.00106.13           H  
ATOM   2009 1HD1 LEU A 125      31.938  -5.078  -8.005  1.00106.13           H  
ATOM   2010 2HD1 LEU A 125      30.615  -5.375  -6.853  1.00106.13           H  
ATOM   2011 3HD1 LEU A 125      30.403  -5.773  -8.574  1.00106.13           H  
ATOM   2012 1HD2 LEU A 125      31.726  -3.214  -9.687  1.00106.13           H  
ATOM   2013 2HD2 LEU A 125      30.182  -3.890 -10.261  1.00106.13           H  
ATOM   2014 3HD2 LEU A 125      30.259  -2.205  -9.691  1.00106.13           H  
ATOM   2015  N   THR A 126      25.914  -1.370  -8.249  1.00 14.35           N  
ATOM   2016  CA  THR A 126      24.461  -1.344  -8.135  1.00 34.09           C  
ATOM   2017  C   THR A 126      23.774  -2.007  -9.320  1.00 25.97           C  
ATOM   2018  O   THR A 126      24.395  -2.259 -10.351  1.00 76.33           O  
ATOM   2019  CB  THR A 126      23.954   0.101  -8.006  1.00 51.14           C  
ATOM   2020  OG1 THR A 126      24.283   0.838  -9.190  1.00 51.14           O  
ATOM   2021  CG2 THR A 126      24.596   0.768  -6.803  1.00 51.14           C  
ATOM   2022  H   THR A 126      26.392  -0.561  -8.622  1.00 17.22           H  
ATOM   2023  HA  THR A 126      24.178  -1.890  -7.234  1.00 40.91           H  
ATOM   2024  HB  THR A 126      22.874   0.102  -7.881  1.00 61.36           H  
ATOM   2025  HG1 THR A 126      24.015   1.753  -9.082  1.00 61.36           H  
ATOM   2026 1HG2 THR A 126      24.230   1.791  -6.717  1.00 61.36           H  
ATOM   2027 2HG2 THR A 126      24.337   0.213  -5.901  1.00 61.36           H  
ATOM   2028 3HG2 THR A 126      25.676   0.777  -6.927  1.00 61.36           H  
ATOM   2029  N   ASP A 127      22.480  -2.269  -9.156  1.00 10.54           N  
ATOM   2030  CA  ASP A 127      21.666  -2.912 -10.182  1.00  9.51           C  
ATOM   2031  C   ASP A 127      20.197  -2.859  -9.785  1.00  6.72           C  
ATOM   2032  O   ASP A 127      19.737  -3.662  -8.975  1.00 11.26           O  
ATOM   2033  CB  ASP A 127      22.099  -4.371 -10.390  1.00 14.27           C  
ATOM   2034  CG  ASP A 127      21.378  -5.059 -11.544  1.00 14.27           C  
ATOM   2035  OD1 ASP A 127      20.469  -4.477 -12.085  1.00 14.27           O  
ATOM   2036  OD2 ASP A 127      21.744  -6.163 -11.871  1.00 14.27           O  
ATOM   2037  H   ASP A 127      22.045  -2.021  -8.273  1.00 12.65           H  
ATOM   2038  HA  ASP A 127      21.792  -2.371 -11.120  1.00 11.41           H  
ATOM   2039 1HB  ASP A 127      23.171  -4.412 -10.583  1.00 17.12           H  
ATOM   2040 2HB  ASP A 127      21.912  -4.937  -9.478  1.00 17.12           H  
ATOM   2041  N   VAL A 128      19.467  -1.903 -10.350  1.00  4.53           N  
ATOM   2042  CA  VAL A 128      18.061  -1.737 -10.012  1.00  6.18           C  
ATOM   2043  C   VAL A 128      17.172  -1.783 -11.263  1.00  5.70           C  
ATOM   2044  O   VAL A 128      17.612  -1.397 -12.345  1.00  8.71           O  
ATOM   2045  CB  VAL A 128      17.854  -0.380  -9.312  1.00  9.27           C  
ATOM   2046  CG1 VAL A 128      18.672  -0.311  -8.033  1.00  9.27           C  
ATOM   2047  CG2 VAL A 128      18.263   0.725 -10.267  1.00  9.27           C  
ATOM   2048  H   VAL A 128      19.893  -1.271 -11.015  1.00  5.44           H  
ATOM   2049  HA  VAL A 128      17.787  -2.524  -9.316  1.00  7.42           H  
ATOM   2050  HB  VAL A 128      16.805  -0.261  -9.036  1.00 11.12           H  
ATOM   2051 1HG1 VAL A 128      18.520   0.648  -7.541  1.00 11.12           H  
ATOM   2052 2HG1 VAL A 128      18.368  -1.111  -7.363  1.00 11.12           H  
ATOM   2053 3HG1 VAL A 128      19.729  -0.424  -8.271  1.00 11.12           H  
ATOM   2054 1HG2 VAL A 128      18.124   1.689  -9.791  1.00 11.12           H  
ATOM   2055 2HG2 VAL A 128      19.313   0.604 -10.532  1.00 11.12           H  
ATOM   2056 3HG2 VAL A 128      17.652   0.672 -11.167  1.00 11.12           H  
ATOM   2057  N   PRO A 129      15.909  -2.201 -11.109  1.00  4.75           N  
ATOM   2058  CA  PRO A 129      14.852  -2.209 -12.118  1.00  4.61           C  
ATOM   2059  C   PRO A 129      14.405  -0.797 -12.489  1.00  4.00           C  
ATOM   2060  O   PRO A 129      14.464   0.120 -11.670  1.00  4.61           O  
ATOM   2061  CB  PRO A 129      13.718  -3.007 -11.465  1.00  6.92           C  
ATOM   2062  CG  PRO A 129      14.388  -3.875 -10.456  1.00  6.92           C  
ATOM   2063  CD  PRO A 129      15.589  -3.107  -9.990  1.00  6.92           C  
ATOM   2064  HA  PRO A 129      15.222  -2.734 -13.011  1.00  5.53           H  
ATOM   2065 1HB  PRO A 129      12.978  -2.325 -11.032  1.00  8.30           H  
ATOM   2066 2HB  PRO A 129      13.191  -3.594 -12.231  1.00  8.30           H  
ATOM   2067 1HG  PRO A 129      13.691  -4.103  -9.635  1.00  8.30           H  
ATOM   2068 2HG  PRO A 129      14.659  -4.839 -10.913  1.00  8.30           H  
ATOM   2069 1HD  PRO A 129      15.360  -2.528  -9.084  1.00  8.30           H  
ATOM   2070 2HD  PRO A 129      16.411  -3.818  -9.827  1.00  8.30           H  
ATOM   2071  N   ALA A 130      13.915  -0.643 -13.720  1.00  4.12           N  
ATOM   2072  CA  ALA A 130      13.351   0.626 -14.190  1.00  4.36           C  
ATOM   2073  C   ALA A 130      11.899   0.772 -13.704  1.00  3.99           C  
ATOM   2074  O   ALA A 130      11.301   1.848 -13.792  1.00  6.45           O  
ATOM   2075  CB  ALA A 130      13.413   0.709 -15.708  1.00  6.54           C  
ATOM   2076  H   ALA A 130      13.922  -1.434 -14.350  1.00  4.94           H  
ATOM   2077  HA  ALA A 130      13.936   1.441 -13.763  1.00  5.23           H  
ATOM   2078 1HB  ALA A 130      13.007   1.665 -16.037  1.00  7.85           H  
ATOM   2079 2HB  ALA A 130      14.450   0.624 -16.034  1.00  7.85           H  
ATOM   2080 3HB  ALA A 130      12.830  -0.101 -16.141  1.00  7.85           H  
ATOM   2081  N   SER A 131      11.343  -0.333 -13.205  1.00  3.10           N  
ATOM   2082  CA  SER A 131       9.998  -0.380 -12.664  1.00  3.79           C  
ATOM   2083  C   SER A 131       9.974  -1.297 -11.444  1.00  1.70           C  
ATOM   2084  O   SER A 131       9.892  -2.519 -11.573  1.00  2.70           O  
ATOM   2085  CB  SER A 131       9.021  -0.874 -13.710  1.00  5.69           C  
ATOM   2086  OG  SER A 131       7.719  -0.926 -13.196  1.00  5.69           O  
ATOM   2087  H   SER A 131      11.878  -1.186 -13.185  1.00  3.72           H  
ATOM   2088  HA  SER A 131       9.708   0.623 -12.352  1.00  4.55           H  
ATOM   2089 1HB  SER A 131       9.049  -0.213 -14.577  1.00  6.82           H  
ATOM   2090 2HB  SER A 131       9.322  -1.866 -14.045  1.00  6.82           H  
ATOM   2091  HG  SER A 131       7.773  -1.441 -12.387  1.00  6.82           H  
ATOM   2092  N   ILE A 132      10.059  -0.693 -10.266  1.00  0.97           N  
ATOM   2093  CA  ILE A 132      10.051  -1.413  -9.005  1.00  2.38           C  
ATOM   2094  C   ILE A 132       8.692  -1.226  -8.363  1.00  1.17           C  
ATOM   2095  O   ILE A 132       8.239  -0.100  -8.194  1.00  1.44           O  
ATOM   2096  CB  ILE A 132      11.141  -0.889  -8.045  1.00  3.57           C  
ATOM   2097  CG1 ILE A 132      12.524  -1.025  -8.680  1.00  3.57           C  
ATOM   2098  CG2 ILE A 132      11.085  -1.690  -6.749  1.00  3.57           C  
ATOM   2099  CD1 ILE A 132      13.614  -0.289  -7.938  1.00  3.57           C  
ATOM   2100  H   ILE A 132      10.118   0.311 -10.239  1.00  1.16           H  
ATOM   2101  HA  ILE A 132      10.212  -2.474  -9.193  1.00  2.86           H  
ATOM   2102  HB  ILE A 132      10.977   0.166  -7.833  1.00  4.28           H  
ATOM   2103 1HG1 ILE A 132      12.788  -2.081  -8.719  1.00  4.28           H  
ATOM   2104 2HG1 ILE A 132      12.486  -0.641  -9.699  1.00  4.28           H  
ATOM   2105 1HG2 ILE A 132      11.852  -1.336  -6.067  1.00  4.28           H  
ATOM   2106 2HG2 ILE A 132      10.105  -1.573  -6.287  1.00  4.28           H  
ATOM   2107 3HG2 ILE A 132      11.260  -2.744  -6.966  1.00  4.28           H  
ATOM   2108 1HD1 ILE A 132      14.565  -0.435  -8.450  1.00  4.28           H  
ATOM   2109 2HD1 ILE A 132      13.377   0.774  -7.909  1.00  4.28           H  
ATOM   2110 3HD1 ILE A 132      13.686  -0.671  -6.922  1.00  4.28           H  
ATOM   2111  N   ASP A 133       8.016  -2.307  -8.027  1.00  1.50           N  
ATOM   2112  CA  ASP A 133       6.722  -2.151  -7.381  1.00  1.10           C  
ATOM   2113  C   ASP A 133       6.396  -3.377  -6.561  1.00  0.95           C  
ATOM   2114  O   ASP A 133       5.973  -4.397  -7.106  1.00  1.16           O  
ATOM   2115  CB  ASP A 133       5.640  -1.876  -8.424  1.00  1.65           C  
ATOM   2116  CG  ASP A 133       4.279  -1.535  -7.835  1.00  1.65           C  
ATOM   2117  OD1 ASP A 133       4.024  -1.811  -6.684  1.00  1.65           O  
ATOM   2118  OD2 ASP A 133       3.498  -0.959  -8.557  1.00  1.65           O  
ATOM   2119  H   ASP A 133       8.399  -3.226  -8.194  1.00  1.80           H  
ATOM   2120  HA  ASP A 133       6.772  -1.296  -6.706  1.00  1.32           H  
ATOM   2121 1HB  ASP A 133       5.955  -1.048  -9.060  1.00  1.98           H  
ATOM   2122 2HB  ASP A 133       5.529  -2.751  -9.066  1.00  1.98           H  
ATOM   2123  N   TRP A 134       6.570  -3.272  -5.245  1.00  0.64           N  
ATOM   2124  CA  TRP A 134       6.360  -4.408  -4.356  1.00  0.51           C  
ATOM   2125  C   TRP A 134       4.914  -4.885  -4.259  1.00  0.55           C  
ATOM   2126  O   TRP A 134       4.667  -5.997  -3.790  1.00  0.53           O  
ATOM   2127  CB  TRP A 134       6.930  -4.077  -2.974  1.00  0.77           C  
ATOM   2128  CG  TRP A 134       8.420  -4.107  -3.036  1.00  0.77           C  
ATOM   2129  CD1 TRP A 134       9.293  -3.064  -2.968  1.00  0.77           C  
ATOM   2130  CD2 TRP A 134       9.228  -5.287  -3.240  1.00  0.77           C  
ATOM   2131  NE1 TRP A 134      10.575  -3.510  -3.135  1.00  0.77           N  
ATOM   2132  CE2 TRP A 134      10.550  -4.869  -3.309  1.00  0.77           C  
ATOM   2133  CE3 TRP A 134       8.927  -6.645  -3.383  1.00  0.77           C  
ATOM   2134  CZ2 TRP A 134      11.587  -5.756  -3.529  1.00  0.77           C  
ATOM   2135  CZ3 TRP A 134       9.969  -7.541  -3.590  1.00  0.77           C  
ATOM   2136  CH2 TRP A 134      11.265  -7.105  -3.663  1.00  0.77           C  
ATOM   2137  H   TRP A 134       6.892  -2.393  -4.850  1.00  0.77           H  
ATOM   2138  HA  TRP A 134       6.947  -5.238  -4.749  1.00  0.61           H  
ATOM   2139 1HB  TRP A 134       6.608  -3.082  -2.663  1.00  0.92           H  
ATOM   2140 2HB  TRP A 134       6.585  -4.792  -2.232  1.00  0.92           H  
ATOM   2141  HD1 TRP A 134       9.020  -2.026  -2.818  1.00  0.92           H  
ATOM   2142  HE1 TRP A 134      11.403  -2.933  -3.140  1.00  0.92           H  
ATOM   2143  HE3 TRP A 134       7.897  -6.991  -3.333  1.00  0.92           H  
ATOM   2144  HZ2 TRP A 134      12.620  -5.428  -3.597  1.00  0.92           H  
ATOM   2145  HZ3 TRP A 134       9.729  -8.599  -3.699  1.00  0.92           H  
ATOM   2146  HH2 TRP A 134      12.062  -7.830  -3.833  1.00  0.92           H  
ATOM   2147  N   ARG A 135       3.960  -4.105  -4.773  1.00  0.67           N  
ATOM   2148  CA  ARG A 135       2.577  -4.545  -4.743  1.00  0.73           C  
ATOM   2149  C   ARG A 135       2.378  -5.667  -5.749  1.00  0.88           C  
ATOM   2150  O   ARG A 135       1.519  -6.529  -5.566  1.00  0.94           O  
ATOM   2151  CB  ARG A 135       1.642  -3.409  -5.103  1.00  1.09           C  
ATOM   2152  CG  ARG A 135       1.611  -2.264  -4.121  1.00  1.09           C  
ATOM   2153  CD  ARG A 135       0.808  -1.145  -4.638  1.00  1.09           C  
ATOM   2154  NE  ARG A 135       1.380  -0.612  -5.854  1.00  1.09           N  
ATOM   2155  CZ  ARG A 135       0.872   0.417  -6.557  1.00  1.09           C  
ATOM   2156  NH1 ARG A 135      -0.207   1.043  -6.139  1.00  1.09           N  
ATOM   2157  NH2 ARG A 135       1.467   0.787  -7.676  1.00  1.09           N  
ATOM   2158  H   ARG A 135       4.178  -3.202  -5.187  1.00  0.80           H  
ATOM   2159  HA  ARG A 135       2.339  -4.912  -3.745  1.00  0.88           H  
ATOM   2160 1HB  ARG A 135       1.919  -3.003  -6.074  1.00  1.31           H  
ATOM   2161 2HB  ARG A 135       0.625  -3.791  -5.190  1.00  1.31           H  
ATOM   2162 1HG  ARG A 135       1.147  -2.594  -3.197  1.00  1.31           H  
ATOM   2163 2HG  ARG A 135       2.624  -1.918  -3.927  1.00  1.31           H  
ATOM   2164 1HD  ARG A 135      -0.207  -1.480  -4.851  1.00  1.31           H  
ATOM   2165 2HD  ARG A 135       0.788  -0.353  -3.901  1.00  1.31           H  
ATOM   2166  HE  ARG A 135       2.218  -1.063  -6.213  1.00  1.31           H  
ATOM   2167 1HH1 ARG A 135      -0.659   0.754  -5.283  1.00  1.31           H  
ATOM   2168 2HH1 ARG A 135      -0.583   1.813  -6.673  1.00  1.31           H  
ATOM   2169 1HH2 ARG A 135       2.288   0.279  -7.994  1.00  1.31           H  
ATOM   2170 2HH2 ARG A 135       1.101   1.552  -8.219  1.00  1.31           H  
ATOM   2171  N   SER A 136       3.229  -5.703  -6.784  1.00  0.99           N  
ATOM   2172  CA  SER A 136       3.148  -6.729  -7.813  1.00  1.20           C  
ATOM   2173  C   SER A 136       3.711  -8.050  -7.329  1.00  1.09           C  
ATOM   2174  O   SER A 136       3.543  -9.080  -7.983  1.00  1.28           O  
ATOM   2175  CB  SER A 136       3.910  -6.301  -9.054  1.00  1.80           C  
ATOM   2176  OG  SER A 136       5.293  -6.269  -8.814  1.00  1.80           O  
ATOM   2177  H   SER A 136       3.955  -5.002  -6.874  1.00  1.19           H  
ATOM   2178  HA  SER A 136       2.099  -6.876  -8.073  1.00  1.44           H  
ATOM   2179 1HB  SER A 136       3.694  -6.993  -9.867  1.00  2.16           H  
ATOM   2180 2HB  SER A 136       3.570  -5.314  -9.367  1.00  2.16           H  
ATOM   2181  HG  SER A 136       5.434  -5.560  -8.177  1.00  2.16           H  
ATOM   2182  N   GLN A 137       4.402  -8.020  -6.192  1.00  0.86           N  
ATOM   2183  CA  GLN A 137       4.999  -9.204  -5.634  1.00  0.80           C  
ATOM   2184  C   GLN A 137       4.153  -9.727  -4.487  1.00  0.77           C  
ATOM   2185  O   GLN A 137       4.485 -10.747  -3.883  1.00  0.75           O  
ATOM   2186  CB  GLN A 137       6.410  -8.877  -5.159  1.00  1.20           C  
ATOM   2187  CG  GLN A 137       7.289  -8.326  -6.268  1.00  1.20           C  
ATOM   2188  CD  GLN A 137       7.462  -9.299  -7.416  1.00  1.20           C  
ATOM   2189  OE1 GLN A 137       7.993 -10.400  -7.241  1.00  1.20           O  
ATOM   2190  NE2 GLN A 137       6.999  -8.905  -8.598  1.00  1.20           N  
ATOM   2191  H   GLN A 137       4.518  -7.164  -5.669  1.00  1.03           H  
ATOM   2192  HA  GLN A 137       5.049  -9.973  -6.405  1.00  0.96           H  
ATOM   2193 1HB  GLN A 137       6.365  -8.142  -4.357  1.00  1.44           H  
ATOM   2194 2HB  GLN A 137       6.883  -9.776  -4.762  1.00  1.44           H  
ATOM   2195 1HG  GLN A 137       6.836  -7.416  -6.660  1.00  1.44           H  
ATOM   2196 2HG  GLN A 137       8.276  -8.107  -5.864  1.00  1.44           H  
ATOM   2197 1HE2 GLN A 137       7.079  -9.507  -9.394  1.00  1.44           H  
ATOM   2198 2HE2 GLN A 137       6.557  -8.009  -8.693  1.00  1.44           H  
ATOM   2199  N   GLY A 138       3.070  -9.007  -4.160  1.00  0.82           N  
ATOM   2200  CA  GLY A 138       2.220  -9.393  -3.053  1.00  0.86           C  
ATOM   2201  C   GLY A 138       2.881  -9.062  -1.721  1.00  0.75           C  
ATOM   2202  O   GLY A 138       2.601  -9.717  -0.723  1.00  0.86           O  
ATOM   2203  H   GLY A 138       2.800  -8.185  -4.686  1.00  0.98           H  
ATOM   2204 1HA  GLY A 138       1.263  -8.874  -3.132  1.00  1.03           H  
ATOM   2205 2HA  GLY A 138       2.012 -10.461  -3.106  1.00  1.03           H  
ATOM   2206  N   ALA A 139       3.789  -8.077  -1.713  1.00  0.64           N  
ATOM   2207  CA  ALA A 139       4.510  -7.703  -0.499  1.00  0.54           C  
ATOM   2208  C   ALA A 139       3.928  -6.454   0.158  1.00  0.53           C  
ATOM   2209  O   ALA A 139       4.478  -5.954   1.138  1.00  0.56           O  
ATOM   2210  CB  ALA A 139       5.986  -7.487  -0.816  1.00  0.81           C  
ATOM   2211  H   ALA A 139       3.987  -7.554  -2.557  1.00  0.77           H  
ATOM   2212  HA  ALA A 139       4.419  -8.519   0.213  1.00  0.65           H  
ATOM   2213 1HB  ALA A 139       6.524  -7.242   0.100  1.00  0.97           H  
ATOM   2214 2HB  ALA A 139       6.402  -8.397  -1.249  1.00  0.97           H  
ATOM   2215 3HB  ALA A 139       6.087  -6.672  -1.526  1.00  0.97           H  
ATOM   2216  N   VAL A 140       2.833  -5.932  -0.379  1.00  0.54           N  
ATOM   2217  CA  VAL A 140       2.235  -4.730   0.180  1.00  0.54           C  
ATOM   2218  C   VAL A 140       0.804  -4.966   0.647  1.00  0.53           C  
ATOM   2219  O   VAL A 140      -0.033  -5.484  -0.093  1.00  0.56           O  
ATOM   2220  CB  VAL A 140       2.282  -3.590  -0.849  1.00  0.81           C  
ATOM   2221  CG1 VAL A 140       1.603  -2.341  -0.306  1.00  0.81           C  
ATOM   2222  CG2 VAL A 140       3.730  -3.277  -1.185  1.00  0.81           C  
ATOM   2223  H   VAL A 140       2.403  -6.364  -1.183  1.00  0.65           H  
ATOM   2224  HA  VAL A 140       2.828  -4.427   1.044  1.00  0.65           H  
ATOM   2225  HB  VAL A 140       1.750  -3.903  -1.743  1.00  0.97           H  
ATOM   2226 1HG1 VAL A 140       1.643  -1.550  -1.055  1.00  0.97           H  
ATOM   2227 2HG1 VAL A 140       0.564  -2.567  -0.075  1.00  0.97           H  
ATOM   2228 3HG1 VAL A 140       2.116  -2.011   0.597  1.00  0.97           H  
ATOM   2229 1HG2 VAL A 140       3.761  -2.479  -1.923  1.00  0.97           H  
ATOM   2230 2HG2 VAL A 140       4.253  -2.959  -0.282  1.00  0.97           H  
ATOM   2231 3HG2 VAL A 140       4.211  -4.164  -1.589  1.00  0.97           H  
ATOM   2232  N   THR A 141       0.548  -4.572   1.890  1.00  0.53           N  
ATOM   2233  CA  THR A 141      -0.747  -4.713   2.547  1.00  0.55           C  
ATOM   2234  C   THR A 141      -1.680  -3.552   2.194  1.00  0.51           C  
ATOM   2235  O   THR A 141      -1.234  -2.574   1.594  1.00  0.56           O  
ATOM   2236  CB  THR A 141      -0.536  -4.800   4.081  1.00  0.83           C  
ATOM   2237  OG1 THR A 141       0.088  -3.598   4.566  1.00  0.83           O  
ATOM   2238  CG2 THR A 141       0.338  -5.981   4.399  1.00  0.83           C  
ATOM   2239  H   THR A 141       1.304  -4.157   2.419  1.00  0.64           H  
ATOM   2240  HA  THR A 141      -1.197  -5.642   2.203  1.00  0.66           H  
ATOM   2241  HB  THR A 141      -1.481  -4.929   4.596  1.00  0.99           H  
ATOM   2242  HG1 THR A 141       0.564  -3.795   5.388  1.00  0.99           H  
ATOM   2243 1HG2 THR A 141       0.484  -6.038   5.474  1.00  0.99           H  
ATOM   2244 2HG2 THR A 141      -0.140  -6.895   4.049  1.00  0.99           H  
ATOM   2245 3HG2 THR A 141       1.299  -5.855   3.908  1.00  0.99           H  
ATOM   2246  N   PRO A 142      -2.971  -3.651   2.544  1.00  0.57           N  
ATOM   2247  CA  PRO A 142      -4.015  -2.645   2.368  1.00  0.62           C  
ATOM   2248  C   PRO A 142      -3.642  -1.341   3.056  1.00  0.63           C  
ATOM   2249  O   PRO A 142      -2.861  -1.321   4.013  1.00  1.45           O  
ATOM   2250  CB  PRO A 142      -5.255  -3.307   2.969  1.00  0.93           C  
ATOM   2251  CG  PRO A 142      -5.032  -4.768   2.753  1.00  0.93           C  
ATOM   2252  CD  PRO A 142      -3.551  -4.972   2.874  1.00  0.93           C  
ATOM   2253  HA  PRO A 142      -4.161  -2.475   1.291  1.00  0.74           H  
ATOM   2254 1HB  PRO A 142      -5.346  -3.042   4.033  1.00  1.12           H  
ATOM   2255 2HB  PRO A 142      -6.161  -2.936   2.467  1.00  1.12           H  
ATOM   2256 1HG  PRO A 142      -5.597  -5.348   3.497  1.00  1.12           H  
ATOM   2257 2HG  PRO A 142      -5.416  -5.064   1.766  1.00  1.12           H  
ATOM   2258 1HD  PRO A 142      -3.310  -5.261   3.904  1.00  1.12           H  
ATOM   2259 2HD  PRO A 142      -3.223  -5.728   2.147  1.00  1.12           H  
ATOM   2260  N   ILE A 143      -4.176  -0.243   2.535  1.00  0.77           N  
ATOM   2261  CA  ILE A 143      -3.826   1.067   3.045  1.00  1.12           C  
ATOM   2262  C   ILE A 143      -4.608   1.374   4.304  1.00  0.80           C  
ATOM   2263  O   ILE A 143      -5.839   1.419   4.298  1.00  0.94           O  
ATOM   2264  CB  ILE A 143      -4.102   2.164   2.004  1.00  1.68           C  
ATOM   2265  CG1 ILE A 143      -3.289   1.916   0.732  1.00  1.68           C  
ATOM   2266  CG2 ILE A 143      -3.707   3.504   2.600  1.00  1.68           C  
ATOM   2267  CD1 ILE A 143      -3.832   0.782  -0.109  1.00  1.68           C  
ATOM   2268  H   ILE A 143      -4.824  -0.320   1.764  1.00  0.92           H  
ATOM   2269  HA  ILE A 143      -2.769   1.079   3.291  1.00  1.34           H  
ATOM   2270  HB  ILE A 143      -5.157   2.172   1.739  1.00  2.02           H  
ATOM   2271 1HG1 ILE A 143      -3.291   2.817   0.125  1.00  2.02           H  
ATOM   2272 2HG1 ILE A 143      -2.262   1.693   0.999  1.00  2.02           H  
ATOM   2273 1HG2 ILE A 143      -3.895   4.296   1.880  1.00  2.02           H  
ATOM   2274 2HG2 ILE A 143      -4.289   3.687   3.501  1.00  2.02           H  
ATOM   2275 3HG2 ILE A 143      -2.646   3.490   2.853  1.00  2.02           H  
ATOM   2276 1HD1 ILE A 143      -3.218   0.656  -0.995  1.00  2.02           H  
ATOM   2277 2HD1 ILE A 143      -3.819  -0.141   0.467  1.00  2.02           H  
ATOM   2278 3HD1 ILE A 143      -4.852   1.005  -0.410  1.00  2.02           H  
ATOM   2279  N   LYS A 144      -3.873   1.589   5.383  1.00  1.17           N  
ATOM   2280  CA  LYS A 144      -4.454   1.902   6.673  1.00  1.16           C  
ATOM   2281  C   LYS A 144      -4.590   3.410   6.818  1.00  1.15           C  
ATOM   2282  O   LYS A 144      -3.949   4.164   6.084  1.00  1.40           O  
ATOM   2283  CB  LYS A 144      -3.599   1.289   7.793  1.00  1.74           C  
ATOM   2284  CG  LYS A 144      -3.594  -0.245   7.784  1.00  1.74           C  
ATOM   2285  CD  LYS A 144      -2.703  -0.842   8.874  1.00  1.74           C  
ATOM   2286  CE  LYS A 144      -2.729  -2.371   8.831  1.00  1.74           C  
ATOM   2287  NZ  LYS A 144      -1.769  -3.017   9.787  1.00  1.74           N  
ATOM   2288  H   LYS A 144      -2.868   1.533   5.304  1.00  1.40           H  
ATOM   2289  HA  LYS A 144      -5.453   1.467   6.722  1.00  1.39           H  
ATOM   2290 1HB  LYS A 144      -2.568   1.629   7.697  1.00  2.09           H  
ATOM   2291 2HB  LYS A 144      -3.968   1.620   8.763  1.00  2.09           H  
ATOM   2292 1HG  LYS A 144      -4.613  -0.607   7.929  1.00  2.09           H  
ATOM   2293 2HG  LYS A 144      -3.242  -0.597   6.815  1.00  2.09           H  
ATOM   2294 1HD  LYS A 144      -1.680  -0.507   8.715  1.00  2.09           H  
ATOM   2295 2HD  LYS A 144      -3.033  -0.503   9.856  1.00  2.09           H  
ATOM   2296 1HE  LYS A 144      -3.736  -2.713   9.063  1.00  2.09           H  
ATOM   2297 2HE  LYS A 144      -2.476  -2.691   7.820  1.00  2.09           H  
ATOM   2298 1HZ  LYS A 144      -1.847  -4.023   9.679  1.00  2.09           H  
ATOM   2299 2HZ  LYS A 144      -0.826  -2.726   9.564  1.00  2.09           H  
ATOM   2300 3HZ  LYS A 144      -1.968  -2.779  10.758  1.00  2.09           H  
ATOM   2301  N   ASN A 145      -5.446   3.833   7.743  1.00  1.14           N  
ATOM   2302  CA  ASN A 145      -5.669   5.245   8.030  1.00  1.05           C  
ATOM   2303  C   ASN A 145      -5.419   5.484   9.509  1.00  0.72           C  
ATOM   2304  O   ASN A 145      -6.196   5.041  10.356  1.00  0.72           O  
ATOM   2305  CB  ASN A 145      -7.064   5.695   7.639  1.00  1.58           C  
ATOM   2306  CG  ASN A 145      -7.257   7.191   7.787  1.00  1.58           C  
ATOM   2307  OD1 ASN A 145      -6.455   7.890   8.422  1.00  1.58           O  
ATOM   2308  ND2 ASN A 145      -8.316   7.695   7.201  1.00  1.58           N  
ATOM   2309  H   ASN A 145      -5.951   3.146   8.285  1.00  1.37           H  
ATOM   2310  HA  ASN A 145      -4.948   5.837   7.474  1.00  1.26           H  
ATOM   2311 1HB  ASN A 145      -7.261   5.415   6.605  1.00  1.89           H  
ATOM   2312 2HB  ASN A 145      -7.799   5.183   8.262  1.00  1.89           H  
ATOM   2313 1HD2 ASN A 145      -8.510   8.682   7.241  1.00  1.89           H  
ATOM   2314 2HD2 ASN A 145      -8.938   7.100   6.694  1.00  1.89           H  
ATOM   2315  N   GLN A 146      -4.325   6.172   9.821  1.00  0.69           N  
ATOM   2316  CA  GLN A 146      -3.945   6.423  11.211  1.00  0.47           C  
ATOM   2317  C   GLN A 146      -4.893   7.415  11.889  1.00  1.00           C  
ATOM   2318  O   GLN A 146      -4.972   7.460  13.119  1.00  3.83           O  
ATOM   2319  CB  GLN A 146      -2.519   6.969  11.277  1.00  0.70           C  
ATOM   2320  CG  GLN A 146      -1.496   6.044  10.656  1.00  0.70           C  
ATOM   2321  CD  GLN A 146      -1.420   4.674  11.288  1.00  0.70           C  
ATOM   2322  OE1 GLN A 146      -1.195   4.539  12.490  1.00  0.70           O  
ATOM   2323  NE2 GLN A 146      -1.607   3.641  10.476  1.00  0.70           N  
ATOM   2324  H   GLN A 146      -3.739   6.515   9.070  1.00  0.83           H  
ATOM   2325  HA  GLN A 146      -3.990   5.481  11.756  1.00  0.56           H  
ATOM   2326 1HB  GLN A 146      -2.469   7.927  10.760  1.00  0.85           H  
ATOM   2327 2HB  GLN A 146      -2.239   7.140  12.316  1.00  0.85           H  
ATOM   2328 1HG  GLN A 146      -1.787   5.912   9.622  1.00  0.85           H  
ATOM   2329 2HG  GLN A 146      -0.512   6.509  10.714  1.00  0.85           H  
ATOM   2330 1HE2 GLN A 146      -1.549   2.705  10.835  1.00  0.85           H  
ATOM   2331 2HE2 GLN A 146      -1.788   3.793   9.505  1.00  0.85           H  
ATOM   2332  N   GLY A 147      -5.601   8.212  11.083  1.00  0.79           N  
ATOM   2333  CA  GLY A 147      -6.543   9.197  11.588  1.00  1.22           C  
ATOM   2334  C   GLY A 147      -5.827  10.335  12.289  1.00  1.55           C  
ATOM   2335  O   GLY A 147      -4.652  10.606  12.036  1.00  5.60           O  
ATOM   2336  H   GLY A 147      -5.513   8.120  10.079  1.00  0.95           H  
ATOM   2337 1HA  GLY A 147      -7.134   9.590  10.760  1.00  1.46           H  
ATOM   2338 2HA  GLY A 147      -7.235   8.717  12.277  1.00  1.46           H  
ATOM   2339  N   GLN A 148      -6.543  10.992  13.198  1.00  1.65           N  
ATOM   2340  CA  GLN A 148      -5.991  12.109  13.962  1.00  1.70           C  
ATOM   2341  C   GLN A 148      -5.147  11.586  15.126  1.00  3.11           C  
ATOM   2342  O   GLN A 148      -5.516  11.735  16.290  1.00 14.63           O  
ATOM   2343  CB  GLN A 148      -7.120  12.990  14.498  1.00  2.55           C  
ATOM   2344  CG  GLN A 148      -7.978  13.631  13.422  1.00  2.55           C  
ATOM   2345  CD  GLN A 148      -9.074  14.503  14.003  1.00  2.55           C  
ATOM   2346  OE1 GLN A 148      -9.206  14.627  15.224  1.00  2.55           O  
ATOM   2347  NE2 GLN A 148      -9.868  15.112  13.131  1.00  2.55           N  
ATOM   2348  H   GLN A 148      -7.500  10.717  13.357  1.00  1.98           H  
ATOM   2349  HA  GLN A 148      -5.357  12.705  13.313  1.00  2.04           H  
ATOM   2350 1HB  GLN A 148      -7.773  12.394  15.137  1.00  3.06           H  
ATOM   2351 2HB  GLN A 148      -6.700  13.785  15.113  1.00  3.06           H  
ATOM   2352 1HG  GLN A 148      -7.355  14.244  12.774  1.00  3.06           H  
ATOM   2353 2HG  GLN A 148      -8.451  12.841  12.840  1.00  3.06           H  
ATOM   2354 1HE2 GLN A 148     -10.609  15.702  13.455  1.00  3.06           H  
ATOM   2355 2HE2 GLN A 148      -9.726  14.983  12.150  1.00  3.06           H  
ATOM   2356  N   CYS A 149      -4.018  10.962  14.798  1.00  1.55           N  
ATOM   2357  CA  CYS A 149      -3.161  10.359  15.805  1.00  1.69           C  
ATOM   2358  C   CYS A 149      -1.756  10.115  15.284  1.00  2.09           C  
ATOM   2359  O   CYS A 149      -1.570   9.558  14.200  1.00  3.61           O  
ATOM   2360  CB  CYS A 149      -3.746   9.034  16.269  1.00  2.54           C  
ATOM   2361  SG  CYS A 149      -2.814   8.263  17.596  1.00  2.54           S  
ATOM   2362  H   CYS A 149      -3.774  10.893  13.820  1.00  1.86           H  
ATOM   2363  HA  CYS A 149      -3.105  11.035  16.657  1.00  2.03           H  
ATOM   2364 1HB  CYS A 149      -4.768   9.181  16.617  1.00  3.04           H  
ATOM   2365 2HB  CYS A 149      -3.779   8.341  15.429  1.00  3.04           H  
ATOM   2366  HG  CYS A 149      -3.199   7.025  17.328  1.00  3.04           H  
ATOM   2367  N   GLY A 150      -0.767  10.530  16.071  1.00  1.55           N  
ATOM   2368  CA  GLY A 150       0.643  10.435  15.713  1.00  1.73           C  
ATOM   2369  C   GLY A 150       1.198   9.035  15.704  1.00  1.64           C  
ATOM   2370  O   GLY A 150       1.960   8.672  16.593  1.00  3.77           O  
ATOM   2371  H   GLY A 150      -0.991  10.954  16.959  1.00  1.86           H  
ATOM   2372 1HA  GLY A 150       0.766  10.842  14.735  1.00  2.08           H  
ATOM   2373 2HA  GLY A 150       1.231  11.058  16.387  1.00  2.08           H  
ATOM   2374  N   CYS A 151       0.836   8.257  14.686  1.00  1.44           N  
ATOM   2375  CA  CYS A 151       1.265   6.870  14.604  1.00  1.24           C  
ATOM   2376  C   CYS A 151       1.866   6.444  13.260  1.00  0.84           C  
ATOM   2377  O   CYS A 151       2.147   5.260  13.075  1.00  1.34           O  
ATOM   2378  CB  CYS A 151       0.085   5.972  14.921  1.00  1.86           C  
ATOM   2379  SG  CYS A 151      -0.569   6.200  16.584  1.00  1.86           S  
ATOM   2380  H   CYS A 151       0.207   8.637  13.991  1.00  1.73           H  
ATOM   2381  HA  CYS A 151       2.016   6.709  15.372  1.00  1.49           H  
ATOM   2382 1HB  CYS A 151      -0.721   6.173  14.218  1.00  2.23           H  
ATOM   2383 2HB  CYS A 151       0.377   4.928  14.807  1.00  2.23           H  
ATOM   2384  HG  CYS A 151       0.608   6.189  17.200  1.00  2.23           H  
ATOM   2385  N   CYS A 152       2.100   7.389  12.341  1.00  1.46           N  
ATOM   2386  CA  CYS A 152       2.643   7.038  11.020  1.00  1.44           C  
ATOM   2387  C   CYS A 152       4.028   6.413  11.108  1.00  0.96           C  
ATOM   2388  O   CYS A 152       4.402   5.597  10.271  1.00  1.80           O  
ATOM   2389  CB  CYS A 152       2.740   8.250  10.103  1.00  2.16           C  
ATOM   2390  SG  CYS A 152       1.150   8.924   9.572  1.00  2.16           S  
ATOM   2391  H   CYS A 152       1.877   8.351  12.546  1.00  1.75           H  
ATOM   2392  HA  CYS A 152       1.967   6.321  10.559  1.00  1.73           H  
ATOM   2393 1HB  CYS A 152       3.306   9.040  10.593  1.00  2.59           H  
ATOM   2394 2HB  CYS A 152       3.290   7.969   9.212  1.00  2.59           H  
ATOM   2395  HG  CYS A 152       1.649   9.877   8.792  1.00  2.59           H  
ATOM   2396  N   TRP A 153       4.794   6.797  12.116  1.00  1.30           N  
ATOM   2397  CA  TRP A 153       6.097   6.205  12.359  1.00  2.16           C  
ATOM   2398  C   TRP A 153       6.006   4.698  12.641  1.00  1.36           C  
ATOM   2399  O   TRP A 153       6.912   3.938  12.291  1.00  2.01           O  
ATOM   2400  CB  TRP A 153       6.728   6.959  13.517  1.00  3.24           C  
ATOM   2401  CG  TRP A 153       5.908   6.869  14.758  1.00  3.24           C  
ATOM   2402  CD1 TRP A 153       4.899   7.716  15.080  1.00  3.24           C  
ATOM   2403  CD2 TRP A 153       6.004   5.927  15.852  1.00  3.24           C  
ATOM   2404  NE1 TRP A 153       4.346   7.359  16.277  1.00  3.24           N  
ATOM   2405  CE2 TRP A 153       5.011   6.274  16.772  1.00  3.24           C  
ATOM   2406  CE3 TRP A 153       6.835   4.840  16.123  1.00  3.24           C  
ATOM   2407  CZ2 TRP A 153       4.822   5.574  17.948  1.00  3.24           C  
ATOM   2408  CZ3 TRP A 153       6.649   4.141  17.304  1.00  3.24           C  
ATOM   2409  CH2 TRP A 153       5.670   4.496  18.194  1.00  3.24           C  
ATOM   2410  H   TRP A 153       4.454   7.501  12.755  1.00  1.56           H  
ATOM   2411  HA  TRP A 153       6.713   6.349  11.475  1.00  2.59           H  
ATOM   2412 1HB  TRP A 153       7.715   6.560  13.723  1.00  3.89           H  
ATOM   2413 2HB  TRP A 153       6.839   8.010  13.258  1.00  3.89           H  
ATOM   2414  HD1 TRP A 153       4.569   8.551  14.466  1.00  3.89           H  
ATOM   2415  HE1 TRP A 153       3.567   7.832  16.713  1.00  3.89           H  
ATOM   2416  HE3 TRP A 153       7.614   4.548  15.421  1.00  3.89           H  
ATOM   2417  HZ2 TRP A 153       4.047   5.845  18.666  1.00  3.89           H  
ATOM   2418  HZ3 TRP A 153       7.302   3.294  17.509  1.00  3.89           H  
ATOM   2419  HH2 TRP A 153       5.554   3.920  19.112  1.00  3.89           H  
ATOM   2420  N   ALA A 154       4.888   4.263  13.231  1.00  0.51           N  
ATOM   2421  CA  ALA A 154       4.678   2.860  13.516  1.00  0.37           C  
ATOM   2422  C   ALA A 154       4.211   2.196  12.246  1.00  0.30           C  
ATOM   2423  O   ALA A 154       4.637   1.089  11.931  1.00  0.44           O  
ATOM   2424  CB  ALA A 154       3.677   2.673  14.641  1.00  0.55           C  
ATOM   2425  H   ALA A 154       4.152   4.910  13.474  1.00  0.61           H  
ATOM   2426  HA  ALA A 154       5.630   2.415  13.806  1.00  0.44           H  
ATOM   2427 1HB  ALA A 154       3.541   1.609  14.835  1.00  0.67           H  
ATOM   2428 2HB  ALA A 154       4.048   3.161  15.542  1.00  0.67           H  
ATOM   2429 3HB  ALA A 154       2.723   3.114  14.358  1.00  0.67           H  
ATOM   2430  N   PHE A 155       3.374   2.914  11.494  1.00  0.36           N  
ATOM   2431  CA  PHE A 155       2.888   2.457  10.202  1.00  0.54           C  
ATOM   2432  C   PHE A 155       4.010   2.127   9.257  1.00  0.60           C  
ATOM   2433  O   PHE A 155       4.006   1.062   8.650  1.00  1.03           O  
ATOM   2434  CB  PHE A 155       2.022   3.522   9.535  1.00  0.81           C  
ATOM   2435  CG  PHE A 155       1.676   3.224   8.101  1.00  0.81           C  
ATOM   2436  CD1 PHE A 155       0.559   2.478   7.758  1.00  0.81           C  
ATOM   2437  CD2 PHE A 155       2.493   3.707   7.080  1.00  0.81           C  
ATOM   2438  CE1 PHE A 155       0.262   2.227   6.431  1.00  0.81           C  
ATOM   2439  CE2 PHE A 155       2.201   3.456   5.757  1.00  0.81           C  
ATOM   2440  CZ  PHE A 155       1.083   2.718   5.437  1.00  0.81           C  
ATOM   2441  H   PHE A 155       3.048   3.808  11.843  1.00  0.43           H  
ATOM   2442  HA  PHE A 155       2.295   1.558  10.354  1.00  0.65           H  
ATOM   2443 1HB  PHE A 155       1.094   3.625  10.092  1.00  0.97           H  
ATOM   2444 2HB  PHE A 155       2.521   4.480   9.560  1.00  0.97           H  
ATOM   2445  HD1 PHE A 155      -0.090   2.096   8.543  1.00  0.97           H  
ATOM   2446  HD2 PHE A 155       3.374   4.296   7.336  1.00  0.97           H  
ATOM   2447  HE1 PHE A 155      -0.620   1.644   6.173  1.00  0.97           H  
ATOM   2448  HE2 PHE A 155       2.848   3.843   4.969  1.00  0.97           H  
ATOM   2449  HZ  PHE A 155       0.850   2.526   4.399  1.00  0.97           H  
ATOM   2450  N   ALA A 156       4.951   3.051   9.103  1.00  0.50           N  
ATOM   2451  CA  ALA A 156       6.053   2.859   8.180  1.00  0.54           C  
ATOM   2452  C   ALA A 156       6.917   1.682   8.585  1.00  0.46           C  
ATOM   2453  O   ALA A 156       7.291   0.869   7.735  1.00  0.52           O  
ATOM   2454  CB  ALA A 156       6.887   4.117   8.102  1.00  0.81           C  
ATOM   2455  H   ALA A 156       4.887   3.911   9.626  1.00  0.60           H  
ATOM   2456  HA  ALA A 156       5.636   2.649   7.196  1.00  0.65           H  
ATOM   2457 1HB  ALA A 156       7.692   3.976   7.383  1.00  0.97           H  
ATOM   2458 2HB  ALA A 156       6.257   4.946   7.782  1.00  0.97           H  
ATOM   2459 3HB  ALA A 156       7.308   4.338   9.082  1.00  0.97           H  
ATOM   2460  N   ALA A 157       7.224   1.571   9.879  1.00  0.41           N  
ATOM   2461  CA  ALA A 157       8.040   0.463  10.338  1.00  0.40           C  
ATOM   2462  C   ALA A 157       7.338  -0.868  10.117  1.00  0.33           C  
ATOM   2463  O   ALA A 157       7.945  -1.823   9.629  1.00  0.31           O  
ATOM   2464  CB  ALA A 157       8.383   0.634  11.797  1.00  0.60           C  
ATOM   2465  H   ALA A 157       6.915   2.267  10.555  1.00  0.49           H  
ATOM   2466  HA  ALA A 157       8.950   0.463   9.751  1.00  0.48           H  
ATOM   2467 1HB  ALA A 157       9.021  -0.187  12.121  1.00  0.72           H  
ATOM   2468 2HB  ALA A 157       8.910   1.579  11.935  1.00  0.72           H  
ATOM   2469 3HB  ALA A 157       7.469   0.639  12.388  1.00  0.72           H  
ATOM   2470  N   ILE A 158       6.060  -0.921  10.466  1.00  0.34           N  
ATOM   2471  CA  ILE A 158       5.265  -2.117  10.285  1.00  0.38           C  
ATOM   2472  C   ILE A 158       5.039  -2.481   8.839  1.00  0.33           C  
ATOM   2473  O   ILE A 158       5.129  -3.652   8.495  1.00  0.51           O  
ATOM   2474  CB  ILE A 158       3.926  -1.987  11.013  1.00  0.57           C  
ATOM   2475  CG1 ILE A 158       4.152  -2.000  12.525  1.00  0.57           C  
ATOM   2476  CG2 ILE A 158       2.993  -3.083  10.582  1.00  0.57           C  
ATOM   2477  CD1 ILE A 158       4.767  -3.296  13.009  1.00  0.57           C  
ATOM   2478  H   ILE A 158       5.616  -0.111  10.873  1.00  0.41           H  
ATOM   2479  HA  ILE A 158       5.803  -2.943  10.749  1.00  0.46           H  
ATOM   2480  HB  ILE A 158       3.477  -1.025  10.769  1.00  0.68           H  
ATOM   2481 1HG1 ILE A 158       4.812  -1.181  12.804  1.00  0.68           H  
ATOM   2482 2HG1 ILE A 158       3.200  -1.865  13.027  1.00  0.68           H  
ATOM   2483 1HG2 ILE A 158       2.038  -2.979  11.097  1.00  0.68           H  
ATOM   2484 2HG2 ILE A 158       2.833  -3.020   9.507  1.00  0.68           H  
ATOM   2485 3HG2 ILE A 158       3.442  -4.037  10.826  1.00  0.68           H  
ATOM   2486 1HD1 ILE A 158       4.901  -3.261  14.087  1.00  0.68           H  
ATOM   2487 2HD1 ILE A 158       4.107  -4.125  12.755  1.00  0.68           H  
ATOM   2488 3HD1 ILE A 158       5.733  -3.442  12.528  1.00  0.68           H  
ATOM   2489  N   ALA A 159       4.762  -1.500   7.990  1.00  0.28           N  
ATOM   2490  CA  ALA A 159       4.539  -1.769   6.579  1.00  0.30           C  
ATOM   2491  C   ALA A 159       5.785  -2.376   5.951  1.00  0.26           C  
ATOM   2492  O   ALA A 159       5.688  -3.343   5.192  1.00  0.32           O  
ATOM   2493  CB  ALA A 159       4.144  -0.492   5.859  1.00  0.45           C  
ATOM   2494  H   ALA A 159       4.686  -0.553   8.318  1.00  0.34           H  
ATOM   2495  HA  ALA A 159       3.730  -2.493   6.492  1.00  0.36           H  
ATOM   2496 1HB  ALA A 159       3.960  -0.708   4.807  1.00  0.54           H  
ATOM   2497 2HB  ALA A 159       3.239  -0.086   6.311  1.00  0.54           H  
ATOM   2498 3HB  ALA A 159       4.948   0.235   5.946  1.00  0.54           H  
ATOM   2499  N   ALA A 160       6.954  -1.824   6.286  1.00  0.21           N  
ATOM   2500  CA  ALA A 160       8.212  -2.354   5.782  1.00  0.19           C  
ATOM   2501  C   ALA A 160       8.462  -3.761   6.332  1.00  0.20           C  
ATOM   2502  O   ALA A 160       8.943  -4.633   5.607  1.00  0.23           O  
ATOM   2503  CB  ALA A 160       9.356  -1.419   6.141  1.00  0.29           C  
ATOM   2504  H   ALA A 160       6.979  -1.012   6.894  1.00  0.25           H  
ATOM   2505  HA  ALA A 160       8.140  -2.425   4.698  1.00  0.23           H  
ATOM   2506 1HB  ALA A 160      10.286  -1.812   5.733  1.00  0.34           H  
ATOM   2507 2HB  ALA A 160       9.165  -0.432   5.719  1.00  0.34           H  
ATOM   2508 3HB  ALA A 160       9.436  -1.341   7.223  1.00  0.34           H  
ATOM   2509  N   THR A 161       8.111  -3.975   7.607  1.00  0.21           N  
ATOM   2510  CA  THR A 161       8.259  -5.268   8.272  1.00  0.23           C  
ATOM   2511  C   THR A 161       7.371  -6.327   7.611  1.00  0.25           C  
ATOM   2512  O   THR A 161       7.794  -7.466   7.404  1.00  0.28           O  
ATOM   2513  CB  THR A 161       7.917  -5.152   9.768  1.00  0.35           C  
ATOM   2514  OG1 THR A 161       8.804  -4.213  10.386  1.00  0.35           O  
ATOM   2515  CG2 THR A 161       8.064  -6.498  10.450  1.00  0.35           C  
ATOM   2516  H   THR A 161       7.746  -3.208   8.158  1.00  0.25           H  
ATOM   2517  HA  THR A 161       9.297  -5.587   8.181  1.00  0.28           H  
ATOM   2518  HB  THR A 161       6.892  -4.802   9.882  1.00  0.41           H  
ATOM   2519  HG1 THR A 161       8.624  -3.332  10.040  1.00  0.41           H  
ATOM   2520 1HG2 THR A 161       7.818  -6.400  11.506  1.00  0.41           H  
ATOM   2521 2HG2 THR A 161       7.391  -7.216   9.983  1.00  0.41           H  
ATOM   2522 3HG2 THR A 161       9.087  -6.847  10.348  1.00  0.41           H  
ATOM   2523  N   GLU A 162       6.141  -5.942   7.283  1.00  0.25           N  
ATOM   2524  CA  GLU A 162       5.201  -6.817   6.601  1.00  0.27           C  
ATOM   2525  C   GLU A 162       5.740  -7.179   5.222  1.00  0.28           C  
ATOM   2526  O   GLU A 162       5.672  -8.339   4.807  1.00  0.35           O  
ATOM   2527  CB  GLU A 162       3.841  -6.120   6.482  1.00  0.41           C  
ATOM   2528  CG  GLU A 162       3.086  -5.964   7.797  1.00  0.41           C  
ATOM   2529  CD  GLU A 162       1.916  -5.023   7.684  1.00  0.41           C  
ATOM   2530  OE1 GLU A 162       1.822  -4.334   6.692  1.00  0.41           O  
ATOM   2531  OE2 GLU A 162       1.123  -4.982   8.596  1.00  0.41           O  
ATOM   2532  H   GLU A 162       5.843  -5.008   7.513  1.00  0.30           H  
ATOM   2533  HA  GLU A 162       5.086  -7.733   7.181  1.00  0.32           H  
ATOM   2534 1HB  GLU A 162       3.981  -5.125   6.060  1.00  0.49           H  
ATOM   2535 2HB  GLU A 162       3.205  -6.678   5.795  1.00  0.49           H  
ATOM   2536 1HG  GLU A 162       2.716  -6.943   8.101  1.00  0.49           H  
ATOM   2537 2HG  GLU A 162       3.767  -5.612   8.568  1.00  0.49           H  
ATOM   2538  N   GLY A 163       6.311  -6.186   4.537  1.00  0.26           N  
ATOM   2539  CA  GLY A 163       6.894  -6.390   3.226  1.00  0.26           C  
ATOM   2540  C   GLY A 163       8.027  -7.394   3.259  1.00  0.20           C  
ATOM   2541  O   GLY A 163       8.035  -8.328   2.456  1.00  0.26           O  
ATOM   2542  H   GLY A 163       6.314  -5.249   4.922  1.00  0.31           H  
ATOM   2543 1HA  GLY A 163       6.127  -6.746   2.546  1.00  0.31           H  
ATOM   2544 2HA  GLY A 163       7.254  -5.440   2.841  1.00  0.31           H  
ATOM   2545  N   ILE A 164       8.973  -7.224   4.190  1.00  0.26           N  
ATOM   2546  CA  ILE A 164      10.075  -8.172   4.281  1.00  0.68           C  
ATOM   2547  C   ILE A 164       9.611  -9.554   4.747  1.00  0.80           C  
ATOM   2548  O   ILE A 164      10.238 -10.553   4.408  1.00  1.14           O  
ATOM   2549  CB  ILE A 164      11.230  -7.663   5.170  1.00  1.02           C  
ATOM   2550  CG1 ILE A 164      12.463  -8.506   4.869  1.00  1.02           C  
ATOM   2551  CG2 ILE A 164      10.901  -7.726   6.649  1.00  1.02           C  
ATOM   2552  CD1 ILE A 164      13.737  -7.955   5.435  1.00  1.02           C  
ATOM   2553  H   ILE A 164       8.931  -6.432   4.820  1.00  0.31           H  
ATOM   2554  HA  ILE A 164      10.489  -8.285   3.284  1.00  0.82           H  
ATOM   2555  HB  ILE A 164      11.461  -6.633   4.900  1.00  1.22           H  
ATOM   2556 1HG1 ILE A 164      12.308  -9.500   5.283  1.00  1.22           H  
ATOM   2557 2HG1 ILE A 164      12.578  -8.597   3.788  1.00  1.22           H  
ATOM   2558 1HG2 ILE A 164      11.749  -7.359   7.226  1.00  1.22           H  
ATOM   2559 2HG2 ILE A 164      10.038  -7.101   6.843  1.00  1.22           H  
ATOM   2560 3HG2 ILE A 164      10.683  -8.754   6.936  1.00  1.22           H  
ATOM   2561 1HD1 ILE A 164      14.565  -8.618   5.182  1.00  1.22           H  
ATOM   2562 2HD1 ILE A 164      13.923  -6.970   5.014  1.00  1.22           H  
ATOM   2563 3HD1 ILE A 164      13.650  -7.878   6.518  1.00  1.22           H  
ATOM   2564  N   THR A 165       8.497  -9.630   5.484  1.00  0.76           N  
ATOM   2565  CA  THR A 165       7.942 -10.924   5.872  1.00  1.05           C  
ATOM   2566  C   THR A 165       7.523 -11.707   4.612  1.00  0.88           C  
ATOM   2567  O   THR A 165       7.776 -12.913   4.498  1.00  1.26           O  
ATOM   2568  CB  THR A 165       6.749 -10.750   6.831  1.00  1.58           C  
ATOM   2569  OG1 THR A 165       7.183 -10.066   8.015  1.00  1.58           O  
ATOM   2570  CG2 THR A 165       6.196 -12.104   7.223  1.00  1.58           C  
ATOM   2571  H   THR A 165       8.031  -8.787   5.800  1.00  0.91           H  
ATOM   2572  HA  THR A 165       8.714 -11.498   6.386  1.00  1.26           H  
ATOM   2573  HB  THR A 165       5.967 -10.170   6.348  1.00  1.89           H  
ATOM   2574  HG1 THR A 165       7.490  -9.183   7.780  1.00  1.89           H  
ATOM   2575 1HG2 THR A 165       5.355 -11.973   7.902  1.00  1.89           H  
ATOM   2576 2HG2 THR A 165       5.863 -12.630   6.330  1.00  1.89           H  
ATOM   2577 3HG2 THR A 165       6.973 -12.686   7.716  1.00  1.89           H  
ATOM   2578  N   GLU A 166       6.914 -11.007   3.656  1.00  0.59           N  
ATOM   2579  CA  GLU A 166       6.576 -11.624   2.379  1.00  0.60           C  
ATOM   2580  C   GLU A 166       7.822 -11.944   1.562  1.00  0.51           C  
ATOM   2581  O   GLU A 166       7.920 -13.011   0.960  1.00  0.77           O  
ATOM   2582  CB  GLU A 166       5.669 -10.730   1.554  1.00  0.90           C  
ATOM   2583  CG  GLU A 166       5.339 -11.310   0.181  1.00  0.90           C  
ATOM   2584  CD  GLU A 166       4.524 -12.579   0.196  1.00  0.90           C  
ATOM   2585  OE1 GLU A 166       3.817 -12.827   1.144  1.00  0.90           O  
ATOM   2586  OE2 GLU A 166       4.623 -13.315  -0.758  1.00  0.90           O  
ATOM   2587  H   GLU A 166       6.681 -10.031   3.824  1.00  0.71           H  
ATOM   2588  HA  GLU A 166       6.050 -12.557   2.573  1.00  0.72           H  
ATOM   2589 1HB  GLU A 166       4.739 -10.557   2.091  1.00  1.08           H  
ATOM   2590 2HB  GLU A 166       6.146  -9.762   1.405  1.00  1.08           H  
ATOM   2591 1HG  GLU A 166       4.811 -10.564  -0.399  1.00  1.08           H  
ATOM   2592 2HG  GLU A 166       6.278 -11.510  -0.331  1.00  1.08           H  
ATOM   2593  N   ILE A 167       8.776 -11.027   1.540  1.00  0.41           N  
ATOM   2594  CA  ILE A 167      10.002 -11.221   0.781  1.00  0.48           C  
ATOM   2595  C   ILE A 167      10.846 -12.400   1.272  1.00  0.63           C  
ATOM   2596  O   ILE A 167      11.358 -13.178   0.464  1.00  0.86           O  
ATOM   2597  CB  ILE A 167      10.843  -9.941   0.799  1.00  0.72           C  
ATOM   2598  CG1 ILE A 167      10.117  -8.858  -0.000  1.00  0.72           C  
ATOM   2599  CG2 ILE A 167      12.230 -10.196   0.235  1.00  0.72           C  
ATOM   2600  CD1 ILE A 167      10.691  -7.481   0.182  1.00  0.72           C  
ATOM   2601  H   ILE A 167       8.643 -10.154   2.038  1.00  0.49           H  
ATOM   2602  HA  ILE A 167       9.725 -11.420  -0.254  1.00  0.58           H  
ATOM   2603  HB  ILE A 167      10.938  -9.590   1.821  1.00  0.86           H  
ATOM   2604 1HG1 ILE A 167      10.166  -9.112  -1.058  1.00  0.86           H  
ATOM   2605 2HG1 ILE A 167       9.069  -8.838   0.295  1.00  0.86           H  
ATOM   2606 1HG2 ILE A 167      12.810  -9.273   0.265  1.00  0.86           H  
ATOM   2607 2HG2 ILE A 167      12.731 -10.957   0.831  1.00  0.86           H  
ATOM   2608 3HG2 ILE A 167      12.147 -10.538  -0.796  1.00  0.86           H  
ATOM   2609 1HD1 ILE A 167      10.125  -6.773  -0.422  1.00  0.86           H  
ATOM   2610 2HD1 ILE A 167      10.630  -7.196   1.233  1.00  0.86           H  
ATOM   2611 3HD1 ILE A 167      11.733  -7.478  -0.136  1.00  0.86           H  
ATOM   2612  N   LYS A 168      11.008 -12.519   2.586  1.00  0.74           N  
ATOM   2613  CA  LYS A 168      11.844 -13.563   3.167  1.00  1.04           C  
ATOM   2614  C   LYS A 168      11.135 -14.894   3.437  1.00  1.62           C  
ATOM   2615  O   LYS A 168      11.754 -15.950   3.296  1.00  2.92           O  
ATOM   2616  CB  LYS A 168      12.455 -13.052   4.468  1.00  1.56           C  
ATOM   2617  CG  LYS A 168      13.407 -11.883   4.285  1.00  1.56           C  
ATOM   2618  CD  LYS A 168      14.636 -12.283   3.490  1.00  1.56           C  
ATOM   2619  CE  LYS A 168      15.631 -11.137   3.398  1.00  1.56           C  
ATOM   2620  NZ  LYS A 168      16.842 -11.518   2.617  1.00  1.56           N  
ATOM   2621  H   LYS A 168      10.567 -11.854   3.200  1.00  0.89           H  
ATOM   2622  HA  LYS A 168      12.657 -13.765   2.467  1.00  1.25           H  
ATOM   2623 1HB  LYS A 168      11.662 -12.736   5.146  1.00  1.87           H  
ATOM   2624 2HB  LYS A 168      13.005 -13.858   4.955  1.00  1.87           H  
ATOM   2625 1HG  LYS A 168      12.892 -11.084   3.753  1.00  1.87           H  
ATOM   2626 2HG  LYS A 168      13.720 -11.509   5.258  1.00  1.87           H  
ATOM   2627 1HD  LYS A 168      15.120 -13.133   3.974  1.00  1.87           H  
ATOM   2628 2HD  LYS A 168      14.340 -12.579   2.484  1.00  1.87           H  
ATOM   2629 1HE  LYS A 168      15.154 -10.284   2.916  1.00  1.87           H  
ATOM   2630 2HE  LYS A 168      15.938 -10.847   4.403  1.00  1.87           H  
ATOM   2631 1HZ  LYS A 168      17.479 -10.736   2.578  1.00  1.87           H  
ATOM   2632 2HZ  LYS A 168      17.297 -12.301   3.065  1.00  1.87           H  
ATOM   2633 3HZ  LYS A 168      16.570 -11.778   1.680  1.00  1.87           H  
ATOM   2634  N   THR A 169       9.857 -14.869   3.827  1.00  1.45           N  
ATOM   2635  CA  THR A 169       9.166 -16.128   4.109  1.00  1.99           C  
ATOM   2636  C   THR A 169       8.025 -16.389   3.142  1.00  1.93           C  
ATOM   2637  O   THR A 169       7.691 -17.542   2.863  1.00  2.84           O  
ATOM   2638  CB  THR A 169       8.590 -16.139   5.537  1.00  2.98           C  
ATOM   2639  OG1 THR A 169       7.612 -15.099   5.661  1.00  2.98           O  
ATOM   2640  CG2 THR A 169       9.694 -15.904   6.555  1.00  2.98           C  
ATOM   2641  H   THR A 169       9.357 -14.000   3.949  1.00  1.74           H  
ATOM   2642  HA  THR A 169       9.881 -16.947   4.014  1.00  2.39           H  
ATOM   2643  HB  THR A 169       8.117 -17.101   5.733  1.00  3.58           H  
ATOM   2644  HG1 THR A 169       8.020 -14.253   5.454  1.00  3.58           H  
ATOM   2645 1HG2 THR A 169       9.271 -15.910   7.559  1.00  3.58           H  
ATOM   2646 2HG2 THR A 169      10.441 -16.693   6.470  1.00  3.58           H  
ATOM   2647 3HG2 THR A 169      10.163 -14.939   6.367  1.00  3.58           H  
ATOM   2648  N   GLY A 170       7.445 -15.324   2.604  1.00  1.69           N  
ATOM   2649  CA  GLY A 170       6.337 -15.478   1.674  1.00  2.30           C  
ATOM   2650  C   GLY A 170       5.026 -15.485   2.428  1.00  2.94           C  
ATOM   2651  O   GLY A 170       4.048 -16.088   1.979  1.00  5.21           O  
ATOM   2652  H   GLY A 170       7.741 -14.396   2.878  1.00  2.03           H  
ATOM   2653 1HA  GLY A 170       6.335 -14.672   0.946  1.00  2.76           H  
ATOM   2654 2HA  GLY A 170       6.451 -16.410   1.119  1.00  2.76           H  
ATOM   2655  N   THR A 171       5.005 -14.827   3.591  1.00  3.23           N  
ATOM   2656  CA  THR A 171       3.788 -14.813   4.390  1.00  4.97           C  
ATOM   2657  C   THR A 171       3.357 -13.399   4.752  1.00  3.36           C  
ATOM   2658  O   THR A 171       3.405 -13.016   5.921  1.00  6.73           O  
ATOM   2659  CB  THR A 171       3.961 -15.626   5.697  1.00  7.46           C  
ATOM   2660  OG1 THR A 171       5.059 -15.109   6.459  1.00  7.46           O  
ATOM   2661  CG2 THR A 171       4.224 -17.092   5.388  1.00  7.46           C  
ATOM   2662  H   THR A 171       5.833 -14.333   3.912  1.00  3.88           H  
ATOM   2663  HA  THR A 171       2.985 -15.266   3.809  1.00  5.96           H  
ATOM   2664  HB  THR A 171       3.050 -15.544   6.290  1.00  8.95           H  
ATOM   2665  HG1 THR A 171       5.889 -15.251   5.991  1.00  8.95           H  
ATOM   2666 1HG2 THR A 171       4.333 -17.646   6.321  1.00  8.95           H  
ATOM   2667 2HG2 THR A 171       3.388 -17.500   4.820  1.00  8.95           H  
ATOM   2668 3HG2 THR A 171       5.139 -17.185   4.805  1.00  8.95           H  
ATOM   2669  N   LEU A 172       2.884 -12.642   3.761  1.00  3.83           N  
ATOM   2670  CA  LEU A 172       2.378 -11.299   4.017  1.00  3.26           C  
ATOM   2671  C   LEU A 172       1.219 -11.347   4.999  1.00  2.17           C  
ATOM   2672  O   LEU A 172       0.277 -12.124   4.826  1.00  7.02           O  
ATOM   2673  CB  LEU A 172       1.866 -10.618   2.740  1.00  4.89           C  
ATOM   2674  CG  LEU A 172       1.516  -9.136   2.925  1.00  4.89           C  
ATOM   2675  CD1 LEU A 172       2.813  -8.374   3.149  1.00  4.89           C  
ATOM   2676  CD2 LEU A 172       0.736  -8.609   1.733  1.00  4.89           C  
ATOM   2677  H   LEU A 172       2.903 -12.984   2.806  1.00  4.60           H  
ATOM   2678  HA  LEU A 172       3.179 -10.701   4.450  1.00  3.91           H  
ATOM   2679 1HB  LEU A 172       2.624 -10.694   1.963  1.00  5.87           H  
ATOM   2680 2HB  LEU A 172       0.970 -11.137   2.400  1.00  5.87           H  
ATOM   2681  HG  LEU A 172       0.902  -9.018   3.818  1.00  5.87           H  
ATOM   2682 1HD1 LEU A 172       2.608  -7.320   3.306  1.00  5.87           H  
ATOM   2683 2HD1 LEU A 172       3.320  -8.778   4.024  1.00  5.87           H  
ATOM   2684 3HD1 LEU A 172       3.452  -8.488   2.275  1.00  5.87           H  
ATOM   2685 1HD2 LEU A 172       0.492  -7.560   1.894  1.00  5.87           H  
ATOM   2686 2HD2 LEU A 172       1.330  -8.700   0.834  1.00  5.87           H  
ATOM   2687 3HD2 LEU A 172      -0.185  -9.181   1.620  1.00  5.87           H  
ATOM   2688  N   THR A 173       1.282 -10.506   6.017  1.00  2.92           N  
ATOM   2689  CA  THR A 173       0.233 -10.439   7.021  1.00  2.29           C  
ATOM   2690  C   THR A 173      -0.007  -9.001   7.446  1.00  2.77           C  
ATOM   2691  O   THR A 173       0.374  -8.074   6.738  1.00 10.41           O  
ATOM   2692  CB  THR A 173       0.598 -11.315   8.246  1.00  3.44           C  
ATOM   2693  OG1 THR A 173      -0.531 -11.389   9.127  1.00  3.44           O  
ATOM   2694  CG2 THR A 173       1.813 -10.758   8.993  1.00  3.44           C  
ATOM   2695  H   THR A 173       2.082  -9.894   6.100  1.00  3.50           H  
ATOM   2696  HA  THR A 173      -0.690 -10.822   6.585  1.00  2.75           H  
ATOM   2697  HB  THR A 173       0.835 -12.321   7.900  1.00  4.12           H  
ATOM   2698  HG1 THR A 173      -1.232 -11.892   8.703  1.00  4.12           H  
ATOM   2699 1HG2 THR A 173       2.045 -11.407   9.837  1.00  4.12           H  
ATOM   2700 2HG2 THR A 173       2.668 -10.725   8.317  1.00  4.12           H  
ATOM   2701 3HG2 THR A 173       1.609  -9.755   9.359  1.00  4.12           H  
ATOM   2702  N   SER A 174      -0.630  -8.818   8.600  1.00  2.33           N  
ATOM   2703  CA  SER A 174      -0.910  -7.484   9.107  1.00  2.33           C  
ATOM   2704  C   SER A 174      -0.520  -7.418  10.565  1.00  1.44           C  
ATOM   2705  O   SER A 174      -1.203  -7.980  11.424  1.00  2.22           O  
ATOM   2706  CB  SER A 174      -2.375  -7.143   8.925  1.00  3.50           C  
ATOM   2707  OG  SER A 174      -2.681  -5.876   9.445  1.00  3.50           O  
ATOM   2708  H   SER A 174      -0.912  -9.627   9.130  1.00  2.80           H  
ATOM   2709  HA  SER A 174      -0.314  -6.768   8.549  1.00  2.80           H  
ATOM   2710 1HB  SER A 174      -2.624  -7.173   7.865  1.00  4.19           H  
ATOM   2711 2HB  SER A 174      -2.983  -7.898   9.422  1.00  4.19           H  
ATOM   2712  HG  SER A 174      -3.637  -5.799   9.397  1.00  4.19           H  
ATOM   2713  N   LEU A 175       0.606  -6.762  10.822  1.00  0.94           N  
ATOM   2714  CA  LEU A 175       1.179  -6.694  12.159  1.00  0.74           C  
ATOM   2715  C   LEU A 175       0.641  -5.509  12.938  1.00  0.82           C  
ATOM   2716  O   LEU A 175       0.294  -4.480  12.358  1.00  1.22           O  
ATOM   2717  CB  LEU A 175       2.693  -6.653  12.060  1.00  1.11           C  
ATOM   2718  CG  LEU A 175       3.318  -7.884  11.405  1.00  1.11           C  
ATOM   2719  CD1 LEU A 175       4.803  -7.651  11.230  1.00  1.11           C  
ATOM   2720  CD2 LEU A 175       3.050  -9.106  12.278  1.00  1.11           C  
ATOM   2721  H   LEU A 175       1.067  -6.283  10.052  1.00  1.13           H  
ATOM   2722  HA  LEU A 175       0.915  -7.601  12.683  1.00  0.89           H  
ATOM   2723 1HB  LEU A 175       2.977  -5.798  11.468  1.00  1.33           H  
ATOM   2724 2HB  LEU A 175       3.114  -6.544  13.059  1.00  1.33           H  
ATOM   2725  HG  LEU A 175       2.880  -8.037  10.419  1.00  1.33           H  
ATOM   2726 1HD1 LEU A 175       5.254  -8.522  10.754  1.00  1.33           H  
ATOM   2727 2HD1 LEU A 175       4.961  -6.774  10.603  1.00  1.33           H  
ATOM   2728 3HD1 LEU A 175       5.265  -7.490  12.202  1.00  1.33           H  
ATOM   2729 1HD2 LEU A 175       3.491  -9.989  11.814  1.00  1.33           H  
ATOM   2730 2HD2 LEU A 175       3.490  -8.957  13.263  1.00  1.33           H  
ATOM   2731 3HD2 LEU A 175       1.975  -9.249  12.381  1.00  1.33           H  
ATOM   2732  N   SER A 176       0.549  -5.676  14.256  1.00  0.74           N  
ATOM   2733  CA  SER A 176      -0.033  -4.665  15.126  1.00  1.03           C  
ATOM   2734  C   SER A 176       0.776  -3.387  15.214  1.00  0.94           C  
ATOM   2735  O   SER A 176       1.799  -3.320  15.906  1.00  3.32           O  
ATOM   2736  CB  SER A 176      -0.202  -5.212  16.527  1.00  1.54           C  
ATOM   2737  OG  SER A 176      -0.713  -4.230  17.387  1.00  1.54           O  
ATOM   2738  H   SER A 176       0.869  -6.542  14.667  1.00  0.89           H  
ATOM   2739  HA  SER A 176      -1.015  -4.415  14.738  1.00  1.24           H  
ATOM   2740 1HB  SER A 176      -0.869  -6.071  16.516  1.00  1.85           H  
ATOM   2741 2HB  SER A 176       0.765  -5.556  16.893  1.00  1.85           H  
ATOM   2742  HG  SER A 176      -1.670  -4.351  17.390  1.00  1.85           H  
ATOM   2743  N   GLU A 177       0.262  -2.349  14.566  1.00  0.78           N  
ATOM   2744  CA  GLU A 177       0.882  -1.040  14.626  1.00  0.92           C  
ATOM   2745  C   GLU A 177       0.681  -0.468  16.003  1.00  0.54           C  
ATOM   2746  O   GLU A 177       1.544   0.238  16.516  1.00  1.04           O  
ATOM   2747  CB  GLU A 177       0.282  -0.115  13.584  1.00  1.38           C  
ATOM   2748  CG  GLU A 177       0.600  -0.512  12.162  1.00  1.38           C  
ATOM   2749  CD  GLU A 177      -0.086   0.358  11.174  1.00  1.38           C  
ATOM   2750  OE1 GLU A 177      -0.899   1.151  11.581  1.00  1.38           O  
ATOM   2751  OE2 GLU A 177       0.192   0.227  10.008  1.00  1.38           O  
ATOM   2752  H   GLU A 177      -0.581  -2.477  14.006  1.00  0.94           H  
ATOM   2753  HA  GLU A 177       1.950  -1.141  14.452  1.00  1.10           H  
ATOM   2754 1HB  GLU A 177      -0.802  -0.091  13.692  1.00  1.66           H  
ATOM   2755 2HB  GLU A 177       0.651   0.899  13.738  1.00  1.66           H  
ATOM   2756 1HG  GLU A 177       1.675  -0.441  12.006  1.00  1.66           H  
ATOM   2757 2HG  GLU A 177       0.300  -1.548  12.005  1.00  1.66           H  
ATOM   2758  N   GLN A 178      -0.460  -0.809  16.594  1.00  0.53           N  
ATOM   2759  CA  GLN A 178      -0.862  -0.365  17.910  1.00  0.51           C  
ATOM   2760  C   GLN A 178       0.109  -0.862  18.962  1.00  0.51           C  
ATOM   2761  O   GLN A 178       0.436  -0.125  19.888  1.00  0.63           O  
ATOM   2762  CB  GLN A 178      -2.263  -0.887  18.188  1.00  0.77           C  
ATOM   2763  CG  GLN A 178      -2.973  -0.342  19.418  1.00  0.77           C  
ATOM   2764  CD  GLN A 178      -3.326   1.137  19.344  1.00  0.77           C  
ATOM   2765  OE1 GLN A 178      -3.877   1.638  18.355  1.00  0.77           O  
ATOM   2766  NE2 GLN A 178      -3.032   1.835  20.431  1.00  0.77           N  
ATOM   2767  H   GLN A 178      -1.102  -1.404  16.088  1.00  0.64           H  
ATOM   2768  HA  GLN A 178      -0.867   0.724  17.930  1.00  0.61           H  
ATOM   2769 1HB  GLN A 178      -2.858  -0.684  17.314  1.00  0.92           H  
ATOM   2770 2HB  GLN A 178      -2.221  -1.971  18.295  1.00  0.92           H  
ATOM   2771 1HG  GLN A 178      -3.894  -0.905  19.571  1.00  0.92           H  
ATOM   2772 2HG  GLN A 178      -2.318  -0.470  20.277  1.00  0.92           H  
ATOM   2773 1HE2 GLN A 178      -3.242   2.812  20.497  1.00  0.92           H  
ATOM   2774 2HE2 GLN A 178      -2.600   1.380  21.213  1.00  0.92           H  
ATOM   2775  N   GLN A 179       0.596  -2.100  18.803  1.00  0.65           N  
ATOM   2776  CA  GLN A 179       1.585  -2.659  19.715  1.00  1.08           C  
ATOM   2777  C   GLN A 179       2.813  -1.790  19.728  1.00  0.77           C  
ATOM   2778  O   GLN A 179       3.292  -1.409  20.792  1.00  2.15           O  
ATOM   2779  CB  GLN A 179       1.963  -4.089  19.331  1.00  1.62           C  
ATOM   2780  CG  GLN A 179       2.966  -4.718  20.280  1.00  1.62           C  
ATOM   2781  CD  GLN A 179       3.357  -6.130  19.897  1.00  1.62           C  
ATOM   2782  OE1 GLN A 179       2.613  -6.857  19.227  1.00  1.62           O  
ATOM   2783  NE2 GLN A 179       4.546  -6.525  20.337  1.00  1.62           N  
ATOM   2784  H   GLN A 179       0.263  -2.686  18.049  1.00  0.78           H  
ATOM   2785  HA  GLN A 179       1.170  -2.668  20.722  1.00  1.30           H  
ATOM   2786 1HB  GLN A 179       1.068  -4.712  19.323  1.00  1.94           H  
ATOM   2787 2HB  GLN A 179       2.383  -4.105  18.326  1.00  1.94           H  
ATOM   2788 1HG  GLN A 179       3.869  -4.107  20.292  1.00  1.94           H  
ATOM   2789 2HG  GLN A 179       2.529  -4.750  21.279  1.00  1.94           H  
ATOM   2790 1HE2 GLN A 179       4.882  -7.445  20.134  1.00  1.94           H  
ATOM   2791 2HE2 GLN A 179       5.109  -5.895  20.875  1.00  1.94           H  
ATOM   2792  N   VAL A 180       3.308  -1.461  18.539  1.00  1.06           N  
ATOM   2793  CA  VAL A 180       4.461  -0.582  18.419  1.00  2.24           C  
ATOM   2794  C   VAL A 180       4.181   0.788  19.043  1.00  1.62           C  
ATOM   2795  O   VAL A 180       4.987   1.311  19.809  1.00  2.04           O  
ATOM   2796  CB  VAL A 180       4.848  -0.413  16.949  1.00  3.36           C  
ATOM   2797  CG1 VAL A 180       5.891   0.668  16.822  1.00  3.36           C  
ATOM   2798  CG2 VAL A 180       5.375  -1.729  16.409  1.00  3.36           C  
ATOM   2799  H   VAL A 180       2.866  -1.834  17.699  1.00  1.27           H  
ATOM   2800  HA  VAL A 180       5.299  -1.041  18.945  1.00  2.69           H  
ATOM   2801  HB  VAL A 180       3.976  -0.102  16.377  1.00  4.03           H  
ATOM   2802 1HG1 VAL A 180       6.148   0.793  15.773  1.00  4.03           H  
ATOM   2803 2HG1 VAL A 180       5.487   1.600  17.211  1.00  4.03           H  
ATOM   2804 3HG1 VAL A 180       6.781   0.391  17.388  1.00  4.03           H  
ATOM   2805 1HG2 VAL A 180       5.647  -1.604  15.363  1.00  4.03           H  
ATOM   2806 2HG2 VAL A 180       6.251  -2.033  16.977  1.00  4.03           H  
ATOM   2807 3HG2 VAL A 180       4.603  -2.494  16.496  1.00  4.03           H  
ATOM   2808  N   VAL A 181       3.016   1.354  18.757  1.00  1.58           N  
ATOM   2809  CA  VAL A 181       2.639   2.643  19.325  1.00  1.80           C  
ATOM   2810  C   VAL A 181       2.642   2.635  20.852  1.00  1.97           C  
ATOM   2811  O   VAL A 181       3.104   3.590  21.480  1.00  3.27           O  
ATOM   2812  CB  VAL A 181       1.250   3.068  18.820  1.00  2.70           C  
ATOM   2813  CG1 VAL A 181       0.756   4.290  19.582  1.00  2.70           C  
ATOM   2814  CG2 VAL A 181       1.339   3.381  17.338  1.00  2.70           C  
ATOM   2815  H   VAL A 181       2.381   0.897  18.115  1.00  1.90           H  
ATOM   2816  HA  VAL A 181       3.358   3.384  18.985  1.00  2.16           H  
ATOM   2817  HB  VAL A 181       0.542   2.257  18.988  1.00  3.24           H  
ATOM   2818 1HG1 VAL A 181      -0.230   4.573  19.214  1.00  3.24           H  
ATOM   2819 2HG1 VAL A 181       0.694   4.056  20.645  1.00  3.24           H  
ATOM   2820 3HG1 VAL A 181       1.449   5.117  19.431  1.00  3.24           H  
ATOM   2821 1HG2 VAL A 181       0.356   3.666  16.969  1.00  3.24           H  
ATOM   2822 2HG2 VAL A 181       2.041   4.200  17.180  1.00  3.24           H  
ATOM   2823 3HG2 VAL A 181       1.685   2.508  16.798  1.00  3.24           H  
ATOM   2824  N   ASP A 182       2.109   1.573  21.444  1.00  1.60           N  
ATOM   2825  CA  ASP A 182       1.993   1.476  22.892  1.00  2.40           C  
ATOM   2826  C   ASP A 182       3.205   0.887  23.606  1.00  3.58           C  
ATOM   2827  O   ASP A 182       3.346   1.063  24.817  1.00  7.00           O  
ATOM   2828  CB  ASP A 182       0.778   0.624  23.232  1.00  3.60           C  
ATOM   2829  CG  ASP A 182      -0.488   1.270  22.741  1.00  3.60           C  
ATOM   2830  OD1 ASP A 182      -0.465   2.464  22.560  1.00  3.60           O  
ATOM   2831  OD2 ASP A 182      -1.481   0.600  22.576  1.00  3.60           O  
ATOM   2832  H   ASP A 182       1.740   0.823  20.875  1.00  1.92           H  
ATOM   2833  HA  ASP A 182       1.834   2.480  23.282  1.00  2.88           H  
ATOM   2834 1HB  ASP A 182       0.874  -0.366  22.785  1.00  4.32           H  
ATOM   2835 2HB  ASP A 182       0.712   0.499  24.312  1.00  4.32           H  
ATOM   2836  N   CYS A 183       4.070   0.178  22.883  1.00  2.89           N  
ATOM   2837  CA  CYS A 183       5.179  -0.495  23.543  1.00  4.50           C  
ATOM   2838  C   CYS A 183       6.569  -0.018  23.118  1.00  6.64           C  
ATOM   2839  O   CYS A 183       7.559  -0.334  23.782  1.00 13.39           O  
ATOM   2840  CB  CYS A 183       5.059  -1.987  23.297  1.00  6.75           C  
ATOM   2841  SG  CYS A 183       3.519  -2.706  23.898  1.00  6.75           S  
ATOM   2842  H   CYS A 183       3.933   0.049  21.891  1.00  3.47           H  
ATOM   2843  HA  CYS A 183       5.081  -0.324  24.615  1.00  5.40           H  
ATOM   2844 1HB  CYS A 183       5.123  -2.185  22.229  1.00  8.10           H  
ATOM   2845 2HB  CYS A 183       5.885  -2.506  23.780  1.00  8.10           H  
ATOM   2846  HG  CYS A 183       2.707  -1.964  23.152  1.00  8.10           H  
ATOM   2847  N   ASP A 184       6.664   0.757  22.040  1.00  9.93           N  
ATOM   2848  CA  ASP A 184       7.968   1.237  21.605  1.00 14.71           C  
ATOM   2849  C   ASP A 184       8.505   2.383  22.443  1.00 21.62           C  
ATOM   2850  O   ASP A 184       8.415   3.552  22.057  1.00 32.04           O  
ATOM   2851  CB  ASP A 184       7.932   1.704  20.162  1.00 22.07           C  
ATOM   2852  CG  ASP A 184       9.301   2.145  19.700  1.00 22.07           C  
ATOM   2853  OD1 ASP A 184      10.230   1.998  20.458  1.00 22.07           O  
ATOM   2854  OD2 ASP A 184       9.404   2.674  18.623  1.00 22.07           O  
ATOM   2855  H   ASP A 184       5.853   0.999  21.491  1.00 11.92           H  
ATOM   2856  HA  ASP A 184       8.671   0.408  21.680  1.00 17.65           H  
ATOM   2857 1HB  ASP A 184       7.578   0.900  19.517  1.00 26.48           H  
ATOM   2858 2HB  ASP A 184       7.241   2.541  20.061  1.00 26.48           H  
ATOM   2859  N   THR A 185       9.153   2.024  23.548  1.00 46.30           N  
ATOM   2860  CA  THR A 185       9.765   2.977  24.474  1.00 72.36           C  
ATOM   2861  C   THR A 185      11.051   3.612  23.930  1.00 48.74           C  
ATOM   2862  O   THR A 185      11.675   4.428  24.610  1.00 70.99           O  
ATOM   2863  CB  THR A 185      10.078   2.295  25.820  1.00108.54           C  
ATOM   2864  OG1 THR A 185      10.982   1.203  25.603  1.00108.54           O  
ATOM   2865  CG2 THR A 185       8.803   1.772  26.465  1.00108.54           C  
ATOM   2866  H   THR A 185       9.165   1.036  23.773  1.00 55.56           H  
ATOM   2867  HA  THR A 185       9.051   3.782  24.648  1.00 86.83           H  
ATOM   2868  HB  THR A 185      10.550   3.015  26.487  1.00130.25           H  
ATOM   2869  HG1 THR A 185      11.760   1.520  25.136  1.00130.25           H  
ATOM   2870 1HG2 THR A 185       9.043   1.295  27.415  1.00130.25           H  
ATOM   2871 2HG2 THR A 185       8.120   2.603  26.638  1.00130.25           H  
ATOM   2872 3HG2 THR A 185       8.331   1.046  25.805  1.00130.25           H  
ATOM   2873  N   ASN A 186      11.454   3.245  22.711  1.00 32.46           N  
ATOM   2874  CA  ASN A 186      12.613   3.857  22.092  1.00 46.25           C  
ATOM   2875  C   ASN A 186      12.189   5.148  21.393  1.00 81.47           C  
ATOM   2876  O   ASN A 186      13.034   5.976  21.049  1.00134.96           O  
ATOM   2877  CB  ASN A 186      13.265   2.915  21.100  1.00 69.38           C  
ATOM   2878  CG  ASN A 186      13.884   1.717  21.752  1.00 69.38           C  
ATOM   2879  OD1 ASN A 186      14.398   1.785  22.875  1.00 69.38           O  
ATOM   2880  ND2 ASN A 186      13.834   0.608  21.063  1.00 69.38           N  
ATOM   2881  H   ASN A 186      10.942   2.560  22.169  1.00 38.95           H  
ATOM   2882  HA  ASN A 186      13.332   4.122  22.870  1.00 55.50           H  
ATOM   2883 1HB  ASN A 186      12.533   2.580  20.367  1.00 83.25           H  
ATOM   2884 2HB  ASN A 186      14.041   3.453  20.556  1.00 83.25           H  
ATOM   2885 1HD2 ASN A 186      14.222  -0.233  21.439  1.00 83.25           H  
ATOM   2886 2HD2 ASN A 186      13.404   0.602  20.159  1.00 83.25           H  
ATOM   2887  N   GLY A 187      10.876   5.318  21.183  1.00138.35           N  
ATOM   2888  CA  GLY A 187      10.358   6.540  20.588  1.00257.15           C  
ATOM   2889  C   GLY A 187      10.425   7.667  21.616  1.00257.17           C  
ATOM   2890  O   GLY A 187      10.992   8.728  21.350  1.00372.96           O  
ATOM   2891  H   GLY A 187      10.208   4.606  21.461  1.00166.02           H  
ATOM   2892 1HA  GLY A 187      10.954   6.793  19.712  1.00308.58           H  
ATOM   2893 2HA  GLY A 187       9.332   6.389  20.255  1.00308.58           H  
ATOM   2894  N   ASN A 188       9.841   7.402  22.794  1.00238.74           N  
ATOM   2895  CA  ASN A 188       9.820   8.325  23.934  1.00308.09           C  
ATOM   2896  C   ASN A 188       9.034   7.773  25.154  1.00187.94           C  
ATOM   2897  O   ASN A 188       9.685   6.967  25.828  1.00277.94           O  
ATOM   2898  CB  ASN A 188       9.322   9.728  23.569  1.00462.13           C  
ATOM   2899  CG  ASN A 188       9.580  10.733  24.650  1.00462.13           C  
ATOM   2900  OD1 ASN A 188       9.557  10.418  25.846  1.00462.13           O  
ATOM   2901  ND2 ASN A 188       9.835  11.949  24.241  1.00462.13           N  
ATOM   2902  H   ASN A 188       9.412   6.497  22.911  1.00286.49           H  
ATOM   2903  HA  ASN A 188      10.843   8.453  24.272  1.00369.71           H  
ATOM   2904 1HB  ASN A 188       9.790  10.087  22.659  1.00554.56           H  
ATOM   2905 2HB  ASN A 188       8.260   9.733  23.402  1.00554.56           H  
ATOM   2906 1HD2 ASN A 188      10.023  12.672  24.906  1.00554.56           H  
ATOM   2907 2HD2 ASN A 188       9.848  12.148  23.258  1.00554.56           H  
ATOM   2908  N   ASP A 189       7.703   7.524  25.011  1.00 87.87           N  
ATOM   2909  CA  ASP A 189       7.022   6.936  23.839  1.00 71.93           C  
ATOM   2910  C   ASP A 189       6.720   7.887  22.698  1.00 43.92           C  
ATOM   2911  O   ASP A 189       5.840   8.116  23.515  1.00 77.29           O  
ATOM   2912  CB  ASP A 189       5.666   6.353  24.265  1.00107.90           C  
ATOM   2913  CG  ASP A 189       5.719   5.128  25.154  1.00107.90           C  
ATOM   2914  OD1 ASP A 189       6.756   4.521  25.268  1.00107.90           O  
ATOM   2915  OD2 ASP A 189       4.696   4.821  25.727  1.00107.90           O  
ATOM   2916  H   ASP A 189       7.164   8.321  25.324  1.00105.44           H  
ATOM   2917  HA  ASP A 189       7.641   6.131  23.462  1.00 86.32           H  
ATOM   2918 1HB  ASP A 189       5.101   7.119  24.793  1.00129.47           H  
ATOM   2919 2HB  ASP A 189       5.097   6.094  23.371  1.00129.47           H  
ATOM   2920  N   GLN A 190       6.118   8.908  22.061  1.00 15.85           N  
ATOM   2921  CA  GLN A 190       5.046   9.757  22.629  1.00 13.49           C  
ATOM   2922  C   GLN A 190       3.653   9.220  22.296  1.00  9.33           C  
ATOM   2923  O   GLN A 190       2.651   9.892  22.549  1.00 26.89           O  
ATOM   2924  CB  GLN A 190       5.167  11.189  22.140  1.00 20.23           C  
ATOM   2925  CG  GLN A 190       6.414  11.900  22.606  1.00 20.23           C  
ATOM   2926  CD  GLN A 190       6.444  13.345  22.165  1.00 20.23           C  
ATOM   2927  OE1 GLN A 190       5.816  13.727  21.174  1.00 20.23           O  
ATOM   2928  NE2 GLN A 190       7.177  14.167  22.906  1.00 20.23           N  
ATOM   2929  H   GLN A 190       6.431   9.138  21.124  1.00 19.02           H  
ATOM   2930  HA  GLN A 190       5.136   9.818  23.717  1.00 16.19           H  
ATOM   2931 1HB  GLN A 190       5.133  11.220  21.052  1.00 24.28           H  
ATOM   2932 2HB  GLN A 190       4.325  11.753  22.520  1.00 24.28           H  
ATOM   2933 1HG  GLN A 190       6.452  11.871  23.694  1.00 24.28           H  
ATOM   2934 2HG  GLN A 190       7.283  11.396  22.186  1.00 24.28           H  
ATOM   2935 1HE2 GLN A 190       7.238  15.137  22.670  1.00 24.28           H  
ATOM   2936 2HE2 GLN A 190       7.670  13.814  23.702  1.00 24.28           H  
ATOM   2937  N   GLY A 191       3.597   8.014  21.730  1.00  6.35           N  
ATOM   2938  CA  GLY A 191       2.331   7.400  21.393  1.00  3.63           C  
ATOM   2939  C   GLY A 191       1.656   8.258  20.365  1.00  3.17           C  
ATOM   2940  O   GLY A 191       2.247   8.571  19.338  1.00  6.04           O  
ATOM   2941  H   GLY A 191       4.445   7.506  21.537  1.00  7.62           H  
ATOM   2942 1HA  GLY A 191       2.494   6.395  21.003  1.00  4.36           H  
ATOM   2943 2HA  GLY A 191       1.711   7.317  22.282  1.00  4.36           H  
ATOM   2944  N   CYS A 192       0.430   8.675  20.664  1.00  2.03           N  
ATOM   2945  CA  CYS A 192      -0.363   9.530  19.787  1.00  1.95           C  
ATOM   2946  C   CYS A 192       0.258  10.901  19.472  1.00  2.61           C  
ATOM   2947  O   CYS A 192      -0.208  11.594  18.567  1.00  3.05           O  
ATOM   2948  CB  CYS A 192      -1.741   9.764  20.409  1.00  2.92           C  
ATOM   2949  SG  CYS A 192      -1.713  10.744  21.928  1.00  2.92           S  
ATOM   2950  H   CYS A 192       0.024   8.379  21.537  1.00  2.44           H  
ATOM   2951  HA  CYS A 192      -0.496   8.999  18.846  1.00  2.34           H  
ATOM   2952 1HB  CYS A 192      -2.384  10.274  19.691  1.00  3.51           H  
ATOM   2953 2HB  CYS A 192      -2.203   8.804  20.635  1.00  3.51           H  
ATOM   2954  HG  CYS A 192      -1.268  11.862  21.363  1.00  3.51           H  
ATOM   2955  N   ASN A 193       1.310  11.299  20.187  1.00  3.91           N  
ATOM   2956  CA  ASN A 193       1.943  12.574  19.895  1.00  5.64           C  
ATOM   2957  C   ASN A 193       3.221  12.446  19.046  1.00  4.40           C  
ATOM   2958  O   ASN A 193       3.875  13.453  18.774  1.00  5.22           O  
ATOM   2959  CB  ASN A 193       2.210  13.318  21.185  1.00  8.46           C  
ATOM   2960  CG  ASN A 193       0.944  13.779  21.847  1.00  8.46           C  
ATOM   2961  OD1 ASN A 193       0.019  14.257  21.181  1.00  8.46           O  
ATOM   2962  ND2 ASN A 193       0.880  13.640  23.147  1.00  8.46           N  
ATOM   2963  H   ASN A 193       1.675  10.734  20.942  1.00  4.69           H  
ATOM   2964  HA  ASN A 193       1.242  13.171  19.311  1.00  6.77           H  
ATOM   2965 1HB  ASN A 193       2.727  12.667  21.878  1.00 10.15           H  
ATOM   2966 2HB  ASN A 193       2.852  14.179  20.994  1.00 10.15           H  
ATOM   2967 1HD2 ASN A 193       0.059  13.928  23.642  1.00 10.15           H  
ATOM   2968 2HD2 ASN A 193       1.651  13.245  23.646  1.00 10.15           H  
ATOM   2969  N   GLY A 194       3.563  11.231  18.593  1.00  5.61           N  
ATOM   2970  CA  GLY A 194       4.736  11.071  17.726  1.00  7.47           C  
ATOM   2971  C   GLY A 194       5.756  10.033  18.207  1.00  6.01           C  
ATOM   2972  O   GLY A 194       5.661   9.505  19.315  1.00 12.67           O  
ATOM   2973  H   GLY A 194       3.017  10.413  18.837  1.00  6.73           H  
ATOM   2974 1HA  GLY A 194       4.397  10.796  16.726  1.00  8.96           H  
ATOM   2975 2HA  GLY A 194       5.234  12.034  17.621  1.00  8.96           H  
ATOM   2976  N   GLY A 195       6.734   9.754  17.344  1.00  3.07           N  
ATOM   2977  CA  GLY A 195       7.779   8.760  17.619  1.00  1.99           C  
ATOM   2978  C   GLY A 195       8.690   8.556  16.405  1.00  2.10           C  
ATOM   2979  O   GLY A 195       8.737   9.396  15.509  1.00  4.90           O  
ATOM   2980  H   GLY A 195       6.736  10.254  16.462  1.00  3.68           H  
ATOM   2981 1HA  GLY A 195       8.374   9.087  18.471  1.00  2.39           H  
ATOM   2982 2HA  GLY A 195       7.317   7.814  17.895  1.00  2.39           H  
ATOM   2983  N   TYR A 196       9.431   7.446  16.384  1.00  1.81           N  
ATOM   2984  CA  TYR A 196      10.335   7.179  15.264  1.00  2.02           C  
ATOM   2985  C   TYR A 196      10.192   5.774  14.700  1.00  1.43           C  
ATOM   2986  O   TYR A 196      10.098   4.806  15.454  1.00  1.92           O  
ATOM   2987  CB  TYR A 196      11.786   7.365  15.702  1.00  3.03           C  
ATOM   2988  CG  TYR A 196      12.104   8.742  16.227  1.00  3.03           C  
ATOM   2989  CD1 TYR A 196      12.013   8.984  17.589  1.00  3.03           C  
ATOM   2990  CD2 TYR A 196      12.481   9.759  15.362  1.00  3.03           C  
ATOM   2991  CE1 TYR A 196      12.304  10.232  18.087  1.00  3.03           C  
ATOM   2992  CE2 TYR A 196      12.772  11.014  15.863  1.00  3.03           C  
ATOM   2993  CZ  TYR A 196      12.686  11.247  17.220  1.00  3.03           C  
ATOM   2994  OH  TYR A 196      12.982  12.489  17.731  1.00  3.03           O  
ATOM   2995  H   TYR A 196       9.357   6.784  17.143  1.00  2.17           H  
ATOM   2996  HA  TYR A 196      10.109   7.882  14.464  1.00  2.42           H  
ATOM   2997 1HB  TYR A 196      12.022   6.644  16.486  1.00  3.64           H  
ATOM   2998 2HB  TYR A 196      12.449   7.162  14.862  1.00  3.64           H  
ATOM   2999  HD1 TYR A 196      11.716   8.185  18.266  1.00  3.64           H  
ATOM   3000  HD2 TYR A 196      12.550   9.567  14.292  1.00  3.64           H  
ATOM   3001  HE1 TYR A 196      12.236  10.417  19.158  1.00  3.64           H  
ATOM   3002  HE2 TYR A 196      13.072  11.817  15.189  1.00  3.64           H  
ATOM   3003  HH  TYR A 196      13.449  13.006  17.071  1.00  3.64           H  
ATOM   3004  N   ALA A 197      10.236   5.671  13.369  1.00  1.25           N  
ATOM   3005  CA  ALA A 197      10.157   4.386  12.676  1.00  1.41           C  
ATOM   3006  C   ALA A 197      11.406   3.566  12.952  1.00  1.12           C  
ATOM   3007  O   ALA A 197      11.352   2.340  12.996  1.00  1.17           O  
ATOM   3008  CB  ALA A 197       9.977   4.591  11.178  1.00  2.11           C  
ATOM   3009  H   ALA A 197      10.318   6.514  12.819  1.00  1.50           H  
ATOM   3010  HA  ALA A 197       9.302   3.839  13.068  1.00  1.69           H  
ATOM   3011 1HB  ALA A 197       9.903   3.622  10.685  1.00  2.54           H  
ATOM   3012 2HB  ALA A 197       9.065   5.161  10.997  1.00  2.54           H  
ATOM   3013 3HB  ALA A 197      10.831   5.136  10.778  1.00  2.54           H  
ATOM   3014  N   ASP A 198      12.527   4.255  13.144  1.00  1.21           N  
ATOM   3015  CA  ASP A 198      13.788   3.607  13.442  1.00  1.37           C  
ATOM   3016  C   ASP A 198      13.720   2.948  14.801  1.00  1.03           C  
ATOM   3017  O   ASP A 198      14.177   1.817  14.976  1.00  1.34           O  
ATOM   3018  CB  ASP A 198      14.916   4.632  13.398  1.00  2.06           C  
ATOM   3019  CG  ASP A 198      15.157   5.099  11.979  1.00  2.06           C  
ATOM   3020  OD1 ASP A 198      14.674   4.431  11.099  1.00  2.06           O  
ATOM   3021  OD2 ASP A 198      15.788   6.112  11.783  1.00  2.06           O  
ATOM   3022  H   ASP A 198      12.506   5.263  13.081  1.00  1.45           H  
ATOM   3023  HA  ASP A 198      13.978   2.841  12.693  1.00  1.64           H  
ATOM   3024 1HB  ASP A 198      14.665   5.491  14.020  1.00  2.47           H  
ATOM   3025 2HB  ASP A 198      15.835   4.192  13.789  1.00  2.47           H  
ATOM   3026  N   GLY A 199      13.115   3.657  15.753  1.00  0.91           N  
ATOM   3027  CA  GLY A 199      12.933   3.140  17.092  1.00  0.94           C  
ATOM   3028  C   GLY A 199      11.989   1.957  17.042  1.00  0.70           C  
ATOM   3029  O   GLY A 199      12.214   0.959  17.722  1.00  0.72           O  
ATOM   3030  H   GLY A 199      12.768   4.581  15.537  1.00  1.09           H  
ATOM   3031 1HA  GLY A 199      13.897   2.837  17.502  1.00  1.13           H  
ATOM   3032 2HA  GLY A 199      12.527   3.918  17.738  1.00  1.13           H  
ATOM   3033  N   ALA A 200      10.947   2.075  16.213  1.00  0.62           N  
ATOM   3034  CA  ALA A 200       9.962   1.020  16.013  1.00  0.56           C  
ATOM   3035  C   ALA A 200      10.600  -0.242  15.450  1.00  0.45           C  
ATOM   3036  O   ALA A 200      10.252  -1.344  15.880  1.00  0.56           O  
ATOM   3037  CB  ALA A 200       8.865   1.514  15.099  1.00  0.84           C  
ATOM   3038  H   ALA A 200      10.812   2.947  15.717  1.00  0.74           H  
ATOM   3039  HA  ALA A 200       9.529   0.770  16.981  1.00  0.67           H  
ATOM   3040 1HB  ALA A 200       8.121   0.731  14.967  1.00  1.01           H  
ATOM   3041 2HB  ALA A 200       8.398   2.395  15.536  1.00  1.01           H  
ATOM   3042 3HB  ALA A 200       9.289   1.774  14.137  1.00  1.01           H  
ATOM   3043  N   PHE A 201      11.551  -0.096  14.518  1.00  0.43           N  
ATOM   3044  CA  PHE A 201      12.225  -1.277  13.996  1.00  0.47           C  
ATOM   3045  C   PHE A 201      13.020  -1.935  15.102  1.00  0.48           C  
ATOM   3046  O   PHE A 201      12.982  -3.155  15.254  1.00  0.55           O  
ATOM   3047  CB  PHE A 201      13.221  -0.922  12.884  1.00  0.70           C  
ATOM   3048  CG  PHE A 201      12.618  -0.590  11.557  1.00  0.70           C  
ATOM   3049  CD1 PHE A 201      12.977   0.572  10.890  1.00  0.70           C  
ATOM   3050  CD2 PHE A 201      11.699  -1.438  10.969  1.00  0.70           C  
ATOM   3051  CE1 PHE A 201      12.430   0.880   9.663  1.00  0.70           C  
ATOM   3052  CE2 PHE A 201      11.153  -1.132   9.743  1.00  0.70           C  
ATOM   3053  CZ  PHE A 201      11.519   0.029   9.091  1.00  0.70           C  
ATOM   3054  H   PHE A 201      11.786   0.822  14.163  1.00  0.52           H  
ATOM   3055  HA  PHE A 201      11.479  -1.978  13.622  1.00  0.56           H  
ATOM   3056 1HB  PHE A 201      13.817  -0.067  13.201  1.00  0.85           H  
ATOM   3057 2HB  PHE A 201      13.907  -1.755  12.741  1.00  0.85           H  
ATOM   3058  HD1 PHE A 201      13.703   1.244  11.346  1.00  0.85           H  
ATOM   3059  HD2 PHE A 201      11.411  -2.356  11.483  1.00  0.85           H  
ATOM   3060  HE1 PHE A 201      12.719   1.795   9.148  1.00  0.85           H  
ATOM   3061  HE2 PHE A 201      10.432  -1.808   9.286  1.00  0.85           H  
ATOM   3062  HZ  PHE A 201      11.086   0.267   8.121  1.00  0.85           H  
ATOM   3063  N   GLN A 202      13.689  -1.109  15.912  1.00  0.61           N  
ATOM   3064  CA  GLN A 202      14.485  -1.594  17.027  1.00  0.80           C  
ATOM   3065  C   GLN A 202      13.606  -2.286  18.056  1.00  0.77           C  
ATOM   3066  O   GLN A 202      14.008  -3.306  18.618  1.00  0.97           O  
ATOM   3067  CB  GLN A 202      15.256  -0.436  17.655  1.00  1.20           C  
ATOM   3068  CG  GLN A 202      16.364   0.104  16.770  1.00  1.20           C  
ATOM   3069  CD  GLN A 202      17.015   1.342  17.351  1.00  1.20           C  
ATOM   3070  OE1 GLN A 202      16.970   1.573  18.562  1.00  1.20           O  
ATOM   3071  NE2 GLN A 202      17.618   2.151  16.489  1.00  1.20           N  
ATOM   3072  H   GLN A 202      13.680  -0.111  15.722  1.00  0.73           H  
ATOM   3073  HA  GLN A 202      15.202  -2.321  16.650  1.00  0.96           H  
ATOM   3074 1HB  GLN A 202      14.576   0.385  17.869  1.00  1.44           H  
ATOM   3075 2HB  GLN A 202      15.696  -0.755  18.600  1.00  1.44           H  
ATOM   3076 1HG  GLN A 202      17.129  -0.666  16.675  1.00  1.44           H  
ATOM   3077 2HG  GLN A 202      15.958   0.349  15.791  1.00  1.44           H  
ATOM   3078 1HE2 GLN A 202      18.062   2.987  16.812  1.00  1.44           H  
ATOM   3079 2HE2 GLN A 202      17.626   1.925  15.515  1.00  1.44           H  
ATOM   3080  N   TYR A 203      12.411  -1.750  18.282  1.00  0.83           N  
ATOM   3081  CA  TYR A 203      11.426  -2.358  19.165  1.00  1.28           C  
ATOM   3082  C   TYR A 203      11.069  -3.766  18.739  1.00  1.23           C  
ATOM   3083  O   TYR A 203      11.107  -4.686  19.547  1.00  1.86           O  
ATOM   3084  CB  TYR A 203      10.154  -1.525  19.259  1.00  1.92           C  
ATOM   3085  CG  TYR A 203       9.068  -2.291  19.976  1.00  1.92           C  
ATOM   3086  CD1 TYR A 203       9.156  -2.502  21.340  1.00  1.92           C  
ATOM   3087  CD2 TYR A 203       7.998  -2.811  19.257  1.00  1.92           C  
ATOM   3088  CE1 TYR A 203       8.188  -3.245  21.982  1.00  1.92           C  
ATOM   3089  CE2 TYR A 203       7.026  -3.551  19.901  1.00  1.92           C  
ATOM   3090  CZ  TYR A 203       7.127  -3.777  21.257  1.00  1.92           C  
ATOM   3091  OH  TYR A 203       6.181  -4.537  21.906  1.00  1.92           O  
ATOM   3092  H   TYR A 203      12.163  -0.884  17.822  1.00  1.00           H  
ATOM   3093  HA  TYR A 203      11.868  -2.426  20.165  1.00  1.54           H  
ATOM   3094 1HB  TYR A 203      10.352  -0.603  19.806  1.00  2.30           H  
ATOM   3095 2HB  TYR A 203       9.797  -1.262  18.266  1.00  2.30           H  
ATOM   3096  HD1 TYR A 203       9.996  -2.095  21.903  1.00  2.30           H  
ATOM   3097  HD2 TYR A 203       7.932  -2.643  18.182  1.00  2.30           H  
ATOM   3098  HE1 TYR A 203       8.263  -3.422  23.055  1.00  2.30           H  
ATOM   3099  HE2 TYR A 203       6.190  -3.968  19.338  1.00  2.30           H  
ATOM   3100  HH  TYR A 203       6.394  -4.579  22.842  1.00  2.30           H  
ATOM   3101  N   ILE A 204      10.708  -3.925  17.468  1.00  0.94           N  
ATOM   3102  CA  ILE A 204      10.312  -5.234  16.950  1.00  1.37           C  
ATOM   3103  C   ILE A 204      11.445  -6.232  17.166  1.00  1.61           C  
ATOM   3104  O   ILE A 204      11.240  -7.353  17.636  1.00  4.06           O  
ATOM   3105  CB  ILE A 204      10.014  -5.151  15.441  1.00  2.06           C  
ATOM   3106  CG1 ILE A 204       8.776  -4.292  15.181  1.00  2.06           C  
ATOM   3107  CG2 ILE A 204       9.799  -6.561  14.894  1.00  2.06           C  
ATOM   3108  CD1 ILE A 204       8.598  -3.909  13.730  1.00  2.06           C  
ATOM   3109  H   ILE A 204      10.684  -3.123  16.851  1.00  1.13           H  
ATOM   3110  HA  ILE A 204       9.431  -5.578  17.484  1.00  1.64           H  
ATOM   3111  HB  ILE A 204      10.852  -4.685  14.924  1.00  2.47           H  
ATOM   3112 1HG1 ILE A 204       7.892  -4.832  15.489  1.00  2.47           H  
ATOM   3113 2HG1 ILE A 204       8.846  -3.381  15.773  1.00  2.47           H  
ATOM   3114 1HG2 ILE A 204       9.593  -6.505  13.825  1.00  2.47           H  
ATOM   3115 2HG2 ILE A 204      10.694  -7.158  15.060  1.00  2.47           H  
ATOM   3116 3HG2 ILE A 204       8.953  -7.023  15.400  1.00  2.47           H  
ATOM   3117 1HD1 ILE A 204       7.702  -3.299  13.627  1.00  2.47           H  
ATOM   3118 2HD1 ILE A 204       9.465  -3.339  13.394  1.00  2.47           H  
ATOM   3119 3HD1 ILE A 204       8.499  -4.808  13.127  1.00  2.47           H  
ATOM   3120  N   ILE A 205      12.655  -5.797  16.837  1.00  0.83           N  
ATOM   3121  CA  ILE A 205      13.854  -6.612  16.940  1.00  0.96           C  
ATOM   3122  C   ILE A 205      14.181  -7.031  18.374  1.00  1.14           C  
ATOM   3123  O   ILE A 205      14.398  -8.211  18.653  1.00  1.60           O  
ATOM   3124  CB  ILE A 205      15.032  -5.808  16.392  1.00  1.44           C  
ATOM   3125  CG1 ILE A 205      14.845  -5.587  14.905  1.00  1.44           C  
ATOM   3126  CG2 ILE A 205      16.341  -6.534  16.655  1.00  1.44           C  
ATOM   3127  CD1 ILE A 205      15.754  -4.535  14.361  1.00  1.44           C  
ATOM   3128  H   ILE A 205      12.753  -4.861  16.459  1.00  1.00           H  
ATOM   3129  HA  ILE A 205      13.715  -7.508  16.338  1.00  1.15           H  
ATOM   3130  HB  ILE A 205      15.059  -4.830  16.868  1.00  1.73           H  
ATOM   3131 1HG1 ILE A 205      15.039  -6.518  14.376  1.00  1.73           H  
ATOM   3132 2HG1 ILE A 205      13.815  -5.294  14.713  1.00  1.73           H  
ATOM   3133 1HG2 ILE A 205      17.171  -5.947  16.261  1.00  1.73           H  
ATOM   3134 2HG2 ILE A 205      16.474  -6.667  17.729  1.00  1.73           H  
ATOM   3135 3HG2 ILE A 205      16.323  -7.509  16.168  1.00  1.73           H  
ATOM   3136 1HD1 ILE A 205      15.563  -4.416  13.298  1.00  1.73           H  
ATOM   3137 2HD1 ILE A 205      15.569  -3.587  14.864  1.00  1.73           H  
ATOM   3138 3HD1 ILE A 205      16.788  -4.832  14.521  1.00  1.73           H  
ATOM   3139  N   ASN A 206      14.228  -6.055  19.276  1.00  1.24           N  
ATOM   3140  CA  ASN A 206      14.597  -6.290  20.666  1.00  1.90           C  
ATOM   3141  C   ASN A 206      13.486  -6.911  21.512  1.00  2.00           C  
ATOM   3142  O   ASN A 206      13.767  -7.563  22.518  1.00  3.48           O  
ATOM   3143  CB  ASN A 206      15.095  -4.999  21.272  1.00  2.85           C  
ATOM   3144  CG  ASN A 206      16.445  -4.633  20.714  1.00  2.85           C  
ATOM   3145  OD1 ASN A 206      17.198  -5.512  20.276  1.00  2.85           O  
ATOM   3146  ND2 ASN A 206      16.766  -3.366  20.715  1.00  2.85           N  
ATOM   3147  H   ASN A 206      14.029  -5.108  18.990  1.00  1.49           H  
ATOM   3148  HA  ASN A 206      15.426  -6.999  20.674  1.00  2.28           H  
ATOM   3149 1HB  ASN A 206      14.390  -4.194  21.057  1.00  3.42           H  
ATOM   3150 2HB  ASN A 206      15.168  -5.100  22.354  1.00  3.42           H  
ATOM   3151 1HD2 ASN A 206      17.653  -3.077  20.353  1.00  3.42           H  
ATOM   3152 2HD2 ASN A 206      16.128  -2.688  21.076  1.00  3.42           H  
ATOM   3153  N   ALA A 207      12.228  -6.743  21.098  1.00  2.04           N  
ATOM   3154  CA  ALA A 207      11.106  -7.356  21.801  1.00  4.02           C  
ATOM   3155  C   ALA A 207      10.980  -8.833  21.442  1.00  6.94           C  
ATOM   3156  O   ALA A 207      10.283  -9.585  22.124  1.00 18.80           O  
ATOM   3157  CB  ALA A 207       9.807  -6.640  21.468  1.00  6.03           C  
ATOM   3158  H   ALA A 207      12.029  -6.169  20.292  1.00  2.45           H  
ATOM   3159  HA  ALA A 207      11.293  -7.283  22.872  1.00  4.82           H  
ATOM   3160 1HB  ALA A 207       8.986  -7.101  22.018  1.00  7.24           H  
ATOM   3161 2HB  ALA A 207       9.891  -5.591  21.751  1.00  7.24           H  
ATOM   3162 3HB  ALA A 207       9.614  -6.712  20.400  1.00  7.24           H  
ATOM   3163  N   GLY A 208      11.654  -9.245  20.369  1.00  8.96           N  
ATOM   3164  CA  GLY A 208      11.599 -10.622  19.919  1.00 11.03           C  
ATOM   3165  C   GLY A 208      10.524 -10.811  18.858  1.00  7.61           C  
ATOM   3166  O   GLY A 208      10.180 -11.943  18.520  1.00 12.98           O  
ATOM   3167  H   GLY A 208      12.218  -8.590  19.847  1.00 10.75           H  
ATOM   3168 1HA  GLY A 208      12.571 -10.912  19.517  1.00 13.24           H  
ATOM   3169 2HA  GLY A 208      11.398 -11.273  20.769  1.00 13.24           H  
ATOM   3170  N   GLY A 209       9.994  -9.706  18.331  1.00  4.30           N  
ATOM   3171  CA  GLY A 209       8.949  -9.752  17.323  1.00  3.71           C  
ATOM   3172  C   GLY A 209       7.672  -9.096  17.819  1.00  3.84           C  
ATOM   3173  O   GLY A 209       7.584  -8.683  18.976  1.00  7.14           O  
ATOM   3174  H   GLY A 209      10.328  -8.796  18.613  1.00  5.16           H  
ATOM   3175 1HA  GLY A 209       9.295  -9.239  16.428  1.00  4.45           H  
ATOM   3176 2HA  GLY A 209       8.748 -10.786  17.047  1.00  4.45           H  
ATOM   3177  N   VAL A 210       6.683  -9.005  16.932  1.00  2.36           N  
ATOM   3178  CA  VAL A 210       5.389  -8.420  17.275  1.00  3.00           C  
ATOM   3179  C   VAL A 210       4.213  -9.296  16.857  1.00  2.52           C  
ATOM   3180  O   VAL A 210       4.329 -10.152  15.976  1.00  3.88           O  
ATOM   3181  CB  VAL A 210       5.223  -7.023  16.637  1.00  4.50           C  
ATOM   3182  CG1 VAL A 210       6.278  -6.068  17.168  1.00  4.50           C  
ATOM   3183  CG2 VAL A 210       5.326  -7.138  15.124  1.00  4.50           C  
ATOM   3184  H   VAL A 210       6.847  -9.366  16.000  1.00  2.83           H  
ATOM   3185  HA  VAL A 210       5.348  -8.303  18.358  1.00  3.60           H  
ATOM   3186  HB  VAL A 210       4.248  -6.620  16.910  1.00  5.40           H  
ATOM   3187 1HG1 VAL A 210       6.131  -5.085  16.722  1.00  5.40           H  
ATOM   3188 2HG1 VAL A 210       6.188  -5.991  18.250  1.00  5.40           H  
ATOM   3189 3HG1 VAL A 210       7.269  -6.438  16.912  1.00  5.40           H  
ATOM   3190 1HG2 VAL A 210       5.195  -6.155  14.674  1.00  5.40           H  
ATOM   3191 2HG2 VAL A 210       6.305  -7.535  14.852  1.00  5.40           H  
ATOM   3192 3HG2 VAL A 210       4.549  -7.809  14.761  1.00  5.40           H  
ATOM   3193  N   THR A 211       3.073  -9.067  17.508  1.00  1.38           N  
ATOM   3194  CA  THR A 211       1.834  -9.785  17.231  1.00  1.27           C  
ATOM   3195  C   THR A 211       1.081  -9.088  16.103  1.00  0.91           C  
ATOM   3196  O   THR A 211       1.473  -7.998  15.688  1.00  0.99           O  
ATOM   3197  CB  THR A 211       0.931  -9.857  18.484  1.00  1.91           C  
ATOM   3198  OG1 THR A 211       0.518  -8.533  18.856  1.00  1.91           O  
ATOM   3199  CG2 THR A 211       1.663 -10.497  19.654  1.00  1.91           C  
ATOM   3200  H   THR A 211       3.050  -8.347  18.221  1.00  1.66           H  
ATOM   3201  HA  THR A 211       2.070 -10.799  16.912  1.00  1.52           H  
ATOM   3202  HB  THR A 211       0.049 -10.452  18.255  1.00  2.29           H  
ATOM   3203  HG1 THR A 211       1.292  -7.979  19.010  1.00  2.29           H  
ATOM   3204 1HG2 THR A 211       1.003 -10.539  20.519  1.00  2.29           H  
ATOM   3205 2HG2 THR A 211       1.961 -11.508  19.386  1.00  2.29           H  
ATOM   3206 3HG2 THR A 211       2.545  -9.908  19.902  1.00  2.29           H  
ATOM   3207  N   THR A 212       0.008  -9.719  15.623  1.00  0.80           N  
ATOM   3208  CA  THR A 212      -0.792  -9.167  14.531  1.00  0.87           C  
ATOM   3209  C   THR A 212      -1.894  -8.244  15.014  1.00  1.00           C  
ATOM   3210  O   THR A 212      -2.215  -8.224  16.201  1.00  0.97           O  
ATOM   3211  CB  THR A 212      -1.443 -10.273  13.687  1.00  1.30           C  
ATOM   3212  OG1 THR A 212      -2.377 -11.010  14.487  1.00  1.30           O  
ATOM   3213  CG2 THR A 212      -0.396 -11.217  13.142  1.00  1.30           C  
ATOM   3214  H   THR A 212      -0.253 -10.609  16.023  1.00  0.96           H  
ATOM   3215  HA  THR A 212      -0.138  -8.596  13.892  1.00  1.04           H  
ATOM   3216  HB  THR A 212      -1.977  -9.824  12.853  1.00  1.57           H  
ATOM   3217  HG1 THR A 212      -2.788 -11.691  13.947  1.00  1.57           H  
ATOM   3218 1HG2 THR A 212      -0.876 -11.990  12.541  1.00  1.57           H  
ATOM   3219 2HG2 THR A 212       0.310 -10.664  12.523  1.00  1.57           H  
ATOM   3220 3HG2 THR A 212       0.129 -11.678  13.972  1.00  1.57           H  
ATOM   3221  N   GLU A 213      -2.522  -7.546  14.065  1.00  1.66           N  
ATOM   3222  CA  GLU A 213      -3.638  -6.636  14.346  1.00  2.67           C  
ATOM   3223  C   GLU A 213      -4.808  -7.393  14.967  1.00  2.08           C  
ATOM   3224  O   GLU A 213      -5.566  -6.839  15.755  1.00  3.43           O  
ATOM   3225  CB  GLU A 213      -4.146  -5.953  13.066  1.00  4.00           C  
ATOM   3226  CG  GLU A 213      -3.238  -4.923  12.399  1.00  4.00           C  
ATOM   3227  CD  GLU A 213      -3.005  -3.666  13.194  1.00  4.00           C  
ATOM   3228  OE1 GLU A 213      -3.676  -3.466  14.179  1.00  4.00           O  
ATOM   3229  OE2 GLU A 213      -2.184  -2.875  12.775  1.00  4.00           O  
ATOM   3230  H   GLU A 213      -2.182  -7.635  13.115  1.00  1.99           H  
ATOM   3231  HA  GLU A 213      -3.301  -5.877  15.054  1.00  3.20           H  
ATOM   3232 1HB  GLU A 213      -4.361  -6.718  12.320  1.00  4.81           H  
ATOM   3233 2HB  GLU A 213      -5.090  -5.452  13.285  1.00  4.81           H  
ATOM   3234 1HG  GLU A 213      -2.276  -5.391  12.196  1.00  4.81           H  
ATOM   3235 2HG  GLU A 213      -3.682  -4.650  11.444  1.00  4.81           H  
ATOM   3236  N   ALA A 214      -4.953  -8.668  14.611  1.00  1.62           N  
ATOM   3237  CA  ALA A 214      -5.997  -9.520  15.161  1.00  2.23           C  
ATOM   3238  C   ALA A 214      -5.780  -9.778  16.654  1.00  2.12           C  
ATOM   3239  O   ALA A 214      -6.734 -10.052  17.384  1.00  2.90           O  
ATOM   3240  CB  ALA A 214      -6.045 -10.839  14.410  1.00  3.34           C  
ATOM   3241  H   ALA A 214      -4.312  -9.067  13.941  1.00  1.94           H  
ATOM   3242  HA  ALA A 214      -6.951  -9.006  15.042  1.00  2.68           H  
ATOM   3243 1HB  ALA A 214      -6.848 -11.458  14.810  1.00  4.01           H  
ATOM   3244 2HB  ALA A 214      -6.227 -10.649  13.352  1.00  4.01           H  
ATOM   3245 3HB  ALA A 214      -5.096 -11.359  14.527  1.00  4.01           H  
ATOM   3246  N   ASN A 215      -4.525  -9.708  17.102  1.00  1.90           N  
ATOM   3247  CA  ASN A 215      -4.186  -9.925  18.494  1.00  2.74           C  
ATOM   3248  C   ASN A 215      -4.214  -8.615  19.260  1.00  1.94           C  
ATOM   3249  O   ASN A 215      -4.559  -8.584  20.442  1.00  2.54           O  
ATOM   3250  CB  ASN A 215      -2.826 -10.592  18.600  1.00  4.11           C  
ATOM   3251  CG  ASN A 215      -2.842 -12.036  18.174  1.00  4.11           C  
ATOM   3252  OD1 ASN A 215      -3.214 -12.904  18.974  1.00  4.11           O  
ATOM   3253  ND2 ASN A 215      -2.469 -12.323  16.952  1.00  4.11           N  
ATOM   3254  H   ASN A 215      -3.770  -9.468  16.476  1.00  2.28           H  
ATOM   3255  HA  ASN A 215      -4.935 -10.582  18.940  1.00  3.29           H  
ATOM   3256 1HB  ASN A 215      -2.108 -10.053  17.982  1.00  4.93           H  
ATOM   3257 2HB  ASN A 215      -2.476 -10.538  19.631  1.00  4.93           H  
ATOM   3258 1HD2 ASN A 215      -2.473 -13.274  16.642  1.00  4.93           H  
ATOM   3259 2HD2 ASN A 215      -2.198 -11.604  16.312  1.00  4.93           H  
ATOM   3260  N   TYR A 216      -3.881  -7.524  18.575  1.00  1.18           N  
ATOM   3261  CA  TYR A 216      -3.914  -6.217  19.212  1.00  0.91           C  
ATOM   3262  C   TYR A 216      -4.250  -5.133  18.171  1.00  0.89           C  
ATOM   3263  O   TYR A 216      -3.358  -4.493  17.613  1.00  1.25           O  
ATOM   3264  CB  TYR A 216      -2.572  -5.972  19.901  1.00  1.36           C  
ATOM   3265  CG  TYR A 216      -2.551  -4.829  20.888  1.00  1.36           C  
ATOM   3266  CD1 TYR A 216      -3.396  -4.834  21.987  1.00  1.36           C  
ATOM   3267  CD2 TYR A 216      -1.659  -3.795  20.712  1.00  1.36           C  
ATOM   3268  CE1 TYR A 216      -3.348  -3.794  22.897  1.00  1.36           C  
ATOM   3269  CE2 TYR A 216      -1.605  -2.759  21.621  1.00  1.36           C  
ATOM   3270  CZ  TYR A 216      -2.444  -2.752  22.707  1.00  1.36           C  
ATOM   3271  OH  TYR A 216      -2.385  -1.715  23.610  1.00  1.36           O  
ATOM   3272  H   TYR A 216      -3.574  -7.606  17.614  1.00  1.42           H  
ATOM   3273  HA  TYR A 216      -4.689  -6.217  19.979  1.00  1.09           H  
ATOM   3274 1HB  TYR A 216      -2.274  -6.877  20.432  1.00  1.64           H  
ATOM   3275 2HB  TYR A 216      -1.811  -5.779  19.147  1.00  1.64           H  
ATOM   3276  HD1 TYR A 216      -4.097  -5.657  22.133  1.00  1.64           H  
ATOM   3277  HD2 TYR A 216      -0.996  -3.808  19.853  1.00  1.64           H  
ATOM   3278  HE1 TYR A 216      -4.012  -3.794  23.760  1.00  1.64           H  
ATOM   3279  HE2 TYR A 216      -0.897  -1.943  21.481  1.00  1.64           H  
ATOM   3280  HH  TYR A 216      -1.960  -0.951  23.198  1.00  1.64           H  
ATOM   3281  N   PRO A 217      -5.554  -4.951  17.890  1.00  1.03           N  
ATOM   3282  CA  PRO A 217      -6.182  -4.044  16.924  1.00  1.76           C  
ATOM   3283  C   PRO A 217      -5.822  -2.584  17.125  1.00  1.37           C  
ATOM   3284  O   PRO A 217      -5.772  -2.091  18.252  1.00  1.43           O  
ATOM   3285  CB  PRO A 217      -7.684  -4.245  17.172  1.00  2.64           C  
ATOM   3286  CG  PRO A 217      -7.793  -5.615  17.732  1.00  2.64           C  
ATOM   3287  CD  PRO A 217      -6.575  -5.757  18.596  1.00  2.64           C  
ATOM   3288  HA  PRO A 217      -5.913  -4.362  15.907  1.00  2.11           H  
ATOM   3289 1HB  PRO A 217      -8.057  -3.473  17.861  1.00  3.17           H  
ATOM   3290 2HB  PRO A 217      -8.239  -4.129  16.229  1.00  3.17           H  
ATOM   3291 1HG  PRO A 217      -8.729  -5.720  18.300  1.00  3.17           H  
ATOM   3292 2HG  PRO A 217      -7.829  -6.357  16.921  1.00  3.17           H  
ATOM   3293 1HD  PRO A 217      -6.756  -5.345  19.599  1.00  3.17           H  
ATOM   3294 2HD  PRO A 217      -6.293  -6.815  18.633  1.00  3.17           H  
ATOM   3295  N   PHE A 218      -5.610  -1.889  16.011  1.00  1.45           N  
ATOM   3296  CA  PHE A 218      -5.312  -0.468  16.039  1.00  1.38           C  
ATOM   3297  C   PHE A 218      -6.546   0.347  16.345  1.00  1.27           C  
ATOM   3298  O   PHE A 218      -7.573   0.215  15.676  1.00  1.91           O  
ATOM   3299  CB  PHE A 218      -4.689  -0.019  14.716  1.00  2.07           C  
ATOM   3300  CG  PHE A 218      -4.243   1.418  14.694  1.00  2.07           C  
ATOM   3301  CD1 PHE A 218      -3.048   1.793  15.291  1.00  2.07           C  
ATOM   3302  CD2 PHE A 218      -5.013   2.397  14.080  1.00  2.07           C  
ATOM   3303  CE1 PHE A 218      -2.631   3.110  15.273  1.00  2.07           C  
ATOM   3304  CE2 PHE A 218      -4.598   3.715  14.059  1.00  2.07           C  
ATOM   3305  CZ  PHE A 218      -3.405   4.070  14.656  1.00  2.07           C  
ATOM   3306  H   PHE A 218      -5.652  -2.365  15.119  1.00  1.74           H  
ATOM   3307  HA  PHE A 218      -4.613  -0.275  16.834  1.00  1.66           H  
ATOM   3308 1HB  PHE A 218      -3.827  -0.647  14.489  1.00  2.48           H  
ATOM   3309 2HB  PHE A 218      -5.412  -0.161  13.913  1.00  2.48           H  
ATOM   3310  HD1 PHE A 218      -2.435   1.035  15.776  1.00  2.48           H  
ATOM   3311  HD2 PHE A 218      -5.955   2.115  13.609  1.00  2.48           H  
ATOM   3312  HE1 PHE A 218      -1.689   3.389  15.745  1.00  2.48           H  
ATOM   3313  HE2 PHE A 218      -5.211   4.474  13.572  1.00  2.48           H  
ATOM   3314  HZ  PHE A 218      -3.076   5.107  14.639  1.00  2.48           H  
ATOM   3315  N   VAL A 219      -6.438   1.196  17.359  1.00  1.67           N  
ATOM   3316  CA  VAL A 219      -7.541   2.060  17.746  1.00  3.00           C  
ATOM   3317  C   VAL A 219      -7.156   3.529  17.620  1.00  2.06           C  
ATOM   3318  O   VAL A 219      -8.029   4.395  17.557  1.00  3.94           O  
ATOM   3319  CB  VAL A 219      -7.996   1.769  19.192  1.00  4.50           C  
ATOM   3320  CG1 VAL A 219      -8.487   0.333  19.304  1.00  4.50           C  
ATOM   3321  CG2 VAL A 219      -6.856   2.027  20.163  1.00  4.50           C  
ATOM   3322  H   VAL A 219      -5.563   1.243  17.860  1.00  2.00           H  
ATOM   3323  HA  VAL A 219      -8.381   1.866  17.079  1.00  3.60           H  
ATOM   3324  HB  VAL A 219      -8.834   2.421  19.435  1.00  5.40           H  
ATOM   3325 1HG1 VAL A 219      -8.828   0.143  20.322  1.00  5.40           H  
ATOM   3326 2HG1 VAL A 219      -9.313   0.176  18.610  1.00  5.40           H  
ATOM   3327 3HG1 VAL A 219      -7.673  -0.351  19.062  1.00  5.40           H  
ATOM   3328 1HG2 VAL A 219      -7.195   1.831  21.180  1.00  5.40           H  
ATOM   3329 2HG2 VAL A 219      -6.025   1.367  19.925  1.00  5.40           H  
ATOM   3330 3HG2 VAL A 219      -6.534   3.065  20.083  1.00  5.40           H  
ATOM   3331  N   GLY A 220      -5.855   3.814  17.541  1.00  1.99           N  
ATOM   3332  CA  GLY A 220      -5.425   5.194  17.356  1.00  2.04           C  
ATOM   3333  C   GLY A 220      -5.369   5.980  18.657  1.00  1.68           C  
ATOM   3334  O   GLY A 220      -5.804   7.131  18.713  1.00  2.03           O  
ATOM   3335  H   GLY A 220      -5.157   3.080  17.628  1.00  2.39           H  
ATOM   3336 1HA  GLY A 220      -4.440   5.201  16.895  1.00  2.45           H  
ATOM   3337 2HA  GLY A 220      -6.101   5.690  16.660  1.00  2.45           H  
ATOM   3338  N   SER A 221      -4.832   5.362  19.701  1.00  1.42           N  
ATOM   3339  CA  SER A 221      -4.707   6.018  20.997  1.00  1.46           C  
ATOM   3340  C   SER A 221      -3.566   5.409  21.797  1.00  1.97           C  
ATOM   3341  O   SER A 221      -3.288   4.218  21.681  1.00  5.16           O  
ATOM   3342  CB  SER A 221      -6.002   5.902  21.776  1.00  2.19           C  
ATOM   3343  OG  SER A 221      -5.889   6.518  23.031  1.00  2.19           O  
ATOM   3344  H   SER A 221      -4.496   4.416  19.593  1.00  1.70           H  
ATOM   3345  HA  SER A 221      -4.489   7.073  20.833  1.00  1.75           H  
ATOM   3346 1HB  SER A 221      -6.808   6.368  21.209  1.00  2.63           H  
ATOM   3347 2HB  SER A 221      -6.257   4.852  21.906  1.00  2.63           H  
ATOM   3348  HG  SER A 221      -5.233   6.012  23.519  1.00  2.63           H  
ATOM   3349  N   GLN A 222      -2.880   6.224  22.595  1.00  2.96           N  
ATOM   3350  CA  GLN A 222      -1.783   5.685  23.391  1.00  4.35           C  
ATOM   3351  C   GLN A 222      -2.333   4.875  24.553  1.00  2.47           C  
ATOM   3352  O   GLN A 222      -3.125   5.372  25.358  1.00  4.16           O  
ATOM   3353  CB  GLN A 222      -0.864   6.786  23.926  1.00  6.52           C  
ATOM   3354  CG  GLN A 222       0.366   6.259  24.668  1.00  6.52           C  
ATOM   3355  CD  GLN A 222       1.272   7.380  25.149  1.00  6.52           C  
ATOM   3356  OE1 GLN A 222       0.842   8.536  25.184  1.00  6.52           O  
ATOM   3357  NE2 GLN A 222       2.512   7.067  25.520  1.00  6.52           N  
ATOM   3358  H   GLN A 222      -3.126   7.203  22.660  1.00  3.55           H  
ATOM   3359  HA  GLN A 222      -1.193   5.015  22.764  1.00  5.22           H  
ATOM   3360 1HB  GLN A 222      -0.519   7.407  23.104  1.00  7.83           H  
ATOM   3361 2HB  GLN A 222      -1.422   7.426  24.610  1.00  7.83           H  
ATOM   3362 1HG  GLN A 222       0.038   5.688  25.537  1.00  7.83           H  
ATOM   3363 2HG  GLN A 222       0.939   5.619  23.998  1.00  7.83           H  
ATOM   3364 1HE2 GLN A 222       3.129   7.787  25.839  1.00  7.83           H  
ATOM   3365 2HE2 GLN A 222       2.854   6.122  25.484  1.00  7.83           H  
ATOM   3366  N   GLY A 223      -1.896   3.630  24.630  1.00  2.60           N  
ATOM   3367  CA  GLY A 223      -2.307   2.699  25.676  1.00  5.15           C  
ATOM   3368  C   GLY A 223      -1.100   2.151  26.435  1.00  4.29           C  
ATOM   3369  O   GLY A 223      -0.205   2.906  26.818  1.00  9.35           O  
ATOM   3370  H   GLY A 223      -1.256   3.305  23.918  1.00  3.12           H  
ATOM   3371 1HA  GLY A 223      -2.982   3.202  26.369  1.00  6.18           H  
ATOM   3372 2HA  GLY A 223      -2.862   1.876  25.228  1.00  6.18           H  
ATOM   3373  N   THR A 224      -1.085   0.833  26.659  1.00  7.00           N  
ATOM   3374  CA  THR A 224      -0.002   0.191  27.407  1.00  6.79           C  
ATOM   3375  C   THR A 224       0.378  -1.197  26.851  1.00  5.38           C  
ATOM   3376  O   THR A 224       0.125  -1.497  25.686  1.00  9.70           O  
ATOM   3377  CB  THR A 224      -0.367   0.101  28.911  1.00 10.19           C  
ATOM   3378  OG1 THR A 224       0.777  -0.347  29.653  1.00 10.19           O  
ATOM   3379  CG2 THR A 224      -1.539  -0.836  29.161  1.00 10.19           C  
ATOM   3380  H   THR A 224      -1.845   0.266  26.312  1.00  8.40           H  
ATOM   3381  HA  THR A 224       0.881   0.827  27.327  1.00  8.15           H  
ATOM   3382  HB  THR A 224      -0.636   1.097  29.261  1.00 12.22           H  
ATOM   3383  HG1 THR A 224       0.614  -0.229  30.592  1.00 12.22           H  
ATOM   3384 1HG2 THR A 224      -1.766  -0.853  30.227  1.00 12.22           H  
ATOM   3385 2HG2 THR A 224      -2.411  -0.479  28.612  1.00 12.22           H  
ATOM   3386 3HG2 THR A 224      -1.294  -1.841  28.832  1.00 12.22           H  
ATOM   3387  N   CYS A 225       1.024  -2.014  27.687  1.00  8.55           N  
ATOM   3388  CA  CYS A 225       1.565  -3.321  27.293  1.00 16.38           C  
ATOM   3389  C   CYS A 225       1.247  -4.463  28.271  1.00 30.84           C  
ATOM   3390  O   CYS A 225       2.235  -5.152  28.526  1.00 80.47           O  
ATOM   3391  CB  CYS A 225       3.081  -3.188  27.215  1.00 24.57           C  
ATOM   3392  SG  CYS A 225       3.951  -4.662  26.664  1.00 24.57           S  
ATOM   3393  H   CYS A 225       1.175  -1.697  28.635  1.00 10.26           H  
ATOM   3394  HA  CYS A 225       1.205  -3.573  26.305  1.00 19.66           H  
ATOM   3395 1HB  CYS A 225       3.336  -2.364  26.548  1.00 29.48           H  
ATOM   3396 2HB  CYS A 225       3.469  -2.928  28.198  1.00 29.48           H  
ATOM   3397  HG  CYS A 225       5.174  -4.151  26.765  1.00 29.48           H  
ATOM   3398  N   ASN A 226       0.071  -5.130  28.160  1.00 32.17           N  
ATOM   3399  CA  ASN A 226      -0.749  -5.573  26.994  1.00 13.33           C  
ATOM   3400  C   ASN A 226      -0.104  -6.606  26.055  1.00 11.94           C  
ATOM   3401  O   ASN A 226      -0.772  -7.573  25.691  1.00 13.63           O  
ATOM   3402  CB  ASN A 226      -1.339  -4.438  26.171  1.00 20.00           C  
ATOM   3403  CG  ASN A 226      -2.377  -3.689  26.947  1.00 20.00           C  
ATOM   3404  OD1 ASN A 226      -2.769  -4.121  28.037  1.00 20.00           O  
ATOM   3405  ND2 ASN A 226      -2.853  -2.600  26.405  1.00 20.00           N  
ATOM   3406  H   ASN A 226      -0.577  -4.730  28.825  1.00 38.60           H  
ATOM   3407  HA  ASN A 226      -1.617  -6.081  27.410  1.00 16.00           H  
ATOM   3408 1HB  ASN A 226      -0.591  -3.750  25.823  1.00 23.99           H  
ATOM   3409 2HB  ASN A 226      -1.808  -4.857  25.282  1.00 23.99           H  
ATOM   3410 1HD2 ASN A 226      -3.560  -2.076  26.879  1.00 23.99           H  
ATOM   3411 2HD2 ASN A 226      -2.525  -2.298  25.510  1.00 23.99           H  
ATOM   3412  N   THR A 227       1.176  -6.471  25.706  1.00 12.99           N  
ATOM   3413  CA  THR A 227       1.810  -7.454  24.817  1.00 13.94           C  
ATOM   3414  C   THR A 227       1.833  -8.831  25.445  1.00 11.74           C  
ATOM   3415  O   THR A 227       1.626  -9.835  24.766  1.00 13.27           O  
ATOM   3416  CB  THR A 227       3.239  -7.068  24.428  1.00 20.91           C  
ATOM   3417  OG1 THR A 227       3.224  -5.829  23.710  1.00 20.91           O  
ATOM   3418  CG2 THR A 227       3.830  -8.155  23.548  1.00 20.91           C  
ATOM   3419  H   THR A 227       1.713  -5.680  26.027  1.00 15.59           H  
ATOM   3420  HA  THR A 227       1.223  -7.516  23.902  1.00 16.73           H  
ATOM   3421  HB  THR A 227       3.854  -6.962  25.320  1.00 25.09           H  
ATOM   3422  HG1 THR A 227       2.799  -5.157  24.248  1.00 25.09           H  
ATOM   3423 1HG2 THR A 227       4.846  -7.881  23.265  1.00 25.09           H  
ATOM   3424 2HG2 THR A 227       3.845  -9.096  24.098  1.00 25.09           H  
ATOM   3425 3HG2 THR A 227       3.220  -8.268  22.653  1.00 25.09           H  
ATOM   3426  N   ASN A 228       2.060  -8.884  26.748  1.00 15.69           N  
ATOM   3427  CA  ASN A 228       2.117 -10.144  27.471  1.00 22.25           C  
ATOM   3428  C   ASN A 228       0.783 -10.896  27.459  1.00 17.87           C  
ATOM   3429  O   ASN A 228       0.753 -12.105  27.687  1.00 32.03           O  
ATOM   3430  CB  ASN A 228       2.563  -9.890  28.890  1.00 33.38           C  
ATOM   3431  CG  ASN A 228       4.013  -9.517  28.951  1.00 33.38           C  
ATOM   3432  OD1 ASN A 228       4.786  -9.849  28.046  1.00 33.38           O  
ATOM   3433  ND2 ASN A 228       4.398  -8.828  29.994  1.00 33.38           N  
ATOM   3434  H   ASN A 228       2.218  -8.024  27.256  1.00 18.83           H  
ATOM   3435  HA  ASN A 228       2.853 -10.785  26.982  1.00 26.70           H  
ATOM   3436 1HB  ASN A 228       1.970  -9.084  29.326  1.00 40.05           H  
ATOM   3437 2HB  ASN A 228       2.399 -10.783  29.493  1.00 40.05           H  
ATOM   3438 1HD2 ASN A 228       5.354  -8.548  30.082  1.00 40.05           H  
ATOM   3439 2HD2 ASN A 228       3.735  -8.578  30.699  1.00 40.05           H  
ATOM   3440  N   ALA A 229      -0.322 -10.184  27.215  1.00 10.60           N  
ATOM   3441  CA  ALA A 229      -1.636 -10.795  27.165  1.00 16.09           C  
ATOM   3442  C   ALA A 229      -2.014 -11.174  25.730  1.00 11.56           C  
ATOM   3443  O   ALA A 229      -3.056 -11.790  25.502  1.00 13.45           O  
ATOM   3444  CB  ALA A 229      -2.671  -9.848  27.747  1.00 24.13           C  
ATOM   3445  H   ALA A 229      -0.264  -9.196  27.014  1.00 12.72           H  
ATOM   3446  HA  ALA A 229      -1.612 -11.708  27.762  1.00 19.31           H  
ATOM   3447 1HB  ALA A 229      -3.652 -10.322  27.729  1.00 28.96           H  
ATOM   3448 2HB  ALA A 229      -2.402  -9.606  28.775  1.00 28.96           H  
ATOM   3449 3HB  ALA A 229      -2.700  -8.934  27.155  1.00 28.96           H  
ATOM   3450  N   ALA A 230      -1.180 -10.784  24.761  1.00 10.16           N  
ATOM   3451  CA  ALA A 230      -1.437 -11.062  23.356  1.00  7.52           C  
ATOM   3452  C   ALA A 230      -0.774 -12.366  22.914  1.00  4.92           C  
ATOM   3453  O   ALA A 230      -1.040 -12.850  21.814  1.00  5.76           O  
ATOM   3454  CB  ALA A 230      -0.953  -9.900  22.505  1.00 11.28           C  
ATOM   3455  H   ALA A 230      -0.325 -10.298  24.984  1.00 12.19           H  
ATOM   3456  HA  ALA A 230      -2.514 -11.172  23.223  1.00  9.02           H  
ATOM   3457 1HB  ALA A 230      -1.176 -10.097  21.458  1.00 13.54           H  
ATOM   3458 2HB  ALA A 230      -1.457  -8.985  22.818  1.00 13.54           H  
ATOM   3459 3HB  ALA A 230       0.121  -9.784  22.634  1.00 13.54           H  
ATOM   3460  N   SER A 231       0.066 -12.937  23.790  1.00  5.44           N  
ATOM   3461  CA  SER A 231       0.754 -14.204  23.534  1.00  5.57           C  
ATOM   3462  C   SER A 231       1.833 -14.121  22.454  1.00  4.31           C  
ATOM   3463  O   SER A 231       2.245 -13.035  22.040  1.00  4.37           O  
ATOM   3464  CB  SER A 231      -0.244 -15.286  23.164  1.00  8.36           C  
ATOM   3465  OG  SER A 231       0.365 -16.550  23.187  1.00  8.36           O  
ATOM   3466  H   SER A 231       0.241 -12.478  24.671  1.00  6.53           H  
ATOM   3467  HA  SER A 231       1.242 -14.508  24.461  1.00  6.68           H  
ATOM   3468 1HB  SER A 231      -1.075 -15.265  23.868  1.00 10.03           H  
ATOM   3469 2HB  SER A 231      -0.648 -15.098  22.171  1.00 10.03           H  
ATOM   3470  HG  SER A 231      -0.328 -17.181  22.972  1.00 10.03           H  
ATOM   3471  N   GLN A 232       2.328 -15.299  22.073  1.00  5.77           N  
ATOM   3472  CA  GLN A 232       3.360 -15.498  21.055  1.00  6.38           C  
ATOM   3473  C   GLN A 232       3.243 -14.569  19.853  1.00  2.77           C  
ATOM   3474  O   GLN A 232       2.180 -14.462  19.228  1.00  2.74           O  
ATOM   3475  CB  GLN A 232       3.341 -16.952  20.587  1.00  9.57           C  
ATOM   3476  CG  GLN A 232       4.292 -17.265  19.447  1.00  9.57           C  
ATOM   3477  CD  GLN A 232       5.752 -17.188  19.837  1.00  9.57           C  
ATOM   3478  OE1 GLN A 232       6.194 -17.767  20.833  1.00  9.57           O  
ATOM   3479  NE2 GLN A 232       6.513 -16.457  19.034  1.00  9.57           N  
ATOM   3480  H   GLN A 232       1.924 -16.123  22.497  1.00  6.92           H  
ATOM   3481  HA  GLN A 232       4.329 -15.301  21.524  1.00  7.66           H  
ATOM   3482 1HB  GLN A 232       3.595 -17.604  21.422  1.00 11.48           H  
ATOM   3483 2HB  GLN A 232       2.333 -17.213  20.265  1.00 11.48           H  
ATOM   3484 1HG  GLN A 232       4.090 -18.277  19.096  1.00 11.48           H  
ATOM   3485 2HG  GLN A 232       4.119 -16.554  18.641  1.00 11.48           H  
ATOM   3486 1HE2 GLN A 232       7.491 -16.355  19.221  1.00 11.48           H  
ATOM   3487 2HE2 GLN A 232       6.097 -15.997  18.244  1.00 11.48           H  
ATOM   3488  N   VAL A 233       4.354 -13.922  19.521  1.00  2.67           N  
ATOM   3489  CA  VAL A 233       4.423 -12.978  18.416  1.00  2.29           C  
ATOM   3490  C   VAL A 233       4.430 -13.668  17.056  1.00  1.26           C  
ATOM   3491  O   VAL A 233       4.831 -14.829  16.933  1.00  2.74           O  
ATOM   3492  CB  VAL A 233       5.671 -12.104  18.576  1.00  3.44           C  
ATOM   3493  CG1 VAL A 233       5.592 -11.337  19.890  1.00  3.44           C  
ATOM   3494  CG2 VAL A 233       6.910 -12.972  18.547  1.00  3.44           C  
ATOM   3495  H   VAL A 233       5.186 -14.078  20.073  1.00  3.20           H  
ATOM   3496  HA  VAL A 233       3.550 -12.335  18.465  1.00  2.75           H  
ATOM   3497  HB  VAL A 233       5.714 -11.384  17.766  1.00  4.12           H  
ATOM   3498 1HG1 VAL A 233       6.475 -10.709  20.000  1.00  4.12           H  
ATOM   3499 2HG1 VAL A 233       4.700 -10.712  19.898  1.00  4.12           H  
ATOM   3500 3HG1 VAL A 233       5.548 -12.041  20.721  1.00  4.12           H  
ATOM   3501 1HG2 VAL A 233       7.790 -12.344  18.660  1.00  4.12           H  
ATOM   3502 2HG2 VAL A 233       6.870 -13.688  19.367  1.00  4.12           H  
ATOM   3503 3HG2 VAL A 233       6.964 -13.507  17.599  1.00  4.12           H  
ATOM   3504  N   ALA A 234       3.972 -12.937  16.037  1.00  0.99           N  
ATOM   3505  CA  ALA A 234       3.838 -13.469  14.687  1.00  0.66           C  
ATOM   3506  C   ALA A 234       5.059 -13.237  13.804  1.00  0.73           C  
ATOM   3507  O   ALA A 234       5.368 -14.074  12.954  1.00  1.64           O  
ATOM   3508  CB  ALA A 234       2.628 -12.851  14.017  1.00  0.99           C  
ATOM   3509  H   ALA A 234       3.701 -11.978  16.200  1.00  1.19           H  
ATOM   3510  HA  ALA A 234       3.686 -14.544  14.770  1.00  0.79           H  
ATOM   3511 1HB  ALA A 234       2.502 -13.287  13.027  1.00  1.19           H  
ATOM   3512 2HB  ALA A 234       1.741 -13.053  14.616  1.00  1.19           H  
ATOM   3513 3HB  ALA A 234       2.770 -11.777  13.926  1.00  1.19           H  
ATOM   3514  N   ALA A 235       5.757 -12.117  13.983  1.00  1.30           N  
ATOM   3515  CA  ALA A 235       6.900 -11.855  13.111  1.00  1.56           C  
ATOM   3516  C   ALA A 235       8.056 -11.217  13.857  1.00  1.22           C  
ATOM   3517  O   ALA A 235       7.888 -10.246  14.595  1.00  1.15           O  
ATOM   3518  CB  ALA A 235       6.475 -10.963  11.956  1.00  2.34           C  
ATOM   3519  H   ALA A 235       5.478 -11.445  14.690  1.00  1.56           H  
ATOM   3520  HA  ALA A 235       7.247 -12.810  12.713  1.00  1.87           H  
ATOM   3521 1HB  ALA A 235       7.322 -10.798  11.289  1.00  2.81           H  
ATOM   3522 2HB  ALA A 235       5.668 -11.443  11.403  1.00  2.81           H  
ATOM   3523 3HB  ALA A 235       6.130 -10.008  12.347  1.00  2.81           H  
ATOM   3524  N   THR A 236       9.244 -11.781  13.643  1.00  1.86           N  
ATOM   3525  CA  THR A 236      10.465 -11.342  14.310  1.00  2.35           C  
ATOM   3526  C   THR A 236      11.518 -10.830  13.332  1.00  1.71           C  
ATOM   3527  O   THR A 236      11.832 -11.495  12.345  1.00  2.91           O  
ATOM   3528  CB  THR A 236      11.082 -12.509  15.112  1.00  3.53           C  
ATOM   3529  OG1 THR A 236      10.149 -12.975  16.097  1.00  3.53           O  
ATOM   3530  CG2 THR A 236      12.370 -12.072  15.797  1.00  3.53           C  
ATOM   3531  H   THR A 236       9.299 -12.565  13.006  1.00  2.23           H  
ATOM   3532  HA  THR A 236      10.216 -10.532  14.990  1.00  2.82           H  
ATOM   3533  HB  THR A 236      11.304 -13.329  14.429  1.00  4.23           H  
ATOM   3534  HG1 THR A 236      10.156 -12.395  16.864  1.00  4.23           H  
ATOM   3535 1HG2 THR A 236      12.790 -12.912  16.349  1.00  4.23           H  
ATOM   3536 2HG2 THR A 236      13.088 -11.737  15.048  1.00  4.23           H  
ATOM   3537 3HG2 THR A 236      12.159 -11.256  16.485  1.00  4.23           H  
ATOM   3538  N   LEU A 237      12.075  -9.656  13.620  1.00  1.50           N  
ATOM   3539  CA  LEU A 237      13.157  -9.109  12.805  1.00  1.08           C  
ATOM   3540  C   LEU A 237      14.524  -9.439  13.381  1.00  1.13           C  
ATOM   3541  O   LEU A 237      14.706  -9.505  14.597  1.00  1.48           O  
ATOM   3542  CB  LEU A 237      13.027  -7.597  12.653  1.00  1.62           C  
ATOM   3543  CG  LEU A 237      11.813  -7.104  11.880  1.00  1.62           C  
ATOM   3544  CD1 LEU A 237      11.794  -5.580  11.912  1.00  1.62           C  
ATOM   3545  CD2 LEU A 237      11.910  -7.636  10.456  1.00  1.62           C  
ATOM   3546  H   LEU A 237      11.759  -9.145  14.432  1.00  1.80           H  
ATOM   3547  HA  LEU A 237      13.096  -9.555  11.813  1.00  1.30           H  
ATOM   3548 1HB  LEU A 237      12.968  -7.163  13.647  1.00  1.94           H  
ATOM   3549 2HB  LEU A 237      13.919  -7.214  12.158  1.00  1.94           H  
ATOM   3550  HG  LEU A 237      10.897  -7.469  12.342  1.00  1.94           H  
ATOM   3551 1HD1 LEU A 237      10.931  -5.214  11.357  1.00  1.94           H  
ATOM   3552 2HD1 LEU A 237      11.733  -5.237  12.944  1.00  1.94           H  
ATOM   3553 3HD1 LEU A 237      12.707  -5.197  11.459  1.00  1.94           H  
ATOM   3554 1HD2 LEU A 237      11.057  -7.294   9.873  1.00  1.94           H  
ATOM   3555 2HD2 LEU A 237      12.830  -7.276   9.997  1.00  1.94           H  
ATOM   3556 3HD2 LEU A 237      11.921  -8.726  10.477  1.00  1.94           H  
ATOM   3557  N   THR A 238      15.476  -9.655  12.481  1.00  1.08           N  
ATOM   3558  CA  THR A 238      16.853  -9.973  12.820  1.00  1.21           C  
ATOM   3559  C   THR A 238      17.645  -8.715  13.142  1.00  1.04           C  
ATOM   3560  O   THR A 238      18.376  -8.663  14.132  1.00  1.10           O  
ATOM   3561  CB  THR A 238      17.523 -10.723  11.654  1.00  1.81           C  
ATOM   3562  OG1 THR A 238      16.817 -11.948  11.409  1.00  1.81           O  
ATOM   3563  CG2 THR A 238      18.979 -11.018  11.961  1.00  1.81           C  
ATOM   3564  H   THR A 238      15.242  -9.572  11.502  1.00  1.30           H  
ATOM   3565  HA  THR A 238      16.856 -10.614  13.701  1.00  1.45           H  
ATOM   3566  HB  THR A 238      17.467 -10.105  10.759  1.00  2.18           H  
ATOM   3567  HG1 THR A 238      16.843 -12.156  10.466  1.00  2.18           H  
ATOM   3568 1HG2 THR A 238      19.429 -11.540  11.116  1.00  2.18           H  
ATOM   3569 2HG2 THR A 238      19.511 -10.083  12.136  1.00  2.18           H  
ATOM   3570 3HG2 THR A 238      19.045 -11.644  12.850  1.00  2.18           H  
ATOM   3571  N   SER A 239      17.497  -7.705  12.293  1.00  0.87           N  
ATOM   3572  CA  SER A 239      18.192  -6.442  12.469  1.00  0.79           C  
ATOM   3573  C   SER A 239      17.539  -5.345  11.641  1.00  0.53           C  
ATOM   3574  O   SER A 239      16.367  -5.449  11.279  1.00  0.43           O  
ATOM   3575  CB  SER A 239      19.653  -6.593  12.076  1.00  1.19           C  
ATOM   3576  OG  SER A 239      20.383  -5.451  12.429  1.00  1.19           O  
ATOM   3577  H   SER A 239      16.880  -7.820  11.500  1.00  1.04           H  
ATOM   3578  HA  SER A 239      18.139  -6.160  13.519  1.00  0.95           H  
ATOM   3579 1HB  SER A 239      20.077  -7.466  12.573  1.00  1.42           H  
ATOM   3580 2HB  SER A 239      19.729  -6.761  11.002  1.00  1.42           H  
ATOM   3581  HG  SER A 239      21.302  -5.651  12.231  1.00  1.42           H  
ATOM   3582  N   PHE A 240      18.296  -4.298  11.346  1.00  0.63           N  
ATOM   3583  CA  PHE A 240      17.805  -3.212  10.515  1.00  0.73           C  
ATOM   3584  C   PHE A 240      18.992  -2.530   9.862  1.00  0.74           C  
ATOM   3585  O   PHE A 240      20.135  -2.744  10.267  1.00  1.32           O  
ATOM   3586  CB  PHE A 240      17.014  -2.194  11.341  1.00  1.09           C  
ATOM   3587  CG  PHE A 240      17.853  -1.414  12.315  1.00  1.09           C  
ATOM   3588  CD1 PHE A 240      18.331  -0.157  11.970  1.00  1.09           C  
ATOM   3589  CD2 PHE A 240      18.186  -1.925  13.558  1.00  1.09           C  
ATOM   3590  CE1 PHE A 240      19.112   0.570  12.847  1.00  1.09           C  
ATOM   3591  CE2 PHE A 240      18.967  -1.204  14.437  1.00  1.09           C  
ATOM   3592  CZ  PHE A 240      19.430   0.047  14.082  1.00  1.09           C  
ATOM   3593  H   PHE A 240      19.240  -4.271  11.699  1.00  0.76           H  
ATOM   3594  HA  PHE A 240      17.162  -3.621   9.734  1.00  0.88           H  
ATOM   3595 1HB  PHE A 240      16.521  -1.488  10.674  1.00  1.31           H  
ATOM   3596 2HB  PHE A 240      16.236  -2.711  11.900  1.00  1.31           H  
ATOM   3597  HD1 PHE A 240      18.083   0.256  10.991  1.00  1.31           H  
ATOM   3598  HD2 PHE A 240      17.832  -2.912  13.841  1.00  1.31           H  
ATOM   3599  HE1 PHE A 240      19.479   1.556  12.559  1.00  1.31           H  
ATOM   3600  HE2 PHE A 240      19.221  -1.622  15.411  1.00  1.31           H  
ATOM   3601  HZ  PHE A 240      20.047   0.617  14.774  1.00  1.31           H  
ATOM   3602  N   GLN A 241      18.726  -1.699   8.869  1.00  1.16           N  
ATOM   3603  CA  GLN A 241      19.793  -0.985   8.191  1.00  1.29           C  
ATOM   3604  C   GLN A 241      19.340   0.356   7.661  1.00  1.37           C  
ATOM   3605  O   GLN A 241      18.245   0.499   7.118  1.00  3.01           O  
ATOM   3606  CB  GLN A 241      20.352  -1.808   7.046  1.00  1.94           C  
ATOM   3607  CG  GLN A 241      21.470  -1.115   6.302  1.00  1.94           C  
ATOM   3608  CD  GLN A 241      22.051  -1.948   5.186  1.00  1.94           C  
ATOM   3609  OE1 GLN A 241      22.041  -3.182   5.228  1.00  1.94           O  
ATOM   3610  NE2 GLN A 241      22.559  -1.269   4.164  1.00  1.94           N  
ATOM   3611  H   GLN A 241      17.771  -1.575   8.566  1.00  1.39           H  
ATOM   3612  HA  GLN A 241      20.592  -0.806   8.909  1.00  1.55           H  
ATOM   3613 1HB  GLN A 241      20.758  -2.737   7.442  1.00  2.32           H  
ATOM   3614 2HB  GLN A 241      19.559  -2.061   6.352  1.00  2.32           H  
ATOM   3615 1HG  GLN A 241      21.087  -0.194   5.865  1.00  2.32           H  
ATOM   3616 2HG  GLN A 241      22.260  -0.890   7.014  1.00  2.32           H  
ATOM   3617 1HE2 GLN A 241      22.955  -1.756   3.385  1.00  2.32           H  
ATOM   3618 2HE2 GLN A 241      22.540  -0.269   4.173  1.00  2.32           H  
ATOM   3619  N   ASP A 242      20.195   1.351   7.830  1.00  1.28           N  
ATOM   3620  CA  ASP A 242      19.879   2.688   7.390  1.00  1.67           C  
ATOM   3621  C   ASP A 242      20.310   2.926   5.952  1.00  3.51           C  
ATOM   3622  O   ASP A 242      21.319   2.390   5.488  1.00 13.74           O  
ATOM   3623  CB  ASP A 242      20.568   3.690   8.302  1.00  2.50           C  
ATOM   3624  CG  ASP A 242      20.051   3.624   9.727  1.00  2.50           C  
ATOM   3625  OD1 ASP A 242      18.866   3.727   9.932  1.00  2.50           O  
ATOM   3626  OD2 ASP A 242      20.859   3.389  10.596  1.00  2.50           O  
ATOM   3627  H   ASP A 242      21.085   1.192   8.291  1.00  1.54           H  
ATOM   3628  HA  ASP A 242      18.801   2.833   7.455  1.00  2.00           H  
ATOM   3629 1HB  ASP A 242      21.641   3.502   8.308  1.00  3.01           H  
ATOM   3630 2HB  ASP A 242      20.415   4.699   7.920  1.00  3.01           H  
ATOM   3631  N   VAL A 243      19.541   3.751   5.264  1.00  2.34           N  
ATOM   3632  CA  VAL A 243      19.831   4.167   3.903  1.00  4.14           C  
ATOM   3633  C   VAL A 243      20.632   5.451   3.957  1.00  1.30           C  
ATOM   3634  O   VAL A 243      20.282   6.356   4.718  1.00  1.07           O  
ATOM   3635  CB  VAL A 243      18.538   4.405   3.122  1.00  6.21           C  
ATOM   3636  CG1 VAL A 243      18.846   4.940   1.743  1.00  6.21           C  
ATOM   3637  CG2 VAL A 243      17.740   3.122   3.025  1.00  6.21           C  
ATOM   3638  H   VAL A 243      18.716   4.133   5.708  1.00  2.81           H  
ATOM   3639  HA  VAL A 243      20.421   3.394   3.409  1.00  4.97           H  
ATOM   3640  HB  VAL A 243      17.963   5.155   3.647  1.00  7.45           H  
ATOM   3641 1HG1 VAL A 243      17.911   5.129   1.217  1.00  7.45           H  
ATOM   3642 2HG1 VAL A 243      19.406   5.870   1.829  1.00  7.45           H  
ATOM   3643 3HG1 VAL A 243      19.434   4.207   1.193  1.00  7.45           H  
ATOM   3644 1HG2 VAL A 243      16.815   3.312   2.483  1.00  7.45           H  
ATOM   3645 2HG2 VAL A 243      18.325   2.373   2.493  1.00  7.45           H  
ATOM   3646 3HG2 VAL A 243      17.508   2.762   4.027  1.00  7.45           H  
ATOM   3647  N   THR A 244      21.716   5.530   3.184  1.00  2.27           N  
ATOM   3648  CA  THR A 244      22.564   6.719   3.211  1.00  2.12           C  
ATOM   3649  C   THR A 244      21.730   7.971   2.999  1.00  1.24           C  
ATOM   3650  O   THR A 244      21.016   8.101   2.002  1.00  1.31           O  
ATOM   3651  CB  THR A 244      23.677   6.649   2.153  1.00  3.18           C  
ATOM   3652  OG1 THR A 244      24.463   5.469   2.361  1.00  3.18           O  
ATOM   3653  CG2 THR A 244      24.574   7.870   2.263  1.00  3.18           C  
ATOM   3654  H   THR A 244      21.954   4.758   2.577  1.00  2.72           H  
ATOM   3655  HA  THR A 244      23.033   6.796   4.189  1.00  2.54           H  
ATOM   3656  HB  THR A 244      23.238   6.617   1.158  1.00  3.82           H  
ATOM   3657  HG1 THR A 244      24.854   5.497   3.238  1.00  3.82           H  
ATOM   3658 1HG2 THR A 244      25.363   7.812   1.513  1.00  3.82           H  
ATOM   3659 2HG2 THR A 244      23.984   8.772   2.100  1.00  3.82           H  
ATOM   3660 3HG2 THR A 244      25.021   7.905   3.256  1.00  3.82           H  
ATOM   3661  N   ALA A 245      21.825   8.883   3.961  1.00  1.08           N  
ATOM   3662  CA  ALA A 245      21.057  10.116   3.940  1.00  0.97           C  
ATOM   3663  C   ALA A 245      21.465  10.995   2.778  1.00  0.98           C  
ATOM   3664  O   ALA A 245      22.649  11.113   2.456  1.00  1.12           O  
ATOM   3665  CB  ALA A 245      21.232  10.866   5.249  1.00  1.46           C  
ATOM   3666  H   ALA A 245      22.442   8.708   4.741  1.00  1.30           H  
ATOM   3667  HA  ALA A 245      20.005   9.858   3.816  1.00  1.16           H  
ATOM   3668 1HB  ALA A 245      20.628  11.774   5.232  1.00  1.75           H  
ATOM   3669 2HB  ALA A 245      20.910  10.233   6.076  1.00  1.75           H  
ATOM   3670 3HB  ALA A 245      22.280  11.130   5.381  1.00  1.75           H  
ATOM   3671  N   ASN A 246      20.466  11.616   2.163  1.00  0.91           N  
ATOM   3672  CA  ASN A 246      20.635  12.500   1.021  1.00  0.90           C  
ATOM   3673  C   ASN A 246      21.241  11.771  -0.176  1.00  0.85           C  
ATOM   3674  O   ASN A 246      22.046  12.341  -0.915  1.00  0.84           O  
ATOM   3675  CB  ASN A 246      21.464  13.710   1.403  1.00  1.35           C  
ATOM   3676  CG  ASN A 246      20.796  14.548   2.458  1.00  1.35           C  
ATOM   3677  OD1 ASN A 246      19.575  14.742   2.443  1.00  1.35           O  
ATOM   3678  ND2 ASN A 246      21.578  15.052   3.379  1.00  1.35           N  
ATOM   3679  H   ASN A 246      19.530  11.454   2.496  1.00  1.09           H  
ATOM   3680  HA  ASN A 246      19.648  12.849   0.714  1.00  1.08           H  
ATOM   3681 1HB  ASN A 246      22.442  13.398   1.768  1.00  1.62           H  
ATOM   3682 2HB  ASN A 246      21.631  14.325   0.522  1.00  1.62           H  
ATOM   3683 1HD2 ASN A 246      21.194  15.618   4.108  1.00  1.62           H  
ATOM   3684 2HD2 ASN A 246      22.561  14.869   3.353  1.00  1.62           H  
ATOM   3685  N   SER A 247      20.840  10.513  -0.373  1.00  0.87           N  
ATOM   3686  CA  SER A 247      21.327   9.723  -1.494  1.00  0.90           C  
ATOM   3687  C   SER A 247      20.207   8.969  -2.170  1.00  0.84           C  
ATOM   3688  O   SER A 247      19.735   7.943  -1.672  1.00  0.80           O  
ATOM   3689  CB  SER A 247      22.376   8.724  -1.065  1.00  1.35           C  
ATOM   3690  OG  SER A 247      22.787   7.950  -2.165  1.00  1.35           O  
ATOM   3691  H   SER A 247      20.181  10.098   0.271  1.00  1.04           H  
ATOM   3692  HA  SER A 247      21.771  10.399  -2.225  1.00  1.08           H  
ATOM   3693 1HB  SER A 247      23.231   9.246  -0.638  1.00  1.62           H  
ATOM   3694 2HB  SER A 247      21.966   8.077  -0.293  1.00  1.62           H  
ATOM   3695  HG  SER A 247      23.297   8.541  -2.725  1.00  1.62           H  
ATOM   3696  N   GLU A 248      19.823   9.475  -3.332  1.00  1.07           N  
ATOM   3697  CA  GLU A 248      18.782   8.890  -4.152  1.00  1.06           C  
ATOM   3698  C   GLU A 248      19.180   7.505  -4.633  1.00  0.83           C  
ATOM   3699  O   GLU A 248      18.340   6.611  -4.722  1.00  1.03           O  
ATOM   3700  CB  GLU A 248      18.524   9.790  -5.354  1.00  1.59           C  
ATOM   3701  CG  GLU A 248      17.822  11.112  -5.068  1.00  1.59           C  
ATOM   3702  CD  GLU A 248      16.365  10.946  -4.762  1.00  1.59           C  
ATOM   3703  OE1 GLU A 248      15.699  10.324  -5.555  1.00  1.59           O  
ATOM   3704  OE2 GLU A 248      15.912  11.437  -3.756  1.00  1.59           O  
ATOM   3705  H   GLU A 248      20.272  10.321  -3.657  1.00  1.28           H  
ATOM   3706  HA  GLU A 248      17.872   8.803  -3.556  1.00  1.27           H  
ATOM   3707 1HB  GLU A 248      19.471  10.022  -5.841  1.00  1.91           H  
ATOM   3708 2HB  GLU A 248      17.922   9.240  -6.064  1.00  1.91           H  
ATOM   3709 1HG  GLU A 248      18.307  11.589  -4.216  1.00  1.91           H  
ATOM   3710 2HG  GLU A 248      17.937  11.768  -5.930  1.00  1.91           H  
ATOM   3711  N   ALA A 249      20.468   7.345  -4.942  1.00  0.73           N  
ATOM   3712  CA  ALA A 249      21.014   6.082  -5.409  1.00  0.73           C  
ATOM   3713  C   ALA A 249      20.942   5.017  -4.329  1.00  0.55           C  
ATOM   3714  O   ALA A 249      20.526   3.889  -4.604  1.00  0.56           O  
ATOM   3715  CB  ALA A 249      22.453   6.268  -5.858  1.00  1.09           C  
ATOM   3716  H   ALA A 249      21.094   8.132  -4.848  1.00  0.88           H  
ATOM   3717  HA  ALA A 249      20.417   5.745  -6.256  1.00  0.88           H  
ATOM   3718 1HB  ALA A 249      22.845   5.321  -6.229  1.00  1.31           H  
ATOM   3719 2HB  ALA A 249      22.494   7.013  -6.652  1.00  1.31           H  
ATOM   3720 3HB  ALA A 249      23.058   6.603  -5.017  1.00  1.31           H  
ATOM   3721  N   ALA A 250      21.326   5.379  -3.097  1.00  0.50           N  
ATOM   3722  CA  ALA A 250      21.276   4.430  -1.994  1.00  0.48           C  
ATOM   3723  C   ALA A 250      19.852   3.986  -1.742  1.00  0.38           C  
ATOM   3724  O   ALA A 250      19.600   2.798  -1.530  1.00  0.43           O  
ATOM   3725  CB  ALA A 250      21.857   5.041  -0.733  1.00  0.72           C  
ATOM   3726  H   ALA A 250      21.677   6.315  -2.911  1.00  0.60           H  
ATOM   3727  HA  ALA A 250      21.862   3.553  -2.272  1.00  0.58           H  
ATOM   3728 1HB  ALA A 250      21.829   4.308   0.073  1.00  0.86           H  
ATOM   3729 2HB  ALA A 250      22.889   5.339  -0.918  1.00  0.86           H  
ATOM   3730 3HB  ALA A 250      21.273   5.914  -0.450  1.00  0.86           H  
ATOM   3731  N   LEU A 251      18.925   4.944  -1.780  1.00  0.42           N  
ATOM   3732  CA  LEU A 251      17.524   4.644  -1.567  1.00  0.47           C  
ATOM   3733  C   LEU A 251      17.002   3.720  -2.635  1.00  0.45           C  
ATOM   3734  O   LEU A 251      16.308   2.762  -2.319  1.00  0.62           O  
ATOM   3735  CB  LEU A 251      16.684   5.928  -1.523  1.00  0.70           C  
ATOM   3736  CG  LEU A 251      15.176   5.711  -1.302  1.00  0.70           C  
ATOM   3737  CD1 LEU A 251      14.968   4.977   0.013  1.00  0.70           C  
ATOM   3738  CD2 LEU A 251      14.463   7.060  -1.275  1.00  0.70           C  
ATOM   3739  H   LEU A 251      19.198   5.909  -1.939  1.00  0.50           H  
ATOM   3740  HA  LEU A 251      17.422   4.136  -0.611  1.00  0.56           H  
ATOM   3741 1HB  LEU A 251      17.054   6.560  -0.717  1.00  0.85           H  
ATOM   3742 2HB  LEU A 251      16.810   6.462  -2.465  1.00  0.85           H  
ATOM   3743  HG  LEU A 251      14.771   5.096  -2.104  1.00  0.85           H  
ATOM   3744 1HD1 LEU A 251      13.902   4.815   0.175  1.00  0.85           H  
ATOM   3745 2HD1 LEU A 251      15.480   4.016  -0.021  1.00  0.85           H  
ATOM   3746 3HD1 LEU A 251      15.372   5.575   0.827  1.00  0.85           H  
ATOM   3747 1HD2 LEU A 251      13.395   6.904  -1.116  1.00  0.85           H  
ATOM   3748 2HD2 LEU A 251      14.865   7.669  -0.465  1.00  0.85           H  
ATOM   3749 3HD2 LEU A 251      14.616   7.574  -2.223  1.00  0.85           H  
ATOM   3750  N   LEU A 252      17.331   3.997  -3.892  1.00  0.60           N  
ATOM   3751  CA  LEU A 252      16.838   3.192  -4.997  1.00  0.97           C  
ATOM   3752  C   LEU A 252      17.316   1.758  -4.905  1.00  0.93           C  
ATOM   3753  O   LEU A 252      16.536   0.837  -5.148  1.00  1.39           O  
ATOM   3754  CB  LEU A 252      17.246   3.830  -6.328  1.00  1.46           C  
ATOM   3755  CG  LEU A 252      16.703   3.142  -7.573  1.00  1.46           C  
ATOM   3756  CD1 LEU A 252      15.194   3.082  -7.477  1.00  1.46           C  
ATOM   3757  CD2 LEU A 252      17.103   3.956  -8.793  1.00  1.46           C  
ATOM   3758  H   LEU A 252      17.906   4.803  -4.099  1.00  0.72           H  
ATOM   3759  HA  LEU A 252      15.750   3.182  -4.950  1.00  1.16           H  
ATOM   3760 1HB  LEU A 252      16.919   4.866  -6.350  1.00  1.75           H  
ATOM   3761 2HB  LEU A 252      18.334   3.818  -6.395  1.00  1.75           H  
ATOM   3762  HG  LEU A 252      17.090   2.130  -7.646  1.00  1.75           H  
ATOM   3763 1HD1 LEU A 252      14.796   2.598  -8.368  1.00  1.75           H  
ATOM   3764 2HD1 LEU A 252      14.906   2.510  -6.595  1.00  1.75           H  
ATOM   3765 3HD1 LEU A 252      14.795   4.093  -7.403  1.00  1.75           H  
ATOM   3766 1HD2 LEU A 252      16.706   3.483  -9.692  1.00  1.75           H  
ATOM   3767 2HD2 LEU A 252      16.699   4.965  -8.705  1.00  1.75           H  
ATOM   3768 3HD2 LEU A 252      18.190   4.004  -8.857  1.00  1.75           H  
ATOM   3769  N   GLN A 253      18.583   1.561  -4.544  1.00  0.89           N  
ATOM   3770  CA  GLN A 253      19.096   0.210  -4.386  1.00  1.57           C  
ATOM   3771  C   GLN A 253      18.402  -0.499  -3.227  1.00  1.29           C  
ATOM   3772  O   GLN A 253      18.107  -1.690  -3.321  1.00  1.53           O  
ATOM   3773  CB  GLN A 253      20.608   0.223  -4.170  1.00  2.35           C  
ATOM   3774  CG  GLN A 253      21.239  -1.163  -4.132  1.00  2.35           C  
ATOM   3775  CD  GLN A 253      21.110  -1.912  -5.452  1.00  2.35           C  
ATOM   3776  OE1 GLN A 253      21.480  -1.395  -6.509  1.00  2.35           O  
ATOM   3777  NE2 GLN A 253      20.589  -3.132  -5.395  1.00  2.35           N  
ATOM   3778  H   GLN A 253      19.198   2.351  -4.383  1.00  1.07           H  
ATOM   3779  HA  GLN A 253      18.883  -0.351  -5.291  1.00  1.88           H  
ATOM   3780 1HB  GLN A 253      21.085   0.791  -4.968  1.00  2.83           H  
ATOM   3781 2HB  GLN A 253      20.837   0.725  -3.230  1.00  2.83           H  
ATOM   3782 1HG  GLN A 253      22.299  -1.057  -3.903  1.00  2.83           H  
ATOM   3783 2HG  GLN A 253      20.748  -1.751  -3.357  1.00  2.83           H  
ATOM   3784 1HE2 GLN A 253      20.482  -3.670  -6.232  1.00  2.83           H  
ATOM   3785 2HE2 GLN A 253      20.305  -3.513  -4.515  1.00  2.83           H  
ATOM   3786  N   ALA A 254      18.118   0.234  -2.145  1.00  1.10           N  
ATOM   3787  CA  ALA A 254      17.401  -0.339  -1.011  1.00  1.23           C  
ATOM   3788  C   ALA A 254      15.983  -0.746  -1.420  1.00  0.69           C  
ATOM   3789  O   ALA A 254      15.551  -1.858  -1.118  1.00  0.60           O  
ATOM   3790  CB  ALA A 254      17.362   0.652   0.142  1.00  1.84           C  
ATOM   3791  H   ALA A 254      18.414   1.202  -2.094  1.00  1.32           H  
ATOM   3792  HA  ALA A 254      17.930  -1.237  -0.691  1.00  1.48           H  
ATOM   3793 1HB  ALA A 254      16.846   0.203   0.989  1.00  2.21           H  
ATOM   3794 2HB  ALA A 254      18.381   0.910   0.432  1.00  2.21           H  
ATOM   3795 3HB  ALA A 254      16.836   1.553  -0.167  1.00  2.21           H  
ATOM   3796  N   VAL A 255      15.299   0.138  -2.156  1.00  0.56           N  
ATOM   3797  CA  VAL A 255      13.939  -0.077  -2.656  1.00  0.76           C  
ATOM   3798  C   VAL A 255      13.875  -1.279  -3.590  1.00  0.66           C  
ATOM   3799  O   VAL A 255      12.931  -2.066  -3.548  1.00  0.71           O  
ATOM   3800  CB  VAL A 255      13.414   1.205  -3.344  1.00  1.14           C  
ATOM   3801  CG1 VAL A 255      12.114   0.937  -4.077  1.00  1.14           C  
ATOM   3802  CG2 VAL A 255      13.162   2.264  -2.278  1.00  1.14           C  
ATOM   3803  H   VAL A 255      15.733   1.024  -2.363  1.00  0.67           H  
ATOM   3804  HA  VAL A 255      13.294  -0.271  -1.802  1.00  0.91           H  
ATOM   3805  HB  VAL A 255      14.151   1.559  -4.066  1.00  1.37           H  
ATOM   3806 1HG1 VAL A 255      11.764   1.856  -4.547  1.00  1.37           H  
ATOM   3807 2HG1 VAL A 255      12.286   0.185  -4.837  1.00  1.37           H  
ATOM   3808 3HG1 VAL A 255      11.362   0.581  -3.371  1.00  1.37           H  
ATOM   3809 1HG2 VAL A 255      12.795   3.175  -2.746  1.00  1.37           H  
ATOM   3810 2HG2 VAL A 255      12.416   1.892  -1.576  1.00  1.37           H  
ATOM   3811 3HG2 VAL A 255      14.080   2.478  -1.739  1.00  1.37           H  
ATOM   3812  N   ALA A 256      14.898  -1.448  -4.423  1.00  0.73           N  
ATOM   3813  CA  ALA A 256      14.990  -2.603  -5.312  1.00  0.84           C  
ATOM   3814  C   ALA A 256      15.081  -3.943  -4.553  1.00  0.75           C  
ATOM   3815  O   ALA A 256      14.865  -4.999  -5.149  1.00  0.92           O  
ATOM   3816  CB  ALA A 256      16.197  -2.456  -6.220  1.00  1.26           C  
ATOM   3817  H   ALA A 256      15.633  -0.754  -4.455  1.00  0.88           H  
ATOM   3818  HA  ALA A 256      14.087  -2.627  -5.922  1.00  1.01           H  
ATOM   3819 1HB  ALA A 256      16.240  -3.300  -6.908  1.00  1.51           H  
ATOM   3820 2HB  ALA A 256      16.115  -1.529  -6.786  1.00  1.51           H  
ATOM   3821 3HB  ALA A 256      17.104  -2.433  -5.618  1.00  1.51           H  
ATOM   3822  N   GLN A 257      15.416  -3.910  -3.256  1.00  0.61           N  
ATOM   3823  CA  GLN A 257      15.548  -5.117  -2.455  1.00  0.61           C  
ATOM   3824  C   GLN A 257      14.339  -5.328  -1.548  1.00  0.52           C  
ATOM   3825  O   GLN A 257      13.948  -6.469  -1.296  1.00  0.60           O  
ATOM   3826  CB  GLN A 257      16.823  -5.049  -1.614  1.00  0.92           C  
ATOM   3827  CG  GLN A 257      18.098  -4.973  -2.434  1.00  0.92           C  
ATOM   3828  CD  GLN A 257      18.306  -6.203  -3.294  1.00  0.92           C  
ATOM   3829  OE1 GLN A 257      18.294  -7.332  -2.796  1.00  0.92           O  
ATOM   3830  NE2 GLN A 257      18.496  -5.995  -4.592  1.00  0.92           N  
ATOM   3831  H   GLN A 257      15.580  -3.033  -2.787  1.00  0.73           H  
ATOM   3832  HA  GLN A 257      15.619  -5.971  -3.127  1.00  0.73           H  
ATOM   3833 1HB  GLN A 257      16.787  -4.173  -0.967  1.00  1.10           H  
ATOM   3834 2HB  GLN A 257      16.885  -5.928  -0.973  1.00  1.10           H  
ATOM   3835 1HG  GLN A 257      18.044  -4.108  -3.090  1.00  1.10           H  
ATOM   3836 2HG  GLN A 257      18.949  -4.879  -1.758  1.00  1.10           H  
ATOM   3837 1HE2 GLN A 257      18.636  -6.771  -5.209  1.00  1.10           H  
ATOM   3838 2HE2 GLN A 257      18.495  -5.064  -4.955  1.00  1.10           H  
ATOM   3839  N   GLN A 258      13.732  -4.233  -1.082  1.00  0.45           N  
ATOM   3840  CA  GLN A 258      12.552  -4.325  -0.219  1.00  0.50           C  
ATOM   3841  C   GLN A 258      11.936  -2.945   0.032  1.00  0.39           C  
ATOM   3842  O   GLN A 258      12.545  -1.934  -0.297  1.00  0.52           O  
ATOM   3843  CB  GLN A 258      12.952  -4.943   1.115  1.00  0.75           C  
ATOM   3844  CG  GLN A 258      13.935  -4.085   1.866  1.00  0.75           C  
ATOM   3845  CD  GLN A 258      14.386  -4.731   3.137  1.00  0.75           C  
ATOM   3846  OE1 GLN A 258      15.376  -5.468   3.173  1.00  0.75           O  
ATOM   3847  NE2 GLN A 258      13.657  -4.454   4.203  1.00  0.75           N  
ATOM   3848  H   GLN A 258      14.112  -3.321  -1.303  1.00  0.54           H  
ATOM   3849  HA  GLN A 258      11.818  -4.957  -0.711  1.00  0.60           H  
ATOM   3850 1HB  GLN A 258      12.082  -5.086   1.751  1.00  0.90           H  
ATOM   3851 2HB  GLN A 258      13.404  -5.922   0.962  1.00  0.90           H  
ATOM   3852 1HG  GLN A 258      14.809  -3.912   1.238  1.00  0.90           H  
ATOM   3853 2HG  GLN A 258      13.458  -3.136   2.115  1.00  0.90           H  
ATOM   3854 1HE2 GLN A 258      13.915  -4.829   5.095  1.00  0.90           H  
ATOM   3855 2HE2 GLN A 258      12.864  -3.850   4.122  1.00  0.90           H  
ATOM   3856  N   PRO A 259      10.736  -2.877   0.618  1.00  0.36           N  
ATOM   3857  CA  PRO A 259      10.050  -1.656   1.024  1.00  0.30           C  
ATOM   3858  C   PRO A 259      10.894  -0.902   2.052  1.00  0.27           C  
ATOM   3859  O   PRO A 259      11.435  -1.504   2.982  1.00  0.49           O  
ATOM   3860  CB  PRO A 259       8.716  -2.163   1.573  1.00  0.45           C  
ATOM   3861  CG  PRO A 259       8.466  -3.424   0.811  1.00  0.45           C  
ATOM   3862  CD  PRO A 259       9.819  -4.034   0.598  1.00  0.45           C  
ATOM   3863  HA  PRO A 259       9.886  -1.032   0.135  1.00  0.36           H  
ATOM   3864 1HB  PRO A 259       8.797  -2.331   2.655  1.00  0.54           H  
ATOM   3865 2HB  PRO A 259       7.930  -1.409   1.419  1.00  0.54           H  
ATOM   3866 1HG  PRO A 259       7.788  -4.079   1.372  1.00  0.54           H  
ATOM   3867 2HG  PRO A 259       7.961  -3.190  -0.138  1.00  0.54           H  
ATOM   3868 1HD  PRO A 259      10.054  -4.723   1.420  1.00  0.54           H  
ATOM   3869 2HD  PRO A 259       9.853  -4.533  -0.378  1.00  0.54           H  
ATOM   3870  N   VAL A 260      11.001   0.417   1.879  1.00  0.35           N  
ATOM   3871  CA  VAL A 260      11.833   1.229   2.778  1.00  0.41           C  
ATOM   3872  C   VAL A 260      11.049   2.315   3.516  1.00  0.43           C  
ATOM   3873  O   VAL A 260      10.302   3.082   2.918  1.00  0.59           O  
ATOM   3874  CB  VAL A 260      12.988   1.889   1.985  1.00  0.61           C  
ATOM   3875  CG1 VAL A 260      13.821   2.772   2.894  1.00  0.61           C  
ATOM   3876  CG2 VAL A 260      13.859   0.816   1.357  1.00  0.61           C  
ATOM   3877  H   VAL A 260      10.518   0.843   1.093  1.00  0.42           H  
ATOM   3878  HA  VAL A 260      12.273   0.566   3.522  1.00  0.49           H  
ATOM   3879  HB  VAL A 260      12.575   2.523   1.206  1.00  0.74           H  
ATOM   3880 1HG1 VAL A 260      14.619   3.237   2.319  1.00  0.74           H  
ATOM   3881 2HG1 VAL A 260      13.192   3.547   3.330  1.00  0.74           H  
ATOM   3882 3HG1 VAL A 260      14.254   2.164   3.685  1.00  0.74           H  
ATOM   3883 1HG2 VAL A 260      14.659   1.291   0.794  1.00  0.74           H  
ATOM   3884 2HG2 VAL A 260      14.285   0.187   2.138  1.00  0.74           H  
ATOM   3885 3HG2 VAL A 260      13.258   0.207   0.685  1.00  0.74           H  
ATOM   3886  N   ALA A 261      11.206   2.379   4.831  1.00  0.40           N  
ATOM   3887  CA  ALA A 261      10.515   3.407   5.600  1.00  0.47           C  
ATOM   3888  C   ALA A 261      11.208   4.746   5.379  1.00  0.48           C  
ATOM   3889  O   ALA A 261      12.419   4.862   5.553  1.00  0.92           O  
ATOM   3890  CB  ALA A 261      10.490   3.047   7.078  1.00  0.70           C  
ATOM   3891  H   ALA A 261      11.838   1.745   5.301  1.00  0.48           H  
ATOM   3892  HA  ALA A 261       9.492   3.489   5.231  1.00  0.56           H  
ATOM   3893 1HB  ALA A 261       9.963   3.823   7.633  1.00  0.85           H  
ATOM   3894 2HB  ALA A 261       9.978   2.094   7.211  1.00  0.85           H  
ATOM   3895 3HB  ALA A 261      11.511   2.966   7.449  1.00  0.85           H  
ATOM   3896  N   VAL A 262      10.451   5.766   4.985  1.00  0.46           N  
ATOM   3897  CA  VAL A 262      11.058   7.071   4.744  1.00  0.65           C  
ATOM   3898  C   VAL A 262      10.277   8.182   5.446  1.00  0.49           C  
ATOM   3899  O   VAL A 262       9.068   8.077   5.648  1.00  0.94           O  
ATOM   3900  CB  VAL A 262      11.118   7.373   3.221  1.00  0.98           C  
ATOM   3901  CG1 VAL A 262      11.954   6.344   2.479  1.00  0.98           C  
ATOM   3902  CG2 VAL A 262       9.722   7.386   2.662  1.00  0.98           C  
ATOM   3903  H   VAL A 262       9.456   5.640   4.852  1.00  0.55           H  
ATOM   3904  HA  VAL A 262      12.074   7.061   5.137  1.00  0.78           H  
ATOM   3905  HB  VAL A 262      11.588   8.345   3.071  1.00  1.17           H  
ATOM   3906 1HG1 VAL A 262      11.985   6.597   1.419  1.00  1.17           H  
ATOM   3907 2HG1 VAL A 262      12.957   6.344   2.879  1.00  1.17           H  
ATOM   3908 3HG1 VAL A 262      11.514   5.355   2.600  1.00  1.17           H  
ATOM   3909 1HG2 VAL A 262       9.753   7.613   1.598  1.00  1.17           H  
ATOM   3910 2HG2 VAL A 262       9.257   6.411   2.810  1.00  1.17           H  
ATOM   3911 3HG2 VAL A 262       9.149   8.150   3.182  1.00  1.17           H  
ATOM   3912  N   ALA A 263      10.961   9.262   5.799  1.00  0.70           N  
ATOM   3913  CA  ALA A 263      10.279  10.388   6.432  1.00  0.99           C  
ATOM   3914  C   ALA A 263      10.083  11.500   5.424  1.00  1.18           C  
ATOM   3915  O   ALA A 263      10.971  11.764   4.615  1.00  3.71           O  
ATOM   3916  CB  ALA A 263      11.060  10.892   7.631  1.00  1.48           C  
ATOM   3917  H   ALA A 263      11.961   9.297   5.628  1.00  0.84           H  
ATOM   3918  HA  ALA A 263       9.296  10.054   6.764  1.00  1.19           H  
ATOM   3919 1HB  ALA A 263      10.522  11.719   8.093  1.00  1.78           H  
ATOM   3920 2HB  ALA A 263      11.177  10.085   8.354  1.00  1.78           H  
ATOM   3921 3HB  ALA A 263      12.039  11.233   7.305  1.00  1.78           H  
ATOM   3922  N   ILE A 264       8.920  12.152   5.462  1.00  1.05           N  
ATOM   3923  CA  ILE A 264       8.647  13.248   4.537  1.00  1.28           C  
ATOM   3924  C   ILE A 264       7.966  14.462   5.182  1.00  0.84           C  
ATOM   3925  O   ILE A 264       7.373  14.371   6.258  1.00  1.10           O  
ATOM   3926  CB  ILE A 264       7.768  12.777   3.360  1.00  1.92           C  
ATOM   3927  CG1 ILE A 264       6.423  12.281   3.883  1.00  1.92           C  
ATOM   3928  CG2 ILE A 264       8.466  11.704   2.528  1.00  1.92           C  
ATOM   3929  CD1 ILE A 264       5.440  12.004   2.780  1.00  1.92           C  
ATOM   3930  H   ILE A 264       8.222  11.886   6.143  1.00  1.26           H  
ATOM   3931  HA  ILE A 264       9.599  13.582   4.127  1.00  1.54           H  
ATOM   3932  HB  ILE A 264       7.559  13.629   2.719  1.00  2.30           H  
ATOM   3933 1HG1 ILE A 264       6.573  11.366   4.454  1.00  2.30           H  
ATOM   3934 2HG1 ILE A 264       5.995  13.033   4.546  1.00  2.30           H  
ATOM   3935 1HG2 ILE A 264       7.825  11.417   1.696  1.00  2.30           H  
ATOM   3936 2HG2 ILE A 264       9.404  12.100   2.143  1.00  2.30           H  
ATOM   3937 3HG2 ILE A 264       8.665  10.829   3.144  1.00  2.30           H  
ATOM   3938 1HD1 ILE A 264       4.499  11.658   3.205  1.00  2.30           H  
ATOM   3939 2HD1 ILE A 264       5.270  12.921   2.218  1.00  2.30           H  
ATOM   3940 3HD1 ILE A 264       5.839  11.240   2.116  1.00  2.30           H  
ATOM   3941  N   ASP A 265       8.049  15.584   4.461  1.00  0.68           N  
ATOM   3942  CA  ASP A 265       7.423  16.875   4.755  1.00  0.63           C  
ATOM   3943  C   ASP A 265       6.087  17.028   4.043  1.00  0.49           C  
ATOM   3944  O   ASP A 265       6.048  17.283   2.838  1.00  1.06           O  
ATOM   3945  CB  ASP A 265       8.344  18.035   4.318  1.00  0.95           C  
ATOM   3946  CG  ASP A 265       7.770  19.447   4.564  1.00  0.95           C  
ATOM   3947  OD1 ASP A 265       6.575  19.584   4.733  1.00  0.95           O  
ATOM   3948  OD2 ASP A 265       8.544  20.381   4.591  1.00  0.95           O  
ATOM   3949  H   ASP A 265       8.610  15.539   3.628  1.00  0.82           H  
ATOM   3950  HA  ASP A 265       7.251  16.942   5.830  1.00  0.76           H  
ATOM   3951 1HB  ASP A 265       9.296  17.950   4.839  1.00  1.13           H  
ATOM   3952 2HB  ASP A 265       8.556  17.934   3.253  1.00  1.13           H  
ATOM   3953  N   ALA A 266       4.994  16.901   4.783  1.00  0.87           N  
ATOM   3954  CA  ALA A 266       3.671  17.074   4.197  1.00  1.56           C  
ATOM   3955  C   ALA A 266       2.959  18.267   4.791  1.00  1.72           C  
ATOM   3956  O   ALA A 266       1.743  18.227   4.991  1.00  2.98           O  
ATOM   3957  CB  ALA A 266       2.830  15.854   4.411  1.00  2.34           C  
ATOM   3958  H   ALA A 266       5.083  16.676   5.771  1.00  1.04           H  
ATOM   3959  HA  ALA A 266       3.789  17.248   3.127  1.00  1.87           H  
ATOM   3960 1HB  ALA A 266       1.854  16.004   3.960  1.00  2.81           H  
ATOM   3961 2HB  ALA A 266       3.318  14.992   3.957  1.00  2.81           H  
ATOM   3962 3HB  ALA A 266       2.707  15.689   5.478  1.00  2.81           H  
ATOM   3963  N   SER A 267       3.710  19.316   5.117  1.00  1.53           N  
ATOM   3964  CA  SER A 267       3.121  20.509   5.712  1.00  1.97           C  
ATOM   3965  C   SER A 267       2.342  21.350   4.702  1.00  1.86           C  
ATOM   3966  O   SER A 267       1.444  22.109   5.076  1.00  3.20           O  
ATOM   3967  CB  SER A 267       4.213  21.354   6.337  1.00  2.96           C  
ATOM   3968  OG  SER A 267       5.079  21.859   5.355  1.00  2.96           O  
ATOM   3969  H   SER A 267       4.712  19.296   4.946  1.00  1.84           H  
ATOM   3970  HA  SER A 267       2.431  20.193   6.496  1.00  2.36           H  
ATOM   3971 1HB  SER A 267       3.763  22.179   6.889  1.00  3.55           H  
ATOM   3972 2HB  SER A 267       4.779  20.754   7.049  1.00  3.55           H  
ATOM   3973  HG  SER A 267       5.629  21.113   5.082  1.00  3.55           H  
ATOM   3974  N   GLY A 268       2.688  21.223   3.426  1.00  0.94           N  
ATOM   3975  CA  GLY A 268       2.037  22.005   2.388  1.00  0.77           C  
ATOM   3976  C   GLY A 268       0.624  21.525   2.097  1.00  0.38           C  
ATOM   3977  O   GLY A 268       0.339  20.324   2.156  1.00  0.63           O  
ATOM   3978  H   GLY A 268       3.431  20.588   3.171  1.00  1.13           H  
ATOM   3979 1HA  GLY A 268       2.012  23.052   2.689  1.00  0.92           H  
ATOM   3980 2HA  GLY A 268       2.633  21.955   1.477  1.00  0.92           H  
ATOM   3981  N   SER A 269      -0.248  22.479   1.767  1.00  0.66           N  
ATOM   3982  CA  SER A 269      -1.633  22.203   1.398  1.00  0.90           C  
ATOM   3983  C   SER A 269      -1.735  21.480   0.064  1.00  0.36           C  
ATOM   3984  O   SER A 269      -2.728  20.808  -0.206  1.00  0.66           O  
ATOM   3985  CB  SER A 269      -2.419  23.496   1.340  1.00  1.35           C  
ATOM   3986  OG  SER A 269      -1.962  24.312   0.297  1.00  1.35           O  
ATOM   3987  H   SER A 269       0.067  23.439   1.760  1.00  0.79           H  
ATOM   3988  HA  SER A 269      -2.070  21.567   2.170  1.00  1.08           H  
ATOM   3989 1HB  SER A 269      -3.476  23.275   1.196  1.00  1.62           H  
ATOM   3990 2HB  SER A 269      -2.319  24.024   2.288  1.00  1.62           H  
ATOM   3991  HG  SER A 269      -2.079  23.808  -0.512  1.00  1.62           H  
ATOM   3992  N   ASP A 270      -0.695  21.593  -0.756  1.00  0.54           N  
ATOM   3993  CA  ASP A 270      -0.655  20.904  -2.029  1.00  0.61           C  
ATOM   3994  C   ASP A 270      -0.465  19.415  -1.791  1.00  0.66           C  
ATOM   3995  O   ASP A 270      -1.002  18.585  -2.520  1.00  2.06           O  
ATOM   3996  CB  ASP A 270       0.471  21.450  -2.899  1.00  0.92           C  
ATOM   3997  CG  ASP A 270       0.203  22.878  -3.345  1.00  0.92           C  
ATOM   3998  OD1 ASP A 270      -0.897  23.342  -3.157  1.00  0.92           O  
ATOM   3999  OD2 ASP A 270       1.096  23.489  -3.883  1.00  0.92           O  
ATOM   4000  H   ASP A 270       0.088  22.172  -0.488  1.00  0.65           H  
ATOM   4001  HA  ASP A 270      -1.606  21.053  -2.542  1.00  0.73           H  
ATOM   4002 1HB  ASP A 270       1.410  21.423  -2.345  1.00  1.10           H  
ATOM   4003 2HB  ASP A 270       0.590  20.821  -3.782  1.00  1.10           H  
ATOM   4004  N   PHE A 271       0.309  19.076  -0.762  1.00  0.55           N  
ATOM   4005  CA  PHE A 271       0.509  17.682  -0.418  1.00  0.58           C  
ATOM   4006  C   PHE A 271      -0.801  17.153   0.143  1.00  0.49           C  
ATOM   4007  O   PHE A 271      -1.292  16.105  -0.272  1.00  0.56           O  
ATOM   4008  CB  PHE A 271       1.578  17.516   0.646  1.00  0.87           C  
ATOM   4009  CG  PHE A 271       1.947  16.082   0.847  1.00  0.87           C  
ATOM   4010  CD1 PHE A 271       3.117  15.592   0.304  1.00  0.87           C  
ATOM   4011  CD2 PHE A 271       1.117  15.207   1.526  1.00  0.87           C  
ATOM   4012  CE1 PHE A 271       3.464  14.271   0.456  1.00  0.87           C  
ATOM   4013  CE2 PHE A 271       1.470  13.879   1.674  1.00  0.87           C  
ATOM   4014  CZ  PHE A 271       2.642  13.412   1.141  1.00  0.87           C  
ATOM   4015  H   PHE A 271       0.748  19.791  -0.202  1.00  0.66           H  
ATOM   4016  HA  PHE A 271       0.774  17.118  -1.311  1.00  0.70           H  
ATOM   4017 1HB  PHE A 271       2.474  18.065   0.359  1.00  1.04           H  
ATOM   4018 2HB  PHE A 271       1.230  17.919   1.595  1.00  1.04           H  
ATOM   4019  HD1 PHE A 271       3.771  16.267  -0.244  1.00  1.04           H  
ATOM   4020  HD2 PHE A 271       0.180  15.575   1.946  1.00  1.04           H  
ATOM   4021  HE1 PHE A 271       4.390  13.904   0.025  1.00  1.04           H  
ATOM   4022  HE2 PHE A 271       0.822  13.194   2.208  1.00  1.04           H  
ATOM   4023  HZ  PHE A 271       2.916  12.365   1.257  1.00  1.04           H  
ATOM   4024  N   GLN A 272      -1.380  17.913   1.075  1.00  0.41           N  
ATOM   4025  CA  GLN A 272      -2.650  17.582   1.717  1.00  0.60           C  
ATOM   4026  C   GLN A 272      -3.750  17.247   0.724  1.00  0.51           C  
ATOM   4027  O   GLN A 272      -4.406  16.210   0.831  1.00  0.90           O  
ATOM   4028  CB  GLN A 272      -3.112  18.765   2.570  1.00  0.90           C  
ATOM   4029  CG  GLN A 272      -4.473  18.602   3.218  1.00  0.90           C  
ATOM   4030  CD  GLN A 272      -4.896  19.868   3.944  1.00  0.90           C  
ATOM   4031  OE1 GLN A 272      -4.079  20.765   4.184  1.00  0.90           O  
ATOM   4032  NE2 GLN A 272      -6.177  19.952   4.292  1.00  0.90           N  
ATOM   4033  H   GLN A 272      -0.908  18.764   1.369  1.00  0.49           H  
ATOM   4034  HA  GLN A 272      -2.494  16.713   2.357  1.00  0.72           H  
ATOM   4035 1HB  GLN A 272      -2.384  18.944   3.361  1.00  1.08           H  
ATOM   4036 2HB  GLN A 272      -3.150  19.660   1.956  1.00  1.08           H  
ATOM   4037 1HG  GLN A 272      -5.212  18.385   2.448  1.00  1.08           H  
ATOM   4038 2HG  GLN A 272      -4.432  17.787   3.939  1.00  1.08           H  
ATOM   4039 1HE2 GLN A 272      -6.516  20.764   4.770  1.00  1.08           H  
ATOM   4040 2HE2 GLN A 272      -6.807  19.206   4.076  1.00  1.08           H  
ATOM   4041  N   GLN A 273      -3.928  18.125  -0.257  1.00  0.43           N  
ATOM   4042  CA  GLN A 273      -4.972  18.007  -1.262  1.00  0.42           C  
ATOM   4043  C   GLN A 273      -4.608  17.131  -2.466  1.00  0.41           C  
ATOM   4044  O   GLN A 273      -5.363  17.064  -3.434  1.00  0.54           O  
ATOM   4045  CB  GLN A 273      -5.327  19.403  -1.734  1.00  0.63           C  
ATOM   4046  CG  GLN A 273      -5.917  20.267  -0.634  1.00  0.63           C  
ATOM   4047  CD  GLN A 273      -6.192  21.661  -1.117  1.00  0.63           C  
ATOM   4048  OE1 GLN A 273      -5.948  21.947  -2.288  1.00  0.63           O  
ATOM   4049  NE2 GLN A 273      -6.689  22.525  -0.239  1.00  0.63           N  
ATOM   4050  H   GLN A 273      -3.341  18.948  -0.287  1.00  0.52           H  
ATOM   4051  HA  GLN A 273      -5.847  17.568  -0.785  1.00  0.50           H  
ATOM   4052 1HB  GLN A 273      -4.432  19.901  -2.108  1.00  0.76           H  
ATOM   4053 2HB  GLN A 273      -6.041  19.347  -2.554  1.00  0.76           H  
ATOM   4054 1HG  GLN A 273      -6.853  19.825  -0.296  1.00  0.76           H  
ATOM   4055 2HG  GLN A 273      -5.210  20.323   0.193  1.00  0.76           H  
ATOM   4056 1HE2 GLN A 273      -6.887  23.466  -0.516  1.00  0.76           H  
ATOM   4057 2HE2 GLN A 273      -6.867  22.237   0.702  1.00  0.76           H  
ATOM   4058  N   TYR A 274      -3.455  16.471  -2.421  1.00  0.44           N  
ATOM   4059  CA  TYR A 274      -3.017  15.609  -3.509  1.00  0.48           C  
ATOM   4060  C   TYR A 274      -4.076  14.603  -3.961  1.00  0.46           C  
ATOM   4061  O   TYR A 274      -4.525  13.753  -3.184  1.00  0.65           O  
ATOM   4062  CB  TYR A 274      -1.753  14.875  -3.080  1.00  0.72           C  
ATOM   4063  CG  TYR A 274      -1.186  13.894  -4.078  1.00  0.72           C  
ATOM   4064  CD1 TYR A 274      -0.401  14.310  -5.148  1.00  0.72           C  
ATOM   4065  CD2 TYR A 274      -1.455  12.551  -3.895  1.00  0.72           C  
ATOM   4066  CE1 TYR A 274       0.124  13.367  -6.019  1.00  0.72           C  
ATOM   4067  CE2 TYR A 274      -0.940  11.620  -4.760  1.00  0.72           C  
ATOM   4068  CZ  TYR A 274      -0.147  12.014  -5.812  1.00  0.72           C  
ATOM   4069  OH  TYR A 274       0.391  11.052  -6.638  1.00  0.72           O  
ATOM   4070  H   TYR A 274      -2.849  16.535  -1.615  1.00  0.53           H  
ATOM   4071  HA  TYR A 274      -2.780  16.239  -4.366  1.00  0.58           H  
ATOM   4072 1HB  TYR A 274      -0.977  15.608  -2.853  1.00  0.86           H  
ATOM   4073 2HB  TYR A 274      -1.961  14.335  -2.161  1.00  0.86           H  
ATOM   4074  HD1 TYR A 274      -0.187  15.369  -5.292  1.00  0.86           H  
ATOM   4075  HD2 TYR A 274      -2.070  12.234  -3.055  1.00  0.86           H  
ATOM   4076  HE1 TYR A 274       0.754  13.680  -6.851  1.00  0.86           H  
ATOM   4077  HE2 TYR A 274      -1.147  10.566  -4.606  1.00  0.86           H  
ATOM   4078  HH  TYR A 274       0.658  11.447  -7.470  1.00  0.86           H  
ATOM   4079  N   SER A 275      -4.481  14.724  -5.224  1.00  0.42           N  
ATOM   4080  CA  SER A 275      -5.393  13.778  -5.855  1.00  0.41           C  
ATOM   4081  C   SER A 275      -4.597  12.680  -6.541  1.00  0.45           C  
ATOM   4082  O   SER A 275      -4.849  11.494  -6.338  1.00  1.06           O  
ATOM   4083  CB  SER A 275      -6.295  14.455  -6.859  1.00  0.61           C  
ATOM   4084  OG  SER A 275      -7.135  13.521  -7.481  1.00  0.61           O  
ATOM   4085  H   SER A 275      -4.112  15.475  -5.792  1.00  0.50           H  
ATOM   4086  HA  SER A 275      -6.013  13.321  -5.083  1.00  0.49           H  
ATOM   4087 1HB  SER A 275      -6.902  15.193  -6.348  1.00  0.74           H  
ATOM   4088 2HB  SER A 275      -5.699  14.974  -7.606  1.00  0.74           H  
ATOM   4089  HG  SER A 275      -6.553  12.912  -7.942  1.00  0.74           H  
ATOM   4090  N   GLY A 276      -3.644  13.083  -7.375  1.00  0.58           N  
ATOM   4091  CA  GLY A 276      -2.827  12.108  -8.089  1.00  0.58           C  
ATOM   4092  C   GLY A 276      -1.826  12.773  -9.020  1.00  0.50           C  
ATOM   4093  O   GLY A 276      -1.851  13.987  -9.199  1.00  0.97           O  
ATOM   4094  H   GLY A 276      -3.488  14.079  -7.505  1.00  0.70           H  
ATOM   4095 1HA  GLY A 276      -2.304  11.481  -7.374  1.00  0.70           H  
ATOM   4096 2HA  GLY A 276      -3.475  11.450  -8.666  1.00  0.70           H  
ATOM   4097  N   GLY A 277      -0.952  11.972  -9.621  1.00  0.62           N  
ATOM   4098  CA  GLY A 277       0.077  12.493 -10.522  1.00  0.57           C  
ATOM   4099  C   GLY A 277       1.444  12.496  -9.841  1.00  0.62           C  
ATOM   4100  O   GLY A 277       1.600  11.953  -8.752  1.00  1.16           O  
ATOM   4101  H   GLY A 277      -0.989  10.973  -9.437  1.00  0.74           H  
ATOM   4102 1HA  GLY A 277       0.117  11.878 -11.422  1.00  0.68           H  
ATOM   4103 2HA  GLY A 277      -0.185  13.499 -10.836  1.00  0.68           H  
ATOM   4104  N   VAL A 278       2.443  13.106 -10.471  1.00  0.85           N  
ATOM   4105  CA  VAL A 278       3.780  13.107  -9.878  1.00  1.26           C  
ATOM   4106  C   VAL A 278       4.014  14.408  -9.132  1.00  0.69           C  
ATOM   4107  O   VAL A 278       4.073  15.486  -9.724  1.00  0.85           O  
ATOM   4108  CB  VAL A 278       4.860  12.878 -10.946  1.00  1.89           C  
ATOM   4109  CG1 VAL A 278       6.226  12.903 -10.297  1.00  1.89           C  
ATOM   4110  CG2 VAL A 278       4.633  11.537 -11.630  1.00  1.89           C  
ATOM   4111  H   VAL A 278       2.274  13.588 -11.344  1.00  1.02           H  
ATOM   4112  HA  VAL A 278       3.845  12.295  -9.163  1.00  1.51           H  
ATOM   4113  HB  VAL A 278       4.820  13.683 -11.680  1.00  2.27           H  
ATOM   4114 1HG1 VAL A 278       6.994  12.752 -11.056  1.00  2.27           H  
ATOM   4115 2HG1 VAL A 278       6.375  13.867  -9.815  1.00  2.27           H  
ATOM   4116 3HG1 VAL A 278       6.290  12.110  -9.552  1.00  2.27           H  
ATOM   4117 1HG2 VAL A 278       5.401  11.381 -12.387  1.00  2.27           H  
ATOM   4118 2HG2 VAL A 278       4.685  10.739 -10.890  1.00  2.27           H  
ATOM   4119 3HG2 VAL A 278       3.651  11.531 -12.102  1.00  2.27           H  
ATOM   4120  N   PHE A 279       4.118  14.292  -7.816  1.00  0.75           N  
ATOM   4121  CA  PHE A 279       4.210  15.432  -6.925  1.00  1.27           C  
ATOM   4122  C   PHE A 279       5.619  15.981  -6.809  1.00  1.57           C  
ATOM   4123  O   PHE A 279       6.532  15.297  -6.346  1.00  3.35           O  
ATOM   4124  CB  PHE A 279       3.692  15.031  -5.545  1.00  1.91           C  
ATOM   4125  CG  PHE A 279       3.579  16.155  -4.562  1.00  1.91           C  
ATOM   4126  CD1 PHE A 279       2.498  17.014  -4.618  1.00  1.91           C  
ATOM   4127  CD2 PHE A 279       4.534  16.354  -3.579  1.00  1.91           C  
ATOM   4128  CE1 PHE A 279       2.368  18.051  -3.721  1.00  1.91           C  
ATOM   4129  CE2 PHE A 279       4.406  17.391  -2.678  1.00  1.91           C  
ATOM   4130  CZ  PHE A 279       3.321  18.241  -2.748  1.00  1.91           C  
ATOM   4131  H   PHE A 279       4.109  13.372  -7.405  1.00  0.90           H  
ATOM   4132  HA  PHE A 279       3.572  16.217  -7.314  1.00  1.52           H  
ATOM   4133 1HB  PHE A 279       2.709  14.576  -5.650  1.00  2.29           H  
ATOM   4134 2HB  PHE A 279       4.352  14.276  -5.119  1.00  2.29           H  
ATOM   4135  HD1 PHE A 279       1.742  16.860  -5.386  1.00  2.29           H  
ATOM   4136  HD2 PHE A 279       5.389  15.680  -3.521  1.00  2.29           H  
ATOM   4137  HE1 PHE A 279       1.509  18.717  -3.783  1.00  2.29           H  
ATOM   4138  HE2 PHE A 279       5.161  17.540  -1.908  1.00  2.29           H  
ATOM   4139  HZ  PHE A 279       3.221  19.058  -2.035  1.00  2.29           H  
ATOM   4140  N   SER A 280       5.783  17.232  -7.225  1.00  1.45           N  
ATOM   4141  CA  SER A 280       7.063  17.919  -7.143  1.00  1.66           C  
ATOM   4142  C   SER A 280       7.012  19.060  -6.131  1.00  1.40           C  
ATOM   4143  O   SER A 280       7.997  19.776  -5.944  1.00  5.03           O  
ATOM   4144  CB  SER A 280       7.449  18.475  -8.496  1.00  2.49           C  
ATOM   4145  OG  SER A 280       6.533  19.452  -8.911  1.00  2.49           O  
ATOM   4146  H   SER A 280       4.989  17.725  -7.610  1.00  1.74           H  
ATOM   4147  HA  SER A 280       7.821  17.205  -6.821  1.00  1.99           H  
ATOM   4148 1HB  SER A 280       8.448  18.907  -8.441  1.00  2.99           H  
ATOM   4149 2HB  SER A 280       7.480  17.668  -9.226  1.00  2.99           H  
ATOM   4150  HG  SER A 280       6.538  20.127  -8.227  1.00  2.99           H  
ATOM   4151  N   GLY A 281       5.862  19.231  -5.488  1.00  1.07           N  
ATOM   4152  CA  GLY A 281       5.672  20.292  -4.512  1.00  0.95           C  
ATOM   4153  C   GLY A 281       4.466  21.152  -4.889  1.00  2.79           C  
ATOM   4154  O   GLY A 281       4.483  21.567  -6.049  1.00  5.14           O  
ATOM   4155  H   GLY A 281       5.088  18.610  -5.674  1.00  1.28           H  
ATOM   4156 1HA  GLY A 281       5.526  19.841  -3.536  1.00  1.14           H  
ATOM   4157 2HA  GLY A 281       6.570  20.905  -4.462  1.00  1.14           H  
ATOM   4158  N   SER A 282       4.074  21.996  -3.926  1.00  5.26           N  
ATOM   4159  CA  SER A 282       5.054  22.646  -3.054  1.00  2.91           C  
ATOM   4160  C   SER A 282       5.398  21.808  -1.833  1.00  2.75           C  
ATOM   4161  O   SER A 282       4.526  21.199  -1.210  1.00 10.00           O  
ATOM   4162  CB  SER A 282       4.539  23.995  -2.600  1.00  4.37           C  
ATOM   4163  OG  SER A 282       5.421  24.582  -1.681  1.00  4.37           O  
ATOM   4164  H   SER A 282       3.301  21.638  -3.383  1.00  6.31           H  
ATOM   4165  HA  SER A 282       5.969  22.805  -3.627  1.00  3.49           H  
ATOM   4166 1HB  SER A 282       4.420  24.648  -3.464  1.00  5.24           H  
ATOM   4167 2HB  SER A 282       3.557  23.875  -2.143  1.00  5.24           H  
ATOM   4168  HG  SER A 282       5.463  23.982  -0.932  1.00  5.24           H  
ATOM   4169  N   CYS A 283       6.683  21.779  -1.504  1.00  3.17           N  
ATOM   4170  CA  CYS A 283       7.184  20.994  -0.387  1.00  2.37           C  
ATOM   4171  C   CYS A 283       8.494  21.562   0.139  1.00  1.48           C  
ATOM   4172  O   CYS A 283       9.060  22.484  -0.449  1.00  2.84           O  
ATOM   4173  CB  CYS A 283       7.396  19.546  -0.820  1.00  3.56           C  
ATOM   4174  SG  CYS A 283       8.660  19.352  -2.098  1.00  3.56           S  
ATOM   4175  H   CYS A 283       7.339  22.313  -2.057  1.00  3.80           H  
ATOM   4176  HA  CYS A 283       6.445  21.016   0.414  1.00  2.84           H  
ATOM   4177 1HB  CYS A 283       7.687  18.945   0.041  1.00  4.27           H  
ATOM   4178 2HB  CYS A 283       6.461  19.141  -1.203  1.00  4.27           H  
ATOM   4179  HG  CYS A 283       9.635  19.949  -1.419  1.00  4.27           H  
ATOM   4180  N   GLY A 284       8.975  21.007   1.246  1.00  1.31           N  
ATOM   4181  CA  GLY A 284      10.217  21.469   1.849  1.00  1.27           C  
ATOM   4182  C   GLY A 284      11.006  20.323   2.466  1.00  0.94           C  
ATOM   4183  O   GLY A 284      10.940  19.185   2.001  1.00  0.87           O  
ATOM   4184  H   GLY A 284       8.465  20.254   1.687  1.00  1.57           H  
ATOM   4185 1HA  GLY A 284      10.826  21.966   1.094  1.00  1.52           H  
ATOM   4186 2HA  GLY A 284       9.991  22.210   2.615  1.00  1.52           H  
ATOM   4187  N   THR A 285      11.764  20.645   3.511  1.00  1.10           N  
ATOM   4188  CA  THR A 285      12.594  19.677   4.222  1.00  1.18           C  
ATOM   4189  C   THR A 285      12.143  19.500   5.671  1.00  0.81           C  
ATOM   4190  O   THR A 285      12.848  18.898   6.484  1.00  1.03           O  
ATOM   4191  CB  THR A 285      14.075  20.106   4.197  1.00  1.77           C  
ATOM   4192  OG1 THR A 285      14.209  21.400   4.802  1.00  1.77           O  
ATOM   4193  CG2 THR A 285      14.595  20.155   2.769  1.00  1.77           C  
ATOM   4194  H   THR A 285      11.765  21.605   3.827  1.00  1.32           H  
ATOM   4195  HA  THR A 285      12.506  18.713   3.722  1.00  1.42           H  
ATOM   4196  HB  THR A 285      14.665  19.392   4.767  1.00  2.12           H  
ATOM   4197  HG1 THR A 285      13.897  21.362   5.710  1.00  2.12           H  
ATOM   4198 1HG2 THR A 285      15.642  20.456   2.773  1.00  2.12           H  
ATOM   4199 2HG2 THR A 285      14.503  19.169   2.315  1.00  2.12           H  
ATOM   4200 3HG2 THR A 285      14.014  20.875   2.194  1.00  2.12           H  
ATOM   4201  N   ASN A 286      10.976  20.043   6.011  1.00  1.38           N  
ATOM   4202  CA  ASN A 286      10.494  19.969   7.383  1.00  1.23           C  
ATOM   4203  C   ASN A 286       9.787  18.649   7.576  1.00  0.95           C  
ATOM   4204  O   ASN A 286       8.563  18.566   7.487  1.00  1.72           O  
ATOM   4205  CB  ASN A 286       9.581  21.140   7.701  1.00  1.84           C  
ATOM   4206  CG  ASN A 286       9.210  21.217   9.155  1.00  1.84           C  
ATOM   4207  OD1 ASN A 286       9.644  20.393   9.968  1.00  1.84           O  
ATOM   4208  ND2 ASN A 286       8.414  22.197   9.501  1.00  1.84           N  
ATOM   4209  H   ASN A 286      10.384  20.485   5.317  1.00  1.66           H  
ATOM   4210  HA  ASN A 286      11.347  19.991   8.062  1.00  1.48           H  
ATOM   4211 1HB  ASN A 286      10.073  22.070   7.414  1.00  2.21           H  
ATOM   4212 2HB  ASN A 286       8.669  21.059   7.110  1.00  2.21           H  
ATOM   4213 1HD2 ASN A 286       8.133  22.302  10.455  1.00  2.21           H  
ATOM   4214 2HD2 ASN A 286       8.088  22.841   8.809  1.00  2.21           H  
ATOM   4215  N   LEU A 287      10.575  17.621   7.850  1.00  0.80           N  
ATOM   4216  CA  LEU A 287      10.053  16.273   7.962  1.00  1.24           C  
ATOM   4217  C   LEU A 287       9.041  16.201   9.090  1.00  1.01           C  
ATOM   4218  O   LEU A 287       9.285  16.717  10.183  1.00  3.13           O  
ATOM   4219  CB  LEU A 287      11.200  15.297   8.238  1.00  1.86           C  
ATOM   4220  CG  LEU A 287      12.293  15.243   7.165  1.00  1.86           C  
ATOM   4221  CD1 LEU A 287      13.373  14.264   7.602  1.00  1.86           C  
ATOM   4222  CD2 LEU A 287      11.689  14.862   5.835  1.00  1.86           C  
ATOM   4223  H   LEU A 287      11.572  17.792   7.915  1.00  0.96           H  
ATOM   4224  HA  LEU A 287       9.562  16.007   7.028  1.00  1.49           H  
ATOM   4225 1HB  LEU A 287      11.673  15.573   9.179  1.00  2.23           H  
ATOM   4226 2HB  LEU A 287      10.788  14.293   8.341  1.00  2.23           H  
ATOM   4227  HG  LEU A 287      12.757  16.226   7.074  1.00  2.23           H  
ATOM   4228 1HD1 LEU A 287      14.163  14.238   6.857  1.00  2.23           H  
ATOM   4229 2HD1 LEU A 287      13.789  14.585   8.557  1.00  2.23           H  
ATOM   4230 3HD1 LEU A 287      12.941  13.271   7.709  1.00  2.23           H  
ATOM   4231 1HD2 LEU A 287      12.471  14.832   5.078  1.00  2.23           H  
ATOM   4232 2HD2 LEU A 287      11.232  13.883   5.924  1.00  2.23           H  
ATOM   4233 3HD2 LEU A 287      10.933  15.593   5.551  1.00  2.23           H  
ATOM   4234  N   ASP A 288       7.914  15.540   8.844  1.00  0.63           N  
ATOM   4235  CA  ASP A 288       6.893  15.497   9.870  1.00  0.94           C  
ATOM   4236  C   ASP A 288       5.998  14.245   9.881  1.00  1.08           C  
ATOM   4237  O   ASP A 288       5.166  14.103  10.774  1.00  3.09           O  
ATOM   4238  CB  ASP A 288       6.058  16.775   9.776  1.00  1.41           C  
ATOM   4239  CG  ASP A 288       5.324  16.960   8.458  1.00  1.41           C  
ATOM   4240  OD1 ASP A 288       5.458  16.146   7.578  1.00  1.41           O  
ATOM   4241  OD2 ASP A 288       4.612  17.928   8.353  1.00  1.41           O  
ATOM   4242  H   ASP A 288       7.755  15.121   7.940  1.00  0.76           H  
ATOM   4243  HA  ASP A 288       7.404  15.526  10.832  1.00  1.13           H  
ATOM   4244 1HB  ASP A 288       5.340  16.809  10.584  1.00  1.69           H  
ATOM   4245 2HB  ASP A 288       6.721  17.631   9.910  1.00  1.69           H  
ATOM   4246  N   HIS A 289       6.183  13.303   8.951  1.00  0.85           N  
ATOM   4247  CA  HIS A 289       5.504  12.006   9.121  1.00  2.18           C  
ATOM   4248  C   HIS A 289       6.192  10.914   8.299  1.00  1.53           C  
ATOM   4249  O   HIS A 289       6.989  11.205   7.410  1.00  2.02           O  
ATOM   4250  CB  HIS A 289       3.993  12.054   8.877  1.00  3.27           C  
ATOM   4251  CG  HIS A 289       3.569  12.196   7.469  1.00  3.27           C  
ATOM   4252  ND1 HIS A 289       3.162  11.121   6.712  1.00  3.27           N  
ATOM   4253  CD2 HIS A 289       3.486  13.275   6.667  1.00  3.27           C  
ATOM   4254  CE1 HIS A 289       2.827  11.539   5.509  1.00  3.27           C  
ATOM   4255  NE2 HIS A 289       3.018  12.838   5.454  1.00  3.27           N  
ATOM   4256  H   HIS A 289       6.798  13.463   8.160  1.00  1.02           H  
ATOM   4257  HA  HIS A 289       5.623  11.711  10.162  1.00  2.62           H  
ATOM   4258 1HB  HIS A 289       3.541  11.142   9.268  1.00  3.92           H  
ATOM   4259 2HB  HIS A 289       3.560  12.884   9.433  1.00  3.92           H  
ATOM   4260  HD1 HIS A 289       3.343  10.160   6.927  1.00  3.92           H  
ATOM   4261  HD2 HIS A 289       3.706  14.330   6.829  1.00  3.92           H  
ATOM   4262  HE1 HIS A 289       2.467  10.840   4.759  1.00  3.92           H  
ATOM   4263  N   ALA A 290       5.907   9.652   8.609  1.00  1.55           N  
ATOM   4264  CA  ALA A 290       6.575   8.554   7.913  1.00  1.03           C  
ATOM   4265  C   ALA A 290       5.647   7.807   6.954  1.00  1.14           C  
ATOM   4266  O   ALA A 290       4.459   7.625   7.220  1.00  1.94           O  
ATOM   4267  CB  ALA A 290       7.166   7.591   8.919  1.00  1.54           C  
ATOM   4268  H   ALA A 290       5.240   9.449   9.340  1.00  1.86           H  
ATOM   4269  HA  ALA A 290       7.386   8.979   7.322  1.00  1.24           H  
ATOM   4270 1HB  ALA A 290       7.702   6.804   8.392  1.00  1.85           H  
ATOM   4271 2HB  ALA A 290       7.857   8.122   9.571  1.00  1.85           H  
ATOM   4272 3HB  ALA A 290       6.366   7.155   9.512  1.00  1.85           H  
ATOM   4273  N   VAL A 291       6.218   7.394   5.825  1.00  0.92           N  
ATOM   4274  CA  VAL A 291       5.536   6.674   4.746  1.00  1.05           C  
ATOM   4275  C   VAL A 291       6.416   5.536   4.203  1.00  1.00           C  
ATOM   4276  O   VAL A 291       7.572   5.405   4.603  1.00  1.27           O  
ATOM   4277  CB  VAL A 291       5.146   7.652   3.626  1.00  1.58           C  
ATOM   4278  CG1 VAL A 291       4.159   8.686   4.111  1.00  1.58           C  
ATOM   4279  CG2 VAL A 291       6.392   8.361   3.165  1.00  1.58           C  
ATOM   4280  H   VAL A 291       7.203   7.592   5.704  1.00  1.10           H  
ATOM   4281  HA  VAL A 291       4.620   6.239   5.149  1.00  1.26           H  
ATOM   4282  HB  VAL A 291       4.684   7.105   2.808  1.00  1.89           H  
ATOM   4283 1HG1 VAL A 291       3.911   9.359   3.290  1.00  1.89           H  
ATOM   4284 2HG1 VAL A 291       3.254   8.192   4.460  1.00  1.89           H  
ATOM   4285 3HG1 VAL A 291       4.597   9.262   4.922  1.00  1.89           H  
ATOM   4286 1HG2 VAL A 291       6.145   9.061   2.371  1.00  1.89           H  
ATOM   4287 2HG2 VAL A 291       6.839   8.902   3.999  1.00  1.89           H  
ATOM   4288 3HG2 VAL A 291       7.087   7.617   2.791  1.00  1.89           H  
ATOM   4289  N   THR A 292       5.871   4.684   3.328  1.00  0.97           N  
ATOM   4290  CA  THR A 292       6.663   3.549   2.839  1.00  0.89           C  
ATOM   4291  C   THR A 292       7.017   3.573   1.349  1.00  0.85           C  
ATOM   4292  O   THR A 292       6.155   3.628   0.471  1.00  1.42           O  
ATOM   4293  CB  THR A 292       5.943   2.223   3.143  1.00  1.33           C  
ATOM   4294  OG1 THR A 292       5.774   2.092   4.558  1.00  1.33           O  
ATOM   4295  CG2 THR A 292       6.752   1.042   2.620  1.00  1.33           C  
ATOM   4296  H   THR A 292       4.917   4.818   3.010  1.00  1.16           H  
ATOM   4297  HA  THR A 292       7.605   3.542   3.390  1.00  1.07           H  
ATOM   4298  HB  THR A 292       4.964   2.226   2.669  1.00  1.60           H  
ATOM   4299  HG1 THR A 292       6.637   2.048   4.980  1.00  1.60           H  
ATOM   4300 1HG2 THR A 292       6.228   0.114   2.847  1.00  1.60           H  
ATOM   4301 2HG2 THR A 292       6.877   1.134   1.542  1.00  1.60           H  
ATOM   4302 3HG2 THR A 292       7.731   1.032   3.099  1.00  1.60           H  
ATOM   4303  N   ALA A 293       8.311   3.512   1.066  1.00  0.57           N  
ATOM   4304  CA  ALA A 293       8.828   3.452  -0.291  1.00  1.18           C  
ATOM   4305  C   ALA A 293       8.492   2.106  -0.925  1.00  1.17           C  
ATOM   4306  O   ALA A 293       9.254   1.144  -0.796  1.00  3.68           O  
ATOM   4307  CB  ALA A 293      10.325   3.692  -0.305  1.00  1.77           C  
ATOM   4308  H   ALA A 293       8.975   3.476   1.821  1.00  0.68           H  
ATOM   4309  HA  ALA A 293       8.338   4.232  -0.877  1.00  1.42           H  
ATOM   4310 1HB  ALA A 293      10.689   3.665  -1.331  1.00  2.12           H  
ATOM   4311 2HB  ALA A 293      10.544   4.665   0.134  1.00  2.12           H  
ATOM   4312 3HB  ALA A 293      10.811   2.913   0.274  1.00  2.12           H  
ATOM   4313  N   VAL A 294       7.322   2.039  -1.554  1.00  0.58           N  
ATOM   4314  CA  VAL A 294       6.817   0.844  -2.235  1.00  1.02           C  
ATOM   4315  C   VAL A 294       7.506   0.537  -3.554  1.00  0.97           C  
ATOM   4316  O   VAL A 294       7.624  -0.625  -3.944  1.00  2.31           O  
ATOM   4317  CB  VAL A 294       5.312   0.958  -2.483  1.00  1.53           C  
ATOM   4318  CG1 VAL A 294       4.845  -0.177  -3.384  1.00  1.53           C  
ATOM   4319  CG2 VAL A 294       4.599   0.882  -1.151  1.00  1.53           C  
ATOM   4320  H   VAL A 294       6.760   2.884  -1.574  1.00  0.70           H  
ATOM   4321  HA  VAL A 294       6.977  -0.005  -1.570  1.00  1.22           H  
ATOM   4322  HB  VAL A 294       5.088   1.902  -2.977  1.00  1.84           H  
ATOM   4323 1HG1 VAL A 294       3.771  -0.088  -3.549  1.00  1.84           H  
ATOM   4324 2HG1 VAL A 294       5.364  -0.120  -4.341  1.00  1.84           H  
ATOM   4325 3HG1 VAL A 294       5.064  -1.131  -2.909  1.00  1.84           H  
ATOM   4326 1HG2 VAL A 294       3.530   0.955  -1.312  1.00  1.84           H  
ATOM   4327 2HG2 VAL A 294       4.828  -0.069  -0.670  1.00  1.84           H  
ATOM   4328 3HG2 VAL A 294       4.928   1.700  -0.512  1.00  1.84           H  
ATOM   4329  N   GLY A 295       7.908   1.565  -4.279  1.00  1.09           N  
ATOM   4330  CA  GLY A 295       8.541   1.297  -5.552  1.00  3.35           C  
ATOM   4331  C   GLY A 295       9.179   2.506  -6.213  1.00  1.78           C  
ATOM   4332  O   GLY A 295       9.482   3.507  -5.564  1.00 20.47           O  
ATOM   4333  H   GLY A 295       7.759   2.511  -3.954  1.00  1.31           H  
ATOM   4334 1HA  GLY A 295       9.292   0.517  -5.421  1.00  4.02           H  
ATOM   4335 2HA  GLY A 295       7.783   0.893  -6.213  1.00  4.02           H  
ATOM   4336  N   TYR A 296       9.386   2.384  -7.517  1.00  2.54           N  
ATOM   4337  CA  TYR A 296      10.026   3.402  -8.327  1.00  3.32           C  
ATOM   4338  C   TYR A 296       9.765   3.196  -9.815  1.00  8.22           C  
ATOM   4339  O   TYR A 296       9.806   2.075 -10.311  1.00 28.72           O  
ATOM   4340  CB  TYR A 296      11.521   3.398  -8.070  1.00  4.98           C  
ATOM   4341  CG  TYR A 296      12.237   4.391  -8.929  1.00  4.98           C  
ATOM   4342  CD1 TYR A 296      12.192   5.722  -8.590  1.00  4.98           C  
ATOM   4343  CD2 TYR A 296      12.921   3.973 -10.062  1.00  4.98           C  
ATOM   4344  CE1 TYR A 296      12.826   6.643  -9.374  1.00  4.98           C  
ATOM   4345  CE2 TYR A 296      13.571   4.901 -10.849  1.00  4.98           C  
ATOM   4346  CZ  TYR A 296      13.526   6.234 -10.504  1.00  4.98           C  
ATOM   4347  OH  TYR A 296      14.182   7.168 -11.269  1.00  4.98           O  
ATOM   4348  H   TYR A 296       9.086   1.529  -7.959  1.00  3.05           H  
ATOM   4349  HA  TYR A 296       9.618   4.373  -8.047  1.00  3.98           H  
ATOM   4350 1HB  TYR A 296      11.721   3.637  -7.025  1.00  5.98           H  
ATOM   4351 2HB  TYR A 296      11.930   2.409  -8.272  1.00  5.98           H  
ATOM   4352  HD1 TYR A 296      11.644   6.042  -7.705  1.00  5.98           H  
ATOM   4353  HD2 TYR A 296      12.950   2.916 -10.326  1.00  5.98           H  
ATOM   4354  HE1 TYR A 296      12.775   7.692  -9.101  1.00  5.98           H  
ATOM   4355  HE2 TYR A 296      14.117   4.582 -11.737  1.00  5.98           H  
ATOM   4356  HH  TYR A 296      13.925   7.082 -12.195  1.00  5.98           H  
ATOM   4357  N   GLY A 297       9.521   4.269 -10.557  1.00  6.15           N  
ATOM   4358  CA  GLY A 297       9.283   4.070 -11.977  1.00  7.16           C  
ATOM   4359  C   GLY A 297       9.837   5.160 -12.882  1.00 14.44           C  
ATOM   4360  O   GLY A 297       9.829   6.347 -12.550  1.00 53.70           O  
ATOM   4361  H   GLY A 297       9.490   5.191 -10.144  1.00  7.38           H  
ATOM   4362 1HA  GLY A 297       9.709   3.115 -12.277  1.00  8.59           H  
ATOM   4363 2HA  GLY A 297       8.209   3.988 -12.142  1.00  8.59           H  
ATOM   4364  N   THR A 298      10.299   4.725 -14.057  1.00 13.64           N  
ATOM   4365  CA  THR A 298      10.782   5.607 -15.118  1.00 17.01           C  
ATOM   4366  C   THR A 298       9.875   5.472 -16.344  1.00 44.98           C  
ATOM   4367  O   THR A 298       9.703   4.367 -16.862  1.00 95.71           O  
ATOM   4368  CB  THR A 298      12.227   5.264 -15.533  1.00 25.52           C  
ATOM   4369  OG1 THR A 298      13.107   5.393 -14.410  1.00 25.52           O  
ATOM   4370  CG2 THR A 298      12.687   6.202 -16.639  1.00 25.52           C  
ATOM   4371  H   THR A 298      10.328   3.723 -14.211  1.00 16.37           H  
ATOM   4372  HA  THR A 298      10.748   6.637 -14.768  1.00 20.41           H  
ATOM   4373  HB  THR A 298      12.263   4.235 -15.892  1.00 30.62           H  
ATOM   4374  HG1 THR A 298      13.223   6.327 -14.203  1.00 30.62           H  
ATOM   4375 1HG2 THR A 298      13.706   5.950 -16.929  1.00 30.62           H  
ATOM   4376 2HG2 THR A 298      12.028   6.101 -17.501  1.00 30.62           H  
ATOM   4377 3HG2 THR A 298      12.657   7.230 -16.278  1.00 30.62           H  
ATOM   4378  N   THR A 299       9.301   6.581 -16.817  1.00 86.39           N  
ATOM   4379  CA  THR A 299       8.414   6.508 -17.979  1.00171.89           C  
ATOM   4380  C   THR A 299       9.192   6.645 -19.270  1.00214.24           C  
ATOM   4381  O   THR A 299      10.373   6.993 -19.271  1.00223.64           O  
ATOM   4382  CB  THR A 299       7.345   7.611 -18.002  1.00257.83           C  
ATOM   4383  OG1 THR A 299       7.961   8.878 -18.282  1.00257.83           O  
ATOM   4384  CG2 THR A 299       6.632   7.676 -16.661  1.00257.83           C  
ATOM   4385  H   THR A 299       9.459   7.464 -16.352  1.00103.67           H  
ATOM   4386  HA  THR A 299       7.918   5.536 -17.981  1.00206.27           H  
ATOM   4387  HB  THR A 299       6.615   7.395 -18.781  1.00309.40           H  
ATOM   4388  HG1 THR A 299       7.288   9.565 -18.286  1.00309.40           H  
ATOM   4389 1HG2 THR A 299       5.874   8.459 -16.690  1.00309.40           H  
ATOM   4390 2HG2 THR A 299       6.155   6.717 -16.457  1.00309.40           H  
ATOM   4391 3HG2 THR A 299       7.352   7.897 -15.875  1.00309.40           H  
ATOM   4392  N   SER A 300       8.494   6.437 -20.383  1.00326.43           N  
ATOM   4393  CA  SER A 300       9.070   6.565 -21.718  1.00400.00           C  
ATOM   4394  C   SER A 300       9.429   8.013 -22.076  1.00400.00           C  
ATOM   4395  O   SER A 300      10.141   8.248 -23.054  1.00400.00           O  
ATOM   4396  CB  SER A 300       8.105   6.019 -22.752  1.00600.00           C  
ATOM   4397  OG  SER A 300       6.955   6.816 -22.837  1.00600.00           O  
ATOM   4398  H   SER A 300       7.525   6.161 -20.300  1.00391.72           H  
ATOM   4399  HA  SER A 300       9.985   5.972 -21.750  1.00480.00           H  
ATOM   4400 1HB  SER A 300       8.597   5.982 -23.724  1.00720.00           H  
ATOM   4401 2HB  SER A 300       7.827   5.000 -22.487  1.00720.00           H  
ATOM   4402  HG  SER A 300       7.258   7.701 -23.060  1.00720.00           H  
ATOM   4403  N   ASP A 301       8.936   8.981 -21.295  1.00400.00           N  
ATOM   4404  CA  ASP A 301       9.250  10.376 -21.535  1.00400.00           C  
ATOM   4405  C   ASP A 301      10.353  10.862 -20.602  1.00400.00           C  
ATOM   4406  O   ASP A 301      10.684  12.049 -20.591  1.00400.00           O  
ATOM   4407  CB  ASP A 301       8.007  11.246 -21.376  1.00600.00           C  
ATOM   4408  CG  ASP A 301       6.964  10.965 -22.449  1.00600.00           C  
ATOM   4409  OD1 ASP A 301       7.341  10.547 -23.518  1.00600.00           O  
ATOM   4410  OD2 ASP A 301       5.803  11.177 -22.193  1.00600.00           O  
ATOM   4411  H   ASP A 301       8.358   8.761 -20.493  1.00480.00           H  
ATOM   4412  HA  ASP A 301       9.604  10.472 -22.557  1.00480.00           H  
ATOM   4413 1HB  ASP A 301       7.559  11.070 -20.398  1.00720.00           H  
ATOM   4414 2HB  ASP A 301       8.287  12.298 -21.426  1.00720.00           H  
ATOM   4415  N   GLY A 302      10.923   9.949 -19.813  1.00378.24           N  
ATOM   4416  CA  GLY A 302      11.979  10.308 -18.889  1.00329.94           C  
ATOM   4417  C   GLY A 302      11.443  10.828 -17.560  1.00232.28           C  
ATOM   4418  O   GLY A 302      12.142  11.565 -16.863  1.00250.48           O  
ATOM   4419  H   GLY A 302      10.637   8.979 -19.840  1.00453.89           H  
ATOM   4420 1HA  GLY A 302      12.609   9.437 -18.709  1.00395.93           H  
ATOM   4421 2HA  GLY A 302      12.613  11.067 -19.346  1.00395.93           H  
ATOM   4422  N   THR A 303      10.207  10.465 -17.199  1.00178.78           N  
ATOM   4423  CA  THR A 303       9.681  10.922 -15.922  1.00137.38           C  
ATOM   4424  C   THR A 303      10.008   9.906 -14.859  1.00 53.90           C  
ATOM   4425  O   THR A 303       9.607   8.748 -14.936  1.00 86.61           O  
ATOM   4426  CB  THR A 303       8.159  11.159 -15.950  1.00206.07           C  
ATOM   4427  OG1 THR A 303       7.843  12.180 -16.904  1.00206.07           O  
ATOM   4428  CG2 THR A 303       7.665  11.579 -14.569  1.00206.07           C  
ATOM   4429  H   THR A 303       9.636   9.864 -17.778  1.00214.54           H  
ATOM   4430  HA  THR A 303      10.167  11.861 -15.656  1.00164.86           H  
ATOM   4431  HB  THR A 303       7.656  10.242 -16.237  1.00247.28           H  
ATOM   4432  HG1 THR A 303       8.286  12.996 -16.656  1.00247.28           H  
ATOM   4433 1HG2 THR A 303       6.587  11.738 -14.601  1.00247.28           H  
ATOM   4434 2HG2 THR A 303       7.895  10.797 -13.846  1.00247.28           H  
ATOM   4435 3HG2 THR A 303       8.158  12.503 -14.271  1.00247.28           H  
ATOM   4436  N   ASP A 304      10.759  10.346 -13.873  1.00 21.96           N  
ATOM   4437  CA  ASP A 304      11.179   9.488 -12.790  1.00 11.54           C  
ATOM   4438  C   ASP A 304      10.396   9.793 -11.536  1.00  5.92           C  
ATOM   4439  O   ASP A 304      10.238  10.958 -11.177  1.00  8.00           O  
ATOM   4440  CB  ASP A 304      12.671   9.680 -12.546  1.00 17.31           C  
ATOM   4441  CG  ASP A 304      13.534   9.118 -13.666  1.00 17.31           C  
ATOM   4442  OD1 ASP A 304      14.116   9.887 -14.393  1.00 17.31           O  
ATOM   4443  OD2 ASP A 304      13.658   7.915 -13.736  1.00 17.31           O  
ATOM   4444  H   ASP A 304      11.055  11.312 -13.875  1.00 26.35           H  
ATOM   4445  HA  ASP A 304      10.996   8.452 -13.071  1.00 13.85           H  
ATOM   4446 1HB  ASP A 304      12.887  10.744 -12.444  1.00 20.77           H  
ATOM   4447 2HB  ASP A 304      12.950   9.200 -11.611  1.00 20.77           H  
ATOM   4448  N   TYR A 305       9.897   8.762 -10.869  1.00  4.11           N  
ATOM   4449  CA  TYR A 305       9.179   9.015  -9.639  1.00  4.80           C  
ATOM   4450  C   TYR A 305       9.213   7.863  -8.653  1.00  3.00           C  
ATOM   4451  O   TYR A 305       9.349   6.700  -9.025  1.00  5.63           O  
ATOM   4452  CB  TYR A 305       7.724   9.353  -9.952  1.00  7.20           C  
ATOM   4453  CG  TYR A 305       7.016   8.220 -10.648  1.00  7.20           C  
ATOM   4454  CD1 TYR A 305       6.382   7.233  -9.908  1.00  7.20           C  
ATOM   4455  CD2 TYR A 305       7.007   8.167 -12.034  1.00  7.20           C  
ATOM   4456  CE1 TYR A 305       5.745   6.192 -10.555  1.00  7.20           C  
ATOM   4457  CE2 TYR A 305       6.370   7.127 -12.679  1.00  7.20           C  
ATOM   4458  CZ  TYR A 305       5.742   6.141 -11.945  1.00  7.20           C  
ATOM   4459  OH  TYR A 305       5.110   5.103 -12.591  1.00  7.20           O  
ATOM   4460  H   TYR A 305      10.010   7.820 -11.222  1.00  4.93           H  
ATOM   4461  HA  TYR A 305       9.653   9.864  -9.166  1.00  5.76           H  
ATOM   4462 1HB  TYR A 305       7.188   9.584  -9.030  1.00  8.64           H  
ATOM   4463 2HB  TYR A 305       7.680  10.233 -10.593  1.00  8.64           H  
ATOM   4464  HD1 TYR A 305       6.389   7.278  -8.819  1.00  8.64           H  
ATOM   4465  HD2 TYR A 305       7.506   8.943 -12.614  1.00  8.64           H  
ATOM   4466  HE1 TYR A 305       5.248   5.413  -9.979  1.00  8.64           H  
ATOM   4467  HE2 TYR A 305       6.365   7.082 -13.768  1.00  8.64           H  
ATOM   4468  HH  TYR A 305       4.776   4.479 -11.941  1.00  8.64           H  
ATOM   4469  N   TRP A 306       9.033   8.196  -7.383  1.00  2.77           N  
ATOM   4470  CA  TRP A 306       9.010   7.192  -6.331  1.00  3.08           C  
ATOM   4471  C   TRP A 306       7.587   6.784  -6.048  1.00  1.56           C  
ATOM   4472  O   TRP A 306       6.696   7.623  -6.072  1.00  1.97           O  
ATOM   4473  CB  TRP A 306       9.609   7.729  -5.037  1.00  4.62           C  
ATOM   4474  CG  TRP A 306      11.059   8.057  -5.121  1.00  4.62           C  
ATOM   4475  CD1 TRP A 306      11.628   9.287  -5.299  1.00  4.62           C  
ATOM   4476  CD2 TRP A 306      12.150   7.121  -5.031  1.00  4.62           C  
ATOM   4477  NE1 TRP A 306      12.996   9.171  -5.316  1.00  4.62           N  
ATOM   4478  CE2 TRP A 306      13.327   7.857  -5.158  1.00  4.62           C  
ATOM   4479  CE3 TRP A 306      12.218   5.733  -4.855  1.00  4.62           C  
ATOM   4480  CZ2 TRP A 306      14.565   7.262  -5.115  1.00  4.62           C  
ATOM   4481  CZ3 TRP A 306      13.466   5.138  -4.815  1.00  4.62           C  
ATOM   4482  CH2 TRP A 306      14.598   5.894  -4.940  1.00  4.62           C  
ATOM   4483  H   TRP A 306       8.928   9.176  -7.155  1.00  3.32           H  
ATOM   4484  HA  TRP A 306       9.571   6.317  -6.658  1.00  3.70           H  
ATOM   4485 1HB  TRP A 306       9.062   8.608  -4.719  1.00  5.54           H  
ATOM   4486 2HB  TRP A 306       9.485   6.981  -4.255  1.00  5.54           H  
ATOM   4487  HD1 TRP A 306      11.081  10.221  -5.405  1.00  5.54           H  
ATOM   4488  HE1 TRP A 306      13.683   9.909  -5.425  1.00  5.54           H  
ATOM   4489  HE3 TRP A 306      11.311   5.139  -4.755  1.00  5.54           H  
ATOM   4490  HZ2 TRP A 306      15.490   7.830  -5.211  1.00  5.54           H  
ATOM   4491  HZ3 TRP A 306      13.524   4.059  -4.679  1.00  5.54           H  
ATOM   4492  HH2 TRP A 306      15.560   5.418  -4.900  1.00  5.54           H  
ATOM   4493  N   ILE A 307       7.369   5.514  -5.741  1.00  1.63           N  
ATOM   4494  CA  ILE A 307       6.030   5.054  -5.387  1.00  1.44           C  
ATOM   4495  C   ILE A 307       5.966   4.912  -3.880  1.00  1.00           C  
ATOM   4496  O   ILE A 307       6.629   4.050  -3.298  1.00  1.11           O  
ATOM   4497  CB  ILE A 307       5.682   3.720  -6.059  1.00  2.16           C  
ATOM   4498  CG1 ILE A 307       5.763   3.863  -7.579  1.00  2.16           C  
ATOM   4499  CG2 ILE A 307       4.295   3.266  -5.624  1.00  2.16           C  
ATOM   4500  CD1 ILE A 307       5.671   2.547  -8.316  1.00  2.16           C  
ATOM   4501  H   ILE A 307       8.141   4.864  -5.734  1.00  1.96           H  
ATOM   4502  HA  ILE A 307       5.301   5.801  -5.697  1.00  1.73           H  
ATOM   4503  HB  ILE A 307       6.402   2.969  -5.769  1.00  2.59           H  
ATOM   4504 1HG1 ILE A 307       4.952   4.507  -7.918  1.00  2.59           H  
ATOM   4505 2HG1 ILE A 307       6.709   4.337  -7.842  1.00  2.59           H  
ATOM   4506 1HG2 ILE A 307       4.059   2.312  -6.096  1.00  2.59           H  
ATOM   4507 2HG2 ILE A 307       4.271   3.151  -4.542  1.00  2.59           H  
ATOM   4508 3HG2 ILE A 307       3.558   4.011  -5.925  1.00  2.59           H  
ATOM   4509 1HD1 ILE A 307       5.736   2.726  -9.390  1.00  2.59           H  
ATOM   4510 2HD1 ILE A 307       6.491   1.898  -8.007  1.00  2.59           H  
ATOM   4511 3HD1 ILE A 307       4.722   2.066  -8.085  1.00  2.59           H  
ATOM   4512  N   VAL A 308       5.181   5.776  -3.252  1.00  0.85           N  
ATOM   4513  CA  VAL A 308       5.106   5.824  -1.807  1.00  0.85           C  
ATOM   4514  C   VAL A 308       3.714   5.576  -1.229  1.00  0.87           C  
ATOM   4515  O   VAL A 308       2.727   6.165  -1.665  1.00  1.28           O  
ATOM   4516  CB  VAL A 308       5.619   7.190  -1.352  1.00  1.27           C  
ATOM   4517  CG1 VAL A 308       5.482   7.321   0.132  1.00  1.27           C  
ATOM   4518  CG2 VAL A 308       7.074   7.364  -1.762  1.00  1.27           C  
ATOM   4519  H   VAL A 308       4.654   6.462  -3.778  1.00  1.02           H  
ATOM   4520  HA  VAL A 308       5.779   5.063  -1.417  1.00  1.02           H  
ATOM   4521  HB  VAL A 308       5.019   7.965  -1.815  1.00  1.53           H  
ATOM   4522 1HG1 VAL A 308       5.838   8.306   0.425  1.00  1.53           H  
ATOM   4523 2HG1 VAL A 308       4.436   7.213   0.417  1.00  1.53           H  
ATOM   4524 3HG1 VAL A 308       6.077   6.552   0.625  1.00  1.53           H  
ATOM   4525 1HG2 VAL A 308       7.423   8.344  -1.439  1.00  1.53           H  
ATOM   4526 2HG2 VAL A 308       7.679   6.589  -1.292  1.00  1.53           H  
ATOM   4527 3HG2 VAL A 308       7.163   7.289  -2.845  1.00  1.53           H  
ATOM   4528  N   LYS A 309       3.641   4.693  -0.235  1.00  0.78           N  
ATOM   4529  CA  LYS A 309       2.388   4.381   0.440  1.00  1.09           C  
ATOM   4530  C   LYS A 309       2.182   5.293   1.637  1.00  0.85           C  
ATOM   4531  O   LYS A 309       3.006   5.328   2.553  1.00  0.59           O  
ATOM   4532  CB  LYS A 309       2.374   2.929   0.916  1.00  1.64           C  
ATOM   4533  CG  LYS A 309       1.058   2.460   1.522  1.00  1.64           C  
ATOM   4534  CD  LYS A 309       1.158   1.016   2.013  1.00  1.64           C  
ATOM   4535  CE  LYS A 309      -0.159   0.543   2.609  1.00  1.64           C  
ATOM   4536  NZ  LYS A 309      -0.059  -0.791   3.256  1.00  1.64           N  
ATOM   4537  H   LYS A 309       4.484   4.235   0.074  1.00  0.94           H  
ATOM   4538  HA  LYS A 309       1.562   4.543  -0.251  1.00  1.31           H  
ATOM   4539 1HB  LYS A 309       2.590   2.277   0.078  1.00  1.96           H  
ATOM   4540 2HB  LYS A 309       3.156   2.780   1.659  1.00  1.96           H  
ATOM   4541 1HG  LYS A 309       0.791   3.109   2.355  1.00  1.96           H  
ATOM   4542 2HG  LYS A 309       0.270   2.524   0.773  1.00  1.96           H  
ATOM   4543 1HD  LYS A 309       1.423   0.366   1.178  1.00  1.96           H  
ATOM   4544 2HD  LYS A 309       1.938   0.941   2.771  1.00  1.96           H  
ATOM   4545 1HE  LYS A 309      -0.504   1.267   3.344  1.00  1.96           H  
ATOM   4546 2HE  LYS A 309      -0.893   0.474   1.812  1.00  1.96           H  
ATOM   4547 1HZ  LYS A 309      -0.976  -1.046   3.614  1.00  1.96           H  
ATOM   4548 2HZ  LYS A 309       0.233  -1.479   2.574  1.00  1.96           H  
ATOM   4549 3HZ  LYS A 309       0.606  -0.765   4.015  1.00  1.96           H  
ATOM   4550  N   ASN A 310       1.078   6.028   1.644  1.00  1.20           N  
ATOM   4551  CA  ASN A 310       0.779   6.889   2.776  1.00  1.04           C  
ATOM   4552  C   ASN A 310      -0.157   6.129   3.715  1.00  1.76           C  
ATOM   4553  O   ASN A 310      -0.620   5.037   3.386  1.00  9.59           O  
ATOM   4554  CB  ASN A 310       0.189   8.215   2.305  1.00  1.56           C  
ATOM   4555  CG  ASN A 310       0.414   9.360   3.267  1.00  1.56           C  
ATOM   4556  OD1 ASN A 310       0.367   9.205   4.493  1.00  1.56           O  
ATOM   4557  ND2 ASN A 310       0.678  10.515   2.725  1.00  1.56           N  
ATOM   4558  H   ASN A 310       0.429   5.985   0.871  1.00  1.44           H  
ATOM   4559  HA  ASN A 310       1.700   7.091   3.323  1.00  1.25           H  
ATOM   4560 1HB  ASN A 310       0.632   8.479   1.344  1.00  1.87           H  
ATOM   4561 2HB  ASN A 310      -0.882   8.097   2.144  1.00  1.87           H  
ATOM   4562 1HD2 ASN A 310       0.841  11.315   3.305  1.00  1.87           H  
ATOM   4563 2HD2 ASN A 310       0.717  10.603   1.731  1.00  1.87           H  
ATOM   4564  N   SER A 311      -0.418   6.699   4.883  1.00  1.14           N  
ATOM   4565  CA  SER A 311      -1.259   6.071   5.885  1.00  1.59           C  
ATOM   4566  C   SER A 311      -2.507   6.875   6.180  1.00  0.97           C  
ATOM   4567  O   SER A 311      -2.910   6.999   7.339  1.00  1.66           O  
ATOM   4568  CB  SER A 311      -0.486   5.912   7.140  1.00  2.39           C  
ATOM   4569  OG  SER A 311      -0.070   7.156   7.616  1.00  2.39           O  
ATOM   4570  H   SER A 311      -0.016   7.602   5.078  1.00  1.37           H  
ATOM   4571  HA  SER A 311      -1.560   5.088   5.519  1.00  1.91           H  
ATOM   4572 1HB  SER A 311      -1.077   5.384   7.878  1.00  2.86           H  
ATOM   4573 2HB  SER A 311       0.384   5.313   6.924  1.00  2.86           H  
ATOM   4574  HG  SER A 311       0.391   7.579   6.887  1.00  2.86           H  
ATOM   4575  N   TRP A 312      -3.105   7.448   5.146  1.00  0.64           N  
ATOM   4576  CA  TRP A 312      -4.322   8.231   5.307  1.00  1.24           C  
ATOM   4577  C   TRP A 312      -5.516   7.577   4.609  1.00  0.77           C  
ATOM   4578  O   TRP A 312      -6.458   8.264   4.211  1.00  0.84           O  
ATOM   4579  CB  TRP A 312      -4.096   9.653   4.796  1.00  1.86           C  
ATOM   4580  CG  TRP A 312      -3.127  10.429   5.652  1.00  1.86           C  
ATOM   4581  CD1 TRP A 312      -2.856  10.214   6.971  1.00  1.86           C  
ATOM   4582  CD2 TRP A 312      -2.285  11.532   5.248  1.00  1.86           C  
ATOM   4583  NE1 TRP A 312      -1.901  11.096   7.408  1.00  1.86           N  
ATOM   4584  CE2 TRP A 312      -1.535  11.909   6.370  1.00  1.86           C  
ATOM   4585  CE3 TRP A 312      -2.103  12.215   4.052  1.00  1.86           C  
ATOM   4586  CZ2 TRP A 312      -0.609  12.937   6.320  1.00  1.86           C  
ATOM   4587  CZ3 TRP A 312      -1.181  13.245   3.999  1.00  1.86           C  
ATOM   4588  CH2 TRP A 312      -0.445  13.595   5.103  1.00  1.86           C  
ATOM   4589  H   TRP A 312      -2.719   7.326   4.220  1.00  0.77           H  
ATOM   4590  HA  TRP A 312      -4.550   8.292   6.371  1.00  1.49           H  
ATOM   4591 1HB  TRP A 312      -3.706   9.619   3.779  1.00  2.23           H  
ATOM   4592 2HB  TRP A 312      -5.046  10.181   4.766  1.00  2.23           H  
ATOM   4593  HD1 TRP A 312      -3.322   9.449   7.585  1.00  2.23           H  
ATOM   4594  HE1 TRP A 312      -1.523  11.138   8.345  1.00  2.23           H  
ATOM   4595  HE3 TRP A 312      -2.679  11.937   3.176  1.00  2.23           H  
ATOM   4596  HZ2 TRP A 312      -0.020  13.230   7.190  1.00  2.23           H  
ATOM   4597  HZ3 TRP A 312      -1.055  13.770   3.053  1.00  2.23           H  
ATOM   4598  HH2 TRP A 312       0.275  14.409   5.027  1.00  2.23           H  
ATOM   4599  N   GLY A 313      -5.457   6.252   4.447  1.00  0.72           N  
ATOM   4600  CA  GLY A 313      -6.517   5.480   3.800  1.00  0.59           C  
ATOM   4601  C   GLY A 313      -6.493   5.569   2.272  1.00  0.59           C  
ATOM   4602  O   GLY A 313      -5.756   6.364   1.686  1.00  0.94           O  
ATOM   4603  H   GLY A 313      -4.672   5.737   4.826  1.00  0.86           H  
ATOM   4604 1HA  GLY A 313      -6.433   4.435   4.101  1.00  0.71           H  
ATOM   4605 2HA  GLY A 313      -7.483   5.830   4.164  1.00  0.71           H  
ATOM   4606  N   THR A 314      -7.367   4.784   1.631  1.00  0.47           N  
ATOM   4607  CA  THR A 314      -7.496   4.769   0.170  1.00  0.74           C  
ATOM   4608  C   THR A 314      -8.222   6.017  -0.317  1.00  0.98           C  
ATOM   4609  O   THR A 314      -8.183   6.364  -1.497  1.00  1.46           O  
ATOM   4610  CB  THR A 314      -8.250   3.520  -0.317  1.00  1.11           C  
ATOM   4611  OG1 THR A 314      -9.568   3.507   0.247  1.00  1.11           O  
ATOM   4612  CG2 THR A 314      -7.509   2.264   0.095  1.00  1.11           C  
ATOM   4613  H   THR A 314      -7.950   4.163   2.175  1.00  0.56           H  
ATOM   4614  HA  THR A 314      -6.499   4.763  -0.262  1.00  0.89           H  
ATOM   4615  HB  THR A 314      -8.331   3.548  -1.403  1.00  1.33           H  
ATOM   4616  HG1 THR A 314     -10.048   2.742  -0.080  1.00  1.33           H  
ATOM   4617 1HG2 THR A 314      -8.052   1.387  -0.259  1.00  1.33           H  
ATOM   4618 2HG2 THR A 314      -6.514   2.278  -0.344  1.00  1.33           H  
ATOM   4619 3HG2 THR A 314      -7.429   2.226   1.181  1.00  1.33           H  
ATOM   4620  N   SER A 315      -8.859   6.697   0.629  1.00  0.92           N  
ATOM   4621  CA  SER A 315      -9.555   7.952   0.448  1.00  1.24           C  
ATOM   4622  C   SER A 315      -8.617   9.129   0.150  1.00  1.41           C  
ATOM   4623  O   SER A 315      -9.078  10.206  -0.236  1.00  1.87           O  
ATOM   4624  CB  SER A 315     -10.315   8.234   1.708  1.00  1.86           C  
ATOM   4625  OG  SER A 315      -9.408   8.425   2.751  1.00  1.86           O  
ATOM   4626  H   SER A 315      -8.867   6.320   1.562  1.00  1.10           H  
ATOM   4627  HA  SER A 315     -10.251   7.843  -0.384  1.00  1.49           H  
ATOM   4628 1HB  SER A 315     -10.916   9.127   1.586  1.00  2.23           H  
ATOM   4629 2HB  SER A 315     -10.983   7.406   1.939  1.00  2.23           H  
ATOM   4630  HG  SER A 315      -9.912   8.737   3.507  1.00  2.23           H  
ATOM   4631  N   TRP A 316      -7.308   8.940   0.356  1.00  1.35           N  
ATOM   4632  CA  TRP A 316      -6.347   9.990   0.069  1.00  1.79           C  
ATOM   4633  C   TRP A 316      -5.428   9.633  -1.095  1.00  1.57           C  
ATOM   4634  O   TRP A 316      -4.919   8.517  -1.159  1.00  5.18           O  
ATOM   4635  CB  TRP A 316      -5.485  10.266   1.293  1.00  2.69           C  
ATOM   4636  CG  TRP A 316      -4.489  11.341   1.034  1.00  2.69           C  
ATOM   4637  CD1 TRP A 316      -4.691  12.668   1.208  1.00  2.69           C  
ATOM   4638  CD2 TRP A 316      -3.140  11.205   0.521  1.00  2.69           C  
ATOM   4639  NE1 TRP A 316      -3.576  13.375   0.853  1.00  2.69           N  
ATOM   4640  CE2 TRP A 316      -2.614  12.493   0.425  1.00  2.69           C  
ATOM   4641  CE3 TRP A 316      -2.358  10.108   0.133  1.00  2.69           C  
ATOM   4642  CZ2 TRP A 316      -1.334  12.726  -0.036  1.00  2.69           C  
ATOM   4643  CZ3 TRP A 316      -1.073  10.345  -0.337  1.00  2.69           C  
ATOM   4644  CH2 TRP A 316      -0.579  11.621  -0.414  1.00  2.69           C  
ATOM   4645  H   TRP A 316      -6.954   8.057   0.708  1.00  1.62           H  
ATOM   4646  HA  TRP A 316      -6.891  10.895  -0.189  1.00  2.15           H  
ATOM   4647 1HB  TRP A 316      -6.116  10.566   2.130  1.00  3.22           H  
ATOM   4648 2HB  TRP A 316      -4.956   9.358   1.585  1.00  3.22           H  
ATOM   4649  HD1 TRP A 316      -5.615  13.107   1.572  1.00  3.22           H  
ATOM   4650  HE1 TRP A 316      -3.508  14.381   0.900  1.00  3.22           H  
ATOM   4651  HE3 TRP A 316      -2.751   9.094   0.196  1.00  3.22           H  
ATOM   4652  HZ2 TRP A 316      -0.916  13.726  -0.111  1.00  3.22           H  
ATOM   4653  HZ3 TRP A 316      -0.467   9.491  -0.640  1.00  3.22           H  
ATOM   4654  HH2 TRP A 316       0.433  11.776  -0.779  1.00  3.22           H  
ATOM   4655  N   GLY A 317      -5.185  10.600  -1.982  1.00  0.46           N  
ATOM   4656  CA  GLY A 317      -4.249  10.429  -3.093  1.00  0.44           C  
ATOM   4657  C   GLY A 317      -4.631   9.319  -4.057  1.00  0.52           C  
ATOM   4658  O   GLY A 317      -5.811   9.039  -4.281  1.00  0.85           O  
ATOM   4659  H   GLY A 317      -5.652  11.490  -1.878  1.00  0.55           H  
ATOM   4660 1HA  GLY A 317      -4.179  11.366  -3.644  1.00  0.53           H  
ATOM   4661 2HA  GLY A 317      -3.256  10.230  -2.694  1.00  0.53           H  
ATOM   4662  N   GLU A 318      -3.614   8.688  -4.649  1.00  0.59           N  
ATOM   4663  CA  GLU A 318      -3.814   7.618  -5.621  1.00  0.87           C  
ATOM   4664  C   GLU A 318      -4.136   6.333  -4.903  1.00  0.85           C  
ATOM   4665  O   GLU A 318      -3.281   5.463  -4.791  1.00  1.23           O  
ATOM   4666  CB  GLU A 318      -2.570   7.414  -6.501  1.00  1.30           C  
ATOM   4667  CG  GLU A 318      -2.202   8.601  -7.381  1.00  1.30           C  
ATOM   4668  CD  GLU A 318      -1.056   8.323  -8.327  1.00  1.30           C  
ATOM   4669  OE1 GLU A 318      -0.510   7.243  -8.297  1.00  1.30           O  
ATOM   4670  OE2 GLU A 318      -0.724   9.194  -9.099  1.00  1.30           O  
ATOM   4671  H   GLU A 318      -2.666   8.930  -4.400  1.00  0.71           H  
ATOM   4672  HA  GLU A 318      -4.659   7.876  -6.260  1.00  1.04           H  
ATOM   4673 1HB  GLU A 318      -1.712   7.192  -5.867  1.00  1.57           H  
ATOM   4674 2HB  GLU A 318      -2.726   6.553  -7.152  1.00  1.57           H  
ATOM   4675 1HG  GLU A 318      -3.077   8.893  -7.961  1.00  1.57           H  
ATOM   4676 2HG  GLU A 318      -1.934   9.435  -6.735  1.00  1.57           H  
ATOM   4677  N   GLU A 319      -5.346   6.242  -4.363  1.00  0.79           N  
ATOM   4678  CA  GLU A 319      -5.776   5.088  -3.581  1.00  0.83           C  
ATOM   4679  C   GLU A 319      -4.826   4.825  -2.415  1.00  0.77           C  
ATOM   4680  O   GLU A 319      -4.504   3.674  -2.116  1.00  0.93           O  
ATOM   4681  CB  GLU A 319      -5.874   3.839  -4.460  1.00  1.24           C  
ATOM   4682  CG  GLU A 319      -6.876   3.951  -5.600  1.00  1.24           C  
ATOM   4683  CD  GLU A 319      -7.013   2.678  -6.387  1.00  1.24           C  
ATOM   4684  OE1 GLU A 319      -6.258   1.767  -6.146  1.00  1.24           O  
ATOM   4685  OE2 GLU A 319      -7.876   2.615  -7.231  1.00  1.24           O  
ATOM   4686  H   GLU A 319      -5.981   7.019  -4.498  1.00  0.95           H  
ATOM   4687  HA  GLU A 319      -6.764   5.298  -3.173  1.00  1.00           H  
ATOM   4688 1HB  GLU A 319      -4.901   3.610  -4.892  1.00  1.49           H  
ATOM   4689 2HB  GLU A 319      -6.166   2.986  -3.847  1.00  1.49           H  
ATOM   4690 1HG  GLU A 319      -7.850   4.218  -5.189  1.00  1.49           H  
ATOM   4691 2HG  GLU A 319      -6.563   4.753  -6.267  1.00  1.49           H  
ATOM   4692  N   GLY A 320      -4.388   5.898  -1.754  1.00  0.70           N  
ATOM   4693  CA  GLY A 320      -3.485   5.802  -0.621  1.00  0.73           C  
ATOM   4694  C   GLY A 320      -2.014   6.010  -0.977  1.00  0.69           C  
ATOM   4695  O   GLY A 320      -1.173   6.042  -0.080  1.00  1.49           O  
ATOM   4696  H   GLY A 320      -4.693   6.822  -2.026  1.00  0.84           H  
ATOM   4697 1HA  GLY A 320      -3.778   6.538   0.126  1.00  0.88           H  
ATOM   4698 2HA  GLY A 320      -3.606   4.829  -0.157  1.00  0.88           H  
ATOM   4699  N   TYR A 321      -1.699   6.171  -2.264  1.00  0.60           N  
ATOM   4700  CA  TYR A 321      -0.311   6.331  -2.678  1.00  0.64           C  
ATOM   4701  C   TYR A 321       0.005   7.709  -3.267  1.00  0.57           C  
ATOM   4702  O   TYR A 321      -0.881   8.458  -3.681  1.00  0.96           O  
ATOM   4703  CB  TYR A 321       0.028   5.253  -3.710  1.00  0.96           C  
ATOM   4704  CG  TYR A 321      -0.125   3.847  -3.177  1.00  0.96           C  
ATOM   4705  CD1 TYR A 321      -1.363   3.232  -3.246  1.00  0.96           C  
ATOM   4706  CD2 TYR A 321       0.950   3.169  -2.626  1.00  0.96           C  
ATOM   4707  CE1 TYR A 321      -1.537   1.960  -2.765  1.00  0.96           C  
ATOM   4708  CE2 TYR A 321       0.771   1.889  -2.141  1.00  0.96           C  
ATOM   4709  CZ  TYR A 321      -0.466   1.288  -2.205  1.00  0.96           C  
ATOM   4710  OH  TYR A 321      -0.641   0.013  -1.722  1.00  0.96           O  
ATOM   4711  H   TYR A 321      -2.405   6.124  -2.983  1.00  0.72           H  
ATOM   4712  HA  TYR A 321       0.320   6.194  -1.803  1.00  0.77           H  
ATOM   4713 1HB  TYR A 321      -0.624   5.360  -4.579  1.00  1.15           H  
ATOM   4714 2HB  TYR A 321       1.055   5.379  -4.051  1.00  1.15           H  
ATOM   4715  HD1 TYR A 321      -2.209   3.756  -3.680  1.00  1.15           H  
ATOM   4716  HD2 TYR A 321       1.929   3.645  -2.573  1.00  1.15           H  
ATOM   4717  HE1 TYR A 321      -2.518   1.489  -2.825  1.00  1.15           H  
ATOM   4718  HE2 TYR A 321       1.605   1.349  -1.704  1.00  1.15           H  
ATOM   4719  HH  TYR A 321      -1.556  -0.250  -1.843  1.00  1.15           H  
ATOM   4720  N   ILE A 322       1.297   8.021  -3.318  1.00  0.53           N  
ATOM   4721  CA  ILE A 322       1.794   9.265  -3.893  1.00  0.71           C  
ATOM   4722  C   ILE A 322       3.069   9.080  -4.677  1.00  0.56           C  
ATOM   4723  O   ILE A 322       3.976   8.354  -4.267  1.00  0.58           O  
ATOM   4724  CB  ILE A 322       2.017  10.341  -2.811  1.00  1.06           C  
ATOM   4725  CG1 ILE A 322       2.505  11.647  -3.459  1.00  1.06           C  
ATOM   4726  CG2 ILE A 322       2.995   9.867  -1.761  1.00  1.06           C  
ATOM   4727  CD1 ILE A 322       2.413  12.853  -2.570  1.00  1.06           C  
ATOM   4728  H   ILE A 322       1.962   7.365  -2.931  1.00  0.64           H  
ATOM   4729  HA  ILE A 322       1.039   9.637  -4.581  1.00  0.85           H  
ATOM   4730  HB  ILE A 322       1.064  10.552  -2.342  1.00  1.28           H  
ATOM   4731 1HG1 ILE A 322       3.551  11.522  -3.739  1.00  1.28           H  
ATOM   4732 2HG1 ILE A 322       1.943  11.836  -4.358  1.00  1.28           H  
ATOM   4733 1HG2 ILE A 322       3.116  10.640  -1.002  1.00  1.28           H  
ATOM   4734 2HG2 ILE A 322       2.622   8.956  -1.296  1.00  1.28           H  
ATOM   4735 3HG2 ILE A 322       3.955   9.672  -2.235  1.00  1.28           H  
ATOM   4736 1HD1 ILE A 322       2.793  13.727  -3.096  1.00  1.28           H  
ATOM   4737 2HD1 ILE A 322       1.374  13.024  -2.288  1.00  1.28           H  
ATOM   4738 3HD1 ILE A 322       3.011  12.675  -1.681  1.00  1.28           H  
ATOM   4739  N   ARG A 323       3.126   9.744  -5.828  1.00  0.80           N  
ATOM   4740  CA  ARG A 323       4.313   9.674  -6.665  1.00  0.92           C  
ATOM   4741  C   ARG A 323       5.218  10.870  -6.373  1.00  1.09           C  
ATOM   4742  O   ARG A 323       4.763  12.009  -6.398  1.00  1.58           O  
ATOM   4743  CB  ARG A 323       3.936   9.646  -8.130  1.00  1.38           C  
ATOM   4744  CG  ARG A 323       3.056   8.477  -8.528  1.00  1.38           C  
ATOM   4745  CD  ARG A 323       2.744   8.475  -9.979  1.00  1.38           C  
ATOM   4746  NE  ARG A 323       1.730   7.484 -10.299  1.00  1.38           N  
ATOM   4747  CZ  ARG A 323       1.508   6.968 -11.522  1.00  1.38           C  
ATOM   4748  NH1 ARG A 323       2.269   7.311 -12.539  1.00  1.38           N  
ATOM   4749  NH2 ARG A 323       0.517   6.111 -11.693  1.00  1.38           N  
ATOM   4750  H   ARG A 323       2.320  10.295  -6.120  1.00  0.96           H  
ATOM   4751  HA  ARG A 323       4.838   8.760  -6.432  1.00  1.10           H  
ATOM   4752 1HB  ARG A 323       3.391  10.543  -8.371  1.00  1.66           H  
ATOM   4753 2HB  ARG A 323       4.833   9.624  -8.747  1.00  1.66           H  
ATOM   4754 1HG  ARG A 323       3.562   7.543  -8.287  1.00  1.66           H  
ATOM   4755 2HG  ARG A 323       2.113   8.530  -7.982  1.00  1.66           H  
ATOM   4756 1HD  ARG A 323       2.366   9.454 -10.268  1.00  1.66           H  
ATOM   4757 2HD  ARG A 323       3.640   8.247 -10.552  1.00  1.66           H  
ATOM   4758  HE  ARG A 323       1.096   7.206  -9.553  1.00  1.66           H  
ATOM   4759 1HH1 ARG A 323       3.026   7.966 -12.404  1.00  1.66           H  
ATOM   4760 2HH1 ARG A 323       2.098   6.919 -13.454  1.00  1.66           H  
ATOM   4761 1HH2 ARG A 323      -0.067   5.858 -10.905  1.00  1.66           H  
ATOM   4762 2HH2 ARG A 323       0.339   5.718 -12.604  1.00  1.66           H  
ATOM   4763  N   MET A 324       6.494  10.621  -6.088  1.00  1.25           N  
ATOM   4764  CA  MET A 324       7.415  11.728  -5.785  1.00  2.04           C  
ATOM   4765  C   MET A 324       8.309  12.019  -6.977  1.00  1.99           C  
ATOM   4766  O   MET A 324       8.953  11.113  -7.489  1.00  3.45           O  
ATOM   4767  CB  MET A 324       8.302  11.390  -4.595  1.00  3.06           C  
ATOM   4768  CG  MET A 324       7.592  11.077  -3.288  1.00  3.06           C  
ATOM   4769  SD  MET A 324       6.768  12.492  -2.547  1.00  3.06           S  
ATOM   4770  CE  MET A 324       6.300  11.741  -0.992  1.00  3.06           C  
ATOM   4771  H   MET A 324       6.813   9.659  -6.080  1.00  1.50           H  
ATOM   4772  HA  MET A 324       6.835  12.626  -5.567  1.00  2.45           H  
ATOM   4773 1HB  MET A 324       8.937  10.553  -4.849  1.00  3.67           H  
ATOM   4774 2HB  MET A 324       8.962  12.234  -4.401  1.00  3.67           H  
ATOM   4775 1HG  MET A 324       6.848  10.299  -3.460  1.00  3.67           H  
ATOM   4776 2HG  MET A 324       8.318  10.695  -2.574  1.00  3.67           H  
ATOM   4777 1HE  MET A 324       5.776  12.467  -0.377  1.00  3.67           H  
ATOM   4778 2HE  MET A 324       5.651  10.887  -1.181  1.00  3.67           H  
ATOM   4779 3HE  MET A 324       7.195  11.404  -0.469  1.00  3.67           H  
ATOM   4780  N   GLN A 325       8.393  13.277  -7.398  1.00  1.69           N  
ATOM   4781  CA  GLN A 325       9.213  13.635  -8.563  1.00  1.69           C  
ATOM   4782  C   GLN A 325      10.715  13.458  -8.359  1.00  1.42           C  
ATOM   4783  O   GLN A 325      11.347  14.206  -7.617  1.00  1.60           O  
ATOM   4784  CB  GLN A 325       8.979  15.086  -8.974  1.00  2.54           C  
ATOM   4785  CG  GLN A 325       9.802  15.490 -10.188  1.00  2.54           C  
ATOM   4786  CD  GLN A 325       9.335  14.802 -11.465  1.00  2.54           C  
ATOM   4787  OE1 GLN A 325       8.220  15.056 -11.930  1.00  2.54           O  
ATOM   4788  NE2 GLN A 325      10.159  13.925 -12.032  1.00  2.54           N  
ATOM   4789  H   GLN A 325       7.849  13.994  -6.935  1.00  2.03           H  
ATOM   4790  HA  GLN A 325       8.921  12.988  -9.390  1.00  2.03           H  
ATOM   4791 1HB  GLN A 325       7.926  15.244  -9.204  1.00  3.04           H  
ATOM   4792 2HB  GLN A 325       9.240  15.748  -8.148  1.00  3.04           H  
ATOM   4793 1HG  GLN A 325       9.718  16.567 -10.330  1.00  3.04           H  
ATOM   4794 2HG  GLN A 325      10.843  15.216 -10.016  1.00  3.04           H  
ATOM   4795 1HE2 GLN A 325       9.883  13.449 -12.867  1.00  3.04           H  
ATOM   4796 2HE2 GLN A 325      11.055  13.724 -11.627  1.00  3.04           H  
ATOM   4797  N   ARG A 326      11.297  12.494  -9.050  1.00  1.86           N  
ATOM   4798  CA  ARG A 326      12.733  12.275  -8.974  1.00  2.67           C  
ATOM   4799  C   ARG A 326      13.448  12.948 -10.146  1.00  2.67           C  
ATOM   4800  O   ARG A 326      12.895  13.084 -11.238  1.00  5.06           O  
ATOM   4801  CB  ARG A 326      13.083  10.799  -8.922  1.00  4.00           C  
ATOM   4802  CG  ARG A 326      14.577  10.554  -8.789  1.00  4.00           C  
ATOM   4803  CD  ARG A 326      14.905   9.148  -8.503  1.00  4.00           C  
ATOM   4804  NE  ARG A 326      16.304   8.985  -8.218  1.00  4.00           N  
ATOM   4805  CZ  ARG A 326      17.224   8.486  -9.072  1.00  4.00           C  
ATOM   4806  NH1 ARG A 326      16.862   8.030 -10.253  1.00  4.00           N  
ATOM   4807  NH2 ARG A 326      18.500   8.445  -8.730  1.00  4.00           N  
ATOM   4808  H   ARG A 326      10.743  11.903  -9.653  1.00  2.23           H  
ATOM   4809  HA  ARG A 326      13.098  12.727  -8.052  1.00  3.20           H  
ATOM   4810 1HB  ARG A 326      12.589  10.334  -8.070  1.00  4.81           H  
ATOM   4811 2HB  ARG A 326      12.730  10.301  -9.819  1.00  4.81           H  
ATOM   4812 1HG  ARG A 326      15.071  10.818  -9.724  1.00  4.81           H  
ATOM   4813 2HG  ARG A 326      14.977  11.166  -7.980  1.00  4.81           H  
ATOM   4814 1HD  ARG A 326      14.328   8.782  -7.659  1.00  4.81           H  
ATOM   4815 2HD  ARG A 326      14.686   8.567  -9.386  1.00  4.81           H  
ATOM   4816  HE  ARG A 326      16.600   9.334  -7.316  1.00  4.81           H  
ATOM   4817 1HH1 ARG A 326      15.888   8.018 -10.534  1.00  4.81           H  
ATOM   4818 2HH1 ARG A 326      17.558   7.657 -10.882  1.00  4.81           H  
ATOM   4819 1HH2 ARG A 326      18.794   8.788  -7.828  1.00  4.81           H  
ATOM   4820 2HH2 ARG A 326      19.182   8.068  -9.372  1.00  4.81           H  
ATOM   4821  N   GLY A 327      14.657  13.435  -9.890  1.00  2.62           N  
ATOM   4822  CA  GLY A 327      15.439  14.138 -10.899  1.00  3.58           C  
ATOM   4823  C   GLY A 327      15.812  15.532 -10.415  1.00  5.74           C  
ATOM   4824  O   GLY A 327      16.566  16.249 -11.073  1.00 15.40           O  
ATOM   4825  H   GLY A 327      15.056  13.297  -8.972  1.00  3.14           H  
ATOM   4826 1HA  GLY A 327      16.343  13.571 -11.122  1.00  4.30           H  
ATOM   4827 2HA  GLY A 327      14.868  14.209 -11.824  1.00  4.30           H  
ATOM   4828  N   VAL A 328      15.286  15.903  -9.252  1.00  5.27           N  
ATOM   4829  CA  VAL A 328      15.581  17.183  -8.641  1.00  9.00           C  
ATOM   4830  C   VAL A 328      16.961  17.121  -7.999  1.00 12.60           C  
ATOM   4831  O   VAL A 328      17.258  16.198  -7.241  1.00 73.16           O  
ATOM   4832  CB  VAL A 328      14.499  17.532  -7.604  1.00 13.50           C  
ATOM   4833  CG1 VAL A 328      14.842  18.828  -6.891  1.00 13.50           C  
ATOM   4834  CG2 VAL A 328      13.156  17.642  -8.311  1.00 13.50           C  
ATOM   4835  H   VAL A 328      14.662  15.280  -8.764  1.00  6.32           H  
ATOM   4836  HA  VAL A 328      15.586  17.951  -9.415  1.00 10.80           H  
ATOM   4837  HB  VAL A 328      14.453  16.745  -6.851  1.00 16.20           H  
ATOM   4838 1HG1 VAL A 328      14.070  19.055  -6.155  1.00 16.20           H  
ATOM   4839 2HG1 VAL A 328      15.798  18.718  -6.388  1.00 16.20           H  
ATOM   4840 3HG1 VAL A 328      14.901  19.640  -7.616  1.00 16.20           H  
ATOM   4841 1HG2 VAL A 328      12.383  17.880  -7.585  1.00 16.20           H  
ATOM   4842 2HG2 VAL A 328      13.204  18.432  -9.061  1.00 16.20           H  
ATOM   4843 3HG2 VAL A 328      12.921  16.694  -8.797  1.00 16.20           H  
ATOM   4844  N   ASN A 329      17.807  18.096  -8.320  1.00 11.46           N  
ATOM   4845  CA  ASN A 329      19.187  18.117  -7.840  1.00  9.00           C  
ATOM   4846  C   ASN A 329      19.308  18.173  -6.319  1.00  5.85           C  
ATOM   4847  O   ASN A 329      20.234  17.586  -5.760  1.00 21.78           O  
ATOM   4848  CB  ASN A 329      19.935  19.275  -8.466  1.00 13.50           C  
ATOM   4849  CG  ASN A 329      20.247  19.026  -9.916  1.00 13.50           C  
ATOM   4850  OD1 ASN A 329      20.252  17.878 -10.373  1.00 13.50           O  
ATOM   4851  ND2 ASN A 329      20.508  20.079 -10.647  1.00 13.50           N  
ATOM   4852  H   ASN A 329      17.493  18.833  -8.937  1.00 13.75           H  
ATOM   4853  HA  ASN A 329      19.668  17.191  -8.159  1.00 10.80           H  
ATOM   4854 1HB  ASN A 329      19.339  20.184  -8.384  1.00 16.20           H  
ATOM   4855 2HB  ASN A 329      20.868  19.442  -7.928  1.00 16.20           H  
ATOM   4856 1HD2 ASN A 329      20.723  19.972 -11.618  1.00 16.20           H  
ATOM   4857 2HD2 ASN A 329      20.494  20.990 -10.235  1.00 16.20           H  
ATOM   4858  N   SER A 330      18.379  18.868  -5.660  1.00 12.61           N  
ATOM   4859  CA  SER A 330      18.350  18.958  -4.202  1.00  7.79           C  
ATOM   4860  C   SER A 330      18.443  17.564  -3.569  1.00  3.59           C  
ATOM   4861  O   SER A 330      17.481  16.799  -3.656  1.00  4.75           O  
ATOM   4862  CB  SER A 330      17.075  19.635  -3.744  1.00 11.69           C  
ATOM   4863  OG  SER A 330      16.972  19.626  -2.347  1.00 11.69           O  
ATOM   4864  H   SER A 330      17.661  19.343  -6.186  1.00 15.13           H  
ATOM   4865  HA  SER A 330      19.181  19.579  -3.885  1.00  9.35           H  
ATOM   4866 1HB  SER A 330      17.065  20.664  -4.104  1.00 14.02           H  
ATOM   4867 2HB  SER A 330      16.215  19.127  -4.177  1.00 14.02           H  
ATOM   4868  HG  SER A 330      17.821  19.927  -2.011  1.00 14.02           H  
ATOM   4869  N   PRO A 331      19.572  17.232  -2.909  1.00  2.47           N  
ATOM   4870  CA  PRO A 331      19.935  15.960  -2.271  1.00  1.80           C  
ATOM   4871  C   PRO A 331      18.862  15.400  -1.348  1.00  1.67           C  
ATOM   4872  O   PRO A 331      18.737  14.187  -1.201  1.00  3.42           O  
ATOM   4873  CB  PRO A 331      21.186  16.318  -1.465  1.00  2.70           C  
ATOM   4874  CG  PRO A 331      21.806  17.430  -2.223  1.00  2.70           C  
ATOM   4875  CD  PRO A 331      20.643  18.238  -2.715  1.00  2.70           C  
ATOM   4876  HA  PRO A 331      20.181  15.227  -3.056  1.00  2.16           H  
ATOM   4877 1HB  PRO A 331      20.904  16.606  -0.441  1.00  3.24           H  
ATOM   4878 2HB  PRO A 331      21.844  15.442  -1.385  1.00  3.24           H  
ATOM   4879 1HG  PRO A 331      22.479  18.007  -1.572  1.00  3.24           H  
ATOM   4880 2HG  PRO A 331      22.421  17.032  -3.044  1.00  3.24           H  
ATOM   4881 1HD  PRO A 331      20.337  18.985  -1.969  1.00  3.24           H  
ATOM   4882 2HD  PRO A 331      20.921  18.701  -3.672  1.00  3.24           H  
ATOM   4883  N   GLN A 332      18.096  16.288  -0.723  1.00  2.29           N  
ATOM   4884  CA  GLN A 332      17.048  15.897   0.205  1.00  2.80           C  
ATOM   4885  C   GLN A 332      15.866  15.176  -0.459  1.00  1.68           C  
ATOM   4886  O   GLN A 332      15.139  14.447   0.214  1.00  1.58           O  
ATOM   4887  CB  GLN A 332      16.544  17.142   0.935  1.00  4.20           C  
ATOM   4888  CG  GLN A 332      17.594  17.809   1.809  1.00  4.20           C  
ATOM   4889  CD  GLN A 332      18.485  18.768   1.036  1.00  4.20           C  
ATOM   4890  OE1 GLN A 332      18.482  18.801  -0.198  1.00  4.20           O  
ATOM   4891  NE2 GLN A 332      19.262  19.560   1.768  1.00  4.20           N  
ATOM   4892  H   GLN A 332      18.248  17.271  -0.889  1.00  2.75           H  
ATOM   4893  HA  GLN A 332      17.483  15.217   0.936  1.00  3.36           H  
ATOM   4894 1HB  GLN A 332      16.196  17.875   0.208  1.00  5.04           H  
ATOM   4895 2HB  GLN A 332      15.697  16.881   1.566  1.00  5.04           H  
ATOM   4896 1HG  GLN A 332      17.092  18.371   2.596  1.00  5.04           H  
ATOM   4897 2HG  GLN A 332      18.226  17.038   2.249  1.00  5.04           H  
ATOM   4898 1HE2 GLN A 332      19.873  20.214   1.320  1.00  5.04           H  
ATOM   4899 2HE2 GLN A 332      19.236  19.502   2.766  1.00  5.04           H  
ATOM   4900  N   GLY A 333      15.675  15.374  -1.765  1.00  1.43           N  
ATOM   4901  CA  GLY A 333      14.570  14.747  -2.488  1.00  1.05           C  
ATOM   4902  C   GLY A 333      13.253  15.493  -2.260  1.00  1.12           C  
ATOM   4903  O   GLY A 333      13.196  16.463  -1.499  1.00  1.29           O  
ATOM   4904  H   GLY A 333      16.313  15.961  -2.287  1.00  1.72           H  
ATOM   4905 1HA  GLY A 333      14.801  14.727  -3.554  1.00  1.26           H  
ATOM   4906 2HA  GLY A 333      14.468  13.711  -2.166  1.00  1.26           H  
ATOM   4907  N   ILE A 334      12.187  15.029  -2.907  1.00  1.22           N  
ATOM   4908  CA  ILE A 334      10.882  15.658  -2.745  1.00  1.59           C  
ATOM   4909  C   ILE A 334      10.366  15.408  -1.359  1.00  1.20           C  
ATOM   4910  O   ILE A 334      10.333  14.268  -0.897  1.00  1.22           O  
ATOM   4911  CB  ILE A 334       9.866  15.150  -3.779  1.00  2.39           C  
ATOM   4912  CG1 ILE A 334      10.336  15.505  -5.175  1.00  2.39           C  
ATOM   4913  CG2 ILE A 334       8.485  15.726  -3.521  1.00  2.39           C  
ATOM   4914  CD1 ILE A 334      10.463  16.989  -5.412  1.00  2.39           C  
ATOM   4915  H   ILE A 334      12.283  14.231  -3.520  1.00  1.46           H  
ATOM   4916  HA  ILE A 334      10.996  16.734  -2.878  1.00  1.91           H  
ATOM   4917  HB  ILE A 334       9.815  14.064  -3.720  1.00  2.86           H  
ATOM   4918 1HG1 ILE A 334      11.307  15.044  -5.348  1.00  2.86           H  
ATOM   4919 2HG1 ILE A 334       9.629  15.105  -5.898  1.00  2.86           H  
ATOM   4920 1HG2 ILE A 334       7.787  15.338  -4.259  1.00  2.86           H  
ATOM   4921 2HG2 ILE A 334       8.156  15.436  -2.528  1.00  2.86           H  
ATOM   4922 3HG2 ILE A 334       8.522  16.813  -3.591  1.00  2.86           H  
ATOM   4923 1HD1 ILE A 334      10.798  17.164  -6.432  1.00  2.86           H  
ATOM   4924 2HD1 ILE A 334       9.495  17.466  -5.262  1.00  2.86           H  
ATOM   4925 3HD1 ILE A 334      11.187  17.409  -4.714  1.00  2.86           H  
ATOM   4926  N   CYS A 335      10.014  16.496  -0.678  1.00  1.18           N  
ATOM   4927  CA  CYS A 335       9.512  16.468   0.689  1.00  0.87           C  
ATOM   4928  C   CYS A 335      10.572  15.994   1.682  1.00  0.88           C  
ATOM   4929  O   CYS A 335      10.253  15.661   2.819  1.00  1.29           O  
ATOM   4930  CB  CYS A 335       8.277  15.568   0.798  1.00  1.30           C
[truncated: 13,058 more chars]
