# Supplementary material for: Sequence comparison, molecular modeling, and network analysis predict structural diversity in cysteine proteases from the Cape sundew, Drosera capensis
Source: Comput Struct Biotechnol J. 2016 Jun 14;14:271–82. doi: 10.1016/j.csbj.2016.05.003 (PMC4949590; doi:10.1016/j.csbj.2016.05.003)
Supplement: Supplementary file 3 [file mmc3.zip › Rosetta_full/DCAP_7131_full_m1.pdb]

PFRMAT TS
TARGET DCAP_7131
AUTHOR BAKER-ROSETTASERVER
METHOD    ROSETTA provides both ab initio and
METHOD    comparative models of protein domains.
METHOD    Comparative models are built from structures
METHOD    detected and aligned by HHSEARCH, SPARKS, and
METHOD    Raptor. Loop regions are assembled from fragments and 
METHOD    optimized to fit the aligned template structures.
METHOD    De novo models are built using the Rosetta de
METHOD    novo protocol.  The procedure is fully automated.
MODEL     1
PARENT 4qrgB_301
REMARK PARENT    4qrgB_301
REMARK PARSRC    alignment
REMARK SCORE     0.88
ATOM      1  N   MET A   1       1.508  31.297 -34.145  1.00999.99           N  
ATOM      2  CA  MET A   1       0.743  31.325 -32.901  1.00999.99           C  
ATOM      3  C   MET A   1      -0.426  30.339 -32.904  1.00999.99           C  
ATOM      4  O   MET A   1      -0.803  29.831 -31.846  1.00999.99           O  
ATOM      5  CB  MET A   1       0.234  32.738 -32.637  1.00999.99           C  
ATOM      6  CG  MET A   1       1.333  33.748 -32.340  1.00999.99           C  
ATOM      7  SD  MET A   1       2.326  33.283 -30.908  1.00999.99           S  
ATOM      8  CE  MET A   1       1.130  33.467 -29.589  1.00999.99           C  
ATOM      9 1H   MET A   1       1.099  31.932 -34.815  1.00999.99           H  
ATOM     10 2H   MET A   1       2.457  31.585 -33.953  1.00999.99           H  
ATOM     11 3H   MET A   1       1.515  30.360 -34.518  1.00999.99           H  
ATOM     12  HA  MET A   1       1.408  31.038 -32.086  1.00999.99           H  
ATOM     13 1HB  MET A   1      -0.320  33.096 -33.502  1.00999.99           H  
ATOM     14 2HB  MET A   1      -0.451  32.729 -31.787  1.00999.99           H  
ATOM     15 1HG  MET A   1       1.992  33.831 -33.204  1.00999.99           H  
ATOM     16 2HG  MET A   1       0.892  34.727 -32.152  1.00999.99           H  
ATOM     17 1HE  MET A   1       1.596  33.209 -28.637  1.00999.99           H  
ATOM     18 2HE  MET A   1       0.782  34.500 -29.554  1.00999.99           H  
ATOM     19 3HE  MET A   1       0.283  32.805 -29.769  1.00999.99           H  
ATOM     20  N   GLY A   2      -0.985  30.066 -34.086  1.00999.99           N  
ATOM     21  CA  GLY A   2      -2.120  29.156 -34.226  1.00999.99           C  
ATOM     22  C   GLY A   2      -1.812  27.764 -33.696  1.00999.99           C  
ATOM     23  O   GLY A   2      -2.630  27.178 -32.989  1.00999.99           O  
ATOM     24  H   GLY A   2      -0.629  30.514 -34.920  1.00999.99           H  
ATOM     25 1HA  GLY A   2      -2.979  29.569 -33.694  1.00999.99           H  
ATOM     26 2HA  GLY A   2      -2.402  29.088 -35.276  1.00999.99           H  
ATOM     27  N   PHE A   3      -0.633  27.246 -34.041  1.00999.99           N  
ATOM     28  CA  PHE A   3      -0.187  25.937 -33.575  1.00999.99           C  
ATOM     29  C   PHE A   3      -0.113  25.891 -32.063  1.00999.99           C  
ATOM     30  O   PHE A   3      -0.538  24.912 -31.453  1.00999.99           O  
ATOM     31  CB  PHE A   3       1.160  25.550 -34.175  1.00999.99           C  
ATOM     32  CG  PHE A   3       1.650  24.219 -33.677  1.00999.99           C  
ATOM     33  CD1 PHE A   3       1.062  23.043 -34.119  1.00999.99           C  
ATOM     34  CD2 PHE A   3       2.698  24.139 -32.772  1.00999.99           C  
ATOM     35  CE1 PHE A   3       1.508  21.816 -33.667  1.00999.99           C  
ATOM     36  CE2 PHE A   3       3.149  22.913 -32.321  1.00999.99           C  
ATOM     37  CZ  PHE A   3       2.551  21.750 -32.768  1.00999.99           C  
ATOM     38  H   PHE A   3      -0.019  27.781 -34.636  1.00999.99           H  
ATOM     39  HA  PHE A   3      -0.919  25.194 -33.898  1.00999.99           H  
ATOM     40 1HB  PHE A   3       1.079  25.500 -35.260  1.00999.99           H  
ATOM     41 2HB  PHE A   3       1.907  26.306 -33.934  1.00999.99           H  
ATOM     42  HD1 PHE A   3       0.240  23.096 -34.833  1.00999.99           H  
ATOM     43  HD2 PHE A   3       3.169  25.057 -32.418  1.00999.99           H  
ATOM     44  HE1 PHE A   3       1.036  20.902 -34.024  1.00999.99           H  
ATOM     45  HE2 PHE A   3       3.972  22.861 -31.609  1.00999.99           H  
ATOM     46  HZ  PHE A   3       2.904  20.783 -32.411  1.00999.99           H  
ATOM     47  N   THR A   4       0.458  26.935 -31.467  1.00999.99           N  
ATOM     48  CA  THR A   4       0.559  27.017 -30.017  1.00999.99           C  
ATOM     49  C   THR A   4      -0.823  26.953 -29.390  1.00999.99           C  
ATOM     50  O   THR A   4      -1.026  26.203 -28.437  1.00999.99           O  
ATOM     51  CB  THR A   4       1.259  28.316 -29.563  1.00999.99           C  
ATOM     52  OG1 THR A   4       2.603  28.346 -30.065  1.00999.99           O  
ATOM     53  CG2 THR A   4       1.277  28.408 -28.041  1.00999.99           C  
ATOM     54  H   THR A   4       0.809  27.696 -32.029  1.00999.99           H  
ATOM     55  HA  THR A   4       1.137  26.167 -29.658  1.00999.99           H  
ATOM     56  HB  THR A   4       0.720  29.175 -29.959  1.00999.99           H  
ATOM     57  HG1 THR A   4       3.105  27.618 -29.688  1.00999.99           H  
ATOM     58 1HG2 THR A   4       1.772  29.330 -27.738  1.00999.99           H  
ATOM     59 2HG2 THR A   4       0.254  28.405 -27.662  1.00999.99           H  
ATOM     60 3HG2 THR A   4       1.817  27.555 -27.628  1.00999.99           H  
ATOM     61  N   LYS A   5      -1.769  27.720 -29.940  1.00999.99           N  
ATOM     62  CA  LYS A   5      -3.138  27.737 -29.436  1.00999.99           C  
ATOM     63  C   LYS A   5      -3.771  26.358 -29.557  1.00999.99           C  
ATOM     64  O   LYS A   5      -4.454  25.911 -28.638  1.00999.99           O  
ATOM     65  CB  LYS A   5      -3.973  28.770 -30.191  1.00999.99           C  
ATOM     66  CG  LYS A   5      -3.613  30.217 -29.880  1.00999.99           C  
ATOM     67  CD  LYS A   5      -4.463  31.181 -30.694  1.00999.99           C  
ATOM     68  CE  LYS A   5      -4.095  32.629 -30.402  1.00999.99           C  
ATOM     69  NZ  LYS A   5      -4.904  33.577 -31.216  1.00999.99           N  
ATOM     70  H   LYS A   5      -1.527  28.321 -30.718  1.00999.99           H  
ATOM     71  HA  LYS A   5      -3.120  28.007 -28.382  1.00999.99           H  
ATOM     72 1HB  LYS A   5      -3.860  28.623 -31.263  1.00999.99           H  
ATOM     73 2HB  LYS A   5      -5.027  28.636 -29.949  1.00999.99           H  
ATOM     74 1HG  LYS A   5      -3.777  30.412 -28.820  1.00999.99           H  
ATOM     75 2HG  LYS A   5      -2.561  30.390 -30.103  1.00999.99           H  
ATOM     76 1HD  LYS A   5      -4.322  30.986 -31.757  1.00999.99           H  
ATOM     77 2HD  LYS A   5      -5.515  31.025 -30.453  1.00999.99           H  
ATOM     78 1HE  LYS A   5      -4.264  32.835 -29.347  1.00999.99           H  
ATOM     79 2HE  LYS A   5      -3.040  32.784 -30.625  1.00999.99           H  
ATOM     80 1HZ  LYS A   5      -4.635  34.525 -30.997  1.00999.99           H  
ATOM     81 2HZ  LYS A   5      -4.742  33.400 -32.197  1.00999.99           H  
ATOM     82 3HZ  LYS A   5      -5.883  33.448 -31.007  1.00999.99           H  
ATOM     83  N   PHE A   6      -3.506  25.678 -30.675  1.00999.99           N  
ATOM     84  CA  PHE A   6      -3.963  24.314 -30.882  1.00999.99           C  
ATOM     85  C   PHE A   6      -3.466  23.399 -29.788  1.00999.99           C  
ATOM     86  O   PHE A   6      -4.246  22.648 -29.204  1.00999.99           O  
ATOM     87  CB  PHE A   6      -3.500  23.776 -32.235  1.00999.99           C  
ATOM     88  CG  PHE A   6      -3.750  22.307 -32.399  1.00999.99           C  
ATOM     89  CD1 PHE A   6      -5.011  21.822 -32.706  1.00999.99           C  
ATOM     90  CD2 PHE A   6      -2.711  21.402 -32.229  1.00999.99           C  
ATOM     91  CE1 PHE A   6      -5.233  20.465 -32.839  1.00999.99           C  
ATOM     92  CE2 PHE A   6      -2.929  20.046 -32.360  1.00999.99           C  
ATOM     93  CZ  PHE A   6      -4.191  19.577 -32.666  1.00999.99           C  
ATOM     94  H   PHE A   6      -2.971  26.121 -31.411  1.00999.99           H  
ATOM     95  HA  PHE A   6      -5.055  24.312 -30.863  1.00999.99           H  
ATOM     96 1HB  PHE A   6      -4.019  24.300 -33.039  1.00999.99           H  
ATOM     97 2HB  PHE A   6      -2.439  23.950 -32.360  1.00999.99           H  
ATOM     98  HD1 PHE A   6      -5.831  22.527 -32.839  1.00999.99           H  
ATOM     99  HD2 PHE A   6      -1.715  21.774 -31.983  1.00999.99           H  
ATOM    100  HE1 PHE A   6      -6.231  20.098 -33.078  1.00999.99           H  
ATOM    101  HE2 PHE A   6      -2.106  19.347 -32.222  1.00999.99           H  
ATOM    102  HZ  PHE A   6      -4.363  18.507 -32.771  1.00999.99           H  
ATOM    103  N   MET A   7      -2.161  23.452 -29.526  1.00999.99           N  
ATOM    104  CA  MET A   7      -1.550  22.608 -28.520  1.00999.99           C  
ATOM    105  C   MET A   7      -2.051  22.941 -27.124  1.00999.99           C  
ATOM    106  O   MET A   7      -2.207  22.039 -26.305  1.00999.99           O  
ATOM    107  CB  MET A   7      -0.032  22.736 -28.594  1.00999.99           C  
ATOM    108  CG  MET A   7       0.583  22.119 -29.840  1.00999.99           C  
ATOM    109  SD  MET A   7       0.212  20.361 -30.009  1.00999.99           S  
ATOM    110  CE  MET A   7       1.135  19.676 -28.636  1.00999.99           C  
ATOM    111  H   MET A   7      -1.577  24.086 -30.055  1.00999.99           H  
ATOM    112  HA  MET A   7      -1.820  21.573 -28.729  1.00999.99           H  
ATOM    113 1HB  MET A   7       0.243  23.788 -28.580  1.00999.99           H  
ATOM    114 2HB  MET A   7       0.423  22.262 -27.723  1.00999.99           H  
ATOM    115 1HG  MET A   7       0.212  22.636 -30.724  1.00999.99           H  
ATOM    116 2HG  MET A   7       1.665  22.239 -29.805  1.00999.99           H  
ATOM    117 1HE  MET A   7       1.000  18.595 -28.609  1.00999.99           H  
ATOM    118 2HE  MET A   7       2.196  19.906 -28.757  1.00999.99           H  
ATOM    119 3HE  MET A   7       0.777  20.109 -27.701  1.00999.99           H  
ATOM    120  N   LEU A   8      -2.334  24.218 -26.856  1.00999.99           N  
ATOM    121  CA  LEU A   8      -2.879  24.604 -25.562  1.00999.99           C  
ATOM    122  C   LEU A   8      -4.274  24.033 -25.371  1.00999.99           C  
ATOM    123  O   LEU A   8      -4.592  23.520 -24.297  1.00999.99           O  
ATOM    124  CB  LEU A   8      -2.935  26.134 -25.435  1.00999.99           C  
ATOM    125  CG  LEU A   8      -1.590  26.857 -25.298  1.00999.99           C  
ATOM    126  CD1 LEU A   8      -1.821  28.360 -25.401  1.00999.99           C  
ATOM    127  CD2 LEU A   8      -0.964  26.490 -23.961  1.00999.99           C  
ATOM    128  H   LEU A   8      -2.155  24.932 -27.548  1.00999.99           H  
ATOM    129  HA  LEU A   8      -2.233  24.209 -24.779  1.00999.99           H  
ATOM    130 1HB  LEU A   8      -3.433  26.534 -26.315  1.00999.99           H  
ATOM    131 2HB  LEU A   8      -3.534  26.385 -24.560  1.00999.99           H  
ATOM    132  HG  LEU A   8      -0.920  26.558 -26.100  1.00999.99           H  
ATOM    133 1HD1 LEU A   8      -0.870  28.884 -25.307  1.00999.99           H  
ATOM    134 2HD1 LEU A   8      -2.269  28.593 -26.366  1.00999.99           H  
ATOM    135 3HD1 LEU A   8      -2.492  28.681 -24.603  1.00999.99           H  
ATOM    136 1HD2 LEU A   8      -0.007  27.002 -23.853  1.00999.99           H  
ATOM    137 2HD2 LEU A   8      -1.631  26.793 -23.152  1.00999.99           H  
ATOM    138 3HD2 LEU A   8      -0.807  25.413 -23.918  1.00999.99           H  
ATOM    139  N   LEU A   9      -5.088  24.086 -26.423  1.00999.99           N  
ATOM    140  CA  LEU A   9      -6.432  23.537 -26.364  1.00999.99           C  
ATOM    141  C   LEU A   9      -6.391  22.028 -26.242  1.00999.99           C  
ATOM    142  O   LEU A   9      -7.181  21.444 -25.503  1.00999.99           O  
ATOM    143  CB  LEU A   9      -7.219  23.939 -27.611  1.00999.99           C  
ATOM    144  CG  LEU A   9      -7.577  25.423 -27.717  1.00999.99           C  
ATOM    145  CD1 LEU A   9      -8.179  25.696 -29.088  1.00999.99           C  
ATOM    146  CD2 LEU A   9      -8.555  25.773 -26.607  1.00999.99           C  
ATOM    147  H   LEU A   9      -4.780  24.536 -27.276  1.00999.99           H  
ATOM    148  HA  LEU A   9      -6.935  23.941 -25.486  1.00999.99           H  
ATOM    149 1HB  LEU A   9      -6.634  23.677 -28.491  1.00999.99           H  
ATOM    150 2HB  LEU A   9      -8.149  23.372 -27.633  1.00999.99           H  
ATOM    151  HG  LEU A   9      -6.680  26.030 -27.612  1.00999.99           H  
ATOM    152 1HD1 LEU A   9      -8.434  26.753 -29.172  1.00999.99           H  
ATOM    153 2HD1 LEU A   9      -7.455  25.436 -29.861  1.00999.99           H  
ATOM    154 3HD1 LEU A   9      -9.078  25.095 -29.217  1.00999.99           H  
ATOM    155 1HD2 LEU A   9      -8.817  26.829 -26.670  1.00999.99           H  
ATOM    156 2HD2 LEU A   9      -9.456  25.168 -26.713  1.00999.99           H  
ATOM    157 3HD2 LEU A   9      -8.094  25.570 -25.640  1.00999.99           H  
ATOM    158  N   ALA A  10      -5.448  21.407 -26.952  1.00999.99           N  
ATOM    159  CA  ALA A  10      -5.260  19.971 -26.899  1.00999.99           C  
ATOM    160  C   ALA A  10      -4.838  19.556 -25.505  1.00999.99           C  
ATOM    161  O   ALA A  10      -5.325  18.559 -24.979  1.00999.99           O  
ATOM    162  CB  ALA A  10      -4.223  19.536 -27.925  1.00999.99           C  
ATOM    163  H   ALA A  10      -4.848  21.942 -27.562  1.00999.99           H  
ATOM    164  HA  ALA A  10      -6.212  19.490 -27.126  1.00999.99           H  
ATOM    165 1HB  ALA A  10      -4.105  18.452 -27.888  1.00999.99           H  
ATOM    166 2HB  ALA A  10      -4.553  19.830 -28.922  1.00999.99           H  
ATOM    167 3HB  ALA A  10      -3.270  20.012 -27.704  1.00999.99           H  
ATOM    168  N   ALA A  11      -3.949  20.337 -24.894  1.00999.99           N  
ATOM    169  CA  ALA A  11      -3.482  20.061 -23.549  1.00999.99           C  
ATOM    170  C   ALA A  11      -4.627  20.129 -22.559  1.00999.99           C  
ATOM    171  O   ALA A  11      -4.749  19.257 -21.703  1.00999.99           O  
ATOM    172  CB  ALA A  11      -2.389  21.043 -23.157  1.00999.99           C  
ATOM    173  H   ALA A  11      -3.564  21.134 -25.379  1.00999.99           H  
ATOM    174  HA  ALA A  11      -3.077  19.050 -23.531  1.00999.99           H  
ATOM    175 1HB  ALA A  11      -2.028  20.808 -22.156  1.00999.99           H  
ATOM    176 2HB  ALA A  11      -1.565  20.967 -23.867  1.00999.99           H  
ATOM    177 3HB  ALA A  11      -2.785  22.058 -23.170  1.00999.99           H  
ATOM    178  N   LEU A  12      -5.480  21.144 -22.685  1.00999.99           N  
ATOM    179  CA  LEU A  12      -6.624  21.289 -21.794  1.00999.99           C  
ATOM    180  C   LEU A  12      -7.619  20.143 -21.960  1.00999.99           C  
ATOM    181  O   LEU A  12      -8.123  19.601 -20.973  1.00999.99           O  
ATOM    182  CB  LEU A  12      -7.323  22.623 -22.082  1.00999.99           C  
ATOM    183  CG  LEU A  12      -6.550  23.886 -21.685  1.00999.99           C  
ATOM    184  CD1 LEU A  12      -7.265  25.107 -22.248  1.00999.99           C  
ATOM    185  CD2 LEU A  12      -6.459  23.956 -20.169  1.00999.99           C  
ATOM    186  H   LEU A  12      -5.319  21.848 -23.397  1.00999.99           H  
ATOM    187  HA  LEU A  12      -6.264  21.290 -20.765  1.00999.99           H  
ATOM    188 1HB  LEU A  12      -7.529  22.687 -23.149  1.00999.99           H  
ATOM    189 2HB  LEU A  12      -8.272  22.640 -21.547  1.00999.99           H  
ATOM    190  HG  LEU A  12      -5.546  23.855 -22.105  1.00999.99           H  
ATOM    191 1HD1 LEU A  12      -6.718  26.009 -21.973  1.00999.99           H  
ATOM    192 2HD1 LEU A  12      -7.313  25.029 -23.334  1.00999.99           H  
ATOM    193 3HD1 LEU A  12      -8.275  25.157 -21.842  1.00999.99           H  
ATOM    194 1HD2 LEU A  12      -5.909  24.852 -19.878  1.00999.99           H  
ATOM    195 2HD2 LEU A  12      -7.463  23.992 -19.747  1.00999.99           H  
ATOM    196 3HD2 LEU A  12      -5.939  23.074 -19.796  1.00999.99           H  
ATOM    197  N   PHE A  13      -7.875  19.776 -23.214  1.00999.99           N  
ATOM    198  CA  PHE A  13      -8.788  18.702 -23.575  1.00999.99           C  
ATOM    199  C   PHE A  13      -8.326  17.359 -23.029  1.00999.99           C  
ATOM    200  O   PHE A  13      -9.081  16.671 -22.338  1.00999.99           O  
ATOM    201  CB  PHE A  13      -8.916  18.672 -25.101  1.00999.99           C  
ATOM    202  CG  PHE A  13      -9.769  17.582 -25.677  1.00999.99           C  
ATOM    203  CD1 PHE A  13     -11.148  17.610 -25.530  1.00999.99           C  
ATOM    204  CD2 PHE A  13      -9.198  16.547 -26.402  1.00999.99           C  
ATOM    205  CE1 PHE A  13     -11.938  16.621 -26.086  1.00999.99           C  
ATOM    206  CE2 PHE A  13      -9.985  15.561 -26.964  1.00999.99           C  
ATOM    207  CZ  PHE A  13     -11.357  15.598 -26.804  1.00999.99           C  
ATOM    208  H   PHE A  13      -7.431  20.280 -23.969  1.00999.99           H  
ATOM    209  HA  PHE A  13      -9.766  18.925 -23.150  1.00999.99           H  
ATOM    210 1HB  PHE A  13      -9.324  19.625 -25.436  1.00999.99           H  
ATOM    211 2HB  PHE A  13      -7.922  18.583 -25.537  1.00999.99           H  
ATOM    212  HD1 PHE A  13     -11.608  18.425 -24.971  1.00999.99           H  
ATOM    213  HD2 PHE A  13      -8.116  16.522 -26.532  1.00999.99           H  
ATOM    214  HE1 PHE A  13     -13.020  16.654 -25.961  1.00999.99           H  
ATOM    215  HE2 PHE A  13      -9.525  14.754 -27.533  1.00999.99           H  
ATOM    216  HZ  PHE A  13     -11.979  14.820 -27.245  1.00999.99           H  
ATOM    217  N   VAL A  14      -7.081  17.010 -23.335  1.00999.99           N  
ATOM    218  CA  VAL A  14      -6.471  15.766 -22.902  1.00999.99           C  
ATOM    219  C   VAL A  14      -6.328  15.704 -21.398  1.00999.99           C  
ATOM    220  O   VAL A  14      -6.601  14.665 -20.796  1.00999.99           O  
ATOM    221  CB  VAL A  14      -5.103  15.595 -23.581  1.00999.99           C  
ATOM    222  CG1 VAL A  14      -4.354  14.419 -22.986  1.00999.99           C  
ATOM    223  CG2 VAL A  14      -5.319  15.370 -25.071  1.00999.99           C  
ATOM    224  H   VAL A  14      -6.527  17.632 -23.904  1.00999.99           H  
ATOM    225  HA  VAL A  14      -7.110  14.944 -23.220  1.00999.99           H  
ATOM    226  HB  VAL A  14      -4.506  16.492 -23.420  1.00999.99           H  
ATOM    227 1HG1 VAL A  14      -3.387  14.317 -23.478  1.00999.99           H  
ATOM    228 2HG1 VAL A  14      -4.203  14.585 -21.919  1.00999.99           H  
ATOM    229 3HG1 VAL A  14      -4.935  13.513 -23.138  1.00999.99           H  
ATOM    230 1HG2 VAL A  14      -4.355  15.257 -25.565  1.00999.99           H  
ATOM    231 2HG2 VAL A  14      -5.911  14.466 -25.218  1.00999.99           H  
ATOM    232 3HG2 VAL A  14      -5.848  16.221 -25.498  1.00999.99           H  
ATOM    233  N   ALA A  15      -5.907  16.809 -20.783  1.00999.99           N  
ATOM    234  CA  ALA A  15      -5.777  16.856 -19.341  1.00999.99           C  
ATOM    235  C   ALA A  15      -7.106  16.539 -18.695  1.00999.99           C  
ATOM    236  O   ALA A  15      -7.159  15.731 -17.780  1.00999.99           O  
ATOM    237  CB  ALA A  15      -5.283  18.215 -18.879  1.00999.99           C  
ATOM    238  H   ALA A  15      -5.669  17.637 -21.312  1.00999.99           H  
ATOM    239  HA  ALA A  15      -5.060  16.090 -19.036  1.00999.99           H  
ATOM    240 1HB  ALA A  15      -5.182  18.216 -17.794  1.00999.99           H  
ATOM    241 2HB  ALA A  15      -4.314  18.422 -19.334  1.00999.99           H  
ATOM    242 3HB  ALA A  15      -5.996  18.982 -19.178  1.00999.99           H  
ATOM    243  N   GLY A  16      -8.190  17.118 -19.219  1.00999.99           N  
ATOM    244  CA  GLY A  16      -9.515  16.815 -18.706  1.00999.99           C  
ATOM    245  C   GLY A  16      -9.827  15.326 -18.843  1.00999.99           C  
ATOM    246  O   GLY A  16     -10.218  14.680 -17.871  1.00999.99           O  
ATOM    247  H   GLY A  16      -8.100  17.797 -19.967  1.00999.99           H  
ATOM    248 1HA  GLY A  16      -9.574  17.108 -17.659  1.00999.99           H  
ATOM    249 2HA  GLY A  16     -10.259  17.399 -19.248  1.00999.99           H  
ATOM    250  N   ILE A  17      -9.573  14.759 -20.027  1.00999.99           N  
ATOM    251  CA  ILE A  17      -9.845  13.341 -20.280  1.00999.99           C  
ATOM    252  C   ILE A  17      -9.149  12.405 -19.309  1.00999.99           C  
ATOM    253  O   ILE A  17      -9.755  11.447 -18.825  1.00999.99           O  
ATOM    254  CB  ILE A  17      -9.413  12.932 -21.695  1.00999.99           C  
ATOM    255  CG1 ILE A  17     -10.302  13.588 -22.735  1.00999.99           C  
ATOM    256  CG2 ILE A  17      -9.463  11.417 -21.839  1.00999.99           C  
ATOM    257  CD1 ILE A  17      -9.757  13.454 -24.127  1.00999.99           C  
ATOM    258  H   ILE A  17      -9.233  15.337 -20.789  1.00999.99           H  
ATOM    259  HA  ILE A  17     -10.920  13.183 -20.191  1.00999.99           H  
ATOM    260  HB  ILE A  17      -8.394  13.272 -21.879  1.00999.99           H  
ATOM    261 1HG1 ILE A  17     -11.287  13.123 -22.704  1.00999.99           H  
ATOM    262 2HG1 ILE A  17     -10.416  14.646 -22.503  1.00999.99           H  
ATOM    263 1HG2 ILE A  17      -9.146  11.135 -22.843  1.00999.99           H  
ATOM    264 2HG2 ILE A  17      -8.799  10.956 -21.109  1.00999.99           H  
ATOM    265 3HG2 ILE A  17     -10.483  11.069 -21.671  1.00999.99           H  
ATOM    266 1HD1 ILE A  17     -10.444  13.928 -24.820  1.00999.99           H  
ATOM    267 2HD1 ILE A  17      -8.781  13.934 -24.190  1.00999.99           H  
ATOM    268 3HD1 ILE A  17      -9.660  12.399 -24.378  1.00999.99           H  
ATOM    269  N   PHE A  18      -7.880  12.666 -19.030  1.00999.99           N  
ATOM    270  CA  PHE A  18      -7.129  11.792 -18.148  1.00999.99           C  
ATOM    271  C   PHE A  18      -7.029  12.297 -16.715  1.00999.99           C  
ATOM    272  O   PHE A  18      -6.283  11.736 -15.911  1.00999.99           O  
ATOM    273  CB  PHE A  18      -5.756  11.535 -18.741  1.00999.99           C  
ATOM    274  CG  PHE A  18      -5.868  10.798 -20.039  1.00999.99           C  
ATOM    275  CD1 PHE A  18      -5.703  11.463 -21.239  1.00999.99           C  
ATOM    276  CD2 PHE A  18      -6.168   9.447 -20.064  1.00999.99           C  
ATOM    277  CE1 PHE A  18      -5.829  10.799 -22.443  1.00999.99           C  
ATOM    278  CE2 PHE A  18      -6.296   8.776 -21.264  1.00999.99           C  
ATOM    279  CZ  PHE A  18      -6.126   9.453 -22.455  1.00999.99           C  
ATOM    280  H   PHE A  18      -7.424  13.461 -19.460  1.00999.99           H  
ATOM    281  HA  PHE A  18      -7.647  10.833 -18.115  1.00999.99           H  
ATOM    282 1HB  PHE A  18      -5.240  12.478 -18.917  1.00999.99           H  
ATOM    283 2HB  PHE A  18      -5.154  10.942 -18.054  1.00999.99           H  
ATOM    284  HD1 PHE A  18      -5.474  12.526 -21.221  1.00999.99           H  
ATOM    285  HD2 PHE A  18      -6.308   8.915 -19.122  1.00999.99           H  
ATOM    286  HE1 PHE A  18      -5.696  11.337 -23.380  1.00999.99           H  
ATOM    287  HE2 PHE A  18      -6.533   7.712 -21.271  1.00999.99           H  
ATOM    288  HZ  PHE A  18      -6.229   8.925 -23.402  1.00999.99           H  
ATOM    289  N   SER A  19      -7.771  13.353 -16.392  1.00999.99           N  
ATOM    290  CA  SER A  19      -7.806  13.855 -15.031  1.00999.99           C  
ATOM    291  C   SER A  19      -9.174  13.759 -14.449  1.00999.99           C  
ATOM    292  O   SER A  19      -9.380  13.064 -13.452  1.00999.99           O  
ATOM    293  CB  SER A  19      -7.388  15.307 -14.934  1.00999.99           C  
ATOM    294  OG  SER A  19      -7.521  15.775 -13.617  1.00999.99           O  
ATOM    295  H   SER A  19      -8.369  13.796 -17.076  1.00999.99           H  
ATOM    296  HA  SER A  19      -7.132  13.253 -14.419  1.00999.99           H  
ATOM    297 1HB  SER A  19      -6.354  15.412 -15.261  1.00999.99           H  
ATOM    298 2HB  SER A  19      -8.006  15.914 -15.592  1.00999.99           H  
ATOM    299  HG  SER A  19      -8.472  15.776 -13.425  1.00999.99           H  
ATOM    300  N   SER A  20     -10.107  14.490 -15.073  1.00 36.08           N  
ATOM    301  CA  SER A  20     -11.419  14.654 -14.499  1.00 24.63           C  
ATOM    302  C   SER A  20     -11.164  15.060 -13.072  1.00 21.36           C  
ATOM    303  O   SER A  20     -10.230  15.831 -12.816  1.00 64.20           O  
ATOM    304  CB  SER A  20     -12.229  13.377 -14.583  1.00 36.95           C  
ATOM    305  OG  SER A  20     -13.547  13.602 -14.161  1.00 36.95           O  
ATOM    306  H   SER A  20      -9.895  14.962 -15.940  1.00 44.33           H  
ATOM    307  HA  SER A  20     -11.947  15.460 -15.013  1.00 29.56           H  
ATOM    308 1HB  SER A  20     -12.229  13.013 -15.610  1.00 44.33           H  
ATOM    309 2HB  SER A  20     -11.770  12.605 -13.965  1.00 44.33           H  
ATOM    310  HG  SER A  20     -13.916  14.236 -14.781  1.00 44.33           H  
ATOM    311  N   ASN A  21     -11.979  14.522 -12.169  1.00 22.74           N  
ATOM    312  CA  ASN A  21     -11.806  14.615 -10.723  1.00 17.83           C  
ATOM    313  C   ASN A  21     -12.911  15.399 -10.082  1.00 24.31           C  
ATOM    314  O   ASN A  21     -12.702  16.544  -9.676  1.00101.61           O  
ATOM    315  CB  ASN A  21     -10.467  15.199 -10.325  1.00 26.74           C  
ATOM    316  CG  ASN A  21     -10.190  15.044  -8.870  1.00 26.74           C  
ATOM    317  OD1 ASN A  21     -10.944  14.400  -8.134  1.00 26.74           O  
ATOM    318  ND2 ASN A  21      -9.098  15.615  -8.445  1.00 26.74           N  
ATOM    319  H   ASN A  21     -12.750  13.959 -12.508  1.00 27.29           H  
ATOM    320  HA  ASN A  21     -11.858  13.607 -10.311  1.00 21.40           H  
ATOM    321 1HB  ASN A  21      -9.663  14.705 -10.871  1.00 32.09           H  
ATOM    322 2HB  ASN A  21     -10.440  16.264 -10.557  1.00 32.09           H  
ATOM    323 1HD2 ASN A  21      -8.821  15.528  -7.488  1.00 32.09           H  
ATOM    324 2HD2 ASN A  21      -8.518  16.118  -9.084  1.00 32.09           H  
ATOM    325  N   VAL A  22     -14.079  14.777  -9.975  1.00 14.76           N  
ATOM    326  CA  VAL A  22     -15.213  15.324  -9.242  1.00 13.60           C  
ATOM    327  C   VAL A  22     -15.900  16.499  -9.946  1.00  9.99           C  
ATOM    328  O   VAL A  22     -17.017  16.362 -10.448  1.00 18.72           O  
ATOM    329  CB  VAL A  22     -14.770  15.723  -7.818  1.00 20.40           C  
ATOM    330  CG1 VAL A  22     -15.909  16.388  -7.087  1.00 20.40           C  
ATOM    331  CG2 VAL A  22     -14.297  14.479  -7.088  1.00 20.40           C  
ATOM    332  H   VAL A  22     -14.173  13.857 -10.383  1.00 17.71           H  
ATOM    333  HA  VAL A  22     -15.950  14.526  -9.136  1.00 16.32           H  
ATOM    334  HB  VAL A  22     -13.965  16.447  -7.857  1.00 24.48           H  
ATOM    335 1HG1 VAL A  22     -15.591  16.663  -6.087  1.00 24.48           H  
ATOM    336 2HG1 VAL A  22     -16.231  17.280  -7.618  1.00 24.48           H  
ATOM    337 3HG1 VAL A  22     -16.736  15.684  -7.025  1.00 24.48           H  
ATOM    338 1HG2 VAL A  22     -13.971  14.756  -6.096  1.00 24.48           H  
ATOM    339 2HG2 VAL A  22     -15.113  13.759  -7.022  1.00 24.48           H  
ATOM    340 3HG2 VAL A  22     -13.463  14.030  -7.626  1.00 24.48           H  
ATOM    341  N   CYS A  23     -15.247  17.661  -9.941  1.00  6.29           N  
ATOM    342  CA  CYS A  23     -15.834  18.874 -10.495  1.00  7.19           C  
ATOM    343  C   CYS A  23     -14.795  19.891 -10.958  1.00  6.35           C  
ATOM    344  O   CYS A  23     -13.592  19.708 -10.768  1.00 12.11           O  
ATOM    345  CB  CYS A  23     -16.717  19.543  -9.449  1.00 10.79           C  
ATOM    346  SG  CYS A  23     -15.790  20.137  -8.012  1.00 10.79           S  
ATOM    347  H   CYS A  23     -14.318  17.689  -9.541  1.00  7.55           H  
ATOM    348  HA  CYS A  23     -16.451  18.594 -11.349  1.00  8.63           H  
ATOM    349 1HB  CYS A  23     -17.236  20.389  -9.895  1.00 12.94           H  
ATOM    350 2HB  CYS A  23     -17.473  18.840  -9.102  1.00 12.94           H  
ATOM    351  HG  CYS A  23     -14.826  20.731  -8.706  1.00 12.94           H  
ATOM    352  N   SER A  24     -15.288  20.964 -11.577  1.00  4.37           N  
ATOM    353  CA  SER A  24     -14.460  22.060 -12.075  1.00  4.54           C  
ATOM    354  C   SER A  24     -14.114  23.029 -10.955  1.00  3.39           C  
ATOM    355  O   SER A  24     -14.503  22.837  -9.804  1.00  5.61           O  
ATOM    356  CB  SER A  24     -15.170  22.825 -13.176  1.00  6.81           C  
ATOM    357  OG  SER A  24     -16.198  23.621 -12.655  1.00  6.81           O  
ATOM    358  H   SER A  24     -16.288  21.027 -11.703  1.00  5.24           H  
ATOM    359  HA  SER A  24     -13.532  21.644 -12.471  1.00  5.45           H  
ATOM    360 1HB  SER A  24     -14.456  23.448 -13.714  1.00  8.17           H  
ATOM    361 2HB  SER A  24     -15.586  22.116 -13.892  1.00  8.17           H  
ATOM    362  HG  SER A  24     -16.684  23.950 -13.415  1.00  8.17           H  
ATOM    363  N   ALA A  25     -13.383  24.079 -11.300  1.00  3.02           N  
ATOM    364  CA  ALA A  25     -12.999  25.098 -10.333  1.00  3.26           C  
ATOM    365  C   ALA A  25     -14.141  26.077 -10.024  1.00  3.21           C  
ATOM    366  O   ALA A  25     -14.018  26.885  -9.108  1.00  3.52           O  
ATOM    367  CB  ALA A  25     -11.792  25.869 -10.840  1.00  4.89           C  
ATOM    368  H   ALA A  25     -13.084  24.179 -12.260  1.00  3.62           H  
ATOM    369  HA  ALA A  25     -12.731  24.594  -9.404  1.00  3.91           H  
ATOM    370 1HB  ALA A  25     -11.489  26.603 -10.094  1.00  5.87           H  
ATOM    371 2HB  ALA A  25     -10.969  25.177 -11.022  1.00  5.87           H  
ATOM    372 3HB  ALA A  25     -12.048  26.378 -11.767  1.00  5.87           H  
ATOM    373  N   ARG A  26     -15.255  26.011 -10.763  1.00  3.92           N  
ATOM    374  CA  ARG A  26     -16.364  26.937 -10.518  1.00  5.26           C  
ATOM    375  C   ARG A  26     -16.996  26.737  -9.121  1.00  4.51           C  
ATOM    376  O   ARG A  26     -17.401  27.713  -8.486  1.00  5.14           O  
ATOM    377  CB  ARG A  26     -17.415  26.816 -11.617  1.00  7.89           C  
ATOM    378  CG  ARG A  26     -16.988  27.375 -12.966  1.00  7.89           C  
ATOM    379  CD  ARG A  26     -18.035  27.166 -14.000  1.00  7.89           C  
ATOM    380  NE  ARG A  26     -17.639  27.702 -15.295  1.00  7.89           N  
ATOM    381  CZ  ARG A  26     -18.306  27.492 -16.447  1.00  7.89           C  
ATOM    382  NH1 ARG A  26     -19.395  26.755 -16.452  1.00  7.89           N  
ATOM    383  NH2 ARG A  26     -17.864  28.026 -17.572  1.00  7.89           N  
ATOM    384  H   ARG A  26     -15.351  25.323 -11.499  1.00  4.70           H  
ATOM    385  HA  ARG A  26     -15.968  27.950 -10.566  1.00  6.31           H  
ATOM    386 1HB  ARG A  26     -17.663  25.773 -11.792  1.00  9.47           H  
ATOM    387 2HB  ARG A  26     -18.327  27.329 -11.315  1.00  9.47           H  
ATOM    388 1HG  ARG A  26     -16.804  28.445 -12.875  1.00  9.47           H  
ATOM    389 2HG  ARG A  26     -16.076  26.877 -13.295  1.00  9.47           H  
ATOM    390 1HD  ARG A  26     -18.223  26.099 -14.117  1.00  9.47           H  
ATOM    391 2HD  ARG A  26     -18.953  27.664 -13.693  1.00  9.47           H  
ATOM    392  HE  ARG A  26     -16.806  28.275 -15.332  1.00  9.47           H  
ATOM    393 1HH1 ARG A  26     -19.734  26.347 -15.593  1.00  9.47           H  
ATOM    394 2HH1 ARG A  26     -19.893  26.597 -17.316  1.00  9.47           H  
ATOM    395 1HH2 ARG A  26     -17.026  28.592 -17.568  1.00  9.47           H  
ATOM    396 2HH2 ARG A  26     -18.361  27.868 -18.436  1.00  9.47           H  
ATOM    397  N   PRO A  27     -17.037  25.497  -8.604  1.00  3.73           N  
ATOM    398  CA  PRO A  27     -17.458  25.172  -7.242  1.00  3.82           C  
ATOM    399  C   PRO A  27     -16.560  25.787  -6.168  1.00  2.71           C  
ATOM    400  O   PRO A  27     -16.946  25.847  -5.003  1.00  4.22           O  
ATOM    401  CB  PRO A  27     -17.442  23.650  -7.222  1.00  5.73           C  
ATOM    402  CG  PRO A  27     -17.860  23.273  -8.599  1.00  5.73           C  
ATOM    403  CD  PRO A  27     -17.396  24.377  -9.499  1.00  5.73           C  
ATOM    404  HA  PRO A  27     -18.490  25.523  -7.114  1.00  4.58           H  
ATOM    405 1HB  PRO A  27     -16.436  23.286  -6.967  1.00  6.88           H  
ATOM    406 2HB  PRO A  27     -18.128  23.275  -6.448  1.00  6.88           H  
ATOM    407 1HG  PRO A  27     -17.417  22.307  -8.871  1.00  6.88           H  
ATOM    408 2HG  PRO A  27     -18.951  23.140  -8.635  1.00  6.88           H  
ATOM    409 1HD  PRO A  27     -16.538  24.035 -10.079  1.00  6.88           H  
ATOM    410 2HD  PRO A  27     -18.232  24.669 -10.146  1.00  6.88           H  
ATOM    411  N   LEU A  28     -15.357  26.216  -6.546  1.00  1.98           N  
ATOM    412  CA  LEU A  28     -14.413  26.774  -5.605  1.00  2.01           C  
ATOM    413  C   LEU A  28     -14.446  28.302  -5.598  1.00  2.25           C  
ATOM    414  O   LEU A  28     -13.638  28.934  -4.915  1.00  3.36           O  
ATOM    415  CB  LEU A  28     -13.008  26.294  -5.971  1.00  3.01           C  
ATOM    416  CG  LEU A  28     -12.831  24.773  -5.987  1.00  3.01           C  
ATOM    417  CD1 LEU A  28     -11.408  24.431  -6.411  1.00  3.01           C  
ATOM    418  CD2 LEU A  28     -13.161  24.216  -4.618  1.00  3.01           C  
ATOM    419  H   LEU A  28     -15.068  26.173  -7.511  1.00  2.38           H  
ATOM    420  HA  LEU A  28     -14.665  26.418  -4.607  1.00  2.41           H  
ATOM    421 1HB  LEU A  28     -12.754  26.670  -6.960  1.00  3.62           H  
ATOM    422 2HB  LEU A  28     -12.298  26.705  -5.253  1.00  3.62           H  
ATOM    423  HG  LEU A  28     -13.509  24.338  -6.723  1.00  3.62           H  
ATOM    424 1HD1 LEU A  28     -11.285  23.348  -6.438  1.00  3.62           H  
ATOM    425 2HD1 LEU A  28     -11.215  24.841  -7.402  1.00  3.62           H  
ATOM    426 3HD1 LEU A  28     -10.705  24.858  -5.697  1.00  3.62           H  
ATOM    427 1HD2 LEU A  28     -13.049  23.132  -4.630  1.00  3.62           H  
ATOM    428 2HD2 LEU A  28     -12.486  24.645  -3.877  1.00  3.62           H  
ATOM    429 3HD2 LEU A  28     -14.189  24.472  -4.363  1.00  3.62           H  
ATOM    430  N   THR A  29     -15.377  28.903  -6.352  1.00  2.40           N  
ATOM    431  CA  THR A  29     -15.458  30.359  -6.421  1.00  3.53           C  
ATOM    432  C   THR A  29     -16.158  30.988  -5.214  1.00  2.24           C  
ATOM    433  O   THR A  29     -16.031  32.193  -4.991  1.00  3.59           O  
ATOM    434  CB  THR A  29     -16.170  30.809  -7.710  1.00  5.29           C  
ATOM    435  OG1 THR A  29     -17.502  30.280  -7.741  1.00  5.29           O  
ATOM    436  CG2 THR A  29     -15.398  30.330  -8.930  1.00  5.29           C  
ATOM    437  H   THR A  29     -16.031  28.364  -6.909  1.00  2.88           H  
ATOM    438  HA  THR A  29     -14.441  30.750  -6.450  1.00  4.24           H  
ATOM    439  HB  THR A  29     -16.224  31.897  -7.729  1.00  6.35           H  
ATOM    440  HG1 THR A  29     -17.467  29.321  -7.825  1.00  6.35           H  
ATOM    441 1HG2 THR A  29     -15.907  30.658  -9.837  1.00  6.35           H  
ATOM    442 2HG2 THR A  29     -14.391  30.746  -8.909  1.00  6.35           H  
ATOM    443 3HG2 THR A  29     -15.341  29.243  -8.918  1.00  6.35           H  
ATOM    444  N   SER A  30     -16.883  30.192  -4.427  1.00  1.83           N  
ATOM    445  CA  SER A  30     -17.514  30.740  -3.229  1.00  3.64           C  
ATOM    446  C   SER A  30     -17.781  29.662  -2.197  1.00  3.27           C  
ATOM    447  O   SER A  30     -17.769  28.470  -2.507  1.00  2.24           O  
ATOM    448  CB  SER A  30     -18.826  31.435  -3.552  1.00  5.46           C  
ATOM    449  OG  SER A  30     -19.837  30.525  -3.903  1.00  5.46           O  
ATOM    450  H   SER A  30     -16.982  29.212  -4.646  1.00  2.20           H  
ATOM    451  HA  SER A  30     -16.834  31.471  -2.789  1.00  4.37           H  
ATOM    452 1HB  SER A  30     -19.144  32.022  -2.692  1.00  6.55           H  
ATOM    453 2HB  SER A  30     -18.668  32.134  -4.373  1.00  6.55           H  
ATOM    454  HG  SER A  30     -20.609  31.063  -4.100  1.00  6.55           H  
ATOM    455  N   GLU A  31     -18.046  30.103  -0.973  1.00  5.26           N  
ATOM    456  CA  GLU A  31     -18.329  29.212   0.135  1.00  5.49           C  
ATOM    457  C   GLU A  31     -19.651  28.455  -0.097  1.00  4.38           C  
ATOM    458  O   GLU A  31     -19.702  27.252   0.164  1.00  3.68           O  
ATOM    459  CB  GLU A  31     -18.302  30.009   1.459  1.00  8.23           C  
ATOM    460  CG  GLU A  31     -18.637  29.227   2.721  1.00  8.23           C  
ATOM    461  CD  GLU A  31     -17.594  28.218   3.091  1.00  8.23           C  
ATOM    462  OE1 GLU A  31     -16.504  28.298   2.580  1.00  8.23           O  
ATOM    463  OE2 GLU A  31     -17.872  27.382   3.920  1.00  8.23           O  
ATOM    464  H   GLU A  31     -18.039  31.099  -0.802  1.00  6.31           H  
ATOM    465  HA  GLU A  31     -17.530  28.469   0.183  1.00  6.59           H  
ATOM    466 1HB  GLU A  31     -17.280  30.360   1.612  1.00  9.88           H  
ATOM    467 2HB  GLU A  31     -18.917  30.903   1.411  1.00  9.88           H  
ATOM    468 1HG  GLU A  31     -18.747  29.930   3.546  1.00  9.88           H  
ATOM    469 2HG  GLU A  31     -19.592  28.720   2.579  1.00  9.88           H  
ATOM    470  N   PRO A  32     -20.721  29.124  -0.586  1.00  5.23           N  
ATOM    471  CA  PRO A  32     -21.984  28.512  -0.988  1.00  5.02           C  
ATOM    472  C   PRO A  32     -21.793  27.505  -2.110  1.00  3.41           C  
ATOM    473  O   PRO A  32     -22.458  26.468  -2.125  1.00  3.33           O  
ATOM    474  CB  PRO A  32     -22.828  29.704  -1.427  1.00  7.53           C  
ATOM    475  CG  PRO A  32     -22.378  30.809  -0.542  1.00  7.53           C  
ATOM    476  CD  PRO A  32     -20.923  30.563  -0.289  1.00  7.53           C  
ATOM    477  HA  PRO A  32     -22.436  28.020  -0.115  1.00  6.02           H  
ATOM    478 1HB  PRO A  32     -22.662  29.912  -2.496  1.00  9.04           H  
ATOM    479 2HB  PRO A  32     -23.896  29.475  -1.300  1.00  9.04           H  
ATOM    480 1HG  PRO A  32     -22.559  31.778  -1.033  1.00  9.04           H  
ATOM    481 2HG  PRO A  32     -22.972  30.807   0.384  1.00  9.04           H  
ATOM    482 1HD  PRO A  32     -20.320  31.201  -0.946  1.00  9.04           H  
ATOM    483 2HD  PRO A  32     -20.741  30.762   0.773  1.00  9.04           H  
ATOM    484  N   SER A  33     -20.872  27.796  -3.034  1.00  2.75           N  
ATOM    485  CA  SER A  33     -20.611  26.889  -4.142  1.00  2.17           C  
ATOM    486  C   SER A  33     -19.998  25.593  -3.640  1.00  1.40           C  
ATOM    487  O   SER A  33     -20.376  24.507  -4.088  1.00  1.83           O  
ATOM    488  CB  SER A  33     -19.682  27.530  -5.154  1.00  3.25           C  
ATOM    489  OG  SER A  33     -20.271  28.645  -5.762  1.00  3.25           O  
ATOM    490  H   SER A  33     -20.360  28.671  -2.990  1.00  3.30           H  
ATOM    491  HA  SER A  33     -21.558  26.654  -4.631  1.00  2.60           H  
ATOM    492 1HB  SER A  33     -18.747  27.819  -4.677  1.00  3.91           H  
ATOM    493 2HB  SER A  33     -19.447  26.797  -5.916  1.00  3.91           H  
ATOM    494  HG  SER A  33     -20.122  29.376  -5.154  1.00  3.91           H  
ATOM    495  N   MET A  34     -19.068  25.709  -2.689  1.00  1.16           N  
ATOM    496  CA  MET A  34     -18.439  24.530  -2.118  1.00  1.16           C  
ATOM    497  C   MET A  34     -19.446  23.747  -1.285  1.00  1.13           C  
ATOM    498  O   MET A  34     -19.426  22.515  -1.290  1.00  1.01           O  
ATOM    499  CB  MET A  34     -17.221  24.908  -1.277  1.00  1.74           C  
ATOM    500  CG  MET A  34     -16.063  25.471  -2.090  1.00  1.74           C  
ATOM    501  SD  MET A  34     -14.623  25.883  -1.093  1.00  1.74           S  
ATOM    502  CE  MET A  34     -13.992  24.234  -0.792  1.00  1.74           C  
ATOM    503  H   MET A  34     -18.774  26.629  -2.382  1.00  1.39           H  
ATOM    504  HA  MET A  34     -18.109  23.885  -2.931  1.00  1.39           H  
ATOM    505 1HB  MET A  34     -17.507  25.657  -0.538  1.00  2.09           H  
ATOM    506 2HB  MET A  34     -16.860  24.033  -0.737  1.00  2.09           H  
ATOM    507 1HG  MET A  34     -15.765  24.742  -2.841  1.00  2.09           H  
ATOM    508 2HG  MET A  34     -16.390  26.373  -2.604  1.00  2.09           H  
ATOM    509 1HE  MET A  34     -13.098  24.293  -0.170  1.00  2.09           H  
ATOM    510 2HE  MET A  34     -14.753  23.641  -0.290  1.00  2.09           H  
ATOM    511 3HE  MET A  34     -13.743  23.764  -1.742  1.00  2.09           H  
ATOM    512  N   ALA A  35     -20.338  24.460  -0.588  1.00  1.50           N  
ATOM    513  CA  ALA A  35     -21.385  23.822   0.201  1.00  1.78           C  
ATOM    514  C   ALA A  35     -22.315  23.017  -0.697  1.00  1.57           C  
ATOM    515  O   ALA A  35     -22.689  21.896  -0.349  1.00  1.55           O  
ATOM    516  CB  ALA A  35     -22.165  24.863   0.983  1.00  2.67           C  
ATOM    517  H   ALA A  35     -20.286  25.471  -0.587  1.00  1.80           H  
ATOM    518  HA  ALA A  35     -20.915  23.131   0.897  1.00  2.14           H  
ATOM    519 1HB  ALA A  35     -22.928  24.370   1.585  1.00  3.20           H  
ATOM    520 2HB  ALA A  35     -21.484  25.411   1.636  1.00  3.20           H  
ATOM    521 3HB  ALA A  35     -22.642  25.558   0.294  1.00  3.20           H  
ATOM    522  N   GLU A  36     -22.666  23.585  -1.857  1.00  1.65           N  
ATOM    523  CA  GLU A  36     -23.492  22.897  -2.839  1.00  1.86           C  
ATOM    524  C   GLU A  36     -22.820  21.614  -3.277  1.00  1.60           C  
ATOM    525  O   GLU A  36     -23.451  20.556  -3.294  1.00  1.68           O  
ATOM    526  CB  GLU A  36     -23.765  23.779  -4.057  1.00  2.79           C  
ATOM    527  CG  GLU A  36     -24.644  23.106  -5.104  1.00  2.79           C  
ATOM    528  CD  GLU A  36     -24.943  23.974  -6.296  1.00  2.79           C  
ATOM    529  OE1 GLU A  36     -24.546  25.114  -6.302  1.00  2.79           O  
ATOM    530  OE2 GLU A  36     -25.572  23.488  -7.207  1.00  2.79           O  
ATOM    531  H   GLU A  36     -22.356  24.525  -2.064  1.00  1.98           H  
ATOM    532  HA  GLU A  36     -24.445  22.642  -2.374  1.00  2.23           H  
ATOM    533 1HB  GLU A  36     -24.256  24.699  -3.740  1.00  3.35           H  
ATOM    534 2HB  GLU A  36     -22.825  24.055  -4.532  1.00  3.35           H  
ATOM    535 1HG  GLU A  36     -24.145  22.201  -5.449  1.00  3.35           H  
ATOM    536 2HG  GLU A  36     -25.582  22.812  -4.635  1.00  3.35           H  
ATOM    537  N   ARG A  37     -21.536  21.718  -3.628  1.00  1.44           N  
ATOM    538  CA  ARG A  37     -20.746  20.563  -4.013  1.00  1.40           C  
ATOM    539  C   ARG A  37     -20.780  19.481  -2.953  1.00  1.01           C  
ATOM    540  O   ARG A  37     -20.941  18.311  -3.283  1.00  0.95           O  
ATOM    541  CB  ARG A  37     -19.306  20.941  -4.274  1.00  2.10           C  
ATOM    542  CG  ARG A  37     -18.422  19.761  -4.627  1.00  2.10           C  
ATOM    543  CD  ARG A  37     -18.475  19.422  -6.067  1.00  2.10           C  
ATOM    544  NE  ARG A  37     -19.668  18.677  -6.446  1.00  2.10           N  
ATOM    545  CZ  ARG A  37     -19.800  17.340  -6.364  1.00  2.10           C  
ATOM    546  NH1 ARG A  37     -18.873  16.571  -5.855  1.00  2.10           N  
ATOM    547  NH2 ARG A  37     -20.895  16.779  -6.808  1.00  2.10           N  
ATOM    548  H   ARG A  37     -21.091  22.630  -3.623  1.00  1.73           H  
ATOM    549  HA  ARG A  37     -21.164  20.155  -4.933  1.00  1.68           H  
ATOM    550 1HB  ARG A  37     -19.259  21.653  -5.098  1.00  2.52           H  
ATOM    551 2HB  ARG A  37     -18.881  21.424  -3.397  1.00  2.52           H  
ATOM    552 1HG  ARG A  37     -17.388  19.996  -4.372  1.00  2.52           H  
ATOM    553 2HG  ARG A  37     -18.744  18.887  -4.061  1.00  2.52           H  
ATOM    554 1HD  ARG A  37     -18.451  20.341  -6.653  1.00  2.52           H  
ATOM    555 2HD  ARG A  37     -17.608  18.814  -6.317  1.00  2.52           H  
ATOM    556  HE  ARG A  37     -20.454  19.180  -6.847  1.00  2.52           H  
ATOM    557 1HH1 ARG A  37     -18.017  16.970  -5.500  1.00  2.52           H  
ATOM    558 2HH1 ARG A  37     -19.038  15.571  -5.830  1.00  2.52           H  
ATOM    559 1HH2 ARG A  37     -21.627  17.364  -7.196  1.00  2.52           H  
ATOM    560 2HH2 ARG A  37     -20.991  15.777  -6.739  1.00  2.52           H  
ATOM    561  N   HIS A  38     -20.609  19.872  -1.689  1.00  1.06           N  
ATOM    562  CA  HIS A  38     -20.640  18.935  -0.576  1.00  1.06           C  
ATOM    563  C   HIS A  38     -21.972  18.195  -0.513  1.00  1.11           C  
ATOM    564  O   HIS A  38     -21.998  16.982  -0.315  1.00  1.17           O  
ATOM    565  CB  HIS A  38     -20.391  19.638   0.748  1.00  1.59           C  
ATOM    566  CG  HIS A  38     -20.263  18.678   1.883  1.00  1.59           C  
ATOM    567  ND1 HIS A  38     -19.145  17.898   2.048  1.00  1.59           N  
ATOM    568  CD2 HIS A  38     -21.098  18.358   2.900  1.00  1.59           C  
ATOM    569  CE1 HIS A  38     -19.283  17.147   3.118  1.00  1.59           C  
ATOM    570  NE2 HIS A  38     -20.468  17.393   3.651  1.00  1.59           N  
ATOM    571  H   HIS A  38     -20.444  20.851  -1.492  1.00  1.27           H  
ATOM    572  HA  HIS A  38     -19.857  18.191  -0.710  1.00  1.27           H  
ATOM    573 1HB  HIS A  38     -19.472  20.219   0.678  1.00  1.91           H  
ATOM    574 2HB  HIS A  38     -21.205  20.327   0.966  1.00  1.91           H  
ATOM    575  HD1 HIS A  38     -18.480  17.701   1.328  1.00  1.91           H  
ATOM    576  HD2 HIS A  38     -22.093  18.707   3.179  1.00  1.91           H  
ATOM    577  HE1 HIS A  38     -18.495  16.457   3.417  1.00  1.91           H  
ATOM    578  N   GLU A  39     -23.074  18.931  -0.671  1.00  1.24           N  
ATOM    579  CA  GLU A  39     -24.410  18.340  -0.667  1.00  1.48           C  
ATOM    580  C   GLU A  39     -24.525  17.286  -1.770  1.00  1.27           C  
ATOM    581  O   GLU A  39     -25.058  16.193  -1.558  1.00  1.38           O  
ATOM    582  CB  GLU A  39     -25.468  19.423  -0.885  1.00  2.22           C  
ATOM    583  CG  GLU A  39     -26.906  18.947  -0.751  1.00  2.22           C  
ATOM    584  CD  GLU A  39     -27.284  18.667   0.676  1.00  2.22           C  
ATOM    585  OE1 GLU A  39     -26.706  19.276   1.546  1.00  2.22           O  
ATOM    586  OE2 GLU A  39     -28.148  17.854   0.904  1.00  2.22           O  
ATOM    587  H   GLU A  39     -22.985  19.933  -0.793  1.00  1.49           H  
ATOM    588  HA  GLU A  39     -24.578  17.855   0.295  1.00  1.78           H  
ATOM    589 1HB  GLU A  39     -25.313  20.230  -0.168  1.00  2.66           H  
ATOM    590 2HB  GLU A  39     -25.356  19.848  -1.881  1.00  2.66           H  
ATOM    591 1HG  GLU A  39     -27.571  19.712  -1.150  1.00  2.66           H  
ATOM    592 2HG  GLU A  39     -27.037  18.043  -1.344  1.00  2.66           H  
ATOM    593  N   GLN A  40     -24.009  17.629  -2.946  1.00  1.32           N  
ATOM    594  CA  GLN A  40     -24.014  16.737  -4.088  1.00  1.65           C  
ATOM    595  C   GLN A  40     -23.122  15.520  -3.824  1.00  1.44           C  
ATOM    596  O   GLN A  40     -23.473  14.400  -4.194  1.00  1.67           O  
ATOM    597  CB  GLN A  40     -23.524  17.477  -5.321  1.00  2.47           C  
ATOM    598  CG  GLN A  40     -24.427  18.569  -5.850  1.00  2.47           C  
ATOM    599  CD  GLN A  40     -23.775  19.332  -6.999  1.00  2.47           C  
ATOM    600  OE1 GLN A  40     -22.618  19.091  -7.374  1.00  2.47           O  
ATOM    601  NE2 GLN A  40     -24.525  20.270  -7.570  1.00  2.47           N  
ATOM    602  H   GLN A  40     -23.607  18.553  -3.056  1.00  1.58           H  
ATOM    603  HA  GLN A  40     -25.032  16.387  -4.256  1.00  1.98           H  
ATOM    604 1HB  GLN A  40     -22.557  17.928  -5.110  1.00  2.97           H  
ATOM    605 2HB  GLN A  40     -23.389  16.758  -6.128  1.00  2.97           H  
ATOM    606 1HG  GLN A  40     -25.349  18.119  -6.217  1.00  2.97           H  
ATOM    607 2HG  GLN A  40     -24.647  19.272  -5.048  1.00  2.97           H  
ATOM    608 1HE2 GLN A  40     -24.161  20.814  -8.328  1.00  2.97           H  
ATOM    609 2HE2 GLN A  40     -25.454  20.442  -7.239  1.00  2.97           H  
ATOM    610  N   TRP A  41     -21.981  15.759  -3.167  1.00  1.22           N  
ATOM    611  CA  TRP A  41     -21.021  14.728  -2.791  1.00  1.24           C  
ATOM    612  C   TRP A  41     -21.701  13.693  -1.907  1.00  1.17           C  
ATOM    613  O   TRP A  41     -21.512  12.493  -2.096  1.00  1.30           O  
ATOM    614  CB  TRP A  41     -19.829  15.358  -2.056  1.00  1.86           C  
ATOM    615  CG  TRP A  41     -18.726  14.406  -1.730  1.00  1.86           C  
ATOM    616  CD1 TRP A  41     -17.635  14.140  -2.501  1.00  1.86           C  
ATOM    617  CD2 TRP A  41     -18.600  13.575  -0.552  1.00  1.86           C  
ATOM    618  NE1 TRP A  41     -16.836  13.212  -1.885  1.00  1.86           N  
ATOM    619  CE2 TRP A  41     -17.417  12.847  -0.692  1.00  1.86           C  
ATOM    620  CE3 TRP A  41     -19.388  13.391   0.591  1.00  1.86           C  
ATOM    621  CZ2 TRP A  41     -16.999  11.936   0.268  1.00  1.86           C  
ATOM    622  CZ3 TRP A  41     -18.964  12.483   1.552  1.00  1.86           C  
ATOM    623  CH2 TRP A  41     -17.802  11.772   1.393  1.00  1.86           C  
ATOM    624  H   TRP A  41     -21.755  16.710  -2.924  1.00  1.46           H  
ATOM    625  HA  TRP A  41     -20.662  14.235  -3.692  1.00  1.49           H  
ATOM    626 1HB  TRP A  41     -19.418  16.165  -2.662  1.00  2.23           H  
ATOM    627 2HB  TRP A  41     -20.165  15.794  -1.121  1.00  2.23           H  
ATOM    628  HD1 TRP A  41     -17.427  14.599  -3.465  1.00  2.23           H  
ATOM    629  HE1 TRP A  41     -15.970  12.853  -2.268  1.00  2.23           H  
ATOM    630  HE3 TRP A  41     -20.313  13.949   0.724  1.00  2.23           H  
ATOM    631  HZ2 TRP A  41     -16.082  11.364   0.166  1.00  2.23           H  
ATOM    632  HZ3 TRP A  41     -19.579  12.347   2.439  1.00  2.23           H  
ATOM    633  HH2 TRP A  41     -17.500  11.067   2.169  1.00  2.23           H  
ATOM    634  N   MET A  42     -22.515  14.163  -0.959  1.00  1.12           N  
ATOM    635  CA  MET A  42     -23.270  13.276  -0.085  1.00  1.36           C  
ATOM    636  C   MET A  42     -24.112  12.328  -0.910  1.00  1.42           C  
ATOM    637  O   MET A  42     -24.126  11.126  -0.655  1.00  1.63           O  
ATOM    638  CB  MET A  42     -24.195  14.068   0.822  1.00  2.04           C  
ATOM    639  CG  MET A  42     -23.539  14.902   1.893  1.00  2.04           C  
ATOM    640  SD  MET A  42     -24.745  15.999   2.661  1.00  2.04           S  
ATOM    641  CE  MET A  42     -25.824  14.823   3.475  1.00  2.04           C  
ATOM    642  H   MET A  42     -22.601  15.164  -0.835  1.00  1.34           H  
ATOM    643  HA  MET A  42     -22.573  12.689   0.511  1.00  1.63           H  
ATOM    644 1HB  MET A  42     -24.818  14.728   0.228  1.00  2.45           H  
ATOM    645 2HB  MET A  42     -24.865  13.374   1.330  1.00  2.45           H  
ATOM    646 1HG  MET A  42     -23.117  14.254   2.660  1.00  2.45           H  
ATOM    647 2HG  MET A  42     -22.738  15.503   1.468  1.00  2.45           H  
ATOM    648 1HE  MET A  42     -26.618  15.357   3.998  1.00  2.45           H  
ATOM    649 2HE  MET A  42     -26.264  14.159   2.730  1.00  2.45           H  
ATOM    650 3HE  MET A  42     -25.252  14.231   4.188  1.00  2.45           H  
ATOM    651  N   ALA A  43     -24.831  12.876  -1.892  1.00  1.56           N  
ATOM    652  CA  ALA A  43     -25.677  12.069  -2.764  1.00  1.95           C  
ATOM    653  C   ALA A  43     -24.864  11.045  -3.559  1.00  2.16           C  
ATOM    654  O   ALA A  43     -25.294   9.905  -3.732  1.00  3.02           O  
ATOM    655  CB  ALA A  43     -26.454  12.965  -3.714  1.00  2.92           C  
ATOM    656  H   ALA A  43     -24.797  13.885  -2.026  1.00  1.87           H  
ATOM    657  HA  ALA A  43     -26.381  11.520  -2.136  1.00  2.34           H  
ATOM    658 1HB  ALA A  43     -27.107  12.354  -4.337  1.00  3.51           H  
ATOM    659 2HB  ALA A  43     -27.055  13.668  -3.138  1.00  3.51           H  
ATOM    660 3HB  ALA A  43     -25.762  13.514  -4.347  1.00  3.51           H  
ATOM    661  N   GLN A  44     -23.681  11.450  -4.022  1.00  1.96           N  
ATOM    662  CA  GLN A  44     -22.809  10.565  -4.790  1.00  2.51           C  
ATOM    663  C   GLN A  44     -22.281   9.386  -3.982  1.00  2.37           C  
ATOM    664  O   GLN A  44     -22.200   8.268  -4.493  1.00  3.95           O  
ATOM    665  CB  GLN A  44     -21.632  11.360  -5.358  1.00  3.76           C  
ATOM    666  CG  GLN A  44     -22.023  12.310  -6.471  1.00  3.76           C  
ATOM    667  CD  GLN A  44     -20.880  13.193  -6.922  1.00  3.76           C  
ATOM    668  OE1 GLN A  44     -20.367  14.007  -6.147  1.00  3.76           O  
ATOM    669  NE2 GLN A  44     -20.473  13.041  -8.177  1.00  3.76           N  
ATOM    670  H   GLN A  44     -23.389  12.406  -3.864  1.00  2.35           H  
ATOM    671  HA  GLN A  44     -23.384  10.163  -5.622  1.00  3.01           H  
ATOM    672 1HB  GLN A  44     -21.164  11.941  -4.564  1.00  4.52           H  
ATOM    673 2HB  GLN A  44     -20.881  10.672  -5.748  1.00  4.52           H  
ATOM    674 1HG  GLN A  44     -22.357  11.724  -7.327  1.00  4.52           H  
ATOM    675 2HG  GLN A  44     -22.833  12.948  -6.121  1.00  4.52           H  
ATOM    676 1HE2 GLN A  44     -19.720  13.595  -8.534  1.00  4.52           H  
ATOM    677 2HE2 GLN A  44     -20.918  12.368  -8.768  1.00  4.52           H  
ATOM    678  N   TYR A  45     -21.930   9.627  -2.725  1.00  1.31           N  
ATOM    679  CA  TYR A  45     -21.393   8.567  -1.883  1.00  1.43           C  
ATOM    680  C   TYR A  45     -22.397   7.969  -0.895  1.00  1.83           C  
ATOM    681  O   TYR A  45     -22.085   6.984  -0.223  1.00  7.58           O  
ATOM    682  CB  TYR A  45     -20.170   9.108  -1.146  1.00  2.15           C  
ATOM    683  CG  TYR A  45     -18.996   9.362  -2.070  1.00  2.15           C  
ATOM    684  CD1 TYR A  45     -18.930  10.529  -2.808  1.00  2.15           C  
ATOM    685  CD2 TYR A  45     -17.973   8.433  -2.165  1.00  2.15           C  
ATOM    686  CE1 TYR A  45     -17.857  10.767  -3.639  1.00  2.15           C  
ATOM    687  CE2 TYR A  45     -16.894   8.675  -2.994  1.00  2.15           C  
ATOM    688  CZ  TYR A  45     -16.835   9.840  -3.726  1.00  2.15           C  
ATOM    689  OH  TYR A  45     -15.757  10.096  -4.540  1.00  2.15           O  
ATOM    690  H   TYR A  45     -22.002  10.568  -2.358  1.00  1.57           H  
ATOM    691  HA  TYR A  45     -21.064   7.757  -2.534  1.00  1.72           H  
ATOM    692 1HB  TYR A  45     -20.424  10.046  -0.649  1.00  2.57           H  
ATOM    693 2HB  TYR A  45     -19.857   8.401  -0.379  1.00  2.57           H  
ATOM    694  HD1 TYR A  45     -19.722  11.263  -2.738  1.00  2.57           H  
ATOM    695  HD2 TYR A  45     -18.017   7.513  -1.581  1.00  2.57           H  
ATOM    696  HE1 TYR A  45     -17.811  11.690  -4.216  1.00  2.57           H  
ATOM    697  HE2 TYR A  45     -16.086   7.948  -3.064  1.00  2.57           H  
ATOM    698  HH  TYR A  45     -15.354  10.934  -4.277  1.00  2.57           H  
ATOM    699  N   GLY A  46     -23.602   8.534  -0.814  1.00  2.36           N  
ATOM    700  CA  GLY A  46     -24.620   8.012   0.094  1.00  2.25           C  
ATOM    701  C   GLY A  46     -24.267   8.344   1.540  1.00  2.23           C  
ATOM    702  O   GLY A  46     -24.477   7.531   2.442  1.00  2.69           O  
ATOM    703  H   GLY A  46     -23.825   9.348  -1.368  1.00  2.83           H  
ATOM    704 1HA  GLY A  46     -25.589   8.442  -0.158  1.00  2.70           H  
ATOM    705 2HA  GLY A  46     -24.701   6.932  -0.029  1.00  2.70           H  
ATOM    706  N   ARG A  47     -23.696   9.526   1.749  1.00  1.85           N  
ATOM    707  CA  ARG A  47     -23.247   9.921   3.074  1.00  2.03           C  
ATOM    708  C   ARG A  47     -24.344  10.573   3.895  1.00  2.28           C  
ATOM    709  O   ARG A  47     -24.821  11.660   3.568  1.00  3.52           O  
ATOM    710  CB  ARG A  47     -22.077  10.873   2.987  1.00  3.04           C  
ATOM    711  CG  ARG A  47     -21.489  11.257   4.334  1.00  3.04           C  
ATOM    712  CD  ARG A  47     -20.789  10.109   4.973  1.00  3.04           C  
ATOM    713  NE  ARG A  47     -19.956  10.533   6.086  1.00  3.04           N  
ATOM    714  CZ  ARG A  47     -20.321  10.540   7.385  1.00  3.04           C  
ATOM    715  NH1 ARG A  47     -21.508  10.113   7.755  1.00  3.04           N  
ATOM    716  NH2 ARG A  47     -19.472  10.991   8.292  1.00  3.04           N  
ATOM    717  H   ARG A  47     -23.581  10.158   0.969  1.00  2.22           H  
ATOM    718  HA  ARG A  47     -22.916   9.024   3.599  1.00  2.44           H  
ATOM    719 1HB  ARG A  47     -21.282  10.426   2.391  1.00  3.65           H  
ATOM    720 2HB  ARG A  47     -22.388  11.790   2.490  1.00  3.65           H  
ATOM    721 1HG  ARG A  47     -20.771  12.067   4.207  1.00  3.65           H  
ATOM    722 2HG  ARG A  47     -22.289  11.584   5.000  1.00  3.65           H  
ATOM    723 1HD  ARG A  47     -21.524   9.397   5.348  1.00  3.65           H  
ATOM    724 2HD  ARG A  47     -20.151   9.619   4.238  1.00  3.65           H  
ATOM    725  HE  ARG A  47     -19.035  10.898   5.857  1.00  3.65           H  
ATOM    726 1HH1 ARG A  47     -22.166   9.773   7.067  1.00  3.65           H  
ATOM    727 2HH1 ARG A  47     -21.769  10.129   8.731  1.00  3.65           H  
ATOM    728 1HH2 ARG A  47     -18.562  11.324   8.002  1.00  3.65           H  
ATOM    729 2HH2 ARG A  47     -19.738  11.028   9.269  1.00  3.65           H  
ATOM    730  N   VAL A  48     -24.727   9.900   4.972  1.00  2.86           N  
ATOM    731  CA  VAL A  48     -25.730  10.407   5.895  1.00  3.53           C  
ATOM    732  C   VAL A  48     -25.059  10.725   7.218  1.00  3.67           C  
ATOM    733  O   VAL A  48     -24.328   9.897   7.762  1.00  5.75           O  
ATOM    734  CB  VAL A  48     -26.860   9.383   6.106  1.00  5.29           C  
ATOM    735  CG1 VAL A  48     -27.870   9.920   7.112  1.00  5.29           C  
ATOM    736  CG2 VAL A  48     -27.533   9.087   4.773  1.00  5.29           C  
ATOM    737  H   VAL A  48     -24.301   9.004   5.162  1.00  3.43           H  
ATOM    738  HA  VAL A  48     -26.160  11.321   5.487  1.00  4.24           H  
ATOM    739  HB  VAL A  48     -26.441   8.464   6.517  1.00  6.35           H  
ATOM    740 1HG1 VAL A  48     -28.659   9.183   7.264  1.00  6.35           H  
ATOM    741 2HG1 VAL A  48     -27.372  10.117   8.061  1.00  6.35           H  
ATOM    742 3HG1 VAL A  48     -28.307  10.844   6.733  1.00  6.35           H  
ATOM    743 1HG2 VAL A  48     -28.327   8.355   4.922  1.00  6.35           H  
ATOM    744 2HG2 VAL A  48     -27.959  10.005   4.367  1.00  6.35           H  
ATOM    745 3HG2 VAL A  48     -26.799   8.687   4.075  1.00  6.35           H  
ATOM    746  N   TYR A  49     -25.288  11.930   7.719  1.00  2.98           N  
ATOM    747  CA  TYR A  49     -24.644  12.369   8.946  1.00  3.68           C  
ATOM    748  C   TYR A  49     -25.524  12.134  10.156  1.00  5.51           C  
ATOM    749  O   TYR A  49     -26.750  12.107  10.045  1.00  6.34           O  
ATOM    750  CB  TYR A  49     -24.289  13.843   8.841  1.00  5.52           C  
ATOM    751  CG  TYR A  49     -23.319  14.109   7.726  1.00  5.52           C  
ATOM    752  CD1 TYR A  49     -23.737  14.796   6.604  1.00  5.52           C  
ATOM    753  CD2 TYR A  49     -22.027  13.636   7.798  1.00  5.52           C  
ATOM    754  CE1 TYR A  49     -22.854  15.028   5.574  1.00  5.52           C  
ATOM    755  CE2 TYR A  49     -21.156  13.860   6.756  1.00  5.52           C  
ATOM    756  CZ  TYR A  49     -21.563  14.556   5.654  1.00  5.52           C  
ATOM    757  OH  TYR A  49     -20.688  14.780   4.626  1.00  5.52           O  
ATOM    758  H   TYR A  49     -25.911  12.559   7.233  1.00  3.58           H  
ATOM    759  HA  TYR A  49     -23.727  11.795   9.084  1.00  4.42           H  
ATOM    760 1HB  TYR A  49     -25.191  14.431   8.663  1.00  6.62           H  
ATOM    761 2HB  TYR A  49     -23.846  14.186   9.774  1.00  6.62           H  
ATOM    762  HD1 TYR A  49     -24.761  15.163   6.539  1.00  6.62           H  
ATOM    763  HD2 TYR A  49     -21.698  13.079   8.672  1.00  6.62           H  
ATOM    764  HE1 TYR A  49     -23.172  15.580   4.697  1.00  6.62           H  
ATOM    765  HE2 TYR A  49     -20.136  13.482   6.805  1.00  6.62           H  
ATOM    766  HH  TYR A  49     -20.842  15.658   4.269  1.00  6.62           H  
ATOM    767  N   LYS A  50     -24.896  11.964  11.318  1.00  7.84           N  
ATOM    768  CA  LYS A  50     -25.636  11.741  12.553  1.00 11.44           C  
ATOM    769  C   LYS A  50     -26.400  12.990  12.972  1.00 12.86           C  
ATOM    770  O   LYS A  50     -27.475  12.899  13.565  1.00 21.20           O  
ATOM    771  CB  LYS A  50     -24.690  11.309  13.672  1.00 17.16           C  
ATOM    772  CG  LYS A  50     -24.113   9.911  13.498  1.00 17.16           C  
ATOM    773  CD  LYS A  50     -23.170   9.556  14.637  1.00 17.16           C  
ATOM    774  CE  LYS A  50     -22.594   8.158  14.465  1.00 17.16           C  
ATOM    775  NZ  LYS A  50     -21.642   7.812  15.555  1.00 17.16           N  
ATOM    776  H   LYS A  50     -23.880  11.993  11.352  1.00  9.41           H  
ATOM    777  HA  LYS A  50     -26.362  10.946  12.383  1.00 13.73           H  
ATOM    778 1HB  LYS A  50     -23.856  12.008  13.736  1.00 20.59           H  
ATOM    779 2HB  LYS A  50     -25.217  11.337  14.626  1.00 20.59           H  
ATOM    780 1HG  LYS A  50     -24.924   9.183  13.465  1.00 20.59           H  
ATOM    781 2HG  LYS A  50     -23.565   9.862  12.557  1.00 20.59           H  
ATOM    782 1HD  LYS A  50     -22.351  10.276  14.667  1.00 20.59           H  
ATOM    783 2HD  LYS A  50     -23.708   9.604  15.584  1.00 20.59           H  
ATOM    784 1HE  LYS A  50     -23.407   7.434  14.462  1.00 20.59           H  
ATOM    785 2HE  LYS A  50     -22.071   8.102  13.510  1.00 20.59           H  
ATOM    786 1HZ  LYS A  50     -21.282   6.880  15.406  1.00 20.59           H  
ATOM    787 2HZ  LYS A  50     -20.877   8.472  15.557  1.00 20.59           H  
ATOM    788 3HZ  LYS A  50     -22.120   7.849  16.444  1.00 20.59           H  
ATOM    789  N   ASP A  51     -25.845  14.156  12.656  1.00  8.42           N  
ATOM    790  CA  ASP A  51     -26.496  15.414  12.973  1.00 10.72           C  
ATOM    791  C   ASP A  51     -26.018  16.506  12.025  1.00  7.48           C  
ATOM    792  O   ASP A  51     -25.079  16.298  11.253  1.00  5.94           O  
ATOM    793  CB  ASP A  51     -26.200  15.794  14.437  1.00 16.08           C  
ATOM    794  CG  ASP A  51     -27.243  16.704  15.087  1.00 16.08           C  
ATOM    795  OD1 ASP A  51     -28.024  17.293  14.376  1.00 16.08           O  
ATOM    796  OD2 ASP A  51     -27.246  16.799  16.291  1.00 16.08           O  
ATOM    797  H   ASP A  51     -24.956  14.170  12.179  1.00 10.10           H  
ATOM    798  HA  ASP A  51     -27.572  15.296  12.847  1.00 12.86           H  
ATOM    799 1HB  ASP A  51     -26.129  14.883  15.032  1.00 19.30           H  
ATOM    800 2HB  ASP A  51     -25.231  16.289  14.490  1.00 19.30           H  
ATOM    801  N   ALA A  52     -26.647  17.674  12.117  1.00  7.62           N  
ATOM    802  CA  ALA A  52     -26.278  18.834  11.326  1.00  6.43           C  
ATOM    803  C   ALA A  52     -24.888  19.291  11.717  1.00  4.82           C  
ATOM    804  O   ALA A  52     -24.118  19.741  10.873  1.00  3.94           O  
ATOM    805  CB  ALA A  52     -27.279  19.957  11.517  1.00  9.64           C  
ATOM    806  H   ALA A  52     -27.416  17.757  12.772  1.00  9.14           H  
ATOM    807  HA  ALA A  52     -26.261  18.542  10.274  1.00  7.72           H  
ATOM    808 1HB  ALA A  52     -26.990  20.811  10.904  1.00 11.57           H  
ATOM    809 2HB  ALA A  52     -28.270  19.616  11.221  1.00 11.57           H  
ATOM    810 3HB  ALA A  52     -27.295  20.253  12.565  1.00 11.57           H  
ATOM    811  N   ALA A  53     -24.575  19.165  13.006  1.00  5.17           N  
ATOM    812  CA  ALA A  53     -23.270  19.524  13.526  1.00  4.66           C  
ATOM    813  C   ALA A  53     -22.200  18.679  12.868  1.00  3.21           C  
ATOM    814  O   ALA A  53     -21.158  19.204  12.478  1.00  2.61           O  
ATOM    815  CB  ALA A  53     -23.234  19.351  15.032  1.00  6.99           C  
ATOM    816  H   ALA A  53     -25.267  18.803  13.647  1.00  6.20           H  
ATOM    817  HA  ALA A  53     -23.076  20.569  13.276  1.00  5.59           H  
ATOM    818 1HB  ALA A  53     -22.254  19.641  15.410  1.00  8.39           H  
ATOM    819 2HB  ALA A  53     -24.000  19.980  15.486  1.00  8.39           H  
ATOM    820 3HB  ALA A  53     -23.426  18.309  15.285  1.00  8.39           H  
ATOM    821  N   GLU A  54     -22.465  17.371  12.729  1.00  3.21           N  
ATOM    822  CA  GLU A  54     -21.516  16.500  12.055  1.00  2.37           C  
ATOM    823  C   GLU A  54     -21.352  16.946  10.628  1.00  1.43           C  
ATOM    824  O   GLU A  54     -20.232  17.075  10.156  1.00  0.93           O  
ATOM    825  CB  GLU A  54     -21.912  15.022  12.068  1.00  3.56           C  
ATOM    826  CG  GLU A  54     -20.834  14.183  11.378  1.00  3.56           C  
ATOM    827  CD  GLU A  54     -21.042  12.693  11.332  1.00  3.56           C  
ATOM    828  OE1 GLU A  54     -22.085  12.222  11.716  1.00  3.56           O  
ATOM    829  OE2 GLU A  54     -20.128  12.023  10.893  1.00  3.56           O  
ATOM    830  H   GLU A  54     -23.331  16.989  13.081  1.00  3.85           H  
ATOM    831  HA  GLU A  54     -20.549  16.594  12.546  1.00  2.84           H  
ATOM    832 1HB  GLU A  54     -22.028  14.674  13.094  1.00  4.27           H  
ATOM    833 2HB  GLU A  54     -22.860  14.882  11.553  1.00  4.27           H  
ATOM    834 1HG  GLU A  54     -20.757  14.541  10.354  1.00  4.27           H  
ATOM    835 2HG  GLU A  54     -19.884  14.387  11.868  1.00  4.27           H  
ATOM    836  N   LYS A  55     -22.472  17.185   9.945  1.00  1.76           N  
ATOM    837  CA  LYS A  55     -22.448  17.636   8.561  1.00  1.54           C  
ATOM    838  C   LYS A  55     -21.545  18.848   8.375  1.00  1.23           C  
ATOM    839  O   LYS A  55     -20.741  18.884   7.444  1.00  1.03           O  
ATOM    840  CB  LYS A  55     -23.866  17.956   8.092  1.00  2.31           C  
ATOM    841  CG  LYS A  55     -23.971  18.397   6.643  1.00  2.31           C  
ATOM    842  CD  LYS A  55     -25.423  18.568   6.233  1.00  2.31           C  
ATOM    843  CE  LYS A  55     -25.536  18.960   4.771  1.00  2.31           C  
ATOM    844  NZ  LYS A  55     -26.952  19.056   4.326  1.00  2.31           N  
ATOM    845  H   LYS A  55     -23.369  17.044  10.395  1.00  2.11           H  
ATOM    846  HA  LYS A  55     -22.050  16.831   7.943  1.00  1.85           H  
ATOM    847 1HB  LYS A  55     -24.503  17.082   8.227  1.00  2.77           H  
ATOM    848 2HB  LYS A  55     -24.283  18.755   8.699  1.00  2.77           H  
ATOM    849 1HG  LYS A  55     -23.458  19.352   6.520  1.00  2.77           H  
ATOM    850 2HG  LYS A  55     -23.496  17.669   5.991  1.00  2.77           H  
ATOM    851 1HD  LYS A  55     -25.961  17.632   6.394  1.00  2.77           H  
ATOM    852 2HD  LYS A  55     -25.885  19.343   6.844  1.00  2.77           H  
ATOM    853 1HE  LYS A  55     -25.050  19.921   4.612  1.00  2.77           H  
ATOM    854 2HE  LYS A  55     -25.030  18.210   4.169  1.00  2.77           H  
ATOM    855 1HZ  LYS A  55     -26.967  19.295   3.342  1.00  2.77           H  
ATOM    856 2HZ  LYS A  55     -27.409  18.165   4.454  1.00  2.77           H  
ATOM    857 3HZ  LYS A  55     -27.437  19.763   4.858  1.00  2.77           H  
ATOM    858  N   GLU A  56     -21.678  19.833   9.264  1.00  1.61           N  
ATOM    859  CA  GLU A  56     -20.869  21.042   9.209  1.00  1.86           C  
ATOM    860  C   GLU A  56     -19.388  20.762   9.445  1.00  1.38           C  
ATOM    861  O   GLU A  56     -18.537  21.315   8.750  1.00  1.51           O  
ATOM    862  CB  GLU A  56     -21.373  22.052  10.238  1.00  2.79           C  
ATOM    863  CG  GLU A  56     -22.729  22.656   9.907  1.00  2.79           C  
ATOM    864  CD  GLU A  56     -23.239  23.580  10.978  1.00  2.79           C  
ATOM    865  OE1 GLU A  56     -22.640  23.637  12.025  1.00  2.79           O  
ATOM    866  OE2 GLU A  56     -24.228  24.236  10.745  1.00  2.79           O  
ATOM    867  H   GLU A  56     -22.375  19.748   9.993  1.00  1.93           H  
ATOM    868  HA  GLU A  56     -20.975  21.477   8.214  1.00  2.23           H  
ATOM    869 1HB  GLU A  56     -21.452  21.569  11.213  1.00  3.35           H  
ATOM    870 2HB  GLU A  56     -20.655  22.866  10.333  1.00  3.35           H  
ATOM    871 1HG  GLU A  56     -22.644  23.215   8.975  1.00  3.35           H  
ATOM    872 2HG  GLU A  56     -23.447  21.854   9.750  1.00  3.35           H  
ATOM    873  N   MET A  57     -19.084  19.889  10.409  1.00  1.15           N  
ATOM    874  CA  MET A  57     -17.700  19.542  10.707  1.00  1.13           C  
ATOM    875  C   MET A  57     -17.079  18.745   9.574  1.00  0.88           C  
ATOM    876  O   MET A  57     -15.913  18.948   9.236  1.00  0.92           O  
ATOM    877  CB  MET A  57     -17.627  18.755  12.012  1.00  1.69           C  
ATOM    878  CG  MET A  57     -17.924  19.581  13.256  1.00  1.69           C  
ATOM    879  SD  MET A  57     -17.606  18.683  14.789  1.00  1.69           S  
ATOM    880  CE  MET A  57     -19.001  17.560  14.829  1.00  1.69           C  
ATOM    881  H   MET A  57     -19.823  19.476  10.964  1.00  1.38           H  
ATOM    882  HA  MET A  57     -17.131  20.463  10.819  1.00  1.36           H  
ATOM    883 1HB  MET A  57     -18.338  17.931  11.978  1.00  2.03           H  
ATOM    884 2HB  MET A  57     -16.631  18.326  12.122  1.00  2.03           H  
ATOM    885 1HG  MET A  57     -17.304  20.478  13.250  1.00  2.03           H  
ATOM    886 2HG  MET A  57     -18.966  19.892  13.250  1.00  2.03           H  
ATOM    887 1HE  MET A  57     -18.944  16.940  15.725  1.00  2.03           H  
ATOM    888 2HE  MET A  57     -19.930  18.131  14.842  1.00  2.03           H  
ATOM    889 3HE  MET A  57     -18.977  16.923  13.946  1.00  2.03           H  
ATOM    890  N   ARG A  58     -17.871  17.864   8.975  1.00  0.79           N  
ATOM    891  CA  ARG A  58     -17.435  17.049   7.861  1.00  0.87           C  
ATOM    892  C   ARG A  58     -17.227  17.911   6.636  1.00  0.68           C  
ATOM    893  O   ARG A  58     -16.313  17.655   5.857  1.00  0.59           O  
ATOM    894  CB  ARG A  58     -18.445  15.950   7.608  1.00  1.30           C  
ATOM    895  CG  ARG A  58     -18.493  14.923   8.730  1.00  1.30           C  
ATOM    896  CD  ARG A  58     -17.274  14.104   8.767  1.00  1.30           C  
ATOM    897  NE  ARG A  58     -17.318  13.099   9.812  1.00  1.30           N  
ATOM    898  CZ  ARG A  58     -16.227  12.444  10.251  1.00  1.30           C  
ATOM    899  NH1 ARG A  58     -15.056  12.698   9.707  1.00  1.30           N  
ATOM    900  NH2 ARG A  58     -16.328  11.553  11.223  1.00  1.30           N  
ATOM    901  H   ARG A  58     -18.811  17.742   9.310  1.00  0.95           H  
ATOM    902  HA  ARG A  58     -16.485  16.584   8.122  1.00  1.04           H  
ATOM    903 1HB  ARG A  58     -19.441  16.381   7.509  1.00  1.57           H  
ATOM    904 2HB  ARG A  58     -18.218  15.431   6.679  1.00  1.57           H  
ATOM    905 1HG  ARG A  58     -18.558  15.440   9.685  1.00  1.57           H  
ATOM    906 2HG  ARG A  58     -19.343  14.259   8.627  1.00  1.57           H  
ATOM    907 1HD  ARG A  58     -17.154  13.596   7.811  1.00  1.57           H  
ATOM    908 2HD  ARG A  58     -16.412  14.745   8.948  1.00  1.57           H  
ATOM    909  HE  ARG A  58     -18.216  12.882  10.241  1.00  1.57           H  
ATOM    910 1HH1 ARG A  58     -14.975  13.361   8.941  1.00  1.57           H  
ATOM    911 2HH1 ARG A  58     -14.230  12.218  10.049  1.00  1.57           H  
ATOM    912 1HH2 ARG A  58     -17.228  11.358  11.641  1.00  1.57           H  
ATOM    913 2HH2 ARG A  58     -15.499  11.062  11.543  1.00  1.57           H  
ATOM    914  N   PHE A  59     -18.035  18.961   6.501  1.00  0.81           N  
ATOM    915  CA  PHE A  59     -17.851  19.941   5.449  1.00  0.97           C  
ATOM    916  C   PHE A  59     -16.553  20.701   5.649  1.00  0.90           C  
ATOM    917  O   PHE A  59     -15.829  20.945   4.690  1.00  0.99           O  
ATOM    918  CB  PHE A  59     -19.035  20.885   5.329  1.00  1.46           C  
ATOM    919  CG  PHE A  59     -18.832  21.926   4.269  1.00  1.46           C  
ATOM    920  CD1 PHE A  59     -18.445  21.566   2.990  1.00  1.46           C  
ATOM    921  CD2 PHE A  59     -19.052  23.266   4.540  1.00  1.46           C  
ATOM    922  CE1 PHE A  59     -18.268  22.519   2.007  1.00  1.46           C  
ATOM    923  CE2 PHE A  59     -18.883  24.220   3.559  1.00  1.46           C  
ATOM    924  CZ  PHE A  59     -18.487  23.847   2.292  1.00  1.46           C  
ATOM    925  H   PHE A  59     -18.808  19.088   7.140  1.00  0.97           H  
ATOM    926  HA  PHE A  59     -17.778  19.408   4.501  1.00  1.16           H  
ATOM    927 1HB  PHE A  59     -19.935  20.320   5.090  1.00  1.75           H  
ATOM    928 2HB  PHE A  59     -19.204  21.391   6.278  1.00  1.75           H  
ATOM    929  HD1 PHE A  59     -18.275  20.515   2.767  1.00  1.75           H  
ATOM    930  HD2 PHE A  59     -19.366  23.562   5.542  1.00  1.75           H  
ATOM    931  HE1 PHE A  59     -17.960  22.219   1.005  1.00  1.75           H  
ATOM    932  HE2 PHE A  59     -19.063  25.269   3.785  1.00  1.75           H  
ATOM    933  HZ  PHE A  59     -18.353  24.604   1.521  1.00  1.75           H  
ATOM    934  N   ASN A  60     -16.253  21.083   6.886  1.00  0.87           N  
ATOM    935  CA  ASN A  60     -14.991  21.755   7.150  1.00  0.96           C  
ATOM    936  C   ASN A  60     -13.804  20.851   6.798  1.00  0.78           C  
ATOM    937  O   ASN A  60     -12.840  21.312   6.187  1.00  0.84           O  
ATOM    938  CB  ASN A  60     -14.921  22.200   8.594  1.00  1.44           C  
ATOM    939  CG  ASN A  60     -15.812  23.378   8.875  1.00  1.44           C  
ATOM    940  OD1 ASN A  60     -16.189  24.124   7.963  1.00  1.44           O  
ATOM    941  ND2 ASN A  60     -16.155  23.560  10.124  1.00  1.44           N  
ATOM    942  H   ASN A  60     -16.899  20.912   7.646  1.00  1.04           H  
ATOM    943  HA  ASN A  60     -14.926  22.635   6.511  1.00  1.15           H  
ATOM    944 1HB  ASN A  60     -15.212  21.376   9.246  1.00  1.73           H  
ATOM    945 2HB  ASN A  60     -13.894  22.467   8.844  1.00  1.73           H  
ATOM    946 1HD2 ASN A  60     -16.748  24.326  10.373  1.00  1.73           H  
ATOM    947 2HD2 ASN A  60     -15.827  22.932  10.829  1.00  1.73           H  
ATOM    948  N   LEU A  61     -13.900  19.563   7.145  1.00  0.63           N  
ATOM    949  CA  LEU A  61     -12.850  18.597   6.826  1.00  0.51           C  
ATOM    950  C   LEU A  61     -12.748  18.382   5.325  1.00  0.43           C  
ATOM    951  O   LEU A  61     -11.648  18.248   4.787  1.00  0.40           O  
ATOM    952  CB  LEU A  61     -13.132  17.271   7.532  1.00  0.77           C  
ATOM    953  CG  LEU A  61     -12.987  17.317   9.055  1.00  0.77           C  
ATOM    954  CD1 LEU A  61     -13.463  16.005   9.655  1.00  0.77           C  
ATOM    955  CD2 LEU A  61     -11.532  17.582   9.399  1.00  0.77           C  
ATOM    956  H   LEU A  61     -14.709  19.247   7.666  1.00  0.76           H  
ATOM    957  HA  LEU A  61     -11.899  18.990   7.183  1.00  0.61           H  
ATOM    958 1HB  LEU A  61     -14.150  16.959   7.302  1.00  0.92           H  
ATOM    959 2HB  LEU A  61     -12.444  16.516   7.152  1.00  0.92           H  
ATOM    960  HG  LEU A  61     -13.606  18.117   9.459  1.00  0.92           H  
ATOM    961 1HD1 LEU A  61     -13.364  16.045  10.740  1.00  0.92           H  
ATOM    962 2HD1 LEU A  61     -14.508  15.842   9.392  1.00  0.92           H  
ATOM    963 3HD1 LEU A  61     -12.857  15.191   9.268  1.00  0.92           H  
ATOM    964 1HD2 LEU A  61     -11.415  17.622  10.482  1.00  0.92           H  
ATOM    965 2HD2 LEU A  61     -10.914  16.781   8.995  1.00  0.92           H  
ATOM    966 3HD2 LEU A  61     -11.225  18.532   8.964  1.00  0.92           H  
ATOM    967  N   PHE A  62     -13.902  18.388   4.663  1.00  0.46           N  
ATOM    968  CA  PHE A  62     -14.015  18.287   3.222  1.00  0.44           C  
ATOM    969  C   PHE A  62     -13.242  19.417   2.580  1.00  0.49           C  
ATOM    970  O   PHE A  62     -12.394  19.168   1.727  1.00  0.44           O  
ATOM    971  CB  PHE A  62     -15.499  18.319   2.849  1.00  0.66           C  
ATOM    972  CG  PHE A  62     -15.871  18.324   1.404  1.00  0.66           C  
ATOM    973  CD1 PHE A  62     -15.931  17.145   0.679  1.00  0.66           C  
ATOM    974  CD2 PHE A  62     -16.216  19.515   0.781  1.00  0.66           C  
ATOM    975  CE1 PHE A  62     -16.335  17.163  -0.639  1.00  0.66           C  
ATOM    976  CE2 PHE A  62     -16.619  19.534  -0.538  1.00  0.66           C  
ATOM    977  CZ  PHE A  62     -16.683  18.354  -1.247  1.00  0.66           C  
ATOM    978  H   PHE A  62     -14.761  18.459   5.186  1.00  0.55           H  
ATOM    979  HA  PHE A  62     -13.585  17.346   2.894  1.00  0.53           H  
ATOM    980 1HB  PHE A  62     -15.980  17.455   3.304  1.00  0.79           H  
ATOM    981 2HB  PHE A  62     -15.956  19.189   3.291  1.00  0.79           H  
ATOM    982  HD1 PHE A  62     -15.669  16.202   1.161  1.00  0.79           H  
ATOM    983  HD2 PHE A  62     -16.176  20.443   1.352  1.00  0.79           H  
ATOM    984  HE1 PHE A  62     -16.383  16.234  -1.201  1.00  0.79           H  
ATOM    985  HE2 PHE A  62     -16.892  20.475  -1.015  1.00  0.79           H  
ATOM    986  HZ  PHE A  62     -17.002  18.361  -2.287  1.00  0.79           H  
ATOM    987  N   LYS A  63     -13.510  20.648   3.023  1.00  0.61           N  
ATOM    988  CA  LYS A  63     -12.837  21.834   2.510  1.00  0.71           C  
ATOM    989  C   LYS A  63     -11.329  21.774   2.721  1.00  0.63           C  
ATOM    990  O   LYS A  63     -10.567  22.165   1.835  1.00  0.59           O  
ATOM    991  CB  LYS A  63     -13.379  23.093   3.185  1.00  1.06           C  
ATOM    992  CG  LYS A  63     -14.795  23.486   2.796  1.00  1.06           C  
ATOM    993  CD  LYS A  63     -15.115  24.884   3.296  1.00  1.06           C  
ATOM    994  CE  LYS A  63     -15.338  24.897   4.798  1.00  1.06           C  
ATOM    995  NZ  LYS A  63     -15.707  26.252   5.288  1.00  1.06           N  
ATOM    996  H   LYS A  63     -14.225  20.769   3.727  1.00  0.73           H  
ATOM    997  HA  LYS A  63     -13.024  21.900   1.438  1.00  0.85           H  
ATOM    998 1HB  LYS A  63     -13.363  22.959   4.267  1.00  1.28           H  
ATOM    999 2HB  LYS A  63     -12.729  23.936   2.953  1.00  1.28           H  
ATOM   1000 1HG  LYS A  63     -14.910  23.452   1.719  1.00  1.28           H  
ATOM   1001 2HG  LYS A  63     -15.503  22.790   3.236  1.00  1.28           H  
ATOM   1002 1HD  LYS A  63     -14.287  25.553   3.057  1.00  1.28           H  
ATOM   1003 2HD  LYS A  63     -16.011  25.259   2.801  1.00  1.28           H  
ATOM   1004 1HE  LYS A  63     -16.141  24.204   5.044  1.00  1.28           H  
ATOM   1005 2HE  LYS A  63     -14.428  24.575   5.302  1.00  1.28           H  
ATOM   1006 1HZ  LYS A  63     -15.856  26.220   6.287  1.00  1.28           H  
ATOM   1007 2HZ  LYS A  63     -14.966  26.904   5.076  1.00  1.28           H  
ATOM   1008 3HZ  LYS A  63     -16.556  26.557   4.830  1.00  1.28           H  
ATOM   1009  N   LYS A  64     -10.899  21.269   3.881  1.00  0.72           N  
ATOM   1010  CA  LYS A  64      -9.475  21.135   4.165  1.00  0.83           C  
ATOM   1011  C   LYS A  64      -8.820  20.186   3.175  1.00  0.57           C  
ATOM   1012  O   LYS A  64      -7.734  20.469   2.661  1.00  0.68           O  
ATOM   1013  CB  LYS A  64      -9.257  20.635   5.595  1.00  1.24           C  
ATOM   1014  CG  LYS A  64      -9.581  21.653   6.678  1.00  1.24           C  
ATOM   1015  CD  LYS A  64      -9.380  21.067   8.066  1.00  1.24           C  
ATOM   1016  CE  LYS A  64      -9.723  22.081   9.148  1.00  1.24           C  
ATOM   1017  NZ  LYS A  64      -9.532  21.523  10.516  1.00  1.24           N  
ATOM   1018  H   LYS A  64     -11.569  20.993   4.590  1.00  0.86           H  
ATOM   1019  HA  LYS A  64      -9.004  22.112   4.057  1.00  1.00           H  
ATOM   1020 1HB  LYS A  64      -9.873  19.754   5.772  1.00  1.49           H  
ATOM   1021 2HB  LYS A  64      -8.216  20.335   5.719  1.00  1.49           H  
ATOM   1022 1HG  LYS A  64      -8.923  22.516   6.564  1.00  1.49           H  
ATOM   1023 2HG  LYS A  64     -10.608  21.992   6.575  1.00  1.49           H  
ATOM   1024 1HD  LYS A  64     -10.016  20.191   8.185  1.00  1.49           H  
ATOM   1025 2HD  LYS A  64      -8.341  20.759   8.186  1.00  1.49           H  
ATOM   1026 1HE  LYS A  64      -9.084  22.955   9.032  1.00  1.49           H  
ATOM   1027 2HE  LYS A  64     -10.762  22.388   9.034  1.00  1.49           H  
ATOM   1028 1HZ  LYS A  64      -9.769  22.225  11.203  1.00  1.49           H  
ATOM   1029 2HZ  LYS A  64     -10.131  20.718  10.638  1.00  1.49           H  
ATOM   1030 3HZ  LYS A  64      -8.568  21.247  10.636  1.00  1.49           H  
ATOM   1031  N   ASN A  65      -9.499  19.077   2.885  1.00  0.41           N  
ATOM   1032  CA  ASN A  65      -8.994  18.126   1.918  1.00  0.32           C  
ATOM   1033  C   ASN A  65      -9.041  18.698   0.514  1.00  0.33           C  
ATOM   1034  O   ASN A  65      -8.140  18.435  -0.270  1.00  0.33           O  
ATOM   1035  CB  ASN A  65      -9.741  16.817   2.018  1.00  0.48           C  
ATOM   1036  CG  ASN A  65      -9.308  16.021   3.224  1.00  0.48           C  
ATOM   1037  OD1 ASN A  65      -8.152  16.104   3.659  1.00  0.48           O  
ATOM   1038  ND2 ASN A  65     -10.218  15.262   3.772  1.00  0.48           N  
ATOM   1039  H   ASN A  65     -10.374  18.881   3.358  1.00  0.49           H  
ATOM   1040  HA  ASN A  65      -7.946  17.931   2.146  1.00  0.38           H  
ATOM   1041 1HB  ASN A  65     -10.813  17.009   2.087  1.00  0.58           H  
ATOM   1042 2HB  ASN A  65      -9.568  16.224   1.120  1.00  0.58           H  
ATOM   1043 1HD2 ASN A  65     -10.016  14.702   4.579  1.00  0.58           H  
ATOM   1044 2HD2 ASN A  65     -11.137  15.247   3.387  1.00  0.58           H  
ATOM   1045  N   VAL A  66     -10.041  19.530   0.206  1.00  0.40           N  
ATOM   1046  CA  VAL A  66     -10.088  20.181  -1.100  1.00  0.48           C  
ATOM   1047  C   VAL A  66      -8.844  21.018  -1.318  1.00  0.56           C  
ATOM   1048  O   VAL A  66      -8.231  20.955  -2.382  1.00  0.60           O  
ATOM   1049  CB  VAL A  66     -11.323  21.098  -1.255  1.00  0.72           C  
ATOM   1050  CG1 VAL A  66     -11.172  21.922  -2.520  1.00  0.72           C  
ATOM   1051  CG2 VAL A  66     -12.600  20.279  -1.349  1.00  0.72           C  
ATOM   1052  H   VAL A  66     -10.783  19.699   0.870  1.00  0.48           H  
ATOM   1053  HA  VAL A  66     -10.131  19.410  -1.870  1.00  0.58           H  
ATOM   1054  HB  VAL A  66     -11.378  21.779  -0.409  1.00  0.86           H  
ATOM   1055 1HG1 VAL A  66     -12.034  22.577  -2.622  1.00  0.86           H  
ATOM   1056 2HG1 VAL A  66     -10.265  22.522  -2.459  1.00  0.86           H  
ATOM   1057 3HG1 VAL A  66     -11.113  21.259  -3.383  1.00  0.86           H  
ATOM   1058 1HG2 VAL A  66     -13.452  20.947  -1.465  1.00  0.86           H  
ATOM   1059 2HG2 VAL A  66     -12.534  19.621  -2.212  1.00  0.86           H  
ATOM   1060 3HG2 VAL A  66     -12.730  19.683  -0.455  1.00  0.86           H  
ATOM   1061  N   GLU A  67      -8.465  21.797  -0.306  1.00  0.65           N  
ATOM   1062  CA  GLU A  67      -7.280  22.637  -0.405  1.00  0.84           C  
ATOM   1063  C   GLU A  67      -6.014  21.801  -0.587  1.00  0.72           C  
ATOM   1064  O   GLU A  67      -5.176  22.124  -1.432  1.00  0.73           O  
ATOM   1065  CB  GLU A  67      -7.156  23.511   0.842  1.00  1.26           C  
ATOM   1066  CG  GLU A  67      -8.218  24.596   0.951  1.00  1.26           C  
ATOM   1067  CD  GLU A  67      -8.117  25.392   2.222  1.00  1.26           C  
ATOM   1068  OE1 GLU A  67      -7.325  25.039   3.063  1.00  1.26           O  
ATOM   1069  OE2 GLU A  67      -8.830  26.360   2.351  1.00  1.26           O  
ATOM   1070  H   GLU A  67      -9.023  21.820   0.539  1.00  0.78           H  
ATOM   1071  HA  GLU A  67      -7.388  23.284  -1.275  1.00  1.01           H  
ATOM   1072 1HB  GLU A  67      -7.225  22.887   1.733  1.00  1.51           H  
ATOM   1073 2HB  GLU A  67      -6.180  23.995   0.854  1.00  1.51           H  
ATOM   1074 1HG  GLU A  67      -8.116  25.274   0.103  1.00  1.51           H  
ATOM   1075 2HG  GLU A  67      -9.202  24.135   0.894  1.00  1.51           H  
ATOM   1076  N   HIS A  68      -5.900  20.713   0.181  1.00  0.73           N  
ATOM   1077  CA  HIS A  68      -4.762  19.800   0.083  1.00  0.78           C  
ATOM   1078  C   HIS A  68      -4.649  19.177  -1.293  1.00  0.67           C  
ATOM   1079  O   HIS A  68      -3.589  19.221  -1.919  1.00  0.83           O  
ATOM   1080  CB  HIS A  68      -4.892  18.685   1.124  1.00  1.17           C  
ATOM   1081  CG  HIS A  68      -3.843  17.622   1.011  1.00  1.17           C  
ATOM   1082  ND1 HIS A  68      -2.510  17.855   1.271  1.00  1.17           N  
ATOM   1083  CD2 HIS A  68      -3.939  16.309   0.684  1.00  1.17           C  
ATOM   1084  CE1 HIS A  68      -1.827  16.736   1.101  1.00  1.17           C  
ATOM   1085  NE2 HIS A  68      -2.674  15.777   0.761  1.00  1.17           N  
ATOM   1086  H   HIS A  68      -6.617  20.518   0.872  1.00  0.88           H  
ATOM   1087  HA  HIS A  68      -3.839  20.344   0.280  1.00  0.94           H  
ATOM   1088 1HB  HIS A  68      -4.833  19.115   2.124  1.00  1.40           H  
ATOM   1089 2HB  HIS A  68      -5.869  18.212   1.032  1.00  1.40           H  
ATOM   1090  HD1 HIS A  68      -2.128  18.686   1.679  1.00  1.40           H  
ATOM   1091  HD2 HIS A  68      -4.783  15.675   0.412  1.00  1.40           H  
ATOM   1092  HE1 HIS A  68      -0.750  16.713   1.259  1.00  1.40           H  
ATOM   1093  N   ILE A  69      -5.751  18.606  -1.743  1.00  0.49           N  
ATOM   1094  CA  ILE A  69      -5.867  17.944  -3.023  1.00  0.44           C  
ATOM   1095  C   ILE A  69      -5.584  18.843  -4.200  1.00  0.51           C  
ATOM   1096  O   ILE A  69      -4.824  18.464  -5.090  1.00  0.63           O  
ATOM   1097  CB  ILE A  69      -7.266  17.352  -3.144  1.00  0.66           C  
ATOM   1098  CG1 ILE A  69      -7.400  16.180  -2.173  1.00  0.66           C  
ATOM   1099  CG2 ILE A  69      -7.576  16.963  -4.566  1.00  0.66           C  
ATOM   1100  CD1 ILE A  69      -8.819  15.736  -1.991  1.00  0.66           C  
ATOM   1101  H   ILE A  69      -6.570  18.621  -1.157  1.00  0.59           H  
ATOM   1102  HA  ILE A  69      -5.147  17.127  -3.045  1.00  0.53           H  
ATOM   1103  HB  ILE A  69      -7.992  18.100  -2.827  1.00  0.79           H  
ATOM   1104 1HG1 ILE A  69      -6.823  15.339  -2.553  1.00  0.79           H  
ATOM   1105 2HG1 ILE A  69      -6.993  16.462  -1.203  1.00  0.79           H  
ATOM   1106 1HG2 ILE A  69      -8.586  16.558  -4.621  1.00  0.79           H  
ATOM   1107 2HG2 ILE A  69      -7.502  17.838  -5.210  1.00  0.79           H  
ATOM   1108 3HG2 ILE A  69      -6.863  16.214  -4.895  1.00  0.79           H  
ATOM   1109 1HD1 ILE A  69      -8.861  14.896  -1.302  1.00  0.79           H  
ATOM   1110 2HD1 ILE A  69      -9.406  16.563  -1.592  1.00  0.79           H  
ATOM   1111 3HD1 ILE A  69      -9.223  15.440  -2.953  1.00  0.79           H  
ATOM   1112  N   GLU A  70      -6.175  20.034  -4.207  1.00  0.49           N  
ATOM   1113  CA  GLU A  70      -5.964  20.948  -5.310  1.00  0.61           C  
ATOM   1114  C   GLU A  70      -4.526  21.428  -5.354  1.00  0.84           C  
ATOM   1115  O   GLU A  70      -3.967  21.576  -6.437  1.00  1.05           O  
ATOM   1116  CB  GLU A  70      -6.922  22.135  -5.214  1.00  0.92           C  
ATOM   1117  CG  GLU A  70      -8.378  21.782  -5.489  1.00  0.92           C  
ATOM   1118  CD  GLU A  70      -8.599  21.297  -6.894  1.00  0.92           C  
ATOM   1119  OE1 GLU A  70      -8.148  21.952  -7.803  1.00  0.92           O  
ATOM   1120  OE2 GLU A  70      -9.217  20.272  -7.062  1.00  0.92           O  
ATOM   1121  H   GLU A  70      -6.794  20.304  -3.456  1.00  0.59           H  
ATOM   1122  HA  GLU A  70      -6.170  20.418  -6.240  1.00  0.73           H  
ATOM   1123 1HB  GLU A  70      -6.866  22.568  -4.214  1.00  1.10           H  
ATOM   1124 2HB  GLU A  70      -6.623  22.906  -5.924  1.00  1.10           H  
ATOM   1125 1HG  GLU A  70      -8.692  21.000  -4.798  1.00  1.10           H  
ATOM   1126 2HG  GLU A  70      -8.997  22.660  -5.308  1.00  1.10           H  
ATOM   1127  N   ALA A  71      -3.907  21.629  -4.187  1.00  0.93           N  
ATOM   1128  CA  ALA A  71      -2.505  22.020  -4.154  1.00  1.28           C  
ATOM   1129  C   ALA A  71      -1.629  20.914  -4.737  1.00  1.33           C  
ATOM   1130  O   ALA A  71      -0.759  21.175  -5.568  1.00  1.62           O  
ATOM   1131  CB  ALA A  71      -2.077  22.335  -2.731  1.00  1.92           C  
ATOM   1132  H   ALA A  71      -4.405  21.531  -3.310  1.00  1.12           H  
ATOM   1133  HA  ALA A  71      -2.383  22.910  -4.771  1.00  1.54           H  
ATOM   1134 1HB  ALA A  71      -1.033  22.646  -2.725  1.00  2.30           H  
ATOM   1135 2HB  ALA A  71      -2.698  23.140  -2.336  1.00  2.30           H  
ATOM   1136 3HB  ALA A  71      -2.196  21.450  -2.110  1.00  2.30           H  
ATOM   1137  N   MET A  72      -1.893  19.669  -4.338  1.00  1.07           N  
ATOM   1138  CA  MET A  72      -1.128  18.529  -4.831  1.00  1.06           C  
ATOM   1139  C   MET A  72      -1.322  18.314  -6.324  1.00  1.12           C  
ATOM   1140  O   MET A  72      -0.386  17.938  -7.029  1.00  1.24           O  
ATOM   1141  CB  MET A  72      -1.516  17.276  -4.059  1.00  1.59           C  
ATOM   1142  CG  MET A  72      -1.038  17.255  -2.613  1.00  1.59           C  
ATOM   1143  SD  MET A  72       0.755  17.345  -2.478  1.00  1.59           S  
ATOM   1144  CE  MET A  72       1.205  15.761  -3.185  1.00  1.59           C  
ATOM   1145  H   MET A  72      -2.619  19.505  -3.651  1.00  1.28           H  
ATOM   1146  HA  MET A  72      -0.070  18.728  -4.661  1.00  1.27           H  
ATOM   1147 1HB  MET A  72      -2.600  17.179  -4.053  1.00  1.91           H  
ATOM   1148 2HB  MET A  72      -1.110  16.396  -4.559  1.00  1.91           H  
ATOM   1149 1HG  MET A  72      -1.461  18.100  -2.074  1.00  1.91           H  
ATOM   1150 2HG  MET A  72      -1.373  16.340  -2.126  1.00  1.91           H  
ATOM   1151 1HE  MET A  72       2.290  15.655  -3.179  1.00  1.91           H  
ATOM   1152 2HE  MET A  72       0.758  14.959  -2.595  1.00  1.91           H  
ATOM   1153 3HE  MET A  72       0.840  15.703  -4.211  1.00  1.91           H  
ATOM   1154  N   ASN A  73      -2.520  18.605  -6.822  1.00  1.09           N  
ATOM   1155  CA  ASN A  73      -2.813  18.463  -8.240  1.00  1.25           C  
ATOM   1156  C   ASN A  73      -2.165  19.539  -9.118  1.00  1.70           C  
ATOM   1157  O   ASN A  73      -2.242  19.459 -10.345  1.00  2.00           O  
ATOM   1158  CB  ASN A  73      -4.305  18.411  -8.453  1.00  1.88           C  
ATOM   1159  CG  ASN A  73      -4.878  17.090  -8.010  1.00  1.88           C  
ATOM   1160  OD1 ASN A  73      -4.183  16.062  -7.990  1.00  1.88           O  
ATOM   1161  ND2 ASN A  73      -6.135  17.089  -7.666  1.00  1.88           N  
ATOM   1162  H   ASN A  73      -3.265  18.898  -6.203  1.00  1.31           H  
ATOM   1163  HA  ASN A  73      -2.401  17.508  -8.568  1.00  1.50           H  
ATOM   1164 1HB  ASN A  73      -4.785  19.214  -7.891  1.00  2.25           H  
ATOM   1165 2HB  ASN A  73      -4.532  18.563  -9.508  1.00  2.25           H  
ATOM   1166 1HD2 ASN A  73      -6.566  16.235  -7.367  1.00  2.25           H  
ATOM   1167 2HD2 ASN A  73      -6.664  17.938  -7.698  1.00  2.25           H  
ATOM   1168  N   LYS A  74      -1.507  20.531  -8.506  1.00  1.85           N  
ATOM   1169  CA  LYS A  74      -0.781  21.534  -9.262  1.00  2.24           C  
ATOM   1170  C   LYS A  74       0.678  21.117  -9.419  1.00  1.74           C  
ATOM   1171  O   LYS A  74       1.466  21.823 -10.051  1.00  1.67           O  
ATOM   1172  CB  LYS A  74      -0.870  22.898  -8.580  1.00  3.36           C  
ATOM   1173  CG  LYS A  74      -2.263  23.504  -8.563  1.00  3.36           C  
ATOM   1174  CD  LYS A  74      -2.279  24.838  -7.834  1.00  3.36           C  
ATOM   1175  CE  LYS A  74      -3.675  25.443  -7.819  1.00  3.36           C  
ATOM   1176  NZ  LYS A  74      -3.706  26.747  -7.101  1.00  3.36           N  
ATOM   1177  H   LYS A  74      -1.470  20.597  -7.498  1.00  2.22           H  
ATOM   1178  HA  LYS A  74      -1.220  21.611 -10.258  1.00  2.69           H  
ATOM   1179 1HB  LYS A  74      -0.530  22.811  -7.548  1.00  4.03           H  
ATOM   1180 2HB  LYS A  74      -0.206  23.600  -9.084  1.00  4.03           H  
ATOM   1181 1HG  LYS A  74      -2.595  23.665  -9.589  1.00  4.03           H  
ATOM   1182 2HG  LYS A  74      -2.957  22.822  -8.085  1.00  4.03           H  
ATOM   1183 1HD  LYS A  74      -1.943  24.694  -6.807  1.00  4.03           H  
ATOM   1184 2HD  LYS A  74      -1.597  25.530  -8.327  1.00  4.03           H  
ATOM   1185 1HE  LYS A  74      -4.009  25.596  -8.844  1.00  4.03           H  
ATOM   1186 2HE  LYS A  74      -4.359  24.753  -7.326  1.00  4.03           H  
ATOM   1187 1HZ  LYS A  74      -4.646  27.116  -7.112  1.00  4.03           H  
ATOM   1188 2HZ  LYS A  74      -3.409  26.612  -6.144  1.00  4.03           H  
ATOM   1189 3HZ  LYS A  74      -3.084  27.399  -7.557  1.00  4.03           H  
ATOM   1190  N   LEU A  75       1.038  19.967  -8.843  1.00  1.83           N  
ATOM   1191  CA  LEU A  75       2.392  19.464  -8.930  1.00  1.64           C  
ATOM   1192  C   LEU A  75       2.487  18.440 -10.050  1.00  3.31           C  
ATOM   1193  O   LEU A  75       1.573  17.638 -10.247  1.00 37.45           O  
ATOM   1194  CB  LEU A  75       2.784  18.823  -7.596  1.00  2.46           C  
ATOM   1195  CG  LEU A  75       2.687  19.747  -6.376  1.00  2.46           C  
ATOM   1196  CD1 LEU A  75       3.011  18.955  -5.118  1.00  2.46           C  
ATOM   1197  CD2 LEU A  75       3.640  20.918  -6.555  1.00  2.46           C  
ATOM   1198  H   LEU A  75       0.373  19.409  -8.325  1.00  2.20           H  
ATOM   1199  HA  LEU A  75       3.066  20.291  -9.148  1.00  1.97           H  
ATOM   1200 1HB  LEU A  75       2.138  17.966  -7.416  1.00  2.95           H  
ATOM   1201 2HB  LEU A  75       3.812  18.470  -7.666  1.00  2.95           H  
ATOM   1202  HG  LEU A  75       1.668  20.122  -6.283  1.00  2.95           H  
ATOM   1203 1HD1 LEU A  75       2.932  19.607  -4.248  1.00  2.95           H  
ATOM   1204 2HD1 LEU A  75       2.307  18.129  -5.018  1.00  2.95           H  
ATOM   1205 3HD1 LEU A  75       4.025  18.563  -5.187  1.00  2.95           H  
ATOM   1206 1HD2 LEU A  75       3.569  21.580  -5.692  1.00  2.95           H  
ATOM   1207 2HD2 LEU A  75       4.661  20.546  -6.645  1.00  2.95           H  
ATOM   1208 3HD2 LEU A  75       3.374  21.468  -7.458  1.00  2.95           H  
ATOM   1209  N   ASN A  76       3.602  18.448 -10.774  1.00 11.25           N  
ATOM   1210  CA  ASN A  76       3.787  17.534 -11.901  1.00  9.20           C  
ATOM   1211  C   ASN A  76       4.201  16.132 -11.458  1.00  7.10           C  
ATOM   1212  O   ASN A  76       5.343  15.719 -11.659  1.00 11.29           O  
ATOM   1213  CB  ASN A  76       4.808  18.099 -12.871  1.00 13.80           C  
ATOM   1214  CG  ASN A  76       4.878  17.328 -14.160  1.00 13.80           C  
ATOM   1215  OD1 ASN A  76       4.004  16.507 -14.459  1.00 13.80           O  
ATOM   1216  ND2 ASN A  76       5.905  17.579 -14.932  1.00 13.80           N  
ATOM   1217  H   ASN A  76       4.329  19.116 -10.556  1.00 13.50           H  
ATOM   1218  HA  ASN A  76       2.833  17.436 -12.421  1.00 11.04           H  
ATOM   1219 1HB  ASN A  76       4.559  19.137 -13.096  1.00 16.56           H  
ATOM   1220 2HB  ASN A  76       5.794  18.094 -12.405  1.00 16.56           H  
ATOM   1221 1HD2 ASN A  76       6.005  17.097 -15.803  1.00 16.56           H  
ATOM   1222 2HD2 ASN A  76       6.588  18.252 -14.652  1.00 16.56           H  
ATOM   1223  N   GLY A  77       3.261  15.407 -10.858  1.00  3.14           N  
ATOM   1224  CA  GLY A  77       3.515  14.049 -10.396  1.00  2.14           C  
ATOM   1225  C   GLY A  77       3.057  13.022 -11.424  1.00  2.17           C  
ATOM   1226  O   GLY A  77       2.806  13.353 -12.583  1.00  4.06           O  
ATOM   1227  H   GLY A  77       2.349  15.826 -10.722  1.00  3.77           H  
ATOM   1228 1HA  GLY A  77       4.580  13.924 -10.200  1.00  2.57           H  
ATOM   1229 2HA  GLY A  77       2.994  13.884  -9.454  1.00  2.57           H  
ATOM   1230  N   LYS A  78       2.946  11.771 -10.987  1.00  1.41           N  
ATOM   1231  CA  LYS A  78       2.510  10.683 -11.857  1.00  1.44           C  
ATOM   1232  C   LYS A  78       1.121  10.182 -11.460  1.00  1.15           C  
ATOM   1233  O   LYS A  78       0.586   9.261 -12.082  1.00  1.35           O  
ATOM   1234  CB  LYS A  78       3.527   9.545 -11.804  1.00  2.16           C  
ATOM   1235  CG  LYS A  78       4.902   9.949 -12.320  1.00  2.16           C  
ATOM   1236  CD  LYS A  78       5.892   8.798 -12.285  1.00  2.16           C  
ATOM   1237  CE  LYS A  78       7.295   9.286 -12.615  1.00  2.16           C  
ATOM   1238  NZ  LYS A  78       7.394   9.791 -14.010  1.00  2.16           N  
ATOM   1239  H   LYS A  78       3.178  11.566 -10.025  1.00  1.69           H  
ATOM   1240  HA  LYS A  78       2.452  11.056 -12.880  1.00  1.73           H  
ATOM   1241 1HB  LYS A  78       3.638   9.197 -10.777  1.00  2.59           H  
ATOM   1242 2HB  LYS A  78       3.174   8.705 -12.403  1.00  2.59           H  
ATOM   1243 1HG  LYS A  78       4.811  10.302 -13.348  1.00  2.59           H  
ATOM   1244 2HG  LYS A  78       5.290  10.764 -11.710  1.00  2.59           H  
ATOM   1245 1HD  LYS A  78       5.895   8.335 -11.300  1.00  2.59           H  
ATOM   1246 2HD  LYS A  78       5.602   8.045 -13.018  1.00  2.59           H  
ATOM   1247 1HE  LYS A  78       7.560  10.090 -11.930  1.00  2.59           H  
ATOM   1248 2HE  LYS A  78       8.002   8.467 -12.485  1.00  2.59           H  
ATOM   1249 1HZ  LYS A  78       8.336  10.107 -14.190  1.00  2.59           H  
ATOM   1250 2HZ  LYS A  78       7.167   9.036 -14.645  1.00  2.59           H  
ATOM   1251 3HZ  LYS A  78       6.750  10.556 -14.146  1.00  2.59           H  
ATOM   1252  N   TYR A  79       0.549  10.814 -10.432  1.00  0.99           N  
ATOM   1253  CA  TYR A  79      -0.751  10.463  -9.878  1.00  0.90           C  
ATOM   1254  C   TYR A  79      -1.521  11.714  -9.503  1.00  0.79           C  
ATOM   1255  O   TYR A  79      -0.978  12.820  -9.521  1.00  0.77           O  
ATOM   1256  CB  TYR A  79      -0.596   9.580  -8.638  1.00  1.35           C  
ATOM   1257  CG  TYR A  79       0.052  10.297  -7.476  1.00  1.35           C  
ATOM   1258  CD1 TYR A  79      -0.732  10.889  -6.494  1.00  1.35           C  
ATOM   1259  CD2 TYR A  79       1.433  10.379  -7.402  1.00  1.35           C  
ATOM   1260  CE1 TYR A  79      -0.134  11.560  -5.444  1.00  1.35           C  
ATOM   1261  CE2 TYR A  79       2.027  11.049  -6.351  1.00  1.35           C  
ATOM   1262  CZ  TYR A  79       1.250  11.638  -5.377  1.00  1.35           C  
ATOM   1263  OH  TYR A  79       1.845  12.316  -4.338  1.00  1.35           O  
ATOM   1264  H   TYR A  79       1.045  11.573  -9.992  1.00  1.19           H  
ATOM   1265  HA  TYR A  79      -1.324   9.932 -10.634  1.00  1.08           H  
ATOM   1266 1HB  TYR A  79      -1.573   9.219  -8.316  1.00  1.62           H  
ATOM   1267 2HB  TYR A  79       0.006   8.717  -8.883  1.00  1.62           H  
ATOM   1268  HD1 TYR A  79      -1.819  10.830  -6.554  1.00  1.62           H  
ATOM   1269  HD2 TYR A  79       2.050   9.919  -8.175  1.00  1.62           H  
ATOM   1270  HE1 TYR A  79      -0.744  12.030  -4.676  1.00  1.62           H  
ATOM   1271  HE2 TYR A  79       3.112  11.119  -6.291  1.00  1.62           H  
ATOM   1272  HH  TYR A  79       2.729  11.964  -4.185  1.00  1.62           H  
ATOM   1273  N   THR A  80      -2.785  11.528  -9.151  1.00  0.91           N  
ATOM   1274  CA  THR A  80      -3.655  12.626  -8.782  1.00  0.75           C  
ATOM   1275  C   THR A  80      -4.542  12.273  -7.605  1.00  0.47           C  
ATOM   1276  O   THR A  80      -4.870  11.101  -7.377  1.00  0.40           O  
ATOM   1277  CB  THR A  80      -4.537  13.046  -9.965  1.00  1.12           C  
ATOM   1278  OG1 THR A  80      -5.315  14.186  -9.587  1.00  1.12           O  
ATOM   1279  CG2 THR A  80      -5.464  11.912 -10.374  1.00  1.12           C  
ATOM   1280  H   THR A  80      -3.158  10.592  -9.168  1.00  1.09           H  
ATOM   1281  HA  THR A  80      -3.037  13.476  -8.494  1.00  0.90           H  
ATOM   1282  HB  THR A  80      -3.901  13.316 -10.807  1.00  1.35           H  
ATOM   1283  HG1 THR A  80      -4.771  14.790  -9.072  1.00  1.35           H  
ATOM   1284 1HG2 THR A  80      -6.081  12.233 -11.213  1.00  1.35           H  
ATOM   1285 2HG2 THR A  80      -4.873  11.046 -10.669  1.00  1.35           H  
ATOM   1286 3HG2 THR A  80      -6.103  11.646  -9.536  1.00  1.35           H  
ATOM   1287  N   LEU A  81      -4.911  13.309  -6.851  1.00  0.48           N  
ATOM   1288  CA  LEU A  81      -5.746  13.140  -5.672  1.00  0.35           C  
ATOM   1289  C   LEU A  81      -7.135  13.697  -5.946  1.00  0.38           C  
ATOM   1290  O   LEU A  81      -7.301  14.580  -6.789  1.00  0.45           O  
ATOM   1291  CB  LEU A  81      -5.140  13.855  -4.453  1.00  0.52           C  
ATOM   1292  CG  LEU A  81      -3.701  13.481  -4.076  1.00  0.52           C  
ATOM   1293  CD1 LEU A  81      -3.293  14.279  -2.847  1.00  0.52           C  
ATOM   1294  CD2 LEU A  81      -3.593  11.994  -3.826  1.00  0.52           C  
ATOM   1295  H   LEU A  81      -4.611  14.243  -7.118  1.00  0.58           H  
ATOM   1296  HA  LEU A  81      -5.833  12.078  -5.454  1.00  0.42           H  
ATOM   1297 1HB  LEU A  81      -5.155  14.926  -4.640  1.00  0.63           H  
ATOM   1298 2HB  LEU A  81      -5.768  13.650  -3.587  1.00  0.63           H  
ATOM   1299  HG  LEU A  81      -3.032  13.756  -4.892  1.00  0.63           H  
ATOM   1300 1HD1 LEU A  81      -2.263  14.039  -2.581  1.00  0.63           H  
ATOM   1301 2HD1 LEU A  81      -3.374  15.343  -3.062  1.00  0.63           H  
ATOM   1302 3HD1 LEU A  81      -3.949  14.027  -2.016  1.00  0.63           H  
ATOM   1303 1HD2 LEU A  81      -2.566  11.743  -3.563  1.00  0.63           H  
ATOM   1304 2HD2 LEU A  81      -4.250  11.716  -3.005  1.00  0.63           H  
ATOM   1305 3HD2 LEU A  81      -3.881  11.452  -4.726  1.00  0.63           H  
ATOM   1306  N   GLY A  82      -8.131  13.206  -5.223  1.00  0.37           N  
ATOM   1307  CA  GLY A  82      -9.493  13.672  -5.430  1.00  0.44           C  
ATOM   1308  C   GLY A  82     -10.388  13.405  -4.239  1.00  0.37           C  
ATOM   1309  O   GLY A  82      -9.984  12.773  -3.263  1.00  0.33           O  
ATOM   1310  H   GLY A  82      -7.934  12.499  -4.532  1.00  0.44           H  
ATOM   1311 1HA  GLY A  82      -9.482  14.740  -5.644  1.00  0.53           H  
ATOM   1312 2HA  GLY A  82      -9.906  13.177  -6.306  1.00  0.53           H  
ATOM   1313  N   LEU A  83     -11.626  13.878  -4.321  1.00  0.66           N  
ATOM   1314  CA  LEU A  83     -12.560  13.759  -3.207  1.00  0.55           C  
ATOM   1315  C   LEU A  83     -13.249  12.389  -3.229  1.00  0.44           C  
ATOM   1316  O   LEU A  83     -14.442  12.273  -3.542  1.00  0.46           O  
ATOM   1317  CB  LEU A  83     -13.578  14.902  -3.290  1.00  0.83           C  
ATOM   1318  CG  LEU A  83     -12.945  16.305  -3.277  1.00  0.83           C  
ATOM   1319  CD1 LEU A  83     -13.996  17.349  -3.574  1.00  0.83           C  
ATOM   1320  CD2 LEU A  83     -12.339  16.562  -1.910  1.00  0.83           C  
ATOM   1321  H   LEU A  83     -11.916  14.357  -5.164  1.00  0.79           H  
ATOM   1322  HA  LEU A  83     -11.996  13.853  -2.279  1.00  0.66           H  
ATOM   1323 1HB  LEU A  83     -14.184  14.793  -4.178  1.00  0.99           H  
ATOM   1324 2HB  LEU A  83     -14.236  14.834  -2.425  1.00  0.99           H  
ATOM   1325  HG  LEU A  83     -12.170  16.362  -4.042  1.00  0.99           H  
ATOM   1326 1HD1 LEU A  83     -13.543  18.338  -3.563  1.00  0.99           H  
ATOM   1327 2HD1 LEU A  83     -14.422  17.162  -4.554  1.00  0.99           H  
ATOM   1328 3HD1 LEU A  83     -14.774  17.296  -2.826  1.00  0.99           H  
ATOM   1329 1HD2 LEU A  83     -11.877  17.547  -1.895  1.00  0.99           H  
ATOM   1330 2HD2 LEU A  83     -13.122  16.516  -1.153  1.00  0.99           H  
ATOM   1331 3HD2 LEU A  83     -11.587  15.805  -1.699  1.00  0.99           H  
ATOM   1332  N   ASN A  84     -12.461  11.362  -2.912  1.00  0.40           N  
ATOM   1333  CA  ASN A  84     -12.903   9.977  -2.848  1.00  0.41           C  
ATOM   1334  C   ASN A  84     -13.715   9.703  -1.580  1.00  0.46           C  
ATOM   1335  O   ASN A  84     -14.134  10.627  -0.883  1.00  0.50           O  
ATOM   1336  CB  ASN A  84     -11.699   9.048  -2.970  1.00  0.61           C  
ATOM   1337  CG  ASN A  84     -10.759   9.126  -1.797  1.00  0.61           C  
ATOM   1338  OD1 ASN A  84     -11.154   9.421  -0.664  1.00  0.61           O  
ATOM   1339  ND2 ASN A  84      -9.505   8.858  -2.034  1.00  0.61           N  
ATOM   1340  H   ASN A  84     -11.493  11.571  -2.692  1.00  0.48           H  
ATOM   1341  HA  ASN A  84     -13.559   9.786  -3.697  1.00  0.49           H  
ATOM   1342 1HB  ASN A  84     -12.031   8.019  -3.093  1.00  0.74           H  
ATOM   1343 2HB  ASN A  84     -11.141   9.311  -3.869  1.00  0.74           H  
ATOM   1344 1HD2 ASN A  84      -8.851   8.889  -1.276  1.00  0.74           H  
ATOM   1345 2HD2 ASN A  84      -9.179   8.615  -2.950  1.00  0.74           H  
ATOM   1346  N   ALA A  85     -13.852   8.424  -1.240  1.00  0.77           N  
ATOM   1347  CA  ALA A  85     -14.604   7.962  -0.073  1.00  1.77           C  
ATOM   1348  C   ALA A  85     -14.225   8.609   1.263  1.00  1.09           C  
ATOM   1349  O   ALA A  85     -15.051   8.643   2.177  1.00  1.55           O  
ATOM   1350  CB  ALA A  85     -14.421   6.463   0.065  1.00  2.66           C  
ATOM   1351  H   ALA A  85     -13.488   7.715  -1.866  1.00  0.92           H  
ATOM   1352  HA  ALA A  85     -15.656   8.179  -0.257  1.00  2.12           H  
ATOM   1353 1HB  ALA A  85     -15.023   6.095   0.896  1.00  3.19           H  
ATOM   1354 2HB  ALA A  85     -14.736   5.976  -0.855  1.00  3.19           H  
ATOM   1355 3HB  ALA A  85     -13.372   6.239   0.251  1.00  3.19           H  
ATOM   1356  N   PHE A  86     -12.989   9.083   1.406  1.00  0.76           N  
ATOM   1357  CA  PHE A  86     -12.551   9.621   2.687  1.00  1.10           C  
ATOM   1358  C   PHE A  86     -12.309  11.129   2.658  1.00  0.58           C  
ATOM   1359  O   PHE A  86     -11.597  11.664   3.511  1.00  0.76           O  
ATOM   1360  CB  PHE A  86     -11.279   8.894   3.122  1.00  1.65           C  
ATOM   1361  CG  PHE A  86     -11.498   7.414   3.174  1.00  1.65           C  
ATOM   1362  CD1 PHE A  86     -10.726   6.561   2.404  1.00  1.65           C  
ATOM   1363  CD2 PHE A  86     -12.516   6.875   3.941  1.00  1.65           C  
ATOM   1364  CE1 PHE A  86     -10.957   5.199   2.408  1.00  1.65           C  
ATOM   1365  CE2 PHE A  86     -12.755   5.518   3.939  1.00  1.65           C  
ATOM   1366  CZ  PHE A  86     -11.975   4.682   3.174  1.00  1.65           C  
ATOM   1367  H   PHE A  86     -12.344   9.068   0.628  1.00  0.91           H  
ATOM   1368  HA  PHE A  86     -13.329   9.421   3.424  1.00  1.32           H  
ATOM   1369 1HB  PHE A  86     -10.473   9.101   2.420  1.00  1.98           H  
ATOM   1370 2HB  PHE A  86     -10.966   9.235   4.107  1.00  1.98           H  
ATOM   1371  HD1 PHE A  86      -9.930   6.979   1.787  1.00  1.98           H  
ATOM   1372  HD2 PHE A  86     -13.144   7.539   4.537  1.00  1.98           H  
ATOM   1373  HE1 PHE A  86     -10.342   4.537   1.798  1.00  1.98           H  
ATOM   1374  HE2 PHE A  86     -13.565   5.105   4.539  1.00  1.98           H  
ATOM   1375  HZ  PHE A  86     -12.174   3.615   3.175  1.00  1.98           H  
ATOM   1376  N   SER A  87     -12.908  11.828   1.695  1.00  0.41           N  
ATOM   1377  CA  SER A  87     -12.686  13.266   1.610  1.00  0.26           C  
ATOM   1378  C   SER A  87     -13.319  14.058   2.751  1.00  0.44           C  
ATOM   1379  O   SER A  87     -12.879  15.166   3.040  1.00  0.77           O  
ATOM   1380  CB  SER A  87     -13.227  13.808   0.326  1.00  0.39           C  
ATOM   1381  OG  SER A  87     -14.622  13.819   0.341  1.00  0.39           O  
ATOM   1382  H   SER A  87     -13.482  11.368   0.997  1.00  0.49           H  
ATOM   1383  HA  SER A  87     -11.610  13.441   1.634  1.00  0.31           H  
ATOM   1384 1HB  SER A  87     -12.851  14.815   0.176  1.00  0.47           H  
ATOM   1385 2HB  SER A  87     -12.873  13.190  -0.492  1.00  0.47           H  
ATOM   1386  HG  SER A  87     -14.895  14.198  -0.497  1.00  0.47           H  
ATOM   1387  N   ASP A  88     -14.305  13.494   3.439  1.00  0.96           N  
ATOM   1388  CA  ASP A  88     -14.924  14.215   4.548  1.00  2.79           C  
ATOM   1389  C   ASP A  88     -14.275  13.911   5.905  1.00  1.76           C  
ATOM   1390  O   ASP A  88     -14.865  14.208   6.947  1.00  3.35           O  
ATOM   1391  CB  ASP A  88     -16.421  13.910   4.635  1.00  4.19           C  
ATOM   1392  CG  ASP A  88     -16.739  12.456   4.963  1.00  4.19           C  
ATOM   1393  OD1 ASP A  88     -15.848  11.640   4.939  1.00  4.19           O  
ATOM   1394  OD2 ASP A  88     -17.879  12.187   5.261  1.00  4.19           O  
ATOM   1395  H   ASP A  88     -14.644  12.577   3.186  1.00  1.15           H  
ATOM   1396  HA  ASP A  88     -14.812  15.283   4.358  1.00  3.35           H  
ATOM   1397 1HB  ASP A  88     -16.869  14.543   5.396  1.00  5.02           H  
ATOM   1398 2HB  ASP A  88     -16.895  14.161   3.685  1.00  5.02           H  
ATOM   1399  N   MET A  89     -13.070  13.334   5.906  1.00  1.08           N  
ATOM   1400  CA  MET A  89     -12.419  13.019   7.168  1.00  1.82           C  
ATOM   1401  C   MET A  89     -10.930  13.362   7.187  1.00  0.91           C  
ATOM   1402  O   MET A  89     -10.273  13.456   6.145  1.00  0.70           O  
ATOM   1403  CB  MET A  89     -12.647  11.550   7.484  1.00  2.73           C  
ATOM   1404  CG  MET A  89     -12.055  10.587   6.478  1.00  2.73           C  
ATOM   1405  SD  MET A  89     -12.360   8.879   6.922  1.00  2.73           S  
ATOM   1406  CE  MET A  89     -11.300   8.808   8.344  1.00  2.73           C  
ATOM   1407  H   MET A  89     -12.607  13.075   5.042  1.00  1.30           H  
ATOM   1408  HA  MET A  89     -12.894  13.607   7.947  1.00  2.18           H  
ATOM   1409 1HB  MET A  89     -12.219  11.315   8.456  1.00  3.28           H  
ATOM   1410 2HB  MET A  89     -13.718  11.352   7.540  1.00  3.28           H  
ATOM   1411 1HG  MET A  89     -12.513  10.769   5.511  1.00  3.28           H  
ATOM   1412 2HG  MET A  89     -10.980  10.742   6.391  1.00  3.28           H  
ATOM   1413 1HE  MET A  89     -11.351   7.820   8.796  1.00  3.28           H  
ATOM   1414 2HE  MET A  89     -10.278   9.025   8.040  1.00  3.28           H  
ATOM   1415 3HE  MET A  89     -11.626   9.553   9.069  1.00  3.28           H  
ATOM   1416  N   SER A  90     -10.411  13.583   8.393  1.00  1.28           N  
ATOM   1417  CA  SER A  90      -9.017  13.971   8.566  1.00  1.15           C  
ATOM   1418  C   SER A  90      -8.076  12.796   8.461  1.00  0.88           C  
ATOM   1419  O   SER A  90      -8.482  11.647   8.629  1.00  0.94           O  
ATOM   1420  CB  SER A  90      -8.810  14.631   9.920  1.00  1.72           C  
ATOM   1421  OG  SER A  90      -8.964  13.712  10.971  1.00  1.72           O  
ATOM   1422  H   SER A  90     -11.001  13.483   9.208  1.00  1.54           H  
ATOM   1423  HA  SER A  90      -8.762  14.687   7.782  1.00  1.38           H  
ATOM   1424 1HB  SER A  90      -7.818  15.077   9.964  1.00  2.07           H  
ATOM   1425 2HB  SER A  90      -9.531  15.436  10.039  1.00  2.07           H  
ATOM   1426  HG  SER A  90      -9.029  14.238  11.772  1.00  2.07           H  
ATOM   1427  N   ASN A  91      -6.805  13.104   8.223  1.00  1.48           N  
ATOM   1428  CA  ASN A  91      -5.752  12.106   8.149  1.00  2.19           C  
ATOM   1429  C   ASN A  91      -5.472  11.504   9.515  1.00  1.15           C  
ATOM   1430  O   ASN A  91      -5.010  10.368   9.609  1.00  1.31           O  
ATOM   1431  CB  ASN A  91      -4.494  12.690   7.542  1.00  3.29           C  
ATOM   1432  CG  ASN A  91      -3.436  11.648   7.309  1.00  3.29           C  
ATOM   1433  OD1 ASN A  91      -2.379  11.698   7.949  1.00  3.29           O  
ATOM   1434  ND2 ASN A  91      -3.687  10.711   6.430  1.00  3.29           N  
ATOM   1435  H   ASN A  91      -6.561  14.074   8.086  1.00  1.78           H  
ATOM   1436  HA  ASN A  91      -6.093  11.296   7.510  1.00  2.63           H  
ATOM   1437 1HB  ASN A  91      -4.737  13.165   6.591  1.00  3.94           H  
ATOM   1438 2HB  ASN A  91      -4.092  13.460   8.201  1.00  3.94           H  
ATOM   1439 1HD2 ASN A  91      -2.990  10.002   6.274  1.00  3.94           H  
ATOM   1440 2HD2 ASN A  91      -4.564  10.709   5.933  1.00  3.94           H  
ATOM   1441  N   LYS A  92      -5.740  12.269  10.572  1.00  1.12           N  
ATOM   1442  CA  LYS A  92      -5.567  11.776  11.926  1.00  1.25           C  
ATOM   1443  C   LYS A  92      -6.628  10.726  12.221  1.00  1.08           C  
ATOM   1444  O   LYS A  92      -6.328   9.677  12.791  1.00  1.69           O  
ATOM   1445  CB  LYS A  92      -5.653  12.923  12.930  1.00  1.88           C  
ATOM   1446  CG  LYS A  92      -4.472  13.882  12.883  1.00  1.88           C  
ATOM   1447  CD  LYS A  92      -4.636  15.011  13.889  1.00  1.88           C  
ATOM   1448  CE  LYS A  92      -3.464  15.979  13.832  1.00  1.88           C  
ATOM   1449  NZ  LYS A  92      -3.634  17.112  14.782  1.00  1.88           N  
ATOM   1450  H   LYS A  92      -6.090  13.207  10.436  1.00  1.34           H  
ATOM   1451  HA  LYS A  92      -4.587  11.305  12.009  1.00  1.50           H  
ATOM   1452 1HB  LYS A  92      -6.560  13.500  12.750  1.00  2.25           H  
ATOM   1453 2HB  LYS A  92      -5.716  12.519  13.940  1.00  2.25           H  
ATOM   1454 1HG  LYS A  92      -3.553  13.338  13.107  1.00  2.25           H  
ATOM   1455 2HG  LYS A  92      -4.387  14.306  11.884  1.00  2.25           H  
ATOM   1456 1HD  LYS A  92      -5.558  15.555  13.678  1.00  2.25           H  
ATOM   1457 2HD  LYS A  92      -4.702  14.596  14.895  1.00  2.25           H  
ATOM   1458 1HE  LYS A  92      -2.547  15.446  14.080  1.00  2.25           H  
ATOM   1459 2HE  LYS A  92      -3.375  16.377  12.821  1.00  2.25           H  
ATOM   1460 1HZ  LYS A  92      -2.839  17.731  14.715  1.00  2.25           H  
ATOM   1461 2HZ  LYS A  92      -4.476  17.621  14.552  1.00  2.25           H  
ATOM   1462 3HZ  LYS A  92      -3.704  16.755  15.723  1.00  2.25           H  
ATOM   1463  N   GLU A  93      -7.865  11.010  11.806  1.00  0.83           N  
ATOM   1464  CA  GLU A  93      -8.970  10.077  11.979  1.00  1.07           C  
ATOM   1465  C   GLU A  93      -8.717   8.831  11.145  1.00  1.33           C  
ATOM   1466  O   GLU A  93      -8.968   7.712  11.595  1.00  1.79           O  
ATOM   1467  CB  GLU A  93     -10.294  10.729  11.588  1.00  1.60           C  
ATOM   1468  CG  GLU A  93     -11.526   9.892  11.904  1.00  1.60           C  
ATOM   1469  CD  GLU A  93     -12.806  10.598  11.551  1.00  1.60           C  
ATOM   1470  OE1 GLU A  93     -12.740  11.622  10.917  1.00  1.60           O  
ATOM   1471  OE2 GLU A  93     -13.856  10.128  11.924  1.00  1.60           O  
ATOM   1472  H   GLU A  93      -8.056  11.902  11.362  1.00  1.00           H  
ATOM   1473  HA  GLU A  93      -9.020   9.784  13.028  1.00  1.28           H  
ATOM   1474 1HB  GLU A  93     -10.395  11.682  12.108  1.00  1.93           H  
ATOM   1475 2HB  GLU A  93     -10.295  10.940  10.518  1.00  1.93           H  
ATOM   1476 1HG  GLU A  93     -11.473   8.955  11.352  1.00  1.93           H  
ATOM   1477 2HG  GLU A  93     -11.528   9.657  12.967  1.00  1.93           H  
ATOM   1478  N   PHE A  94      -8.231   9.047   9.920  1.00  1.82           N  
ATOM   1479  CA  PHE A  94      -7.877   7.989   8.986  1.00  3.43           C  
ATOM   1480  C   PHE A  94      -6.805   7.104   9.629  1.00  3.81           C  
ATOM   1481  O   PHE A  94      -6.940   5.889   9.680  1.00  4.73           O  
ATOM   1482  CB  PHE A  94      -7.389   8.637   7.673  1.00  5.15           C  
ATOM   1483  CG  PHE A  94      -7.053   7.718   6.530  1.00  5.15           C  
ATOM   1484  CD1 PHE A  94      -8.059   7.187   5.733  1.00  5.15           C  
ATOM   1485  CD2 PHE A  94      -5.738   7.403   6.227  1.00  5.15           C  
ATOM   1486  CE1 PHE A  94      -7.757   6.351   4.671  1.00  5.15           C  
ATOM   1487  CE2 PHE A  94      -5.436   6.571   5.163  1.00  5.15           C  
ATOM   1488  CZ  PHE A  94      -6.447   6.041   4.387  1.00  5.15           C  
ATOM   1489  H   PHE A  94      -8.097   9.999   9.609  1.00  2.18           H  
ATOM   1490  HA  PHE A  94      -8.759   7.382   8.783  1.00  4.12           H  
ATOM   1491 1HB  PHE A  94      -8.146   9.338   7.324  1.00  6.17           H  
ATOM   1492 2HB  PHE A  94      -6.498   9.220   7.889  1.00  6.17           H  
ATOM   1493  HD1 PHE A  94      -9.097   7.433   5.955  1.00  6.17           H  
ATOM   1494  HD2 PHE A  94      -4.935   7.819   6.837  1.00  6.17           H  
ATOM   1495  HE1 PHE A  94      -8.556   5.936   4.060  1.00  6.17           H  
ATOM   1496  HE2 PHE A  94      -4.400   6.331   4.938  1.00  6.17           H  
ATOM   1497  HZ  PHE A  94      -6.208   5.383   3.553  1.00  6.17           H  
ATOM   1498  N   THR A  95      -5.767   7.717  10.191  1.00  3.97           N  
ATOM   1499  CA  THR A  95      -4.718   6.973  10.889  1.00  5.68           C  
ATOM   1500  C   THR A  95      -5.284   6.126  12.035  1.00  4.48           C  
ATOM   1501  O   THR A  95      -4.850   4.993  12.266  1.00  6.42           O  
ATOM   1502  CB  THR A  95      -3.649   7.926  11.458  1.00  8.52           C  
ATOM   1503  OG1 THR A  95      -3.033   8.655  10.389  1.00  8.52           O  
ATOM   1504  CG2 THR A  95      -2.590   7.133  12.205  1.00  8.52           C  
ATOM   1505  H   THR A  95      -5.678   8.719  10.120  1.00  4.76           H  
ATOM   1506  HA  THR A  95      -4.238   6.305  10.177  1.00  6.82           H  
ATOM   1507  HB  THR A  95      -4.117   8.632  12.143  1.00 10.22           H  
ATOM   1508  HG1 THR A  95      -3.686   9.238   9.984  1.00 10.22           H  
ATOM   1509 1HG2 THR A  95      -1.839   7.816  12.603  1.00 10.22           H  
ATOM   1510 2HG2 THR A  95      -3.055   6.587  13.025  1.00 10.22           H  
ATOM   1511 3HG2 THR A  95      -2.114   6.430  11.523  1.00 10.22           H  
ATOM   1512  N   ALA A  96      -6.224   6.696  12.782  1.00  2.89           N  
ATOM   1513  CA  ALA A  96      -6.847   6.002  13.900  1.00  2.97           C  
ATOM   1514  C   ALA A  96      -7.758   4.832  13.487  1.00  2.21           C  
ATOM   1515  O   ALA A  96      -7.744   3.787  14.139  1.00  2.98           O  
ATOM   1516  CB  ALA A  96      -7.654   6.995  14.721  1.00  4.46           C  
ATOM   1517  H   ALA A  96      -6.510   7.647  12.583  1.00  3.47           H  
ATOM   1518  HA  ALA A  96      -6.049   5.597  14.522  1.00  3.56           H  
ATOM   1519 1HB  ALA A  96      -8.082   6.489  15.587  1.00  5.35           H  
ATOM   1520 2HB  ALA A  96      -7.003   7.802  15.058  1.00  5.35           H  
ATOM   1521 3HB  ALA A  96      -8.455   7.408  14.111  1.00  5.35           H  
ATOM   1522  N   THR A  97      -8.564   5.007  12.432  1.00  1.92           N  
ATOM   1523  CA  THR A  97      -9.551   3.983  12.067  1.00  2.95           C  
ATOM   1524  C   THR A  97      -9.330   3.248  10.739  1.00  3.73           C  
ATOM   1525  O   THR A  97      -9.790   2.117  10.575  1.00  6.56           O  
ATOM   1526  CB  THR A  97     -10.946   4.626  12.026  1.00  4.43           C  
ATOM   1527  OG1 THR A  97     -10.957   5.664  11.036  1.00  4.43           O  
ATOM   1528  CG2 THR A  97     -11.295   5.227  13.378  1.00  4.43           C  
ATOM   1529  H   THR A  97      -8.533   5.878  11.920  1.00  2.30           H  
ATOM   1530  HA  THR A  97      -9.552   3.231  12.855  1.00  3.54           H  
ATOM   1531  HB  THR A  97     -11.687   3.872  11.764  1.00  5.31           H  
ATOM   1532  HG1 THR A  97     -10.291   6.325  11.260  1.00  5.31           H  
ATOM   1533 1HG2 THR A  97     -12.284   5.681  13.332  1.00  5.31           H  
ATOM   1534 2HG2 THR A  97     -11.291   4.442  14.135  1.00  5.31           H  
ATOM   1535 3HG2 THR A  97     -10.560   5.987  13.639  1.00  5.31           H  
ATOM   1536  N   ARG A  98      -8.640   3.878   9.799  1.00  3.02           N  
ATOM   1537  CA  ARG A  98      -8.378   3.298   8.483  1.00  4.50           C  
ATOM   1538  C   ARG A  98      -6.936   2.804   8.325  1.00  4.16           C  
ATOM   1539  O   ARG A  98      -6.495   2.512   7.213  1.00 10.18           O  
ATOM   1540  CB  ARG A  98      -8.661   4.315   7.398  1.00  6.75           C  
ATOM   1541  CG  ARG A  98     -10.101   4.420   6.926  1.00  6.75           C  
ATOM   1542  CD  ARG A  98     -10.986   5.028   7.941  1.00  6.75           C  
ATOM   1543  NE  ARG A  98     -12.321   5.237   7.414  1.00  6.75           N  
ATOM   1544  CZ  ARG A  98     -13.408   5.564   8.139  1.00  6.75           C  
ATOM   1545  NH1 ARG A  98     -13.326   5.719   9.442  1.00  6.75           N  
ATOM   1546  NH2 ARG A  98     -14.574   5.722   7.535  1.00  6.75           N  
ATOM   1547  H   ARG A  98      -8.283   4.797   9.979  1.00  3.62           H  
ATOM   1548  HA  ARG A  98      -9.048   2.449   8.345  1.00  5.40           H  
ATOM   1549 1HB  ARG A  98      -8.373   5.298   7.758  1.00  8.10           H  
ATOM   1550 2HB  ARG A  98      -8.044   4.094   6.528  1.00  8.10           H  
ATOM   1551 1HG  ARG A  98     -10.152   5.021   6.018  1.00  8.10           H  
ATOM   1552 2HG  ARG A  98     -10.487   3.425   6.726  1.00  8.10           H  
ATOM   1553 1HD  ARG A  98     -11.064   4.366   8.800  1.00  8.10           H  
ATOM   1554 2HD  ARG A  98     -10.578   5.984   8.253  1.00  8.10           H  
ATOM   1555  HE  ARG A  98     -12.445   5.124   6.421  1.00  8.10           H  
ATOM   1556 1HH1 ARG A  98     -12.441   5.608   9.921  1.00  8.10           H  
ATOM   1557 2HH1 ARG A  98     -14.162   5.932   9.976  1.00  8.10           H  
ATOM   1558 1HH2 ARG A  98     -14.646   5.601   6.534  1.00  8.10           H  
ATOM   1559 2HH2 ARG A  98     -15.391   5.964   8.077  1.00  8.10           H  
ATOM   1560  N   ASN A  99      -6.201   2.731   9.430  1.00  2.50           N  
ATOM   1561  CA  ASN A  99      -4.820   2.250   9.436  1.00  2.79           C  
ATOM   1562  C   ASN A  99      -4.645   1.409  10.700  1.00  2.94           C  
ATOM   1563  O   ASN A  99      -5.296   1.692  11.705  1.00  3.55           O  
ATOM   1564  CB  ASN A  99      -3.838   3.415   9.406  1.00  4.19           C  
ATOM   1565  CG  ASN A  99      -3.937   4.272   8.169  1.00  4.19           C  
ATOM   1566  OD1 ASN A  99      -4.884   5.044   8.012  1.00  4.19           O  
ATOM   1567  ND2 ASN A  99      -2.969   4.182   7.305  1.00  4.19           N  
ATOM   1568  H   ASN A  99      -6.611   3.001  10.311  1.00  3.00           H  
ATOM   1569  HA  ASN A  99      -4.651   1.605   8.573  1.00  3.35           H  
ATOM   1570 1HB  ASN A  99      -4.001   4.044  10.275  1.00  5.02           H  
ATOM   1571 2HB  ASN A  99      -2.821   3.028   9.474  1.00  5.02           H  
ATOM   1572 1HD2 ASN A  99      -2.968   4.745   6.478  1.00  5.02           H  
ATOM   1573 2HD2 ASN A  99      -2.198   3.573   7.479  1.00  5.02           H  
ATOM   1574  N   GLY A 100      -3.790   0.385  10.685  1.00  3.97           N  
ATOM   1575  CA  GLY A 100      -3.655  -0.404  11.907  1.00  6.28           C  
ATOM   1576  C   GLY A 100      -3.984  -1.872  11.710  1.00  7.41           C  
ATOM   1577  O   GLY A 100      -4.604  -2.497  12.572  1.00 16.60           O  
ATOM   1578  H   GLY A 100      -3.247   0.140   9.863  1.00  4.76           H  
ATOM   1579 1HA  GLY A 100      -2.641  -0.307  12.275  1.00  7.54           H  
ATOM   1580 2HA  GLY A 100      -4.304   0.007  12.678  1.00  7.54           H  
ATOM   1581  N   TYR A 101      -3.588  -2.418  10.574  1.00  5.47           N  
ATOM   1582  CA  TYR A 101      -3.891  -3.801  10.257  1.00  7.53           C  
ATOM   1583  C   TYR A 101      -2.611  -4.595  10.349  1.00  5.80           C  
ATOM   1584  O   TYR A 101      -2.549  -5.654  10.973  1.00  9.88           O  
ATOM   1585  CB  TYR A 101      -4.423  -3.886   8.847  1.00 11.29           C  
ATOM   1586  CG  TYR A 101      -5.556  -2.935   8.588  1.00 11.29           C  
ATOM   1587  CD1 TYR A 101      -5.294  -1.661   8.119  1.00 11.29           C  
ATOM   1588  CD2 TYR A 101      -6.845  -3.324   8.786  1.00 11.29           C  
ATOM   1589  CE1 TYR A 101      -6.315  -0.782   7.860  1.00 11.29           C  
ATOM   1590  CE2 TYR A 101      -7.872  -2.443   8.525  1.00 11.29           C  
ATOM   1591  CZ  TYR A 101      -7.618  -1.180   8.072  1.00 11.29           C  
ATOM   1592  OH  TYR A 101      -8.659  -0.321   7.830  1.00 11.29           O  
ATOM   1593  H   TYR A 101      -3.074  -1.867   9.906  1.00  6.56           H  
ATOM   1594  HA  TYR A 101      -4.612  -4.194  10.970  1.00  9.04           H  
ATOM   1595 1HB  TYR A 101      -3.630  -3.690   8.144  1.00 13.55           H  
ATOM   1596 2HB  TYR A 101      -4.781  -4.898   8.658  1.00 13.55           H  
ATOM   1597  HD1 TYR A 101      -4.275  -1.347   7.953  1.00 13.55           H  
ATOM   1598  HD2 TYR A 101      -7.050  -4.329   9.145  1.00 13.55           H  
ATOM   1599  HE1 TYR A 101      -6.091   0.213   7.492  1.00 13.55           H  
ATOM   1600  HE2 TYR A 101      -8.902  -2.753   8.686  1.00 13.55           H  
ATOM   1601  HH  TYR A 101      -9.487  -0.755   8.052  1.00 13.55           H  
ATOM   1602  N   LYS A 102      -1.574  -4.052   9.724  1.00  3.22           N  
ATOM   1603  CA  LYS A 102      -0.248  -4.648   9.772  1.00  3.78           C  
ATOM   1604  C   LYS A 102       0.406  -4.247  11.075  1.00  5.21           C  
ATOM   1605  O   LYS A 102       0.991  -5.089  11.755  1.00 23.05           O  
ATOM   1606  CB  LYS A 102       0.607  -4.210   8.582  1.00  5.67           C  
ATOM   1607  CG  LYS A 102       2.008  -4.810   8.534  1.00  5.67           C  
ATOM   1608  CD  LYS A 102       1.970  -6.310   8.286  1.00  5.67           C  
ATOM   1609  CE  LYS A 102       3.367  -6.869   8.027  1.00  5.67           C  
ATOM   1610  NZ  LYS A 102       3.326  -8.325   7.729  1.00  5.67           N  
ATOM   1611  H   LYS A 102      -1.714  -3.185   9.222  1.00  3.86           H  
ATOM   1612  HA  LYS A 102      -0.344  -5.733   9.759  1.00  4.54           H  
ATOM   1613 1HB  LYS A 102       0.099  -4.469   7.653  1.00  6.80           H  
ATOM   1614 2HB  LYS A 102       0.726  -3.132   8.600  1.00  6.80           H  
ATOM   1615 1HG  LYS A 102       2.576  -4.341   7.734  1.00  6.80           H  
ATOM   1616 2HG  LYS A 102       2.518  -4.619   9.478  1.00  6.80           H  
ATOM   1617 1HD  LYS A 102       1.543  -6.811   9.156  1.00  6.80           H  
ATOM   1618 2HD  LYS A 102       1.340  -6.520   7.422  1.00  6.80           H  
ATOM   1619 1HE  LYS A 102       3.801  -6.349   7.176  1.00  6.80           H  
ATOM   1620 2HE  LYS A 102       4.001  -6.702   8.898  1.00  6.80           H  
ATOM   1621 1HZ  LYS A 102       4.255  -8.676   7.525  1.00  6.80           H  
ATOM   1622 2HZ  LYS A 102       2.942  -8.825   8.518  1.00  6.80           H  
ATOM   1623 3HZ  LYS A 102       2.745  -8.479   6.919  1.00  6.80           H  
ATOM   1624  N   ARG A 103       0.278  -2.947  11.392  1.00  3.22           N  
ATOM   1625  CA  ARG A 103       0.782  -2.271  12.594  1.00  3.94           C  
ATOM   1626  C   ARG A 103       1.211  -3.240  13.697  1.00  2.73           C  
ATOM   1627  O   ARG A 103       2.377  -3.637  13.731  1.00 13.68           O  
ATOM   1628  CB  ARG A 103      -0.272  -1.282  13.088  1.00  5.91           C  
ATOM   1629  CG  ARG A 103       0.105  -0.410  14.281  1.00  5.91           C  
ATOM   1630  CD  ARG A 103      -0.973   0.575  14.614  1.00  5.91           C  
ATOM   1631  NE  ARG A 103      -1.119   1.617  13.598  1.00  5.91           N  
ATOM   1632  CZ  ARG A 103      -2.211   2.403  13.443  1.00  5.91           C  
ATOM   1633  NH1 ARG A 103      -3.252   2.256  14.233  1.00  5.91           N  
ATOM   1634  NH2 ARG A 103      -2.244   3.324  12.493  1.00  5.91           N  
ATOM   1635  H   ARG A 103      -0.227  -2.369  10.738  1.00  3.86           H  
ATOM   1636  HA  ARG A 103       1.661  -1.693  12.302  1.00  4.73           H  
ATOM   1637 1HB  ARG A 103      -0.507  -0.599  12.273  1.00  7.09           H  
ATOM   1638 2HB  ARG A 103      -1.191  -1.812  13.334  1.00  7.09           H  
ATOM   1639 1HG  ARG A 103       0.280  -1.030  15.160  1.00  7.09           H  
ATOM   1640 2HG  ARG A 103       1.012   0.146  14.046  1.00  7.09           H  
ATOM   1641 1HD  ARG A 103      -1.924   0.050  14.701  1.00  7.09           H  
ATOM   1642 2HD  ARG A 103      -0.740   1.056  15.563  1.00  7.09           H  
ATOM   1643  HE  ARG A 103      -0.343   1.766  12.966  1.00  7.09           H  
ATOM   1644 1HH1 ARG A 103      -3.242   1.556  14.961  1.00  7.09           H  
ATOM   1645 2HH1 ARG A 103      -4.065   2.844  14.106  1.00  7.09           H  
ATOM   1646 1HH2 ARG A 103      -1.450   3.444  11.879  1.00  7.09           H  
ATOM   1647 2HH2 ARG A 103      -3.069   3.905  12.377  1.00  7.09           H  
ATOM   1648  N   GLN A 104       0.275  -3.606  14.595  1.00 13.64           N  
ATOM   1649  CA  GLN A 104       0.553  -4.566  15.671  1.00 13.02           C  
ATOM   1650  C   GLN A 104       1.961  -4.377  16.262  1.00 21.76           C  
ATOM   1651  O   GLN A 104       2.353  -3.257  16.602  1.00 57.17           O  
ATOM   1652  CB  GLN A 104       0.325  -5.997  15.150  1.00 19.53           C  
ATOM   1653  CG  GLN A 104      -1.126  -6.326  14.835  1.00 19.53           C  
ATOM   1654  CD  GLN A 104      -1.933  -6.439  16.118  1.00 19.53           C  
ATOM   1655  OE1 GLN A 104      -1.479  -7.088  17.064  1.00 19.53           O  
ATOM   1656  NE2 GLN A 104      -3.107  -5.826  16.177  1.00 19.53           N  
ATOM   1657  H   GLN A 104      -0.659  -3.235  14.517  1.00 16.37           H  
ATOM   1658  HA  GLN A 104      -0.164  -4.386  16.474  1.00 15.62           H  
ATOM   1659 1HB  GLN A 104       0.927  -6.171  14.258  1.00 23.44           H  
ATOM   1660 2HB  GLN A 104       0.618  -6.723  15.905  1.00 23.44           H  
ATOM   1661 1HG  GLN A 104      -1.554  -5.534  14.221  1.00 23.44           H  
ATOM   1662 2HG  GLN A 104      -1.173  -7.280  14.308  1.00 23.44           H  
ATOM   1663 1HE2 GLN A 104      -3.656  -5.885  17.012  1.00 23.44           H  
ATOM   1664 2HE2 GLN A 104      -3.463  -5.304  15.400  1.00 23.44           H  
ATOM   1665  N   MET A 105       2.694  -5.475  16.448  1.00 10.22           N  
ATOM   1666  CA  MET A 105       4.054  -5.413  16.955  1.00 15.33           C  
ATOM   1667  C   MET A 105       4.962  -6.230  16.049  1.00 15.15           C  
ATOM   1668  O   MET A 105       4.514  -7.178  15.403  1.00 15.65           O  
ATOM   1669  CB  MET A 105       4.127  -5.933  18.390  1.00 23.00           C  
ATOM   1670  CG  MET A 105       3.324  -5.134  19.406  1.00 23.00           C  
ATOM   1671  SD  MET A 105       3.488  -5.786  21.080  1.00 23.00           S  
ATOM   1672  CE  MET A 105       5.177  -5.323  21.460  1.00 23.00           C  
ATOM   1673  H   MET A 105       2.334  -6.379  16.194  1.00 12.26           H  
ATOM   1674  HA  MET A 105       4.398  -4.379  16.931  1.00 18.40           H  
ATOM   1675 1HB  MET A 105       3.768  -6.961  18.420  1.00 27.59           H  
ATOM   1676 2HB  MET A 105       5.167  -5.942  18.721  1.00 27.59           H  
ATOM   1677 1HG  MET A 105       3.660  -4.098  19.403  1.00 27.59           H  
ATOM   1678 2HG  MET A 105       2.269  -5.151  19.135  1.00 27.59           H  
ATOM   1679 1HE  MET A 105       5.430  -5.662  22.464  1.00 27.59           H  
ATOM   1680 2HE  MET A 105       5.852  -5.786  20.738  1.00 27.59           H  
ATOM   1681 3HE  MET A 105       5.278  -4.238  21.407  1.00 27.59           H  
ATOM   1682  N   LYS A 106       6.235  -5.860  16.003  1.00 25.38           N  
ATOM   1683  CA  LYS A 106       7.214  -6.556  15.176  1.00 35.52           C  
ATOM   1684  C   LYS A 106       7.658  -7.873  15.811  1.00 24.42           C  
ATOM   1685  O   LYS A 106       7.852  -7.933  17.026  1.00 35.87           O  
ATOM   1686  CB  LYS A 106       8.438  -5.682  14.924  1.00 53.28           C  
ATOM   1687  CG  LYS A 106       9.454  -6.318  13.983  1.00 53.28           C  
ATOM   1688  CD  LYS A 106      10.607  -5.379  13.683  1.00 53.28           C  
ATOM   1689  CE  LYS A 106      11.605  -6.026  12.734  1.00 53.28           C  
ATOM   1690  NZ  LYS A 106      12.741  -5.117  12.420  1.00 53.28           N  
ATOM   1691  H   LYS A 106       6.536  -5.072  16.558  1.00 30.46           H  
ATOM   1692  HA  LYS A 106       6.748  -6.763  14.218  1.00 42.62           H  
ATOM   1693 1HB  LYS A 106       8.127  -4.730  14.493  1.00 63.94           H  
ATOM   1694 2HB  LYS A 106       8.939  -5.469  15.868  1.00 63.94           H  
ATOM   1695 1HG  LYS A 106       9.853  -7.226  14.437  1.00 63.94           H  
ATOM   1696 2HG  LYS A 106       8.963  -6.587  13.048  1.00 63.94           H  
ATOM   1697 1HD  LYS A 106      10.226  -4.463  13.230  1.00 63.94           H  
ATOM   1698 2HD  LYS A 106      11.117  -5.121  14.610  1.00 63.94           H  
ATOM   1699 1HE  LYS A 106      11.996  -6.934  13.190  1.00 63.94           H  
ATOM   1700 2HE  LYS A 106      11.099  -6.289  11.805  1.00 63.94           H  
ATOM   1701 1HZ  LYS A 106      13.380  -5.581  11.790  1.00 63.94           H  
ATOM   1702 2HZ  LYS A 106      12.390  -4.276  11.984  1.00 63.94           H  
ATOM   1703 3HZ  LYS A 106      13.226  -4.877  13.273  1.00 63.94           H  
ATOM   1704  N   PRO A 107       7.799  -8.934  15.007  1.00 27.25           N  
ATOM   1705  CA  PRO A 107       8.274 -10.239  15.459  1.00 32.37           C  
ATOM   1706  C   PRO A 107       9.775 -10.330  15.157  1.00 30.42           C  
ATOM   1707  O   PRO A 107      10.558  -9.535  15.671  1.00 78.37           O  
ATOM   1708  CB  PRO A 107       7.398 -11.242  14.690  1.00 48.55           C  
ATOM   1709  CG  PRO A 107       7.006 -10.525  13.461  1.00 48.55           C  
ATOM   1710  CD  PRO A 107       6.811  -9.108  13.918  1.00 48.55           C  
ATOM   1711  HA  PRO A 107       8.101 -10.320  16.545  1.00 38.84           H  
ATOM   1712 1HB  PRO A 107       7.910 -12.196  14.519  1.00 58.27           H  
ATOM   1713 2HB  PRO A 107       6.517 -11.485  15.305  1.00 58.27           H  
ATOM   1714 1HG  PRO A 107       7.791 -10.619  12.695  1.00 58.27           H  
ATOM   1715 2HG  PRO A 107       6.092 -10.963  13.036  1.00 58.27           H  
ATOM   1716 1HD  PRO A 107       7.033  -8.421  13.091  1.00 58.27           H  
ATOM   1717 2HD  PRO A 107       5.789  -8.966  14.306  1.00 58.27           H  
ATOM   1718  N   ALA A 108      10.196 -11.280  14.322  1.00 17.29           N  
ATOM   1719  CA  ALA A 108      11.613 -11.383  14.002  1.00 23.86           C  
ATOM   1720  C   ALA A 108      11.847 -12.181  12.730  1.00 16.14           C  
ATOM   1721  O   ALA A 108      12.529 -13.206  12.755  1.00 35.78           O  
ATOM   1722  CB  ALA A 108      12.364 -12.027  15.157  1.00 35.79           C  
ATOM   1723  H   ALA A 108       9.553 -11.929  13.901  1.00 20.75           H  
ATOM   1724  HA  ALA A 108      11.998 -10.377  13.843  1.00 28.63           H  
ATOM   1725 1HB  ALA A 108      13.425 -12.072  14.918  1.00 42.95           H  
ATOM   1726 2HB  ALA A 108      12.221 -11.435  16.061  1.00 42.95           H  
ATOM   1727 3HB  ALA A 108      11.984 -13.035  15.321  1.00 42.95           H  
ATOM   1728  N   SER A 109      11.299 -11.689  11.618  1.00 16.94           N  
ATOM   1729  CA  SER A 109      11.463 -12.306  10.302  1.00 21.25           C  
ATOM   1730  C   SER A 109      10.935 -13.740  10.232  1.00 12.77           C  
ATOM   1731  O   SER A 109      11.572 -14.599   9.619  1.00 16.69           O  
ATOM   1732  CB  SER A 109      12.922 -12.285   9.885  1.00 31.88           C  
ATOM   1733  OG  SER A 109      13.400 -10.970   9.803  1.00 31.88           O  
ATOM   1734  H   SER A 109      10.753 -10.842  11.684  1.00 20.33           H  
ATOM   1735  HA  SER A 109      10.898 -11.713   9.581  1.00 25.50           H  
ATOM   1736 1HB  SER A 109      13.524 -12.852  10.594  1.00 38.25           H  
ATOM   1737 2HB  SER A 109      13.025 -12.769   8.915  1.00 38.25           H  
ATOM   1738  HG  SER A 109      14.314 -11.038   9.513  1.00 38.25           H  
ATOM   1739  N   SER A 110       9.769 -13.981  10.845  1.00 10.45           N  
ATOM   1740  CA  SER A 110       9.124 -15.296  10.843  1.00 13.55           C  
ATOM   1741  C   SER A 110       9.884 -16.331  11.662  1.00 11.81           C  
ATOM   1742  O   SER A 110      10.809 -16.012  12.409  1.00 12.52           O  
ATOM   1743  CB  SER A 110       8.938 -15.812   9.421  1.00 20.33           C  
ATOM   1744  OG  SER A 110       8.096 -16.936   9.412  1.00 20.33           O  
ATOM   1745  H   SER A 110       9.310 -13.223  11.327  1.00 12.54           H  
ATOM   1746  HA  SER A 110       8.135 -15.185  11.288  1.00 16.26           H  
ATOM   1747 1HB  SER A 110       8.507 -15.025   8.804  1.00 24.39           H  
ATOM   1748 2HB  SER A 110       9.896 -16.083   8.985  1.00 24.39           H  
ATOM   1749  HG  SER A 110       7.931 -17.132   8.484  1.00 24.39           H  
ATOM   1750  N   MET A 111       9.457 -17.585  11.535  1.00 15.37           N  
ATOM   1751  CA  MET A 111      10.075 -18.705  12.237  1.00 18.89           C  
ATOM   1752  C   MET A 111      11.429 -19.106  11.639  1.00 15.76           C  
ATOM   1753  O   MET A 111      12.140 -19.928  12.219  1.00 23.02           O  
ATOM   1754  CB  MET A 111       9.136 -19.906  12.228  1.00 28.34           C  
ATOM   1755  CG  MET A 111       7.865 -19.717  13.041  1.00 28.34           C  
ATOM   1756  SD  MET A 111       8.199 -19.365  14.778  1.00 28.34           S  
ATOM   1757  CE  MET A 111       8.903 -20.922  15.314  1.00 28.34           C  
ATOM   1758  H   MET A 111       8.682 -17.761  10.909  1.00 18.44           H  
ATOM   1759  HA  MET A 111      10.249 -18.404  13.271  1.00 22.67           H  
ATOM   1760 1HB  MET A 111       8.845 -20.133  11.203  1.00 34.00           H  
ATOM   1761 2HB  MET A 111       9.657 -20.780  12.622  1.00 34.00           H  
ATOM   1762 1HG  MET A 111       7.285 -18.892  12.626  1.00 34.00           H  
ATOM   1763 2HG  MET A 111       7.259 -20.621  12.983  1.00 34.00           H  
ATOM   1764 1HE  MET A 111       9.162 -20.859  16.371  1.00 34.00           H  
ATOM   1765 2HE  MET A 111       8.176 -21.721  15.163  1.00 34.00           H  
ATOM   1766 3HE  MET A 111       9.802 -21.135  14.732  1.00 34.00           H  
ATOM   1767  N   LYS A 112      11.771 -18.532  10.478  1.00 13.88           N  
ATOM   1768  CA  LYS A 112      13.023 -18.792   9.769  1.00 16.99           C  
ATOM   1769  C   LYS A 112      13.128 -20.245   9.305  1.00 14.35           C  
ATOM   1770  O   LYS A 112      14.223 -20.795   9.181  1.00 31.28           O  
ATOM   1771  CB  LYS A 112      14.211 -18.419  10.660  1.00 25.48           C  
ATOM   1772  CG  LYS A 112      14.198 -16.967  11.130  1.00 25.48           C  
ATOM   1773  CD  LYS A 112      15.421 -16.649  11.972  1.00 25.48           C  
ATOM   1774  CE  LYS A 112      15.379 -15.223  12.502  1.00 25.48           C  
ATOM   1775  NZ  LYS A 112      16.556 -14.923  13.364  1.00 25.48           N  
ATOM   1776  H   LYS A 112      11.135 -17.874  10.055  1.00 16.66           H  
ATOM   1777  HA  LYS A 112      13.051 -18.160   8.880  1.00 20.39           H  
ATOM   1778 1HB  LYS A 112      14.244 -19.060  11.539  1.00 30.58           H  
ATOM   1779 2HB  LYS A 112      15.139 -18.578  10.110  1.00 30.58           H  
ATOM   1780 1HG  LYS A 112      14.180 -16.303  10.265  1.00 30.58           H  
ATOM   1781 2HG  LYS A 112      13.304 -16.781  11.725  1.00 30.58           H  
ATOM   1782 1HD  LYS A 112      15.470 -17.339  12.816  1.00 30.58           H  
ATOM   1783 2HD  LYS A 112      16.321 -16.775  11.370  1.00 30.58           H  
ATOM   1784 1HE  LYS A 112      15.368 -14.528  11.664  1.00 30.58           H  
ATOM   1785 2HE  LYS A 112      14.469 -15.083  13.086  1.00 30.58           H  
ATOM   1786 1HZ  LYS A 112      16.495 -13.972  13.698  1.00 30.58           H  
ATOM   1787 2HZ  LYS A 112      16.566 -15.556  14.152  1.00 30.58           H  
ATOM   1788 3HZ  LYS A 112      17.405 -15.038  12.829  1.00 30.58           H  
ATOM   1789  N   SER A 113      11.971 -20.848   9.041  1.00 31.17           N  
ATOM   1790  CA  SER A 113      11.854 -22.213   8.554  1.00 38.93           C  
ATOM   1791  C   SER A 113      11.520 -22.203   7.073  1.00 34.20           C  
ATOM   1792  O   SER A 113      10.891 -21.254   6.602  1.00 49.13           O  
ATOM   1793  CB  SER A 113      10.785 -22.958   9.326  1.00 58.39           C  
ATOM   1794  OG  SER A 113      10.586 -24.240   8.797  1.00 58.39           O  
ATOM   1795  H   SER A 113      11.118 -20.327   9.174  1.00 37.40           H  
ATOM   1796  HA  SER A 113      12.811 -22.720   8.691  1.00 46.72           H  
ATOM   1797 1HB  SER A 113      11.083 -23.036  10.372  1.00 70.07           H  
ATOM   1798 2HB  SER A 113       9.852 -22.398   9.292  1.00 70.07           H  
ATOM   1799  HG  SER A 113      10.222 -24.109   7.917  1.00 70.07           H  
ATOM   1800  N   THR A 114      11.976 -23.233   6.349  1.00 75.28           N  
ATOM   1801  CA  THR A 114      11.710 -23.410   4.910  1.00 96.98           C  
ATOM   1802  C   THR A 114      10.385 -22.789   4.467  1.00 33.82           C  
ATOM   1803  O   THR A 114       9.311 -23.203   4.914  1.00 74.35           O  
ATOM   1804  CB  THR A 114      11.714 -24.899   4.520  1.00145.47           C  
ATOM   1805  OG1 THR A 114      12.988 -25.477   4.834  1.00145.47           O  
ATOM   1806  CG2 THR A 114      11.446 -25.048   3.029  1.00145.47           C  
ATOM   1807  H   THR A 114      12.509 -23.948   6.825  1.00 90.34           H  
ATOM   1808  HA  THR A 114      12.508 -22.915   4.356  1.00116.38           H  
ATOM   1809  HB  THR A 114      10.939 -25.424   5.079  1.00174.56           H  
ATOM   1810  HG1 THR A 114      12.995 -26.400   4.567  1.00174.56           H  
ATOM   1811 1HG2 THR A 114      11.448 -26.105   2.763  1.00174.56           H  
ATOM   1812 2HG2 THR A 114      10.474 -24.616   2.789  1.00174.56           H  
ATOM   1813 3HG2 THR A 114      12.221 -24.531   2.466  1.00174.56           H  
ATOM   1814  N   SER A 115      10.469 -21.816   3.564  1.00 20.75           N  
ATOM   1815  CA  SER A 115       9.291 -21.084   3.103  1.00 25.34           C  
ATOM   1816  C   SER A 115       9.587 -20.240   1.870  1.00 23.58           C  
ATOM   1817  O   SER A 115       8.724 -20.074   1.010  1.00 46.35           O  
ATOM   1818  CB  SER A 115       8.764 -20.182   4.193  1.00 38.01           C  
ATOM   1819  OG  SER A 115       9.679 -19.164   4.494  1.00 38.01           O  
ATOM   1820  H   SER A 115      11.380 -21.563   3.215  1.00 24.90           H  
ATOM   1821  HA  SER A 115       8.517 -21.808   2.843  1.00 30.41           H  
ATOM   1822 1HB  SER A 115       7.824 -19.741   3.866  1.00 45.61           H  
ATOM   1823 2HB  SER A 115       8.554 -20.764   5.090  1.00 45.61           H  
ATOM   1824  HG  SER A 115       9.150 -18.449   4.868  1.00 45.61           H  
ATOM   1825  N   TYR A 116      10.786 -19.672   1.809  1.00 18.87           N  
ATOM   1826  CA  TYR A 116      11.193 -18.856   0.669  1.00 22.64           C  
ATOM   1827  C   TYR A 116      11.698 -19.732  -0.473  1.00 10.77           C  
ATOM   1828  O   TYR A 116      12.411 -20.711  -0.240  1.00  8.45           O  
ATOM   1829  CB  TYR A 116      12.297 -17.893   1.084  1.00 33.96           C  
ATOM   1830  CG  TYR A 116      11.864 -16.827   2.054  1.00 33.96           C  
ATOM   1831  CD1 TYR A 116      12.039 -17.007   3.415  1.00 33.96           C  
ATOM   1832  CD2 TYR A 116      11.300 -15.666   1.581  1.00 33.96           C  
ATOM   1833  CE1 TYR A 116      11.647 -16.018   4.296  1.00 33.96           C  
ATOM   1834  CE2 TYR A 116      10.910 -14.669   2.453  1.00 33.96           C  
ATOM   1835  CZ  TYR A 116      11.081 -14.845   3.810  1.00 33.96           C  
ATOM   1836  OH  TYR A 116      10.693 -13.863   4.693  1.00 33.96           O  
ATOM   1837  H   TYR A 116      11.441 -19.812   2.564  1.00 22.64           H  
ATOM   1838  HA  TYR A 116      10.332 -18.296   0.312  1.00 27.17           H  
ATOM   1839 1HB  TYR A 116      13.112 -18.454   1.541  1.00 40.75           H  
ATOM   1840 2HB  TYR A 116      12.696 -17.401   0.198  1.00 40.75           H  
ATOM   1841  HD1 TYR A 116      12.485 -17.928   3.792  1.00 40.75           H  
ATOM   1842  HD2 TYR A 116      11.171 -15.547   0.512  1.00 40.75           H  
ATOM   1843  HE1 TYR A 116      11.782 -16.160   5.368  1.00 40.75           H  
ATOM   1844  HE2 TYR A 116      10.465 -13.751   2.070  1.00 40.75           H  
ATOM   1845  HH  TYR A 116      10.230 -13.169   4.217  1.00 40.75           H  
ATOM   1846  N   LYS A 117      11.341 -19.380  -1.706  1.00 17.32           N  
ATOM   1847  CA  LYS A 117      11.790 -20.145  -2.869  1.00 15.39           C  
ATOM   1848  C   LYS A 117      13.056 -19.563  -3.468  1.00 15.89           C  
ATOM   1849  O   LYS A 117      14.060 -20.265  -3.572  1.00 64.33           O  
ATOM   1850  CB  LYS A 117      10.712 -20.213  -3.941  1.00 23.09           C  
ATOM   1851  CG  LYS A 117      11.117 -21.020  -5.165  1.00 23.09           C  
ATOM   1852  CD  LYS A 117       9.980 -21.135  -6.167  1.00 23.09           C  
ATOM   1853  CE  LYS A 117      10.408 -21.938  -7.388  1.00 23.09           C  
ATOM   1854  NZ  LYS A 117       9.308 -22.072  -8.381  1.00 23.09           N  
ATOM   1855  H   LYS A 117      10.749 -18.571  -1.839  1.00 20.78           H  
ATOM   1856  HA  LYS A 117      12.016 -21.162  -2.544  1.00 18.47           H  
ATOM   1857 1HB  LYS A 117       9.813 -20.669  -3.525  1.00 27.70           H  
ATOM   1858 2HB  LYS A 117      10.451 -19.207  -4.269  1.00 27.70           H  
ATOM   1859 1HG  LYS A 117      11.968 -20.539  -5.650  1.00 27.70           H  
ATOM   1860 2HG  LYS A 117      11.418 -22.021  -4.856  1.00 27.70           H  
ATOM   1861 1HD  LYS A 117       9.127 -21.625  -5.697  1.00 27.70           H  
ATOM   1862 2HD  LYS A 117       9.676 -20.138  -6.488  1.00 27.70           H  
ATOM   1863 1HE  LYS A 117      11.254 -21.443  -7.863  1.00 27.70           H  
ATOM   1864 2HE  LYS A 117      10.718 -22.933  -7.070  1.00 27.70           H  
ATOM   1865 1HZ  LYS A 117       9.633 -22.610  -9.172  1.00 27.70           H  
ATOM   1866 2HZ  LYS A 117       8.523 -22.542  -7.954  1.00 27.70           H  
ATOM   1867 3HZ  LYS A 117       9.022 -21.156  -8.694  1.00 27.70           H  
ATOM   1868  N   TYR A 118      12.967 -18.295  -3.894  1.00 24.78           N  
ATOM   1869  CA  TYR A 118      14.061 -17.487  -4.460  1.00 33.76           C  
ATOM   1870  C   TYR A 118      13.972 -17.514  -5.995  1.00 32.80           C  
ATOM   1871  O   TYR A 118      12.881 -17.673  -6.544  1.00 79.96           O  
ATOM   1872  CB  TYR A 118      15.449 -17.891  -3.917  1.00 50.64           C  
ATOM   1873  CG  TYR A 118      15.561 -17.688  -2.410  1.00 50.64           C  
ATOM   1874  CD1 TYR A 118      15.823 -18.758  -1.563  1.00 50.64           C  
ATOM   1875  CD2 TYR A 118      15.371 -16.422  -1.876  1.00 50.64           C  
ATOM   1876  CE1 TYR A 118      15.903 -18.561  -0.199  1.00 50.64           C  
ATOM   1877  CE2 TYR A 118      15.448 -16.224  -0.511  1.00 50.64           C  
ATOM   1878  CZ  TYR A 118      15.716 -17.288   0.325  1.00 50.64           C  
ATOM   1879  OH  TYR A 118      15.798 -17.092   1.684  1.00 50.64           O  
ATOM   1880  H   TYR A 118      12.075 -17.836  -3.790  1.00 29.74           H  
ATOM   1881  HA  TYR A 118      13.908 -16.451  -4.160  1.00 40.51           H  
ATOM   1882 1HB  TYR A 118      15.713 -18.915  -4.169  1.00 60.77           H  
ATOM   1883 2HB  TYR A 118      16.205 -17.255  -4.372  1.00 60.77           H  
ATOM   1884  HD1 TYR A 118      15.967 -19.757  -1.976  1.00 60.77           H  
ATOM   1885  HD2 TYR A 118      15.157 -15.581  -2.536  1.00 60.77           H  
ATOM   1886  HE1 TYR A 118      16.111 -19.403   0.460  1.00 60.77           H  
ATOM   1887  HE2 TYR A 118      15.299 -15.228  -0.095  1.00 60.77           H  
ATOM   1888  HH  TYR A 118      16.027 -17.921   2.112  1.00 60.77           H  
ATOM   1889  N   GLU A 119      15.100 -17.338  -6.689  1.00 40.61           N  
ATOM   1890  CA  GLU A 119      15.087 -17.284  -8.151  1.00 39.41           C  
ATOM   1891  C   GLU A 119      16.315 -17.936  -8.776  1.00 30.69           C  
ATOM   1892  O   GLU A 119      17.349 -18.092  -8.125  1.00 88.54           O  
ATOM   1893  CB  GLU A 119      15.031 -15.832  -8.622  1.00 59.11           C  
ATOM   1894  CG  GLU A 119      16.275 -15.036  -8.249  1.00 59.11           C  
ATOM   1895  CD  GLU A 119      16.244 -13.597  -8.683  1.00 59.11           C  
ATOM   1896  OE1 GLU A 119      15.231 -13.145  -9.160  1.00 59.11           O  
ATOM   1897  OE2 GLU A 119      17.250 -12.943  -8.536  1.00 59.11           O  
ATOM   1898  H   GLU A 119      15.980 -17.225  -6.210  1.00 48.73           H  
ATOM   1899  HA  GLU A 119      14.201 -17.811  -8.508  1.00 47.29           H  
ATOM   1900 1HB  GLU A 119      14.921 -15.801  -9.703  1.00 70.94           H  
ATOM   1901 2HB  GLU A 119      14.163 -15.338  -8.185  1.00 70.94           H  
ATOM   1902 1HG  GLU A 119      16.397 -15.068  -7.167  1.00 70.94           H  
ATOM   1903 2HG  GLU A 119      17.143 -15.521  -8.695  1.00 70.94           H  
ATOM   1904  N   ASN A 120      16.192 -18.305 -10.051  1.00 25.10           N  
ATOM   1905  CA  ASN A 120      17.290 -18.914 -10.798  1.00 52.84           C  
ATOM   1906  C   ASN A 120      17.039 -18.828 -12.303  1.00 40.63           C  
ATOM   1907  O   ASN A 120      17.862 -18.297 -13.050  1.00 49.25           O  
ATOM   1908  CB  ASN A 120      17.512 -20.349 -10.358  1.00 79.26           C  
ATOM   1909  CG  ASN A 120      18.776 -20.935 -10.919  1.00 79.26           C  
ATOM   1910  OD1 ASN A 120      19.603 -20.224 -11.502  1.00 79.26           O  
ATOM   1911  ND2 ASN A 120      18.951 -22.218 -10.739  1.00 79.26           N  
ATOM   1912  H   ASN A 120      15.308 -18.149 -10.516  1.00 30.12           H  
ATOM   1913  HA  ASN A 120      18.201 -18.349 -10.592  1.00 63.41           H  
ATOM   1914 1HB  ASN A 120      17.559 -20.395  -9.270  1.00 95.11           H  
ATOM   1915 2HB  ASN A 120      16.669 -20.965 -10.674  1.00 95.11           H  
ATOM   1916 1HD2 ASN A 120      19.776 -22.664 -11.087  1.00 95.11           H  
ATOM   1917 2HD2 ASN A 120      18.258 -22.753 -10.257  1.00 95.11           H  
ATOM   1918  N   PHE A 121      15.893 -19.344 -12.741  1.00 34.58           N  
ATOM   1919  CA  PHE A 121      15.510 -19.308 -14.149  1.00 29.62           C  
ATOM   1920  C   PHE A 121      14.216 -18.533 -14.315  1.00 20.89           C  
ATOM   1921  O   PHE A 121      13.139 -19.120 -14.432  1.00 68.78           O  
ATOM   1922  CB  PHE A 121      15.344 -20.713 -14.721  1.00 44.43           C  
ATOM   1923  CG  PHE A 121      16.596 -21.535 -14.691  1.00 44.43           C  
ATOM   1924  CD1 PHE A 121      16.767 -22.531 -13.743  1.00 44.43           C  
ATOM   1925  CD2 PHE A 121      17.611 -21.308 -15.607  1.00 44.43           C  
ATOM   1926  CE1 PHE A 121      17.922 -23.288 -13.718  1.00 44.43           C  
ATOM   1927  CE2 PHE A 121      18.768 -22.060 -15.581  1.00 44.43           C  
ATOM   1928  CZ  PHE A 121      18.923 -23.053 -14.636  1.00 44.43           C  
ATOM   1929  H   PHE A 121      15.263 -19.776 -12.079  1.00 41.50           H  
ATOM   1930  HA  PHE A 121      16.290 -18.794 -14.711  1.00 35.54           H  
ATOM   1931 1HB  PHE A 121      14.575 -21.244 -14.162  1.00 53.32           H  
ATOM   1932 2HB  PHE A 121      15.007 -20.646 -15.755  1.00 53.32           H  
ATOM   1933  HD1 PHE A 121      15.976 -22.716 -13.016  1.00 53.32           H  
ATOM   1934  HD2 PHE A 121      17.488 -20.524 -16.355  1.00 53.32           H  
ATOM   1935  HE1 PHE A 121      18.043 -24.071 -12.970  1.00 53.32           H  
ATOM   1936  HE2 PHE A 121      19.558 -21.872 -16.308  1.00 53.32           H  
ATOM   1937  HZ  PHE A 121      19.834 -23.649 -14.615  1.00 53.32           H  
ATOM   1938  N   THR A 122      14.326 -17.210 -14.292  1.00 18.99           N  
ATOM   1939  CA  THR A 122      13.157 -16.349 -14.371  1.00 17.46           C  
ATOM   1940  C   THR A 122      12.710 -16.115 -15.804  1.00 17.75           C  
ATOM   1941  O   THR A 122      13.478 -16.305 -16.747  1.00 63.83           O  
ATOM   1942  CB  THR A 122      13.457 -14.989 -13.722  1.00 26.19           C  
ATOM   1943  OG1 THR A 122      14.468 -14.308 -14.479  1.00 26.19           O  
ATOM   1944  CG2 THR A 122      13.970 -15.205 -12.312  1.00 26.19           C  
ATOM   1945  H   THR A 122      15.241 -16.790 -14.207  1.00 22.79           H  
ATOM   1946  HA  THR A 122      12.339 -16.825 -13.831  1.00 20.95           H  
ATOM   1947  HB  THR A 122      12.553 -14.380 -13.695  1.00 31.43           H  
ATOM   1948  HG1 THR A 122      14.676 -13.472 -14.054  1.00 31.43           H  
ATOM   1949 1HG2 THR A 122      14.190 -14.242 -11.851  1.00 31.43           H  
ATOM   1950 2HG2 THR A 122      13.213 -15.724 -11.726  1.00 31.43           H  
ATOM   1951 3HG2 THR A 122      14.878 -15.806 -12.345  1.00 31.43           H  
ATOM   1952  N   ASP A 123      11.466 -15.663 -15.939  1.00 16.97           N  
ATOM   1953  CA  ASP A 123      10.840 -15.345 -17.219  1.00 15.01           C  
ATOM   1954  C   ASP A 123       9.409 -14.886 -16.982  1.00 10.79           C  
ATOM   1955  O   ASP A 123       8.459 -15.556 -17.390  1.00 30.06           O  
ATOM   1956  CB  ASP A 123      10.832 -16.555 -18.167  1.00 22.52           C  
ATOM   1957  CG  ASP A 123      10.332 -16.216 -19.566  1.00 22.52           C  
ATOM   1958  OD1 ASP A 123       9.934 -15.096 -19.782  1.00 22.52           O  
ATOM   1959  OD2 ASP A 123      10.350 -17.084 -20.407  1.00 22.52           O  
ATOM   1960  H   ASP A 123      10.918 -15.542 -15.100  1.00 20.36           H  
ATOM   1961  HA  ASP A 123      11.391 -14.530 -17.689  1.00 18.01           H  
ATOM   1962 1HB  ASP A 123      11.832 -16.973 -18.258  1.00 27.02           H  
ATOM   1963 2HB  ASP A 123      10.193 -17.333 -17.750  1.00 27.02           H  
ATOM   1964  N   ALA A 124       9.259 -13.751 -16.311  1.00  6.84           N  
ATOM   1965  CA  ALA A 124       7.933 -13.222 -16.030  1.00  4.09           C  
ATOM   1966  C   ALA A 124       7.450 -12.374 -17.216  1.00  3.33           C  
ATOM   1967  O   ALA A 124       8.257 -11.696 -17.852  1.00  5.26           O  
ATOM   1968  CB  ALA A 124       7.955 -12.399 -14.748  1.00  6.13           C  
ATOM   1969  H   ALA A 124      10.074 -13.243 -16.001  1.00  8.21           H  
ATOM   1970  HA  ALA A 124       7.264 -14.063 -15.885  1.00  4.91           H  
ATOM   1971 1HB  ALA A 124       6.954 -12.033 -14.535  1.00  7.36           H  
ATOM   1972 2HB  ALA A 124       8.294 -13.024 -13.922  1.00  7.36           H  
ATOM   1973 3HB  ALA A 124       8.634 -11.557 -14.865  1.00  7.36           H  
ATOM   1974  N   PRO A 125       6.150 -12.427 -17.543  1.00  3.47           N  
ATOM   1975  CA  PRO A 125       5.461 -11.646 -18.569  1.00  4.85           C  
ATOM   1976  C   PRO A 125       5.556 -10.151 -18.292  1.00  3.76           C  
ATOM   1977  O   PRO A 125       5.596  -9.725 -17.139  1.00  3.56           O  
ATOM   1978  CB  PRO A 125       4.023 -12.160 -18.508  1.00  7.27           C  
ATOM   1979  CG  PRO A 125       4.152 -13.565 -18.022  1.00  7.27           C  
ATOM   1980  CD  PRO A 125       5.319 -13.557 -17.080  1.00  7.27           C  
ATOM   1981  HA  PRO A 125       5.911 -11.877 -19.545  1.00  5.82           H  
ATOM   1982 1HB  PRO A 125       3.425 -11.527 -17.837  1.00  8.73           H  
ATOM   1983 2HB  PRO A 125       3.561 -12.098 -19.505  1.00  8.73           H  
ATOM   1984 1HG  PRO A 125       3.217 -13.891 -17.542  1.00  8.73           H  
ATOM   1985 2HG  PRO A 125       4.315 -14.240 -18.874  1.00  8.73           H  
ATOM   1986 1HD  PRO A 125       4.987 -13.388 -16.048  1.00  8.73           H  
ATOM   1987 2HD  PRO A 125       5.864 -14.507 -17.189  1.00  8.73           H  
ATOM   1988  N   ALA A 126       5.562  -9.350 -19.359  1.00  4.36           N  
ATOM   1989  CA  ALA A 126       5.655  -7.884 -19.258  1.00  4.89           C  
ATOM   1990  C   ALA A 126       4.507  -7.300 -18.436  1.00  4.16           C  
ATOM   1991  O   ALA A 126       4.689  -6.301 -17.737  1.00  7.56           O  
ATOM   1992  CB  ALA A 126       5.662  -7.265 -20.648  1.00  7.33           C  
ATOM   1993  H   ALA A 126       5.544  -9.767 -20.277  1.00  5.23           H  
ATOM   1994  HA  ALA A 126       6.586  -7.628 -18.752  1.00  5.87           H  
ATOM   1995 1HB  ALA A 126       5.757  -6.182 -20.565  1.00  8.80           H  
ATOM   1996 2HB  ALA A 126       6.503  -7.659 -21.217  1.00  8.80           H  
ATOM   1997 3HB  ALA A 126       4.733  -7.507 -21.160  1.00  8.80           H  
ATOM   1998  N   SER A 127       3.332  -7.912 -18.513  1.00  3.26           N  
ATOM   1999  CA  SER A 127       2.206  -7.416 -17.740  1.00  4.40           C  
ATOM   2000  C   SER A 127       1.275  -8.526 -17.278  1.00  1.78           C  
ATOM   2001  O   SER A 127       0.885  -9.402 -18.054  1.00  3.07           O  
ATOM   2002  CB  SER A 127       1.424  -6.402 -18.544  1.00  6.60           C  
ATOM   2003  OG  SER A 127       0.312  -5.952 -17.821  1.00  6.60           O  
ATOM   2004  H   SER A 127       3.218  -8.721 -19.108  1.00  3.91           H  
ATOM   2005  HA  SER A 127       2.597  -6.918 -16.852  1.00  5.28           H  
ATOM   2006 1HB  SER A 127       2.070  -5.558 -18.784  1.00  7.92           H  
ATOM   2007 2HB  SER A 127       1.100  -6.844 -19.484  1.00  7.92           H  
ATOM   2008  HG  SER A 127       0.634  -5.746 -16.937  1.00  7.92           H  
ATOM   2009  N   ILE A 128       0.936  -8.479 -15.999  1.00  0.70           N  
ATOM   2010  CA  ILE A 128       0.029  -9.427 -15.355  1.00  2.23           C  
ATOM   2011  C   ILE A 128      -1.201  -8.730 -14.829  1.00  0.87           C  
ATOM   2012  O   ILE A 128      -1.115  -7.653 -14.247  1.00  0.96           O  
ATOM   2013  CB  ILE A 128       0.719 -10.200 -14.215  1.00  3.34           C  
ATOM   2014  CG1 ILE A 128       1.876 -11.016 -14.776  1.00  3.34           C  
ATOM   2015  CG2 ILE A 128      -0.273 -11.107 -13.496  1.00  3.34           C  
ATOM   2016  CD1 ILE A 128       1.441 -12.103 -15.721  1.00  3.34           C  
ATOM   2017  H   ILE A 128       1.298  -7.710 -15.448  1.00  0.84           H  
ATOM   2018  HA  ILE A 128      -0.295 -10.152 -16.102  1.00  2.68           H  
ATOM   2019  HB  ILE A 128       1.137  -9.492 -13.501  1.00  4.01           H  
ATOM   2020 1HG1 ILE A 128       2.549 -10.356 -15.318  1.00  4.01           H  
ATOM   2021 2HG1 ILE A 128       2.426 -11.467 -13.954  1.00  4.01           H  
ATOM   2022 1HG2 ILE A 128       0.237 -11.640 -12.695  1.00  4.01           H  
ATOM   2023 2HG2 ILE A 128      -1.079 -10.511 -13.073  1.00  4.01           H  
ATOM   2024 3HG2 ILE A 128      -0.686 -11.828 -14.202  1.00  4.01           H  
ATOM   2025 1HD1 ILE A 128       2.316 -12.640 -16.077  1.00  4.01           H  
ATOM   2026 2HD1 ILE A 128       0.779 -12.796 -15.199  1.00  4.01           H  
ATOM   2027 3HD1 ILE A 128       0.913 -11.664 -16.567  1.00  4.01           H  
ATOM   2028  N   ASP A 129      -2.352  -9.335 -15.057  1.00  0.95           N  
ATOM   2029  CA  ASP A 129      -3.588  -8.793 -14.538  1.00  0.69           C  
ATOM   2030  C   ASP A 129      -4.576  -9.922 -14.353  1.00  0.73           C  
ATOM   2031  O   ASP A 129      -5.278 -10.306 -15.290  1.00  0.99           O  
ATOM   2032  CB  ASP A 129      -4.136  -7.717 -15.467  1.00  1.03           C  
ATOM   2033  CG  ASP A 129      -5.350  -6.994 -14.908  1.00  1.03           C  
ATOM   2034  OD1 ASP A 129      -5.971  -7.480 -13.988  1.00  1.03           O  
ATOM   2035  OD2 ASP A 129      -5.634  -5.925 -15.398  1.00  1.03           O  
ATOM   2036  H   ASP A 129      -2.363 -10.207 -15.568  1.00  1.14           H  
ATOM   2037  HA  ASP A 129      -3.396  -8.344 -13.564  1.00  0.83           H  
ATOM   2038 1HB  ASP A 129      -3.356  -6.981 -15.666  1.00  1.24           H  
ATOM   2039 2HB  ASP A 129      -4.407  -8.167 -16.422  1.00  1.24           H  
ATOM   2040  N   TRP A 130      -4.640 -10.439 -13.129  1.00  0.63           N  
ATOM   2041  CA  TRP A 130      -5.501 -11.564 -12.784  1.00  0.66           C  
ATOM   2042  C   TRP A 130      -6.992 -11.300 -12.982  1.00  0.71           C  
ATOM   2043  O   TRP A 130      -7.779 -12.244 -13.060  1.00  1.15           O  
ATOM   2044  CB  TRP A 130      -5.202 -12.006 -11.346  1.00  0.99           C  
ATOM   2045  CG  TRP A 130      -3.904 -12.749 -11.291  1.00  0.99           C  
ATOM   2046  CD1 TRP A 130      -2.718 -12.330 -10.767  1.00  0.99           C  
ATOM   2047  CD2 TRP A 130      -3.660 -14.062 -11.838  1.00  0.99           C  
ATOM   2048  NE1 TRP A 130      -1.756 -13.282 -10.971  1.00  0.99           N  
ATOM   2049  CE2 TRP A 130      -2.308 -14.344 -11.631  1.00  0.99           C  
ATOM   2050  CE3 TRP A 130      -4.462 -15.003 -12.490  1.00  0.99           C  
ATOM   2051  CZ2 TRP A 130      -1.736 -15.522 -12.068  1.00  0.99           C  
ATOM   2052  CZ3 TRP A 130      -3.888 -16.192 -12.917  1.00  0.99           C  
ATOM   2053  CH2 TRP A 130      -2.556 -16.443 -12.714  1.00  0.99           C  
ATOM   2054  H   TRP A 130      -4.054 -10.045 -12.404  1.00  0.76           H  
ATOM   2055  HA  TRP A 130      -5.230 -12.394 -13.436  1.00  0.79           H  
ATOM   2056 1HB  TRP A 130      -5.133 -11.133 -10.696  1.00  1.19           H  
ATOM   2057 2HB  TRP A 130      -5.998 -12.642 -10.969  1.00  1.19           H  
ATOM   2058  HD1 TRP A 130      -2.551 -11.379 -10.275  1.00  1.19           H  
ATOM   2059  HE1 TRP A 130      -0.783 -13.212 -10.692  1.00  1.19           H  
ATOM   2060  HE3 TRP A 130      -5.518 -14.803 -12.665  1.00  1.19           H  
ATOM   2061  HZ2 TRP A 130      -0.680 -15.735 -11.920  1.00  1.19           H  
ATOM   2062  HZ3 TRP A 130      -4.521 -16.920 -13.426  1.00  1.19           H  
ATOM   2063  HH2 TRP A 130      -2.132 -17.383 -13.068  1.00  1.19           H  
ATOM   2064  N   ARG A 131      -7.392 -10.033 -13.121  1.00  0.63           N  
ATOM   2065  CA  ARG A 131      -8.799  -9.732 -13.318  1.00  0.72           C  
ATOM   2066  C   ARG A 131      -9.230 -10.187 -14.702  1.00  0.85           C  
ATOM   2067  O   ARG A 131     -10.376 -10.588 -14.906  1.00  0.86           O  
ATOM   2068  CB  ARG A 131      -9.039  -8.245 -13.217  1.00  1.08           C  
ATOM   2069  CG  ARG A 131      -8.754  -7.636 -11.869  1.00  1.08           C  
ATOM   2070  CD  ARG A 131      -8.898  -6.173 -11.923  1.00  1.08           C  
ATOM   2071  NE  ARG A 131      -7.961  -5.585 -12.853  1.00  1.08           N  
ATOM   2072  CZ  ARG A 131      -7.873  -4.271 -13.131  1.00  1.08           C  
ATOM   2073  NH1 ARG A 131      -8.657  -3.408 -12.520  1.00  1.08           N  
ATOM   2074  NH2 ARG A 131      -6.995  -3.859 -14.026  1.00  1.08           N  
ATOM   2075  H   ARG A 131      -6.729  -9.262 -13.097  1.00  0.76           H  
ATOM   2076  HA  ARG A 131      -9.387 -10.256 -12.565  1.00  0.86           H  
ATOM   2077 1HB  ARG A 131      -8.428  -7.724 -13.952  1.00  1.30           H  
ATOM   2078 2HB  ARG A 131     -10.082  -8.031 -13.454  1.00  1.30           H  
ATOM   2079 1HG  ARG A 131      -9.465  -8.016 -11.140  1.00  1.30           H  
ATOM   2080 2HG  ARG A 131      -7.737  -7.879 -11.560  1.00  1.30           H  
ATOM   2081 1HD  ARG A 131      -9.908  -5.902 -12.229  1.00  1.30           H  
ATOM   2082 2HD  ARG A 131      -8.686  -5.768 -10.945  1.00  1.30           H  
ATOM   2083  HE  ARG A 131      -7.333  -6.217 -13.344  1.00  1.30           H  
ATOM   2084 1HH1 ARG A 131      -9.327  -3.731 -11.836  1.00  1.30           H  
ATOM   2085 2HH1 ARG A 131      -8.587  -2.424 -12.732  1.00  1.30           H  
ATOM   2086 1HH2 ARG A 131      -6.409  -4.542 -14.499  1.00  1.30           H  
ATOM   2087 2HH2 ARG A 131      -6.915  -2.880 -14.249  1.00  1.30           H  
ATOM   2088  N   SER A 132      -8.281 -10.196 -15.645  1.00  1.03           N  
ATOM   2089  CA  SER A 132      -8.547 -10.610 -17.014  1.00  1.19           C  
ATOM   2090  C   SER A 132      -8.612 -12.121 -17.135  1.00  1.15           C  
ATOM   2091  O   SER A 132      -8.994 -12.649 -18.180  1.00  1.56           O  
ATOM   2092  CB  SER A 132      -7.475 -10.076 -17.947  1.00  1.78           C  
ATOM   2093  OG  SER A 132      -6.242 -10.698 -17.712  1.00  1.78           O  
ATOM   2094  H   SER A 132      -7.338  -9.907 -15.415  1.00  1.24           H  
ATOM   2095  HA  SER A 132      -9.512 -10.201 -17.316  1.00  1.43           H  
ATOM   2096 1HB  SER A 132      -7.778 -10.243 -18.981  1.00  2.14           H  
ATOM   2097 2HB  SER A 132      -7.373  -9.001 -17.806  1.00  2.14           H  
ATOM   2098  HG  SER A 132      -6.009 -10.492 -16.800  1.00  2.14           H  
ATOM   2099  N   LEU A 133      -8.229 -12.821 -16.069  1.00  1.33           N  
ATOM   2100  CA  LEU A 133      -8.249 -14.258 -16.061  1.00  1.69           C  
ATOM   2101  C   LEU A 133      -9.363 -14.770 -15.152  1.00  1.39           C  
ATOM   2102  O   LEU A 133      -9.504 -15.977 -14.959  1.00  1.60           O  
ATOM   2103  CB  LEU A 133      -6.867 -14.760 -15.639  1.00  2.54           C  
ATOM   2104  CG  LEU A 133      -5.750 -14.326 -16.606  1.00  2.54           C  
ATOM   2105  CD1 LEU A 133      -4.392 -14.750 -16.081  1.00  2.54           C  
ATOM   2106  CD2 LEU A 133      -6.016 -14.945 -17.970  1.00  2.54           C  
ATOM   2107  H   LEU A 133      -7.923 -12.368 -15.220  1.00  1.60           H  
ATOM   2108  HA  LEU A 133      -8.445 -14.607 -17.075  1.00  2.03           H  
ATOM   2109 1HB  LEU A 133      -6.631 -14.371 -14.651  1.00  3.04           H  
ATOM   2110 2HB  LEU A 133      -6.878 -15.849 -15.596  1.00  3.04           H  
ATOM   2111  HG  LEU A 133      -5.750 -13.239 -16.698  1.00  3.04           H  
ATOM   2112 1HD1 LEU A 133      -3.618 -14.432 -16.779  1.00  3.04           H  
ATOM   2113 2HD1 LEU A 133      -4.217 -14.283 -15.115  1.00  3.04           H  
ATOM   2114 3HD1 LEU A 133      -4.363 -15.834 -15.977  1.00  3.04           H  
ATOM   2115 1HD2 LEU A 133      -5.240 -14.635 -18.670  1.00  3.04           H  
ATOM   2116 2HD2 LEU A 133      -6.012 -16.032 -17.883  1.00  3.04           H  
ATOM   2117 3HD2 LEU A 133      -6.988 -14.614 -18.337  1.00  3.04           H  
ATOM   2118  N   GLY A 134     -10.156 -13.844 -14.589  1.00  1.07           N  
ATOM   2119  CA  GLY A 134     -11.282 -14.216 -13.745  1.00  0.96           C  
ATOM   2120  C   GLY A 134     -10.872 -14.716 -12.363  1.00  0.71           C  
ATOM   2121  O   GLY A 134     -11.611 -15.483 -11.749  1.00  0.76           O  
ATOM   2122  H   GLY A 134     -10.018 -12.855 -14.765  1.00  1.28           H  
ATOM   2123 1HA  GLY A 134     -11.942 -13.355 -13.636  1.00  1.15           H  
ATOM   2124 2HA  GLY A 134     -11.861 -14.988 -14.252  1.00  1.15           H  
ATOM   2125  N   ALA A 135      -9.688 -14.316 -11.889  1.00  0.57           N  
ATOM   2126  CA  ALA A 135      -9.191 -14.776 -10.594  1.00  0.47           C  
ATOM   2127  C   ALA A 135      -9.352 -13.708  -9.513  1.00  0.43           C  
ATOM   2128  O   ALA A 135      -8.880 -13.881  -8.390  1.00  0.45           O  
ATOM   2129  CB  ALA A 135      -7.731 -15.191 -10.709  1.00  0.70           C  
ATOM   2130  H   ALA A 135      -9.114 -13.678 -12.426  1.00  0.68           H  
ATOM   2131  HA  ALA A 135      -9.781 -15.639 -10.293  1.00  0.56           H  
ATOM   2132 1HB  ALA A 135      -7.379 -15.562  -9.746  1.00  0.85           H  
ATOM   2133 2HB  ALA A 135      -7.636 -15.979 -11.457  1.00  0.85           H  
ATOM   2134 3HB  ALA A 135      -7.134 -14.336 -11.009  1.00  0.85           H  
ATOM   2135  N   VAL A 136     -10.001 -12.597  -9.849  1.00  0.44           N  
ATOM   2136  CA  VAL A 136     -10.180 -11.512  -8.895  1.00  0.42           C  
ATOM   2137  C   VAL A 136     -11.651 -11.200  -8.643  1.00  0.48           C  
ATOM   2138  O   VAL A 136     -12.420 -10.966  -9.577  1.00  0.60           O  
ATOM   2139  CB  VAL A 136      -9.456 -10.251  -9.401  1.00  0.63           C  
ATOM   2140  CG1 VAL A 136      -9.678  -9.093  -8.452  1.00  0.63           C  
ATOM   2141  CG2 VAL A 136      -7.972 -10.537  -9.524  1.00  0.63           C  
ATOM   2142  H   VAL A 136     -10.377 -12.493 -10.779  1.00  0.53           H  
ATOM   2143  HA  VAL A 136      -9.729 -11.814  -7.948  1.00  0.50           H  
ATOM   2144  HB  VAL A 136      -9.864  -9.973 -10.371  1.00  0.76           H  
ATOM   2145 1HG1 VAL A 136      -9.165  -8.208  -8.829  1.00  0.76           H  
ATOM   2146 2HG1 VAL A 136     -10.744  -8.886  -8.373  1.00  0.76           H  
ATOM   2147 3HG1 VAL A 136      -9.282  -9.351  -7.472  1.00  0.76           H  
ATOM   2148 1HG2 VAL A 136      -7.459  -9.649  -9.892  1.00  0.76           H  
ATOM   2149 2HG2 VAL A 136      -7.572 -10.809  -8.547  1.00  0.76           H  
ATOM   2150 3HG2 VAL A 136      -7.818 -11.359 -10.220  1.00  0.76           H  
ATOM   2151  N   THR A 137     -12.024 -11.196  -7.366  1.00  0.46           N  
ATOM   2152  CA  THR A 137     -13.392 -10.921  -6.930  1.00  0.55           C  
ATOM   2153  C   THR A 137     -13.645  -9.412  -6.821  1.00  0.59           C  
ATOM   2154  O   THR A 137     -12.696  -8.629  -6.846  1.00  0.70           O  
ATOM   2155  CB  THR A 137     -13.665 -11.614  -5.566  1.00  0.83           C  
ATOM   2156  OG1 THR A 137     -12.752 -11.114  -4.576  1.00  0.83           O  
ATOM   2157  CG2 THR A 137     -13.516 -13.113  -5.697  1.00  0.83           C  
ATOM   2158  H   THR A 137     -11.327 -11.400  -6.664  1.00  0.55           H  
ATOM   2159  HA  THR A 137     -14.068 -11.339  -7.671  1.00  0.66           H  
ATOM   2160  HB  THR A 137     -14.675 -11.407  -5.234  1.00  0.99           H  
ATOM   2161  HG1 THR A 137     -12.597 -11.791  -3.904  1.00  0.99           H  
ATOM   2162 1HG2 THR A 137     -13.718 -13.585  -4.737  1.00  0.99           H  
ATOM   2163 2HG2 THR A 137     -14.222 -13.485  -6.437  1.00  0.99           H  
ATOM   2164 3HG2 THR A 137     -12.500 -13.339  -6.009  1.00  0.99           H  
ATOM   2165  N   PRO A 138     -14.920  -8.997  -6.715  1.00  0.67           N  
ATOM   2166  CA  PRO A 138     -15.398  -7.624  -6.560  1.00  0.77           C  
ATOM   2167  C   PRO A 138     -14.791  -6.959  -5.335  1.00  0.56           C  
ATOM   2168  O   PRO A 138     -14.489  -7.611  -4.334  1.00  1.44           O  
ATOM   2169  CB  PRO A 138     -16.915  -7.786  -6.448  1.00  1.16           C  
ATOM   2170  CG  PRO A 138     -17.213  -9.016  -7.237  1.00  1.16           C  
ATOM   2171  CD  PRO A 138     -16.033  -9.918  -7.035  1.00  1.16           C  
ATOM   2172  HA  PRO A 138     -15.143  -7.056  -7.463  1.00  0.92           H  
ATOM   2173 1HB  PRO A 138     -17.206  -7.877  -5.393  1.00  1.39           H  
ATOM   2174 2HB  PRO A 138     -17.420  -6.892  -6.844  1.00  1.39           H  
ATOM   2175 1HG  PRO A 138     -18.151  -9.468  -6.887  1.00  1.39           H  
ATOM   2176 2HG  PRO A 138     -17.366  -8.755  -8.295  1.00  1.39           H  
ATOM   2177 1HD  PRO A 138     -16.232 -10.599  -6.198  1.00  1.39           H  
ATOM   2178 2HD  PRO A 138     -15.829 -10.460  -7.969  1.00  1.39           H  
ATOM   2179  N   ILE A 139     -14.614  -5.645  -5.427  1.00  0.92           N  
ATOM   2180  CA  ILE A 139     -13.971  -4.901  -4.362  1.00  1.19           C  
ATOM   2181  C   ILE A 139     -14.928  -4.647  -3.229  1.00  0.95           C  
ATOM   2182  O   ILE A 139     -15.990  -4.051  -3.409  1.00  2.09           O  
ATOM   2183  CB  ILE A 139     -13.442  -3.559  -4.853  1.00  1.78           C  
ATOM   2184  CG1 ILE A 139     -12.408  -3.793  -5.947  1.00  1.78           C  
ATOM   2185  CG2 ILE A 139     -12.837  -2.818  -3.672  1.00  1.78           C  
ATOM   2186  CD1 ILE A 139     -13.055  -4.095  -7.277  1.00  1.78           C  
ATOM   2187  H   ILE A 139     -14.911  -5.162  -6.262  1.00  1.10           H  
ATOM   2188  HA  ILE A 139     -13.137  -5.488  -3.981  1.00  1.43           H  
ATOM   2189  HB  ILE A 139     -14.254  -2.973  -5.278  1.00  2.14           H  
ATOM   2190 1HG1 ILE A 139     -11.781  -2.913  -6.058  1.00  2.14           H  
ATOM   2191 2HG1 ILE A 139     -11.774  -4.635  -5.669  1.00  2.14           H  
ATOM   2192 1HG2 ILE A 139     -12.461  -1.854  -3.989  1.00  2.14           H  
ATOM   2193 2HG2 ILE A 139     -13.599  -2.670  -2.910  1.00  2.14           H  
ATOM   2194 3HG2 ILE A 139     -12.021  -3.408  -3.256  1.00  2.14           H  
ATOM   2195 1HD1 ILE A 139     -12.292  -4.267  -8.026  1.00  2.14           H  
ATOM   2196 2HD1 ILE A 139     -13.673  -4.987  -7.190  1.00  2.14           H  
ATOM   2197 3HD1 ILE A 139     -13.676  -3.252  -7.578  1.00  2.14           H  
ATOM   2198  N   LYS A 140     -14.539  -5.111  -2.059  1.00  1.01           N  
ATOM   2199  CA  LYS A 140     -15.348  -4.977  -0.875  1.00  1.58           C  
ATOM   2200  C   LYS A 140     -14.902  -3.776  -0.065  1.00  0.87           C  
ATOM   2201  O   LYS A 140     -13.827  -3.224  -0.305  1.00  0.77           O  
ATOM   2202  CB  LYS A 140     -15.257  -6.245  -0.043  1.00  2.37           C  
ATOM   2203  CG  LYS A 140     -15.776  -7.484  -0.756  1.00  2.37           C  
ATOM   2204  CD  LYS A 140     -15.712  -8.705   0.143  1.00  2.37           C  
ATOM   2205  CE  LYS A 140     -16.104  -9.966  -0.603  1.00  2.37           C  
ATOM   2206  NZ  LYS A 140     -16.114 -11.144   0.293  1.00  2.37           N  
ATOM   2207  H   LYS A 140     -13.650  -5.585  -1.991  1.00  1.21           H  
ATOM   2208  HA  LYS A 140     -16.386  -4.820  -1.171  1.00  1.90           H  
ATOM   2209 1HB  LYS A 140     -14.217  -6.427   0.231  1.00  2.84           H  
ATOM   2210 2HB  LYS A 140     -15.826  -6.123   0.879  1.00  2.84           H  
ATOM   2211 1HG  LYS A 140     -16.811  -7.323  -1.059  1.00  2.84           H  
ATOM   2212 2HG  LYS A 140     -15.179  -7.669  -1.649  1.00  2.84           H  
ATOM   2213 1HD  LYS A 140     -14.697  -8.827   0.523  1.00  2.84           H  
ATOM   2214 2HD  LYS A 140     -16.386  -8.573   0.990  1.00  2.84           H  
ATOM   2215 1HE  LYS A 140     -17.092  -9.845  -1.045  1.00  2.84           H  
ATOM   2216 2HE  LYS A 140     -15.380 -10.139  -1.400  1.00  2.84           H  
ATOM   2217 1HZ  LYS A 140     -16.363 -11.969  -0.237  1.00  2.84           H  
ATOM   2218 2HZ  LYS A 140     -15.202 -11.270   0.717  1.00  2.84           H  
ATOM   2219 3HZ  LYS A 140     -16.796 -11.000   1.023  1.00  2.84           H  
ATOM   2220  N   ASN A 141     -15.742  -3.383   0.880  1.00  1.59           N  
ATOM   2221  CA  ASN A 141     -15.456  -2.290   1.792  1.00  1.11           C  
ATOM   2222  C   ASN A 141     -15.517  -2.829   3.209  1.00  1.20           C  
ATOM   2223  O   ASN A 141     -16.593  -3.144   3.720  1.00  1.89           O  
ATOM   2224  CB  ASN A 141     -16.414  -1.135   1.598  1.00  1.67           C  
ATOM   2225  CG  ASN A 141     -16.070   0.060   2.452  1.00  1.67           C  
ATOM   2226  OD1 ASN A 141     -15.391  -0.042   3.483  1.00  1.67           O  
ATOM   2227  ND2 ASN A 141     -16.537   1.210   2.037  1.00  1.67           N  
ATOM   2228  H   ASN A 141     -16.615  -3.880   0.986  1.00  1.91           H  
ATOM   2229  HA  ASN A 141     -14.441  -1.937   1.616  1.00  1.33           H  
ATOM   2230 1HB  ASN A 141     -16.408  -0.831   0.550  1.00  2.00           H  
ATOM   2231 2HB  ASN A 141     -17.427  -1.458   1.838  1.00  2.00           H  
ATOM   2232 1HD2 ASN A 141     -16.348   2.044   2.555  1.00  2.00           H  
ATOM   2233 2HD2 ASN A 141     -17.083   1.255   1.201  1.00  2.00           H  
ATOM   2234  N   GLN A 142     -14.353  -2.953   3.836  1.00  0.97           N  
ATOM   2235  CA  GLN A 142     -14.238  -3.505   5.184  1.00  1.40           C  
ATOM   2236  C   GLN A 142     -14.897  -2.668   6.290  1.00  1.92           C  
ATOM   2237  O   GLN A 142     -15.093  -3.159   7.406  1.00  3.96           O  
ATOM   2238  CB  GLN A 142     -12.777  -3.671   5.533  1.00  2.10           C  
ATOM   2239  CG  GLN A 142     -12.074  -2.349   5.700  1.00  2.10           C  
ATOM   2240  CD  GLN A 142     -10.625  -2.532   5.986  1.00  2.10           C  
ATOM   2241  OE1 GLN A 142     -10.260  -3.356   6.827  1.00  2.10           O  
ATOM   2242  NE2 GLN A 142      -9.787  -1.777   5.291  1.00  2.10           N  
ATOM   2243  H   GLN A 142     -13.511  -2.658   3.352  1.00  1.16           H  
ATOM   2244  HA  GLN A 142     -14.716  -4.483   5.185  1.00  1.68           H  
ATOM   2245 1HB  GLN A 142     -12.677  -4.237   6.458  1.00  2.52           H  
ATOM   2246 2HB  GLN A 142     -12.271  -4.228   4.744  1.00  2.52           H  
ATOM   2247 1HG  GLN A 142     -12.173  -1.773   4.781  1.00  2.52           H  
ATOM   2248 2HG  GLN A 142     -12.521  -1.807   6.533  1.00  2.52           H  
ATOM   2249 1HE2 GLN A 142      -8.800  -1.853   5.437  1.00  2.52           H  
ATOM   2250 2HE2 GLN A 142     -10.142  -1.132   4.614  1.00  2.52           H  
ATOM   2251  N   GLY A 143     -15.216  -1.408   6.009  1.00  1.19           N  
ATOM   2252  CA  GLY A 143     -15.843  -0.572   7.020  1.00  1.60           C  
ATOM   2253  C   GLY A 143     -14.809   0.230   7.793  1.00  2.17           C  
ATOM   2254  O   GLY A 143     -13.860   0.763   7.217  1.00  4.95           O  
ATOM   2255  H   GLY A 143     -15.051  -1.025   5.085  1.00  1.43           H  
ATOM   2256 1HA  GLY A 143     -16.550   0.106   6.541  1.00  1.92           H  
ATOM   2257 2HA  GLY A 143     -16.414  -1.195   7.707  1.00  1.92           H  
ATOM   2258  N   GLN A 144     -15.007   0.312   9.108  1.00  3.74           N  
ATOM   2259  CA  GLN A 144     -14.131   1.081   9.984  1.00  5.29           C  
ATOM   2260  C   GLN A 144     -13.379   0.172  10.958  1.00  9.44           C  
ATOM   2261  O   GLN A 144     -12.922   0.626  12.007  1.00 37.33           O  
ATOM   2262  CB  GLN A 144     -14.947   2.108  10.779  1.00  7.94           C  
ATOM   2263  CG  GLN A 144     -15.695   3.108   9.914  1.00  7.94           C  
ATOM   2264  CD  GLN A 144     -16.413   4.178  10.723  1.00  7.94           C  
ATOM   2265  OE1 GLN A 144     -15.910   5.300  10.862  1.00  7.94           O  
ATOM   2266  NE2 GLN A 144     -17.580   3.840  11.263  1.00  7.94           N  
ATOM   2267  H   GLN A 144     -15.805  -0.161   9.512  1.00  4.49           H  
ATOM   2268  HA  GLN A 144     -13.397   1.604   9.373  1.00  6.35           H  
ATOM   2269 1HB  GLN A 144     -15.677   1.589  11.400  1.00  9.52           H  
ATOM   2270 2HB  GLN A 144     -14.285   2.662  11.444  1.00  9.52           H  
ATOM   2271 1HG  GLN A 144     -14.988   3.590   9.248  1.00  9.52           H  
ATOM   2272 2HG  GLN A 144     -16.441   2.569   9.332  1.00  9.52           H  
ATOM   2273 1HE2 GLN A 144     -18.092   4.507  11.808  1.00  9.52           H  
ATOM   2274 2HE2 GLN A 144     -17.949   2.920  11.129  1.00  9.52           H  
ATOM   2275  N   CYS A 145     -13.277  -1.113  10.621  1.00  2.13           N  
ATOM   2276  CA  CYS A 145     -12.625  -2.078  11.496  1.00  2.54           C  
ATOM   2277  C   CYS A 145     -11.344  -2.638  10.903  1.00  2.15           C  
ATOM   2278  O   CYS A 145     -11.196  -2.749   9.687  1.00  2.59           O  
ATOM   2279  CB  CYS A 145     -13.577  -3.222  11.814  1.00  3.81           C  
ATOM   2280  SG  CYS A 145     -15.049  -2.688  12.714  1.00  3.81           S  
ATOM   2281  H   CYS A 145     -13.661  -1.433   9.744  1.00  2.56           H  
ATOM   2282  HA  CYS A 145     -12.375  -1.576  12.430  1.00  3.05           H  
ATOM   2283 1HB  CYS A 145     -13.900  -3.699  10.889  1.00  4.57           H  
ATOM   2284 2HB  CYS A 145     -13.064  -3.974  12.412  1.00  4.57           H  
ATOM   2285  HG  CYS A 145     -14.398  -2.179  13.756  1.00  4.57           H  
ATOM   2286  N   GLY A 146     -10.425  -3.000  11.795  1.00  2.41           N  
ATOM   2287  CA  GLY A 146      -9.080  -3.518  11.517  1.00  3.27           C  
ATOM   2288  C   GLY A 146      -8.997  -4.913  10.871  1.00  2.10           C  
ATOM   2289  O   GLY A 146      -8.257  -5.759  11.369  1.00  3.14           O  
ATOM   2290  H   GLY A 146     -10.655  -2.897  12.774  1.00  2.89           H  
ATOM   2291 1HA  GLY A 146      -8.558  -2.794  10.910  1.00  3.92           H  
ATOM   2292 2HA  GLY A 146      -8.523  -3.544  12.450  1.00  3.92           H  
ATOM   2293  N   CYS A 147      -9.769  -5.178   9.810  1.00  1.15           N  
ATOM   2294  CA  CYS A 147      -9.815  -6.525   9.242  1.00  1.25           C  
ATOM   2295  C   CYS A 147      -9.308  -6.738   7.793  1.00  0.87           C  
ATOM   2296  O   CYS A 147      -9.493  -7.833   7.262  1.00  1.52           O  
ATOM   2297  CB  CYS A 147     -11.261  -7.015   9.294  1.00  1.88           C  
ATOM   2298  SG  CYS A 147     -11.931  -7.141  10.971  1.00  1.88           S  
ATOM   2299  H   CYS A 147     -10.334  -4.439   9.415  1.00  1.38           H  
ATOM   2300  HA  CYS A 147      -9.229  -7.166   9.893  1.00  1.50           H  
ATOM   2301 1HB  CYS A 147     -11.898  -6.336   8.727  1.00  2.25           H  
ATOM   2302 2HB  CYS A 147     -11.330  -7.998   8.828  1.00  2.25           H  
ATOM   2303  HG  CYS A 147     -13.148  -7.529  10.605  1.00  2.25           H  
ATOM   2304  N   CYS A 148      -8.625  -5.763   7.171  1.00  1.04           N  
ATOM   2305  CA  CYS A 148      -8.213  -5.954   5.763  1.00  1.56           C  
ATOM   2306  C   CYS A 148      -7.120  -6.986   5.593  1.00  0.99           C  
ATOM   2307  O   CYS A 148      -6.924  -7.496   4.494  1.00  1.45           O  
ATOM   2308  CB  CYS A 148      -7.697  -4.689   5.106  1.00  2.34           C  
ATOM   2309  SG  CYS A 148      -6.072  -4.169   5.636  1.00  2.34           S  
ATOM   2310  H   CYS A 148      -8.455  -4.885   7.631  1.00  1.25           H  
ATOM   2311  HA  CYS A 148      -9.081  -6.279   5.202  1.00  1.87           H  
ATOM   2312 1HB  CYS A 148      -7.666  -4.834   4.026  1.00  2.81           H  
ATOM   2313 2HB  CYS A 148      -8.382  -3.879   5.301  1.00  2.81           H  
ATOM   2314  HG  CYS A 148      -6.018  -3.094   4.857  1.00  2.81           H  
ATOM   2315  N   TRP A 149      -6.418  -7.316   6.667  1.00  0.84           N  
ATOM   2316  CA  TRP A 149      -5.431  -8.378   6.626  1.00  0.81           C  
ATOM   2317  C   TRP A 149      -6.102  -9.726   6.313  1.00  0.90           C  
ATOM   2318  O   TRP A 149      -5.476 -10.621   5.738  1.00  2.02           O  
ATOM   2319  CB  TRP A 149      -4.696  -8.408   7.959  1.00  1.22           C  
ATOM   2320  CG  TRP A 149      -5.642  -8.633   9.075  1.00  1.22           C  
ATOM   2321  CD1 TRP A 149      -6.274  -7.671   9.797  1.00  1.22           C  
ATOM   2322  CD2 TRP A 149      -6.104  -9.896   9.594  1.00  1.22           C  
ATOM   2323  NE1 TRP A 149      -7.107  -8.246  10.720  1.00  1.22           N  
ATOM   2324  CE2 TRP A 149      -7.023  -9.604  10.603  1.00  1.22           C  
ATOM   2325  CE3 TRP A 149      -5.823 -11.229   9.276  1.00  1.22           C  
ATOM   2326  CZ2 TRP A 149      -7.682 -10.596  11.298  1.00  1.22           C  
ATOM   2327  CZ3 TRP A 149      -6.485 -12.223   9.977  1.00  1.22           C  
ATOM   2328  CH2 TRP A 149      -7.392 -11.910  10.951  1.00  1.22           C  
ATOM   2329  H   TRP A 149      -6.587  -6.840   7.541  1.00  1.01           H  
ATOM   2330  HA  TRP A 149      -4.718  -8.165   5.837  1.00  0.97           H  
ATOM   2331 1HB  TRP A 149      -3.969  -9.214   7.962  1.00  1.46           H  
ATOM   2332 2HB  TRP A 149      -4.166  -7.470   8.122  1.00  1.46           H  
ATOM   2333  HD1 TRP A 149      -6.148  -6.599   9.654  1.00  1.46           H  
ATOM   2334  HE1 TRP A 149      -7.695  -7.745  11.373  1.00  1.46           H  
ATOM   2335  HE3 TRP A 149      -5.108 -11.478   8.493  1.00  1.46           H  
ATOM   2336  HZ2 TRP A 149      -8.405 -10.376  12.083  1.00  1.46           H  
ATOM   2337  HZ3 TRP A 149      -6.275 -13.261   9.734  1.00  1.46           H  
ATOM   2338  HH2 TRP A 149      -7.898 -12.720  11.471  1.00  1.46           H  
ATOM   2339  N   ALA A 150      -7.396  -9.841   6.652  1.00  0.52           N  
ATOM   2340  CA  ALA A 150      -8.168 -11.030   6.364  1.00  0.69           C  
ATOM   2341  C   ALA A 150      -8.678 -10.921   4.949  1.00  0.56           C  
ATOM   2342  O   ALA A 150      -8.671 -11.903   4.217  1.00  0.66           O  
ATOM   2343  CB  ALA A 150      -9.314 -11.199   7.351  1.00  1.03           C  
ATOM   2344  H   ALA A 150      -7.874  -9.078   7.110  1.00  0.62           H  
ATOM   2345  HA  ALA A 150      -7.510 -11.897   6.427  1.00  0.83           H  
ATOM   2346 1HB  ALA A 150      -9.873 -12.103   7.110  1.00  1.24           H  
ATOM   2347 2HB  ALA A 150      -8.914 -11.279   8.362  1.00  1.24           H  
ATOM   2348 3HB  ALA A 150      -9.977 -10.338   7.292  1.00  1.24           H  
ATOM   2349  N   PHE A 151      -9.053  -9.707   4.535  1.00  0.55           N  
ATOM   2350  CA  PHE A 151      -9.503  -9.497   3.159  1.00  0.56           C  
ATOM   2351  C   PHE A 151      -8.395  -9.797   2.164  1.00  0.69           C  
ATOM   2352  O   PHE A 151      -8.662 -10.353   1.102  1.00  1.35           O  
ATOM   2353  CB  PHE A 151      -9.978  -8.053   2.934  1.00  0.84           C  
ATOM   2354  CG  PHE A 151     -11.362  -7.742   3.431  1.00  0.84           C  
ATOM   2355  CD1 PHE A 151     -11.584  -7.409   4.750  1.00  0.84           C  
ATOM   2356  CD2 PHE A 151     -12.449  -7.761   2.569  1.00  0.84           C  
ATOM   2357  CE1 PHE A 151     -12.844  -7.112   5.212  1.00  0.84           C  
ATOM   2358  CE2 PHE A 151     -13.716  -7.461   3.031  1.00  0.84           C  
ATOM   2359  CZ  PHE A 151     -13.913  -7.138   4.350  1.00  0.84           C  
ATOM   2360  H   PHE A 151      -9.055  -8.937   5.198  1.00  0.66           H  
ATOM   2361  HA  PHE A 151     -10.329 -10.175   2.955  1.00  0.67           H  
ATOM   2362 1HB  PHE A 151      -9.284  -7.367   3.413  1.00  1.01           H  
ATOM   2363 2HB  PHE A 151      -9.952  -7.837   1.867  1.00  1.01           H  
ATOM   2364  HD1 PHE A 151     -10.747  -7.386   5.429  1.00  1.01           H  
ATOM   2365  HD2 PHE A 151     -12.296  -8.016   1.521  1.00  1.01           H  
ATOM   2366  HE1 PHE A 151     -12.987  -6.854   6.259  1.00  1.01           H  
ATOM   2367  HE2 PHE A 151     -14.566  -7.480   2.355  1.00  1.01           H  
ATOM   2368  HZ  PHE A 151     -14.912  -6.903   4.707  1.00  1.01           H  
ATOM   2369  N   SER A 152      -7.157  -9.450   2.509  1.00  0.37           N  
ATOM   2370  CA  SER A 152      -6.028  -9.734   1.639  1.00  0.43           C  
ATOM   2371  C   SER A 152      -5.763 -11.222   1.532  1.00  0.31           C  
ATOM   2372  O   SER A 152      -5.638 -11.753   0.424  1.00  0.34           O  
ATOM   2373  CB  SER A 152      -4.775  -9.046   2.121  1.00  0.65           C  
ATOM   2374  OG  SER A 152      -3.703  -9.370   1.275  1.00  0.65           O  
ATOM   2375  H   SER A 152      -6.998  -8.966   3.380  1.00  0.44           H  
ATOM   2376  HA  SER A 152      -6.267  -9.356   0.646  1.00  0.52           H  
ATOM   2377 1HB  SER A 152      -4.933  -7.967   2.120  1.00  0.77           H  
ATOM   2378 2HB  SER A 152      -4.550  -9.346   3.143  1.00  0.77           H  
ATOM   2379  HG  SER A 152      -4.059  -9.342   0.374  1.00  0.77           H  
ATOM   2380  N   ALA A 153      -5.673 -11.895   2.684  1.00  0.24           N  
ATOM   2381  CA  ALA A 153      -5.422 -13.329   2.705  1.00  0.21           C  
ATOM   2382  C   ALA A 153      -6.528 -14.085   1.979  1.00  0.18           C  
ATOM   2383  O   ALA A 153      -6.254 -15.019   1.220  1.00  0.18           O  
ATOM   2384  CB  ALA A 153      -5.305 -13.812   4.134  1.00  0.32           C  
ATOM   2385  H   ALA A 153      -5.764 -11.409   3.573  1.00  0.29           H  
ATOM   2386  HA  ALA A 153      -4.486 -13.517   2.183  1.00  0.25           H  
ATOM   2387 1HB  ALA A 153      -5.095 -14.881   4.143  1.00  0.38           H  
ATOM   2388 2HB  ALA A 153      -4.496 -13.278   4.630  1.00  0.38           H  
ATOM   2389 3HB  ALA A 153      -6.240 -13.622   4.659  1.00  0.38           H  
ATOM   2390  N   VAL A 154      -7.769 -13.664   2.201  1.00  0.21           N  
ATOM   2391  CA  VAL A 154      -8.914 -14.254   1.542  1.00  0.36           C  
ATOM   2392  C   VAL A 154      -8.919 -14.015   0.053  1.00  0.32           C  
ATOM   2393  O   VAL A 154      -9.156 -14.949  -0.700  1.00  0.37           O  
ATOM   2394  CB  VAL A 154     -10.221 -13.740   2.153  1.00  0.54           C  
ATOM   2395  CG1 VAL A 154     -11.373 -14.155   1.292  1.00  0.54           C  
ATOM   2396  CG2 VAL A 154     -10.407 -14.371   3.516  1.00  0.54           C  
ATOM   2397  H   VAL A 154      -7.935 -12.911   2.852  1.00  0.25           H  
ATOM   2398  HA  VAL A 154      -8.876 -15.331   1.711  1.00  0.43           H  
ATOM   2399  HB  VAL A 154     -10.204 -12.652   2.225  1.00  0.65           H  
ATOM   2400 1HG1 VAL A 154     -12.310 -13.812   1.733  1.00  0.65           H  
ATOM   2401 2HG1 VAL A 154     -11.261 -13.724   0.298  1.00  0.65           H  
ATOM   2402 3HG1 VAL A 154     -11.366 -15.236   1.225  1.00  0.65           H  
ATOM   2403 1HG2 VAL A 154     -11.343 -14.029   3.951  1.00  0.65           H  
ATOM   2404 2HG2 VAL A 154     -10.435 -15.456   3.411  1.00  0.65           H  
ATOM   2405 3HG2 VAL A 154      -9.580 -14.094   4.165  1.00  0.65           H  
ATOM   2406  N   ALA A 155      -8.644 -12.788  -0.380  1.00  0.31           N  
ATOM   2407  CA  ALA A 155      -8.610 -12.486  -1.805  1.00  0.37           C  
ATOM   2408  C   ALA A 155      -7.547 -13.317  -2.506  1.00  0.31           C  
ATOM   2409  O   ALA A 155      -7.772 -13.799  -3.618  1.00  0.38           O  
ATOM   2410  CB  ALA A 155      -8.358 -11.008  -2.026  1.00  0.55           C  
ATOM   2411  H   ALA A 155      -8.471 -12.041   0.277  1.00  0.37           H  
ATOM   2412  HA  ALA A 155      -9.577 -12.748  -2.231  1.00  0.44           H  
ATOM   2413 1HB  ALA A 155      -8.358 -10.793  -3.094  1.00  0.67           H  
ATOM   2414 2HB  ALA A 155      -9.144 -10.432  -1.537  1.00  0.67           H  
ATOM   2415 3HB  ALA A 155      -7.397 -10.736  -1.601  1.00  0.67           H  
ATOM   2416  N   SER A 156      -6.399 -13.502  -1.849  1.00  0.21           N  
ATOM   2417  CA  SER A 156      -5.334 -14.322  -2.402  1.00  0.19           C  
ATOM   2418  C   SER A 156      -5.793 -15.777  -2.507  1.00  0.21           C  
ATOM   2419  O   SER A 156      -5.521 -16.446  -3.507  1.00  0.28           O  
ATOM   2420  CB  SER A 156      -4.093 -14.225  -1.534  1.00  0.29           C  
ATOM   2421  OG  SER A 156      -3.564 -12.929  -1.542  1.00  0.29           O  
ATOM   2422  H   SER A 156      -6.253 -13.057  -0.951  1.00  0.25           H  
ATOM   2423  HA  SER A 156      -5.097 -13.959  -3.401  1.00  0.23           H  
ATOM   2424 1HB  SER A 156      -4.330 -14.520  -0.513  1.00  0.34           H  
ATOM   2425 2HB  SER A 156      -3.347 -14.916  -1.915  1.00  0.34           H  
ATOM   2426  HG  SER A 156      -4.194 -12.383  -1.062  1.00  0.34           H  
ATOM   2427  N   THR A 157      -6.515 -16.242  -1.478  1.00  0.20           N  
ATOM   2428  CA  THR A 157      -7.071 -17.591  -1.425  1.00  0.25           C  
ATOM   2429  C   THR A 157      -8.095 -17.794  -2.544  1.00  0.28           C  
ATOM   2430  O   THR A 157      -8.109 -18.829  -3.207  1.00  0.34           O  
ATOM   2431  CB  THR A 157      -7.732 -17.858  -0.055  1.00  0.38           C  
ATOM   2432  OG1 THR A 157      -6.751 -17.728   0.983  1.00  0.38           O  
ATOM   2433  CG2 THR A 157      -8.327 -19.256  -0.011  1.00  0.38           C  
ATOM   2434  H   THR A 157      -6.670 -15.643  -0.676  1.00  0.24           H  
ATOM   2435  HA  THR A 157      -6.263 -18.308  -1.564  1.00  0.30           H  
ATOM   2436  HB  THR A 157      -8.524 -17.134   0.116  1.00  0.45           H  
ATOM   2437  HG1 THR A 157      -6.470 -16.807   1.041  1.00  0.45           H  
ATOM   2438 1HG2 THR A 157      -8.789 -19.424   0.961  1.00  0.45           H  
ATOM   2439 2HG2 THR A 157      -9.078 -19.355  -0.793  1.00  0.45           H  
ATOM   2440 3HG2 THR A 157      -7.544 -19.992  -0.170  1.00  0.45           H  
ATOM   2441  N   GLU A 158      -8.939 -16.791  -2.755  1.00  0.28           N  
ATOM   2442  CA  GLU A 158      -9.949 -16.819  -3.800  1.00  0.32           C  
ATOM   2443  C   GLU A 158      -9.281 -16.924  -5.175  1.00  0.33           C  
ATOM   2444  O   GLU A 158      -9.716 -17.704  -6.028  1.00  0.37           O  
ATOM   2445  CB  GLU A 158     -10.812 -15.550  -3.708  1.00  0.48           C  
ATOM   2446  CG  GLU A 158     -11.738 -15.472  -2.491  1.00  0.48           C  
ATOM   2447  CD  GLU A 158     -12.362 -14.109  -2.325  1.00  0.48           C  
ATOM   2448  OE1 GLU A 158     -11.899 -13.199  -2.974  1.00  0.48           O  
ATOM   2449  OE2 GLU A 158     -13.288 -13.965  -1.559  1.00  0.48           O  
ATOM   2450  H   GLU A 158      -8.889 -15.977  -2.163  1.00  0.34           H  
ATOM   2451  HA  GLU A 158     -10.582 -17.694  -3.655  1.00  0.38           H  
ATOM   2452 1HB  GLU A 158     -10.164 -14.674  -3.685  1.00  0.58           H  
ATOM   2453 2HB  GLU A 158     -11.433 -15.470  -4.599  1.00  0.58           H  
ATOM   2454 1HG  GLU A 158     -12.530 -16.206  -2.612  1.00  0.58           H  
ATOM   2455 2HG  GLU A 158     -11.185 -15.731  -1.593  1.00  0.58           H  
ATOM   2456  N   GLY A 159      -8.204 -16.161  -5.362  1.00  0.32           N  
ATOM   2457  CA  GLY A 159      -7.449 -16.162  -6.602  1.00  0.35           C  
ATOM   2458  C   GLY A 159      -6.837 -17.515  -6.904  1.00  0.32           C  
ATOM   2459  O   GLY A 159      -6.996 -18.021  -8.016  1.00  0.33           O  
ATOM   2460  H   GLY A 159      -7.914 -15.529  -4.627  1.00  0.38           H  
ATOM   2461 1HA  GLY A 159      -8.106 -15.877  -7.420  1.00  0.42           H  
ATOM   2462 2HA  GLY A 159      -6.664 -15.412  -6.543  1.00  0.42           H  
ATOM   2463  N   ILE A 160      -6.155 -18.112  -5.920  1.00  0.38           N  
ATOM   2464  CA  ILE A 160      -5.551 -19.422  -6.139  1.00  0.53           C  
ATOM   2465  C   ILE A 160      -6.604 -20.498  -6.377  1.00  0.48           C  
ATOM   2466  O   ILE A 160      -6.327 -21.468  -7.076  1.00  0.61           O  
ATOM   2467  CB  ILE A 160      -4.589 -19.833  -4.995  1.00  0.80           C  
ATOM   2468  CG1 ILE A 160      -3.762 -21.033  -5.446  1.00  0.80           C  
ATOM   2469  CG2 ILE A 160      -5.315 -20.163  -3.712  1.00  0.80           C  
ATOM   2470  CD1 ILE A 160      -2.865 -20.743  -6.618  1.00  0.80           C  
ATOM   2471  H   ILE A 160      -6.042 -17.649  -5.026  1.00  0.46           H  
ATOM   2472  HA  ILE A 160      -4.944 -19.357  -7.038  1.00  0.64           H  
ATOM   2473  HB  ILE A 160      -3.895 -19.014  -4.806  1.00  0.95           H  
ATOM   2474 1HG1 ILE A 160      -3.144 -21.369  -4.614  1.00  0.95           H  
ATOM   2475 2HG1 ILE A 160      -4.436 -21.842  -5.722  1.00  0.95           H  
ATOM   2476 1HG2 ILE A 160      -4.593 -20.438  -2.944  1.00  0.95           H  
ATOM   2477 2HG2 ILE A 160      -5.861 -19.287  -3.393  1.00  0.95           H  
ATOM   2478 3HG2 ILE A 160      -6.004 -20.991  -3.876  1.00  0.95           H  
ATOM   2479 1HD1 ILE A 160      -2.307 -21.640  -6.880  1.00  0.95           H  
ATOM   2480 2HD1 ILE A 160      -3.463 -20.427  -7.466  1.00  0.95           H  
ATOM   2481 3HD1 ILE A 160      -2.173 -19.954  -6.355  1.00  0.95           H  
ATOM   2482  N   ASN A 161      -7.814 -20.327  -5.840  1.00  0.49           N  
ATOM   2483  CA  ASN A 161      -8.876 -21.286  -6.113  1.00  0.60           C  
ATOM   2484  C   ASN A 161      -9.238 -21.277  -7.596  1.00  0.58           C  
ATOM   2485  O   ASN A 161      -9.374 -22.338  -8.211  1.00  0.72           O  
ATOM   2486  CB  ASN A 161     -10.096 -20.980  -5.282  1.00  0.90           C  
ATOM   2487  CG  ASN A 161      -9.905 -21.313  -3.842  1.00  0.90           C  
ATOM   2488  OD1 ASN A 161      -9.107 -22.183  -3.475  1.00  0.90           O  
ATOM   2489  ND2 ASN A 161     -10.622 -20.614  -3.008  1.00  0.90           N  
ATOM   2490  H   ASN A 161      -8.000 -19.543  -5.223  1.00  0.59           H  
ATOM   2491  HA  ASN A 161      -8.517 -22.286  -5.865  1.00  0.72           H  
ATOM   2492 1HB  ASN A 161     -10.344 -19.924  -5.366  1.00  1.08           H  
ATOM   2493 2HB  ASN A 161     -10.948 -21.544  -5.663  1.00  1.08           H  
ATOM   2494 1HD2 ASN A 161     -10.541 -20.771  -2.024  1.00  1.08           H  
ATOM   2495 2HD2 ASN A 161     -11.249 -19.916  -3.353  1.00  1.08           H  
ATOM   2496  N   GLU A 162      -9.318 -20.085  -8.187  1.00  0.52           N  
ATOM   2497  CA  GLU A 162      -9.582 -19.973  -9.618  1.00  0.60           C  
ATOM   2498  C   GLU A 162      -8.438 -20.551 -10.429  1.00  0.60           C  
ATOM   2499  O   GLU A 162      -8.651 -21.243 -11.423  1.00  0.91           O  
ATOM   2500  CB  GLU A 162      -9.791 -18.522 -10.023  1.00  0.90           C  
ATOM   2501  CG  GLU A 162      -9.973 -18.329 -11.523  1.00  0.90           C  
ATOM   2502  CD  GLU A 162     -11.228 -18.933 -12.081  1.00  0.90           C  
ATOM   2503  OE1 GLU A 162     -12.166 -19.106 -11.344  1.00  0.90           O  
ATOM   2504  OE2 GLU A 162     -11.246 -19.229 -13.253  1.00  0.90           O  
ATOM   2505  H   GLU A 162      -9.220 -19.243  -7.625  1.00  0.62           H  
ATOM   2506  HA  GLU A 162     -10.484 -20.538  -9.849  1.00  0.72           H  
ATOM   2507 1HB  GLU A 162     -10.669 -18.124  -9.517  1.00  1.08           H  
ATOM   2508 2HB  GLU A 162      -8.933 -17.927  -9.710  1.00  1.08           H  
ATOM   2509 1HG  GLU A 162      -9.962 -17.269 -11.748  1.00  1.08           H  
ATOM   2510 2HG  GLU A 162      -9.119 -18.777 -12.027  1.00  1.08           H  
ATOM   2511  N   ILE A 163      -7.221 -20.269  -9.996  1.00  0.49           N  
ATOM   2512  CA  ILE A 163      -6.024 -20.767 -10.644  1.00  0.90           C  
ATOM   2513  C   ILE A 163      -5.911 -22.294 -10.606  1.00  0.67           C  
ATOM   2514  O   ILE A 163      -5.516 -22.914 -11.595  1.00  1.36           O  
ATOM   2515  CB  ILE A 163      -4.794 -20.137 -10.000  1.00  1.35           C  
ATOM   2516  CG1 ILE A 163      -4.772 -18.645 -10.328  1.00  1.35           C  
ATOM   2517  CG2 ILE A 163      -3.522 -20.824 -10.469  1.00  1.35           C  
ATOM   2518  CD1 ILE A 163      -3.779 -17.859  -9.518  1.00  1.35           C  
ATOM   2519  H   ILE A 163      -7.113 -19.664  -9.188  1.00  0.59           H  
ATOM   2520  HA  ILE A 163      -6.052 -20.457 -11.689  1.00  1.08           H  
ATOM   2521  HB  ILE A 163      -4.877 -20.231  -8.924  1.00  1.62           H  
ATOM   2522 1HG1 ILE A 163      -4.529 -18.524 -11.382  1.00  1.62           H  
ATOM   2523 2HG1 ILE A 163      -5.763 -18.229 -10.158  1.00  1.62           H  
ATOM   2524 1HG2 ILE A 163      -2.659 -20.363  -9.988  1.00  1.62           H  
ATOM   2525 2HG2 ILE A 163      -3.561 -21.880 -10.206  1.00  1.62           H  
ATOM   2526 3HG2 ILE A 163      -3.431 -20.723 -11.551  1.00  1.62           H  
ATOM   2527 1HD1 ILE A 163      -3.820 -16.811  -9.813  1.00  1.62           H  
ATOM   2528 2HD1 ILE A 163      -4.018 -17.948  -8.459  1.00  1.62           H  
ATOM   2529 3HD1 ILE A 163      -2.778 -18.247  -9.698  1.00  1.62           H  
ATOM   2530  N   LYS A 164      -6.240 -22.892  -9.463  1.00  0.60           N  
ATOM   2531  CA  LYS A 164      -6.110 -24.333  -9.276  1.00  0.87           C  
ATOM   2532  C   LYS A 164      -7.376 -25.137  -9.590  1.00  0.97           C  
ATOM   2533  O   LYS A 164      -7.328 -26.067 -10.397  1.00  1.65           O  
ATOM   2534  CB  LYS A 164      -5.671 -24.625  -7.843  1.00  1.30           C  
ATOM   2535  CG  LYS A 164      -4.277 -24.120  -7.511  1.00  1.30           C  
ATOM   2536  CD  LYS A 164      -3.218 -24.858  -8.311  1.00  1.30           C  
ATOM   2537  CE  LYS A 164      -1.817 -24.414  -7.922  1.00  1.30           C  
ATOM   2538  NZ  LYS A 164      -0.771 -25.144  -8.688  1.00  1.30           N  
ATOM   2539  H   LYS A 164      -6.553 -22.332  -8.684  1.00  0.72           H  
ATOM   2540  HA  LYS A 164      -5.327 -24.688  -9.947  1.00  1.04           H  
ATOM   2541 1HB  LYS A 164      -6.368 -24.165  -7.143  1.00  1.57           H  
ATOM   2542 2HB  LYS A 164      -5.687 -25.701  -7.666  1.00  1.57           H  
ATOM   2543 1HG  LYS A 164      -4.218 -23.056  -7.738  1.00  1.57           H  
ATOM   2544 2HG  LYS A 164      -4.078 -24.263  -6.450  1.00  1.57           H  
ATOM   2545 1HD  LYS A 164      -3.311 -25.930  -8.132  1.00  1.57           H  
ATOM   2546 2HD  LYS A 164      -3.368 -24.671  -9.374  1.00  1.57           H  
ATOM   2547 1HE  LYS A 164      -1.714 -23.348  -8.114  1.00  1.57           H  
ATOM   2548 2HE  LYS A 164      -1.667 -24.595  -6.858  1.00  1.57           H  
ATOM   2549 1HZ  LYS A 164       0.142 -24.822  -8.401  1.00  1.57           H  
ATOM   2550 2HZ  LYS A 164      -0.852 -26.135  -8.506  1.00  1.57           H  
ATOM   2551 3HZ  LYS A 164      -0.894 -24.972  -9.676  1.00  1.57           H  
ATOM   2552  N   SER A 165      -8.496 -24.820  -8.936  1.00  1.39           N  
ATOM   2553  CA  SER A 165      -9.729 -25.574  -9.167  1.00  1.58           C  
ATOM   2554  C   SER A 165     -10.496 -25.077 -10.381  1.00  1.28           C  
ATOM   2555  O   SER A 165     -11.205 -25.846 -11.031  1.00  1.48           O  
ATOM   2556  CB  SER A 165     -10.647 -25.475  -7.970  1.00  2.37           C  
ATOM   2557  OG  SER A 165     -11.134 -24.167  -7.830  1.00  2.37           O  
ATOM   2558  H   SER A 165      -8.512 -24.045  -8.288  1.00  1.67           H  
ATOM   2559  HA  SER A 165      -9.468 -26.621  -9.329  1.00  1.90           H  
ATOM   2560 1HB  SER A 165     -11.480 -26.167  -8.089  1.00  2.84           H  
ATOM   2561 2HB  SER A 165     -10.105 -25.764  -7.070  1.00  2.84           H  
ATOM   2562  HG  SER A 165     -10.357 -23.610  -7.735  1.00  2.84           H  
ATOM   2563  N   GLY A 166     -10.340 -23.795 -10.698  1.00  1.16           N  
ATOM   2564  CA  GLY A 166     -11.040 -23.220 -11.837  1.00  1.23           C  
ATOM   2565  C   GLY A 166     -12.314 -22.489 -11.416  1.00  1.21           C  
ATOM   2566  O   GLY A 166     -13.025 -21.949 -12.265  1.00  2.84           O  
ATOM   2567  H   GLY A 166      -9.759 -23.201 -10.119  1.00  1.39           H  
ATOM   2568 1HA  GLY A 166     -10.381 -22.533 -12.364  1.00  1.48           H  
ATOM   2569 2HA  GLY A 166     -11.293 -24.012 -12.541  1.00  1.48           H  
ATOM   2570  N   THR A 167     -12.615 -22.483 -10.113  1.00  1.41           N  
ATOM   2571  CA  THR A 167     -13.803 -21.789  -9.626  1.00  1.51           C  
ATOM   2572  C   THR A 167     -13.462 -20.636  -8.690  1.00  1.08           C  
ATOM   2573  O   THR A 167     -12.808 -20.827  -7.664  1.00  3.59           O  
ATOM   2574  CB  THR A 167     -14.756 -22.753  -8.884  1.00  2.27           C  
ATOM   2575  OG1 THR A 167     -15.194 -23.789  -9.773  1.00  2.27           O  
ATOM   2576  CG2 THR A 167     -15.967 -21.995  -8.356  1.00  2.27           C  
ATOM   2577  H   THR A 167     -12.020 -22.960  -9.444  1.00  1.69           H  
ATOM   2578  HA  THR A 167     -14.335 -21.375 -10.483  1.00  1.81           H  
ATOM   2579  HB  THR A 167     -14.227 -23.208  -8.047  1.00  2.72           H  
ATOM   2580  HG1 THR A 167     -14.437 -24.308 -10.058  1.00  2.72           H  
ATOM   2581 1HG2 THR A 167     -16.627 -22.685  -7.832  1.00  2.72           H  
ATOM   2582 2HG2 THR A 167     -15.639 -21.215  -7.670  1.00  2.72           H  
ATOM   2583 3HG2 THR A 167     -16.504 -21.543  -9.190  1.00  2.72           H  
ATOM   2584  N   LEU A 168     -13.943 -19.445  -9.034  1.00  1.24           N  
ATOM   2585  CA  LEU A 168     -13.752 -18.273  -8.191  1.00  0.74           C  
ATOM   2586  C   LEU A 168     -15.011 -18.071  -7.356  1.00  0.69           C  
ATOM   2587  O   LEU A 168     -16.116 -18.029  -7.897  1.00  0.89           O  
ATOM   2588  CB  LEU A 168     -13.511 -17.011  -9.031  1.00  1.11           C  
ATOM   2589  CG  LEU A 168     -13.254 -15.741  -8.216  1.00  1.11           C  
ATOM   2590  CD1 LEU A 168     -11.910 -15.892  -7.522  1.00  1.11           C  
ATOM   2591  CD2 LEU A 168     -13.293 -14.515  -9.110  1.00  1.11           C  
ATOM   2592  H   LEU A 168     -14.453 -19.350  -9.902  1.00  1.49           H  
ATOM   2593  HA  LEU A 168     -12.907 -18.441  -7.526  1.00  0.89           H  
ATOM   2594 1HB  LEU A 168     -12.652 -17.176  -9.679  1.00  1.33           H  
ATOM   2595 2HB  LEU A 168     -14.386 -16.835  -9.657  1.00  1.33           H  
ATOM   2596  HG  LEU A 168     -14.019 -15.644  -7.446  1.00  1.33           H  
ATOM   2597 1HD1 LEU A 168     -11.702 -15.016  -6.914  1.00  1.33           H  
ATOM   2598 2HD1 LEU A 168     -11.932 -16.776  -6.885  1.00  1.33           H  
ATOM   2599 3HD1 LEU A 168     -11.127 -16.004  -8.271  1.00  1.33           H  
ATOM   2600 1HD2 LEU A 168     -13.111 -13.626  -8.512  1.00  1.33           H  
ATOM   2601 2HD2 LEU A 168     -12.527 -14.595  -9.870  1.00  1.33           H  
ATOM   2602 3HD2 LEU A 168     -14.272 -14.439  -9.583  1.00  1.33           H  
ATOM   2603  N   SER A 169     -14.853 -17.944  -6.046  1.00  0.58           N  
ATOM   2604  CA  SER A 169     -16.006 -17.738  -5.176  1.00  0.67           C  
ATOM   2605  C   SER A 169     -15.622 -16.961  -3.935  1.00  0.85           C  
ATOM   2606  O   SER A 169     -14.566 -17.196  -3.353  1.00  1.73           O  
ATOM   2607  CB  SER A 169     -16.612 -19.066  -4.774  1.00  1.01           C  
ATOM   2608  OG  SER A 169     -17.702 -18.877  -3.912  1.00  1.01           O  
ATOM   2609  H   SER A 169     -13.927 -17.989  -5.646  1.00  0.70           H  
ATOM   2610  HA  SER A 169     -16.755 -17.162  -5.723  1.00  0.80           H  
ATOM   2611 1HB  SER A 169     -16.938 -19.601  -5.665  1.00  1.21           H  
ATOM   2612 2HB  SER A 169     -15.856 -19.677  -4.282  1.00  1.21           H  
ATOM   2613  HG  SER A 169     -17.350 -18.443  -3.130  1.00  1.21           H  
ATOM   2614  N   SER A 170     -16.495 -16.047  -3.523  1.00  0.73           N  
ATOM   2615  CA  SER A 170     -16.246 -15.220  -2.350  1.00  1.20           C  
ATOM   2616  C   SER A 170     -16.196 -16.024  -1.057  1.00  0.79           C  
ATOM   2617  O   SER A 170     -17.112 -16.794  -0.767  1.00  0.82           O  
ATOM   2618  CB  SER A 170     -17.311 -14.155  -2.227  1.00  1.80           C  
ATOM   2619  OG  SER A 170     -17.154 -13.443  -1.032  1.00  1.80           O  
ATOM   2620  H   SER A 170     -17.351 -15.915  -4.044  1.00  0.88           H  
ATOM   2621  HA  SER A 170     -15.286 -14.732  -2.486  1.00  1.44           H  
ATOM   2622 1HB  SER A 170     -17.252 -13.472  -3.074  1.00  2.16           H  
ATOM   2623 2HB  SER A 170     -18.294 -14.623  -2.249  1.00  2.16           H  
ATOM   2624  HG  SER A 170     -17.971 -12.950  -0.894  1.00  2.16           H  
ATOM   2625  N   LEU A 171     -15.134 -15.815  -0.280  1.00  0.79           N  
ATOM   2626  CA  LEU A 171     -14.928 -16.517   0.987  1.00  0.62           C  
ATOM   2627  C   LEU A 171     -15.078 -15.590   2.194  1.00  0.59           C  
ATOM   2628  O   LEU A 171     -14.925 -14.375   2.076  1.00  0.74           O  
ATOM   2629  CB  LEU A 171     -13.564 -17.183   0.967  1.00  0.93           C  
ATOM   2630  CG  LEU A 171     -13.363 -18.185  -0.168  1.00  0.93           C  
ATOM   2631  CD1 LEU A 171     -11.920 -18.645  -0.176  1.00  0.93           C  
ATOM   2632  CD2 LEU A 171     -14.318 -19.358   0.029  1.00  0.93           C  
ATOM   2633  H   LEU A 171     -14.427 -15.160  -0.600  1.00  0.95           H  
ATOM   2634  HA  LEU A 171     -15.671 -17.289   1.064  1.00  0.74           H  
ATOM   2635 1HB  LEU A 171     -12.819 -16.419   0.841  1.00  1.12           H  
ATOM   2636 2HB  LEU A 171     -13.395 -17.695   1.914  1.00  1.12           H  
ATOM   2637  HG  LEU A 171     -13.569 -17.706  -1.124  1.00  1.12           H  
ATOM   2638 1HD1 LEU A 171     -11.773 -19.355  -0.986  1.00  1.12           H  
ATOM   2639 2HD1 LEU A 171     -11.266 -17.785  -0.324  1.00  1.12           H  
ATOM   2640 3HD1 LEU A 171     -11.682 -19.119   0.767  1.00  1.12           H  
ATOM   2641 1HD2 LEU A 171     -14.181 -20.077  -0.779  1.00  1.12           H  
ATOM   2642 2HD2 LEU A 171     -14.112 -19.841   0.983  1.00  1.12           H  
ATOM   2643 3HD2 LEU A 171     -15.344 -18.994   0.021  1.00  1.12           H  
ATOM   2644  N   SER A 172     -15.401 -16.169   3.354  1.00  0.57           N  
ATOM   2645  CA  SER A 172     -15.696 -15.381   4.557  1.00  0.62           C  
ATOM   2646  C   SER A 172     -14.487 -14.842   5.338  1.00  0.69           C  
ATOM   2647  O   SER A 172     -13.848 -15.563   6.116  1.00  1.00           O  
ATOM   2648  CB  SER A 172     -16.519 -16.209   5.515  1.00  0.93           C  
ATOM   2649  OG  SER A 172     -16.775 -15.497   6.696  1.00  0.93           O  
ATOM   2650  H   SER A 172     -15.500 -17.177   3.385  1.00  0.68           H  
ATOM   2651  HA  SER A 172     -16.292 -14.522   4.246  1.00  0.74           H  
ATOM   2652 1HB  SER A 172     -17.460 -16.494   5.048  1.00  1.12           H  
ATOM   2653 2HB  SER A 172     -15.979 -17.125   5.751  1.00  1.12           H  
ATOM   2654  HG  SER A 172     -17.655 -15.124   6.584  1.00  1.12           H  
ATOM   2655  N   GLU A 173     -14.247 -13.536   5.192  1.00  1.06           N  
ATOM   2656  CA  GLU A 173     -13.205 -12.842   5.941  1.00  1.55           C  
ATOM   2657  C   GLU A 173     -13.554 -12.829   7.421  1.00  0.87           C  
ATOM   2658  O   GLU A 173     -12.670 -12.869   8.280  1.00  0.93           O  
ATOM   2659  CB  GLU A 173     -13.067 -11.395   5.461  1.00  2.33           C  
ATOM   2660  CG  GLU A 173     -12.702 -11.237   4.001  1.00  2.33           C  
ATOM   2661  CD  GLU A 173     -13.899 -11.284   3.090  1.00  2.33           C  
ATOM   2662  OE1 GLU A 173     -14.999 -11.352   3.585  1.00  2.33           O  
ATOM   2663  OE2 GLU A 173     -13.720 -11.245   1.894  1.00  2.33           O  
ATOM   2664  H   GLU A 173     -14.806 -13.009   4.537  1.00  1.27           H  
ATOM   2665  HA  GLU A 173     -12.261 -13.368   5.808  1.00  1.86           H  
ATOM   2666 1HB  GLU A 173     -14.005 -10.864   5.626  1.00  2.79           H  
ATOM   2667 2HB  GLU A 173     -12.300 -10.891   6.049  1.00  2.79           H  
ATOM   2668 1HG  GLU A 173     -12.211 -10.280   3.880  1.00  2.79           H  
ATOM   2669 2HG  GLU A 173     -11.999 -12.013   3.718  1.00  2.79           H  
ATOM   2670  N   GLN A 174     -14.866 -12.786   7.686  1.00  0.86           N  
ATOM   2671  CA  GLN A 174     -15.445 -12.740   9.018  1.00  0.78           C  
ATOM   2672  C   GLN A 174     -15.122 -14.007   9.782  1.00  0.60           C  
ATOM   2673  O   GLN A 174     -14.812 -13.945  10.970  1.00  0.62           O  
ATOM   2674  CB  GLN A 174     -16.959 -12.556   8.897  1.00  1.17           C  
ATOM   2675  CG  GLN A 174     -17.714 -12.278  10.186  1.00  1.17           C  
ATOM   2676  CD  GLN A 174     -17.367 -10.934  10.801  1.00  1.17           C  
ATOM   2677  OE1 GLN A 174     -17.298  -9.919  10.099  1.00  1.17           O  
ATOM   2678  NE2 GLN A 174     -17.184 -10.919  12.113  1.00  1.17           N  
ATOM   2679  H   GLN A 174     -15.505 -12.767   6.904  1.00  1.03           H  
ATOM   2680  HA  GLN A 174     -15.019 -11.894   9.556  1.00  0.94           H  
ATOM   2681 1HB  GLN A 174     -17.140 -11.727   8.228  1.00  1.40           H  
ATOM   2682 2HB  GLN A 174     -17.398 -13.443   8.439  1.00  1.40           H  
ATOM   2683 1HG  GLN A 174     -18.784 -12.298   9.983  1.00  1.40           H  
ATOM   2684 2HG  GLN A 174     -17.458 -13.048  10.912  1.00  1.40           H  
ATOM   2685 1HE2 GLN A 174     -16.967 -10.072  12.601  1.00  1.40           H  
ATOM   2686 2HE2 GLN A 174     -17.265 -11.770  12.636  1.00  1.40           H  
ATOM   2687  N   GLU A 175     -15.150 -15.149   9.084  1.00  0.57           N  
ATOM   2688  CA  GLU A 175     -14.785 -16.424   9.679  1.00  0.62           C  
ATOM   2689  C   GLU A 175     -13.413 -16.374  10.274  1.00  0.59           C  
ATOM   2690  O   GLU A 175     -13.227 -16.745  11.431  1.00  0.84           O  
ATOM   2691  CB  GLU A 175     -14.826 -17.548   8.656  1.00  0.93           C  
ATOM   2692  CG  GLU A 175     -14.390 -18.884   9.226  1.00  0.93           C  
ATOM   2693  CD  GLU A 175     -14.484 -19.994   8.233  1.00  0.93           C  
ATOM   2694  OE1 GLU A 175     -15.106 -19.788   7.221  1.00  0.93           O  
ATOM   2695  OE2 GLU A 175     -13.937 -21.044   8.471  1.00  0.93           O  
ATOM   2696  H   GLU A 175     -15.458 -15.145   8.120  1.00  0.68           H  
ATOM   2697  HA  GLU A 175     -15.491 -16.649  10.478  1.00  0.74           H  
ATOM   2698 1HB  GLU A 175     -15.837 -17.656   8.264  1.00  1.12           H  
ATOM   2699 2HB  GLU A 175     -14.171 -17.312   7.819  1.00  1.12           H  
ATOM   2700 1HG  GLU A 175     -13.357 -18.802   9.565  1.00  1.12           H  
ATOM   2701 2HG  GLU A 175     -15.010 -19.106  10.088  1.00  1.12           H  
ATOM   2702  N   ILE A 176     -12.453 -15.910   9.486  1.00  0.58           N  
ATOM   2703  CA  ILE A 176     -11.089 -15.827   9.980  1.00  0.86           C  
ATOM   2704  C   ILE A 176     -11.030 -14.907  11.193  1.00  0.78           C  
ATOM   2705  O   ILE A 176     -10.556 -15.294  12.258  1.00  1.43           O  
ATOM   2706  CB  ILE A 176     -10.149 -15.310   8.893  1.00  1.29           C  
ATOM   2707  CG1 ILE A 176     -10.039 -16.337   7.775  1.00  1.29           C  
ATOM   2708  CG2 ILE A 176      -8.783 -15.032   9.490  1.00  1.29           C  
ATOM   2709  CD1 ILE A 176      -9.384 -15.790   6.544  1.00  1.29           C  
ATOM   2710  H   ILE A 176     -12.682 -15.634   8.529  1.00  0.70           H  
ATOM   2711  HA  ILE A 176     -10.763 -16.821  10.282  1.00  1.03           H  
ATOM   2712  HB  ILE A 176     -10.552 -14.394   8.463  1.00  1.55           H  
ATOM   2713 1HG1 ILE A 176      -9.455 -17.182   8.125  1.00  1.55           H  
ATOM   2714 2HG1 ILE A 176     -11.036 -16.691   7.510  1.00  1.55           H  
ATOM   2715 1HG2 ILE A 176      -8.116 -14.657   8.715  1.00  1.55           H  
ATOM   2716 2HG2 ILE A 176      -8.879 -14.288  10.277  1.00  1.55           H  
ATOM   2717 3HG2 ILE A 176      -8.373 -15.952   9.909  1.00  1.55           H  
ATOM   2718 1HD1 ILE A 176      -9.330 -16.564   5.779  1.00  1.55           H  
ATOM   2719 2HD1 ILE A 176      -9.973 -14.951   6.178  1.00  1.55           H  
ATOM   2720 3HD1 ILE A 176      -8.386 -15.449   6.787  1.00  1.55           H  
ATOM   2721  N   VAL A 177     -11.591 -13.709  11.059  1.00  0.55           N  
ATOM   2722  CA  VAL A 177     -11.638 -12.745  12.160  1.00  0.66           C  
ATOM   2723  C   VAL A 177     -12.206 -13.318  13.470  1.00  0.73           C  
ATOM   2724  O   VAL A 177     -11.736 -12.973  14.559  1.00  1.25           O  
ATOM   2725  CB  VAL A 177     -12.465 -11.517  11.732  1.00  0.99           C  
ATOM   2726  CG1 VAL A 177     -12.745 -10.615  12.926  1.00  0.99           C  
ATOM   2727  CG2 VAL A 177     -11.692 -10.754  10.666  1.00  0.99           C  
ATOM   2728  H   VAL A 177     -11.987 -13.443  10.164  1.00  0.66           H  
ATOM   2729  HA  VAL A 177     -10.618 -12.411  12.352  1.00  0.79           H  
ATOM   2730  HB  VAL A 177     -13.422 -11.848  11.331  1.00  1.19           H  
ATOM   2731 1HG1 VAL A 177     -13.333  -9.756  12.603  1.00  1.19           H  
ATOM   2732 2HG1 VAL A 177     -13.301 -11.172  13.680  1.00  1.19           H  
ATOM   2733 3HG1 VAL A 177     -11.805 -10.271  13.348  1.00  1.19           H  
ATOM   2734 1HG2 VAL A 177     -12.273  -9.891  10.345  1.00  1.19           H  
ATOM   2735 2HG2 VAL A 177     -10.740 -10.419  11.079  1.00  1.19           H  
ATOM   2736 3HG2 VAL A 177     -11.506 -11.403   9.812  1.00  1.19           H  
ATOM   2737  N   ASP A 178     -13.224 -14.171  13.362  1.00  0.53           N  
ATOM   2738  CA  ASP A 178     -13.867 -14.758  14.529  1.00  0.77           C  
ATOM   2739  C   ASP A 178     -13.346 -16.140  14.957  1.00  1.33           C  
ATOM   2740  O   ASP A 178     -13.721 -16.629  16.025  1.00  5.58           O  
ATOM   2741  CB  ASP A 178     -15.362 -14.861  14.265  1.00  1.16           C  
ATOM   2742  CG  ASP A 178     -15.998 -13.500  14.110  1.00  1.16           C  
ATOM   2743  OD1 ASP A 178     -15.418 -12.551  14.586  1.00  1.16           O  
ATOM   2744  OD2 ASP A 178     -17.064 -13.405  13.544  1.00  1.16           O  
ATOM   2745  H   ASP A 178     -13.585 -14.397  12.445  1.00  0.64           H  
ATOM   2746  HA  ASP A 178     -13.716 -14.078  15.366  1.00  0.92           H  
ATOM   2747 1HB  ASP A 178     -15.538 -15.442  13.359  1.00  1.39           H  
ATOM   2748 2HB  ASP A 178     -15.840 -15.379  15.089  1.00  1.39           H  
ATOM   2749  N   CYS A 179     -12.516 -16.786  14.137  1.00  2.23           N  
ATOM   2750  CA  CYS A 179     -12.051 -18.136  14.456  1.00  2.91           C  
ATOM   2751  C   CYS A 179     -10.540 -18.246  14.679  1.00  4.19           C  
ATOM   2752  O   CYS A 179     -10.073 -19.066  15.473  1.00 16.24           O  
ATOM   2753  CB  CYS A 179     -12.450 -19.092  13.346  1.00  4.37           C  
ATOM   2754  SG  CYS A 179     -14.224 -19.209  13.037  1.00  4.37           S  
ATOM   2755  H   CYS A 179     -12.204 -16.358  13.272  1.00  2.68           H  
ATOM   2756  HA  CYS A 179     -12.549 -18.452  15.375  1.00  3.49           H  
ATOM   2757 1HB  CYS A 179     -11.976 -18.769  12.422  1.00  5.24           H  
ATOM   2758 2HB  CYS A 179     -12.080 -20.091  13.577  1.00  5.24           H  
ATOM   2759  HG  CYS A 179     -14.118 -20.107  12.065  1.00  5.24           H  
ATOM   2760  N   ASP A 180      -9.769 -17.437  13.963  1.00 13.20           N  
ATOM   2761  CA  ASP A 180      -8.320 -17.504  14.047  1.00 17.76           C  
ATOM   2762  C   ASP A 180      -7.766 -16.878  15.324  1.00 13.27           C  
ATOM   2763  O   ASP A 180      -7.419 -15.703  15.364  1.00 39.16           O  
ATOM   2764  CB  ASP A 180      -7.708 -16.827  12.824  1.00 26.64           C  
ATOM   2765  CG  ASP A 180      -6.199 -16.911  12.801  1.00 26.64           C  
ATOM   2766  OD1 ASP A 180      -5.634 -17.301  13.795  1.00 26.64           O  
ATOM   2767  OD2 ASP A 180      -5.618 -16.582  11.797  1.00 26.64           O  
ATOM   2768  H   ASP A 180     -10.179 -16.769  13.329  1.00 15.84           H  
ATOM   2769  HA  ASP A 180      -8.028 -18.555  14.035  1.00 21.31           H  
ATOM   2770 1HB  ASP A 180      -8.096 -17.296  11.920  1.00 31.97           H  
ATOM   2771 2HB  ASP A 180      -8.008 -15.782  12.797  1.00 31.97           H  
ATOM   2772  N   THR A 181      -7.635 -17.697  16.362  1.00 15.19           N  
ATOM   2773  CA  THR A 181      -7.114 -17.257  17.663  1.00 36.73           C  
ATOM   2774  C   THR A 181      -5.574 -17.134  17.764  1.00 28.99           C  
ATOM   2775  O   THR A 181      -5.042 -17.046  18.875  1.00 56.60           O  
ATOM   2776  CB  THR A 181      -7.596 -18.209  18.774  1.00 55.09           C  
ATOM   2777  OG1 THR A 181      -7.134 -19.538  18.500  1.00 55.09           O  
ATOM   2778  CG2 THR A 181      -9.116 -18.209  18.849  1.00 55.09           C  
ATOM   2779  H   THR A 181      -7.968 -18.647  16.247  1.00 18.23           H  
ATOM   2780  HA  THR A 181      -7.531 -16.271  17.866  1.00 44.08           H  
ATOM   2781  HB  THR A 181      -7.190 -17.883  19.731  1.00 66.11           H  
ATOM   2782  HG1 THR A 181      -7.477 -19.824  17.649  1.00 66.11           H  
ATOM   2783 1HG2 THR A 181      -9.441 -18.885  19.640  1.00 66.11           H  
ATOM   2784 2HG2 THR A 181      -9.470 -17.201  19.065  1.00 66.11           H  
ATOM   2785 3HG2 THR A 181      -9.528 -18.541  17.898  1.00 66.11           H  
ATOM   2786  N   ASN A 182      -4.852 -17.137  16.638  1.00 16.44           N  
ATOM   2787  CA  ASN A 182      -3.387 -17.067  16.680  1.00 23.87           C  
ATOM   2788  C   ASN A 182      -2.817 -15.697  17.060  1.00 42.66           C  
ATOM   2789  O   ASN A 182      -2.394 -14.936  16.190  1.00116.89           O  
ATOM   2790  CB  ASN A 182      -2.801 -17.506  15.356  1.00 35.80           C  
ATOM   2791  CG  ASN A 182      -2.959 -18.980  15.109  1.00 35.80           C  
ATOM   2792  OD1 ASN A 182      -2.338 -19.813  15.780  1.00 35.80           O  
ATOM   2793  ND2 ASN A 182      -3.792 -19.315  14.163  1.00 35.80           N  
ATOM   2794  H   ASN A 182      -5.301 -17.199  15.729  1.00 19.73           H  
ATOM   2795  HA  ASN A 182      -3.045 -17.769  17.443  1.00 28.64           H  
ATOM   2796 1HB  ASN A 182      -3.284 -16.958  14.546  1.00 42.97           H  
ATOM   2797 2HB  ASN A 182      -1.740 -17.258  15.330  1.00 42.97           H  
ATOM   2798 1HD2 ASN A 182      -3.950 -20.278  13.947  1.00 42.97           H  
ATOM   2799 2HD2 ASN A 182      -4.288 -18.597  13.672  1.00 42.97           H  
ATOM   2800  N   GLY A 183      -2.758 -15.454  18.377  1.00 43.86           N  
ATOM   2801  CA  GLY A 183      -2.195 -14.283  19.099  1.00 87.87           C  
ATOM   2802  C   GLY A 183      -2.109 -12.905  18.406  1.00 65.68           C  
ATOM   2803  O   GLY A 183      -2.605 -11.917  18.947  1.00137.20           O  
ATOM   2804  H   GLY A 183      -3.178 -16.173  18.951  1.00 52.63           H  
ATOM   2805 1HA  GLY A 183      -2.770 -14.158  20.017  1.00105.44           H  
ATOM   2806 2HA  GLY A 183      -1.193 -14.553  19.431  1.00105.44           H  
ATOM   2807  N   ASN A 184      -1.465 -12.821  17.242  1.00 48.57           N  
ATOM   2808  CA  ASN A 184      -1.331 -11.556  16.525  1.00 42.37           C  
ATOM   2809  C   ASN A 184      -2.681 -11.110  15.990  1.00 22.14           C  
ATOM   2810  O   ASN A 184      -2.929  -9.916  15.812  1.00 50.05           O  
ATOM   2811  CB  ASN A 184      -0.321 -11.682  15.404  1.00 63.55           C  
ATOM   2812  CG  ASN A 184       1.090 -11.766  15.918  1.00 63.55           C  
ATOM   2813  OD1 ASN A 184       1.382 -11.358  17.048  1.00 63.55           O  
ATOM   2814  ND2 ASN A 184       1.974 -12.290  15.108  1.00 63.55           N  
ATOM   2815  H   ASN A 184      -1.088 -13.658  16.828  1.00 58.28           H  
ATOM   2816  HA  ASN A 184      -0.988 -10.792  17.224  1.00 50.84           H  
ATOM   2817 1HB  ASN A 184      -0.536 -12.575  14.817  1.00 76.27           H  
ATOM   2818 2HB  ASN A 184      -0.404 -10.823  14.737  1.00 76.27           H  
ATOM   2819 1HD2 ASN A 184       2.929 -12.372  15.395  1.00 76.27           H  
ATOM   2820 2HD2 ASN A 184       1.695 -12.606  14.201  1.00 76.27           H  
ATOM   2821  N   ASP A 185      -3.557 -12.080  15.755  1.00  7.06           N  
ATOM   2822  CA  ASP A 185      -4.899 -11.796  15.297  1.00  5.30           C  
ATOM   2823  C   ASP A 185      -5.726 -11.173  16.407  1.00  3.09           C  
ATOM   2824  O   ASP A 185      -6.130 -11.846  17.355  1.00  6.55           O  
ATOM   2825  CB  ASP A 185      -5.582 -13.057  14.795  1.00  7.95           C  
ATOM   2826  CG  ASP A 185      -6.966 -12.767  14.244  1.00  7.95           C  
ATOM   2827  OD1 ASP A 185      -7.465 -11.691  14.462  1.00  7.95           O  
ATOM   2828  OD2 ASP A 185      -7.514 -13.617  13.595  1.00  7.95           O  
ATOM   2829  H   ASP A 185      -3.278 -13.042  15.907  1.00  8.47           H  
ATOM   2830  HA  ASP A 185      -4.841 -11.084  14.474  1.00  6.36           H  
ATOM   2831 1HB  ASP A 185      -4.979 -13.517  14.012  1.00  9.54           H  
ATOM   2832 2HB  ASP A 185      -5.670 -13.777  15.610  1.00  9.54           H  
ATOM   2833  N   GLN A 186      -5.971  -9.877  16.275  1.00  1.89           N  
ATOM   2834  CA  GLN A 186      -6.760  -9.117  17.227  1.00  3.83           C  
ATOM   2835  C   GLN A 186      -8.089  -8.690  16.608  1.00  2.49           C  
ATOM   2836  O   GLN A 186      -8.737  -7.759  17.093  1.00  2.29           O  
ATOM   2837  CB  GLN A 186      -5.965  -7.907  17.711  1.00  5.75           C  
ATOM   2838  CG  GLN A 186      -4.707  -8.271  18.482  1.00  5.75           C  
ATOM   2839  CD  GLN A 186      -5.041  -8.958  19.794  1.00  5.75           C  
ATOM   2840  OE1 GLN A 186      -5.863  -8.442  20.557  1.00  5.75           O  
ATOM   2841  NE2 GLN A 186      -4.430 -10.104  20.073  1.00  5.75           N  
ATOM   2842  H   GLN A 186      -5.611  -9.390  15.466  1.00  2.27           H  
ATOM   2843  HA  GLN A 186      -6.978  -9.755  18.083  1.00  4.60           H  
ATOM   2844 1HB  GLN A 186      -5.677  -7.292  16.858  1.00  6.89           H  
ATOM   2845 2HB  GLN A 186      -6.590  -7.300  18.364  1.00  6.89           H  
ATOM   2846 1HG  GLN A 186      -4.103  -8.950  17.882  1.00  6.89           H  
ATOM   2847 2HG  GLN A 186      -4.145  -7.363  18.702  1.00  6.89           H  
ATOM   2848 1HE2 GLN A 186      -4.632 -10.579  20.930  1.00  6.89           H  
ATOM   2849 2HE2 GLN A 186      -3.768 -10.504  19.437  1.00  6.89           H  
ATOM   2850  N   GLY A 187      -8.476  -9.364  15.522  1.00  2.31           N  
ATOM   2851  CA  GLY A 187      -9.737  -9.103  14.847  1.00  1.60           C  
ATOM   2852  C   GLY A 187      -9.794  -7.692  14.338  1.00  1.07           C  
ATOM   2853  O   GLY A 187      -8.958  -7.278  13.542  1.00  1.89           O  
ATOM   2854  H   GLY A 187      -7.901 -10.115  15.164  1.00  2.77           H  
ATOM   2855 1HA  GLY A 187      -9.849  -9.799  14.017  1.00  1.92           H  
ATOM   2856 2HA  GLY A 187     -10.561  -9.276  15.528  1.00  1.92           H  
ATOM   2857  N   CYS A 188     -10.785  -6.948  14.829  1.00  1.70           N  
ATOM   2858  CA  CYS A 188     -10.999  -5.540  14.493  1.00  1.56           C  
ATOM   2859  C   CYS A 188      -9.826  -4.612  14.848  1.00  1.74           C  
ATOM   2860  O   CYS A 188      -9.820  -3.448  14.445  1.00  2.07           O  
ATOM   2861  CB  CYS A 188     -12.250  -5.022  15.198  1.00  2.34           C  
ATOM   2862  SG  CYS A 188     -13.788  -5.781  14.627  1.00  2.34           S  
ATOM   2863  H   CYS A 188     -11.426  -7.383  15.479  1.00  2.04           H  
ATOM   2864  HA  CYS A 188     -11.165  -5.478  13.417  1.00  1.87           H  
ATOM   2865 1HB  CYS A 188     -12.163  -5.201  16.269  1.00  2.81           H  
ATOM   2866 2HB  CYS A 188     -12.329  -3.945  15.052  1.00  2.81           H  
ATOM   2867  HG  CYS A 188     -14.593  -5.051  15.393  1.00  2.81           H  
ATOM   2868  N   ASN A 189      -8.833  -5.110  15.585  1.00  1.87           N  
ATOM   2869  CA  ASN A 189      -7.662  -4.317  15.906  1.00  2.19           C  
ATOM   2870  C   ASN A 189      -6.412  -4.743  15.113  1.00  1.56           C  
ATOM   2871  O   ASN A 189      -5.294  -4.427  15.527  1.00  2.57           O  
ATOM   2872  CB  ASN A 189      -7.396  -4.380  17.396  1.00  3.29           C  
ATOM   2873  CG  ASN A 189      -8.458  -3.684  18.198  1.00  3.29           C  
ATOM   2874  OD1 ASN A 189      -8.828  -2.540  17.906  1.00  3.29           O  
ATOM   2875  ND2 ASN A 189      -8.958  -4.351  19.208  1.00  3.29           N  
ATOM   2876  H   ASN A 189      -8.880  -6.053  15.947  1.00  2.24           H  
ATOM   2877  HA  ASN A 189      -7.868  -3.279  15.639  1.00  2.63           H  
ATOM   2878 1HB  ASN A 189      -7.353  -5.420  17.712  1.00  3.94           H  
ATOM   2879 2HB  ASN A 189      -6.431  -3.926  17.617  1.00  3.94           H  
ATOM   2880 1HD2 ASN A 189      -9.668  -3.938  19.778  1.00  3.94           H  
ATOM   2881 2HD2 ASN A 189      -8.629  -5.274  19.408  1.00  3.94           H  
ATOM   2882  N   GLY A 190      -6.585  -5.435  13.976  1.00  1.72           N  
ATOM   2883  CA  GLY A 190      -5.438  -5.844  13.164  1.00  1.15           C  
ATOM   2884  C   GLY A 190      -5.113  -7.330  13.302  1.00  0.86           C  
ATOM   2885  O   GLY A 190      -5.723  -8.035  14.104  1.00  1.61           O  
ATOM   2886  H   GLY A 190      -7.508  -5.694  13.639  1.00  2.06           H  
ATOM   2887 1HA  GLY A 190      -5.651  -5.621  12.119  1.00  1.38           H  
ATOM   2888 2HA  GLY A 190      -4.568  -5.251  13.441  1.00  1.38           H  
ATOM   2889  N   GLY A 191      -4.152  -7.794  12.502  1.00  0.85           N  
ATOM   2890  CA  GLY A 191      -3.769  -9.209  12.488  1.00  0.89           C  
ATOM   2891  C   GLY A 191      -2.776  -9.535  11.367  1.00  0.76           C  
ATOM   2892  O   GLY A 191      -2.291  -8.645  10.674  1.00  0.96           O  
ATOM   2893  H   GLY A 191      -3.680  -7.139  11.887  1.00  1.02           H  
ATOM   2894 1HA  GLY A 191      -3.326  -9.468  13.447  1.00  1.07           H  
ATOM   2895 2HA  GLY A 191      -4.661  -9.824  12.376  1.00  1.07           H  
ATOM   2896  N   THR A 192      -2.464 -10.818  11.201  1.00  1.06           N  
ATOM   2897  CA  THR A 192      -1.472 -11.232  10.209  1.00  0.99           C  
ATOM   2898  C   THR A 192      -2.040 -12.190   9.140  1.00  0.61           C  
ATOM   2899  O   THR A 192      -2.492 -13.279   9.488  1.00  0.68           O  
ATOM   2900  CB  THR A 192      -0.283 -11.911  10.926  1.00  1.48           C  
ATOM   2901  OG1 THR A 192       0.315 -10.983  11.840  1.00  1.48           O  
ATOM   2902  CG2 THR A 192       0.763 -12.376   9.935  1.00  1.48           C  
ATOM   2903  H   THR A 192      -2.905 -11.515  11.784  1.00  1.27           H  
ATOM   2904  HA  THR A 192      -1.087 -10.338   9.734  1.00  1.19           H  
ATOM   2905  HB  THR A 192      -0.648 -12.770  11.488  1.00  1.78           H  
ATOM   2906  HG1 THR A 192       0.621 -10.210  11.356  1.00  1.78           H  
ATOM   2907 1HG2 THR A 192       1.586 -12.849  10.470  1.00  1.78           H  
ATOM   2908 2HG2 THR A 192       0.317 -13.093   9.255  1.00  1.78           H  
ATOM   2909 3HG2 THR A 192       1.139 -11.522   9.373  1.00  1.78           H  
ATOM   2910  N   PRO A 193      -1.979 -11.827   7.842  1.00  0.44           N  
ATOM   2911  CA  PRO A 193      -2.405 -12.583   6.652  1.00  0.44           C  
ATOM   2912  C   PRO A 193      -1.816 -13.996   6.598  1.00  0.27           C  
ATOM   2913  O   PRO A 193      -2.480 -14.928   6.153  1.00  0.32           O  
ATOM   2914  CB  PRO A 193      -1.891 -11.729   5.496  1.00  0.66           C  
ATOM   2915  CG  PRO A 193      -1.915 -10.342   6.031  1.00  0.66           C  
ATOM   2916  CD  PRO A 193      -1.488 -10.485   7.466  1.00  0.66           C  
ATOM   2917  HA  PRO A 193      -3.504 -12.628   6.637  1.00  0.53           H  
ATOM   2918 1HB  PRO A 193      -0.882 -12.057   5.205  1.00  0.79           H  
ATOM   2919 2HB  PRO A 193      -2.537 -11.858   4.615  1.00  0.79           H  
ATOM   2920 1HG  PRO A 193      -1.239  -9.700   5.448  1.00  0.79           H  
ATOM   2921 2HG  PRO A 193      -2.923  -9.915   5.930  1.00  0.79           H  
ATOM   2922 1HD  PRO A 193      -0.391 -10.448   7.550  1.00  0.79           H  
ATOM   2923 2HD  PRO A 193      -1.970  -9.710   8.074  1.00  0.79           H  
ATOM   2924  N   ASP A 194      -0.579 -14.149   7.059  1.00  0.37           N  
ATOM   2925  CA  ASP A 194       0.070 -15.454   7.116  1.00  0.44           C  
ATOM   2926  C   ASP A 194      -0.581 -16.342   8.161  1.00  0.38           C  
ATOM   2927  O   ASP A 194      -0.593 -17.567   8.023  1.00  0.47           O  
ATOM   2928  CB  ASP A 194       1.555 -15.314   7.405  1.00  0.66           C  
ATOM   2929  CG  ASP A 194       2.300 -14.736   6.221  1.00  0.66           C  
ATOM   2930  OD1 ASP A 194       1.727 -14.694   5.159  1.00  0.66           O  
ATOM   2931  OD2 ASP A 194       3.430 -14.348   6.382  1.00  0.66           O  
ATOM   2932  H   ASP A 194      -0.074 -13.338   7.383  1.00  0.44           H  
ATOM   2933  HA  ASP A 194      -0.042 -15.936   6.149  1.00  0.53           H  
ATOM   2934 1HB  ASP A 194       1.707 -14.666   8.268  1.00  0.79           H  
ATOM   2935 2HB  ASP A 194       1.977 -16.289   7.645  1.00  0.79           H  
ATOM   2936  N   GLY A 195      -1.114 -15.719   9.214  1.00  0.42           N  
ATOM   2937  CA  GLY A 195      -1.823 -16.430  10.256  1.00  0.42           C  
ATOM   2938  C   GLY A 195      -3.141 -16.884   9.672  1.00  0.39           C  
ATOM   2939  O   GLY A 195      -3.585 -17.996   9.937  1.00  0.59           O  
ATOM   2940  H   GLY A 195      -1.077 -14.714   9.282  1.00  0.50           H  
ATOM   2941 1HA  GLY A 195      -1.239 -17.286  10.594  1.00  0.50           H  
ATOM   2942 2HA  GLY A 195      -1.992 -15.775  11.110  1.00  0.50           H  
ATOM   2943  N   ALA A 196      -3.741 -16.022   8.848  1.00  0.31           N  
ATOM   2944  CA  ALA A 196      -4.977 -16.340   8.143  1.00  0.33           C  
ATOM   2945  C   ALA A 196      -4.772 -17.505   7.172  1.00  0.36           C  
ATOM   2946  O   ALA A 196      -5.642 -18.371   7.051  1.00  0.62           O  
ATOM   2947  CB  ALA A 196      -5.483 -15.123   7.402  1.00  0.49           C  
ATOM   2948  H   ALA A 196      -3.324 -15.106   8.724  1.00  0.37           H  
ATOM   2949  HA  ALA A 196      -5.721 -16.643   8.881  1.00  0.40           H  
ATOM   2950 1HB  ALA A 196      -6.411 -15.369   6.898  1.00  0.59           H  
ATOM   2951 2HB  ALA A 196      -5.650 -14.312   8.103  1.00  0.59           H  
ATOM   2952 3HB  ALA A 196      -4.749 -14.816   6.668  1.00  0.59           H  
ATOM   2953  N   PHE A 197      -3.612 -17.542   6.499  1.00  0.27           N  
ATOM   2954  CA  PHE A 197      -3.314 -18.653   5.601  1.00  0.27           C  
ATOM   2955  C   PHE A 197      -3.174 -19.919   6.423  1.00  0.42           C  
ATOM   2956  O   PHE A 197      -3.745 -20.954   6.076  1.00  0.73           O  
ATOM   2957  CB  PHE A 197      -1.975 -18.441   4.881  1.00  0.41           C  
ATOM   2958  CG  PHE A 197      -1.954 -17.341   3.867  1.00  0.41           C  
ATOM   2959  CD1 PHE A 197      -0.785 -16.631   3.636  1.00  0.41           C  
ATOM   2960  CD2 PHE A 197      -3.088 -17.003   3.153  1.00  0.41           C  
ATOM   2961  CE1 PHE A 197      -0.749 -15.601   2.721  1.00  0.41           C  
ATOM   2962  CE2 PHE A 197      -3.051 -15.975   2.235  1.00  0.41           C  
ATOM   2963  CZ  PHE A 197      -1.884 -15.270   2.023  1.00  0.41           C  
ATOM   2964  H   PHE A 197      -2.945 -16.788   6.597  1.00  0.32           H  
ATOM   2965  HA  PHE A 197      -4.125 -18.772   4.881  1.00  0.32           H  
ATOM   2966 1HB  PHE A 197      -1.201 -18.231   5.617  1.00  0.49           H  
ATOM   2967 2HB  PHE A 197      -1.695 -19.364   4.377  1.00  0.49           H  
ATOM   2968  HD1 PHE A 197       0.114 -16.891   4.194  1.00  0.49           H  
ATOM   2969  HD2 PHE A 197      -4.014 -17.554   3.324  1.00  0.49           H  
ATOM   2970  HE1 PHE A 197       0.176 -15.050   2.556  1.00  0.49           H  
ATOM   2971  HE2 PHE A 197      -3.948 -15.716   1.677  1.00  0.49           H  
ATOM   2972  HZ  PHE A 197      -1.862 -14.456   1.300  1.00  0.49           H  
ATOM   2973  N   THR A 198      -2.459 -19.800   7.549  1.00  0.51           N  
ATOM   2974  CA  THR A 198      -2.229 -20.898   8.477  1.00  0.98           C  
ATOM   2975  C   THR A 198      -3.546 -21.427   9.013  1.00  1.06           C  
ATOM   2976  O   THR A 198      -3.730 -22.637   9.131  1.00  1.29           O  
ATOM   2977  CB  THR A 198      -1.339 -20.449   9.654  1.00  1.47           C  
ATOM   2978  OG1 THR A 198      -0.065 -20.014   9.162  1.00  1.47           O  
ATOM   2979  CG2 THR A 198      -1.137 -21.593  10.628  1.00  1.47           C  
ATOM   2980  H   THR A 198      -2.018 -18.914   7.760  1.00  0.61           H  
ATOM   2981  HA  THR A 198      -1.726 -21.705   7.945  1.00  1.18           H  
ATOM   2982  HB  THR A 198      -1.815 -19.622  10.176  1.00  1.76           H  
ATOM   2983  HG1 THR A 198      -0.182 -19.207   8.648  1.00  1.76           H  
ATOM   2984 1HG2 THR A 198      -0.509 -21.260  11.454  1.00  1.76           H  
ATOM   2985 2HG2 THR A 198      -2.103 -21.918  11.014  1.00  1.76           H  
ATOM   2986 3HG2 THR A 198      -0.652 -22.424  10.117  1.00  1.76           H  
ATOM   2987  N   PHE A 199      -4.453 -20.507   9.335  1.00  1.23           N  
ATOM   2988  CA  PHE A 199      -5.781 -20.825   9.814  1.00  1.87           C  
ATOM   2989  C   PHE A 199      -6.551 -21.693   8.863  1.00  1.69           C  
ATOM   2990  O   PHE A 199      -7.072 -22.724   9.266  1.00  2.34           O  
ATOM   2991  CB  PHE A 199      -6.592 -19.560  10.076  1.00  2.81           C  
ATOM   2992  CG  PHE A 199      -8.040 -19.856  10.315  1.00  2.81           C  
ATOM   2993  CD1 PHE A 199      -8.483 -20.391  11.512  1.00  2.81           C  
ATOM   2994  CD2 PHE A 199      -8.965 -19.609   9.312  1.00  2.81           C  
ATOM   2995  CE1 PHE A 199      -9.820 -20.678  11.693  1.00  2.81           C  
ATOM   2996  CE2 PHE A 199     -10.302 -19.890   9.489  1.00  2.81           C  
ATOM   2997  CZ  PHE A 199     -10.728 -20.429  10.681  1.00  2.81           C  
ATOM   2998  H   PHE A 199      -4.211 -19.534   9.245  1.00  1.48           H  
ATOM   2999  HA  PHE A 199      -5.680 -21.364  10.757  1.00  2.24           H  
ATOM   3000 1HB  PHE A 199      -6.196 -19.049  10.951  1.00  3.37           H  
ATOM   3001 2HB  PHE A 199      -6.515 -18.879   9.234  1.00  3.37           H  
ATOM   3002  HD1 PHE A 199      -7.764 -20.592  12.307  1.00  3.37           H  
ATOM   3003  HD2 PHE A 199      -8.619 -19.190   8.367  1.00  3.37           H  
ATOM   3004  HE1 PHE A 199     -10.160 -21.104  12.636  1.00  3.37           H  
ATOM   3005  HE2 PHE A 199     -11.017 -19.693   8.690  1.00  3.37           H  
ATOM   3006  HZ  PHE A 199     -11.783 -20.659  10.825  1.00  3.37           H  
ATOM   3007  N   ILE A 200      -6.629 -21.293   7.601  1.00  1.20           N  
ATOM   3008  CA  ILE A 200      -7.388 -22.067   6.627  1.00  1.45           C  
ATOM   3009  C   ILE A 200      -6.805 -23.476   6.507  1.00  1.34           C  
ATOM   3010  O   ILE A 200      -7.531 -24.475   6.489  1.00  2.12           O  
ATOM   3011  CB  ILE A 200      -7.383 -21.370   5.258  1.00  2.17           C  
ATOM   3012  CG1 ILE A 200      -8.167 -20.059   5.353  1.00  2.17           C  
ATOM   3013  CG2 ILE A 200      -8.000 -22.283   4.206  1.00  2.17           C  
ATOM   3014  CD1 ILE A 200      -8.001 -19.157   4.153  1.00  2.17           C  
ATOM   3015  H   ILE A 200      -6.182 -20.426   7.318  1.00  1.44           H  
ATOM   3016  HA  ILE A 200      -8.418 -22.148   6.971  1.00  1.74           H  
ATOM   3017  HB  ILE A 200      -6.360 -21.124   4.976  1.00  2.61           H  
ATOM   3018 1HG1 ILE A 200      -9.220 -20.288   5.476  1.00  2.61           H  
ATOM   3019 2HG1 ILE A 200      -7.834 -19.514   6.235  1.00  2.61           H  
ATOM   3020 1HG2 ILE A 200      -7.991 -21.781   3.239  1.00  2.61           H  
ATOM   3021 2HG2 ILE A 200      -7.422 -23.202   4.145  1.00  2.61           H  
ATOM   3022 3HG2 ILE A 200      -9.028 -22.516   4.483  1.00  2.61           H  
ATOM   3023 1HD1 ILE A 200      -8.585 -18.247   4.297  1.00  2.61           H  
ATOM   3024 2HD1 ILE A 200      -6.949 -18.897   4.035  1.00  2.61           H  
ATOM   3025 3HD1 ILE A 200      -8.350 -19.673   3.259  1.00  2.61           H  
ATOM   3026  N   ILE A 201      -5.479 -23.543   6.450  1.00  1.04           N  
ATOM   3027  CA  ILE A 201      -4.748 -24.795   6.316  1.00  1.57           C  
ATOM   3028  C   ILE A 201      -4.983 -25.757   7.481  1.00  2.68           C  
ATOM   3029  O   ILE A 201      -5.300 -26.930   7.271  1.00  4.41           O  
ATOM   3030  CB  ILE A 201      -3.251 -24.489   6.247  1.00  2.35           C  
ATOM   3031  CG1 ILE A 201      -2.936 -23.745   4.965  1.00  2.35           C  
ATOM   3032  CG2 ILE A 201      -2.446 -25.777   6.320  1.00  2.35           C  
ATOM   3033  CD1 ILE A 201      -1.581 -23.110   4.996  1.00  2.35           C  
ATOM   3034  H   ILE A 201      -4.940 -22.683   6.470  1.00  1.25           H  
ATOM   3035  HA  ILE A 201      -5.059 -25.283   5.397  1.00  1.88           H  
ATOM   3036  HB  ILE A 201      -2.971 -23.843   7.077  1.00  2.83           H  
ATOM   3037 1HG1 ILE A 201      -2.970 -24.445   4.131  1.00  2.83           H  
ATOM   3038 2HG1 ILE A 201      -3.685 -22.976   4.797  1.00  2.83           H  
ATOM   3039 1HG2 ILE A 201      -1.383 -25.545   6.273  1.00  2.83           H  
ATOM   3040 2HG2 ILE A 201      -2.663 -26.293   7.253  1.00  2.83           H  
ATOM   3041 3HG2 ILE A 201      -2.714 -26.419   5.480  1.00  2.83           H  
ATOM   3042 1HD1 ILE A 201      -1.405 -22.594   4.054  1.00  2.83           H  
ATOM   3043 2HD1 ILE A 201      -1.536 -22.392   5.814  1.00  2.83           H  
ATOM   3044 3HD1 ILE A 201      -0.825 -23.875   5.147  1.00  2.83           H  
ATOM   3045  N   ASN A 202      -4.813 -25.266   8.705  1.00  2.77           N  
ATOM   3046  CA  ASN A 202      -4.965 -26.100   9.890  1.00  5.05           C  
ATOM   3047  C   ASN A 202      -6.417 -26.346  10.282  1.00  6.26           C  
ATOM   3048  O   ASN A 202      -6.740 -27.411  10.809  1.00 10.86           O  
ATOM   3049  CB  ASN A 202      -4.200 -25.503  11.051  1.00  7.57           C  
ATOM   3050  CG  ASN A 202      -2.715 -25.670  10.896  1.00  7.57           C  
ATOM   3051  OD1 ASN A 202      -2.249 -26.523  10.131  1.00  7.57           O  
ATOM   3052  ND2 ASN A 202      -1.962 -24.882  11.617  1.00  7.57           N  
ATOM   3053  H   ASN A 202      -4.554 -24.298   8.823  1.00  3.32           H  
ATOM   3054  HA  ASN A 202      -4.531 -27.077   9.670  1.00  6.06           H  
ATOM   3055 1HB  ASN A 202      -4.428 -24.439  11.128  1.00  9.09           H  
ATOM   3056 2HB  ASN A 202      -4.516 -25.977  11.980  1.00  9.09           H  
ATOM   3057 1HD2 ASN A 202      -0.966 -24.952  11.560  1.00  9.09           H  
ATOM   3058 2HD2 ASN A 202      -2.383 -24.211  12.226  1.00  9.09           H  
ATOM   3059  N   ASN A 203      -7.295 -25.379  10.018  1.00  5.69           N  
ATOM   3060  CA  ASN A 203      -8.716 -25.544  10.296  1.00  9.94           C  
ATOM   3061  C   ASN A 203      -9.293 -26.630   9.412  1.00  9.85           C  
ATOM   3062  O   ASN A 203     -10.137 -27.415   9.849  1.00 23.40           O  
ATOM   3063  CB  ASN A 203      -9.479 -24.248  10.093  1.00 14.91           C  
ATOM   3064  CG  ASN A 203     -10.912 -24.355  10.527  1.00 14.91           C  
ATOM   3065  OD1 ASN A 203     -11.193 -24.587  11.710  1.00 14.91           O  
ATOM   3066  ND2 ASN A 203     -11.823 -24.200   9.601  1.00 14.91           N  
ATOM   3067  H   ASN A 203      -6.988 -24.509   9.615  1.00  6.83           H  
ATOM   3068  HA  ASN A 203      -8.836 -25.865  11.331  1.00 11.93           H  
ATOM   3069 1HB  ASN A 203      -9.002 -23.452  10.665  1.00 17.89           H  
ATOM   3070 2HB  ASN A 203      -9.448 -23.962   9.042  1.00 17.89           H  
ATOM   3071 1HD2 ASN A 203     -12.793 -24.264   9.839  1.00 17.89           H  
ATOM   3072 2HD2 ASN A 203     -11.558 -24.014   8.653  1.00 17.89           H  
ATOM   3073  N   GLY A 204      -8.829 -26.679   8.167  1.00  9.78           N  
ATOM   3074  CA  GLY A 204      -9.310 -27.664   7.226  1.00 15.86           C  
ATOM   3075  C   GLY A 204     -10.292 -27.027   6.267  1.00 10.98           C  
ATOM   3076  O   GLY A 204     -11.200 -27.693   5.766  1.00 20.24           O  
ATOM   3077  H   GLY A 204      -8.145 -26.004   7.846  1.00 11.74           H  
ATOM   3078 1HA  GLY A 204      -8.468 -28.082   6.672  1.00 19.03           H  
ATOM   3079 2HA  GLY A 204      -9.788 -28.482   7.760  1.00 19.03           H  
ATOM   3080  N   GLY A 205     -10.120 -25.728   6.022  1.00  3.49           N  
ATOM   3081  CA  GLY A 205     -10.973 -25.037   5.084  1.00  2.16           C  
ATOM   3082  C   GLY A 205     -11.602 -23.752   5.607  1.00  1.65           C  
ATOM   3083  O   GLY A 205     -11.538 -23.430   6.797  1.00  3.68           O  
ATOM   3084  H   GLY A 205      -9.351 -25.222   6.439  1.00  4.19           H  
ATOM   3085 1HA  GLY A 205     -10.373 -24.808   4.212  1.00  2.59           H  
ATOM   3086 2HA  GLY A 205     -11.757 -25.712   4.747  1.00  2.59           H  
ATOM   3087  N   ILE A 206     -12.246 -23.042   4.684  1.00  1.43           N  
ATOM   3088  CA  ILE A 206     -12.930 -21.783   4.936  1.00  1.29           C  
ATOM   3089  C   ILE A 206     -14.269 -21.774   4.213  1.00  1.10           C  
ATOM   3090  O   ILE A 206     -14.383 -22.256   3.085  1.00  1.35           O  
ATOM   3091  CB  ILE A 206     -12.062 -20.594   4.472  1.00  1.94           C  
ATOM   3092  CG1 ILE A 206     -12.708 -19.251   4.831  1.00  1.94           C  
ATOM   3093  CG2 ILE A 206     -11.806 -20.675   2.987  1.00  1.94           C  
ATOM   3094  CD1 ILE A 206     -11.776 -18.074   4.669  1.00  1.94           C  
ATOM   3095  H   ILE A 206     -12.224 -23.387   3.735  1.00  1.72           H  
ATOM   3096  HA  ILE A 206     -13.114 -21.689   6.005  1.00  1.55           H  
ATOM   3097  HB  ILE A 206     -11.114 -20.637   4.995  1.00  2.32           H  
ATOM   3098 1HG1 ILE A 206     -13.576 -19.091   4.196  1.00  2.32           H  
ATOM   3099 2HG1 ILE A 206     -13.040 -19.281   5.867  1.00  2.32           H  
ATOM   3100 1HG2 ILE A 206     -11.168 -19.845   2.688  1.00  2.32           H  
ATOM   3101 2HG2 ILE A 206     -11.310 -21.612   2.754  1.00  2.32           H  
ATOM   3102 3HG2 ILE A 206     -12.752 -20.620   2.451  1.00  2.32           H  
ATOM   3103 1HD1 ILE A 206     -12.296 -17.156   4.940  1.00  2.32           H  
ATOM   3104 2HD1 ILE A 206     -10.910 -18.206   5.318  1.00  2.32           H  
ATOM   3105 3HD1 ILE A 206     -11.447 -18.012   3.633  1.00  2.32           H  
ATOM   3106  N   THR A 207     -15.291 -21.234   4.870  1.00  1.42           N  
ATOM   3107  CA  THR A 207     -16.634 -21.185   4.310  1.00  2.08           C  
ATOM   3108  C   THR A 207     -16.761 -19.979   3.404  1.00  1.69           C  
ATOM   3109  O   THR A 207     -15.867 -19.130   3.375  1.00  1.75           O  
ATOM   3110  CB  THR A 207     -17.701 -21.101   5.416  1.00  3.12           C  
ATOM   3111  OG1 THR A 207     -17.575 -19.855   6.113  1.00  3.12           O  
ATOM   3112  CG2 THR A 207     -17.519 -22.229   6.404  1.00  3.12           C  
ATOM   3113  H   THR A 207     -15.140 -20.839   5.791  1.00  1.70           H  
ATOM   3114  HA  THR A 207     -16.806 -22.083   3.715  1.00  2.50           H  
ATOM   3115  HB  THR A 207     -18.689 -21.172   4.974  1.00  3.74           H  
ATOM   3116  HG1 THR A 207     -16.696 -19.795   6.503  1.00  3.74           H  
ATOM   3117 1HG2 THR A 207     -18.275 -22.162   7.184  1.00  3.74           H  
ATOM   3118 2HG2 THR A 207     -17.617 -23.174   5.877  1.00  3.74           H  
ATOM   3119 3HG2 THR A 207     -16.528 -22.162   6.853  1.00  3.74           H  
ATOM   3120  N   THR A 208     -17.858 -19.910   2.651  1.00  1.69           N  
ATOM   3121  CA  THR A 208     -18.036 -18.806   1.727  1.00  1.42           C  
ATOM   3122  C   THR A 208     -18.689 -17.632   2.414  1.00  1.20           C  
ATOM   3123  O   THR A 208     -19.248 -17.775   3.499  1.00  1.30           O  
ATOM   3124  CB  THR A 208     -18.899 -19.200   0.517  1.00  2.13           C  
ATOM   3125  OG1 THR A 208     -20.224 -19.515   0.959  1.00  2.13           O  
ATOM   3126  CG2 THR A 208     -18.303 -20.402  -0.190  1.00  2.13           C  
ATOM   3127  H   THR A 208     -18.587 -20.616   2.721  1.00  2.03           H  
ATOM   3128  HA  THR A 208     -17.068 -18.506   1.365  1.00  1.70           H  
ATOM   3129  HB  THR A 208     -18.949 -18.368  -0.183  1.00  2.56           H  
ATOM   3130  HG1 THR A 208     -20.189 -20.257   1.572  1.00  2.56           H  
ATOM   3131 1HG2 THR A 208     -18.925 -20.668  -1.045  1.00  2.56           H  
ATOM   3132 2HG2 THR A 208     -17.298 -20.163  -0.534  1.00  2.56           H  
ATOM   3133 3HG2 THR A 208     -18.262 -21.241   0.501  1.00  2.56           H  
ATOM   3134  N   GLU A 209     -18.668 -16.486   1.752  1.00  1.58           N  
ATOM   3135  CA  GLU A 209     -19.344 -15.292   2.255  1.00  2.39           C  
ATOM   3136  C   GLU A 209     -20.832 -15.557   2.453  1.00  2.44           C  
ATOM   3137  O   GLU A 209     -21.447 -15.014   3.365  1.00  3.05           O  
ATOM   3138  CB  GLU A 209     -19.163 -14.109   1.315  1.00  3.58           C  
ATOM   3139  CG  GLU A 209     -19.799 -12.824   1.831  1.00  3.58           C  
ATOM   3140  CD  GLU A 209     -19.595 -11.632   0.936  1.00  3.58           C  
ATOM   3141  OE1 GLU A 209     -18.982 -11.766  -0.099  1.00  3.58           O  
ATOM   3142  OE2 GLU A 209     -20.050 -10.573   1.296  1.00  3.58           O  
ATOM   3143  H   GLU A 209     -18.170 -16.454   0.871  1.00  1.90           H  
ATOM   3144  HA  GLU A 209     -18.913 -15.036   3.223  1.00  2.87           H  
ATOM   3145 1HB  GLU A 209     -18.098 -13.924   1.177  1.00  4.30           H  
ATOM   3146 2HB  GLU A 209     -19.591 -14.340   0.340  1.00  4.30           H  
ATOM   3147 1HG  GLU A 209     -20.870 -12.990   1.952  1.00  4.30           H  
ATOM   3148 2HG  GLU A 209     -19.384 -12.603   2.813  1.00  4.30           H  
ATOM   3149  N   SER A 210     -21.413 -16.391   1.587  1.00  2.71           N  
ATOM   3150  CA  SER A 210     -22.824 -16.753   1.669  1.00  3.67           C  
ATOM   3151  C   SER A 210     -23.128 -17.646   2.879  1.00  2.90           C  
ATOM   3152  O   SER A 210     -24.292 -17.824   3.240  1.00  3.75           O  
ATOM   3153  CB  SER A 210     -23.259 -17.466   0.403  1.00  5.50           C  
ATOM   3154  OG  SER A 210     -22.711 -18.755   0.312  1.00  5.50           O  
ATOM   3155  H   SER A 210     -20.858 -16.798   0.847  1.00  3.25           H  
ATOM   3156  HA  SER A 210     -23.405 -15.835   1.770  1.00  4.40           H  
ATOM   3157 1HB  SER A 210     -24.346 -17.529   0.377  1.00  6.61           H  
ATOM   3158 2HB  SER A 210     -22.949 -16.879  -0.461  1.00  6.61           H  
ATOM   3159  HG  SER A 210     -21.771 -18.691   0.515  1.00  6.61           H  
ATOM   3160  N   ASN A 211     -22.090 -18.209   3.501  1.00  1.93           N  
ATOM   3161  CA  ASN A 211     -22.259 -19.037   4.677  1.00  1.91           C  
ATOM   3162  C   ASN A 211     -22.074 -18.170   5.906  1.00  0.99           C  
ATOM   3163  O   ASN A 211     -22.769 -18.331   6.905  1.00  1.34           O  
ATOM   3164  CB  ASN A 211     -21.244 -20.167   4.706  1.00  2.86           C  
ATOM   3165  CG  ASN A 211     -21.429 -21.204   3.636  1.00  2.86           C  
ATOM   3166  OD1 ASN A 211     -20.535 -21.415   2.799  1.00  2.86           O  
ATOM   3167  ND2 ASN A 211     -22.568 -21.852   3.641  1.00  2.86           N  
ATOM   3168  H   ASN A 211     -21.150 -18.049   3.182  1.00  2.32           H  
ATOM   3169  HA  ASN A 211     -23.270 -19.443   4.695  1.00  2.29           H  
ATOM   3170 1HB  ASN A 211     -20.245 -19.745   4.603  1.00  3.44           H  
ATOM   3171 2HB  ASN A 211     -21.284 -20.658   5.677  1.00  3.44           H  
ATOM   3172 1HD2 ASN A 211     -22.750 -22.551   2.948  1.00  3.44           H  
ATOM   3173 2HD2 ASN A 211     -23.259 -21.642   4.332  1.00  3.44           H  
ATOM   3174  N   TYR A 212     -21.158 -17.212   5.808  1.00  0.82           N  
ATOM   3175  CA  TYR A 212     -20.886 -16.324   6.924  1.00  0.61           C  
ATOM   3176  C   TYR A 212     -20.457 -14.939   6.412  1.00  0.51           C  
ATOM   3177  O   TYR A 212     -19.263 -14.636   6.334  1.00  0.65           O  
ATOM   3178  CB  TYR A 212     -19.825 -16.972   7.812  1.00  0.92           C  
ATOM   3179  CG  TYR A 212     -19.677 -16.378   9.191  1.00  0.92           C  
ATOM   3180  CD1 TYR A 212     -20.799 -16.016   9.918  1.00  0.92           C  
ATOM   3181  CD2 TYR A 212     -18.419 -16.241   9.747  1.00  0.92           C  
ATOM   3182  CE1 TYR A 212     -20.656 -15.509  11.195  1.00  0.92           C  
ATOM   3183  CE2 TYR A 212     -18.273 -15.737  11.024  1.00  0.92           C  
ATOM   3184  CZ  TYR A 212     -19.387 -15.370  11.746  1.00  0.92           C  
ATOM   3185  OH  TYR A 212     -19.251 -14.875  13.022  1.00  0.92           O  
ATOM   3186  H   TYR A 212     -20.607 -17.126   4.959  1.00  0.98           H  
ATOM   3187  HA  TYR A 212     -21.798 -16.207   7.511  1.00  0.73           H  
ATOM   3188 1HB  TYR A 212     -20.059 -18.031   7.927  1.00  1.10           H  
ATOM   3189 2HB  TYR A 212     -18.859 -16.912   7.314  1.00  1.10           H  
ATOM   3190  HD1 TYR A 212     -21.793 -16.135   9.485  1.00  1.10           H  
ATOM   3191  HD2 TYR A 212     -17.543 -16.538   9.174  1.00  1.10           H  
ATOM   3192  HE1 TYR A 212     -21.538 -15.225  11.769  1.00  1.10           H  
ATOM   3193  HE2 TYR A 212     -17.281 -15.631  11.463  1.00  1.10           H  
ATOM   3194  HH  TYR A 212     -18.380 -14.467  13.125  1.00  1.10           H  
ATOM   3195  N   PRO A 213     -21.438 -14.100   6.042  1.00  0.53           N  
ATOM   3196  CA  PRO A 213     -21.328 -12.752   5.490  1.00  0.70           C  
ATOM   3197  C   PRO A 213     -20.527 -11.842   6.400  1.00  0.63           C  
ATOM   3198  O   PRO A 213     -20.635 -11.915   7.624  1.00  0.69           O  
ATOM   3199  CB  PRO A 213     -22.786 -12.278   5.409  1.00  1.05           C  
ATOM   3200  CG  PRO A 213     -23.579 -13.530   5.298  1.00  1.05           C  
ATOM   3201  CD  PRO A 213     -22.854 -14.501   6.185  1.00  1.05           C  
ATOM   3202  HA  PRO A 213     -20.874 -12.802   4.496  1.00  0.84           H  
ATOM   3203 1HB  PRO A 213     -23.043 -11.687   6.298  1.00  1.26           H  
ATOM   3204 2HB  PRO A 213     -22.915 -11.618   4.537  1.00  1.26           H  
ATOM   3205 1HG  PRO A 213     -24.616 -13.354   5.622  1.00  1.26           H  
ATOM   3206 2HG  PRO A 213     -23.623 -13.862   4.251  1.00  1.26           H  
ATOM   3207 1HD  PRO A 213     -23.175 -14.391   7.231  1.00  1.26           H  
ATOM   3208 2HD  PRO A 213     -23.022 -15.518   5.811  1.00  1.26           H  
ATOM   3209  N   TYR A 214     -19.746 -10.958   5.788  1.00  0.64           N  
ATOM   3210  CA  TYR A 214     -18.924 -10.032   6.547  1.00  0.63           C  
ATOM   3211  C   TYR A 214     -19.780  -9.082   7.367  1.00  0.68           C  
ATOM   3212  O   TYR A 214     -20.701  -8.449   6.848  1.00  0.87           O  
ATOM   3213  CB  TYR A 214     -17.993  -9.259   5.623  1.00  0.95           C  
ATOM   3214  CG  TYR A 214     -17.096  -8.300   6.362  1.00  0.95           C  
ATOM   3215  CD1 TYR A 214     -16.027  -8.781   7.105  1.00  0.95           C  
ATOM   3216  CD2 TYR A 214     -17.347  -6.940   6.295  1.00  0.95           C  
ATOM   3217  CE1 TYR A 214     -15.209  -7.896   7.779  1.00  0.95           C  
ATOM   3218  CE2 TYR A 214     -16.529  -6.059   6.964  1.00  0.95           C  
ATOM   3219  CZ  TYR A 214     -15.463  -6.530   7.701  1.00  0.95           C  
ATOM   3220  OH  TYR A 214     -14.646  -5.642   8.360  1.00  0.95           O  
ATOM   3221  H   TYR A 214     -19.713 -10.938   4.778  1.00  0.77           H  
ATOM   3222  HA  TYR A 214     -18.322 -10.598   7.241  1.00  0.76           H  
ATOM   3223 1HB  TYR A 214     -17.365  -9.957   5.067  1.00  1.13           H  
ATOM   3224 2HB  TYR A 214     -18.579  -8.693   4.900  1.00  1.13           H  
ATOM   3225  HD1 TYR A 214     -15.834  -9.852   7.157  1.00  1.13           H  
ATOM   3226  HD2 TYR A 214     -18.189  -6.568   5.711  1.00  1.13           H  
ATOM   3227  HE1 TYR A 214     -14.367  -8.268   8.363  1.00  1.13           H  
ATOM   3228  HE2 TYR A 214     -16.726  -4.988   6.908  1.00  1.13           H  
ATOM   3229  HH  TYR A 214     -14.810  -4.752   8.028  1.00  1.13           H  
ATOM   3230  N   GLN A 215     -19.478  -9.008   8.658  1.00  0.71           N  
ATOM   3231  CA  GLN A 215     -20.226  -8.178   9.588  1.00  1.01           C  
ATOM   3232  C   GLN A 215     -19.434  -6.946  10.000  1.00  1.35           C  
ATOM   3233  O   GLN A 215     -19.990  -5.853  10.116  1.00  2.17           O  
ATOM   3234  CB  GLN A 215     -20.593  -8.978  10.839  1.00  1.52           C  
ATOM   3235  CG  GLN A 215     -21.430 -10.212  10.570  1.00  1.52           C  
ATOM   3236  CD  GLN A 215     -22.763  -9.890   9.931  1.00  1.52           C  
ATOM   3237  OE1 GLN A 215     -23.556  -9.101  10.453  1.00  1.52           O  
ATOM   3238  NE2 GLN A 215     -23.012 -10.507   8.785  1.00  1.52           N  
ATOM   3239  H   GLN A 215     -18.698  -9.545   9.008  1.00  0.85           H  
ATOM   3240  HA  GLN A 215     -21.142  -7.846   9.098  1.00  1.21           H  
ATOM   3241 1HB  GLN A 215     -19.685  -9.292  11.351  1.00  1.82           H  
ATOM   3242 2HB  GLN A 215     -21.151  -8.341  11.525  1.00  1.82           H  
ATOM   3243 1HG  GLN A 215     -20.880 -10.871   9.899  1.00  1.82           H  
ATOM   3244 2HG  GLN A 215     -21.621 -10.719  11.515  1.00  1.82           H  
ATOM   3245 1HE2 GLN A 215     -23.873 -10.343   8.301  1.00  1.82           H  
ATOM   3246 2HE2 GLN A 215     -22.329 -11.132   8.400  1.00  1.82           H  
ATOM   3247  N   GLY A 216     -18.133  -7.124  10.218  1.00  1.66           N  
ATOM   3248  CA  GLY A 216     -17.286  -6.018  10.646  1.00  2.36           C  
ATOM   3249  C   GLY A 216     -17.349  -5.836  12.155  1.00  2.02           C  
ATOM   3250  O   GLY A 216     -17.400  -4.713  12.656  1.00  2.61           O  
ATOM   3251  H   GLY A 216     -17.727  -8.046  10.108  1.00  1.99           H  
ATOM   3252 1HA  GLY A 216     -16.257  -6.209  10.347  1.00  2.83           H  
ATOM   3253 2HA  GLY A 216     -17.602  -5.101  10.150  1.00  2.83           H  
ATOM   3254  N   THR A 217     -17.333  -6.950  12.876  1.00  2.39           N  
ATOM   3255  CA  THR A 217     -17.376  -6.934  14.331  1.00  2.87           C  
ATOM   3256  C   THR A 217     -16.703  -8.171  14.894  1.00  2.67           C  
ATOM   3257  O   THR A 217     -16.629  -9.205  14.231  1.00  9.79           O  
ATOM   3258  CB  THR A 217     -18.824  -6.864  14.843  1.00  4.30           C  
ATOM   3259  OG1 THR A 217     -18.825  -6.705  16.268  1.00  4.30           O  
ATOM   3260  CG2 THR A 217     -19.567  -8.139  14.479  1.00  4.30           C  
ATOM   3261  H   THR A 217     -17.287  -7.839  12.400  1.00  2.87           H  
ATOM   3262  HA  THR A 217     -16.835  -6.057  14.689  1.00  3.44           H  
ATOM   3263  HB  THR A 217     -19.326  -6.009  14.390  1.00  5.17           H  
ATOM   3264  HG1 THR A 217     -18.558  -7.529  16.685  1.00  5.17           H  
ATOM   3265 1HG2 THR A 217     -20.592  -8.081  14.842  1.00  5.17           H  
ATOM   3266 2HG2 THR A 217     -19.570  -8.256  13.397  1.00  5.17           H  
ATOM   3267 3HG2 THR A 217     -19.068  -8.993  14.934  1.00  5.17           H  
ATOM   3268  N   GLN A 218     -16.200  -8.075  16.118  1.00  5.39           N  
ATOM   3269  CA  GLN A 218     -15.568  -9.236  16.723  1.00  5.43           C  
ATOM   3270  C   GLN A 218     -16.609 -10.165  17.321  1.00  3.55           C  
ATOM   3271  O   GLN A 218     -17.305  -9.802  18.271  1.00  7.64           O  
ATOM   3272  CB  GLN A 218     -14.579  -8.844  17.816  1.00  8.14           C  
ATOM   3273  CG  GLN A 218     -13.905 -10.055  18.442  1.00  8.14           C  
ATOM   3274  CD  GLN A 218     -12.972 -10.740  17.462  1.00  8.14           C  
ATOM   3275  OE1 GLN A 218     -11.952 -10.157  17.093  1.00  8.14           O  
ATOM   3276  NE2 GLN A 218     -13.313 -11.947  17.020  1.00  8.14           N  
ATOM   3277  H   GLN A 218     -16.267  -7.206  16.629  1.00  6.47           H  
ATOM   3278  HA  GLN A 218     -15.033  -9.785  15.947  1.00  6.52           H  
ATOM   3279 1HB  GLN A 218     -13.809  -8.193  17.404  1.00  9.77           H  
ATOM   3280 2HB  GLN A 218     -15.096  -8.294  18.601  1.00  9.77           H  
ATOM   3281 1HG  GLN A 218     -13.325  -9.735  19.306  1.00  9.77           H  
ATOM   3282 2HG  GLN A 218     -14.669 -10.771  18.746  1.00  9.77           H  
ATOM   3283 1HE2 GLN A 218     -12.732 -12.420  16.348  1.00  9.77           H  
ATOM   3284 2HE2 GLN A 218     -14.160 -12.381  17.338  1.00  9.77           H  
ATOM   3285  N   GLY A 219     -16.702 -11.369  16.776  1.00  2.76           N  
ATOM   3286  CA  GLY A 219     -17.625 -12.369  17.281  1.00  4.78           C  
ATOM   3287  C   GLY A 219     -16.863 -13.612  17.715  1.00  3.39           C  
ATOM   3288  O   GLY A 219     -15.645 -13.577  17.903  1.00  2.88           O  
ATOM   3289  H   GLY A 219     -16.118 -11.609  15.982  1.00  3.31           H  
ATOM   3290 1HA  GLY A 219     -18.186 -11.965  18.123  1.00  5.74           H  
ATOM   3291 2HA  GLY A 219     -18.344 -12.628  16.505  1.00  5.74           H  
ATOM   3292  N   THR A 220     -17.588 -14.715  17.867  1.00  4.62           N  
ATOM   3293  CA  THR A 220     -16.981 -15.981  18.259  1.00  4.96           C  
ATOM   3294  C   THR A 220     -16.968 -16.948  17.082  1.00  4.55           C  
ATOM   3295  O   THR A 220     -17.602 -16.695  16.058  1.00  8.00           O  
ATOM   3296  CB  THR A 220     -17.729 -16.613  19.449  1.00  7.44           C  
ATOM   3297  OG1 THR A 220     -19.064 -16.955  19.053  1.00  7.44           O  
ATOM   3298  CG2 THR A 220     -17.785 -15.637  20.614  1.00  7.44           C  
ATOM   3299  H   THR A 220     -18.584 -14.675  17.703  1.00  5.54           H  
ATOM   3300  HA  THR A 220     -15.949 -15.797  18.558  1.00  5.95           H  
ATOM   3301  HB  THR A 220     -17.211 -17.518  19.765  1.00  8.93           H  
ATOM   3302  HG1 THR A 220     -19.032 -17.620  18.359  1.00  8.93           H  
ATOM   3303 1HG2 THR A 220     -18.314 -16.097  21.448  1.00  8.93           H  
ATOM   3304 2HG2 THR A 220     -16.772 -15.381  20.923  1.00  8.93           H  
ATOM   3305 3HG2 THR A 220     -18.309 -14.733  20.306  1.00  8.93           H  
ATOM   3306  N   CYS A 221     -16.246 -18.051  17.233  1.00  4.90           N  
ATOM   3307  CA  CYS A 221     -16.136 -19.046  16.173  1.00  5.39           C  
ATOM   3308  C   CYS A 221     -17.487 -19.634  15.796  1.00  6.61           C  
ATOM   3309  O   CYS A 221     -18.090 -20.373  16.575  1.00 12.35           O  
ATOM   3310  CB  CYS A 221     -15.207 -20.180  16.610  1.00  8.08           C  
ATOM   3311  SG  CYS A 221     -15.001 -21.492  15.381  1.00  8.08           S  
ATOM   3312  H   CYS A 221     -15.751 -18.200  18.101  1.00  5.88           H  
ATOM   3313  HA  CYS A 221     -15.710 -18.562  15.295  1.00  6.47           H  
ATOM   3314 1HB  CYS A 221     -14.222 -19.772  16.836  1.00  9.70           H  
ATOM   3315 2HB  CYS A 221     -15.591 -20.632  17.525  1.00  9.70           H  
ATOM   3316  HG  CYS A 221     -14.129 -22.205  16.087  1.00  9.70           H  
ATOM   3317  N   ASN A 222     -17.954 -19.312  14.591  1.00  4.25           N  
ATOM   3318  CA  ASN A 222     -19.231 -19.821  14.109  1.00  5.10           C  
ATOM   3319  C   ASN A 222     -19.095 -20.710  12.877  1.00  6.36           C  
ATOM   3320  O   ASN A 222     -20.100 -21.171  12.339  1.00  5.71           O  
ATOM   3321  CB  ASN A 222     -20.183 -18.671  13.820  1.00  7.65           C  
ATOM   3322  CG  ASN A 222     -20.632 -17.964  15.072  1.00  7.65           C  
ATOM   3323  OD1 ASN A 222     -21.126 -18.609  16.004  1.00  7.65           O  
ATOM   3324  ND2 ASN A 222     -20.482 -16.663  15.118  1.00  7.65           N  
ATOM   3325  H   ASN A 222     -17.411 -18.695  14.002  1.00  5.10           H  
ATOM   3326  HA  ASN A 222     -19.672 -20.434  14.897  1.00  6.12           H  
ATOM   3327 1HB  ASN A 222     -19.693 -17.950  13.166  1.00  9.18           H  
ATOM   3328 2HB  ASN A 222     -21.061 -19.046  13.295  1.00  9.18           H  
ATOM   3329 1HD2 ASN A 222     -20.769 -16.157  15.932  1.00  9.18           H  
ATOM   3330 2HD2 ASN A 222     -20.076 -16.168  14.348  1.00  9.18           H  
ATOM   3331  N   SER A 223     -17.859 -20.993  12.453  1.00 12.16           N  
ATOM   3332  CA  SER A 223     -17.625 -21.796  11.247  1.00 18.10           C  
ATOM   3333  C   SER A 223     -18.121 -23.227  11.370  1.00 17.64           C  
ATOM   3334  O   SER A 223     -18.478 -23.857  10.373  1.00 18.94           O  
ATOM   3335  CB  SER A 223     -16.152 -21.832  10.931  1.00 27.15           C  
ATOM   3336  OG  SER A 223     -15.447 -22.547  11.907  1.00 27.15           O  
ATOM   3337  H   SER A 223     -17.061 -20.623  12.949  1.00 14.59           H  
ATOM   3338  HA  SER A 223     -18.150 -21.323  10.417  1.00 21.72           H  
ATOM   3339 1HB  SER A 223     -15.993 -22.285   9.953  1.00 32.58           H  
ATOM   3340 2HB  SER A 223     -15.777 -20.816  10.886  1.00 32.58           H  
ATOM   3341  HG  SER A 223     -15.747 -23.457  11.840  1.00 32.58           H  
ATOM   3342  N   ASN A 224     -18.209 -23.717  12.601  1.00 19.87           N  
ATOM   3343  CA  ASN A 224     -18.671 -25.068  12.869  1.00 26.47           C  
ATOM   3344  C   ASN A 224     -20.158 -25.235  12.577  1.00 20.03           C  
ATOM   3345  O   ASN A 224     -20.645 -26.360  12.461  1.00 27.44           O  
ATOM   3346  CB  ASN A 224     -18.373 -25.442  14.305  1.00 39.70           C  
ATOM   3347  CG  ASN A 224     -16.907 -25.667  14.546  1.00 39.70           C  
ATOM   3348  OD1 ASN A 224     -16.149 -25.964  13.615  1.00 39.70           O  
ATOM   3349  ND2 ASN A 224     -16.491 -25.531  15.780  1.00 39.70           N  
ATOM   3350  H   ASN A 224     -17.919 -23.144  13.381  1.00 23.84           H  
ATOM   3351  HA  ASN A 224     -18.133 -25.751  12.210  1.00 31.76           H  
ATOM   3352 1HB  ASN A 224     -18.718 -24.648  14.969  1.00 47.65           H  
ATOM   3353 2HB  ASN A 224     -18.916 -26.348  14.568  1.00 47.65           H  
ATOM   3354 1HD2 ASN A 224     -15.525 -25.669  16.001  1.00 47.65           H  
ATOM   3355 2HD2 ASN A 224     -17.139 -25.289  16.502  1.00 47.65           H  
ATOM   3356  N   SER A 225     -20.883 -24.120  12.468  1.00 12.21           N  
ATOM   3357  CA  SER A 225     -22.298 -24.169  12.181  1.00 13.77           C  
ATOM   3358  C   SER A 225     -22.590 -24.139  10.685  1.00  9.13           C  
ATOM   3359  O   SER A 225     -23.752 -24.234  10.293  1.00 14.83           O  
ATOM   3360  CB  SER A 225     -23.010 -23.013  12.857  1.00 20.66           C  
ATOM   3361  OG  SER A 225     -22.643 -21.784  12.299  1.00 20.66           O  
ATOM   3362  H   SER A 225     -20.456 -23.207  12.563  1.00 14.65           H  
ATOM   3363  HA  SER A 225     -22.697 -25.101  12.582  1.00 16.52           H  
ATOM   3364 1HB  SER A 225     -24.088 -23.148  12.770  1.00 24.79           H  
ATOM   3365 2HB  SER A 225     -22.766 -23.018  13.918  1.00 24.79           H  
ATOM   3366  HG  SER A 225     -21.683 -21.742  12.342  1.00 24.79           H  
ATOM   3367  N   PHE A 226     -21.553 -24.004   9.837  1.00  6.26           N  
ATOM   3368  CA  PHE A 226     -21.851 -23.953   8.417  1.00  7.75           C  
ATOM   3369  C   PHE A 226     -21.206 -25.197   7.730  1.00 14.86           C  
ATOM   3370  O   PHE A 226     -21.728 -26.308   7.896  1.00 71.62           O  
ATOM   3371  CB  PHE A 226     -21.314 -22.603   7.898  1.00 11.62           C  
ATOM   3372  CG  PHE A 226     -21.880 -21.426   8.633  1.00 11.62           C  
ATOM   3373  CD1 PHE A 226     -21.044 -20.604   9.371  1.00 11.62           C  
ATOM   3374  CD2 PHE A 226     -23.238 -21.149   8.617  1.00 11.62           C  
ATOM   3375  CE1 PHE A 226     -21.547 -19.526  10.073  1.00 11.62           C  
ATOM   3376  CE2 PHE A 226     -23.745 -20.074   9.324  1.00 11.62           C  
ATOM   3377  CZ  PHE A 226     -22.897 -19.261  10.051  1.00 11.62           C  
ATOM   3378  H   PHE A 226     -20.599 -23.939  10.157  1.00  7.51           H  
ATOM   3379  HA  PHE A 226     -22.924 -23.981   8.263  1.00  9.30           H  
ATOM   3380 1HB  PHE A 226     -20.232 -22.575   7.978  1.00 13.95           H  
ATOM   3381 2HB  PHE A 226     -21.586 -22.457   6.861  1.00 13.95           H  
ATOM   3382  HD1 PHE A 226     -19.976 -20.818   9.393  1.00 13.95           H  
ATOM   3383  HD2 PHE A 226     -23.908 -21.793   8.047  1.00 13.95           H  
ATOM   3384  HE1 PHE A 226     -20.875 -18.891  10.648  1.00 13.95           H  
ATOM   3385  HE2 PHE A 226     -24.815 -19.867   9.306  1.00 13.95           H  
ATOM   3386  HZ  PHE A 226     -23.296 -18.417  10.606  1.00 13.95           H  
ATOM   3387  N   PRO A 227     -20.116 -25.042   6.971  1.00 11.85           N  
ATOM   3388  CA  PRO A 227     -19.389 -26.252   6.537  1.00 12.73           C  
ATOM   3389  C   PRO A 227     -17.915 -25.849   6.310  1.00  7.26           C  
ATOM   3390  O   PRO A 227     -17.273 -25.293   7.201  1.00 42.53           O  
ATOM   3391  CB  PRO A 227     -20.079 -26.677   5.246  1.00 19.09           C  
ATOM   3392  CG  PRO A 227     -20.380 -25.396   4.587  1.00 19.09           C  
ATOM   3393  CD  PRO A 227     -20.594 -24.425   5.692  1.00 19.09           C  
ATOM   3394  HA  PRO A 227     -19.470 -27.029   7.316  1.00 15.28           H  
ATOM   3395 1HB  PRO A 227     -19.480 -27.387   4.660  1.00 22.91           H  
ATOM   3396 2HB  PRO A 227     -21.003 -27.215   5.504  1.00 22.91           H  
ATOM   3397 1HG  PRO A 227     -19.556 -25.102   3.923  1.00 22.91           H  
ATOM   3398 2HG  PRO A 227     -21.271 -25.504   3.951  1.00 22.91           H  
ATOM   3399 1HD  PRO A 227     -20.038 -23.497   5.492  1.00 22.91           H  
ATOM   3400 2HD  PRO A 227     -21.673 -24.233   5.760  1.00 22.91           H  
ATOM   3401  N   ALA A 228     -17.391 -26.123   5.112  1.00 12.15           N  
ATOM   3402  CA  ALA A 228     -16.053 -25.722   4.685  1.00  9.69           C  
ATOM   3403  C   ALA A 228     -16.022 -25.810   3.164  1.00  9.25           C  
ATOM   3404  O   ALA A 228     -16.366 -26.847   2.598  1.00 17.69           O  
ATOM   3405  CB  ALA A 228     -14.982 -26.596   5.314  1.00 14.54           C  
ATOM   3406  H   ALA A 228     -17.941 -26.609   4.429  1.00 14.58           H  
ATOM   3407  HA  ALA A 228     -15.886 -24.685   4.975  1.00 11.63           H  
ATOM   3408 1HB  ALA A 228     -14.000 -26.273   4.971  1.00 17.44           H  
ATOM   3409 2HB  ALA A 228     -15.033 -26.510   6.400  1.00 17.44           H  
ATOM   3410 3HB  ALA A 228     -15.143 -27.634   5.026  1.00 17.44           H  
ATOM   3411  N   ALA A 229     -15.647 -24.722   2.501  1.00  4.99           N  
ATOM   3412  CA  ALA A 229     -15.666 -24.676   1.045  1.00  5.62           C  
ATOM   3413  C   ALA A 229     -14.283 -24.853   0.433  1.00  6.24           C  
ATOM   3414  O   ALA A 229     -14.053 -25.791  -0.331  1.00 30.89           O  
ATOM   3415  CB  ALA A 229     -16.263 -23.358   0.580  1.00  8.43           C  
ATOM   3416  H   ALA A 229     -15.353 -23.896   2.995  1.00  5.99           H  
ATOM   3417  HA  ALA A 229     -16.294 -25.493   0.690  1.00  6.74           H  
ATOM   3418 1HB  ALA A 229     -16.310 -23.344  -0.509  1.00 10.12           H  
ATOM   3419 2HB  ALA A 229     -17.268 -23.254   0.988  1.00 10.12           H  
ATOM   3420 3HB  ALA A 229     -15.646 -22.531   0.925  1.00 10.12           H  
ATOM   3421  N   ALA A 230     -13.384 -23.921   0.723  1.00  3.36           N  
ATOM   3422  CA  ALA A 230     -12.056 -23.953   0.126  1.00  3.23           C  
ATOM   3423  C   ALA A 230     -11.008 -24.332   1.146  1.00  1.89           C  
ATOM   3424  O   ALA A 230     -11.090 -23.924   2.296  1.00  3.00           O  
ATOM   3425  CB  ALA A 230     -11.728 -22.603  -0.481  1.00  4.84           C  
ATOM   3426  H   ALA A 230     -13.622 -23.190   1.381  1.00  4.03           H  
ATOM   3427  HA  ALA A 230     -12.050 -24.707  -0.660  1.00  3.88           H  
ATOM   3428 1HB  ALA A 230     -10.743 -22.644  -0.947  1.00  5.81           H  
ATOM   3429 2HB  ALA A 230     -12.475 -22.353  -1.234  1.00  5.81           H  
ATOM   3430 3HB  ALA A 230     -11.730 -21.842   0.296  1.00  5.81           H  
ATOM   3431  N   THR A 231     -10.015 -25.115   0.729  1.00  1.28           N  
ATOM   3432  CA  THR A 231      -8.953 -25.537   1.642  1.00  1.22           C  
ATOM   3433  C   THR A 231      -7.571 -25.357   1.025  1.00  1.22           C  
ATOM   3434  O   THR A 231      -7.337 -25.738  -0.121  1.00  3.83           O  
ATOM   3435  CB  THR A 231      -9.127 -27.014   2.058  1.00  1.83           C  
ATOM   3436  OG1 THR A 231     -10.402 -27.192   2.686  1.00  1.83           O  
ATOM   3437  CG2 THR A 231      -8.032 -27.418   3.038  1.00  1.83           C  
ATOM   3438  H   THR A 231      -9.996 -25.426  -0.232  1.00  1.54           H  
ATOM   3439  HA  THR A 231      -9.000 -24.920   2.537  1.00  1.46           H  
ATOM   3440  HB  THR A 231      -9.074 -27.651   1.175  1.00  2.20           H  
ATOM   3441  HG1 THR A 231     -10.489 -28.103   2.981  1.00  2.20           H  
ATOM   3442 1HG2 THR A 231      -8.170 -28.461   3.324  1.00  2.20           H  
ATOM   3443 2HG2 THR A 231      -7.056 -27.299   2.569  1.00  2.20           H  
ATOM   3444 3HG2 THR A 231      -8.087 -26.789   3.925  1.00  2.20           H  
ATOM   3445  N   LEU A 232      -6.658 -24.782   1.801  1.00  0.91           N  
ATOM   3446  CA  LEU A 232      -5.283 -24.575   1.364  1.00  0.78           C  
ATOM   3447  C   LEU A 232      -4.355 -25.687   1.830  1.00  1.02           C  
ATOM   3448  O   LEU A 232      -4.554 -26.278   2.892  1.00  1.29           O  
ATOM   3449  CB  LEU A 232      -4.755 -23.235   1.880  1.00  1.17           C  
ATOM   3450  CG  LEU A 232      -5.474 -21.988   1.372  1.00  1.17           C  
ATOM   3451  CD1 LEU A 232      -4.901 -20.760   2.072  1.00  1.17           C  
ATOM   3452  CD2 LEU A 232      -5.283 -21.910  -0.135  1.00  1.17           C  
ATOM   3453  H   LEU A 232      -6.925 -24.491   2.729  1.00  1.09           H  
ATOM   3454  HA  LEU A 232      -5.270 -24.557   0.276  1.00  0.94           H  
ATOM   3455 1HB  LEU A 232      -4.839 -23.233   2.963  1.00  1.40           H  
ATOM   3456 2HB  LEU A 232      -3.702 -23.146   1.615  1.00  1.40           H  
ATOM   3457  HG  LEU A 232      -6.537 -22.048   1.602  1.00  1.40           H  
ATOM   3458 1HD1 LEU A 232      -5.408 -19.865   1.711  1.00  1.40           H  
ATOM   3459 2HD1 LEU A 232      -5.049 -20.852   3.148  1.00  1.40           H  
ATOM   3460 3HD1 LEU A 232      -3.836 -20.685   1.859  1.00  1.40           H  
ATOM   3461 1HD2 LEU A 232      -5.781 -21.025  -0.526  1.00  1.40           H  
ATOM   3462 2HD2 LEU A 232      -4.219 -21.856  -0.362  1.00  1.40           H  
ATOM   3463 3HD2 LEU A 232      -5.707 -22.801  -0.599  1.00  1.40           H  
ATOM   3464  N   SER A 233      -3.337 -25.956   1.020  1.00  1.19           N  
ATOM   3465  CA  SER A 233      -2.316 -26.954   1.312  1.00  1.69           C  
ATOM   3466  C   SER A 233      -1.220 -26.351   2.181  1.00  1.72           C  
ATOM   3467  O   SER A 233      -0.840 -26.915   3.208  1.00  3.07           O  
ATOM   3468  CB  SER A 233      -1.720 -27.495   0.026  1.00  2.54           C  
ATOM   3469  OG  SER A 233      -0.720 -28.440   0.295  1.00  2.54           O  
ATOM   3470  H   SER A 233      -3.246 -25.430   0.162  1.00  1.43           H  
ATOM   3471  HA  SER A 233      -2.778 -27.777   1.861  1.00  2.03           H  
ATOM   3472 1HB  SER A 233      -2.506 -27.954  -0.575  1.00  3.04           H  
ATOM   3473 2HB  SER A 233      -1.302 -26.675  -0.555  1.00  3.04           H  
ATOM   3474  HG  SER A 233      -0.057 -27.980   0.815  1.00  3.04           H  
ATOM   3475  N   SER A 234      -0.711 -25.203   1.744  1.00  1.00           N  
ATOM   3476  CA  SER A 234       0.357 -24.496   2.444  1.00  1.28           C  
ATOM   3477  C   SER A 234       0.393 -23.040   1.997  1.00  0.93           C  
ATOM   3478  O   SER A 234      -0.608 -22.518   1.511  1.00  0.79           O  
ATOM   3479  CB  SER A 234       1.695 -25.157   2.168  1.00  1.92           C  
ATOM   3480  OG  SER A 234       2.692 -24.614   2.988  1.00  1.92           O  
ATOM   3481  H   SER A 234      -1.082 -24.805   0.888  1.00  1.20           H  
ATOM   3482  HA  SER A 234       0.167 -24.541   3.510  1.00  1.54           H  
ATOM   3483 1HB  SER A 234       1.615 -26.228   2.350  1.00  2.30           H  
ATOM   3484 2HB  SER A 234       1.963 -25.021   1.121  1.00  2.30           H  
ATOM   3485  HG  SER A 234       3.490 -25.119   2.808  1.00  2.30           H  
ATOM   3486  N   PHE A 235       1.536 -22.388   2.177  1.00  1.45           N  
ATOM   3487  CA  PHE A 235       1.720 -21.037   1.662  1.00  1.65           C  
ATOM   3488  C   PHE A 235       3.211 -20.770   1.495  1.00  1.34           C  
ATOM   3489  O   PHE A 235       4.041 -21.460   2.088  1.00  2.45           O  
ATOM   3490  CB  PHE A 235       1.021 -19.955   2.506  1.00  2.47           C  
ATOM   3491  CG  PHE A 235       1.556 -19.689   3.877  1.00  2.47           C  
ATOM   3492  CD1 PHE A 235       2.507 -18.697   4.066  1.00  2.47           C  
ATOM   3493  CD2 PHE A 235       1.100 -20.392   4.976  1.00  2.47           C  
ATOM   3494  CE1 PHE A 235       2.991 -18.416   5.327  1.00  2.47           C  
ATOM   3495  CE2 PHE A 235       1.581 -20.116   6.239  1.00  2.47           C  
ATOM   3496  CZ  PHE A 235       2.528 -19.126   6.414  1.00  2.47           C  
ATOM   3497  H   PHE A 235       2.297 -22.865   2.637  1.00  1.74           H  
ATOM   3498  HA  PHE A 235       1.268 -20.989   0.673  1.00  1.98           H  
ATOM   3499 1HB  PHE A 235       1.044 -19.014   1.963  1.00  2.97           H  
ATOM   3500 2HB  PHE A 235      -0.029 -20.225   2.614  1.00  2.97           H  
ATOM   3501  HD1 PHE A 235       2.868 -18.132   3.206  1.00  2.97           H  
ATOM   3502  HD2 PHE A 235       0.351 -21.166   4.835  1.00  2.97           H  
ATOM   3503  HE1 PHE A 235       3.738 -17.632   5.460  1.00  2.97           H  
ATOM   3504  HE2 PHE A 235       1.215 -20.677   7.096  1.00  2.97           H  
ATOM   3505  HZ  PHE A 235       2.909 -18.906   7.411  1.00  2.97           H  
ATOM   3506  N   GLN A 236       3.545 -19.788   0.677  1.00  1.80           N  
ATOM   3507  CA  GLN A 236       4.930 -19.466   0.383  1.00  1.99           C  
ATOM   3508  C   GLN A 236       5.303 -18.052   0.766  1.00  1.00           C  
ATOM   3509  O   GLN A 236       4.538 -17.108   0.564  1.00  1.77           O  
ATOM   3510  CB  GLN A 236       5.217 -19.651  -1.097  1.00  2.98           C  
ATOM   3511  CG  GLN A 236       6.662 -19.390  -1.472  1.00  2.98           C  
ATOM   3512  CD  GLN A 236       6.917 -19.580  -2.936  1.00  2.98           C  
ATOM   3513  OE1 GLN A 236       6.311 -20.441  -3.586  1.00  2.98           O  
ATOM   3514  NE2 GLN A 236       7.801 -18.757  -3.484  1.00  2.98           N  
ATOM   3515  H   GLN A 236       2.818 -19.253   0.234  1.00  2.16           H  
ATOM   3516  HA  GLN A 236       5.566 -20.145   0.951  1.00  2.39           H  
ATOM   3517 1HB  GLN A 236       4.967 -20.666  -1.397  1.00  3.58           H  
ATOM   3518 2HB  GLN A 236       4.592 -18.970  -1.671  1.00  3.58           H  
ATOM   3519 1HG  GLN A 236       6.916 -18.363  -1.223  1.00  3.58           H  
ATOM   3520 2HG  GLN A 236       7.298 -20.082  -0.926  1.00  3.58           H  
ATOM   3521 1HE2 GLN A 236       8.007 -18.821  -4.461  1.00  3.58           H  
ATOM   3522 2HE2 GLN A 236       8.255 -18.067  -2.920  1.00  3.58           H  
ATOM   3523  N   ASP A 237       6.495 -17.900   1.322  1.00  1.28           N  
ATOM   3524  CA  ASP A 237       6.984 -16.572   1.638  1.00  1.64           C  
ATOM   3525  C   ASP A 237       7.723 -16.037   0.417  1.00  1.66           C  
ATOM   3526  O   ASP A 237       8.538 -16.741  -0.180  1.00  4.14           O  
ATOM   3527  CB  ASP A 237       7.884 -16.596   2.870  1.00  2.46           C  
ATOM   3528  CG  ASP A 237       7.124 -16.884   4.159  1.00  2.46           C  
ATOM   3529  OD1 ASP A 237       5.939 -16.656   4.193  1.00  2.46           O  
ATOM   3530  OD2 ASP A 237       7.734 -17.349   5.095  1.00  2.46           O  
ATOM   3531  H   ASP A 237       7.094 -18.705   1.468  1.00  1.54           H  
ATOM   3532  HA  ASP A 237       6.135 -15.920   1.841  1.00  1.97           H  
ATOM   3533 1HB  ASP A 237       8.665 -17.345   2.743  1.00  2.95           H  
ATOM   3534 2HB  ASP A 237       8.367 -15.627   2.973  1.00  2.95           H  
ATOM   3535  N   VAL A 238       7.431 -14.803   0.027  1.00  0.92           N  
ATOM   3536  CA  VAL A 238       8.078 -14.227  -1.144  1.00  1.09           C  
ATOM   3537  C   VAL A 238       9.303 -13.426  -0.722  1.00  0.86           C  
ATOM   3538  O   VAL A 238       9.162 -12.476   0.046  1.00  0.89           O  
ATOM   3539  CB  VAL A 238       7.094 -13.321  -1.903  1.00  1.64           C  
ATOM   3540  CG1 VAL A 238       7.764 -12.661  -3.096  1.00  1.64           C  
ATOM   3541  CG2 VAL A 238       5.906 -14.142  -2.360  1.00  1.64           C  
ATOM   3542  H   VAL A 238       6.763 -14.239   0.542  1.00  1.10           H  
ATOM   3543  HA  VAL A 238       8.358 -15.038  -1.805  1.00  1.31           H  
ATOM   3544  HB  VAL A 238       6.761 -12.541  -1.235  1.00  1.96           H  
ATOM   3545 1HG1 VAL A 238       7.047 -12.015  -3.600  1.00  1.96           H  
ATOM   3546 2HG1 VAL A 238       8.610 -12.065  -2.753  1.00  1.96           H  
ATOM   3547 3HG1 VAL A 238       8.113 -13.426  -3.788  1.00  1.96           H  
ATOM   3548 1HG2 VAL A 238       5.197 -13.498  -2.879  1.00  1.96           H  
ATOM   3549 2HG2 VAL A 238       6.249 -14.925  -3.037  1.00  1.96           H  
ATOM   3550 3HG2 VAL A 238       5.421 -14.597  -1.500  1.00  1.96           H  
ATOM   3551  N   PRO A 239      10.510 -13.825  -1.167  1.00  1.11           N  
ATOM   3552  CA  PRO A 239      11.806 -13.184  -0.896  1.00  1.20           C  
ATOM   3553  C   PRO A 239      11.636 -11.682  -0.759  1.00  1.38           C  
ATOM   3554  O   PRO A 239      11.381 -10.975  -1.735  1.00  1.99           O  
ATOM   3555  CB  PRO A 239      12.657 -13.558  -2.106  1.00  1.80           C  
ATOM   3556  CG  PRO A 239      12.075 -14.839  -2.584  1.00  1.80           C  
ATOM   3557  CD  PRO A 239      10.601 -14.684  -2.368  1.00  1.80           C  
ATOM   3558  HA  PRO A 239      12.240 -13.604   0.018  1.00  1.44           H  
ATOM   3559 1HB  PRO A 239      12.614 -12.756  -2.852  1.00  2.16           H  
ATOM   3560 2HB  PRO A 239      13.710 -13.657  -1.806  1.00  2.16           H  
ATOM   3561 1HG  PRO A 239      12.330 -14.999  -3.641  1.00  2.16           H  
ATOM   3562 2HG  PRO A 239      12.499 -15.683  -2.020  1.00  2.16           H  
ATOM   3563 1HD  PRO A 239      10.132 -14.196  -3.233  1.00  2.16           H  
ATOM   3564 2HD  PRO A 239      10.169 -15.674  -2.168  1.00  2.16           H  
ATOM   3565  N   THR A 240      11.763 -11.216   0.483  1.00  1.43           N  
ATOM   3566  CA  THR A 240      11.537  -9.823   0.822  1.00  1.43           C  
ATOM   3567  C   THR A 240      12.673  -8.931   0.365  1.00  1.24           C  
ATOM   3568  O   THR A 240      13.771  -9.405   0.067  1.00  1.45           O  
ATOM   3569  CB  THR A 240      11.349  -9.669   2.340  1.00  2.15           C  
ATOM   3570  OG1 THR A 240      12.553 -10.060   3.017  1.00  2.15           O  
ATOM   3571  CG2 THR A 240      10.204 -10.552   2.814  1.00  2.15           C  
ATOM   3572  H   THR A 240      11.999 -11.861   1.222  1.00  1.72           H  
ATOM   3573  HA  THR A 240      10.625  -9.491   0.323  1.00  1.72           H  
ATOM   3574  HB  THR A 240      11.130  -8.629   2.576  1.00  2.57           H  
ATOM   3575  HG1 THR A 240      12.451  -9.912   3.961  1.00  2.57           H  
ATOM   3576 1HG2 THR A 240      10.078 -10.437   3.891  1.00  2.57           H  
ATOM   3577 2HG2 THR A 240       9.287 -10.261   2.307  1.00  2.57           H  
ATOM   3578 3HG2 THR A 240      10.429 -11.591   2.583  1.00  2.57           H  
ATOM   3579  N   ASN A 241      12.393  -7.631   0.323  1.00  0.99           N  
ATOM   3580  CA  ASN A 241      13.323  -6.612  -0.151  1.00  0.86           C  
ATOM   3581  C   ASN A 241      13.650  -6.828  -1.627  1.00  0.85           C  
ATOM   3582  O   ASN A 241      14.786  -6.623  -2.056  1.00  0.97           O  
ATOM   3583  CB  ASN A 241      14.597  -6.580   0.678  1.00  1.29           C  
ATOM   3584  CG  ASN A 241      14.355  -6.191   2.108  1.00  1.29           C  
ATOM   3585  OD1 ASN A 241      13.597  -5.259   2.399  1.00  1.29           O  
ATOM   3586  ND2 ASN A 241      14.990  -6.892   3.013  1.00  1.29           N  
ATOM   3587  H   ASN A 241      11.466  -7.333   0.595  1.00  1.19           H  
ATOM   3588  HA  ASN A 241      12.838  -5.642  -0.061  1.00  1.03           H  
ATOM   3589 1HB  ASN A 241      15.091  -7.550   0.656  1.00  1.55           H  
ATOM   3590 2HB  ASN A 241      15.288  -5.860   0.240  1.00  1.55           H  
ATOM   3591 1HD2 ASN A 241      14.872  -6.682   3.984  1.00  1.55           H  
ATOM   3592 2HD2 ASN A 241      15.594  -7.638   2.733  1.00  1.55           H  
ATOM   3593  N   SER A 242      12.649  -7.252  -2.401  1.00  0.95           N  
ATOM   3594  CA  SER A 242      12.845  -7.519  -3.819  1.00  1.12           C  
ATOM   3595  C   SER A 242      11.569  -7.398  -4.637  1.00  1.07           C  
ATOM   3596  O   SER A 242      10.678  -8.248  -4.549  1.00  1.12           O  
ATOM   3597  CB  SER A 242      13.412  -8.914  -3.992  1.00  1.68           C  
ATOM   3598  OG  SER A 242      13.551  -9.255  -5.349  1.00  1.68           O  
ATOM   3599  H   SER A 242      11.735  -7.396  -1.995  1.00  1.14           H  
ATOM   3600  HA  SER A 242      13.566  -6.796  -4.203  1.00  1.34           H  
ATOM   3601 1HB  SER A 242      14.382  -8.973  -3.499  1.00  2.02           H  
ATOM   3602 2HB  SER A 242      12.756  -9.630  -3.499  1.00  2.02           H  
ATOM   3603  HG  SER A 242      14.260  -8.699  -5.684  1.00  2.02           H  
ATOM   3604  N   GLU A 243      11.515  -6.363  -5.476  1.00  1.27           N  
ATOM   3605  CA  GLU A 243      10.384  -6.155  -6.369  1.00  1.52           C  
ATOM   3606  C   GLU A 243      10.373  -7.197  -7.473  1.00  1.20           C  
ATOM   3607  O   GLU A 243       9.311  -7.544  -7.981  1.00  1.37           O  
ATOM   3608  CB  GLU A 243      10.386  -4.735  -6.953  1.00  2.28           C  
ATOM   3609  CG  GLU A 243      10.021  -3.651  -5.941  1.00  2.28           C  
ATOM   3610  CD  GLU A 243       9.921  -2.271  -6.538  1.00  2.28           C  
ATOM   3611  OE1 GLU A 243      10.535  -2.026  -7.549  1.00  2.28           O  
ATOM   3612  OE2 GLU A 243       9.204  -1.467  -5.991  1.00  2.28           O  
ATOM   3613  H   GLU A 243      12.280  -5.702  -5.489  1.00  1.52           H  
ATOM   3614  HA  GLU A 243       9.467  -6.275  -5.791  1.00  1.82           H  
ATOM   3615 1HB  GLU A 243      11.381  -4.504  -7.335  1.00  2.74           H  
ATOM   3616 2HB  GLU A 243       9.697  -4.672  -7.792  1.00  2.74           H  
ATOM   3617 1HG  GLU A 243       9.064  -3.906  -5.487  1.00  2.74           H  
ATOM   3618 2HG  GLU A 243      10.772  -3.644  -5.153  1.00  2.74           H  
ATOM   3619  N   SER A 244      11.557  -7.695  -7.842  1.00  1.13           N  
ATOM   3620  CA  SER A 244      11.666  -8.759  -8.829  1.00  1.19           C  
ATOM   3621  C   SER A 244      11.005 -10.015  -8.308  1.00  1.18           C  
ATOM   3622  O   SER A 244      10.242 -10.656  -9.025  1.00  1.69           O  
ATOM   3623  CB  SER A 244      13.111  -9.061  -9.161  1.00  1.78           C  
ATOM   3624  OG  SER A 244      13.199 -10.098 -10.105  1.00  1.78           O  
ATOM   3625  H   SER A 244      12.399  -7.345  -7.408  1.00  1.36           H  
ATOM   3626  HA  SER A 244      11.152  -8.452  -9.739  1.00  1.43           H  
ATOM   3627 1HB  SER A 244      13.590  -8.165  -9.554  1.00  2.14           H  
ATOM   3628 2HB  SER A 244      13.644  -9.346  -8.254  1.00  2.14           H  
ATOM   3629  HG  SER A 244      14.137 -10.270 -10.222  1.00  2.14           H  
ATOM   3630  N   SER A 245      11.299 -10.363  -7.054  1.00  0.91           N  
ATOM   3631  CA  SER A 245      10.721 -11.547  -6.442  1.00  0.88           C  
ATOM   3632  C   SER A 245       9.207 -11.437  -6.375  1.00  0.76           C  
ATOM   3633  O   SER A 245       8.505 -12.406  -6.670  1.00  0.80           O  
ATOM   3634  CB  SER A 245      11.290 -11.733  -5.065  1.00  1.32           C  
ATOM   3635  OG  SER A 245      12.669 -11.967  -5.140  1.00  1.32           O  
ATOM   3636  H   SER A 245      11.954  -9.814  -6.507  1.00  1.09           H  
ATOM   3637  HA  SER A 245      10.978 -12.414  -7.052  1.00  1.06           H  
ATOM   3638 1HB  SER A 245      11.095 -10.849  -4.458  1.00  1.58           H  
ATOM   3639 2HB  SER A 245      10.801 -12.577  -4.583  1.00  1.58           H  
ATOM   3640  HG  SER A 245      13.059 -11.112  -5.361  1.00  1.58           H  
ATOM   3641  N   LEU A 246       8.706 -10.250  -6.017  1.00  0.70           N  
ATOM   3642  CA  LEU A 246       7.269 -10.018  -5.990  1.00  0.64           C  
ATOM   3643  C   LEU A 246       6.680 -10.178  -7.383  1.00  0.68           C  
ATOM   3644  O   LEU A 246       5.645 -10.818  -7.536  1.00  0.65           O  
ATOM   3645  CB  LEU A 246       6.942  -8.633  -5.407  1.00  0.96           C  
ATOM   3646  CG  LEU A 246       5.442  -8.276  -5.367  1.00  0.96           C  
ATOM   3647  CD1 LEU A 246       4.701  -9.324  -4.568  1.00  0.96           C  
ATOM   3648  CD2 LEU A 246       5.255  -6.905  -4.717  1.00  0.96           C  
ATOM   3649  H   LEU A 246       9.334  -9.499  -5.746  1.00  0.84           H  
ATOM   3650  HA  LEU A 246       6.813 -10.768  -5.347  1.00  0.77           H  
ATOM   3651 1HB  LEU A 246       7.321  -8.587  -4.387  1.00  1.15           H  
ATOM   3652 2HB  LEU A 246       7.452  -7.873  -5.997  1.00  1.15           H  
ATOM   3653  HG  LEU A 246       5.038  -8.268  -6.378  1.00  1.15           H  
ATOM   3654 1HD1 LEU A 246       3.640  -9.079  -4.539  1.00  1.15           H  
ATOM   3655 2HD1 LEU A 246       4.836 -10.301  -5.033  1.00  1.15           H  
ATOM   3656 3HD1 LEU A 246       5.096  -9.346  -3.558  1.00  1.15           H  
ATOM   3657 1HD2 LEU A 246       4.193  -6.659  -4.687  1.00  1.15           H  
ATOM   3658 2HD2 LEU A 246       5.650  -6.928  -3.701  1.00  1.15           H  
ATOM   3659 3HD2 LEU A 246       5.785  -6.150  -5.292  1.00  1.15           H  
ATOM   3660  N   GLN A 247       7.341  -9.612  -8.392  1.00  1.00           N  
ATOM   3661  CA  GLN A 247       6.917  -9.703  -9.788  1.00  1.22           C  
ATOM   3662  C   GLN A 247       6.737 -11.154 -10.202  1.00  1.14           C  
ATOM   3663  O   GLN A 247       5.718 -11.524 -10.787  1.00  1.00           O  
ATOM   3664  CB  GLN A 247       7.952  -9.023 -10.692  1.00  1.83           C  
ATOM   3665  CG  GLN A 247       7.612  -9.002 -12.162  1.00  1.83           C  
ATOM   3666  CD  GLN A 247       8.727  -8.410 -13.001  1.00  1.83           C  
ATOM   3667  OE1 GLN A 247       9.910  -8.675 -12.764  1.00  1.83           O  
ATOM   3668  NE2 GLN A 247       8.366  -7.597 -13.986  1.00  1.83           N  
ATOM   3669  H   GLN A 247       8.175  -9.078  -8.191  1.00  1.20           H  
ATOM   3670  HA  GLN A 247       5.959  -9.197  -9.899  1.00  1.46           H  
ATOM   3671 1HB  GLN A 247       8.089  -7.992 -10.368  1.00  2.20           H  
ATOM   3672 2HB  GLN A 247       8.911  -9.523 -10.594  1.00  2.20           H  
ATOM   3673 1HG  GLN A 247       7.420 -10.018 -12.505  1.00  2.20           H  
ATOM   3674 2HG  GLN A 247       6.728  -8.383 -12.299  1.00  2.20           H  
ATOM   3675 1HE2 GLN A 247       9.061  -7.176 -14.570  1.00  2.20           H  
ATOM   3676 2HE2 GLN A 247       7.398  -7.403 -14.145  1.00  2.20           H  
ATOM   3677  N   GLN A 248       7.742 -11.964  -9.879  1.00  1.54           N  
ATOM   3678  CA  GLN A 248       7.755 -13.383 -10.181  1.00  1.87           C  
ATOM   3679  C   GLN A 248       6.605 -14.100  -9.486  1.00  1.42           C  
ATOM   3680  O   GLN A 248       5.958 -14.965 -10.078  1.00  1.46           O  
ATOM   3681  CB  GLN A 248       9.085 -13.982  -9.727  1.00  2.81           C  
ATOM   3682  CG  GLN A 248      10.289 -13.524 -10.528  1.00  2.81           C  
ATOM   3683  CD  GLN A 248      11.589 -14.005  -9.915  1.00  2.81           C  
ATOM   3684  OE1 GLN A 248      11.736 -15.198  -9.636  1.00  2.81           O  
ATOM   3685  NE2 GLN A 248      12.534 -13.093  -9.700  1.00  2.81           N  
ATOM   3686  H   GLN A 248       8.550 -11.571  -9.413  1.00  1.85           H  
ATOM   3687  HA  GLN A 248       7.645 -13.514 -11.257  1.00  2.24           H  
ATOM   3688 1HB  GLN A 248       9.263 -13.726  -8.684  1.00  3.37           H  
ATOM   3689 2HB  GLN A 248       9.034 -15.068  -9.792  1.00  3.37           H  
ATOM   3690 1HG  GLN A 248      10.216 -13.937 -11.534  1.00  3.37           H  
ATOM   3691 2HG  GLN A 248      10.305 -12.438 -10.576  1.00  3.37           H  
ATOM   3692 1HE2 GLN A 248      13.418 -13.364  -9.307  1.00  3.37           H  
ATOM   3693 2HE2 GLN A 248      12.393 -12.126  -9.929  1.00  3.37           H  
ATOM   3694  N   ALA A 249       6.345 -13.722  -8.233  1.00  1.38           N  
ATOM   3695  CA  ALA A 249       5.250 -14.288  -7.463  1.00  1.19           C  
ATOM   3696  C   ALA A 249       3.900 -13.954  -8.095  1.00  0.84           C  
ATOM   3697  O   ALA A 249       3.065 -14.843  -8.268  1.00  0.88           O  
ATOM   3698  CB  ALA A 249       5.312 -13.773  -6.036  1.00  1.78           C  
ATOM   3699  H   ALA A 249       6.937 -13.030  -7.790  1.00  1.66           H  
ATOM   3700  HA  ALA A 249       5.362 -15.372  -7.459  1.00  1.43           H  
ATOM   3701 1HB  ALA A 249       4.506 -14.217  -5.456  1.00  2.14           H  
ATOM   3702 2HB  ALA A 249       6.271 -14.044  -5.595  1.00  2.14           H  
ATOM   3703 3HB  ALA A 249       5.204 -12.692  -6.030  1.00  2.14           H  
ATOM   3704  N   VAL A 250       3.724 -12.687  -8.490  1.00  0.59           N  
ATOM   3705  CA  VAL A 250       2.489 -12.193  -9.095  1.00  0.43           C  
ATOM   3706  C   VAL A 250       2.207 -12.884 -10.416  1.00  0.38           C  
ATOM   3707  O   VAL A 250       1.059 -13.187 -10.741  1.00  0.48           O  
ATOM   3708  CB  VAL A 250       2.540 -10.670  -9.297  1.00  0.65           C  
ATOM   3709  CG1 VAL A 250       1.330 -10.220 -10.099  1.00  0.65           C  
ATOM   3710  CG2 VAL A 250       2.547  -9.976  -7.946  1.00  0.65           C  
ATOM   3711  H   VAL A 250       4.468 -12.024  -8.327  1.00  0.71           H  
ATOM   3712  HA  VAL A 250       1.671 -12.402  -8.413  1.00  0.52           H  
ATOM   3713  HB  VAL A 250       3.440 -10.409  -9.854  1.00  0.77           H  
ATOM   3714 1HG1 VAL A 250       1.368  -9.142 -10.242  1.00  0.77           H  
ATOM   3715 2HG1 VAL A 250       1.336 -10.717 -11.067  1.00  0.77           H  
ATOM   3716 3HG1 VAL A 250       0.419 -10.480  -9.559  1.00  0.77           H  
ATOM   3717 1HG2 VAL A 250       2.592  -8.901  -8.101  1.00  0.77           H  
ATOM   3718 2HG2 VAL A 250       1.637 -10.230  -7.403  1.00  0.77           H  
ATOM   3719 3HG2 VAL A 250       3.407 -10.293  -7.367  1.00  0.77           H  
ATOM   3720  N   ALA A 251       3.257 -13.165 -11.185  1.00  0.49           N  
ATOM   3721  CA  ALA A 251       3.105 -13.883 -12.451  1.00  0.70           C  
ATOM   3722  C   ALA A 251       2.519 -15.303 -12.267  1.00  0.67           C  
ATOM   3723  O   ALA A 251       2.068 -15.907 -13.240  1.00  1.02           O  
ATOM   3724  CB  ALA A 251       4.449 -13.964 -13.159  1.00  1.05           C  
ATOM   3725  H   ALA A 251       4.181 -12.867 -10.904  1.00  0.59           H  
ATOM   3726  HA  ALA A 251       2.409 -13.324 -13.068  1.00  0.84           H  
ATOM   3727 1HB  ALA A 251       4.325 -14.465 -14.118  1.00  1.26           H  
ATOM   3728 2HB  ALA A 251       4.835 -12.957 -13.321  1.00  1.26           H  
ATOM   3729 3HB  ALA A 251       5.150 -14.526 -12.545  1.00  1.26           H  
ATOM   3730  N   ASN A 252       2.524 -15.833 -11.038  1.00  0.64           N  
ATOM   3731  CA  ASN A 252       1.983 -17.157 -10.772  1.00  0.83           C  
ATOM   3732  C   ASN A 252       0.639 -17.091 -10.040  1.00  0.64           C  
ATOM   3733  O   ASN A 252      -0.223 -17.944 -10.262  1.00  0.85           O  
ATOM   3734  CB  ASN A 252       2.989 -17.967  -9.985  1.00  1.24           C  
ATOM   3735  CG  ASN A 252       4.202 -18.307 -10.805  1.00  1.24           C  
ATOM   3736  OD1 ASN A 252       4.163 -19.247 -11.609  1.00  1.24           O  
ATOM   3737  ND2 ASN A 252       5.266 -17.566 -10.640  1.00  1.24           N  
ATOM   3738  H   ASN A 252       2.897 -15.322 -10.250  1.00  0.77           H  
ATOM   3739  HA  ASN A 252       1.808 -17.655 -11.726  1.00  1.00           H  
ATOM   3740 1HB  ASN A 252       3.305 -17.403  -9.107  1.00  1.49           H  
ATOM   3741 2HB  ASN A 252       2.527 -18.890  -9.636  1.00  1.49           H  
ATOM   3742 1HD2 ASN A 252       6.091 -17.753 -11.172  1.00  1.49           H  
ATOM   3743 2HD2 ASN A 252       5.259 -16.797  -9.998  1.00  1.49           H  
ATOM   3744  N   GLN A 253       0.439 -16.062  -9.210  1.00  0.69           N  
ATOM   3745  CA  GLN A 253      -0.843 -15.874  -8.519  1.00  0.79           C  
ATOM   3746  C   GLN A 253      -0.880 -14.553  -7.751  1.00  0.53           C  
ATOM   3747  O   GLN A 253       0.151 -13.912  -7.594  1.00  0.72           O  
ATOM   3748  CB  GLN A 253      -1.086 -17.013  -7.542  1.00  1.19           C  
ATOM   3749  CG  GLN A 253      -0.090 -17.047  -6.427  1.00  1.19           C  
ATOM   3750  CD  GLN A 253      -0.373 -18.187  -5.512  1.00  1.19           C  
ATOM   3751  OE1 GLN A 253       0.125 -19.300  -5.704  1.00  1.19           O  
ATOM   3752  NE2 GLN A 253      -1.183 -17.923  -4.499  1.00  1.19           N  
ATOM   3753  H   GLN A 253       1.195 -15.408  -9.037  1.00  0.83           H  
ATOM   3754  HA  GLN A 253      -1.634 -15.872  -9.264  1.00  0.95           H  
ATOM   3755 1HB  GLN A 253      -2.072 -16.935  -7.095  1.00  1.42           H  
ATOM   3756 2HB  GLN A 253      -1.043 -17.971  -8.056  1.00  1.42           H  
ATOM   3757 1HG  GLN A 253       0.912 -17.171  -6.838  1.00  1.42           H  
ATOM   3758 2HG  GLN A 253      -0.154 -16.120  -5.857  1.00  1.42           H  
ATOM   3759 1HE2 GLN A 253      -1.393 -18.642  -3.834  1.00  1.42           H  
ATOM   3760 2HE2 GLN A 253      -1.563 -17.004  -4.387  1.00  1.42           H  
ATOM   3761  N   PRO A 254      -2.049 -14.131  -7.248  1.00  0.52           N  
ATOM   3762  CA  PRO A 254      -2.245 -12.950  -6.407  1.00  0.38           C  
ATOM   3763  C   PRO A 254      -1.425 -13.076  -5.116  1.00  0.24           C  
ATOM   3764  O   PRO A 254      -1.317 -14.165  -4.546  1.00  0.57           O  
ATOM   3765  CB  PRO A 254      -3.757 -12.921  -6.188  1.00  0.57           C  
ATOM   3766  CG  PRO A 254      -4.318 -13.563  -7.417  1.00  0.57           C  
ATOM   3767  CD  PRO A 254      -3.326 -14.622  -7.801  1.00  0.57           C  
ATOM   3768  HA  PRO A 254      -1.922 -12.068  -6.976  1.00  0.46           H  
ATOM   3769 1HB  PRO A 254      -4.013 -13.462  -5.267  1.00  0.68           H  
ATOM   3770 2HB  PRO A 254      -4.096 -11.882  -6.059  1.00  0.68           H  
ATOM   3771 1HG  PRO A 254      -5.315 -13.971  -7.209  1.00  0.68           H  
ATOM   3772 2HG  PRO A 254      -4.447 -12.808  -8.206  1.00  0.68           H  
ATOM   3773 1HD  PRO A 254      -3.605 -15.577  -7.336  1.00  0.68           H  
ATOM   3774 2HD  PRO A 254      -3.268 -14.700  -8.894  1.00  0.68           H  
ATOM   3775  N   VAL A 255      -0.820 -11.962  -4.685  1.00  0.24           N  
ATOM   3776  CA  VAL A 255       0.114 -11.990  -3.551  1.00  0.20           C  
ATOM   3777  C   VAL A 255      -0.277 -11.025  -2.424  1.00  0.23           C  
ATOM   3778  O   VAL A 255      -0.552  -9.853  -2.666  1.00  0.32           O  
ATOM   3779  CB  VAL A 255       1.543 -11.646  -4.027  1.00  0.30           C  
ATOM   3780  CG1 VAL A 255       2.512 -11.676  -2.854  1.00  0.30           C  
ATOM   3781  CG2 VAL A 255       1.978 -12.618  -5.103  1.00  0.30           C  
ATOM   3782  H   VAL A 255      -0.993 -11.096  -5.185  1.00  0.29           H  
ATOM   3783  HA  VAL A 255       0.123 -13.003  -3.146  1.00  0.24           H  
ATOM   3784  HB  VAL A 255       1.551 -10.634  -4.432  1.00  0.36           H  
ATOM   3785 1HG1 VAL A 255       3.510 -11.423  -3.202  1.00  0.36           H  
ATOM   3786 2HG1 VAL A 255       2.198 -10.959  -2.098  1.00  0.36           H  
ATOM   3787 3HG1 VAL A 255       2.526 -12.676  -2.425  1.00  0.36           H  
ATOM   3788 1HG2 VAL A 255       2.977 -12.350  -5.435  1.00  0.36           H  
ATOM   3789 2HG2 VAL A 255       1.981 -13.633  -4.706  1.00  0.36           H  
ATOM   3790 3HG2 VAL A 255       1.291 -12.557  -5.944  1.00  0.36           H  
ATOM   3791  N   SER A 256      -0.307 -11.519  -1.186  1.00  0.23           N  
ATOM   3792  CA  SER A 256      -0.662 -10.670  -0.047  1.00  0.27           C  
ATOM   3793  C   SER A 256       0.538  -9.810   0.350  1.00  0.22           C  
ATOM   3794  O   SER A 256       1.643 -10.314   0.549  1.00  0.20           O  
ATOM   3795  CB  SER A 256      -1.120 -11.502   1.131  1.00  0.41           C  
ATOM   3796  OG  SER A 256      -1.417 -10.676   2.224  1.00  0.41           O  
ATOM   3797  H   SER A 256      -0.058 -12.485  -1.022  1.00  0.28           H  
ATOM   3798  HA  SER A 256      -1.477 -10.011  -0.344  1.00  0.32           H  
ATOM   3799 1HB  SER A 256      -2.003 -12.077   0.852  1.00  0.49           H  
ATOM   3800 2HB  SER A 256      -0.338 -12.209   1.404  1.00  0.49           H  
ATOM   3801  HG  SER A 256      -2.189 -10.164   1.954  1.00  0.49           H  
ATOM   3802  N   VAL A 257       0.329  -8.497   0.416  1.00  0.30           N  
ATOM   3803  CA  VAL A 257       1.419  -7.557   0.667  1.00  0.34           C  
ATOM   3804  C   VAL A 257       1.130  -6.449   1.694  1.00  0.35           C  
ATOM   3805  O   VAL A 257       0.049  -5.868   1.717  1.00  2.28           O  
ATOM   3806  CB  VAL A 257       1.837  -6.898  -0.659  1.00  0.51           C  
ATOM   3807  CG1 VAL A 257       2.919  -5.901  -0.393  1.00  0.51           C  
ATOM   3808  CG2 VAL A 257       2.344  -7.942  -1.637  1.00  0.51           C  
ATOM   3809  H   VAL A 257      -0.603  -8.142   0.265  1.00  0.36           H  
ATOM   3810  HA  VAL A 257       2.269  -8.134   1.034  1.00  0.41           H  
ATOM   3811  HB  VAL A 257       0.991  -6.368  -1.094  1.00  0.61           H  
ATOM   3812 1HG1 VAL A 257       3.208  -5.458  -1.335  1.00  0.61           H  
ATOM   3813 2HG1 VAL A 257       2.560  -5.126   0.279  1.00  0.61           H  
ATOM   3814 3HG1 VAL A 257       3.780  -6.404   0.049  1.00  0.61           H  
ATOM   3815 1HG2 VAL A 257       2.655  -7.453  -2.559  1.00  0.61           H  
ATOM   3816 2HG2 VAL A 257       3.189  -8.455  -1.194  1.00  0.61           H  
ATOM   3817 3HG2 VAL A 257       1.560  -8.659  -1.862  1.00  0.61           H  
ATOM   3818  N   ALA A 258       2.104  -6.157   2.557  1.00  1.07           N  
ATOM   3819  CA  ALA A 258       1.952  -5.054   3.510  1.00  0.97           C  
ATOM   3820  C   ALA A 258       2.395  -3.720   2.883  1.00  0.88           C  
ATOM   3821  O   ALA A 258       3.391  -3.669   2.163  1.00  1.78           O  
ATOM   3822  CB  ALA A 258       2.752  -5.328   4.760  1.00  1.46           C  
ATOM   3823  H   ALA A 258       2.968  -6.680   2.529  1.00  1.28           H  
ATOM   3824  HA  ALA A 258       0.900  -4.974   3.772  1.00  1.16           H  
ATOM   3825 1HB  ALA A 258       2.611  -4.512   5.467  1.00  1.75           H  
ATOM   3826 2HB  ALA A 258       2.413  -6.261   5.208  1.00  1.75           H  
ATOM   3827 3HB  ALA A 258       3.807  -5.410   4.504  1.00  1.75           H  
ATOM   3828  N   ILE A 259       1.646  -2.650   3.165  1.00  1.33           N  
ATOM   3829  CA  ILE A 259       1.899  -1.294   2.649  1.00  1.35           C  
ATOM   3830  C   ILE A 259       1.743  -0.166   3.696  1.00  1.02           C  
ATOM   3831  O   ILE A 259       0.892  -0.241   4.579  1.00  1.39           O  
ATOM   3832  CB  ILE A 259       0.993  -0.986   1.418  1.00  2.03           C  
ATOM   3833  CG1 ILE A 259       1.347  -1.898   0.237  1.00  2.03           C  
ATOM   3834  CG2 ILE A 259       1.057   0.469   0.998  1.00  2.03           C  
ATOM   3835  CD1 ILE A 259       0.438  -1.704  -0.948  1.00  2.03           C  
ATOM   3836  H   ILE A 259       0.843  -2.784   3.760  1.00  1.60           H  
ATOM   3837  HA  ILE A 259       2.930  -1.266   2.298  1.00  1.62           H  
ATOM   3838  HB  ILE A 259      -0.036  -1.219   1.687  1.00  2.43           H  
ATOM   3839 1HG1 ILE A 259       2.374  -1.705  -0.072  1.00  2.43           H  
ATOM   3840 2HG1 ILE A 259       1.268  -2.938   0.545  1.00  2.43           H  
ATOM   3841 1HG2 ILE A 259       0.389   0.631   0.153  1.00  2.43           H  
ATOM   3842 2HG2 ILE A 259       0.749   1.107   1.823  1.00  2.43           H  
ATOM   3843 3HG2 ILE A 259       2.073   0.704   0.708  1.00  2.43           H  
ATOM   3844 1HD1 ILE A 259       0.734  -2.380  -1.750  1.00  2.43           H  
ATOM   3845 2HD1 ILE A 259      -0.588  -1.913  -0.654  1.00  2.43           H  
ATOM   3846 3HD1 ILE A 259       0.509  -0.675  -1.297  1.00  2.43           H  
ATOM   3847  N   ASP A 260       2.607   0.860   3.600  1.00  0.73           N  
ATOM   3848  CA  ASP A 260       2.524   2.091   4.402  1.00  0.72           C  
ATOM   3849  C   ASP A 260       1.564   3.100   3.779  1.00  0.90           C  
ATOM   3850  O   ASP A 260       1.916   3.778   2.812  1.00  2.38           O  
ATOM   3851  CB  ASP A 260       3.905   2.764   4.544  1.00  1.08           C  
ATOM   3852  CG  ASP A 260       3.893   4.083   5.365  1.00  1.08           C  
ATOM   3853  OD1 ASP A 260       2.838   4.662   5.552  1.00  1.08           O  
ATOM   3854  OD2 ASP A 260       4.950   4.492   5.804  1.00  1.08           O  
ATOM   3855  H   ASP A 260       3.339   0.811   2.906  1.00  0.88           H  
ATOM   3856  HA  ASP A 260       2.157   1.834   5.398  1.00  0.86           H  
ATOM   3857 1HB  ASP A 260       4.598   2.068   5.017  1.00  1.30           H  
ATOM   3858 2HB  ASP A 260       4.303   2.977   3.552  1.00  1.30           H  
ATOM   3859  N   ALA A 261       0.364   3.213   4.336  1.00  1.07           N  
ATOM   3860  CA  ALA A 261      -0.623   4.168   3.843  1.00  2.27           C  
ATOM   3861  C   ALA A 261      -0.953   5.210   4.876  1.00  1.41           C  
ATOM   3862  O   ALA A 261      -2.104   5.641   4.973  1.00  2.07           O  
ATOM   3863  CB  ALA A 261      -1.886   3.478   3.453  1.00  3.41           C  
ATOM   3864  H   ALA A 261       0.123   2.623   5.127  1.00  1.28           H  
ATOM   3865  HA  ALA A 261      -0.203   4.678   2.974  1.00  2.72           H  
ATOM   3866 1HB  ALA A 261      -2.589   4.215   3.099  1.00  4.09           H  
ATOM   3867 2HB  ALA A 261      -1.672   2.762   2.666  1.00  4.09           H  
ATOM   3868 3HB  ALA A 261      -2.307   2.969   4.319  1.00  4.09           H  
ATOM   3869  N   SER A 262       0.027   5.602   5.673  1.00  0.73           N  
ATOM   3870  CA  SER A 262      -0.214   6.589   6.714  1.00  0.68           C  
ATOM   3871  C   SER A 262      -0.484   8.003   6.182  1.00  0.52           C  
ATOM   3872  O   SER A 262      -1.184   8.789   6.824  1.00  1.09           O  
ATOM   3873  CB  SER A 262       0.982   6.613   7.646  1.00  1.02           C  
ATOM   3874  OG  SER A 262       2.140   7.028   6.967  1.00  1.02           O  
ATOM   3875  H   SER A 262       0.962   5.213   5.563  1.00  0.88           H  
ATOM   3876  HA  SER A 262      -1.089   6.272   7.281  1.00  0.82           H  
ATOM   3877 1HB  SER A 262       0.781   7.290   8.476  1.00  1.22           H  
ATOM   3878 2HB  SER A 262       1.141   5.620   8.066  1.00  1.22           H  
ATOM   3879  HG  SER A 262       2.431   6.261   6.452  1.00  1.22           H  
ATOM   3880  N   GLY A 263       0.051   8.318   5.006  1.00  0.44           N  
ATOM   3881  CA  GLY A 263      -0.064   9.669   4.465  1.00  0.59           C  
ATOM   3882  C   GLY A 263      -1.378   9.974   3.748  1.00  0.40           C  
ATOM   3883  O   GLY A 263      -2.031   9.084   3.196  1.00  0.45           O  
ATOM   3884  H   GLY A 263       0.590   7.630   4.503  1.00  0.53           H  
ATOM   3885 1HA  GLY A 263       0.067  10.381   5.279  1.00  0.71           H  
ATOM   3886 2HA  GLY A 263       0.765   9.842   3.777  1.00  0.71           H  
ATOM   3887  N   SER A 264      -1.701  11.274   3.699  1.00  0.71           N  
ATOM   3888  CA  SER A 264      -2.895  11.818   3.042  1.00  1.02           C  
ATOM   3889  C   SER A 264      -2.830  11.682   1.526  1.00  0.76           C  
ATOM   3890  O   SER A 264      -3.850  11.734   0.838  1.00  1.37           O  
ATOM   3891  CB  SER A 264      -3.061  13.271   3.428  1.00  1.53           C  
ATOM   3892  OG  SER A 264      -2.011  14.047   2.919  1.00  1.53           O  
ATOM   3893  H   SER A 264      -1.090  11.929   4.167  1.00  0.85           H  
ATOM   3894  HA  SER A 264      -3.758  11.265   3.401  1.00  1.22           H  
ATOM   3895 1HB  SER A 264      -4.014  13.651   3.061  1.00  1.84           H  
ATOM   3896 2HB  SER A 264      -3.074  13.346   4.514  1.00  1.84           H  
ATOM   3897  HG  SER A 264      -2.293  14.373   2.057  1.00  1.84           H  
ATOM   3898  N   ASP A 265      -1.623  11.456   1.018  1.00  0.87           N  
ATOM   3899  CA  ASP A 265      -1.392  11.223  -0.391  1.00  2.00           C  
ATOM   3900  C   ASP A 265      -2.055   9.911  -0.804  1.00  0.97           C  
ATOM   3901  O   ASP A 265      -2.500   9.757  -1.940  1.00  3.06           O  
ATOM   3902  CB  ASP A 265       0.110  11.170  -0.658  1.00  3.00           C  
ATOM   3903  CG  ASP A 265       0.782  12.518  -0.468  1.00  3.00           C  
ATOM   3904  OD1 ASP A 265       0.101  13.515  -0.476  1.00  3.00           O  
ATOM   3905  OD2 ASP A 265       1.979  12.533  -0.291  1.00  3.00           O  
ATOM   3906  H   ASP A 265      -0.825  11.450   1.634  1.00  1.04           H  
ATOM   3907  HA  ASP A 265      -1.835  12.038  -0.965  1.00  2.40           H  
ATOM   3908 1HB  ASP A 265       0.578  10.445   0.008  1.00  3.60           H  
ATOM   3909 2HB  ASP A 265       0.287  10.844  -1.680  1.00  3.60           H  
ATOM   3910  N   PHE A 266      -2.116   8.960   0.129  1.00  0.47           N  
ATOM   3911  CA  PHE A 266      -2.772   7.697  -0.123  1.00  0.63           C  
ATOM   3912  C   PHE A 266      -4.245   7.869   0.151  1.00  0.61           C  
ATOM   3913  O   PHE A 266      -5.079   7.470  -0.653  1.00  1.22           O  
ATOM   3914  CB  PHE A 266      -2.256   6.607   0.797  1.00  0.95           C  
ATOM   3915  CG  PHE A 266      -2.906   5.273   0.556  1.00  0.95           C  
ATOM   3916  CD1 PHE A 266      -2.329   4.332  -0.285  1.00  0.95           C  
ATOM   3917  CD2 PHE A 266      -4.115   4.964   1.166  1.00  0.95           C  
ATOM   3918  CE1 PHE A 266      -2.933   3.104  -0.487  1.00  0.95           C  
ATOM   3919  CE2 PHE A 266      -4.719   3.739   0.966  1.00  0.95           C  
ATOM   3920  CZ  PHE A 266      -4.125   2.806   0.140  1.00  0.95           C  
ATOM   3921  H   PHE A 266      -1.742   9.118   1.055  1.00  0.56           H  
ATOM   3922  HA  PHE A 266      -2.628   7.411  -1.166  1.00  0.76           H  
ATOM   3923 1HB  PHE A 266      -1.181   6.493   0.660  1.00  1.13           H  
ATOM   3924 2HB  PHE A 266      -2.426   6.887   1.835  1.00  1.13           H  
ATOM   3925  HD1 PHE A 266      -1.384   4.564  -0.778  1.00  1.13           H  
ATOM   3926  HD2 PHE A 266      -4.582   5.700   1.822  1.00  1.13           H  
ATOM   3927  HE1 PHE A 266      -2.466   2.369  -1.142  1.00  1.13           H  
ATOM   3928  HE2 PHE A 266      -5.662   3.512   1.460  1.00  1.13           H  
ATOM   3929  HZ  PHE A 266      -4.598   1.839  -0.020  1.00  1.13           H  
ATOM   3930  N   GLN A 267      -4.560   8.496   1.286  1.00  0.42           N  
ATOM   3931  CA  GLN A 267      -5.946   8.703   1.694  1.00  0.71           C  
ATOM   3932  C   GLN A 267      -6.810   9.280   0.591  1.00  0.42           C  
ATOM   3933  O   GLN A 267      -7.871   8.733   0.280  1.00  0.62           O  
ATOM   3934  CB  GLN A 267      -6.016   9.654   2.886  1.00  1.06           C  
ATOM   3935  CG  GLN A 267      -7.430   9.968   3.329  1.00  1.06           C  
ATOM   3936  CD  GLN A 267      -7.491  10.972   4.463  1.00  1.06           C  
ATOM   3937  OE1 GLN A 267      -6.517  11.207   5.189  1.00  1.06           O  
ATOM   3938  NE2 GLN A 267      -8.665  11.580   4.609  1.00  1.06           N  
ATOM   3939  H   GLN A 267      -3.814   8.809   1.901  1.00  0.50           H  
ATOM   3940  HA  GLN A 267      -6.366   7.740   1.981  1.00  0.85           H  
ATOM   3941 1HB  GLN A 267      -5.470   9.233   3.729  1.00  1.28           H  
ATOM   3942 2HB  GLN A 267      -5.545  10.597   2.619  1.00  1.28           H  
ATOM   3943 1HG  GLN A 267      -7.972  10.387   2.482  1.00  1.28           H  
ATOM   3944 2HG  GLN A 267      -7.913   9.051   3.656  1.00  1.28           H  
ATOM   3945 1HE2 GLN A 267      -8.818  12.265   5.327  1.00  1.28           H  
ATOM   3946 2HE2 GLN A 267      -9.422  11.356   3.993  1.00  1.28           H  
ATOM   3947  N   ASN A 268      -6.335  10.361  -0.020  1.00  0.33           N  
ATOM   3948  CA  ASN A 268      -7.073  11.068  -1.055  1.00  0.28           C  
ATOM   3949  C   ASN A 268      -6.719  10.629  -2.482  1.00  0.28           C  
ATOM   3950  O   ASN A 268      -7.017  11.335  -3.439  1.00  0.29           O  
ATOM   3951  CB  ASN A 268      -6.854  12.555  -0.886  1.00  0.42           C  
ATOM   3952  CG  ASN A 268      -7.509  13.077   0.369  1.00  0.42           C  
ATOM   3953  OD1 ASN A 268      -8.730  12.976   0.537  1.00  0.42           O  
ATOM   3954  ND2 ASN A 268      -6.718  13.628   1.254  1.00  0.42           N  
ATOM   3955  H   ASN A 268      -5.445  10.741   0.274  1.00  0.40           H  
ATOM   3956  HA  ASN A 268      -8.134  10.863  -0.912  1.00  0.34           H  
ATOM   3957 1HB  ASN A 268      -5.785  12.765  -0.841  1.00  0.50           H  
ATOM   3958 2HB  ASN A 268      -7.261  13.086  -1.746  1.00  0.50           H  
ATOM   3959 1HD2 ASN A 268      -7.096  13.992   2.107  1.00  0.50           H  
ATOM   3960 2HD2 ASN A 268      -5.735  13.683   1.079  1.00  0.50           H  
ATOM   3961  N   TYR A 269      -6.105   9.459  -2.638  1.00  0.39           N  
ATOM   3962  CA  TYR A 269      -5.748   8.961  -3.964  1.00  0.54           C  
ATOM   3963  C   TYR A 269      -6.961   8.782  -4.873  1.00  0.51           C  
ATOM   3964  O   TYR A 269      -7.960   8.160  -4.500  1.00  0.56           O  
ATOM   3965  CB  TYR A 269      -5.008   7.633  -3.827  1.00  0.81           C  
ATOM   3966  CG  TYR A 269      -4.651   6.936  -5.124  1.00  0.81           C  
ATOM   3967  CD1 TYR A 269      -3.523   7.287  -5.859  1.00  0.81           C  
ATOM   3968  CD2 TYR A 269      -5.477   5.919  -5.570  1.00  0.81           C  
ATOM   3969  CE1 TYR A 269      -3.223   6.599  -7.027  1.00  0.81           C  
ATOM   3970  CE2 TYR A 269      -5.183   5.242  -6.730  1.00  0.81           C  
ATOM   3971  CZ  TYR A 269      -4.060   5.567  -7.456  1.00  0.81           C  
ATOM   3972  OH  TYR A 269      -3.764   4.845  -8.593  1.00  0.81           O  
ATOM   3973  H   TYR A 269      -5.868   8.885  -1.841  1.00  0.47           H  
ATOM   3974  HA  TYR A 269      -5.088   9.683  -4.437  1.00  0.65           H  
ATOM   3975 1HB  TYR A 269      -4.085   7.796  -3.268  1.00  0.97           H  
ATOM   3976 2HB  TYR A 269      -5.619   6.954  -3.241  1.00  0.97           H  
ATOM   3977  HD1 TYR A 269      -2.870   8.088  -5.512  1.00  0.97           H  
ATOM   3978  HD2 TYR A 269      -6.360   5.650  -4.992  1.00  0.97           H  
ATOM   3979  HE1 TYR A 269      -2.333   6.857  -7.600  1.00  0.97           H  
ATOM   3980  HE2 TYR A 269      -5.833   4.438  -7.067  1.00  0.97           H  
ATOM   3981  HH  TYR A 269      -3.145   5.336  -9.140  1.00  0.97           H  
ATOM   3982  N   ALA A 270      -6.866   9.345  -6.076  1.00  0.52           N  
ATOM   3983  CA  ALA A 270      -7.919   9.215  -7.072  1.00  0.52           C  
ATOM   3984  C   ALA A 270      -7.453   8.323  -8.214  1.00  0.58           C  
ATOM   3985  O   ALA A 270      -8.205   7.466  -8.679  1.00  0.64           O  
ATOM   3986  CB  ALA A 270      -8.334  10.575  -7.600  1.00  0.78           C  
ATOM   3987  H   ALA A 270      -6.043   9.880  -6.319  1.00  0.62           H  
ATOM   3988  HA  ALA A 270      -8.780   8.740  -6.604  1.00  0.62           H  
ATOM   3989 1HB  ALA A 270      -9.132  10.453  -8.331  1.00  0.94           H  
ATOM   3990 2HB  ALA A 270      -8.691  11.185  -6.775  1.00  0.94           H  
ATOM   3991 3HB  ALA A 270      -7.482  11.060  -8.069  1.00  0.94           H  
ATOM   3992  N   GLY A 271      -6.216   8.508  -8.668  1.00  0.63           N  
ATOM   3993  CA  GLY A 271      -5.729   7.655  -9.745  1.00  0.78           C  
ATOM   3994  C   GLY A 271      -4.320   7.986 -10.212  1.00  0.82           C  
ATOM   3995  O   GLY A 271      -3.694   8.929  -9.737  1.00  1.00           O  
ATOM   3996  H   GLY A 271      -5.629   9.238  -8.278  1.00  0.76           H  
ATOM   3997 1HA  GLY A 271      -5.760   6.619  -9.417  1.00  0.94           H  
ATOM   3998 2HA  GLY A 271      -6.411   7.728 -10.591  1.00  0.94           H  
ATOM   3999  N   GLY A 272      -3.829   7.191 -11.156  1.00  1.33           N  
ATOM   4000  CA  GLY A 272      -2.490   7.369 -11.717  1.00  1.36           C  
ATOM   4001  C   GLY A 272      -1.463   6.513 -10.981  1.00  1.38           C  
ATOM   4002  O   GLY A 272      -1.808   5.753 -10.078  1.00  4.42           O  
ATOM   4003  H   GLY A 272      -4.409   6.427 -11.488  1.00  1.60           H  
ATOM   4004 1HA  GLY A 272      -2.503   7.096 -12.772  1.00  1.63           H  
ATOM   4005 2HA  GLY A 272      -2.208   8.417 -11.665  1.00  1.63           H  
ATOM   4006  N   VAL A 273      -0.193   6.630 -11.360  1.00  1.35           N  
ATOM   4007  CA  VAL A 273       0.833   5.812 -10.722  1.00  1.29           C  
ATOM   4008  C   VAL A 273       1.358   6.523  -9.494  1.00  1.07           C  
ATOM   4009  O   VAL A 273       2.063   7.526  -9.584  1.00  1.12           O  
ATOM   4010  CB  VAL A 273       1.984   5.485 -11.689  1.00  1.94           C  
ATOM   4011  CG1 VAL A 273       3.041   4.664 -10.966  1.00  1.94           C  
ATOM   4012  CG2 VAL A 273       1.441   4.705 -12.880  1.00  1.94           C  
ATOM   4013  H   VAL A 273       0.061   7.304 -12.069  1.00  1.62           H  
ATOM   4014  HA  VAL A 273       0.384   4.873 -10.406  1.00  1.55           H  
ATOM   4015  HB  VAL A 273       2.448   6.411 -12.029  1.00  2.32           H  
ATOM   4016 1HG1 VAL A 273       3.859   4.439 -11.651  1.00  2.32           H  
ATOM   4017 2HG1 VAL A 273       3.424   5.231 -10.118  1.00  2.32           H  
ATOM   4018 3HG1 VAL A 273       2.599   3.733 -10.611  1.00  2.32           H  
ATOM   4019 1HG2 VAL A 273       2.257   4.475 -13.564  1.00  2.32           H  
ATOM   4020 2HG2 VAL A 273       0.986   3.778 -12.531  1.00  2.32           H  
ATOM   4021 3HG2 VAL A 273       0.692   5.306 -13.397  1.00  2.32           H  
ATOM   4022  N   PHE A 274       0.978   6.001  -8.344  1.00  1.83           N  
ATOM   4023  CA  PHE A 274       1.311   6.575  -7.060  1.00  3.68           C  
ATOM   4024  C   PHE A 274       2.794   6.464  -6.781  1.00  3.97           C  
ATOM   4025  O   PHE A 274       3.379   5.394  -6.924  1.00  6.17           O  
ATOM   4026  CB  PHE A 274       0.500   5.875  -5.976  1.00  5.52           C  
ATOM   4027  CG  PHE A 274       0.626   6.484  -4.621  1.00  5.52           C  
ATOM   4028  CD1 PHE A 274       0.091   7.735  -4.390  1.00  5.52           C  
ATOM   4029  CD2 PHE A 274       1.240   5.811  -3.576  1.00  5.52           C  
ATOM   4030  CE1 PHE A 274       0.171   8.314  -3.147  1.00  5.52           C  
ATOM   4031  CE2 PHE A 274       1.316   6.388  -2.323  1.00  5.52           C  
ATOM   4032  CZ  PHE A 274       0.780   7.643  -2.109  1.00  5.52           C  
ATOM   4033  H   PHE A 274       0.423   5.159  -8.358  1.00  2.20           H  
ATOM   4034  HA  PHE A 274       1.041   7.627  -7.071  1.00  4.42           H  
ATOM   4035 1HB  PHE A 274      -0.552   5.878  -6.252  1.00  6.62           H  
ATOM   4036 2HB  PHE A 274       0.812   4.834  -5.907  1.00  6.62           H  
ATOM   4037  HD1 PHE A 274      -0.399   8.263  -5.207  1.00  6.62           H  
ATOM   4038  HD2 PHE A 274       1.657   4.818  -3.750  1.00  6.62           H  
ATOM   4039  HE1 PHE A 274      -0.254   9.302  -2.989  1.00  6.62           H  
ATOM   4040  HE2 PHE A 274       1.797   5.856  -1.504  1.00  6.62           H  
ATOM   4041  HZ  PHE A 274       0.840   8.101  -1.123  1.00  6.62           H  
ATOM   4042  N   THR A 275       3.410   7.582  -6.410  1.00  2.76           N  
ATOM   4043  CA  THR A 275       4.834   7.606  -6.096  1.00  2.91           C  
ATOM   4044  C   THR A 275       5.077   8.079  -4.667  1.00  2.16           C  
ATOM   4045  O   THR A 275       6.225   8.261  -4.260  1.00  2.49           O  
ATOM   4046  CB  THR A 275       5.613   8.541  -7.042  1.00  4.37           C  
ATOM   4047  OG1 THR A 275       5.131   9.881  -6.888  1.00  4.37           O  
ATOM   4048  CG2 THR A 275       5.433   8.119  -8.489  1.00  4.37           C  
ATOM   4049  H   THR A 275       2.876   8.434  -6.331  1.00  3.31           H  
ATOM   4050  HA  THR A 275       5.232   6.596  -6.193  1.00  3.49           H  
ATOM   4051  HB  THR A 275       6.672   8.512  -6.787  1.00  5.24           H  
ATOM   4052  HG1 THR A 275       5.219  10.147  -5.968  1.00  5.24           H  
ATOM   4053 1HG2 THR A 275       5.991   8.797  -9.133  1.00  5.24           H  
ATOM   4054 2HG2 THR A 275       5.804   7.106  -8.623  1.00  5.24           H  
ATOM   4055 3HG2 THR A 275       4.377   8.157  -8.752  1.00  5.24           H  
ATOM   4056  N   GLY A 276       4.005   8.303  -3.915  1.00  1.67           N  
ATOM   4057  CA  GLY A 276       4.131   8.821  -2.560  1.00  1.18           C  
ATOM   4058  C   GLY A 276       3.694  10.288  -2.541  1.00  1.85           C  
ATOM   4059  O   GLY A 276       3.980  10.912  -3.566  1.00  3.40           O  
ATOM   4060  H   GLY A 276       3.082   8.121  -4.282  1.00  2.00           H  
ATOM   4061 1HA  GLY A 276       3.517   8.233  -1.881  1.00  1.42           H  
ATOM   4062 2HA  GLY A 276       5.166   8.727  -2.239  1.00  1.42           H  
ATOM   4063  N   SER A 277       3.862  10.901  -1.360  1.00  1.53           N  
ATOM   4064  CA  SER A 277       4.970  10.565  -0.465  1.00  1.31           C  
ATOM   4065  C   SER A 277       4.656   9.359   0.419  1.00  1.48           C  
ATOM   4066  O   SER A 277       3.491   9.006   0.616  1.00  6.62           O  
ATOM   4067  CB  SER A 277       5.283  11.758   0.411  1.00  1.97           C  
ATOM   4068  OG  SER A 277       4.219  12.018   1.288  1.00  1.97           O  
ATOM   4069  H   SER A 277       3.009  10.993  -0.823  1.00  1.84           H  
ATOM   4070  HA  SER A 277       5.847  10.334  -1.070  1.00  1.57           H  
ATOM   4071 1HB  SER A 277       6.192  11.569   0.980  1.00  2.36           H  
ATOM   4072 2HB  SER A 277       5.462  12.631  -0.215  1.00  2.36           H  
ATOM   4073  HG  SER A 277       3.448  12.186   0.730  1.00  2.36           H  
ATOM   4074  N   CYS A 278       5.702   8.738   0.960  1.00  2.66           N  
ATOM   4075  CA  CYS A 278       5.538   7.556   1.801  1.00  2.69           C  
ATOM   4076  C   CYS A 278       6.818   7.172   2.532  1.00  2.22           C  
ATOM   4077  O   CYS A 278       7.903   7.650   2.197  1.00  6.36           O  
ATOM   4078  CB  CYS A 278       5.113   6.371   0.956  1.00  4.04           C  
ATOM   4079  SG  CYS A 278       6.361   5.890  -0.257  1.00  4.04           S  
ATOM   4080  H   CYS A 278       6.633   9.083   0.771  1.00  3.19           H  
ATOM   4081  HA  CYS A 278       4.761   7.764   2.538  1.00  3.23           H  
ATOM   4082 1HB  CYS A 278       4.916   5.514   1.600  1.00  4.84           H  
ATOM   4083 2HB  CYS A 278       4.192   6.604   0.424  1.00  4.84           H  
ATOM   4084  HG  CYS A 278       7.324   5.648   0.628  1.00  4.84           H  
ATOM   4085  N   GLY A 279       6.687   6.286   3.517  1.00  1.21           N  
ATOM   4086  CA  GLY A 279       7.841   5.774   4.247  1.00  1.01           C  
ATOM   4087  C   GLY A 279       7.851   4.247   4.214  1.00  0.85           C  
ATOM   4088  O   GLY A 279       7.452   3.637   3.221  1.00  1.72           O  
ATOM   4089  H   GLY A 279       5.766   5.946   3.762  1.00  1.45           H  
ATOM   4090 1HA  GLY A 279       8.759   6.159   3.804  1.00  1.21           H  
ATOM   4091 2HA  GLY A 279       7.806   6.122   5.279  1.00  1.21           H  
ATOM   4092  N   THR A 280       8.302   3.640   5.311  1.00  0.72           N  
ATOM   4093  CA  THR A 280       8.344   2.183   5.448  1.00  0.86           C  
ATOM   4094  C   THR A 280       7.486   1.709   6.619  1.00  0.51           C  
ATOM   4095  O   THR A 280       7.530   0.537   7.000  1.00  0.62           O  
ATOM   4096  CB  THR A 280       9.789   1.675   5.639  1.00  1.29           C  
ATOM   4097  OG1 THR A 280      10.359   2.280   6.808  1.00  1.29           O  
ATOM   4098  CG2 THR A 280      10.644   1.994   4.422  1.00  1.29           C  
ATOM   4099  H   THR A 280       8.626   4.209   6.080  1.00  0.86           H  
ATOM   4100  HA  THR A 280       7.944   1.737   4.537  1.00  1.03           H  
ATOM   4101  HB  THR A 280       9.769   0.595   5.782  1.00  1.55           H  
ATOM   4102  HG1 THR A 280      11.232   1.909   6.964  1.00  1.55           H  
ATOM   4103 1HG2 THR A 280      11.654   1.617   4.580  1.00  1.55           H  
ATOM   4104 2HG2 THR A 280      10.213   1.520   3.540  1.00  1.55           H  
ATOM   4105 3HG2 THR A 280      10.679   3.072   4.273  1.00  1.55           H  
ATOM   4106  N   ASN A 281       6.661   2.606   7.159  1.00  0.54           N  
ATOM   4107  CA  ASN A 281       5.853   2.289   8.330  1.00  0.68           C  
ATOM   4108  C   ASN A 281       4.620   1.521   7.895  1.00  0.99           C  
ATOM   4109  O   ASN A 281       3.532   2.085   7.779  1.00  1.97           O  
ATOM   4110  CB  ASN A 281       5.472   3.554   9.075  1.00  1.02           C  
ATOM   4111  CG  ASN A 281       4.819   3.282  10.398  1.00  1.02           C  
ATOM   4112  OD1 ASN A 281       4.685   2.128  10.820  1.00  1.02           O  
ATOM   4113  ND2 ASN A 281       4.410   4.331  11.063  1.00  1.02           N  
ATOM   4114  H   ASN A 281       6.569   3.531   6.752  1.00  0.65           H  
ATOM   4115  HA  ASN A 281       6.430   1.644   8.997  1.00  0.82           H  
ATOM   4116 1HB  ASN A 281       6.358   4.168   9.241  1.00  1.22           H  
ATOM   4117 2HB  ASN A 281       4.785   4.134   8.458  1.00  1.22           H  
ATOM   4118 1HD2 ASN A 281       3.968   4.218  11.953  1.00  1.22           H  
ATOM   4119 2HD2 ASN A 281       4.541   5.245  10.680  1.00  1.22           H  
ATOM   4120  N   LEU A 282       4.806   0.229   7.666  1.00  1.04           N  
ATOM   4121  CA  LEU A 282       3.757  -0.645   7.167  1.00  1.47           C  
ATOM   4122  C   LEU A 282       2.562  -0.630   8.098  1.00  1.99           C  
ATOM   4123  O   LEU A 282       2.717  -0.744   9.315  1.00  3.65           O  
ATOM   4124  CB  LEU A 282       4.289  -2.073   7.072  1.00  2.21           C  
ATOM   4125  CG  LEU A 282       5.469  -2.276   6.128  1.00  2.21           C  
ATOM   4126  CD1 LEU A 282       5.945  -3.717   6.226  1.00  2.21           C  
ATOM   4127  CD2 LEU A 282       5.058  -1.913   4.721  1.00  2.21           C  
ATOM   4128  H   LEU A 282       5.740  -0.141   7.799  1.00  1.25           H  
ATOM   4129  HA  LEU A 282       3.444  -0.300   6.182  1.00  1.76           H  
ATOM   4130 1HB  LEU A 282       4.595  -2.400   8.065  1.00  2.65           H  
ATOM   4131 2HB  LEU A 282       3.483  -2.720   6.730  1.00  2.65           H  
ATOM   4132  HG  LEU A 282       6.294  -1.633   6.436  1.00  2.65           H  
ATOM   4133 1HD1 LEU A 282       6.798  -3.861   5.568  1.00  2.65           H  
ATOM   4134 2HD1 LEU A 282       6.239  -3.931   7.254  1.00  2.65           H  
ATOM   4135 3HD1 LEU A 282       5.144  -4.389   5.933  1.00  2.65           H  
ATOM   4136 1HD2 LEU A 282       5.902  -2.054   4.050  1.00  2.65           H  
ATOM   4137 2HD2 LEU A 282       4.239  -2.554   4.414  1.00  2.65           H  
ATOM   4138 3HD2 LEU A 282       4.736  -0.871   4.691  1.00  2.65           H  
ATOM   4139  N   ASP A 283       1.363  -0.532   7.532  1.00  1.55           N  
ATOM   4140  CA  ASP A 283       0.190  -0.499   8.384  1.00  2.05           C  
ATOM   4141  C   ASP A 283      -1.078  -1.073   7.760  1.00  1.58           C  
ATOM   4142  O   ASP A 283      -2.088  -1.188   8.453  1.00  5.67           O  
ATOM   4143  CB  ASP A 283      -0.058   0.934   8.850  1.00  3.07           C  
ATOM   4144  CG  ASP A 283      -0.304   1.904   7.715  1.00  3.07           C  
ATOM   4145  OD1 ASP A 283      -0.267   1.500   6.578  1.00  3.07           O  
ATOM   4146  OD2 ASP A 283      -0.547   3.050   8.000  1.00  3.07           O  
ATOM   4147  H   ASP A 283       1.275  -0.445   6.531  1.00  1.86           H  
ATOM   4148  HA  ASP A 283       0.410  -1.085   9.269  1.00  2.46           H  
ATOM   4149 1HB  ASP A 283      -0.918   0.955   9.519  1.00  3.69           H  
ATOM   4150 2HB  ASP A 283       0.806   1.280   9.418  1.00  3.69           H  
ATOM   4151  N   HIS A 284      -1.035  -1.539   6.506  1.00  1.25           N  
ATOM   4152  CA  HIS A 284      -2.222  -2.221   5.995  1.00  3.27           C  
ATOM   4153  C   HIS A 284      -1.860  -3.290   4.980  1.00  1.03           C  
ATOM   4154  O   HIS A 284      -0.753  -3.317   4.451  1.00  2.39           O  
ATOM   4155  CB  HIS A 284      -3.252  -1.253   5.408  1.00  4.91           C  
ATOM   4156  CG  HIS A 284      -2.943  -0.708   4.065  1.00  4.91           C  
ATOM   4157  ND1 HIS A 284      -3.638  -1.089   2.939  1.00  4.91           N  
ATOM   4158  CD2 HIS A 284      -2.016   0.174   3.651  1.00  4.91           C  
ATOM   4159  CE1 HIS A 284      -3.164  -0.439   1.894  1.00  4.91           C  
ATOM   4160  NE2 HIS A 284      -2.177   0.327   2.297  1.00  4.91           N  
ATOM   4161  H   HIS A 284      -0.226  -1.404   5.912  1.00  1.50           H  
ATOM   4162  HA  HIS A 284      -2.700  -2.728   6.816  1.00  3.92           H  
ATOM   4163 1HB  HIS A 284      -4.221  -1.749   5.351  1.00  5.89           H  
ATOM   4164 2HB  HIS A 284      -3.364  -0.407   6.086  1.00  5.89           H  
ATOM   4165  HD1 HIS A 284      -4.206  -1.911   2.863  1.00  5.89           H  
ATOM   4166  HD2 HIS A 284      -1.245   0.734   4.179  1.00  5.89           H  
ATOM   4167  HE1 HIS A 284      -3.589  -0.587   0.904  1.00  5.89           H  
ATOM   4168  N   ALA A 285      -2.795  -4.191   4.720  1.00  1.13           N  
ATOM   4169  CA  ALA A 285      -2.551  -5.285   3.793  1.00  0.57           C  
ATOM   4170  C   ALA A 285      -3.397  -5.170   2.533  1.00  1.12           C  
ATOM   4171  O   ALA A 285      -4.555  -4.752   2.574  1.00  4.12           O  
ATOM   4172  CB  ALA A 285      -2.828  -6.608   4.473  1.00  0.85           C  
ATOM   4173  H   ALA A 285      -3.686  -4.124   5.181  1.00  1.36           H  
ATOM   4174  HA  ALA A 285      -1.504  -5.249   3.500  1.00  0.68           H  
ATOM   4175 1HB  ALA A 285      -2.613  -7.426   3.784  1.00  1.03           H  
ATOM   4176 2HB  ALA A 285      -2.200  -6.704   5.358  1.00  1.03           H  
ATOM   4177 3HB  ALA A 285      -3.875  -6.640   4.762  1.00  1.03           H  
ATOM   4178  N   VAL A 286      -2.793  -5.565   1.415  1.00  0.48           N  
ATOM   4179  CA  VAL A 286      -3.424  -5.568   0.102  1.00  0.64           C  
ATOM   4180  C   VAL A 286      -3.132  -6.846  -0.637  1.00  0.38           C  
ATOM   4181  O   VAL A 286      -2.279  -7.631  -0.231  1.00  0.59           O  
ATOM   4182  CB  VAL A 286      -2.900  -4.452  -0.786  1.00  0.96           C  
ATOM   4183  CG1 VAL A 286      -3.162  -3.098  -0.181  1.00  0.96           C  
ATOM   4184  CG2 VAL A 286      -1.414  -4.692  -1.019  1.00  0.96           C  
ATOM   4185  H   VAL A 286      -1.833  -5.871   1.479  1.00  0.58           H  
ATOM   4186  HA  VAL A 286      -4.502  -5.466   0.226  1.00  0.77           H  
ATOM   4187  HB  VAL A 286      -3.431  -4.489  -1.734  1.00  1.15           H  
ATOM   4188 1HG1 VAL A 286      -2.791  -2.322  -0.850  1.00  1.15           H  
ATOM   4189 2HG1 VAL A 286      -4.234  -2.967  -0.033  1.00  1.15           H  
ATOM   4190 3HG1 VAL A 286      -2.649  -3.025   0.777  1.00  1.15           H  
ATOM   4191 1HG2 VAL A 286      -1.017  -3.930  -1.681  1.00  1.15           H  
ATOM   4192 2HG2 VAL A 286      -0.888  -4.652  -0.068  1.00  1.15           H  
ATOM   4193 3HG2 VAL A 286      -1.271  -5.672  -1.474  1.00  1.15           H  
ATOM   4194  N   THR A 287      -3.818  -7.050  -1.746  1.00  0.47           N  
ATOM   4195  CA  THR A 287      -3.503  -8.187  -2.585  1.00  0.71           C  
ATOM   4196  C   THR A 287      -3.095  -7.685  -3.955  1.00  0.64           C  
ATOM   4197  O   THR A 287      -3.856  -6.987  -4.628  1.00  1.31           O  
ATOM   4198  CB  THR A 287      -4.670  -9.168  -2.679  1.00  1.06           C  
ATOM   4199  OG1 THR A 287      -4.973  -9.659  -1.366  1.00  1.06           O  
ATOM   4200  CG2 THR A 287      -4.311 -10.334  -3.587  1.00  1.06           C  
ATOM   4201  H   THR A 287      -4.532  -6.390  -2.035  1.00  0.56           H  
ATOM   4202  HA  THR A 287      -2.656  -8.718  -2.156  1.00  0.85           H  
ATOM   4203  HB  THR A 287      -5.545  -8.656  -3.079  1.00  1.28           H  
ATOM   4204  HG1 THR A 287      -5.540 -10.430  -1.437  1.00  1.28           H  
ATOM   4205 1HG2 THR A 287      -5.151 -11.026  -3.640  1.00  1.28           H  
ATOM   4206 2HG2 THR A 287      -4.084  -9.961  -4.585  1.00  1.28           H  
ATOM   4207 3HG2 THR A 287      -3.440 -10.852  -3.187  1.00  1.28           H  
ATOM   4208  N   VAL A 288      -1.881  -8.026  -4.360  1.00  0.43           N  
ATOM   4209  CA  VAL A 288      -1.384  -7.579  -5.641  1.00  0.37           C  
ATOM   4210  C   VAL A 288      -1.956  -8.509  -6.682  1.00  0.50           C  
ATOM   4211  O   VAL A 288      -1.803  -9.728  -6.590  1.00  0.99           O  
ATOM   4212  CB  VAL A 288       0.158  -7.588  -5.694  1.00  0.55           C  
ATOM   4213  CG1 VAL A 288       0.623  -7.143  -7.073  1.00  0.55           C  
ATOM   4214  CG2 VAL A 288       0.724  -6.686  -4.611  1.00  0.55           C  
ATOM   4215  H   VAL A 288      -1.304  -8.609  -3.775  1.00  0.52           H  
ATOM   4216  HA  VAL A 288      -1.738  -6.566  -5.833  1.00  0.44           H  
ATOM   4217  HB  VAL A 288       0.514  -8.606  -5.538  1.00  0.67           H  
ATOM   4218 1HG1 VAL A 288       1.712  -7.166  -7.113  1.00  0.67           H  
ATOM   4219 2HG1 VAL A 288       0.218  -7.814  -7.830  1.00  0.67           H  
ATOM   4220 3HG1 VAL A 288       0.276  -6.128  -7.264  1.00  0.67           H  
ATOM   4221 1HG2 VAL A 288       1.813  -6.710  -4.652  1.00  0.67           H  
ATOM   4222 2HG2 VAL A 288       0.381  -5.669  -4.765  1.00  0.67           H  
ATOM   4223 3HG2 VAL A 288       0.388  -7.036  -3.636  1.00  0.67           H  
ATOM   4224  N   VAL A 289      -2.653  -7.937  -7.653  1.00  0.44           N  
ATOM   4225  CA  VAL A 289      -3.305  -8.734  -8.680  1.00  1.19           C  
ATOM   4226  C   VAL A 289      -2.637  -8.542 -10.033  1.00  0.67           C  
ATOM   4227  O   VAL A 289      -3.000  -9.191 -11.014  1.00  4.34           O  
ATOM   4228  CB  VAL A 289      -4.809  -8.394  -8.764  1.00  1.78           C  
ATOM   4229  CG1 VAL A 289      -5.492  -8.709  -7.438  1.00  1.78           C  
ATOM   4230  CG2 VAL A 289      -4.991  -6.932  -9.113  1.00  1.78           C  
ATOM   4231  H   VAL A 289      -2.719  -6.929  -7.683  1.00  0.53           H  
ATOM   4232  HA  VAL A 289      -3.218  -9.785  -8.404  1.00  1.43           H  
ATOM   4233  HB  VAL A 289      -5.270  -9.016  -9.531  1.00  2.14           H  
ATOM   4234 1HG1 VAL A 289      -6.556  -8.482  -7.515  1.00  2.14           H  
ATOM   4235 2HG1 VAL A 289      -5.363  -9.766  -7.205  1.00  2.14           H  
ATOM   4236 3HG1 VAL A 289      -5.049  -8.104  -6.648  1.00  2.14           H  
ATOM   4237 1HG2 VAL A 289      -6.054  -6.707  -9.183  1.00  2.14           H  
ATOM   4238 2HG2 VAL A 289      -4.536  -6.312  -8.340  1.00  2.14           H  
ATOM   4239 3HG2 VAL A 289      -4.513  -6.727 -10.071  1.00  2.14           H  
ATOM   4240  N   GLY A 290      -1.636  -7.676 -10.096  1.00  1.34           N  
ATOM   4241  CA  GLY A 290      -0.930  -7.550 -11.352  1.00  1.05           C  
ATOM   4242  C   GLY A 290       0.211  -6.555 -11.329  1.00  0.65           C  
ATOM   4243  O   GLY A 290       0.625  -6.080 -10.273  1.00  0.73           O  
ATOM   4244  H   GLY A 290      -1.390  -7.094  -9.306  1.00  1.61           H  
ATOM   4245 1HA  GLY A 290      -0.559  -8.526 -11.662  1.00  1.26           H  
ATOM   4246 2HA  GLY A 290      -1.652  -7.234 -12.098  1.00  1.26           H  
ATOM   4247  N   TYR A 291       0.715  -6.256 -12.518  1.00  0.74           N  
ATOM   4248  CA  TYR A 291       1.761  -5.265 -12.719  1.00  1.64           C  
ATOM   4249  C   TYR A 291       1.904  -4.948 -14.201  1.00  1.30           C  
ATOM   4250  O   TYR A 291       1.448  -5.704 -15.060  1.00  1.87           O  
ATOM   4251  CB  TYR A 291       3.112  -5.728 -12.167  1.00  2.46           C  
ATOM   4252  CG  TYR A 291       3.648  -6.985 -12.813  1.00  2.46           C  
ATOM   4253  CD1 TYR A 291       4.297  -6.904 -14.033  1.00  2.46           C  
ATOM   4254  CD2 TYR A 291       3.525  -8.207 -12.176  1.00  2.46           C  
ATOM   4255  CE1 TYR A 291       4.797  -8.040 -14.624  1.00  2.46           C  
ATOM   4256  CE2 TYR A 291       4.032  -9.348 -12.763  1.00  2.46           C  
ATOM   4257  CZ  TYR A 291       4.664  -9.267 -13.988  1.00  2.46           C  
ATOM   4258  OH  TYR A 291       5.165 -10.401 -14.583  1.00  2.46           O  
ATOM   4259  H   TYR A 291       0.316  -6.722 -13.321  1.00  0.89           H  
ATOM   4260  HA  TYR A 291       1.468  -4.345 -12.209  1.00  1.97           H  
ATOM   4261 1HB  TYR A 291       3.850  -4.937 -12.294  1.00  2.95           H  
ATOM   4262 2HB  TYR A 291       3.015  -5.916 -11.102  1.00  2.95           H  
ATOM   4263  HD1 TYR A 291       4.407  -5.940 -14.531  1.00  2.95           H  
ATOM   4264  HD2 TYR A 291       3.029  -8.263 -11.210  1.00  2.95           H  
ATOM   4265  HE1 TYR A 291       5.299  -7.966 -15.586  1.00  2.95           H  
ATOM   4266  HE2 TYR A 291       3.933 -10.312 -12.262  1.00  2.95           H  
ATOM   4267  HH  TYR A 291       5.378 -10.213 -15.504  1.00  2.95           H  
ATOM   4268  N   GLY A 292       2.601  -3.867 -14.511  1.00  1.91           N  
ATOM   4269  CA  GLY A 292       2.829  -3.537 -15.907  1.00  4.07           C  
ATOM   4270  C   GLY A 292       3.862  -2.444 -16.067  1.00  6.55           C  
ATOM   4271  O   GLY A 292       4.485  -2.014 -15.097  1.00 15.34           O  
ATOM   4272  H   GLY A 292       2.953  -3.269 -13.773  1.00  2.29           H  
ATOM   4273 1HA  GLY A 292       3.155  -4.430 -16.440  1.00  4.88           H  
ATOM   4274 2HA  GLY A 292       1.890  -3.219 -16.359  1.00  4.88           H  
ATOM   4275  N   THR A 293       4.033  -1.989 -17.302  1.00 21.18           N  
ATOM   4276  CA  THR A 293       4.995  -0.941 -17.606  1.00 41.13           C  
ATOM   4277  C   THR A 293       4.295   0.360 -17.939  1.00 61.64           C  
ATOM   4278  O   THR A 293       3.391   0.400 -18.773  1.00124.59           O  
ATOM   4279  CB  THR A 293       5.928  -1.354 -18.765  1.00 61.70           C  
ATOM   4280  OG1 THR A 293       6.669  -2.520 -18.384  1.00 61.70           O  
ATOM   4281  CG2 THR A 293       6.900  -0.234 -19.101  1.00 61.70           C  
ATOM   4282  H   THR A 293       3.487  -2.385 -18.055  1.00 25.42           H  
ATOM   4283  HA  THR A 293       5.610  -0.773 -16.727  1.00 49.36           H  
ATOM   4284  HB  THR A 293       5.329  -1.588 -19.645  1.00 74.03           H  
ATOM   4285  HG1 THR A 293       7.179  -2.320 -17.588  1.00 74.03           H  
ATOM   4286 1HG2 THR A 293       7.549  -0.549 -19.919  1.00 74.03           H  
ATOM   4287 2HG2 THR A 293       6.344   0.651 -19.401  1.00 74.03           H  
ATOM   4288 3HG2 THR A 293       7.506  -0.005 -18.225  1.00 74.03           H  
ATOM   4289  N   ALA A 294       4.708   1.418 -17.256  1.00 81.18           N  
ATOM   4290  CA  ALA A 294       4.160   2.752 -17.441  1.00151.31           C  
ATOM   4291  C   ALA A 294       4.724   3.389 -18.705  1.00147.21           C  
ATOM   4292  O   ALA A 294       5.793   3.009 -19.184  1.00146.76           O  
ATOM   4293  CB  ALA A 294       4.463   3.626 -16.231  1.00226.97           C  
ATOM   4294  H   ALA A 294       5.457   1.302 -16.591  1.00 97.42           H  
ATOM   4295  HA  ALA A 294       3.080   2.664 -17.559  1.00181.57           H  
ATOM   4296 1HB  ALA A 294       4.030   4.615 -16.377  1.00272.36           H  
ATOM   4297 2HB  ALA A 294       4.038   3.175 -15.336  1.00272.36           H  
ATOM   4298 3HB  ALA A 294       5.542   3.719 -16.110  1.00272.36           H  
ATOM   4299  N   ASP A 295       4.012   4.380 -19.227  1.00201.48           N  
ATOM   4300  CA  ASP A 295       4.397   5.055 -20.463  1.00228.51           C  
ATOM   4301  C   ASP A 295       5.732   5.795 -20.375  1.00274.79           C  
ATOM   4302  O   ASP A 295       6.359   6.060 -21.401  1.00335.50           O  
ATOM   4303  CB  ASP A 295       3.307   6.044 -20.880  1.00342.76           C  
ATOM   4304  CG  ASP A 295       2.044   5.363 -21.387  1.00342.76           C  
ATOM   4305  OD1 ASP A 295       2.097   4.191 -21.676  1.00342.76           O  
ATOM   4306  OD2 ASP A 295       1.036   6.021 -21.480  1.00342.76           O  
ATOM   4307  H   ASP A 295       3.155   4.658 -18.770  1.00241.78           H  
ATOM   4308  HA  ASP A 295       4.486   4.298 -21.244  1.00274.21           H  
ATOM   4309 1HB  ASP A 295       3.045   6.675 -20.030  1.00411.32           H  
ATOM   4310 2HB  ASP A 295       3.690   6.697 -21.665  1.00411.32           H  
ATOM   4311  N   ASP A 296       6.173   6.128 -19.162  1.00304.24           N  
ATOM   4312  CA  ASP A 296       7.440   6.823 -18.989  1.00347.95           C  
ATOM   4313  C   ASP A 296       8.656   5.887 -18.926  1.00279.02           C  
ATOM   4314  O   ASP A 296       9.777   6.351 -18.714  1.00380.88           O  
ATOM   4315  CB  ASP A 296       7.392   7.682 -17.730  1.00521.92           C  
ATOM   4316  CG  ASP A 296       7.268   6.867 -16.455  1.00521.92           C  
ATOM   4317  OD1 ASP A 296       7.355   5.662 -16.515  1.00521.92           O  
ATOM   4318  OD2 ASP A 296       7.084   7.462 -15.421  1.00521.92           O  
ATOM   4319  H   ASP A 296       5.624   5.900 -18.346  1.00365.09           H  
ATOM   4320  HA  ASP A 296       7.577   7.487 -19.843  1.00417.54           H  
ATOM   4321 1HB  ASP A 296       8.297   8.287 -17.670  1.00626.31           H  
ATOM   4322 2HB  ASP A 296       6.545   8.366 -17.791  1.00626.31           H  
ATOM   4323  N   GLY A 297       8.451   4.580 -19.125  1.00185.46           N  
ATOM   4324  CA  GLY A 297       9.562   3.635 -19.124  1.00192.06           C  
ATOM   4325  C   GLY A 297       9.742   2.892 -17.797  1.00131.59           C  
ATOM   4326  O   GLY A 297      10.485   1.911 -17.737  1.00160.26           O  
ATOM   4327  H   GLY A 297       7.517   4.219 -19.275  1.00222.55           H  
ATOM   4328 1HA  GLY A 297       9.409   2.909 -19.923  1.00230.47           H  
ATOM   4329 2HA  GLY A 297      10.481   4.168 -19.364  1.00230.47           H  
ATOM   4330  N   THR A 298       9.081   3.358 -16.735  1.00104.90           N  
ATOM   4331  CA  THR A 298       9.174   2.691 -15.439  1.00 76.84           C  
ATOM   4332  C   THR A 298       7.987   1.757 -15.310  1.00 26.11           C  
ATOM   4333  O   THR A 298       7.195   1.672 -16.240  1.00 47.98           O  
ATOM   4334  CB  THR A 298       9.191   3.692 -14.282  1.00115.26           C  
ATOM   4335  OG1 THR A 298       7.913   4.332 -14.182  1.00115.26           O  
ATOM   4336  CG2 THR A 298      10.258   4.750 -14.516  1.00115.26           C  
ATOM   4337  H   THR A 298       8.491   4.179 -16.818  1.00125.88           H  
ATOM   4338  HA  THR A 298      10.088   2.097 -15.403  1.00 92.21           H  
ATOM   4339  HB  THR A 298       9.404   3.169 -13.351  1.00138.31           H  
ATOM   4340  HG1 THR A 298       7.706   4.770 -15.017  1.00138.31           H  
ATOM   4341 1HG2 THR A 298      10.259   5.456 -13.687  1.00138.31           H  
ATOM   4342 2HG2 THR A 298      11.235   4.271 -14.587  1.00138.31           H  
ATOM   4343 3HG2 THR A 298      10.046   5.280 -15.444  1.00138.31           H  
ATOM   4344  N   ASP A 299       7.874   1.034 -14.197  1.00 19.40           N  
ATOM   4345  CA  ASP A 299       6.784   0.078 -14.039  1.00 12.25           C  
ATOM   4346  C   ASP A 299       5.831   0.469 -12.915  1.00  4.50           C  
ATOM   4347  O   ASP A 299       6.045   1.466 -12.225  1.00  4.02           O  
ATOM   4348  CB  ASP A 299       7.346  -1.324 -13.767  1.00 18.38           C  
ATOM   4349  CG  ASP A 299       8.105  -1.946 -14.926  1.00 18.38           C  
ATOM   4350  OD1 ASP A 299       7.813  -1.634 -16.055  1.00 18.38           O  
ATOM   4351  OD2 ASP A 299       8.969  -2.750 -14.663  1.00 18.38           O  
ATOM   4352  H   ASP A 299       8.528   1.140 -13.428  1.00 23.28           H  
ATOM   4353  HA  ASP A 299       6.214   0.050 -14.963  1.00 14.70           H  
ATOM   4354 1HB  ASP A 299       8.031  -1.268 -12.923  1.00 22.05           H  
ATOM   4355 2HB  ASP A 299       6.536  -1.997 -13.486  1.00 22.05           H  
ATOM   4356  N   TYR A 300       4.784  -0.331 -12.735  1.00  2.53           N  
ATOM   4357  CA  TYR A 300       3.844  -0.131 -11.640  1.00  3.77           C  
ATOM   4358  C   TYR A 300       3.173  -1.441 -11.218  1.00  1.18           C  
ATOM   4359  O   TYR A 300       3.092  -2.394 -11.993  1.00  2.62           O  
ATOM   4360  CB  TYR A 300       2.769   0.876 -12.027  1.00  5.66           C  
ATOM   4361  CG  TYR A 300       1.930   0.391 -13.178  1.00  5.66           C  
ATOM   4362  CD1 TYR A 300       0.810  -0.390 -12.939  1.00  5.66           C  
ATOM   4363  CD2 TYR A 300       2.283   0.726 -14.474  1.00  5.66           C  
ATOM   4364  CE1 TYR A 300       0.052  -0.841 -13.998  1.00  5.66           C  
ATOM   4365  CE2 TYR A 300       1.519   0.281 -15.532  1.00  5.66           C  
ATOM   4366  CZ  TYR A 300       0.411  -0.502 -15.298  1.00  5.66           C  
ATOM   4367  OH  TYR A 300      -0.351  -0.946 -16.355  1.00  5.66           O  
ATOM   4368  H   TYR A 300       4.648  -1.101 -13.375  1.00  3.04           H  
ATOM   4369  HA  TYR A 300       4.400   0.252 -10.790  1.00  4.52           H  
ATOM   4370 1HB  TYR A 300       2.113   1.069 -11.177  1.00  6.79           H  
ATOM   4371 2HB  TYR A 300       3.233   1.820 -12.313  1.00  6.79           H  
ATOM   4372  HD1 TYR A 300       0.534  -0.650 -11.917  1.00  6.79           H  
ATOM   4373  HD2 TYR A 300       3.162   1.341 -14.656  1.00  6.79           H  
ATOM   4374  HE1 TYR A 300      -0.826  -1.457 -13.818  1.00  6.79           H  
ATOM   4375  HE2 TYR A 300       1.791   0.544 -16.553  1.00  6.79           H  
ATOM   4376  HH  TYR A 300       0.080  -0.705 -17.180  1.00  6.79           H  
ATOM   4377  N   TRP A 301       2.661  -1.468  -9.991  1.00  1.03           N  
ATOM   4378  CA  TRP A 301       1.949  -2.627  -9.472  1.00  0.66           C  
ATOM   4379  C   TRP A 301       0.459  -2.401  -9.531  1.00  0.40           C  
ATOM   4380  O   TRP A 301      -0.007  -1.295  -9.277  1.00  0.57           O  
ATOM   4381  CB  TRP A 301       2.292  -2.882  -8.014  1.00  0.99           C  
ATOM   4382  CG  TRP A 301       3.724  -3.170  -7.768  1.00  0.99           C  
ATOM   4383  CD1 TRP A 301       4.665  -2.312  -7.279  1.00  0.99           C  
ATOM   4384  CD2 TRP A 301       4.399  -4.408  -8.029  1.00  0.99           C  
ATOM   4385  NE1 TRP A 301       5.873  -2.943  -7.200  1.00  0.99           N  
ATOM   4386  CE2 TRP A 301       5.734  -4.224  -7.659  1.00  0.99           C  
ATOM   4387  CE3 TRP A 301       3.989  -5.642  -8.544  1.00  0.99           C  
ATOM   4388  CZ2 TRP A 301       6.661  -5.226  -7.788  1.00  0.99           C  
ATOM   4389  CZ3 TRP A 301       4.928  -6.645  -8.687  1.00  0.99           C  
ATOM   4390  CH2 TRP A 301       6.229  -6.431  -8.318  1.00  0.99           C  
ATOM   4391  H   TRP A 301       2.787  -0.665  -9.398  1.00  1.24           H  
ATOM   4392  HA  TRP A 301       2.202  -3.501 -10.072  1.00  0.79           H  
ATOM   4393 1HB  TRP A 301       1.990  -2.031  -7.417  1.00  1.19           H  
ATOM   4394 2HB  TRP A 301       1.718  -3.738  -7.661  1.00  1.19           H  
ATOM   4395  HD1 TRP A 301       4.482  -1.282  -6.988  1.00  1.19           H  
ATOM   4396  HE1 TRP A 301       6.734  -2.527  -6.865  1.00  1.19           H  
ATOM   4397  HE3 TRP A 301       2.951  -5.802  -8.836  1.00  1.19           H  
ATOM   4398  HZ2 TRP A 301       7.699  -5.090  -7.502  1.00  1.19           H  
ATOM   4399  HZ3 TRP A 301       4.609  -7.603  -9.096  1.00  1.19           H  
ATOM   4400  HH2 TRP A 301       6.950  -7.224  -8.437  1.00  1.19           H  
ATOM   4401  N   ILE A 302      -0.299  -3.450  -9.805  1.00  0.37           N  
ATOM   4402  CA  ILE A 302      -1.751  -3.344  -9.771  1.00  0.46           C  
ATOM   4403  C   ILE A 302      -2.199  -3.943  -8.451  1.00  0.48           C  
ATOM   4404  O   ILE A 302      -2.115  -5.158  -8.243  1.00  0.64           O  
ATOM   4405  CB  ILE A 302      -2.421  -4.075 -10.940  1.00  0.69           C  
ATOM   4406  CG1 ILE A 302      -1.907  -3.521 -12.267  1.00  0.69           C  
ATOM   4407  CG2 ILE A 302      -3.928  -3.892 -10.849  1.00  0.69           C  
ATOM   4408  CD1 ILE A 302      -2.334  -4.331 -13.469  1.00  0.69           C  
ATOM   4409  H   ILE A 302       0.132  -4.335 -10.011  1.00  0.44           H  
ATOM   4410  HA  ILE A 302      -2.041  -2.294  -9.798  1.00  0.55           H  
ATOM   4411  HB  ILE A 302      -2.186  -5.133 -10.900  1.00  0.83           H  
ATOM   4412 1HG1 ILE A 302      -2.275  -2.503 -12.390  1.00  0.83           H  
ATOM   4413 2HG1 ILE A 302      -0.818  -3.492 -12.242  1.00  0.83           H  
ATOM   4414 1HG2 ILE A 302      -4.409  -4.413 -11.676  1.00  0.83           H  
ATOM   4415 2HG2 ILE A 302      -4.287  -4.295  -9.905  1.00  0.83           H  
ATOM   4416 3HG2 ILE A 302      -4.167  -2.829 -10.901  1.00  0.83           H  
ATOM   4417 1HD1 ILE A 302      -1.932  -3.876 -14.375  1.00  0.83           H  
ATOM   4418 2HD1 ILE A 302      -1.954  -5.349 -13.377  1.00  0.83           H  
ATOM   4419 3HD1 ILE A 302      -3.421  -4.354 -13.528  1.00  0.83           H  
ATOM   4420  N   VAL A 303      -2.650  -3.076  -7.550  1.00  0.45           N  
ATOM   4421  CA  VAL A 303      -2.995  -3.482  -6.202  1.00  0.66           C  
ATOM   4422  C   VAL A 303      -4.467  -3.325  -5.841  1.00  0.39           C  
ATOM   4423  O   VAL A 303      -5.050  -2.255  -6.014  1.00  0.53           O  
ATOM   4424  CB  VAL A 303      -2.152  -2.655  -5.235  1.00  0.99           C  
ATOM   4425  CG1 VAL A 303      -2.523  -2.989  -3.825  1.00  0.99           C  
ATOM   4426  CG2 VAL A 303      -0.677  -2.914  -5.484  1.00  0.99           C  
ATOM   4427  H   VAL A 303      -2.707  -2.088  -7.775  1.00  0.54           H  
ATOM   4428  HA  VAL A 303      -2.727  -4.533  -6.090  1.00  0.79           H  
ATOM   4429  HB  VAL A 303      -2.361  -1.604  -5.395  1.00  1.19           H  
ATOM   4430 1HG1 VAL A 303      -1.928  -2.386  -3.139  1.00  1.19           H  
ATOM   4431 2HG1 VAL A 303      -3.581  -2.781  -3.666  1.00  1.19           H  
ATOM   4432 3HG1 VAL A 303      -2.328  -4.045  -3.649  1.00  1.19           H  
ATOM   4433 1HG2 VAL A 303      -0.082  -2.317  -4.796  1.00  1.19           H  
ATOM   4434 2HG2 VAL A 303      -0.469  -3.966  -5.325  1.00  1.19           H  
ATOM   4435 3HG2 VAL A 303      -0.426  -2.645  -6.509  1.00  1.19           H  
ATOM   4436  N   LYS A 304      -5.062  -4.401  -5.311  1.00  0.34           N  
ATOM   4437  CA  LYS A 304      -6.461  -4.383  -4.891  1.00  0.45           C  
ATOM   4438  C   LYS A 304      -6.578  -4.254  -3.375  1.00  0.34           C  
ATOM   4439  O   LYS A 304      -5.854  -4.905  -2.616  1.00  0.64           O  
ATOM   4440  CB  LYS A 304      -7.203  -5.641  -5.334  1.00  0.68           C  
ATOM   4441  CG  LYS A 304      -8.710  -5.564  -5.077  1.00  0.68           C  
ATOM   4442  CD  LYS A 304      -9.449  -6.758  -5.653  1.00  0.68           C  
ATOM   4443  CE  LYS A 304      -9.270  -7.995  -4.788  1.00  0.68           C  
ATOM   4444  NZ  LYS A 304     -10.003  -7.867  -3.498  1.00  0.68           N  
ATOM   4445  H   LYS A 304      -4.535  -5.256  -5.188  1.00  0.41           H  
ATOM   4446  HA  LYS A 304      -6.949  -3.516  -5.339  1.00  0.54           H  
ATOM   4447 1HB  LYS A 304      -7.030  -5.827  -6.390  1.00  0.81           H  
ATOM   4448 2HB  LYS A 304      -6.816  -6.500  -4.785  1.00  0.81           H  
ATOM   4449 1HG  LYS A 304      -8.894  -5.525  -4.003  1.00  0.81           H  
ATOM   4450 2HG  LYS A 304      -9.106  -4.653  -5.527  1.00  0.81           H  
ATOM   4451 1HD  LYS A 304     -10.513  -6.530  -5.729  1.00  0.81           H  
ATOM   4452 2HD  LYS A 304      -9.068  -6.964  -6.652  1.00  0.81           H  
ATOM   4453 1HE  LYS A 304      -9.645  -8.866  -5.321  1.00  0.81           H  
ATOM   4454 2HE  LYS A 304      -8.210  -8.139  -4.579  1.00  0.81           H  
ATOM   4455 1HZ  LYS A 304      -9.868  -8.702  -2.946  1.00  0.81           H  
ATOM   4456 2HZ  LYS A 304      -9.656  -7.066  -2.989  1.00  0.81           H  
ATOM   4457 3HZ  LYS A 304     -10.988  -7.745  -3.687  1.00  0.81           H  
ATOM   4458  N   ASN A 305      -7.512  -3.425  -2.932  1.00  0.27           N  
ATOM   4459  CA  ASN A 305      -7.715  -3.198  -1.504  1.00  0.31           C  
ATOM   4460  C   ASN A 305      -9.162  -3.400  -1.064  1.00  0.23           C  
ATOM   4461  O   ASN A 305      -9.999  -3.858  -1.842  1.00  0.91           O  
ATOM   4462  CB  ASN A 305      -7.243  -1.811  -1.181  1.00  0.46           C  
ATOM   4463  CG  ASN A 305      -8.013  -0.831  -1.993  1.00  0.46           C  
ATOM   4464  OD1 ASN A 305      -9.224  -0.627  -1.834  1.00  0.46           O  
ATOM   4465  ND2 ASN A 305      -7.314  -0.228  -2.911  1.00  0.46           N  
ATOM   4466  H   ASN A 305      -8.076  -2.913  -3.606  1.00  0.32           H  
ATOM   4467  HA  ASN A 305      -7.107  -3.916  -0.952  1.00  0.37           H  
ATOM   4468 1HB  ASN A 305      -7.368  -1.591  -0.122  1.00  0.56           H  
ATOM   4469 2HB  ASN A 305      -6.183  -1.717  -1.419  1.00  0.56           H  
ATOM   4470 1HD2 ASN A 305      -7.755   0.431  -3.518  1.00  0.56           H  
ATOM   4471 2HD2 ASN A 305      -6.341  -0.433  -3.015  1.00  0.56           H  
ATOM   4472  N   SER A 306      -9.441  -3.063   0.199  1.00  0.46           N  
ATOM   4473  CA  SER A 306     -10.770  -3.215   0.782  1.00  1.29           C  
ATOM   4474  C   SER A 306     -11.389  -1.867   1.152  1.00  0.45           C  
ATOM   4475  O   SER A 306     -12.059  -1.740   2.181  1.00  0.60           O  
ATOM   4476  CB  SER A 306     -10.702  -4.100   2.010  1.00  1.94           C  
ATOM   4477  OG  SER A 306      -9.820  -3.566   2.956  1.00  1.94           O  
ATOM   4478  H   SER A 306      -8.703  -2.696   0.780  1.00  0.55           H  
ATOM   4479  HA  SER A 306     -11.414  -3.696   0.046  1.00  1.55           H  
ATOM   4480 1HB  SER A 306     -11.696  -4.199   2.446  1.00  2.32           H  
ATOM   4481 2HB  SER A 306     -10.371  -5.097   1.721  1.00  2.32           H  
ATOM   4482  HG  SER A 306      -8.959  -3.546   2.534  1.00  2.32           H  
ATOM   4483  N   TRP A 307     -11.194  -0.863   0.295  1.00  0.76           N  
ATOM   4484  CA  TRP A 307     -11.780   0.452   0.542  1.00  0.63           C  
ATOM   4485  C   TRP A 307     -13.022   0.710  -0.318  1.00  0.79           C  
ATOM   4486  O   TRP A 307     -13.511   1.840  -0.374  1.00  1.02           O  
ATOM   4487  CB  TRP A 307     -10.773   1.569   0.252  1.00  0.95           C  
ATOM   4488  CG  TRP A 307      -9.544   1.535   1.095  1.00  0.95           C  
ATOM   4489  CD1 TRP A 307      -8.251   1.479   0.671  1.00  0.95           C  
ATOM   4490  CD2 TRP A 307      -9.495   1.516   2.534  1.00  0.95           C  
ATOM   4491  NE1 TRP A 307      -7.403   1.445   1.749  1.00  0.95           N  
ATOM   4492  CE2 TRP A 307      -8.147   1.470   2.897  1.00  0.95           C  
ATOM   4493  CE3 TRP A 307     -10.474   1.530   3.528  1.00  0.95           C  
ATOM   4494  CZ2 TRP A 307      -7.748   1.452   4.219  1.00  0.95           C  
ATOM   4495  CZ3 TRP A 307     -10.077   1.512   4.850  1.00  0.95           C  
ATOM   4496  CH2 TRP A 307      -8.750   1.475   5.183  1.00  0.95           C  
ATOM   4497  H   TRP A 307     -10.614  -0.997  -0.527  1.00  0.91           H  
ATOM   4498  HA  TRP A 307     -12.071   0.507   1.590  1.00  0.76           H  
ATOM   4499 1HB  TRP A 307     -10.466   1.512  -0.793  1.00  1.13           H  
ATOM   4500 2HB  TRP A 307     -11.255   2.534   0.398  1.00  1.13           H  
ATOM   4501  HD1 TRP A 307      -7.936   1.469  -0.369  1.00  1.13           H  
ATOM   4502  HE1 TRP A 307      -6.395   1.407   1.705  1.00  1.13           H  
ATOM   4503  HE3 TRP A 307     -11.530   1.558   3.264  1.00  1.13           H  
ATOM   4504  HZ2 TRP A 307      -6.699   1.417   4.512  1.00  1.13           H  
ATOM   4505  HZ3 TRP A 307     -10.847   1.524   5.621  1.00  1.13           H  
ATOM   4506  HH2 TRP A 307      -8.476   1.460   6.233  1.00  1.13           H  
ATOM   4507  N   GLY A 308     -13.515  -0.326  -0.998  1.00  0.83           N  
ATOM   4508  CA  GLY A 308     -14.667  -0.199  -1.881  1.00  0.97           C  
ATOM   4509  C   GLY A 308     -14.302   0.426  -3.232  1.00  1.08           C  
ATOM   4510  O   GLY A 308     -13.192   0.923  -3.437  1.00  2.06           O  
ATOM   4511  H   GLY A 308     -13.114  -1.247  -0.884  1.00  1.00           H  
ATOM   4512 1HA  GLY A 308     -15.107  -1.184  -2.043  1.00  1.16           H  
ATOM   4513 2HA  GLY A 308     -15.427   0.408  -1.394  1.00  1.16           H  
ATOM   4514  N   THR A 309     -15.278   0.456  -4.137  1.00  0.92           N  
ATOM   4515  CA  THR A 309     -15.095   1.034  -5.468  1.00  1.20           C  
ATOM   4516  C   THR A 309     -15.159   2.560  -5.429  1.00  1.17           C  
ATOM   4517  O   THR A 309     -14.811   3.238  -6.396  1.00  2.02           O  
ATOM   4518  CB  THR A 309     -16.140   0.486  -6.450  1.00  1.80           C  
ATOM   4519  OG1 THR A 309     -17.455   0.805  -5.975  1.00  1.80           O  
ATOM   4520  CG2 THR A 309     -15.990  -1.022  -6.588  1.00  1.80           C  
ATOM   4521  H   THR A 309     -16.171   0.043  -3.905  1.00  1.10           H  
ATOM   4522  HA  THR A 309     -14.111   0.749  -5.828  1.00  1.44           H  
ATOM   4523  HB  THR A 309     -15.996   0.949  -7.424  1.00  2.16           H  
ATOM   4524  HG1 THR A 309     -18.106   0.496  -6.611  1.00  2.16           H  
ATOM   4525 1HG2 THR A 309     -16.734  -1.398  -7.290  1.00  2.16           H  
ATOM   4526 2HG2 THR A 309     -14.992  -1.256  -6.956  1.00  2.16           H  
ATOM   4527 3HG2 THR A 309     -16.138  -1.493  -5.617  1.00  2.16           H  
ATOM   4528  N   SER A 310     -15.592   3.092  -4.288  1.00  0.89           N  
ATOM   4529  CA  SER A 310     -15.656   4.518  -4.024  1.00  1.33           C  
ATOM   4530  C   SER A 310     -14.275   5.127  -3.704  1.00  1.17           C  
ATOM   4531  O   SER A 310     -14.155   6.346  -3.551  1.00  2.97           O  
ATOM   4532  CB  SER A 310     -16.624   4.764  -2.886  1.00  2.00           C  
ATOM   4533  OG  SER A 310     -16.156   4.197  -1.694  1.00  2.00           O  
ATOM   4534  H   SER A 310     -15.891   2.475  -3.550  1.00  1.07           H  
ATOM   4535  HA  SER A 310     -16.042   5.011  -4.917  1.00  1.60           H  
ATOM   4536 1HB  SER A 310     -16.765   5.833  -2.752  1.00  2.39           H  
ATOM   4537 2HB  SER A 310     -17.593   4.336  -3.138  1.00  2.39           H  
ATOM   4538  HG  SER A 310     -15.983   3.273  -1.890  1.00  2.39           H  
ATOM   4539  N   TRP A 311     -13.238   4.286  -3.591  1.00  1.84           N  
ATOM   4540  CA  TRP A 311     -11.902   4.793  -3.326  1.00  1.49           C  
ATOM   4541  C   TRP A 311     -10.922   4.474  -4.462  1.00  0.73           C  
ATOM   4542  O   TRP A 311     -10.888   3.350  -4.964  1.00  0.72           O  
ATOM   4543  CB  TRP A 311     -11.364   4.186  -2.037  1.00  2.23           C  
ATOM   4544  CG  TRP A 311     -10.006   4.690  -1.684  1.00  2.23           C  
ATOM   4545  CD1 TRP A 311      -9.723   5.745  -0.881  1.00  2.23           C  
ATOM   4546  CD2 TRP A 311      -8.732   4.192  -2.158  1.00  2.23           C  
ATOM   4547  NE1 TRP A 311      -8.369   5.938  -0.805  1.00  2.23           N  
ATOM   4548  CE2 TRP A 311      -7.745   4.994  -1.587  1.00  2.23           C  
ATOM   4549  CE3 TRP A 311      -8.358   3.154  -3.021  1.00  2.23           C  
ATOM   4550  CZ2 TRP A 311      -6.403   4.788  -1.846  1.00  2.23           C  
ATOM   4551  CZ3 TRP A 311      -7.009   2.962  -3.285  1.00  2.23           C  
ATOM   4552  CH2 TRP A 311      -6.060   3.754  -2.708  1.00  2.23           C  
ATOM   4553  H   TRP A 311     -13.355   3.283  -3.687  1.00  2.21           H  
ATOM   4554  HA  TRP A 311     -11.955   5.873  -3.212  1.00  1.79           H  
ATOM   4555 1HB  TRP A 311     -12.043   4.411  -1.214  1.00  2.68           H  
ATOM   4556 2HB  TRP A 311     -11.318   3.103  -2.140  1.00  2.68           H  
ATOM   4557  HD1 TRP A 311     -10.469   6.354  -0.377  1.00  2.68           H  
ATOM   4558  HE1 TRP A 311      -7.927   6.676  -0.270  1.00  2.68           H  
ATOM   4559  HE3 TRP A 311      -9.114   2.520  -3.483  1.00  2.68           H  
ATOM   4560  HZ2 TRP A 311      -5.623   5.400  -1.408  1.00  2.68           H  
ATOM   4561  HZ3 TRP A 311      -6.721   2.160  -3.964  1.00  2.68           H  
ATOM   4562  HH2 TRP A 311      -5.012   3.571  -2.931  1.00  2.68           H  
ATOM   4563  N   GLY A 312     -10.106   5.465  -4.836  1.00  0.70           N  
ATOM   4564  CA  GLY A 312      -9.067   5.295  -5.855  1.00  0.63           C  
ATOM   4565  C   GLY A 312      -9.626   4.881  -7.204  1.00  0.79           C  
ATOM   4566  O   GLY A 312     -10.693   5.338  -7.620  1.00  1.20           O  
ATOM   4567  H   GLY A 312     -10.198   6.367  -4.388  1.00  0.84           H  
ATOM   4568 1HA  GLY A 312      -8.518   6.229  -5.965  1.00  0.76           H  
ATOM   4569 2HA  GLY A 312      -8.350   4.549  -5.518  1.00  0.76           H  
ATOM   4570  N   GLU A 313      -8.916   3.991  -7.896  1.00  0.80           N  
ATOM   4571  CA  GLU A 313      -9.357   3.558  -9.215  1.00  1.34           C  
ATOM   4572  C   GLU A 313     -10.256   2.352  -9.074  1.00  0.72           C  
ATOM   4573  O   GLU A 313      -9.868   1.239  -9.416  1.00  0.97           O  
ATOM   4574  CB  GLU A 313      -8.165   3.222 -10.122  1.00  2.01           C  
ATOM   4575  CG  GLU A 313      -7.247   4.400 -10.430  1.00  2.01           C  
ATOM   4576  CD  GLU A 313      -6.169   4.071 -11.434  1.00  2.01           C  
ATOM   4577  OE1 GLU A 313      -6.141   2.963 -11.913  1.00  2.01           O  
ATOM   4578  OE2 GLU A 313      -5.366   4.922 -11.740  1.00  2.01           O  
ATOM   4579  H   GLU A 313      -8.065   3.598  -7.516  1.00  0.96           H  
ATOM   4580  HA  GLU A 313      -9.930   4.363  -9.676  1.00  1.61           H  
ATOM   4581 1HB  GLU A 313      -7.562   2.445  -9.653  1.00  2.41           H  
ATOM   4582 2HB  GLU A 313      -8.531   2.827 -11.069  1.00  2.41           H  
ATOM   4583 1HG  GLU A 313      -7.847   5.225 -10.813  1.00  2.41           H  
ATOM   4584 2HG  GLU A 313      -6.782   4.725  -9.501  1.00  2.41           H  
ATOM   4585  N   GLN A 314     -11.464   2.597  -8.577  1.00  0.71           N  
ATOM   4586  CA  GLN A 314     -12.458   1.562  -8.306  1.00  0.84           C  
ATOM   4587  C   GLN A 314     -11.902   0.446  -7.422  1.00  0.56           C  
ATOM   4588  O   GLN A 314     -12.056  -0.734  -7.737  1.00  0.66           O  
ATOM   4589  CB  GLN A 314     -12.974   0.960  -9.616  1.00  1.26           C  
ATOM   4590  CG  GLN A 314     -13.703   1.947 -10.512  1.00  1.26           C  
ATOM   4591  CD  GLN A 314     -15.052   2.357  -9.958  1.00  1.26           C  
ATOM   4592  OE1 GLN A 314     -15.972   1.541  -9.862  1.00  1.26           O  
ATOM   4593  NE2 GLN A 314     -15.178   3.627  -9.591  1.00  1.26           N  
ATOM   4594  H   GLN A 314     -11.679   3.563  -8.351  1.00  0.85           H  
ATOM   4595  HA  GLN A 314     -13.293   2.019  -7.783  1.00  1.01           H  
ATOM   4596 1HB  GLN A 314     -12.142   0.544 -10.183  1.00  1.51           H  
ATOM   4597 2HB  GLN A 314     -13.658   0.141  -9.394  1.00  1.51           H  
ATOM   4598 1HG  GLN A 314     -13.092   2.842 -10.619  1.00  1.51           H  
ATOM   4599 2HG  GLN A 314     -13.861   1.485 -11.486  1.00  1.51           H  
ATOM   4600 1HE2 GLN A 314     -16.046   3.957  -9.216  1.00  1.51           H  
ATOM   4601 2HE2 GLN A 314     -14.406   4.256  -9.686  1.00  1.51           H  
ATOM   4602  N   GLY A 315     -11.282   0.822  -6.300  1.00  0.54           N  
ATOM   4603  CA  GLY A 315     -10.718  -0.147  -5.368  1.00  0.77           C  
ATOM   4604  C   GLY A 315      -9.285  -0.549  -5.701  1.00  0.69           C  
ATOM   4605  O   GLY A 315      -8.764  -1.529  -5.156  1.00  1.91           O  
ATOM   4606  H   GLY A 315     -11.197   1.803  -6.069  1.00  0.65           H  
ATOM   4607 1HA  GLY A 315     -10.756   0.261  -4.357  1.00  0.92           H  
ATOM   4608 2HA  GLY A 315     -11.338  -1.031  -5.375  1.00  0.92           H  
ATOM   4609  N   TYR A 316      -8.644   0.199  -6.599  1.00  0.56           N  
ATOM   4610  CA  TYR A 316      -7.283  -0.122  -6.998  1.00  0.54           C  
ATOM   4611  C   TYR A 316      -6.321   1.052  -6.918  1.00  0.43           C  
ATOM   4612  O   TYR A 316      -6.696   2.218  -7.051  1.00  0.65           O  
ATOM   4613  CB  TYR A 316      -7.253  -0.686  -8.424  1.00  0.81           C  
ATOM   4614  CG  TYR A 316      -7.998  -1.989  -8.581  1.00  0.81           C  
ATOM   4615  CD1 TYR A 316      -9.338  -1.978  -8.913  1.00  0.81           C  
ATOM   4616  CD2 TYR A 316      -7.344  -3.194  -8.388  1.00  0.81           C  
ATOM   4617  CE1 TYR A 316     -10.030  -3.153  -9.042  1.00  0.81           C  
ATOM   4618  CE2 TYR A 316      -8.041  -4.377  -8.519  1.00  0.81           C  
ATOM   4619  CZ  TYR A 316      -9.380  -4.358  -8.836  1.00  0.81           C  
ATOM   4620  OH  TYR A 316     -10.077  -5.537  -8.958  1.00  0.81           O  
ATOM   4621  H   TYR A 316      -9.106   0.993  -7.015  1.00  0.67           H  
ATOM   4622  HA  TYR A 316      -6.913  -0.886  -6.322  1.00  0.65           H  
ATOM   4623 1HB  TYR A 316      -7.686   0.039  -9.113  1.00  0.97           H  
ATOM   4624 2HB  TYR A 316      -6.219  -0.848  -8.729  1.00  0.97           H  
ATOM   4625  HD1 TYR A 316      -9.855  -1.037  -9.069  1.00  0.97           H  
ATOM   4626  HD2 TYR A 316      -6.286  -3.207  -8.132  1.00  0.97           H  
ATOM   4627  HE1 TYR A 316     -11.087  -3.130  -9.301  1.00  0.97           H  
ATOM   4628  HE2 TYR A 316      -7.534  -5.327  -8.367  1.00  0.97           H  
ATOM   4629  HH  TYR A 316     -11.004  -5.346  -9.122  1.00  0.97           H  
ATOM   4630  N   ILE A 317      -5.054   0.715  -6.730  1.00  0.50           N  
ATOM   4631  CA  ILE A 317      -3.987   1.702  -6.716  1.00  0.72           C  
ATOM   4632  C   ILE A 317      -2.801   1.211  -7.513  1.00  0.38           C  
ATOM   4633  O   ILE A 317      -2.414   0.042  -7.432  1.00  0.78           O  
ATOM   4634  CB  ILE A 317      -3.555   2.068  -5.270  1.00  1.08           C  
ATOM   4635  CG1 ILE A 317      -2.477   3.161  -5.297  1.00  1.08           C  
ATOM   4636  CG2 ILE A 317      -3.037   0.855  -4.530  1.00  1.08           C  
ATOM   4637  CD1 ILE A 317      -2.251   3.844  -3.971  1.00  1.08           C  
ATOM   4638  H   ILE A 317      -4.832  -0.266  -6.597  1.00  0.60           H  
ATOM   4639  HA  ILE A 317      -4.353   2.607  -7.195  1.00  0.86           H  
ATOM   4640  HB  ILE A 317      -4.414   2.469  -4.739  1.00  1.30           H  
ATOM   4641 1HG1 ILE A 317      -1.536   2.711  -5.608  1.00  1.30           H  
ATOM   4642 2HG1 ILE A 317      -2.743   3.908  -6.027  1.00  1.30           H  
ATOM   4643 1HG2 ILE A 317      -2.757   1.139  -3.516  1.00  1.30           H  
ATOM   4644 2HG2 ILE A 317      -3.813   0.091  -4.492  1.00  1.30           H  
ATOM   4645 3HG2 ILE A 317      -2.164   0.464  -5.051  1.00  1.30           H  
ATOM   4646 1HD1 ILE A 317      -1.468   4.593  -4.077  1.00  1.30           H  
ATOM   4647 2HD1 ILE A 317      -3.171   4.329  -3.646  1.00  1.30           H  
ATOM   4648 3HD1 ILE A 317      -1.946   3.106  -3.232  1.00  1.30           H  
ATOM   4649  N   ARG A 318      -2.232   2.117  -8.302  1.00  0.43           N  
ATOM   4650  CA  ARG A 318      -1.061   1.779  -9.094  1.00  0.69           C  
ATOM   4651  C   ARG A 318       0.167   2.206  -8.318  1.00  0.84           C  
ATOM   4652  O   ARG A 318       0.340   3.380  -8.008  1.00  1.29           O  
ATOM   4653  CB  ARG A 318      -1.125   2.448 -10.454  1.00  1.03           C  
ATOM   4654  CG  ARG A 318      -2.278   1.962 -11.317  1.00  1.03           C  
ATOM   4655  CD  ARG A 318      -2.455   2.768 -12.552  1.00  1.03           C  
ATOM   4656  NE  ARG A 318      -3.659   2.366 -13.268  1.00  1.03           N  
ATOM   4657  CZ  ARG A 318      -3.715   1.495 -14.291  1.00  1.03           C  
ATOM   4658  NH1 ARG A 318      -2.616   0.960 -14.768  1.00  1.03           N  
ATOM   4659  NH2 ARG A 318      -4.888   1.188 -14.815  1.00  1.03           N  
ATOM   4660  H   ARG A 318      -2.629   3.055  -8.350  1.00  0.52           H  
ATOM   4661  HA  ARG A 318      -1.038   0.707  -9.242  1.00  0.83           H  
ATOM   4662 1HB  ARG A 318      -1.239   3.516 -10.328  1.00  1.24           H  
ATOM   4663 2HB  ARG A 318      -0.197   2.273 -10.999  1.00  1.24           H  
ATOM   4664 1HG  ARG A 318      -2.097   0.928 -11.611  1.00  1.24           H  
ATOM   4665 2HG  ARG A 318      -3.205   2.018 -10.745  1.00  1.24           H  
ATOM   4666 1HD  ARG A 318      -2.548   3.821 -12.291  1.00  1.24           H  
ATOM   4667 2HD  ARG A 318      -1.600   2.627 -13.212  1.00  1.24           H  
ATOM   4668  HE  ARG A 318      -4.543   2.730 -12.927  1.00  1.24           H  
ATOM   4669 1HH1 ARG A 318      -1.722   1.203 -14.365  1.00  1.24           H  
ATOM   4670 2HH1 ARG A 318      -2.661   0.307 -15.537  1.00  1.24           H  
ATOM   4671 1HH2 ARG A 318      -5.728   1.610 -14.438  1.00  1.24           H  
ATOM   4672 2HH2 ARG A 318      -4.945   0.538 -15.584  1.00  1.24           H  
ATOM   4673  N   MET A 319       1.008   1.247  -7.965  1.00  0.92           N  
ATOM   4674  CA  MET A 319       2.171   1.558  -7.137  1.00  1.14           C  
ATOM   4675  C   MET A 319       3.445   1.595  -7.959  1.00  1.35           C  
ATOM   4676  O   MET A 319       3.789   0.621  -8.616  1.00  2.48           O  
ATOM   4677  CB  MET A 319       2.284   0.528  -6.016  1.00  1.71           C  
ATOM   4678  CG  MET A 319       1.042   0.415  -5.142  1.00  1.71           C  
ATOM   4679  SD  MET A 319       0.776   1.856  -4.105  1.00  1.71           S  
ATOM   4680  CE  MET A 319       2.058   1.586  -2.888  1.00  1.71           C  
ATOM   4681  H   MET A 319       0.824   0.299  -8.272  1.00  1.10           H  
ATOM   4682  HA  MET A 319       2.031   2.544  -6.696  1.00  1.37           H  
ATOM   4683 1HB  MET A 319       2.505  -0.446  -6.426  1.00  2.05           H  
ATOM   4684 2HB  MET A 319       3.117   0.797  -5.365  1.00  2.05           H  
ATOM   4685 1HG  MET A 319       0.166   0.282  -5.776  1.00  2.05           H  
ATOM   4686 2HG  MET A 319       1.127  -0.457  -4.498  1.00  2.05           H  
ATOM   4687 1HE  MET A 319       2.037   2.393  -2.159  1.00  2.05           H  
ATOM   4688 2HE  MET A 319       1.886   0.636  -2.383  1.00  2.05           H  
ATOM   4689 3HE  MET A 319       3.031   1.561  -3.377  1.00  2.05           H  
ATOM   4690  N   GLN A 320       4.155   2.713  -7.916  1.00  1.56           N  
ATOM   4691  CA  GLN A 320       5.402   2.869  -8.661  1.00  2.32           C  
ATOM   4692  C   GLN A 320       6.406   1.738  -8.397  1.00  2.64           C  
ATOM   4693  O   GLN A 320       6.793   1.489  -7.254  1.00  5.16           O  
ATOM   4694  CB  GLN A 320       6.058   4.203  -8.307  1.00  3.48           C  
ATOM   4695  CG  GLN A 320       7.328   4.487  -9.070  1.00  3.48           C  
ATOM   4696  CD  GLN A 320       7.062   4.762 -10.527  1.00  3.48           C  
ATOM   4697  OE1 GLN A 320       6.292   5.662 -10.872  1.00  3.48           O  
ATOM   4698  NE2 GLN A 320       7.688   3.984 -11.394  1.00  3.48           N  
ATOM   4699  H   GLN A 320       3.814   3.500  -7.378  1.00  1.87           H  
ATOM   4700  HA  GLN A 320       5.167   2.865  -9.725  1.00  2.78           H  
ATOM   4701 1HB  GLN A 320       5.356   5.013  -8.499  1.00  4.18           H  
ATOM   4702 2HB  GLN A 320       6.304   4.223  -7.247  1.00  4.18           H  
ATOM   4703 1HG  GLN A 320       7.817   5.360  -8.638  1.00  4.18           H  
ATOM   4704 2HG  GLN A 320       7.982   3.619  -9.005  1.00  4.18           H  
ATOM   4705 1HE2 GLN A 320       7.554   4.119 -12.377  1.00  4.18           H  
ATOM   4706 2HE2 GLN A 320       8.300   3.261 -11.069  1.00  4.18           H  
ATOM   4707  N   ARG A 321       6.833   1.077  -9.474  1.00  2.64           N  
ATOM   4708  CA  ARG A 321       7.815  -0.008  -9.420  1.00  5.07           C  
ATOM   4709  C   ARG A 321       9.128   0.398 -10.103  1.00  2.66           C  
ATOM   4710  O   ARG A 321       9.131   1.023 -11.171  1.00  4.33           O  
ATOM   4711  CB  ARG A 321       7.284  -1.271 -10.085  1.00  7.61           C  
ATOM   4712  CG  ARG A 321       8.255  -2.440 -10.079  1.00  7.61           C  
ATOM   4713  CD  ARG A 321       7.725  -3.650 -10.758  1.00  7.61           C  
ATOM   4714  NE  ARG A 321       8.640  -4.768 -10.594  1.00  7.61           N  
ATOM   4715  CZ  ARG A 321       9.647  -5.099 -11.426  1.00  7.61           C  
ATOM   4716  NH1 ARG A 321       9.888  -4.431 -12.537  1.00  7.61           N  
ATOM   4717  NH2 ARG A 321      10.414  -6.128 -11.117  1.00  7.61           N  
ATOM   4718  H   ARG A 321       6.461   1.333 -10.377  1.00  3.17           H  
ATOM   4719  HA  ARG A 321       8.027  -0.232  -8.374  1.00  6.08           H  
ATOM   4720 1HB  ARG A 321       6.378  -1.593  -9.577  1.00  9.13           H  
ATOM   4721 2HB  ARG A 321       7.021  -1.064 -11.109  1.00  9.13           H  
ATOM   4722 1HG  ARG A 321       9.173  -2.151 -10.590  1.00  9.13           H  
ATOM   4723 2HG  ARG A 321       8.487  -2.709  -9.048  1.00  9.13           H  
ATOM   4724 1HD  ARG A 321       6.760  -3.925 -10.339  1.00  9.13           H  
ATOM   4725 2HD  ARG A 321       7.615  -3.454 -11.823  1.00  9.13           H  
ATOM   4726  HE  ARG A 321       8.526  -5.337  -9.766  1.00  9.13           H  
ATOM   4727 1HH1 ARG A 321       9.318  -3.644 -12.826  1.00  9.13           H  
ATOM   4728 2HH1 ARG A 321      10.651  -4.713 -13.134  1.00  9.13           H  
ATOM   4729 1HH2 ARG A 321      10.238  -6.651 -10.270  1.00  9.13           H  
ATOM   4730 2HH2 ARG A 321      11.169  -6.397 -11.730  1.00  9.13           H  
ATOM   4731  N   GLY A 322      10.251   0.036  -9.486  1.00  2.14           N  
ATOM   4732  CA  GLY A 322      11.555   0.378 -10.039  1.00  2.51           C  
ATOM   4733  C   GLY A 322      12.129   1.648  -9.422  1.00  3.01           C  
ATOM   4734  O   GLY A 322      12.891   2.368 -10.069  1.00  5.09           O  
ATOM   4735  H   GLY A 322      10.209  -0.505  -8.627  1.00  2.57           H  
ATOM   4736 1HA  GLY A 322      12.243  -0.452  -9.870  1.00  3.01           H  
ATOM   4737 2HA  GLY A 322      11.469   0.502 -11.117  1.00  3.01           H  
ATOM   4738  N   ILE A 323      11.767   1.922  -8.167  1.00  3.48           N  
ATOM   4739  CA  ILE A 323      12.251   3.107  -7.452  1.00  3.39           C  
ATOM   4740  C   ILE A 323      13.695   2.984  -6.920  1.00  3.39           C  
ATOM   4741  O   ILE A 323      14.190   3.909  -6.275  1.00  9.65           O  
ATOM   4742  CB  ILE A 323      11.311   3.456  -6.276  1.00  5.08           C  
ATOM   4743  CG1 ILE A 323      11.321   2.346  -5.225  1.00  5.08           C  
ATOM   4744  CG2 ILE A 323       9.895   3.675  -6.781  1.00  5.08           C  
ATOM   4745  CD1 ILE A 323      10.622   2.734  -3.947  1.00  5.08           C  
ATOM   4746  H   ILE A 323      11.139   1.292  -7.686  1.00  4.18           H  
ATOM   4747  HA  ILE A 323      12.230   3.943  -8.150  1.00  4.07           H  
ATOM   4748  HB  ILE A 323      11.663   4.367  -5.793  1.00  6.10           H  
ATOM   4749 1HG1 ILE A 323      10.832   1.462  -5.632  1.00  6.10           H  
ATOM   4750 2HG1 ILE A 323      12.345   2.088  -4.987  1.00  6.10           H  
ATOM   4751 1HG2 ILE A 323       9.246   3.935  -5.945  1.00  6.10           H  
ATOM   4752 2HG2 ILE A 323       9.892   4.486  -7.508  1.00  6.10           H  
ATOM   4753 3HG2 ILE A 323       9.531   2.762  -7.253  1.00  6.10           H  
ATOM   4754 1HD1 ILE A 323      10.673   1.905  -3.244  1.00  6.10           H  
ATOM   4755 2HD1 ILE A 323      11.113   3.606  -3.513  1.00  6.10           H  
ATOM   4756 3HD1 ILE A 323       9.580   2.971  -4.158  1.00  6.10           H  
ATOM   4757  N   SER A 324      14.359   1.842  -7.180  1.00  2.96           N  
ATOM   4758  CA  SER A 324      15.742   1.494  -6.766  1.00  2.80           C  
ATOM   4759  C   SER A 324      15.923   1.150  -5.273  1.00  2.30           C  
ATOM   4760  O   SER A 324      16.943   0.571  -4.901  1.00  4.58           O  
ATOM   4761  CB  SER A 324      16.715   2.618  -7.105  1.00  4.20           C  
ATOM   4762  OG  SER A 324      16.743   3.605  -6.109  1.00  4.20           O  
ATOM   4763  H   SER A 324      13.876   1.135  -7.709  1.00  3.55           H  
ATOM   4764  HA  SER A 324      16.040   0.615  -7.340  1.00  3.36           H  
ATOM   4765 1HB  SER A 324      17.714   2.203  -7.236  1.00  5.04           H  
ATOM   4766 2HB  SER A 324      16.425   3.068  -8.054  1.00  5.04           H  
ATOM   4767  HG  SER A 324      15.843   3.920  -6.018  1.00  5.04           H  
ATOM   4768  N   ASP A 325      14.945   1.483  -4.439  1.00  2.26           N  
ATOM   4769  CA  ASP A 325      14.942   1.161  -3.021  1.00  2.13           C  
ATOM   4770  C   ASP A 325      14.282  -0.199  -2.798  1.00  1.81           C  
ATOM   4771  O   ASP A 325      13.070  -0.303  -2.981  1.00  2.30           O  
ATOM   4772  CB  ASP A 325      14.194   2.231  -2.225  1.00  3.19           C  
ATOM   4773  CG  ASP A 325      14.186   1.969  -0.724  1.00  3.19           C  
ATOM   4774  OD1 ASP A 325      14.430   0.854  -0.325  1.00  3.19           O  
ATOM   4775  OD2 ASP A 325      13.937   2.893   0.013  1.00  3.19           O  
ATOM   4776  H   ASP A 325      14.152   1.978  -4.791  1.00  2.71           H  
ATOM   4777  HA  ASP A 325      15.968   1.147  -2.671  1.00  2.56           H  
ATOM   4778 1HB  ASP A 325      14.653   3.203  -2.407  1.00  3.83           H  
ATOM   4779 2HB  ASP A 325      13.164   2.287  -2.573  1.00  3.83           H  
ATOM   4780  N   PRO A 326      15.043  -1.239  -2.398  1.00  2.52           N  
ATOM   4781  CA  PRO A 326      14.643  -2.632  -2.151  1.00  4.30           C  
ATOM   4782  C   PRO A 326      13.383  -2.776  -1.298  1.00  3.25           C  
ATOM   4783  O   PRO A 326      12.662  -3.762  -1.429  1.00  4.21           O  
ATOM   4784  CB  PRO A 326      15.841  -3.215  -1.396  1.00  6.45           C  
ATOM   4785  CG  PRO A 326      16.998  -2.416  -1.864  1.00  6.45           C  
ATOM   4786  CD  PRO A 326      16.453  -1.025  -2.003  1.00  6.45           C  
ATOM   4787  HA  PRO A 326      14.509  -3.141  -3.117  1.00  5.16           H  
ATOM   4788 1HB  PRO A 326      15.678  -3.136  -0.311  1.00  7.74           H  
ATOM   4789 2HB  PRO A 326      15.944  -4.285  -1.628  1.00  7.74           H  
ATOM   4790 1HG  PRO A 326      17.821  -2.476  -1.137  1.00  7.74           H  
ATOM   4791 2HG  PRO A 326      17.380  -2.819  -2.813  1.00  7.74           H  
ATOM   4792 1HD  PRO A 326      16.504  -0.482  -1.048  1.00  7.74           H  
ATOM   4793 2HD  PRO A 326      17.008  -0.513  -2.798  1.00  7.74           H  
ATOM   4794  N   GLN A 327      13.108  -1.793  -0.439  1.00  2.50           N  
ATOM   4795  CA  GLN A 327      11.941  -1.831   0.433  1.00  2.21           C  
ATOM   4796  C   GLN A 327      10.641  -1.829  -0.384  1.00  1.51           C  
ATOM   4797  O   GLN A 327       9.629  -2.382   0.046  1.00  1.55           O  
ATOM   4798  CB  GLN A 327      11.954  -0.613   1.370  1.00  3.31           C  
ATOM   4799  CG  GLN A 327      13.148  -0.548   2.318  1.00  3.31           C  
ATOM   4800  CD  GLN A 327      13.191  -1.654   3.348  1.00  3.31           C  
ATOM   4801  OE1 GLN A 327      12.264  -1.820   4.141  1.00  3.31           O  
ATOM   4802  NE2 GLN A 327      14.275  -2.420   3.345  1.00  3.31           N  
ATOM   4803  H   GLN A 327      13.724  -0.987  -0.378  1.00  3.00           H  
ATOM   4804  HA  GLN A 327      11.974  -2.745   1.025  1.00  2.65           H  
ATOM   4805 1HB  GLN A 327      11.955   0.300   0.775  1.00  3.98           H  
ATOM   4806 2HB  GLN A 327      11.047  -0.609   1.974  1.00  3.98           H  
ATOM   4807 1HG  GLN A 327      14.060  -0.610   1.725  1.00  3.98           H  
ATOM   4808 2HG  GLN A 327      13.117   0.404   2.846  1.00  3.98           H  
ATOM   4809 1HE2 GLN A 327      14.359  -3.171   4.002  1.00  3.98           H  
ATOM   4810 2HE2 GLN A 327      15.005  -2.252   2.683  1.00  3.98           H  
ATOM   4811  N   GLY A 328      10.678  -1.193  -1.556  1.00  1.44           N  
ATOM   4812  CA  GLY A 328       9.519  -1.070  -2.425  1.00  1.68           C  
ATOM   4813  C   GLY A 328       8.771   0.213  -2.097  1.00  1.53           C  
ATOM   4814  O   GLY A 328       8.985   0.806  -1.037  1.00  1.38           O  
ATOM   4815  H   GLY A 328      11.546  -0.784  -1.872  1.00  1.73           H  
ATOM   4816 1HA  GLY A 328       9.839  -1.058  -3.467  1.00  2.02           H  
ATOM   4817 2HA  GLY A 328       8.865  -1.929  -2.293  1.00  2.02           H  
ATOM   4818  N   LEU A 329       7.901   0.653  -3.001  1.00  2.06           N  
ATOM   4819  CA  LEU A 329       7.138   1.865  -2.738  1.00  2.61           C  
ATOM   4820  C   LEU A 329       6.228   1.641  -1.561  1.00  1.65           C  
ATOM   4821  O   LEU A 329       5.442   0.698  -1.564  1.00  1.28           O  
ATOM   4822  CB  LEU A 329       6.276   2.278  -3.916  1.00  3.92           C  
ATOM   4823  CG  LEU A 329       5.535   3.588  -3.656  1.00  3.92           C  
ATOM   4824  CD1 LEU A 329       6.546   4.720  -3.583  1.00  3.92           C  
ATOM   4825  CD2 LEU A 329       4.512   3.825  -4.723  1.00  3.92           C  
ATOM   4826  H   LEU A 329       7.765   0.144  -3.864  1.00  2.47           H  
ATOM   4827  HA  LEU A 329       7.829   2.672  -2.499  1.00  3.13           H  
ATOM   4828 1HB  LEU A 329       6.905   2.406  -4.795  1.00  4.70           H  
ATOM   4829 2HB  LEU A 329       5.541   1.499  -4.117  1.00  4.70           H  
ATOM   4830  HG  LEU A 329       5.033   3.529  -2.693  1.00  4.70           H  
ATOM   4831 1HD1 LEU A 329       6.029   5.655  -3.372  1.00  4.70           H  
ATOM   4832 2HD1 LEU A 329       7.262   4.516  -2.788  1.00  4.70           H  
ATOM   4833 3HD1 LEU A 329       7.072   4.801  -4.534  1.00  4.70           H  
ATOM   4834 1HD2 LEU A 329       3.986   4.757  -4.517  1.00  4.70           H  
ATOM   4835 2HD2 LEU A 329       5.011   3.893  -5.682  1.00  4.70           H  
ATOM   4836 3HD2 LEU A 329       3.799   3.003  -4.743  1.00  4.70           H  
ATOM   4837  N   CYS A 330       6.372   2.470  -0.526  1.00  1.99           N  
ATOM   4838  CA  CYS A 330       5.568   2.355   0.693  1.00  1.99           C  
ATOM   4839  C   CYS A 330       5.878   1.065   1.451  1.00  1.34           C  
ATOM   4840  O   CYS A 330       5.108   0.637   2.310  1.00  1.59           O  
ATOM   4841  CB  CYS A 330       4.070   2.400   0.397  1.00  2.98           C  
ATOM   4842  SG  CYS A 330       3.484   3.896  -0.417  1.00  2.98           S  
ATOM   4843  H   CYS A 330       7.049   3.216  -0.592  1.00  2.39           H  
ATOM   4844  HA  CYS A 330       5.809   3.200   1.340  1.00  2.39           H  
ATOM   4845 1HB  CYS A 330       3.779   1.550  -0.214  1.00  3.58           H  
ATOM   4846 2HB  CYS A 330       3.531   2.314   1.340  1.00  3.58           H  
ATOM   4847  HG  CYS A 330       2.189   3.632  -0.270  1.00  3.58           H  
ATOM   4848  N   GLY A 331       6.975   0.403   1.102  1.00  1.01           N  
ATOM   4849  CA  GLY A 331       7.310  -0.853   1.719  1.00  0.92           C  
ATOM   4850  C   GLY A 331       6.593  -2.035   1.058  1.00  1.03           C  
ATOM   4851  O   GLY A 331       6.510  -3.109   1.647  1.00  1.29           O  
ATOM   4852  H   GLY A 331       7.604   0.767   0.400  1.00  1.21           H  
ATOM   4853 1HA  GLY A 331       8.387  -0.997   1.667  1.00  1.10           H  
ATOM   4854 2HA  GLY A 331       7.047  -0.810   2.773  1.00  1.10           H  
ATOM   4855  N   ILE A 332       6.112  -1.864  -0.181  1.00  1.16           N  
ATOM   4856  CA  ILE A 332       5.385  -2.929  -0.884  1.00  1.63           C  
ATOM   4857  C   ILE A 332       6.222  -4.210  -1.099  1.00  1.83           C  
ATOM   4858  O   ILE A 332       5.664  -5.279  -1.332  1.00  2.96           O  
ATOM   4859  CB  ILE A 332       4.855  -2.426  -2.258  1.00  2.44           C  
ATOM   4860  CG1 ILE A 332       3.745  -3.346  -2.767  1.00  2.44           C  
ATOM   4861  CG2 ILE A 332       5.976  -2.382  -3.283  1.00  2.44           C  
ATOM   4862  CD1 ILE A 332       2.977  -2.802  -3.941  1.00  2.44           C  
ATOM   4863  H   ILE A 332       6.190  -0.968  -0.639  1.00  1.39           H  
ATOM   4864  HA  ILE A 332       4.521  -3.198  -0.277  1.00  1.96           H  
ATOM   4865  HB  ILE A 332       4.430  -1.432  -2.139  1.00  2.93           H  
ATOM   4866 1HG1 ILE A 332       4.178  -4.304  -3.050  1.00  2.93           H  
ATOM   4867 2HG1 ILE A 332       3.034  -3.508  -1.960  1.00  2.93           H  
ATOM   4868 1HG2 ILE A 332       5.586  -2.020  -4.234  1.00  2.93           H  
ATOM   4869 2HG2 ILE A 332       6.755  -1.715  -2.934  1.00  2.93           H  
ATOM   4870 3HG2 ILE A 332       6.388  -3.382  -3.419  1.00  2.93           H  
ATOM   4871 1HD1 ILE A 332       2.203  -3.512  -4.234  1.00  2.93           H  
ATOM   4872 2HD1 ILE A 332       2.517  -1.855  -3.661  1.00  2.93           H  
ATOM   4873 3HD1 ILE A 332       3.658  -2.644  -4.771  1.00  2.93           H  
ATOM   4874  N   ALA A 333       7.551  -4.120  -1.056  1.00  1.67           N  
ATOM   4875  CA  ALA A 333       8.369  -5.317  -1.218  1.00  2.03           C  
ATOM   4876  C   ALA A 333       8.938  -5.806   0.125  1.00  2.01           C  
ATOM   4877  O   ALA A 333       9.741  -6.738   0.143  1.00  2.40           O  
ATOM   4878  CB  ALA A 333       9.498  -5.051  -2.203  1.00  3.04           C  
ATOM   4879  H   ALA A 333       8.017  -3.240  -0.877  1.00  2.00           H  
ATOM   4880  HA  ALA A 333       7.735  -6.107  -1.620  1.00  2.44           H  
ATOM   4881 1HB  ALA A 333      10.080  -5.961  -2.342  1.00  3.65           H  
ATOM   4882 2HB  ALA A 333       9.079  -4.739  -3.159  1.00  3.65           H  
ATOM   4883 3HB  ALA A 333      10.142  -4.266  -1.816  1.00  3.65           H  
ATOM   4884  N   MET A 334       8.530  -5.184   1.239  1.00  1.97           N  
ATOM   4885  CA  MET A 334       9.034  -5.540   2.570  1.00  2.23           C  
ATOM   4886  C   MET A 334       8.549  -6.878   3.114  1.00  2.13           C  
ATOM   4887  O   MET A 334       9.288  -7.543   3.839  1.00  3.41           O  
ATOM   4888  CB  MET A 334       8.687  -4.453   3.581  1.00  3.34           C  
ATOM   4889  CG  MET A 334       9.440  -3.154   3.390  1.00  3.34           C  
ATOM   4890  SD  MET A 334       8.909  -1.851   4.522  1.00  3.34           S  
ATOM   4891  CE  MET A 334       9.533  -2.439   6.090  1.00  3.34           C  
ATOM   4892  H   MET A 334       7.854  -4.437   1.183  1.00  2.36           H  
ATOM   4893  HA  MET A 334      10.120  -5.600   2.504  1.00  2.68           H  
ATOM   4894 1HB  MET A 334       7.622  -4.235   3.533  1.00  4.01           H  
ATOM   4895 2HB  MET A 334       8.902  -4.813   4.588  1.00  4.01           H  
ATOM   4896 1HG  MET A 334      10.500  -3.338   3.547  1.00  4.01           H  
ATOM   4897 2HG  MET A 334       9.306  -2.805   2.372  1.00  4.01           H  
ATOM   4898 1HE  MET A 334       9.273  -1.729   6.875  1.00  4.01           H  
ATOM   4899 2HE  MET A 334       9.091  -3.410   6.317  1.00  4.01           H  
ATOM   4900 3HE  MET A 334      10.618  -2.539   6.036  1.00  4.01           H  
ATOM   4901  N   ASP A 335       7.316  -7.275   2.807  1.00  2.88           N  
ATOM   4902  CA  ASP A 335       6.832  -8.542   3.349  1.00  4.46           C  
ATOM   4903  C   ASP A 335       5.655  -9.162   2.577  1.00  4.53           C  
ATOM   4904  O   ASP A 335       4.542  -9.226   3.101  1.00 14.63           O  
ATOM   4905  CB  ASP A 335       6.425  -8.346   4.817  1.00  6.69           C  
ATOM   4906  CG  ASP A 335       6.156  -9.657   5.541  1.00  6.69           C  
ATOM   4907  OD1 ASP A 335       6.552 -10.675   5.026  1.00  6.69           O  
ATOM   4908  OD2 ASP A 335       5.558  -9.638   6.594  1.00  6.69           O  
ATOM   4909  H   ASP A 335       6.722  -6.711   2.215  1.00  3.46           H  
ATOM   4910  HA  ASP A 335       7.655  -9.253   3.323  1.00  5.35           H  
ATOM   4911 1HB  ASP A 335       7.214  -7.813   5.348  1.00  8.03           H  
ATOM   4912 2HB  ASP A 335       5.527  -7.730   4.865  1.00  8.03           H  
ATOM   4913  N   PRO A 336       5.878  -9.582   1.323  1.00  1.10           N  
ATOM   4914  CA  PRO A 336       4.980 -10.352   0.460  1.00  0.80           C  
ATOM   4915  C   PRO A 336       4.926 -11.857   0.763  1.00  0.59           C  
ATOM   4916  O   PRO A 336       5.932 -12.456   1.145  1.00  0.78           O  
ATOM   4917  CB  PRO A 336       5.547 -10.077  -0.939  1.00  1.20           C  
ATOM   4918  CG  PRO A 336       6.985  -9.780  -0.726  1.00  1.20           C  
ATOM   4919  CD  PRO A 336       6.998  -9.005   0.553  1.00  1.20           C  
ATOM   4920  HA  PRO A 336       3.975  -9.918   0.544  1.00  0.96           H  
ATOM   4921 1HB  PRO A 336       5.370 -10.944  -1.593  1.00  1.44           H  
ATOM   4922 2HB  PRO A 336       5.025  -9.230  -1.392  1.00  1.44           H  
ATOM   4923 1HG  PRO A 336       7.582 -10.699  -0.660  1.00  1.44           H  
ATOM   4924 2HG  PRO A 336       7.384  -9.205  -1.575  1.00  1.44           H  
ATOM   4925 1HD  PRO A 336       7.950  -9.164   1.073  1.00  1.44           H  
ATOM   4926 2HD  PRO A 336       6.805  -7.941   0.350  1.00  1.44           H  
ATOM   4927  N   SER A 337       3.750 -12.457   0.542  1.00  0.43           N  
ATOM   4928  CA  SER A 337       3.527 -13.903   0.709  1.00  0.40           C  
ATOM   4929  C   SER A 337       2.242 -14.339  -0.004  1.00  0.69           C  
ATOM   4930  O   SER A 337       1.379 -13.512  -0.277  1.00  1.26           O
[truncated: 5,849 more chars]
