# Supplementary material for: Sequence comparison, molecular modeling, and network analysis predict structural diversity in cysteine proteases from the Cape sundew, Drosera capensis
Source: Comput Struct Biotechnol J. 2016 Jun 14;14:271–82. doi: 10.1016/j.csbj.2016.05.003 (PMC4949590; doi:10.1016/j.csbj.2016.05.003)
Supplement: Supplementary file 3 [file mmc3.zip › Rosetta_full/DCAP_7132_full_m1.pdb]

PFRMAT TS
TARGET DCAP_7132 protease
AUTHOR BAKER-ROSETTASERVER
METHOD    ROSETTA provides both ab initio and
METHOD    comparative models of protein domains.
METHOD    Comparative models are built from structures
METHOD    detected and aligned by HHSEARCH, SPARKS, and
METHOD    Raptor. Loop regions are assembled from fragments and 
METHOD    optimized to fit the aligned template structures.
METHOD    De novo models are built using the Rosetta de
METHOD    novo protocol.  The procedure is fully automated.
MODEL     1
PARENT 4qrvB_301
REMARK PARENT    4qrvB_301
REMARK PARSRC    alignment
REMARK SCORE     0.88
ATOM      1  N   MET A   1      15.980  10.688 -37.496  1.00999.99           N  
ATOM      2  CA  MET A   1      15.115  11.402 -38.426  1.00999.99           C  
ATOM      3  C   MET A   1      14.177  12.366 -37.709  1.00999.99           C  
ATOM      4  O   MET A   1      13.728  12.095 -36.593  1.00999.99           O  
ATOM      5  CB  MET A   1      14.305  10.413 -39.262  1.00999.99           C  
ATOM      6  CG  MET A   1      15.148   9.452 -40.092  1.00999.99           C  
ATOM      7  SD  MET A   1      16.201  10.304 -41.286  1.00999.99           S  
ATOM      8  CE  MET A   1      14.984  10.952 -42.429  1.00999.99           C  
ATOM      9 1H   MET A   1      15.999   9.707 -37.741  1.00999.99           H  
ATOM     10 2H   MET A   1      16.916  11.063 -37.547  1.00999.99           H  
ATOM     11 3H   MET A   1      15.627  10.790 -36.556  1.00999.99           H  
ATOM     12  HA  MET A   1      15.743  11.992 -39.095  1.00999.99           H  
ATOM     13 1HB  MET A   1      13.672   9.816 -38.607  1.00999.99           H  
ATOM     14 2HB  MET A   1      13.652  10.956 -39.944  1.00999.99           H  
ATOM     15 1HG  MET A   1      15.783   8.859 -39.434  1.00999.99           H  
ATOM     16 2HG  MET A   1      14.492   8.771 -40.636  1.00999.99           H  
ATOM     17 1HE  MET A   1      15.488  11.508 -43.219  1.00999.99           H  
ATOM     18 2HE  MET A   1      14.418  10.129 -42.867  1.00999.99           H  
ATOM     19 3HE  MET A   1      14.303  11.617 -41.896  1.00999.99           H  
ATOM     20  N   ALA A   2      13.865  13.481 -38.376  1.00999.99           N  
ATOM     21  CA  ALA A   2      13.000  14.538 -37.845  1.00999.99           C  
ATOM     22  C   ALA A   2      11.589  14.041 -37.542  1.00999.99           C  
ATOM     23  O   ALA A   2      10.919  14.574 -36.655  1.00999.99           O  
ATOM     24  CB  ALA A   2      12.931  15.698 -38.824  1.00999.99           C  
ATOM     25  H   ALA A   2      14.265  13.614 -39.295  1.00999.99           H  
ATOM     26  HA  ALA A   2      13.440  14.891 -36.911  1.00999.99           H  
ATOM     27 1HB  ALA A   2      12.316  16.493 -38.402  1.00999.99           H  
ATOM     28 2HB  ALA A   2      13.935  16.077 -39.010  1.00999.99           H  
ATOM     29 3HB  ALA A   2      12.491  15.359 -39.761  1.00999.99           H  
ATOM     30  N   SER A   3      11.159  12.991 -38.249  1.00999.99           N  
ATOM     31  CA  SER A   3       9.839  12.413 -38.064  1.00999.99           C  
ATOM     32  C   SER A   3       9.653  11.829 -36.667  1.00999.99           C  
ATOM     33  O   SER A   3       8.518  11.647 -36.227  1.00999.99           O  
ATOM     34  CB  SER A   3       9.593  11.337 -39.102  1.00999.99           C  
ATOM     35  OG  SER A   3      10.422  10.227 -38.887  1.00999.99           O  
ATOM     36  H   SER A   3      11.761  12.594 -38.956  1.00999.99           H  
ATOM     37  HA  SER A   3       9.099  13.201 -38.203  1.00999.99           H  
ATOM     38 1HB  SER A   3       8.547  11.031 -39.068  1.00999.99           H  
ATOM     39 2HB  SER A   3       9.780  11.746 -40.094  1.00999.99           H  
ATOM     40  HG  SER A   3      10.177   9.878 -38.026  1.00999.99           H  
ATOM     41  N   ARG A   4      10.751  11.552 -35.955  1.00999.99           N  
ATOM     42  CA  ARG A   4      10.646  11.069 -34.591  1.00999.99           C  
ATOM     43  C   ARG A   4      10.165  12.181 -33.675  1.00999.99           C  
ATOM     44  O   ARG A   4       9.469  11.918 -32.698  1.00999.99           O  
ATOM     45  CB  ARG A   4      11.977  10.555 -34.073  1.00999.99           C  
ATOM     46  CG  ARG A   4      12.470   9.254 -34.682  1.00999.99           C  
ATOM     47  CD  ARG A   4      13.781   8.866 -34.099  1.00999.99           C  
ATOM     48  NE  ARG A   4      14.270   7.604 -34.625  1.00999.99           N  
ATOM     49  CZ  ARG A   4      15.474   7.074 -34.333  1.00999.99           C  
ATOM     50  NH1 ARG A   4      16.291   7.713 -33.524  1.00999.99           N  
ATOM     51  NH2 ARG A   4      15.831   5.915 -34.858  1.00999.99           N  
ATOM     52  H   ARG A   4      11.678  11.695 -36.342  1.00999.99           H  
ATOM     53  HA  ARG A   4       9.921  10.255 -34.562  1.00999.99           H  
ATOM     54 1HB  ARG A   4      12.746  11.305 -34.253  1.00999.99           H  
ATOM     55 2HB  ARG A   4      11.914  10.409 -32.995  1.00999.99           H  
ATOM     56 1HG  ARG A   4      11.752   8.459 -34.481  1.00999.99           H  
ATOM     57 2HG  ARG A   4      12.591   9.375 -35.759  1.00999.99           H  
ATOM     58 1HD  ARG A   4      14.519   9.636 -34.321  1.00999.99           H  
ATOM     59 2HD  ARG A   4      13.680   8.766 -33.019  1.00999.99           H  
ATOM     60  HE  ARG A   4      13.665   7.085 -35.247  1.00999.99           H  
ATOM     61 1HH1 ARG A   4      16.014   8.598 -33.122  1.00999.99           H  
ATOM     62 2HH1 ARG A   4      17.194   7.319 -33.301  1.00999.99           H  
ATOM     63 1HH2 ARG A   4      15.199   5.425 -35.477  1.00999.99           H  
ATOM     64 2HH2 ARG A   4      16.732   5.517 -34.638  1.00999.99           H  
ATOM     65  N   ASN A   5      10.536  13.424 -33.990  1.00999.99           N  
ATOM     66  CA  ASN A   5      10.124  14.560 -33.191  1.00999.99           C  
ATOM     67  C   ASN A   5       8.671  14.844 -33.458  1.00999.99           C  
ATOM     68  O   ASN A   5       7.916  15.162 -32.544  1.00999.99           O  
ATOM     69  CB  ASN A   5      10.970  15.776 -33.496  1.00999.99           C  
ATOM     70  CG  ASN A   5      12.364  15.657 -32.953  1.00999.99           C  
ATOM     71  OD1 ASN A   5      12.624  14.889 -32.019  1.00999.99           O  
ATOM     72  ND2 ASN A   5      13.271  16.407 -33.523  1.00999.99           N  
ATOM     73  H   ASN A   5      11.088  13.601 -34.818  1.00999.99           H  
ATOM     74  HA  ASN A   5      10.225  14.310 -32.134  1.00999.99           H  
ATOM     75 1HB  ASN A   5      11.022  15.927 -34.574  1.00999.99           H  
ATOM     76 2HB  ASN A   5      10.499  16.661 -33.068  1.00999.99           H  
ATOM     77 1HD2 ASN A   5      14.220  16.373 -33.208  1.00999.99           H  
ATOM     78 2HD2 ASN A   5      13.016  17.015 -34.274  1.00999.99           H  
ATOM     79  N   GLN A   6       8.277  14.679 -34.720  1.00999.99           N  
ATOM     80  CA  GLN A   6       6.894  14.882 -35.110  1.00999.99           C  
ATOM     81  C   GLN A   6       6.000  13.864 -34.413  1.00999.99           C  
ATOM     82  O   GLN A   6       4.952  14.222 -33.868  1.00999.99           O  
ATOM     83  CB  GLN A   6       6.757  14.755 -36.628  1.00999.99           C  
ATOM     84  CG  GLN A   6       7.409  15.887 -37.405  1.00999.99           C  
ATOM     85  CD  GLN A   6       7.321  15.688 -38.906  1.00999.99           C  
ATOM     86  OE1 GLN A   6       7.349  14.560 -39.406  1.00999.99           O  
ATOM     87  NE2 GLN A   6       7.211  16.791 -39.638  1.00999.99           N  
ATOM     88  H   GLN A   6       8.965  14.436 -35.425  1.00999.99           H  
ATOM     89  HA  GLN A   6       6.583  15.879 -34.804  1.00999.99           H  
ATOM     90 1HB  GLN A   6       7.207  13.819 -36.955  1.00999.99           H  
ATOM     91 2HB  GLN A   6       5.701  14.725 -36.900  1.00999.99           H  
ATOM     92 1HG  GLN A   6       6.906  16.821 -37.157  1.00999.99           H  
ATOM     93 2HG  GLN A   6       8.461  15.946 -37.128  1.00999.99           H  
ATOM     94 1HE2 GLN A   6       7.149  16.728 -40.635  1.00999.99           H  
ATOM     95 2HE2 GLN A   6       7.192  17.686 -39.193  1.00999.99           H  
ATOM     96  N   TYR A   7       6.446  12.607 -34.409  1.00999.99           N  
ATOM     97  CA  TYR A   7       5.741  11.518 -33.754  1.00999.99           C  
ATOM     98  C   TYR A   7       5.599  11.751 -32.271  1.00999.99           C  
ATOM     99  O   TYR A   7       4.499  11.631 -31.730  1.00999.99           O  
ATOM    100  CB  TYR A   7       6.460  10.193 -33.975  1.00999.99           C  
ATOM    101  CG  TYR A   7       5.816   9.044 -33.230  1.00999.99           C  
ATOM    102  CD1 TYR A   7       4.680   8.437 -33.746  1.00999.99           C  
ATOM    103  CD2 TYR A   7       6.355   8.598 -32.031  1.00999.99           C  
ATOM    104  CE1 TYR A   7       4.090   7.387 -33.070  1.00999.99           C  
ATOM    105  CE2 TYR A   7       5.763   7.549 -31.355  1.00999.99           C  
ATOM    106  CZ  TYR A   7       4.636   6.944 -31.871  1.00999.99           C  
ATOM    107  OH  TYR A   7       4.047   5.895 -31.201  1.00999.99           O  
ATOM    108  H   TYR A   7       7.302  12.386 -34.900  1.00999.99           H  
ATOM    109  HA  TYR A   7       4.738  11.452 -34.177  1.00999.99           H  
ATOM    110 1HB  TYR A   7       6.469   9.954 -35.038  1.00999.99           H  
ATOM    111 2HB  TYR A   7       7.495  10.277 -33.646  1.00999.99           H  
ATOM    112  HD1 TYR A   7       4.256   8.788 -34.686  1.00999.99           H  
ATOM    113  HD2 TYR A   7       7.246   9.076 -31.623  1.00999.99           H  
ATOM    114  HE1 TYR A   7       3.198   6.911 -33.477  1.00999.99           H  
ATOM    115  HE2 TYR A   7       6.188   7.197 -30.413  1.00999.99           H  
ATOM    116  HH  TYR A   7       3.299   5.572 -31.710  1.00999.99           H  
ATOM    117  N   CYS A   8       6.719  12.064 -31.619  1.00999.99           N  
ATOM    118  CA  CYS A   8       6.731  12.274 -30.187  1.00999.99           C  
ATOM    119  C   CYS A   8       5.841  13.425 -29.788  1.00999.99           C  
ATOM    120  O   CYS A   8       5.037  13.277 -28.874  1.00999.99           O  
ATOM    121  CB  CYS A   8       8.147  12.540 -29.687  1.00999.99           C  
ATOM    122  SG  CYS A   8       9.229  11.090 -29.729  1.00999.99           S  
ATOM    123  H   CYS A   8       7.593  12.140 -32.121  1.00999.99           H  
ATOM    124  HA  CYS A   8       6.370  11.368 -29.708  1.00999.99           H  
ATOM    125 1HB  CYS A   8       8.606  13.321 -30.295  1.00999.99           H  
ATOM    126 2HB  CYS A   8       8.110  12.903 -28.660  1.00999.99           H  
ATOM    127  HG  CYS A   8      10.326  11.726 -29.329  1.00999.99           H  
ATOM    128  N   LEU A   9       5.936  14.554 -30.474  1.00999.99           N  
ATOM    129  CA  LEU A   9       5.095  15.683 -30.121  1.00999.99           C  
ATOM    130  C   LEU A   9       3.622  15.346 -30.285  1.00999.99           C  
ATOM    131  O   LEU A   9       2.805  15.734 -29.454  1.00999.99           O  
ATOM    132  CB  LEU A   9       5.459  16.899 -30.967  1.00999.99           C  
ATOM    133  CG  LEU A   9       6.825  17.517 -30.656  1.00999.99           C  
ATOM    134  CD1 LEU A   9       7.138  18.596 -31.683  1.00999.99           C  
ATOM    135  CD2 LEU A   9       6.802  18.086 -29.245  1.00999.99           C  
ATOM    136  H   LEU A   9       6.602  14.647 -31.231  1.00999.99           H  
ATOM    137  HA  LEU A   9       5.272  15.927 -29.073  1.00999.99           H  
ATOM    138 1HB  LEU A   9       5.457  16.607 -32.016  1.00999.99           H  
ATOM    139 2HB  LEU A   9       4.702  17.669 -30.821  1.00999.99           H  
ATOM    140  HG  LEU A   9       7.599  16.753 -30.720  1.00999.99           H  
ATOM    141 1HD1 LEU A   9       8.112  19.033 -31.467  1.00999.99           H  
ATOM    142 2HD1 LEU A   9       7.151  18.155 -32.680  1.00999.99           H  
ATOM    143 3HD1 LEU A   9       6.374  19.371 -31.638  1.00999.99           H  
ATOM    144 1HD2 LEU A   9       7.774  18.524 -29.013  1.00999.99           H  
ATOM    145 2HD2 LEU A   9       6.032  18.855 -29.176  1.00999.99           H  
ATOM    146 3HD2 LEU A   9       6.584  17.289 -28.534  1.00999.99           H  
ATOM    147  N   PHE A  10       3.289  14.591 -31.336  1.00999.99           N  
ATOM    148  CA  PHE A  10       1.917  14.163 -31.545  1.00999.99           C  
ATOM    149  C   PHE A  10       1.379  13.344 -30.384  1.00999.99           C  
ATOM    150  O   PHE A  10       0.295  13.640 -29.871  1.00999.99           O  
ATOM    151  CB  PHE A  10       1.779  13.349 -32.828  1.00999.99           C  
ATOM    152  CG  PHE A  10       0.401  12.777 -32.995  1.00999.99           C  
ATOM    153  CD1 PHE A  10      -0.655  13.576 -33.406  1.00999.99           C  
ATOM    154  CD2 PHE A  10       0.157  11.438 -32.735  1.00999.99           C  
ATOM    155  CE1 PHE A  10      -1.925  13.048 -33.550  1.00999.99           C  
ATOM    156  CE2 PHE A  10      -1.109  10.907 -32.876  1.00999.99           C  
ATOM    157  CZ  PHE A  10      -2.151  11.714 -33.283  1.00999.99           C  
ATOM    158  H   PHE A  10       3.988  14.318 -32.015  1.00999.99           H  
ATOM    159  HA  PHE A  10       1.297  15.054 -31.643  1.00999.99           H  
ATOM    160 1HB  PHE A  10       1.998  13.978 -33.689  1.00999.99           H  
ATOM    161 2HB  PHE A  10       2.492  12.529 -32.828  1.00999.99           H  
ATOM    162  HD1 PHE A  10      -0.476  14.631 -33.613  1.00999.99           H  
ATOM    163  HD2 PHE A  10       0.981  10.803 -32.413  1.00999.99           H  
ATOM    164  HE1 PHE A  10      -2.747  13.687 -33.871  1.00999.99           H  
ATOM    165  HE2 PHE A  10      -1.285   9.852 -32.666  1.00999.99           H  
ATOM    166  HZ  PHE A  10      -3.151  11.297 -33.396  1.00999.99           H  
ATOM    167  N   VAL A  11       2.117  12.307 -29.979  1.00999.99           N  
ATOM    168  CA  VAL A  11       1.635  11.438 -28.916  1.00999.99           C  
ATOM    169  C   VAL A  11       1.696  12.104 -27.546  1.00999.99           C  
ATOM    170  O   VAL A  11       0.897  11.771 -26.674  1.00999.99           O  
ATOM    171  CB  VAL A  11       2.410  10.100 -28.897  1.00999.99           C  
ATOM    172  CG1 VAL A  11       2.237   9.390 -30.229  1.00999.99           C  
ATOM    173  CG2 VAL A  11       3.881  10.336 -28.617  1.00999.99           C  
ATOM    174  H   VAL A  11       3.005  12.110 -30.430  1.00999.99           H  
ATOM    175  HA  VAL A  11       0.590  11.204 -29.127  1.00999.99           H  
ATOM    176  HB  VAL A  11       1.993   9.458 -28.123  1.00999.99           H  
ATOM    177 1HG1 VAL A  11       2.766   8.437 -30.204  1.00999.99           H  
ATOM    178 2HG1 VAL A  11       1.177   9.210 -30.411  1.00999.99           H  
ATOM    179 3HG1 VAL A  11       2.643  10.009 -31.028  1.00999.99           H  
ATOM    180 1HG2 VAL A  11       4.408   9.383 -28.606  1.00999.99           H  
ATOM    181 2HG2 VAL A  11       4.292  10.965 -29.398  1.00999.99           H  
ATOM    182 3HG2 VAL A  11       4.002  10.825 -27.653  1.00999.99           H  
ATOM    183  N   ILE A  12       2.605  13.069 -27.364  1.00999.99           N  
ATOM    184  CA  ILE A  12       2.653  13.821 -26.114  1.00999.99           C  
ATOM    185  C   ILE A  12       1.406  14.652 -25.955  1.00999.99           C  
ATOM    186  O   ILE A  12       0.760  14.597 -24.909  1.00999.99           O  
ATOM    187  CB  ILE A  12       3.890  14.733 -26.029  1.00999.99           C  
ATOM    188  CG1 ILE A  12       5.163  13.894 -25.897  1.00999.99           C  
ATOM    189  CG2 ILE A  12       3.747  15.694 -24.858  1.00999.99           C  
ATOM    190  CD1 ILE A  12       6.431  14.687 -26.119  1.00999.99           C  
ATOM    191  H   ILE A  12       3.274  13.285 -28.088  1.00999.99           H  
ATOM    192  HA  ILE A  12       2.701  13.115 -25.288  1.00999.99           H  
ATOM    193  HB  ILE A  12       3.978  15.306 -26.951  1.00999.99           H  
ATOM    194 1HG1 ILE A  12       5.200  13.472 -24.894  1.00999.99           H  
ATOM    195 2HG1 ILE A  12       5.130  13.069 -26.602  1.00999.99           H  
ATOM    196 1HG2 ILE A  12       4.620  16.345 -24.815  1.00999.99           H  
ATOM    197 2HG2 ILE A  12       2.852  16.299 -24.990  1.00999.99           H  
ATOM    198 3HG2 ILE A  12       3.671  15.128 -23.930  1.00999.99           H  
ATOM    199 1HD1 ILE A  12       7.296  14.034 -25.999  1.00999.99           H  
ATOM    200 2HD1 ILE A  12       6.429  15.105 -27.126  1.00999.99           H  
ATOM    201 3HD1 ILE A  12       6.487  15.496 -25.391  1.00999.99           H  
ATOM    202  N   VAL A  13       1.054  15.401 -26.997  1.00999.99           N  
ATOM    203  CA  VAL A  13      -0.139  16.227 -26.968  1.00999.99           C  
ATOM    204  C   VAL A  13      -1.384  15.381 -26.802  1.00999.99           C  
ATOM    205  O   VAL A  13      -2.265  15.731 -26.017  1.00999.99           O  
ATOM    206  CB  VAL A  13      -0.252  17.070 -28.245  1.00999.99           C  
ATOM    207  CG1 VAL A  13      -1.608  17.757 -28.291  1.00999.99           C  
ATOM    208  CG2 VAL A  13       0.864  18.103 -28.266  1.00999.99           C  
ATOM    209  H   VAL A  13       1.633  15.410 -27.829  1.00999.99           H  
ATOM    210  HA  VAL A  13      -0.065  16.905 -26.117  1.00999.99           H  
ATOM    211  HB  VAL A  13      -0.173  16.420 -29.117  1.00999.99           H  
ATOM    212 1HG1 VAL A  13      -1.685  18.349 -29.204  1.00999.99           H  
ATOM    213 2HG1 VAL A  13      -2.398  17.006 -28.279  1.00999.99           H  
ATOM    214 3HG1 VAL A  13      -1.714  18.411 -27.426  1.00999.99           H  
ATOM    215 1HG2 VAL A  13       0.789  18.699 -29.175  1.00999.99           H  
ATOM    216 2HG2 VAL A  13       0.774  18.753 -27.396  1.00999.99           H  
ATOM    217 3HG2 VAL A  13       1.830  17.601 -28.241  1.00999.99           H  
ATOM    218  N   ALA A  14      -1.452  14.269 -27.537  1.00999.99           N  
ATOM    219  CA  ALA A  14      -2.587  13.368 -27.442  1.00999.99           C  
ATOM    220  C   ALA A  14      -2.742  12.856 -26.017  1.00999.99           C  
ATOM    221  O   ALA A  14      -3.854  12.855 -25.482  1.00999.99           O  
ATOM    222  CB  ALA A  14      -2.410  12.205 -28.408  1.00999.99           C  
ATOM    223  H   ALA A  14      -0.710  14.041 -28.186  1.00999.99           H  
ATOM    224  HA  ALA A  14      -3.487  13.921 -27.706  1.00999.99           H  
ATOM    225 1HB  ALA A  14      -3.276  11.546 -28.346  1.00999.99           H  
ATOM    226 2HB  ALA A  14      -2.319  12.589 -29.424  1.00999.99           H  
ATOM    227 3HB  ALA A  14      -1.512  11.649 -28.148  1.00999.99           H  
ATOM    228  N   ALA A  15      -1.631  12.456 -25.396  1.00999.99           N  
ATOM    229  CA  ALA A  15      -1.638  11.975 -24.024  1.00999.99           C  
ATOM    230  C   ALA A  15      -2.103  13.055 -23.068  1.00999.99           C  
ATOM    231  O   ALA A  15      -2.879  12.776 -22.160  1.00999.99           O  
ATOM    232  CB  ALA A  15      -0.256  11.492 -23.625  1.00999.99           C  
ATOM    233  H   ALA A  15      -0.748  12.462 -25.891  1.00999.99           H  
ATOM    234  HA  ALA A  15      -2.343  11.143 -23.962  1.00999.99           H  
ATOM    235 1HB  ALA A  15      -0.283  11.110 -22.604  1.00999.99           H  
ATOM    236 2HB  ALA A  15       0.060  10.698 -24.302  1.00999.99           H  
ATOM    237 3HB  ALA A  15       0.448  12.319 -23.684  1.00999.99           H  
ATOM    238  N   LEU A  16      -1.648  14.290 -23.288  1.00999.99           N  
ATOM    239  CA  LEU A  16      -2.041  15.408 -22.444  1.00999.99           C  
ATOM    240  C   LEU A  16      -3.533  15.688 -22.543  1.00999.99           C  
ATOM    241  O   LEU A  16      -4.160  16.027 -21.540  1.00999.99           O  
ATOM    242  CB  LEU A  16      -1.249  16.660 -22.827  1.00999.99           C  
ATOM    243  CG  LEU A  16       0.245  16.628 -22.482  1.00999.99           C  
ATOM    244  CD1 LEU A  16       0.926  17.844 -23.095  1.00999.99           C  
ATOM    245  CD2 LEU A  16       0.406  16.609 -20.970  1.00999.99           C  
ATOM    246  H   LEU A  16      -0.995  14.456 -24.041  1.00999.99           H  
ATOM    247  HA  LEU A  16      -1.808  15.155 -21.411  1.00999.99           H  
ATOM    248 1HB  LEU A  16      -1.337  16.813 -23.901  1.00999.99           H  
ATOM    249 2HB  LEU A  16      -1.688  17.519 -22.321  1.00999.99           H  
ATOM    250  HG  LEU A  16       0.703  15.735 -22.896  1.00999.99           H  
ATOM    251 1HD1 LEU A  16       1.990  17.824 -22.856  1.00999.99           H  
ATOM    252 2HD1 LEU A  16       0.798  17.825 -24.177  1.00999.99           H  
ATOM    253 3HD1 LEU A  16       0.481  18.752 -22.692  1.00999.99           H  
ATOM    254 1HD2 LEU A  16       1.467  16.584 -20.719  1.00999.99           H  
ATOM    255 2HD2 LEU A  16      -0.047  17.504 -20.544  1.00999.99           H  
ATOM    256 3HD2 LEU A  16      -0.085  15.725 -20.563  1.00999.99           H  
ATOM    257  N   CYS A  17      -4.107  15.517 -23.736  1.00999.99           N  
ATOM    258  CA  CYS A  17      -5.539  15.708 -23.921  1.00999.99           C  
ATOM    259  C   CYS A  17      -6.314  14.639 -23.159  1.00999.99           C  
ATOM    260  O   CYS A  17      -7.321  14.939 -22.510  1.00999.99           O  
ATOM    261  CB  CYS A  17      -5.908  15.650 -25.404  1.00999.99           C  
ATOM    262  SG  CYS A  17      -5.319  17.062 -26.369  1.00999.99           S  
ATOM    263  H   CYS A  17      -3.536  15.270 -24.536  1.00999.99           H  
ATOM    264  HA  CYS A  17      -5.814  16.688 -23.530  1.00999.99           H  
ATOM    265 1HB  CYS A  17      -5.495  14.744 -25.847  1.00999.99           H  
ATOM    266 2HB  CYS A  17      -6.991  15.599 -25.507  1.00999.99           H  
ATOM    267  HG  CYS A  17      -5.797  16.642 -27.536  1.00999.99           H  
ATOM    268  N   VAL A  18      -5.817  13.402 -23.219  1.00999.99           N  
ATOM    269  CA  VAL A  18      -6.412  12.285 -22.500  1.00999.99           C  
ATOM    270  C   VAL A  18      -6.350  12.497 -20.995  1.00999.99           C  
ATOM    271  O   VAL A  18      -7.337  12.276 -20.294  1.00999.99           O  
ATOM    272  CB  VAL A  18      -5.702  10.972 -22.872  1.00999.99           C  
ATOM    273  CG1 VAL A  18      -6.166   9.859 -21.963  1.00999.99           C  
ATOM    274  CG2 VAL A  18      -6.014  10.621 -24.318  1.00999.99           C  
ATOM    275  H   VAL A  18      -5.001  13.225 -23.797  1.00999.99           H  
ATOM    276  HA  VAL A  18      -7.460  12.206 -22.796  1.00999.99           H  
ATOM    277  HB  VAL A  18      -4.628  11.090 -22.741  1.00999.99           H  
ATOM    278 1HG1 VAL A  18      -5.654   8.934 -22.229  1.00999.99           H  
ATOM    279 2HG1 VAL A  18      -5.934  10.118 -20.931  1.00999.99           H  
ATOM    280 3HG1 VAL A  18      -7.241   9.723 -22.073  1.00999.99           H  
ATOM    281 1HG2 VAL A  18      -5.508   9.693 -24.583  1.00999.99           H  
ATOM    282 2HG2 VAL A  18      -7.090  10.494 -24.436  1.00999.99           H  
ATOM    283 3HG2 VAL A  18      -5.673  11.419 -24.973  1.00999.99           H  
ATOM    284  N   LEU A  19      -5.192  12.938 -20.510  1.00999.99           N  
ATOM    285  CA  LEU A  19      -5.000  13.199 -19.096  1.00999.99           C  
ATOM    286  C   LEU A  19      -5.868  14.351 -18.622  1.00999.99           C  
ATOM    287  O   LEU A  19      -6.433  14.282 -17.533  1.00999.99           O  
ATOM    288  CB  LEU A  19      -3.529  13.505 -18.825  1.00999.99           C  
ATOM    289  CG  LEU A  19      -2.578  12.315 -18.993  1.00999.99           C  
ATOM    290  CD1 LEU A  19      -1.139  12.804 -18.886  1.00999.99           C  
ATOM    291  CD2 LEU A  19      -2.895  11.273 -17.932  1.00999.99           C  
ATOM    292  H   LEU A  19      -4.414  13.083 -21.136  1.00999.99           H  
ATOM    293  HA  LEU A  19      -5.279  12.306 -18.540  1.00999.99           H  
ATOM    294 1HB  LEU A  19      -3.203  14.289 -19.506  1.00999.99           H  
ATOM    295 2HB  LEU A  19      -3.428  13.871 -17.803  1.00999.99           H  
ATOM    296  HG  LEU A  19      -2.712  11.871 -19.976  1.00999.99           H  
ATOM    297 1HD1 LEU A  19      -0.458  11.962 -19.012  1.00999.99           H  
ATOM    298 2HD1 LEU A  19      -0.948  13.543 -19.663  1.00999.99           H  
ATOM    299 3HD1 LEU A  19      -0.980  13.255 -17.908  1.00999.99           H  
ATOM    300 1HD2 LEU A  19      -2.225  10.420 -18.048  1.00999.99           H  
ATOM    301 2HD2 LEU A  19      -2.759  11.709 -16.942  1.00999.99           H  
ATOM    302 3HD2 LEU A  19      -3.927  10.942 -18.045  1.00999.99           H  
ATOM    303  N   GLY A  20      -6.008  15.388 -19.452  1.00999.99           N  
ATOM    304  CA  GLY A  20      -6.863  16.525 -19.134  1.00999.99           C  
ATOM    305  C   GLY A  20      -8.295  16.056 -18.943  1.00999.99           C  
ATOM    306  O   GLY A  20      -8.974  16.485 -18.005  1.00999.99           O  
ATOM    307  H   GLY A  20      -5.497  15.407 -20.324  1.00999.99           H  
ATOM    308 1HA  GLY A  20      -6.505  17.012 -18.227  1.00999.99           H  
ATOM    309 2HA  GLY A  20      -6.815  17.257 -19.940  1.00999.99           H  
ATOM    310  N   THR A  21      -8.735  15.157 -19.830  1.00999.99           N  
ATOM    311  CA  THR A  21     -10.058  14.562 -19.758  1.00999.99           C  
ATOM    312  C   THR A  21     -10.219  13.760 -18.473  1.00999.99           C  
ATOM    313  O   THR A  21     -11.248  13.860 -17.806  1.00999.99           O  
ATOM    314  CB  THR A  21     -10.321  13.651 -20.973  1.00999.99           C  
ATOM    315  OG1 THR A  21     -10.264  14.426 -22.178  1.00999.99           O  
ATOM    316  CG2 THR A  21     -11.683  12.993 -20.854  1.00999.99           C  
ATOM    317  H   THR A  21      -8.131  14.884 -20.597  1.00999.99           H  
ATOM    318  HA  THR A  21     -10.800  15.361 -19.756  1.00999.99           H  
ATOM    319  HB  THR A  21      -9.559  12.876 -21.018  1.00999.99           H  
ATOM    320  HG1 THR A  21      -9.370  14.762 -22.297  1.00999.99           H  
ATOM    321 1HG2 THR A  21     -11.852  12.350 -21.717  1.00999.99           H  
ATOM    322 2HG2 THR A  21     -11.717  12.396 -19.944  1.00999.99           H  
ATOM    323 3HG2 THR A  21     -12.456  13.760 -20.815  1.00999.99           H  
ATOM    324  N   PHE A  22      -9.191  12.984 -18.121  1.00999.99           N  
ATOM    325  CA  PHE A  22      -9.215  12.176 -16.907  1.00999.99           C  
ATOM    326  C   PHE A  22      -9.338  13.031 -15.654  1.00999.99           C  
ATOM    327  O   PHE A  22     -10.050  12.665 -14.717  1.00999.99           O  
ATOM    328  CB  PHE A  22      -7.944  11.335 -16.798  1.00999.99           C  
ATOM    329  CG  PHE A  22      -7.893  10.183 -17.751  1.00999.99           C  
ATOM    330  CD1 PHE A  22      -9.017   9.811 -18.471  1.00999.99           C  
ATOM    331  CD2 PHE A  22      -6.724   9.458 -17.914  1.00999.99           C  
ATOM    332  CE1 PHE A  22      -8.974   8.737 -19.337  1.00999.99           C  
ATOM    333  CE2 PHE A  22      -6.679   8.380 -18.775  1.00999.99           C  
ATOM    334  CZ  PHE A  22      -7.806   8.020 -19.487  1.00999.99           C  
ATOM    335  H   PHE A  22      -8.380  12.932 -18.725  1.00999.99           H  
ATOM    336  HA  PHE A  22     -10.076  11.509 -16.953  1.00999.99           H  
ATOM    337 1HB  PHE A  22      -7.074  11.962 -16.979  1.00999.99           H  
ATOM    338 2HB  PHE A  22      -7.857  10.941 -15.787  1.00999.99           H  
ATOM    339  HD1 PHE A  22      -9.942  10.375 -18.346  1.00999.99           H  
ATOM    340  HD2 PHE A  22      -5.836   9.741 -17.348  1.00999.99           H  
ATOM    341  HE1 PHE A  22      -9.864   8.454 -19.898  1.00999.99           H  
ATOM    342  HE2 PHE A  22      -5.756   7.814 -18.894  1.00999.99           H  
ATOM    343  HZ  PHE A  22      -7.772   7.171 -20.168  1.00999.99           H  
ATOM    344  N   VAL A  23      -8.669  14.183 -15.651  1.00999.99           N  
ATOM    345  CA  VAL A  23      -8.760  15.110 -14.532  1.00999.99           C  
ATOM    346  C   VAL A  23     -10.152  15.705 -14.454  1.00999.99           C  
ATOM    347  O   VAL A  23     -10.756  15.741 -13.382  1.00999.99           O  
ATOM    348  CB  VAL A  23      -7.724  16.243 -14.663  1.00999.99           C  
ATOM    349  CG1 VAL A  23      -7.969  17.298 -13.595  1.00999.99           C  
ATOM    350  CG2 VAL A  23      -6.326  15.674 -14.514  1.00999.99           C  
ATOM    351  H   VAL A  23      -8.071  14.414 -16.434  1.00999.99           H  
ATOM    352  HA  VAL A  23      -8.561  14.561 -13.610  1.00999.99           H  
ATOM    353  HB  VAL A  23      -7.829  16.718 -15.639  1.00999.99           H  
ATOM    354 1HG1 VAL A  23      -7.237  18.099 -13.699  1.00999.99           H  
ATOM    355 2HG1 VAL A  23      -8.972  17.707 -13.710  1.00999.99           H  
ATOM    356 3HG1 VAL A  23      -7.872  16.845 -12.608  1.00999.99           H  
ATOM    357 1HG2 VAL A  23      -5.594  16.475 -14.610  1.00999.99           H  
ATOM    358 2HG2 VAL A  23      -6.236  15.215 -13.533  1.00999.99           H  
ATOM    359 3HG2 VAL A  23      -6.146  14.925 -15.280  1.00999.99           H  
ATOM    360  N   SER A  24     -10.674  16.146 -15.600  1.00999.99           N  
ATOM    361  CA  SER A  24     -12.007  16.729 -15.676  1.00999.99           C  
ATOM    362  C   SER A  24     -13.068  15.766 -15.154  1.00999.99           C  
ATOM    363  O   SER A  24     -13.975  16.166 -14.417  1.00999.99           O  
ATOM    364  CB  SER A  24     -12.324  17.103 -17.113  1.00999.99           C  
ATOM    365  OG  SER A  24     -11.476  18.122 -17.568  1.00999.99           O  
ATOM    366  H   SER A  24     -10.124  16.096 -16.447  1.00999.99           H  
ATOM    367  HA  SER A  24     -12.029  17.631 -15.064  1.00999.99           H  
ATOM    368 1HB  SER A  24     -12.218  16.227 -17.751  1.00999.99           H  
ATOM    369 2HB  SER A  24     -13.360  17.432 -17.180  1.00999.99           H  
ATOM    370  HG  SER A  24     -10.592  17.740 -17.583  1.00999.99           H  
ATOM    371  N   ASN A  25     -12.922  14.485 -15.501  1.00999.99           N  
ATOM    372  CA  ASN A  25     -13.869  13.451 -15.106  1.00999.99           C  
ATOM    373  C   ASN A  25     -13.884  13.133 -13.612  1.00999.99           C  
ATOM    374  O   ASN A  25     -14.760  12.398 -13.153  1.00999.99           O  
ATOM    375  CB  ASN A  25     -13.605  12.179 -15.884  1.00999.99           C  
ATOM    376  CG  ASN A  25     -14.024  12.283 -17.321  1.00999.99           C  
ATOM    377  OD1 ASN A  25     -14.807  13.165 -17.693  1.00999.99           O  
ATOM    378  ND2 ASN A  25     -13.528  11.388 -18.135  1.00999.99           N  
ATOM    379  H   ASN A  25     -12.153  14.225 -16.104  1.00999.99           H  
ATOM    380  HA  ASN A  25     -14.868  13.802 -15.363  1.00999.99           H  
ATOM    381 1HB  ASN A  25     -12.541  11.943 -15.844  1.00999.99           H  
ATOM    382 2HB  ASN A  25     -14.142  11.351 -15.420  1.00999.99           H  
ATOM    383 1HD2 ASN A  25     -13.776  11.402 -19.104  1.00999.99           H  
ATOM    384 2HD2 ASN A  25     -12.903  10.690 -17.789  1.00999.99           H  
ATOM    385  N   ALA A  26     -12.937  13.675 -12.842  1.00999.99           N  
ATOM    386  CA  ALA A  26     -12.930  13.447 -11.410  1.00999.99           C  
ATOM    387  C   ALA A  26     -14.157  14.082 -10.759  1.00999.99           C  
ATOM    388  O   ALA A  26     -14.670  13.560  -9.767  1.00999.99           O  
ATOM    389  CB  ALA A  26     -11.658  14.004 -10.792  1.00999.99           C  
ATOM    390  H   ALA A  26     -12.216  14.268 -13.228  1.00999.99           H  
ATOM    391  HA  ALA A  26     -12.970  12.370 -11.240  1.00999.99           H  
ATOM    392 1HB  ALA A  26     -11.657  13.805  -9.720  1.00999.99           H  
ATOM    393 2HB  ALA A  26     -10.793  13.526 -11.252  1.00999.99           H  
ATOM    394 3HB  ALA A  26     -11.612  15.078 -10.962  1.00999.99           H  
ATOM    395  N   SER A  27     -14.617  15.211 -11.317  1.00 22.60           N  
ATOM    396  CA  SER A  27     -15.758  15.949 -10.784  1.00 13.44           C  
ATOM    397  C   SER A  27     -15.979  17.209 -11.608  1.00 10.60           C  
ATOM    398  O   SER A  27     -15.109  18.078 -11.660  1.00 12.30           O  
ATOM    399  CB  SER A  27     -15.535  16.338  -9.324  1.00 20.16           C  
ATOM    400  OG  SER A  27     -16.655  16.999  -8.807  1.00 20.16           O  
ATOM    401  H   SER A  27     -14.175  15.566 -12.159  1.00 24.19           H  
ATOM    402  HA  SER A  27     -16.649  15.324 -10.857  1.00 16.13           H  
ATOM    403 1HB  SER A  27     -15.329  15.463  -8.715  1.00 24.19           H  
ATOM    404 2HB  SER A  27     -14.665  16.990  -9.257  1.00 24.19           H  
ATOM    405  HG  SER A  27     -16.772  17.784  -9.351  1.00 24.19           H  
ATOM    406  N   SER A  28     -17.137  17.303 -12.256  1.00  9.63           N  
ATOM    407  CA  SER A  28     -17.457  18.468 -13.077  1.00  8.14           C  
ATOM    408  C   SER A  28     -17.437  19.737 -12.264  1.00  8.58           C  
ATOM    409  O   SER A  28     -17.934  19.769 -11.143  1.00  9.36           O  
ATOM    410  CB  SER A  28     -18.825  18.337 -13.717  1.00 12.21           C  
ATOM    411  OG  SER A  28     -19.164  19.518 -14.400  1.00 12.21           O  
ATOM    412  H   SER A  28     -17.811  16.554 -12.175  1.00 11.56           H  
ATOM    413  HA  SER A  28     -16.702  18.553 -13.860  1.00  9.77           H  
ATOM    414 1HB  SER A  28     -18.822  17.497 -14.412  1.00 14.65           H  
ATOM    415 2HB  SER A  28     -19.569  18.126 -12.950  1.00 14.65           H  
ATOM    416  HG  SER A  28     -18.479  19.642 -15.063  1.00 14.65           H  
ATOM    417  N   SER A  29     -16.909  20.807 -12.856  1.00  9.17           N  
ATOM    418  CA  SER A  29     -16.804  22.103 -12.186  1.00 10.75           C  
ATOM    419  C   SER A  29     -18.165  22.717 -11.865  1.00  8.86           C  
ATOM    420  O   SER A  29     -18.253  23.635 -11.049  1.00 10.41           O  
ATOM    421  CB  SER A  29     -16.011  23.066 -13.045  1.00 16.12           C  
ATOM    422  OG  SER A  29     -16.704  23.382 -14.221  1.00 16.12           O  
ATOM    423  H   SER A  29     -16.537  20.712 -13.791  1.00 11.00           H  
ATOM    424  HA  SER A  29     -16.269  21.956 -11.247  1.00 12.90           H  
ATOM    425 1HB  SER A  29     -15.813  23.978 -12.480  1.00 19.35           H  
ATOM    426 2HB  SER A  29     -15.048  22.621 -13.293  1.00 19.35           H  
ATOM    427  HG  SER A  29     -17.530  23.785 -13.942  1.00 19.35           H  
ATOM    428  N   ARG A  30     -19.231  22.186 -12.472  1.00  6.79           N  
ATOM    429  CA  ARG A  30     -20.580  22.662 -12.233  1.00  6.63           C  
ATOM    430  C   ARG A  30     -21.048  22.401 -10.801  1.00  6.25           C  
ATOM    431  O   ARG A  30     -21.990  23.043 -10.335  1.00  7.52           O  
ATOM    432  CB  ARG A  30     -21.540  21.999 -13.201  1.00  9.95           C  
ATOM    433  CG  ARG A  30     -21.350  22.404 -14.652  1.00  9.95           C  
ATOM    434  CD  ARG A  30     -22.259  21.656 -15.554  1.00  9.95           C  
ATOM    435  NE  ARG A  30     -21.923  20.242 -15.616  1.00  9.95           N  
ATOM    436  CZ  ARG A  30     -22.673  19.309 -16.235  1.00  9.95           C  
ATOM    437  NH1 ARG A  30     -23.793  19.655 -16.833  1.00  9.95           N  
ATOM    438  NH2 ARG A  30     -22.285  18.046 -16.241  1.00  9.95           N  
ATOM    439  H   ARG A  30     -19.111  21.429 -13.136  1.00  8.15           H  
ATOM    440  HA  ARG A  30     -20.598  23.738 -12.411  1.00  7.96           H  
ATOM    441 1HB  ARG A  30     -21.427  20.917 -13.145  1.00 11.93           H  
ATOM    442 2HB  ARG A  30     -22.566  22.238 -12.923  1.00 11.93           H  
ATOM    443 1HG  ARG A  30     -21.556  23.468 -14.763  1.00 11.93           H  
ATOM    444 2HG  ARG A  30     -20.323  22.199 -14.955  1.00 11.93           H  
ATOM    445 1HD  ARG A  30     -23.284  21.747 -15.194  1.00 11.93           H  
ATOM    446 2HD  ARG A  30     -22.190  22.066 -16.561  1.00 11.93           H  
ATOM    447  HE  ARG A  30     -21.064  19.939 -15.166  1.00 11.93           H  
ATOM    448 1HH1 ARG A  30     -24.090  20.621 -16.828  1.00 11.93           H  
ATOM    449 2HH1 ARG A  30     -24.355  18.957 -17.297  1.00 11.93           H  
ATOM    450 1HH2 ARG A  30     -21.425  17.781 -15.782  1.00 11.93           H  
ATOM    451 2HH2 ARG A  30     -22.847  17.348 -16.705  1.00 11.93           H  
ATOM    452  N   VAL A  31     -20.362  21.507 -10.069  1.00  5.71           N  
ATOM    453  CA  VAL A  31     -20.737  21.236  -8.684  1.00  6.99           C  
ATOM    454  C   VAL A  31     -20.451  22.444  -7.792  1.00  3.15           C  
ATOM    455  O   VAL A  31     -21.006  22.560  -6.703  1.00  4.09           O  
ATOM    456  CB  VAL A  31     -19.979  20.019  -8.124  1.00 10.48           C  
ATOM    457  CG1 VAL A  31     -20.264  18.809  -8.998  1.00 10.48           C  
ATOM    458  CG2 VAL A  31     -18.490  20.324  -8.016  1.00 10.48           C  
ATOM    459  H   VAL A  31     -19.585  20.994 -10.471  1.00  6.85           H  
ATOM    460  HA  VAL A  31     -21.799  21.016  -8.658  1.00  8.39           H  
ATOM    461  HB  VAL A  31     -20.363  19.787  -7.131  1.00 12.58           H  
ATOM    462 1HG1 VAL A  31     -19.749  17.941  -8.592  1.00 12.58           H  
ATOM    463 2HG1 VAL A  31     -21.337  18.620  -9.019  1.00 12.58           H  
ATOM    464 3HG1 VAL A  31     -19.912  18.996 -10.009  1.00 12.58           H  
ATOM    465 1HG2 VAL A  31     -17.972  19.457  -7.608  1.00 12.58           H  
ATOM    466 2HG2 VAL A  31     -18.085  20.561  -8.994  1.00 12.58           H  
ATOM    467 3HG2 VAL A  31     -18.340  21.175  -7.352  1.00 12.58           H  
ATOM    468  N   LEU A  32     -19.588  23.346  -8.265  1.00  1.68           N  
ATOM    469  CA  LEU A  32     -19.215  24.542  -7.538  1.00  2.15           C  
ATOM    470  C   LEU A  32     -20.182  25.699  -7.801  1.00  2.16           C  
ATOM    471  O   LEU A  32     -20.040  26.769  -7.207  1.00  3.74           O  
ATOM    472  CB  LEU A  32     -17.795  24.955  -7.948  1.00  3.22           C  
ATOM    473  CG  LEU A  32     -16.686  23.944  -7.622  1.00  3.22           C  
ATOM    474  CD1 LEU A  32     -15.373  24.421  -8.224  1.00  3.22           C  
ATOM    475  CD2 LEU A  32     -16.563  23.805  -6.113  1.00  3.22           C  
ATOM    476  H   LEU A  32     -19.160  23.217  -9.173  1.00  2.02           H  
ATOM    477  HA  LEU A  32     -19.227  24.315  -6.472  1.00  2.58           H  
ATOM    478 1HB  LEU A  32     -17.780  25.129  -9.022  1.00  3.87           H  
ATOM    479 2HB  LEU A  32     -17.548  25.890  -7.446  1.00  3.87           H  
ATOM    480  HG  LEU A  32     -16.932  22.976  -8.060  1.00  3.87           H  
ATOM    481 1HD1 LEU A  32     -14.585  23.702  -7.999  1.00  3.87           H  
ATOM    482 2HD1 LEU A  32     -15.481  24.513  -9.306  1.00  3.87           H  
ATOM    483 3HD1 LEU A  32     -15.111  25.391  -7.802  1.00  3.87           H  
ATOM    484 1HD2 LEU A  32     -15.779  23.085  -5.874  1.00  3.87           H  
ATOM    485 2HD2 LEU A  32     -16.311  24.773  -5.678  1.00  3.87           H  
ATOM    486 3HD2 LEU A  32     -17.510  23.461  -5.703  1.00  3.87           H  
ATOM    487  N   SER A  33     -21.153  25.499  -8.705  1.00  2.56           N  
ATOM    488  CA  SER A  33     -22.103  26.549  -9.057  1.00  4.20           C  
ATOM    489  C   SER A  33     -23.094  26.888  -7.940  1.00  2.69           C  
ATOM    490  O   SER A  33     -23.674  27.975  -7.944  1.00  3.54           O  
ATOM    491  CB  SER A  33     -22.866  26.154 -10.308  1.00  6.30           C  
ATOM    492  OG  SER A  33     -23.713  25.065 -10.065  1.00  6.30           O  
ATOM    493  H   SER A  33     -21.256  24.608  -9.172  1.00  3.07           H  
ATOM    494  HA  SER A  33     -21.532  27.452  -9.279  1.00  5.04           H  
ATOM    495 1HB  SER A  33     -23.453  27.003 -10.656  1.00  7.56           H  
ATOM    496 2HB  SER A  33     -22.161  25.899 -11.098  1.00  7.56           H  
ATOM    497  HG  SER A  33     -23.137  24.302  -9.944  1.00  7.56           H  
ATOM    498  N   SER A  34     -23.289  25.983  -6.980  1.00  1.55           N  
ATOM    499  CA  SER A  34     -24.185  26.284  -5.870  1.00  1.41           C  
ATOM    500  C   SER A  34     -23.913  25.398  -4.670  1.00  1.14           C  
ATOM    501  O   SER A  34     -23.243  24.369  -4.775  1.00  0.78           O  
ATOM    502  CB  SER A  34     -25.644  26.120  -6.273  1.00  2.11           C  
ATOM    503  OG  SER A  34     -25.998  24.773  -6.448  1.00  2.11           O  
ATOM    504  H   SER A  34     -22.809  25.095  -7.013  1.00  1.86           H  
ATOM    505  HA  SER A  34     -24.022  27.320  -5.570  1.00  1.69           H  
ATOM    506 1HB  SER A  34     -26.282  26.571  -5.515  1.00  2.54           H  
ATOM    507 2HB  SER A  34     -25.819  26.662  -7.202  1.00  2.54           H  
ATOM    508  HG  SER A  34     -26.923  24.782  -6.713  1.00  2.54           H  
ATOM    509  N   GLU A  35     -24.465  25.800  -3.534  1.00  2.14           N  
ATOM    510  CA  GLU A  35     -24.322  25.050  -2.303  1.00  2.41           C  
ATOM    511  C   GLU A  35     -25.059  23.702  -2.399  1.00  1.87           C  
ATOM    512  O   GLU A  35     -24.518  22.694  -1.942  1.00  1.77           O  
ATOM    513  CB  GLU A  35     -24.785  25.908  -1.110  1.00  3.62           C  
ATOM    514  CG  GLU A  35     -24.731  25.221   0.239  1.00  3.62           C  
ATOM    515  CD  GLU A  35     -23.336  24.917   0.678  1.00  3.62           C  
ATOM    516  OE1 GLU A  35     -22.421  25.516   0.167  1.00  3.62           O  
ATOM    517  OE2 GLU A  35     -23.176  24.094   1.546  1.00  3.62           O  
ATOM    518  H   GLU A  35     -24.999  26.657  -3.523  1.00  2.57           H  
ATOM    519  HA  GLU A  35     -23.262  24.837  -2.158  1.00  2.89           H  
ATOM    520 1HB  GLU A  35     -24.111  26.761  -1.031  1.00  4.34           H  
ATOM    521 2HB  GLU A  35     -25.775  26.322  -1.260  1.00  4.34           H  
ATOM    522 1HG  GLU A  35     -25.204  25.863   0.983  1.00  4.34           H  
ATOM    523 2HG  GLU A  35     -25.300  24.294   0.185  1.00  4.34           H  
ATOM    524  N   PRO A  36     -26.278  23.657  -2.985  1.00  2.19           N  
ATOM    525  CA  PRO A  36     -27.022  22.440  -3.283  1.00  2.24           C  
ATOM    526  C   PRO A  36     -26.257  21.532  -4.230  1.00  1.47           C  
ATOM    527  O   PRO A  36     -26.321  20.311  -4.093  1.00  1.42           O  
ATOM    528  CB  PRO A  36     -28.319  22.956  -3.895  1.00  3.36           C  
ATOM    529  CG  PRO A  36     -28.561  24.239  -3.189  1.00  3.36           C  
ATOM    530  CD  PRO A  36     -27.208  24.808  -2.898  1.00  3.36           C  
ATOM    531  HA  PRO A  36     -27.228  21.913  -2.339  1.00  2.69           H  
ATOM    532 1HB  PRO A  36     -28.202  23.079  -4.981  1.00  4.03           H  
ATOM    533 2HB  PRO A  36     -29.126  22.227  -3.738  1.00  4.03           H  
ATOM    534 1HG  PRO A  36     -29.169  24.905  -3.819  1.00  4.03           H  
ATOM    535 2HG  PRO A  36     -29.142  24.058  -2.272  1.00  4.03           H  
ATOM    536 1HD  PRO A  36     -26.963  25.580  -3.638  1.00  4.03           H  
ATOM    537 2HD  PRO A  36     -27.237  25.200  -1.877  1.00  4.03           H  
ATOM    538  N   SER A  37     -25.518  22.125  -5.176  1.00  1.38           N  
ATOM    539  CA  SER A  37     -24.732  21.334  -6.112  1.00  1.40           C  
ATOM    540  C   SER A  37     -23.617  20.603  -5.378  1.00  1.13           C  
ATOM    541  O   SER A  37     -23.371  19.425  -5.644  1.00  1.48           O  
ATOM    542  CB  SER A  37     -24.150  22.208  -7.204  1.00  2.10           C  
ATOM    543  OG  SER A  37     -25.153  22.766  -8.005  1.00  2.10           O  
ATOM    544  H   SER A  37     -25.516  23.135  -5.270  1.00  1.66           H  
ATOM    545  HA  SER A  37     -25.384  20.591  -6.571  1.00  1.68           H  
ATOM    546 1HB  SER A  37     -23.540  22.997  -6.771  1.00  2.52           H  
ATOM    547 2HB  SER A  37     -23.504  21.596  -7.823  1.00  2.52           H  
ATOM    548  HG  SER A  37     -25.474  23.531  -7.517  1.00  2.52           H  
ATOM    549  N   MET A  38     -22.972  21.288  -4.428  1.00  0.99           N  
ATOM    550  CA  MET A  38     -21.941  20.642  -3.627  1.00  1.29           C  
ATOM    551  C   MET A  38     -22.530  19.575  -2.725  1.00  1.12           C  
ATOM    552  O   MET A  38     -21.919  18.521  -2.547  1.00  1.19           O  
ATOM    553  CB  MET A  38     -21.176  21.663  -2.786  1.00  1.94           C  
ATOM    554  CG  MET A  38     -20.254  22.559  -3.584  1.00  1.94           C  
ATOM    555  SD  MET A  38     -19.024  21.603  -4.497  1.00  1.94           S  
ATOM    556  CE  MET A  38     -18.006  20.935  -3.187  1.00  1.94           C  
ATOM    557  H   MET A  38     -23.186  22.269  -4.280  1.00  1.19           H  
ATOM    558  HA  MET A  38     -21.238  20.154  -4.300  1.00  1.55           H  
ATOM    559 1HB  MET A  38     -21.883  22.301  -2.258  1.00  2.32           H  
ATOM    560 2HB  MET A  38     -20.576  21.146  -2.037  1.00  2.32           H  
ATOM    561 1HG  MET A  38     -20.835  23.151  -4.289  1.00  2.32           H  
ATOM    562 2HG  MET A  38     -19.733  23.242  -2.912  1.00  2.32           H  
ATOM    563 1HE  MET A  38     -17.212  20.325  -3.619  1.00  2.32           H  
ATOM    564 2HE  MET A  38     -17.566  21.754  -2.616  1.00  2.32           H  
ATOM    565 3HE  MET A  38     -18.618  20.321  -2.526  1.00  2.32           H  
ATOM    566  N   ALA A  39     -23.723  19.832  -2.179  1.00  1.07           N  
ATOM    567  CA  ALA A  39     -24.398  18.862  -1.325  1.00  1.12           C  
ATOM    568  C   ALA A  39     -24.711  17.598  -2.110  1.00  1.08           C  
ATOM    569  O   ALA A  39     -24.541  16.489  -1.601  1.00  1.14           O  
ATOM    570  CB  ALA A  39     -25.665  19.463  -0.742  1.00  1.68           C  
ATOM    571  H   ALA A  39     -24.164  20.731  -2.335  1.00  1.28           H  
ATOM    572  HA  ALA A  39     -23.726  18.593  -0.511  1.00  1.34           H  
ATOM    573 1HB  ALA A  39     -26.147  18.735  -0.090  1.00  2.02           H  
ATOM    574 2HB  ALA A  39     -25.412  20.354  -0.167  1.00  2.02           H  
ATOM    575 3HB  ALA A  39     -26.345  19.734  -1.548  1.00  2.02           H  
ATOM    576  N   GLU A  40     -25.129  17.778  -3.362  1.00  1.18           N  
ATOM    577  CA  GLU A  40     -25.421  16.674  -4.254  1.00  1.43           C  
ATOM    578  C   GLU A  40     -24.172  15.890  -4.592  1.00  1.32           C  
ATOM    579  O   GLU A  40     -24.206  14.660  -4.598  1.00  1.57           O  
ATOM    580  CB  GLU A  40     -26.069  17.191  -5.538  1.00  2.15           C  
ATOM    581  CG  GLU A  40     -26.319  16.126  -6.595  1.00  2.15           C  
ATOM    582  CD  GLU A  40     -27.294  15.057  -6.190  1.00  2.15           C  
ATOM    583  OE1 GLU A  40     -28.102  15.299  -5.325  1.00  2.15           O  
ATOM    584  OE2 GLU A  40     -27.221  13.986  -6.752  1.00  2.15           O  
ATOM    585  H   GLU A  40     -25.275  18.718  -3.705  1.00  1.42           H  
ATOM    586  HA  GLU A  40     -26.119  16.003  -3.755  1.00  1.72           H  
ATOM    587 1HB  GLU A  40     -27.026  17.657  -5.299  1.00  2.57           H  
ATOM    588 2HB  GLU A  40     -25.436  17.959  -5.982  1.00  2.57           H  
ATOM    589 1HG  GLU A  40     -26.693  16.614  -7.495  1.00  2.57           H  
ATOM    590 2HG  GLU A  40     -25.365  15.665  -6.840  1.00  2.57           H  
ATOM    591  N   ARG A  41     -23.066  16.589  -4.837  1.00  1.14           N  
ATOM    592  CA  ARG A  41     -21.826  15.916  -5.180  1.00  1.18           C  
ATOM    593  C   ARG A  41     -21.303  15.137  -3.982  1.00  0.93           C  
ATOM    594  O   ARG A  41     -20.786  14.036  -4.148  1.00  1.01           O  
ATOM    595  CB  ARG A  41     -20.786  16.904  -5.673  1.00  1.77           C  
ATOM    596  CG  ARG A  41     -19.518  16.255  -6.204  1.00  1.77           C  
ATOM    597  CD  ARG A  41     -19.840  15.356  -7.351  1.00  1.77           C  
ATOM    598  NE  ARG A  41     -18.655  14.832  -8.011  1.00  1.77           N  
ATOM    599  CZ  ARG A  41     -18.612  13.646  -8.659  1.00  1.77           C  
ATOM    600  NH1 ARG A  41     -19.686  12.882  -8.715  1.00  1.77           N  
ATOM    601  NH2 ARG A  41     -17.503  13.226  -9.248  1.00  1.77           N  
ATOM    602  H   ARG A  41     -23.092  17.601  -4.831  1.00  1.37           H  
ATOM    603  HA  ARG A  41     -22.028  15.211  -5.987  1.00  1.42           H  
ATOM    604 1HB  ARG A  41     -21.212  17.511  -6.470  1.00  2.12           H  
ATOM    605 2HB  ARG A  41     -20.505  17.576  -4.863  1.00  2.12           H  
ATOM    606 1HG  ARG A  41     -18.823  17.022  -6.546  1.00  2.12           H  
ATOM    607 2HG  ARG A  41     -19.051  15.659  -5.420  1.00  2.12           H  
ATOM    608 1HD  ARG A  41     -20.425  14.511  -6.988  1.00  2.12           H  
ATOM    609 2HD  ARG A  41     -20.426  15.902  -8.089  1.00  2.12           H  
ATOM    610  HE  ARG A  41     -17.827  15.417  -8.023  1.00  2.12           H  
ATOM    611 1HH1 ARG A  41     -20.561  13.175  -8.294  1.00  2.12           H  
ATOM    612 2HH1 ARG A  41     -19.647  12.000  -9.203  1.00  2.12           H  
ATOM    613 1HH2 ARG A  41     -16.649  13.772  -9.226  1.00  2.12           H  
ATOM    614 2HH2 ARG A  41     -17.499  12.338  -9.726  1.00  2.12           H  
ATOM    615  N   HIS A  42     -21.450  15.703  -2.782  1.00  0.84           N  
ATOM    616  CA  HIS A  42     -21.082  15.025  -1.544  1.00  1.01           C  
ATOM    617  C   HIS A  42     -21.869  13.731  -1.386  1.00  1.21           C  
ATOM    618  O   HIS A  42     -21.299  12.695  -1.046  1.00  1.44           O  
ATOM    619  CB  HIS A  42     -21.319  15.928  -0.338  1.00  1.52           C  
ATOM    620  CG  HIS A  42     -20.950  15.304   0.973  1.00  1.52           C  
ATOM    621  ND1 HIS A  42     -19.644  15.065   1.343  1.00  1.52           N  
ATOM    622  CD2 HIS A  42     -21.716  14.883   2.007  1.00  1.52           C  
ATOM    623  CE1 HIS A  42     -19.622  14.519   2.546  1.00  1.52           C  
ATOM    624  NE2 HIS A  42     -20.865  14.400   2.970  1.00  1.52           N  
ATOM    625  H   HIS A  42     -21.839  16.633  -2.717  1.00  1.01           H  
ATOM    626  HA  HIS A  42     -20.024  14.767  -1.568  1.00  1.21           H  
ATOM    627 1HB  HIS A  42     -20.740  16.842  -0.458  1.00  1.82           H  
ATOM    628 2HB  HIS A  42     -22.370  16.213  -0.295  1.00  1.82           H  
ATOM    629  HD2 HIS A  42     -22.804  14.922   2.064  1.00  1.82           H  
ATOM    630  HE1 HIS A  42     -18.730  14.219   3.096  1.00  1.82           H  
ATOM    631  HE2 HIS A  42     -21.150  14.017   3.860  1.00  1.82           H  
ATOM    632  N   GLU A  43     -23.180  13.797  -1.633  1.00  1.32           N  
ATOM    633  CA  GLU A  43     -24.042  12.623  -1.548  1.00  1.70           C  
ATOM    634  C   GLU A  43     -23.578  11.551  -2.536  1.00  1.73           C  
ATOM    635  O   GLU A  43     -23.509  10.367  -2.193  1.00  2.03           O  
ATOM    636  CB  GLU A  43     -25.492  13.013  -1.848  1.00  2.55           C  
ATOM    637  CG  GLU A  43     -26.508  11.901  -1.634  1.00  2.55           C  
ATOM    638  CD  GLU A  43     -26.729  11.592  -0.176  1.00  2.55           C  
ATOM    639  OE1 GLU A  43     -26.530  12.471   0.631  1.00  2.55           O  
ATOM    640  OE2 GLU A  43     -27.099  10.484   0.134  1.00  2.55           O  
ATOM    641  H   GLU A  43     -23.599  14.687  -1.873  1.00  1.58           H  
ATOM    642  HA  GLU A  43     -23.982  12.214  -0.540  1.00  2.04           H  
ATOM    643 1HB  GLU A  43     -25.778  13.854  -1.217  1.00  3.06           H  
ATOM    644 2HB  GLU A  43     -25.575  13.341  -2.884  1.00  3.06           H  
ATOM    645 1HG  GLU A  43     -27.457  12.200  -2.079  1.00  3.06           H  
ATOM    646 2HG  GLU A  43     -26.164  11.003  -2.145  1.00  3.06           H  
ATOM    647  N   GLN A  44     -23.242  11.984  -3.755  1.00  1.67           N  
ATOM    648  CA  GLN A  44     -22.743  11.096  -4.797  1.00  1.99           C  
ATOM    649  C   GLN A  44     -21.415  10.482  -4.393  1.00  1.45           C  
ATOM    650  O   GLN A  44     -21.177   9.301  -4.647  1.00  1.52           O  
ATOM    651  CB  GLN A  44     -22.568  11.862  -6.111  1.00  2.98           C  
ATOM    652  CG  GLN A  44     -23.867  12.285  -6.766  1.00  2.98           C  
ATOM    653  CD  GLN A  44     -23.646  13.156  -7.987  1.00  2.98           C  
ATOM    654  OE1 GLN A  44     -22.517  13.358  -8.451  1.00  2.98           O  
ATOM    655  NE2 GLN A  44     -24.739  13.691  -8.518  1.00  2.98           N  
ATOM    656  H   GLN A  44     -23.353  12.966  -3.977  1.00  2.00           H  
ATOM    657  HA  GLN A  44     -23.462  10.292  -4.944  1.00  2.39           H  
ATOM    658 1HB  GLN A  44     -21.975  12.757  -5.936  1.00  3.58           H  
ATOM    659 2HB  GLN A  44     -22.023  11.241  -6.821  1.00  3.58           H  
ATOM    660 1HG  GLN A  44     -24.397  11.389  -7.087  1.00  3.58           H  
ATOM    661 2HG  GLN A  44     -24.476  12.833  -6.053  1.00  3.58           H  
ATOM    662 1HE2 GLN A  44     -24.670  14.279  -9.324  1.00  3.58           H  
ATOM    663 2HE2 GLN A  44     -25.637  13.523  -8.097  1.00  3.58           H  
ATOM    664  N   TRP A  45     -20.565  11.289  -3.761  1.00  1.19           N  
ATOM    665  CA  TRP A  45     -19.265  10.862  -3.281  1.00  1.15           C  
ATOM    666  C   TRP A  45     -19.416   9.734  -2.274  1.00  0.95           C  
ATOM    667  O   TRP A  45     -18.721   8.722  -2.355  1.00  1.19           O  
ATOM    668  CB  TRP A  45     -18.532  12.038  -2.639  1.00  1.72           C  
ATOM    669  CG  TRP A  45     -17.162  11.693  -2.201  1.00  1.72           C  
ATOM    670  CD1 TRP A  45     -16.040  11.796  -2.953  1.00  1.72           C  
ATOM    671  CD2 TRP A  45     -16.743  11.163  -0.922  1.00  1.72           C  
ATOM    672  NE1 TRP A  45     -14.953  11.371  -2.243  1.00  1.72           N  
ATOM    673  CE2 TRP A  45     -15.365  10.972  -0.997  1.00  1.72           C  
ATOM    674  CE3 TRP A  45     -17.420  10.835   0.256  1.00  1.72           C  
ATOM    675  CZ2 TRP A  45     -14.637  10.456   0.062  1.00  1.72           C  
ATOM    676  CZ3 TRP A  45     -16.690  10.323   1.317  1.00  1.72           C  
ATOM    677  CH2 TRP A  45     -15.335  10.138   1.220  1.00  1.72           C  
ATOM    678  H   TRP A  45     -20.822  12.254  -3.616  1.00  1.43           H  
ATOM    679  HA  TRP A  45     -18.682  10.498  -4.128  1.00  1.38           H  
ATOM    680 1HB  TRP A  45     -18.473  12.865  -3.348  1.00  2.07           H  
ATOM    681 2HB  TRP A  45     -19.081  12.390  -1.770  1.00  2.07           H  
ATOM    682  HD1 TRP A  45     -16.010  12.159  -3.979  1.00  2.07           H  
ATOM    683  HE1 TRP A  45     -14.013  11.348  -2.610  1.00  2.07           H  
ATOM    684  HE3 TRP A  45     -18.496  10.978   0.339  1.00  2.07           H  
ATOM    685  HZ2 TRP A  45     -13.563  10.301   0.012  1.00  2.07           H  
ATOM    686  HZ3 TRP A  45     -17.223  10.074   2.231  1.00  2.07           H  
ATOM    687  HH2 TRP A  45     -14.790   9.735   2.071  1.00  2.07           H  
ATOM    688  N   MET A  46     -20.354   9.903  -1.343  1.00  0.96           N  
ATOM    689  CA  MET A  46     -20.633   8.887  -0.343  1.00  1.25           C  
ATOM    690  C   MET A  46     -21.032   7.593  -1.011  1.00  1.51           C  
ATOM    691  O   MET A  46     -20.540   6.527  -0.644  1.00  2.18           O  
ATOM    692  CB  MET A  46     -21.744   9.347   0.583  1.00  1.88           C  
ATOM    693  CG  MET A  46     -21.386  10.477   1.523  1.00  1.88           C  
ATOM    694  SD  MET A  46     -22.845  11.107   2.363  1.00  1.88           S  
ATOM    695  CE  MET A  46     -23.304   9.707   3.382  1.00  1.88           C  
ATOM    696  H   MET A  46     -20.876  10.771  -1.319  1.00  1.15           H  
ATOM    697  HA  MET A  46     -19.727   8.706   0.235  1.00  1.50           H  
ATOM    698 1HB  MET A  46     -22.600   9.671  -0.006  1.00  2.25           H  
ATOM    699 2HB  MET A  46     -22.073   8.506   1.195  1.00  2.25           H  
ATOM    700 1HG  MET A  46     -20.679  10.123   2.272  1.00  2.25           H  
ATOM    701 2HG  MET A  46     -20.921  11.292   0.969  1.00  2.25           H  
ATOM    702 1HE  MET A  46     -24.191   9.953   3.965  1.00  2.25           H  
ATOM    703 2HE  MET A  46     -23.516   8.848   2.743  1.00  2.25           H  
ATOM    704 3HE  MET A  46     -22.484   9.457   4.054  1.00  2.25           H  
ATOM    705  N   ALA A  47     -21.931   7.683  -1.992  1.00  1.55           N  
ATOM    706  CA  ALA A  47     -22.388   6.509  -2.721  1.00  2.00           C  
ATOM    707  C   ALA A  47     -21.234   5.816  -3.446  1.00  2.07           C  
ATOM    708  O   ALA A  47     -21.150   4.588  -3.451  1.00  2.78           O  
ATOM    709  CB  ALA A  47     -23.470   6.899  -3.713  1.00  3.00           C  
ATOM    710  H   ALA A  47     -22.321   8.590  -2.232  1.00  1.86           H  
ATOM    711  HA  ALA A  47     -22.805   5.803  -1.999  1.00  2.40           H  
ATOM    712 1HB  ALA A  47     -23.825   6.009  -4.232  1.00  3.60           H  
ATOM    713 2HB  ALA A  47     -24.298   7.366  -3.182  1.00  3.60           H  
ATOM    714 3HB  ALA A  47     -23.063   7.602  -4.438  1.00  3.60           H  
ATOM    715  N   LYS A  48     -20.342   6.610  -4.046  1.00  1.82           N  
ATOM    716  CA  LYS A  48     -19.183   6.083  -4.760  1.00  1.91           C  
ATOM    717  C   LYS A  48     -18.264   5.263  -3.874  1.00  1.88           C  
ATOM    718  O   LYS A  48     -17.799   4.194  -4.279  1.00  3.48           O  
ATOM    719  CB  LYS A  48     -18.382   7.214  -5.400  1.00  2.86           C  
ATOM    720  CG  LYS A  48     -17.171   6.726  -6.182  1.00  2.86           C  
ATOM    721  CD  LYS A  48     -16.450   7.863  -6.886  1.00  2.86           C  
ATOM    722  CE  LYS A  48     -15.222   7.348  -7.623  1.00  2.86           C  
ATOM    723  NZ  LYS A  48     -14.505   8.433  -8.346  1.00  2.86           N  
ATOM    724  H   LYS A  48     -20.478   7.611  -4.027  1.00  2.18           H  
ATOM    725  HA  LYS A  48     -19.543   5.430  -5.554  1.00  2.29           H  
ATOM    726 1HB  LYS A  48     -19.022   7.777  -6.079  1.00  3.44           H  
ATOM    727 2HB  LYS A  48     -18.032   7.902  -4.630  1.00  3.44           H  
ATOM    728 1HG  LYS A  48     -16.475   6.237  -5.500  1.00  3.44           H  
ATOM    729 2HG  LYS A  48     -17.492   5.998  -6.926  1.00  3.44           H  
ATOM    730 1HD  LYS A  48     -17.124   8.333  -7.603  1.00  3.44           H  
ATOM    731 2HD  LYS A  48     -16.143   8.613  -6.158  1.00  3.44           H  
ATOM    732 1HE  LYS A  48     -14.540   6.892  -6.906  1.00  3.44           H  
ATOM    733 2HE  LYS A  48     -15.531   6.590  -8.343  1.00  3.44           H  
ATOM    734 1HZ  LYS A  48     -13.701   8.047  -8.819  1.00  3.44           H  
ATOM    735 2HZ  LYS A  48     -15.124   8.856  -9.024  1.00  3.44           H  
ATOM    736 3HZ  LYS A  48     -14.202   9.134  -7.684  1.00  3.44           H  
ATOM    737  N   TYR A  49     -17.989   5.756  -2.673  1.00  1.64           N  
ATOM    738  CA  TYR A  49     -17.073   5.051  -1.790  1.00  1.52           C  
ATOM    739  C   TYR A  49     -17.765   4.226  -0.701  1.00  1.59           C  
ATOM    740  O   TYR A  49     -17.099   3.499   0.036  1.00  2.17           O  
ATOM    741  CB  TYR A  49     -16.112   6.063  -1.168  1.00  2.28           C  
ATOM    742  CG  TYR A  49     -15.216   6.719  -2.199  1.00  2.28           C  
ATOM    743  CD1 TYR A  49     -15.560   7.944  -2.725  1.00  2.28           C  
ATOM    744  CD2 TYR A  49     -14.052   6.100  -2.623  1.00  2.28           C  
ATOM    745  CE1 TYR A  49     -14.756   8.547  -3.664  1.00  2.28           C  
ATOM    746  CE2 TYR A  49     -13.241   6.716  -3.565  1.00  2.28           C  
ATOM    747  CZ  TYR A  49     -13.594   7.939  -4.080  1.00  2.28           C  
ATOM    748  OH  TYR A  49     -12.799   8.577  -5.004  1.00  2.28           O  
ATOM    749  H   TYR A  49     -18.387   6.645  -2.389  1.00  1.97           H  
ATOM    750  HA  TYR A  49     -16.490   4.358  -2.395  1.00  1.82           H  
ATOM    751 1HB  TYR A  49     -16.677   6.845  -0.657  1.00  2.74           H  
ATOM    752 2HB  TYR A  49     -15.483   5.569  -0.429  1.00  2.74           H  
ATOM    753  HD1 TYR A  49     -16.467   8.436  -2.398  1.00  2.74           H  
ATOM    754  HD2 TYR A  49     -13.775   5.130  -2.211  1.00  2.74           H  
ATOM    755  HE1 TYR A  49     -15.032   9.512  -4.078  1.00  2.74           H  
ATOM    756  HE2 TYR A  49     -12.322   6.235  -3.898  1.00  2.74           H  
ATOM    757  HH  TYR A  49     -12.784   9.523  -4.804  1.00  2.74           H  
ATOM    758  N   GLY A  50     -19.093   4.312  -0.606  1.00  1.81           N  
ATOM    759  CA  GLY A  50     -19.830   3.534   0.388  1.00  1.91           C  
ATOM    760  C   GLY A  50     -19.671   4.127   1.785  1.00  1.70           C  
ATOM    761  O   GLY A  50     -19.687   3.403   2.781  1.00  2.92           O  
ATOM    762  H   GLY A  50     -19.612   4.929  -1.213  1.00  2.17           H  
ATOM    763 1HA  GLY A  50     -20.885   3.506   0.118  1.00  2.29           H  
ATOM    764 2HA  GLY A  50     -19.469   2.506   0.384  1.00  2.29           H  
ATOM    765  N   ARG A  51     -19.469   5.439   1.851  1.00  1.46           N  
ATOM    766  CA  ARG A  51     -19.227   6.101   3.122  1.00  2.15           C  
ATOM    767  C   ARG A  51     -20.507   6.428   3.872  1.00  3.23           C  
ATOM    768  O   ARG A  51     -21.331   7.214   3.407  1.00  6.77           O  
ATOM    769  CB  ARG A  51     -18.420   7.363   2.921  1.00  3.22           C  
ATOM    770  CG  ARG A  51     -18.043   8.066   4.211  1.00  3.22           C  
ATOM    771  CD  ARG A  51     -17.112   7.247   5.036  1.00  3.22           C  
ATOM    772  NE  ARG A  51     -15.912   6.860   4.303  1.00  3.22           N  
ATOM    773  CZ  ARG A  51     -14.839   7.653   4.111  1.00  3.22           C  
ATOM    774  NH1 ARG A  51     -14.833   8.872   4.587  1.00  3.22           N  
ATOM    775  NH2 ARG A  51     -13.794   7.216   3.433  1.00  3.22           N  
ATOM    776  H   ARG A  51     -19.506   5.985   1.000  1.00  1.75           H  
ATOM    777  HA  ARG A  51     -18.636   5.426   3.743  1.00  2.58           H  
ATOM    778 1HB  ARG A  51     -17.500   7.130   2.387  1.00  3.87           H  
ATOM    779 2HB  ARG A  51     -18.986   8.067   2.312  1.00  3.87           H  
ATOM    780 1HG  ARG A  51     -17.556   9.016   3.994  1.00  3.87           H  
ATOM    781 2HG  ARG A  51     -18.944   8.248   4.797  1.00  3.87           H  
ATOM    782 1HD  ARG A  51     -16.805   7.822   5.910  1.00  3.87           H  
ATOM    783 2HD  ARG A  51     -17.619   6.340   5.361  1.00  3.87           H  
ATOM    784  HE  ARG A  51     -15.878   5.927   3.914  1.00  3.87           H  
ATOM    785 1HH1 ARG A  51     -15.630   9.248   5.081  1.00  3.87           H  
ATOM    786 2HH1 ARG A  51     -14.043   9.487   4.433  1.00  3.87           H  
ATOM    787 1HH2 ARG A  51     -13.765   6.275   3.060  1.00  3.87           H  
ATOM    788 2HH2 ARG A  51     -13.001   7.820   3.260  1.00  3.87           H  
ATOM    789  N   VAL A  52     -20.655   5.817   5.041  1.00  7.80           N  
ATOM    790  CA  VAL A  52     -21.805   6.034   5.907  1.00  4.37           C  
ATOM    791  C   VAL A  52     -21.353   6.703   7.194  1.00  5.77           C  
ATOM    792  O   VAL A  52     -20.383   6.271   7.817  1.00 18.98           O  
ATOM    793  CB  VAL A  52     -22.513   4.702   6.221  1.00  6.55           C  
ATOM    794  CG1 VAL A  52     -23.679   4.938   7.172  1.00  6.55           C  
ATOM    795  CG2 VAL A  52     -23.000   4.072   4.925  1.00  6.55           C  
ATOM    796  H   VAL A  52     -19.937   5.176   5.345  1.00  9.36           H  
ATOM    797  HA  VAL A  52     -22.510   6.692   5.397  1.00  5.24           H  
ATOM    798  HB  VAL A  52     -21.813   4.030   6.716  1.00  7.87           H  
ATOM    799 1HG1 VAL A  52     -24.165   3.987   7.394  1.00  7.87           H  
ATOM    800 2HG1 VAL A  52     -23.312   5.380   8.098  1.00  7.87           H  
ATOM    801 3HG1 VAL A  52     -24.399   5.612   6.707  1.00  7.87           H  
ATOM    802 1HG2 VAL A  52     -23.493   3.125   5.144  1.00  7.87           H  
ATOM    803 2HG2 VAL A  52     -23.705   4.744   4.435  1.00  7.87           H  
ATOM    804 3HG2 VAL A  52     -22.151   3.893   4.265  1.00  7.87           H  
ATOM    805  N   TYR A  53     -22.041   7.770   7.578  1.00  4.64           N  
ATOM    806  CA  TYR A  53     -21.661   8.522   8.764  1.00  5.22           C  
ATOM    807  C   TYR A  53     -22.458   8.078   9.979  1.00 10.59           C  
ATOM    808  O   TYR A  53     -23.551   7.525   9.850  1.00 18.27           O  
ATOM    809  CB  TYR A  53     -21.836  10.010   8.510  1.00  7.83           C  
ATOM    810  CG  TYR A  53     -20.952  10.469   7.380  1.00  7.83           C  
ATOM    811  CD1 TYR A  53     -19.578  10.329   7.464  1.00  7.83           C  
ATOM    812  CD2 TYR A  53     -21.520  11.029   6.254  1.00  7.83           C  
ATOM    813  CE1 TYR A  53     -18.781  10.743   6.414  1.00  7.83           C  
ATOM    814  CE2 TYR A  53     -20.724  11.455   5.216  1.00  7.83           C  
ATOM    815  CZ  TYR A  53     -19.362  11.313   5.288  1.00  7.83           C  
ATOM    816  OH  TYR A  53     -18.576  11.739   4.245  1.00  7.83           O  
ATOM    817  H   TYR A  53     -22.835   8.071   7.031  1.00  5.57           H  
ATOM    818  HA  TYR A  53     -20.609   8.329   8.974  1.00  6.26           H  
ATOM    819 1HB  TYR A  53     -22.873  10.230   8.253  1.00  9.40           H  
ATOM    820 2HB  TYR A  53     -21.580  10.577   9.404  1.00  9.40           H  
ATOM    821  HD1 TYR A  53     -19.126   9.886   8.352  1.00  9.40           H  
ATOM    822  HD2 TYR A  53     -22.602  11.137   6.190  1.00  9.40           H  
ATOM    823  HE1 TYR A  53     -17.699  10.630   6.474  1.00  9.40           H  
ATOM    824  HE2 TYR A  53     -21.174  11.901   4.332  1.00  9.40           H  
ATOM    825  HH  TYR A  53     -17.648  11.594   4.459  1.00  9.40           H  
ATOM    826  N   ARG A  54     -21.893   8.305  11.164  1.00 18.43           N  
ATOM    827  CA  ARG A  54     -22.516   7.890  12.417  1.00 32.67           C  
ATOM    828  C   ARG A  54     -23.695   8.770  12.819  1.00 21.70           C  
ATOM    829  O   ARG A  54     -24.527   8.367  13.632  1.00 36.79           O  
ATOM    830  CB  ARG A  54     -21.484   7.911  13.522  1.00 49.01           C  
ATOM    831  CG  ARG A  54     -20.380   6.882  13.370  1.00 49.01           C  
ATOM    832  CD  ARG A  54     -19.297   7.116  14.349  1.00 49.01           C  
ATOM    833  NE  ARG A  54     -18.606   8.363  14.062  1.00 49.01           N  
ATOM    834  CZ  ARG A  54     -17.637   8.903  14.822  1.00 49.01           C  
ATOM    835  NH1 ARG A  54     -17.239   8.297  15.921  1.00 49.01           N  
ATOM    836  NH2 ARG A  54     -17.086  10.046  14.457  1.00 49.01           N  
ATOM    837  H   ARG A  54     -20.996   8.783  11.207  1.00 22.12           H  
ATOM    838  HA  ARG A  54     -22.877   6.869  12.294  1.00 39.20           H  
ATOM    839 1HB  ARG A  54     -21.017   8.893  13.567  1.00 58.81           H  
ATOM    840 2HB  ARG A  54     -21.972   7.734  14.480  1.00 58.81           H  
ATOM    841 1HG  ARG A  54     -20.783   5.882  13.533  1.00 58.81           H  
ATOM    842 2HG  ARG A  54     -19.956   6.946  12.367  1.00 58.81           H  
ATOM    843 1HD  ARG A  54     -19.714   7.180  15.353  1.00 58.81           H  
ATOM    844 2HD  ARG A  54     -18.572   6.304  14.303  1.00 58.81           H  
ATOM    845  HE  ARG A  54     -18.883   8.871  13.224  1.00 58.81           H  
ATOM    846 1HH1 ARG A  54     -17.663   7.422  16.197  1.00 58.81           H  
ATOM    847 2HH1 ARG A  54     -16.511   8.706  16.488  1.00 58.81           H  
ATOM    848 1HH2 ARG A  54     -17.399  10.503  13.608  1.00 58.81           H  
ATOM    849 2HH2 ARG A  54     -16.358  10.461  15.018  1.00 58.81           H  
ATOM    850  N   ASP A  55     -23.769   9.966  12.248  1.00  9.41           N  
ATOM    851  CA  ASP A  55     -24.856  10.880  12.545  1.00  8.27           C  
ATOM    852  C   ASP A  55     -25.006  11.905  11.437  1.00  5.95           C  
ATOM    853  O   ASP A  55     -24.113  12.064  10.603  1.00  5.01           O  
ATOM    854  CB  ASP A  55     -24.596  11.585  13.888  1.00 12.40           C  
ATOM    855  CG  ASP A  55     -25.848  12.123  14.576  1.00 12.40           C  
ATOM    856  OD1 ASP A  55     -26.893  12.117  13.967  1.00 12.40           O  
ATOM    857  OD2 ASP A  55     -25.744  12.543  15.704  1.00 12.40           O  
ATOM    858  H   ASP A  55     -23.057  10.250  11.592  1.00 11.29           H  
ATOM    859  HA  ASP A  55     -25.784  10.311  12.615  1.00  9.92           H  
ATOM    860 1HB  ASP A  55     -24.109  10.885  14.567  1.00 14.89           H  
ATOM    861 2HB  ASP A  55     -23.905  12.414  13.734  1.00 14.89           H  
ATOM    862  N   ASN A  56     -26.127  12.617  11.451  1.00  6.12           N  
ATOM    863  CA  ASN A  56     -26.377  13.672  10.486  1.00  4.92           C  
ATOM    864  C   ASN A  56     -25.454  14.836  10.771  1.00  4.02           C  
ATOM    865  O   ASN A  56     -25.007  15.518   9.852  1.00  3.63           O  
ATOM    866  CB  ASN A  56     -27.829  14.103  10.517  1.00  7.38           C  
ATOM    867  CG  ASN A  56     -28.741  13.087   9.888  1.00  7.38           C  
ATOM    868  OD1 ASN A  56     -28.306  12.265   9.073  1.00  7.38           O  
ATOM    869  ND2 ASN A  56     -30.000  13.130  10.243  1.00  7.38           N  
ATOM    870  H   ASN A  56     -26.817  12.420  12.169  1.00  7.34           H  
ATOM    871  HA  ASN A  56     -26.140  13.302   9.487  1.00  5.90           H  
ATOM    872 1HB  ASN A  56     -28.138  14.262  11.551  1.00  8.86           H  
ATOM    873 2HB  ASN A  56     -27.940  15.050   9.990  1.00  8.86           H  
ATOM    874 1HD2 ASN A  56     -30.652  12.480   9.854  1.00  8.86           H  
ATOM    875 2HD2 ASN A  56     -30.311  13.813  10.905  1.00  8.86           H  
ATOM    876  N   ALA A  57     -25.143  15.034  12.056  1.00  4.08           N  
ATOM    877  CA  ALA A  57     -24.214  16.067  12.473  1.00  3.59           C  
ATOM    878  C   ALA A  57     -22.849  15.787  11.881  1.00  3.04           C  
ATOM    879  O   ALA A  57     -22.205  16.696  11.360  1.00  2.42           O  
ATOM    880  CB  ALA A  57     -24.133  16.133  13.988  1.00  5.38           C  
ATOM    881  H   ALA A  57     -25.564  14.447  12.764  1.00  4.90           H  
ATOM    882  HA  ALA A  57     -24.559  17.026  12.086  1.00  4.31           H  
ATOM    883 1HB  ALA A  57     -23.437  16.919  14.283  1.00  6.46           H  
ATOM    884 2HB  ALA A  57     -25.120  16.353  14.394  1.00  6.46           H  
ATOM    885 3HB  ALA A  57     -23.787  15.177  14.379  1.00  6.46           H  
ATOM    886  N   GLU A  58     -22.410  14.526  11.968  1.00  3.51           N  
ATOM    887  CA  GLU A  58     -21.151  14.130  11.359  1.00  3.34           C  
ATOM    888  C   GLU A  58     -21.177  14.377   9.875  1.00  2.71           C  
ATOM    889  O   GLU A  58     -20.233  14.940   9.337  1.00  2.31           O  
ATOM    890  CB  GLU A  58     -20.798  12.662  11.611  1.00  5.01           C  
ATOM    891  CG  GLU A  58     -19.462  12.307  10.960  1.00  5.01           C  
ATOM    892  CD  GLU A  58     -18.936  10.923  11.226  1.00  5.01           C  
ATOM    893  OE1 GLU A  58     -19.626  10.115  11.806  1.00  5.01           O  
ATOM    894  OE2 GLU A  58     -17.810  10.683  10.848  1.00  5.01           O  
ATOM    895  H   GLU A  58     -22.973  13.830  12.438  1.00  4.21           H  
ATOM    896  HA  GLU A  58     -20.357  14.743  11.785  1.00  4.01           H  
ATOM    897 1HB  GLU A  58     -20.722  12.475  12.682  1.00  6.01           H  
ATOM    898 2HB  GLU A  58     -21.574  12.011  11.208  1.00  6.01           H  
ATOM    899 1HG  GLU A  58     -19.575  12.426   9.884  1.00  6.01           H  
ATOM    900 2HG  GLU A  58     -18.720  13.031  11.295  1.00  6.01           H  
ATOM    901  N   LYS A  59     -22.255  13.961   9.213  1.00  2.99           N  
ATOM    902  CA  LYS A  59     -22.391  14.161   7.779  1.00  2.79           C  
ATOM    903  C   LYS A  59     -22.202  15.624   7.394  1.00  1.63           C  
ATOM    904  O   LYS A  59     -21.509  15.917   6.419  1.00  1.16           O  
ATOM    905  CB  LYS A  59     -23.750  13.652   7.304  1.00  4.19           C  
ATOM    906  CG  LYS A  59     -23.972  13.757   5.804  1.00  4.19           C  
ATOM    907  CD  LYS A  59     -25.292  13.119   5.396  1.00  4.19           C  
ATOM    908  CE  LYS A  59     -25.500  13.203   3.891  1.00  4.19           C  
ATOM    909  NZ  LYS A  59     -26.740  12.505   3.453  1.00  4.19           N  
ATOM    910  H   LYS A  59     -22.995  13.480   9.710  1.00  3.59           H  
ATOM    911  HA  LYS A  59     -21.612  13.590   7.279  1.00  3.35           H  
ATOM    912 1HB  LYS A  59     -23.869  12.607   7.593  1.00  5.02           H  
ATOM    913 2HB  LYS A  59     -24.542  14.216   7.794  1.00  5.02           H  
ATOM    914 1HG  LYS A  59     -23.982  14.808   5.513  1.00  5.02           H  
ATOM    915 2HG  LYS A  59     -23.159  13.261   5.276  1.00  5.02           H  
ATOM    916 1HD  LYS A  59     -25.302  12.071   5.699  1.00  5.02           H  
ATOM    917 2HD  LYS A  59     -26.114  13.632   5.895  1.00  5.02           H  
ATOM    918 1HE  LYS A  59     -25.558  14.248   3.589  1.00  5.02           H  
ATOM    919 2HE  LYS A  59     -24.649  12.745   3.396  1.00  5.02           H  
ATOM    920 1HZ  LYS A  59     -26.815  12.572   2.444  1.00  5.02           H  
ATOM    921 2HZ  LYS A  59     -26.690  11.531   3.714  1.00  5.02           H  
ATOM    922 3HZ  LYS A  59     -27.547  12.929   3.886  1.00  5.02           H  
ATOM    923  N   GLU A  60     -22.807  16.536   8.161  1.00  1.69           N  
ATOM    924  CA  GLU A  60     -22.674  17.968   7.912  1.00  1.30           C  
ATOM    925  C   GLU A  60     -21.235  18.447   8.100  1.00  0.90           C  
ATOM    926  O   GLU A  60     -20.737  19.237   7.299  1.00  0.81           O  
ATOM    927  CB  GLU A  60     -23.604  18.753   8.838  1.00  1.95           C  
ATOM    928  CG  GLU A  60     -25.084  18.597   8.520  1.00  1.95           C  
ATOM    929  CD  GLU A  60     -25.971  19.302   9.508  1.00  1.95           C  
ATOM    930  OE1 GLU A  60     -25.469  19.774  10.500  1.00  1.95           O  
ATOM    931  OE2 GLU A  60     -27.153  19.372   9.268  1.00  1.95           O  
ATOM    932  H   GLU A  60     -23.391  16.227   8.929  1.00  2.03           H  
ATOM    933  HA  GLU A  60     -22.964  18.165   6.879  1.00  1.56           H  
ATOM    934 1HB  GLU A  60     -23.448  18.433   9.868  1.00  2.34           H  
ATOM    935 2HB  GLU A  60     -23.361  19.813   8.784  1.00  2.34           H  
ATOM    936 1HG  GLU A  60     -25.273  19.005   7.528  1.00  2.34           H  
ATOM    937 2HG  GLU A  60     -25.335  17.539   8.499  1.00  2.34           H  
ATOM    938  N   ILE A  61     -20.568  17.942   9.140  1.00  1.02           N  
ATOM    939  CA  ILE A  61     -19.172  18.280   9.409  1.00  1.06           C  
ATOM    940  C   ILE A  61     -18.281  17.812   8.276  1.00  0.87           C  
ATOM    941  O   ILE A  61     -17.431  18.561   7.791  1.00  0.82           O  
ATOM    942  CB  ILE A  61     -18.696  17.634  10.721  1.00  1.59           C  
ATOM    943  CG1 ILE A  61     -19.410  18.275  11.912  1.00  1.59           C  
ATOM    944  CG2 ILE A  61     -17.186  17.766  10.852  1.00  1.59           C  
ATOM    945  CD1 ILE A  61     -19.237  17.506  13.201  1.00  1.59           C  
ATOM    946  H   ILE A  61     -21.046  17.318   9.780  1.00  1.22           H  
ATOM    947  HA  ILE A  61     -19.083  19.361   9.495  1.00  1.27           H  
ATOM    948  HB  ILE A  61     -18.959  16.578  10.721  1.00  1.91           H  
ATOM    949 1HG1 ILE A  61     -19.019  19.281  12.058  1.00  1.91           H  
ATOM    950 2HG1 ILE A  61     -20.474  18.353  11.693  1.00  1.91           H  
ATOM    951 1HG2 ILE A  61     -16.858  17.294  11.778  1.00  1.91           H  
ATOM    952 2HG2 ILE A  61     -16.703  17.279  10.006  1.00  1.91           H  
ATOM    953 3HG2 ILE A  61     -16.913  18.822  10.867  1.00  1.91           H  
ATOM    954 1HD1 ILE A  61     -19.766  18.019  14.004  1.00  1.91           H  
ATOM    955 2HD1 ILE A  61     -19.643  16.501  13.082  1.00  1.91           H  
ATOM    956 3HD1 ILE A  61     -18.178  17.443  13.448  1.00  1.91           H  
ATOM    957  N   ARG A  62     -18.498  16.570   7.861  1.00  0.85           N  
ATOM    958  CA  ARG A  62     -17.754  15.931   6.798  1.00  0.66           C  
ATOM    959  C   ARG A  62     -17.996  16.629   5.477  1.00  0.53           C  
ATOM    960  O   ARG A  62     -17.086  16.727   4.661  1.00  0.52           O  
ATOM    961  CB  ARG A  62     -18.154  14.476   6.722  1.00  0.99           C  
ATOM    962  CG  ARG A  62     -17.758  13.690   7.958  1.00  0.99           C  
ATOM    963  CD  ARG A  62     -16.312  13.432   7.995  1.00  0.99           C  
ATOM    964  NE  ARG A  62     -15.923  12.649   9.152  1.00  0.99           N  
ATOM    965  CZ  ARG A  62     -14.663  12.600   9.616  1.00  0.99           C  
ATOM    966  NH1 ARG A  62     -13.715  13.275   9.002  1.00  0.99           N  
ATOM    967  NH2 ARG A  62     -14.378  11.879  10.686  1.00  0.99           N  
ATOM    968  H   ARG A  62     -19.214  16.030   8.320  1.00  1.02           H  
ATOM    969  HA  ARG A  62     -16.691  15.989   7.034  1.00  0.79           H  
ATOM    970 1HB  ARG A  62     -19.234  14.395   6.606  1.00  1.19           H  
ATOM    971 2HB  ARG A  62     -17.690  14.003   5.857  1.00  1.19           H  
ATOM    972 1HG  ARG A  62     -17.990  14.284   8.840  1.00  1.19           H  
ATOM    973 2HG  ARG A  62     -18.293  12.751   8.016  1.00  1.19           H  
ATOM    974 1HD  ARG A  62     -16.019  12.884   7.101  1.00  1.19           H  
ATOM    975 2HD  ARG A  62     -15.777  14.380   8.032  1.00  1.19           H  
ATOM    976  HE  ARG A  62     -16.633  12.113   9.645  1.00  1.19           H  
ATOM    977 1HH1 ARG A  62     -13.917  13.810   8.164  1.00  1.19           H  
ATOM    978 2HH1 ARG A  62     -12.771  13.253   9.369  1.00  1.19           H  
ATOM    979 1HH2 ARG A  62     -15.109  11.361  11.154  1.00  1.19           H  
ATOM    980 2HH2 ARG A  62     -13.424  11.842  11.028  1.00  1.19           H  
ATOM    981  N   PHE A  63     -19.210  17.147   5.293  1.00  0.57           N  
ATOM    982  CA  PHE A  63     -19.558  17.938   4.128  1.00  0.59           C  
ATOM    983  C   PHE A  63     -18.790  19.246   4.089  1.00  0.60           C  
ATOM    984  O   PHE A  63     -18.302  19.646   3.033  1.00  0.70           O  
ATOM    985  CB  PHE A  63     -21.053  18.175   4.044  1.00  0.89           C  
ATOM    986  CG  PHE A  63     -21.420  19.042   2.889  1.00  0.89           C  
ATOM    987  CD1 PHE A  63     -20.878  18.809   1.640  1.00  0.89           C  
ATOM    988  CD2 PHE A  63     -22.323  20.078   3.044  1.00  0.89           C  
ATOM    989  CE1 PHE A  63     -21.220  19.601   0.568  1.00  0.89           C  
ATOM    990  CE2 PHE A  63     -22.673  20.869   1.972  1.00  0.89           C  
ATOM    991  CZ  PHE A  63     -22.119  20.633   0.734  1.00  0.89           C  
ATOM    992  H   PHE A  63     -19.931  16.983   5.981  1.00  0.68           H  
ATOM    993  HA  PHE A  63     -19.278  17.368   3.242  1.00  0.71           H  
ATOM    994 1HB  PHE A  63     -21.573  17.224   3.940  1.00  1.06           H  
ATOM    995 2HB  PHE A  63     -21.408  18.649   4.956  1.00  1.06           H  
ATOM    996  HD1 PHE A  63     -20.167  17.993   1.512  1.00  1.06           H  
ATOM    997  HD2 PHE A  63     -22.760  20.263   4.026  1.00  1.06           H  
ATOM    998  HE1 PHE A  63     -20.779  19.409  -0.409  1.00  1.06           H  
ATOM    999  HE2 PHE A  63     -23.387  21.682   2.105  1.00  1.06           H  
ATOM   1000  HZ  PHE A  63     -22.395  21.262  -0.110  1.00  1.06           H  
ATOM   1001  N   GLU A  64     -18.676  19.918   5.233  1.00  0.64           N  
ATOM   1002  CA  GLU A  64     -17.905  21.152   5.278  1.00  0.69           C  
ATOM   1003  C   GLU A  64     -16.441  20.878   4.961  1.00  0.61           C  
ATOM   1004  O   GLU A  64     -15.812  21.643   4.227  1.00  0.80           O  
ATOM   1005  CB  GLU A  64     -18.020  21.810   6.655  1.00  1.03           C  
ATOM   1006  CG  GLU A  64     -19.381  22.415   6.958  1.00  1.03           C  
ATOM   1007  CD  GLU A  64     -19.695  23.568   6.051  1.00  1.03           C  
ATOM   1008  OE1 GLU A  64     -18.845  24.406   5.872  1.00  1.03           O  
ATOM   1009  OE2 GLU A  64     -20.782  23.616   5.524  1.00  1.03           O  
ATOM   1010  H   GLU A  64     -19.133  19.578   6.072  1.00  0.77           H  
ATOM   1011  HA  GLU A  64     -18.296  21.835   4.526  1.00  0.83           H  
ATOM   1012 1HB  GLU A  64     -17.805  21.075   7.429  1.00  1.24           H  
ATOM   1013 2HB  GLU A  64     -17.277  22.602   6.742  1.00  1.24           H  
ATOM   1014 1HG  GLU A  64     -20.146  21.650   6.835  1.00  1.24           H  
ATOM   1015 2HG  GLU A  64     -19.400  22.751   7.993  1.00  1.24           H  
ATOM   1016  N   ILE A  65     -15.923  19.760   5.471  1.00  0.47           N  
ATOM   1017  CA  ILE A  65     -14.553  19.350   5.204  1.00  0.42           C  
ATOM   1018  C   ILE A  65     -14.375  19.028   3.727  1.00  0.37           C  
ATOM   1019  O   ILE A  65     -13.388  19.434   3.115  1.00  0.36           O  
ATOM   1020  CB  ILE A  65     -14.162  18.128   6.029  1.00  0.63           C  
ATOM   1021  CG1 ILE A  65     -14.111  18.459   7.517  1.00  0.63           C  
ATOM   1022  CG2 ILE A  65     -12.806  17.660   5.568  1.00  0.63           C  
ATOM   1023  CD1 ILE A  65     -14.014  17.229   8.392  1.00  0.63           C  
ATOM   1024  H   ILE A  65     -16.490  19.186   6.086  1.00  0.56           H  
ATOM   1025  HA  ILE A  65     -13.887  20.173   5.461  1.00  0.50           H  
ATOM   1026  HB  ILE A  65     -14.893  17.332   5.890  1.00  0.76           H  
ATOM   1027 1HG1 ILE A  65     -13.246  19.091   7.712  1.00  0.76           H  
ATOM   1028 2HG1 ILE A  65     -15.007  19.013   7.794  1.00  0.76           H  
ATOM   1029 1HG2 ILE A  65     -12.524  16.790   6.150  1.00  0.76           H  
ATOM   1030 2HG2 ILE A  65     -12.847  17.400   4.512  1.00  0.76           H  
ATOM   1031 3HG2 ILE A  65     -12.074  18.453   5.720  1.00  0.76           H  
ATOM   1032 1HD1 ILE A  65     -13.979  17.530   9.440  1.00  0.76           H  
ATOM   1033 2HD1 ILE A  65     -14.884  16.595   8.226  1.00  0.76           H  
ATOM   1034 3HD1 ILE A  65     -13.109  16.677   8.143  1.00  0.76           H  
ATOM   1035  N   PHE A  66     -15.345  18.296   3.177  1.00  0.38           N  
ATOM   1036  CA  PHE A  66     -15.402  17.906   1.777  1.00  0.39           C  
ATOM   1037  C   PHE A  66     -15.281  19.117   0.879  1.00  0.46           C  
ATOM   1038  O   PHE A  66     -14.468  19.117  -0.044  1.00  0.46           O  
ATOM   1039  CB  PHE A  66     -16.727  17.179   1.515  1.00  0.58           C  
ATOM   1040  CG  PHE A  66     -17.031  16.834   0.090  1.00  0.58           C  
ATOM   1041  CD1 PHE A  66     -16.516  15.691  -0.497  1.00  0.58           C  
ATOM   1042  CD2 PHE A  66     -17.863  17.655  -0.660  1.00  0.58           C  
ATOM   1043  CE1 PHE A  66     -16.828  15.380  -1.804  1.00  0.58           C  
ATOM   1044  CE2 PHE A  66     -18.173  17.344  -1.968  1.00  0.58           C  
ATOM   1045  CZ  PHE A  66     -17.654  16.202  -2.539  1.00  0.58           C  
ATOM   1046  H   PHE A  66     -16.100  17.980   3.765  1.00  0.46           H  
ATOM   1047  HA  PHE A  66     -14.574  17.231   1.565  1.00  0.47           H  
ATOM   1048 1HB  PHE A  66     -16.735  16.253   2.088  1.00  0.70           H  
ATOM   1049 2HB  PHE A  66     -17.547  17.781   1.884  1.00  0.70           H  
ATOM   1050  HD1 PHE A  66     -15.866  15.036   0.084  1.00  0.70           H  
ATOM   1051  HD2 PHE A  66     -18.275  18.554  -0.201  1.00  0.70           H  
ATOM   1052  HE1 PHE A  66     -16.419  14.481  -2.256  1.00  0.70           H  
ATOM   1053  HE2 PHE A  66     -18.827  17.995  -2.546  1.00  0.70           H  
ATOM   1054  HZ  PHE A  66     -17.895  15.950  -3.570  1.00  0.70           H  
ATOM   1055  N   LYS A  67     -16.085  20.144   1.153  1.00  0.60           N  
ATOM   1056  CA  LYS A  67     -16.044  21.375   0.380  1.00  0.77           C  
ATOM   1057  C   LYS A  67     -14.689  22.062   0.468  1.00  0.65           C  
ATOM   1058  O   LYS A  67     -14.158  22.502  -0.550  1.00  0.72           O  
ATOM   1059  CB  LYS A  67     -17.118  22.344   0.860  1.00  1.16           C  
ATOM   1060  CG  LYS A  67     -18.542  21.970   0.498  1.00  1.16           C  
ATOM   1061  CD  LYS A  67     -19.489  23.103   0.855  1.00  1.16           C  
ATOM   1062  CE  LYS A  67     -19.690  23.177   2.359  1.00  1.16           C  
ATOM   1063  NZ  LYS A  67     -20.666  24.231   2.750  1.00  1.16           N  
ATOM   1064  H   LYS A  67     -16.749  20.066   1.913  1.00  0.72           H  
ATOM   1065  HA  LYS A  67     -16.228  21.132  -0.666  1.00  0.92           H  
ATOM   1066 1HB  LYS A  67     -17.067  22.428   1.946  1.00  1.39           H  
ATOM   1067 2HB  LYS A  67     -16.921  23.334   0.448  1.00  1.39           H  
ATOM   1068 1HG  LYS A  67     -18.613  21.768  -0.568  1.00  1.39           H  
ATOM   1069 2HG  LYS A  67     -18.832  21.074   1.043  1.00  1.39           H  
ATOM   1070 1HD  LYS A  67     -19.074  24.049   0.505  1.00  1.39           H  
ATOM   1071 2HD  LYS A  67     -20.453  22.950   0.372  1.00  1.39           H  
ATOM   1072 1HE  LYS A  67     -20.056  22.214   2.711  1.00  1.39           H  
ATOM   1073 2HE  LYS A  67     -18.736  23.386   2.841  1.00  1.39           H  
ATOM   1074 1HZ  LYS A  67     -20.766  24.218   3.757  1.00  1.39           H  
ATOM   1075 2HZ  LYS A  67     -20.338  25.136   2.449  1.00  1.39           H  
ATOM   1076 3HZ  LYS A  67     -21.563  24.044   2.324  1.00  1.39           H  
ATOM   1077  N   LYS A  68     -14.121  22.129   1.676  1.00  0.61           N  
ATOM   1078  CA  LYS A  68     -12.823  22.767   1.874  1.00  0.63           C  
ATOM   1079  C   LYS A  68     -11.731  22.067   1.083  1.00  0.43           C  
ATOM   1080  O   LYS A  68     -10.914  22.720   0.425  1.00  0.40           O  
ATOM   1081  CB  LYS A  68     -12.457  22.765   3.359  1.00  0.95           C  
ATOM   1082  CG  LYS A  68     -13.279  23.711   4.222  1.00  0.95           C  
ATOM   1083  CD  LYS A  68     -12.893  23.586   5.688  1.00  0.95           C  
ATOM   1084  CE  LYS A  68     -13.740  24.495   6.566  1.00  0.95           C  
ATOM   1085  NZ  LYS A  68     -13.378  24.372   8.006  1.00  0.95           N  
ATOM   1086  H   LYS A  68     -14.610  21.760   2.486  1.00  0.73           H  
ATOM   1087  HA  LYS A  68     -12.885  23.798   1.524  1.00  0.76           H  
ATOM   1088 1HB  LYS A  68     -12.580  21.760   3.762  1.00  1.13           H  
ATOM   1089 2HB  LYS A  68     -11.407  23.035   3.474  1.00  1.13           H  
ATOM   1090 1HG  LYS A  68     -13.093  24.736   3.900  1.00  1.13           H  
ATOM   1091 2HG  LYS A  68     -14.339  23.502   4.103  1.00  1.13           H  
ATOM   1092 1HD  LYS A  68     -13.029  22.553   6.011  1.00  1.13           H  
ATOM   1093 2HD  LYS A  68     -11.843  23.851   5.813  1.00  1.13           H  
ATOM   1094 1HE  LYS A  68     -13.598  25.528   6.252  1.00  1.13           H  
ATOM   1095 2HE  LYS A  68     -14.791  24.232   6.443  1.00  1.13           H  
ATOM   1096 1HZ  LYS A  68     -13.962  24.988   8.554  1.00  1.13           H  
ATOM   1097 2HZ  LYS A  68     -13.519  23.418   8.308  1.00  1.13           H  
ATOM   1098 3HZ  LYS A  68     -12.409  24.625   8.133  1.00  1.13           H  
ATOM   1099  N   ASN A  69     -11.736  20.740   1.136  1.00  0.39           N  
ATOM   1100  CA  ASN A  69     -10.762  19.954   0.414  1.00  0.35           C  
ATOM   1101  C   ASN A  69     -10.968  20.056  -1.081  1.00  0.37           C  
ATOM   1102  O   ASN A  69      -9.995  20.173  -1.818  1.00  0.62           O  
ATOM   1103  CB  ASN A  69     -10.804  18.511   0.863  1.00  0.52           C  
ATOM   1104  CG  ASN A  69     -10.157  18.286   2.204  1.00  0.52           C  
ATOM   1105  OD1 ASN A  69      -9.303  19.061   2.652  1.00  0.52           O  
ATOM   1106  ND2 ASN A  69     -10.546  17.215   2.841  1.00  0.52           N  
ATOM   1107  H   ASN A  69     -12.424  20.263   1.703  1.00  0.47           H  
ATOM   1108  HA  ASN A  69      -9.770  20.353   0.630  1.00  0.42           H  
ATOM   1109 1HB  ASN A  69     -11.843  18.180   0.918  1.00  0.63           H  
ATOM   1110 2HB  ASN A  69     -10.302  17.888   0.127  1.00  0.63           H  
ATOM   1111 1HD2 ASN A  69     -10.162  16.964   3.733  1.00  0.63           H  
ATOM   1112 2HD2 ASN A  69     -11.245  16.633   2.431  1.00  0.63           H  
ATOM   1113  N   ALA A  70     -12.226  20.053  -1.526  1.00  0.33           N  
ATOM   1114  CA  ALA A  70     -12.540  20.157  -2.944  1.00  0.42           C  
ATOM   1115  C   ALA A  70     -12.019  21.464  -3.521  1.00  0.45           C  
ATOM   1116  O   ALA A  70     -11.474  21.480  -4.627  1.00  0.52           O  
ATOM   1117  CB  ALA A  70     -14.043  20.049  -3.161  1.00  0.63           C  
ATOM   1118  H   ALA A  70     -12.991  19.949  -0.876  1.00  0.40           H  
ATOM   1119  HA  ALA A  70     -12.044  19.337  -3.463  1.00  0.50           H  
ATOM   1120 1HB  ALA A  70     -14.261  20.103  -4.228  1.00  0.76           H  
ATOM   1121 2HB  ALA A  70     -14.399  19.098  -2.765  1.00  0.76           H  
ATOM   1122 3HB  ALA A  70     -14.545  20.866  -2.646  1.00  0.76           H  
ATOM   1123  N   GLU A  71     -12.172  22.554  -2.766  1.00  0.45           N  
ATOM   1124  CA  GLU A  71     -11.686  23.855  -3.197  1.00  0.55           C  
ATOM   1125  C   GLU A  71     -10.167  23.869  -3.298  1.00  0.56           C  
ATOM   1126  O   GLU A  71      -9.619  24.400  -4.266  1.00  0.70           O  
ATOM   1127  CB  GLU A  71     -12.157  24.943  -2.231  1.00  0.83           C  
ATOM   1128  CG  GLU A  71     -13.652  25.232  -2.291  1.00  0.83           C  
ATOM   1129  CD  GLU A  71     -14.101  26.222  -1.252  1.00  0.83           C  
ATOM   1130  OE1 GLU A  71     -13.308  26.580  -0.415  1.00  0.83           O  
ATOM   1131  OE2 GLU A  71     -15.240  26.624  -1.298  1.00  0.83           O  
ATOM   1132  H   GLU A  71     -12.656  22.484  -1.878  1.00  0.54           H  
ATOM   1133  HA  GLU A  71     -12.094  24.065  -4.185  1.00  0.66           H  
ATOM   1134 1HB  GLU A  71     -11.915  24.652  -1.208  1.00  0.99           H  
ATOM   1135 2HB  GLU A  71     -11.628  25.872  -2.441  1.00  0.99           H  
ATOM   1136 1HG  GLU A  71     -13.889  25.632  -3.277  1.00  0.99           H  
ATOM   1137 2HG  GLU A  71     -14.203  24.303  -2.169  1.00  0.99           H  
ATOM   1138  N   TYR A  72      -9.496  23.262  -2.314  1.00  0.51           N  
ATOM   1139  CA  TYR A  72      -8.043  23.176  -2.319  1.00  0.71           C  
ATOM   1140  C   TYR A  72      -7.557  22.387  -3.529  1.00  0.62           C  
ATOM   1141  O   TYR A  72      -6.658  22.839  -4.236  1.00  0.73           O  
ATOM   1142  CB  TYR A  72      -7.536  22.545  -1.023  1.00  1.06           C  
ATOM   1143  CG  TYR A  72      -6.029  22.416  -0.957  1.00  1.06           C  
ATOM   1144  CD1 TYR A  72      -5.240  23.503  -0.615  1.00  1.06           C  
ATOM   1145  CD2 TYR A  72      -5.438  21.203  -1.243  1.00  1.06           C  
ATOM   1146  CE1 TYR A  72      -3.864  23.367  -0.560  1.00  1.06           C  
ATOM   1147  CE2 TYR A  72      -4.068  21.060  -1.188  1.00  1.06           C  
ATOM   1148  CZ  TYR A  72      -3.277  22.139  -0.852  1.00  1.06           C  
ATOM   1149  OH  TYR A  72      -1.907  22.007  -0.809  1.00  1.06           O  
ATOM   1150  H   TYR A  72     -10.002  22.873  -1.525  1.00  0.61           H  
ATOM   1151  HA  TYR A  72      -7.638  24.184  -2.396  1.00  0.85           H  
ATOM   1152 1HB  TYR A  72      -7.866  23.145  -0.174  1.00  1.28           H  
ATOM   1153 2HB  TYR A  72      -7.968  21.551  -0.910  1.00  1.28           H  
ATOM   1154  HD1 TYR A  72      -5.704  24.463  -0.387  1.00  1.28           H  
ATOM   1155  HD2 TYR A  72      -6.066  20.364  -1.510  1.00  1.28           H  
ATOM   1156  HE1 TYR A  72      -3.244  24.222  -0.292  1.00  1.28           H  
ATOM   1157  HE2 TYR A  72      -3.611  20.098  -1.418  1.00  1.28           H  
ATOM   1158  HH  TYR A  72      -1.646  21.178  -1.230  1.00  1.28           H  
ATOM   1159  N   MET A  73      -8.160  21.217  -3.753  1.00  0.53           N  
ATOM   1160  CA  MET A  73      -7.842  20.343  -4.881  1.00  0.70           C  
ATOM   1161  C   MET A  73      -7.939  21.092  -6.191  1.00  0.96           C  
ATOM   1162  O   MET A  73      -7.022  21.034  -7.011  1.00  1.35           O  
ATOM   1163  CB  MET A  73      -8.810  19.167  -4.908  1.00  1.05           C  
ATOM   1164  CG  MET A  73      -8.644  18.155  -3.800  1.00  1.05           C  
ATOM   1165  SD  MET A  73      -9.961  16.940  -3.822  1.00  1.05           S  
ATOM   1166  CE  MET A  73      -9.618  16.035  -2.322  1.00  1.05           C  
ATOM   1167  H   MET A  73      -8.878  20.913  -3.112  1.00  0.64           H  
ATOM   1168  HA  MET A  73      -6.819  19.980  -4.770  1.00  0.84           H  
ATOM   1169 1HB  MET A  73      -9.830  19.539  -4.854  1.00  1.26           H  
ATOM   1170 2HB  MET A  73      -8.706  18.636  -5.856  1.00  1.26           H  
ATOM   1171 1HG  MET A  73      -7.698  17.632  -3.930  1.00  1.26           H  
ATOM   1172 2HG  MET A  73      -8.626  18.641  -2.832  1.00  1.26           H  
ATOM   1173 1HE  MET A  73     -10.355  15.246  -2.194  1.00  1.26           H  
ATOM   1174 2HE  MET A  73      -8.628  15.590  -2.390  1.00  1.26           H  
ATOM   1175 3HE  MET A  73      -9.656  16.710  -1.471  1.00  1.26           H  
ATOM   1176  N   GLU A  74      -9.052  21.802  -6.373  1.00  0.96           N  
ATOM   1177  CA  GLU A  74      -9.298  22.582  -7.572  1.00  1.75           C  
ATOM   1178  C   GLU A  74      -8.216  23.626  -7.782  1.00  1.68           C  
ATOM   1179  O   GLU A  74      -7.719  23.791  -8.896  1.00  2.52           O  
ATOM   1180  CB  GLU A  74     -10.664  23.264  -7.484  1.00  2.62           C  
ATOM   1181  CG  GLU A  74     -11.021  24.132  -8.683  1.00  2.62           C  
ATOM   1182  CD  GLU A  74     -11.230  23.348  -9.950  1.00  2.62           C  
ATOM   1183  OE1 GLU A  74     -11.481  22.170  -9.868  1.00  2.62           O  
ATOM   1184  OE2 GLU A  74     -11.145  23.933 -11.005  1.00  2.62           O  
ATOM   1185  H   GLU A  74      -9.771  21.788  -5.659  1.00  1.15           H  
ATOM   1186  HA  GLU A  74      -9.297  21.909  -8.429  1.00  2.10           H  
ATOM   1187 1HB  GLU A  74     -11.441  22.507  -7.377  1.00  3.15           H  
ATOM   1188 2HB  GLU A  74     -10.700  23.894  -6.596  1.00  3.15           H  
ATOM   1189 1HG  GLU A  74     -11.934  24.683  -8.456  1.00  3.15           H  
ATOM   1190 2HG  GLU A  74     -10.224  24.856  -8.836  1.00  3.15           H  
ATOM   1191  N   ALA A  75      -7.840  24.319  -6.708  1.00  1.41           N  
ATOM   1192  CA  ALA A  75      -6.788  25.320  -6.785  1.00  1.88           C  
ATOM   1193  C   ALA A  75      -5.455  24.692  -7.182  1.00  1.94           C  
ATOM   1194  O   ALA A  75      -4.747  25.220  -8.039  1.00  3.52           O  
ATOM   1195  CB  ALA A  75      -6.650  26.038  -5.450  1.00  2.82           C  
ATOM   1196  H   ALA A  75      -8.301  24.162  -5.818  1.00  1.69           H  
ATOM   1197  HA  ALA A  75      -7.062  26.045  -7.549  1.00  2.26           H  
ATOM   1198 1HB  ALA A  75      -5.879  26.806  -5.526  1.00  3.38           H  
ATOM   1199 2HB  ALA A  75      -7.601  26.506  -5.187  1.00  3.38           H  
ATOM   1200 3HB  ALA A  75      -6.374  25.324  -4.676  1.00  3.38           H  
ATOM   1201  N   MET A  76      -5.124  23.545  -6.584  1.00  1.01           N  
ATOM   1202  CA  MET A  76      -3.856  22.886  -6.877  1.00  0.91           C  
ATOM   1203  C   MET A  76      -3.812  22.374  -8.305  1.00  0.91           C  
ATOM   1204  O   MET A  76      -2.761  22.389  -8.947  1.00  1.04           O  
ATOM   1205  CB  MET A  76      -3.611  21.733  -5.919  1.00  1.36           C  
ATOM   1206  CG  MET A  76      -3.429  22.126  -4.462  1.00  1.36           C  
ATOM   1207  SD  MET A  76      -2.067  23.264  -4.185  1.00  1.36           S  
ATOM   1208  CE  MET A  76      -2.982  24.801  -4.072  1.00  1.36           C  
ATOM   1209  H   MET A  76      -5.742  23.145  -5.889  1.00  1.21           H  
ATOM   1210  HA  MET A  76      -3.057  23.614  -6.757  1.00  1.09           H  
ATOM   1211 1HB  MET A  76      -4.451  21.042  -5.971  1.00  1.64           H  
ATOM   1212 2HB  MET A  76      -2.719  21.188  -6.230  1.00  1.64           H  
ATOM   1213 1HG  MET A  76      -4.338  22.586  -4.087  1.00  1.64           H  
ATOM   1214 2HG  MET A  76      -3.239  21.227  -3.878  1.00  1.64           H  
ATOM   1215 1HE  MET A  76      -2.288  25.625  -3.904  1.00  1.64           H  
ATOM   1216 2HE  MET A  76      -3.526  24.969  -5.001  1.00  1.64           H  
ATOM   1217 3HE  MET A  76      -3.687  24.746  -3.243  1.00  1.64           H  
ATOM   1218  N   ASN A  77      -4.964  21.972  -8.829  1.00  0.94           N  
ATOM   1219  CA  ASN A  77      -5.054  21.488 -10.196  1.00  1.12           C  
ATOM   1220  C   ASN A  77      -4.884  22.594 -11.244  1.00  1.53           C  
ATOM   1221  O   ASN A  77      -4.775  22.304 -12.436  1.00  3.05           O  
ATOM   1222  CB  ASN A  77      -6.360  20.752 -10.387  1.00  1.68           C  
ATOM   1223  CG  ASN A  77      -6.342  19.408  -9.710  1.00  1.68           C  
ATOM   1224  OD1 ASN A  77      -5.277  18.793  -9.560  1.00  1.68           O  
ATOM   1225  ND2 ASN A  77      -7.487  18.929  -9.304  1.00  1.68           N  
ATOM   1226  H   ASN A  77      -5.799  21.961  -8.256  1.00  1.13           H  
ATOM   1227  HA  ASN A  77      -4.241  20.779 -10.355  1.00  1.34           H  
ATOM   1228 1HB  ASN A  77      -7.178  21.346  -9.975  1.00  2.02           H  
ATOM   1229 2HB  ASN A  77      -6.555  20.614 -11.450  1.00  2.02           H  
ATOM   1230 1HD2 ASN A  77      -7.519  18.034  -8.853  1.00  2.02           H  
ATOM   1231 2HD2 ASN A  77      -8.327  19.452  -9.445  1.00  2.02           H  
ATOM   1232  N   LYS A  78      -4.844  23.857 -10.809  1.00  2.18           N  
ATOM   1233  CA  LYS A  78      -4.620  24.969 -11.710  1.00  2.50           C  
ATOM   1234  C   LYS A  78      -3.156  25.410 -11.693  1.00  2.28           C  
ATOM   1235  O   LYS A  78      -2.791  26.389 -12.347  1.00  2.68           O  
ATOM   1236  CB  LYS A  78      -5.529  26.137 -11.335  1.00  3.75           C  
ATOM   1237  CG  LYS A  78      -7.012  25.853 -11.519  1.00  3.75           C  
ATOM   1238  CD  LYS A  78      -7.862  27.050 -11.129  1.00  3.75           C  
ATOM   1239  CE  LYS A  78      -9.342  26.758 -11.324  1.00  3.75           C  
ATOM   1240  NZ  LYS A  78     -10.194  27.915 -10.938  1.00  3.75           N  
ATOM   1241  H   LYS A  78      -4.951  24.079  -9.829  1.00  2.62           H  
ATOM   1242  HA  LYS A  78      -4.863  24.650 -12.723  1.00  3.00           H  
ATOM   1243 1HB  LYS A  78      -5.366  26.405 -10.290  1.00  4.50           H  
ATOM   1244 2HB  LYS A  78      -5.276  27.008 -11.940  1.00  4.50           H  
ATOM   1245 1HG  LYS A  78      -7.205  25.612 -12.565  1.00  4.50           H  
ATOM   1246 2HG  LYS A  78      -7.300  24.997 -10.914  1.00  4.50           H  
ATOM   1247 1HD  LYS A  78      -7.684  27.297 -10.082  1.00  4.50           H  
ATOM   1248 2HD  LYS A  78      -7.586  27.908 -11.741  1.00  4.50           H  
ATOM   1249 1HE  LYS A  78      -9.525  26.517 -12.370  1.00  4.50           H  
ATOM   1250 2HE  LYS A  78      -9.617  25.899 -10.713  1.00  4.50           H  
ATOM   1251 1HZ  LYS A  78     -11.166  27.677 -11.081  1.00  4.50           H  
ATOM   1252 2HZ  LYS A  78     -10.042  28.137  -9.964  1.00  4.50           H  
ATOM   1253 3HZ  LYS A  78      -9.956  28.714 -11.507  1.00  4.50           H  
ATOM   1254  N   LEU A  79      -2.312  24.688 -10.949  1.00  2.35           N  
ATOM   1255  CA  LEU A  79      -0.901  25.037 -10.838  1.00  2.50           C  
ATOM   1256  C   LEU A  79      -0.032  24.404 -11.925  1.00  5.23           C  
ATOM   1257  O   LEU A  79       1.166  24.682 -11.991  1.00 52.81           O  
ATOM   1258  CB  LEU A  79      -0.375  24.623  -9.466  1.00  3.75           C  
ATOM   1259  CG  LEU A  79      -1.046  25.312  -8.276  1.00  3.75           C  
ATOM   1260  CD1 LEU A  79      -0.474  24.747  -6.990  1.00  3.75           C  
ATOM   1261  CD2 LEU A  79      -0.827  26.810  -8.363  1.00  3.75           C  
ATOM   1262  H   LEU A  79      -2.637  23.886 -10.422  1.00  2.82           H  
ATOM   1263  HA  LEU A  79      -0.815  26.120 -10.923  1.00  3.00           H  
ATOM   1264 1HB  LEU A  79      -0.512  23.549  -9.348  1.00  4.50           H  
ATOM   1265 2HB  LEU A  79       0.690  24.846  -9.420  1.00  4.50           H  
ATOM   1266  HG  LEU A  79      -2.116  25.105  -8.292  1.00  4.50           H  
ATOM   1267 1HD1 LEU A  79      -0.957  25.224  -6.139  1.00  4.50           H  
ATOM   1268 2HD1 LEU A  79      -0.654  23.672  -6.956  1.00  4.50           H  
ATOM   1269 3HD1 LEU A  79       0.598  24.938  -6.952  1.00  4.50           H  
ATOM   1270 1HD2 LEU A  79      -1.312  27.296  -7.517  1.00  4.50           H  
ATOM   1271 2HD2 LEU A  79       0.241  27.025  -8.343  1.00  4.50           H  
ATOM   1272 3HD2 LEU A  79      -1.255  27.184  -9.293  1.00  4.50           H  
ATOM   1273  N   ASN A  80      -0.631  23.559 -12.767  1.00 12.36           N  
ATOM   1274  CA  ASN A  80       0.078  22.899 -13.867  1.00 11.02           C  
ATOM   1275  C   ASN A  80       1.196  21.971 -13.388  1.00  8.12           C  
ATOM   1276  O   ASN A  80       2.273  21.925 -13.984  1.00 15.09           O  
ATOM   1277  CB  ASN A  80       0.628  23.928 -14.843  1.00 16.53           C  
ATOM   1278  CG  ASN A  80      -0.457  24.734 -15.503  1.00 16.53           C  
ATOM   1279  OD1 ASN A  80      -1.488  24.191 -15.914  1.00 16.53           O  
ATOM   1280  ND2 ASN A  80      -0.243  26.020 -15.611  1.00 16.53           N  
ATOM   1281  H   ASN A  80      -1.615  23.367 -12.654  1.00 14.83           H  
ATOM   1282  HA  ASN A  80      -0.640  22.276 -14.406  1.00 13.22           H  
ATOM   1283 1HB  ASN A  80       1.314  24.607 -14.338  1.00 19.84           H  
ATOM   1284 2HB  ASN A  80       1.197  23.416 -15.619  1.00 19.84           H  
ATOM   1285 1HD2 ASN A  80      -0.930  26.607 -16.041  1.00 19.84           H  
ATOM   1286 2HD2 ASN A  80       0.606  26.417 -15.264  1.00 19.84           H  
ATOM   1287  N   ARG A  81       0.931  21.240 -12.309  1.00  3.04           N  
ATOM   1288  CA  ARG A  81       1.883  20.285 -11.753  1.00  1.77           C  
ATOM   1289  C   ARG A  81       1.918  18.998 -12.567  1.00  1.36           C  
ATOM   1290  O   ARG A  81       1.087  18.786 -13.452  1.00  1.79           O  
ATOM   1291  CB  ARG A  81       1.546  19.971 -10.299  1.00  2.66           C  
ATOM   1292  CG  ARG A  81       1.731  21.143  -9.346  1.00  2.66           C  
ATOM   1293  CD  ARG A  81       1.439  20.764  -7.941  1.00  2.66           C  
ATOM   1294  NE  ARG A  81       1.673  21.861  -7.014  1.00  2.66           N  
ATOM   1295  CZ  ARG A  81       1.517  21.769  -5.677  1.00  2.66           C  
ATOM   1296  NH1 ARG A  81       1.124  20.637  -5.146  1.00  2.66           N  
ATOM   1297  NH2 ARG A  81       1.759  22.809  -4.898  1.00  2.66           N  
ATOM   1298  H   ARG A  81       0.030  21.336 -11.864  1.00  3.65           H  
ATOM   1299  HA  ARG A  81       2.875  20.735 -11.780  1.00  2.12           H  
ATOM   1300 1HB  ARG A  81       0.510  19.645 -10.226  1.00  3.19           H  
ATOM   1301 2HB  ARG A  81       2.174  19.155  -9.942  1.00  3.19           H  
ATOM   1302 1HG  ARG A  81       2.762  21.496  -9.398  1.00  3.19           H  
ATOM   1303 2HG  ARG A  81       1.058  21.951  -9.630  1.00  3.19           H  
ATOM   1304 1HD  ARG A  81       0.396  20.460  -7.855  1.00  3.19           H  
ATOM   1305 2HD  ARG A  81       2.083  19.936  -7.653  1.00  3.19           H  
ATOM   1306  HE  ARG A  81       1.978  22.746  -7.395  1.00  3.19           H  
ATOM   1307 1HH1 ARG A  81       0.936  19.842  -5.736  1.00  3.19           H  
ATOM   1308 2HH1 ARG A  81       1.012  20.556  -4.141  1.00  3.19           H  
ATOM   1309 1HH2 ARG A  81       2.063  23.684  -5.301  1.00  3.19           H  
ATOM   1310 2HH2 ARG A  81       1.638  22.724  -3.899  1.00  3.19           H  
ATOM   1311  N   GLY A  82       2.874  18.123 -12.249  1.00  1.07           N  
ATOM   1312  CA  GLY A  82       3.026  16.844 -12.945  1.00  0.98           C  
ATOM   1313  C   GLY A  82       2.105  15.747 -12.389  1.00  0.85           C  
ATOM   1314  O   GLY A  82       2.162  14.601 -12.844  1.00  0.93           O  
ATOM   1315  H   GLY A  82       3.525  18.355 -11.512  1.00  1.28           H  
ATOM   1316 1HA  GLY A  82       2.818  16.987 -14.005  1.00  1.18           H  
ATOM   1317 2HA  GLY A  82       4.061  16.517 -12.869  1.00  1.18           H  
ATOM   1318  N   PHE A  83       1.244  16.124 -11.443  1.00  0.79           N  
ATOM   1319  CA  PHE A  83       0.270  15.248 -10.820  1.00  0.67           C  
ATOM   1320  C   PHE A  83      -0.982  16.038 -10.504  1.00  0.69           C  
ATOM   1321  O   PHE A  83      -0.994  17.265 -10.602  1.00  1.08           O  
ATOM   1322  CB  PHE A  83       0.819  14.610  -9.549  1.00  1.01           C  
ATOM   1323  CG  PHE A  83       1.128  15.572  -8.439  1.00  1.01           C  
ATOM   1324  CD1 PHE A  83       0.203  15.818  -7.435  1.00  1.01           C  
ATOM   1325  CD2 PHE A  83       2.347  16.232  -8.393  1.00  1.01           C  
ATOM   1326  CE1 PHE A  83       0.495  16.694  -6.408  1.00  1.01           C  
ATOM   1327  CE2 PHE A  83       2.643  17.102  -7.367  1.00  1.01           C  
ATOM   1328  CZ  PHE A  83       1.715  17.330  -6.373  1.00  1.01           C  
ATOM   1329  H   PHE A  83       1.262  17.076 -11.120  1.00  0.95           H  
ATOM   1330  HA  PHE A  83       0.007  14.462 -11.525  1.00  0.80           H  
ATOM   1331 1HB  PHE A  83       0.103  13.883  -9.171  1.00  1.21           H  
ATOM   1332 2HB  PHE A  83       1.722  14.069  -9.789  1.00  1.21           H  
ATOM   1333  HD1 PHE A  83      -0.761  15.307  -7.461  1.00  1.21           H  
ATOM   1334  HD2 PHE A  83       3.081  16.050  -9.178  1.00  1.21           H  
ATOM   1335  HE1 PHE A  83      -0.235  16.877  -5.622  1.00  1.21           H  
ATOM   1336  HE2 PHE A  83       3.607  17.610  -7.340  1.00  1.21           H  
ATOM   1337  HZ  PHE A  83       1.947  18.016  -5.561  1.00  1.21           H  
ATOM   1338  N   THR A  84      -2.035  15.328 -10.132  1.00  0.58           N  
ATOM   1339  CA  THR A  84      -3.323  15.944  -9.878  1.00  0.57           C  
ATOM   1340  C   THR A  84      -3.997  15.410  -8.632  1.00  0.52           C  
ATOM   1341  O   THR A  84      -3.785  14.258  -8.235  1.00  0.55           O  
ATOM   1342  CB  THR A  84      -4.255  15.733 -11.077  1.00  0.85           C  
ATOM   1343  OG1 THR A  84      -5.495  16.399 -10.828  1.00  0.85           O  
ATOM   1344  CG2 THR A  84      -4.502  14.251 -11.304  1.00  0.85           C  
ATOM   1345  H   THR A  84      -1.946  14.326 -10.061  1.00  0.70           H  
ATOM   1346  HA  THR A  84      -3.170  17.015  -9.744  1.00  0.68           H  
ATOM   1347  HB  THR A  84      -3.797  16.164 -11.967  1.00  1.03           H  
ATOM   1348  HG1 THR A  84      -5.319  17.244 -10.404  1.00  1.03           H  
ATOM   1349 1HG2 THR A  84      -5.164  14.111 -12.154  1.00  1.03           H  
ATOM   1350 2HG2 THR A  84      -3.554  13.752 -11.499  1.00  1.03           H  
ATOM   1351 3HG2 THR A  84      -4.960  13.823 -10.419  1.00  1.03           H  
ATOM   1352  N   LEU A  85      -4.807  16.275  -8.016  1.00  0.48           N  
ATOM   1353  CA  LEU A  85      -5.514  15.928  -6.792  1.00  0.42           C  
ATOM   1354  C   LEU A  85      -6.995  15.739  -7.078  1.00  0.39           C  
ATOM   1355  O   LEU A  85      -7.549  16.343  -8.000  1.00  0.46           O  
ATOM   1356  CB  LEU A  85      -5.348  17.017  -5.726  1.00  0.63           C  
ATOM   1357  CG  LEU A  85      -3.910  17.408  -5.371  1.00  0.63           C  
ATOM   1358  CD1 LEU A  85      -3.947  18.465  -4.282  1.00  0.63           C  
ATOM   1359  CD2 LEU A  85      -3.126  16.191  -4.938  1.00  0.63           C  
ATOM   1360  H   LEU A  85      -4.937  17.196  -8.423  1.00  0.58           H  
ATOM   1361  HA  LEU A  85      -5.112  14.992  -6.409  1.00  0.50           H  
ATOM   1362 1HB  LEU A  85      -5.857  17.916  -6.069  1.00  0.76           H  
ATOM   1363 2HB  LEU A  85      -5.831  16.679  -4.811  1.00  0.76           H  
ATOM   1364  HG  LEU A  85      -3.431  17.847  -6.247  1.00  0.76           H  
ATOM   1365 1HD1 LEU A  85      -2.930  18.773  -4.034  1.00  0.76           H  
ATOM   1366 2HD1 LEU A  85      -4.512  19.326  -4.632  1.00  0.76           H  
ATOM   1367 3HD1 LEU A  85      -4.427  18.055  -3.395  1.00  0.76           H  
ATOM   1368 1HD2 LEU A  85      -2.107  16.485  -4.694  1.00  0.76           H  
ATOM   1369 2HD2 LEU A  85      -3.593  15.758  -4.058  1.00  0.76           H  
ATOM   1370 3HD2 LEU A  85      -3.111  15.458  -5.743  1.00  0.76           H  
ATOM   1371  N   GLY A  86      -7.653  14.919  -6.275  1.00  0.33           N  
ATOM   1372  CA  GLY A  86      -9.068  14.667  -6.506  1.00  0.33           C  
ATOM   1373  C   GLY A  86      -9.742  14.020  -5.316  1.00  0.27           C  
ATOM   1374  O   GLY A  86      -9.087  13.629  -4.350  1.00  0.41           O  
ATOM   1375  H   GLY A  86      -7.160  14.463  -5.517  1.00  0.40           H  
ATOM   1376 1HA  GLY A  86      -9.568  15.607  -6.738  1.00  0.40           H  
ATOM   1377 2HA  GLY A  86      -9.178  14.026  -7.381  1.00  0.40           H  
ATOM   1378  N   LEU A  87     -11.070  13.935  -5.384  1.00  0.35           N  
ATOM   1379  CA  LEU A  87     -11.901  13.474  -4.273  1.00  0.38           C  
ATOM   1380  C   LEU A  87     -11.771  11.965  -4.015  1.00  0.55           C  
ATOM   1381  O   LEU A  87     -12.707  11.204  -4.268  1.00  0.99           O  
ATOM   1382  CB  LEU A  87     -13.368  13.811  -4.571  1.00  0.57           C  
ATOM   1383  CG  LEU A  87     -13.707  15.298  -4.750  1.00  0.57           C  
ATOM   1384  CD1 LEU A  87     -15.158  15.429  -5.194  1.00  0.57           C  
ATOM   1385  CD2 LEU A  87     -13.484  16.026  -3.433  1.00  0.57           C  
ATOM   1386  H   LEU A  87     -11.528  14.245  -6.230  1.00  0.42           H  
ATOM   1387  HA  LEU A  87     -11.594  14.003  -3.377  1.00  0.46           H  
ATOM   1388 1HB  LEU A  87     -13.669  13.290  -5.478  1.00  0.68           H  
ATOM   1389 2HB  LEU A  87     -13.973  13.444  -3.747  1.00  0.68           H  
ATOM   1390  HG  LEU A  87     -13.071  15.733  -5.522  1.00  0.68           H  
ATOM   1391 1HD1 LEU A  87     -15.406  16.482  -5.325  1.00  0.68           H  
ATOM   1392 2HD1 LEU A  87     -15.297  14.904  -6.139  1.00  0.68           H  
ATOM   1393 3HD1 LEU A  87     -15.809  14.993  -4.441  1.00  0.68           H  
ATOM   1394 1HD2 LEU A  87     -13.726  17.081  -3.556  1.00  0.68           H  
ATOM   1395 2HD2 LEU A  87     -14.125  15.593  -2.666  1.00  0.68           H  
ATOM   1396 3HD2 LEU A  87     -12.445  15.923  -3.132  1.00  0.68           H  
ATOM   1397  N   ASN A  88     -10.624  11.553  -3.482  1.00  0.45           N  
ATOM   1398  CA  ASN A  88     -10.361  10.157  -3.163  1.00  0.55           C  
ATOM   1399  C   ASN A  88     -10.917   9.804  -1.790  1.00  0.95           C  
ATOM   1400  O   ASN A  88     -11.525  10.645  -1.130  1.00  1.27           O  
ATOM   1401  CB  ASN A  88      -8.862   9.869  -3.252  1.00  0.83           C  
ATOM   1402  CG  ASN A  88      -8.038  10.567  -2.196  1.00  0.83           C  
ATOM   1403  OD1 ASN A  88      -8.493  10.804  -1.068  1.00  0.83           O  
ATOM   1404  ND2 ASN A  88      -6.813  10.894  -2.526  1.00  0.83           N  
ATOM   1405  H   ASN A  88      -9.906  12.242  -3.311  1.00  0.54           H  
ATOM   1406  HA  ASN A  88     -10.874   9.529  -3.891  1.00  0.66           H  
ATOM   1407 1HB  ASN A  88      -8.691   8.798  -3.174  1.00  0.99           H  
ATOM   1408 2HB  ASN A  88      -8.498  10.181  -4.231  1.00  0.99           H  
ATOM   1409 1HD2 ASN A  88      -6.223  11.339  -1.850  1.00  0.99           H  
ATOM   1410 2HD2 ASN A  88      -6.437  10.692  -3.435  1.00  0.99           H  
ATOM   1411  N   GLU A  89     -10.658   8.570  -1.354  1.00  1.33           N  
ATOM   1412  CA  GLU A  89     -11.057   8.021  -0.045  1.00  3.04           C  
ATOM   1413  C   GLU A  89     -10.987   8.971   1.175  1.00  1.93           C  
ATOM   1414  O   GLU A  89     -11.721   8.786   2.152  1.00  2.33           O  
ATOM   1415  CB  GLU A  89     -10.160   6.818   0.271  1.00  4.56           C  
ATOM   1416  CG  GLU A  89     -10.501   6.064   1.557  1.00  4.56           C  
ATOM   1417  CD  GLU A  89     -11.784   5.275   1.491  1.00  4.56           C  
ATOM   1418  OE1 GLU A  89     -12.100   4.776   0.440  1.00  4.56           O  
ATOM   1419  OE2 GLU A  89     -12.443   5.153   2.497  1.00  4.56           O  
ATOM   1420  H   GLU A  89     -10.170   7.946  -1.987  1.00  1.60           H  
ATOM   1421  HA  GLU A  89     -12.086   7.675  -0.136  1.00  3.65           H  
ATOM   1422 1HB  GLU A  89     -10.202   6.116  -0.557  1.00  5.47           H  
ATOM   1423 2HB  GLU A  89      -9.126   7.153   0.354  1.00  5.47           H  
ATOM   1424 1HG  GLU A  89      -9.684   5.379   1.784  1.00  5.47           H  
ATOM   1425 2HG  GLU A  89     -10.568   6.782   2.373  1.00  5.47           H  
ATOM   1426  N   PHE A  90     -10.079   9.949   1.153  1.00  1.33           N  
ATOM   1427  CA  PHE A  90      -9.869  10.795   2.319  1.00  1.10           C  
ATOM   1428  C   PHE A  90     -10.324  12.247   2.116  1.00  0.66           C  
ATOM   1429  O   PHE A  90      -9.937  13.134   2.881  1.00  1.03           O  
ATOM   1430  CB  PHE A  90      -8.382  10.767   2.648  1.00  1.65           C  
ATOM   1431  CG  PHE A  90      -7.881   9.359   2.783  1.00  1.65           C  
ATOM   1432  CD1 PHE A  90      -6.934   8.870   1.899  1.00  1.65           C  
ATOM   1433  CD2 PHE A  90      -8.380   8.505   3.745  1.00  1.65           C  
ATOM   1434  CE1 PHE A  90      -6.485   7.564   1.989  1.00  1.65           C  
ATOM   1435  CE2 PHE A  90      -7.941   7.202   3.830  1.00  1.65           C  
ATOM   1436  CZ  PHE A  90      -6.990   6.730   2.955  1.00  1.65           C  
ATOM   1437  H   PHE A  90      -9.511  10.102   0.329  1.00  1.60           H  
ATOM   1438  HA  PHE A  90     -10.428  10.374   3.154  1.00  1.32           H  
ATOM   1439 1HB  PHE A  90      -7.816  11.262   1.860  1.00  1.98           H  
ATOM   1440 2HB  PHE A  90      -8.194  11.293   3.582  1.00  1.98           H  
ATOM   1441  HD1 PHE A  90      -6.542   9.535   1.130  1.00  1.98           H  
ATOM   1442  HD2 PHE A  90      -9.136   8.866   4.435  1.00  1.98           H  
ATOM   1443  HE1 PHE A  90      -5.734   7.191   1.294  1.00  1.98           H  
ATOM   1444  HE2 PHE A  90      -8.351   6.542   4.592  1.00  1.98           H  
ATOM   1445  HZ  PHE A  90      -6.646   5.700   3.028  1.00  1.98           H  
ATOM   1446  N   SER A  91     -11.152  12.497   1.100  1.00  0.41           N  
ATOM   1447  CA  SER A  91     -11.592  13.863   0.814  1.00  0.46           C  
ATOM   1448  C   SER A  91     -12.530  14.457   1.868  1.00  0.73           C  
ATOM   1449  O   SER A  91     -12.699  15.673   1.913  1.00  1.42           O  
ATOM   1450  CB  SER A  91     -12.283  13.935  -0.524  1.00  0.69           C  
ATOM   1451  OG  SER A  91     -13.526  13.306  -0.482  1.00  0.69           O  
ATOM   1452  H   SER A  91     -11.448  11.747   0.490  1.00  0.49           H  
ATOM   1453  HA  SER A  91     -10.704  14.494   0.770  1.00  0.55           H  
ATOM   1454 1HB  SER A  91     -12.408  14.978  -0.813  1.00  0.83           H  
ATOM   1455 2HB  SER A  91     -11.658  13.457  -1.275  1.00  0.83           H  
ATOM   1456  HG  SER A  91     -14.000  13.701   0.254  1.00  0.83           H  
ATOM   1457  N   ASP A  92     -13.115  13.633   2.735  1.00  0.81           N  
ATOM   1458  CA  ASP A  92     -13.988  14.182   3.768  1.00  2.36           C  
ATOM   1459  C   ASP A  92     -13.328  14.222   5.149  1.00  1.27           C  
ATOM   1460  O   ASP A  92     -14.028  14.305   6.161  1.00  1.49           O  
ATOM   1461  CB  ASP A  92     -15.288  13.397   3.869  1.00  3.54           C  
ATOM   1462  CG  ASP A  92     -15.065  11.959   4.281  1.00  3.54           C  
ATOM   1463  OD1 ASP A  92     -13.942  11.509   4.258  1.00  3.54           O  
ATOM   1464  OD2 ASP A  92     -16.022  11.301   4.627  1.00  3.54           O  
ATOM   1465  H   ASP A  92     -12.964  12.637   2.678  1.00  0.97           H  
ATOM   1466  HA  ASP A  92     -14.239  15.206   3.491  1.00  2.83           H  
ATOM   1467 1HB  ASP A  92     -15.944  13.875   4.595  1.00  4.25           H  
ATOM   1468 2HB  ASP A  92     -15.798  13.410   2.905  1.00  4.25           H  
ATOM   1469  N   MET A  93     -11.991  14.211   5.195  1.00  1.14           N  
ATOM   1470  CA  MET A  93     -11.293  14.345   6.470  1.00  1.72           C  
ATOM   1471  C   MET A  93     -10.173  15.359   6.338  1.00  0.82           C  
ATOM   1472  O   MET A  93      -9.700  15.647   5.236  1.00  0.97           O  
ATOM   1473  CB  MET A  93     -10.751  13.005   6.965  1.00  2.58           C  
ATOM   1474  CG  MET A  93      -9.666  12.373   6.115  1.00  2.58           C  
ATOM   1475  SD  MET A  93      -9.212  10.741   6.721  1.00  2.58           S  
ATOM   1476  CE  MET A  93     -10.739   9.871   6.373  1.00  2.58           C  
ATOM   1477  H   MET A  93     -11.442  14.098   4.348  1.00  1.37           H  
ATOM   1478  HA  MET A  93     -11.992  14.726   7.212  1.00  2.06           H  
ATOM   1479 1HB  MET A  93     -10.347  13.129   7.967  1.00  3.10           H  
ATOM   1480 2HB  MET A  93     -11.573  12.291   7.034  1.00  3.10           H  
ATOM   1481 1HG  MET A  93     -10.020  12.270   5.094  1.00  3.10           H  
ATOM   1482 2HG  MET A  93      -8.778  13.006   6.114  1.00  3.10           H  
ATOM   1483 1HE  MET A  93     -10.644   8.830   6.683  1.00  3.10           H  
ATOM   1484 2HE  MET A  93     -11.557  10.341   6.921  1.00  3.10           H  
ATOM   1485 3HE  MET A  93     -10.948   9.915   5.304  1.00  3.10           H  
ATOM   1486  N   THR A  94      -9.779  15.936   7.463  1.00  0.79           N  
ATOM   1487  CA  THR A  94      -8.751  16.961   7.438  1.00  0.71           C  
ATOM   1488  C   THR A  94      -7.389  16.325   7.421  1.00  0.87           C  
ATOM   1489  O   THR A  94      -7.253  15.148   7.735  1.00  1.16           O  
ATOM   1490  CB  THR A  94      -8.860  17.892   8.661  1.00  1.06           C  
ATOM   1491  OG1 THR A  94      -8.626  17.143   9.866  1.00  1.06           O  
ATOM   1492  CG2 THR A  94     -10.247  18.512   8.718  1.00  1.06           C  
ATOM   1493  H   THR A  94     -10.197  15.666   8.344  1.00  0.95           H  
ATOM   1494  HA  THR A  94      -8.865  17.554   6.531  1.00  0.85           H  
ATOM   1495  HB  THR A  94      -8.118  18.686   8.585  1.00  1.28           H  
ATOM   1496  HG1 THR A  94      -8.849  17.688  10.627  1.00  1.28           H  
ATOM   1497 1HG2 THR A  94     -10.317  19.170   9.584  1.00  1.28           H  
ATOM   1498 2HG2 THR A  94     -10.426  19.087   7.810  1.00  1.28           H  
ATOM   1499 3HG2 THR A  94     -10.994  17.723   8.801  1.00  1.28           H  
ATOM   1500  N   ASN A  95      -6.381  17.112   7.069  1.00  1.44           N  
ATOM   1501  CA  ASN A  95      -5.007  16.636   7.038  1.00  2.28           C  
ATOM   1502  C   ASN A  95      -4.559  16.205   8.423  1.00  0.85           C  
ATOM   1503  O   ASN A  95      -3.848  15.215   8.562  1.00  1.08           O  
ATOM   1504  CB  ASN A  95      -4.093  17.689   6.447  1.00  3.42           C  
ATOM   1505  CG  ASN A  95      -2.673  17.222   6.278  1.00  3.42           C  
ATOM   1506  OD1 ASN A  95      -1.772  17.810   6.882  1.00  3.42           O  
ATOM   1507  ND2 ASN A  95      -2.448  16.197   5.492  1.00  3.42           N  
ATOM   1508  H   ASN A  95      -6.574  18.071   6.813  1.00  1.73           H  
ATOM   1509  HA  ASN A  95      -4.964  15.752   6.404  1.00  2.74           H  
ATOM   1510 1HB  ASN A  95      -4.477  17.992   5.472  1.00  4.10           H  
ATOM   1511 2HB  ASN A  95      -4.097  18.572   7.086  1.00  4.10           H  
ATOM   1512 1HD2 ASN A  95      -1.505  15.873   5.368  1.00  4.10           H  
ATOM   1513 2HD2 ASN A  95      -3.212  15.748   5.017  1.00  4.10           H  
ATOM   1514  N   GLU A  96      -4.983  16.949   9.445  1.00  0.83           N  
ATOM   1515  CA  GLU A  96      -4.672  16.613  10.826  1.00  1.09           C  
ATOM   1516  C   GLU A  96      -5.231  15.243  11.192  1.00  1.03           C  
ATOM   1517  O   GLU A  96      -4.500  14.393  11.705  1.00  1.35           O  
ATOM   1518  CB  GLU A  96      -5.229  17.673  11.776  1.00  1.64           C  
ATOM   1519  CG  GLU A  96      -4.925  17.416  13.245  1.00  1.64           C  
ATOM   1520  CD  GLU A  96      -5.457  18.490  14.154  1.00  1.64           C  
ATOM   1521  OE1 GLU A  96      -6.032  19.430  13.660  1.00  1.64           O  
ATOM   1522  OE2 GLU A  96      -5.288  18.370  15.344  1.00  1.64           O  
ATOM   1523  H   GLU A  96      -5.550  17.764   9.260  1.00  1.00           H  
ATOM   1524  HA  GLU A  96      -3.588  16.579  10.939  1.00  1.31           H  
ATOM   1525 1HB  GLU A  96      -4.815  18.647  11.516  1.00  1.96           H  
ATOM   1526 2HB  GLU A  96      -6.311  17.736  11.662  1.00  1.96           H  
ATOM   1527 1HG  GLU A  96      -5.367  16.462  13.534  1.00  1.96           H  
ATOM   1528 2HG  GLU A  96      -3.847  17.339  13.375  1.00  1.96           H  
ATOM   1529  N   GLU A  97      -6.529  15.043  10.934  1.00  1.00           N  
ATOM   1530  CA  GLU A  97      -7.187  13.767  11.215  1.00  1.22           C  
ATOM   1531  C   GLU A  97      -6.559  12.644  10.416  1.00  1.36           C  
ATOM   1532  O   GLU A  97      -6.329  11.551  10.939  1.00  1.68           O  
ATOM   1533  CB  GLU A  97      -8.673  13.823  10.899  1.00  1.83           C  
ATOM   1534  CG  GLU A  97      -9.404  12.536  11.255  1.00  1.83           C  
ATOM   1535  CD  GLU A  97     -10.869  12.599  10.964  1.00  1.83           C  
ATOM   1536  OE1 GLU A  97     -11.286  13.538  10.334  1.00  1.83           O  
ATOM   1537  OE2 GLU A  97     -11.588  11.717  11.374  1.00  1.83           O  
ATOM   1538  H   GLU A  97      -7.081  15.790  10.521  1.00  1.20           H  
ATOM   1539  HA  GLU A  97      -7.064  13.541  12.274  1.00  1.46           H  
ATOM   1540 1HB  GLU A  97      -9.135  14.642  11.450  1.00  2.20           H  
ATOM   1541 2HB  GLU A  97      -8.818  14.017   9.836  1.00  2.20           H  
ATOM   1542 1HG  GLU A  97      -8.968  11.714  10.688  1.00  2.20           H  
ATOM   1543 2HG  GLU A  97      -9.257  12.328  12.314  1.00  2.20           H  
ATOM   1544  N   PHE A  98      -6.309  12.920   9.141  1.00  1.72           N  
ATOM   1545  CA  PHE A  98      -5.694  11.982   8.233  1.00  3.04           C  
ATOM   1546  C   PHE A  98      -4.375  11.502   8.783  1.00  2.99           C  
ATOM   1547  O   PHE A  98      -4.134  10.303   8.821  1.00  4.74           O  
ATOM   1548  CB  PHE A  98      -5.494  12.618   6.870  1.00  4.56           C  
ATOM   1549  CG  PHE A  98      -4.755  11.750   5.910  1.00  4.56           C  
ATOM   1550  CD1 PHE A  98      -5.378  10.668   5.318  1.00  4.56           C  
ATOM   1551  CD2 PHE A  98      -3.434  12.021   5.588  1.00  4.56           C  
ATOM   1552  CE1 PHE A  98      -4.695   9.873   4.426  1.00  4.56           C  
ATOM   1553  CE2 PHE A  98      -2.755  11.229   4.687  1.00  4.56           C  
ATOM   1554  CZ  PHE A  98      -3.393  10.157   4.108  1.00  4.56           C  
ATOM   1555  H   PHE A  98      -6.550  13.828   8.777  1.00  2.06           H  
ATOM   1556  HA  PHE A  98      -6.354  11.121   8.125  1.00  3.65           H  
ATOM   1557 1HB  PHE A  98      -6.463  12.860   6.435  1.00  5.47           H  
ATOM   1558 2HB  PHE A  98      -4.944  13.550   6.978  1.00  5.47           H  
ATOM   1559  HD1 PHE A  98      -6.417  10.446   5.566  1.00  5.47           H  
ATOM   1560  HD2 PHE A  98      -2.938  12.876   6.050  1.00  5.47           H  
ATOM   1561  HE1 PHE A  98      -5.187   9.020   3.971  1.00  5.47           H  
ATOM   1562  HE2 PHE A  98      -1.718  11.451   4.433  1.00  5.47           H  
ATOM   1563  HZ  PHE A  98      -2.867   9.534   3.397  1.00  5.47           H  
ATOM   1564  N   ARG A  99      -3.523  12.428   9.209  1.00  2.23           N  
ATOM   1565  CA  ARG A  99      -2.249  12.060   9.795  1.00  2.99           C  
ATOM   1566  C   ARG A  99      -2.443  11.235  11.058  1.00  3.50           C  
ATOM   1567  O   ARG A  99      -1.795  10.209  11.242  1.00  7.45           O  
ATOM   1568  CB  ARG A  99      -1.443  13.300  10.138  1.00  4.49           C  
ATOM   1569  CG  ARG A  99      -0.885  14.075   8.959  1.00  4.49           C  
ATOM   1570  CD  ARG A  99      -0.238  15.332   9.406  1.00  4.49           C  
ATOM   1571  NE  ARG A  99       0.297  16.083   8.291  1.00  4.49           N  
ATOM   1572  CZ  ARG A  99       0.854  17.304   8.365  1.00  4.49           C  
ATOM   1573  NH1 ARG A  99       0.959  17.932   9.516  1.00  4.49           N  
ATOM   1574  NH2 ARG A  99       1.293  17.854   7.249  1.00  4.49           N  
ATOM   1575  H   ARG A  99      -3.758  13.407   9.126  1.00  2.68           H  
ATOM   1576  HA  ARG A  99      -1.696  11.466   9.070  1.00  3.59           H  
ATOM   1577 1HB  ARG A  99      -2.066  13.986  10.710  1.00  5.38           H  
ATOM   1578 2HB  ARG A  99      -0.602  13.021  10.773  1.00  5.38           H  
ATOM   1579 1HG  ARG A  99      -0.129  13.476   8.456  1.00  5.38           H  
ATOM   1580 2HG  ARG A  99      -1.679  14.319   8.256  1.00  5.38           H  
ATOM   1581 1HD  ARG A  99      -0.969  15.957   9.919  1.00  5.38           H  
ATOM   1582 2HD  ARG A  99       0.581  15.100  10.086  1.00  5.38           H  
ATOM   1583  HE  ARG A  99       0.248  15.667   7.368  1.00  5.38           H  
ATOM   1584 1HH1 ARG A  99       0.616  17.497  10.360  1.00  5.38           H  
ATOM   1585 2HH1 ARG A  99       1.378  18.849   9.552  1.00  5.38           H  
ATOM   1586 1HH2 ARG A  99       1.186  17.335   6.385  1.00  5.38           H  
ATOM   1587 2HH2 ARG A  99       1.716  18.769   7.259  1.00  5.38           H  
ATOM   1588  N   ALA A 100      -3.384  11.634  11.908  1.00  1.87           N  
ATOM   1589  CA  ALA A 100      -3.644  10.899  13.141  1.00  1.96           C  
ATOM   1590  C   ALA A 100      -4.043   9.444  12.874  1.00  1.32           C  
ATOM   1591  O   ALA A 100      -3.675   8.548  13.636  1.00  1.63           O  
ATOM   1592  CB  ALA A 100      -4.737  11.595  13.938  1.00  2.94           C  
ATOM   1593  H   ALA A 100      -3.906  12.483  11.725  1.00  2.24           H  
ATOM   1594  HA  ALA A 100      -2.725  10.893  13.728  1.00  2.35           H  
ATOM   1595 1HB  ALA A 100      -4.902  11.061  14.874  1.00  3.53           H  
ATOM   1596 2HB  ALA A 100      -4.433  12.619  14.153  1.00  3.53           H  
ATOM   1597 3HB  ALA A 100      -5.660  11.605  13.361  1.00  3.53           H  
ATOM   1598  N   THR A 101      -4.795   9.213  11.798  1.00  0.89           N  
ATOM   1599  CA  THR A 101      -5.264   7.875  11.460  1.00  0.95           C  
ATOM   1600  C   THR A 101      -4.497   7.161  10.335  1.00  0.78           C  
ATOM   1601  O   THR A 101      -4.698   5.964  10.134  1.00  1.00           O  
ATOM   1602  CB  THR A 101      -6.756   7.933  11.086  1.00  1.42           C  
ATOM   1603  OG1 THR A 101      -6.933   8.801   9.962  1.00  1.42           O  
ATOM   1604  CG2 THR A 101      -7.579   8.450  12.253  1.00  1.42           C  
ATOM   1605  H   THR A 101      -5.084   9.993  11.220  1.00  1.07           H  
ATOM   1606  HA  THR A 101      -5.171   7.258  12.354  1.00  1.14           H  
ATOM   1607  HB  THR A 101      -7.099   6.933  10.819  1.00  1.71           H  
ATOM   1608  HG1 THR A 101      -6.617   9.682  10.189  1.00  1.71           H  
ATOM   1609 1HG2 THR A 101      -8.631   8.482  11.970  1.00  1.71           H  
ATOM   1610 2HG2 THR A 101      -7.453   7.788  13.109  1.00  1.71           H  
ATOM   1611 3HG2 THR A 101      -7.244   9.452  12.517  1.00  1.71           H  
ATOM   1612  N   HIS A 102      -3.639   7.870   9.594  1.00  1.30           N  
ATOM   1613  CA  HIS A 102      -2.932   7.240   8.472  1.00  1.85           C  
ATOM   1614  C   HIS A 102      -1.428   7.487   8.392  1.00  2.57           C  
ATOM   1615  O   HIS A 102      -0.766   6.906   7.536  1.00  6.55           O  
ATOM   1616  CB  HIS A 102      -3.576   7.631   7.143  1.00  2.78           C  
ATOM   1617  CG  HIS A 102      -4.978   7.142   7.019  1.00  2.78           C  
ATOM   1618  ND1 HIS A 102      -5.284   5.815   6.788  1.00  2.78           N  
ATOM   1619  CD2 HIS A 102      -6.160   7.790   7.126  1.00  2.78           C  
ATOM   1620  CE1 HIS A 102      -6.597   5.679   6.744  1.00  2.78           C  
ATOM   1621  NE2 HIS A 102      -7.149   6.858   6.955  1.00  2.78           N  
ATOM   1622  H   HIS A 102      -3.498   8.851   9.778  1.00  1.56           H  
ATOM   1623  HA  HIS A 102      -3.057   6.166   8.557  1.00  2.22           H  
ATOM   1624 1HB  HIS A 102      -3.573   8.714   7.032  1.00  3.33           H  
ATOM   1625 2HB  HIS A 102      -2.996   7.214   6.323  1.00  3.33           H  
ATOM   1626  HD1 HIS A 102      -4.652   5.042   6.902  1.00  3.33           H  
ATOM   1627  HD2 HIS A 102      -6.420   8.831   7.318  1.00  3.33           H  
ATOM   1628  HE1 HIS A 102      -7.050   4.709   6.556  1.00  3.33           H  
ATOM   1629  N   ASN A 103      -0.874   8.321   9.265  1.00  1.57           N  
ATOM   1630  CA  ASN A 103       0.566   8.550   9.258  1.00  1.71           C  
ATOM   1631  C   ASN A 103       1.181   8.376  10.638  1.00  1.26           C  
ATOM   1632  O   ASN A 103       0.487   8.360  11.653  1.00  2.10           O  
ATOM   1633  CB  ASN A 103       0.897   9.920   8.713  1.00  2.56           C  
ATOM   1634  CG  ASN A 103       0.653  10.038   7.239  1.00  2.56           C  
ATOM   1635  OD1 ASN A 103       1.086   9.180   6.462  1.00  2.56           O  
ATOM   1636  ND2 ASN A 103      -0.001  11.090   6.833  1.00  2.56           N  
ATOM   1637  H   ASN A 103      -1.427   8.814   9.949  1.00  1.88           H  
ATOM   1638  HA  ASN A 103       1.029   7.806   8.609  1.00  2.05           H  
ATOM   1639 1HB  ASN A 103       0.304  10.671   9.232  1.00  3.08           H  
ATOM   1640 2HB  ASN A 103       1.945  10.144   8.908  1.00  3.08           H  
ATOM   1641 1HD2 ASN A 103      -0.140  11.238   5.852  1.00  3.08           H  
ATOM   1642 2HD2 ASN A 103      -0.326  11.764   7.493  1.00  3.08           H  
ATOM   1643  N   GLY A 104       2.499   8.253  10.672  1.00  0.99           N  
ATOM   1644  CA  GLY A 104       3.223   8.092  11.918  1.00  1.47           C  
ATOM   1645  C   GLY A 104       3.562   6.632  12.113  1.00  2.75           C  
ATOM   1646  O   GLY A 104       4.198   6.249  13.091  1.00 11.15           O  
ATOM   1647  H   GLY A 104       3.021   8.229   9.805  1.00  1.19           H  
ATOM   1648 1HA  GLY A 104       4.133   8.688  11.890  1.00  1.76           H  
ATOM   1649 2HA  GLY A 104       2.618   8.451  12.750  1.00  1.76           H  
ATOM   1650  N   TYR A 105       3.172   5.818  11.141  1.00  2.43           N  
ATOM   1651  CA  TYR A 105       3.392   4.394  11.172  1.00  5.01           C  
ATOM   1652  C   TYR A 105       4.878   4.078  11.157  1.00  4.15           C  
ATOM   1653  O   TYR A 105       5.341   3.153  11.823  1.00  8.74           O  
ATOM   1654  CB  TYR A 105       2.711   3.786   9.970  1.00  7.51           C  
ATOM   1655  CG  TYR A 105       1.205   3.920   9.967  1.00  7.51           C  
ATOM   1656  CD1 TYR A 105       0.525   4.736  10.866  1.00  7.51           C  
ATOM   1657  CD2 TYR A 105       0.497   3.206   9.040  1.00  7.51           C  
ATOM   1658  CE1 TYR A 105      -0.861   4.824  10.803  1.00  7.51           C  
ATOM   1659  CE2 TYR A 105      -0.856   3.285   8.975  1.00  7.51           C  
ATOM   1660  CZ  TYR A 105      -1.547   4.086   9.840  1.00  7.51           C  
ATOM   1661  OH  TYR A 105      -2.913   4.136   9.735  1.00  7.51           O  
ATOM   1662  H   TYR A 105       2.678   6.188  10.346  1.00  2.92           H  
ATOM   1663  HA  TYR A 105       2.962   3.990  12.089  1.00  6.01           H  
ATOM   1664 1HB  TYR A 105       3.089   4.269   9.068  1.00  9.02           H  
ATOM   1665 2HB  TYR A 105       2.962   2.734   9.894  1.00  9.02           H  
ATOM   1666  HD1 TYR A 105       1.072   5.311  11.612  1.00  9.02           H  
ATOM   1667  HD2 TYR A 105       1.013   2.569   8.350  1.00  9.02           H  
ATOM   1668  HE1 TYR A 105      -1.403   5.463  11.499  1.00  9.02           H  
ATOM   1669  HE2 TYR A 105      -1.379   2.700   8.234  1.00  9.02           H  
ATOM   1670  HH  TYR A 105      -3.164   3.907   8.830  1.00  9.02           H  
ATOM   1671  N   LYS A 106       5.633   4.879  10.412  1.00  2.24           N  
ATOM   1672  CA  LYS A 106       7.083   4.740  10.340  1.00  3.77           C  
ATOM   1673  C   LYS A 106       7.817   5.771  11.187  1.00  7.20           C  
ATOM   1674  O   LYS A 106       9.017   5.983  10.998  1.00 21.62           O  
ATOM   1675  CB  LYS A 106       7.568   4.816   8.900  1.00  5.66           C  
ATOM   1676  CG  LYS A 106       7.100   3.665   8.032  1.00  5.66           C  
ATOM   1677  CD  LYS A 106       7.716   2.373   8.529  1.00  5.66           C  
ATOM   1678  CE  LYS A 106       9.108   2.195   7.954  1.00  5.66           C  
ATOM   1679  NZ  LYS A 106      10.011   3.289   8.410  1.00  5.66           N  
ATOM   1680  H   LYS A 106       5.175   5.606   9.877  1.00  2.69           H  
ATOM   1681  HA  LYS A 106       7.346   3.755  10.731  1.00  4.52           H  
ATOM   1682 1HB  LYS A 106       7.242   5.746   8.445  1.00  6.79           H  
ATOM   1683 2HB  LYS A 106       8.657   4.821   8.893  1.00  6.79           H  
ATOM   1684 1HG  LYS A 106       6.013   3.587   8.073  1.00  6.79           H  
ATOM   1685 2HG  LYS A 106       7.404   3.833   7.000  1.00  6.79           H  
ATOM   1686 1HD  LYS A 106       7.784   2.407   9.615  1.00  6.79           H  
ATOM   1687 2HD  LYS A 106       7.093   1.527   8.243  1.00  6.79           H  
ATOM   1688 1HE  LYS A 106       9.514   1.240   8.283  1.00  6.79           H  
ATOM   1689 2HE  LYS A 106       9.061   2.202   6.866  1.00  6.79           H  
ATOM   1690 1HZ  LYS A 106      10.942   3.167   8.029  1.00  6.79           H  
ATOM   1691 2HZ  LYS A 106       9.644   4.176   8.099  1.00  6.79           H  
ATOM   1692 3HZ  LYS A 106      10.060   3.285   9.417  1.00  6.79           H  
ATOM   1693  N   ARG A 107       7.094   6.444  12.082  1.00 29.03           N  
ATOM   1694  CA  ARG A 107       7.660   7.419  13.001  1.00 39.88           C  
ATOM   1695  C   ARG A 107       8.423   6.703  14.111  1.00 13.44           C  
ATOM   1696  O   ARG A 107       9.611   6.431  13.986  1.00 35.61           O  
ATOM   1697  CB  ARG A 107       6.579   8.328  13.557  1.00 59.82           C  
ATOM   1698  CG  ARG A 107       7.033   9.431  14.498  1.00 59.82           C  
ATOM   1699  CD  ARG A 107       5.873  10.247  14.937  1.00 59.82           C  
ATOM   1700  NE  ARG A 107       6.248  11.262  15.906  1.00 59.82           N  
ATOM   1701  CZ  ARG A 107       5.375  12.063  16.546  1.00 59.82           C  
ATOM   1702  NH1 ARG A 107       4.086  11.951  16.308  1.00 59.82           N  
ATOM   1703  NH2 ARG A 107       5.813  12.960  17.412  1.00 59.82           N  
ATOM   1704  H   ARG A 107       6.110   6.241  12.199  1.00 34.84           H  
ATOM   1705  HA  ARG A 107       8.375   8.038  12.442  1.00 47.86           H  
ATOM   1706 1HB  ARG A 107       6.078   8.821  12.727  1.00 71.78           H  
ATOM   1707 2HB  ARG A 107       5.823   7.742  14.076  1.00 71.78           H  
ATOM   1708 1HG  ARG A 107       7.505   9.006  15.382  1.00 71.78           H  
ATOM   1709 2HG  ARG A 107       7.740  10.083  13.985  1.00 71.78           H  
ATOM   1710 1HD  ARG A 107       5.434  10.747  14.075  1.00 71.78           H  
ATOM   1711 2HD  ARG A 107       5.128   9.598  15.397  1.00 71.78           H  
ATOM   1712  HE  ARG A 107       7.232  11.373  16.115  1.00 71.78           H  
ATOM   1713 1HH1 ARG A 107       3.753  11.264  15.648  1.00 71.78           H  
ATOM   1714 2HH1 ARG A 107       3.430  12.550  16.788  1.00 71.78           H  
ATOM   1715 1HH2 ARG A 107       6.803  13.045  17.595  1.00 71.78           H  
ATOM   1716 2HH2 ARG A 107       5.157  13.560  17.892  1.00 71.78           H  
ATOM   1717  N   HIS A 108       7.716   6.405  15.214  1.00 33.10           N  
ATOM   1718  CA  HIS A 108       8.327   5.719  16.341  1.00 62.54           C  
ATOM   1719  C   HIS A 108       9.568   6.520  16.780  1.00 41.20           C  
ATOM   1720  O   HIS A 108       9.439   7.671  17.200  1.00 50.30           O  
ATOM   1721  CB  HIS A 108       8.623   4.254  15.952  1.00 93.81           C  
ATOM   1722  CG  HIS A 108       9.113   3.369  17.063  1.00 93.81           C  
ATOM   1723  ND1 HIS A 108      10.431   3.346  17.458  1.00 93.81           N  
ATOM   1724  CD2 HIS A 108       8.470   2.468  17.843  1.00 93.81           C  
ATOM   1725  CE1 HIS A 108      10.581   2.475  18.438  1.00 93.81           C  
ATOM   1726  NE2 HIS A 108       9.406   1.924  18.690  1.00 93.81           N  
ATOM   1727  H   HIS A 108       6.740   6.645  15.271  1.00 39.72           H  
ATOM   1728  HA  HIS A 108       7.631   5.704  17.182  1.00 75.05           H  
ATOM   1729 1HB  HIS A 108       7.710   3.807  15.556  1.00112.57           H  
ATOM   1730 2HB  HIS A 108       9.356   4.229  15.152  1.00112.57           H  
ATOM   1731  HD2 HIS A 108       7.411   2.211  17.801  1.00112.57           H  
ATOM   1732  HE1 HIS A 108      11.517   2.240  18.945  1.00112.57           H  
ATOM   1733  HE2 HIS A 108       9.232   1.203  19.381  1.00112.57           H  
ATOM   1734  N   ALA A 109      10.756   5.932  16.678  1.00 30.45           N  
ATOM   1735  CA  ALA A 109      11.976   6.621  17.065  1.00 30.68           C  
ATOM   1736  C   ALA A 109      13.138   6.171  16.194  1.00 41.09           C  
ATOM   1737  O   ALA A 109      13.136   5.063  15.653  1.00109.80           O  
ATOM   1738  CB  ALA A 109      12.284   6.364  18.531  1.00 46.02           C  
ATOM   1739  H   ALA A 109      10.826   4.980  16.356  1.00 36.54           H  
ATOM   1740  HA  ALA A 109      11.832   7.690  16.913  1.00 36.82           H  
ATOM   1741 1HB  ALA A 109      13.189   6.901  18.812  1.00 55.22           H  
ATOM   1742 2HB  ALA A 109      11.449   6.711  19.138  1.00 55.22           H  
ATOM   1743 3HB  ALA A 109      12.430   5.296  18.687  1.00 55.22           H  
ATOM   1744  N   ARG A 110      14.132   7.043  16.058  1.00 20.25           N  
ATOM   1745  CA  ARG A 110      15.294   6.765  15.229  1.00 32.51           C  
ATOM   1746  C   ARG A 110      16.136   5.632  15.787  1.00 39.81           C  
ATOM   1747  O   ARG A 110      16.368   5.545  16.996  1.00 61.35           O  
ATOM   1748  CB  ARG A 110      16.166   8.000  15.079  1.00 48.77           C  
ATOM   1749  CG  ARG A 110      17.347   7.819  14.137  1.00 48.77           C  
ATOM   1750  CD  ARG A 110      18.114   9.073  13.952  1.00 48.77           C  
ATOM   1751  NE  ARG A 110      19.242   8.884  13.054  1.00 48.77           N  
ATOM   1752  CZ  ARG A 110      20.097   9.855  12.680  1.00 48.77           C  
ATOM   1753  NH1 ARG A 110      19.941  11.079  13.133  1.00 48.77           N  
ATOM   1754  NH2 ARG A 110      21.093   9.577  11.856  1.00 48.77           N  
ATOM   1755  H   ARG A 110      14.075   7.929  16.538  1.00 24.30           H  
ATOM   1756  HA  ARG A 110      14.941   6.472  14.238  1.00 39.01           H  
ATOM   1757 1HB  ARG A 110      15.565   8.827  14.705  1.00 58.52           H  
ATOM   1758 2HB  ARG A 110      16.558   8.291  16.054  1.00 58.52           H  
ATOM   1759 1HG  ARG A 110      18.025   7.070  14.546  1.00 58.52           H  
ATOM   1760 2HG  ARG A 110      16.988   7.488  13.162  1.00 58.52           H  
ATOM   1761 1HD  ARG A 110      17.465   9.840  13.529  1.00 58.52           H  
ATOM   1762 2HD  ARG A 110      18.496   9.411  14.914  1.00 58.52           H  
ATOM   1763  HE  ARG A 110      19.396   7.955  12.684  1.00 58.52           H  
ATOM   1764 1HH1 ARG A 110      19.179  11.291  13.763  1.00 58.52           H  
ATOM   1765 2HH1 ARG A 110      20.581  11.807  12.852  1.00 58.52           H  
ATOM   1766 1HH2 ARG A 110      21.212   8.636  11.506  1.00 58.52           H  
ATOM   1767 2HH2 ARG A 110      21.733  10.304  11.574  1.00 58.52           H  
ATOM   1768  N   HIS A 111      16.572   4.768  14.888  1.00 41.90           N  
ATOM   1769  CA  HIS A 111      17.413   3.620  15.187  1.00 59.11           C  
ATOM   1770  C   HIS A 111      18.891   4.068  15.118  1.00 35.39           C  
ATOM   1771  O   HIS A 111      19.282   5.036  15.770  1.00 86.61           O  
ATOM   1772  CB  HIS A 111      17.059   2.460  14.217  1.00 88.66           C  
ATOM   1773  CG  HIS A 111      17.718   1.131  14.492  1.00 88.66           C  
ATOM   1774  ND1 HIS A 111      18.947   0.795  13.958  1.00 88.66           N  
ATOM   1775  CD2 HIS A 111      17.331   0.071  15.238  1.00 88.66           C  
ATOM   1776  CE1 HIS A 111      19.285  -0.416  14.364  1.00 88.66           C  
ATOM   1777  NE2 HIS A 111      18.322  -0.877  15.141  1.00 88.66           N  
ATOM   1778  H   HIS A 111      16.311   4.919  13.925  1.00 50.28           H  
ATOM   1779  HA  HIS A 111      17.217   3.270  16.204  1.00 70.93           H  
ATOM   1780 1HB  HIS A 111      15.981   2.300  14.243  1.00106.40           H  
ATOM   1781 2HB  HIS A 111      17.310   2.756  13.199  1.00106.40           H  
ATOM   1782  HD2 HIS A 111      16.407  -0.014  15.810  1.00106.40           H  
ATOM   1783  HE1 HIS A 111      20.202  -0.943  14.104  1.00106.40           H  
ATOM   1784  HE2 HIS A 111      18.312  -1.781  15.593  1.00106.40           H  
ATOM   1785  N   ALA A 112      19.711   3.371  14.334  1.00 35.92           N  
ATOM   1786  CA  ALA A 112      21.119   3.687  14.220  1.00 28.15           C  
ATOM   1787  C   ALA A 112      21.677   2.972  13.001  1.00 17.92           C  
ATOM   1788  O   ALA A 112      22.786   2.460  13.023  1.00 55.68           O  
ATOM   1789  CB  ALA A 112      21.864   3.258  15.472  1.00 42.22           C  
ATOM   1790  H   ALA A 112      19.374   2.583  13.809  1.00 43.10           H  
ATOM   1791  HA  ALA A 112      21.236   4.761  14.074  1.00 33.78           H  
ATOM   1792 1HB  ALA A 112      22.923   3.502  15.367  1.00 50.67           H  
ATOM   1793 2HB  ALA A 112      21.455   3.787  16.336  1.00 50.67           H  
ATOM   1794 3HB  ALA A 112      21.747   2.187  15.611  1.00 50.67           H  
ATOM   1795  N   SER A 113      20.875   2.997  11.928  1.00 18.57           N  
ATOM   1796  CA  SER A 113      21.099   2.309  10.654  1.00 26.89           C  
ATOM   1797  C   SER A 113      21.845   0.987  10.762  1.00 23.63           C  
ATOM   1798  O   SER A 113      23.052   0.919  10.518  1.00 81.50           O  
ATOM   1799  CB  SER A 113      21.863   3.223   9.711  1.00 40.34           C  
ATOM   1800  OG  SER A 113      21.116   4.370   9.405  1.00 40.34           O  
ATOM   1801  H   SER A 113      20.008   3.506  12.015  1.00 22.28           H  
ATOM   1802  HA  SER A 113      20.122   2.101  10.216  1.00 32.27           H  
ATOM   1803 1HB  SER A 113      22.804   3.513  10.174  1.00 48.40           H  
ATOM   1804 2HB  SER A 113      22.101   2.686   8.795  1.00 48.40           H  
ATOM   1805  HG  SER A 113      20.314   4.060   8.980  1.00 48.40           H  
ATOM   1806  N   SER A 114      21.087  -0.076  11.044  1.00 16.50           N  
ATOM   1807  CA  SER A 114      21.626  -1.428  11.162  1.00 22.68           C  
ATOM   1808  C   SER A 114      22.678  -1.549  12.264  1.00 30.09           C  
ATOM   1809  O   SER A 114      22.691  -0.776  13.222  1.00 54.01           O  
ATOM   1810  CB  SER A 114      22.210  -1.874   9.829  1.00 34.02           C  
ATOM   1811  OG  SER A 114      22.524  -3.238   9.854  1.00 34.02           O  
ATOM   1812  H   SER A 114      20.101   0.066  11.206  1.00 19.80           H  
ATOM   1813  HA  SER A 114      20.801  -2.098  11.413  1.00 27.22           H  
ATOM   1814 1HB  SER A 114      21.490  -1.679   9.035  1.00 40.82           H  
ATOM   1815 2HB  SER A 114      23.107  -1.301   9.603  1.00 40.82           H  
ATOM   1816  HG  SER A 114      22.804  -3.460   8.961  1.00 40.82           H  
ATOM   1817  N   VAL A 115      23.532  -2.558  12.140  1.00 27.97           N  
ATOM   1818  CA  VAL A 115      24.588  -2.811  13.111  1.00 42.56           C  
ATOM   1819  C   VAL A 115      25.978  -2.595  12.517  1.00 42.96           C  
ATOM   1820  O   VAL A 115      26.966  -3.125  13.031  1.00 81.88           O  
ATOM   1821  CB  VAL A 115      24.466  -4.245  13.654  1.00 63.84           C  
ATOM   1822  CG1 VAL A 115      23.173  -4.408  14.439  1.00 63.84           C  
ATOM   1823  CG2 VAL A 115      24.486  -5.212  12.484  1.00 63.84           C  
ATOM   1824  H   VAL A 115      23.440  -3.174  11.344  1.00 33.56           H  
ATOM   1825  HA  VAL A 115      24.456  -2.120  13.946  1.00 51.07           H  
ATOM   1826  HB  VAL A 115      25.300  -4.451  14.326  1.00 76.61           H  
ATOM   1827 1HG1 VAL A 115      23.103  -5.428  14.818  1.00 76.61           H  
ATOM   1828 2HG1 VAL A 115      23.165  -3.710  15.277  1.00 76.61           H  
ATOM   1829 3HG1 VAL A 115      22.322  -4.205  13.789  1.00 76.61           H  
ATOM   1830 1HG2 VAL A 115      24.409  -6.234  12.853  1.00 76.61           H  
ATOM   1831 2HG2 VAL A 115      23.644  -4.999  11.824  1.00 76.61           H  
ATOM   1832 3HG2 VAL A 115      25.414  -5.094  11.931  1.00 76.61           H  
ATOM   1833  N   LYS A 116      26.047  -1.800  11.448  1.00 42.58           N  
ATOM   1834  CA  LYS A 116      27.289  -1.474  10.741  1.00 44.69           C  
ATOM   1835  C   LYS A 116      28.061  -2.692  10.227  1.00 43.43           C  
ATOM   1836  O   LYS A 116      29.290  -2.738  10.328  1.00 81.09           O  
ATOM   1837  CB  LYS A 116      28.205  -0.646  11.648  1.00 67.03           C  
ATOM   1838  CG  LYS A 116      27.612   0.681  12.102  1.00 67.03           C  
ATOM   1839  CD  LYS A 116      28.607   1.472  12.938  1.00 67.03           C  
ATOM   1840  CE  LYS A 116      28.011   2.786  13.417  1.00 67.03           C  
ATOM   1841  NZ  LYS A 116      28.969   3.555  14.257  1.00 67.03           N  
ATOM   1842  H   LYS A 116      25.191  -1.394  11.096  1.00 51.10           H  
ATOM   1843  HA  LYS A 116      27.030  -0.865   9.875  1.00 53.63           H  
ATOM   1844 1HB  LYS A 116      28.469  -1.220  12.536  1.00 80.44           H  
ATOM   1845 2HB  LYS A 116      29.131  -0.426  11.117  1.00 80.44           H  
ATOM   1846 1HG  LYS A 116      27.332   1.272  11.230  1.00 80.44           H  
ATOM   1847 2HG  LYS A 116      26.717   0.497  12.696  1.00 80.44           H  
ATOM   1848 1HD  LYS A 116      28.904   0.881  13.806  1.00 80.44           H  
ATOM   1849 2HD  LYS A 116      29.497   1.683  12.344  1.00 80.44           H  
ATOM   1850 1HE  LYS A 116      27.734   3.390  12.553  1.00 80.44           H  
ATOM   1851 2HE  LYS A 116      27.115   2.581  14.003  1.00 80.44           H  
ATOM   1852 1HZ  LYS A 116      28.539   4.419  14.555  1.00 80.44           H  
ATOM   1853 2HZ  LYS A 116      29.222   3.007  15.067  1.00 80.44           H  
ATOM   1854 3HZ  LYS A 116      29.798   3.761  13.718  1.00 80.44           H  
ATOM   1855  N   THR A 117      27.347  -3.660   9.652  1.00 33.72           N  
ATOM   1856  CA  THR A 117      27.971  -4.849   9.069  1.00 32.96           C  
ATOM   1857  C   THR A 117      27.513  -5.034   7.626  1.00 15.00           C  
ATOM   1858  O   THR A 117      26.741  -4.231   7.101  1.00 69.38           O  
ATOM   1859  CB  THR A 117      27.661  -6.132   9.872  1.00 49.44           C  
ATOM   1860  OG1 THR A 117      26.261  -6.430   9.783  1.00 49.44           O  
ATOM   1861  CG2 THR A 117      28.072  -5.984  11.329  1.00 49.44           C  
ATOM   1862  H   THR A 117      26.343  -3.568   9.608  1.00 40.46           H  
ATOM   1863  HA  THR A 117      29.052  -4.705   9.062  1.00 39.55           H  
ATOM   1864  HB  THR A 117      28.218  -6.966   9.444  1.00 59.33           H  
ATOM   1865  HG1 THR A 117      26.027  -6.599   8.867  1.00 59.33           H  
ATOM   1866 1HG2 THR A 117      27.851  -6.906  11.866  1.00 59.33           H  
ATOM   1867 2HG2 THR A 117      29.140  -5.777  11.386  1.00 59.33           H  
ATOM   1868 3HG2 THR A 117      27.524  -5.163  11.783  1.00 59.33           H  
ATOM   1869  N   THR A 118      28.014  -6.090   6.992  1.00 17.82           N  
ATOM   1870  CA  THR A 118      27.695  -6.417   5.606  1.00 32.51           C  
ATOM   1871  C   THR A 118      26.209  -6.667   5.384  1.00 21.86           C  
ATOM   1872  O   THR A 118      25.568  -7.398   6.144  1.00 68.63           O  
ATOM   1873  CB  THR A 118      28.488  -7.664   5.148  1.00 48.77           C  
ATOM   1874  OG1 THR A 118      29.895  -7.402   5.264  1.00 48.77           O  
ATOM   1875  CG2 THR A 118      28.153  -8.026   3.707  1.00 48.77           C  
ATOM   1876  H   THR A 118      28.647  -6.696   7.489  1.00 21.38           H  
ATOM   1877  HA  THR A 118      27.988  -5.575   4.981  1.00 39.01           H  
ATOM   1878  HB  THR A 118      28.235  -8.507   5.793  1.00 58.52           H  
ATOM   1879  HG1 THR A 118      30.387  -8.182   4.996  1.00 58.52           H  
ATOM   1880 1HG2 THR A 118      28.726  -8.906   3.410  1.00 58.52           H  
ATOM   1881 2HG2 THR A 118      27.089  -8.244   3.620  1.00 58.52           H  
ATOM   1882 3HG2 THR A 118      28.408  -7.192   3.054  1.00 58.52           H  
ATOM   1883  N   SER A 119      25.674  -6.063   4.327  1.00 27.92           N  
ATOM   1884  CA  SER A 119      24.273  -6.231   3.968  1.00 43.74           C  
ATOM   1885  C   SER A 119      24.086  -5.978   2.467  1.00 31.18           C  
ATOM   1886  O   SER A 119      24.278  -6.896   1.668  1.00 71.26           O  
ATOM   1887  CB  SER A 119      23.381  -5.310   4.799  1.00 65.61           C  
ATOM   1888  OG  SER A 119      23.640  -3.955   4.545  1.00 65.61           O  
ATOM   1889  H   SER A 119      26.260  -5.474   3.753  1.00 33.50           H  
ATOM   1890  HA  SER A 119      23.980  -7.260   4.177  1.00 52.49           H  
ATOM   1891 1HB  SER A 119      22.335  -5.527   4.581  1.00 78.73           H  
ATOM   1892 2HB  SER A 119      23.538  -5.517   5.859  1.00 78.73           H  
ATOM   1893  HG  SER A 119      22.905  -3.466   4.940  1.00 78.73           H  
ATOM   1894  N   PHE A 120      23.714  -4.761   2.077  1.00 37.78           N  
ATOM   1895  CA  PHE A 120      23.528  -4.462   0.658  1.00 36.55           C  
ATOM   1896  C   PHE A 120      24.835  -4.252  -0.067  1.00 20.15           C  
ATOM   1897  O   PHE A 120      25.651  -3.419   0.332  1.00 39.94           O  
ATOM   1898  CB  PHE A 120      22.690  -3.218   0.447  1.00 54.82           C  
ATOM   1899  CG  PHE A 120      22.360  -2.929  -0.998  1.00 54.82           C  
ATOM   1900  CD1 PHE A 120      21.401  -3.674  -1.675  1.00 54.82           C  
ATOM   1901  CD2 PHE A 120      23.000  -1.912  -1.681  1.00 54.82           C  
ATOM   1902  CE1 PHE A 120      21.088  -3.401  -2.994  1.00 54.82           C  
ATOM   1903  CE2 PHE A 120      22.693  -1.640  -2.997  1.00 54.82           C  
ATOM   1904  CZ  PHE A 120      21.736  -2.382  -3.657  1.00 54.82           C  
ATOM   1905  H   PHE A 120      23.570  -4.041   2.768  1.00 45.34           H  
ATOM   1906  HA  PHE A 120      23.017  -5.301   0.196  1.00 43.86           H  
ATOM   1907 1HB  PHE A 120      21.773  -3.327   0.992  1.00 65.79           H  
ATOM   1908 2HB  PHE A 120      23.212  -2.355   0.856  1.00 65.79           H  
ATOM   1909  HD1 PHE A 120      20.887  -4.481  -1.153  1.00 65.79           H  
ATOM   1910  HD2 PHE A 120      23.756  -1.324  -1.165  1.00 65.79           H  
ATOM   1911  HE1 PHE A 120      20.332  -3.994  -3.508  1.00 65.79           H  
ATOM   1912  HE2 PHE A 120      23.207  -0.835  -3.516  1.00 65.79           H  
ATOM   1913  HZ  PHE A 120      21.494  -2.164  -4.697  1.00 65.79           H  
ATOM   1914  N   LYS A 121      25.027  -4.981  -1.155  1.00 29.11           N  
ATOM   1915  CA  LYS A 121      26.200  -4.756  -1.973  1.00 47.61           C  
ATOM   1916  C   LYS A 121      25.792  -4.000  -3.221  1.00 46.87           C  
ATOM   1917  O   LYS A 121      25.092  -4.535  -4.079  1.00102.24           O  
ATOM   1918  CB  LYS A 121      26.880  -6.068  -2.350  1.00 71.41           C  
ATOM   1919  CG  LYS A 121      28.156  -5.879  -3.161  1.00 71.41           C  
ATOM   1920  CD  LYS A 121      28.822  -7.208  -3.479  1.00 71.41           C  
ATOM   1921  CE  LYS A 121      30.091  -7.003  -4.292  1.00 71.41           C  
ATOM   1922  NZ  LYS A 121      30.763  -8.293  -4.607  1.00 71.41           N  
ATOM   1923  H   LYS A 121      24.343  -5.672  -1.431  1.00 34.93           H  
ATOM   1924  HA  LYS A 121      26.907  -4.141  -1.418  1.00 57.13           H  
ATOM   1925 1HB  LYS A 121      27.132  -6.623  -1.446  1.00 85.70           H  
ATOM   1926 2HB  LYS A 121      26.195  -6.682  -2.935  1.00 85.70           H  
ATOM   1927 1HG  LYS A 121      27.920  -5.368  -4.096  1.00 85.70           H  
ATOM   1928 2HG  LYS A 121      28.854  -5.261  -2.598  1.00 85.70           H  
ATOM   1929 1HD  LYS A 121      29.073  -7.721  -2.550  1.00 85.70           H  
ATOM   1930 2HD  LYS A 121      28.134  -7.835  -4.047  1.00 85.70           H  
ATOM   1931 1HE  LYS A 121      29.841  -6.498  -5.224  1.00 85.70           H  
ATOM   1932 2HE  LYS A 121      30.780  -6.375  -3.727  1.00 85.70           H  
ATOM   1933 1HZ  LYS A 121      31.599  -8.114  -5.146  1.00 85.70           H  
ATOM   1934 2HZ  LYS A 121      31.010  -8.763  -3.748  1.00 85.70           H  
ATOM   1935 3HZ  LYS A 121      30.137  -8.877  -5.142  1.00 85.70           H  
ATOM   1936  N   TYR A 122      26.235  -2.754  -3.321  1.00 42.12           N  
ATOM   1937  CA  TYR A 122      25.940  -1.950  -4.495  1.00 58.49           C  
ATOM   1938  C   TYR A 122      26.677  -2.524  -5.684  1.00 29.23           C  
ATOM   1939  O   TYR A 122      27.876  -2.801  -5.600  1.00 63.99           O  
ATOM   1940  CB  TYR A 122      26.324  -0.492  -4.273  1.00 87.73           C  
ATOM   1941  CG  TYR A 122      26.024   0.391  -5.460  1.00 87.73           C  
ATOM   1942  CD1 TYR A 122      24.719   0.781  -5.727  1.00 87.73           C  
ATOM   1943  CD2 TYR A 122      27.057   0.809  -6.286  1.00 87.73           C  
ATOM   1944  CE1 TYR A 122      24.452   1.587  -6.813  1.00 87.73           C  
ATOM   1945  CE2 TYR A 122      26.788   1.615  -7.373  1.00 87.73           C  
ATOM   1946  CZ  TYR A 122      25.491   2.005  -7.638  1.00 87.73           C  
ATOM   1947  OH  TYR A 122      25.228   2.810  -8.721  1.00 87.73           O  
ATOM   1948  H   TYR A 122      26.795  -2.361  -2.577  1.00 50.54           H  
ATOM   1949  HA  TYR A 122      24.873  -2.010  -4.708  1.00 70.19           H  
ATOM   1950 1HB  TYR A 122      25.788  -0.098  -3.409  1.00105.28           H  
ATOM   1951 2HB  TYR A 122      27.390  -0.423  -4.058  1.00105.28           H  
ATOM   1952  HD1 TYR A 122      23.907   0.452  -5.081  1.00105.28           H  
ATOM   1953  HD2 TYR A 122      28.082   0.501  -6.077  1.00105.28           H  
ATOM   1954  HE1 TYR A 122      23.430   1.893  -7.023  1.00105.28           H  
ATOM   1955  HE2 TYR A 122      27.600   1.943  -8.022  1.00105.28           H  
ATOM   1956  HH  TYR A 122      26.046   2.989  -9.191  1.00105.28           H  
ATOM   1957  N   GLU A 123      25.969  -2.724  -6.787  1.00 40.23           N  
ATOM   1958  CA  GLU A 123      26.599  -3.322  -7.948  1.00 33.56           C  
ATOM   1959  C   GLU A 123      27.103  -2.266  -8.919  1.00 25.80           C  
ATOM   1960  O   GLU A 123      26.477  -1.223  -9.110  1.00 79.58           O  
ATOM   1961  CB  GLU A 123      25.620  -4.242  -8.662  1.00 50.34           C  
ATOM   1962  CG  GLU A 123      25.151  -5.433  -7.843  1.00 50.34           C  
ATOM   1963  CD  GLU A 123      24.173  -6.305  -8.586  1.00 50.34           C  
ATOM   1964  OE1 GLU A 123      23.808  -5.960  -9.688  1.00 50.34           O  
ATOM   1965  OE2 GLU A 123      23.790  -7.321  -8.053  1.00 50.34           O  
ATOM   1966  H   GLU A 123      24.986  -2.474  -6.825  1.00 48.28           H  
ATOM   1967  HA  GLU A 123      27.453  -3.910  -7.615  1.00 40.27           H  
ATOM   1968 1HB  GLU A 123      24.741  -3.677  -8.969  1.00 60.41           H  
ATOM   1969 2HB  GLU A 123      26.094  -4.630  -9.563  1.00 60.41           H  
ATOM   1970 1HG  GLU A 123      26.016  -6.034  -7.563  1.00 60.41           H  
ATOM   1971 2HG  GLU A 123      24.684  -5.070  -6.927  1.00 60.41           H  
ATOM   1972  N   ASN A 124      28.227  -2.550  -9.556  1.00 37.13           N  
ATOM   1973  CA  ASN A 124      28.772  -1.642 -10.548  1.00 72.21           C  
ATOM   1974  C   ASN A 124      28.545  -2.195 -11.947  1.00 50.49           C  
ATOM   1975  O   ASN A 124      28.669  -3.399 -12.169  1.00 97.40           O  
ATOM   1976  CB  ASN A 124      30.245  -1.390 -10.290  1.00108.31           C  
ATOM   1977  CG  ASN A 124      30.481  -0.638  -9.006  1.00108.31           C  
ATOM   1978  OD1 ASN A 124      29.778   0.331  -8.702  1.00108.31           O  
ATOM   1979  ND2 ASN A 124      31.460  -1.067  -8.251  1.00108.31           N  
ATOM   1980  H   ASN A 124      28.709  -3.416  -9.355  1.00 44.56           H  
ATOM   1981  HA  ASN A 124      28.240  -0.691 -10.483  1.00 86.65           H  
ATOM   1982 1HB  ASN A 124      30.773  -2.342 -10.241  1.00129.98           H  
ATOM   1983 2HB  ASN A 124      30.672  -0.819 -11.115  1.00129.98           H  
ATOM   1984 1HD2 ASN A 124      31.664  -0.606  -7.387  1.00129.98           H  
ATOM   1985 2HD2 ASN A 124      32.004  -1.855  -8.537  1.00129.98           H  
ATOM   1986  N   LEU A 125      28.223  -1.305 -12.882  1.00 52.86           N  
ATOM   1987  CA  LEU A 125      28.004  -1.661 -14.284  1.00 41.61           C  
ATOM   1988  C   LEU A 125      26.885  -2.692 -14.501  1.00 21.61           C  
ATOM   1989  O   LEU A 125      27.016  -3.578 -15.348  1.00 45.77           O  
ATOM   1990  CB  LEU A 125      29.308  -2.201 -14.889  1.00 62.41           C  
ATOM   1991  CG  LEU A 125      30.516  -1.260 -14.804  1.00 62.41           C  
ATOM   1992  CD1 LEU A 125      31.736  -1.952 -15.392  1.00 62.41           C  
ATOM   1993  CD2 LEU A 125      30.203   0.026 -15.550  1.00 62.41           C  
ATOM   1994  H   LEU A 125      28.136  -0.335 -12.614  1.00 63.43           H  
ATOM   1995  HA  LEU A 125      27.729  -0.752 -14.820  1.00 49.93           H  
ATOM   1996 1HB  LEU A 125      29.575  -3.132 -14.393  1.00 74.90           H  
ATOM   1997 2HB  LEU A 125      29.135  -2.415 -15.943  1.00 74.90           H  
ATOM   1998  HG  LEU A 125      30.730  -1.031 -13.760  1.00 74.90           H  
ATOM   1999 1HD1 LEU A 125      32.598  -1.288 -15.324  1.00 74.90           H  
ATOM   2000 2HD1 LEU A 125      31.939  -2.867 -14.836  1.00 74.90           H  
ATOM   2001 3HD1 LEU A 125      31.547  -2.196 -16.436  1.00 74.90           H  
ATOM   2002 1HD2 LEU A 125      31.059   0.699 -15.489  1.00 74.90           H  
ATOM   2003 2HD2 LEU A 125      29.994  -0.201 -16.596  1.00 74.90           H  
ATOM   2004 3HD2 LEU A 125      29.332   0.504 -15.101  1.00 74.90           H  
ATOM   2005  N   THR A 126      25.787  -2.574 -13.752  1.00 11.87           N  
ATOM   2006  CA  THR A 126      24.661  -3.495 -13.916  1.00 18.38           C  
ATOM   2007  C   THR A 126      23.672  -2.985 -14.947  1.00 12.16           C  
ATOM   2008  O   THR A 126      23.184  -1.857 -14.858  1.00 42.71           O  
ATOM   2009  CB  THR A 126      23.923  -3.740 -12.583  1.00 27.57           C  
ATOM   2010  OG1 THR A 126      24.821  -4.359 -11.656  1.00 27.57           O  
ATOM   2011  CG2 THR A 126      22.711  -4.639 -12.790  1.00 27.57           C  
ATOM   2012  H   THR A 126      25.727  -1.835 -13.067  1.00 14.24           H  
ATOM   2013  HA  THR A 126      25.046  -4.451 -14.267  1.00 22.06           H  
ATOM   2014  HB  THR A 126      23.592  -2.787 -12.172  1.00 33.08           H  
ATOM   2015  HG1 THR A 126      24.322  -4.786 -10.947  1.00 33.08           H  
ATOM   2016 1HG2 THR A 126      22.210  -4.795 -11.834  1.00 33.08           H  
ATOM   2017 2HG2 THR A 126      22.021  -4.168 -13.489  1.00 33.08           H  
ATOM   2018 3HG2 THR A 126      23.031  -5.600 -13.190  1.00 33.08           H  
ATOM   2019  N   ASP A 127      23.364  -3.832 -15.926  1.00 11.86           N  
ATOM   2020  CA  ASP A 127      22.447  -3.456 -16.993  1.00  9.66           C  
ATOM   2021  C   ASP A 127      21.001  -3.533 -16.532  1.00  6.76           C  
ATOM   2022  O   ASP A 127      20.288  -4.498 -16.818  1.00 16.95           O  
ATOM   2023  CB  ASP A 127      22.652  -4.352 -18.215  1.00 14.49           C  
ATOM   2024  CG  ASP A 127      21.842  -3.908 -19.426  1.00 14.49           C  
ATOM   2025  OD1 ASP A 127      21.176  -2.904 -19.338  1.00 14.49           O  
ATOM   2026  OD2 ASP A 127      21.900  -4.577 -20.431  1.00 14.49           O  
ATOM   2027  H   ASP A 127      23.786  -4.750 -15.937  1.00 14.23           H  
ATOM   2028  HA  ASP A 127      22.657  -2.425 -17.281  1.00 11.59           H  
ATOM   2029 1HB  ASP A 127      23.708  -4.362 -18.485  1.00 17.39           H  
ATOM   2030 2HB  ASP A 127      22.369  -5.375 -17.965  1.00 17.39           H  
ATOM   2031  N   VAL A 128      20.578  -2.492 -15.831  1.00  4.36           N  
ATOM   2032  CA  VAL A 128      19.228  -2.378 -15.320  1.00  5.01           C  
ATOM   2033  C   VAL A 128      18.246  -1.931 -16.418  1.00  3.86           C  
ATOM   2034  O   VAL A 128      18.531  -0.971 -17.134  1.00  4.96           O  
ATOM   2035  CB  VAL A 128      19.185  -1.380 -14.154  1.00  7.51           C  
ATOM   2036  CG1 VAL A 128      17.759  -1.193 -13.719  1.00  7.51           C  
ATOM   2037  CG2 VAL A 128      20.024  -1.896 -12.993  1.00  7.51           C  
ATOM   2038  H   VAL A 128      21.249  -1.758 -15.634  1.00  5.23           H  
ATOM   2039  HA  VAL A 128      18.942  -3.347 -14.926  1.00  6.01           H  
ATOM   2040  HB  VAL A 128      19.567  -0.414 -14.486  1.00  9.02           H  
ATOM   2041 1HG1 VAL A 128      17.722  -0.488 -12.905  1.00  9.02           H  
ATOM   2042 2HG1 VAL A 128      17.172  -0.813 -14.553  1.00  9.02           H  
ATOM   2043 3HG1 VAL A 128      17.353  -2.146 -13.392  1.00  9.02           H  
ATOM   2044 1HG2 VAL A 128      19.985  -1.182 -12.171  1.00  9.02           H  
ATOM   2045 2HG2 VAL A 128      19.631  -2.857 -12.659  1.00  9.02           H  
ATOM   2046 3HG2 VAL A 128      21.057  -2.020 -13.318  1.00  9.02           H  
ATOM   2047  N   PRO A 129      17.097  -2.616 -16.565  1.00  3.19           N  
ATOM   2048  CA  PRO A 129      16.007  -2.350 -17.506  1.00  3.25           C  
ATOM   2049  C   PRO A 129      15.439  -0.938 -17.371  1.00  2.82           C  
ATOM   2050  O   PRO A 129      15.328  -0.389 -16.274  1.00  3.09           O  
ATOM   2051  CB  PRO A 129      14.962  -3.406 -17.137  1.00  4.88           C  
ATOM   2052  CG  PRO A 129      15.759  -4.544 -16.599  1.00  4.88           C  
ATOM   2053  CD  PRO A 129      16.908  -3.911 -15.876  1.00  4.88           C  
ATOM   2054  HA  PRO A 129      16.375  -2.515 -18.527  1.00  3.90           H  
ATOM   2055 1HB  PRO A 129      14.254  -2.996 -16.403  1.00  5.85           H  
ATOM   2056 2HB  PRO A 129      14.377  -3.682 -18.028  1.00  5.85           H  
ATOM   2057 1HG  PRO A 129      15.137  -5.166 -15.939  1.00  5.85           H  
ATOM   2058 2HG  PRO A 129      16.088  -5.194 -17.423  1.00  5.85           H  
ATOM   2059 1HD  PRO A 129      16.663  -3.752 -14.816  1.00  5.85           H  
ATOM   2060 2HD  PRO A 129      17.797  -4.547 -16.004  1.00  5.85           H  
ATOM   2061  N   ALA A 130      15.042  -0.371 -18.512  1.00  3.11           N  
ATOM   2062  CA  ALA A 130      14.477   0.978 -18.584  1.00  3.45           C  
ATOM   2063  C   ALA A 130      13.189   1.111 -17.773  1.00  3.83           C  
ATOM   2064  O   ALA A 130      12.901   2.182 -17.237  1.00  7.55           O  
ATOM   2065  CB  ALA A 130      14.206   1.353 -20.033  1.00  5.18           C  
ATOM   2066  H   ALA A 130      15.154  -0.891 -19.371  1.00  3.73           H  
ATOM   2067  HA  ALA A 130      15.208   1.671 -18.168  1.00  4.14           H  
ATOM   2068 1HB  ALA A 130      13.818   2.370 -20.079  1.00  6.21           H  
ATOM   2069 2HB  ALA A 130      15.133   1.292 -20.603  1.00  6.21           H  
ATOM   2070 3HB  ALA A 130      13.475   0.667 -20.457  1.00  6.21           H  
ATOM   2071  N   SER A 131      12.416   0.034 -17.685  1.00  2.79           N  
ATOM   2072  CA  SER A 131      11.182   0.067 -16.919  1.00  3.93           C  
ATOM   2073  C   SER A 131      10.832  -1.294 -16.344  1.00  1.96           C  
ATOM   2074  O   SER A 131      11.012  -2.328 -16.991  1.00  1.73           O  
ATOM   2075  CB  SER A 131      10.043   0.567 -17.777  1.00  5.90           C  
ATOM   2076  OG  SER A 131       8.841   0.561 -17.056  1.00  5.90           O  
ATOM   2077  H   SER A 131      12.687  -0.821 -18.148  1.00  3.35           H  
ATOM   2078  HA  SER A 131      11.315   0.760 -16.089  1.00  4.72           H  
ATOM   2079 1HB  SER A 131      10.264   1.580 -18.113  1.00  7.07           H  
ATOM   2080 2HB  SER A 131       9.946  -0.058 -18.663  1.00  7.07           H  
ATOM   2081  HG  SER A 131       9.038   0.970 -16.206  1.00  7.07           H  
ATOM   2082  N   ILE A 132      10.343  -1.272 -15.111  1.00  1.89           N  
ATOM   2083  CA  ILE A 132       9.941  -2.463 -14.369  1.00  1.21           C  
ATOM   2084  C   ILE A 132       8.523  -2.351 -13.868  1.00  1.20           C  
ATOM   2085  O   ILE A 132       8.089  -1.299 -13.412  1.00  1.86           O  
ATOM   2086  CB  ILE A 132      10.894  -2.750 -13.186  1.00  1.81           C  
ATOM   2087  CG1 ILE A 132      12.294  -3.077 -13.707  1.00  1.81           C  
ATOM   2088  CG2 ILE A 132      10.373  -3.881 -12.307  1.00  1.81           C  
ATOM   2089  CD1 ILE A 132      12.365  -4.375 -14.473  1.00  1.81           C  
ATOM   2090  H   ILE A 132      10.215  -0.367 -14.675  1.00  2.27           H  
ATOM   2091  HA  ILE A 132       9.988  -3.316 -15.044  1.00  1.45           H  
ATOM   2092  HB  ILE A 132      10.978  -1.853 -12.579  1.00  2.18           H  
ATOM   2093 1HG1 ILE A 132      12.623  -2.283 -14.372  1.00  2.18           H  
ATOM   2094 2HG1 ILE A 132      12.984  -3.129 -12.868  1.00  2.18           H  
ATOM   2095 1HG2 ILE A 132      11.063  -4.042 -11.479  1.00  2.18           H  
ATOM   2096 2HG2 ILE A 132       9.394  -3.619 -11.911  1.00  2.18           H  
ATOM   2097 3HG2 ILE A 132      10.294  -4.795 -12.896  1.00  2.18           H  
ATOM   2098 1HD1 ILE A 132      13.385  -4.541 -14.812  1.00  2.18           H  
ATOM   2099 2HD1 ILE A 132      12.061  -5.197 -13.823  1.00  2.18           H  
ATOM   2100 3HD1 ILE A 132      11.699  -4.328 -15.334  1.00  2.18           H  
ATOM   2101  N   ASP A 133       7.784  -3.435 -13.972  1.00  1.03           N  
ATOM   2102  CA  ASP A 133       6.443  -3.460 -13.433  1.00  1.03           C  
ATOM   2103  C   ASP A 133       6.108  -4.881 -13.064  1.00  0.75           C  
ATOM   2104  O   ASP A 133       5.666  -5.663 -13.907  1.00  0.77           O  
ATOM   2105  CB  ASP A 133       5.437  -2.887 -14.425  1.00  1.54           C  
ATOM   2106  CG  ASP A 133       4.035  -2.752 -13.845  1.00  1.54           C  
ATOM   2107  OD1 ASP A 133       3.739  -3.356 -12.836  1.00  1.54           O  
ATOM   2108  OD2 ASP A 133       3.267  -2.008 -14.410  1.00  1.54           O  
ATOM   2109  H   ASP A 133       8.172  -4.268 -14.393  1.00  1.24           H  
ATOM   2110  HA  ASP A 133       6.415  -2.855 -12.527  1.00  1.24           H  
ATOM   2111 1HB  ASP A 133       5.773  -1.902 -14.752  1.00  1.85           H  
ATOM   2112 2HB  ASP A 133       5.390  -3.525 -15.308  1.00  1.85           H  
ATOM   2113  N   TRP A 134       6.321  -5.209 -11.790  1.00  0.67           N  
ATOM   2114  CA  TRP A 134       6.114  -6.553 -11.268  1.00  0.63           C  
ATOM   2115  C   TRP A 134       4.679  -7.058 -11.393  1.00  0.73           C  
ATOM   2116  O   TRP A 134       4.447  -8.267 -11.332  1.00  0.81           O  
ATOM   2117  CB  TRP A 134       6.602  -6.624  -9.813  1.00  0.95           C  
ATOM   2118  CG  TRP A 134       8.098  -6.625  -9.751  1.00  0.95           C  
ATOM   2119  CD1 TRP A 134       8.927  -5.662  -9.255  1.00  0.95           C  
ATOM   2120  CD2 TRP A 134       8.963  -7.663 -10.266  1.00  0.95           C  
ATOM   2121  NE1 TRP A 134      10.236  -6.023  -9.440  1.00  0.95           N  
ATOM   2122  CE2 TRP A 134      10.272  -7.241 -10.063  1.00  0.95           C  
ATOM   2123  CE3 TRP A 134       8.725  -8.893 -10.887  1.00  0.95           C  
ATOM   2124  CZ2 TRP A 134      11.355  -7.998 -10.467  1.00  0.95           C  
ATOM   2125  CZ3 TRP A 134       9.813  -9.662 -11.283  1.00  0.95           C  
ATOM   2126  CH2 TRP A 134      11.095  -9.223 -11.079  1.00  0.95           C  
ATOM   2127  H   TRP A 134       6.657  -4.497 -11.152  1.00  0.80           H  
ATOM   2128  HA  TRP A 134       6.745  -7.227 -11.846  1.00  0.76           H  
ATOM   2129 1HB  TRP A 134       6.233  -5.760  -9.259  1.00  1.13           H  
ATOM   2130 2HB  TRP A 134       6.224  -7.519  -9.327  1.00  1.13           H  
ATOM   2131  HD1 TRP A 134       8.606  -4.735  -8.792  1.00  1.13           H  
ATOM   2132  HE1 TRP A 134      11.047  -5.481  -9.174  1.00  1.13           H  
ATOM   2133  HE3 TRP A 134       7.708  -9.239 -11.056  1.00  1.13           H  
ATOM   2134  HZ2 TRP A 134      12.378  -7.664 -10.320  1.00  1.13           H  
ATOM   2135  HZ3 TRP A 134       9.621 -10.621 -11.764  1.00  1.13           H  
ATOM   2136  HH2 TRP A 134      11.928  -9.845 -11.406  1.00  1.13           H  
ATOM   2137  N   ARG A 135       3.715  -6.162 -11.627  1.00  0.83           N  
ATOM   2138  CA  ARG A 135       2.338  -6.598 -11.770  1.00  0.99           C  
ATOM   2139  C   ARG A 135       2.174  -7.379 -13.068  1.00  1.02           C  
ATOM   2140  O   ARG A 135       1.341  -8.280 -13.157  1.00  1.10           O  
ATOM   2141  CB  ARG A 135       1.403  -5.407 -11.812  1.00  1.48           C  
ATOM   2142  CG  ARG A 135       1.336  -4.583 -10.545  1.00  1.48           C  
ATOM   2143  CD  ARG A 135       0.502  -3.385 -10.741  1.00  1.48           C  
ATOM   2144  NE  ARG A 135       1.064  -2.520 -11.755  1.00  1.48           N  
ATOM   2145  CZ  ARG A 135       0.526  -1.355 -12.158  1.00  1.48           C  
ATOM   2146  NH1 ARG A 135      -0.580  -0.904 -11.603  1.00  1.48           N  
ATOM   2147  NH2 ARG A 135       1.117  -0.671 -13.121  1.00  1.48           N  
ATOM   2148  H   ARG A 135       3.922  -5.170 -11.712  1.00  1.00           H  
ATOM   2149  HA  ARG A 135       2.078  -7.240 -10.929  1.00  1.19           H  
ATOM   2150 1HB  ARG A 135       1.696  -4.742 -12.622  1.00  1.78           H  
ATOM   2151 2HB  ARG A 135       0.392  -5.752 -12.027  1.00  1.78           H  
ATOM   2152 1HG  ARG A 135       0.878  -5.169  -9.753  1.00  1.78           H  
ATOM   2153 2HG  ARG A 135       2.338  -4.271 -10.249  1.00  1.78           H  
ATOM   2154 1HD  ARG A 135      -0.502  -3.672 -11.049  1.00  1.78           H  
ATOM   2155 2HD  ARG A 135       0.457  -2.828  -9.813  1.00  1.78           H  
ATOM   2156  HE  ARG A 135       1.921  -2.828 -12.209  1.00  1.78           H  
ATOM   2157 1HH1 ARG A 135      -1.027  -1.432 -10.867  1.00  1.78           H  
ATOM   2158 2HH1 ARG A 135      -0.979  -0.029 -11.910  1.00  1.78           H  
ATOM   2159 1HH2 ARG A 135       1.960  -1.043 -13.551  1.00  1.78           H  
ATOM   2160 2HH2 ARG A 135       0.728   0.202 -13.438  1.00  1.78           H  
ATOM   2161  N   SER A 136       3.028  -7.084 -14.058  1.00  0.98           N  
ATOM   2162  CA  SER A 136       2.987  -7.759 -15.349  1.00  1.05           C  
ATOM   2163  C   SER A 136       3.581  -9.153 -15.274  1.00  1.06           C  
ATOM   2164  O   SER A 136       3.446  -9.942 -16.209  1.00  1.15           O  
ATOM   2165  CB  SER A 136       3.750  -6.961 -16.390  1.00  1.58           C  
ATOM   2166  OG  SER A 136       5.128  -6.968 -16.123  1.00  1.58           O  
ATOM   2167  H   SER A 136       3.730  -6.368 -13.925  1.00  1.18           H  
ATOM   2168  HA  SER A 136       1.945  -7.845 -15.662  1.00  1.26           H  
ATOM   2169 1HB  SER A 136       3.565  -7.385 -17.377  1.00  1.89           H  
ATOM   2170 2HB  SER A 136       3.383  -5.935 -16.402  1.00  1.89           H  
ATOM   2171  HG  SER A 136       5.239  -6.481 -15.299  1.00  1.89           H  
ATOM   2172  N   GLN A 137       4.262  -9.449 -14.170  1.00  1.02           N  
ATOM   2173  CA  GLN A 137       4.886 -10.731 -13.980  1.00  1.08           C  
ATOM   2174  C   GLN A 137       4.034 -11.591 -13.062  1.00  1.06           C  
ATOM   2175  O   GLN A 137       4.375 -12.743 -12.792  1.00  1.08           O  
ATOM   2176  CB  GLN A 137       6.277 -10.532 -13.388  1.00  1.62           C  
ATOM   2177  CG  GLN A 137       7.163  -9.648 -14.249  1.00  1.62           C  
ATOM   2178  CD  GLN A 137       7.393 -10.220 -15.633  1.00  1.62           C  
ATOM   2179  OE1 GLN A 137       7.960 -11.306 -15.783  1.00  1.62           O  
ATOM   2180  NE2 GLN A 137       6.941  -9.497 -16.653  1.00  1.62           N  
ATOM   2181  H   GLN A 137       4.348  -8.787 -13.414  1.00  1.22           H  
ATOM   2182  HA  GLN A 137       4.969 -11.232 -14.943  1.00  1.30           H  
ATOM   2183 1HB  GLN A 137       6.195 -10.081 -12.400  1.00  1.94           H  
ATOM   2184 2HB  GLN A 137       6.770 -11.498 -13.274  1.00  1.94           H  
ATOM   2185 1HG  GLN A 137       6.689  -8.672 -14.360  1.00  1.94           H  
ATOM   2186 2HG  GLN A 137       8.131  -9.538 -13.763  1.00  1.94           H  
ATOM   2187 1HE2 GLN A 137       7.059  -9.826 -17.591  1.00  1.94           H  
ATOM   2188 2HE2 GLN A 137       6.467  -8.628 -16.486  1.00  1.94           H  
ATOM   2189  N   GLY A 138       2.937 -11.017 -12.550  1.00  1.05           N  
ATOM   2190  CA  GLY A 138       2.081 -11.725 -11.621  1.00  1.05           C  
ATOM   2191  C   GLY A 138       2.724 -11.791 -10.242  1.00  0.93           C  
ATOM   2192  O   GLY A 138       2.441 -12.710  -9.480  1.00  0.97           O  
ATOM   2193  H   GLY A 138       2.660 -10.079 -12.809  1.00  1.26           H  
ATOM   2194 1HA  GLY A 138       1.117 -11.220 -11.557  1.00  1.26           H  
ATOM   2195 2HA  GLY A 138       1.895 -12.733 -11.990  1.00  1.26           H  
ATOM   2196  N   ALA A 139       3.621 -10.845  -9.936  1.00  0.83           N  
ATOM   2197  CA  ALA A 139       4.328 -10.834  -8.658  1.00  0.75           C  
ATOM   2198  C   ALA A 139       3.732  -9.826  -7.680  1.00  0.67           C  
ATOM   2199  O   ALA A 139       4.263  -9.624  -6.590  1.00  0.66           O  
ATOM   2200  CB  ALA A 139       5.808 -10.536  -8.885  1.00  1.12           C  
ATOM   2201  H   ALA A 139       3.819 -10.098 -10.590  1.00  1.00           H  
ATOM   2202  HA  ALA A 139       4.234 -11.824  -8.214  1.00  0.90           H  
ATOM   2203 1HB  ALA A 139       6.336 -10.566  -7.931  1.00  1.35           H  
ATOM   2204 2HB  ALA A 139       6.228 -11.285  -9.557  1.00  1.35           H  
ATOM   2205 3HB  ALA A 139       5.915  -9.552  -9.330  1.00  1.35           H  
ATOM   2206  N   VAL A 140       2.641  -9.173  -8.063  1.00  0.67           N  
ATOM   2207  CA  VAL A 140       2.017  -8.194  -7.184  1.00  0.63           C  
ATOM   2208  C   VAL A 140       0.568  -8.550  -6.891  1.00  0.61           C  
ATOM   2209  O   VAL A 140      -0.227  -8.787  -7.802  1.00  0.68           O  
ATOM   2210  CB  VAL A 140       2.105  -6.784  -7.796  1.00  0.95           C  
ATOM   2211  CG1 VAL A 140       1.401  -5.769  -6.913  1.00  0.95           C  
ATOM   2212  CG2 VAL A 140       3.561  -6.388  -7.951  1.00  0.95           C  
ATOM   2213  H   VAL A 140       2.228  -9.354  -8.965  1.00  0.80           H  
ATOM   2214  HA  VAL A 140       2.564  -8.185  -6.241  1.00  0.76           H  
ATOM   2215  HB  VAL A 140       1.615  -6.792  -8.766  1.00  1.13           H  
ATOM   2216 1HG1 VAL A 140       1.470  -4.780  -7.368  1.00  1.13           H  
ATOM   2217 2HG1 VAL A 140       0.354  -6.045  -6.809  1.00  1.13           H  
ATOM   2218 3HG1 VAL A 140       1.875  -5.751  -5.932  1.00  1.13           H  
ATOM   2219 1HG2 VAL A 140       3.620  -5.394  -8.394  1.00  1.13           H  
ATOM   2220 2HG2 VAL A 140       4.041  -6.380  -6.972  1.00  1.13           H  
ATOM   2221 3HG2 VAL A 140       4.063  -7.105  -8.596  1.00  1.13           H  
ATOM   2222  N   THR A 141       0.242  -8.579  -5.604  1.00  0.57           N  
ATOM   2223  CA  THR A 141      -1.097  -8.899  -5.125  1.00  0.55           C  
ATOM   2224  C   THR A 141      -1.995  -7.663  -5.140  1.00  0.53           C  
ATOM   2225  O   THR A 141      -1.500  -6.550  -5.322  1.00  0.73           O  
ATOM   2226  CB  THR A 141      -1.017  -9.490  -3.694  1.00  0.83           C  
ATOM   2227  OG1 THR A 141      -0.438  -8.529  -2.795  1.00  0.83           O  
ATOM   2228  CG2 THR A 141      -0.180 -10.740  -3.708  1.00  0.83           C  
ATOM   2229  H   THR A 141       0.961  -8.377  -4.924  1.00  0.68           H  
ATOM   2230  HA  THR A 141      -1.519  -9.651  -5.789  1.00  0.66           H  
ATOM   2231  HB  THR A 141      -2.007  -9.747  -3.332  1.00  0.99           H  
ATOM   2232  HG1 THR A 141      -0.021  -8.998  -2.056  1.00  0.99           H  
ATOM   2233 1HG2 THR A 141      -0.133 -11.151  -2.703  1.00  0.99           H  
ATOM   2234 2HG2 THR A 141      -0.627 -11.471  -4.379  1.00  0.99           H  
ATOM   2235 3HG2 THR A 141       0.823 -10.492  -4.047  1.00  0.99           H  
ATOM   2236  N   PRO A 142      -3.308  -7.841  -4.956  1.00  0.49           N  
ATOM   2237  CA  PRO A 142      -4.338  -6.810  -4.872  1.00  0.54           C  
ATOM   2238  C   PRO A 142      -4.085  -5.826  -3.734  1.00  0.47           C  
ATOM   2239  O   PRO A 142      -3.389  -6.131  -2.757  1.00  1.32           O  
ATOM   2240  CB  PRO A 142      -5.629  -7.610  -4.679  1.00  0.81           C  
ATOM   2241  CG  PRO A 142      -5.367  -8.908  -5.366  1.00  0.81           C  
ATOM   2242  CD  PRO A 142      -3.905  -9.177  -5.178  1.00  0.81           C  
ATOM   2243  HA  PRO A 142      -4.371  -6.272  -5.830  1.00  0.65           H  
ATOM   2244 1HB  PRO A 142      -5.839  -7.731  -3.606  1.00  0.97           H  
ATOM   2245 2HB  PRO A 142      -6.479  -7.063  -5.112  1.00  0.97           H  
ATOM   2246 1HG  PRO A 142      -5.999  -9.696  -4.931  1.00  0.97           H  
ATOM   2247 2HG  PRO A 142      -5.645  -8.832  -6.427  1.00  0.97           H  
ATOM   2248 1HD  PRO A 142      -3.763  -9.821  -4.302  1.00  0.97           H  
ATOM   2249 2HD  PRO A 142      -3.500  -9.631  -6.093  1.00  0.97           H  
ATOM   2250  N   ILE A 143      -4.637  -4.628  -3.897  1.00  0.58           N  
ATOM   2251  CA  ILE A 143      -4.484  -3.560  -2.925  1.00  0.61           C  
ATOM   2252  C   ILE A 143      -5.285  -3.840  -1.671  1.00  0.45           C  
ATOM   2253  O   ILE A 143      -6.495  -4.060  -1.725  1.00  1.06           O  
ATOM   2254  CB  ILE A 143      -4.957  -2.219  -3.498  1.00  0.92           C  
ATOM   2255  CG1 ILE A 143      -4.183  -1.846  -4.746  1.00  0.92           C  
ATOM   2256  CG2 ILE A 143      -4.719  -1.147  -2.455  1.00  0.92           C  
ATOM   2257  CD1 ILE A 143      -2.736  -1.590  -4.458  1.00  0.92           C  
ATOM   2258  H   ILE A 143      -5.188  -4.455  -4.726  1.00  0.70           H  
ATOM   2259  HA  ILE A 143      -3.433  -3.481  -2.653  1.00  0.73           H  
ATOM   2260  HB  ILE A 143      -6.013  -2.266  -3.752  1.00  1.10           H  
ATOM   2261 1HG1 ILE A 143      -4.254  -2.657  -5.470  1.00  1.10           H  
ATOM   2262 2HG1 ILE A 143      -4.622  -0.958  -5.188  1.00  1.10           H  
ATOM   2263 1HG2 ILE A 143      -5.035  -0.186  -2.848  1.00  1.10           H  
ATOM   2264 2HG2 ILE A 143      -5.284  -1.379  -1.555  1.00  1.10           H  
ATOM   2265 3HG2 ILE A 143      -3.657  -1.103  -2.216  1.00  1.10           H  
ATOM   2266 1HD1 ILE A 143      -2.217  -1.328  -5.372  1.00  1.10           H  
ATOM   2267 2HD1 ILE A 143      -2.648  -0.769  -3.747  1.00  1.10           H  
ATOM   2268 3HD1 ILE A 143      -2.300  -2.481  -4.033  1.00  1.10           H  
ATOM   2269  N   LYS A 144      -4.599  -3.815  -0.542  1.00  0.69           N  
ATOM   2270  CA  LYS A 144      -5.221  -4.030   0.748  1.00  0.86           C  
ATOM   2271  C   LYS A 144      -5.504  -2.698   1.434  1.00  0.60           C  
ATOM   2272  O   LYS A 144      -5.093  -1.643   0.945  1.00  0.58           O  
ATOM   2273  CB  LYS A 144      -4.359  -4.949   1.597  1.00  1.29           C  
ATOM   2274  CG  LYS A 144      -4.269  -6.371   1.041  1.00  1.29           C  
ATOM   2275  CD  LYS A 144      -3.415  -7.280   1.914  1.00  1.29           C  
ATOM   2276  CE  LYS A 144      -3.409  -8.714   1.397  1.00  1.29           C  
ATOM   2277  NZ  LYS A 144      -2.513  -9.590   2.201  1.00  1.29           N  
ATOM   2278  H   LYS A 144      -3.606  -3.635  -0.580  1.00  0.83           H  
ATOM   2279  HA  LYS A 144      -6.180  -4.527   0.590  1.00  1.03           H  
ATOM   2280 1HB  LYS A 144      -3.349  -4.545   1.670  1.00  1.55           H  
ATOM   2281 2HB  LYS A 144      -4.771  -5.009   2.602  1.00  1.55           H  
ATOM   2282 1HG  LYS A 144      -5.271  -6.796   0.970  1.00  1.55           H  
ATOM   2283 2HG  LYS A 144      -3.838  -6.341   0.040  1.00  1.55           H  
ATOM   2284 1HD  LYS A 144      -2.389  -6.911   1.942  1.00  1.55           H  
ATOM   2285 2HD  LYS A 144      -3.808  -7.287   2.929  1.00  1.55           H  
ATOM   2286 1HE  LYS A 144      -4.422  -9.110   1.450  1.00  1.55           H  
ATOM   2287 2HE  LYS A 144      -3.079  -8.728   0.359  1.00  1.55           H  
ATOM   2288 1HZ  LYS A 144      -2.546 -10.537   1.838  1.00  1.55           H  
ATOM   2289 2HZ  LYS A 144      -1.565  -9.236   2.165  1.00  1.55           H  
ATOM   2290 3HZ  LYS A 144      -2.790  -9.585   3.180  1.00  1.55           H  
ATOM   2291  N   ASN A 145      -6.255  -2.757   2.529  1.00  1.09           N  
ATOM   2292  CA  ASN A 145      -6.655  -1.565   3.258  1.00  1.11           C  
ATOM   2293  C   ASN A 145      -6.374  -1.699   4.759  1.00  1.08           C  
ATOM   2294  O   ASN A 145      -7.008  -2.488   5.461  1.00  1.48           O  
ATOM   2295  CB  ASN A 145      -8.117  -1.259   2.987  1.00  1.67           C  
ATOM   2296  CG  ASN A 145      -8.581   0.056   3.559  1.00  1.67           C  
ATOM   2297  OD1 ASN A 145      -8.065   0.562   4.562  1.00  1.67           O  
ATOM   2298  ND2 ASN A 145      -9.571   0.629   2.921  1.00  1.67           N  
ATOM   2299  H   ASN A 145      -6.554  -3.660   2.867  1.00  1.31           H  
ATOM   2300  HA  ASN A 145      -6.061  -0.728   2.897  1.00  1.33           H  
ATOM   2301 1HB  ASN A 145      -8.286  -1.248   1.910  1.00  2.00           H  
ATOM   2302 2HB  ASN A 145      -8.735  -2.056   3.402  1.00  2.00           H  
ATOM   2303 1HD2 ASN A 145      -9.933   1.507   3.240  1.00  2.00           H  
ATOM   2304 2HD2 ASN A 145      -9.966   0.192   2.114  1.00  2.00           H  
ATOM   2305  N   GLN A 146      -5.415  -0.905   5.228  1.00  1.03           N  
ATOM   2306  CA  GLN A 146      -4.954  -0.830   6.621  1.00  1.12           C  
ATOM   2307  C   GLN A 146      -5.993  -0.342   7.642  1.00  1.69           C  
ATOM   2308  O   GLN A 146      -5.754  -0.416   8.853  1.00  6.02           O  
ATOM   2309  CB  GLN A 146      -3.774   0.132   6.694  1.00  1.68           C  
ATOM   2310  CG  GLN A 146      -4.231   1.558   6.428  1.00  1.68           C  
ATOM   2311  CD  GLN A 146      -3.125   2.572   6.359  1.00  1.68           C  
ATOM   2312  OE1 GLN A 146      -3.218   3.661   6.945  1.00  1.68           O  
ATOM   2313  NE2 GLN A 146      -2.061   2.247   5.631  1.00  1.68           N  
ATOM   2314  H   GLN A 146      -4.956  -0.299   4.560  1.00  1.24           H  
ATOM   2315  HA  GLN A 146      -4.641  -1.825   6.924  1.00  1.34           H  
ATOM   2316 1HB  GLN A 146      -3.313   0.088   7.680  1.00  2.02           H  
ATOM   2317 2HB  GLN A 146      -3.021  -0.139   5.954  1.00  2.02           H  
ATOM   2318 1HG  GLN A 146      -4.770   1.580   5.483  1.00  2.02           H  
ATOM   2319 2HG  GLN A 146      -4.897   1.854   7.237  1.00  2.02           H  
ATOM   2320 1HE2 GLN A 146      -1.292   2.888   5.537  1.00  2.02           H  
ATOM   2321 2HE2 GLN A 146      -2.016   1.372   5.149  1.00  2.02           H  
ATOM   2322  N   GLY A 147      -7.113   0.197   7.165  1.00  0.60           N  
ATOM   2323  CA  GLY A 147      -8.120   0.739   8.055  1.00  1.11           C  
ATOM   2324  C   GLY A 147      -7.572   2.014   8.653  1.00  1.49           C  
ATOM   2325  O   GLY A 147      -7.053   2.862   7.934  1.00  3.75           O  
ATOM   2326  H   GLY A 147      -7.279   0.238   6.168  1.00  0.72           H  
ATOM   2327 1HA  GLY A 147      -9.038   0.941   7.502  1.00  1.33           H  
ATOM   2328 2HA  GLY A 147      -8.350   0.021   8.840  1.00  1.33           H  
ATOM   2329  N   GLN A 148      -7.673   2.152   9.965  1.00  1.91           N  
ATOM   2330  CA  GLN A 148      -7.129   3.324  10.637  1.00  1.98           C  
ATOM   2331  C   GLN A 148      -6.058   2.923  11.646  1.00  2.80           C  
ATOM   2332  O   GLN A 148      -5.797   3.657  12.601  1.00 14.55           O  
ATOM   2333  CB  GLN A 148      -8.234   4.123  11.334  1.00  2.97           C  
ATOM   2334  CG  GLN A 148      -9.265   4.722  10.391  1.00  2.97           C  
ATOM   2335  CD  GLN A 148     -10.334   5.507  11.128  1.00  2.97           C  
ATOM   2336  OE1 GLN A 148     -10.511   5.353  12.340  1.00  2.97           O  
ATOM   2337  NE2 GLN A 148     -11.056   6.352  10.401  1.00  2.97           N  
ATOM   2338  H   GLN A 148      -8.124   1.430  10.510  1.00  2.29           H  
ATOM   2339  HA  GLN A 148      -6.661   3.967   9.892  1.00  2.38           H  
ATOM   2340 1HB  GLN A 148      -8.759   3.479  12.040  1.00  3.56           H  
ATOM   2341 2HB  GLN A 148      -7.788   4.938  11.905  1.00  3.56           H  
ATOM   2342 1HG  GLN A 148      -8.761   5.397   9.699  1.00  3.56           H  
ATOM   2343 2HG  GLN A 148      -9.751   3.918   9.840  1.00  3.56           H  
ATOM   2344 1HE2 GLN A 148     -11.775   6.898  10.834  1.00  3.56           H  
ATOM   2345 2HE2 GLN A 148     -10.878   6.448   9.421  1.00  3.56           H  
ATOM   2346  N   CYS A 149      -5.452   1.748  11.450  1.00  3.53           N  
ATOM   2347  CA  CYS A 149      -4.430   1.276  12.379  1.00  2.94           C  
ATOM   2348  C   CYS A 149      -3.053   1.201  11.740  1.00  3.71           C  
ATOM   2349  O   CYS A 149      -2.913   1.036  10.524  1.00 10.16           O  
ATOM   2350  CB  CYS A 149      -4.812  -0.086  12.943  1.00  4.41           C  
ATOM   2351  SG  CYS A 149      -6.325  -0.038  13.929  1.00  4.41           S  
ATOM   2352  H   CYS A 149      -5.686   1.170  10.648  1.00  4.24           H  
ATOM   2353  HA  CYS A 149      -4.378   1.977  13.212  1.00  3.53           H  
ATOM   2354 1HB  CYS A 149      -4.959  -0.795  12.129  1.00  5.29           H  
ATOM   2355 2HB  CYS A 149      -4.008  -0.465  13.572  1.00  5.29           H  
ATOM   2356  HG  CYS A 149      -5.888   0.853  14.814  1.00  5.29           H  
ATOM   2357  N   GLY A 150      -2.024   1.317  12.574  1.00  1.65           N  
ATOM   2358  CA  GLY A 150      -0.663   1.331  12.087  1.00  2.49           C  
ATOM   2359  C   GLY A 150      -0.202  -0.039  11.689  1.00  2.94           C  
ATOM   2360  O   GLY A 150       0.299  -0.789  12.512  1.00  9.10           O  
ATOM   2361  H   GLY A 150      -2.167   1.418  13.572  1.00  1.98           H  
ATOM   2362 1HA  GLY A 150      -0.586   1.994  11.245  1.00  2.99           H  
ATOM   2363 2HA  GLY A 150      -0.008   1.726  12.863  1.00  2.99           H  
ATOM   2364  N   CYS A 151      -0.371  -0.388  10.423  1.00  1.38           N  
ATOM   2365  CA  CYS A 151       0.118  -1.691   9.992  1.00  0.90           C  
ATOM   2366  C   CYS A 151       0.722  -1.680   8.585  1.00  0.54           C  
ATOM   2367  O   CYS A 151       0.910  -2.742   7.994  1.00  0.74           O  
ATOM   2368  CB  CYS A 151      -1.042  -2.687  10.008  1.00  1.35           C  
ATOM   2369  SG  CYS A 151      -1.839  -2.879  11.624  1.00  1.35           S  
ATOM   2370  H   CYS A 151      -0.855   0.244   9.796  1.00  1.66           H  
ATOM   2371  HA  CYS A 151       0.883  -2.022  10.695  1.00  1.08           H  
ATOM   2372 1HB  CYS A 151      -1.803  -2.375   9.293  1.00  1.62           H  
ATOM   2373 2HB  CYS A 151      -0.679  -3.666   9.695  1.00  1.62           H  
ATOM   2374  HG  CYS A 151      -0.719  -3.061  12.314  1.00  1.62           H  
ATOM   2375  N   CYS A 152       1.074  -0.501   8.070  1.00  0.67           N  
ATOM   2376  CA  CYS A 152       1.544  -0.380   6.684  1.00  1.02           C  
ATOM   2377  C   CYS A 152       2.846  -1.071   6.354  1.00  0.72           C  
ATOM   2378  O   CYS A 152       3.066  -1.427   5.201  1.00  1.67           O  
ATOM   2379  CB  CYS A 152       1.756   1.058   6.337  1.00  1.53           C  
ATOM   2380  SG  CYS A 152       3.108   1.757   7.286  1.00  1.53           S  
ATOM   2381  H   CYS A 152       0.960   0.337   8.621  1.00  0.80           H  
ATOM   2382  HA  CYS A 152       0.771  -0.779   6.033  1.00  1.22           H  
ATOM   2383 1HB  CYS A 152       1.989   1.158   5.277  1.00  1.84           H  
ATOM   2384 2HB  CYS A 152       0.850   1.627   6.534  1.00  1.84           H  
ATOM   2385  HG  CYS A 152       2.805   3.024   7.033  1.00  1.84           H  
ATOM   2386  N   TRP A 153       3.708  -1.270   7.339  1.00  1.26           N  
ATOM   2387  CA  TRP A 153       4.969  -1.933   7.068  1.00  3.51           C  
ATOM   2388  C   TRP A 153       4.759  -3.420   7.056  1.00  1.84           C  
ATOM   2389  O   TRP A 153       5.585  -4.159   6.528  1.00  3.15           O  
ATOM   2390  CB  TRP A 153       5.997  -1.592   8.103  1.00  5.26           C  
ATOM   2391  CG  TRP A 153       5.585  -2.067   9.433  1.00  5.26           C  
ATOM   2392  CD1 TRP A 153       5.870  -3.254  10.040  1.00  5.26           C  
ATOM   2393  CD2 TRP A 153       4.728  -1.354  10.327  1.00  5.26           C  
ATOM   2394  NE1 TRP A 153       5.263  -3.316  11.266  1.00  5.26           N  
ATOM   2395  CE2 TRP A 153       4.550  -2.157  11.446  1.00  5.26           C  
ATOM   2396  CE3 TRP A 153       4.108  -0.109  10.250  1.00  5.26           C  
ATOM   2397  CZ2 TRP A 153       3.767  -1.758  12.501  1.00  5.26           C  
ATOM   2398  CZ3 TRP A 153       3.325   0.292  11.302  1.00  5.26           C  
ATOM   2399  CH2 TRP A 153       3.166  -0.507  12.383  1.00  5.26           C  
ATOM   2400  H   TRP A 153       3.495  -0.956   8.275  1.00  1.51           H  
ATOM   2401  HA  TRP A 153       5.329  -1.619   6.091  1.00  4.21           H  
ATOM   2402 1HB  TRP A 153       6.934  -2.058   7.836  1.00  6.32           H  
ATOM   2403 2HB  TRP A 153       6.151  -0.515   8.141  1.00  6.32           H  
ATOM   2404  HD1 TRP A 153       6.497  -4.035   9.614  1.00  6.32           H  
ATOM   2405  HE1 TRP A 153       5.330  -4.084  11.923  1.00  6.32           H  
ATOM   2406  HE3 TRP A 153       4.245   0.526   9.380  1.00  6.32           H  
ATOM   2407  HZ2 TRP A 153       3.617  -2.371  13.389  1.00  6.32           H  
ATOM   2408  HZ3 TRP A 153       2.835   1.261  11.261  1.00  6.32           H  
ATOM   2409  HH2 TRP A 153       2.541  -0.134  13.184  1.00  6.32           H  
ATOM   2410  N   ALA A 154       3.649  -3.875   7.641  1.00  0.38           N  
ATOM   2411  CA  ALA A 154       3.327  -5.274   7.576  1.00  0.18           C  
ATOM   2412  C   ALA A 154       2.844  -5.507   6.171  1.00  0.23           C  
ATOM   2413  O   ALA A 154       3.209  -6.487   5.537  1.00  0.57           O  
ATOM   2414  CB  ALA A 154       2.294  -5.670   8.618  1.00  0.27           C  
ATOM   2415  H   ALA A 154       2.987  -3.252   8.080  1.00  0.46           H  
ATOM   2416  HA  ALA A 154       4.235  -5.856   7.732  1.00  0.22           H  
ATOM   2417 1HB  ALA A 154       2.072  -6.733   8.525  1.00  0.32           H  
ATOM   2418 2HB  ALA A 154       2.689  -5.469   9.614  1.00  0.32           H  
ATOM   2419 3HB  ALA A 154       1.382  -5.097   8.468  1.00  0.32           H  
ATOM   2420  N   PHE A 155       2.079  -4.546   5.647  1.00  0.21           N  
ATOM   2421  CA  PHE A 155       1.613  -4.641   4.274  1.00  0.35           C  
ATOM   2422  C   PHE A 155       2.768  -4.490   3.295  1.00  0.37           C  
ATOM   2423  O   PHE A 155       2.800  -5.180   2.281  1.00  0.60           O  
ATOM   2424  CB  PHE A 155       0.566  -3.560   3.981  1.00  0.52           C  
ATOM   2425  CG  PHE A 155      -0.777  -3.800   4.614  1.00  0.52           C  
ATOM   2426  CD1 PHE A 155      -1.169  -3.075   5.720  1.00  0.52           C  
ATOM   2427  CD2 PHE A 155      -1.652  -4.745   4.110  1.00  0.52           C  
ATOM   2428  CE1 PHE A 155      -2.390  -3.282   6.316  1.00  0.52           C  
ATOM   2429  CE2 PHE A 155      -2.879  -4.956   4.708  1.00  0.52           C  
ATOM   2430  CZ  PHE A 155      -3.247  -4.224   5.806  1.00  0.52           C  
ATOM   2431  H   PHE A 155       1.793  -3.764   6.227  1.00  0.25           H  
ATOM   2432  HA  PHE A 155       1.166  -5.621   4.118  1.00  0.42           H  
ATOM   2433 1HB  PHE A 155       0.935  -2.596   4.328  1.00  0.63           H  
ATOM   2434 2HB  PHE A 155       0.421  -3.483   2.904  1.00  0.63           H  
ATOM   2435  HD1 PHE A 155      -0.497  -2.328   6.121  1.00  0.63           H  
ATOM   2436  HD2 PHE A 155      -1.361  -5.330   3.237  1.00  0.63           H  
ATOM   2437  HE1 PHE A 155      -2.674  -2.699   7.190  1.00  0.63           H  
ATOM   2438  HE2 PHE A 155      -3.561  -5.705   4.314  1.00  0.63           H  
ATOM   2439  HZ  PHE A 155      -4.214  -4.395   6.267  1.00  0.63           H  
ATOM   2440  N   ALA A 156       3.726  -3.615   3.603  1.00  0.32           N  
ATOM   2441  CA  ALA A 156       4.876  -3.412   2.730  1.00  0.36           C  
ATOM   2442  C   ALA A 156       5.801  -4.624   2.720  1.00  0.33           C  
ATOM   2443  O   ALA A 156       6.203  -5.092   1.651  1.00  0.42           O  
ATOM   2444  CB  ALA A 156       5.653  -2.176   3.159  1.00  0.54           C  
ATOM   2445  H   ALA A 156       3.646  -3.052   4.436  1.00  0.38           H  
ATOM   2446  HA  ALA A 156       4.500  -3.264   1.721  1.00  0.43           H  
ATOM   2447 1HB  ALA A 156       6.488  -2.015   2.477  1.00  0.65           H  
ATOM   2448 2HB  ALA A 156       4.994  -1.307   3.136  1.00  0.65           H  
ATOM   2449 3HB  ALA A 156       6.032  -2.317   4.168  1.00  0.65           H  
ATOM   2450  N   ALA A 157       6.136  -5.126   3.910  1.00  0.27           N  
ATOM   2451  CA  ALA A 157       7.023  -6.269   4.037  1.00  0.26           C  
ATOM   2452  C   ALA A 157       6.387  -7.516   3.469  1.00  0.25           C  
ATOM   2453  O   ALA A 157       7.038  -8.273   2.746  1.00  0.31           O  
ATOM   2454  CB  ALA A 157       7.399  -6.491   5.488  1.00  0.39           C  
ATOM   2455  H   ALA A 157       5.784  -4.703   4.754  1.00  0.32           H  
ATOM   2456  HA  ALA A 157       7.918  -6.058   3.462  1.00  0.31           H  
ATOM   2457 1HB  ALA A 157       8.085  -7.335   5.565  1.00  0.47           H  
ATOM   2458 2HB  ALA A 157       7.880  -5.595   5.879  1.00  0.47           H  
ATOM   2459 3HB  ALA A 157       6.501  -6.701   6.067  1.00  0.47           H  
ATOM   2460  N   ILE A 158       5.113  -7.726   3.781  1.00  0.22           N  
ATOM   2461  CA  ILE A 158       4.400  -8.862   3.249  1.00  0.25           C  
ATOM   2462  C   ILE A 158       4.214  -8.773   1.750  1.00  0.28           C  
ATOM   2463  O   ILE A 158       4.356  -9.784   1.076  1.00  0.41           O  
ATOM   2464  CB  ILE A 158       3.052  -9.068   3.942  1.00  0.38           C  
ATOM   2465  CG1 ILE A 158       3.250  -9.506   5.404  1.00  0.38           C  
ATOM   2466  CG2 ILE A 158       2.274 -10.086   3.172  1.00  0.38           C  
ATOM   2467  CD1 ILE A 158       3.965 -10.829   5.538  1.00  0.38           C  
ATOM   2468  H   ILE A 158       4.617  -7.095   4.394  1.00  0.26           H  
ATOM   2469  HA  ILE A 158       4.996  -9.751   3.451  1.00  0.30           H  
ATOM   2470  HB  ILE A 158       2.491  -8.136   3.953  1.00  0.45           H  
ATOM   2471 1HG1 ILE A 158       3.834  -8.754   5.930  1.00  0.45           H  
ATOM   2472 2HG1 ILE A 158       2.278  -9.591   5.889  1.00  0.45           H  
ATOM   2473 1HG2 ILE A 158       1.306 -10.246   3.644  1.00  0.45           H  
ATOM   2474 2HG2 ILE A 158       2.128  -9.726   2.156  1.00  0.45           H  
ATOM   2475 3HG2 ILE A 158       2.844 -11.009   3.157  1.00  0.45           H  
ATOM   2476 1HD1 ILE A 158       4.074 -11.079   6.593  1.00  0.45           H  
ATOM   2477 2HD1 ILE A 158       3.386 -11.606   5.039  1.00  0.45           H  
ATOM   2478 3HD1 ILE A 158       4.947 -10.756   5.076  1.00  0.45           H  
ATOM   2479  N   ALA A 159       3.922  -7.588   1.211  1.00  0.22           N  
ATOM   2480  CA  ALA A 159       3.784  -7.460  -0.237  1.00  0.30           C  
ATOM   2481  C   ALA A 159       5.084  -7.846  -0.928  1.00  0.29           C  
ATOM   2482  O   ALA A 159       5.062  -8.553  -1.937  1.00  0.32           O  
ATOM   2483  CB  ALA A 159       3.393  -6.042  -0.622  1.00  0.45           C  
ATOM   2484  H   ALA A 159       3.777  -6.771   1.786  1.00  0.26           H  
ATOM   2485  HA  ALA A 159       3.006  -8.147  -0.568  1.00  0.36           H  
ATOM   2486 1HB  ALA A 159       3.279  -5.977  -1.703  1.00  0.54           H  
ATOM   2487 2HB  ALA A 159       2.449  -5.784  -0.142  1.00  0.54           H  
ATOM   2488 3HB  ALA A 159       4.166  -5.348  -0.296  1.00  0.54           H  
ATOM   2489  N   ALA A 160       6.215  -7.401  -0.373  1.00  0.26           N  
ATOM   2490  CA  ALA A 160       7.517  -7.746  -0.923  1.00  0.26           C  
ATOM   2491  C   ALA A 160       7.773  -9.250  -0.802  1.00  0.27           C  
ATOM   2492  O   ALA A 160       8.327  -9.861  -1.718  1.00  0.31           O  
ATOM   2493  CB  ALA A 160       8.609  -6.950  -0.224  1.00  0.39           C  
ATOM   2494  H   ALA A 160       6.175  -6.796   0.441  1.00  0.31           H  
ATOM   2495  HA  ALA A 160       7.514  -7.492  -1.979  1.00  0.31           H  
ATOM   2496 1HB  ALA A 160       9.575  -7.194  -0.665  1.00  0.47           H  
ATOM   2497 2HB  ALA A 160       8.415  -5.884  -0.346  1.00  0.47           H  
ATOM   2498 3HB  ALA A 160       8.618  -7.198   0.836  1.00  0.47           H  
ATOM   2499  N   THR A 161       7.348  -9.839   0.322  1.00  0.29           N  
ATOM   2500  CA  THR A 161       7.489 -11.269   0.589  1.00  0.31           C  
ATOM   2501  C   THR A 161       6.657 -12.093  -0.401  1.00  0.35           C  
ATOM   2502  O   THR A 161       7.114 -13.115  -0.916  1.00  0.56           O  
ATOM   2503  CB  THR A 161       7.063 -11.589   2.033  1.00  0.46           C  
ATOM   2504  OG1 THR A 161       7.891 -10.856   2.945  1.00  0.46           O  
ATOM   2505  CG2 THR A 161       7.204 -13.072   2.314  1.00  0.46           C  
ATOM   2506  H   THR A 161       6.927  -9.270   1.045  1.00  0.35           H  
ATOM   2507  HA  THR A 161       8.536 -11.543   0.467  1.00  0.37           H  
ATOM   2508  HB  THR A 161       6.025 -11.295   2.180  1.00  0.56           H  
ATOM   2509  HG1 THR A 161       7.712  -9.914   2.849  1.00  0.56           H  
ATOM   2510 1HG2 THR A 161       6.898 -13.280   3.339  1.00  0.56           H  
ATOM   2511 2HG2 THR A 161       6.573 -13.634   1.625  1.00  0.56           H  
ATOM   2512 3HG2 THR A 161       8.240 -13.370   2.178  1.00  0.56           H  
ATOM   2513  N   GLU A 162       5.437 -11.634  -0.662  1.00  0.27           N  
ATOM   2514  CA  GLU A 162       4.538 -12.267  -1.615  1.00  0.30           C  
ATOM   2515  C   GLU A 162       5.139 -12.194  -3.016  1.00  0.31           C  
ATOM   2516  O   GLU A 162       5.090 -13.167  -3.772  1.00  0.34           O  
ATOM   2517  CB  GLU A 162       3.171 -11.569  -1.576  1.00  0.45           C  
ATOM   2518  CG  GLU A 162       2.355 -11.807  -0.306  1.00  0.45           C  
ATOM   2519  CD  GLU A 162       1.185 -10.861  -0.192  1.00  0.45           C  
ATOM   2520  OE1 GLU A 162       1.139  -9.923  -0.956  1.00  0.45           O  
ATOM   2521  OE2 GLU A 162       0.352 -11.060   0.665  1.00  0.45           O  
ATOM   2522  H   GLU A 162       5.113 -10.812  -0.182  1.00  0.32           H  
ATOM   2523  HA  GLU A 162       4.415 -13.316  -1.343  1.00  0.36           H  
ATOM   2524 1HB  GLU A 162       3.312 -10.494  -1.681  1.00  0.54           H  
ATOM   2525 2HB  GLU A 162       2.570 -11.902  -2.423  1.00  0.54           H  
ATOM   2526 1HG  GLU A 162       1.975 -12.828  -0.321  1.00  0.54           H  
ATOM   2527 2HG  GLU A 162       2.997 -11.702   0.565  1.00  0.54           H  
ATOM   2528  N   GLY A 163       5.736 -11.044  -3.338  1.00  0.33           N  
ATOM   2529  CA  GLY A 163       6.378 -10.838  -4.621  1.00  0.38           C  
ATOM   2530  C   GLY A 163       7.541 -11.781  -4.836  1.00  0.36           C  
ATOM   2531  O   GLY A 163       7.607 -12.437  -5.876  1.00  0.39           O  
ATOM   2532  H   GLY A 163       5.720 -10.271  -2.684  1.00  0.40           H  
ATOM   2533 1HA  GLY A 163       5.649 -10.998  -5.408  1.00  0.46           H  
ATOM   2534 2HA  GLY A 163       6.718  -9.809  -4.694  1.00  0.46           H  
ATOM   2535  N   ILE A 164       8.447 -11.875  -3.856  1.00  0.39           N  
ATOM   2536  CA  ILE A 164       9.568 -12.794  -4.001  1.00  0.62           C  
ATOM   2537  C   ILE A 164       9.107 -14.247  -4.008  1.00  0.59           C  
ATOM   2538  O   ILE A 164       9.768 -15.089  -4.608  1.00  0.72           O  
ATOM   2539  CB  ILE A 164      10.665 -12.590  -2.935  1.00  0.93           C  
ATOM   2540  CG1 ILE A 164      11.925 -13.304  -3.416  1.00  0.93           C  
ATOM   2541  CG2 ILE A 164      10.258 -13.107  -1.568  1.00  0.93           C  
ATOM   2542  CD1 ILE A 164      13.160 -12.970  -2.632  1.00  0.93           C  
ATOM   2543  H   ILE A 164       8.361 -11.305  -3.024  1.00  0.47           H  
ATOM   2544  HA  ILE A 164      10.034 -12.594  -4.961  1.00  0.74           H  
ATOM   2545  HB  ILE A 164      10.897 -11.528  -2.861  1.00  1.12           H  
ATOM   2546 1HG1 ILE A 164      11.759 -14.378  -3.347  1.00  1.12           H  
ATOM   2547 2HG1 ILE A 164      12.102 -13.049  -4.462  1.00  1.12           H  
ATOM   2548 1HG2 ILE A 164      11.070 -12.941  -0.861  1.00  1.12           H  
ATOM   2549 2HG2 ILE A 164       9.377 -12.571  -1.237  1.00  1.12           H  
ATOM   2550 3HG2 ILE A 164      10.040 -14.174  -1.626  1.00  1.12           H  
ATOM   2551 1HD1 ILE A 164      14.008 -13.524  -3.034  1.00  1.12           H  
ATOM   2552 2HD1 ILE A 164      13.359 -11.903  -2.709  1.00  1.12           H  
ATOM   2553 3HD1 ILE A 164      13.011 -13.238  -1.587  1.00  1.12           H  
ATOM   2554  N   THR A 165       7.961 -14.547  -3.385  1.00  0.71           N  
ATOM   2555  CA  THR A 165       7.419 -15.897  -3.444  1.00  0.98           C  
ATOM   2556  C   THR A 165       7.081 -16.247  -4.898  1.00  0.91           C  
ATOM   2557  O   THR A 165       7.435 -17.323  -5.381  1.00  1.16           O  
ATOM   2558  CB  THR A 165       6.169 -16.043  -2.552  1.00  1.47           C  
ATOM   2559  OG1 THR A 165       6.522 -15.780  -1.188  1.00  1.47           O  
ATOM   2560  CG2 THR A 165       5.599 -17.446  -2.663  1.00  1.47           C  
ATOM   2561  H   THR A 165       7.467 -13.844  -2.848  1.00  0.85           H  
ATOM   2562  HA  THR A 165       8.178 -16.595  -3.092  1.00  1.18           H  
ATOM   2563  HB  THR A 165       5.411 -15.331  -2.865  1.00  1.76           H  
ATOM   2564  HG1 THR A 165       6.825 -14.868  -1.107  1.00  1.76           H  
ATOM   2565 1HG2 THR A 165       4.718 -17.532  -2.028  1.00  1.76           H  
ATOM   2566 2HG2 THR A 165       5.319 -17.646  -3.697  1.00  1.76           H  
ATOM   2567 3HG2 THR A 165       6.348 -18.169  -2.344  1.00  1.76           H  
ATOM   2568  N   GLU A 166       6.447 -15.321  -5.612  1.00  0.78           N  
ATOM   2569  CA  GLU A 166       6.173 -15.538  -7.031  1.00  0.97           C  
ATOM   2570  C   GLU A 166       7.456 -15.613  -7.851  1.00  1.01           C  
ATOM   2571  O   GLU A 166       7.574 -16.433  -8.758  1.00  1.78           O  
ATOM   2572  CB  GLU A 166       5.304 -14.432  -7.602  1.00  1.46           C  
ATOM   2573  CG  GLU A 166       5.092 -14.549  -9.109  1.00  1.46           C  
ATOM   2574  CD  GLU A 166       4.294 -15.744  -9.565  1.00  1.46           C  
ATOM   2575  OE1 GLU A 166       3.494 -16.254  -8.816  1.00  1.46           O  
ATOM   2576  OE2 GLU A 166       4.499 -16.155 -10.683  1.00  1.46           O  
ATOM   2577  H   GLU A 166       6.143 -14.462  -5.162  1.00  0.94           H  
ATOM   2578  HA  GLU A 166       5.645 -16.485  -7.138  1.00  1.16           H  
ATOM   2579 1HB  GLU A 166       4.332 -14.442  -7.113  1.00  1.75           H  
ATOM   2580 2HB  GLU A 166       5.763 -13.464  -7.401  1.00  1.75           H  
ATOM   2581 1HG  GLU A 166       4.610 -13.649  -9.467  1.00  1.75           H  
ATOM   2582 2HG  GLU A 166       6.073 -14.593  -9.579  1.00  1.75           H  
ATOM   2583  N   ILE A 167       8.413 -14.755  -7.541  1.00  0.61           N  
ATOM   2584  CA  ILE A 167       9.680 -14.738  -8.255  1.00  0.70           C  
ATOM   2585  C   ILE A 167      10.482 -16.034  -8.085  1.00  0.90           C  
ATOM   2586  O   ILE A 167      11.050 -16.545  -9.052  1.00  1.20           O  
ATOM   2587  CB  ILE A 167      10.519 -13.536  -7.799  1.00  1.05           C  
ATOM   2588  CG1 ILE A 167       9.843 -12.241  -8.270  1.00  1.05           C  
ATOM   2589  CG2 ILE A 167      11.936 -13.638  -8.335  1.00  1.05           C  
ATOM   2590  CD1 ILE A 167      10.408 -10.993  -7.642  1.00  1.05           C  
ATOM   2591  H   ILE A 167       8.260 -14.080  -6.802  1.00  0.73           H  
ATOM   2592  HA  ILE A 167       9.466 -14.616  -9.316  1.00  0.84           H  
ATOM   2593  HB  ILE A 167      10.554 -13.513  -6.714  1.00  1.26           H  
ATOM   2594 1HG1 ILE A 167       9.955 -12.160  -9.351  1.00  1.26           H  
ATOM   2595 2HG1 ILE A 167       8.780 -12.292  -8.040  1.00  1.26           H  
ATOM   2596 1HG2 ILE A 167      12.518 -12.781  -7.996  1.00  1.26           H  
ATOM   2597 2HG2 ILE A 167      12.396 -14.556  -7.971  1.00  1.26           H  
ATOM   2598 3HG2 ILE A 167      11.911 -13.651  -9.425  1.00  1.26           H  
ATOM   2599 1HD1 ILE A 167       9.880 -10.122  -8.030  1.00  1.26           H  
ATOM   2600 2HD1 ILE A 167      10.284 -11.041  -6.560  1.00  1.26           H  
ATOM   2601 3HD1 ILE A 167      11.467 -10.912  -7.884  1.00  1.26           H  
ATOM   2602  N   LYS A 168      10.547 -16.547  -6.861  1.00  0.89           N  
ATOM   2603  CA  LYS A 168      11.337 -17.736  -6.567  1.00  1.27           C  
ATOM   2604  C   LYS A 168      10.604 -19.074  -6.722  1.00  1.74           C  
ATOM   2605  O   LYS A 168      11.215 -20.058  -7.139  1.00  2.23           O  
ATOM   2606  CB  LYS A 168      11.882 -17.631  -5.146  1.00  1.91           C  
ATOM   2607  CG  LYS A 168      12.836 -16.466  -4.939  1.00  1.91           C  
ATOM   2608  CD  LYS A 168      14.096 -16.623  -5.767  1.00  1.91           C  
ATOM   2609  CE  LYS A 168      15.083 -15.502  -5.483  1.00  1.91           C  
ATOM   2610  NZ  LYS A 168      16.326 -15.642  -6.291  1.00  1.91           N  
ATOM   2611  H   LYS A 168      10.066 -16.088  -6.105  1.00  1.07           H  
ATOM   2612  HA  LYS A 168      12.182 -17.750  -7.255  1.00  1.52           H  
ATOM   2613 1HB  LYS A 168      11.057 -17.517  -4.444  1.00  2.29           H  
ATOM   2614 2HB  LYS A 168      12.412 -18.548  -4.888  1.00  2.29           H  
ATOM   2615 1HG  LYS A 168      12.339 -15.540  -5.226  1.00  2.29           H  
ATOM   2616 2HG  LYS A 168      13.113 -16.402  -3.890  1.00  2.29           H  
ATOM   2617 1HD  LYS A 168      14.568 -17.578  -5.532  1.00  2.29           H  
ATOM   2618 2HD  LYS A 168      13.841 -16.614  -6.827  1.00  2.29           H  
ATOM   2619 1HE  LYS A 168      14.617 -14.546  -5.713  1.00  2.29           H  
ATOM   2620 2HE  LYS A 168      15.347 -15.518  -4.425  1.00  2.29           H  
ATOM   2621 1HZ  LYS A 168      16.957 -14.884  -6.075  1.00  2.29           H  
ATOM   2622 2HZ  LYS A 168      16.771 -16.523  -6.072  1.00  2.29           H  
ATOM   2623 3HZ  LYS A 168      16.094 -15.617  -7.274  1.00  2.29           H  
ATOM   2624  N   THR A 169       9.310 -19.129  -6.393  1.00  1.82           N  
ATOM   2625  CA  THR A 169       8.579 -20.392  -6.506  1.00  2.58           C  
ATOM   2626  C   THR A 169       7.584 -20.371  -7.645  1.00  2.52           C  
ATOM   2627  O   THR A 169       7.310 -21.401  -8.261  1.00  3.62           O  
ATOM   2628  CB  THR A 169       7.782 -20.700  -5.228  1.00  3.87           C  
ATOM   2629  OG1 THR A 169       6.781 -19.688  -5.044  1.00  3.87           O  
ATOM   2630  CG2 THR A 169       8.703 -20.713  -4.018  1.00  3.87           C  
ATOM   2631  H   THR A 169       8.829 -18.315  -6.048  1.00  2.18           H  
ATOM   2632  HA  THR A 169       9.292 -21.197  -6.687  1.00  3.10           H  
ATOM   2633  HB  THR A 169       7.295 -21.671  -5.325  1.00  4.64           H  
ATOM   2634  HG1 THR A 169       7.215 -18.847  -4.881  1.00  4.64           H  
ATOM   2635 1HG2 THR A 169       8.122 -20.926  -3.120  1.00  4.64           H  
ATOM   2636 2HG2 THR A 169       9.464 -21.482  -4.148  1.00  4.64           H  
ATOM   2637 3HG2 THR A 169       9.184 -19.741  -3.915  1.00  4.64           H  
ATOM   2638  N   GLY A 170       7.053 -19.191  -7.938  1.00  2.47           N  
ATOM   2639  CA  GLY A 170       6.061 -19.072  -8.994  1.00  3.33           C  
ATOM   2640  C   GLY A 170       4.657 -19.219  -8.428  1.00  4.22           C  
ATOM   2641  O   GLY A 170       3.711 -19.475  -9.175  1.00  7.57           O  
ATOM   2642  H   GLY A 170       7.306 -18.377  -7.390  1.00  2.96           H  
ATOM   2643 1HA  GLY A 170       6.154 -18.112  -9.496  1.00  4.00           H  
ATOM   2644 2HA  GLY A 170       6.235 -19.840  -9.747  1.00  4.00           H  
ATOM   2645  N   THR A 171       4.514 -19.049  -7.109  1.00  4.12           N  
ATOM   2646  CA  THR A 171       3.205 -19.193  -6.490  1.00  6.20           C  
ATOM   2647  C   THR A 171       2.790 -17.970  -5.672  1.00  3.71           C  
ATOM   2648  O   THR A 171       2.779 -18.021  -4.441  1.00 10.39           O  
ATOM   2649  CB  THR A 171       3.168 -20.425  -5.561  1.00  9.30           C  
ATOM   2650  OG1 THR A 171       4.186 -20.309  -4.556  1.00  9.30           O  
ATOM   2651  CG2 THR A 171       3.401 -21.702  -6.357  1.00  9.30           C  
ATOM   2652  H   THR A 171       5.319 -18.866  -6.522  1.00  4.94           H  
ATOM   2653  HA  THR A 171       2.465 -19.331  -7.280  1.00  7.44           H  
ATOM   2654  HB  THR A 171       2.194 -20.481  -5.075  1.00 11.16           H  
ATOM   2655  HG1 THR A 171       5.045 -20.145  -4.962  1.00 11.16           H  
ATOM   2656 1HG2 THR A 171       3.367 -22.560  -5.687  1.00 11.16           H  
ATOM   2657 2HG2 THR A 171       2.625 -21.804  -7.116  1.00 11.16           H  
ATOM   2658 3HG2 THR A 171       4.376 -21.660  -6.840  1.00 11.16           H  
ATOM   2659  N   LEU A 172       2.401 -16.892  -6.360  1.00  4.49           N  
ATOM   2660  CA  LEU A 172       1.902 -15.689  -5.696  1.00  3.01           C  
ATOM   2661  C   LEU A 172       0.710 -16.024  -4.813  1.00  1.88           C  
ATOM   2662  O   LEU A 172      -0.241 -16.671  -5.257  1.00  4.19           O  
ATOM   2663  CB  LEU A 172       1.431 -14.624  -6.701  1.00  4.51           C  
ATOM   2664  CG  LEU A 172       1.073 -13.272  -6.062  1.00  4.51           C  
ATOM   2665  CD1 LEU A 172       2.360 -12.623  -5.574  1.00  4.51           C  
ATOM   2666  CD2 LEU A 172       0.316 -12.390  -7.044  1.00  4.51           C  
ATOM   2667  H   LEU A 172       2.478 -16.889  -7.372  1.00  5.39           H  
ATOM   2668  HA  LEU A 172       2.695 -15.275  -5.075  1.00  3.61           H  
ATOM   2669 1HB  LEU A 172       2.214 -14.455  -7.437  1.00  5.42           H  
ATOM   2670 2HB  LEU A 172       0.547 -14.996  -7.218  1.00  5.42           H  
ATOM   2671  HG  LEU A 172       0.437 -13.442  -5.193  1.00  5.42           H  
ATOM   2672 1HD1 LEU A 172       2.143 -11.672  -5.096  1.00  5.42           H  
ATOM   2673 2HD1 LEU A 172       2.848 -13.284  -4.860  1.00  5.42           H  
ATOM   2674 3HD1 LEU A 172       3.021 -12.455  -6.422  1.00  5.42           H  
ATOM   2675 1HD2 LEU A 172       0.064 -11.446  -6.563  1.00  5.42           H  
ATOM   2676 2HD2 LEU A 172       0.927 -12.192  -7.914  1.00  5.42           H  
ATOM   2677 3HD2 LEU A 172      -0.600 -12.895  -7.352  1.00  5.42           H  
ATOM   2678  N   THR A 173       0.753 -15.569  -3.571  1.00  2.17           N  
ATOM   2679  CA  THR A 173      -0.325 -15.823  -2.630  1.00  2.71           C  
ATOM   2680  C   THR A 173      -0.568 -14.605  -1.747  1.00  2.77           C  
ATOM   2681  O   THR A 173      -0.164 -13.500  -2.092  1.00 14.60           O  
ATOM   2682  CB  THR A 173      -0.000 -17.067  -1.764  1.00  4.06           C  
ATOM   2683  OG1 THR A 173      -1.152 -17.417  -0.985  1.00  4.06           O  
ATOM   2684  CG2 THR A 173       1.198 -16.814  -0.844  1.00  4.06           C  
ATOM   2685  H   THR A 173       1.558 -15.040  -3.268  1.00  2.60           H  
ATOM   2686  HA  THR A 173      -1.239 -16.021  -3.191  1.00  3.25           H  
ATOM   2687  HB  THR A 173       0.239 -17.902  -2.423  1.00  4.88           H  
ATOM   2688  HG1 THR A 173      -1.842 -17.744  -1.569  1.00  4.88           H  
ATOM   2689 1HG2 THR A 173       1.404 -17.713  -0.263  1.00  4.88           H  
ATOM   2690 2HG2 THR A 173       2.070 -16.568  -1.450  1.00  4.88           H  
ATOM   2691 3HG2 THR A 173       0.989 -15.991  -0.165  1.00  4.88           H  
ATOM   2692  N   SER A 174      -1.220 -14.815  -0.609  1.00  1.93           N  
ATOM   2693  CA  SER A 174      -1.495 -13.732   0.323  1.00  1.52           C  
ATOM   2694  C   SER A 174      -1.134 -14.151   1.722  1.00  0.88           C  
ATOM   2695  O   SER A 174      -1.689 -15.115   2.245  1.00  1.85           O  
ATOM   2696  CB  SER A 174      -2.951 -13.318   0.293  1.00  2.28           C  
ATOM   2697  OG  SER A 174      -3.198 -12.332   1.264  1.00  2.28           O  
ATOM   2698  H   SER A 174      -1.520 -15.753  -0.394  1.00  2.32           H  
ATOM   2699  HA  SER A 174      -0.886 -12.880   0.047  1.00  1.82           H  
ATOM   2700 1HB  SER A 174      -3.212 -12.939  -0.695  1.00  2.74           H  
ATOM   2701 2HB  SER A 174      -3.577 -14.188   0.486  1.00  2.74           H  
ATOM   2702  HG  SER A 174      -4.153 -12.291   1.393  1.00  2.74           H  
ATOM   2703  N   LEU A 175      -0.193 -13.434   2.318  1.00  0.40           N  
ATOM   2704  CA  LEU A 175       0.281 -13.773   3.652  1.00  0.29           C  
ATOM   2705  C   LEU A 175      -0.312 -12.845   4.698  1.00  0.42           C  
ATOM   2706  O   LEU A 175      -0.708 -11.722   4.391  1.00  0.66           O  
ATOM   2707  CB  LEU A 175       1.796 -13.752   3.677  1.00  0.43           C  
ATOM   2708  CG  LEU A 175       2.459 -14.714   2.691  1.00  0.43           C  
ATOM   2709  CD1 LEU A 175       3.955 -14.482   2.705  1.00  0.43           C  
ATOM   2710  CD2 LEU A 175       2.118 -16.149   3.084  1.00  0.43           C  
ATOM   2711  H   LEU A 175       0.195 -12.633   1.823  1.00  0.48           H  
ATOM   2712  HA  LEU A 175      -0.030 -14.778   3.874  1.00  0.35           H  
ATOM   2713 1HB  LEU A 175       2.130 -12.761   3.436  1.00  0.52           H  
ATOM   2714 2HB  LEU A 175       2.138 -14.005   4.681  1.00  0.52           H  
ATOM   2715  HG  LEU A 175       2.094 -14.516   1.683  1.00  0.52           H  
ATOM   2716 1HD1 LEU A 175       4.433 -15.156   1.996  1.00  0.52           H  
ATOM   2717 2HD1 LEU A 175       4.163 -13.451   2.420  1.00  0.52           H  
ATOM   2718 3HD1 LEU A 175       4.344 -14.669   3.704  1.00  0.52           H  
ATOM   2719 1HD2 LEU A 175       2.589 -16.838   2.382  1.00  0.52           H  
ATOM   2720 2HD2 LEU A 175       2.486 -16.347   4.091  1.00  0.52           H  
ATOM   2721 3HD2 LEU A 175       1.037 -16.286   3.059  1.00  0.52           H  
ATOM   2722  N   SER A 176      -0.399 -13.334   5.929  1.00  0.61           N  
ATOM   2723  CA  SER A 176      -1.040 -12.584   7.002  1.00  1.03           C  
ATOM   2724  C   SER A 176      -0.230 -11.422   7.580  1.00  0.83           C  
ATOM   2725  O   SER A 176       0.690 -11.616   8.382  1.00  2.89           O  
ATOM   2726  CB  SER A 176      -1.374 -13.522   8.137  1.00  1.54           C  
ATOM   2727  OG  SER A 176      -1.933 -12.817   9.210  1.00  1.54           O  
ATOM   2728  H   SER A 176      -0.046 -14.265   6.117  1.00  0.73           H  
ATOM   2729  HA  SER A 176      -1.970 -12.175   6.606  1.00  1.24           H  
ATOM   2730 1HB  SER A 176      -2.067 -14.290   7.797  1.00  1.85           H  
ATOM   2731 2HB  SER A 176      -0.464 -14.025   8.462  1.00  1.85           H  
ATOM   2732  HG  SER A 176      -2.885 -12.912   9.115  1.00  1.85           H  
ATOM   2733  N   GLU A 177      -0.646 -10.206   7.226  1.00  1.13           N  
ATOM   2734  CA  GLU A 177      -0.071  -8.995   7.792  1.00  0.96           C  
ATOM   2735  C   GLU A 177      -0.400  -8.902   9.265  1.00  0.76           C  
ATOM   2736  O   GLU A 177       0.394  -8.396  10.056  1.00  1.23           O  
ATOM   2737  CB  GLU A 177      -0.594  -7.748   7.083  1.00  1.44           C  
ATOM   2738  CG  GLU A 177      -0.117  -7.577   5.660  1.00  1.44           C  
ATOM   2739  CD  GLU A 177      -0.921  -8.289   4.607  1.00  1.44           C  
ATOM   2740  OE1 GLU A 177      -1.970  -8.826   4.888  1.00  1.44           O  
ATOM   2741  OE2 GLU A 177      -0.487  -8.286   3.477  1.00  1.44           O  
ATOM   2742  H   GLU A 177      -1.391 -10.125   6.549  1.00  1.36           H  
ATOM   2743  HA  GLU A 177       1.014  -9.037   7.683  1.00  1.15           H  
ATOM   2744 1HB  GLU A 177      -1.684  -7.772   7.065  1.00  1.73           H  
ATOM   2745 2HB  GLU A 177      -0.299  -6.860   7.641  1.00  1.73           H  
ATOM   2746 1HG  GLU A 177      -0.127  -6.516   5.447  1.00  1.73           H  
ATOM   2747 2HG  GLU A 177       0.915  -7.909   5.604  1.00  1.73           H  
ATOM   2748  N   GLN A 178      -1.581  -9.410   9.613  1.00  1.08           N  
ATOM   2749  CA  GLN A 178      -2.102  -9.406  10.965  1.00  1.38           C  
ATOM   2750  C   GLN A 178      -1.220 -10.249  11.868  1.00  1.11           C  
ATOM   2751  O   GLN A 178      -0.988  -9.877  13.014  1.00  1.05           O  
ATOM   2752  CB  GLN A 178      -3.529  -9.941  10.944  1.00  2.07           C  
ATOM   2753  CG  GLN A 178      -4.348  -9.794  12.223  1.00  2.07           C  
ATOM   2754  CD  GLN A 178      -4.698  -8.360  12.594  1.00  2.07           C  
ATOM   2755  OE1 GLN A 178      -5.191  -7.580  11.769  1.00  2.07           O  
ATOM   2756  NE2 GLN A 178      -4.476  -8.028  13.861  1.00  2.07           N  
ATOM   2757  H   GLN A 178      -2.162  -9.813   8.892  1.00  1.30           H  
ATOM   2758  HA  GLN A 178      -2.104  -8.383  11.339  1.00  1.66           H  
ATOM   2759 1HB  GLN A 178      -4.046  -9.434  10.145  1.00  2.48           H  
ATOM   2760 2HB  GLN A 178      -3.510 -11.000  10.687  1.00  2.48           H  
ATOM   2761 1HG  GLN A 178      -5.276 -10.356  12.113  1.00  2.48           H  
ATOM   2762 2HG  GLN A 178      -3.767 -10.198  13.049  1.00  2.48           H  
ATOM   2763 1HE2 GLN A 178      -4.693  -7.114  14.207  1.00  2.48           H  
ATOM   2764 2HE2 GLN A 178      -4.099  -8.707  14.498  1.00  2.48           H  
ATOM   2765  N   GLN A 179      -0.705 -11.368  11.338  1.00  1.20           N  
ATOM   2766  CA  GLN A 179       0.215 -12.218  12.083  1.00  1.46           C  
ATOM   2767  C   GLN A 179       1.430 -11.421  12.490  1.00  1.13           C  
ATOM   2768  O   GLN A 179       1.830 -11.454  13.649  1.00  1.82           O  
ATOM   2769  CB  GLN A 179       0.646 -13.444  11.269  1.00  2.19           C  
ATOM   2770  CG  GLN A 179       1.583 -14.373  12.029  1.00  2.19           C  
ATOM   2771  CD  GLN A 179       2.022 -15.593  11.234  1.00  2.19           C  
ATOM   2772  OE1 GLN A 179       1.326 -16.075  10.333  1.00  2.19           O  
ATOM   2773  NE2 GLN A 179       3.198 -16.106  11.581  1.00  2.19           N  
ATOM   2774  H   GLN A 179      -0.968 -11.656  10.407  1.00  1.44           H  
ATOM   2775  HA  GLN A 179      -0.282 -12.561  12.990  1.00  1.75           H  
ATOM   2776 1HB  GLN A 179      -0.235 -14.014  10.975  1.00  2.63           H  
ATOM   2777 2HB  GLN A 179       1.150 -13.125  10.358  1.00  2.63           H  
ATOM   2778 1HG  GLN A 179       2.476 -13.814  12.309  1.00  2.63           H  
ATOM   2779 2HG  GLN A 179       1.071 -14.723  12.925  1.00  2.63           H  
ATOM   2780 1HE2 GLN A 179       3.556 -16.911  11.108  1.00  2.63           H  
ATOM   2781 2HE2 GLN A 179       3.734 -15.681  12.313  1.00  2.63           H  
ATOM   2782  N   VAL A 180       2.009 -10.682  11.540  1.00  1.49           N  
ATOM   2783  CA  VAL A 180       3.161  -9.843  11.861  1.00  2.12           C  
ATOM   2784  C   VAL A 180       2.795  -8.840  12.961  1.00  1.28           C  
ATOM   2785  O   VAL A 180       3.473  -8.740  13.983  1.00  1.70           O  
ATOM   2786  CB  VAL A 180       3.651  -9.082  10.613  1.00  3.18           C  
ATOM   2787  CG1 VAL A 180       4.706  -8.064  11.013  1.00  3.18           C  
ATOM   2788  CG2 VAL A 180       4.199 -10.067   9.590  1.00  3.18           C  
ATOM   2789  H   VAL A 180       1.643 -10.718  10.588  1.00  1.79           H  
ATOM   2790  HA  VAL A 180       3.970 -10.481  12.219  1.00  2.54           H  
ATOM   2791  HB  VAL A 180       2.818  -8.533  10.176  1.00  3.82           H  
ATOM   2792 1HG1 VAL A 180       5.033  -7.517  10.130  1.00  3.82           H  
ATOM   2793 2HG1 VAL A 180       4.284  -7.365  11.735  1.00  3.82           H  
ATOM   2794 3HG1 VAL A 180       5.558  -8.578  11.459  1.00  3.82           H  
ATOM   2795 1HG2 VAL A 180       4.534  -9.524   8.706  1.00  3.82           H  
ATOM   2796 2HG2 VAL A 180       5.037 -10.610  10.021  1.00  3.82           H  
ATOM   2797 3HG2 VAL A 180       3.415 -10.770   9.308  1.00  3.82           H  
ATOM   2798  N   VAL A 181       1.670  -8.154  12.784  1.00  1.28           N  
ATOM   2799  CA  VAL A 181       1.180  -7.168  13.748  1.00  1.27           C  
ATOM   2800  C   VAL A 181       1.000  -7.733  15.164  1.00  1.29           C  
ATOM   2801  O   VAL A 181       1.304  -7.057  16.153  1.00  2.27           O  
ATOM   2802  CB  VAL A 181      -0.154  -6.588  13.248  1.00  1.91           C  
ATOM   2803  CG1 VAL A 181      -0.813  -5.732  14.321  1.00  1.91           C  
ATOM   2804  CG2 VAL A 181       0.113  -5.767  12.001  1.00  1.91           C  
ATOM   2805  H   VAL A 181       1.147  -8.293  11.929  1.00  1.54           H  
ATOM   2806  HA  VAL A 181       1.906  -6.356  13.795  1.00  1.52           H  
ATOM   2807  HB  VAL A 181      -0.833  -7.406  13.013  1.00  2.29           H  
ATOM   2808 1HG1 VAL A 181      -1.758  -5.341  13.942  1.00  2.29           H  
ATOM   2809 2HG1 VAL A 181      -1.002  -6.338  15.208  1.00  2.29           H  
ATOM   2810 3HG1 VAL A 181      -0.157  -4.902  14.580  1.00  2.29           H  
ATOM   2811 1HG2 VAL A 181      -0.827  -5.372  11.623  1.00  2.29           H  
ATOM   2812 2HG2 VAL A 181       0.786  -4.944  12.245  1.00  2.29           H  
ATOM   2813 3HG2 VAL A 181       0.574  -6.392  11.241  1.00  2.29           H  
ATOM   2814  N   ASP A 182       0.480  -8.955  15.253  1.00  1.32           N  
ATOM   2815  CA  ASP A 182       0.227  -9.607  16.529  1.00  3.12           C  
ATOM   2816  C   ASP A 182       1.350 -10.553  17.006  1.00  3.35           C  
ATOM   2817  O   ASP A 182       1.191 -11.220  18.031  1.00  7.99           O  
ATOM   2818  CB  ASP A 182      -1.086 -10.386  16.441  1.00  4.68           C  
ATOM   2819  CG  ASP A 182      -2.309  -9.506  16.270  1.00  4.68           C  
ATOM   2820  OD1 ASP A 182      -2.242  -8.354  16.636  1.00  4.68           O  
ATOM   2821  OD2 ASP A 182      -3.314  -9.992  15.795  1.00  4.68           O  
ATOM   2822  H   ASP A 182       0.233  -9.444  14.405  1.00  1.58           H  
ATOM   2823  HA  ASP A 182       0.110  -8.830  17.284  1.00  3.74           H  
ATOM   2824 1HB  ASP A 182      -1.038 -11.041  15.576  1.00  5.62           H  
ATOM   2825 2HB  ASP A 182      -1.208 -11.004  17.328  1.00  5.62           H  
ATOM   2826  N   CYS A 183       2.467 -10.638  16.271  1.00  1.46           N  
ATOM   2827  CA  CYS A 183       3.572 -11.522  16.675  1.00  2.65           C  
ATOM   2828  C   CYS A 183       4.902 -10.807  16.820  1.00  3.22           C  
ATOM   2829  O   CYS A 183       5.668 -11.092  17.745  1.00  8.30           O  
ATOM   2830  CB  CYS A 183       3.792 -12.637  15.688  1.00  3.97           C  
ATOM   2831  SG  CYS A 183       2.435 -13.781  15.501  1.00  3.97           S  
ATOM   2832  H   CYS A 183       2.580 -10.075  15.438  1.00  1.75           H  
ATOM   2833  HA  CYS A 183       3.314 -11.965  17.637  1.00  3.18           H  
ATOM   2834 1HB  CYS A 183       4.005 -12.209  14.710  1.00  4.77           H  
ATOM   2835 2HB  CYS A 183       4.664 -13.210  15.996  1.00  4.77           H  
ATOM   2836  HG  CYS A 183       2.526 -14.282  16.728  1.00  4.77           H  
ATOM   2837  N   ASP A 184       5.208  -9.904  15.897  1.00  4.10           N  
ATOM   2838  CA  ASP A 184       6.474  -9.208  15.982  1.00  6.00           C  
ATOM   2839  C   ASP A 184       6.436  -8.209  17.119  1.00  6.44           C  
ATOM   2840  O   ASP A 184       5.991  -7.074  16.960  1.00 12.99           O  
ATOM   2841  CB  ASP A 184       6.811  -8.503  14.674  1.00  9.00           C  
ATOM   2842  CG  ASP A 184       8.187  -7.862  14.725  1.00  9.00           C  
ATOM   2843  OD1 ASP A 184       8.748  -7.783  15.796  1.00  9.00           O  
ATOM   2844  OD2 ASP A 184       8.675  -7.466  13.697  1.00  9.00           O  
ATOM   2845  H   ASP A 184       4.573  -9.686  15.143  1.00  4.92           H  
ATOM   2846  HA  ASP A 184       7.258  -9.936  16.190  1.00  7.20           H  
ATOM   2847 1HB  ASP A 184       6.780  -9.216  13.850  1.00 10.80           H  
ATOM   2848 2HB  ASP A 184       6.070  -7.729  14.471  1.00 10.80           H  
ATOM   2849  N   THR A 185       6.934  -8.650  18.267  1.00  9.18           N  
ATOM   2850  CA  THR A 185       6.980  -7.843  19.475  1.00 17.97           C  
ATOM   2851  C   THR A 185       8.375  -7.296  19.739  1.00 23.87           C  
ATOM   2852  O   THR A 185       8.709  -6.954  20.877  1.00 37.35           O  
ATOM   2853  CB  THR A 185       6.511  -8.647  20.705  1.00 26.95           C  
ATOM   2854  OG1 THR A 185       7.331  -9.813  20.855  1.00 26.95           O  
ATOM   2855  CG2 THR A 185       5.055  -9.061  20.556  1.00 26.95           C  
ATOM   2856  H   THR A 185       7.248  -9.613  18.297  1.00 11.02           H  
ATOM   2857  HA  THR A 185       6.304  -6.997  19.350  1.00 21.56           H  
ATOM   2858  HB  THR A 185       6.615  -8.028  21.596  1.00 32.35           H  
ATOM   2859  HG1 THR A 185       7.234 -10.375  20.081  1.00 32.35           H  
ATOM   2860 1HG2 THR A 185       4.745  -9.621  21.440  1.00 32.35           H  
ATOM   2861 2HG2 THR A 185       4.432  -8.172  20.454  1.00 32.35           H  
ATOM   2862 3HG2 THR A 185       4.941  -9.687  19.673  1.00 32.35           H  
ATOM   2863  N   ASN A 186       9.202  -7.212  18.698  1.00 23.53           N  
ATOM   2864  CA  ASN A 186      10.580  -6.752  18.849  1.00 41.17           C  
ATOM   2865  C   ASN A 186      10.705  -5.241  18.968  1.00 57.46           C  
ATOM   2866  O   ASN A 186      11.181  -4.599  18.036  1.00128.53           O  
ATOM   2867  CB  ASN A 186      11.414  -7.247  17.690  1.00 61.76           C  
ATOM   2868  CG  ASN A 186      11.583  -8.738  17.696  1.00 61.76           C  
ATOM   2869  OD1 ASN A 186      12.321  -9.301  18.513  1.00 61.76           O  
ATOM   2870  ND2 ASN A 186      10.890  -9.391  16.802  1.00 61.76           N  
ATOM   2871  H   ASN A 186       8.886  -7.482  17.770  1.00 28.24           H  
ATOM   2872  HA  ASN A 186      10.983  -7.180  19.769  1.00 49.40           H  
ATOM   2873 1HB  ASN A 186      10.945  -6.952  16.751  1.00 74.11           H  
ATOM   2874 2HB  ASN A 186      12.400  -6.784  17.726  1.00 74.11           H  
ATOM   2875 1HD2 ASN A 186      10.946 -10.387  16.750  1.00 74.11           H  
ATOM   2876 2HD2 ASN A 186      10.287  -8.882  16.182  1.00 74.11           H  
ATOM   2877  N   GLY A 187      10.257  -4.696  20.114  1.00 46.21           N  
ATOM   2878  CA  GLY A 187      10.298  -3.290  20.619  1.00 68.97           C  
ATOM   2879  C   GLY A 187      10.138  -2.067  19.670  1.00 41.59           C  
ATOM   2880  O   GLY A 187       9.492  -1.077  20.044  1.00100.48           O  
ATOM   2881  H   GLY A 187       9.850  -5.374  20.750  1.00 55.45           H  
ATOM   2882 1HA  GLY A 187       9.547  -3.203  21.402  1.00 82.76           H  
ATOM   2883 2HA  GLY A 187      11.252  -3.175  21.141  1.00 82.76           H  
ATOM   2884  N   ASN A 188      10.648  -2.149  18.450  1.00 22.04           N  
ATOM   2885  CA  ASN A 188      10.488  -1.114  17.467  1.00 31.46           C  
ATOM   2886  C   ASN A 188       9.149  -1.300  16.796  1.00 24.47           C  
ATOM   2887  O   ASN A 188       8.505  -0.335  16.394  1.00 66.88           O  
ATOM   2888  CB  ASN A 188      11.631  -1.154  16.483  1.00 47.19           C  
ATOM   2889  CG  ASN A 188      12.921  -0.712  17.110  1.00 47.19           C  
ATOM   2890  OD1 ASN A 188      12.928   0.072  18.066  1.00 47.19           O  
ATOM   2891  ND2 ASN A 188      14.017  -1.207  16.597  1.00 47.19           N  
ATOM   2892  H   ASN A 188      11.186  -2.947  18.200  1.00 26.45           H  
ATOM   2893  HA  ASN A 188      10.487  -0.155  17.965  1.00 37.75           H  
ATOM   2894 1HB  ASN A 188      11.747  -2.167  16.091  1.00 56.63           H  
ATOM   2895 2HB  ASN A 188      11.415  -0.497  15.649  1.00 56.63           H  
ATOM   2896 1HD2 ASN A 188      14.905  -0.956  16.981  1.00 56.63           H  
ATOM   2897 2HD2 ASN A 188      13.967  -1.841  15.826  1.00 56.63           H  
ATOM   2898  N   ASP A 189       8.729  -2.558  16.697  1.00 14.31           N  
ATOM   2899  CA  ASP A 189       7.438  -2.861  16.103  1.00  6.40           C  
ATOM   2900  C   ASP A 189       6.382  -2.982  17.197  1.00  4.52           C  
ATOM   2901  O   ASP A 189       6.354  -3.950  17.954  1.00  7.69           O  
ATOM   2902  CB  ASP A 189       7.498  -4.129  15.248  1.00  9.60           C  
ATOM   2903  CG  ASP A 189       6.194  -4.378  14.494  1.00  9.60           C  
ATOM   2904  OD1 ASP A 189       5.177  -3.881  14.912  1.00  9.60           O  
ATOM   2905  OD2 ASP A 189       6.229  -5.022  13.472  1.00  9.60           O  
ATOM   2906  H   ASP A 189       9.323  -3.305  17.054  1.00 17.17           H  
ATOM   2907  HA  ASP A 189       7.153  -2.037  15.453  1.00  7.68           H  
ATOM   2908 1HB  ASP A 189       8.313  -4.050  14.527  1.00 11.52           H  
ATOM   2909 2HB  ASP A 189       7.706  -4.990  15.884  1.00 11.52           H  
ATOM   2910  N   GLN A 190       5.534  -1.964  17.285  1.00  3.59           N  
ATOM   2911  CA  GLN A 190       4.451  -1.891  18.257  1.00  4.71           C  
ATOM   2912  C   GLN A 190       3.101  -2.266  17.654  1.00  4.07           C  
ATOM   2913  O   GLN A 190       2.056  -1.868  18.181  1.00  5.45           O  
ATOM   2914  CB  GLN A 190       4.389  -0.487  18.864  1.00  7.06           C  
ATOM   2915  CG  GLN A 190       5.612  -0.104  19.682  1.00  7.06           C  
ATOM   2916  CD  GLN A 190       5.735  -0.969  20.928  1.00  7.06           C  
ATOM   2917  OE1 GLN A 190       4.727  -1.230  21.591  1.00  7.06           O  
ATOM   2918  NE2 GLN A 190       6.942  -1.407  21.268  1.00  7.06           N  
ATOM   2919  H   GLN A 190       5.629  -1.205  16.626  1.00  4.31           H  
ATOM   2920  HA  GLN A 190       4.665  -2.597  19.056  1.00  5.65           H  
ATOM   2921 1HB  GLN A 190       4.270   0.250  18.071  1.00  8.48           H  
ATOM   2922 2HB  GLN A 190       3.520  -0.414  19.516  1.00  8.48           H  
ATOM   2923 1HG  GLN A 190       6.505  -0.246  19.073  1.00  8.48           H  
ATOM   2924 2HG  GLN A 190       5.528   0.938  19.989  1.00  8.48           H  
ATOM   2925 1HE2 GLN A 190       7.054  -1.974  22.085  1.00  8.48           H  
ATOM   2926 2HE2 GLN A 190       7.745  -1.173  20.718  1.00  8.48           H  
ATOM   2927  N   GLY A 191       3.136  -3.008  16.553  1.00  4.42           N  
ATOM   2928  CA  GLY A 191       1.926  -3.438  15.901  1.00  4.86           C  
ATOM   2929  C   GLY A 191       1.158  -2.217  15.487  1.00  3.22           C  
ATOM   2930  O   GLY A 191       1.723  -1.316  14.881  1.00  4.86           O  
ATOM   2931  H   GLY A 191       4.019  -3.295  16.152  1.00  5.30           H  
ATOM   2932 1HA  GLY A 191       2.173  -4.044  15.027  1.00  5.83           H  
ATOM   2933 2HA  GLY A 191       1.345  -4.052  16.577  1.00  5.83           H  
ATOM   2934  N   CYS A 192      -0.109  -2.144  15.866  1.00  2.50           N  
ATOM   2935  CA  CYS A 192      -0.985  -1.028  15.495  1.00  1.85           C  
ATOM   2936  C   CYS A 192      -0.517   0.378  15.919  1.00  1.65           C  
ATOM   2937  O   CYS A 192      -1.068   1.374  15.443  1.00  1.66           O  
ATOM   2938  CB  CYS A 192      -2.375  -1.267  16.065  1.00  2.78           C  
ATOM   2939  SG  CYS A 192      -3.227  -2.677  15.326  1.00  2.78           S  
ATOM   2940  H   CYS A 192      -0.491  -2.906  16.419  1.00  3.00           H  
ATOM   2941  HA  CYS A 192      -1.072  -1.034  14.406  1.00  2.22           H  
ATOM   2942 1HB  CYS A 192      -2.304  -1.444  17.139  1.00  3.33           H  
ATOM   2943 2HB  CYS A 192      -2.990  -0.382  15.914  1.00  3.33           H  
ATOM   2944  HG  CYS A 192      -2.351  -3.597  15.724  1.00  3.33           H  
ATOM   2945  N   ASN A 193       0.500   0.467  16.789  1.00  1.91           N  
ATOM   2946  CA  ASN A 193       1.008   1.754  17.241  1.00  2.37           C  
ATOM   2947  C   ASN A 193       2.284   2.228  16.518  1.00  4.05           C  
ATOM   2948  O   ASN A 193       2.883   3.224  16.925  1.00  7.86           O  
ATOM   2949  CB  ASN A 193       1.231   1.703  18.736  1.00  3.56           C  
ATOM   2950  CG  ASN A 193      -0.067   1.614  19.492  1.00  3.56           C  
ATOM   2951  OD1 ASN A 193      -1.044   2.292  19.155  1.00  3.56           O  
ATOM   2952  ND2 ASN A 193      -0.098   0.788  20.506  1.00  3.56           N  
ATOM   2953  H   ASN A 193       0.929  -0.370  17.166  1.00  2.29           H  
ATOM   2954  HA  ASN A 193       0.242   2.504  17.040  1.00  2.84           H  
ATOM   2955 1HB  ASN A 193       1.834   0.831  18.983  1.00  4.27           H  
ATOM   2956 2HB  ASN A 193       1.777   2.588  19.062  1.00  4.27           H  
ATOM   2957 1HD2 ASN A 193      -0.935   0.688  21.043  1.00  4.27           H  
ATOM   2958 2HD2 ASN A 193       0.716   0.258  20.743  1.00  4.27           H  
ATOM   2959  N   GLY A 194       2.685   1.547  15.442  1.00  5.96           N  
ATOM   2960  CA  GLY A 194       3.868   1.975  14.677  1.00  9.19           C  
ATOM   2961  C   GLY A 194       4.975   0.924  14.703  1.00  5.73           C  
ATOM   2962  O   GLY A 194       5.073   0.160  15.655  1.00  6.88           O  
ATOM   2963  H   GLY A 194       2.183   0.715  15.150  1.00  7.15           H  
ATOM   2964 1HA  GLY A 194       3.579   2.175  13.646  1.00 11.03           H  
ATOM   2965 2HA  GLY A 194       4.243   2.912  15.086  1.00 11.03           H  
ATOM   2966  N   GLY A 195       5.790   0.886  13.644  1.00  4.01           N  
ATOM   2967  CA  GLY A 195       6.848  -0.121  13.519  1.00  2.13           C  
ATOM   2968  C   GLY A 195       7.617  -0.045  12.200  1.00  2.11           C  
ATOM   2969  O   GLY A 195       7.509   0.931  11.463  1.00  6.16           O  
ATOM   2970  H   GLY A 195       5.655   1.569  12.911  1.00  4.81           H  
ATOM   2971 1HA  GLY A 195       7.546   0.002  14.339  1.00  2.56           H  
ATOM   2972 2HA  GLY A 195       6.411  -1.112  13.623  1.00  2.56           H  
ATOM   2973  N   TYR A 196       8.431  -1.070  11.924  1.00  1.46           N  
ATOM   2974  CA  TYR A 196       9.283  -1.062  10.734  1.00  3.23           C  
ATOM   2975  C   TYR A 196       9.221  -2.359   9.918  1.00  1.67           C  
ATOM   2976  O   TYR A 196       9.117  -3.455  10.476  1.00  1.69           O  
ATOM   2977  CB  TYR A 196      10.730  -0.792  11.163  1.00  4.84           C  
ATOM   2978  CG  TYR A 196      10.912   0.537  11.874  1.00  4.84           C  
ATOM   2979  CD1 TYR A 196      10.743   0.618  13.250  1.00  4.84           C  
ATOM   2980  CD2 TYR A 196      11.243   1.674  11.159  1.00  4.84           C  
ATOM   2981  CE1 TYR A 196      10.900   1.825  13.904  1.00  4.84           C  
ATOM   2982  CE2 TYR A 196      11.399   2.884  11.811  1.00  4.84           C  
ATOM   2983  CZ  TYR A 196      11.229   2.961  13.177  1.00  4.84           C  
ATOM   2984  OH  TYR A 196      11.389   4.163  13.822  1.00  4.84           O  
ATOM   2985  H   TYR A 196       8.468  -1.856  12.556  1.00  1.75           H  
ATOM   2986  HA  TYR A 196       8.951  -0.253  10.083  1.00  3.88           H  
ATOM   2987 1HB  TYR A 196      11.061  -1.585  11.835  1.00  5.81           H  
ATOM   2988 2HB  TYR A 196      11.380  -0.806  10.290  1.00  5.81           H  
ATOM   2989  HD1 TYR A 196      10.479  -0.276  13.812  1.00  5.81           H  
ATOM   2990  HD2 TYR A 196      11.379   1.613  10.081  1.00  5.81           H  
ATOM   2991  HE1 TYR A 196      10.766   1.884  14.984  1.00  5.81           H  
ATOM   2992  HE2 TYR A 196      11.659   3.780  11.247  1.00  5.81           H  
ATOM   2993  HH  TYR A 196      11.366   4.879  13.182  1.00  5.81           H  
ATOM   2994  N   ALA A 197       9.320  -2.212   8.591  1.00  1.69           N  
ATOM   2995  CA  ALA A 197       9.288  -3.331   7.649  1.00  1.75           C  
ATOM   2996  C   ALA A 197      10.483  -4.231   7.846  1.00  1.30           C  
ATOM   2997  O   ALA A 197      10.388  -5.440   7.656  1.00  1.52           O  
ATOM   2998  CB  ALA A 197       9.242  -2.825   6.214  1.00  2.62           C  
ATOM   2999  H   ALA A 197       9.420  -1.276   8.220  1.00  2.03           H  
ATOM   3000  HA  ALA A 197       8.390  -3.917   7.846  1.00  2.10           H  
ATOM   3001 1HB  ALA A 197       9.195  -3.672   5.530  1.00  3.15           H  
ATOM   3002 2HB  ALA A 197       8.360  -2.199   6.077  1.00  3.15           H  
ATOM   3003 3HB  ALA A 197      10.137  -2.241   6.005  1.00  3.15           H  
ATOM   3004  N   ASP A 198      11.604  -3.631   8.238  1.00  1.40           N  
ATOM   3005  CA  ASP A 198      12.839  -4.346   8.483  1.00  2.00           C  
ATOM   3006  C   ASP A 198      12.605  -5.405   9.542  1.00  1.65           C  
ATOM   3007  O   ASP A 198      13.032  -6.552   9.394  1.00  2.12           O  
ATOM   3008  CB  ASP A 198      13.907  -3.356   8.962  1.00  3.00           C  
ATOM   3009  CG  ASP A 198      14.326  -2.361   7.883  1.00  3.00           C  
ATOM   3010  OD1 ASP A 198      14.061  -2.611   6.734  1.00  3.00           O  
ATOM   3011  OD2 ASP A 198      14.883  -1.342   8.223  1.00  3.00           O  
ATOM   3012  H   ASP A 198      11.598  -2.631   8.365  1.00  1.68           H  
ATOM   3013  HA  ASP A 198      13.160  -4.834   7.563  1.00  2.40           H  
ATOM   3014 1HB  ASP A 198      13.531  -2.799   9.820  1.00  3.60           H  
ATOM   3015 2HB  ASP A 198      14.790  -3.904   9.290  1.00  3.60           H  
ATOM   3016  N   GLY A 199      11.902  -5.005  10.601  1.00  1.12           N  
ATOM   3017  CA  GLY A 199      11.559  -5.895  11.690  1.00  1.02           C  
ATOM   3018  C   GLY A 199      10.632  -6.989  11.199  1.00  0.79           C  
ATOM   3019  O   GLY A 199      10.839  -8.159  11.513  1.00  0.98           O  
ATOM   3020  H   GLY A 199      11.592  -4.045  10.650  1.00  1.34           H  
ATOM   3021 1HA  GLY A 199      12.468  -6.335  12.103  1.00  1.22           H  
ATOM   3022 2HA  GLY A 199      11.076  -5.333  12.490  1.00  1.22           H  
ATOM   3023  N   ALA A 200       9.624  -6.602  10.413  1.00  0.53           N  
ATOM   3024  CA  ALA A 200       8.666  -7.555   9.858  1.00  0.38           C  
ATOM   3025  C   ALA A 200       9.353  -8.622   9.003  1.00  0.34           C  
ATOM   3026  O   ALA A 200       8.974  -9.794   9.066  1.00  0.45           O  
ATOM   3027  CB  ALA A 200       7.623  -6.819   9.034  1.00  0.57           C  
ATOM   3028  H   ALA A 200       9.504  -5.613  10.216  1.00  0.64           H  
ATOM   3029  HA  ALA A 200       8.170  -8.058  10.688  1.00  0.46           H  
ATOM   3030 1HB  ALA A 200       6.893  -7.531   8.648  1.00  0.68           H  
ATOM   3031 2HB  ALA A 200       7.119  -6.088   9.664  1.00  0.68           H  
ATOM   3032 3HB  ALA A 200       8.110  -6.311   8.207  1.00  0.68           H  
ATOM   3033  N   PHE A 201      10.373  -8.233   8.230  1.00  0.33           N  
ATOM   3034  CA  PHE A 201      11.089  -9.210   7.418  1.00  0.30           C  
ATOM   3035  C   PHE A 201      11.840 -10.169   8.309  1.00  0.43           C  
ATOM   3036  O   PHE A 201      11.803 -11.380   8.087  1.00  0.37           O  
ATOM   3037  CB  PHE A 201      12.127  -8.537   6.515  1.00  0.45           C  
ATOM   3038  CG  PHE A 201      11.567  -7.807   5.338  1.00  0.45           C  
ATOM   3039  CD1 PHE A 201      11.907  -6.485   5.102  1.00  0.45           C  
ATOM   3040  CD2 PHE A 201      10.700  -8.438   4.466  1.00  0.45           C  
ATOM   3041  CE1 PHE A 201      11.394  -5.807   4.017  1.00  0.45           C  
ATOM   3042  CE2 PHE A 201      10.189  -7.762   3.384  1.00  0.45           C  
ATOM   3043  CZ  PHE A 201      10.537  -6.445   3.158  1.00  0.45           C  
ATOM   3044  H   PHE A 201      10.635  -7.258   8.193  1.00  0.40           H  
ATOM   3045  HA  PHE A 201      10.372  -9.768   6.815  1.00  0.36           H  
ATOM   3046 1HB  PHE A 201      12.707  -7.828   7.103  1.00  0.54           H  
ATOM   3047 2HB  PHE A 201      12.821  -9.290   6.143  1.00  0.54           H  
ATOM   3048  HD1 PHE A 201      12.590  -5.981   5.786  1.00  0.54           H  
ATOM   3049  HD2 PHE A 201      10.426  -9.479   4.642  1.00  0.54           H  
ATOM   3050  HE1 PHE A 201      11.668  -4.769   3.839  1.00  0.54           H  
ATOM   3051  HE2 PHE A 201       9.509  -8.269   2.700  1.00  0.54           H  
ATOM   3052  HZ  PHE A 201      10.132  -5.912   2.299  1.00  0.54           H  
ATOM   3053  N   GLN A 202      12.469  -9.629   9.353  1.00  0.79           N  
ATOM   3054  CA  GLN A 202      13.219 -10.432  10.302  1.00  1.18           C  
ATOM   3055  C   GLN A 202      12.304 -11.383  11.042  1.00  1.33           C  
ATOM   3056  O   GLN A 202      12.691 -12.514  11.324  1.00  1.54           O  
ATOM   3057  CB  GLN A 202      13.969  -9.535  11.276  1.00  1.77           C  
ATOM   3058  CG  GLN A 202      15.117  -8.774  10.641  1.00  1.77           C  
ATOM   3059  CD  GLN A 202      15.772  -7.798  11.599  1.00  1.77           C  
ATOM   3060  OE1 GLN A 202      15.822  -8.027  12.811  1.00  1.77           O  
ATOM   3061  NE2 GLN A 202      16.277  -6.697  11.058  1.00  1.77           N  
ATOM   3062  H   GLN A 202      12.462  -8.621   9.474  1.00  0.95           H  
ATOM   3063  HA  GLN A 202      13.948 -11.024   9.751  1.00  1.42           H  
ATOM   3064 1HB  GLN A 202      13.283  -8.811  11.712  1.00  2.12           H  
ATOM   3065 2HB  GLN A 202      14.374 -10.135  12.089  1.00  2.12           H  
ATOM   3066 1HG  GLN A 202      15.870  -9.493  10.327  1.00  2.12           H  
ATOM   3067 2HG  GLN A 202      14.752  -8.220   9.778  1.00  2.12           H  
ATOM   3068 1HE2 GLN A 202      16.722  -6.013  11.635  1.00  2.12           H  
ATOM   3069 2HE2 GLN A 202      16.213  -6.554  10.071  1.00  2.12           H  
ATOM   3070  N   TYR A 203      11.087 -10.930  11.342  1.00  1.64           N  
ATOM   3071  CA  TYR A 203      10.102 -11.777  11.991  1.00  2.42           C  
ATOM   3072  C   TYR A 203       9.783 -13.000  11.161  1.00  2.20           C  
ATOM   3073  O   TYR A 203       9.811 -14.117  11.682  1.00  2.94           O  
ATOM   3074  CB  TYR A 203       8.802 -11.025  12.265  1.00  3.63           C  
ATOM   3075  CG  TYR A 203       7.730 -12.000  12.676  1.00  3.63           C  
ATOM   3076  CD1 TYR A 203       7.790 -12.611  13.915  1.00  3.63           C  
ATOM   3077  CD2 TYR A 203       6.709 -12.310  11.790  1.00  3.63           C  
ATOM   3078  CE1 TYR A 203       6.841 -13.548  14.258  1.00  3.63           C  
ATOM   3079  CE2 TYR A 203       5.755 -13.243  12.136  1.00  3.63           C  
ATOM   3080  CZ  TYR A 203       5.827 -13.869  13.360  1.00  3.63           C  
ATOM   3081  OH  TYR A 203       4.894 -14.819  13.706  1.00  3.63           O  
ATOM   3082  H   TYR A 203      10.847  -9.975  11.128  1.00  1.97           H  
ATOM   3083  HA  TYR A 203      10.499 -12.110  12.940  1.00  2.90           H  
ATOM   3084 1HB  TYR A 203       8.945 -10.297  13.066  1.00  4.36           H  
ATOM   3085 2HB  TYR A 203       8.468 -10.493  11.376  1.00  4.36           H  
ATOM   3086  HD1 TYR A 203       8.596 -12.367  14.608  1.00  4.36           H  
ATOM   3087  HD2 TYR A 203       6.670 -11.827  10.814  1.00  4.36           H  
ATOM   3088  HE1 TYR A 203       6.893 -14.044  15.226  1.00  4.36           H  
ATOM   3089  HE2 TYR A 203       4.958 -13.496  11.438  1.00  4.36           H  
ATOM   3090  HH  TYR A 203       5.050 -15.103  14.611  1.00  4.36           H  
ATOM   3091  N   ILE A 204       9.490 -12.800   9.885  1.00  1.75           N  
ATOM   3092  CA  ILE A 204       9.146 -13.904   8.997  1.00  1.95           C  
ATOM   3093  C   ILE A 204      10.279 -14.920   8.976  1.00  2.00           C  
ATOM   3094  O   ILE A 204      10.067 -16.132   9.098  1.00  5.41           O  
ATOM   3095  CB  ILE A 204       8.935 -13.382   7.566  1.00  2.92           C  
ATOM   3096  CG1 ILE A 204       7.709 -12.474   7.493  1.00  2.92           C  
ATOM   3097  CG2 ILE A 204       8.760 -14.566   6.624  1.00  2.92           C  
ATOM   3098  CD1 ILE A 204       7.634 -11.676   6.215  1.00  2.92           C  
ATOM   3099  H   ILE A 204       9.476 -11.849   9.521  1.00  2.10           H  
ATOM   3100  HA  ILE A 204       8.241 -14.388   9.365  1.00  2.34           H  
ATOM   3101  HB  ILE A 204       9.797 -12.794   7.258  1.00  3.51           H  
ATOM   3102 1HG1 ILE A 204       6.811 -13.074   7.561  1.00  3.51           H  
ATOM   3103 2HG1 ILE A 204       7.729 -11.781   8.333  1.00  3.51           H  
ATOM   3104 1HG2 ILE A 204       8.614 -14.200   5.609  1.00  3.51           H  
ATOM   3105 2HG2 ILE A 204       9.648 -15.195   6.661  1.00  3.51           H  
ATOM   3106 3HG2 ILE A 204       7.889 -15.147   6.927  1.00  3.51           H  
ATOM   3107 1HD1 ILE A 204       6.744 -11.050   6.233  1.00  3.51           H  
ATOM   3108 2HD1 ILE A 204       8.519 -11.043   6.127  1.00  3.51           H  
ATOM   3109 3HD1 ILE A 204       7.588 -12.353   5.364  1.00  3.51           H  
ATOM   3110  N   ILE A 205      11.490 -14.408   8.838  1.00  0.55           N  
ATOM   3111  CA  ILE A 205      12.698 -15.205   8.749  1.00  0.57           C  
ATOM   3112  C   ILE A 205      12.986 -16.019  10.004  1.00  0.94           C  
ATOM   3113  O   ILE A 205      13.225 -17.225   9.936  1.00  1.77           O  
ATOM   3114  CB  ILE A 205      13.875 -14.270   8.515  1.00  0.85           C  
ATOM   3115  CG1 ILE A 205      13.733 -13.627   7.161  1.00  0.85           C  
ATOM   3116  CG2 ILE A 205      15.193 -15.028   8.598  1.00  0.85           C  
ATOM   3117  CD1 ILE A 205      14.624 -12.446   7.007  1.00  0.85           C  
ATOM   3118  H   ILE A 205      11.584 -13.400   8.755  1.00  0.66           H  
ATOM   3119  HA  ILE A 205      12.597 -15.887   7.904  1.00  0.68           H  
ATOM   3120  HB  ILE A 205      13.865 -13.477   9.261  1.00  1.03           H  
ATOM   3121 1HG1 ILE A 205      13.983 -14.353   6.389  1.00  1.03           H  
ATOM   3122 2HG1 ILE A 205      12.700 -13.314   7.018  1.00  1.03           H  
ATOM   3123 1HG2 ILE A 205      16.019 -14.339   8.426  1.00  1.03           H  
ATOM   3124 2HG2 ILE A 205      15.297 -15.477   9.585  1.00  1.03           H  
ATOM   3125 3HG2 ILE A 205      15.213 -15.813   7.840  1.00  1.03           H  
ATOM   3126 1HD1 ILE A 205      14.475 -12.016   6.020  1.00  1.03           H  
ATOM   3127 2HD1 ILE A 205      14.379 -11.702   7.764  1.00  1.03           H  
ATOM   3128 3HD1 ILE A 205      15.660 -12.757   7.127  1.00  1.03           H  
ATOM   3129  N   ASN A 206      12.979 -15.349  11.151  1.00  0.77           N  
ATOM   3130  CA  ASN A 206      13.307 -15.979  12.422  1.00  1.14           C  
ATOM   3131  C   ASN A 206      12.179 -16.833  12.994  1.00  0.98           C  
ATOM   3132  O   ASN A 206      12.435 -17.749  13.777  1.00  2.51           O  
ATOM   3133  CB  ASN A 206      13.753 -14.921  13.400  1.00  1.71           C  
ATOM   3134  CG  ASN A 206      15.116 -14.391  13.037  1.00  1.71           C  
ATOM   3135  OD1 ASN A 206      15.916 -15.096  12.411  1.00  1.71           O  
ATOM   3136  ND2 ASN A 206      15.396 -13.169  13.409  1.00  1.71           N  
ATOM   3137  H   ASN A 206      12.766 -14.363  11.148  1.00  0.92           H  
ATOM   3138  HA  ASN A 206      14.152 -16.649  12.253  1.00  1.37           H  
ATOM   3139 1HB  ASN A 206      13.039 -14.096  13.403  1.00  2.05           H  
ATOM   3140 2HB  ASN A 206      13.786 -15.337  14.407  1.00  2.05           H  
ATOM   3141 1HD2 ASN A 206      16.289 -12.773  13.188  1.00  2.05           H  
ATOM   3142 2HD2 ASN A 206      14.720 -12.631  13.910  1.00  2.05           H  
ATOM   3143  N   ALA A 207      10.938 -16.568  12.584  1.00  0.82           N  
ATOM   3144  CA  ALA A 207       9.805 -17.377  13.020  1.00  1.24           C  
ATOM   3145  C   ALA A 207       9.742 -18.691  12.247  1.00  4.15           C  
ATOM   3146  O   ALA A 207       9.041 -19.622  12.649  1.00 14.40           O  
ATOM   3147  CB  ALA A 207       8.503 -16.616  12.837  1.00  1.86           C  
ATOM   3148  H   ALA A 207      10.756 -15.785  11.975  1.00  0.98           H  
ATOM   3149  HA  ALA A 207       9.941 -17.612  14.076  1.00  1.49           H  
ATOM   3150 1HB  ALA A 207       7.672 -17.227  13.188  1.00  2.23           H  
ATOM   3151 2HB  ALA A 207       8.543 -15.691  13.412  1.00  2.23           H  
ATOM   3152 3HB  ALA A 207       8.362 -16.381  11.784  1.00  2.23           H  
ATOM   3153  N   GLY A 208      10.474 -18.765  11.137  1.00  5.78           N  
ATOM   3154  CA  GLY A 208      10.477 -19.950  10.304  1.00  3.62           C  
ATOM   3155  C   GLY A 208       9.441 -19.836   9.193  1.00  2.59           C  
ATOM   3156  O   GLY A 208       9.133 -20.825   8.527  1.00  4.59           O  
ATOM   3157  H   GLY A 208      11.041 -17.977  10.855  1.00  6.94           H  
ATOM   3158 1HA  GLY A 208      11.468 -20.094   9.874  1.00  4.34           H  
ATOM   3159 2HA  GLY A 208      10.264 -20.825  10.917  1.00  4.34           H  
ATOM   3160  N   GLY A 209       8.907 -18.631   8.991  1.00  1.87           N  
ATOM   3161  CA  GLY A 209       7.898 -18.388   7.974  1.00  1.45           C  
ATOM   3162  C   GLY A 209       6.589 -17.931   8.590  1.00  1.74           C  
ATOM   3163  O   GLY A 209       6.432 -17.935   9.811  1.00  4.28           O  
ATOM   3164  H   GLY A 209       9.210 -17.838   9.536  1.00  2.24           H  
ATOM   3165 1HA  GLY A 209       8.259 -17.621   7.289  1.00  1.74           H  
ATOM   3166 2HA  GLY A 209       7.731 -19.292   7.389  1.00  1.74           H  
ATOM   3167  N   VAL A 210       5.650 -17.532   7.733  1.00  0.83           N  
ATOM   3168  CA  VAL A 210       4.336 -17.074   8.182  1.00  1.41           C  
ATOM   3169  C   VAL A 210       3.199 -17.777   7.454  1.00  1.09           C  
ATOM   3170  O   VAL A 210       3.386 -18.350   6.379  1.00  1.71           O  
ATOM   3171  CB  VAL A 210       4.186 -15.551   7.990  1.00  2.11           C  
ATOM   3172  CG1 VAL A 210       5.218 -14.810   8.818  1.00  2.11           C  
ATOM   3173  CG2 VAL A 210       4.342 -15.208   6.516  1.00  2.11           C  
ATOM   3174  H   VAL A 210       5.868 -17.556   6.745  1.00  1.00           H  
ATOM   3175  HA  VAL A 210       4.245 -17.297   9.243  1.00  1.69           H  
ATOM   3176  HB  VAL A 210       3.200 -15.243   8.339  1.00  2.54           H  
ATOM   3177 1HG1 VAL A 210       5.083 -13.736   8.684  1.00  2.54           H  
ATOM   3178 2HG1 VAL A 210       5.090 -15.064   9.869  1.00  2.54           H  
ATOM   3179 3HG1 VAL A 210       6.219 -15.093   8.496  1.00  2.54           H  
ATOM   3180 1HG2 VAL A 210       4.223 -14.134   6.379  1.00  2.54           H  
ATOM   3181 2HG2 VAL A 210       5.331 -15.512   6.173  1.00  2.54           H  
ATOM   3182 3HG2 VAL A 210       3.580 -15.734   5.940  1.00  2.54           H  
ATOM   3183  N   THR A 211       2.011 -17.725   8.057  1.00  0.90           N  
ATOM   3184  CA  THR A 211       0.811 -18.332   7.491  1.00  1.10           C  
ATOM   3185  C   THR A 211       0.112 -17.350   6.558  1.00  0.78           C  
ATOM   3186  O   THR A 211       0.484 -16.173   6.509  1.00  0.94           O  
ATOM   3187  CB  THR A 211      -0.160 -18.773   8.602  1.00  1.65           C  
ATOM   3188  OG1 THR A 211      -0.631 -17.621   9.315  1.00  1.65           O  
ATOM   3189  CG2 THR A 211       0.533 -19.714   9.573  1.00  1.65           C  
ATOM   3190  H   THR A 211       1.924 -17.236   8.942  1.00  1.08           H  
ATOM   3191  HA  THR A 211       1.098 -19.209   6.913  1.00  1.32           H  
ATOM   3192  HB  THR A 211      -1.008 -19.287   8.154  1.00  1.98           H  
ATOM   3193  HG1 THR A 211       0.115 -17.119   9.664  1.00  1.98           H  
ATOM   3194 1HG2 THR A 211      -0.170 -20.018  10.346  1.00  1.98           H  
ATOM   3195 2HG2 THR A 211       0.880 -20.595   9.039  1.00  1.98           H  
ATOM   3196 3HG2 THR A 211       1.379 -19.205  10.032  1.00  1.98           H  
ATOM   3197  N   THR A 212      -0.898 -17.839   5.830  1.00  0.77           N  
ATOM   3198  CA  THR A 212      -1.624 -17.000   4.880  1.00  0.94           C  
ATOM   3199  C   THR A 212      -2.740 -16.205   5.511  1.00  1.09           C  
ATOM   3200  O   THR A 212      -3.187 -16.510   6.617  1.00  1.10           O  
ATOM   3201  CB  THR A 212      -2.258 -17.827   3.747  1.00  1.41           C  
ATOM   3202  OG1 THR A 212      -3.244 -18.712   4.291  1.00  1.41           O  
ATOM   3203  CG2 THR A 212      -1.217 -18.628   3.006  1.00  1.41           C  
ATOM   3204  H   THR A 212      -1.148 -18.812   5.926  1.00  0.92           H  
ATOM   3205  HA  THR A 212      -0.920 -16.308   4.437  1.00  1.13           H  
ATOM   3206  HB  THR A 212      -2.745 -17.154   3.045  1.00  1.69           H  
ATOM   3207  HG1 THR A 212      -3.644 -19.216   3.577  1.00  1.69           H  
ATOM   3208 1HG2 THR A 212      -1.693 -19.195   2.207  1.00  1.69           H  
ATOM   3209 2HG2 THR A 212      -0.470 -17.958   2.581  1.00  1.69           H  
ATOM   3210 3HG2 THR A 212      -0.746 -19.310   3.704  1.00  1.69           H  
ATOM   3211  N   GLU A 213      -3.228 -15.231   4.753  1.00  1.50           N  
ATOM   3212  CA  GLU A 213      -4.361 -14.388   5.127  1.00  2.23           C  
ATOM   3213  C   GLU A 213      -5.573 -15.231   5.509  1.00  1.91           C  
ATOM   3214  O   GLU A 213      -6.308 -14.895   6.431  1.00  2.44           O  
ATOM   3215  CB  GLU A 213      -4.740 -13.455   3.980  1.00  3.34           C  
ATOM   3216  CG  GLU A 213      -5.891 -12.511   4.300  1.00  3.34           C  
ATOM   3217  CD  GLU A 213      -6.250 -11.586   3.163  1.00  3.34           C  
ATOM   3218  OE1 GLU A 213      -5.627 -11.645   2.127  1.00  3.34           O  
ATOM   3219  OE2 GLU A 213      -7.161 -10.811   3.337  1.00  3.34           O  
ATOM   3220  H   GLU A 213      -2.772 -15.069   3.867  1.00  1.80           H  
ATOM   3221  HA  GLU A 213      -4.075 -13.791   5.991  1.00  2.68           H  
ATOM   3222 1HB  GLU A 213      -3.876 -12.848   3.709  1.00  4.01           H  
ATOM   3223 2HB  GLU A 213      -5.017 -14.042   3.105  1.00  4.01           H  
ATOM   3224 1HG  GLU A 213      -6.768 -13.105   4.557  1.00  4.01           H  
ATOM   3225 2HG  GLU A 213      -5.623 -11.917   5.172  1.00  4.01           H  
ATOM   3226  N   ALA A 214      -5.785 -16.328   4.782  1.00  1.85           N  
ATOM   3227  CA  ALA A 214      -6.883 -17.253   5.034  1.00  2.33           C  
ATOM   3228  C   ALA A 214      -6.771 -17.906   6.415  1.00  2.68           C  
ATOM   3229  O   ALA A 214      -7.783 -18.264   7.022  1.00  3.87           O  
ATOM   3230  CB  ALA A 214      -6.917 -18.326   3.956  1.00  3.50           C  
ATOM   3231  H   ALA A 214      -5.150 -16.535   4.024  1.00  2.22           H  
ATOM   3232  HA  ALA A 214      -7.816 -16.686   5.007  1.00  2.80           H  
ATOM   3233 1HB  ALA A 214      -7.758 -18.997   4.134  1.00  4.19           H  
ATOM   3234 2HB  ALA A 214      -7.029 -17.859   2.978  1.00  4.19           H  
ATOM   3235 3HB  ALA A 214      -5.990 -18.896   3.980  1.00  4.19           H  
ATOM   3236  N   ASN A 215      -5.542 -18.078   6.904  1.00  2.52           N  
ATOM   3237  CA  ASN A 215      -5.297 -18.676   8.204  1.00  3.91           C  
ATOM   3238  C   ASN A 215      -5.419 -17.632   9.301  1.00  3.03           C  
ATOM   3239  O   ASN A 215      -5.859 -17.935  10.410  1.00  5.44           O  
ATOM   3240  CB  ASN A 215      -3.934 -19.347   8.237  1.00  5.87           C  
ATOM   3241  CG  ASN A 215      -3.889 -20.647   7.481  1.00  5.87           C  
ATOM   3242  OD1 ASN A 215      -4.293 -21.684   8.021  1.00  5.87           O  
ATOM   3243  ND2 ASN A 215      -3.428 -20.628   6.257  1.00  5.87           N  
ATOM   3244  H   ASN A 215      -4.740 -17.758   6.382  1.00  3.02           H  
ATOM   3245  HA  ASN A 215      -6.065 -19.432   8.388  1.00  4.69           H  
ATOM   3246 1HB  ASN A 215      -3.187 -18.674   7.815  1.00  7.04           H  
ATOM   3247 2HB  ASN A 215      -3.650 -19.535   9.271  1.00  7.04           H  
ATOM   3248 1HD2 ASN A 215      -3.387 -21.476   5.728  1.00  7.04           H  
ATOM   3249 2HD2 ASN A 215      -3.134 -19.772   5.832  1.00  7.04           H  
ATOM   3250  N   TYR A 216      -5.065 -16.391   8.984  1.00  1.09           N  
ATOM   3251  CA  TYR A 216      -5.184 -15.329   9.969  1.00  0.94           C  
ATOM   3252  C   TYR A 216      -5.465 -13.983   9.278  1.00  1.11           C  
ATOM   3253  O   TYR A 216      -4.550 -13.188   9.038  1.00  1.41           O  
ATOM   3254  CB  TYR A 216      -3.911 -15.287  10.812  1.00  1.41           C  
ATOM   3255  CG  TYR A 216      -4.046 -14.564  12.129  1.00  1.41           C  
ATOM   3256  CD1 TYR A 216      -4.936 -15.044  13.075  1.00  1.41           C  
ATOM   3257  CD2 TYR A 216      -3.272 -13.457  12.410  1.00  1.41           C  
ATOM   3258  CE1 TYR A 216      -5.049 -14.415  14.298  1.00  1.41           C  
ATOM   3259  CE2 TYR A 216      -3.381 -12.828  13.636  1.00  1.41           C  
ATOM   3260  CZ  TYR A 216      -4.264 -13.305  14.580  1.00  1.41           C  
ATOM   3261  OH  TYR A 216      -4.367 -12.697  15.812  1.00  1.41           O  
ATOM   3262  H   TYR A 216      -4.677 -16.195   8.066  1.00  1.31           H  
ATOM   3263  HA  TYR A 216      -6.017 -15.557  10.631  1.00  1.13           H  
ATOM   3264 1HB  TYR A 216      -3.587 -16.308  11.021  1.00  1.69           H  
ATOM   3265 2HB  TYR A 216      -3.115 -14.810  10.244  1.00  1.69           H  
ATOM   3266  HD1 TYR A 216      -5.544 -15.922  12.856  1.00  1.69           H  
ATOM   3267  HD2 TYR A 216      -2.571 -13.091  11.666  1.00  1.69           H  
ATOM   3268  HE1 TYR A 216      -5.747 -14.798  15.041  1.00  1.69           H  
ATOM   3269  HE2 TYR A 216      -2.763 -11.959  13.863  1.00  1.69           H  
ATOM   3270  HH  TYR A 216      -3.931 -11.831  15.784  1.00  1.69           H  
ATOM   3271  N   PRO A 217      -6.738 -13.730   8.930  1.00  1.45           N  
ATOM   3272  CA  PRO A 217      -7.282 -12.560   8.229  1.00  2.16           C  
ATOM   3273  C   PRO A 217      -6.977 -11.252   8.945  1.00  1.58           C  
ATOM   3274  O   PRO A 217      -7.003 -11.173  10.170  1.00  1.19           O  
ATOM   3275  CB  PRO A 217      -8.797 -12.821   8.244  1.00  3.24           C  
ATOM   3276  CG  PRO A 217      -8.923 -14.299   8.327  1.00  3.24           C  
ATOM   3277  CD  PRO A 217      -7.798 -14.712   9.234  1.00  3.24           C  
ATOM   3278  HA  PRO A 217      -6.900 -12.538   7.206  1.00  2.59           H  
ATOM   3279 1HB  PRO A 217      -9.263 -12.303   9.091  1.00  3.89           H  
ATOM   3280 2HB  PRO A 217      -9.252 -12.409   7.327  1.00  3.89           H  
ATOM   3281 1HG  PRO A 217      -9.911 -14.573   8.726  1.00  3.89           H  
ATOM   3282 2HG  PRO A 217      -8.848 -14.747   7.326  1.00  3.89           H  
ATOM   3283 1HD  PRO A 217      -8.095 -14.634  10.289  1.00  3.89           H  
ATOM   3284 2HD  PRO A 217      -7.488 -15.730   8.971  1.00  3.89           H  
ATOM   3285  N   PHE A 218      -6.702 -10.217   8.152  1.00  2.23           N  
ATOM   3286  CA  PHE A 218      -6.430  -8.901   8.708  1.00  2.00           C  
ATOM   3287  C   PHE A 218      -7.708  -8.272   9.211  1.00  2.03           C  
ATOM   3288  O   PHE A 218      -8.695  -8.182   8.478  1.00  3.53           O  
ATOM   3289  CB  PHE A 218      -5.763  -7.989   7.676  1.00  3.00           C  
ATOM   3290  CG  PHE A 218      -5.324  -6.658   8.230  1.00  3.00           C  
ATOM   3291  CD1 PHE A 218      -4.123  -6.551   8.918  1.00  3.00           C  
ATOM   3292  CD2 PHE A 218      -6.104  -5.520   8.076  1.00  3.00           C  
ATOM   3293  CE1 PHE A 218      -3.709  -5.340   9.435  1.00  3.00           C  
ATOM   3294  CE2 PHE A 218      -5.693  -4.305   8.594  1.00  3.00           C  
ATOM   3295  CZ  PHE A 218      -4.492  -4.216   9.272  1.00  3.00           C  
ATOM   3296  H   PHE A 218      -6.690 -10.345   7.150  1.00  2.68           H  
ATOM   3297  HA  PHE A 218      -5.775  -9.007   9.557  1.00  2.40           H  
ATOM   3298 1HB  PHE A 218      -4.889  -8.489   7.259  1.00  3.60           H  
ATOM   3299 2HB  PHE A 218      -6.454  -7.803   6.855  1.00  3.60           H  
ATOM   3300  HD1 PHE A 218      -3.504  -7.438   9.047  1.00  3.60           H  
ATOM   3301  HD2 PHE A 218      -7.052  -5.591   7.541  1.00  3.60           H  
ATOM   3302  HE1 PHE A 218      -2.763  -5.272   9.971  1.00  3.60           H  
ATOM   3303  HE2 PHE A 218      -6.313  -3.418   8.466  1.00  3.60           H  
ATOM   3304  HZ  PHE A 218      -4.166  -3.261   9.680  1.00  3.60           H  
ATOM   3305  N   VAL A 219      -7.691  -7.839  10.465  1.00  1.93           N  
ATOM   3306  CA  VAL A 219      -8.864  -7.209  11.049  1.00  3.71           C  
ATOM   3307  C   VAL A 219      -8.570  -5.778  11.475  1.00  2.38           C  
ATOM   3308  O   VAL A 219      -9.493  -4.979  11.639  1.00  4.37           O  
ATOM   3309  CB  VAL A 219      -9.382  -8.017  12.258  1.00  5.56           C  
ATOM   3310  CG1 VAL A 219      -9.805  -9.409  11.812  1.00  5.56           C  
ATOM   3311  CG2 VAL A 219      -8.307  -8.107  13.325  1.00  5.56           C  
ATOM   3312  H   VAL A 219      -6.845  -7.940  11.009  1.00  2.32           H  
ATOM   3313  HA  VAL A 219      -9.652  -7.186  10.297  1.00  4.45           H  
ATOM   3314  HB  VAL A 219     -10.262  -7.520  12.667  1.00  6.68           H  
ATOM   3315 1HG1 VAL A 219     -10.187  -9.965  12.668  1.00  6.68           H  
ATOM   3316 2HG1 VAL A 219     -10.586  -9.325  11.055  1.00  6.68           H  
ATOM   3317 3HG1 VAL A 219      -8.947  -9.934  11.393  1.00  6.68           H  
ATOM   3318 1HG2 VAL A 219      -8.687  -8.670  14.177  1.00  6.68           H  
ATOM   3319 2HG2 VAL A 219      -7.435  -8.613  12.917  1.00  6.68           H  
ATOM   3320 3HG2 VAL A 219      -8.028  -7.104  13.651  1.00  6.68           H  
ATOM   3321  N   GLY A 220      -7.291  -5.433  11.612  1.00  2.10           N  
ATOM   3322  CA  GLY A 220      -6.946  -4.063  11.952  1.00  2.83           C  
ATOM   3323  C   GLY A 220      -7.094  -3.772  13.436  1.00  1.90           C  
ATOM   3324  O   GLY A 220      -7.627  -2.732  13.818  1.00  4.97           O  
ATOM   3325  H   GLY A 220      -6.550  -6.118  11.500  1.00  2.52           H  
ATOM   3326 1HA  GLY A 220      -5.919  -3.867  11.650  1.00  3.40           H  
ATOM   3327 2HA  GLY A 220      -7.577  -3.381  11.382  1.00  3.40           H  
ATOM   3328  N   SER A 221      -6.631  -4.691  14.274  1.00  2.59           N  
ATOM   3329  CA  SER A 221      -6.687  -4.482  15.716  1.00  3.52           C  
ATOM   3330  C   SER A 221      -5.473  -5.119  16.361  1.00  4.87           C  
ATOM   3331  O   SER A 221      -4.843  -6.004  15.782  1.00 20.36           O  
ATOM   3332  CB  SER A 221      -7.949  -5.073  16.309  1.00  5.28           C  
ATOM   3333  OG  SER A 221      -7.938  -6.471  16.226  1.00  5.28           O  
ATOM   3334  H   SER A 221      -6.221  -5.537  13.910  1.00  3.11           H  
ATOM   3335  HA  SER A 221      -6.665  -3.410  15.920  1.00  4.22           H  
ATOM   3336 1HB  SER A 221      -8.039  -4.768  17.352  1.00  6.34           H  
ATOM   3337 2HB  SER A 221      -8.816  -4.680  15.779  1.00  6.34           H  
ATOM   3338  HG  SER A 221      -7.168  -6.758  16.725  1.00  6.34           H  
ATOM   3339  N   GLN A 222      -5.126  -4.662  17.556  1.00  7.07           N  
ATOM   3340  CA  GLN A 222      -3.954  -5.208  18.217  1.00  9.35           C  
ATOM   3341  C   GLN A 222      -4.313  -6.324  19.174  1.00  8.39           C  
ATOM   3342  O   GLN A 222      -5.031  -6.111  20.152  1.00  8.30           O  
ATOM   3343  CB  GLN A 222      -3.186  -4.137  18.973  1.00 14.02           C  
ATOM   3344  CG  GLN A 222      -1.924  -4.696  19.589  1.00 14.02           C  
ATOM   3345  CD  GLN A 222      -0.963  -5.106  18.494  1.00 14.02           C  
ATOM   3346  OE1 GLN A 222      -0.612  -4.265  17.664  1.00 14.02           O  
ATOM   3347  NE2 GLN A 222      -0.553  -6.373  18.463  1.00 14.02           N  
ATOM   3348  H   GLN A 222      -5.668  -3.935  18.004  1.00  8.48           H  
ATOM   3349  HA  GLN A 222      -3.294  -5.624  17.456  1.00 11.22           H  
ATOM   3350 1HB  GLN A 222      -2.917  -3.323  18.301  1.00 16.83           H  
ATOM   3351 2HB  GLN A 222      -3.804  -3.722  19.770  1.00 16.83           H  
ATOM   3352 1HG  GLN A 222      -1.448  -3.930  20.202  1.00 16.83           H  
ATOM   3353 2HG  GLN A 222      -2.164  -5.572  20.192  1.00 16.83           H  
ATOM   3354 1HE2 GLN A 222       0.075  -6.679  17.741  1.00 16.83           H  
ATOM   3355 2HE2 GLN A 222      -0.884  -7.037  19.138  1.00 16.83           H  
ATOM   3356  N   GLY A 223      -3.794  -7.509  18.900  1.00 14.75           N  
ATOM   3357  CA  GLY A 223      -4.027  -8.656  19.755  1.00 17.05           C  
ATOM   3358  C   GLY A 223      -2.775  -9.510  19.826  1.00 17.78           C  
ATOM   3359  O   GLY A 223      -1.654  -9.004  19.718  1.00 27.28           O  
ATOM   3360  H   GLY A 223      -3.221  -7.630  18.070  1.00 17.70           H  
ATOM   3361 1HA  GLY A 223      -4.306  -8.322  20.754  1.00 20.46           H  
ATOM   3362 2HA  GLY A 223      -4.856  -9.244  19.364  1.00 20.46           H  
ATOM   3363  N   THR A 224      -2.978 -10.809  20.017  1.00 15.22           N  
ATOM   3364  CA  THR A 224      -1.880 -11.770  20.086  1.00 15.65           C  
ATOM   3365  C   THR A 224      -2.180 -12.952  19.180  1.00  9.36           C  
ATOM   3366  O   THR A 224      -3.317 -13.121  18.733  1.00 11.85           O  
ATOM   3367  CB  THR A 224      -1.653 -12.285  21.526  1.00 23.48           C  
ATOM   3368  OG1 THR A 224      -2.802 -13.031  21.953  1.00 23.48           O  
ATOM   3369  CG2 THR A 224      -1.412 -11.137  22.494  1.00 23.48           C  
ATOM   3370  H   THR A 224      -3.928 -11.145  20.113  1.00 18.26           H  
ATOM   3371  HA  THR A 224      -0.963 -11.292  19.740  1.00 18.78           H  
ATOM   3372  HB  THR A 224      -0.784 -12.941  21.536  1.00 28.17           H  
ATOM   3373  HG1 THR A 224      -2.665 -13.345  22.850  1.00 28.17           H  
ATOM   3374 1HG2 THR A 224      -1.248 -11.536  23.495  1.00 28.17           H  
ATOM   3375 2HG2 THR A 224      -0.532 -10.576  22.179  1.00 28.17           H  
ATOM   3376 3HG2 THR A 224      -2.278 -10.478  22.507  1.00 28.17           H  
ATOM   3377  N   CYS A 225      -1.180 -13.781  18.923  1.00 12.20           N  
ATOM   3378  CA  CYS A 225      -1.401 -14.945  18.086  1.00 13.90           C  
ATOM   3379  C   CYS A 225      -1.215 -16.241  18.874  1.00 17.29           C  
ATOM   3380  O   CYS A 225      -0.040 -16.554  19.053  1.00 48.40           O  
ATOM   3381  CB  CYS A 225      -0.442 -14.907  16.902  1.00 20.85           C  
ATOM   3382  SG  CYS A 225      -0.737 -13.584  15.735  1.00 20.85           S  
ATOM   3383  H   CYS A 225      -0.259 -13.600  19.302  1.00 14.64           H  
ATOM   3384  HA  CYS A 225      -2.417 -14.875  17.735  1.00 16.68           H  
ATOM   3385 1HB  CYS A 225       0.574 -14.802  17.287  1.00 25.02           H  
ATOM   3386 2HB  CYS A 225      -0.470 -15.823  16.345  1.00 25.02           H  
ATOM   3387  HG  CYS A 225      -1.535 -14.306  14.947  1.00 25.02           H  
ATOM   3388  N   ASN A 226      -2.084 -17.245  18.607  1.00 30.87           N  
ATOM   3389  CA  ASN A 226      -2.669 -17.713  17.314  1.00 17.36           C  
ATOM   3390  C   ASN A 226      -1.663 -18.044  16.205  1.00 14.80           C  
ATOM   3391  O   ASN A 226      -2.031 -18.045  15.027  1.00 41.91           O  
ATOM   3392  CB  ASN A 226      -3.695 -16.740  16.732  1.00 26.04           C  
ATOM   3393  CG  ASN A 226      -4.807 -16.430  17.694  1.00 26.04           C  
ATOM   3394  OD1 ASN A 226      -5.273 -17.336  18.394  1.00 26.04           O  
ATOM   3395  ND2 ASN A 226      -5.239 -15.189  17.751  1.00 26.04           N  
ATOM   3396  H   ASN A 226      -2.831 -17.210  19.286  1.00 37.04           H  
ATOM   3397  HA  ASN A 226      -3.204 -18.638  17.531  1.00 20.83           H  
ATOM   3398 1HB  ASN A 226      -3.231 -15.832  16.362  1.00 31.25           H  
ATOM   3399 2HB  ASN A 226      -4.139 -17.217  15.859  1.00 31.25           H  
ATOM   3400 1HD2 ASN A 226      -5.976 -14.951  18.384  1.00 31.25           H  
ATOM   3401 2HD2 ASN A 226      -4.842 -14.469  17.171  1.00 31.25           H  
ATOM   3402  N   THR A 227      -0.409 -18.347  16.561  1.00 14.83           N  
ATOM   3403  CA  THR A 227       0.575 -18.707  15.545  1.00 13.88           C  
ATOM   3404  C   THR A 227       0.628 -20.204  15.413  1.00  9.61           C  
ATOM   3405  O   THR A 227       0.369 -20.755  14.346  1.00 11.52           O  
ATOM   3406  CB  THR A 227       1.983 -18.186  15.881  1.00 20.82           C  
ATOM   3407  OG1 THR A 227       1.967 -16.760  15.959  1.00 20.82           O  
ATOM   3408  CG2 THR A 227       2.964 -18.618  14.804  1.00 20.82           C  
ATOM   3409  H   THR A 227      -0.138 -18.326  17.536  1.00 17.80           H  
ATOM   3410  HA  THR A 227       0.268 -18.289  14.585  1.00 16.66           H  
ATOM   3411  HB  THR A 227       2.305 -18.587  16.841  1.00 24.98           H  
ATOM   3412  HG1 THR A 227       1.709 -16.397  15.107  1.00 24.98           H  
ATOM   3413 1HG2 THR A 227       3.957 -18.245  15.048  1.00 24.98           H  
ATOM   3414 2HG2 THR A 227       2.986 -19.706  14.751  1.00 24.98           H  
ATOM   3415 3HG2 THR A 227       2.647 -18.212  13.844  1.00 24.98           H  
ATOM   3416  N   ASN A 228       0.883 -20.873  16.524  1.00 15.10           N  
ATOM   3417  CA  ASN A 228       0.938 -22.318  16.544  1.00 21.90           C  
ATOM   3418  C   ASN A 228      -0.436 -22.894  16.246  1.00 15.70           C  
ATOM   3419  O   ASN A 228      -0.558 -23.930  15.599  1.00 25.35           O  
ATOM   3420  CB  ASN A 228       1.467 -22.792  17.878  1.00 32.85           C  
ATOM   3421  CG  ASN A 228       2.936 -22.511  18.025  1.00 32.85           C  
ATOM   3422  OD1 ASN A 228       3.655 -22.366  17.028  1.00 32.85           O  
ATOM   3423  ND2 ASN A 228       3.397 -22.421  19.245  1.00 32.85           N  
ATOM   3424  H   ASN A 228       1.071 -20.364  17.376  1.00 18.12           H  
ATOM   3425  HA  ASN A 228       1.614 -22.654  15.755  1.00 26.28           H  
ATOM   3426 1HB  ASN A 228       0.934 -22.276  18.678  1.00 39.42           H  
ATOM   3427 2HB  ASN A 228       1.286 -23.860  17.995  1.00 39.42           H  
ATOM   3428 1HD2 ASN A 228       4.366 -22.228  19.402  1.00 39.42           H  
ATOM   3429 2HD2 ASN A 228       2.780 -22.540  20.023  1.00 39.42           H  
ATOM   3430  N   ALA A 229      -1.475 -22.171  16.664  1.00 10.23           N  
ATOM   3431  CA  ALA A 229      -2.858 -22.551  16.434  1.00 11.15           C  
ATOM   3432  C   ALA A 229      -3.209 -22.624  14.944  1.00  9.94           C  
ATOM   3433  O   ALA A 229      -4.139 -23.324  14.556  1.00 13.37           O  
ATOM   3434  CB  ALA A 229      -3.788 -21.574  17.132  1.00 16.73           C  
ATOM   3435  H   ALA A 229      -1.298 -21.321  17.181  1.00 12.28           H  
ATOM   3436  HA  ALA A 229      -3.005 -23.547  16.859  1.00 13.38           H  
ATOM   3437 1HB  ALA A 229      -4.822 -21.888  16.992  1.00 20.07           H  
ATOM   3438 2HB  ALA A 229      -3.557 -21.548  18.197  1.00 20.07           H  
ATOM   3439 3HB  ALA A 229      -3.652 -20.581  16.707  1.00 20.07           H  
ATOM   3440  N   ALA A 230      -2.484 -21.864  14.109  1.00  8.79           N  
ATOM   3441  CA  ALA A 230      -2.748 -21.854  12.681  1.00  8.39           C  
ATOM   3442  C   ALA A 230      -1.999 -22.981  11.957  1.00  8.55           C  
ATOM   3443  O   ALA A 230      -2.302 -23.277  10.806  1.00 12.10           O  
ATOM   3444  CB  ALA A 230      -2.360 -20.509  12.092  1.00 12.59           C  
ATOM   3445  H   ALA A 230      -1.714 -21.308  14.449  1.00 10.55           H  
ATOM   3446  HA  ALA A 230      -3.814 -22.013  12.527  1.00 10.07           H  
ATOM   3447 1HB  ALA A 230      -2.588 -20.502  11.027  1.00 15.10           H  
ATOM   3448 2HB  ALA A 230      -2.924 -19.719  12.589  1.00 15.10           H  
ATOM   3449 3HB  ALA A 230      -1.296 -20.344  12.241  1.00 15.10           H  
ATOM   3450  N   SER A 231      -1.021 -23.592  12.652  1.00  8.78           N  
ATOM   3451  CA  SER A 231      -0.213 -24.688  12.109  1.00 12.89           C  
ATOM   3452  C   SER A 231       0.717 -24.255  10.978  1.00  7.28           C  
ATOM   3453  O   SER A 231       0.894 -23.066  10.720  1.00 22.79           O  
ATOM   3454  CB  SER A 231      -1.094 -25.817  11.630  1.00 19.34           C  
ATOM   3455  OG  SER A 231      -0.323 -26.956  11.352  1.00 19.34           O  
ATOM   3456  H   SER A 231      -0.831 -23.329  13.602  1.00 10.54           H  
ATOM   3457  HA  SER A 231       0.407 -25.073  12.920  1.00 15.47           H  
ATOM   3458 1HB  SER A 231      -1.831 -26.044  12.399  1.00 23.20           H  
ATOM   3459 2HB  SER A 231      -1.630 -25.514  10.735  1.00 23.20           H  
ATOM   3460  HG  SER A 231      -0.945 -27.638  11.089  1.00 23.20           H  
ATOM   3461  N   GLN A 232       1.336 -25.264  10.356  1.00  6.72           N  
ATOM   3462  CA  GLN A 232       2.238 -25.151   9.201  1.00  6.35           C  
ATOM   3463  C   GLN A 232       2.193 -23.825   8.447  1.00  3.66           C  
ATOM   3464  O   GLN A 232       1.191 -23.486   7.811  1.00  3.42           O  
ATOM   3465  CB  GLN A 232       1.949 -26.280   8.216  1.00  9.52           C  
ATOM   3466  CG  GLN A 232       2.850 -26.262   7.000  1.00  9.52           C  
ATOM   3467  CD  GLN A 232       4.300 -26.504   7.348  1.00  9.52           C  
ATOM   3468  OE1 GLN A 232       4.667 -27.536   7.916  1.00  9.52           O  
ATOM   3469  NE2 GLN A 232       5.140 -25.533   7.011  1.00  9.52           N  
ATOM   3470  H   GLN A 232       1.128 -26.193  10.692  1.00  8.06           H  
ATOM   3471  HA  GLN A 232       3.253 -25.280   9.567  1.00  7.62           H  
ATOM   3472 1HB  GLN A 232       2.084 -27.240   8.715  1.00 11.43           H  
ATOM   3473 2HB  GLN A 232       0.914 -26.223   7.881  1.00 11.43           H  
ATOM   3474 1HG  GLN A 232       2.527 -27.044   6.316  1.00 11.43           H  
ATOM   3475 2HG  GLN A 232       2.776 -25.287   6.515  1.00 11.43           H  
ATOM   3476 1HE2 GLN A 232       6.117 -25.621   7.211  1.00 11.43           H  
ATOM   3477 2HE2 GLN A 232       4.789 -24.708   6.560  1.00 11.43           H  
ATOM   3478  N   VAL A 233       3.310 -23.102   8.480  1.00  3.27           N  
ATOM   3479  CA  VAL A 233       3.415 -21.823   7.791  1.00  2.06           C  
ATOM   3480  C   VAL A 233       3.477 -22.006   6.275  1.00  1.59           C  
ATOM   3481  O   VAL A 233       3.889 -23.061   5.779  1.00  2.92           O  
ATOM   3482  CB  VAL A 233       4.658 -21.069   8.270  1.00  3.09           C  
ATOM   3483  CG1 VAL A 233       4.563 -20.822   9.768  1.00  3.09           C  
ATOM   3484  CG2 VAL A 233       5.901 -21.867   7.924  1.00  3.09           C  
ATOM   3485  H   VAL A 233       4.102 -23.440   9.008  1.00  3.92           H  
ATOM   3486  HA  VAL A 233       2.533 -21.234   8.027  1.00  2.47           H  
ATOM   3487  HB  VAL A 233       4.705 -20.103   7.777  1.00  3.71           H  
ATOM   3488 1HG1 VAL A 233       5.442 -20.275  10.105  1.00  3.71           H  
ATOM   3489 2HG1 VAL A 233       3.668 -20.240   9.984  1.00  3.71           H  
ATOM   3490 3HG1 VAL A 233       4.511 -21.777  10.291  1.00  3.71           H  
ATOM   3491 1HG2 VAL A 233       6.781 -21.324   8.260  1.00  3.71           H  
ATOM   3492 2HG2 VAL A 233       5.862 -22.837   8.420  1.00  3.71           H  
ATOM   3493 3HG2 VAL A 233       5.954 -22.012   6.845  1.00  3.71           H  
ATOM   3494  N   ALA A 234       3.055 -20.978   5.543  1.00  1.07           N  
ATOM   3495  CA  ALA A 234       2.978 -21.039   4.089  1.00  1.08           C  
ATOM   3496  C   ALA A 234       4.222 -20.533   3.378  1.00  1.05           C  
ATOM   3497  O   ALA A 234       4.564 -21.038   2.305  1.00  1.49           O  
ATOM   3498  CB  ALA A 234       1.792 -20.237   3.616  1.00  1.62           C  
ATOM   3499  H   ALA A 234       2.774 -20.126   6.002  1.00  1.28           H  
ATOM   3500  HA  ALA A 234       2.834 -22.082   3.809  1.00  1.30           H  
ATOM   3501 1HB  ALA A 234       1.705 -20.323   2.532  1.00  1.94           H  
ATOM   3502 2HB  ALA A 234       0.889 -20.627   4.085  1.00  1.94           H  
ATOM   3503 3HB  ALA A 234       1.921 -19.191   3.888  1.00  1.94           H  
ATOM   3504  N   ALA A 235       4.904 -19.545   3.944  1.00  0.77           N  
ATOM   3505  CA  ALA A 235       6.068 -19.012   3.251  1.00  0.80           C  
ATOM   3506  C   ALA A 235       7.186 -18.658   4.205  1.00  0.62           C  
ATOM   3507  O   ALA A 235       6.991 -17.930   5.179  1.00  0.75           O  
ATOM   3508  CB  ALA A 235       5.674 -17.793   2.437  1.00  1.20           C  
ATOM   3509  H   ALA A 235       4.598 -19.147   4.827  1.00  0.92           H  
ATOM   3510  HA  ALA A 235       6.443 -19.783   2.576  1.00  0.96           H  
ATOM   3511 1HB  ALA A 235       6.541 -17.418   1.894  1.00  1.44           H  
ATOM   3512 2HB  ALA A 235       4.892 -18.066   1.728  1.00  1.44           H  
ATOM   3513 3HB  ALA A 235       5.302 -17.021   3.107  1.00  1.44           H  
ATOM   3514  N   THR A 236       8.368 -19.184   3.901  1.00  0.88           N  
ATOM   3515  CA  THR A 236       9.562 -18.999   4.711  1.00  1.20           C  
ATOM   3516  C   THR A 236      10.640 -18.229   3.968  1.00  0.75           C  
ATOM   3517  O   THR A 236      11.022 -18.603   2.858  1.00  1.06           O  
ATOM   3518  CB  THR A 236      10.145 -20.364   5.133  1.00  1.80           C  
ATOM   3519  OG1 THR A 236       9.179 -21.097   5.898  1.00  1.80           O  
ATOM   3520  CG2 THR A 236      11.413 -20.175   5.954  1.00  1.80           C  
ATOM   3521  H   THR A 236       8.438 -19.757   3.071  1.00  1.06           H  
ATOM   3522  HA  THR A 236       9.297 -18.432   5.601  1.00  1.44           H  
ATOM   3523  HB  THR A 236      10.385 -20.935   4.236  1.00  2.16           H  
ATOM   3524  HG1 THR A 236       9.166 -20.784   6.807  1.00  2.16           H  
ATOM   3525 1HG2 THR A 236      11.814 -21.150   6.231  1.00  2.16           H  
ATOM   3526 2HG2 THR A 236      12.154 -19.634   5.364  1.00  2.16           H  
ATOM   3527 3HG2 THR A 236      11.184 -19.608   6.854  1.00  2.16           H  
ATOM   3528  N   LEU A 237      11.143 -17.167   4.585  1.00  0.52           N  
ATOM   3529  CA  LEU A 237      12.242 -16.411   4.002  1.00  0.43           C  
ATOM   3530  C   LEU A 237      13.582 -16.910   4.507  1.00  0.39           C  
ATOM   3531  O   LEU A 237      13.715 -17.324   5.660  1.00  0.51           O  
ATOM   3532  CB  LEU A 237      12.106 -14.920   4.301  1.00  0.65           C  
ATOM   3533  CG  LEU A 237      10.908 -14.217   3.676  1.00  0.65           C  
ATOM   3534  CD1 LEU A 237      10.868 -12.774   4.169  1.00  0.65           C  
ATOM   3535  CD2 LEU A 237      11.052 -14.288   2.162  1.00  0.65           C  
ATOM   3536  H   LEU A 237      10.774 -16.894   5.485  1.00  0.62           H  
ATOM   3537  HA  LEU A 237      12.216 -16.546   2.922  1.00  0.52           H  
ATOM   3538 1HB  LEU A 237      12.019 -14.800   5.377  1.00  0.77           H  
ATOM   3539 2HB  LEU A 237      13.009 -14.409   3.966  1.00  0.77           H  
ATOM   3540  HG  LEU A 237       9.984 -14.709   3.976  1.00  0.77           H  
ATOM   3541 1HD1 LEU A 237      10.016 -12.259   3.724  1.00  0.77           H  
ATOM   3542 2HD1 LEU A 237      10.772 -12.763   5.254  1.00  0.77           H  
ATOM   3543 3HD1 LEU A 237      11.789 -12.269   3.883  1.00  0.77           H  
ATOM   3544 1HD2 LEU A 237      10.212 -13.786   1.686  1.00  0.77           H  
ATOM   3545 2HD2 LEU A 237      11.981 -13.801   1.865  1.00  0.77           H  
ATOM   3546 3HD2 LEU A 237      11.076 -15.332   1.849  1.00  0.77           H  
ATOM   3547  N   THR A 238      14.568 -16.876   3.621  1.00  0.56           N  
ATOM   3548  CA  THR A 238      15.923 -17.302   3.921  1.00  0.65           C  
ATOM   3549  C   THR A 238      16.674 -16.223   4.685  1.00  0.62           C  
ATOM   3550  O   THR A 238      17.341 -16.503   5.683  1.00  0.74           O  
ATOM   3551  CB  THR A 238      16.675 -17.637   2.619  1.00  0.98           C  
ATOM   3552  OG1 THR A 238      15.996 -18.704   1.943  1.00  0.98           O  
ATOM   3553  CG2 THR A 238      18.110 -18.040   2.905  1.00  0.98           C  
ATOM   3554  H   THR A 238      14.378 -16.514   2.697  1.00  0.67           H  
ATOM   3555  HA  THR A 238      15.880 -18.195   4.543  1.00  0.78           H  
ATOM   3556  HB  THR A 238      16.672 -16.760   1.973  1.00  1.17           H  
ATOM   3557  HG1 THR A 238      16.061 -18.577   0.988  1.00  1.17           H  
ATOM   3558 1HG2 THR A 238      18.617 -18.266   1.968  1.00  1.17           H  
ATOM   3559 2HG2 THR A 238      18.625 -17.222   3.408  1.00  1.17           H  
ATOM   3560 3HG2 THR A 238      18.118 -18.922   3.544  1.00  1.17           H  
ATOM   3561  N   SER A 239      16.563 -14.990   4.203  1.00  0.68           N  
ATOM   3562  CA  SER A 239      17.230 -13.859   4.823  1.00  0.91           C  
ATOM   3563  C   SER A 239      16.616 -12.554   4.345  1.00  0.82           C  
ATOM   3564  O   SER A 239      15.473 -12.532   3.886  1.00  1.03           O  
ATOM   3565  CB  SER A 239      18.716 -13.888   4.504  1.00  1.36           C  
ATOM   3566  OG  SER A 239      19.403 -12.923   5.252  1.00  1.36           O  
ATOM   3567  H   SER A 239      15.999 -14.835   3.379  1.00  0.82           H  
ATOM   3568  HA  SER A 239      17.101 -13.927   5.903  1.00  1.09           H  
ATOM   3569 1HB  SER A 239      19.117 -14.876   4.726  1.00  1.64           H  
ATOM   3570 2HB  SER A 239      18.866 -13.705   3.440  1.00  1.64           H  
ATOM   3571  HG  SER A 239      20.336 -13.055   5.062  1.00  1.64           H  
ATOM   3572  N   PHE A 240      17.369 -11.473   4.457  1.00  0.92           N  
ATOM   3573  CA  PHE A 240      16.899 -10.180   3.993  1.00  0.68           C  
ATOM   3574  C   PHE A 240      18.093  -9.332   3.629  1.00  1.14           C  
ATOM   3575  O   PHE A 240      19.222  -9.626   4.023  1.00  2.74           O  
ATOM   3576  CB  PHE A 240      16.087  -9.460   5.072  1.00  1.02           C  
ATOM   3577  CG  PHE A 240      16.905  -9.022   6.256  1.00  1.02           C  
ATOM   3578  CD1 PHE A 240      17.390  -7.724   6.321  1.00  1.02           C  
ATOM   3579  CD2 PHE A 240      17.214  -9.893   7.289  1.00  1.02           C  
ATOM   3580  CE1 PHE A 240      18.153  -7.304   7.393  1.00  1.02           C  
ATOM   3581  CE2 PHE A 240      17.978  -9.478   8.362  1.00  1.02           C  
ATOM   3582  CZ  PHE A 240      18.446  -8.181   8.415  1.00  1.02           C  
ATOM   3583  H   PHE A 240      18.288 -11.560   4.862  1.00  1.10           H  
ATOM   3584  HA  PHE A 240      16.282 -10.320   3.105  1.00  0.82           H  
ATOM   3585 1HB  PHE A 240      15.615  -8.578   4.641  1.00  1.22           H  
ATOM   3586 2HB  PHE A 240      15.292 -10.111   5.427  1.00  1.22           H  
ATOM   3587  HD1 PHE A 240      17.161  -7.030   5.511  1.00  1.22           H  
ATOM   3588  HD2 PHE A 240      16.854 -10.916   7.250  1.00  1.22           H  
ATOM   3589  HE1 PHE A 240      18.524  -6.280   7.430  1.00  1.22           H  
ATOM   3590  HE2 PHE A 240      18.213 -10.175   9.166  1.00  1.22           H  
ATOM   3591  HZ  PHE A 240      19.049  -7.853   9.260  1.00  1.22           H  
ATOM   3592  N   GLN A 241      17.844  -8.269   2.894  1.00  0.78           N  
ATOM   3593  CA  GLN A 241      18.907  -7.368   2.511  1.00  1.40           C  
ATOM   3594  C   GLN A 241      18.331  -5.983   2.355  1.00  1.46           C  
ATOM   3595  O   GLN A 241      17.270  -5.801   1.766  1.00  3.43           O  
ATOM   3596  CB  GLN A 241      19.573  -7.865   1.231  1.00  2.10           C  
ATOM   3597  CG  GLN A 241      20.764  -7.071   0.732  1.00  2.10           C  
ATOM   3598  CD  GLN A 241      21.399  -7.742  -0.481  1.00  2.10           C  
ATOM   3599  OE1 GLN A 241      20.698  -8.221  -1.377  1.00  2.10           O  
ATOM   3600  NE2 GLN A 241      22.725  -7.800  -0.518  1.00  2.10           N  
ATOM   3601  H   GLN A 241      16.900  -8.086   2.584  1.00  0.94           H  
ATOM   3602  HA  GLN A 241      19.651  -7.339   3.306  1.00  1.68           H  
ATOM   3603 1HB  GLN A 241      19.935  -8.873   1.410  1.00  2.52           H  
ATOM   3604 2HB  GLN A 241      18.837  -7.921   0.435  1.00  2.52           H  
ATOM   3605 1HG  GLN A 241      20.435  -6.072   0.447  1.00  2.52           H  
ATOM   3606 2HG  GLN A 241      21.510  -7.013   1.524  1.00  2.52           H  
ATOM   3607 1HE2 GLN A 241      23.185  -8.238  -1.291  1.00  2.52           H  
ATOM   3608 2HE2 GLN A 241      23.268  -7.413   0.229  1.00  2.52           H  
ATOM   3609  N   ASP A 242      19.018  -5.010   2.914  1.00  1.23           N  
ATOM   3610  CA  ASP A 242      18.543  -3.646   2.878  1.00  1.73           C  
ATOM   3611  C   ASP A 242      18.996  -2.965   1.603  1.00  3.01           C  
ATOM   3612  O   ASP A 242      19.577  -3.605   0.734  1.00 10.59           O  
ATOM   3613  CB  ASP A 242      19.035  -2.912   4.136  1.00  2.59           C  
ATOM   3614  CG  ASP A 242      20.554  -2.750   4.175  1.00  2.59           C  
ATOM   3615  OD1 ASP A 242      21.145  -2.707   3.129  1.00  2.59           O  
ATOM   3616  OD2 ASP A 242      21.124  -2.738   5.242  1.00  2.59           O  
ATOM   3617  H   ASP A 242      19.888  -5.218   3.383  1.00  1.48           H  
ATOM   3618  HA  ASP A 242      17.459  -3.661   2.890  1.00  2.08           H  
ATOM   3619 1HB  ASP A 242      18.574  -1.927   4.191  1.00  3.11           H  
ATOM   3620 2HB  ASP A 242      18.722  -3.466   5.023  1.00  3.11           H  
ATOM   3621  N   VAL A 243      18.718  -1.679   1.485  1.00  0.95           N  
ATOM   3622  CA  VAL A 243      19.151  -0.877   0.348  1.00  1.06           C  
ATOM   3623  C   VAL A 243      19.916   0.340   0.844  1.00  0.95           C  
ATOM   3624  O   VAL A 243      19.478   0.998   1.789  1.00  0.91           O  
ATOM   3625  CB  VAL A 243      17.951  -0.417  -0.485  1.00  1.59           C  
ATOM   3626  CG1 VAL A 243      18.409   0.467  -1.622  1.00  1.59           C  
ATOM   3627  CG2 VAL A 243      17.191  -1.610  -1.035  1.00  1.59           C  
ATOM   3628  H   VAL A 243      18.175  -1.230   2.211  1.00  1.14           H  
ATOM   3629  HA  VAL A 243      19.808  -1.480  -0.279  1.00  1.27           H  
ATOM   3630  HB  VAL A 243      17.307   0.169   0.154  1.00  1.91           H  
ATOM   3631 1HG1 VAL A 243      17.541   0.805  -2.185  1.00  1.91           H  
ATOM   3632 2HG1 VAL A 243      18.938   1.333  -1.225  1.00  1.91           H  
ATOM   3633 3HG1 VAL A 243      19.072  -0.098  -2.276  1.00  1.91           H  
ATOM   3634 1HG2 VAL A 243      16.335  -1.259  -1.610  1.00  1.91           H  
ATOM   3635 2HG2 VAL A 243      17.850  -2.188  -1.681  1.00  1.91           H  
ATOM   3636 3HG2 VAL A 243      16.843  -2.235  -0.213  1.00  1.91           H  
ATOM   3637  N   THR A 244      21.060   0.637   0.226  1.00  1.40           N  
ATOM   3638  CA  THR A 244      21.846   1.802   0.633  1.00  1.80           C  
ATOM   3639  C   THR A 244      21.015   3.077   0.611  1.00  1.12           C  
ATOM   3640  O   THR A 244      20.411   3.432  -0.404  1.00  0.98           O  
ATOM   3641  CB  THR A 244      23.089   1.996  -0.256  1.00  2.70           C  
ATOM   3642  OG1 THR A 244      23.928   0.840  -0.166  1.00  2.70           O  
ATOM   3643  CG2 THR A 244      23.872   3.223   0.181  1.00  2.70           C  
ATOM   3644  H   THR A 244      21.381   0.056  -0.536  1.00  1.68           H  
ATOM   3645  HA  THR A 244      22.186   1.646   1.656  1.00  2.16           H  
ATOM   3646  HB  THR A 244      22.777   2.125  -1.290  1.00  3.24           H  
ATOM   3647  HG1 THR A 244      24.213   0.724   0.744  1.00  3.24           H  
ATOM   3648 1HG2 THR A 244      24.745   3.343  -0.460  1.00  3.24           H  
ATOM   3649 2HG2 THR A 244      23.240   4.106   0.101  1.00  3.24           H  
ATOM   3650 3HG2 THR A 244      24.195   3.100   1.214  1.00  3.24           H  
ATOM   3651  N   ALA A 245      20.996   3.756   1.754  1.00  1.04           N  
ATOM   3652  CA  ALA A 245      20.240   4.985   1.930  1.00  0.79           C  
ATOM   3653  C   ALA A 245      20.854   6.124   1.140  1.00  0.66           C  
ATOM   3654  O   ALA A 245      22.072   6.193   0.970  1.00  0.73           O  
ATOM   3655  CB  ALA A 245      20.163   5.353   3.400  1.00  1.19           C  
ATOM   3656  H   ALA A 245      21.525   3.397   2.537  1.00  1.25           H  
ATOM   3657  HA  ALA A 245      19.231   4.819   1.552  1.00  0.95           H  
ATOM   3658 1HB  ALA A 245      19.571   6.261   3.518  1.00  1.42           H  
ATOM   3659 2HB  ALA A 245      19.694   4.539   3.952  1.00  1.42           H  
ATOM   3660 3HB  ALA A 245      21.168   5.522   3.785  1.00  1.42           H  
ATOM   3661  N   ASN A 246      19.993   7.023   0.679  1.00  0.63           N  
ATOM   3662  CA  ASN A 246      20.371   8.184  -0.117  1.00  0.68           C  
ATOM   3663  C   ASN A 246      20.970   7.779  -1.455  1.00  0.54           C  
ATOM   3664  O   ASN A 246      21.865   8.449  -1.971  1.00  0.62           O  
ATOM   3665  CB  ASN A 246      21.333   9.085   0.642  1.00  1.02           C  
ATOM   3666  CG  ASN A 246      20.712   9.702   1.858  1.00  1.02           C  
ATOM   3667  OD1 ASN A 246      19.588  10.211   1.802  1.00  1.02           O  
ATOM   3668  ND2 ASN A 246      21.421   9.667   2.958  1.00  1.02           N  
ATOM   3669  H   ASN A 246      19.015   6.878   0.872  1.00  0.76           H  
ATOM   3670  HA  ASN A 246      19.468   8.753  -0.326  1.00  0.82           H  
ATOM   3671 1HB  ASN A 246      22.219   8.529   0.944  1.00  1.22           H  
ATOM   3672 2HB  ASN A 246      21.669   9.884  -0.017  1.00  1.22           H  
ATOM   3673 1HD2 ASN A 246      21.056  10.063   3.802  1.00  1.22           H  
ATOM   3674 2HD2 ASN A 246      22.326   9.244   2.956  1.00  1.22           H  
ATOM   3675  N   SER A 247      20.465   6.685  -2.022  1.00  0.44           N  
ATOM   3676  CA  SER A 247      20.944   6.212  -3.307  1.00  0.49           C  
ATOM   3677  C   SER A 247      19.825   5.675  -4.167  1.00  0.56           C  
ATOM   3678  O   SER A 247      19.392   4.530  -4.003  1.00  0.59           O  
ATOM   3679  CB  SER A 247      21.984   5.133  -3.139  1.00  0.73           C  
ATOM   3680  OG  SER A 247      22.403   4.668  -4.396  1.00  0.73           O  
ATOM   3681  H   SER A 247      19.733   6.173  -1.552  1.00  0.53           H  
ATOM   3682  HA  SER A 247      21.401   7.052  -3.832  1.00  0.59           H  
ATOM   3683 1HB  SER A 247      22.837   5.527  -2.586  1.00  0.88           H  
ATOM   3684 2HB  SER A 247      21.566   4.313  -2.558  1.00  0.88           H  
ATOM   3685  HG  SER A 247      22.914   5.384  -4.783  1.00  0.88           H  
ATOM   3686  N   GLU A 248      19.388   6.508  -5.105  1.00  0.90           N  
ATOM   3687  CA  GLU A 248      18.358   6.148  -6.064  1.00  1.41           C  
ATOM   3688  C   GLU A 248      18.773   4.906  -6.839  1.00  0.98           C  
ATOM   3689  O   GLU A 248      17.955   4.017  -7.070  1.00  1.21           O  
ATOM   3690  CB  GLU A 248      18.086   7.313  -7.023  1.00  2.11           C  
ATOM   3691  CG  GLU A 248      16.981   7.036  -8.027  1.00  2.11           C  
ATOM   3692  CD  GLU A 248      16.661   8.190  -8.935  1.00  2.11           C  
ATOM   3693  OE1 GLU A 248      16.468   9.284  -8.462  1.00  2.11           O  
ATOM   3694  OE2 GLU A 248      16.569   7.967 -10.120  1.00  2.11           O  
ATOM   3695  H   GLU A 248      19.793   7.432  -5.156  1.00  1.08           H  
ATOM   3696  HA  GLU A 248      17.440   5.921  -5.521  1.00  1.69           H  
ATOM   3697 1HB  GLU A 248      17.810   8.199  -6.451  1.00  2.54           H  
ATOM   3698 2HB  GLU A 248      18.993   7.550  -7.578  1.00  2.54           H  
ATOM   3699 1HG  GLU A 248      17.263   6.175  -8.632  1.00  2.54           H  
ATOM   3700 2HG  GLU A 248      16.083   6.777  -7.473  1.00  2.54           H  
ATOM   3701  N   ALA A 249      20.046   4.872  -7.245  1.00  1.04           N  
ATOM   3702  CA  ALA A 249      20.630   3.765  -7.989  1.00  1.20           C  
ATOM   3703  C   ALA A 249      20.615   2.461  -7.190  1.00  1.07           C  
ATOM   3704  O   ALA A 249      20.352   1.400  -7.753  1.00  1.29           O  
ATOM   3705  CB  ALA A 249      22.050   4.107  -8.392  1.00  1.80           C  
ATOM   3706  H   ALA A 249      20.643   5.655  -7.018  1.00  1.25           H  
ATOM   3707  HA  ALA A 249      20.035   3.615  -8.890  1.00  1.44           H  
ATOM   3708 1HB  ALA A 249      22.471   3.291  -8.979  1.00  2.16           H  
ATOM   3709 2HB  ALA A 249      22.049   5.019  -8.989  1.00  2.16           H  
ATOM   3710 3HB  ALA A 249      22.656   4.260  -7.500  1.00  2.16           H  
ATOM   3711  N   ALA A 250      20.884   2.526  -5.883  1.00  0.88           N  
ATOM   3712  CA  ALA A 250      20.825   1.314  -5.070  1.00  0.90           C  
ATOM   3713  C   ALA A 250      19.414   0.739  -5.083  1.00  0.83           C  
ATOM   3714  O   ALA A 250      19.235  -0.474  -5.244  1.00  1.01           O  
ATOM   3715  CB  ALA A 250      21.259   1.605  -3.646  1.00  1.35           C  
ATOM   3716  H   ALA A 250      21.147   3.400  -5.442  1.00  1.06           H  
ATOM   3717  HA  ALA A 250      21.497   0.576  -5.505  1.00  1.08           H  
ATOM   3718 1HB  ALA A 250      21.222   0.692  -3.058  1.00  1.62           H  
ATOM   3719 2HB  ALA A 250      22.277   1.997  -3.650  1.00  1.62           H  
ATOM   3720 3HB  ALA A 250      20.590   2.343  -3.207  1.00  1.62           H  
ATOM   3721  N   LEU A 251      18.417   1.618  -4.935  1.00  0.71           N  
ATOM   3722  CA  LEU A 251      17.021   1.201  -4.953  1.00  0.85           C  
ATOM   3723  C   LEU A 251      16.660   0.656  -6.319  1.00  0.96           C  
ATOM   3724  O   LEU A 251      15.985  -0.364  -6.414  1.00  1.23           O  
ATOM   3725  CB  LEU A 251      16.092   2.357  -4.558  1.00  1.27           C  
ATOM   3726  CG  LEU A 251      14.595   2.005  -4.515  1.00  1.27           C  
ATOM   3727  CD1 LEU A 251      14.389   0.859  -3.543  1.00  1.27           C  
ATOM   3728  CD2 LEU A 251      13.791   3.224  -4.068  1.00  1.27           C  
ATOM   3729  H   LEU A 251      18.640   2.600  -4.789  1.00  0.85           H  
ATOM   3730  HA  LEU A 251      16.890   0.400  -4.228  1.00  1.02           H  
ATOM   3731 1HB  LEU A 251      16.380   2.713  -3.570  1.00  1.53           H  
ATOM   3732 2HB  LEU A 251      16.224   3.172  -5.269  1.00  1.53           H  
ATOM   3733  HG  LEU A 251      14.263   1.683  -5.502  1.00  1.53           H  
ATOM   3734 1HD1 LEU A 251      13.331   0.598  -3.508  1.00  1.53           H  
ATOM   3735 2HD1 LEU A 251      14.965  -0.006  -3.871  1.00  1.53           H  
ATOM   3736 3HD1 LEU A 251      14.721   1.162  -2.552  1.00  1.53           H  
ATOM   3737 1HD2 LEU A 251      12.731   2.968  -4.034  1.00  1.53           H  
ATOM   3738 2HD2 LEU A 251      14.121   3.533  -3.075  1.00  1.53           H  
ATOM   3739 3HD2 LEU A 251      13.943   4.043  -4.769  1.00  1.53           H  
ATOM   3740  N   LEU A 252      17.125   1.332  -7.365  1.00  1.16           N  
ATOM   3741  CA  LEU A 252      16.926   0.925  -8.749  1.00  1.67           C  
ATOM   3742  C   LEU A 252      17.332  -0.515  -8.986  1.00  1.60           C  
ATOM   3743  O   LEU A 252      16.559  -1.301  -9.541  1.00  1.84           O  
ATOM   3744  CB  LEU A 252      17.734   1.857  -9.655  1.00  2.50           C  
ATOM   3745  CG  LEU A 252      17.756   1.507 -11.125  1.00  2.50           C  
ATOM   3746  CD1 LEU A 252      16.352   1.570 -11.669  1.00  2.50           C  
ATOM   3747  CD2 LEU A 252      18.679   2.468 -11.858  1.00  2.50           C  
ATOM   3748  H   LEU A 252      17.647   2.181  -7.203  1.00  1.39           H  
ATOM   3749  HA  LEU A 252      15.870   1.020  -8.991  1.00  2.00           H  
ATOM   3750 1HB  LEU A 252      17.336   2.865  -9.556  1.00  3.01           H  
ATOM   3751 2HB  LEU A 252      18.762   1.865  -9.322  1.00  3.01           H  
ATOM   3752  HG  LEU A 252      18.128   0.492 -11.241  1.00  3.01           H  
ATOM   3753 1HD1 LEU A 252      16.360   1.306 -12.727  1.00  3.01           H  
ATOM   3754 2HD1 LEU A 252      15.723   0.867 -11.123  1.00  3.01           H  
ATOM   3755 3HD1 LEU A 252      15.967   2.572 -11.550  1.00  3.01           H  
ATOM   3756 1HD2 LEU A 252      18.704   2.212 -12.917  1.00  3.01           H  
ATOM   3757 2HD2 LEU A 252      18.314   3.488 -11.740  1.00  3.01           H  
ATOM   3758 3HD2 LEU A 252      19.684   2.393 -11.443  1.00  3.01           H  
ATOM   3759  N   GLN A 253      18.542  -0.853  -8.557  1.00  1.53           N  
ATOM   3760  CA  GLN A 253      19.065  -2.195  -8.713  1.00  1.71           C  
ATOM   3761  C   GLN A 253      18.226  -3.208  -7.952  1.00  1.29           C  
ATOM   3762  O   GLN A 253      17.949  -4.295  -8.459  1.00  1.11           O  
ATOM   3763  CB  GLN A 253      20.507  -2.252  -8.216  1.00  2.56           C  
ATOM   3764  CG  GLN A 253      21.481  -1.486  -9.082  1.00  2.56           C  
ATOM   3765  CD  GLN A 253      22.885  -1.495  -8.524  1.00  2.56           C  
ATOM   3766  OE1 GLN A 253      23.158  -2.023  -7.439  1.00  2.56           O  
ATOM   3767  NE2 GLN A 253      23.795  -0.902  -9.280  1.00  2.56           N  
ATOM   3768  H   GLN A 253      19.125  -0.147  -8.124  1.00  1.84           H  
ATOM   3769  HA  GLN A 253      19.040  -2.457  -9.770  1.00  2.05           H  
ATOM   3770 1HB  GLN A 253      20.560  -1.842  -7.207  1.00  3.08           H  
ATOM   3771 2HB  GLN A 253      20.837  -3.289  -8.169  1.00  3.08           H  
ATOM   3772 1HG  GLN A 253      21.506  -1.947 -10.070  1.00  3.08           H  
ATOM   3773 2HG  GLN A 253      21.150  -0.453  -9.164  1.00  3.08           H  
ATOM   3774 1HE2 GLN A 253      24.753  -0.876  -8.989  1.00  3.08           H  
ATOM   3775 2HE2 GLN A 253      23.531  -0.488 -10.151  1.00  3.08           H  
ATOM   3776  N   ALA A 254      17.812  -2.845  -6.737  1.00  1.41           N  
ATOM   3777  CA  ALA A 254      16.991  -3.728  -5.921  1.00  1.37           C  
ATOM   3778  C   ALA A 254      15.621  -3.992  -6.564  1.00  0.85           C  
ATOM   3779  O   ALA A 254      15.206  -5.148  -6.665  1.00  0.76           O  
ATOM   3780  CB  ALA A 254      16.827  -3.127  -4.535  1.00  2.06           C  
ATOM   3781  H   ALA A 254      18.090  -1.946  -6.356  1.00  1.69           H  
ATOM   3782  HA  ALA A 254      17.508  -4.683  -5.833  1.00  1.64           H  
ATOM   3783 1HB  ALA A 254      16.243  -3.804  -3.914  1.00  2.47           H  
ATOM   3784 2HB  ALA A 254      17.809  -2.977  -4.086  1.00  2.47           H  
ATOM   3785 3HB  ALA A 254      16.314  -2.170  -4.610  1.00  2.47           H  
ATOM   3786  N   VAL A 255      14.956  -2.931  -7.041  1.00  0.77           N  
ATOM   3787  CA  VAL A 255      13.624  -3.028  -7.649  1.00  0.60           C  
ATOM   3788  C   VAL A 255      13.649  -3.847  -8.929  1.00  0.50           C  
ATOM   3789  O   VAL A 255      12.724  -4.607  -9.216  1.00  0.53           O  
ATOM   3790  CB  VAL A 255      13.028  -1.635  -7.927  1.00  0.90           C  
ATOM   3791  CG1 VAL A 255      11.740  -1.779  -8.729  1.00  0.90           C  
ATOM   3792  CG2 VAL A 255      12.736  -0.938  -6.604  1.00  0.90           C  
ATOM   3793  H   VAL A 255      15.371  -2.016  -6.945  1.00  0.92           H  
ATOM   3794  HA  VAL A 255      12.968  -3.519  -6.938  1.00  0.72           H  
ATOM   3795  HB  VAL A 255      13.733  -1.045  -8.513  1.00  1.08           H  
ATOM   3796 1HG1 VAL A 255      11.320  -0.793  -8.921  1.00  1.08           H  
ATOM   3797 2HG1 VAL A 255      11.953  -2.275  -9.676  1.00  1.08           H  
ATOM   3798 3HG1 VAL A 255      11.023  -2.372  -8.161  1.00  1.08           H  
ATOM   3799 1HG2 VAL A 255      12.313   0.046  -6.797  1.00  1.08           H  
ATOM   3800 2HG2 VAL A 255      12.023  -1.533  -6.032  1.00  1.08           H  
ATOM   3801 3HG2 VAL A 255      13.655  -0.832  -6.033  1.00  1.08           H  
ATOM   3802  N   ALA A 256      14.720  -3.713  -9.706  1.00  0.65           N  
ATOM   3803  CA  ALA A 256      14.882  -4.500 -10.923  1.00  0.74           C  
ATOM   3804  C   ALA A 256      14.962  -6.020 -10.651  1.00  0.77           C  
ATOM   3805  O   ALA A 256      14.803  -6.816 -11.578  1.00  0.91           O  
ATOM   3806  CB  ALA A 256      16.126  -4.045 -11.662  1.00  1.11           C  
ATOM   3807  H   ALA A 256      15.443  -3.046  -9.462  1.00  0.78           H  
ATOM   3808  HA  ALA A 256      14.012  -4.326 -11.551  1.00  0.89           H  
ATOM   3809 1HB  ALA A 256      16.225  -4.605 -12.592  1.00  1.33           H  
ATOM   3810 2HB  ALA A 256      16.041  -2.981 -11.884  1.00  1.33           H  
ATOM   3811 3HB  ALA A 256      17.003  -4.216 -11.040  1.00  1.33           H  
ATOM   3812  N   GLN A 257      15.216  -6.423  -9.399  1.00  0.70           N  
ATOM   3813  CA  GLN A 257      15.317  -7.829  -9.043  1.00  0.83           C  
ATOM   3814  C   GLN A 257      14.056  -8.326  -8.340  1.00  0.71           C  
ATOM   3815  O   GLN A 257      13.672  -9.485  -8.503  1.00  0.90           O  
ATOM   3816  CB  GLN A 257      16.535  -8.057  -8.148  1.00  1.24           C  
ATOM   3817  CG  GLN A 257      17.858  -7.731  -8.816  1.00  1.24           C  
ATOM   3818  CD  GLN A 257      18.126  -8.617 -10.018  1.00  1.24           C  
ATOM   3819  OE1 GLN A 257      18.074  -9.846  -9.919  1.00  1.24           O  
ATOM   3820  NE2 GLN A 257      18.414  -8.002 -11.159  1.00  1.24           N  
ATOM   3821  H   GLN A 257      15.336  -5.754  -8.653  1.00  0.84           H  
ATOM   3822  HA  GLN A 257      15.443  -8.409  -9.957  1.00  1.00           H  
ATOM   3823 1HB  GLN A 257      16.450  -7.441  -7.253  1.00  1.49           H  
ATOM   3824 2HB  GLN A 257      16.564  -9.099  -7.829  1.00  1.49           H  
ATOM   3825 1HG  GLN A 257      17.838  -6.696  -9.155  1.00  1.49           H  
ATOM   3826 2HG  GLN A 257      18.664  -7.875  -8.097  1.00  1.49           H  
ATOM   3827 1HE2 GLN A 257      18.599  -8.538 -11.984  1.00  1.49           H  
ATOM   3828 2HE2 GLN A 257      18.446  -7.003 -11.194  1.00  1.49           H  
ATOM   3829  N   GLN A 258      13.398  -7.444  -7.583  1.00  0.52           N  
ATOM   3830  CA  GLN A 258      12.174  -7.813  -6.869  1.00  0.55           C  
ATOM   3831  C   GLN A 258      11.519  -6.588  -6.232  1.00  0.40           C  
ATOM   3832  O   GLN A 258      12.127  -5.528  -6.189  1.00  0.41           O  
ATOM   3833  CB  GLN A 258      12.517  -8.815  -5.780  1.00  0.83           C  
ATOM   3834  CG  GLN A 258      13.445  -8.218  -4.753  1.00  0.83           C  
ATOM   3835  CD  GLN A 258      13.862  -9.211  -3.719  1.00  0.83           C  
ATOM   3836  OE1 GLN A 258      14.867  -9.913  -3.861  1.00  0.83           O  
ATOM   3837  NE2 GLN A 258      13.086  -9.275  -2.653  1.00  0.83           N  
ATOM   3838  H   GLN A 258      13.773  -6.509  -7.470  1.00  0.62           H  
ATOM   3839  HA  GLN A 258      11.483  -8.260  -7.578  1.00  0.66           H  
ATOM   3840 1HB  GLN A 258      11.619  -9.148  -5.266  1.00  0.99           H  
ATOM   3841 2HB  GLN A 258      12.995  -9.695  -6.206  1.00  0.99           H  
ATOM   3842 1HG  GLN A 258      14.340  -7.850  -5.255  1.00  0.99           H  
ATOM   3843 2HG  GLN A 258      12.935  -7.396  -4.252  1.00  0.99           H  
ATOM   3844 1HE2 GLN A 258      13.317  -9.901  -1.906  1.00  0.99           H  
ATOM   3845 2HE2 GLN A 258      12.281  -8.684  -2.585  1.00  0.99           H  
ATOM   3846  N   PRO A 259      10.287  -6.705  -5.725  1.00  0.46           N  
ATOM   3847  CA  PRO A 259       9.569  -5.669  -4.991  1.00  0.42           C  
ATOM   3848  C   PRO A 259      10.350  -5.285  -3.729  1.00  0.34           C  
ATOM   3849  O   PRO A 259      10.891  -6.153  -3.038  1.00  0.38           O  
ATOM   3850  CB  PRO A 259       8.210  -6.309  -4.716  1.00  0.63           C  
ATOM   3851  CG  PRO A 259       8.014  -7.254  -5.858  1.00  0.63           C  
ATOM   3852  CD  PRO A 259       9.384  -7.781  -6.180  1.00  0.63           C  
ATOM   3853  HA  PRO A 259       9.455  -4.795  -5.647  1.00  0.50           H  
ATOM   3854 1HB  PRO A 259       8.233  -6.819  -3.746  1.00  0.76           H  
ATOM   3855 2HB  PRO A 259       7.431  -5.535  -4.658  1.00  0.76           H  
ATOM   3856 1HG  PRO A 259       7.309  -8.046  -5.578  1.00  0.76           H  
ATOM   3857 2HG  PRO A 259       7.562  -6.721  -6.707  1.00  0.76           H  
ATOM   3858 1HD  PRO A 259       9.576  -8.706  -5.619  1.00  0.76           H  
ATOM   3859 2HD  PRO A 259       9.481  -7.932  -7.263  1.00  0.76           H  
ATOM   3860  N   VAL A 260      10.416  -3.982  -3.445  1.00  0.36           N  
ATOM   3861  CA  VAL A 260      11.199  -3.477  -2.311  1.00  0.35           C  
ATOM   3862  C   VAL A 260      10.382  -2.604  -1.365  1.00  0.32           C  
ATOM   3863  O   VAL A 260       9.711  -1.672  -1.790  1.00  0.61           O  
ATOM   3864  CB  VAL A 260      12.401  -2.649  -2.821  1.00  0.52           C  
ATOM   3865  CG1 VAL A 260      13.206  -2.104  -1.652  1.00  0.52           C  
ATOM   3866  CG2 VAL A 260      13.279  -3.505  -3.708  1.00  0.52           C  
ATOM   3867  H   VAL A 260       9.922  -3.331  -4.044  1.00  0.43           H  
ATOM   3868  HA  VAL A 260      11.578  -4.331  -1.750  1.00  0.42           H  
ATOM   3869  HB  VAL A 260      12.029  -1.797  -3.390  1.00  0.63           H  
ATOM   3870 1HG1 VAL A 260      14.040  -1.514  -2.028  1.00  0.63           H  
ATOM   3871 2HG1 VAL A 260      12.570  -1.477  -1.029  1.00  0.63           H  
ATOM   3872 3HG1 VAL A 260      13.590  -2.934  -1.064  1.00  0.63           H  
ATOM   3873 1HG2 VAL A 260      14.108  -2.902  -4.070  1.00  0.63           H  
ATOM   3874 2HG2 VAL A 260      13.663  -4.354  -3.143  1.00  0.63           H  
ATOM   3875 3HG2 VAL A 260      12.700  -3.864  -4.556  1.00  0.63           H  
ATOM   3876  N   ALA A 261      10.434  -2.895  -0.074  1.00  0.23           N  
ATOM   3877  CA  ALA A 261       9.701  -2.070   0.878  1.00  0.24           C  
ATOM   3878  C   ALA A 261      10.448  -0.752   1.066  1.00  0.21           C  
ATOM   3879  O   ALA A 261      11.647  -0.742   1.327  1.00  0.24           O  
ATOM   3880  CB  ALA A 261       9.538  -2.801   2.204  1.00  0.36           C  
ATOM   3881  H   ALA A 261      11.009  -3.657   0.257  1.00  0.28           H  
ATOM   3882  HA  ALA A 261       8.719  -1.850   0.466  1.00  0.29           H  
ATOM   3883 1HB  ALA A 261       8.981  -2.172   2.899  1.00  0.43           H  
ATOM   3884 2HB  ALA A 261       8.993  -3.731   2.042  1.00  0.43           H  
ATOM   3885 3HB  ALA A 261      10.519  -3.022   2.621  1.00  0.43           H  
ATOM   3886  N   VAL A 262       9.747   0.371   0.923  1.00  0.48           N  
ATOM   3887  CA  VAL A 262      10.402   1.670   1.080  1.00  0.68           C  
ATOM   3888  C   VAL A 262       9.608   2.559   2.041  1.00  0.41           C  
ATOM   3889  O   VAL A 262       8.395   2.417   2.182  1.00  1.08           O  
ATOM   3890  CB  VAL A 262      10.538   2.393  -0.292  1.00  1.02           C  
ATOM   3891  CG1 VAL A 262      11.357   1.571  -1.273  1.00  1.02           C  
ATOM   3892  CG2 VAL A 262       9.174   2.668  -0.870  1.00  1.02           C  
ATOM   3893  H   VAL A 262       8.763   0.327   0.710  1.00  0.58           H  
ATOM   3894  HA  VAL A 262      11.397   1.514   1.492  1.00  0.82           H  
ATOM   3895  HB  VAL A 262      11.066   3.335  -0.138  1.00  1.22           H  
ATOM   3896 1HG1 VAL A 262      11.450   2.117  -2.213  1.00  1.22           H  
ATOM   3897 2HG1 VAL A 262      12.340   1.391  -0.864  1.00  1.22           H  
ATOM   3898 3HG1 VAL A 262      10.859   0.620  -1.457  1.00  1.22           H  
ATOM   3899 1HG2 VAL A 262       9.279   3.194  -1.819  1.00  1.22           H  
ATOM   3900 2HG2 VAL A 262       8.648   1.726  -1.031  1.00  1.22           H  
ATOM   3901 3HG2 VAL A 262       8.616   3.287  -0.170  1.00  1.22           H  
ATOM   3902  N   ALA A 263      10.287   3.494   2.692  1.00  0.42           N  
ATOM   3903  CA  ALA A 263       9.583   4.399   3.597  1.00  0.53           C  
ATOM   3904  C   ALA A 263       9.491   5.781   2.988  1.00  0.45           C  
ATOM   3905  O   ALA A 263      10.442   6.252   2.369  1.00  2.95           O  
ATOM   3906  CB  ALA A 263      10.281   4.468   4.941  1.00  0.80           C  
ATOM   3907  H   ALA A 263      11.290   3.570   2.565  1.00  0.50           H  
ATOM   3908  HA  ALA A 263       8.571   4.024   3.742  1.00  0.64           H  
ATOM   3909 1HB  ALA A 263       9.728   5.133   5.604  1.00  0.95           H  
ATOM   3910 2HB  ALA A 263      10.326   3.471   5.379  1.00  0.95           H  
ATOM   3911 3HB  ALA A 263      11.289   4.851   4.802  1.00  0.95           H  
ATOM   3912  N   ILE A 264       8.345   6.436   3.168  1.00  0.53           N  
ATOM   3913  CA  ILE A 264       8.141   7.783   2.648  1.00  0.54           C  
ATOM   3914  C   ILE A 264       7.405   8.714   3.618  1.00  0.52           C  
ATOM   3915  O   ILE A 264       6.773   8.275   4.579  1.00  1.09           O  
ATOM   3916  CB  ILE A 264       7.342   7.746   1.332  1.00  0.81           C  
ATOM   3917  CG1 ILE A 264       5.977   7.118   1.596  1.00  0.81           C  
ATOM   3918  CG2 ILE A 264       8.086   7.011   0.225  1.00  0.81           C  
ATOM   3919  CD1 ILE A 264       5.056   7.206   0.418  1.00  0.81           C  
ATOM   3920  H   ILE A 264       7.590   5.990   3.670  1.00  0.64           H  
ATOM   3921  HA  ILE A 264       9.118   8.217   2.445  1.00  0.65           H  
ATOM   3922  HB  ILE A 264       7.160   8.766   1.005  1.00  0.97           H  
ATOM   3923 1HG1 ILE A 264       6.108   6.068   1.856  1.00  0.97           H  
ATOM   3924 2HG1 ILE A 264       5.507   7.626   2.439  1.00  0.97           H  
ATOM   3925 1HG2 ILE A 264       7.489   7.029  -0.686  1.00  0.97           H  
ATOM   3926 2HG2 ILE A 264       9.037   7.505   0.046  1.00  0.97           H  
ATOM   3927 3HG2 ILE A 264       8.261   5.976   0.518  1.00  0.97           H  
ATOM   3928 1HD1 ILE A 264       4.099   6.748   0.667  1.00  0.97           H  
ATOM   3929 2HD1 ILE A 264       4.908   8.254   0.165  1.00  0.97           H  
ATOM   3930 3HD1 ILE A 264       5.498   6.685  -0.431  1.00  0.97           H  
ATOM   3931  N   ASP A 265       7.484  10.005   3.311  1.00  0.26           N  
ATOM   3932  CA  ASP A 265       6.767  11.084   3.976  1.00  0.24           C  
ATOM   3933  C   ASP A 265       5.423  11.313   3.300  1.00  0.23           C  
ATOM   3934  O   ASP A 265       5.345  11.974   2.263  1.00  0.52           O  
ATOM   3935  CB  ASP A 265       7.576  12.384   3.938  1.00  0.36           C  
ATOM   3936  CG  ASP A 265       6.873  13.550   4.631  1.00  0.36           C  
ATOM   3937  OD1 ASP A 265       5.691  13.453   4.888  1.00  0.36           O  
ATOM   3938  OD2 ASP A 265       7.524  14.538   4.886  1.00  0.36           O  
ATOM   3939  H   ASP A 265       8.084  10.258   2.547  1.00  0.31           H  
ATOM   3940  HA  ASP A 265       6.592  10.803   5.015  1.00  0.29           H  
ATOM   3941 1HB  ASP A 265       8.542  12.223   4.417  1.00  0.43           H  
ATOM   3942 2HB  ASP A 265       7.770  12.659   2.902  1.00  0.43           H  
ATOM   3943  N   ALA A 266       4.370  10.766   3.886  1.00  0.57           N  
ATOM   3944  CA  ALA A 266       3.028  10.896   3.352  1.00  1.40           C  
ATOM   3945  C   ALA A 266       2.179  11.851   4.196  1.00  1.44           C  
ATOM   3946  O   ALA A 266       0.948  11.739   4.209  1.00  4.31           O  
ATOM   3947  CB  ALA A 266       2.379   9.526   3.286  1.00  2.10           C  
ATOM   3948  H   ALA A 266       4.502  10.245   4.743  1.00  0.68           H  
ATOM   3949  HA  ALA A 266       3.098  11.307   2.346  1.00  1.68           H  
ATOM   3950 1HB  ALA A 266       1.384   9.622   2.864  1.00  2.52           H  
ATOM   3951 2HB  ALA A 266       2.981   8.868   2.659  1.00  2.52           H  
ATOM   3952 3HB  ALA A 266       2.311   9.109   4.289  1.00  2.52           H  
ATOM   3953  N   SER A 267       2.836  12.789   4.898  1.00  0.95           N  
ATOM   3954  CA  SER A 267       2.137  13.742   5.767  1.00  0.98           C  
ATOM   3955  C   SER A 267       1.515  14.914   5.016  1.00  1.05           C  
ATOM   3956  O   SER A 267       0.610  15.577   5.535  1.00  1.49           O  
ATOM   3957  CB  SER A 267       3.092  14.311   6.800  1.00  1.47           C  
ATOM   3958  OG  SER A 267       4.034  15.159   6.200  1.00  1.47           O  
ATOM   3959  H   SER A 267       3.850  12.846   4.846  1.00  1.14           H  
ATOM   3960  HA  SER A 267       1.342  13.209   6.282  1.00  1.18           H  
ATOM   3961 1HB  SER A 267       2.530  14.864   7.548  1.00  1.76           H  
ATOM   3962 2HB  SER A 267       3.606  13.506   7.315  1.00  1.76           H  
ATOM   3963  HG  SER A 267       4.637  14.582   5.717  1.00  1.76           H  
ATOM   3964  N   GLY A 268       2.012  15.196   3.818  1.00  0.94           N  
ATOM   3965  CA  GLY A 268       1.514  16.328   3.050  1.00  0.89           C  
ATOM   3966  C   GLY A 268       0.085  16.112   2.580  1.00  0.66           C  
ATOM   3967  O   GLY A 268      -0.298  14.994   2.233  1.00  0.92           O  
ATOM   3968  H   GLY A 268       2.754  14.626   3.437  1.00  1.13           H  
ATOM   3969 1HA  GLY A 268       1.566  17.231   3.659  1.00  1.07           H  
ATOM   3970 2HA  GLY A 268       2.161  16.491   2.189  1.00  1.07           H  
ATOM   3971  N   SER A 269      -0.684  17.205   2.539  1.00  0.87           N  
ATOM   3972  CA  SER A 269      -2.073  17.182   2.084  1.00  0.93           C  
ATOM   3973  C   SER A 269      -2.167  16.921   0.585  1.00  0.41           C  
ATOM   3974  O   SER A 269      -3.178  16.427   0.094  1.00  0.40           O  
ATOM   3975  CB  SER A 269      -2.753  18.495   2.424  1.00  1.40           C  
ATOM   3976  OG  SER A 269      -2.189  19.554   1.702  1.00  1.40           O  
ATOM   3977  H   SER A 269      -0.292  18.085   2.844  1.00  1.04           H  
ATOM   3978  HA  SER A 269      -2.594  16.377   2.607  1.00  1.12           H  
ATOM   3979 1HB  SER A 269      -3.817  18.424   2.200  1.00  1.67           H  
ATOM   3980 2HB  SER A 269      -2.657  18.689   3.493  1.00  1.67           H  
ATOM   3981  HG  SER A 269      -2.309  19.340   0.772  1.00  1.67           H  
ATOM   3982  N   ASP A 270      -1.088  17.226  -0.128  1.00  0.55           N  
ATOM   3983  CA  ASP A 270      -1.015  16.971  -1.552  1.00  0.49           C  
ATOM   3984  C   ASP A 270      -0.867  15.481  -1.781  1.00  0.69           C  
ATOM   3985  O   ASP A 270      -1.370  14.936  -2.763  1.00  3.89           O  
ATOM   3986  CB  ASP A 270       0.163  17.721  -2.172  1.00  0.73           C  
ATOM   3987  CG  ASP A 270      -0.038  19.226  -2.142  1.00  0.73           C  
ATOM   3988  OD1 ASP A 270      -1.129  19.654  -1.845  1.00  0.73           O  
ATOM   3989  OD2 ASP A 270       0.897  19.937  -2.432  1.00  0.73           O  
ATOM   3990  H   ASP A 270      -0.292  17.648   0.330  1.00  0.66           H  
ATOM   3991  HA  ASP A 270      -1.941  17.308  -2.020  1.00  0.59           H  
ATOM   3992 1HB  ASP A 270       1.079  17.477  -1.633  1.00  0.88           H  
ATOM   3993 2HB  ASP A 270       0.293  17.405  -3.207  1.00  0.88           H  
ATOM   3994  N   PHE A 271      -0.157  14.817  -0.871  1.00  0.98           N  
ATOM   3995  CA  PHE A 271       0.022  13.386  -0.969  1.00  0.85           C  
ATOM   3996  C   PHE A 271      -1.322  12.749  -0.643  1.00  0.86           C  
ATOM   3997  O   PHE A 271      -1.816  11.904  -1.377  1.00  1.27           O  
ATOM   3998  CB  PHE A 271       1.073  12.896   0.023  1.00  1.27           C  
ATOM   3999  CG  PHE A 271       1.526  11.497  -0.255  1.00  1.27           C  
ATOM   4000  CD1 PHE A 271       2.660  11.304  -1.019  1.00  1.27           C  
ATOM   4001  CD2 PHE A 271       0.833  10.386   0.192  1.00  1.27           C  
ATOM   4002  CE1 PHE A 271       3.110  10.043  -1.324  1.00  1.27           C  
ATOM   4003  CE2 PHE A 271       1.285   9.115  -0.120  1.00  1.27           C  
ATOM   4004  CZ  PHE A 271       2.417   8.947  -0.877  1.00  1.27           C  
ATOM   4005  H   PHE A 271       0.251  15.310  -0.091  1.00  1.18           H  
ATOM   4006  HA  PHE A 271       0.310  13.117  -1.988  1.00  1.02           H  
ATOM   4007 1HB  PHE A 271       1.943  13.551  -0.011  1.00  1.53           H  
ATOM   4008 2HB  PHE A 271       0.674  12.932   1.036  1.00  1.53           H  
ATOM   4009  HD1 PHE A 271       3.204  12.171  -1.378  1.00  1.53           H  
ATOM   4010  HD2 PHE A 271      -0.070  10.519   0.790  1.00  1.53           H  
ATOM   4011  HE1 PHE A 271       4.009   9.914  -1.926  1.00  1.53           H  
ATOM   4012  HE2 PHE A 271       0.754   8.236   0.226  1.00  1.53           H  
ATOM   4013  HZ  PHE A 271       2.764   7.944  -1.121  1.00  1.53           H  
ATOM   4014  N   GLN A 272      -1.938  13.221   0.445  1.00  0.74           N  
ATOM   4015  CA  GLN A 272      -3.248  12.752   0.897  1.00  0.99           C  
ATOM   4016  C   GLN A 272      -4.304  12.752  -0.195  1.00  0.84           C  
ATOM   4017  O   GLN A 272      -4.982  11.749  -0.415  1.00  1.85           O  
ATOM   4018  CB  GLN A 272      -3.755  13.643   2.032  1.00  1.48           C  
ATOM   4019  CG  GLN A 272      -5.162  13.324   2.500  1.00  1.48           C  
ATOM   4020  CD  GLN A 272      -5.652  14.301   3.552  1.00  1.48           C  
ATOM   4021  OE1 GLN A 272      -4.872  15.067   4.129  1.00  1.48           O  
ATOM   4022  NE2 GLN A 272      -6.956  14.285   3.808  1.00  1.48           N  
ATOM   4023  H   GLN A 272      -1.468  13.919   1.004  1.00  0.89           H  
ATOM   4024  HA  GLN A 272      -3.138  11.734   1.265  1.00  1.19           H  
ATOM   4025 1HB  GLN A 272      -3.084  13.560   2.886  1.00  1.78           H  
ATOM   4026 2HB  GLN A 272      -3.746  14.682   1.712  1.00  1.78           H  
ATOM   4027 1HG  GLN A 272      -5.838  13.376   1.647  1.00  1.78           H  
ATOM   4028 2HG  GLN A 272      -5.177  12.323   2.924  1.00  1.78           H  
ATOM   4029 1HE2 GLN A 272      -7.343  14.908   4.490  1.00  1.78           H  
ATOM   4030 2HE2 GLN A 272      -7.557  13.653   3.318  1.00  1.78           H  
ATOM   4031  N   GLN A 273      -4.425  13.878  -0.887  1.00  0.61           N  
ATOM   4032  CA  GLN A 273      -5.432  14.072  -1.917  1.00  0.59           C  
ATOM   4033  C   GLN A 273      -5.031  13.568  -3.309  1.00  0.50           C  
ATOM   4034  O   GLN A 273      -5.754  13.786  -4.282  1.00  0.74           O  
ATOM   4035  CB  GLN A 273      -5.762  15.548  -1.965  1.00  0.89           C  
ATOM   4036  CG  GLN A 273      -6.373  16.041  -0.667  1.00  0.89           C  
ATOM   4037  CD  GLN A 273      -6.624  17.519  -0.695  1.00  0.89           C  
ATOM   4038  OE1 GLN A 273      -6.385  18.148  -1.724  1.00  0.89           O  
ATOM   4039  NE2 GLN A 273      -7.093  18.079   0.413  1.00  0.89           N  
ATOM   4040  H   GLN A 273      -3.824  14.661  -0.658  1.00  0.73           H  
ATOM   4041  HA  GLN A 273      -6.329  13.529  -1.615  1.00  0.71           H  
ATOM   4042 1HB  GLN A 273      -4.855  16.122  -2.153  1.00  1.06           H  
ATOM   4043 2HB  GLN A 273      -6.459  15.749  -2.778  1.00  1.06           H  
ATOM   4044 1HG  GLN A 273      -7.320  15.530  -0.499  1.00  1.06           H  
ATOM   4045 2HG  GLN A 273      -5.685  15.827   0.150  1.00  1.06           H  
ATOM   4046 1HE2 GLN A 273      -7.273  19.063   0.442  1.00  1.06           H  
ATOM   4047 2HE2 GLN A 273      -7.268  17.518   1.223  1.00  1.06           H  
ATOM   4048  N   TYR A 274      -3.878  12.910  -3.411  1.00  0.46           N  
ATOM   4049  CA  TYR A 274      -3.391  12.388  -4.681  1.00  0.39           C  
ATOM   4050  C   TYR A 274      -4.420  11.559  -5.446  1.00  0.40           C  
ATOM   4051  O   TYR A 274      -4.894  10.523  -4.972  1.00  0.53           O  
ATOM   4052  CB  TYR A 274      -2.146  11.549  -4.427  1.00  0.58           C  
ATOM   4053  CG  TYR A 274      -1.545  10.879  -5.639  1.00  0.58           C  
ATOM   4054  CD1 TYR A 274      -0.704  11.560  -6.510  1.00  0.58           C  
ATOM   4055  CD2 TYR A 274      -1.847   9.550  -5.863  1.00  0.58           C  
ATOM   4056  CE1 TYR A 274      -0.161  10.891  -7.595  1.00  0.58           C  
ATOM   4057  CE2 TYR A 274      -1.317   8.888  -6.942  1.00  0.58           C  
ATOM   4058  CZ  TYR A 274      -0.472   9.545  -7.805  1.00  0.58           C  
ATOM   4059  OH  TYR A 274       0.079   8.853  -8.863  1.00  0.58           O  
ATOM   4060  H   TYR A 274      -3.306  12.740  -2.597  1.00  0.55           H  
ATOM   4061  HA  TYR A 274      -3.115  13.230  -5.311  1.00  0.47           H  
ATOM   4062 1HB  TYR A 274      -1.377  12.176  -3.972  1.00  0.70           H  
ATOM   4063 2HB  TYR A 274      -2.395  10.777  -3.708  1.00  0.70           H  
ATOM   4064  HD1 TYR A 274      -0.464  12.609  -6.334  1.00  0.70           H  
ATOM   4065  HD2 TYR A 274      -2.507   9.026  -5.173  1.00  0.70           H  
ATOM   4066  HE1 TYR A 274       0.510  11.413  -8.276  1.00  0.70           H  
ATOM   4067  HE2 TYR A 274      -1.555   7.840  -7.107  1.00  0.70           H  
ATOM   4068  HH  TYR A 274       0.450   9.469  -9.497  1.00  0.70           H  
ATOM   4069  N   SER A 275      -4.766  12.043  -6.638  1.00  0.53           N  
ATOM   4070  CA  SER A 275      -5.635  11.324  -7.560  1.00  0.52           C  
ATOM   4071  C   SER A 275      -4.789  10.497  -8.519  1.00  0.50           C  
ATOM   4072  O   SER A 275      -5.033   9.307  -8.706  1.00  0.57           O  
ATOM   4073  CB  SER A 275      -6.529  12.265  -8.330  1.00  0.78           C  
ATOM   4074  OG  SER A 275      -7.323  11.560  -9.245  1.00  0.78           O  
ATOM   4075  H   SER A 275      -4.382  12.925  -6.947  1.00  0.64           H  
ATOM   4076  HA  SER A 275      -6.266  10.645  -6.987  1.00  0.62           H  
ATOM   4077 1HB  SER A 275      -7.172  12.792  -7.633  1.00  0.94           H  
ATOM   4078 2HB  SER A 275      -5.930  13.006  -8.847  1.00  0.94           H  
ATOM   4079  HG  SER A 275      -6.711  11.084  -9.811  1.00  0.94           H  
ATOM   4080  N   GLY A 276      -3.804  11.138  -9.145  1.00  0.54           N  
ATOM   4081  CA  GLY A 276      -2.941  10.427 -10.088  1.00  0.74           C  
ATOM   4082  C   GLY A 276      -1.818  11.306 -10.628  1.00  0.46           C  
ATOM   4083  O   GLY A 276      -1.726  12.485 -10.296  1.00  0.47           O  
ATOM   4084  H   GLY A 276      -3.653  12.125  -8.959  1.00  0.65           H  
ATOM   4085 1HA  GLY A 276      -2.523   9.548  -9.605  1.00  0.89           H  
ATOM   4086 2HA  GLY A 276      -3.545  10.065 -10.919  1.00  0.89           H  
ATOM   4087  N   GLY A 277      -0.959  10.723 -11.463  1.00  0.73           N  
ATOM   4088  CA  GLY A 277       0.165  11.461 -12.049  1.00  0.65           C  
ATOM   4089  C   GLY A 277       1.469  11.212 -11.287  1.00  0.61           C  
ATOM   4090  O   GLY A 277       1.530  10.349 -10.417  1.00  2.76           O  
ATOM   4091  H   GLY A 277      -1.082   9.740 -11.693  1.00  0.88           H  
ATOM   4092 1HA  GLY A 277       0.289  11.158 -13.089  1.00  0.78           H  
ATOM   4093 2HA  GLY A 277      -0.062  12.521 -12.056  1.00  0.78           H  
ATOM   4094  N   VAL A 278       2.519  11.966 -11.611  1.00  1.16           N  
ATOM   4095  CA  VAL A 278       3.818  11.757 -10.962  1.00  1.53           C  
ATOM   4096  C   VAL A 278       4.030  12.780  -9.856  1.00  0.98           C  
ATOM   4097  O   VAL A 278       4.114  13.982 -10.108  1.00  1.64           O  
ATOM   4098  CB  VAL A 278       4.961  11.829 -11.989  1.00  2.29           C  
ATOM   4099  CG1 VAL A 278       6.289  11.633 -11.288  1.00  2.29           C  
ATOM   4100  CG2 VAL A 278       4.767  10.759 -13.055  1.00  2.29           C  
ATOM   4101  H   VAL A 278       2.415  12.701 -12.298  1.00  1.39           H  
ATOM   4102  HA  VAL A 278       3.828  10.767 -10.514  1.00  1.84           H  
ATOM   4103  HB  VAL A 278       4.967  12.816 -12.452  1.00  2.75           H  
ATOM   4104 1HG1 VAL A 278       7.099  11.698 -12.016  1.00  2.75           H  
ATOM   4105 2HG1 VAL A 278       6.414  12.408 -10.535  1.00  2.75           H  
ATOM   4106 3HG1 VAL A 278       6.308  10.653 -10.811  1.00  2.75           H  
ATOM   4107 1HG2 VAL A 278       5.578  10.821 -13.781  1.00  2.75           H  
ATOM   4108 2HG2 VAL A 278       4.772   9.775 -12.589  1.00  2.75           H  
ATOM   4109 3HG2 VAL A 278       3.815  10.917 -13.561  1.00  2.75           H  
ATOM   4110  N   PHE A 279       4.096  12.288  -8.627  1.00  0.72           N  
ATOM   4111  CA  PHE A 279       4.160  13.127  -7.445  1.00  0.59           C  
ATOM   4112  C   PHE A 279       5.565  13.600  -7.117  1.00  0.54           C  
ATOM   4113  O   PHE A 279       6.447  12.799  -6.809  1.00  1.15           O  
ATOM   4114  CB  PHE A 279       3.597  12.369  -6.248  1.00  0.89           C  
ATOM   4115  CG  PHE A 279       3.458  13.210  -5.018  1.00  0.89           C  
ATOM   4116  CD1 PHE A 279       2.329  13.989  -4.845  1.00  0.89           C  
ATOM   4117  CD2 PHE A 279       4.443  13.242  -4.046  1.00  0.89           C  
ATOM   4118  CE1 PHE A 279       2.180  14.782  -3.729  1.00  0.89           C  
ATOM   4119  CE2 PHE A 279       4.295  14.039  -2.927  1.00  0.89           C  
ATOM   4120  CZ  PHE A 279       3.161  14.809  -2.767  1.00  0.89           C  
ATOM   4121  H   PHE A 279       4.071  11.290  -8.503  1.00  0.86           H  
ATOM   4122  HA  PHE A 279       3.541  14.001  -7.619  1.00  0.71           H  
ATOM   4123 1HB  PHE A 279       2.615  11.969  -6.500  1.00  1.06           H  
ATOM   4124 2HB  PHE A 279       4.243  11.525  -6.014  1.00  1.06           H  
ATOM   4125  HD1 PHE A 279       1.552  13.970  -5.607  1.00  1.06           H  
ATOM   4126  HD2 PHE A 279       5.340  12.636  -4.172  1.00  1.06           H  
ATOM   4127  HE1 PHE A 279       1.285  15.388  -3.614  1.00  1.06           H  
ATOM   4128  HE2 PHE A 279       5.075  14.063  -2.168  1.00  1.06           H  
ATOM   4129  HZ  PHE A 279       3.047  15.437  -1.884  1.00  1.06           H  
ATOM   4130  N   SER A 280       5.762  14.915  -7.176  1.00  0.39           N  
ATOM   4131  CA  SER A 280       7.046  15.523  -6.851  1.00  0.53           C  
ATOM   4132  C   SER A 280       6.962  16.397  -5.602  1.00  1.21           C  
ATOM   4133  O   SER A 280       7.938  17.049  -5.228  1.00  4.21           O  
ATOM   4134  CB  SER A 280       7.528  16.368  -8.009  1.00  0.80           C  
ATOM   4135  OG  SER A 280       6.647  17.433  -8.248  1.00  0.80           O  
ATOM   4136  H   SER A 280       4.994  15.512  -7.449  1.00  0.47           H  
ATOM   4137  HA  SER A 280       7.769  14.729  -6.665  1.00  0.64           H  
ATOM   4138 1HB  SER A 280       8.522  16.756  -7.789  1.00  0.95           H  
ATOM   4139 2HB  SER A 280       7.607  15.751  -8.903  1.00  0.95           H  
ATOM   4140  HG  SER A 280       6.604  17.929  -7.426  1.00  0.95           H  
ATOM   4141  N   GLY A 281       5.795  16.420  -4.968  1.00  0.65           N  
ATOM   4142  CA  GLY A 281       5.581  17.235  -3.780  1.00  1.15           C  
ATOM   4143  C   GLY A 281       4.403  18.186  -3.999  1.00  1.48           C  
ATOM   4144  O   GLY A 281       4.468  18.843  -5.039  1.00  2.08           O  
ATOM   4145  H   GLY A 281       5.028  15.860  -5.310  1.00  0.78           H  
ATOM   4146 1HA  GLY A 281       5.391  16.586  -2.930  1.00  1.38           H  
ATOM   4147 2HA  GLY A 281       6.485  17.801  -3.562  1.00  1.38           H  
ATOM   4148  N   SER A 282       3.991  18.806  -2.887  1.00  2.65           N  
ATOM   4149  CA  SER A 282       4.947  19.215  -1.855  1.00  2.23           C  
ATOM   4150  C   SER A 282       5.129  18.147  -0.784  1.00  2.87           C  
ATOM   4151  O   SER A 282       4.167  17.498  -0.369  1.00  9.46           O  
ATOM   4152  CB  SER A 282       4.497  20.503  -1.202  1.00  3.34           C  
ATOM   4153  OG  SER A 282       5.346  20.847  -0.141  1.00  3.34           O  
ATOM   4154  H   SER A 282       3.188  18.360  -2.466  1.00  3.18           H  
ATOM   4155  HA  SER A 282       5.912  19.392  -2.331  1.00  2.68           H  
ATOM   4156 1HB  SER A 282       4.492  21.302  -1.943  1.00  4.01           H  
ATOM   4157 2HB  SER A 282       3.477  20.390  -0.837  1.00  4.01           H  
ATOM   4158  HG  SER A 282       5.259  20.144   0.507  1.00  4.01           H  
ATOM   4159  N   CYS A 283       6.371  17.968  -0.345  1.00  2.61           N  
ATOM   4160  CA  CYS A 283       6.694  16.959   0.655  1.00  3.37           C  
ATOM   4161  C   CYS A 283       8.076  17.171   1.260  1.00  2.85           C  
ATOM   4162  O   CYS A 283       8.903  17.898   0.708  1.00  5.31           O  
ATOM   4163  CB  CYS A 283       6.646  15.578   0.021  1.00  5.05           C  
ATOM   4164  SG  CYS A 283       7.858  15.379  -1.301  1.00  5.05           S  
ATOM   4165  H   CYS A 283       7.114  18.540  -0.724  1.00  3.13           H  
ATOM   4166  HA  CYS A 283       5.952  17.010   1.451  1.00  4.04           H  
ATOM   4167 1HB  CYS A 283       6.839  14.817   0.778  1.00  6.07           H  
ATOM   4168 2HB  CYS A 283       5.655  15.391  -0.390  1.00  6.07           H  
ATOM   4169  HG  CYS A 283       8.919  15.679  -0.558  1.00  6.07           H  
ATOM   4170  N   GLY A 284       8.322  16.516   2.391  1.00  2.21           N  
ATOM   4171  CA  GLY A 284       9.606  16.594   3.080  1.00  2.14           C  
ATOM   4172  C   GLY A 284      10.287  15.232   3.118  1.00  1.79           C  
ATOM   4173  O   GLY A 284      10.060  14.389   2.253  1.00  2.04           O  
ATOM   4174  H   GLY A 284       7.596  15.939   2.794  1.00  2.65           H  
ATOM   4175 1HA  GLY A 284      10.250  17.315   2.578  1.00  2.57           H  
ATOM   4176 2HA  GLY A 284       9.449  16.954   4.096  1.00  2.57           H  
ATOM   4177  N   THR A 285      11.126  15.026   4.129  1.00  1.88           N  
ATOM   4178  CA  THR A 285      11.820  13.756   4.329  1.00  2.07           C  
ATOM   4179  C   THR A 285      11.376  13.098   5.634  1.00  1.59           C  
ATOM   4180  O   THR A 285      11.977  12.121   6.087  1.00  2.10           O  
ATOM   4181  CB  THR A 285      13.348  13.945   4.341  1.00  3.10           C  
ATOM   4182  OG1 THR A 285      13.711  14.848   5.394  1.00  3.10           O  
ATOM   4183  CG2 THR A 285      13.823  14.500   3.008  1.00  3.10           C  
ATOM   4184  H   THR A 285      11.281  15.775   4.790  1.00  2.26           H  
ATOM   4185  HA  THR A 285      11.563  13.086   3.509  1.00  2.48           H  
ATOM   4186  HB  THR A 285      13.828  12.983   4.519  1.00  3.73           H  
ATOM   4187  HG1 THR A 285      13.400  14.501   6.234  1.00  3.73           H  
ATOM   4188 1HG2 THR A 285      14.905  14.625   3.031  1.00  3.73           H  
ATOM   4189 2HG2 THR A 285      13.554  13.809   2.209  1.00  3.73           H  
ATOM   4190 3HG2 THR A 285      13.352  15.464   2.827  1.00  3.73           H  
ATOM   4191  N   ASN A 286      10.330  13.652   6.250  1.00  1.25           N  
ATOM   4192  CA  ASN A 286       9.814  13.138   7.512  1.00  1.49           C  
ATOM   4193  C   ASN A 286       9.090  11.820   7.287  1.00  0.73           C  
ATOM   4194  O   ASN A 286       7.867  11.788   7.143  1.00  0.90           O  
ATOM   4195  CB  ASN A 286       8.898  14.155   8.165  1.00  2.23           C  
ATOM   4196  CG  ASN A 286       8.474  13.757   9.552  1.00  2.23           C  
ATOM   4197  OD1 ASN A 286       8.895  12.718  10.073  1.00  2.23           O  
ATOM   4198  ND2 ASN A 286       7.649  14.570  10.163  1.00  2.23           N  
ATOM   4199  H   ASN A 286       9.864  14.446   5.834  1.00  1.50           H  
ATOM   4200  HA  ASN A 286      10.654  12.939   8.179  1.00  1.79           H  
ATOM   4201 1HB  ASN A 286       9.404  15.120   8.216  1.00  2.68           H  
ATOM   4202 2HB  ASN A 286       8.007  14.287   7.550  1.00  2.68           H  
ATOM   4203 1HD2 ASN A 286       7.333  14.359  11.089  1.00  2.68           H  
ATOM   4204 2HD2 ASN A 286       7.335  15.400   9.704  1.00  2.68           H  
ATOM   4205  N   LEU A 287       9.859  10.739   7.272  1.00  1.83           N  
ATOM   4206  CA  LEU A 287       9.332   9.411   7.011  1.00  1.78           C  
ATOM   4207  C   LEU A 287       8.233   9.070   7.999  1.00  1.24           C  
ATOM   4208  O   LEU A 287       8.425   9.178   9.213  1.00  1.81           O  
ATOM   4209  CB  LEU A 287      10.444   8.369   7.135  1.00  2.67           C  
ATOM   4210  CG  LEU A 287      11.634   8.539   6.188  1.00  2.67           C  
ATOM   4211  CD1 LEU A 287      12.646   7.433   6.470  1.00  2.67           C  
ATOM   4212  CD2 LEU A 287      11.156   8.533   4.756  1.00  2.67           C  
ATOM   4213  H   LEU A 287      10.856  10.868   7.394  1.00  2.20           H  
ATOM   4214  HA  LEU A 287       8.918   9.390   6.003  1.00  2.14           H  
ATOM   4215 1HB  LEU A 287      10.825   8.390   8.154  1.00  3.20           H  
ATOM   4216 2HB  LEU A 287      10.016   7.384   6.949  1.00  3.20           H  
ATOM   4217  HG  LEU A 287      12.124   9.492   6.393  1.00  3.20           H  
ATOM   4218 1HD1 LEU A 287      13.510   7.551   5.823  1.00  3.20           H  
ATOM   4219 2HD1 LEU A 287      12.965   7.490   7.511  1.00  3.20           H  
ATOM   4220 3HD1 LEU A 287      12.185   6.464   6.284  1.00  3.20           H  
ATOM   4221 1HD2 LEU A 287      12.008   8.662   4.091  1.00  3.20           H  
ATOM   4222 2HD2 LEU A 287      10.672   7.585   4.551  1.00  3.20           H  
ATOM   4223 3HD2 LEU A 287      10.448   9.348   4.602  1.00  3.20           H  
ATOM   4224  N   ASP A 288       7.089   8.632   7.487  1.00  0.75           N  
ATOM   4225  CA  ASP A 288       5.977   8.326   8.368  1.00  0.61           C  
ATOM   4226  C   ASP A 288       5.036   7.235   7.841  1.00  0.33           C  
ATOM   4227  O   ASP A 288       4.098   6.856   8.543  1.00  0.55           O  
ATOM   4228  CB  ASP A 288       5.190   9.606   8.640  1.00  0.92           C  
ATOM   4229  CG  ASP A 288       4.576  10.175   7.383  1.00  0.92           C  
ATOM   4230  OD1 ASP A 288       4.777   9.592   6.346  1.00  0.92           O  
ATOM   4231  OD2 ASP A 288       3.898  11.168   7.466  1.00  0.92           O  
ATOM   4232  H   ASP A 288       6.987   8.553   6.487  1.00  0.90           H  
ATOM   4233  HA  ASP A 288       6.387   7.980   9.315  1.00  0.73           H  
ATOM   4234 1HB  ASP A 288       4.411   9.427   9.370  1.00  1.10           H  
ATOM   4235 2HB  ASP A 288       5.862  10.355   9.062  1.00  1.10           H  
ATOM   4236  N   HIS A 289       5.305   6.682   6.649  1.00  0.46           N  
ATOM   4237  CA  HIS A 289       4.465   5.598   6.141  1.00  2.00           C  
ATOM   4238  C   HIS A 289       5.233   4.714   5.137  1.00  1.07           C  
ATOM   4239  O   HIS A 289       5.971   5.200   4.285  1.00  1.06           O  
ATOM   4240  CB  HIS A 289       3.196   6.201   5.507  1.00  3.00           C  
ATOM   4241  CG  HIS A 289       2.104   5.228   5.158  1.00  3.00           C  
ATOM   4242  ND1 HIS A 289       2.084   4.515   3.980  1.00  3.00           N  
ATOM   4243  CD2 HIS A 289       0.993   4.863   5.838  1.00  3.00           C  
ATOM   4244  CE1 HIS A 289       0.999   3.758   3.948  1.00  3.00           C  
ATOM   4245  NE2 HIS A 289       0.320   3.948   5.066  1.00  3.00           N  
ATOM   4246  H   HIS A 289       6.059   7.033   6.074  1.00  0.55           H  
ATOM   4247  HA  HIS A 289       4.157   4.961   6.968  1.00  2.40           H  
ATOM   4248 1HB  HIS A 289       2.775   6.942   6.189  1.00  3.60           H  
ATOM   4249 2HB  HIS A 289       3.473   6.732   4.596  1.00  3.60           H  
ATOM   4250  HD1 HIS A 289       2.882   4.348   3.401  1.00  3.60           H  
ATOM   4251  HD2 HIS A 289       0.593   5.155   6.806  1.00  3.60           H  
ATOM   4252  HE1 HIS A 289       0.801   3.116   3.090  1.00  3.60           H  
ATOM   4253  N   ALA A 290       5.057   3.404   5.268  1.00  1.48           N  
ATOM   4254  CA  ALA A 290       5.720   2.414   4.424  1.00  1.16           C  
ATOM   4255  C   ALA A 290       4.845   1.987   3.265  1.00  1.48           C  
ATOM   4256  O   ALA A 290       3.641   1.773   3.412  1.00  3.28           O  
ATOM   4257  CB  ALA A 290       6.111   1.190   5.235  1.00  1.74           C  
ATOM   4258  H   ALA A 290       4.443   3.086   5.987  1.00  1.78           H  
ATOM   4259  HA  ALA A 290       6.621   2.870   4.015  1.00  1.39           H  
ATOM   4260 1HB  ALA A 290       6.628   0.480   4.589  1.00  2.09           H  
ATOM   4261 2HB  ALA A 290       6.770   1.485   6.046  1.00  2.09           H  
ATOM   4262 3HB  ALA A 290       5.217   0.723   5.642  1.00  2.09           H  
ATOM   4263  N   VAL A 291       5.480   1.870   2.110  1.00  0.84           N  
ATOM   4264  CA  VAL A 291       4.859   1.475   0.854  1.00  0.97           C  
ATOM   4265  C   VAL A 291       5.797   0.512   0.103  1.00  0.64           C  
ATOM   4266  O   VAL A 291       6.929   0.307   0.530  1.00  0.66           O  
ATOM   4267  CB  VAL A 291       4.532   2.727   0.021  1.00  1.46           C  
ATOM   4268  CG1 VAL A 291       3.523   3.630   0.716  1.00  1.46           C  
ATOM   4269  CG2 VAL A 291       5.813   3.504  -0.176  1.00  1.46           C  
ATOM   4270  H   VAL A 291       6.472   2.067   2.100  1.00  1.01           H  
ATOM   4271  HA  VAL A 291       3.926   0.955   1.072  1.00  1.16           H  
ATOM   4272  HB  VAL A 291       4.102   2.423  -0.928  1.00  1.75           H  
ATOM   4273 1HG1 VAL A 291       3.326   4.499   0.088  1.00  1.75           H  
ATOM   4274 2HG1 VAL A 291       2.594   3.083   0.879  1.00  1.75           H  
ATOM   4275 3HG1 VAL A 291       3.921   3.965   1.670  1.00  1.75           H  
ATOM   4276 1HG2 VAL A 291       5.617   4.396  -0.767  1.00  1.75           H  
ATOM   4277 2HG2 VAL A 291       6.220   3.794   0.793  1.00  1.75           H  
ATOM   4278 3HG2 VAL A 291       6.521   2.869  -0.698  1.00  1.75           H  
ATOM   4279  N   THR A 292       5.330  -0.114  -0.978  1.00  0.70           N  
ATOM   4280  CA  THR A 292       6.184  -1.068  -1.694  1.00  0.57           C  
ATOM   4281  C   THR A 292       6.526  -0.625  -3.109  1.00  0.62           C  
ATOM   4282  O   THR A 292       5.651  -0.341  -3.920  1.00  0.95           O  
ATOM   4283  CB  THR A 292       5.523  -2.460  -1.776  1.00  0.85           C  
ATOM   4284  OG1 THR A 292       5.291  -2.958  -0.459  1.00  0.85           O  
ATOM   4285  CG2 THR A 292       6.427  -3.439  -2.516  1.00  0.85           C  
ATOM   4286  H   THR A 292       4.393   0.069  -1.307  1.00  0.84           H  
ATOM   4287  HA  THR A 292       7.120  -1.169  -1.145  1.00  0.68           H  
ATOM   4288  HB  THR A 292       4.572  -2.380  -2.297  1.00  1.03           H  
ATOM   4289  HG1 THR A 292       6.133  -3.116  -0.024  1.00  1.03           H  
ATOM   4290 1HG2 THR A 292       5.944  -4.416  -2.560  1.00  1.03           H  
ATOM   4291 2HG2 THR A 292       6.607  -3.079  -3.527  1.00  1.03           H  
ATOM   4292 3HG2 THR A 292       7.376  -3.528  -1.989  1.00  1.03           H  
ATOM   4293  N   ALA A 293       7.808  -0.594  -3.426  1.00  0.70           N  
ATOM   4294  CA  ALA A 293       8.216  -0.264  -4.773  1.00  1.42           C  
ATOM   4295  C   ALA A 293       8.017  -1.506  -5.626  1.00  1.29           C  
ATOM   4296  O   ALA A 293       8.641  -2.541  -5.394  1.00  2.71           O  
ATOM   4297  CB  ALA A 293       9.664   0.212  -4.802  1.00  2.13           C  
ATOM   4298  H   ALA A 293       8.505  -0.828  -2.741  1.00  0.84           H  
ATOM   4299  HA  ALA A 293       7.569   0.524  -5.156  1.00  1.70           H  
ATOM   4300 1HB  ALA A 293       9.949   0.452  -5.826  1.00  2.56           H  
ATOM   4301 2HB  ALA A 293       9.765   1.101  -4.179  1.00  2.56           H  
ATOM   4302 3HB  ALA A 293      10.313  -0.573  -4.419  1.00  2.56           H  
ATOM   4303  N   VAL A 294       7.126  -1.408  -6.607  1.00  1.20           N  
ATOM   4304  CA  VAL A 294       6.816  -2.543  -7.469  1.00  2.34           C  
ATOM   4305  C   VAL A 294       7.249  -2.290  -8.910  1.00  5.18           C  
ATOM   4306  O   VAL A 294       7.143  -3.172  -9.762  1.00 35.64           O  
ATOM   4307  CB  VAL A 294       5.307  -2.887  -7.414  1.00  3.51           C  
ATOM   4308  CG1 VAL A 294       4.909  -3.289  -6.000  1.00  3.51           C  
ATOM   4309  CG2 VAL A 294       4.483  -1.697  -7.862  1.00  3.51           C  
ATOM   4310  H   VAL A 294       6.653  -0.528  -6.759  1.00  1.44           H  
ATOM   4311  HA  VAL A 294       7.363  -3.410  -7.099  1.00  2.81           H  
ATOM   4312  HB  VAL A 294       5.114  -3.736  -8.068  1.00  4.21           H  
ATOM   4313 1HG1 VAL A 294       3.850  -3.545  -5.979  1.00  4.21           H  
ATOM   4314 2HG1 VAL A 294       5.498  -4.152  -5.688  1.00  4.21           H  
ATOM   4315 3HG1 VAL A 294       5.094  -2.458  -5.320  1.00  4.21           H  
ATOM   4316 1HG2 VAL A 294       3.425  -1.955  -7.830  1.00  4.21           H  
ATOM   4317 2HG2 VAL A 294       4.671  -0.854  -7.197  1.00  4.21           H  
ATOM   4318 3HG2 VAL A 294       4.761  -1.428  -8.880  1.00  4.21           H  
ATOM   4319  N   GLY A 295       7.764  -1.099  -9.184  1.00  3.05           N  
ATOM   4320  CA  GLY A 295       8.273  -0.846 -10.516  1.00  2.72           C  
ATOM   4321  C   GLY A 295       8.790   0.566 -10.691  1.00  4.34           C  
ATOM   4322  O   GLY A 295       9.024   1.277  -9.715  1.00 26.13           O  
ATOM   4323  H   GLY A 295       7.775  -0.366  -8.488  1.00  3.66           H  
ATOM   4324 1HA  GLY A 295       9.066  -1.558 -10.744  1.00  3.26           H  
ATOM   4325 2HA  GLY A 295       7.468  -1.022 -11.223  1.00  3.26           H  
ATOM   4326  N   TYR A 296       8.967   0.959 -11.947  1.00  1.23           N  
ATOM   4327  CA  TYR A 296       9.390   2.304 -12.318  1.00  8.38           C  
ATOM   4328  C   TYR A 296       9.329   2.494 -13.830  1.00  1.41           C  
ATOM   4329  O   TYR A 296       9.425   1.534 -14.598  1.00 13.20           O  
ATOM   4330  CB  TYR A 296      10.802   2.609 -11.821  1.00 12.57           C  
ATOM   4331  CG  TYR A 296      11.850   1.656 -12.327  1.00 12.57           C  
ATOM   4332  CD1 TYR A 296      12.425   1.862 -13.568  1.00 12.57           C  
ATOM   4333  CD2 TYR A 296      12.253   0.593 -11.539  1.00 12.57           C  
ATOM   4334  CE1 TYR A 296      13.390   0.993 -14.026  1.00 12.57           C  
ATOM   4335  CE2 TYR A 296      13.221  -0.274 -11.995  1.00 12.57           C  
ATOM   4336  CZ  TYR A 296      13.784  -0.077 -13.239  1.00 12.57           C  
ATOM   4337  OH  TYR A 296      14.740  -0.946 -13.704  1.00 12.57           O  
ATOM   4338  H   TYR A 296       8.770   0.287 -12.675  1.00  1.48           H  
ATOM   4339  HA  TYR A 296       8.702   3.017 -11.868  1.00 10.06           H  
ATOM   4340 1HB  TYR A 296      11.083   3.616 -12.128  1.00 15.08           H  
ATOM   4341 2HB  TYR A 296      10.816   2.584 -10.737  1.00 15.08           H  
ATOM   4342  HD1 TYR A 296      12.113   2.706 -14.183  1.00 15.08           H  
ATOM   4343  HD2 TYR A 296      11.803   0.447 -10.560  1.00 15.08           H  
ATOM   4344  HE1 TYR A 296      13.840   1.149 -15.004  1.00 15.08           H  
ATOM   4345  HE2 TYR A 296      13.538  -1.115 -11.377  1.00 15.08           H  
ATOM   4346  HH  TYR A 296      14.968  -0.723 -14.614  1.00 15.08           H  
ATOM   4347  N   GLY A 297       9.203   3.742 -14.266  1.00  6.89           N  
ATOM   4348  CA  GLY A 297       9.156   4.023 -15.692  1.00  7.53           C  
ATOM   4349  C   GLY A 297      10.034   5.207 -16.071  1.00  3.29           C  
ATOM   4350  O   GLY A 297      10.624   5.867 -15.213  1.00  6.77           O  
ATOM   4351  H   GLY A 297       9.142   4.497 -13.599  1.00  8.27           H  
ATOM   4352 1HA  GLY A 297       9.480   3.141 -16.245  1.00  9.04           H  
ATOM   4353 2HA  GLY A 297       8.127   4.221 -15.987  1.00  9.04           H  
ATOM   4354  N   THR A 298      10.086   5.485 -17.372  1.00  7.31           N  
ATOM   4355  CA  THR A 298      10.902   6.565 -17.916  1.00  8.94           C  
ATOM   4356  C   THR A 298      10.318   7.133 -19.199  1.00 15.60           C  
ATOM   4357  O   THR A 298       9.744   6.402 -20.009  1.00 37.21           O  
ATOM   4358  CB  THR A 298      12.329   6.061 -18.210  1.00 13.41           C  
ATOM   4359  OG1 THR A 298      13.134   7.144 -18.697  1.00 13.41           O  
ATOM   4360  CG2 THR A 298      12.292   4.955 -19.253  1.00 13.41           C  
ATOM   4361  H   THR A 298       9.554   4.911 -18.011  1.00  8.77           H  
ATOM   4362  HA  THR A 298      10.954   7.369 -17.183  1.00 10.73           H  
ATOM   4363  HB  THR A 298      12.770   5.677 -17.289  1.00 16.09           H  
ATOM   4364  HG1 THR A 298      13.236   7.797 -17.997  1.00 16.09           H  
ATOM   4365 1HG2 THR A 298      13.305   4.605 -19.449  1.00 16.09           H  
ATOM   4366 2HG2 THR A 298      11.688   4.127 -18.883  1.00 16.09           H  
ATOM   4367 3HG2 THR A 298      11.858   5.342 -20.173  1.00 16.09           H  
ATOM   4368  N   THR A 299      10.502   8.436 -19.397  1.00 34.55           N  
ATOM   4369  CA  THR A 299      10.032   9.087 -20.614  1.00 53.44           C  
ATOM   4370  C   THR A 299      11.201   9.644 -21.423  1.00 78.52           C  
ATOM   4371  O   THR A 299      12.304   9.826 -20.903  1.00108.40           O  
ATOM   4372  CB  THR A 299       9.064  10.232 -20.294  1.00 80.16           C  
ATOM   4373  OG1 THR A 299       9.774  11.248 -19.584  1.00 80.16           O  
ATOM   4374  CG2 THR A 299       7.918   9.736 -19.427  1.00 80.16           C  
ATOM   4375  H   THR A 299      10.944   8.993 -18.674  1.00 41.46           H  
ATOM   4376  HA  THR A 299       9.517   8.350 -21.230  1.00 64.13           H  
ATOM   4377  HB  THR A 299       8.665  10.648 -21.217  1.00 96.19           H  
ATOM   4378  HG1 THR A 299      10.085  10.880 -18.749  1.00 96.19           H  
ATOM   4379 1HG2 THR A 299       7.245  10.565 -19.202  1.00 96.19           H  
ATOM   4380 2HG2 THR A 299       7.368   8.959 -19.956  1.00 96.19           H  
ATOM   4381 3HG2 THR A 299       8.314   9.331 -18.497  1.00 96.19           H  
ATOM   4382  N   SER A 300      10.936   9.957 -22.693  1.00 97.68           N  
ATOM   4383  CA  SER A 300      11.953  10.475 -23.615  1.00144.97           C  
ATOM   4384  C   SER A 300      12.453  11.872 -23.259  1.00204.40           C  
ATOM   4385  O   SER A 300      13.512  12.292 -23.727  1.00283.10           O  
ATOM   4386  CB  SER A 300      11.403  10.494 -25.027  1.00217.45           C  
ATOM   4387  OG  SER A 300      10.375  11.439 -25.150  1.00217.45           O  
ATOM   4388  H   SER A 300      10.001   9.803 -23.045  1.00117.22           H  
ATOM   4389  HA  SER A 300      12.807   9.798 -23.587  1.00173.96           H  
ATOM   4390 1HB  SER A 300      12.204  10.729 -25.727  1.00260.95           H  
ATOM   4391 2HB  SER A 300      11.024   9.505 -25.283  1.00260.95           H  
ATOM   4392  HG  SER A 300      10.763  12.289 -24.920  1.00260.95           H  
ATOM   4393  N   ASP A 301      11.708  12.584 -22.420  1.00219.07           N  
ATOM   4394  CA  ASP A 301      12.104  13.913 -21.994  1.00332.98           C  
ATOM   4395  C   ASP A 301      12.984  13.893 -20.742  1.00336.41           C  
ATOM   4396  O   ASP A 301      13.413  14.948 -20.271  1.00368.59           O  
ATOM   4397  CB  ASP A 301      10.869  14.772 -21.743  1.00499.47           C  
ATOM   4398  CG  ASP A 301      10.096  15.065 -23.022  1.00499.47           C  
ATOM   4399  OD1 ASP A 301      10.684  14.995 -24.077  1.00499.47           O  
ATOM   4400  OD2 ASP A 301       8.930  15.364 -22.933  1.00499.47           O  
ATOM   4401  H   ASP A 301      10.840  12.200 -22.073  1.00262.88           H  
ATOM   4402  HA  ASP A 301      12.679  14.371 -22.800  1.00399.58           H  
ATOM   4403 1HB  ASP A 301      10.205  14.264 -21.042  1.00599.36           H  
ATOM   4404 2HB  ASP A 301      11.167  15.717 -21.289  1.00599.36           H  
ATOM   4405  N   GLY A 302      13.259  12.702 -20.201  1.00327.82           N  
ATOM   4406  CA  GLY A 302      14.097  12.594 -19.016  1.00354.70           C  
ATOM   4407  C   GLY A 302      13.295  12.555 -17.716  1.00259.52           C  
ATOM   4408  O   GLY A 302      13.876  12.569 -16.630  1.00303.28           O  
ATOM   4409  H   GLY A 302      12.899  11.846 -20.605  1.00393.38           H  
ATOM   4410 1HA  GLY A 302      14.706  11.691 -19.090  1.00425.64           H  
ATOM   4411 2HA  GLY A 302      14.788  13.435 -18.989  1.00425.64           H  
ATOM   4412  N   THR A 303      11.966  12.504 -17.817  1.00186.92           N  
ATOM   4413  CA  THR A 303      11.139  12.430 -16.619  1.00128.79           C  
ATOM   4414  C   THR A 303      10.931  10.974 -16.248  1.00 57.62           C  
ATOM   4415  O   THR A 303      10.382  10.197 -17.032  1.00 87.68           O  
ATOM   4416  CB  THR A 303       9.771  13.122 -16.814  1.00193.19           C  
ATOM   4417  OG1 THR A 303       9.967  14.512 -17.106  1.00193.19           O  
ATOM   4418  CG2 THR A 303       8.917  12.980 -15.561  1.00193.19           C  
ATOM   4419  H   THR A 303      11.523  12.505 -18.724  1.00224.30           H  
ATOM   4420  HA  THR A 303      11.662  12.922 -15.798  1.00154.55           H  
ATOM   4421  HB  THR A 303       9.249  12.659 -17.650  1.00231.82           H  
ATOM   4422  HG1 THR A 303      10.478  14.602 -17.914  1.00231.82           H  
ATOM   4423 1HG2 THR A 303       7.955  13.466 -15.721  1.00231.82           H  
ATOM   4424 2HG2 THR A 303       8.759  11.923 -15.345  1.00231.82           H  
ATOM   4425 3HG2 THR A 303       9.423  13.450 -14.720  1.00231.82           H  
ATOM   4426  N   ASP A 304      11.404  10.610 -15.063  1.00 23.91           N  
ATOM   4427  CA  ASP A 304      11.309   9.245 -14.570  1.00  7.77           C  
ATOM   4428  C   ASP A 304      10.418   9.157 -13.336  1.00  5.70           C  
ATOM   4429  O   ASP A 304      10.243  10.149 -12.622  1.00  8.58           O  
ATOM   4430  CB  ASP A 304      12.708   8.717 -14.253  1.00 11.65           C  
ATOM   4431  CG  ASP A 304      13.603   8.641 -15.477  1.00 11.65           C  
ATOM   4432  OD1 ASP A 304      13.076   8.648 -16.561  1.00 11.65           O  
ATOM   4433  OD2 ASP A 304      14.799   8.579 -15.324  1.00 11.65           O  
ATOM   4434  H   ASP A 304      11.849  11.307 -14.480  1.00 28.69           H  
ATOM   4435  HA  ASP A 304      10.869   8.624 -15.350  1.00  9.32           H  
ATOM   4436 1HB  ASP A 304      13.183   9.377 -13.530  1.00 13.99           H  
ATOM   4437 2HB  ASP A 304      12.637   7.726 -13.806  1.00 13.99           H  
ATOM   4438  N   TYR A 305       9.876   7.966 -13.066  1.00  4.00           N  
ATOM   4439  CA  TYR A 305       9.047   7.802 -11.873  1.00  5.75           C  
ATOM   4440  C   TYR A 305       9.065   6.386 -11.295  1.00  3.66           C  
ATOM   4441  O   TYR A 305       9.294   5.415 -12.007  1.00  7.24           O  
ATOM   4442  CB  TYR A 305       7.607   8.189 -12.186  1.00  8.62           C  
ATOM   4443  CG  TYR A 305       6.985   7.307 -13.238  1.00  8.62           C  
ATOM   4444  CD1 TYR A 305       6.300   6.157 -12.874  1.00  8.62           C  
ATOM   4445  CD2 TYR A 305       7.108   7.651 -14.575  1.00  8.62           C  
ATOM   4446  CE1 TYR A 305       5.738   5.355 -13.849  1.00  8.62           C  
ATOM   4447  CE2 TYR A 305       6.548   6.850 -15.548  1.00  8.62           C  
ATOM   4448  CZ  TYR A 305       5.865   5.706 -15.188  1.00  8.62           C  
ATOM   4449  OH  TYR A 305       5.310   4.907 -16.161  1.00  8.62           O  
ATOM   4450  H   TYR A 305      10.049   7.185 -13.689  1.00  4.80           H  
ATOM   4451  HA  TYR A 305       9.431   8.475 -11.116  1.00  6.90           H  
ATOM   4452 1HB  TYR A 305       7.001   8.128 -11.281  1.00 10.35           H  
ATOM   4453 2HB  TYR A 305       7.574   9.218 -12.540  1.00 10.35           H  
ATOM   4454  HD1 TYR A 305       6.205   5.888 -11.821  1.00 10.35           H  
ATOM   4455  HD2 TYR A 305       7.650   8.554 -14.857  1.00 10.35           H  
ATOM   4456  HE1 TYR A 305       5.198   4.453 -13.570  1.00 10.35           H  
ATOM   4457  HE2 TYR A 305       6.646   7.120 -16.600  1.00 10.35           H  
ATOM   4458  HH  TYR A 305       4.851   4.172 -15.748  1.00 10.35           H  
ATOM   4459  N   TRP A 306       8.769   6.272 -10.001  1.00  1.72           N  
ATOM   4460  CA  TRP A 306       8.676   4.971  -9.340  1.00  1.83           C  
ATOM   4461  C   TRP A 306       7.239   4.519  -9.315  1.00  0.66           C  
ATOM   4462  O   TRP A 306       6.345   5.335  -9.149  1.00  1.84           O  
ATOM   4463  CB  TRP A 306       9.138   5.006  -7.881  1.00  2.75           C  
ATOM   4464  CG  TRP A 306      10.580   5.295  -7.649  1.00  2.75           C  
ATOM   4465  CD1 TRP A 306      11.117   6.474  -7.234  1.00  2.75           C  
ATOM   4466  CD2 TRP A 306      11.689   4.383  -7.815  1.00  2.75           C  
ATOM   4467  NE1 TRP A 306      12.479   6.358  -7.123  1.00  2.75           N  
ATOM   4468  CE2 TRP A 306      12.846   5.089  -7.481  1.00  2.75           C  
ATOM   4469  CE3 TRP A 306      11.791   3.046  -8.215  1.00  2.75           C  
ATOM   4470  CZ2 TRP A 306      14.095   4.506  -7.539  1.00  2.75           C  
ATOM   4471  CZ3 TRP A 306      13.048   2.463  -8.278  1.00  2.75           C  
ATOM   4472  CH2 TRP A 306      14.164   3.183  -7.948  1.00  2.75           C  
ATOM   4473  H   TRP A 306       8.606   7.113  -9.470  1.00  2.06           H  
ATOM   4474  HA  TRP A 306       9.268   4.244  -9.894  1.00  2.20           H  
ATOM   4475 1HB  TRP A 306       8.549   5.736  -7.339  1.00  3.29           H  
ATOM   4476 2HB  TRP A 306       8.925   4.039  -7.428  1.00  3.29           H  
ATOM   4477  HD1 TRP A 306      10.548   7.376  -7.015  1.00  3.29           H  
ATOM   4478  HE1 TRP A 306      13.110   7.091  -6.832  1.00  3.29           H  
ATOM   4479  HE3 TRP A 306      10.900   2.477  -8.477  1.00  3.29           H  
ATOM   4480  HZ2 TRP A 306      15.002   5.046  -7.279  1.00  3.29           H  
ATOM   4481  HZ3 TRP A 306      13.124   1.423  -8.593  1.00  3.29           H  
ATOM   4482  HH2 TRP A 306      15.133   2.711  -8.003  1.00  3.29           H  
ATOM   4483  N   ILE A 307       7.008   3.224  -9.422  1.00  0.57           N  
ATOM   4484  CA  ILE A 307       5.656   2.693  -9.302  1.00  0.92           C  
ATOM   4485  C   ILE A 307       5.549   2.078  -7.918  1.00  0.85           C  
ATOM   4486  O   ILE A 307       6.245   1.108  -7.604  1.00  0.85           O  
ATOM   4487  CB  ILE A 307       5.338   1.647 -10.377  1.00  1.38           C  
ATOM   4488  CG1 ILE A 307       5.504   2.262 -11.766  1.00  1.38           C  
ATOM   4489  CG2 ILE A 307       3.912   1.147 -10.192  1.00  1.38           C  
ATOM   4490  CD1 ILE A 307       5.446   1.253 -12.891  1.00  1.38           C  
ATOM   4491  H   ILE A 307       7.782   2.598  -9.561  1.00  0.68           H  
ATOM   4492  HA  ILE A 307       4.937   3.507  -9.380  1.00  1.10           H  
ATOM   4493  HB  ILE A 307       6.023   0.809 -10.294  1.00  1.66           H  
ATOM   4494 1HG1 ILE A 307       4.716   2.998 -11.922  1.00  1.66           H  
ATOM   4495 2HG1 ILE A 307       6.465   2.773 -11.815  1.00  1.66           H  
ATOM   4496 1HG2 ILE A 307       3.686   0.400 -10.952  1.00  1.66           H  
ATOM   4497 2HG2 ILE A 307       3.807   0.705  -9.204  1.00  1.66           H  
ATOM   4498 3HG2 ILE A 307       3.221   1.984 -10.287  1.00  1.66           H  
ATOM   4499 1HD1 ILE A 307       5.571   1.764 -13.846  1.00  1.66           H  
ATOM   4500 2HD1 ILE A 307       6.242   0.519 -12.765  1.00  1.66           H  
ATOM   4501 3HD1 ILE A 307       4.481   0.746 -12.875  1.00  1.66           H  
ATOM   4502  N   VAL A 308       4.702   2.673  -7.081  1.00  1.01           N  
ATOM   4503  CA  VAL A 308       4.589   2.274  -5.689  1.00  1.14           C  
ATOM   4504  C   VAL A 308       3.189   1.827  -5.225  1.00  1.27           C  
ATOM   4505  O   VAL A 308       2.186   2.488  -5.491  1.00  1.98           O  
ATOM   4506  CB  VAL A 308       5.070   3.445  -4.832  1.00  1.71           C  
ATOM   4507  CG1 VAL A 308       4.889   3.129  -3.386  1.00  1.71           C  
ATOM   4508  CG2 VAL A 308       6.540   3.737  -5.116  1.00  1.71           C  
ATOM   4509  H   VAL A 308       4.156   3.467  -7.395  1.00  1.21           H  
ATOM   4510  HA  VAL A 308       5.274   1.442  -5.533  1.00  1.37           H  
ATOM   4511  HB  VAL A 308       4.474   4.321  -5.064  1.00  2.05           H  
ATOM   4512 1HG1 VAL A 308       5.223   3.986  -2.806  1.00  2.05           H  
ATOM   4513 2HG1 VAL A 308       3.836   2.938  -3.180  1.00  2.05           H  
ATOM   4514 3HG1 VAL A 308       5.479   2.252  -3.124  1.00  2.05           H  
ATOM   4515 1HG2 VAL A 308       6.867   4.576  -4.503  1.00  2.05           H  
ATOM   4516 2HG2 VAL A 308       7.138   2.858  -4.875  1.00  2.05           H  
ATOM   4517 3HG2 VAL A 308       6.670   3.988  -6.168  1.00  2.05           H  
ATOM   4518  N   LYS A 309       3.152   0.692  -4.516  1.00  0.84           N  
ATOM   4519  CA  LYS A 309       1.942   0.074  -3.962  1.00  0.99           C  
ATOM   4520  C   LYS A 309       1.699   0.473  -2.502  1.00  0.85           C  
ATOM   4521  O   LYS A 309       2.621   0.469  -1.688  1.00  1.10           O  
ATOM   4522  CB  LYS A 309       2.043  -1.457  -4.012  1.00  1.48           C  
ATOM   4523  CG  LYS A 309       0.777  -2.159  -3.539  1.00  1.48           C  
ATOM   4524  CD  LYS A 309       0.885  -3.681  -3.517  1.00  1.48           C  
ATOM   4525  CE  LYS A 309      -0.457  -4.281  -3.105  1.00  1.48           C  
ATOM   4526  NZ  LYS A 309      -0.430  -5.748  -2.903  1.00  1.48           N  
ATOM   4527  H   LYS A 309       4.024   0.226  -4.337  1.00  1.01           H  
ATOM   4528  HA  LYS A 309       1.083   0.402  -4.549  1.00  1.19           H  
ATOM   4529 1HB  LYS A 309       2.254  -1.781  -5.031  1.00  1.78           H  
ATOM   4530 2HB  LYS A 309       2.867  -1.790  -3.385  1.00  1.78           H  
ATOM   4531 1HG  LYS A 309       0.526  -1.822  -2.534  1.00  1.78           H  
ATOM   4532 2HG  LYS A 309      -0.034  -1.884  -4.206  1.00  1.78           H  
ATOM   4533 1HD  LYS A 309       1.158  -4.047  -4.506  1.00  1.78           H  
ATOM   4534 2HD  LYS A 309       1.650  -3.987  -2.804  1.00  1.78           H  
ATOM   4535 1HE  LYS A 309      -0.802  -3.802  -2.190  1.00  1.78           H  
ATOM   4536 2HE  LYS A 309      -1.167  -4.077  -3.901  1.00  1.78           H  
ATOM   4537 1HZ  LYS A 309      -1.377  -6.047  -2.676  1.00  1.78           H  
ATOM   4538 2HZ  LYS A 309      -0.138  -6.202  -3.758  1.00  1.78           H  
ATOM   4539 3HZ  LYS A 309       0.203  -5.996  -2.157  1.00  1.78           H  
ATOM   4540  N   ASN A 310       0.454   0.777  -2.144  1.00  0.76           N  
ATOM   4541  CA  ASN A 310       0.166   1.110  -0.744  1.00  0.73           C  
ATOM   4542  C   ASN A 310      -1.011   0.323  -0.171  1.00  0.35           C  
ATOM   4543  O   ASN A 310      -1.572  -0.550  -0.834  1.00  0.35           O  
ATOM   4544  CB  ASN A 310      -0.083   2.587  -0.619  1.00  1.09           C  
ATOM   4545  CG  ASN A 310      -1.253   2.976  -1.441  1.00  1.09           C  
ATOM   4546  OD1 ASN A 310      -2.423   2.715  -1.131  1.00  1.09           O  
ATOM   4547  ND2 ASN A 310      -0.938   3.584  -2.546  1.00  1.09           N  
ATOM   4548  H   ASN A 310      -0.285   0.804  -2.842  1.00  0.91           H  
ATOM   4549  HA  ASN A 310       1.040   0.855  -0.144  1.00  0.88           H  
ATOM   4550 1HB  ASN A 310      -0.258   2.865   0.420  1.00  1.31           H  
ATOM   4551 2HB  ASN A 310       0.792   3.136  -0.967  1.00  1.31           H  
ATOM   4552 1HD2 ASN A 310      -1.655   3.868  -3.181  1.00  1.31           H  
ATOM   4553 2HD2 ASN A 310       0.021   3.759  -2.765  1.00  1.31           H  
ATOM   4554  N   SER A 311      -1.372   0.643   1.076  1.00  0.35           N  
ATOM   4555  CA  SER A 311      -2.466  -0.019   1.777  1.00  0.45           C  
ATOM   4556  C   SER A 311      -3.629   0.921   2.098  1.00  0.35           C  
ATOM   4557  O   SER A 311      -4.239   0.832   3.164  1.00  0.52           O  
ATOM   4558  CB  SER A 311      -1.954  -0.674   3.047  1.00  0.68           C  
ATOM   4559  OG  SER A 311      -1.312   0.250   3.881  1.00  0.68           O  
ATOM   4560  H   SER A 311      -0.863   1.369   1.561  1.00  0.42           H  
ATOM   4561  HA  SER A 311      -2.846  -0.807   1.126  1.00  0.54           H  
ATOM   4562 1HB  SER A 311      -2.787  -1.131   3.580  1.00  0.81           H  
ATOM   4563 2HB  SER A 311      -1.261  -1.472   2.783  1.00  0.81           H  
ATOM   4564  HG  SER A 311      -0.525   0.532   3.407  1.00  0.81           H  
ATOM   4565  N   TRP A 312      -3.965   1.804   1.161  1.00  0.37           N  
ATOM   4566  CA  TRP A 312      -5.117   2.692   1.337  1.00  0.58           C  
ATOM   4567  C   TRP A 312      -6.267   2.359   0.387  1.00  0.70           C  
ATOM   4568  O   TRP A 312      -7.091   3.227   0.092  1.00  1.06           O  
ATOM   4569  CB  TRP A 312      -4.717   4.157   1.138  1.00  0.87           C  
ATOM   4570  CG  TRP A 312      -3.929   4.721   2.278  1.00  0.87           C  
ATOM   4571  CD1 TRP A 312      -3.984   4.316   3.570  1.00  0.87           C  
ATOM   4572  CD2 TRP A 312      -2.971   5.796   2.238  1.00  0.87           C  
ATOM   4573  NE1 TRP A 312      -3.125   5.063   4.335  1.00  0.87           N  
ATOM   4574  CE2 TRP A 312      -2.493   5.969   3.542  1.00  0.87           C  
ATOM   4575  CE3 TRP A 312      -2.488   6.610   1.227  1.00  0.87           C  
ATOM   4576  CZ2 TRP A 312      -1.543   6.924   3.854  1.00  0.87           C  
ATOM   4577  CZ3 TRP A 312      -1.549   7.572   1.537  1.00  0.87           C  
ATOM   4578  CH2 TRP A 312      -1.079   7.723   2.816  1.00  0.87           C  
ATOM   4579  H   TRP A 312      -3.414   1.881   0.312  1.00  0.44           H  
ATOM   4580  HA  TRP A 312      -5.481   2.577   2.358  1.00  0.70           H  
ATOM   4581 1HB  TRP A 312      -4.120   4.250   0.230  1.00  1.04           H  
ATOM   4582 2HB  TRP A 312      -5.611   4.763   1.004  1.00  1.04           H  
ATOM   4583  HD1 TRP A 312      -4.618   3.515   3.944  1.00  1.04           H  
ATOM   4584  HE1 TRP A 312      -2.987   4.943   5.332  1.00  1.04           H  
ATOM   4585  HE3 TRP A 312      -2.852   6.487   0.213  1.00  1.04           H  
ATOM   4586  HZ2 TRP A 312      -1.166   7.059   4.869  1.00  1.04           H  
ATOM   4587  HZ3 TRP A 312      -1.194   8.206   0.731  1.00  1.04           H  
ATOM   4588  HH2 TRP A 312      -0.338   8.489   3.024  1.00  1.04           H  
ATOM   4589  N   GLY A 313      -6.330   1.105  -0.076  1.00  0.60           N  
ATOM   4590  CA  GLY A 313      -7.381   0.662  -0.992  1.00  0.80           C  
ATOM   4591  C   GLY A 313      -7.254   1.228  -2.416  1.00  0.97           C  
ATOM   4592  O   GLY A 313      -6.483   2.153  -2.683  1.00  2.27           O  
ATOM   4593  H   GLY A 313      -5.653   0.414   0.229  1.00  0.72           H  
ATOM   4594 1HA  GLY A 313      -7.375  -0.427  -1.038  1.00  0.96           H  
ATOM   4595 2HA  GLY A 313      -8.348   0.947  -0.581  1.00  0.96           H  
ATOM   4596  N   THR A 314      -8.059   0.673  -3.330  1.00  0.75           N  
ATOM   4597  CA  THR A 314      -8.088   1.108  -4.729  1.00  0.96           C  
ATOM   4598  C   THR A 314      -8.792   2.456  -4.868  1.00  1.90           C  
ATOM   4599  O   THR A 314      -8.726   3.112  -5.907  1.00  5.11           O  
ATOM   4600  CB  THR A 314      -8.781   0.068  -5.624  1.00  1.44           C  
ATOM   4601  OG1 THR A 314     -10.128  -0.131  -5.172  1.00  1.44           O  
ATOM   4602  CG2 THR A 314      -8.029  -1.250  -5.589  1.00  1.44           C  
ATOM   4603  H   THR A 314      -8.668  -0.082  -3.045  1.00  0.90           H  
ATOM   4604  HA  THR A 314      -7.064   1.224  -5.070  1.00  1.15           H  
ATOM   4605  HB  THR A 314      -8.806   0.436  -6.649  1.00  1.73           H  
ATOM   4606  HG1 THR A 314     -10.577  -0.739  -5.765  1.00  1.73           H  
ATOM   4607 1HG2 THR A 314      -8.531  -1.973  -6.232  1.00  1.73           H  
ATOM   4608 2HG2 THR A 314      -7.009  -1.097  -5.943  1.00  1.73           H  
ATOM   4609 3HG2 THR A 314      -8.006  -1.628  -4.568  1.00  1.73           H  
ATOM   4610  N   SER A 315      -9.441   2.868  -3.786  1.00  1.33           N  
ATOM   4611  CA  SER A 315     -10.107   4.139  -3.644  1.00  2.03           C  
ATOM   4612  C   SER A 315      -9.140   5.328  -3.498  1.00  2.30           C  
ATOM   4613  O   SER A 315      -9.574   6.483  -3.512  1.00  3.77           O  
ATOM   4614  CB  SER A 315     -11.008   4.051  -2.448  1.00  3.04           C  
ATOM   4615  OG  SER A 315     -10.266   3.831  -1.287  1.00  3.04           O  
ATOM   4616  H   SER A 315      -9.482   2.256  -2.988  1.00  1.60           H  
ATOM   4617  HA  SER A 315     -10.716   4.304  -4.534  1.00  2.44           H  
ATOM   4618 1HB  SER A 315     -11.550   4.981  -2.339  1.00  3.65           H  
ATOM   4619 2HB  SER A 315     -11.736   3.252  -2.582  1.00  3.65           H  
ATOM   4620  HG  SER A 315     -10.858   4.063  -0.566  1.00  3.65           H  
ATOM   4621  N   TRP A 316      -7.836   5.053  -3.358  1.00  3.20           N  
ATOM   4622  CA  TRP A 316      -6.849   6.121  -3.270  1.00  3.02           C  
ATOM   4623  C   TRP A 316      -5.842   6.060  -4.413  1.00  1.89           C  
ATOM   4624  O   TRP A 316      -5.338   4.988  -4.743  1.00  3.73           O  
ATOM   4625  CB  TRP A 316      -6.083   6.032  -1.960  1.00  4.53           C  
ATOM   4626  CG  TRP A 316      -5.079   7.130  -1.793  1.00  4.53           C  
ATOM   4627  CD1 TRP A 316      -5.306   8.322  -1.197  1.00  4.53           C  
ATOM   4628  CD2 TRP A 316      -3.700   7.162  -2.234  1.00  4.53           C  
ATOM   4629  NE1 TRP A 316      -4.173   9.087  -1.205  1.00  4.53           N  
ATOM   4630  CE2 TRP A 316      -3.174   8.393  -1.834  1.00  4.53           C  
ATOM   4631  CE3 TRP A 316      -2.882   6.264  -2.921  1.00  4.53           C  
ATOM   4632  CZ2 TRP A 316      -1.859   8.741  -2.083  1.00  4.53           C  
ATOM   4633  CZ3 TRP A 316      -1.566   6.627  -3.181  1.00  4.53           C  
ATOM   4634  CH2 TRP A 316      -1.070   7.827  -2.765  1.00  4.53           C  
ATOM   4635  H   TRP A 316      -7.508   4.094  -3.307  1.00  3.84           H  
ATOM   4636  HA  TRP A 316      -7.366   7.078  -3.316  1.00  3.62           H  
ATOM   4637 1HB  TRP A 316      -6.783   6.072  -1.125  1.00  5.44           H  
ATOM   4638 2HB  TRP A 316      -5.563   5.075  -1.906  1.00  5.44           H  
ATOM   4639  HD1 TRP A 316      -6.257   8.623  -0.770  1.00  5.44           H  
ATOM   4640  HE1 TRP A 316      -4.114  10.015  -0.809  1.00  5.44           H  
ATOM   4641  HE3 TRP A 316      -3.271   5.299  -3.246  1.00  5.44           H  
ATOM   4642  HZ2 TRP A 316      -1.436   9.689  -1.768  1.00  5.44           H  
ATOM   4643  HZ3 TRP A 316      -0.932   5.925  -3.720  1.00  5.44           H  
ATOM   4644  HH2 TRP A 316      -0.032   8.071  -2.976  1.00  5.44           H  
ATOM   4645  N   GLY A 317      -5.529   7.222  -4.988  1.00  0.94           N  
ATOM   4646  CA  GLY A 317      -4.531   7.322  -6.046  1.00  0.94           C  
ATOM   4647  C   GLY A 317      -4.893   6.517  -7.280  1.00  0.77           C  
ATOM   4648  O   GLY A 317      -6.069   6.330  -7.600  1.00  0.76           O  
ATOM   4649  H   GLY A 317      -5.991   8.064  -4.677  1.00  1.13           H  
ATOM   4650 1HA  GLY A 317      -4.413   8.368  -6.323  1.00  1.13           H  
ATOM   4651 2HA  GLY A 317      -3.568   6.986  -5.666  1.00  1.13           H  
ATOM   4652  N   GLU A 318      -3.868   6.051  -7.994  1.00  0.85           N  
ATOM   4653  CA  GLU A 318      -4.052   5.279  -9.220  1.00  1.11           C  
ATOM   4654  C   GLU A 318      -4.401   3.840  -8.884  1.00  0.96           C  
ATOM   4655  O   GLU A 318      -3.595   2.938  -9.099  1.00  1.39           O  
ATOM   4656  CB  GLU A 318      -2.790   5.340 -10.093  1.00  1.67           C  
ATOM   4657  CG  GLU A 318      -2.437   6.747 -10.576  1.00  1.67           C  
ATOM   4658  CD  GLU A 318      -1.263   6.800 -11.527  1.00  1.67           C  
ATOM   4659  OE1 GLU A 318      -0.708   5.771 -11.838  1.00  1.67           O  
ATOM   4660  OE2 GLU A 318      -0.918   7.880 -11.954  1.00  1.67           O  
ATOM   4661  H   GLU A 318      -2.926   6.201  -7.668  1.00  1.02           H  
ATOM   4662  HA  GLU A 318      -4.883   5.709  -9.780  1.00  1.33           H  
ATOM   4663 1HB  GLU A 318      -1.939   4.953  -9.533  1.00  2.00           H  
ATOM   4664 2HB  GLU A 318      -2.923   4.707 -10.970  1.00  2.00           H  
ATOM   4665 1HG  GLU A 318      -3.309   7.174 -11.071  1.00  2.00           H  
ATOM   4666 2HG  GLU A 318      -2.213   7.361  -9.706  1.00  2.00           H  
ATOM   4667  N   GLN A 319      -5.608   3.639  -8.360  1.00  0.91           N  
ATOM   4668  CA  GLN A 319      -6.084   2.338  -7.904  1.00  0.90           C  
ATOM   4669  C   GLN A 319      -5.128   1.696  -6.902  1.00  0.79           C  
ATOM   4670  O   GLN A 319      -4.754   0.534  -7.055  1.00  0.89           O  
ATOM   4671  CB  GLN A 319      -6.297   1.395  -9.089  1.00  1.35           C  
ATOM   4672  CG  GLN A 319      -7.383   1.844 -10.049  1.00  1.35           C  
ATOM   4673  CD  GLN A 319      -8.772   1.715  -9.454  1.00  1.35           C  
ATOM   4674  OE1 GLN A 319      -9.242   0.608  -9.178  1.00  1.35           O  
ATOM   4675  NE2 GLN A 319      -9.438   2.847  -9.253  1.00  1.35           N  
ATOM   4676  H   GLN A 319      -6.206   4.448  -8.246  1.00  1.09           H  
ATOM   4677  HA  GLN A 319      -7.039   2.482  -7.408  1.00  1.08           H  
ATOM   4678 1HB  GLN A 319      -5.370   1.294  -9.653  1.00  1.62           H  
ATOM   4679 2HB  GLN A 319      -6.564   0.404  -8.722  1.00  1.62           H  
ATOM   4680 1HG  GLN A 319      -7.217   2.890 -10.305  1.00  1.62           H  
ATOM   4681 2HG  GLN A 319      -7.338   1.229 -10.948  1.00  1.62           H  
ATOM   4682 1HE2 GLN A 319     -10.358   2.823  -8.861  1.00  1.62           H  
ATOM   4683 2HE2 GLN A 319      -9.019   3.724  -9.490  1.00  1.62           H  
ATOM   4684  N   GLY A 320      -4.761   2.452  -5.862  1.00  0.76           N  
ATOM   4685  CA  GLY A 320      -3.872   1.972  -4.810  1.00  0.85           C  
ATOM   4686  C   GLY A 320      -2.398   2.132  -5.163  1.00  1.27           C  
ATOM   4687  O   GLY A 320      -1.525   1.547  -4.512  1.00  4.24           O  
ATOM   4688  H   GLY A 320      -5.107   3.397  -5.778  1.00  0.91           H  
ATOM   4689 1HA  GLY A 320      -4.084   2.517  -3.890  1.00  1.02           H  
ATOM   4690 2HA  GLY A 320      -4.088   0.931  -4.606  1.00  1.02           H  
ATOM   4691  N   TYR A 321      -2.116   2.927  -6.193  1.00  0.62           N  
ATOM   4692  CA  TYR A 321      -0.742   3.147  -6.612  1.00  0.79           C  
ATOM   4693  C   TYR A 321      -0.392   4.624  -6.767  1.00  0.65           C  
ATOM   4694  O   TYR A 321      -1.240   5.471  -7.048  1.00  0.95           O  
ATOM   4695  CB  TYR A 321      -0.445   2.411  -7.927  1.00  1.19           C  
ATOM   4696  CG  TYR A 321      -0.562   0.901  -7.838  1.00  1.19           C  
ATOM   4697  CD1 TYR A 321      -1.759   0.278  -8.154  1.00  1.19           C  
ATOM   4698  CD2 TYR A 321       0.526   0.140  -7.436  1.00  1.19           C  
ATOM   4699  CE1 TYR A 321      -1.872  -1.092  -8.066  1.00  1.19           C  
ATOM   4700  CE2 TYR A 321       0.413  -1.233  -7.345  1.00  1.19           C  
ATOM   4701  CZ  TYR A 321      -0.782  -1.846  -7.656  1.00  1.19           C  
ATOM   4702  OH  TYR A 321      -0.904  -3.212  -7.566  1.00  1.19           O  
ATOM   4703  H   TYR A 321      -2.861   3.384  -6.697  1.00  0.74           H  
ATOM   4704  HA  TYR A 321      -0.094   2.741  -5.841  1.00  0.95           H  
ATOM   4705 1HB  TYR A 321      -1.128   2.760  -8.701  1.00  1.42           H  
ATOM   4706 2HB  TYR A 321       0.566   2.651  -8.254  1.00  1.42           H  
ATOM   4707  HD1 TYR A 321      -2.615   0.869  -8.470  1.00  1.42           H  
ATOM   4708  HD2 TYR A 321       1.468   0.627  -7.190  1.00  1.42           H  
ATOM   4709  HE1 TYR A 321      -2.816  -1.576  -8.313  1.00  1.42           H  
ATOM   4710  HE2 TYR A 321       1.267  -1.831  -7.028  1.00  1.42           H  
ATOM   4711  HH  TYR A 321      -1.805  -3.465  -7.779  1.00  1.42           H  
ATOM   4712  N   ILE A 322       0.887   4.920  -6.598  1.00  0.50           N  
ATOM   4713  CA  ILE A 322       1.392   6.272  -6.778  1.00  0.72           C  
ATOM   4714  C   ILE A 322       2.671   6.303  -7.562  1.00  0.48           C  
ATOM   4715  O   ILE A 322       3.564   5.476  -7.366  1.00  1.01           O  
ATOM   4716  CB  ILE A 322       1.606   6.999  -5.431  1.00  1.08           C  
ATOM   4717  CG1 ILE A 322       2.102   8.427  -5.693  1.00  1.08           C  
ATOM   4718  CG2 ILE A 322       2.592   6.257  -4.553  1.00  1.08           C  
ATOM   4719  CD1 ILE A 322       1.986   9.352  -4.520  1.00  1.08           C  
ATOM   4720  H   ILE A 322       1.525   4.177  -6.340  1.00  0.60           H  
ATOM   4721  HA  ILE A 322       0.651   6.834  -7.341  1.00  0.86           H  
ATOM   4722  HB  ILE A 322       0.653   7.074  -4.917  1.00  1.30           H  
ATOM   4723 1HG1 ILE A 322       3.154   8.376  -5.970  1.00  1.30           H  
ATOM   4724 2HG1 ILE A 322       1.568   8.848  -6.524  1.00  1.30           H  
ATOM   4725 1HG2 ILE A 322       2.713   6.790  -3.610  1.00  1.30           H  
ATOM   4726 2HG2 ILE A 322       2.222   5.251  -4.357  1.00  1.30           H  
ATOM   4727 3HG2 ILE A 322       3.552   6.201  -5.063  1.00  1.30           H  
ATOM   4728 1HD1 ILE A 322       2.379  10.331  -4.783  1.00  1.30           H  
ATOM   4729 2HD1 ILE A 322       0.941   9.449  -4.231  1.00  1.30           H  
ATOM   4730 3HD1 ILE A 322       2.561   8.936  -3.700  1.00  1.30           H  
ATOM   4731  N   ARG A 323       2.752   7.266  -8.473  1.00  0.44           N  
ATOM   4732  CA  ARG A 323       3.970   7.419  -9.242  1.00  0.49           C  
ATOM   4733  C   ARG A 323       4.824   8.447  -8.524  1.00  0.62           C  
ATOM   4734  O   ARG A 323       4.357   9.549  -8.253  1.00  0.75           O  
ATOM   4735  CB  ARG A 323       3.690   7.858 -10.663  1.00  0.73           C  
ATOM   4736  CG  ARG A 323       2.815   6.909 -11.456  1.00  0.73           C  
ATOM   4737  CD  ARG A 323       2.625   7.360 -12.855  1.00  0.73           C  
ATOM   4738  NE  ARG A 323       1.628   6.553 -13.538  1.00  0.73           N  
ATOM   4739  CZ  ARG A 323       1.508   6.435 -14.873  1.00  0.73           C  
ATOM   4740  NH1 ARG A 323       2.359   7.038 -15.675  1.00  0.73           N  
ATOM   4741  NH2 ARG A 323       0.526   5.705 -15.371  1.00  0.73           N  
ATOM   4742  H   ARG A 323       1.960   7.892  -8.614  1.00  0.53           H  
ATOM   4743  HA  ARG A 323       4.481   6.470  -9.271  1.00  0.59           H  
ATOM   4744 1HB  ARG A 323       3.202   8.820 -10.658  1.00  0.88           H  
ATOM   4745 2HB  ARG A 323       4.630   7.970 -11.202  1.00  0.88           H  
ATOM   4746 1HG  ARG A 323       3.275   5.921 -11.475  1.00  0.88           H  
ATOM   4747 2HG  ARG A 323       1.832   6.842 -10.986  1.00  0.88           H  
ATOM   4748 1HD  ARG A 323       2.284   8.395 -12.858  1.00  0.88           H  
ATOM   4749 2HD  ARG A 323       3.562   7.284 -13.403  1.00  0.88           H  
ATOM   4750  HE  ARG A 323       0.931   6.087 -12.961  1.00  0.88           H  
ATOM   4751 1HH1 ARG A 323       3.109   7.594 -15.289  1.00  0.88           H  
ATOM   4752 2HH1 ARG A 323       2.265   6.944 -16.676  1.00  0.88           H  
ATOM   4753 1HH2 ARG A 323      -0.126   5.250 -14.745  1.00  0.88           H  
ATOM   4754 2HH2 ARG A 323       0.423   5.609 -16.370  1.00  0.88           H  
ATOM   4755  N   MET A 324       6.050   8.082  -8.175  1.00  0.87           N  
ATOM   4756  CA  MET A 324       6.906   9.007  -7.435  1.00  1.26           C  
ATOM   4757  C   MET A 324       7.957   9.611  -8.340  1.00  0.97           C  
ATOM   4758  O   MET A 324       8.634   8.896  -9.065  1.00  1.38           O  
ATOM   4759  CB  MET A 324       7.579   8.288  -6.269  1.00  1.89           C  
ATOM   4760  CG  MET A 324       6.619   7.607  -5.306  1.00  1.89           C  
ATOM   4761  SD  MET A 324       5.531   8.775  -4.482  1.00  1.89           S  
ATOM   4762  CE  MET A 324       6.698   9.650  -3.455  1.00  1.89           C  
ATOM   4763  H   MET A 324       6.377   7.160  -8.430  1.00  1.04           H  
ATOM   4764  HA  MET A 324       6.293   9.820  -7.046  1.00  1.51           H  
ATOM   4765 1HB  MET A 324       8.277   7.551  -6.643  1.00  2.27           H  
ATOM   4766 2HB  MET A 324       8.157   9.011  -5.692  1.00  2.27           H  
ATOM   4767 1HG  MET A 324       6.007   6.888  -5.850  1.00  2.27           H  
ATOM   4768 2HG  MET A 324       7.184   7.067  -4.547  1.00  2.27           H  
ATOM   4769 1HE  MET A 324       6.170  10.409  -2.885  1.00  2.27           H  
ATOM   4770 2HE  MET A 324       7.182   8.950  -2.772  1.00  2.27           H  
ATOM   4771 3HE  MET A 324       7.453  10.126  -4.082  1.00  2.27           H  
ATOM   4772  N   GLN A 325       8.135  10.919  -8.276  1.00  1.03           N  
ATOM   4773  CA  GLN A 325       9.129  11.567  -9.126  1.00  1.41           C  
ATOM   4774  C   GLN A 325      10.549  11.188  -8.730  1.00  2.37           C  
ATOM   4775  O   GLN A 325      10.919  11.248  -7.560  1.00  5.35           O  
ATOM   4776  CB  GLN A 325       8.983  13.090  -9.086  1.00  2.11           C  
ATOM   4777  CG  GLN A 325      10.004  13.819  -9.946  1.00  2.11           C  
ATOM   4778  CD  GLN A 325       9.741  13.644 -11.431  1.00  2.11           C  
ATOM   4779  OE1 GLN A 325       8.685  14.048 -11.926  1.00  2.11           O  
ATOM   4780  NE2 GLN A 325      10.677  13.033 -12.147  1.00  2.11           N  
ATOM   4781  H   GLN A 325       7.562  11.480  -7.660  1.00  1.24           H  
ATOM   4782  HA  GLN A 325       8.973  11.234 -10.151  1.00  1.69           H  
ATOM   4783 1HB  GLN A 325       7.993  13.370  -9.441  1.00  2.54           H  
ATOM   4784 2HB  GLN A 325       9.070  13.448  -8.066  1.00  2.54           H  
ATOM   4785 1HG  GLN A 325       9.958  14.884  -9.717  1.00  2.54           H  
ATOM   4786 2HG  GLN A 325      11.000  13.436  -9.727  1.00  2.54           H  
ATOM   4787 1HE2 GLN A 325      10.541  12.888 -13.126  1.00  2.54           H  
ATOM   4788 2HE2 GLN A 325      11.517  12.697 -11.715  1.00  2.54           H  
ATOM   4789  N   ARG A 326      11.345  10.793  -9.714  1.00  2.44           N  
ATOM   4790  CA  ARG A 326      12.738  10.439  -9.469  1.00  5.05           C  
ATOM   4791  C   ARG A 326      13.641  11.070 -10.525  1.00  3.32           C  
ATOM   4792  O   ARG A 326      13.167  11.755 -11.434  1.00  5.10           O  
ATOM   4793  CB  ARG A 326      12.905   8.940  -9.458  1.00  7.57           C  
ATOM   4794  CG  ARG A 326      12.528   8.310 -10.760  1.00  7.57           C  
ATOM   4795  CD  ARG A 326      12.775   6.861 -10.834  1.00  7.57           C  
ATOM   4796  NE  ARG A 326      14.188   6.570 -10.843  1.00  7.57           N  
ATOM   4797  CZ  ARG A 326      14.715   5.363 -11.069  1.00  7.57           C  
ATOM   4798  NH1 ARG A 326      13.926   4.345 -11.323  1.00  7.57           N  
ATOM   4799  NH2 ARG A 326      16.028   5.246 -11.033  1.00  7.57           N  
ATOM   4800  H   ARG A 326      10.975  10.726 -10.658  1.00  2.93           H  
ATOM   4801  HA  ARG A 326      13.029  10.824  -8.492  1.00  6.06           H  
ATOM   4802 1HB  ARG A 326      13.934   8.677  -9.232  1.00  9.09           H  
ATOM   4803 2HB  ARG A 326      12.273   8.516  -8.683  1.00  9.09           H  
ATOM   4804 1HG  ARG A 326      11.473   8.482 -10.920  1.00  9.09           H  
ATOM   4805 2HG  ARG A 326      13.102   8.790 -11.547  1.00  9.09           H  
ATOM   4806 1HD  ARG A 326      12.327   6.367  -9.976  1.00  9.09           H  
ATOM   4807 2HD  ARG A 326      12.340   6.463 -11.749  1.00  9.09           H  
ATOM   4808  HE  ARG A 326      14.841   7.322 -10.652  1.00  9.09           H  
ATOM   4809 1HH1 ARG A 326      12.925   4.481 -11.342  1.00  9.09           H  
ATOM   4810 2HH1 ARG A 326      14.310   3.431 -11.498  1.00  9.09           H  
ATOM   4811 1HH2 ARG A 326      16.577   6.075 -10.826  1.00  9.09           H  
ATOM   4812 2HH2 ARG A 326      16.474   4.360 -11.199  1.00  9.09           H  
ATOM   4813  N   GLY A 327      14.954  10.899 -10.372  1.00  3.73           N  
ATOM   4814  CA  GLY A 327      15.907  11.546 -11.266  1.00  4.45           C  
ATOM   4815  C   GLY A 327      16.193  12.953 -10.743  1.00  5.45           C  
ATOM   4816  O   GLY A 327      16.679  13.821 -11.470  1.00 10.71           O  
ATOM   4817  H   GLY A 327      15.317  10.323  -9.619  1.00  4.48           H  
ATOM   4818 1HA  GLY A 327      16.830  10.966 -11.306  1.00  5.34           H  
ATOM   4819 2HA  GLY A 327      15.500  11.594 -12.275  1.00  5.34           H  
ATOM   4820  N   VAL A 328      15.856  13.160  -9.472  1.00  5.13           N  
ATOM   4821  CA  VAL A 328      16.009  14.416  -8.766  1.00  8.04           C  
ATOM   4822  C   VAL A 328      17.385  14.420  -8.111  1.00 13.13           C  
ATOM   4823  O   VAL A 328      17.859  13.376  -7.663  1.00 72.97           O  
ATOM   4824  CB  VAL A 328      14.872  14.571  -7.723  1.00 12.06           C  
ATOM   4825  CG1 VAL A 328      15.015  15.863  -6.929  1.00 12.06           C  
ATOM   4826  CG2 VAL A 328      13.530  14.530  -8.440  1.00 12.06           C  
ATOM   4827  H   VAL A 328      15.473  12.390  -8.946  1.00  6.16           H  
ATOM   4828  HA  VAL A 328      15.950  15.238  -9.480  1.00  9.65           H  
ATOM   4829  HB  VAL A 328      14.930  13.745  -7.013  1.00 14.47           H  
ATOM   4830 1HG1 VAL A 328      14.206  15.930  -6.201  1.00 14.47           H  
ATOM   4831 2HG1 VAL A 328      15.964  15.881  -6.407  1.00 14.47           H  
ATOM   4832 3HG1 VAL A 328      14.960  16.714  -7.609  1.00 14.47           H  
ATOM   4833 1HG2 VAL A 328      12.724  14.614  -7.712  1.00 14.47           H  
ATOM   4834 2HG2 VAL A 328      13.470  15.358  -9.147  1.00 14.47           H  
ATOM   4835 3HG2 VAL A 328      13.434  13.587  -8.979  1.00 14.47           H  
ATOM   4836  N   ASN A 329      18.037  15.578  -8.056  1.00  7.89           N  
ATOM   4837  CA  ASN A 329      19.396  15.653  -7.514  1.00  5.48           C  
ATOM   4838  C   ASN A 329      19.465  15.838  -5.988  1.00  3.73           C  
ATOM   4839  O   ASN A 329      20.492  16.260  -5.456  1.00 20.05           O  
ATOM   4840  CB  ASN A 329      20.159  16.767  -8.201  1.00  8.22           C  
ATOM   4841  CG  ASN A 329      20.457  16.452  -9.640  1.00  8.22           C  
ATOM   4842  OD1 ASN A 329      20.760  15.305  -9.988  1.00  8.22           O  
ATOM   4843  ND2 ASN A 329      20.376  17.448 -10.484  1.00  8.22           N  
ATOM   4844  H   ASN A 329      17.599  16.414  -8.418  1.00  9.47           H  
ATOM   4845  HA  ASN A 329      19.896  14.708  -7.738  1.00  6.58           H  
ATOM   4846 1HB  ASN A 329      19.580  17.690  -8.154  1.00  9.86           H  
ATOM   4847 2HB  ASN A 329      21.099  16.942  -7.677  1.00  9.86           H  
ATOM   4848 1HD2 ASN A 329      20.562  17.297 -11.455  1.00  9.86           H  
ATOM   4849 2HD2 ASN A 329      20.127  18.360 -10.159  1.00  9.86           H  
ATOM   4850  N   SER A 330      18.376  15.504  -5.298  1.00  8.56           N  
ATOM   4851  CA  SER A 330      18.299  15.502  -3.850  1.00  5.06           C  
ATOM   4852  C   SER A 330      18.334  14.037  -3.409  1.00  2.61           C  
ATOM   4853  O   SER A 330      17.334  13.338  -3.582  1.00  3.12           O  
ATOM   4854  CB  SER A 330      17.026  16.176  -3.381  1.00  7.59           C  
ATOM   4855  OG  SER A 330      16.900  16.102  -1.988  1.00  7.59           O  
ATOM   4856  H   SER A 330      17.562  15.192  -5.793  1.00 10.27           H  
ATOM   4857  HA  SER A 330      19.145  16.050  -3.446  1.00  6.07           H  
ATOM   4858 1HB  SER A 330      17.036  17.220  -3.692  1.00  9.11           H  
ATOM   4859 2HB  SER A 330      16.166  15.704  -3.853  1.00  9.11           H  
ATOM   4860  HG  SER A 330      17.733  16.417  -1.626  1.00  9.11           H  
ATOM   4861  N   PRO A 331      19.451  13.560  -2.835  1.00  2.50           N  
ATOM   4862  CA  PRO A 331      19.768  12.186  -2.431  1.00  1.77           C  
ATOM   4863  C   PRO A 331      18.674  11.486  -1.643  1.00  1.58           C  
ATOM   4864  O   PRO A 331      18.486  10.283  -1.780  1.00  3.05           O  
ATOM   4865  CB  PRO A 331      21.007  12.365  -1.553  1.00  2.66           C  
ATOM   4866  CG  PRO A 331      21.677  13.565  -2.108  1.00  2.66           C  
ATOM   4867  CD  PRO A 331      20.549  14.482  -2.472  1.00  2.66           C  
ATOM   4868  HA  PRO A 331      20.013  11.601  -3.335  1.00  2.12           H  
ATOM   4869 1HB  PRO A 331      20.711  12.488  -0.501  1.00  3.19           H  
ATOM   4870 2HB  PRO A 331      21.636  11.463  -1.606  1.00  3.19           H  
ATOM   4871 1HG  PRO A 331      22.355  14.002  -1.360  1.00  3.19           H  
ATOM   4872 2HG  PRO A 331      22.295  13.289  -2.975  1.00  3.19           H  
ATOM   4873 1HD  PRO A 331      20.256  15.108  -1.616  1.00  3.19           H  
ATOM   4874 2HD  PRO A 331      20.855  15.082  -3.338  1.00  3.19           H  
ATOM   4875  N   GLN A 332      17.956  12.242  -0.818  1.00  1.30           N  
ATOM   4876  CA  GLN A 332      16.912  11.683   0.025  1.00  1.39           C  
ATOM   4877  C   GLN A 332      15.722  11.139  -0.771  1.00  1.45           C  
ATOM   4878  O   GLN A 332      15.000  10.270  -0.282  1.00  2.17           O  
ATOM   4879  CB  GLN A 332      16.423  12.755   0.998  1.00  2.08           C  
ATOM   4880  CG  GLN A 332      17.497  13.267   1.945  1.00  2.08           C  
ATOM   4881  CD  GLN A 332      18.328  14.386   1.341  1.00  2.08           C  
ATOM   4882  OE1 GLN A 332      18.348  14.590   0.124  1.00  2.08           O  
ATOM   4883  NE2 GLN A 332      19.026  15.125   2.198  1.00  2.08           N  
ATOM   4884  H   GLN A 332      18.150  13.232  -0.758  1.00  1.56           H  
ATOM   4885  HA  GLN A 332      17.339  10.858   0.595  1.00  1.67           H  
ATOM   4886 1HB  GLN A 332      16.033  13.605   0.439  1.00  2.50           H  
ATOM   4887 2HB  GLN A 332      15.608  12.354   1.602  1.00  2.50           H  
ATOM   4888 1HG  GLN A 332      17.022  13.643   2.852  1.00  2.50           H  
ATOM   4889 2HG  GLN A 332      18.171  12.446   2.189  1.00  2.50           H  
ATOM   4890 1HE2 GLN A 332      19.594  15.878   1.863  1.00  2.50           H  
ATOM   4891 2HE2 GLN A 332      18.984  14.928   3.178  1.00  2.50           H  
ATOM   4892  N   GLY A 333      15.528  11.644  -1.991  1.00  1.62           N  
ATOM   4893  CA  GLY A 333      14.427  11.224  -2.846  1.00  2.74           C  
ATOM   4894  C   GLY A 333      13.155  12.007  -2.528  1.00  1.72           C  
ATOM   4895  O   GLY A 333      13.071  12.696  -1.509  1.00  1.10           O  
ATOM   4896  H   GLY A 333      16.169  12.335  -2.355  1.00  1.94           H  
ATOM   4897 1HA  GLY A 333      14.702  11.374  -3.891  1.00  3.29           H  
ATOM   4898 2HA  GLY A 333      14.250  10.159  -2.712  1.00  3.29           H  
ATOM   4899  N   ILE A 334      12.152  11.884  -3.390  1.00  2.45           N  
ATOM   4900  CA  ILE A 334      10.885  12.556  -3.150  1.00  2.83           C  
ATOM   4901  C   ILE A 334      10.182  11.856  -2.018  1.00  1.85           C  
ATOM   4902  O   ILE A 334      10.086  10.625  -2.003  1.00  1.70           O  
ATOM   4903  CB  ILE A 334      10.017  12.601  -4.418  1.00  4.25           C  
ATOM   4904  CG1 ILE A 334      10.748  13.401  -5.498  1.00  4.25           C  
ATOM   4905  CG2 ILE A 334       8.652  13.205  -4.124  1.00  4.25           C  
ATOM   4906  CD1 ILE A 334      11.020  14.837  -5.118  1.00  4.25           C  
ATOM   4907  H   ILE A 334      12.268  11.314  -4.216  1.00  2.94           H  
ATOM   4908  HA  ILE A 334      11.086  13.583  -2.843  1.00  3.40           H  
ATOM   4909  HB  ILE A 334       9.885  11.587  -4.798  1.00  5.09           H  
ATOM   4910 1HG1 ILE A 334      11.701  12.916  -5.713  1.00  5.09           H  
ATOM   4911 2HG1 ILE A 334      10.151  13.398  -6.402  1.00  5.09           H  
ATOM   4912 1HG2 ILE A 334       8.060  13.218  -5.036  1.00  5.09           H  
ATOM   4913 2HG2 ILE A 334       8.145  12.608  -3.369  1.00  5.09           H  
ATOM   4914 3HG2 ILE A 334       8.774  14.225  -3.759  1.00  5.09           H  
ATOM   4915 1HD1 ILE A 334      11.540  15.339  -5.934  1.00  5.09           H  
ATOM   4916 2HD1 ILE A 334      10.075  15.346  -4.923  1.00  5.09           H  
ATOM   4917 3HD1 ILE A 334      11.639  14.865  -4.223  1.00  5.09           H  
ATOM   4918  N   CYS A 335       9.767  12.645  -1.026  1.00  2.16           N  
ATOM   4919  CA  CYS A 335       9.142  12.151   0.200  1.00  2.45           C  
ATOM   4920  C   CYS A 335      10.134  11.355   1.043  1.00  1.46           C  
ATOM   4921  O   CYS A 335       9.738  10.639   1.961  1.00  2.63           O  
ATOM   4922  CB  CYS A 335       7.910  11.296  -0.092  1.00  3.68           C  
ATOM   4923  SG  CYS A 335       6.593  12.172  -0.945  1.00  3.68           S  
ATOM   4924  H   CYS A 335       9.892  13.636  -1.136  1.00  2.59           H  
ATOM   4925  HA  CYS A 335       8.822  13.019   0.782  1.00  2.94           H  
ATOM   4926 1HB  CYS A 335       8.175  10.421  -0.679  1.00  4.41           H  
ATOM   4927 2HB  CYS A 335       7.497  10.941   0.849  1.00  4.41           H  
ATOM   4928  HG  CYS A 335       5.683  11.218  -0.788  1.00  4.41           H  
ATOM   4929  N   GLY A 336      11.421  11.430   0.732  1.00  0.59           N  
ATOM   4930  CA  GLY A 336      12.387  10.662   1.477  1.00  0.71           C
[truncated: 12,410 more chars]
