# Supplementary material for: Sequence comparison, molecular modeling, and network analysis predict structural diversity in cysteine proteases from the Cape sundew, Drosera capensis
Source: Comput Struct Biotechnol J. 2016 Jun 14;14:271–82. doi: 10.1016/j.csbj.2016.05.003 (PMC4949590; doi:10.1016/j.csbj.2016.05.003)
Supplement: Supplementary file 3 [file mmc3.zip › Rosetta_full/DCAP_7518_full_m1.pdb]

PFRMAT TS
TARGET DCAP_7518
AUTHOR BAKER-ROSETTASERVER
METHOD    ROSETTA provides both ab initio and
METHOD    comparative models of protein domains.
METHOD    Comparative models are built from structures
METHOD    detected and aligned by HHSEARCH, SPARKS, and
METHOD    Raptor. Loop regions are assembled from fragments and 
METHOD    optimized to fit the aligned template structures.
METHOD    De novo models are built using the Rosetta de
METHOD    novo protocol.  The procedure is fully automated.
MODEL     1
PARENT 1gcbA_202, 2jyeA_201
REMARK PARENT    1gcbA_202
REMARK PARSRC    alignment
REMARK SCORE     0.79
ATOM      1  N   MET     1     -13.456   1.332   9.604  1.00 14.81           N  
ATOM      2  CA  MET     1     -12.311   0.446   9.400  1.00  5.40           C  
ATOM      3  C   MET     1     -11.080   1.226   8.954  1.00  3.11           C  
ATOM      4  O   MET     1     -10.939   1.538   7.772  1.00  4.01           O  
ATOM      5  CB  MET     1     -12.655  -0.602   8.346  1.00  8.10           C  
ATOM      6  CG  MET     1     -11.589  -1.660   8.106  1.00  8.10           C  
ATOM      7  SD  MET     1     -11.397  -2.770   9.507  1.00  8.10           S  
ATOM      8  CE  MET     1     -10.043  -3.809   8.979  1.00  8.10           C  
ATOM      9 1H   MET     1     -14.286   0.776   9.754  1.00 17.77           H  
ATOM     10 2H   MET     1     -13.294   1.917  10.411  1.00 17.77           H  
ATOM     11 3H   MET     1     -13.586   1.912   8.787  1.00 17.77           H  
ATOM     12  HA  MET     1     -12.077  -0.047  10.343  1.00  6.48           H  
ATOM     13 1HB  MET     1     -13.571  -1.116   8.633  1.00  9.72           H  
ATOM     14 2HB  MET     1     -12.846  -0.107   7.393  1.00  9.72           H  
ATOM     15 1HG  MET     1     -11.857  -2.253   7.233  1.00  9.72           H  
ATOM     16 2HG  MET     1     -10.633  -1.177   7.913  1.00  9.72           H  
ATOM     17 1HE  MET     1      -9.828  -4.543   9.756  1.00  9.72           H  
ATOM     18 2HE  MET     1     -10.318  -4.325   8.058  1.00  9.72           H  
ATOM     19 3HE  MET     1      -9.160  -3.197   8.806  1.00  9.72           H  
ATOM     20  N   ARG     2     -10.174   1.534   9.886  1.00  1.88           N  
ATOM     21  CA  ARG     2      -8.965   2.306   9.563  1.00  1.72           C  
ATOM     22  C   ARG     2      -7.868   1.435   8.943  1.00  1.48           C  
ATOM     23  O   ARG     2      -6.783   1.303   9.508  1.00  2.15           O  
ATOM     24  CB  ARG     2      -8.410   2.985  10.806  1.00  2.58           C  
ATOM     25  CG  ARG     2      -9.388   3.903  11.524  1.00  2.58           C  
ATOM     26  CD  ARG     2      -9.880   4.991  10.644  1.00  2.58           C  
ATOM     27  NE  ARG     2      -8.819   5.896  10.251  1.00  2.58           N  
ATOM     28  CZ  ARG     2      -8.928   6.832   9.287  1.00  2.58           C  
ATOM     29  NH1 ARG     2     -10.052   6.982   8.620  1.00  2.58           N  
ATOM     30  NH2 ARG     2      -7.900   7.605   9.005  1.00  2.58           N  
ATOM     31  H   ARG     2     -10.309   1.238  10.844  1.00  2.26           H  
ATOM     32  HA  ARG     2      -9.236   3.079   8.844  1.00  2.06           H  
ATOM     33 1HB  ARG     2      -8.076   2.233  11.515  1.00  3.10           H  
ATOM     34 2HB  ARG     2      -7.541   3.584  10.533  1.00  3.10           H  
ATOM     35 1HG  ARG     2     -10.244   3.323  11.867  1.00  3.10           H  
ATOM     36 2HG  ARG     2      -8.892   4.357  12.383  1.00  3.10           H  
ATOM     37 1HD  ARG     2     -10.312   4.561   9.742  1.00  3.10           H  
ATOM     38 2HD  ARG     2     -10.640   5.566  11.171  1.00  3.10           H  
ATOM     39  HE  ARG     2      -7.933   5.821  10.733  1.00  3.10           H  
ATOM     40 1HH1 ARG     2     -10.849   6.397   8.824  1.00  3.10           H  
ATOM     41 2HH1 ARG     2     -10.105   7.688   7.894  1.00  3.10           H  
ATOM     42 1HH2 ARG     2      -7.025   7.502   9.503  1.00  3.10           H  
ATOM     43 2HH2 ARG     2      -7.978   8.304   8.282  1.00  3.10           H  
ATOM     44  N   SER     3      -8.158   0.849   7.783  1.00  1.28           N  
ATOM     45  CA  SER     3      -7.238  -0.057   7.104  1.00  1.35           C  
ATOM     46  C   SER     3      -6.529   0.588   5.928  1.00  1.07           C  
ATOM     47  O   SER     3      -5.997  -0.122   5.077  1.00  1.39           O  
ATOM     48  CB  SER     3      -7.982  -1.267   6.590  1.00  2.03           C  
ATOM     49  OG  SER     3      -8.943  -0.880   5.645  1.00  2.03           O  
ATOM     50  H   SER     3      -9.064   1.033   7.374  1.00  1.54           H  
ATOM     51  HA  SER     3      -6.485  -0.382   7.823  1.00  1.62           H  
ATOM     52 1HB  SER     3      -7.282  -1.971   6.140  1.00  2.43           H  
ATOM     53 2HB  SER     3      -8.468  -1.770   7.421  1.00  2.43           H  
ATOM     54  HG  SER     3      -9.460  -1.663   5.436  1.00  2.43           H  
ATOM     55  N   CYS     4      -6.504   1.919   5.879  1.00  0.75           N  
ATOM     56  CA  CYS     4      -5.898   2.624   4.755  1.00  0.68           C  
ATOM     57  C   CYS     4      -4.422   2.294   4.610  1.00  0.63           C  
ATOM     58  O   CYS     4      -3.907   2.227   3.496  1.00  0.75           O  
ATOM     59  CB  CYS     4      -6.050   4.129   4.925  1.00  1.02           C  
ATOM     60  SG  CYS     4      -7.745   4.735   4.769  1.00  1.02           S  
ATOM     61  H   CYS     4      -6.936   2.456   6.617  1.00  0.90           H  
ATOM     62  HA  CYS     4      -6.414   2.324   3.843  1.00  0.82           H  
ATOM     63 1HB  CYS     4      -5.669   4.431   5.901  1.00  1.22           H  
ATOM     64 2HB  CYS     4      -5.449   4.626   4.166  1.00  1.22           H  
ATOM     65  HG  CYS     4      -7.954   4.242   3.553  1.00  1.22           H  
ATOM     66  N   TRP     5      -3.742   2.077   5.731  1.00  0.75           N  
ATOM     67  CA  TRP     5      -2.345   1.675   5.716  1.00  0.94           C  
ATOM     68  C   TRP     5      -2.135   0.343   4.990  1.00  1.04           C  
ATOM     69  O   TRP     5      -1.089   0.120   4.375  1.00  1.20           O  
ATOM     70  CB  TRP     5      -1.844   1.578   7.158  1.00  1.41           C  
ATOM     71  CG  TRP     5      -2.589   0.551   7.959  1.00  1.41           C  
ATOM     72  CD1 TRP     5      -3.704   0.782   8.706  1.00  1.41           C  
ATOM     73  CD2 TRP     5      -2.303  -0.862   8.098  1.00  1.41           C  
ATOM     74  NE1 TRP     5      -4.132  -0.380   9.295  1.00  1.41           N  
ATOM     75  CE2 TRP     5      -3.290  -1.396   8.932  1.00  1.41           C  
ATOM     76  CE3 TRP     5      -1.313  -1.705   7.580  1.00  1.41           C  
ATOM     77  CZ2 TRP     5      -3.319  -2.738   9.265  1.00  1.41           C  
ATOM     78  CZ3 TRP     5      -1.348  -3.053   7.910  1.00  1.41           C  
ATOM     79  CH2 TRP     5      -2.324  -3.554   8.732  1.00  1.41           C  
ATOM     80  H   TRP     5      -4.213   2.171   6.619  1.00  0.90           H  
ATOM     81  HA  TRP     5      -1.776   2.445   5.199  1.00  1.13           H  
ATOM     82 1HB  TRP     5      -0.785   1.319   7.162  1.00  1.69           H  
ATOM     83 2HB  TRP     5      -1.949   2.545   7.650  1.00  1.69           H  
ATOM     84  HD1 TRP     5      -4.188   1.751   8.817  1.00  1.69           H  
ATOM     85  HE1 TRP     5      -4.941  -0.470   9.896  1.00  1.69           H  
ATOM     86  HE3 TRP     5      -0.536  -1.311   6.926  1.00  1.69           H  
ATOM     87  HZ2 TRP     5      -4.085  -3.157   9.915  1.00  1.69           H  
ATOM     88  HZ3 TRP     5      -0.576  -3.705   7.501  1.00  1.69           H  
ATOM     89  HH2 TRP     5      -2.319  -4.613   8.976  1.00  1.69           H  
ATOM     90  N   ALA     6      -3.144  -0.533   5.041  1.00  1.11           N  
ATOM     91  CA  ALA     6      -3.068  -1.817   4.383  1.00  1.38           C  
ATOM     92  C   ALA     6      -3.322  -1.598   2.920  1.00  1.26           C  
ATOM     93  O   ALA     6      -2.613  -2.142   2.086  1.00  1.50           O  
ATOM     94  CB  ALA     6      -4.062  -2.807   4.980  1.00  2.07           C  
ATOM     95  H   ALA     6      -3.995  -0.304   5.529  1.00  1.33           H  
ATOM     96  HA  ALA     6      -2.059  -2.211   4.499  1.00  1.66           H  
ATOM     97 1HB  ALA     6      -3.976  -3.764   4.466  1.00  2.48           H  
ATOM     98 2HB  ALA     6      -3.845  -2.944   6.039  1.00  2.48           H  
ATOM     99 3HB  ALA     6      -5.074  -2.425   4.865  1.00  2.48           H  
ATOM    100  N   PHE     7      -4.301  -0.753   2.612  1.00  1.07           N  
ATOM    101  CA  PHE     7      -4.617  -0.404   1.234  1.00  1.15           C  
ATOM    102  C   PHE     7      -3.440   0.168   0.473  1.00  1.11           C  
ATOM    103  O   PHE     7      -3.120  -0.296  -0.623  1.00  1.37           O  
ATOM    104  CB  PHE     7      -5.753   0.616   1.191  1.00  1.72           C  
ATOM    105  CG  PHE     7      -5.920   1.237  -0.164  1.00  1.72           C  
ATOM    106  CD1 PHE     7      -6.579   0.590  -1.197  1.00  1.72           C  
ATOM    107  CD2 PHE     7      -5.387   2.496  -0.401  1.00  1.72           C  
ATOM    108  CE1 PHE     7      -6.694   1.192  -2.438  1.00  1.72           C  
ATOM    109  CE2 PHE     7      -5.495   3.091  -1.633  1.00  1.72           C  
ATOM    110  CZ  PHE     7      -6.148   2.439  -2.654  1.00  1.72           C  
ATOM    111  H   PHE     7      -4.855  -0.351   3.361  1.00  1.28           H  
ATOM    112  HA  PHE     7      -4.941  -1.308   0.723  1.00  1.38           H  
ATOM    113 1HB  PHE     7      -6.689   0.130   1.463  1.00  2.07           H  
ATOM    114 2HB  PHE     7      -5.572   1.409   1.911  1.00  2.07           H  
ATOM    115  HD1 PHE     7      -7.002  -0.400  -1.026  1.00  2.07           H  
ATOM    116  HD2 PHE     7      -4.866   3.013   0.405  1.00  2.07           H  
ATOM    117  HE1 PHE     7      -7.210   0.674  -3.246  1.00  2.07           H  
ATOM    118  HE2 PHE     7      -5.061   4.072  -1.795  1.00  2.07           H  
ATOM    119  HZ  PHE     7      -6.230   2.909  -3.628  1.00  2.07           H  
ATOM    120  N   SER     8      -2.820   1.190   1.045  1.00  0.91           N  
ATOM    121  CA  SER     8      -1.716   1.882   0.411  1.00  0.96           C  
ATOM    122  C   SER     8      -0.500   0.994   0.254  1.00  1.18           C  
ATOM    123  O   SER     8       0.068   0.904  -0.838  1.00  1.29           O  
ATOM    124  CB  SER     8      -1.359   3.102   1.208  1.00  1.44           C  
ATOM    125  OG  SER     8      -0.281   3.781   0.629  1.00  1.44           O  
ATOM    126  H   SER     8      -3.142   1.515   1.945  1.00  1.09           H  
ATOM    127  HA  SER     8      -2.036   2.197  -0.585  1.00  1.15           H  
ATOM    128 1HB  SER     8      -2.223   3.762   1.262  1.00  1.73           H  
ATOM    129 2HB  SER     8      -1.106   2.809   2.226  1.00  1.73           H  
ATOM    130  HG  SER     8      -0.626   4.194  -0.167  1.00  1.73           H  
ATOM    131  N   SER     9      -0.088   0.335   1.344  1.00  1.71           N  
ATOM    132  CA  SER     9       1.084  -0.519   1.272  1.00  2.43           C  
ATOM    133  C   SER     9       0.840  -1.736   0.394  1.00  2.59           C  
ATOM    134  O   SER     9       1.750  -2.177  -0.308  1.00  3.55           O  
ATOM    135  CB  SER     9       1.478  -0.961   2.665  1.00  3.65           C  
ATOM    136  OG  SER     9       0.472  -1.748   3.239  1.00  3.65           O  
ATOM    137  H   SER     9      -0.572   0.422   2.233  1.00  2.05           H  
ATOM    138  HA  SER     9       1.903   0.058   0.842  1.00  2.92           H  
ATOM    139 1HB  SER     9       2.402  -1.533   2.619  1.00  4.37           H  
ATOM    140 2HB  SER     9       1.664  -0.088   3.288  1.00  4.37           H  
ATOM    141  HG  SER     9      -0.233  -1.136   3.479  1.00  4.37           H  
ATOM    142  N   THR    10      -0.399  -2.233   0.374  1.00  2.40           N  
ATOM    143  CA  THR    10      -0.746  -3.367  -0.465  1.00  3.16           C  
ATOM    144  C   THR    10      -0.661  -2.988  -1.916  1.00  2.71           C  
ATOM    145  O   THR    10      -0.057  -3.714  -2.698  1.00  3.62           O  
ATOM    146  CB  THR    10      -2.156  -3.900  -0.161  1.00  4.74           C  
ATOM    147  OG1 THR    10      -2.214  -4.360   1.190  1.00  4.74           O  
ATOM    148  CG2 THR    10      -2.495  -5.042  -1.077  1.00  4.74           C  
ATOM    149  H   THR    10      -1.115  -1.849   0.971  1.00  2.88           H  
ATOM    150  HA  THR    10      -0.032  -4.166  -0.284  1.00  3.79           H  
ATOM    151  HB  THR    10      -2.885  -3.101  -0.297  1.00  5.69           H  
ATOM    152  HG1 THR    10      -2.016  -3.628   1.780  1.00  5.69           H  
ATOM    153 1HG2 THR    10      -3.494  -5.412  -0.849  1.00  5.69           H  
ATOM    154 2HG2 THR    10      -2.460  -4.703  -2.112  1.00  5.69           H  
ATOM    155 3HG2 THR    10      -1.767  -5.835  -0.925  1.00  5.69           H  
ATOM    156  N   GLY    11      -1.238  -1.839  -2.265  1.00  2.16           N  
ATOM    157  CA  GLY    11      -1.221  -1.346  -3.631  1.00  2.31           C  
ATOM    158  C   GLY    11       0.197  -1.191  -4.147  1.00  2.57           C  
ATOM    159  O   GLY    11       0.490  -1.565  -5.283  1.00  3.10           O  
ATOM    160  H   GLY    11      -1.728  -1.292  -1.570  1.00  2.59           H  
ATOM    161 1HA  GLY    11      -1.773  -2.032  -4.273  1.00  2.77           H  
ATOM    162 2HA  GLY    11      -1.733  -0.387  -3.671  1.00  2.77           H  
ATOM    163  N   ALA    12       1.078  -0.642  -3.310  1.00  2.40           N  
ATOM    164  CA  ALA    12       2.469  -0.462  -3.692  1.00  2.86           C  
ATOM    165  C   ALA    12       3.135  -1.812  -3.961  1.00  3.53           C  
ATOM    166  O   ALA    12       3.895  -1.947  -4.925  1.00  3.94           O  
ATOM    167  CB  ALA    12       3.208   0.299  -2.608  1.00  4.29           C  
ATOM    168  H   ALA    12       0.774  -0.323  -2.396  1.00  2.88           H  
ATOM    169  HA  ALA    12       2.496   0.118  -4.613  1.00  3.43           H  
ATOM    170 1HB  ALA    12       4.237   0.458  -2.919  1.00  5.15           H  
ATOM    171 2HB  ALA    12       2.725   1.264  -2.451  1.00  5.15           H  
ATOM    172 3HB  ALA    12       3.187  -0.272  -1.681  1.00  5.15           H  
ATOM    173  N   MET    13       2.826  -2.812  -3.125  1.00  3.74           N  
ATOM    174  CA  MET    13       3.363  -4.159  -3.295  1.00  4.48           C  
ATOM    175  C   MET    13       2.790  -4.842  -4.537  1.00  4.61           C  
ATOM    176  O   MET    13       3.500  -5.577  -5.228  1.00  5.36           O  
ATOM    177  CB  MET    13       3.105  -4.980  -2.037  1.00  6.72           C  
ATOM    178  CG  MET    13       3.960  -4.539  -0.859  1.00  6.72           C  
ATOM    179  SD  MET    13       3.841  -5.614   0.575  1.00  6.72           S  
ATOM    180  CE  MET    13       2.249  -5.174   1.264  1.00  6.72           C  
ATOM    181  H   MET    13       2.221  -2.632  -2.331  1.00  4.49           H  
ATOM    182  HA  MET    13       4.438  -4.080  -3.427  1.00  5.38           H  
ATOM    183 1HB  MET    13       2.059  -4.895  -1.748  1.00  8.06           H  
ATOM    184 2HB  MET    13       3.312  -6.033  -2.233  1.00  8.06           H  
ATOM    185 1HG  MET    13       5.001  -4.513  -1.174  1.00  8.06           H  
ATOM    186 2HG  MET    13       3.677  -3.535  -0.560  1.00  8.06           H  
ATOM    187 1HE  MET    13       2.062  -5.768   2.158  1.00  8.06           H  
ATOM    188 2HE  MET    13       2.245  -4.115   1.525  1.00  8.06           H  
ATOM    189 3HE  MET    13       1.471  -5.372   0.529  1.00  8.06           H  
ATOM    190  N   GLU    14       1.520  -4.568  -4.841  1.00  4.18           N  
ATOM    191  CA  GLU    14       0.884  -5.098  -6.038  1.00  4.49           C  
ATOM    192  C   GLU    14       1.606  -4.551  -7.263  1.00  4.73           C  
ATOM    193  O   GLU    14       1.876  -5.285  -8.218  1.00  5.28           O  
ATOM    194  CB  GLU    14      -0.600  -4.696  -6.086  1.00  6.74           C  
ATOM    195  CG  GLU    14      -1.498  -5.359  -5.050  1.00  6.74           C  
ATOM    196  CD  GLU    14      -2.891  -4.790  -5.029  1.00  6.74           C  
ATOM    197  OE1 GLU    14      -3.096  -3.748  -5.604  1.00  6.74           O  
ATOM    198  OE2 GLU    14      -3.759  -5.403  -4.448  1.00  6.74           O  
ATOM    199  H   GLU    14       0.976  -3.985  -4.221  1.00  5.02           H  
ATOM    200  HA  GLU    14       0.968  -6.185  -6.036  1.00  5.39           H  
ATOM    201 1HB  GLU    14      -0.690  -3.619  -5.958  1.00  8.08           H  
ATOM    202 2HB  GLU    14      -1.005  -4.938  -7.069  1.00  8.08           H  
ATOM    203 1HG  GLU    14      -1.557  -6.414  -5.273  1.00  8.08           H  
ATOM    204 2HG  GLU    14      -1.051  -5.263  -4.068  1.00  8.08           H  
ATOM    205  N   GLY    15       1.938  -3.259  -7.197  1.00  4.39           N  
ATOM    206  CA  GLY    15       2.635  -2.562  -8.258  1.00  4.62           C  
ATOM    207  C   GLY    15       4.018  -3.124  -8.519  1.00  5.34           C  
ATOM    208  O   GLY    15       4.332  -3.446  -9.662  1.00  5.95           O  
ATOM    209  H   GLY    15       1.662  -2.725  -6.383  1.00  5.27           H  
ATOM    210 1HA  GLY    15       2.042  -2.609  -9.172  1.00  5.54           H  
ATOM    211 2HA  GLY    15       2.720  -1.513  -7.989  1.00  5.54           H  
ATOM    212  N   ILE    16       4.841  -3.260  -7.473  1.00  5.84           N  
ATOM    213  CA  ILE    16       6.191  -3.787  -7.675  1.00  7.38           C  
ATOM    214  C   ILE    16       6.182  -5.238  -8.145  1.00  7.57           C  
ATOM    215  O   ILE    16       7.101  -5.660  -8.845  1.00  7.89           O  
ATOM    216  CB  ILE    16       7.074  -3.638  -6.415  1.00 11.07           C  
ATOM    217  CG1 ILE    16       8.540  -3.879  -6.790  1.00 11.07           C  
ATOM    218  CG2 ILE    16       6.658  -4.598  -5.324  1.00 11.07           C  
ATOM    219  CD1 ILE    16       9.096  -2.867  -7.764  1.00 11.07           C  
ATOM    220  H   ILE    16       4.538  -2.977  -6.549  1.00  7.01           H  
ATOM    221  HA  ILE    16       6.663  -3.195  -8.455  1.00  8.86           H  
ATOM    222  HB  ILE    16       6.992  -2.618  -6.042  1.00 13.28           H  
ATOM    223 1HG1 ILE    16       9.145  -3.852  -5.884  1.00 13.28           H  
ATOM    224 2HG1 ILE    16       8.634  -4.870  -7.234  1.00 13.28           H  
ATOM    225 1HG2 ILE    16       7.296  -4.454  -4.452  1.00 13.28           H  
ATOM    226 2HG2 ILE    16       5.627  -4.400  -5.058  1.00 13.28           H  
ATOM    227 3HG2 ILE    16       6.754  -5.624  -5.677  1.00 13.28           H  
ATOM    228 1HD1 ILE    16      10.137  -3.105  -7.980  1.00 13.28           H  
ATOM    229 2HD1 ILE    16       8.519  -2.894  -8.687  1.00 13.28           H  
ATOM    230 3HD1 ILE    16       9.035  -1.873  -7.329  1.00 13.28           H  
ATOM    231  N   ASN    17       5.144  -6.003  -7.798  1.00  7.92           N  
ATOM    232  CA  ASN    17       5.051  -7.362  -8.309  1.00  8.57           C  
ATOM    233  C   ASN    17       4.827  -7.314  -9.828  1.00  9.00           C  
ATOM    234  O   ASN    17       5.479  -8.038 -10.586  1.00 10.79           O  
ATOM    235  CB  ASN    17       3.951  -8.134  -7.608  1.00 12.86           C  
ATOM    236  CG  ASN    17       3.990  -9.600  -7.938  1.00 12.86           C  
ATOM    237  OD1 ASN    17       5.017 -10.260  -7.737  1.00 12.86           O  
ATOM    238  ND2 ASN    17       2.903 -10.124  -8.433  1.00 12.86           N  
ATOM    239  H   ASN    17       4.425  -5.657  -7.172  1.00  9.50           H  
ATOM    240  HA  ASN    17       6.000  -7.870  -8.133  1.00 10.28           H  
ATOM    241 1HB  ASN    17       4.050  -8.010  -6.529  1.00 15.43           H  
ATOM    242 2HB  ASN    17       2.980  -7.732  -7.897  1.00 15.43           H  
ATOM    243 1HD2 ASN    17       2.878 -11.095  -8.673  1.00 15.43           H  
ATOM    244 2HD2 ASN    17       2.095  -9.557  -8.587  1.00 15.43           H  
ATOM    245  N   ALA    18       3.927  -6.431 -10.271  1.00  7.79           N  
ATOM    246  CA  ALA    18       3.678  -6.242 -11.696  1.00  8.29           C  
ATOM    247  C   ALA    18       4.923  -5.705 -12.410  1.00  8.87           C  
ATOM    248  O   ALA    18       5.193  -6.051 -13.554  1.00 10.98           O  
ATOM    249  CB  ALA    18       2.510  -5.301 -11.904  1.00 12.43           C  
ATOM    250  H   ALA    18       3.393  -5.882  -9.605  1.00  9.35           H  
ATOM    251  HA  ALA    18       3.433  -7.211 -12.129  1.00  9.95           H  
ATOM    252 1HB  ALA    18       2.315  -5.191 -12.971  1.00 14.92           H  
ATOM    253 2HB  ALA    18       1.632  -5.713 -11.414  1.00 14.92           H  
ATOM    254 3HB  ALA    18       2.743  -4.328 -11.475  1.00 14.92           H  
ATOM    255  N   ILE    19       5.688  -4.863 -11.737  1.00  7.81           N  
ATOM    256  CA  ILE    19       6.907  -4.323 -12.316  1.00  8.50           C  
ATOM    257  C   ILE    19       8.020  -5.354 -12.455  1.00  9.24           C  
ATOM    258  O   ILE    19       8.647  -5.458 -13.509  1.00 10.59           O  
ATOM    259  CB  ILE    19       7.402  -3.142 -11.488  1.00 12.75           C  
ATOM    260  CG1 ILE    19       6.411  -1.994 -11.629  1.00 12.75           C  
ATOM    261  CG2 ILE    19       8.797  -2.719 -11.919  1.00 12.75           C  
ATOM    262  CD1 ILE    19       6.633  -0.894 -10.640  1.00 12.75           C  
ATOM    263  H   ILE    19       5.410  -4.563 -10.812  1.00  9.37           H  
ATOM    264  HA  ILE    19       6.669  -3.955 -13.314  1.00 10.20           H  
ATOM    265  HB  ILE    19       7.423  -3.427 -10.440  1.00 15.30           H  
ATOM    266 1HG1 ILE    19       6.499  -1.574 -12.631  1.00 15.30           H  
ATOM    267 2HG1 ILE    19       5.398  -2.374 -11.509  1.00 15.30           H  
ATOM    268 1HG2 ILE    19       9.127  -1.879 -11.309  1.00 15.30           H  
ATOM    269 2HG2 ILE    19       9.487  -3.552 -11.791  1.00 15.30           H  
ATOM    270 3HG2 ILE    19       8.780  -2.420 -12.968  1.00 15.30           H  
ATOM    271 1HD1 ILE    19       5.899  -0.107 -10.805  1.00 15.30           H  
ATOM    272 2HD1 ILE    19       6.527  -1.286  -9.628  1.00 15.30           H  
ATOM    273 3HD1 ILE    19       7.635  -0.489 -10.770  1.00 15.30           H  
ATOM    274  N   SER    20       8.280  -6.101 -11.388  1.00  8.84           N  
ATOM    275  CA  SER    20       9.364  -7.071 -11.396  1.00  9.97           C  
ATOM    276  C   SER    20       9.034  -8.400 -12.080  1.00  9.55           C  
ATOM    277  O   SER    20       9.936  -9.048 -12.613  1.00 11.32           O  
ATOM    278  CB  SER    20       9.806  -7.332  -9.968  1.00 14.96           C  
ATOM    279  OG  SER    20       8.783  -7.933  -9.226  1.00 14.96           O  
ATOM    280  H   SER    20       7.738  -5.981 -10.546  1.00 10.61           H  
ATOM    281  HA  SER    20      10.202  -6.624 -11.932  1.00 11.96           H  
ATOM    282 1HB  SER    20      10.683  -7.979  -9.974  1.00 17.95           H  
ATOM    283 2HB  SER    20      10.097  -6.393  -9.499  1.00 17.95           H  
ATOM    284  HG  SER    20       8.102  -7.259  -9.125  1.00 17.95           H  
ATOM    285  N   THR    21       7.761  -8.809 -12.096  1.00  8.81           N  
ATOM    286  CA  THR    21       7.409 -10.065 -12.763  1.00  8.95           C  
ATOM    287  C   THR    21       6.438  -9.854 -13.914  1.00  9.02           C  
ATOM    288  O   THR    21       6.525 -10.520 -14.949  1.00 10.59           O  
ATOM    289  CB  THR    21       6.732 -11.051 -11.798  1.00 13.42           C  
ATOM    290  OG1 THR    21       5.485 -10.495 -11.365  1.00 13.42           O  
ATOM    291  CG2 THR    21       7.610 -11.301 -10.582  1.00 13.42           C  
ATOM    292  H   THR    21       7.042  -8.277 -11.632  1.00 10.57           H  
ATOM    293  HA  THR    21       8.317 -10.518 -13.161  1.00 10.74           H  
ATOM    294  HB  THR    21       6.545 -11.994 -12.311  1.00 16.11           H  
ATOM    295  HG1 THR    21       5.654  -9.704 -10.842  1.00 16.11           H  
ATOM    296 1HG2 THR    21       7.109 -11.996  -9.909  1.00 16.11           H  
ATOM    297 2HG2 THR    21       8.561 -11.726 -10.901  1.00 16.11           H  
ATOM    298 3HG2 THR    21       7.788 -10.360 -10.063  1.00 16.11           H  
ATOM    299  N   GLY    22       5.501  -8.930 -13.726  1.00  8.52           N  
ATOM    300  CA  GLY    22       4.466  -8.684 -14.728  1.00  9.17           C  
ATOM    301  C   GLY    22       3.127  -9.241 -14.259  1.00  9.60           C  
ATOM    302  O   GLY    22       2.071  -8.906 -14.803  1.00 13.07           O  
ATOM    303  H   GLY    22       5.482  -8.417 -12.850  1.00 10.22           H  
ATOM    304 1HA  GLY    22       4.373  -7.623 -14.937  1.00 11.00           H  
ATOM    305 2HA  GLY    22       4.750  -9.162 -15.664  1.00 11.00           H  
ATOM    306  N   ASP    23       3.164 -10.094 -13.240  1.00  9.33           N  
ATOM    307  CA  ASP    23       1.959 -10.735 -12.755  1.00 10.02           C  
ATOM    308  C   ASP    23       1.218  -9.838 -11.776  1.00  7.22           C  
ATOM    309  O   ASP    23       1.355  -9.988 -10.565  1.00  6.40           O  
ATOM    310  CB  ASP    23       2.313 -12.080 -12.101  1.00 15.03           C  
ATOM    311  CG  ASP    23       1.100 -12.928 -11.725  1.00 15.03           C  
ATOM    312  OD1 ASP    23      -0.002 -12.501 -11.967  1.00 15.03           O  
ATOM    313  OD2 ASP    23       1.289 -14.006 -11.204  1.00 15.03           O  
ATOM    314  H   ASP    23       4.039 -10.318 -12.782  1.00 11.20           H  
ATOM    315  HA  ASP    23       1.303 -10.927 -13.605  1.00 12.02           H  
ATOM    316 1HB  ASP    23       2.936 -12.657 -12.785  1.00 18.04           H  
ATOM    317 2HB  ASP    23       2.903 -11.899 -11.202  1.00 18.04           H  
ATOM    318  N   LEU    24       0.429  -8.903 -12.300  1.00  8.34           N  
ATOM    319  CA  LEU    24      -0.354  -8.033 -11.426  1.00  7.80           C  
ATOM    320  C   LEU    24      -1.418  -8.838 -10.694  1.00  6.75           C  
ATOM    321  O   LEU    24      -2.313  -9.418 -11.311  1.00  8.63           O  
ATOM    322  CB  LEU    24      -1.017  -6.902 -12.218  1.00 11.70           C  
ATOM    323  CG  LEU    24      -1.864  -5.926 -11.383  1.00 11.70           C  
ATOM    324  CD1 LEU    24      -0.979  -5.183 -10.391  1.00 11.70           C  
ATOM    325  CD2 LEU    24      -2.563  -4.949 -12.316  1.00 11.70           C  
ATOM    326  H   LEU    24       0.392  -8.811 -13.310  1.00 10.01           H  
ATOM    327  HA  LEU    24       0.314  -7.594 -10.686  1.00  9.36           H  
ATOM    328 1HB  LEU    24      -0.242  -6.326 -12.721  1.00 14.04           H  
ATOM    329 2HB  LEU    24      -1.665  -7.341 -12.977  1.00 14.04           H  
ATOM    330  HG  LEU    24      -2.610  -6.486 -10.817  1.00 14.04           H  
ATOM    331 1HD1 LEU    24      -1.590  -4.502  -9.799  1.00 14.04           H  
ATOM    332 2HD1 LEU    24      -0.491  -5.898  -9.729  1.00 14.04           H  
ATOM    333 3HD1 LEU    24      -0.225  -4.613 -10.931  1.00 14.04           H  
ATOM    334 1HD2 LEU    24      -3.172  -4.259 -11.732  1.00 14.04           H  
ATOM    335 2HD2 LEU    24      -1.817  -4.387 -12.879  1.00 14.04           H  
ATOM    336 3HD2 LEU    24      -3.200  -5.499 -13.009  1.00 14.04           H  
ATOM    337  N   ILE    25      -1.305  -8.865  -9.371  1.00  6.11           N  
ATOM    338  CA  ILE    25      -2.204  -9.619  -8.509  1.00  6.21           C  
ATOM    339  C   ILE    25      -2.802  -8.774  -7.408  1.00  6.70           C  
ATOM    340  O   ILE    25      -2.062  -8.134  -6.669  1.00 14.51           O  
ATOM    341  CB  ILE    25      -1.463 -10.775  -7.823  1.00  9.31           C  
ATOM    342  CG1 ILE    25      -0.884 -11.763  -8.816  1.00  9.31           C  
ATOM    343  CG2 ILE    25      -2.392 -11.499  -6.893  1.00  9.31           C  
ATOM    344  CD1 ILE    25       0.049 -12.746  -8.153  1.00  9.31           C  
ATOM    345  H   ILE    25      -0.548  -8.352  -8.942  1.00  7.33           H  
ATOM    346  HA  ILE    25      -3.014 -10.020  -9.118  1.00  7.45           H  
ATOM    347  HB  ILE    25      -0.629 -10.375  -7.248  1.00 11.18           H  
ATOM    348 1HG1 ILE    25      -1.694 -12.315  -9.291  1.00 11.18           H  
ATOM    349 2HG1 ILE    25      -0.338 -11.232  -9.587  1.00 11.18           H  
ATOM    350 1HG2 ILE    25      -1.836 -12.295  -6.414  1.00 11.18           H  
ATOM    351 2HG2 ILE    25      -2.766 -10.812  -6.143  1.00 11.18           H  
ATOM    352 3HG2 ILE    25      -3.225 -11.920  -7.457  1.00 11.18           H  
ATOM    353 1HD1 ILE    25       0.442 -13.436  -8.897  1.00 11.18           H  
ATOM    354 2HD1 ILE    25       0.876 -12.205  -7.691  1.00 11.18           H  
ATOM    355 3HD1 ILE    25      -0.492 -13.303  -7.390  1.00 11.18           H  
ATOM    356  N   SER    26      -4.126  -8.787  -7.267  1.00  6.07           N  
ATOM    357  CA  SER    26      -4.736  -8.093  -6.137  1.00  5.45           C  
ATOM    358  C   SER    26      -4.401  -8.882  -4.870  1.00  5.30           C  
ATOM    359  O   SER    26      -4.638 -10.090  -4.826  1.00  5.87           O  
ATOM    360  CB  SER    26      -6.234  -7.970  -6.316  1.00  8.18           C  
ATOM    361  OG  SER    26      -6.825  -7.389  -5.187  1.00  8.18           O  
ATOM    362  H   SER    26      -4.701  -9.300  -7.919  1.00  7.28           H  
ATOM    363  HA  SER    26      -4.304  -7.098  -6.058  1.00  6.54           H  
ATOM    364 1HB  SER    26      -6.443  -7.358  -7.193  1.00  9.81           H  
ATOM    365 2HB  SER    26      -6.665  -8.954  -6.492  1.00  9.81           H  
ATOM    366  HG  SER    26      -6.325  -6.585  -5.011  1.00  9.81           H  
ATOM    367  N   LEU    27      -3.832  -8.212  -3.869  1.00  4.76           N  
ATOM    368  CA  LEU    27      -3.352  -8.891  -2.660  1.00  4.61           C  
ATOM    369  C   LEU    27      -4.221  -8.710  -1.413  1.00  4.12           C  
ATOM    370  O   LEU    27      -5.033  -7.788  -1.308  1.00  4.05           O  
ATOM    371  CB  LEU    27      -1.922  -8.438  -2.374  1.00  6.92           C  
ATOM    372  CG  LEU    27      -0.925  -8.738  -3.490  1.00  6.92           C  
ATOM    373  CD1 LEU    27       0.429  -8.126  -3.157  1.00  6.92           C  
ATOM    374  CD2 LEU    27      -0.833 -10.243  -3.657  1.00  6.92           C  
ATOM    375  H   LEU    27      -3.701  -7.210  -3.967  1.00  5.71           H  
ATOM    376  HA  LEU    27      -3.318  -9.953  -2.879  1.00  5.53           H  
ATOM    377 1HB  LEU    27      -1.922  -7.368  -2.239  1.00  8.30           H  
ATOM    378 2HB  LEU    27      -1.566  -8.910  -1.458  1.00  8.30           H  
ATOM    379  HG  LEU    27      -1.274  -8.296  -4.417  1.00  8.30           H  
ATOM    380 1HD1 LEU    27       1.134  -8.341  -3.960  1.00  8.30           H  
ATOM    381 2HD1 LEU    27       0.323  -7.047  -3.048  1.00  8.30           H  
ATOM    382 3HD1 LEU    27       0.800  -8.547  -2.229  1.00  8.30           H  
ATOM    383 1HD2 LEU    27      -0.142 -10.471  -4.461  1.00  8.30           H  
ATOM    384 2HD2 LEU    27      -0.481 -10.695  -2.729  1.00  8.30           H  
ATOM    385 3HD2 LEU    27      -1.817 -10.638  -3.905  1.00  8.30           H  
ATOM    386  N   SER    28      -4.038  -9.628  -0.463  1.00  4.07           N  
ATOM    387  CA  SER    28      -4.849  -9.676   0.747  1.00  3.76           C  
ATOM    388  C   SER    28      -4.540  -8.609   1.794  1.00  4.01           C  
ATOM    389  O   SER    28      -3.757  -8.831   2.724  1.00  8.15           O  
ATOM    390  CB  SER    28      -4.702 -11.022   1.414  1.00  5.64           C  
ATOM    391  OG  SER    28      -5.486 -11.080   2.575  1.00  5.64           O  
ATOM    392  H   SER    28      -3.339 -10.348  -0.601  1.00  4.88           H  
ATOM    393  HA  SER    28      -5.892  -9.555   0.449  1.00  4.51           H  
ATOM    394 1HB  SER    28      -4.999 -11.813   0.728  1.00  6.77           H  
ATOM    395 2HB  SER    28      -3.655 -11.183   1.669  1.00  6.77           H  
ATOM    396  HG  SER    28      -6.344 -11.416   2.294  1.00  6.77           H  
ATOM    397  N   GLU    29      -5.249  -7.489   1.677  1.00  3.19           N  
ATOM    398  CA  GLU    29      -5.192  -6.400   2.655  1.00  3.19           C  
ATOM    399  C   GLU    29      -5.612  -6.923   4.030  1.00  2.73           C  
ATOM    400  O   GLU    29      -5.075  -6.505   5.058  1.00  2.48           O  
ATOM    401  CB  GLU    29      -6.148  -5.271   2.253  1.00  4.79           C  
ATOM    402  CG  GLU    29      -5.767  -4.495   1.008  1.00  4.79           C  
ATOM    403  CD  GLU    29      -6.843  -3.525   0.604  1.00  4.79           C  
ATOM    404  OE1 GLU    29      -7.883  -3.538   1.217  1.00  4.79           O  
ATOM    405  OE2 GLU    29      -6.634  -2.781  -0.325  1.00  4.79           O  
ATOM    406  H   GLU    29      -5.824  -7.393   0.848  1.00  3.83           H  
ATOM    407  HA  GLU    29      -4.172  -6.021   2.712  1.00  3.83           H  
ATOM    408 1HB  GLU    29      -7.143  -5.684   2.086  1.00  5.74           H  
ATOM    409 2HB  GLU    29      -6.227  -4.556   3.072  1.00  5.74           H  
ATOM    410 1HG  GLU    29      -4.844  -3.949   1.196  1.00  5.74           H  
ATOM    411 2HG  GLU    29      -5.587  -5.197   0.193  1.00  5.74           H  
ATOM    412  N   GLN    30      -6.570  -7.854   4.014  1.00  3.01           N  
ATOM    413  CA  GLN    30      -7.123  -8.494   5.196  1.00  3.10           C  
ATOM    414  C   GLN    30      -6.058  -9.240   5.960  1.00  3.27           C  
ATOM    415  O   GLN    30      -6.028  -9.184   7.186  1.00  3.18           O  
ATOM    416  CB  GLN    30      -8.213  -9.469   4.773  1.00  4.65           C  
ATOM    417  CG  GLN    30      -9.033 -10.114   5.883  1.00  4.65           C  
ATOM    418  CD  GLN    30      -9.943  -9.163   6.640  1.00  4.65           C  
ATOM    419  OE1 GLN    30     -10.736  -8.409   6.063  1.00  4.65           O  
ATOM    420  NE2 GLN    30      -9.859  -9.216   7.963  1.00  4.65           N  
ATOM    421  H   GLN    30      -6.948  -8.131   3.118  1.00  3.61           H  
ATOM    422  HA  GLN    30      -7.544  -7.728   5.847  1.00  3.72           H  
ATOM    423 1HB  GLN    30      -8.879  -8.939   4.119  1.00  5.58           H  
ATOM    424 2HB  GLN    30      -7.767 -10.274   4.190  1.00  5.58           H  
ATOM    425 1HG  GLN    30      -9.649 -10.903   5.451  1.00  5.58           H  
ATOM    426 2HG  GLN    30      -8.344 -10.540   6.611  1.00  5.58           H  
ATOM    427 1HE2 GLN    30     -10.444  -8.627   8.526  1.00  5.58           H  
ATOM    428 2HE2 GLN    30      -9.225  -9.857   8.401  1.00  5.58           H  
ATOM    429  N   GLU    31      -5.176  -9.927   5.236  1.00  3.78           N  
ATOM    430  CA  GLU    31      -4.089 -10.653   5.855  1.00  4.42           C  
ATOM    431  C   GLU    31      -3.192  -9.729   6.635  1.00  4.03           C  
ATOM    432  O   GLU    31      -2.818 -10.047   7.759  1.00  4.50           O  
ATOM    433  CB  GLU    31      -3.269 -11.390   4.830  1.00  6.63           C  
ATOM    434  CG  GLU    31      -2.203 -12.256   5.442  1.00  6.63           C  
ATOM    435  CD  GLU    31      -1.443 -12.984   4.410  1.00  6.63           C  
ATOM    436  OE1 GLU    31      -1.501 -12.578   3.281  1.00  6.63           O  
ATOM    437  OE2 GLU    31      -0.807 -13.952   4.736  1.00  6.63           O  
ATOM    438  H   GLU    31      -5.259  -9.983   4.228  1.00  4.54           H  
ATOM    439  HA  GLU    31      -4.510 -11.379   6.551  1.00  5.30           H  
ATOM    440 1HB  GLU    31      -3.913 -12.028   4.228  1.00  7.96           H  
ATOM    441 2HB  GLU    31      -2.787 -10.679   4.160  1.00  7.96           H  
ATOM    442 1HG  GLU    31      -1.519 -11.633   6.017  1.00  7.96           H  
ATOM    443 2HG  GLU    31      -2.668 -12.970   6.119  1.00  7.96           H  
ATOM    444  N   LEU    32      -2.846  -8.582   6.047  1.00  3.38           N  
ATOM    445  CA  LEU    32      -2.004  -7.629   6.765  1.00  3.18           C  
ATOM    446  C   LEU    32      -2.685  -7.193   8.052  1.00  2.75           C  
ATOM    447  O   LEU    32      -2.067  -7.152   9.114  1.00  3.12           O  
ATOM    448  CB  LEU    32      -1.730  -6.389   5.911  1.00  4.77           C  
ATOM    449  CG  LEU    32      -0.821  -6.583   4.705  1.00  4.77           C  
ATOM    450  CD1 LEU    32      -0.835  -5.312   3.872  1.00  4.77           C  
ATOM    451  CD2 LEU    32       0.584  -6.907   5.186  1.00  4.77           C  
ATOM    452  H   LEU    32      -3.165  -8.389   5.099  1.00  4.06           H  
ATOM    453  HA  LEU    32      -1.060  -8.112   7.015  1.00  3.82           H  
ATOM    454 1HB  LEU    32      -2.679  -5.999   5.548  1.00  5.72           H  
ATOM    455 2HB  LEU    32      -1.272  -5.633   6.546  1.00  5.72           H  
ATOM    456  HG  LEU    32      -1.196  -7.400   4.090  1.00  5.72           H  
ATOM    457 1HD1 LEU    32      -0.194  -5.440   3.000  1.00  5.72           H  
ATOM    458 2HD1 LEU    32      -1.854  -5.108   3.546  1.00  5.72           H  
ATOM    459 3HD1 LEU    32      -0.472  -4.479   4.470  1.00  5.72           H  
ATOM    460 1HD2 LEU    32       1.241  -7.048   4.328  1.00  5.72           H  
ATOM    461 2HD2 LEU    32       0.958  -6.088   5.799  1.00  5.72           H  
ATOM    462 3HD2 LEU    32       0.557  -7.820   5.779  1.00  5.72           H  
ATOM    463  N   VAL    33      -3.984  -6.933   7.968  1.00  2.16           N  
ATOM    464  CA  VAL    33      -4.765  -6.565   9.139  1.00  1.81           C  
ATOM    465  C   VAL    33      -4.753  -7.652  10.218  1.00  2.27           C  
ATOM    466  O   VAL    33      -4.604  -7.356  11.405  1.00  2.55           O  
ATOM    467  CB  VAL    33      -6.220  -6.262   8.720  1.00  2.71           C  
ATOM    468  CG1 VAL    33      -7.105  -6.118   9.944  1.00  2.71           C  
ATOM    469  CG2 VAL    33      -6.250  -4.983   7.891  1.00  2.71           C  
ATOM    470  H   VAL    33      -4.442  -6.968   7.063  1.00  2.59           H  
ATOM    471  HA  VAL    33      -4.335  -5.658   9.562  1.00  2.17           H  
ATOM    472  HB  VAL    33      -6.607  -7.090   8.131  1.00  3.26           H  
ATOM    473 1HG1 VAL    33      -8.128  -5.919   9.629  1.00  3.26           H  
ATOM    474 2HG1 VAL    33      -7.080  -7.042  10.521  1.00  3.26           H  
ATOM    475 3HG1 VAL    33      -6.751  -5.298  10.559  1.00  3.26           H  
ATOM    476 1HG2 VAL    33      -7.274  -4.772   7.585  1.00  3.26           H  
ATOM    477 2HG2 VAL    33      -5.872  -4.154   8.489  1.00  3.26           H  
ATOM    478 3HG2 VAL    33      -5.625  -5.105   7.008  1.00  3.26           H  
ATOM    479  N   ASP    34      -4.923  -8.903   9.803  1.00  2.83           N  
ATOM    480  CA  ASP    34      -5.005 -10.027  10.724  1.00  3.43           C  
ATOM    481  C   ASP    34      -3.687 -10.674  11.143  1.00  4.35           C  
ATOM    482  O   ASP    34      -3.656 -11.415  12.124  1.00  5.43           O  
ATOM    483  CB  ASP    34      -5.880 -11.097  10.105  1.00  5.15           C  
ATOM    484  CG  ASP    34      -7.299 -10.618   9.979  1.00  5.15           C  
ATOM    485  OD1 ASP    34      -7.639  -9.693  10.678  1.00  5.15           O  
ATOM    486  OD2 ASP    34      -8.053 -11.176   9.215  1.00  5.15           O  
ATOM    487  H   ASP    34      -5.039  -9.080   8.815  1.00  3.40           H  
ATOM    488  HA  ASP    34      -5.494  -9.670  11.631  1.00  4.12           H  
ATOM    489 1HB  ASP    34      -5.503 -11.359   9.117  1.00  6.17           H  
ATOM    490 2HB  ASP    34      -5.851 -11.988  10.721  1.00  6.17           H  
ATOM    491  N   CYS    35      -2.608 -10.406  10.419  1.00  4.78           N  
ATOM    492  CA  CYS    35      -1.343 -11.055  10.732  1.00  6.05           C  
ATOM    493  C   CYS    35      -0.266 -10.090  11.204  1.00  5.89           C  
ATOM    494  O   CYS    35       0.594 -10.467  12.007  1.00  6.83           O  
ATOM    495  CB  CYS    35      -0.841 -11.816   9.517  1.00  9.07           C  
ATOM    496  SG  CYS    35      -1.965 -13.107   8.930  1.00  9.07           S  
ATOM    497  H   CYS    35      -2.668  -9.795   9.621  1.00  5.74           H  
ATOM    498  HA  CYS    35      -1.521 -11.779  11.524  1.00  7.26           H  
ATOM    499 1HB  CYS    35      -0.669 -11.118   8.698  1.00 10.89           H  
ATOM    500 2HB  CYS    35       0.112 -12.285   9.758  1.00 10.89           H  
ATOM    501  HG  CYS    35      -1.180 -13.537   7.946  1.00 10.89           H  
ATOM    502  N   ASP    36      -0.288  -8.848  10.736  1.00  5.05           N  
ATOM    503  CA  ASP    36       0.730  -7.918  11.181  1.00  5.14           C  
ATOM    504  C   ASP    36       0.397  -7.361  12.551  1.00  5.20           C  
ATOM    505  O   ASP    36      -0.250  -6.320  12.678  1.00  4.74           O  
ATOM    506  CB  ASP    36       0.919  -6.783  10.193  1.00  7.71           C  
ATOM    507  CG  ASP    36       2.047  -5.877  10.625  1.00  7.71           C  
ATOM    508  OD1 ASP    36       2.474  -5.985  11.755  1.00  7.71           O  
ATOM    509  OD2 ASP    36       2.482  -5.086   9.826  1.00  7.71           O  
ATOM    510  H   ASP    36      -0.989  -8.528  10.081  1.00  6.06           H  
ATOM    511  HA  ASP    36       1.673  -8.456  11.263  1.00  6.17           H  
ATOM    512 1HB  ASP    36       1.138  -7.184   9.203  1.00  9.25           H  
ATOM    513 2HB  ASP    36       0.003  -6.198  10.122  1.00  9.25           H  
ATOM    514  N   THR    37       0.905  -8.052  13.571  1.00  5.97           N  
ATOM    515  CA  THR    37       0.678  -7.734  14.982  1.00  6.26           C  
ATOM    516  C   THR    37       1.314  -6.428  15.475  1.00  6.15           C  
ATOM    517  O   THR    37       1.111  -6.053  16.630  1.00  6.94           O  
ATOM    518  CB  THR    37       1.182  -8.884  15.879  1.00  9.39           C  
ATOM    519  OG1 THR    37       2.586  -9.081  15.666  1.00  9.39           O  
ATOM    520  CG2 THR    37       0.439 -10.172  15.561  1.00  9.39           C  
ATOM    521  H   THR    37       1.423  -8.890  13.333  1.00  7.16           H  
ATOM    522  HA  THR    37      -0.399  -7.645  15.129  1.00  7.51           H  
ATOM    523  HB  THR    37       1.016  -8.624  16.924  1.00 11.27           H  
ATOM    524  HG1 THR    37       2.736  -9.337  14.753  1.00 11.27           H  
ATOM    525 1HG2 THR    37       0.806 -10.971  16.205  1.00 11.27           H  
ATOM    526 2HG2 THR    37      -0.628 -10.029  15.731  1.00 11.27           H  
ATOM    527 3HG2 THR    37       0.607 -10.442  14.520  1.00 11.27           H  
ATOM    528  N   THR    38       2.076  -5.729  14.626  1.00  5.76           N  
ATOM    529  CA  THR    38       2.648  -4.455  15.044  1.00  5.86           C  
ATOM    530  C   THR    38       1.667  -3.327  14.715  1.00  5.34           C  
ATOM    531  O   THR    38       1.843  -2.192  15.162  1.00  5.68           O  
ATOM    532  CB  THR    38       4.010  -4.177  14.375  1.00  8.79           C  
ATOM    533  OG1 THR    38       3.845  -4.052  12.960  1.00  8.79           O  
ATOM    534  CG2 THR    38       4.979  -5.310  14.661  1.00  8.79           C  
ATOM    535  H   THR    38       2.248  -6.054  13.680  1.00  6.91           H  
ATOM    536  HA  THR    38       2.794  -4.472  16.124  1.00  7.03           H  
ATOM    537  HB  THR    38       4.422  -3.247  14.766  1.00 10.55           H  
ATOM    538  HG1 THR    38       3.413  -4.836  12.607  1.00 10.55           H  
ATOM    539 1HG2 THR    38       5.936  -5.099  14.186  1.00 10.55           H  
ATOM    540 2HG2 THR    38       5.120  -5.406  15.737  1.00 10.55           H  
ATOM    541 3HG2 THR    38       4.575  -6.241  14.264  1.00 10.55           H  
ATOM    542  N   ASN    39       0.634  -3.650  13.931  1.00  4.63           N  
ATOM    543  CA  ASN    39      -0.411  -2.706  13.571  1.00  3.90           C  
ATOM    544  C   ASN    39      -1.672  -2.978  14.383  1.00  2.29           C  
ATOM    545  O   ASN    39      -1.797  -4.032  15.008  1.00  2.09           O  
ATOM    546  CB  ASN    39      -0.664  -2.754  12.085  1.00  5.85           C  
ATOM    547  CG  ASN    39       0.512  -2.200  11.340  1.00  5.85           C  
ATOM    548  OD1 ASN    39       1.086  -1.195  11.771  1.00  5.85           O  
ATOM    549  ND2 ASN    39       0.885  -2.811  10.252  1.00  5.85           N  
ATOM    550  H   ASN    39       0.538  -4.593  13.575  1.00  5.56           H  
ATOM    551  HA  ASN    39      -0.075  -1.700  13.828  1.00  4.68           H  
ATOM    552 1HB  ASN    39      -0.833  -3.785  11.771  1.00  7.02           H  
ATOM    553 2HB  ASN    39      -1.554  -2.177  11.835  1.00  7.02           H  
ATOM    554 1HD2 ASN    39       1.668  -2.477   9.729  1.00  7.02           H  
ATOM    555 2HD2 ASN    39       0.398  -3.627   9.944  1.00  7.02           H  
ATOM    556  N   GLU    40      -2.594  -2.017  14.397  1.00  2.51           N  
ATOM    557  CA  GLU    40      -3.814  -2.134  15.191  1.00  2.03           C  
ATOM    558  C   GLU    40      -5.041  -2.538  14.365  1.00  1.62           C  
ATOM    559  O   GLU    40      -6.169  -2.454  14.854  1.00  1.86           O  
ATOM    560  CB  GLU    40      -4.101  -0.813  15.904  1.00  3.04           C  
ATOM    561  CG  GLU    40      -3.015  -0.364  16.868  1.00  3.04           C  
ATOM    562  CD  GLU    40      -2.812  -1.315  18.016  1.00  3.04           C  
ATOM    563  OE1 GLU    40      -3.771  -1.902  18.456  1.00  3.04           O  
ATOM    564  OE2 GLU    40      -1.696  -1.448  18.458  1.00  3.04           O  
ATOM    565  H   GLU    40      -2.461  -1.180  13.844  1.00  3.01           H  
ATOM    566  HA  GLU    40      -3.653  -2.903  15.946  1.00  2.44           H  
ATOM    567 1HB  GLU    40      -4.251  -0.021  15.171  1.00  3.65           H  
ATOM    568 2HB  GLU    40      -5.021  -0.911  16.477  1.00  3.65           H  
ATOM    569 1HG  GLU    40      -2.078  -0.269  16.321  1.00  3.65           H  
ATOM    570 2HG  GLU    40      -3.276   0.619  17.259  1.00  3.65           H  
ATOM    571  N   GLY    41      -4.823  -2.967  13.122  1.00  1.80           N  
ATOM    572  CA  GLY    41      -5.921  -3.419  12.272  1.00  1.96           C  
ATOM    573  C   GLY    41      -6.893  -2.290  11.994  1.00  1.92           C  
ATOM    574  O   GLY    41      -6.496  -1.225  11.523  1.00  2.77           O  
ATOM    575  H   GLY    41      -3.882  -3.002  12.762  1.00  2.16           H  
ATOM    576 1HA  GLY    41      -5.519  -3.797  11.335  1.00  2.35           H  
ATOM    577 2HA  GLY    41      -6.443  -4.244  12.757  1.00  2.35           H  
ATOM    578  N   CYS    42      -8.171  -2.518  12.320  1.00  2.26           N  
ATOM    579  CA  CYS    42      -9.231  -1.519  12.151  1.00  2.43           C  
ATOM    580  C   CYS    42      -9.021  -0.214  12.930  1.00  1.95           C  
ATOM    581  O   CYS    42      -9.708   0.772  12.661  1.00  2.03           O  
ATOM    582  CB  CYS    42     -10.575  -2.089  12.604  1.00  3.65           C  
ATOM    583  SG  CYS    42     -10.714  -2.349  14.387  1.00  3.65           S  
ATOM    584  H   CYS    42      -8.433  -3.436  12.669  1.00  2.71           H  
ATOM    585  HA  CYS    42      -9.296  -1.279  11.091  1.00  2.92           H  
ATOM    586 1HB  CYS    42     -11.380  -1.423  12.294  1.00  4.37           H  
ATOM    587 2HB  CYS    42     -10.738  -3.050  12.120  1.00  4.37           H  
ATOM    588  HG  CYS    42     -10.620  -1.068  14.723  1.00  4.37           H  
ATOM    589  N   ASP    43      -8.078  -0.186  13.875  1.00  2.05           N  
ATOM    590  CA  ASP    43      -7.807   1.037  14.616  1.00  2.40           C  
ATOM    591  C   ASP    43      -6.586   1.808  14.094  1.00  2.36           C  
ATOM    592  O   ASP    43      -6.217   2.834  14.669  1.00  5.70           O  
ATOM    593  CB  ASP    43      -7.637   0.729  16.102  1.00  3.60           C  
ATOM    594  CG  ASP    43      -8.935   0.276  16.761  1.00  3.60           C  
ATOM    595  OD1 ASP    43      -9.977   0.713  16.333  1.00  3.60           O  
ATOM    596  OD2 ASP    43      -8.874  -0.495  17.689  1.00  3.60           O  
ATOM    597  H   ASP    43      -7.539  -1.015  14.097  1.00  2.46           H  
ATOM    598  HA  ASP    43      -8.674   1.690  14.513  1.00  2.88           H  
ATOM    599 1HB  ASP    43      -6.899  -0.059  16.225  1.00  4.32           H  
ATOM    600 2HB  ASP    43      -7.267   1.613  16.622  1.00  4.32           H  
ATOM    601  N   GLY    44      -5.969   1.338  13.006  1.00  1.82           N  
ATOM    602  CA  GLY    44      -4.825   2.047  12.435  1.00  1.96           C  
ATOM    603  C   GLY    44      -3.575   1.177  12.339  1.00  2.32           C  
ATOM    604  O   GLY    44      -3.576   0.020  12.757  1.00  2.97           O  
ATOM    605  H   GLY    44      -6.287   0.489  12.557  1.00  2.18           H  
ATOM    606 1HA  GLY    44      -5.090   2.410  11.441  1.00  2.35           H  
ATOM    607 2HA  GLY    44      -4.606   2.926  13.039  1.00  2.35           H  
ATOM    608  N   GLY    45      -2.514   1.743  11.772  1.00  2.36           N  
ATOM    609  CA  GLY    45      -1.262   1.021  11.592  1.00  2.97           C  
ATOM    610  C   GLY    45      -0.309   1.767  10.663  1.00  2.68           C  
ATOM    611  O   GLY    45      -0.595   2.884  10.228  1.00  2.08           O  
ATOM    612  H   GLY    45      -2.579   2.700  11.457  1.00  2.83           H  
ATOM    613 1HA  GLY    45      -0.786   0.869  12.562  1.00  3.56           H  
ATOM    614 2HA  GLY    45      -1.473   0.037  11.182  1.00  3.56           H  
ATOM    615  N   TYR    46       0.821   1.135  10.359  1.00  3.52           N  
ATOM    616  CA  TYR    46       1.834   1.727   9.507  1.00  3.17           C  
ATOM    617  C   TYR    46       2.034   0.945   8.220  1.00  2.90           C  
ATOM    618  O   TYR    46       2.032  -0.288   8.202  1.00  3.50           O  
ATOM    619  CB  TYR    46       3.159   1.796  10.249  1.00  4.75           C  
ATOM    620  CG  TYR    46       3.142   2.675  11.470  1.00  4.75           C  
ATOM    621  CD1 TYR    46       2.665   2.170  12.668  1.00  4.75           C  
ATOM    622  CD2 TYR    46       3.616   3.974  11.403  1.00  4.75           C  
ATOM    623  CE1 TYR    46       2.657   2.959  13.799  1.00  4.75           C  
ATOM    624  CE2 TYR    46       3.610   4.766  12.535  1.00  4.75           C  
ATOM    625  CZ  TYR    46       3.133   4.262  13.728  1.00  4.75           C  
ATOM    626  OH  TYR    46       3.128   5.052  14.855  1.00  4.75           O  
ATOM    627  H   TYR    46       0.993   0.227  10.759  1.00  4.22           H  
ATOM    628  HA  TYR    46       1.518   2.735   9.239  1.00  3.80           H  
ATOM    629 1HB  TYR    46       3.433   0.796  10.560  1.00  5.71           H  
ATOM    630 2HB  TYR    46       3.938   2.158   9.578  1.00  5.71           H  
ATOM    631  HD1 TYR    46       2.295   1.145  12.718  1.00  5.71           H  
ATOM    632  HD2 TYR    46       3.996   4.369  10.461  1.00  5.71           H  
ATOM    633  HE1 TYR    46       2.282   2.560  14.740  1.00  5.71           H  
ATOM    634  HE2 TYR    46       3.984   5.789  12.485  1.00  5.71           H  
ATOM    635  HH  TYR    46       3.477   5.920  14.639  1.00  5.71           H  
ATOM    636  N   MET    47       2.253   1.700   7.157  1.00  2.30           N  
ATOM    637  CA  MET    47       2.484   1.203   5.814  1.00  2.29           C  
ATOM    638  C   MET    47       3.837   0.510   5.752  1.00  3.08           C  
ATOM    639  O   MET    47       4.001  -0.525   5.102  1.00  3.63           O  
ATOM    640  CB  MET    47       2.433   2.399   4.887  1.00  3.44           C  
ATOM    641  CG  MET    47       1.053   3.026   4.794  1.00  3.44           C  
ATOM    642  SD  MET    47       0.993   4.367   3.614  1.00  3.44           S  
ATOM    643  CE  MET    47       2.015   5.520   4.514  1.00  3.44           C  
ATOM    644  H   MET    47       2.240   2.703   7.286  1.00  2.76           H  
ATOM    645  HA  MET    47       1.707   0.483   5.555  1.00  2.75           H  
ATOM    646 1HB  MET    47       3.131   3.162   5.231  1.00  4.12           H  
ATOM    647 2HB  MET    47       2.739   2.103   3.882  1.00  4.12           H  
ATOM    648 1HG  MET    47       0.335   2.268   4.489  1.00  4.12           H  
ATOM    649 2HG  MET    47       0.755   3.410   5.770  1.00  4.12           H  
ATOM    650 1HE  MET    47       2.124   6.437   3.945  1.00  4.12           H  
ATOM    651 2HE  MET    47       1.554   5.740   5.477  1.00  4.12           H  
ATOM    652 3HE  MET    47       3.000   5.079   4.676  1.00  4.12           H  
ATOM    653  N   ASP    48       4.794   1.086   6.471  1.00  3.67           N  
ATOM    654  CA  ASP    48       6.137   0.556   6.556  1.00  4.86           C  
ATOM    655  C   ASP    48       6.157  -0.745   7.318  1.00  4.56           C  
ATOM    656  O   ASP    48       6.892  -1.658   6.953  1.00  5.19           O  
ATOM    657  CB  ASP    48       7.058   1.570   7.214  1.00  7.29           C  
ATOM    658  CG  ASP    48       7.302   2.748   6.295  1.00  7.29           C  
ATOM    659  OD1 ASP    48       7.046   2.595   5.125  1.00  7.29           O  
ATOM    660  OD2 ASP    48       7.708   3.785   6.759  1.00  7.29           O  
ATOM    661  H   ASP    48       4.583   1.937   6.974  1.00  4.40           H  
ATOM    662  HA  ASP    48       6.498   0.368   5.547  1.00  5.83           H  
ATOM    663 1HB  ASP    48       6.616   1.928   8.144  1.00  8.75           H  
ATOM    664 2HB  ASP    48       8.014   1.103   7.456  1.00  8.75           H  
ATOM    665  N   TYR    49       5.328  -0.842   8.361  1.00  4.13           N  
ATOM    666  CA  TYR    49       5.264  -2.069   9.134  1.00  4.47           C  
ATOM    667  C   TYR    49       4.675  -3.174   8.289  1.00  4.25           C  
ATOM    668  O   TYR    49       5.126  -4.313   8.371  1.00  4.87           O  
ATOM    669  CB  TYR    49       4.443  -1.897  10.406  1.00  6.71           C  
ATOM    670  CG  TYR    49       5.112  -1.059  11.471  1.00  6.71           C  
ATOM    671  CD1 TYR    49       6.355  -0.492  11.236  1.00  6.71           C  
ATOM    672  CD2 TYR    49       4.478  -0.865  12.689  1.00  6.71           C  
ATOM    673  CE1 TYR    49       6.956   0.275  12.214  1.00  6.71           C  
ATOM    674  CE2 TYR    49       5.081  -0.103  13.668  1.00  6.71           C  
ATOM    675  CZ  TYR    49       6.314   0.470  13.433  1.00  6.71           C  
ATOM    676  OH  TYR    49       6.915   1.232  14.408  1.00  6.71           O  
ATOM    677  H   TYR    49       4.744  -0.060   8.617  1.00  4.96           H  
ATOM    678  HA  TYR    49       6.278  -2.363   9.409  1.00  5.36           H  
ATOM    679 1HB  TYR    49       3.487  -1.435  10.161  1.00  8.05           H  
ATOM    680 2HB  TYR    49       4.231  -2.877  10.829  1.00  8.05           H  
ATOM    681  HD1 TYR    49       6.857  -0.648  10.281  1.00  8.05           H  
ATOM    682  HD2 TYR    49       3.503  -1.318  12.873  1.00  8.05           H  
ATOM    683  HE1 TYR    49       7.932   0.724  12.031  1.00  8.05           H  
ATOM    684  HE2 TYR    49       4.582   0.049  14.625  1.00  8.05           H  
ATOM    685  HH  TYR    49       6.312   1.338  15.148  1.00  8.05           H  
ATOM    686  N   ALA    50       3.697  -2.831   7.445  1.00  3.56           N  
ATOM    687  CA  ALA    50       3.117  -3.805   6.532  1.00  3.49           C  
ATOM    688  C   ALA    50       4.188  -4.353   5.592  1.00  3.98           C  
ATOM    689  O   ALA    50       4.228  -5.559   5.335  1.00  4.30           O  
ATOM    690  CB  ALA    50       1.987  -3.181   5.740  1.00  5.24           C  
ATOM    691  H   ALA    50       3.331  -1.884   7.451  1.00  4.27           H  
ATOM    692  HA  ALA    50       2.725  -4.634   7.122  1.00  4.19           H  
ATOM    693 1HB  ALA    50       1.554  -3.928   5.079  1.00  6.28           H  
ATOM    694 2HB  ALA    50       1.225  -2.813   6.424  1.00  6.28           H  
ATOM    695 3HB  ALA    50       2.369  -2.354   5.148  1.00  6.28           H  
ATOM    696  N   PHE    51       5.081  -3.472   5.113  1.00  4.08           N  
ATOM    697  CA  PHE    51       6.170  -3.912   4.246  1.00  4.57           C  
ATOM    698  C   PHE    51       7.095  -4.848   5.009  1.00  5.27           C  
ATOM    699  O   PHE    51       7.508  -5.881   4.481  1.00  5.72           O  
ATOM    700  CB  PHE    51       7.020  -2.721   3.788  1.00  6.86           C  
ATOM    701  CG  PHE    51       6.337  -1.770   2.858  1.00  6.86           C  
ATOM    702  CD1 PHE    51       6.653  -0.421   2.890  1.00  6.86           C  
ATOM    703  CD2 PHE    51       5.377  -2.207   1.964  1.00  6.86           C  
ATOM    704  CE1 PHE    51       6.025   0.472   2.051  1.00  6.86           C  
ATOM    705  CE2 PHE    51       4.750  -1.314   1.124  1.00  6.86           C  
ATOM    706  CZ  PHE    51       5.072   0.024   1.171  1.00  6.86           C  
ATOM    707  H   PHE    51       4.980  -2.485   5.329  1.00  4.90           H  
ATOM    708  HA  PHE    51       5.755  -4.437   3.384  1.00  5.48           H  
ATOM    709 1HB  PHE    51       7.356  -2.157   4.654  1.00  8.23           H  
ATOM    710 2HB  PHE    51       7.912  -3.095   3.286  1.00  8.23           H  
ATOM    711  HD1 PHE    51       7.408  -0.067   3.592  1.00  8.23           H  
ATOM    712  HD2 PHE    51       5.119  -3.266   1.931  1.00  8.23           H  
ATOM    713  HE1 PHE    51       6.281   1.528   2.086  1.00  8.23           H  
ATOM    714  HE2 PHE    51       3.997  -1.662   0.422  1.00  8.23           H  
ATOM    715  HZ  PHE    51       4.574   0.722   0.505  1.00  8.23           H  
ATOM    716  N   GLU    52       7.375  -4.501   6.269  1.00  5.48           N  
ATOM    717  CA  GLU    52       8.242  -5.297   7.127  1.00  6.31           C  
ATOM    718  C   GLU    52       7.650  -6.658   7.410  1.00  6.66           C  
ATOM    719  O   GLU    52       8.374  -7.653   7.438  1.00  7.54           O  
ATOM    720  CB  GLU    52       8.500  -4.569   8.448  1.00  9.46           C  
ATOM    721  CG  GLU    52       9.366  -3.338   8.305  1.00  9.46           C  
ATOM    722  CD  GLU    52       9.539  -2.552   9.568  1.00  9.46           C  
ATOM    723  OE1 GLU    52       8.977  -2.925  10.569  1.00  9.46           O  
ATOM    724  OE2 GLU    52      10.233  -1.560   9.526  1.00  9.46           O  
ATOM    725  H   GLU    52       7.004  -3.633   6.634  1.00  6.58           H  
ATOM    726  HA  GLU    52       9.194  -5.441   6.615  1.00  7.57           H  
ATOM    727 1HB  GLU    52       7.554  -4.265   8.894  1.00 11.36           H  
ATOM    728 2HB  GLU    52       8.990  -5.245   9.149  1.00 11.36           H  
ATOM    729 1HG  GLU    52      10.349  -3.661   7.967  1.00 11.36           H  
ATOM    730 2HG  GLU    52       8.943  -2.698   7.537  1.00 11.36           H  
ATOM    731  N   TRP    53       6.334  -6.701   7.612  1.00  6.13           N  
ATOM    732  CA  TRP    53       5.654  -7.952   7.863  1.00  6.56           C  
ATOM    733  C   TRP    53       5.791  -8.893   6.691  1.00  6.74           C  
ATOM    734  O   TRP    53       6.096 -10.066   6.887  1.00  7.62           O  
ATOM    735  CB  TRP    53       4.177  -7.750   8.166  1.00  9.84           C  
ATOM    736  CG  TRP    53       3.512  -9.068   8.405  1.00  9.84           C  
ATOM    737  CD1 TRP    53       3.450  -9.754   9.579  1.00  9.84           C  
ATOM    738  CD2 TRP    53       2.843  -9.890   7.425  1.00  9.84           C  
ATOM    739  NE1 TRP    53       2.794 -10.944   9.395  1.00  9.84           N  
ATOM    740  CE2 TRP    53       2.424 -11.044   8.079  1.00  9.84           C  
ATOM    741  CE3 TRP    53       2.584  -9.744   6.064  1.00  9.84           C  
ATOM    742  CZ2 TRP    53       1.763 -12.057   7.410  1.00  9.84           C  
ATOM    743  CZ3 TRP    53       1.922 -10.754   5.389  1.00  9.84           C  
ATOM    744  CH2 TRP    53       1.528 -11.882   6.050  1.00  9.84           C  
ATOM    745  H   TRP    53       5.797  -5.847   7.605  1.00  7.36           H  
ATOM    746  HA  TRP    53       6.114  -8.422   8.733  1.00  7.87           H  
ATOM    747 1HB  TRP    53       4.063  -7.128   9.053  1.00 11.81           H  
ATOM    748 2HB  TRP    53       3.684  -7.246   7.335  1.00 11.81           H  
ATOM    749  HD1 TRP    53       3.870  -9.412  10.523  1.00 11.81           H  
ATOM    750  HE1 TRP    53       2.622 -11.638  10.109  1.00 11.81           H  
ATOM    751  HE3 TRP    53       2.904  -8.846   5.548  1.00 11.81           H  
ATOM    752  HZ2 TRP    53       1.438 -12.969   7.913  1.00 11.81           H  
ATOM    753  HZ3 TRP    53       1.729 -10.631   4.323  1.00 11.81           H  
ATOM    754  HH2 TRP    53       1.022 -12.665   5.496  1.00 11.81           H  
ATOM    755  N   VAL    54       5.581  -8.385   5.475  1.00  6.04           N  
ATOM    756  CA  VAL    54       5.689  -9.225   4.288  1.00  6.39           C  
ATOM    757  C   VAL    54       7.093  -9.772   4.145  1.00  7.32           C  
ATOM    758  O   VAL    54       7.283 -10.954   3.850  1.00  8.19           O  
ATOM    759  CB  VAL    54       5.293  -8.447   3.025  1.00  9.58           C  
ATOM    760  CG1 VAL    54       5.603  -9.267   1.785  1.00  9.58           C  
ATOM    761  CG2 VAL    54       3.814  -8.140   3.092  1.00  9.58           C  
ATOM    762  H   VAL    54       5.318  -7.409   5.374  1.00  7.25           H  
ATOM    763  HA  VAL    54       5.002 -10.064   4.397  1.00  7.67           H  
ATOM    764  HB  VAL    54       5.865  -7.521   2.965  1.00 11.50           H  
ATOM    765 1HG1 VAL    54       5.313  -8.704   0.898  1.00 11.50           H  
ATOM    766 2HG1 VAL    54       6.670  -9.482   1.747  1.00 11.50           H  
ATOM    767 3HG1 VAL    54       5.043 -10.196   1.820  1.00 11.50           H  
ATOM    768 1HG2 VAL    54       3.509  -7.602   2.204  1.00 11.50           H  
ATOM    769 2HG2 VAL    54       3.259  -9.073   3.157  1.00 11.50           H  
ATOM    770 3HG2 VAL    54       3.606  -7.536   3.974  1.00 11.50           H  
ATOM    771  N   VAL    55       8.089  -8.920   4.368  1.00  7.24           N  
ATOM    772  CA  VAL    55       9.469  -9.363   4.286  1.00  8.21           C  
ATOM    773  C   VAL    55       9.758 -10.471   5.300  1.00  9.03           C  
ATOM    774  O   VAL    55      10.226 -11.550   4.934  1.00 10.35           O  
ATOM    775  CB  VAL    55      10.421  -8.179   4.539  1.00 12.32           C  
ATOM    776  CG1 VAL    55      11.854  -8.672   4.663  1.00 12.32           C  
ATOM    777  CG2 VAL    55      10.303  -7.179   3.406  1.00 12.32           C  
ATOM    778  H   VAL    55       7.891  -7.949   4.585  1.00  8.69           H  
ATOM    779  HA  VAL    55       9.649  -9.750   3.283  1.00  9.85           H  
ATOM    780  HB  VAL    55      10.150  -7.700   5.479  1.00 14.78           H  
ATOM    781 1HG1 VAL    55      12.514  -7.826   4.854  1.00 14.78           H  
ATOM    782 2HG1 VAL    55      11.927  -9.382   5.487  1.00 14.78           H  
ATOM    783 3HG1 VAL    55      12.151  -9.160   3.735  1.00 14.78           H  
ATOM    784 1HG2 VAL    55      10.965  -6.337   3.599  1.00 14.78           H  
ATOM    785 2HG2 VAL    55      10.588  -7.656   2.473  1.00 14.78           H  
ATOM    786 3HG2 VAL    55       9.280  -6.825   3.328  1.00 14.78           H  
ATOM    787  N   SER    56       9.440 -10.222   6.572  1.00  8.96           N  
ATOM    788  CA  SER    56       9.707 -11.193   7.632  1.00  9.96           C  
ATOM    789  C   SER    56       8.836 -12.445   7.549  1.00 10.73           C  
ATOM    790  O   SER    56       9.226 -13.504   8.044  1.00 12.13           O  
ATOM    791  CB  SER    56       9.515 -10.542   8.987  1.00 14.94           C  
ATOM    792  OG  SER    56       8.169 -10.230   9.210  1.00 14.94           O  
ATOM    793  H   SER    56       9.032  -9.332   6.822  1.00 10.75           H  
ATOM    794  HA  SER    56      10.749 -11.504   7.546  1.00 11.95           H  
ATOM    795 1HB  SER    56       9.870 -11.214   9.767  1.00 17.93           H  
ATOM    796 2HB  SER    56      10.114  -9.633   9.039  1.00 17.93           H  
ATOM    797  HG  SER    56       7.914  -9.644   8.492  1.00 17.93           H  
ATOM    798  N   ASN    57       7.679 -12.343   6.901  1.00 10.29           N  
ATOM    799  CA  ASN    57       6.800 -13.489   6.735  1.00 11.57           C  
ATOM    800  C   ASN    57       7.143 -14.335   5.524  1.00 12.60           C  
ATOM    801  O   ASN    57       6.590 -15.423   5.358  1.00 19.16           O  
ATOM    802  CB  ASN    57       5.357 -13.062   6.625  1.00 17.36           C  
ATOM    803  CG  ASN    57       4.437 -14.243   6.713  1.00 17.36           C  
ATOM    804  OD1 ASN    57       4.338 -14.902   7.755  1.00 17.36           O  
ATOM    805  ND2 ASN    57       3.773 -14.538   5.625  1.00 17.36           N  
ATOM    806  H   ASN    57       7.377 -11.452   6.535  1.00 12.35           H  
ATOM    807  HA  ASN    57       6.906 -14.128   7.613  1.00 13.88           H  
ATOM    808 1HB  ASN    57       5.117 -12.365   7.429  1.00 20.83           H  
ATOM    809 2HB  ASN    57       5.192 -12.548   5.678  1.00 20.83           H  
ATOM    810 1HD2 ASN    57       3.148 -15.319   5.615  1.00 20.83           H  
ATOM    811 2HD2 ASN    57       3.887 -13.979   4.800  1.00 20.83           H  
ATOM    812  N   GLY    58       8.016 -13.839   4.651  1.00 11.36           N  
ATOM    813  CA  GLY    58       8.324 -14.586   3.449  1.00 12.07           C  
ATOM    814  C   GLY    58       7.229 -14.427   2.394  1.00 11.40           C  
ATOM    815  O   GLY    58       7.050 -15.314   1.558  1.00 14.81           O  
ATOM    816  H   GLY    58       8.495 -12.961   4.812  1.00 13.63           H  
ATOM    817 1HA  GLY    58       9.276 -14.243   3.045  1.00 14.48           H  
ATOM    818 2HA  GLY    58       8.443 -15.639   3.698  1.00 14.48           H  
ATOM    819  N   GLY    59       6.490 -13.312   2.435  1.00  9.37           N  
ATOM    820  CA  GLY    59       5.465 -13.058   1.433  1.00  8.72           C  
ATOM    821  C   GLY    59       4.054 -12.806   1.970  1.00  7.72           C  
ATOM    822  O   GLY    59       3.795 -12.880   3.173  1.00  7.56           O  
ATOM    823  H   GLY    59       6.663 -12.608   3.137  1.00 11.24           H  
ATOM    824 1HA  GLY    59       5.772 -12.188   0.860  1.00 10.46           H  
ATOM    825 2HA  GLY    59       5.444 -13.886   0.736  1.00 10.46           H  
ATOM    826  N   ILE    60       3.141 -12.526   1.031  1.00  7.32           N  
ATOM    827  CA  ILE    60       1.742 -12.209   1.310  1.00  6.55           C  
ATOM    828  C   ILE    60       0.784 -12.949   0.367  1.00  6.82           C  
ATOM    829  O   ILE    60       1.064 -13.140  -0.819  1.00  7.23           O  
ATOM    830  CB  ILE    60       1.512 -10.686   1.172  1.00  9.82           C  
ATOM    831  CG1 ILE    60       0.098 -10.294   1.606  1.00  9.82           C  
ATOM    832  CG2 ILE    60       1.757 -10.248  -0.258  1.00  9.82           C  
ATOM    833  CD1 ILE    60      -0.093  -8.807   1.777  1.00  9.82           C  
ATOM    834  H   ILE    60       3.453 -12.492   0.072  1.00  8.78           H  
ATOM    835  HA  ILE    60       1.516 -12.509   2.333  1.00  7.86           H  
ATOM    836  HB  ILE    60       2.205 -10.166   1.823  1.00 11.79           H  
ATOM    837 1HG1 ILE    60      -0.616 -10.650   0.867  1.00 11.79           H  
ATOM    838 2HG1 ILE    60      -0.123 -10.772   2.559  1.00 11.79           H  
ATOM    839 1HG2 ILE    60       1.614  -9.171  -0.333  1.00 11.79           H  
ATOM    840 2HG2 ILE    60       2.775 -10.497  -0.546  1.00 11.79           H  
ATOM    841 3HG2 ILE    60       1.056 -10.757  -0.920  1.00 11.79           H  
ATOM    842 1HD1 ILE    60      -1.118  -8.606   2.090  1.00 11.79           H  
ATOM    843 2HD1 ILE    60       0.597  -8.436   2.534  1.00 11.79           H  
ATOM    844 3HD1 ILE    60       0.102  -8.305   0.830  1.00 11.79           H  
ATOM    845  N   ASP    61      -0.343 -13.388   0.919  1.00  6.95           N  
ATOM    846  CA  ASP    61      -1.370 -14.104   0.174  1.00  7.52           C  
ATOM    847  C   ASP    61      -2.130 -13.184  -0.753  1.00  6.52           C  
ATOM    848  O   ASP    61      -2.113 -11.962  -0.574  1.00  6.43           O  
ATOM    849  CB  ASP    61      -2.351 -14.766   1.119  1.00 11.28           C  
ATOM    850  CG  ASP    61      -1.716 -15.888   1.885  1.00 11.28           C  
ATOM    851  OD1 ASP    61      -0.644 -16.299   1.510  1.00 11.28           O  
ATOM    852  OD2 ASP    61      -2.302 -16.327   2.841  1.00 11.28           O  
ATOM    853  H   ASP    61      -0.523 -13.198   1.897  1.00  8.34           H  
ATOM    854  HA  ASP    61      -0.887 -14.874  -0.429  1.00  9.02           H  
ATOM    855 1HB  ASP    61      -2.748 -14.034   1.821  1.00 13.54           H  
ATOM    856 2HB  ASP    61      -3.186 -15.161   0.556  1.00 13.54           H  
ATOM    857  N   THR    62      -2.796 -13.764  -1.746  1.00  6.81           N  
ATOM    858  CA  THR    62      -3.537 -12.943  -2.672  1.00  6.78           C  
ATOM    859  C   THR    62      -4.926 -12.716  -2.127  1.00  6.20           C  
ATOM    860  O   THR    62      -5.359 -13.414  -1.210  1.00  6.42           O  
ATOM    861  CB  THR    62      -3.653 -13.610  -4.050  1.00 10.17           C  
ATOM    862  OG1 THR    62      -4.502 -14.760  -3.955  1.00 10.17           O  
ATOM    863  CG2 THR    62      -2.274 -14.079  -4.482  1.00 10.17           C  
ATOM    864  H   THR    62      -2.805 -14.778  -1.861  1.00  8.17           H  
ATOM    865  HA  THR    62      -3.039 -11.985  -2.775  1.00  8.14           H  
ATOM    866  HB  THR    62      -4.060 -12.908  -4.776  1.00 12.20           H  
ATOM    867  HG1 THR    62      -4.061 -15.430  -3.424  1.00 12.20           H  
ATOM    868 1HG2 THR    62      -2.342 -14.566  -5.455  1.00 12.20           H  
ATOM    869 2HG2 THR    62      -1.599 -13.227  -4.545  1.00 12.20           H  
ATOM    870 3HG2 THR    62      -1.892 -14.787  -3.749  1.00 12.20           H  
ATOM    871  N   GLU    63      -5.644 -11.791  -2.738  1.00  5.95           N  
ATOM    872  CA  GLU    63      -7.025 -11.497  -2.386  1.00  5.69           C  
ATOM    873  C   GLU    63      -7.902 -12.740  -2.523  1.00  7.32           C  
ATOM    874  O   GLU    63      -8.852 -12.926  -1.764  1.00  7.09           O  
ATOM    875  CB  GLU    63      -7.549 -10.366  -3.272  1.00  8.54           C  
ATOM    876  CG  GLU    63      -8.986  -9.951  -3.019  1.00  8.54           C  
ATOM    877  CD  GLU    63      -9.218  -9.381  -1.653  1.00  8.54           C  
ATOM    878  OE1 GLU    63      -8.274  -9.018  -0.994  1.00  8.54           O  
ATOM    879  OE2 GLU    63     -10.361  -9.303  -1.268  1.00  8.54           O  
ATOM    880  H   GLU    63      -5.213 -11.253  -3.476  1.00  7.14           H  
ATOM    881  HA  GLU    63      -7.055 -11.172  -1.346  1.00  6.83           H  
ATOM    882 1HB  GLU    63      -6.923  -9.483  -3.137  1.00 10.24           H  
ATOM    883 2HB  GLU    63      -7.470 -10.660  -4.318  1.00 10.24           H  
ATOM    884 1HG  GLU    63      -9.267  -9.203  -3.760  1.00 10.24           H  
ATOM    885 2HG  GLU    63      -9.631 -10.817  -3.158  1.00 10.24           H  
ATOM    886  N   SER    64      -7.578 -13.591  -3.502  1.00  9.64           N  
ATOM    887  CA  SER    64      -8.309 -14.826  -3.749  1.00 12.70           C  
ATOM    888  C   SER    64      -8.007 -15.927  -2.716  1.00 13.66           C  
ATOM    889  O   SER    64      -8.728 -16.923  -2.650  1.00 16.90           O  
ATOM    890  CB  SER    64      -7.990 -15.340  -5.142  1.00 19.05           C  
ATOM    891  OG  SER    64      -6.674 -15.824  -5.238  1.00 19.05           O  
ATOM    892  H   SER    64      -6.791 -13.377  -4.098  1.00 11.57           H  
ATOM    893  HA  SER    64      -9.376 -14.603  -3.699  1.00 15.24           H  
ATOM    894 1HB  SER    64      -8.690 -16.131  -5.408  1.00 22.86           H  
ATOM    895 2HB  SER    64      -8.130 -14.531  -5.858  1.00 22.86           H  
ATOM    896  HG  SER    64      -6.093 -15.201  -4.787  1.00 22.86           H  
ATOM    897  N   ASP    65      -6.949 -15.753  -1.918  1.00 12.09           N  
ATOM    898  CA  ASP    65      -6.601 -16.717  -0.882  1.00 13.93           C  
ATOM    899  C   ASP    65      -7.207 -16.292   0.440  1.00  9.85           C  
ATOM    900  O   ASP    65      -7.643 -17.125   1.234  1.00 10.10           O  
ATOM    901  CB  ASP    65      -5.085 -16.824  -0.703  1.00 20.89           C  
ATOM    902  CG  ASP    65      -4.331 -17.390  -1.891  1.00 20.89           C  
ATOM    903  OD1 ASP    65      -4.620 -18.495  -2.290  1.00 20.89           O  
ATOM    904  OD2 ASP    65      -3.475 -16.697  -2.400  1.00 20.89           O  
ATOM    905  H   ASP    65      -6.380 -14.926  -1.995  1.00 14.51           H  
ATOM    906  HA  ASP    65      -7.004 -17.693  -1.154  1.00 16.72           H  
ATOM    907 1HB  ASP    65      -4.701 -15.828  -0.511  1.00 25.07           H  
ATOM    908 2HB  ASP    65      -4.863 -17.435   0.173  1.00 25.07           H  
ATOM    909  N   TYR    66      -7.257 -14.983   0.663  1.00  7.63           N  
ATOM    910  CA  TYR    66      -7.815 -14.462   1.899  1.00  5.35           C  
ATOM    911  C   TYR    66      -8.477 -13.097   1.637  1.00  4.15           C  
ATOM    912  O   TYR    66      -7.864 -12.046   1.840  1.00  3.97           O  
ATOM    913  CB  TYR    66      -6.700 -14.389   2.947  1.00  8.02           C  
ATOM    914  CG  TYR    66      -7.158 -14.198   4.372  1.00  8.02           C  
ATOM    915  CD1 TYR    66      -8.009 -15.123   4.957  1.00  8.02           C  
ATOM    916  CD2 TYR    66      -6.701 -13.120   5.104  1.00  8.02           C  
ATOM    917  CE1 TYR    66      -8.409 -14.956   6.270  1.00  8.02           C  
ATOM    918  CE2 TYR    66      -7.093 -12.956   6.416  1.00  8.02           C  
ATOM    919  CZ  TYR    66      -7.946 -13.864   6.999  1.00  8.02           C  
ATOM    920  OH  TYR    66      -8.343 -13.692   8.304  1.00  8.02           O  
ATOM    921  H   TYR    66      -6.871 -14.341  -0.020  1.00  9.16           H  
ATOM    922  HA  TYR    66      -8.574 -15.153   2.263  1.00  6.42           H  
ATOM    923 1HB  TYR    66      -6.113 -15.308   2.905  1.00  9.63           H  
ATOM    924 2HB  TYR    66      -6.027 -13.571   2.697  1.00  9.63           H  
ATOM    925  HD1 TYR    66      -8.363 -15.979   4.383  1.00  9.63           H  
ATOM    926  HD2 TYR    66      -6.028 -12.404   4.643  1.00  9.63           H  
ATOM    927  HE1 TYR    66      -9.080 -15.679   6.732  1.00  9.63           H  
ATOM    928  HE2 TYR    66      -6.730 -12.104   6.992  1.00  9.63           H  
ATOM    929  HH  TYR    66      -8.102 -12.805   8.603  1.00  9.63           H  
ATOM    930  N   PRO    67      -9.735 -13.115   1.162  1.00  4.33           N  
ATOM    931  CA  PRO    67     -10.595 -11.992   0.775  1.00  4.53           C  
ATOM    932  C   PRO    67     -10.804 -10.960   1.877  1.00  3.92           C  
ATOM    933  O   PRO    67     -10.945 -11.297   3.053  1.00  3.62           O  
ATOM    934  CB  PRO    67     -11.927 -12.674   0.431  1.00  6.79           C  
ATOM    935  CG  PRO    67     -11.547 -14.050   0.019  1.00  6.79           C  
ATOM    936  CD  PRO    67     -10.411 -14.409   0.927  1.00  6.79           C  
ATOM    937  HA  PRO    67     -10.170 -11.516  -0.115  1.00  5.44           H  
ATOM    938 1HB  PRO    67     -12.595 -12.657   1.303  1.00  8.15           H  
ATOM    939 2HB  PRO    67     -12.433 -12.116  -0.372  1.00  8.15           H  
ATOM    940 1HG  PRO    67     -12.406 -14.730   0.123  1.00  8.15           H  
ATOM    941 2HG  PRO    67     -11.258 -14.061  -1.042  1.00  8.15           H  
ATOM    942 1HD  PRO    67     -10.784 -14.820   1.877  1.00  8.15           H  
ATOM    943 2HD  PRO    67      -9.754 -15.113   0.406  1.00  8.15           H  
ATOM    944  N   TYR    68     -10.842  -9.694   1.468  1.00  4.17           N  
ATOM    945  CA  TYR    68     -11.055  -8.583   2.379  1.00  4.06           C  
ATOM    946  C   TYR    68     -12.513  -8.470   2.772  1.00  3.46           C  
ATOM    947  O   TYR    68     -13.406  -8.494   1.923  1.00  3.81           O  
ATOM    948  CB  TYR    68     -10.529  -7.295   1.747  1.00  6.09           C  
ATOM    949  CG  TYR    68     -10.616  -6.071   2.628  1.00  6.09           C  
ATOM    950  CD1 TYR    68      -9.770  -5.940   3.720  1.00  6.09           C  
ATOM    951  CD2 TYR    68     -11.526  -5.072   2.331  1.00  6.09           C  
ATOM    952  CE1 TYR    68      -9.835  -4.816   4.517  1.00  6.09           C  
ATOM    953  CE2 TYR    68     -11.591  -3.946   3.123  1.00  6.09           C  
ATOM    954  CZ  TYR    68     -10.751  -3.817   4.210  1.00  6.09           C  
ATOM    955  OH  TYR    68     -10.831  -2.690   4.991  1.00  6.09           O  
ATOM    956  H   TYR    68     -10.715  -9.494   0.483  1.00  5.00           H  
ATOM    957  HA  TYR    68     -10.515  -8.773   3.290  1.00  4.87           H  
ATOM    958 1HB  TYR    68      -9.484  -7.434   1.464  1.00  7.31           H  
ATOM    959 2HB  TYR    68     -11.084  -7.092   0.831  1.00  7.31           H  
ATOM    960  HD1 TYR    68      -9.053  -6.725   3.949  1.00  7.31           H  
ATOM    961  HD2 TYR    68     -12.186  -5.173   1.470  1.00  7.31           H  
ATOM    962  HE1 TYR    68      -9.171  -4.713   5.374  1.00  7.31           H  
ATOM    963  HE2 TYR    68     -12.305  -3.156   2.890  1.00  7.31           H  
ATOM    964  HH  TYR    68     -11.528  -2.120   4.655  1.00  7.31           H  
ATOM    965  N   THR    69     -12.745  -8.353   4.076  1.00  2.97           N  
ATOM    966  CA  THR    69     -14.095  -8.302   4.620  1.00  2.80           C  
ATOM    967  C   THR    69     -14.505  -6.922   5.100  1.00  2.62           C  
ATOM    968  O   THR    69     -15.695  -6.610   5.158  1.00  2.66           O  
ATOM    969  CB  THR    69     -14.211  -9.237   5.824  1.00  4.20           C  
ATOM    970  OG1 THR    69     -13.334  -8.760   6.855  1.00  4.20           O  
ATOM    971  CG2 THR    69     -13.807 -10.652   5.437  1.00  4.20           C  
ATOM    972  H   THR    69     -11.956  -8.331   4.711  1.00  3.56           H  
ATOM    973  HA  THR    69     -14.794  -8.617   3.845  1.00  3.36           H  
ATOM    974  HB  THR    69     -15.236  -9.238   6.194  1.00  5.04           H  
ATOM    975  HG1 THR    69     -12.446  -8.642   6.500  1.00  5.04           H  
ATOM    976 1HG2 THR    69     -13.884 -11.303   6.309  1.00  5.04           H  
ATOM    977 2HG2 THR    69     -14.468 -11.018   4.651  1.00  5.04           H  
ATOM    978 3HG2 THR    69     -12.780 -10.652   5.075  1.00  5.04           H  
ATOM    979  N   GLY    70     -13.528  -6.101   5.463  1.00  2.91           N  
ATOM    980  CA  GLY    70     -13.827  -4.778   5.992  1.00  3.24           C  
ATOM    981  C   GLY    70     -13.817  -4.754   7.521  1.00  3.45           C  
ATOM    982  O   GLY    70     -14.001  -3.697   8.123  1.00  3.94           O  
ATOM    983  H   GLY    70     -12.565  -6.395   5.385  1.00  3.49           H  
ATOM    984 1HA  GLY    70     -13.102  -4.061   5.615  1.00  3.89           H  
ATOM    985 2HA  GLY    70     -14.802  -4.456   5.629  1.00  3.89           H  
ATOM    986  N   VAL    71     -13.617  -5.917   8.151  1.00  3.45           N  
ATOM    987  CA  VAL    71     -13.545  -6.007   9.609  1.00  3.64           C  
ATOM    988  C   VAL    71     -12.343  -6.851  10.016  1.00  3.43           C  
ATOM    989  O   VAL    71     -11.794  -7.576   9.187  1.00  3.79           O  
ATOM    990  CB  VAL    71     -14.826  -6.634  10.204  1.00  5.46           C  
ATOM    991  CG1 VAL    71     -16.050  -5.791   9.871  1.00  5.46           C  
ATOM    992  CG2 VAL    71     -14.989  -8.046   9.666  1.00  5.46           C  
ATOM    993  H   VAL    71     -13.499  -6.770   7.618  1.00  4.14           H  
ATOM    994  HA  VAL    71     -13.423  -5.003  10.018  1.00  4.37           H  
ATOM    995  HB  VAL    71     -14.735  -6.664  11.289  1.00  6.55           H  
ATOM    996 1HG1 VAL    71     -16.935  -6.246  10.316  1.00  6.55           H  
ATOM    997 2HG1 VAL    71     -15.919  -4.786  10.272  1.00  6.55           H  
ATOM    998 3HG1 VAL    71     -16.177  -5.737   8.791  1.00  6.55           H  
ATOM    999 1HG2 VAL    71     -15.881  -8.500  10.097  1.00  6.55           H  
ATOM   1000 2HG2 VAL    71     -15.087  -8.013   8.581  1.00  6.55           H  
ATOM   1001 3HG2 VAL    71     -14.115  -8.641   9.935  1.00  6.55           H  
ATOM   1002  N   ASP    72     -11.942  -6.757  11.283  1.00  3.14           N  
ATOM   1003  CA  ASP    72     -10.833  -7.564  11.786  1.00  3.04           C  
ATOM   1004  C   ASP    72     -11.221  -9.044  11.839  1.00  4.16           C  
ATOM   1005  O   ASP    72     -12.360  -9.381  12.170  1.00 14.27           O  
ATOM   1006  CB  ASP    72     -10.410  -7.129  13.197  1.00  4.56           C  
ATOM   1007  CG  ASP    72      -9.710  -5.776  13.294  1.00  4.56           C  
ATOM   1008  OD1 ASP    72      -9.371  -5.196  12.291  1.00  4.56           O  
ATOM   1009  OD2 ASP    72      -9.501  -5.342  14.400  1.00  4.56           O  
ATOM   1010  H   ASP    72     -12.423  -6.129  11.912  1.00  3.77           H  
ATOM   1011  HA  ASP    72      -9.983  -7.454  11.111  1.00  3.65           H  
ATOM   1012 1HB  ASP    72     -11.293  -7.099  13.837  1.00  5.47           H  
ATOM   1013 2HB  ASP    72      -9.743  -7.885  13.614  1.00  5.47           H  
ATOM   1014  N   GLY    73     -10.267  -9.920  11.544  1.00  4.49           N  
ATOM   1015  CA  GLY    73     -10.486 -11.363  11.608  1.00  4.55           C  
ATOM   1016  C   GLY    73      -9.423 -12.016  12.491  1.00  5.61           C  
ATOM   1017  O   GLY    73      -9.078 -11.486  13.549  1.00 11.36           O  
ATOM   1018  H   GLY    73      -9.351  -9.588  11.264  1.00  5.39           H  
ATOM   1019 1HA  GLY    73     -11.479 -11.570  12.006  1.00  5.46           H  
ATOM   1020 2HA  GLY    73     -10.441 -11.784  10.604  1.00  5.46           H  
ATOM   1021  N   THR    74      -8.904 -13.165  12.053  1.00  4.71           N  
ATOM   1022  CA  THR    74      -7.858 -13.868  12.797  1.00  5.69           C  
ATOM   1023  C   THR    74      -6.694 -14.235  11.879  1.00  5.11           C  
ATOM   1024  O   THR    74      -6.851 -14.311  10.659  1.00  5.83           O  
ATOM   1025  CB  THR    74      -8.396 -15.152  13.470  1.00  8.54           C  
ATOM   1026  OG1 THR    74      -8.833 -16.075  12.465  1.00  8.54           O  
ATOM   1027  CG2 THR    74      -9.557 -14.839  14.403  1.00  8.54           C  
ATOM   1028  H   THR    74      -9.235 -13.554  11.180  1.00  5.65           H  
ATOM   1029  HA  THR    74      -7.478 -13.204  13.575  1.00  6.83           H  
ATOM   1030  HB  THR    74      -7.595 -15.614  14.047  1.00 10.24           H  
ATOM   1031  HG1 THR    74      -8.087 -16.316  11.909  1.00 10.24           H  
ATOM   1032 1HG2 THR    74      -9.908 -15.761  14.867  1.00 10.24           H  
ATOM   1033 2HG2 THR    74      -9.225 -14.148  15.178  1.00 10.24           H  
ATOM   1034 3HG2 THR    74     -10.370 -14.388  13.838  1.00 10.24           H  
ATOM   1035  N   CYS    75      -5.523 -14.464  12.471  1.00  6.61           N  
ATOM   1036  CA  CYS    75      -4.328 -14.792  11.695  1.00  7.19           C  
ATOM   1037  C   CYS    75      -4.416 -16.170  11.058  1.00  9.14           C  
ATOM   1038  O   CYS    75      -3.922 -17.160  11.605  1.00 14.28           O  
ATOM   1039  CB  CYS    75      -3.087 -14.738  12.585  1.00 10.79           C  
ATOM   1040  SG  CYS    75      -1.542 -15.112  11.726  1.00 10.79           S  
ATOM   1041  H   CYS    75      -5.455 -14.397  13.477  1.00  7.93           H  
ATOM   1042  HA  CYS    75      -4.219 -14.050  10.904  1.00  8.63           H  
ATOM   1043 1HB  CYS    75      -2.998 -13.743  13.022  1.00 12.94           H  
ATOM   1044 2HB  CYS    75      -3.197 -15.447  13.406  1.00 12.94           H  
ATOM   1045  HG  CYS    75      -0.752 -14.941  12.781  1.00 12.94           H  
ATOM   1046  N   ASP    76      -5.002 -16.226   9.869  1.00 13.68           N  
ATOM   1047  CA  ASP    76      -5.172 -17.496   9.179  1.00 16.12           C  
ATOM   1048  C   ASP    76      -3.917 -17.948   8.437  1.00 17.00           C  
ATOM   1049  O   ASP    76      -3.817 -17.830   7.214  1.00 27.29           O  
ATOM   1050  CB  ASP    76      -6.344 -17.418   8.214  1.00 24.18           C  
ATOM   1051  CG  ASP    76      -6.653 -18.764   7.596  1.00 24.18           C  
ATOM   1052  OD1 ASP    76      -5.886 -19.677   7.809  1.00 24.18           O  
ATOM   1053  OD2 ASP    76      -7.652 -18.871   6.923  1.00 24.18           O  
ATOM   1054  H   ASP    76      -5.391 -15.375   9.483  1.00 16.42           H  
ATOM   1055  HA  ASP    76      -5.405 -18.255   9.926  1.00 19.34           H  
ATOM   1056 1HB  ASP    76      -7.230 -17.057   8.738  1.00 29.02           H  
ATOM   1057 2HB  ASP    76      -6.118 -16.707   7.418  1.00 29.02           H  
ATOM   1058  N   THR    77      -2.999 -18.531   9.206  1.00 38.99           N  
ATOM   1059  CA  THR    77      -1.716 -19.051   8.738  1.00 73.12           C  
ATOM   1060  C   THR    77      -1.844 -20.076   7.617  1.00 53.39           C  
ATOM   1061  O   THR    77      -0.994 -20.117   6.725  1.00 65.37           O  
ATOM   1062  CB  THR    77      -0.924 -19.688   9.896  1.00109.68           C  
ATOM   1063  OG1 THR    77      -0.652 -18.698  10.898  1.00109.68           O  
ATOM   1064  CG2 THR    77       0.388 -20.263   9.382  1.00109.68           C  
ATOM   1065  H   THR    77      -3.203 -18.567  10.199  1.00 46.79           H  
ATOM   1066  HA  THR    77      -1.134 -18.213   8.352  1.00 87.74           H  
ATOM   1067  HB  THR    77      -1.516 -20.487  10.342  1.00131.62           H  
ATOM   1068  HG1 THR    77      -1.480 -18.322  11.210  1.00131.62           H  
ATOM   1069 1HG2 THR    77       0.937 -20.712  10.210  1.00131.62           H  
ATOM   1070 2HG2 THR    77       0.182 -21.023   8.629  1.00131.62           H  
ATOM   1071 3HG2 THR    77       0.987 -19.467   8.941  1.00131.62           H  
ATOM   1072  N   SER    78      -2.896 -20.900   7.668  1.00 60.72           N  
ATOM   1073  CA  SER    78      -3.098 -21.987   6.712  1.00 91.80           C  
ATOM   1074  C   SER    78      -3.299 -21.515   5.269  1.00 72.46           C  
ATOM   1075  O   SER    78      -3.189 -22.315   4.339  1.00 84.95           O  
ATOM   1076  CB  SER    78      -4.294 -22.832   7.115  1.00137.70           C  
ATOM   1077  OG  SER    78      -5.509 -22.154   6.920  1.00137.70           O  
ATOM   1078  H   SER    78      -3.571 -20.786   8.412  1.00 72.86           H  
ATOM   1079  HA  SER    78      -2.211 -22.620   6.736  1.00110.16           H  
ATOM   1080 1HB  SER    78      -4.296 -23.757   6.539  1.00165.24           H  
ATOM   1081 2HB  SER    78      -4.196 -23.106   8.165  1.00165.24           H  
ATOM   1082  HG  SER    78      -5.441 -21.306   7.373  1.00165.24           H  
ATOM   1083  N   LYS    79      -3.588 -20.228   5.062  1.00 85.70           N  
ATOM   1084  CA  LYS    79      -3.723 -19.732   3.701  1.00135.34           C  
ATOM   1085  C   LYS    79      -2.351 -19.425   3.115  1.00135.03           C  
ATOM   1086  O   LYS    79      -2.182 -19.413   1.895  1.00177.05           O  
ATOM   1087  CB  LYS    79      -4.603 -18.482   3.652  1.00203.01           C  
ATOM   1088  CG  LYS    79      -6.043 -18.717   4.064  1.00203.01           C  
ATOM   1089  CD  LYS    79      -6.751 -19.666   3.114  1.00203.01           C  
ATOM   1090  CE  LYS    79      -8.236 -19.788   3.442  1.00203.01           C  
ATOM   1091  NZ  LYS    79      -8.478 -20.471   4.748  1.00203.01           N  
ATOM   1092  H   LYS    79      -3.698 -19.578   5.834  1.00102.84           H  
ATOM   1093  HA  LYS    79      -4.184 -20.507   3.089  1.00162.41           H  
ATOM   1094 1HB  LYS    79      -4.185 -17.718   4.309  1.00243.61           H  
ATOM   1095 2HB  LYS    79      -4.604 -18.076   2.640  1.00243.61           H  
ATOM   1096 1HG  LYS    79      -6.047 -19.168   5.051  1.00243.61           H  
ATOM   1097 2HG  LYS    79      -6.581 -17.770   4.106  1.00243.61           H  
ATOM   1098 1HD  LYS    79      -6.640 -19.305   2.092  1.00243.61           H  
ATOM   1099 2HD  LYS    79      -6.293 -20.653   3.185  1.00243.61           H  
ATOM   1100 1HE  LYS    79      -8.680 -18.795   3.476  1.00243.61           H  
ATOM   1101 2HE  LYS    79      -8.722 -20.362   2.654  1.00243.61           H  
ATOM   1102 1HZ  LYS    79      -9.472 -20.534   4.914  1.00243.61           H  
ATOM   1103 2HZ  LYS    79      -8.082 -21.399   4.729  1.00243.61           H  
ATOM   1104 3HZ  LYS    79      -8.055 -19.942   5.501  1.00243.61           H  
ATOM   1105  N   VAL    80      -1.373 -19.176   3.991  1.00143.72           N  
ATOM   1106  CA  VAL    80      -0.016 -18.876   3.569  1.00215.63           C  
ATOM   1107  C   VAL    80       0.684 -20.140   3.178  1.00223.87           C  
ATOM   1108  O   VAL    80       1.284 -20.239   2.107  1.00296.33           O  
ATOM   1109  CB  VAL    80       0.794 -18.217   4.703  1.00323.44           C  
ATOM   1110  CG1 VAL    80       2.241 -18.041   4.263  1.00323.44           C  
ATOM   1111  CG2 VAL    80       0.171 -16.894   5.086  1.00323.44           C  
ATOM   1112  H   VAL    80      -1.556 -19.218   4.982  1.00172.46           H  
ATOM   1113  HA  VAL    80      -0.049 -18.212   2.710  1.00258.76           H  
ATOM   1114  HB  VAL    80       0.797 -18.877   5.569  1.00388.13           H  
ATOM   1115 1HG1 VAL    80       2.816 -17.595   5.075  1.00388.13           H  
ATOM   1116 2HG1 VAL    80       2.665 -19.012   4.009  1.00388.13           H  
ATOM   1117 3HG1 VAL    80       2.277 -17.389   3.391  1.00388.13           H  
ATOM   1118 1HG2 VAL    80       0.742 -16.440   5.895  1.00388.13           H  
ATOM   1119 2HG2 VAL    80       0.174 -16.230   4.222  1.00388.13           H  
ATOM   1120 3HG2 VAL    80      -0.857 -17.055   5.414  1.00388.13           H  
ATOM   1121  N   TRP    81       0.624 -21.108   4.074  1.00235.82           N  
ATOM   1122  CA  TRP    81       1.290 -22.359   3.820  1.00310.28           C  
ATOM   1123  C   TRP    81       0.635 -23.443   4.659  1.00277.41           C  
ATOM   1124  O   TRP    81      -0.094 -23.152   5.603  1.00368.71           O  
ATOM   1125  CB  TRP    81       2.774 -22.234   4.167  1.00465.42           C  
ATOM   1126  CG  TRP    81       3.666 -23.181   3.430  1.00465.42           C  
ATOM   1127  CD1 TRP    81       4.086 -24.404   3.832  1.00465.42           C  
ATOM   1128  CD2 TRP    81       4.294 -22.943   2.149  1.00465.42           C  
ATOM   1129  NE1 TRP    81       4.919 -24.954   2.888  1.00465.42           N  
ATOM   1130  CE2 TRP    81       5.062 -24.070   1.857  1.00465.42           C  
ATOM   1131  CE3 TRP    81       4.272 -21.874   1.245  1.00465.42           C  
ATOM   1132  CZ2 TRP    81       5.808 -24.170   0.694  1.00465.42           C  
ATOM   1133  CZ3 TRP    81       5.019 -21.972   0.078  1.00465.42           C  
ATOM   1134  CH2 TRP    81       5.768 -23.091  -0.190  1.00465.42           C  
ATOM   1135  H   TRP    81       0.109 -20.963   4.937  1.00282.98           H  
ATOM   1136  HA  TRP    81       1.186 -22.611   2.769  1.00372.34           H  
ATOM   1137 1HB  TRP    81       3.109 -21.220   3.953  1.00558.50           H  
ATOM   1138 2HB  TRP    81       2.909 -22.401   5.236  1.00558.50           H  
ATOM   1139  HD1 TRP    81       3.798 -24.874   4.768  1.00558.50           H  
ATOM   1140  HE1 TRP    81       5.366 -25.856   2.942  1.00558.50           H  
ATOM   1141  HE3 TRP    81       3.682 -20.983   1.454  1.00558.50           H  
ATOM   1142  HZ2 TRP    81       6.410 -25.049   0.464  1.00558.50           H  
ATOM   1143  HZ3 TRP    81       4.996 -21.136  -0.621  1.00558.50           H  
ATOM   1144  HH2 TRP    81       6.343 -23.135  -1.115  1.00558.50           H  
ATOM   1145  N   LEU    82       0.904 -24.690   4.322  1.00253.91           N  
ATOM   1146  CA  LEU    82       0.347 -25.799   5.060  1.00336.05           C  
ATOM   1147  C   LEU    82       1.451 -26.635   5.656  1.00285.58           C  
ATOM   1148  O   LEU    82       1.767 -26.473   6.828  1.00358.30           O  
ATOM   1149  CB  LEU    82      -0.534 -26.660   4.145  1.00504.08           C  
ATOM   1150  CG  LEU    82      -1.816 -25.989   3.655  1.00504.08           C  
ATOM   1151  CD1 LEU    82      -2.513 -26.904   2.658  1.00504.08           C  
ATOM   1152  CD2 LEU    82      -2.706 -25.701   4.854  1.00504.08           C  
ATOM   1153  H   LEU    82       1.510 -24.869   3.539  1.00304.69           H  
ATOM   1154  HA  LEU    82      -0.267 -25.413   5.865  1.00403.26           H  
ATOM   1155 1HB  LEU    82       0.033 -26.945   3.264  1.00604.89           H  
ATOM   1156 2HB  LEU    82      -0.818 -27.563   4.683  1.00604.89           H  
ATOM   1157  HG  LEU    82      -1.575 -25.055   3.147  1.00604.89           H  
ATOM   1158 1HD1 LEU    82      -3.427 -26.427   2.304  1.00604.89           H  
ATOM   1159 2HD1 LEU    82      -1.853 -27.093   1.812  1.00604.89           H  
ATOM   1160 3HD1 LEU    82      -2.762 -27.847   3.143  1.00604.89           H  
ATOM   1161 1HD2 LEU    82      -3.624 -25.219   4.517  1.00604.89           H  
ATOM   1162 2HD2 LEU    82      -2.949 -26.636   5.359  1.00604.89           H  
ATOM   1163 3HD2 LEU    82      -2.182 -25.040   5.545  1.00604.89           H  
ATOM   1164  N   LEU    83       2.048 -27.482   4.837  1.00263.98           N  
ATOM   1165  CA  LEU    83       3.073 -28.431   5.238  1.00312.71           C  
ATOM   1166  C   LEU    83       4.160 -27.855   6.155  1.00379.83           C  
ATOM   1167  O   LEU    83       4.184 -28.123   7.353  1.00400.00           O  
ATOM   1168  CB  LEU    83       3.710 -28.989   3.977  1.00469.06           C  
ATOM   1169  CG  LEU    83       2.801 -29.863   3.105  1.00469.06           C  
ATOM   1170  CD1 LEU    83       3.494 -30.185   1.795  1.00469.06           C  
ATOM   1171  CD2 LEU    83       2.488 -31.141   3.846  1.00469.06           C  
ATOM   1172  H   LEU    83       1.748 -27.510   3.875  1.00316.78           H  
ATOM   1173  HA  LEU    83       2.584 -29.247   5.763  1.00375.25           H  
ATOM   1174 1HB  LEU    83       4.064 -28.162   3.365  1.00562.88           H  
ATOM   1175 2HB  LEU    83       4.556 -29.590   4.280  1.00562.88           H  
ATOM   1176  HG  LEU    83       1.878 -29.325   2.887  1.00562.88           H  
ATOM   1177 1HD1 LEU    83       2.842 -30.805   1.178  1.00562.88           H  
ATOM   1178 2HD1 LEU    83       3.723 -29.262   1.269  1.00562.88           H  
ATOM   1179 3HD1 LEU    83       4.412 -30.726   2.006  1.00562.88           H  
ATOM   1180 1HD2 LEU    83       1.834 -31.767   3.238  1.00562.88           H  
ATOM   1181 2HD2 LEU    83       3.413 -31.676   4.047  1.00562.88           H  
ATOM   1182 3HD2 LEU    83       1.996 -30.896   4.781  1.00562.88           H  
ATOM   1183  N   ALA    84       5.031 -27.011   5.642  1.00400.00           N  
ATOM   1184  CA  ALA    84       6.138 -26.481   6.451  1.00400.00           C  
ATOM   1185  C   ALA    84       5.708 -25.729   7.733  1.00400.00           C  
ATOM   1186  O   ALA    84       6.561 -25.441   8.574  1.00400.00           O  
ATOM   1187  CB  ALA    84       6.997 -25.554   5.606  1.00600.00           C  
ATOM   1188  H   ALA    84       4.971 -26.767   4.667  1.00480.00           H  
ATOM   1189  HA  ALA    84       6.747 -27.330   6.763  1.00480.00           H  
ATOM   1190 1HB  ALA    84       7.849 -25.213   6.195  1.00720.00           H  
ATOM   1191 2HB  ALA    84       7.357 -26.089   4.727  1.00720.00           H  
ATOM   1192 3HB  ALA    84       6.412 -24.694   5.293  1.00720.00           H  
ATOM   1193  N   SER    85       4.422 -25.392   7.891  1.00400.00           N  
ATOM   1194  CA  SER    85       3.980 -24.691   9.087  1.00400.00           C  
ATOM   1195  C   SER    85       2.888 -25.448   9.869  1.00400.00           C  
ATOM   1196  O   SER    85       2.471 -24.994  10.936  1.00400.00           O  
ATOM   1197  CB  SER    85       3.485 -23.309   8.707  1.00600.00           C  
ATOM   1198  OG  SER    85       2.388 -23.386   7.845  1.00600.00           O  
ATOM   1199  H   SER    85       3.724 -25.637   7.204  1.00480.00           H  
ATOM   1200  HA  SER    85       4.838 -24.574   9.749  1.00480.00           H  
ATOM   1201 1HB  SER    85       3.205 -22.766   9.609  1.00720.00           H  
ATOM   1202 2HB  SER    85       4.290 -22.754   8.228  1.00720.00           H  
ATOM   1203  HG  SER    85       1.753 -23.959   8.280  1.00720.00           H  
ATOM   1204  N   HIS    86       2.427 -26.594   9.350  1.00400.00           N  
ATOM   1205  CA  HIS    86       1.373 -27.365  10.024  1.00400.00           C  
ATOM   1206  C   HIS    86       1.567 -28.895   9.974  1.00400.00           C  
ATOM   1207  O   HIS    86       0.822 -29.627  10.630  1.00400.00           O  
ATOM   1208  CB  HIS    86      -0.025 -27.019   9.466  1.00600.00           C  
ATOM   1209  CG  HIS    86      -0.477 -25.601   9.665  1.00600.00           C  
ATOM   1210  ND1 HIS    86      -0.743 -25.073  10.911  1.00600.00           N  
ATOM   1211  CD2 HIS    86      -0.737 -24.613   8.775  1.00600.00           C  
ATOM   1212  CE1 HIS    86      -1.135 -23.817  10.778  1.00600.00           C  
ATOM   1213  NE2 HIS    86      -1.141 -23.516   9.492  1.00600.00           N  
ATOM   1214  H   HIS    86       2.801 -26.940   8.476  1.00480.00           H  
ATOM   1215  HA  HIS    86       1.367 -27.089  11.078  1.00480.00           H  
ATOM   1216 1HB  HIS    86      -0.032 -27.204   8.396  1.00720.00           H  
ATOM   1217 2HB  HIS    86      -0.768 -27.677   9.916  1.00720.00           H  
ATOM   1218  HD1 HIS    86      -0.457 -25.472  11.783  1.00720.00           H  
ATOM   1219  HD2 HIS    86      -0.684 -24.558   7.690  1.00720.00           H  
ATOM   1220  HE1 HIS    86      -1.390 -23.221  11.653  1.00720.00           H  
ATOM   1221  N   ILE    87       2.566 -29.375   9.219  1.00400.00           N  
ATOM   1222  CA  ILE    87       2.858 -30.809   9.080  1.00400.00           C  
ATOM   1223  C   ILE    87       3.225 -31.439  10.421  1.00400.00           C  
ATOM   1224  O   ILE    87       2.990 -32.622  10.644  1.00400.00           O  
ATOM   1225  CB  ILE    87       4.017 -31.033   8.064  1.00600.00           C  
ATOM   1226  CG1 ILE    87       4.080 -32.473   7.588  1.00600.00           C  
ATOM   1227  CG2 ILE    87       5.357 -30.652   8.678  1.00600.00           C  
ATOM   1228  CD1 ILE    87       5.010 -32.675   6.416  1.00600.00           C  
ATOM   1229  H   ILE    87       3.142 -28.744   8.691  1.00480.00           H  
ATOM   1230  HA  ILE    87       1.967 -31.307   8.704  1.00480.00           H  
ATOM   1231  HB  ILE    87       3.835 -30.428   7.184  1.00720.00           H  
ATOM   1232 1HG1 ILE    87       4.425 -33.099   8.403  1.00720.00           H  
ATOM   1233 2HG1 ILE    87       3.082 -32.796   7.298  1.00720.00           H  
ATOM   1234 1HG2 ILE    87       6.146 -30.796   7.940  1.00720.00           H  
ATOM   1235 2HG2 ILE    87       5.337 -29.609   8.987  1.00720.00           H  
ATOM   1236 3HG2 ILE    87       5.554 -31.284   9.542  1.00720.00           H  
ATOM   1237 1HD1 ILE    87       5.009 -33.723   6.124  1.00720.00           H  
ATOM   1238 2HD1 ILE    87       4.681 -32.065   5.579  1.00720.00           H  
ATOM   1239 3HD1 ILE    87       6.019 -32.380   6.700  1.00720.00           H  
ATOM   1240  N   GLN    88       3.751 -30.634  11.340  1.00400.00           N  
ATOM   1241  CA  GLN    88       4.115 -31.115  12.663  1.00400.00           C  
ATOM   1242  C   GLN    88       2.940 -31.077  13.642  1.00400.00           C  
ATOM   1243  O   GLN    88       3.124 -31.312  14.838  1.00400.00           O  
ATOM   1244  CB  GLN    88       5.273 -30.289  13.224  1.00600.00           C  
ATOM   1245  CG  GLN    88       6.568 -30.392  12.436  1.00600.00           C  
ATOM   1246  CD  GLN    88       7.129 -31.802  12.431  1.00600.00           C  
ATOM   1247  OE1 GLN    88       7.187 -32.455  13.476  1.00600.00           O  
ATOM   1248  NE2 GLN    88       7.552 -32.276  11.265  1.00600.00           N  
ATOM   1249  H   GLN    88       3.924 -29.666  11.112  1.00480.00           H  
ATOM   1250  HA  GLN    88       4.440 -32.151  12.572  1.00480.00           H  
ATOM   1251 1HB  GLN    88       4.985 -29.239  13.257  1.00720.00           H  
ATOM   1252 2HB  GLN    88       5.480 -30.603  14.247  1.00720.00           H  
ATOM   1253 1HG  GLN    88       6.382 -30.091  11.406  1.00720.00           H  
ATOM   1254 2HG  GLN    88       7.309 -29.732  12.888  1.00720.00           H  
ATOM   1255 1HE2 GLN    88       7.935 -33.200  11.209  1.00720.00           H  
ATOM   1256 2HE2 GLN    88       7.491 -31.711  10.442  1.00720.00           H  
ATOM   1257  N   ARG    89       1.737 -30.784  13.146  1.00400.00           N  
ATOM   1258  CA  ARG    89       0.561 -30.734  13.993  1.00400.00           C  
ATOM   1259  C   ARG    89      -0.588 -31.576  13.432  1.00400.00           C  
ATOM   1260  O   ARG    89      -1.416 -32.075  14.197  1.00400.00           O  
ATOM   1261  CB  ARG    89       0.101 -29.295  14.164  1.00600.00           C  
ATOM   1262  CG  ARG    89       1.091 -28.393  14.886  1.00600.00           C  
ATOM   1263  CD  ARG    89       1.241 -28.781  16.313  1.00600.00           C  
ATOM   1264  NE  ARG    89       2.181 -27.922  17.016  1.00600.00           N  
ATOM   1265  CZ  ARG    89       3.508 -28.143  17.116  1.00600.00           C  
ATOM   1266  NH1 ARG    89       4.059 -29.203  16.563  1.00600.00           N  
ATOM   1267  NH2 ARG    89       4.264 -27.285  17.780  1.00600.00           N  
ATOM   1268  H   ARG    89       1.619 -30.572  12.169  1.00480.00           H  
ATOM   1269  HA  ARG    89       0.827 -31.129  14.974  1.00480.00           H  
ATOM   1270 1HB  ARG    89      -0.092 -28.856  13.185  1.00720.00           H  
ATOM   1271 2HB  ARG    89      -0.835 -29.275  14.723  1.00720.00           H  
ATOM   1272 1HG  ARG    89       2.067 -28.453  14.406  1.00720.00           H  
ATOM   1273 2HG  ARG    89       0.734 -27.363  14.850  1.00720.00           H  
ATOM   1274 1HD  ARG    89       0.276 -28.710  16.813  1.00720.00           H  
ATOM   1275 2HD  ARG    89       1.605 -29.806  16.374  1.00720.00           H  
ATOM   1276  HE  ARG    89       1.812 -27.093  17.460  1.00720.00           H  
ATOM   1277 1HH1 ARG    89       3.496 -29.872  16.051  1.00720.00           H  
ATOM   1278 2HH1 ARG    89       5.053 -29.355  16.649  1.00720.00           H  
ATOM   1279 1HH2 ARG    89       3.846 -26.469  18.208  1.00720.00           H  
ATOM   1280 2HH2 ARG    89       5.257 -27.444  17.860  1.00720.00           H  
ATOM   1281  N   SER    90      -0.629 -31.768  12.110  1.00400.00           N  
ATOM   1282  CA  SER    90      -1.689 -32.589  11.525  1.00400.00           C  
ATOM   1283  C   SER    90      -1.152 -33.779  10.755  1.00400.00           C  
ATOM   1284  O   SER    90      -0.897 -33.687   9.554  1.00400.00           O  
ATOM   1285  CB  SER    90      -2.555 -31.779  10.589  1.00600.00           C  
ATOM   1286  OG  SER    90      -3.563 -32.587  10.037  1.00600.00           O  
ATOM   1287  H   SER    90       0.050 -31.321  11.509  1.00480.00           H  
ATOM   1288  HA  SER    90      -2.314 -32.967  12.334  1.00480.00           H  
ATOM   1289 1HB  SER    90      -3.003 -30.946  11.131  1.00720.00           H  
ATOM   1290 2HB  SER    90      -1.940 -31.360   9.794  1.00720.00           H  
ATOM   1291  HG  SER    90      -4.176 -32.765  10.755  1.00720.00           H  
ATOM   1292  N   GLN    91      -1.046 -34.914  11.434  1.00400.00           N  
ATOM   1293  CA  GLN    91      -0.621 -36.150  10.795  1.00400.00           C  
ATOM   1294  C   GLN    91      -1.760 -36.747   9.976  1.00400.00           C  
ATOM   1295  O   GLN    91      -1.540 -37.505   9.033  1.00400.00           O  
ATOM   1296  CB  GLN    91      -0.122 -37.155  11.832  1.00600.00           C  
ATOM   1297  CG  GLN    91       1.165 -36.740  12.525  1.00600.00           C  
ATOM   1298  CD  GLN    91       1.621 -37.748  13.559  1.00600.00           C  
ATOM   1299  OE1 GLN    91       0.818 -38.515  14.097  1.00600.00           O  
ATOM   1300  NE2 GLN    91       2.919 -37.753  13.846  1.00600.00           N  
ATOM   1301  H   GLN    91      -1.263 -34.920  12.422  1.00480.00           H  
ATOM   1302  HA  GLN    91       0.189 -35.921  10.112  1.00480.00           H  
ATOM   1303 1HB  GLN    91      -0.886 -37.300  12.597  1.00720.00           H  
ATOM   1304 2HB  GLN    91       0.049 -38.119  11.352  1.00720.00           H  
ATOM   1305 1HG  GLN    91       1.954 -36.640  11.783  1.00720.00           H  
ATOM   1306 2HG  GLN    91       1.004 -35.787  13.029  1.00720.00           H  
ATOM   1307 1HE2 GLN    91       3.279 -38.397  14.522  1.00720.00           H  
ATOM   1308 2HE2 GLN    91       3.536 -37.115  13.387  1.00720.00           H  
ATOM   1309  N   VAL    92      -2.985 -36.390  10.339  1.00400.00           N  
ATOM   1310  CA  VAL    92      -4.159 -36.853   9.629  1.00400.00           C  
ATOM   1311  C   VAL    92      -4.215 -36.285   8.219  1.00400.00           C  
ATOM   1312  O   VAL    92      -4.557 -36.997   7.273  1.00400.00           O  
ATOM   1313  CB  VAL    92      -5.436 -36.456  10.389  1.00600.00           C  
ATOM   1314  CG1 VAL    92      -6.664 -36.776   9.549  1.00600.00           C  
ATOM   1315  CG2 VAL    92      -5.483 -37.200  11.714  1.00600.00           C  
ATOM   1316  H   VAL    92      -3.109 -35.777  11.131  1.00480.00           H  
ATOM   1317  HA  VAL    92      -4.116 -37.941   9.564  1.00480.00           H  
ATOM   1318  HB  VAL    92      -5.430 -35.382  10.570  1.00720.00           H  
ATOM   1319 1HG1 VAL    92      -7.563 -36.482  10.092  1.00720.00           H  
ATOM   1320 2HG1 VAL    92      -6.615 -36.229   8.608  1.00720.00           H  
ATOM   1321 3HG1 VAL    92      -6.697 -37.846   9.346  1.00720.00           H  
ATOM   1322 1HG2 VAL    92      -6.383 -36.916  12.260  1.00720.00           H  
ATOM   1323 2HG2 VAL    92      -5.496 -38.274  11.526  1.00720.00           H  
ATOM   1324 3HG2 VAL    92      -4.604 -36.946  12.306  1.00720.00           H  
ATOM   1325  N   VAL    93      -3.895 -35.000   8.077  1.00400.00           N  
ATOM   1326  CA  VAL    93      -3.970 -34.353   6.777  1.00400.00           C  
ATOM   1327  C   VAL    93      -2.625 -34.144   6.087  1.00400.00           C  
ATOM   1328  O   VAL    93      -2.498 -34.397   4.888  1.00400.00           O  
ATOM   1329  CB  VAL    93      -4.665 -32.986   6.912  1.00600.00           C  
ATOM   1330  CG1 VAL    93      -4.659 -32.261   5.574  1.00600.00           C  
ATOM   1331  CG2 VAL    93      -6.087 -33.192   7.410  1.00600.00           C  
ATOM   1332  H   VAL    93      -3.618 -34.442   8.878  1.00480.00           H  
ATOM   1333  HA  VAL    93      -4.585 -34.979   6.131  1.00480.00           H  
ATOM   1334  HB  VAL    93      -4.113 -32.369   7.621  1.00720.00           H  
ATOM   1335 1HG1 VAL    93      -5.143 -31.290   5.684  1.00720.00           H  
ATOM   1336 2HG1 VAL    93      -3.632 -32.119   5.242  1.00720.00           H  
ATOM   1337 3HG1 VAL    93      -5.201 -32.854   4.837  1.00720.00           H  
ATOM   1338 1HG2 VAL    93      -6.579 -32.225   7.515  1.00720.00           H  
ATOM   1339 2HG2 VAL    93      -6.637 -33.803   6.694  1.00720.00           H  
ATOM   1340 3HG2 VAL    93      -6.064 -33.695   8.376  1.00720.00           H  
ATOM   1341  N   LEU    94      -1.642 -33.624   6.815  1.00400.00           N  
ATOM   1342  CA  LEU    94      -0.379 -33.250   6.196  1.00400.00           C  
ATOM   1343  C   LEU    94       0.798 -34.214   6.385  1.00400.00           C  
ATOM   1344  O   LEU    94       1.607 -34.360   5.467  1.00400.00           O  
ATOM   1345  CB  LEU    94       0.001 -31.868   6.717  1.00600.00           C  
ATOM   1346  CG  LEU    94      -0.997 -30.755   6.362  1.00600.00           C  
ATOM   1347  CD1 LEU    94      -0.547 -29.467   6.999  1.00600.00           C  
ATOM   1348  CD2 LEU    94      -1.095 -30.599   4.851  1.00600.00           C  
ATOM   1349  H   LEU    94      -1.760 -33.465   7.806  1.00480.00           H  
ATOM   1350  HA  LEU    94      -0.558 -33.162   5.126  1.00480.00           H  
ATOM   1351 1HB  LEU    94       0.058 -31.918   7.803  1.00720.00           H  
ATOM   1352 2HB  LEU    94       0.980 -31.596   6.338  1.00720.00           H  
ATOM   1353  HG  LEU    94      -1.979 -31.008   6.763  1.00720.00           H  
ATOM   1354 1HD1 LEU    94      -1.259 -28.675   6.764  1.00720.00           H  
ATOM   1355 2HD1 LEU    94      -0.498 -29.601   8.079  1.00720.00           H  
ATOM   1356 3HD1 LEU    94       0.436 -29.198   6.619  1.00720.00           H  
ATOM   1357 1HD2 LEU    94      -1.811 -29.811   4.615  1.00720.00           H  
ATOM   1358 2HD2 LEU    94      -0.123 -30.333   4.445  1.00720.00           H  
ATOM   1359 3HD2 LEU    94      -1.430 -31.537   4.409  1.00720.00           H  
ATOM   1360  N   LEU    95       0.924 -34.855   7.548  1.00400.00           N  
ATOM   1361  CA  LEU    95       2.065 -35.761   7.766  1.00400.00           C  
ATOM   1362  C   LEU    95       1.688 -37.242   7.849  1.00400.00           C  
ATOM   1363  O   LEU    95       1.432 -37.739   8.944  1.00400.00           O  
ATOM   1364  CB  LEU    95       2.775 -35.389   9.070  1.00600.00           C  
ATOM   1365  CG  LEU    95       4.171 -35.986   9.297  1.00600.00           C  
ATOM   1366  CD1 LEU    95       4.872 -35.231  10.418  1.00600.00           C  
ATOM   1367  CD2 LEU    95       4.039 -37.460   9.643  1.00600.00           C  
ATOM   1368  H   LEU    95       0.246 -34.701   8.284  1.00480.00           H  
ATOM   1369  HA  LEU    95       2.768 -35.617   6.951  1.00480.00           H  
ATOM   1370 1HB  LEU    95       2.858 -34.314   9.111  1.00720.00           H  
ATOM   1371 2HB  LEU    95       2.159 -35.708   9.903  1.00720.00           H  
ATOM   1372  HG  LEU    95       4.768 -35.874   8.396  1.00720.00           H  
ATOM   1373 1HD1 LEU    95       5.864 -35.652  10.574  1.00720.00           H  
ATOM   1374 2HD1 LEU    95       4.965 -34.180  10.152  1.00720.00           H  
ATOM   1375 3HD1 LEU    95       4.292 -35.322  11.336  1.00720.00           H  
ATOM   1376 1HD2 LEU    95       5.030 -37.887   9.800  1.00720.00           H  
ATOM   1377 2HD2 LEU    95       3.449 -37.573  10.551  1.00720.00           H  
ATOM   1378 3HD2 LEU    95       3.547 -37.980   8.825  1.00720.00           H  
ATOM   1379  N   PRO    96       1.737 -37.989   6.742  1.00400.00           N  
ATOM   1380  CA  PRO    96       1.458 -39.408   6.647  1.00400.00           C  
ATOM   1381  C   PRO    96       2.617 -40.206   7.225  1.00400.00           C  
ATOM   1382  O   PRO    96       3.767 -39.771   7.155  1.00400.00           O  
ATOM   1383  CB  PRO    96       1.277 -39.647   5.145  1.00600.00           C  
ATOM   1384  CG  PRO    96       2.076 -38.574   4.503  1.00600.00           C  
ATOM   1385  CD  PRO    96       1.882 -37.385   5.406  1.00600.00           C  
ATOM   1386  HA  PRO    96       0.523 -39.609   7.190  1.00480.00           H  
ATOM   1387 1HB  PRO    96       1.627 -40.655   4.878  1.00720.00           H  
ATOM   1388 2HB  PRO    96       0.210 -39.595   4.882  1.00720.00           H  
ATOM   1389 1HG  PRO    96       3.129 -38.882   4.425  1.00720.00           H  
ATOM   1390 2HG  PRO    96       1.719 -38.393   3.479  1.00720.00           H  
ATOM   1391 1HD  PRO    96       2.764 -36.738   5.356  1.00720.00           H  
ATOM   1392 2HD  PRO    96       0.962 -36.845   5.137  1.00720.00           H  
ATOM   1393  N   PRO    97       2.334 -41.391   7.765  1.00400.00           N  
ATOM   1394  CA  PRO    97       3.243 -42.349   8.384  1.00400.00           C  
ATOM   1395  C   PRO    97       4.096 -43.065   7.348  1.00400.00           C  
ATOM   1396  O   PRO    97       5.092 -43.707   7.686  1.00400.00           O  
ATOM   1397  CB  PRO    97       2.298 -43.329   9.082  1.00600.00           C  
ATOM   1398  CG  PRO    97       1.050 -43.289   8.267  1.00600.00           C  
ATOM   1399  CD  PRO    97       0.937 -41.861   7.808  1.00600.00           C  
ATOM   1400  HA  PRO    97       3.878 -41.827   9.115  1.00480.00           H  
ATOM   1401 1HB  PRO    97       2.754 -44.330   9.115  1.00720.00           H  
ATOM   1402 2HB  PRO    97       2.136 -43.016  10.124  1.00720.00           H  
ATOM   1403 1HG  PRO    97       1.120 -44.000   7.432  1.00720.00           H  
ATOM   1404 2HG  PRO    97       0.191 -43.604   8.878  1.00720.00           H  
ATOM   1405 1HD  PRO    97       0.486 -41.820   6.806  1.00720.00           H  
ATOM   1406 2HD  PRO    97       0.364 -41.270   8.538  1.00720.00           H  
ATOM   1407  N   ILE    98       3.696 -42.960   6.087  1.00400.00           N  
ATOM   1408  CA  ILE    98       4.398 -43.607   5.006  1.00400.00           C  
ATOM   1409  C   ILE    98       5.339 -42.617   4.335  1.00400.00           C  
ATOM   1410  O   ILE    98       4.898 -41.581   3.836  1.00400.00           O  
ATOM   1411  CB  ILE    98       3.402 -44.150   3.983  1.00600.00           C  
ATOM   1412  CG1 ILE    98       2.361 -45.035   4.677  1.00600.00           C  
ATOM   1413  CG2 ILE    98       4.147 -44.941   2.940  1.00600.00           C  
ATOM   1414  CD1 ILE    98       2.954 -46.211   5.413  1.00600.00           C  
ATOM   1415  H   ILE    98       2.873 -42.421   5.866  1.00480.00           H  
ATOM   1416  HA  ILE    98       4.985 -44.433   5.407  1.00480.00           H  
ATOM   1417  HB  ILE    98       2.876 -43.324   3.508  1.00720.00           H  
ATOM   1418 1HG1 ILE    98       1.801 -44.430   5.388  1.00720.00           H  
ATOM   1419 2HG1 ILE    98       1.662 -45.414   3.930  1.00720.00           H  
ATOM   1420 1HG2 ILE    98       3.439 -45.320   2.203  1.00720.00           H  
ATOM   1421 2HG2 ILE    98       4.874 -44.295   2.448  1.00720.00           H  
ATOM   1422 3HG2 ILE    98       4.665 -45.775   3.413  1.00720.00           H  
ATOM   1423 1HD1 ILE    98       2.154 -46.789   5.878  1.00720.00           H  
ATOM   1424 2HD1 ILE    98       3.497 -46.844   4.710  1.00720.00           H  
ATOM   1425 3HD1 ILE    98       3.637 -45.854   6.182  1.00720.00           H  
ATOM   1426  N   THR    99       6.633 -42.931   4.328  1.00400.00           N  
ATOM   1427  CA  THR    99       7.626 -42.034   3.741  1.00400.00           C  
ATOM   1428  C   THR    99       8.407 -42.781   2.625  1.00400.00           C  
ATOM   1429  O   THR    99       9.094 -43.715   3.042  1.00400.00           O  
ATOM   1430  CB  THR    99       8.573 -41.526   4.864  1.00600.00           C  
ATOM   1431  OG1 THR    99       9.306 -42.630   5.412  1.00600.00           O  
ATOM   1432  CG2 THR    99       7.761 -40.876   5.977  1.00600.00           C  
ATOM   1433  H   THR    99       6.934 -43.801   4.746  1.00480.00           H  
ATOM   1434  HA  THR    99       7.097 -41.189   3.312  1.00480.00           H  
ATOM   1435  HB  THR    99       9.266 -40.788   4.485  1.00720.00           H  
ATOM   1436  HG1 THR    99       8.693 -43.259   5.803  1.00720.00           H  
ATOM   1437 1HG2 THR    99       8.433 -40.526   6.760  1.00720.00           H  
ATOM   1438 2HG2 THR    99       7.201 -40.032   5.578  1.00720.00           H  
ATOM   1439 3HG2 THR    99       7.068 -41.604   6.396  1.00720.00           H  
ATOM   1440  N   SER   100       8.923 -42.014   1.634  1.00400.00           N  
ATOM   1441  CA  SER   100       9.483 -40.667   1.817  1.00400.00           C  
ATOM   1442  C   SER   100       8.415 -39.588   1.857  1.00400.00           C  
ATOM   1443  O   SER   100       7.376 -39.701   1.206  1.00400.00           O  
ATOM   1444  CB  SER   100      10.449 -40.338   0.701  1.00600.00           C  
ATOM   1445  OG  SER   100      11.579 -41.162   0.737  1.00600.00           O  
ATOM   1446  H   SER   100       8.312 -42.004   0.831  1.00480.00           H  
ATOM   1447  HA  SER   100      10.040 -40.647   2.749  1.00480.00           H  
ATOM   1448 1HB  SER   100       9.948 -40.446  -0.261  1.00720.00           H  
ATOM   1449 2HB  SER   100      10.757 -39.297   0.791  1.00720.00           H  
ATOM   1450  HG  SER   100      12.227 -40.727   0.171  1.00720.00           H  
ATOM   1451  N   LEU   101       8.683 -38.542   2.622  1.00400.00           N  
ATOM   1452  CA  LEU   101       7.751 -37.440   2.767  1.00400.00           C  
ATOM   1453  C   LEU   101       8.465 -36.112   2.629  1.00400.00           C  
ATOM   1454  O   LEU   101       9.366 -35.792   3.406  1.00400.00           O  
ATOM   1455  CB  LEU   101       7.041 -37.540   4.118  1.00600.00           C  
ATOM   1456  CG  LEU   101       6.087 -36.399   4.473  1.00600.00           C  
ATOM   1457  CD1 LEU   101       4.959 -36.339   3.455  1.00600.00           C  
ATOM   1458  CD2 LEU   101       5.540 -36.652   5.868  1.00600.00           C  
ATOM   1459  H   LEU   101       9.560 -38.512   3.123  1.00480.00           H  
ATOM   1460  HA  LEU   101       7.005 -37.510   1.977  1.00480.00           H  
ATOM   1461 1HB  LEU   101       6.464 -38.463   4.133  1.00720.00           H  
ATOM   1462 2HB  LEU   101       7.795 -37.596   4.903  1.00720.00           H  
ATOM   1463  HG  LEU   101       6.619 -35.447   4.452  1.00720.00           H  
ATOM   1464 1HD1 LEU   101       4.278 -35.528   3.713  1.00720.00           H  
ATOM   1465 2HD1 LEU   101       5.374 -36.160   2.463  1.00720.00           H  
ATOM   1466 3HD1 LEU   101       4.418 -37.283   3.456  1.00720.00           H  
ATOM   1467 1HD2 LEU   101       4.856 -35.851   6.142  1.00720.00           H  
ATOM   1468 2HD2 LEU   101       5.008 -37.604   5.884  1.00720.00           H  
ATOM   1469 3HD2 LEU   101       6.365 -36.687   6.581  1.00720.00           H  
ATOM   1470  N   HIS   102       8.061 -35.345   1.626  1.00400.00           N  
ATOM   1471  CA  HIS   102       8.677 -34.060   1.354  1.00400.00           C  
ATOM   1472  C   HIS   102       7.657 -32.945   1.235  1.00400.00           C  
ATOM   1473  O   HIS   102       6.466 -33.184   1.041  1.00400.00           O  
ATOM   1474  CB  HIS   102       9.498 -34.127   0.065  1.00600.00           C  
ATOM   1475  CG  HIS   102      10.654 -35.070   0.142  1.00600.00           C  
ATOM   1476  ND1 HIS   102      11.852 -34.727   0.735  1.00600.00           N  
ATOM   1477  CD2 HIS   102      10.794 -36.341  -0.294  1.00600.00           C  
ATOM   1478  CE1 HIS   102      12.685 -35.749   0.646  1.00600.00           C  
ATOM   1479  NE2 HIS   102      12.072 -36.736   0.018  1.00600.00           N  
ATOM   1480  H   HIS   102       7.310 -35.666   1.030  1.00480.00           H  
ATOM   1481  HA  HIS   102       9.353 -33.801   2.169  1.00480.00           H  
ATOM   1482 1HB  HIS   102       8.857 -34.443  -0.758  1.00720.00           H  
ATOM   1483 2HB  HIS   102       9.881 -33.137  -0.179  1.00720.00           H  
ATOM   1484  HD1 HIS   102      11.996 -33.951   1.348  1.00720.00           H  
ATOM   1485  HD2 HIS   102      10.124 -37.024  -0.816  1.00720.00           H  
ATOM   1486  HE1 HIS   102      13.694 -35.676   1.055  1.00720.00           H  
ATOM   1487  N   ILE   103       8.151 -31.723   1.357  1.00400.00           N  
ATOM   1488  CA  ILE   103       7.344 -30.520   1.246  1.00400.00           C  
ATOM   1489  C   ILE   103       7.622 -29.863  -0.094  1.00400.00           C  
ATOM   1490  O   ILE   103       6.710 -29.525  -0.851  1.00400.00           O  
ATOM   1491  CB  ILE   103       7.643 -29.574   2.411  1.00600.00           C  
ATOM   1492  CG1 ILE   103       7.257 -30.287   3.710  1.00600.00           C  
ATOM   1493  CG2 ILE   103       6.901 -28.255   2.241  1.00600.00           C  
ATOM   1494  CD1 ILE   103       7.663 -29.555   4.961  1.00600.00           C  
ATOM   1495  H   ILE   103       9.140 -31.626   1.534  1.00480.00           H  
ATOM   1496  HA  ILE   103       6.297 -30.797   1.280  1.00480.00           H  
ATOM   1497  HB  ILE   103       8.714 -29.379   2.457  1.00720.00           H  
ATOM   1498 1HG1 ILE   103       6.188 -30.450   3.718  1.00720.00           H  
ATOM   1499 2HG1 ILE   103       7.741 -31.264   3.727  1.00720.00           H  
ATOM   1500 1HG2 ILE   103       7.127 -27.601   3.081  1.00720.00           H  
ATOM   1501 2HG2 ILE   103       7.219 -27.777   1.315  1.00720.00           H  
ATOM   1502 3HG2 ILE   103       5.832 -28.441   2.200  1.00720.00           H  
ATOM   1503 1HD1 ILE   103       7.361 -30.132   5.836  1.00720.00           H  
ATOM   1504 2HD1 ILE   103       8.745 -29.422   4.971  1.00720.00           H  
ATOM   1505 3HD1 ILE   103       7.179 -28.584   4.981  1.00720.00           H  
ATOM   1506  N   TYR   104       8.906 -29.682  -0.367  1.00400.00           N  
ATOM   1507  CA  TYR   104       9.396 -29.151  -1.626  1.00400.00           C  
ATOM   1508  C   TYR   104       8.749 -29.827  -2.824  1.00400.00           C  
ATOM   1509  O   TYR   104       8.869 -31.042  -2.998  1.00400.00           O  
ATOM   1510  CB  TYR   104      10.908 -29.308  -1.670  1.00600.00           C  
ATOM   1511  CG  TYR   104      11.550 -28.887  -2.961  1.00600.00           C  
ATOM   1512  CD1 TYR   104      11.486 -27.573  -3.397  1.00600.00           C  
ATOM   1513  CD2 TYR   104      12.235 -29.835  -3.697  1.00600.00           C  
ATOM   1514  CE1 TYR   104      12.113 -27.214  -4.573  1.00600.00           C  
ATOM   1515  CE2 TYR   104      12.864 -29.475  -4.862  1.00600.00           C  
ATOM   1516  CZ  TYR   104      12.810 -28.173  -5.297  1.00600.00           C  
ATOM   1517  OH  TYR   104      13.483 -27.828  -6.441  1.00600.00           O  
ATOM   1518  H   TYR   104       9.587 -29.952   0.327  1.00480.00           H  
ATOM   1519  HA  TYR   104       9.150 -28.089  -1.670  1.00480.00           H  
ATOM   1520 1HB  TYR   104      11.353 -28.722  -0.865  1.00720.00           H  
ATOM   1521 2HB  TYR   104      11.166 -30.351  -1.490  1.00720.00           H  
ATOM   1522  HD1 TYR   104      10.949 -26.826  -2.811  1.00720.00           H  
ATOM   1523  HD2 TYR   104      12.288 -30.865  -3.345  1.00720.00           H  
ATOM   1524  HE1 TYR   104      12.077 -26.181  -4.919  1.00720.00           H  
ATOM   1525  HE2 TYR   104      13.418 -30.217  -5.436  1.00720.00           H  
ATOM   1526  HH  TYR   104      14.386 -28.164  -6.370  1.00720.00           H  
ATOM   1527  N   SER   105       8.054 -29.027  -3.643  1.00400.00           N  
ATOM   1528  CA  SER   105       7.310 -29.447  -4.849  1.00400.00           C  
ATOM   1529  C   SER   105       5.994 -30.217  -4.572  1.00400.00           C  
ATOM   1530  O   SER   105       5.225 -30.466  -5.502  1.00400.00           O  
ATOM   1531  CB  SER   105       8.181 -30.311  -5.759  1.00600.00           C  
ATOM   1532  OG  SER   105       8.144 -31.663  -5.390  1.00600.00           O  
ATOM   1533  H   SER   105       8.030 -28.042  -3.412  1.00480.00           H  
ATOM   1534  HA  SER   105       7.049 -28.546  -5.403  1.00480.00           H  
ATOM   1535 1HB  SER   105       7.846 -30.204  -6.790  1.00720.00           H  
ATOM   1536 2HB  SER   105       9.209 -29.952  -5.715  1.00720.00           H  
ATOM   1537  HG  SER   105       8.424 -31.696  -4.475  1.00720.00           H  
ATOM   1538  N   CYS   106       5.752 -30.614  -3.319  1.00278.33           N  
ATOM   1539  CA  CYS   106       4.549 -31.348  -2.945  1.00179.05           C  
ATOM   1540  C   CYS   106       3.450 -30.386  -2.498  1.00131.57           C  
ATOM   1541  O   CYS   106       2.269 -30.615  -2.771  1.00156.40           O  
ATOM   1542  CB  CYS   106       4.856 -32.333  -1.816  1.00268.58           C  
ATOM   1543  SG  CYS   106       5.979 -33.669  -2.294  1.00268.58           S  
ATOM   1544  H   CYS   106       6.391 -30.378  -2.583  1.00334.00           H  
ATOM   1545  HA  CYS   106       4.197 -31.907  -3.810  1.00214.86           H  
ATOM   1546 1HB  CYS   106       5.302 -31.801  -0.976  1.00322.29           H  
ATOM   1547 2HB  CYS   106       3.928 -32.783  -1.464  1.00322.29           H  
ATOM   1548  HG  CYS   106       6.998 -32.882  -2.622  1.00322.29           H  
ATOM   1549  N   PHE   107       3.854 -29.308  -1.825  1.00156.62           N  
ATOM   1550  CA  PHE   107       2.940 -28.261  -1.366  1.00174.70           C  
ATOM   1551  C   PHE   107       2.017 -27.689  -2.439  1.00116.11           C  
ATOM   1552  O   PHE   107       2.426 -27.422  -3.571  1.00164.34           O  
ATOM   1553  CB  PHE   107       3.699 -27.100  -0.716  1.00262.05           C  
ATOM   1554  CG  PHE   107       2.777 -25.973  -0.341  1.00262.05           C  
ATOM   1555  CD1 PHE   107       1.893 -26.083   0.721  1.00262.05           C  
ATOM   1556  CD2 PHE   107       2.782 -24.797  -1.078  1.00262.05           C  
ATOM   1557  CE1 PHE   107       1.032 -25.045   1.019  1.00262.05           C  
ATOM   1558  CE2 PHE   107       1.930 -23.758  -0.768  1.00262.05           C  
ATOM   1559  CZ  PHE   107       1.052 -23.886   0.282  1.00262.05           C  
ATOM   1560  H   PHE   107       4.837 -29.224  -1.603  1.00187.94           H  
ATOM   1561  HA  PHE   107       2.305 -28.703  -0.597  1.00209.64           H  
ATOM   1562 1HB  PHE   107       4.213 -27.442   0.181  1.00314.46           H  
ATOM   1563 2HB  PHE   107       4.450 -26.717  -1.405  1.00314.46           H  
ATOM   1564  HD1 PHE   107       1.871 -27.002   1.306  1.00314.46           H  
ATOM   1565  HD2 PHE   107       3.472 -24.701  -1.917  1.00314.46           H  
ATOM   1566  HE1 PHE   107       0.330 -25.142   1.842  1.00314.46           H  
ATOM   1567  HE2 PHE   107       1.947 -22.841  -1.357  1.00314.46           H  
ATOM   1568  HZ  PHE   107       0.371 -23.071   0.527  1.00314.46           H  
ATOM   1569  N   GLN   108       0.758 -27.491  -2.050  1.00 85.91           N  
ATOM   1570  CA  GLN   108      -0.271 -26.915  -2.902  1.00 75.63           C  
ATOM   1571  C   GLN   108       0.109 -25.550  -3.451  1.00 72.02           C  
ATOM   1572  O   GLN   108      -0.234 -24.520  -2.861  1.00 86.41           O  
ATOM   1573  CB  GLN   108      -1.577 -26.785  -2.124  1.00113.44           C  
ATOM   1574  CG  GLN   108      -2.736 -26.238  -2.936  1.00113.44           C  
ATOM   1575  CD  GLN   108      -4.015 -26.167  -2.127  1.00113.44           C  
ATOM   1576  OE1 GLN   108      -3.989 -26.302  -0.901  1.00113.44           O  
ATOM   1577  NE2 GLN   108      -5.142 -25.957  -2.799  1.00113.44           N  
ATOM   1578  H   GLN   108       0.504 -27.744  -1.105  1.00103.09           H  
ATOM   1579  HA  GLN   108      -0.424 -27.586  -3.751  1.00 90.76           H  
ATOM   1580 1HB  GLN   108      -1.868 -27.761  -1.738  1.00136.13           H  
ATOM   1581 2HB  GLN   108      -1.426 -26.126  -1.269  1.00136.13           H  
ATOM   1582 1HG  GLN   108      -2.486 -25.231  -3.265  1.00136.13           H  
ATOM   1583 2HG  GLN   108      -2.909 -26.884  -3.797  1.00136.13           H  
ATOM   1584 1HE2 GLN   108      -6.014 -25.905  -2.313  1.00136.13           H  
ATOM   1585 2HE2 GLN   108      -5.127 -25.851  -3.798  1.00136.13           H  
ATOM   1586  N   GLU   109       0.727 -25.550  -4.632  1.00107.39           N  
ATOM   1587  CA  GLU   109       1.182 -24.341  -5.329  1.00147.62           C  
ATOM   1588  C   GLU   109       0.065 -23.366  -5.727  1.00122.98           C  
ATOM   1589  O   GLU   109       0.348 -22.252  -6.169  1.00168.56           O  
ATOM   1590  CB  GLU   109       1.946 -24.729  -6.596  1.00221.43           C  
ATOM   1591  CG  GLU   109       1.077 -25.304  -7.711  1.00221.43           C  
ATOM   1592  CD  GLU   109       0.823 -26.779  -7.579  1.00221.43           C  
ATOM   1593  OE1 GLU   109       0.946 -27.291  -6.494  1.00221.43           O  
ATOM   1594  OE2 GLU   109       0.507 -27.396  -8.569  1.00221.43           O  
ATOM   1595  H   GLU   109       0.969 -26.454  -5.018  1.00128.87           H  
ATOM   1596  HA  GLU   109       1.865 -23.810  -4.664  1.00177.14           H  
ATOM   1597 1HB  GLU   109       2.463 -23.855  -6.991  1.00265.72           H  
ATOM   1598 2HB  GLU   109       2.705 -25.471  -6.348  1.00265.72           H  
ATOM   1599 1HG  GLU   109       0.121 -24.784  -7.721  1.00265.72           H  
ATOM   1600 2HG  GLU   109       1.567 -25.114  -8.666  1.00265.72           H  
ATOM   1601  N   GLU   110      -1.196 -23.767  -5.547  1.00 99.87           N  
ATOM   1602  CA  GLU   110      -2.335 -22.906  -5.811  1.00109.26           C  
ATOM   1603  C   GLU   110      -2.345 -21.724  -4.845  1.00 79.96           C  
ATOM   1604  O   GLU   110      -2.883 -20.660  -5.161  1.00102.39           O  
ATOM   1605  CB  GLU   110      -3.633 -23.702  -5.697  1.00163.89           C  
ATOM   1606  CG  GLU   110      -3.810 -24.744  -6.792  1.00163.89           C  
ATOM   1607  CD  GLU   110      -5.057 -25.568  -6.638  1.00163.89           C  
ATOM   1608  OE1 GLU   110      -5.593 -25.611  -5.555  1.00163.89           O  
ATOM   1609  OE2 GLU   110      -5.476 -26.157  -7.607  1.00163.89           O  
ATOM   1610  H   GLU   110      -1.378 -24.702  -5.218  1.00119.84           H  
ATOM   1611  HA  GLU   110      -2.250 -22.517  -6.826  1.00131.11           H  
ATOM   1612 1HB  GLU   110      -3.678 -24.205  -4.734  1.00196.67           H  
ATOM   1613 2HB  GLU   110      -4.481 -23.019  -5.749  1.00196.67           H  
ATOM   1614 1HG  GLU   110      -3.844 -24.236  -7.756  1.00196.67           H  
ATOM   1615 2HG  GLU   110      -2.943 -25.403  -6.792  1.00196.67           H  
ATOM   1616  N   LYS   111      -1.731 -21.896  -3.669  1.00 74.57           N  
ATOM   1617  CA  LYS   111      -1.676 -20.814  -2.700  1.00 85.80           C  
ATOM   1618  C   LYS   111      -0.566 -19.859  -3.110  1.00 69.75           C  
ATOM   1619  O   LYS   111       0.567 -19.963  -2.640  1.00 87.10           O  
ATOM   1620  CB  LYS   111      -1.419 -21.359  -1.294  1.00128.70           C  
ATOM   1621  CG  LYS   111      -2.435 -22.392  -0.828  1.00128.70           C  
ATOM   1622  CD  LYS   111      -3.836 -21.803  -0.756  1.00128.70           C  
ATOM   1623  CE  LYS   111      -4.833 -22.826  -0.232  1.00128.70           C  
ATOM   1624  NZ  LYS   111      -6.229 -22.311  -0.261  1.00128.70           N  
ATOM   1625  H   LYS   111      -1.289 -22.779  -3.442  1.00 89.48           H  
ATOM   1626  HA  LYS   111      -2.621 -20.270  -2.712  1.00102.96           H  
ATOM   1627 1HB  LYS   111      -0.432 -21.818  -1.259  1.00154.44           H  
ATOM   1628 2HB  LYS   111      -1.425 -20.536  -0.578  1.00154.44           H  
ATOM   1629 1HG  LYS   111      -2.440 -23.235  -1.520  1.00154.44           H  
ATOM   1630 2HG  LYS   111      -2.154 -22.758   0.159  1.00154.44           H  
ATOM   1631 1HD  LYS   111      -3.832 -20.937  -0.092  1.00154.44           H  
ATOM   1632 2HD  LYS   111      -4.147 -21.476  -1.748  1.00154.44           H  
ATOM   1633 1HE  LYS   111      -4.778 -23.723  -0.844  1.00154.44           H  
ATOM   1634 2HE  LYS   111      -4.575 -23.085   0.794  1.00154.44           H  
ATOM   1635 1HZ  LYS   111      -6.857 -23.018   0.093  1.00154.44           H  
ATOM   1636 2HZ  LYS   111      -6.292 -21.483   0.315  1.00154.44           H  
ATOM   1637 3HZ  LYS   111      -6.483 -22.079  -1.211  1.00154.44           H  
ATOM   1638  N   LYS   112      -0.904 -18.938  -4.008  1.00 63.70           N  
ATOM   1639  CA  LYS   112       0.063 -17.984  -4.533  1.00 49.59           C  
ATOM   1640  C   LYS   112       0.518 -16.997  -3.471  1.00 29.20           C  
ATOM   1641  O   LYS   112      -0.294 -16.391  -2.772  1.00 32.73           O  
ATOM   1642  CB  LYS   112      -0.521 -17.235  -5.735  1.00 74.39           C  
ATOM   1643  CG  LYS   112      -0.700 -18.101  -6.979  1.00 74.39           C  
ATOM   1644  CD  LYS   112      -1.281 -17.313  -8.150  1.00 74.39           C  
ATOM   1645  CE  LYS   112      -0.239 -16.395  -8.780  1.00 74.39           C  
ATOM   1646  NZ  LYS   112      -0.737 -15.753 -10.035  1.00 74.39           N  
ATOM   1647  H   LYS   112      -1.860 -18.937  -4.349  1.00 76.44           H  
ATOM   1648  HA  LYS   112       0.942 -18.537  -4.867  1.00 59.51           H  
ATOM   1649 1HB  LYS   112      -1.497 -16.828  -5.470  1.00 89.26           H  
ATOM   1650 2HB  LYS   112       0.126 -16.398  -5.997  1.00 89.26           H  
ATOM   1651 1HG  LYS   112       0.266 -18.511  -7.275  1.00 89.26           H  
ATOM   1652 2HG  LYS   112      -1.368 -18.930  -6.747  1.00 89.26           H  
ATOM   1653 1HD  LYS   112      -1.647 -18.007  -8.908  1.00 89.26           H  
ATOM   1654 2HD  LYS   112      -2.120 -16.710  -7.802  1.00 89.26           H  
ATOM   1655 1HE  LYS   112       0.028 -15.620  -8.066  1.00 89.26           H  
ATOM   1656 2HE  LYS   112       0.653 -16.976  -9.014  1.00 89.26           H  
ATOM   1657 1HZ  LYS   112      -0.019 -15.151 -10.427  1.00 89.26           H  
ATOM   1658 2HZ  LYS   112      -0.975 -16.466 -10.709  1.00 89.26           H  
ATOM   1659 3HZ  LYS   112      -1.556 -15.200  -9.829  1.00 89.26           H  
ATOM   1660  N   VAL   113       1.831 -16.842  -3.361  1.00 26.80           N  
ATOM   1661  CA  VAL   113       2.429 -15.931  -2.397  1.00 17.82           C  
ATOM   1662  C   VAL   113       3.364 -14.937  -3.080  1.00 12.80           C  
ATOM   1663  O   VAL   113       4.268 -15.328  -3.820  1.00 13.85           O  
ATOM   1664  CB  VAL   113       3.200 -16.721  -1.316  1.00 26.73           C  
ATOM   1665  CG1 VAL   113       3.869 -15.762  -0.358  1.00 26.73           C  
ATOM   1666  CG2 VAL   113       2.244 -17.627  -0.546  1.00 26.73           C  
ATOM   1667  H   VAL   113       2.439 -17.376  -3.967  1.00 32.16           H  
ATOM   1668  HA  VAL   113       1.628 -15.374  -1.910  1.00 21.38           H  
ATOM   1669  HB  VAL   113       3.978 -17.319  -1.791  1.00 32.08           H  
ATOM   1670 1HG1 VAL   113       4.420 -16.325   0.396  1.00 32.08           H  
ATOM   1671 2HG1 VAL   113       4.558 -15.122  -0.907  1.00 32.08           H  
ATOM   1672 3HG1 VAL   113       3.109 -15.151   0.129  1.00 32.08           H  
ATOM   1673 1HG2 VAL   113       2.799 -18.179   0.213  1.00 32.08           H  
ATOM   1674 2HG2 VAL   113       1.476 -17.021  -0.063  1.00 32.08           H  
ATOM   1675 3HG2 VAL   113       1.774 -18.330  -1.230  1.00 32.08           H  
ATOM   1676  N   VAL   114       3.137 -13.654  -2.828  1.00 10.92           N  
ATOM   1677  CA  VAL   114       3.959 -12.590  -3.390  1.00  9.54           C  
ATOM   1678  C   VAL   114       4.975 -12.130  -2.378  1.00  9.35           C  
ATOM   1679  O   VAL   114       4.639 -11.874  -1.227  1.00  8.66           O  
ATOM   1680  CB  VAL   114       3.092 -11.409  -3.855  1.00 14.31           C  
ATOM   1681  CG1 VAL   114       3.972 -10.258  -4.321  1.00 14.31           C  
ATOM   1682  CG2 VAL   114       2.212 -11.878  -5.001  1.00 14.31           C  
ATOM   1683  H   VAL   114       2.379 -13.406  -2.205  1.00 13.10           H  
ATOM   1684  HA  VAL   114       4.489 -12.984  -4.259  1.00 11.45           H  
ATOM   1685  HB  VAL   114       2.478 -11.052  -3.029  1.00 17.17           H  
ATOM   1686 1HG1 VAL   114       3.345  -9.431  -4.652  1.00 17.17           H  
ATOM   1687 2HG1 VAL   114       4.604  -9.924  -3.498  1.00 17.17           H  
ATOM   1688 3HG1 VAL   114       4.599 -10.592  -5.147  1.00 17.17           H  
ATOM   1689 1HG2 VAL   114       1.596 -11.052  -5.350  1.00 17.17           H  
ATOM   1690 2HG2 VAL   114       2.841 -12.227  -5.819  1.00 17.17           H  
ATOM   1691 3HG2 VAL   114       1.572 -12.693  -4.661  1.00 17.17           H  
ATOM   1692  N   THR   115       6.235 -12.051  -2.781  1.00 11.43           N  
ATOM   1693  CA  THR   115       7.257 -11.692  -1.816  1.00 12.95           C  
ATOM   1694  C   THR   115       7.882 -10.339  -2.078  1.00 13.26           C  
ATOM   1695  O   THR   115       7.948  -9.872  -3.214  1.00 18.20           O  
ATOM   1696  CB  THR   115       8.369 -12.752  -1.799  1.00 19.42           C  
ATOM   1697  OG1 THR   115       9.017 -12.784  -3.078  1.00 19.42           O  
ATOM   1698  CG2 THR   115       7.776 -14.123  -1.514  1.00 19.42           C  
ATOM   1699  H   THR   115       6.482 -12.253  -3.741  1.00 13.72           H  
ATOM   1700  HA  THR   115       6.802 -11.656  -0.830  1.00 15.54           H  
ATOM   1701  HB  THR   115       9.100 -12.504  -1.030  1.00 23.31           H  
ATOM   1702  HG1 THR   115       8.384 -13.062  -3.746  1.00 23.31           H  
ATOM   1703 1HG2 THR   115       8.569 -14.870  -1.504  1.00 23.31           H  
ATOM   1704 2HG2 THR   115       7.282 -14.107  -0.547  1.00 23.31           H  
ATOM   1705 3HG2 THR   115       7.051 -14.375  -2.286  1.00 23.31           H  
ATOM   1706  N   ILE   116       8.342  -9.733  -0.991  1.00 12.44           N  
ATOM   1707  CA  ILE   116       9.028  -8.449  -0.963  1.00 13.01           C  
ATOM   1708  C   ILE   116      10.357  -8.635  -0.235  1.00 11.98           C  
ATOM   1709  O   ILE   116      10.408  -9.343   0.771  1.00 12.77           O  
ATOM   1710  CB  ILE   116       8.157  -7.372  -0.275  1.00 19.52           C  
ATOM   1711  CG1 ILE   116       6.828  -7.214  -1.019  1.00 19.52           C  
ATOM   1712  CG2 ILE   116       8.874  -6.042  -0.210  1.00 19.52           C  
ATOM   1713  CD1 ILE   116       6.978  -6.700  -2.432  1.00 19.52           C  
ATOM   1714  H   ILE   116       8.219 -10.209  -0.109  1.00 14.93           H  
ATOM   1715  HA  ILE   116       9.234  -8.131  -1.984  1.00 15.61           H  
ATOM   1716  HB  ILE   116       7.926  -7.697   0.739  1.00 23.42           H  
ATOM   1717 1HG1 ILE   116       6.316  -8.174  -1.052  1.00 23.42           H  
ATOM   1718 2HG1 ILE   116       6.203  -6.515  -0.468  1.00 23.42           H  
ATOM   1719 1HG2 ILE   116       8.239  -5.311   0.291  1.00 23.42           H  
ATOM   1720 2HG2 ILE   116       9.801  -6.156   0.349  1.00 23.42           H  
ATOM   1721 3HG2 ILE   116       9.096  -5.698  -1.219  1.00 23.42           H  
ATOM   1722 1HD1 ILE   116       5.994  -6.606  -2.892  1.00 23.42           H  
ATOM   1723 2HD1 ILE   116       7.466  -5.728  -2.417  1.00 23.42           H  
ATOM   1724 3HD1 ILE   116       7.582  -7.395  -3.011  1.00 23.42           H  
ATOM   1725  N   ASP   117      11.437  -8.054  -0.750  1.00 11.97           N  
ATOM   1726  CA  ASP   117      12.734  -8.218  -0.095  1.00 13.07           C  
ATOM   1727  C   ASP   117      13.019  -7.114   0.923  1.00 12.08           C  
ATOM   1728  O   ASP   117      13.693  -7.351   1.927  1.00 16.36           O  
ATOM   1729  CB  ASP   117      13.856  -8.291  -1.125  1.00 19.61           C  
ATOM   1730  CG  ASP   117      13.746  -9.529  -2.002  1.00 19.61           C  
ATOM   1731  OD1 ASP   117      13.189 -10.511  -1.566  1.00 19.61           O  
ATOM   1732  OD2 ASP   117      14.204  -9.485  -3.116  1.00 19.61           O  
ATOM   1733  H   ASP   117      11.361  -7.469  -1.573  1.00 14.36           H  
ATOM   1734  HA  ASP   117      12.721  -9.166   0.444  1.00 15.68           H  
ATOM   1735 1HB  ASP   117      13.830  -7.405  -1.760  1.00 23.53           H  
ATOM   1736 2HB  ASP   117      14.821  -8.304  -0.616  1.00 23.53           H  
ATOM   1737  N   GLY   118      12.491  -5.918   0.680  1.00 11.65           N  
ATOM   1738  CA  GLY   118      12.679  -4.810   1.613  1.00 11.01           C  
ATOM   1739  C   GLY   118      11.830  -3.625   1.201  1.00  9.29           C  
ATOM   1740  O   GLY   118      10.848  -3.789   0.483  1.00  9.87           O  
ATOM   1741  H   GLY   118      11.967  -5.767  -0.176  1.00 13.98           H  
ATOM   1742 1HA  GLY   118      12.416  -5.124   2.622  1.00 13.21           H  
ATOM   1743 2HA  GLY   118      13.729  -4.521   1.629  1.00 13.21           H  
ATOM   1744  N   TYR   119      12.179  -2.440   1.678  1.00  8.49           N  
ATOM   1745  CA  TYR   119      11.466  -1.238   1.274  1.00  7.26           C  
ATOM   1746  C   TYR   119      12.386  -0.034   1.430  1.00  6.74           C  
ATOM   1747  O   TYR   119      13.360  -0.083   2.182  1.00  7.63           O  
ATOM   1748  CB  TYR   119      10.176  -1.066   2.090  1.00 10.89           C  
ATOM   1749  CG  TYR   119      10.392  -0.765   3.551  1.00 10.89           C  
ATOM   1750  CD1 TYR   119      10.366   0.551   3.991  1.00 10.89           C  
ATOM   1751  CD2 TYR   119      10.632  -1.792   4.446  1.00 10.89           C  
ATOM   1752  CE1 TYR   119      10.573   0.838   5.326  1.00 10.89           C  
ATOM   1753  CE2 TYR   119      10.846  -1.503   5.777  1.00 10.89           C  
ATOM   1754  CZ  TYR   119      10.815  -0.197   6.224  1.00 10.89           C  
ATOM   1755  OH  TYR   119      11.033   0.093   7.557  1.00 10.89           O  
ATOM   1756  H   TYR   119      12.974  -2.365   2.298  1.00 10.19           H  
ATOM   1757  HA  TYR   119      11.204  -1.323   0.219  1.00  8.71           H  
ATOM   1758 1HB  TYR   119       9.580  -0.258   1.668  1.00 13.07           H  
ATOM   1759 2HB  TYR   119       9.582  -1.976   2.018  1.00 13.07           H  
ATOM   1760  HD1 TYR   119      10.182   1.361   3.285  1.00 13.07           H  
ATOM   1761  HD2 TYR   119      10.660  -2.825   4.100  1.00 13.07           H  
ATOM   1762  HE1 TYR   119      10.551   1.872   5.670  1.00 13.07           H  
ATOM   1763  HE2 TYR   119      11.046  -2.309   6.477  1.00 13.07           H  
ATOM   1764  HH  TYR   119      10.803  -0.665   8.110  1.00 13.07           H  
ATOM   1765  N   GLU   120      12.079   1.041   0.719  1.00  5.86           N  
ATOM   1766  CA  GLU   120      12.872   2.257   0.783  1.00  5.70           C  
ATOM   1767  C   GLU   120      11.989   3.463   1.045  1.00  5.51           C  
ATOM   1768  O   GLU   120      10.826   3.503   0.644  1.00  5.57           O  
ATOM   1769  CB  GLU   120      13.674   2.449  -0.503  1.00  8.55           C  
ATOM   1770  CG  GLU   120      14.748   1.398  -0.749  1.00  8.55           C  
ATOM   1771  CD  GLU   120      15.520   1.598  -2.030  1.00  8.55           C  
ATOM   1772  OE1 GLU   120      15.117   2.389  -2.853  1.00  8.55           O  
ATOM   1773  OE2 GLU   120      16.527   0.947  -2.185  1.00  8.55           O  
ATOM   1774  H   GLU   120      11.266   1.015   0.126  1.00  7.03           H  
ATOM   1775  HA  GLU   120      13.573   2.171   1.614  1.00  6.84           H  
ATOM   1776 1HB  GLU   120      12.995   2.408  -1.342  1.00 10.26           H  
ATOM   1777 2HB  GLU   120      14.148   3.431  -0.505  1.00 10.26           H  
ATOM   1778 1HG  GLU   120      15.449   1.419   0.085  1.00 10.26           H  
ATOM   1779 2HG  GLU   120      14.282   0.415  -0.766  1.00 10.26           H  
ATOM   1780  N   ASP   121      12.537   4.447   1.734  1.00  5.98           N  
ATOM   1781  CA  ASP   121      11.778   5.641   2.058  1.00  6.88           C  
ATOM   1782  C   ASP   121      11.947   6.711   0.995  1.00  7.82           C  
ATOM   1783  O   ASP   121      13.009   6.829   0.384  1.00 15.78           O  
ATOM   1784  CB  ASP   121      12.218   6.193   3.411  1.00 10.32           C  
ATOM   1785  CG  ASP   121      11.887   5.261   4.565  1.00 10.32           C  
ATOM   1786  OD1 ASP   121      11.042   4.414   4.399  1.00 10.32           O  
ATOM   1787  OD2 ASP   121      12.490   5.401   5.602  1.00 10.32           O  
ATOM   1788  H   ASP   121      13.496   4.369   2.042  1.00  7.18           H  
ATOM   1789  HA  ASP   121      10.723   5.378   2.114  1.00  8.26           H  
ATOM   1790 1HB  ASP   121      13.295   6.366   3.400  1.00 12.38           H  
ATOM   1791 2HB  ASP   121      11.734   7.155   3.588  1.00 12.38           H  
ATOM   1792  N   VAL   122      10.903   7.505   0.794  1.00  3.50           N  
ATOM   1793  CA  VAL   122      10.966   8.620  -0.138  1.00  3.53           C  
ATOM   1794  C   VAL   122      11.331   9.873   0.638  1.00  3.14           C  
ATOM   1795  O   VAL   122      10.708  10.173   1.658  1.00  2.96           O  
ATOM   1796  CB  VAL   122       9.618   8.829  -0.861  1.00  5.29           C  
ATOM   1797  CG1 VAL   122       9.689  10.037  -1.776  1.00  5.29           C  
ATOM   1798  CG2 VAL   122       9.259   7.597  -1.662  1.00  5.29           C  
ATOM   1799  H   VAL   122      10.046   7.352   1.309  1.00  4.20           H  
ATOM   1800  HA  VAL   122      11.740   8.421  -0.881  1.00  4.24           H  
ATOM   1801  HB  VAL   122       8.850   9.023  -0.117  1.00  6.35           H  
ATOM   1802 1HG1 VAL   122       8.726  10.183  -2.262  1.00  6.35           H  
ATOM   1803 2HG1 VAL   122       9.933  10.920  -1.192  1.00  6.35           H  
ATOM   1804 3HG1 VAL   122      10.457   9.878  -2.533  1.00  6.35           H  
ATOM   1805 1HG2 VAL   122       8.302   7.754  -2.157  1.00  6.35           H  
ATOM   1806 2HG2 VAL   122      10.030   7.417  -2.410  1.00  6.35           H  
ATOM   1807 3HG2 VAL   122       9.189   6.739  -0.998  1.00  6.35           H  
ATOM   1808  N   ASP   123      12.351  10.589   0.177  1.00  3.25           N  
ATOM   1809  CA  ASP   123      12.765  11.814   0.849  1.00  3.19           C  
ATOM   1810  C   ASP   123      11.662  12.865   0.784  1.00  3.03           C  
ATOM   1811  O   ASP   123      10.822  12.855  -0.119  1.00  2.89           O  
ATOM   1812  CB  ASP   123      14.074  12.347   0.268  1.00  4.79           C  
ATOM   1813  CG  ASP   123      15.265  11.479   0.645  1.00  4.79           C  
ATOM   1814  OD1 ASP   123      15.115  10.646   1.508  1.00  4.79           O  
ATOM   1815  OD2 ASP   123      16.313  11.658   0.073  1.00  4.79           O  
ATOM   1816  H   ASP   123      12.837  10.288  -0.657  1.00  3.90           H  
ATOM   1817  HA  ASP   123      12.939  11.582   1.901  1.00  3.83           H  
ATOM   1818 1HB  ASP   123      14.012  12.387  -0.815  1.00  5.74           H  
ATOM   1819 2HB  ASP   123      14.252  13.362   0.625  1.00  5.74           H  
ATOM   1820  N   GLU   124      11.658  13.766   1.749  1.00  3.27           N  
ATOM   1821  CA  GLU   124      10.594  14.748   1.922  1.00  3.44           C  
ATOM   1822  C   GLU   124      10.604  15.898   0.906  1.00  3.31           C  
ATOM   1823  O   GLU   124      10.879  17.050   1.267  1.00  4.29           O  
ATOM   1824  CB  GLU   124      10.659  15.294   3.347  1.00  5.16           C  
ATOM   1825  CG  GLU   124      10.427  14.240   4.437  1.00  5.16           C  
ATOM   1826  CD  GLU   124      10.552  14.762   5.855  1.00  5.16           C  
ATOM   1827  OE1 GLU   124      10.797  15.936   6.028  1.00  5.16           O  
ATOM   1828  OE2 GLU   124      10.403  13.982   6.765  1.00  5.16           O  
ATOM   1829  H   GLU   124      12.411  13.751   2.431  1.00  3.92           H  
ATOM   1830  HA  GLU   124       9.640  14.215   1.798  1.00  4.13           H  
ATOM   1831 1HB  GLU   124      11.643  15.736   3.519  1.00  6.19           H  
ATOM   1832 2HB  GLU   124       9.925  16.086   3.461  1.00  6.19           H  
ATOM   1833 1HG  GLU   124       9.426  13.826   4.309  1.00  6.19           H  
ATOM   1834 2HG  GLU   124      11.140  13.429   4.296  1.00  6.19           H  
ATOM   1835  N   SER   125      10.292  15.584  -0.351  1.00  2.74           N  
ATOM   1836  CA  SER   125      10.198  16.570  -1.426  1.00  2.93           C  
ATOM   1837  C   SER   125       9.482  16.003  -2.642  1.00  2.79           C  
ATOM   1838  O   SER   125       9.483  14.788  -2.856  1.00  2.77           O  
ATOM   1839  CB  SER   125      11.579  17.025  -1.859  1.00  4.40           C  
ATOM   1840  OG  SER   125      12.283  15.981  -2.483  1.00  4.40           O  
ATOM   1841  H   SER   125      10.107  14.610  -0.555  1.00  3.29           H  
ATOM   1842  HA  SER   125       9.634  17.430  -1.059  1.00  3.52           H  
ATOM   1843 1HB  SER   125      11.486  17.866  -2.545  1.00  5.27           H  
ATOM   1844 2HB  SER   125      12.135  17.375  -0.990  1.00  5.27           H  
ATOM   1845  HG  SER   125      12.432  15.323  -1.798  1.00  5.27           H  
ATOM   1846  N   ASP   126       8.922  16.894  -3.468  1.00  3.01           N  
ATOM   1847  CA  ASP   126       8.282  16.467  -4.707  1.00  3.13           C  
ATOM   1848  C   ASP   126       9.280  15.816  -5.632  1.00  2.62           C  
ATOM   1849  O   ASP   126       8.947  14.835  -6.277  1.00  3.08           O  
ATOM   1850  CB  ASP   126       7.610  17.629  -5.461  1.00  4.70           C  
ATOM   1851  CG  ASP   126       6.264  18.114  -4.917  1.00  4.70           C  
ATOM   1852  OD1 ASP   126       5.614  17.407  -4.184  1.00  4.70           O  
ATOM   1853  OD2 ASP   126       5.897  19.208  -5.261  1.00  4.70           O  
ATOM   1854  H   ASP   126       8.942  17.877  -3.232  1.00  3.61           H  
ATOM   1855  HA  ASP   126       7.517  15.729  -4.460  1.00  3.76           H  
ATOM   1856 1HB  ASP   126       8.291  18.478  -5.475  1.00  5.63           H  
ATOM   1857 2HB  ASP   126       7.461  17.329  -6.500  1.00  5.63           H  
ATOM   1858  N   SER   127      10.498  16.360  -5.685  1.00  2.47           N  
ATOM   1859  CA  SER   127      11.555  15.842  -6.550  1.00  2.31           C  
ATOM   1860  C   SER   127      11.864  14.387  -6.253  1.00  2.58           C  
ATOM   1861  O   SER   127      11.960  13.566  -7.172  1.00  3.27           O  
ATOM   1862  CB  SER   127      12.810  16.676  -6.391  1.00  3.46           C  
ATOM   1863  OG  SER   127      13.847  16.184  -7.197  1.00  3.46           O  
ATOM   1864  H   SER   127      10.697  17.166  -5.111  1.00  2.96           H  
ATOM   1865  HA  SER   127      11.221  15.915  -7.582  1.00  2.77           H  
ATOM   1866 1HB  SER   127      12.595  17.707  -6.671  1.00  4.16           H  
ATOM   1867 2HB  SER   127      13.125  16.678  -5.349  1.00  4.16           H  
ATOM   1868  HG  SER   127      14.078  15.326  -6.835  1.00  4.16           H  
ATOM   1869  N   ALA   128      12.020  14.071  -4.968  1.00  2.81           N  
ATOM   1870  CA  ALA   128      12.297  12.704  -4.557  1.00  3.26           C  
ATOM   1871  C   ALA   128      11.150  11.790  -4.939  1.00  2.81           C  
ATOM   1872  O   ALA   128      11.372  10.689  -5.448  1.00  3.05           O  
ATOM   1873  CB  ALA   128      12.531  12.646  -3.066  1.00  4.89           C  
ATOM   1874  H   ALA   128      11.947  14.792  -4.255  1.00  3.37           H  
ATOM   1875  HA  ALA   128      13.191  12.363  -5.077  1.00  3.91           H  
ATOM   1876 1HB  ALA   128      12.757  11.622  -2.769  1.00  5.87           H  
ATOM   1877 2HB  ALA   128      13.370  13.293  -2.806  1.00  5.87           H  
ATOM   1878 3HB  ALA   128      11.637  12.986  -2.545  1.00  5.87           H  
ATOM   1879  N   LEU   129       9.928  12.263  -4.707  1.00  2.61           N  
ATOM   1880  CA  LEU   129       8.747  11.494  -5.033  1.00  3.05           C  
ATOM   1881  C   LEU   129       8.595  11.329  -6.540  1.00  3.03           C  
ATOM   1882  O   LEU   129       8.149  10.279  -6.990  1.00  3.47           O  
ATOM   1883  CB  LEU   129       7.511  12.135  -4.401  1.00  4.57           C  
ATOM   1884  CG  LEU   129       6.202  11.349  -4.569  1.00  4.57           C  
ATOM   1885  CD1 LEU   129       6.373   9.949  -4.002  1.00  4.57           C  
ATOM   1886  CD2 LEU   129       5.093  12.085  -3.829  1.00  4.57           C  
ATOM   1887  H   LEU   129       9.809  13.173  -4.272  1.00  3.13           H  
ATOM   1888  HA  LEU   129       8.859  10.504  -4.601  1.00  3.66           H  
ATOM   1889 1HB  LEU   129       7.690  12.256  -3.334  1.00  5.49           H  
ATOM   1890 2HB  LEU   129       7.367  13.123  -4.837  1.00  5.49           H  
ATOM   1891  HG  LEU   129       5.953  11.263  -5.624  1.00  5.49           H  
ATOM   1892 1HD1 LEU   129       5.445   9.391  -4.120  1.00  5.49           H  
ATOM   1893 2HD1 LEU   129       7.173   9.435  -4.535  1.00  5.49           H  
ATOM   1894 3HD1 LEU   129       6.625  10.014  -2.944  1.00  5.49           H  
ATOM   1895 1HD2 LEU   129       4.155  11.553  -3.938  1.00  5.49           H  
ATOM   1896 2HD2 LEU   129       5.350  12.154  -2.772  1.00  5.49           H  
ATOM   1897 3HD2 LEU   129       4.984  13.087  -4.236  1.00  5.49           H  
ATOM   1898  N   LEU   130       8.961  12.342  -7.327  1.00  3.14           N  
ATOM   1899  CA  LEU   130       8.875  12.230  -8.780  1.00  3.74           C  
ATOM   1900  C   LEU   130       9.717  11.074  -9.269  1.00  3.76           C  
ATOM   1901  O   LEU   130       9.256  10.269 -10.075  1.00  4.53           O  
ATOM   1902  CB  LEU   130       9.354  13.519  -9.472  1.00  5.61           C  
ATOM   1903  CG  LEU   130       8.444  14.749  -9.392  1.00  5.61           C  
ATOM   1904  CD1 LEU   130       9.190  15.967  -9.903  1.00  5.61           C  
ATOM   1905  CD2 LEU   130       7.221  14.504 -10.238  1.00  5.61           C  
ATOM   1906  H   LEU   130       9.298  13.201  -6.921  1.00  3.77           H  
ATOM   1907  HA  LEU   130       7.835  12.043  -9.056  1.00  4.49           H  
ATOM   1908 1HB  LEU   130      10.313  13.804  -9.040  1.00  6.73           H  
ATOM   1909 2HB  LEU   130       9.513  13.300 -10.527  1.00  6.73           H  
ATOM   1910  HG  LEU   130       8.143  14.933  -8.369  1.00  6.73           H  
ATOM   1911 1HD1 LEU   130       8.539  16.840  -9.851  1.00  6.73           H  
ATOM   1912 2HD1 LEU   130      10.072  16.136  -9.290  1.00  6.73           H  
ATOM   1913 3HD1 LEU   130       9.493  15.801 -10.937  1.00  6.73           H  
ATOM   1914 1HD2 LEU   130       6.572  15.374 -10.194  1.00  6.73           H  
ATOM   1915 2HD2 LEU   130       7.532  14.333 -11.268  1.00  6.73           H  
ATOM   1916 3HD2 LEU   130       6.689  13.630  -9.866  1.00  6.73           H  
ATOM   1917  N   CYS   131      10.934  10.962  -8.742  1.00  3.44           N  
ATOM   1918  CA  CYS   131      11.809   9.868  -9.135  1.00  3.95           C  
ATOM   1919  C   CYS   131      11.247   8.536  -8.658  1.00  3.99           C  
ATOM   1920  O   CYS   131      11.265   7.547  -9.401  1.00  4.48           O  
ATOM   1921  CB  CYS   131      13.206  10.071  -8.554  1.00  5.93           C  
ATOM   1922  SG  CYS   131      14.118  11.444  -9.298  1.00  5.93           S  
ATOM   1923  H   CYS   131      11.266  11.665  -8.087  1.00  4.13           H  
ATOM   1924  HA  CYS   131      11.883   9.852 -10.220  1.00  4.74           H  
ATOM   1925 1HB  CYS   131      13.133  10.258  -7.482  1.00  7.11           H  
ATOM   1926 2HB  CYS   131      13.793   9.163  -8.691  1.00  7.11           H  
ATOM   1927  HG  CYS   131      13.210  12.374  -9.024  1.00  7.11           H  
ATOM   1928  N   ALA   132      10.731   8.522  -7.431  1.00  3.94           N  
ATOM   1929  CA  ALA   132      10.158   7.325  -6.847  1.00  4.49           C  
ATOM   1930  C   ALA   132       8.972   6.813  -7.663  1.00  4.26           C  
ATOM   1931  O   ALA   132       8.884   5.611  -7.917  1.00  5.05           O  
ATOM   1932  CB  ALA   132       9.740   7.610  -5.413  1.00  6.74           C  
ATOM   1933  H   ALA   132      10.761   9.363  -6.864  1.00  4.73           H  
ATOM   1934  HA  ALA   132      10.926   6.551  -6.847  1.00  5.39           H  
ATOM   1935 1HB  ALA   132       9.351   6.704  -4.958  1.00  8.08           H  
ATOM   1936 2HB  ALA   132      10.607   7.952  -4.847  1.00  8.08           H  
ATOM   1937 3HB  ALA   132       8.974   8.382  -5.403  1.00  8.08           H  
ATOM   1938  N   THR   133       8.089   7.724  -8.095  1.00  3.86           N  
ATOM   1939  CA  THR   133       6.908   7.354  -8.871  1.00  3.83           C  
ATOM   1940  C   THR   133       7.249   6.912 -10.282  1.00  4.37           C  
ATOM   1941  O   THR   133       6.531   6.094 -10.858  1.00  5.86           O  
ATOM   1942  CB  THR   133       5.893   8.507  -8.929  1.00  5.75           C  
ATOM   1943  OG1 THR   133       6.523   9.666  -9.479  1.00  5.75           O  
ATOM   1944  CG2 THR   133       5.341   8.818  -7.550  1.00  5.75           C  
ATOM   1945  H   THR   133       8.222   8.691  -7.848  1.00  4.63           H  
ATOM   1946  HA  THR   133       6.427   6.522  -8.371  1.00  4.60           H  
ATOM   1947  HB  THR   133       5.069   8.220  -9.580  1.00  6.89           H  
ATOM   1948  HG1 THR   133       7.285   9.894  -8.938  1.00  6.89           H  
ATOM   1949 1HG2 THR   133       4.622   9.633  -7.624  1.00  6.89           H  
ATOM   1950 2HG2 THR   133       4.847   7.931  -7.154  1.00  6.89           H  
ATOM   1951 3HG2 THR   133       6.147   9.106  -6.883  1.00  6.89           H  
ATOM   1952  N   VAL   134       8.366   7.393 -10.827  1.00  4.01           N  
ATOM   1953  CA  VAL   134       8.821   6.871 -12.108  1.00  4.99           C  
ATOM   1954  C   VAL   134       9.190   5.404 -11.955  1.00  6.60           C  
ATOM   1955  O   VAL   134       8.860   4.581 -12.812  1.00  9.62           O  
ATOM   1956  CB  VAL   134      10.025   7.658 -12.659  1.00  7.49           C  
ATOM   1957  CG1 VAL   134      10.609   6.933 -13.861  1.00  7.49           C  
ATOM   1958  CG2 VAL   134       9.571   9.042 -13.092  1.00  7.49           C  
ATOM   1959  H   VAL   134       8.898   8.121 -10.361  1.00  4.81           H  
ATOM   1960  HA  VAL   134       8.004   6.950 -12.825  1.00  5.99           H  
ATOM   1961  HB  VAL   134      10.796   7.733 -11.893  1.00  8.98           H  
ATOM   1962 1HG1 VAL   134      11.461   7.493 -14.246  1.00  8.98           H  
ATOM   1963 2HG1 VAL   134      10.938   5.937 -13.560  1.00  8.98           H  
ATOM   1964 3HG1 VAL   134       9.851   6.846 -14.639  1.00  8.98           H  
ATOM   1965 1HG2 VAL   134      10.423   9.597 -13.484  1.00  8.98           H  
ATOM   1966 2HG2 VAL   134       8.812   8.944 -13.868  1.00  8.98           H  
ATOM   1967 3HG2 VAL   134       9.151   9.574 -12.246  1.00  8.98           H  
ATOM   1968  N   ASP   135       9.876   5.077 -10.865  1.00  7.23           N  
ATOM   1969  CA  ASP   135      10.259   3.698 -10.619  1.00 11.08           C  
ATOM   1970  C   ASP   135       9.077   2.774 -10.278  1.00  8.11           C  
ATOM   1971  O   ASP   135       9.042   1.637 -10.749  1.00 10.86           O  
ATOM   1972  CB  ASP   135      11.298   3.639  -9.502  1.00 16.62           C  
ATOM   1973  CG  ASP   135      12.655   4.173  -9.944  1.00 16.62           C  
ATOM   1974  OD1 ASP   135      12.859   4.314 -11.128  1.00 16.62           O  
ATOM   1975  OD2 ASP   135      13.478   4.424  -9.098  1.00 16.62           O  
ATOM   1976  H   ASP   135      10.150   5.799 -10.205  1.00  8.68           H  
ATOM   1977  HA  ASP   135      10.724   3.316 -11.527  1.00 13.30           H  
ATOM   1978 1HB  ASP   135      10.953   4.224  -8.649  1.00 19.94           H  
ATOM   1979 2HB  ASP   135      11.418   2.608  -9.167  1.00 19.94           H  
ATOM   1980  N   GLN   136       8.108   3.252  -9.483  1.00  4.66           N  
ATOM   1981  CA  GLN   136       6.973   2.398  -9.099  1.00  3.74           C  
ATOM   1982  C   GLN   136       5.883   3.152  -8.329  1.00  3.02           C  
ATOM   1983  O   GLN   136       6.072   4.305  -7.965  1.00  2.77           O  
ATOM   1984  CB  GLN   136       7.487   1.263  -8.211  1.00  5.61           C  
ATOM   1985  CG  GLN   136       8.056   1.750  -6.906  1.00  5.61           C  
ATOM   1986  CD  GLN   136       8.651   0.627  -6.111  1.00  5.61           C  
ATOM   1987  OE1 GLN   136       9.847   0.341  -6.223  1.00  5.61           O  
ATOM   1988  NE2 GLN   136       7.828  -0.022  -5.302  1.00  5.61           N  
ATOM   1989  H   GLN   136       8.177   4.192  -9.115  1.00  5.59           H  
ATOM   1990  HA  GLN   136       6.540   1.990 -10.009  1.00  4.49           H  
ATOM   1991 1HB  GLN   136       6.690   0.563  -7.978  1.00  6.73           H  
ATOM   1992 2HB  GLN   136       8.267   0.703  -8.723  1.00  6.73           H  
ATOM   1993 1HG  GLN   136       8.836   2.483  -7.107  1.00  6.73           H  
ATOM   1994 2HG  GLN   136       7.258   2.203  -6.317  1.00  6.73           H  
ATOM   1995 1HE2 GLN   136       8.180  -0.767  -4.731  1.00  6.73           H  
ATOM   1996 2HE2 GLN   136       6.865   0.245  -5.247  1.00  6.73           H  
ATOM   1997  N   PRO   137       4.729   2.515  -8.078  1.00  2.92           N  
ATOM   1998  CA  PRO   137       3.636   3.011  -7.246  1.00  2.45           C  
ATOM   1999  C   PRO   137       4.149   3.230  -5.829  1.00  2.36           C  
ATOM   2000  O   PRO   137       4.865   2.388  -5.283  1.00  3.28           O  
ATOM   2001  CB  PRO   137       2.570   1.925  -7.373  1.00  3.68           C  
ATOM   2002  CG  PRO   137       2.798   1.363  -8.739  1.00  3.68           C  
ATOM   2003  CD  PRO   137       4.281   1.417  -8.955  1.00  3.68           C  
ATOM   2004  HA  PRO   137       3.275   3.956  -7.671  1.00  2.94           H  
ATOM   2005 1HB  PRO   137       2.693   1.178  -6.576  1.00  4.41           H  
ATOM   2006 2HB  PRO   137       1.569   2.364  -7.254  1.00  4.41           H  
ATOM   2007 1HG  PRO   137       2.394   0.345  -8.808  1.00  4.41           H  
ATOM   2008 2HG  PRO   137       2.252   1.964  -9.481  1.00  4.41           H  
ATOM   2009 1HD  PRO   137       4.739   0.467  -8.649  1.00  4.41           H  
ATOM   2010 2HD  PRO   137       4.498   1.657 -10.006  1.00  4.41           H  
ATOM   2011  N   ILE   138       3.804   4.377  -5.249  1.00  1.69           N  
ATOM   2012  CA  ILE   138       4.335   4.747  -3.938  1.00  1.65           C  
ATOM   2013  C   ILE   138       3.282   4.761  -2.837  1.00  1.17           C  
ATOM   2014  O   ILE   138       2.187   5.292  -3.002  1.00  0.89           O  
ATOM   2015  CB  ILE   138       5.031   6.123  -4.003  1.00  2.47           C  
ATOM   2016  CG1 ILE   138       6.085   6.115  -5.107  1.00  2.47           C  
ATOM   2017  CG2 ILE   138       5.671   6.449  -2.660  1.00  2.47           C  
ATOM   2018  CD1 ILE   138       7.156   5.090  -4.894  1.00  2.47           C  
ATOM   2019  H   ILE   138       3.174   5.004  -5.742  1.00  2.03           H  
ATOM   2020  HA  ILE   138       5.088   4.007  -3.663  1.00  1.98           H  
ATOM   2021  HB  ILE   138       4.316   6.893  -4.250  1.00  2.97           H  
ATOM   2022 1HG1 ILE   138       5.598   5.914  -6.061  1.00  2.97           H  
ATOM   2023 2HG1 ILE   138       6.554   7.097  -5.163  1.00  2.97           H  
ATOM   2024 1HG2 ILE   138       6.160   7.418  -2.713  1.00  2.97           H  
ATOM   2025 2HG2 ILE   138       4.905   6.476  -1.886  1.00  2.97           H  
ATOM   2026 3HG2 ILE   138       6.408   5.684  -2.414  1.00  2.97           H  
ATOM   2027 1HD1 ILE   138       7.874   5.127  -5.708  1.00  2.97           H  
ATOM   2028 2HD1 ILE   138       7.659   5.303  -3.955  1.00  2.97           H  
ATOM   2029 3HD1 ILE   138       6.713   4.098  -4.854  1.00  2.97           H  
ATOM   2030  N   SER   139       3.603   4.158  -1.706  1.00  1.36           N  
ATOM   2031  CA  SER   139       2.681   4.148  -0.585  1.00  1.30           C  
ATOM   2032  C   SER   139       2.828   5.452   0.203  1.00  1.23           C  
ATOM   2033  O   SER   139       3.937   5.835   0.569  1.00  1.60           O  
ATOM   2034  CB  SER   139       2.967   2.945   0.283  1.00  1.95           C  
ATOM   2035  OG  SER   139       2.191   2.959   1.437  1.00  1.95           O  
ATOM   2036  H   SER   139       4.516   3.734  -1.591  1.00  1.63           H  
ATOM   2037  HA  SER   139       1.662   4.083  -0.965  1.00  1.56           H  
ATOM   2038 1HB  SER   139       2.755   2.040  -0.283  1.00  2.34           H  
ATOM   2039 2HB  SER   139       4.022   2.926   0.550  1.00  2.34           H  
ATOM   2040  HG  SER   139       1.315   3.245   1.159  1.00  2.34           H  
ATOM   2041  N   ALA   140       1.728   6.160   0.471  1.00  0.97           N  
ATOM   2042  CA  ALA   140       1.913   7.423   1.180  1.00  0.96           C  
ATOM   2043  C   ALA   140       0.716   7.882   1.990  1.00  0.97           C  
ATOM   2044  O   ALA   140      -0.430   7.581   1.670  1.00  1.15           O  
ATOM   2045  CB  ALA   140       2.270   8.510   0.194  1.00  1.44           C  
ATOM   2046  H   ALA   140       0.807   5.859   0.168  1.00  1.16           H  
ATOM   2047  HA  ALA   140       2.741   7.282   1.874  1.00  1.15           H  
ATOM   2048 1HB  ALA   140       2.459   9.441   0.728  1.00  1.73           H  
ATOM   2049 2HB  ALA   140       3.163   8.221  -0.359  1.00  1.73           H  
ATOM   2050 3HB  ALA   140       1.442   8.650  -0.498  1.00  1.73           H  
ATOM   2051  N   GLY   141       1.001   8.632   3.047  1.00  1.23           N  
ATOM   2052  CA  GLY   141      -0.026   9.163   3.920  1.00  1.66           C  
ATOM   2053  C   GLY   141      -0.231  10.638   3.647  1.00  1.26           C  
ATOM   2054  O   GLY   141       0.675  11.317   3.171  1.00  4.84           O  
ATOM   2055  H   GLY   141       1.971   8.841   3.242  1.00  1.48           H  
ATOM   2056 1HA  GLY   141      -0.952   8.622   3.761  1.00  1.99           H  
ATOM   2057 2HA  GLY   141       0.260   9.015   4.958  1.00  1.99           H  
ATOM   2058  N   MET   142      -1.419  11.131   3.967  1.00  1.10           N  
ATOM   2059  CA  MET   142      -1.775  12.519   3.748  1.00  2.34           C  
ATOM   2060  C   MET   142      -2.906  12.997   4.671  1.00  1.77           C  
ATOM   2061  O   MET   142      -3.622  12.197   5.284  1.00  2.22           O  
ATOM   2062  CB  MET   142      -2.178  12.681   2.292  1.00  3.51           C  
ATOM   2063  CG  MET   142      -3.418  11.874   1.928  1.00  3.51           C  
ATOM   2064  SD  MET   142      -3.883  12.036   0.202  1.00  3.51           S  
ATOM   2065  CE  MET   142      -4.454  13.724   0.195  1.00  3.51           C  
ATOM   2066  H   MET   142      -2.109  10.504   4.350  1.00  1.32           H  
ATOM   2067  HA  MET   142      -0.899  13.134   3.949  1.00  2.81           H  
ATOM   2068 1HB  MET   142      -2.373  13.727   2.075  1.00  4.21           H  
ATOM   2069 2HB  MET   142      -1.359  12.355   1.649  1.00  4.21           H  
ATOM   2070 1HG  MET   142      -3.239  10.821   2.141  1.00  4.21           H  
ATOM   2071 2HG  MET   142      -4.255  12.206   2.542  1.00  4.21           H  
ATOM   2072 1HE  MET   142      -4.795  13.987  -0.804  1.00  4.21           H  
ATOM   2073 2HE  MET   142      -5.277  13.837   0.902  1.00  4.21           H  
ATOM   2074 3HE  MET   142      -3.636  14.377   0.478  1.00  4.21           H  
ATOM   2075  N   ASP   143      -3.070  14.316   4.754  1.00  2.00           N  
ATOM   2076  CA  ASP   143      -4.144  14.924   5.538  1.00  3.03           C  
ATOM   2077  C   ASP   143      -5.525  14.725   4.931  1.00  3.06           C  
ATOM   2078  O   ASP   143      -6.130  15.662   4.403  1.00  6.07           O  
ATOM   2079  CB  ASP   143      -3.939  16.427   5.715  1.00  4.54           C  
ATOM   2080  CG  ASP   143      -5.052  17.003   6.577  1.00  4.54           C  
ATOM   2081  OD1 ASP   143      -5.863  16.220   7.030  1.00  4.54           O  
ATOM   2082  OD2 ASP   143      -5.128  18.203   6.731  1.00  4.54           O  
ATOM   2083  H   ASP   143      -2.423  14.914   4.258  1.00  2.40           H  
ATOM   2084  HA  ASP   143      -4.143  14.462   6.524  1.00  3.64           H  
ATOM   2085 1HB  ASP   143      -2.976  16.622   6.188  1.00  5.45           H  
ATOM   2086 2HB  ASP   143      -3.942  16.924   4.743  1.00  5.45           H  
ATOM   2087  N   GLY   144      -6.063  13.523   5.091  1.00  2.65           N  
ATOM   2088  CA  GLY   144      -7.374  13.198   4.560  1.00  3.38           C  
ATOM   2089  C   GLY   144      -8.512  13.622   5.489  1.00  5.65           C  
ATOM   2090  O   GLY   144      -9.670  13.269   5.242  1.00 10.71           O  
ATOM   2091  H   GLY   144      -5.517  12.813   5.559  1.00  3.18           H  
ATOM   2092 1HA  GLY   144      -7.494  13.691   3.596  1.00  4.06           H  
ATOM   2093 2HA  GLY   144      -7.434  12.129   4.370  1.00  4.06           H  
ATOM   2094  N   SER   145      -8.194  14.373   6.558  1.00  4.88           N  
ATOM   2095  CA  SER   145      -9.219  14.859   7.466  1.00  7.53           C  
ATOM   2096  C   SER   145      -9.885  16.079   6.857  1.00 10.04           C  
ATOM   2097  O   SER   145     -10.966  16.480   7.287  1.00 25.44           O  
ATOM   2098  CB  SER   145      -8.648  15.235   8.823  1.00 11.29           C  
ATOM   2099  OG  SER   145      -7.906  16.424   8.757  1.00 11.29           O  
ATOM   2100  H   SER   145      -7.233  14.653   6.739  1.00  5.86           H  
ATOM   2101  HA  SER   145      -9.971  14.078   7.599  1.00  9.04           H  
ATOM   2102 1HB  SER   145      -9.462  15.353   9.538  1.00 13.55           H  
ATOM   2103 2HB  SER   145      -8.012  14.431   9.184  1.00 13.55           H  
ATOM   2104  HG  SER   145      -7.197  16.273   8.124  1.00 13.55           H  
ATOM   2105  N   ALA   146      -9.228  16.681   5.858  1.00  7.86           N  
ATOM   2106  CA  ALA   146      -9.792  17.847   5.207  1.00  8.82           C  
ATOM   2107  C   ALA   146     -11.112  17.485   4.557  1.00  9.24           C  
ATOM   2108  O   ALA   146     -11.169  16.574   3.731  1.00  8.55           O  
ATOM   2109  CB  ALA   146      -8.824  18.394   4.167  1.00 13.23           C  
ATOM   2110  H   ALA   146      -8.329  16.331   5.532  1.00  9.43           H  
ATOM   2111  HA  ALA   146      -9.977  18.609   5.965  1.00 10.58           H  
ATOM   2112 1HB  ALA   146      -9.254  19.279   3.699  1.00 15.88           H  
ATOM   2113 2HB  ALA   146      -7.884  18.661   4.652  1.00 15.88           H  
ATOM   2114 3HB  ALA   146      -8.636  17.636   3.409  1.00 15.88           H  
ATOM   2115  N   ILE   147     -12.165  18.222   4.916  1.00 11.42           N  
ATOM   2116  CA  ILE   147     -13.490  17.984   4.357  1.00 12.33           C  
ATOM   2117  C   ILE   147     -13.525  18.261   2.868  1.00 11.29           C  
ATOM   2118  O   ILE   147     -14.311  17.657   2.145  1.00 12.03           O  
ATOM   2119  CB  ILE   147     -14.562  18.833   5.068  1.00 18.50           C  
ATOM   2120  CG1 ILE   147     -15.950  18.317   4.681  1.00 18.50           C  
ATOM   2121  CG2 ILE   147     -14.427  20.310   4.719  1.00 18.50           C  
ATOM   2122  CD1 ILE   147     -16.225  16.905   5.137  1.00 18.50           C  
ATOM   2123  H   ILE   147     -12.043  18.953   5.603  1.00 13.70           H  
ATOM   2124  HA  ILE   147     -13.742  16.937   4.511  1.00 14.80           H  
ATOM   2125  HB  ILE   147     -14.455  18.711   6.145  1.00 22.19           H  
ATOM   2126 1HG1 ILE   147     -16.706  18.972   5.112  1.00 22.19           H  
ATOM   2127 2HG1 ILE   147     -16.047  18.351   3.596  1.00 22.19           H  
ATOM   2128 1HG2 ILE   147     -15.193  20.877   5.247  1.00 22.19           H  
ATOM   2129 2HG2 ILE   147     -13.442  20.668   5.016  1.00 22.19           H  
ATOM   2130 3HG2 ILE   147     -14.555  20.450   3.645  1.00 22.19           H  
ATOM   2131 1HD1 ILE   147     -17.226  16.608   4.824  1.00 22.19           H  
ATOM   2132 2HD1 ILE   147     -15.492  16.231   4.695  1.00 22.19           H  
ATOM   2133 3HD1 ILE   147     -16.155  16.854   6.223  1.00 22.19           H  
ATOM   2134  N   ASP   148     -12.661  19.155   2.407  1.00 10.38           N  
ATOM   2135  CA  ASP   148     -12.574  19.483   1.001  1.00  9.88           C  
ATOM   2136  C   ASP   148     -12.068  18.275   0.219  1.00  8.26           C  
ATOM   2137  O   ASP   148     -12.520  18.011  -0.896  1.00 10.09           O  
ATOM   2138  CB  ASP   148     -11.647  20.682   0.815  1.00 14.82           C  
ATOM   2139  CG  ASP   148     -12.236  21.976   1.340  1.00 14.82           C  
ATOM   2140  OD1 ASP   148     -13.431  22.052   1.502  1.00 14.82           O  
ATOM   2141  OD2 ASP   148     -11.470  22.873   1.609  1.00 14.82           O  
ATOM   2142  H   ASP   148     -12.046  19.628   3.054  1.00 12.46           H  
ATOM   2143  HA  ASP   148     -13.568  19.741   0.635  1.00 11.86           H  
ATOM   2144 1HB  ASP   148     -10.713  20.501   1.340  1.00 17.78           H  
ATOM   2145 2HB  ASP   148     -11.415  20.810  -0.243  1.00 17.78           H  
ATOM   2146  N   PHE   149     -11.130  17.537   0.818  1.00  6.64           N  
ATOM   2147  CA  PHE   149     -10.599  16.317   0.223  1.00  6.07           C  
ATOM   2148  C   PHE   149     -11.673  15.250   0.245  1.00  6.10           C  
ATOM   2149  O   PHE   149     -11.894  14.551  -0.741  1.00  6.20           O  
ATOM   2150  CB  PHE   149      -9.333  15.841   0.940  1.00  9.11           C  
ATOM   2151  CG  PHE   149      -8.706  14.640   0.292  1.00  9.11           C  
ATOM   2152  CD1 PHE   149      -8.184  14.716  -0.990  1.00  9.11           C  
ATOM   2153  CD2 PHE   149      -8.624  13.435   0.966  1.00  9.11           C  
ATOM   2154  CE1 PHE   149      -7.612  13.606  -1.579  1.00  9.11           C  
ATOM   2155  CE2 PHE   149      -8.052  12.323   0.379  1.00  9.11           C  
ATOM   2156  CZ  PHE   149      -7.548  12.407  -0.899  1.00  9.11           C  
ATOM   2157  H   PHE   149     -10.782  17.824   1.722  1.00  7.97           H  
ATOM   2158  HA  PHE   149     -10.343  16.519  -0.818  1.00  7.28           H  
ATOM   2159 1HB  PHE   149      -8.595  16.639   0.970  1.00 10.93           H  
ATOM   2160 2HB  PHE   149      -9.575  15.582   1.969  1.00 10.93           H  
ATOM   2161  HD1 PHE   149      -8.234  15.660  -1.533  1.00 10.93           H  
ATOM   2162  HD2 PHE   149      -9.024  13.372   1.978  1.00 10.93           H  
ATOM   2163  HE1 PHE   149      -7.211  13.676  -2.587  1.00 10.93           H  
ATOM   2164  HE2 PHE   149      -8.000  11.382   0.927  1.00 10.93           H  
ATOM   2165  HZ  PHE   149      -7.096  11.534  -1.369  1.00 10.93           H  
ATOM   2166  N   GLN   150     -12.371  15.152   1.371  1.00  6.59           N  
ATOM   2167  CA  GLN   150     -13.459  14.199   1.516  1.00  7.52           C  
ATOM   2168  C   GLN   150     -14.580  14.474   0.515  1.00  8.44           C  
ATOM   2169  O   GLN   150     -15.219  13.544   0.034  1.00 10.65           O  
ATOM   2170  CB  GLN   150     -13.979  14.225   2.948  1.00 11.28           C  
ATOM   2171  CG  GLN   150     -12.980  13.659   3.943  1.00 11.28           C  
ATOM   2172  CD  GLN   150     -13.440  13.763   5.380  1.00 11.28           C  
ATOM   2173  OE1 GLN   150     -14.633  13.911   5.661  1.00 11.28           O  
ATOM   2174  NE2 GLN   150     -12.488  13.684   6.303  1.00 11.28           N  
ATOM   2175  H   GLN   150     -12.129  15.743   2.158  1.00  7.91           H  
ATOM   2176  HA  GLN   150     -13.078  13.207   1.315  1.00  9.02           H  
ATOM   2177 1HB  GLN   150     -14.206  15.249   3.238  1.00 13.54           H  
ATOM   2178 2HB  GLN   150     -14.898  13.645   3.020  1.00 13.54           H  
ATOM   2179 1HG  GLN   150     -12.836  12.602   3.720  1.00 13.54           H  
ATOM   2180 2HG  GLN   150     -12.036  14.194   3.844  1.00 13.54           H  
ATOM   2181 1HE2 GLN   150     -12.726  13.749   7.273  1.00 13.54           H  
ATOM   2182 2HE2 GLN   150     -11.530  13.564   6.026  1.00 13.54           H  
ATOM   2183  N   LEU   151     -14.798  15.744   0.175  1.00  7.79           N  
ATOM   2184  CA  LEU   151     -15.816  16.119  -0.800  1.00  8.72           C  
ATOM   2185  C   LEU   151     -15.255  16.340  -2.215  1.00  7.02           C  
ATOM   2186  O   LEU   151     -15.948  16.891  -3.072  1.00  7.68           O  
ATOM   2187  CB  LEU   151     -16.529  17.393  -0.332  1.00 13.08           C  
ATOM   2188  CG  LEU   151     -17.294  17.277   0.995  1.00 13.08           C  
ATOM   2189  CD1 LEU   151     -17.880  18.635   1.359  1.00 13.08           C  
ATOM   2190  CD2 LEU   151     -18.386  16.227   0.856  1.00 13.08           C  
ATOM   2191  H   LEU   151     -14.267  16.479   0.621  1.00  9.35           H  
ATOM   2192  HA  LEU   151     -16.548  15.314  -0.849  1.00 10.46           H  
ATOM   2193 1HB  LEU   151     -15.787  18.181  -0.217  1.00 15.70           H  
ATOM   2194 2HB  LEU   151     -17.237  17.699  -1.102  1.00 15.70           H  
ATOM   2195  HG  LEU   151     -16.611  16.979   1.787  1.00 15.70           H  
ATOM   2196 1HD1 LEU   151     -18.417  18.558   2.304  1.00 15.70           H  
ATOM   2197 2HD1 LEU   151     -17.075  19.364   1.457  1.00 15.70           H  
ATOM   2198 3HD1 LEU   151     -18.567  18.957   0.577  1.00 15.70           H  
ATOM   2199 1HD2 LEU   151     -18.928  16.140   1.798  1.00 15.70           H  
ATOM   2200 2HD2 LEU   151     -19.078  16.524   0.067  1.00 15.70           H  
ATOM   2201 3HD2 LEU   151     -17.940  15.266   0.604  1.00 15.70           H  
ATOM   2202  N   TYR   152     -14.011  15.924  -2.456  1.00  5.76           N  
ATOM   2203  CA  TYR   152     -13.372  16.057  -3.764  1.00  5.62           C  
ATOM   2204  C   TYR   152     -14.061  15.219  -4.836  1.00  5.72           C  
ATOM   2205  O   TYR   152     -14.295  14.020  -4.642  1.00  6.05           O  
ATOM   2206  CB  TYR   152     -11.911  15.641  -3.660  1.00  8.43           C  
ATOM   2207  CG  TYR   152     -11.143  15.630  -4.962  1.00  8.43           C  
ATOM   2208  CD1 TYR   152     -10.429  16.724  -5.424  1.00  8.43           C  
ATOM   2209  CD2 TYR   152     -11.172  14.474  -5.703  1.00  8.43           C  
ATOM   2210  CE1 TYR   152      -9.726  16.622  -6.614  1.00  8.43           C  
ATOM   2211  CE2 TYR   152     -10.486  14.366  -6.879  1.00  8.43           C  
ATOM   2212  CZ  TYR   152      -9.756  15.428  -7.331  1.00  8.43           C  
ATOM   2213  OH  TYR   152      -9.049  15.288  -8.494  1.00  8.43           O  
ATOM   2214  H   TYR   152     -13.469  15.480  -1.728  1.00  6.91           H  
ATOM   2215  HA  TYR   152     -13.426  17.103  -4.069  1.00  6.74           H  
ATOM   2216 1HB  TYR   152     -11.395  16.312  -2.970  1.00 10.12           H  
ATOM   2217 2HB  TYR   152     -11.864  14.641  -3.234  1.00 10.12           H  
ATOM   2218  HD1 TYR   152     -10.407  17.649  -4.851  1.00 10.12           H  
ATOM   2219  HD2 TYR   152     -11.744  13.629  -5.329  1.00 10.12           H  
ATOM   2220  HE1 TYR   152      -9.149  17.469  -6.982  1.00 10.12           H  
ATOM   2221  HE2 TYR   152     -10.509  13.435  -7.445  1.00 10.12           H  
ATOM   2222  HH  TYR   152      -8.867  16.155  -8.864  1.00 10.12           H  
ATOM   2223  N   THR   153     -14.369  15.862  -5.966  1.00  6.47           N  
ATOM   2224  CA  THR   153     -15.007  15.203  -7.103  1.00  7.30           C  
ATOM   2225  C   THR   153     -14.170  15.296  -8.386  1.00  7.47           C  
ATOM   2226  O   THR   153     -14.387  14.532  -9.326  1.00  8.27           O  
ATOM   2227  CB  THR   153     -16.396  15.808  -7.390  1.00 10.95           C  
ATOM   2228  OG1 THR   153     -16.248  17.194  -7.731  1.00 10.95           O  
ATOM   2229  CG2 THR   153     -17.308  15.679  -6.178  1.00 10.95           C  
ATOM   2230  H   THR   153     -14.154  16.847  -6.031  1.00  7.76           H  
ATOM   2231  HA  THR   153     -15.135  14.148  -6.861  1.00  8.76           H  
ATOM   2232  HB  THR   153     -16.848  15.285  -8.232  1.00 13.14           H  
ATOM   2233  HG1 THR   153     -15.690  17.272  -8.509  1.00 13.14           H  
ATOM   2234 1HG2 THR   153     -18.282  16.111  -6.409  1.00 13.14           H  
ATOM   2235 2HG2 THR   153     -17.430  14.626  -5.925  1.00 13.14           H  
ATOM   2236 3HG2 THR   153     -16.871  16.206  -5.332  1.00 13.14           H  
ATOM   2237  N   GLY   154     -13.229  16.237  -8.442  1.00  7.28           N  
ATOM   2238  CA  GLY   154     -12.395  16.378  -9.634  1.00  7.82           C  
ATOM   2239  C   GLY   154     -11.552  17.651  -9.608  1.00  8.72           C  
ATOM   2240  O   GLY   154     -11.645  18.451  -8.676  1.00 11.76           O  
ATOM   2241  H   GLY   154     -13.080  16.855  -7.659  1.00  8.74           H  
ATOM   2242 1HA  GLY   154     -11.739  15.512  -9.715  1.00  9.38           H  
ATOM   2243 2HA  GLY   154     -13.029  16.377 -10.520  1.00  9.38           H  
ATOM   2244  N   GLY   155     -10.732  17.834 -10.644  1.00  8.81           N  
ATOM   2245  CA  GLY   155      -9.840  18.990 -10.736  1.00  9.67           C  
ATOM   2246  C   GLY   155      -8.577  18.741  -9.918  1.00  8.63           C  
ATOM   2247  O   GLY   155      -8.348  17.633  -9.447  1.00  7.92           O  
ATOM   2248  H   GLY   155     -10.719  17.148 -11.386  1.00 10.57           H  
ATOM   2249 1HA  GLY   155      -9.580  19.173 -11.779  1.00 11.60           H  
ATOM   2250 2HA  GLY   155     -10.353  19.879 -10.369  1.00 11.60           H  
ATOM   2251  N   ILE   156      -7.756  19.768  -9.727  1.00  9.69           N  
ATOM   2252  CA  ILE   156      -6.547  19.585  -8.925  1.00  9.07           C  
ATOM   2253  C   ILE   156      -6.761  20.125  -7.527  1.00  7.71           C  
ATOM   2254  O   ILE   156      -7.115  21.289  -7.342  1.00 14.57           O  
ATOM   2255  CB  ILE   156      -5.324  20.264  -9.550  1.00 13.61           C  
ATOM   2256  CG1 ILE   156      -4.972  19.606 -10.886  1.00 13.61           C  
ATOM   2257  CG2 ILE   156      -4.154  20.167  -8.582  1.00 13.61           C  
ATOM   2258  CD1 ILE   156      -5.745  20.132 -12.073  1.00 13.61           C  
ATOM   2259  H   ILE   156      -7.965  20.669 -10.132  1.00 11.63           H  
ATOM   2260  HA  ILE   156      -6.338  18.521  -8.847  1.00 10.88           H  
ATOM   2261  HB  ILE   156      -5.547  21.312  -9.749  1.00 16.33           H  
ATOM   2262 1HG1 ILE   156      -3.912  19.760 -11.077  1.00 16.33           H  
ATOM   2263 2HG1 ILE   156      -5.154  18.534 -10.809  1.00 16.33           H  
ATOM   2264 1HG2 ILE   156      -3.278  20.650  -9.011  1.00 16.33           H  
ATOM   2265 2HG2 ILE   156      -4.415  20.657  -7.645  1.00 16.33           H  
ATOM   2266 3HG2 ILE   156      -3.929  19.118  -8.390  1.00 16.33           H  
ATOM   2267 1HD1 ILE   156      -5.423  19.610 -12.975  1.00 16.33           H  
ATOM   2268 2HD1 ILE   156      -6.811  19.968 -11.922  1.00 16.33           H  
ATOM   2269 3HD1 ILE   156      -5.555  21.199 -12.185  1.00 16.33           H  
ATOM   2270  N   TYR   157      -6.569  19.256  -6.545  1.00  4.62           N  
ATOM   2271  CA  TYR   157      -6.812  19.594  -5.160  1.00  4.39           C  
ATOM   2272  C   TYR   157      -5.774  20.543  -4.583  1.00  4.09           C  
ATOM   2273  O   TYR   157      -4.630  20.164  -4.327  1.00  5.92           O  
ATOM   2274  CB  TYR   157      -6.864  18.326  -4.330  1.00  6.58           C  
ATOM   2275  CG  TYR   157      -7.331  18.582  -2.938  1.00  6.58           C  
ATOM   2276  CD1 TYR   157      -8.653  18.929  -2.758  1.00  6.58           C  
ATOM   2277  CD2 TYR   157      -6.476  18.476  -1.855  1.00  6.58           C  
ATOM   2278  CE1 TYR   157      -9.132  19.168  -1.503  1.00  6.58           C  
ATOM   2279  CE2 TYR   157      -6.966  18.719  -0.588  1.00  6.58           C  
ATOM   2280  CZ  TYR   157      -8.287  19.056  -0.414  1.00  6.58           C  
ATOM   2281  OH  TYR   157      -8.786  19.276   0.842  1.00  6.58           O  
ATOM   2282  H   TYR   157      -6.262  18.319  -6.756  1.00  5.54           H  
ATOM   2283  HA  TYR   157      -7.781  20.090  -5.097  1.00  5.27           H  
ATOM   2284 1HB  TYR   157      -7.534  17.602  -4.795  1.00  7.90           H  
ATOM   2285 2HB  TYR   157      -5.875  17.878  -4.282  1.00  7.90           H  
ATOM   2286  HD1 TYR   157      -9.316  19.014  -3.617  1.00  7.90           H  
ATOM   2287  HD2 TYR   157      -5.431  18.204  -2.001  1.00  7.90           H  
ATOM   2288  HE1 TYR   157     -10.176  19.439  -1.370  1.00  7.90           H  
ATOM   2289  HE2 TYR   157      -6.316  18.639   0.276  1.00  7.90           H  
ATOM   2290  HH  TYR   157      -8.169  19.799   1.358  1.00  7.90           H  
ATOM   2291  N   ASP   158      -6.187  21.782  -4.356  1.00  5.32           N  
ATOM   2292  CA  ASP   158      -5.303  22.778  -3.771  1.00  5.52           C  
ATOM   2293  C   ASP   158      -5.688  23.112  -2.326  1.00 10.96           C  
ATOM   2294  O   ASP   158      -5.160  24.060  -1.743  1.00 20.41           O  
ATOM   2295  CB  ASP   158      -5.295  24.044  -4.634  1.00  8.28           C  
ATOM   2296  CG  ASP   158      -6.658  24.711  -4.740  1.00  8.28           C  
ATOM   2297  OD1 ASP   158      -7.611  24.149  -4.255  1.00  8.28           O  
ATOM   2298  OD2 ASP   158      -6.736  25.776  -5.307  1.00  8.28           O  
ATOM   2299  H   ASP   158      -7.133  22.042  -4.597  1.00  6.38           H  
ATOM   2300  HA  ASP   158      -4.290  22.374  -3.761  1.00  6.62           H  
ATOM   2301 1HB  ASP   158      -4.585  24.760  -4.219  1.00  9.94           H  
ATOM   2302 2HB  ASP   158      -4.952  23.794  -5.639  1.00  9.94           H  
ATOM   2303  N   GLY   159      -6.588  22.317  -1.745  1.00 10.17           N  
ATOM   2304  CA  GLY   159      -7.023  22.515  -0.367  1.00 19.52           C  
ATOM   2305  C   GLY   159      -8.367  23.250  -0.283  1.00 10.25           C  
ATOM   2306  O   GLY   159      -8.449  24.240  -1.009  1.00 31.68           O  
ATOM   2307  H   GLY   159      -6.989  21.554  -2.271  1.00 12.20           H  
ATOM   2308 1HA  GLY   159      -7.100  21.543   0.112  1.00 23.42           H  
ATOM   2309 2HA  GLY   159      -6.263  23.083   0.165  1.00 23.42           H  
ATOM   2310  N   SER   160      -8.854  23.353   0.964  1.00  9.96           N  
ATOM   2311  CA  SER   160      -7.968  23.514   2.119  1.00  9.32           C  
ATOM   2312  C   SER   160      -7.422  22.186   2.643  1.00  8.80           C  
ATOM   2313  O   SER   160      -7.987  21.127   2.379  1.00 11.65           O  
ATOM   2314  CB  SER   160      -8.720  24.222   3.227  1.00 13.98           C  
ATOM   2315  OG  SER   160      -9.757  23.415   3.720  1.00 13.98           O  
ATOM   2316  H   SER   160      -9.584  22.681   1.175  1.00 11.95           H  
ATOM   2317  HA  SER   160      -7.126  24.140   1.818  1.00 11.18           H  
ATOM   2318 1HB  SER   160      -8.032  24.468   4.033  1.00 16.78           H  
ATOM   2319 2HB  SER   160      -9.133  25.157   2.850  1.00 16.78           H  
ATOM   2320  HG  SER   160     -10.345  23.247   2.971  1.00 16.78           H  
ATOM   2321  N   CYS   161      -6.328  22.256   3.395  1.00  9.91           N  
ATOM   2322  CA  CYS   161      -5.659  21.075   3.950  1.00  9.72           C  
ATOM   2323  C   CYS   161      -4.414  21.498   4.711  1.00  8.85           C  
ATOM   2324  O   CYS   161      -3.855  22.562   4.442  1.00 11.77           O  
ATOM   2325  CB  CYS   161      -5.242  20.099   2.849  1.00 14.58           C  
ATOM   2326  SG  CYS   161      -4.045  20.793   1.685  1.00 14.58           S  
ATOM   2327  H   CYS   161      -5.932  23.167   3.583  1.00 11.89           H  
ATOM   2328  HA  CYS   161      -6.340  20.571   4.637  1.00 11.66           H  
ATOM   2329 1HB  CYS   161      -4.791  19.217   3.305  1.00 17.50           H  
ATOM   2330 2HB  CYS   161      -6.107  19.761   2.286  1.00 17.50           H  
ATOM   2331  HG  CYS   161      -4.743  21.886   1.400  1.00 17.50           H  
ATOM   2332  N   SER   162      -3.971  20.675   5.659  1.00 11.17           N  
ATOM   2333  CA  SER   162      -2.794  21.036   6.433  1.00 11.62           C  
ATOM   2334  C   SER   162      -1.500  20.554   5.807  1.00 10.97           C  
ATOM   2335  O   SER   162      -1.397  19.422   5.334  1.00 11.78           O  
ATOM   2336  CB  SER   162      -2.884  20.483   7.830  1.00 17.43           C  
ATOM   2337  OG  SER   162      -1.711  20.754   8.549  1.00 17.43           O  
ATOM   2338  H   SER   162      -4.445  19.800   5.864  1.00 13.40           H  
ATOM   2339  HA  SER   162      -2.753  22.124   6.497  1.00 13.94           H  
ATOM   2340 1HB  SER   162      -3.738  20.922   8.344  1.00 20.92           H  
ATOM   2341 2HB  SER   162      -3.047  19.407   7.788  1.00 20.92           H  
ATOM   2342  HG  SER   162      -1.867  20.395   9.432  1.00 20.92           H  
ATOM   2343  N   SER   163      -0.503  21.433   5.841  1.00 11.84           N  
ATOM   2344  CA  SER   163       0.840  21.138   5.361  1.00 13.50           C  
ATOM   2345  C   SER   163       1.715  20.587   6.484  1.00 13.14           C  
ATOM   2346  O   SER   163       2.884  20.268   6.267  1.00 34.82           O  
ATOM   2347  CB  SER   163       1.475  22.381   4.785  1.00 20.25           C  
ATOM   2348  OG  SER   163       1.679  23.347   5.780  1.00 20.25           O  
ATOM   2349  H   SER   163      -0.686  22.347   6.232  1.00 14.21           H  
ATOM   2350  HA  SER   163       0.772  20.382   4.578  1.00 16.20           H  
ATOM   2351 1HB  SER   163       2.428  22.119   4.330  1.00 24.30           H  
ATOM   2352 2HB  SER   163       0.837  22.788   4.002  1.00 24.30           H  
ATOM   2353  HG  SER   163       2.181  22.910   6.472  1.00 24.30           H  
ATOM   2354  N   ASP   164       1.146  20.497   7.685  1.00 13.65           N  
ATOM   2355  CA  ASP   164       1.822  19.968   8.859  1.00 12.58           C  
ATOM   2356  C   ASP   164       1.645  18.450   8.921  1.00 13.36           C  
ATOM   2357  O   ASP   164       0.515  17.983   9.058  1.00 14.23           O  
ATOM   2358  CB  ASP   164       1.276  20.621  10.138  1.00 18.87           C  
ATOM   2359  CG  ASP   164       1.979  20.162  11.418  1.00 18.87           C  
ATOM   2360  OD1 ASP   164       2.575  19.109  11.417  1.00 18.87           O  
ATOM   2361  OD2 ASP   164       1.919  20.878  12.389  1.00 18.87           O  
ATOM   2362  H   ASP   164       0.182  20.779   7.807  1.00 16.38           H  
ATOM   2363  HA  ASP   164       2.874  20.219   8.788  1.00 15.10           H  
ATOM   2364 1HB  ASP   164       1.376  21.706  10.066  1.00 22.64           H  
ATOM   2365 2HB  ASP   164       0.211  20.404  10.228  1.00 22.64           H  
ATOM   2366  N   PRO   165       2.736  17.668   8.817  1.00 18.69           N  
ATOM   2367  CA  PRO   165       2.820  16.204   8.849  1.00 24.93           C  
ATOM   2368  C   PRO   165       2.033  15.565   9.999  1.00 28.16           C  
ATOM   2369  O   PRO   165       1.562  14.433   9.885  1.00 36.19           O  
ATOM   2370  CB  PRO   165       4.320  15.953   9.038  1.00 37.39           C  
ATOM   2371  CG  PRO   165       4.976  17.122   8.400  1.00 37.39           C  
ATOM   2372  CD  PRO   165       4.084  18.276   8.720  1.00 37.39           C  
ATOM   2373  HA  PRO   165       2.477  15.807   7.884  1.00 29.92           H  
ATOM   2374 1HB  PRO   165       4.556  15.877  10.109  1.00 44.87           H  
ATOM   2375 2HB  PRO   165       4.601  14.998   8.580  1.00 44.87           H  
ATOM   2376 1HG  PRO   165       5.991  17.252   8.803  1.00 44.87           H  
ATOM   2377 2HG  PRO   165       5.080  16.966   7.319  1.00 44.87           H  
ATOM   2378 1HD  PRO   165       4.366  18.738   9.679  1.00 44.87           H  
ATOM   2379 2HD  PRO   165       4.124  18.994   7.890  1.00 44.87           H  
ATOM   2380  N   ASN   166       1.866  16.296  11.102  1.00 26.65           N  
ATOM   2381  CA  ASN   166       1.162  15.786  12.272  1.00 31.86           C  
ATOM   2382  C   ASN   166      -0.352  15.667  12.053  1.00 25.74           C  
ATOM   2383  O   ASN   166      -1.049  15.047  12.859  1.00 31.11           O  
ATOM   2384  CB  ASN   166       1.450  16.683  13.456  1.00 47.79           C  
ATOM   2385  CG  ASN   166       2.867  16.558  13.941  1.00 47.79           C  
ATOM   2386  OD1 ASN   166       3.243  15.574  14.589  1.00 47.79           O  
ATOM   2387  ND2 ASN   166       3.669  17.540  13.616  1.00 47.79           N  
ATOM   2388  H   ASN   166       2.252  17.235  11.146  1.00 31.98           H  
ATOM   2389  HA  ASN   166       1.536  14.784  12.487  1.00 38.23           H  
ATOM   2390 1HB  ASN   166       1.260  17.721  13.183  1.00 57.35           H  
ATOM   2391 2HB  ASN   166       0.777  16.433  14.277  1.00 57.35           H  
ATOM   2392 1HD2 ASN   166       4.628  17.521  13.898  1.00 57.35           H  
ATOM   2393 2HD2 ASN   166       3.320  18.305  13.066  1.00 57.35           H  
ATOM   2394  N   ASP   167      -0.855  16.235  10.957  1.00 18.66           N  
ATOM   2395  CA  ASP   167      -2.265  16.145  10.616  1.00 16.49           C  
ATOM   2396  C   ASP   167      -2.550  15.033   9.595  1.00  9.50           C  
ATOM   2397  O   ASP   167      -3.679  14.890   9.131  1.00 21.52           O  
ATOM   2398  CB  ASP   167      -2.770  17.496  10.107  1.00 24.73           C  
ATOM   2399  CG  ASP   167      -2.793  18.552  11.211  1.00 24.73           C  
ATOM   2400  OD1 ASP   167      -3.112  18.205  12.324  1.00 24.73           O  
ATOM   2401  OD2 ASP   167      -2.489  19.691  10.938  1.00 24.73           O  
ATOM   2402  H   ASP   167      -0.251  16.752  10.332  1.00 22.39           H  
ATOM   2403  HA  ASP   167      -2.817  15.907  11.526  1.00 19.79           H  
ATOM   2404 1HB  ASP   167      -2.128  17.844   9.297  1.00 29.68           H  
ATOM   2405 2HB  ASP   167      -3.778  17.385   9.706  1.00 29.68           H  
ATOM   2406  N   ILE   168      -1.531  14.232   9.270  1.00  7.04           N  
ATOM   2407  CA  ILE   168      -1.713  13.103   8.363  1.00  4.70           C  
ATOM   2408  C   ILE   168      -2.480  11.957   9.000  1.00  4.52           C  
ATOM   2409  O   ILE   168      -2.174  11.541  10.119  1.00  7.83           O  
ATOM   2410  CB  ILE   168      -0.361  12.573   7.866  1.00  7.05           C  
ATOM   2411  CG1 ILE   168       0.318  13.611   6.966  1.00  7.05           C  
ATOM   2412  CG2 ILE   168      -0.538  11.234   7.188  1.00  7.05           C  
ATOM   2413  CD1 ILE   168       1.738  13.250   6.614  1.00  7.05           C  
ATOM   2414  H   ILE   168      -0.606  14.387   9.650  1.00  8.45           H  
ATOM   2415  HA  ILE   168      -2.277  13.446   7.500  1.00  5.64           H  
ATOM   2416  HB  ILE   168       0.300  12.441   8.722  1.00  8.46           H  
ATOM   2417 1HG1 ILE   168      -0.246  13.717   6.042  1.00  8.46           H  
ATOM   2418 2HG1 ILE   168       0.329  14.577   7.473  1.00  8.46           H  
ATOM   2419 1HG2 ILE   168       0.430  10.860   6.856  1.00  8.46           H  
ATOM   2420 2HG2 ILE   168      -0.977  10.525   7.888  1.00  8.46           H  
ATOM   2421 3HG2 ILE   168      -1.197  11.353   6.341  1.00  8.46           H  
ATOM   2422 1HD1 ILE   168       2.156  14.029   5.980  1.00  8.46           H  
ATOM   2423 2HD1 ILE   168       2.330  13.164   7.527  1.00  8.46           H  
ATOM   2424 3HD1 ILE   168       1.753  12.300   6.081  1.00  8.46           H  
ATOM   2425  N   ASP   169      -3.483  11.441   8.292  1.00  5.09           N  
ATOM   2426  CA  ASP   169      -4.264  10.338   8.841  1.00  8.70           C  
ATOM   2427  C   ASP   169      -4.870   9.370   7.813  1.00 10.38           C  
ATOM   2428  O   ASP   169      -5.489   8.381   8.206  1.00 37.42           O  
ATOM   2429  CB  ASP   169      -5.351  10.861   9.764  1.00 13.05           C  
ATOM   2430  CG  ASP   169      -6.380  11.717   9.048  1.00 13.05           C  
ATOM   2431  OD1 ASP   169      -6.240  11.921   7.863  1.00 13.05           O  
ATOM   2432  OD2 ASP   169      -7.313  12.137   9.689  1.00 13.05           O  
ATOM   2433  H   ASP   169      -3.699  11.817   7.373  1.00  6.11           H  
ATOM   2434  HA  ASP   169      -3.571   9.738   9.456  1.00 10.44           H  
ATOM   2435 1HB  ASP   169      -5.866  10.026  10.237  1.00 15.66           H  
ATOM   2436 2HB  ASP   169      -4.899  11.458  10.557  1.00 15.66           H  
ATOM   2437  N   HIS   170      -4.712   9.631   6.514  1.00  9.47           N  
ATOM   2438  CA  HIS   170      -5.221   8.705   5.502  1.00 14.20           C  
ATOM   2439  C   HIS   170      -4.129   8.308   4.544  1.00  7.47           C  
ATOM   2440  O   HIS   170      -3.228   9.085   4.255  1.00 21.43           O  
ATOM   2441  CB  HIS   170      -6.421   9.272   4.723  1.00 21.30           C  
ATOM   2442  CG  HIS   170      -7.693   9.368   5.511  1.00 21.30           C  
ATOM   2443  ND1 HIS   170      -7.984  10.419   6.350  1.00 21.30           N  
ATOM   2444  CD2 HIS   170      -8.749   8.526   5.579  1.00 21.30           C  
ATOM   2445  CE1 HIS   170      -9.169  10.223   6.900  1.00 21.30           C  
ATOM   2446  NE2 HIS   170      -9.648   9.073   6.461  1.00 21.30           N  
ATOM   2447  H   HIS   170      -4.223  10.461   6.205  1.00 11.36           H  
ATOM   2448  HA  HIS   170      -5.560   7.793   5.993  1.00 17.04           H  
ATOM   2449 1HB  HIS   170      -6.171  10.270   4.365  1.00 25.56           H  
ATOM   2450 2HB  HIS   170      -6.610   8.651   3.848  1.00 25.56           H  
ATOM   2451  HD1 HIS   170      -7.311  11.050   6.746  1.00 25.56           H  
ATOM   2452  HD2 HIS   170      -8.966   7.572   5.098  1.00 25.56           H  
ATOM   2453  HE1 HIS   170      -9.580  10.950   7.602  1.00 25.56           H  
ATOM   2454  N   ALA   171      -4.193   7.086   4.052  1.00  1.81           N  
ATOM   2455  CA  ALA   171      -3.163   6.624   3.145  1.00  0.53           C  
ATOM   2456  C   ALA   171      -3.736   6.343   1.768  1.00  0.39           C  
ATOM   2457  O   ALA   171      -4.865   5.869   1.628  1.00  0.68           O  
ATOM   2458  CB  ALA   171      -2.482   5.400   3.714  1.00  0.80           C  
ATOM   2459  H   ALA   171      -4.954   6.478   4.312  1.00  2.17           H  
ATOM   2460  HA  ALA   171      -2.428   7.414   3.039  1.00  0.64           H  
ATOM   2461 1HB  ALA   171      -1.688   5.086   3.042  1.00  0.95           H  
ATOM   2462 2HB  ALA   171      -2.057   5.639   4.688  1.00  0.95           H  
ATOM   2463 3HB  ALA   171      -3.206   4.602   3.820  1.00  0.95           H  
ATOM   2464  N   VAL   172      -2.936   6.660   0.759  1.00  0.40           N  
ATOM   2465  CA  VAL   172      -3.296   6.520  -0.639  1.00  0.46           C  
ATOM   2466  C   VAL   172      -2.211   5.817  -1.436  1.00  0.45           C  
ATOM   2467  O   VAL   172      -1.066   5.678  -0.992  1.00  0.64           O  
ATOM   2468  CB  VAL   172      -3.538   7.903  -1.279  1.00  0.69           C  
ATOM   2469  CG1 VAL   172      -4.683   8.635  -0.598  1.00  0.69           C  
ATOM   2470  CG2 VAL   172      -2.253   8.715  -1.182  1.00  0.69           C  
ATOM   2471  H   VAL   172      -2.024   7.028   0.981  1.00  0.48           H  
ATOM   2472  HA  VAL   172      -4.214   5.936  -0.702  1.00  0.55           H  
ATOM   2473  HB  VAL   172      -3.814   7.767  -2.324  1.00  0.83           H  
ATOM   2474 1HG1 VAL   172      -4.833   9.599  -1.083  1.00  0.83           H  
ATOM   2475 2HG1 VAL   172      -5.593   8.042  -0.681  1.00  0.83           H  
ATOM   2476 3HG1 VAL   172      -4.445   8.793   0.453  1.00  0.83           H  
ATOM   2477 1HG2 VAL   172      -2.401   9.689  -1.646  1.00  0.83           H  
ATOM   2478 2HG2 VAL   172      -1.989   8.849  -0.132  1.00  0.83           H  
ATOM   2479 3HG2 VAL   172      -1.450   8.185  -1.694  1.00  0.83           H  
ATOM   2480  N   LEU   173      -2.576   5.368  -2.624  1.00  0.51           N  
ATOM   2481  CA  LEU   173      -1.611   4.754  -3.511  1.00  0.62           C  
ATOM   2482  C   LEU   173      -1.200   5.748  -4.568  1.00  0.54           C  
ATOM   2483  O   LEU   173      -2.019   6.176  -5.372  1.00  0.79           O  
ATOM   2484  CB  LEU   173      -2.178   3.514  -4.185  1.00  0.93           C  
ATOM   2485  CG  LEU   173      -1.226   2.879  -5.199  1.00  0.93           C  
ATOM   2486  CD1 LEU   173       0.019   2.413  -4.461  1.00  0.93           C  
ATOM   2487  CD2 LEU   173      -1.931   1.735  -5.907  1.00  0.93           C  
ATOM   2488  H   LEU   173      -3.533   5.490  -2.926  1.00  0.61           H  
ATOM   2489  HA  LEU   173      -0.730   4.471  -2.937  1.00  0.74           H  
ATOM   2490 1HB  LEU   173      -2.409   2.770  -3.424  1.00  1.12           H  
ATOM   2491 2HB  LEU   173      -3.095   3.779  -4.703  1.00  1.12           H  
ATOM   2492  HG  LEU   173      -0.921   3.623  -5.936  1.00  1.12           H  
ATOM   2493 1HD1 LEU   173       0.716   1.962  -5.165  1.00  1.12           H  
ATOM   2494 2HD1 LEU   173       0.494   3.266  -3.976  1.00  1.12           H  
ATOM   2495 3HD1 LEU   173      -0.264   1.680  -3.708  1.00  1.12           H  
ATOM   2496 1HD2 LEU   173      -1.253   1.280  -6.630  1.00  1.12           H  
ATOM   2497 2HD2 LEU   173      -2.239   0.987  -5.179  1.00  1.12           H  
ATOM   2498 3HD2 LEU   173      -2.811   2.116  -6.426  1.00  1.12           H  
ATOM   2499  N   ILE   174       0.062   6.132  -4.586  1.00  0.49           N  
ATOM   2500  CA  ILE   174       0.476   7.104  -5.566  1.00  0.52           C  
ATOM   2501  C   ILE   174       0.724   6.414  -6.880  1.00  0.87           C  
ATOM   2502  O   ILE   174       1.669   5.640  -7.033  1.00  1.26           O  
ATOM   2503  CB  ILE   174       1.731   7.850  -5.126  1.00  0.78           C  
ATOM   2504  CG1 ILE   174       1.490   8.588  -3.810  1.00  0.78           C  
ATOM   2505  CG2 ILE   174       2.119   8.851  -6.201  1.00  0.78           C  
ATOM   2506  CD1 ILE   174       2.744   9.139  -3.207  1.00  0.78           C  
ATOM   2507  H   ILE   174       0.734   5.768  -3.931  1.00  0.59           H  
ATOM   2508  HA  ILE   174      -0.327   7.821  -5.710  1.00  0.62           H  
ATOM   2509  HB  ILE   174       2.532   7.140  -4.974  1.00  0.94           H  
ATOM   2510 1HG1 ILE   174       0.828   9.426  -3.990  1.00  0.94           H  
ATOM   2511 2HG1 ILE   174       1.018   7.918  -3.091  1.00  0.94           H  
ATOM   2512 1HG2 ILE   174       3.018   9.382  -5.892  1.00  0.94           H  
ATOM   2513 2HG2 ILE   174       2.309   8.325  -7.136  1.00  0.94           H  
ATOM   2514 3HG2 ILE   174       1.307   9.564  -6.344  1.00  0.94           H  
ATOM   2515 1HD1 ILE   174       2.505   9.678  -2.293  1.00  0.94           H  
ATOM   2516 2HD1 ILE   174       3.432   8.328  -2.983  1.00  0.94           H  
ATOM   2517 3HD1 ILE   174       3.200   9.817  -3.919  1.00  0.94           H  
ATOM   2518  N   VAL   175      -0.154   6.702  -7.824  1.00  1.17           N  
ATOM   2519  CA  VAL   175      -0.127   6.138  -9.157  1.00  1.97           C  
ATOM   2520  C   VAL   175       0.969   6.771  -9.985  1.00  2.16           C  
ATOM   2521  O   VAL   175       1.745   6.081 -10.647  1.00  2.69           O  
ATOM   2522  CB  VAL   175      -1.484   6.364  -9.830  1.00  2.96           C  
ATOM   2523  CG1 VAL   175      -1.448   5.913 -11.280  1.00  2.96           C  
ATOM   2524  CG2 VAL   175      -2.554   5.632  -9.042  1.00  2.96           C  
ATOM   2525  H   VAL   175      -0.883   7.367  -7.606  1.00  1.40           H  
ATOM   2526  HA  VAL   175       0.061   5.068  -9.078  1.00  2.36           H  
ATOM   2527  HB  VAL   175      -1.702   7.429  -9.830  1.00  3.55           H  
ATOM   2528 1HG1 VAL   175      -2.417   6.100 -11.743  1.00  3.55           H  
ATOM   2529 2HG1 VAL   175      -0.678   6.468 -11.815  1.00  3.55           H  
ATOM   2530 3HG1 VAL   175      -1.225   4.847 -11.325  1.00  3.55           H  
ATOM   2531 1HG2 VAL   175      -3.518   5.816  -9.506  1.00  3.55           H  
ATOM   2532 2HG2 VAL   175      -2.342   4.563  -9.042  1.00  3.55           H  
ATOM   2533 3HG2 VAL   175      -2.567   5.999  -8.015  1.00  3.55           H  
ATOM   2534  N   GLY   176       1.021   8.093  -9.946  1.00  2.17           N  
ATOM   2535  CA  GLY   176       2.017   8.835 -10.700  1.00  3.04           C  
ATOM   2536  C   GLY   176       1.757  10.320 -10.594  1.00  2.22           C  
ATOM   2537  O   GLY   176       1.400  10.814  -9.526  1.00  1.91           O  
ATOM   2538  H   GLY   176       0.342   8.590  -9.378  1.00  2.60           H  
ATOM   2539 1HA  GLY   176       3.011   8.604 -10.318  1.00  3.65           H  
ATOM   2540 2HA  GLY   176       1.991   8.526 -11.744  1.00  3.65           H  
ATOM   2541  N   TYR   177       1.969  11.032 -11.694  1.00  2.51           N  
ATOM   2542  CA  TYR   177       1.765  12.471 -11.729  1.00  2.67           C  
ATOM   2543  C   TYR   177       1.564  12.976 -13.151  1.00  2.99           C  
ATOM   2544  O   TYR   177       1.912  12.291 -14.114  1.00  4.83           O  
ATOM   2545  CB  TYR   177       2.957  13.173 -11.102  1.00  4.00           C  
ATOM   2546  CG  TYR   177       4.243  12.912 -11.847  1.00  4.00           C  
ATOM   2547  CD1 TYR   177       4.626  13.758 -12.874  1.00  4.00           C  
ATOM   2548  CD2 TYR   177       5.034  11.821 -11.510  1.00  4.00           C  
ATOM   2549  CE1 TYR   177       5.795  13.516 -13.566  1.00  4.00           C  
ATOM   2550  CE2 TYR   177       6.205  11.578 -12.201  1.00  4.00           C  
ATOM   2551  CZ  TYR   177       6.586  12.422 -13.227  1.00  4.00           C  
ATOM   2552  OH  TYR   177       7.748  12.185 -13.923  1.00  4.00           O  
ATOM   2553  H   TYR   177       2.275  10.558 -12.532  1.00  3.01           H  
ATOM   2554  HA  TYR   177       0.868  12.710 -11.158  1.00  3.20           H  
ATOM   2555 1HB  TYR   177       2.787  14.248 -11.068  1.00  4.81           H  
ATOM   2556 2HB  TYR   177       3.079  12.822 -10.087  1.00  4.81           H  
ATOM   2557  HD1 TYR   177       4.001  14.611 -13.138  1.00  4.81           H  
ATOM   2558  HD2 TYR   177       4.731  11.154 -10.703  1.00  4.81           H  
ATOM   2559  HE1 TYR   177       6.095  14.179 -14.377  1.00  4.81           H  
ATOM   2560  HE2 TYR   177       6.827  10.721 -11.938  1.00  4.81           H  
ATOM   2561  HH  TYR   177       8.199  11.430 -13.539  1.00  4.81           H  
ATOM   2562  N   SER   178       1.022  14.182 -13.275  1.00  2.58           N  
ATOM   2563  CA  SER   178       0.826  14.802 -14.581  1.00  4.26           C  
ATOM   2564  C   SER   178       0.586  16.308 -14.457  1.00  2.36           C  
ATOM   2565  O   SER   178       0.979  16.931 -13.468  1.00  3.10           O  
ATOM   2566  CB  SER   178      -0.323  14.137 -15.319  1.00  6.39           C  
ATOM   2567  OG  SER   178      -0.384  14.585 -16.646  1.00  6.39           O  
ATOM   2568  H   SER   178       0.750  14.682 -12.439  1.00  3.10           H  
ATOM   2569  HA  SER   178       1.735  14.653 -15.167  1.00  5.11           H  
ATOM   2570 1HB  SER   178      -0.191  13.056 -15.307  1.00  7.67           H  
ATOM   2571 2HB  SER   178      -1.257  14.353 -14.817  1.00  7.67           H  
ATOM   2572  HG  SER   178      -1.066  14.058 -17.072  1.00  7.67           H  
ATOM   2573  N   SER   179      -0.039  16.885 -15.481  1.00  3.08           N  
ATOM   2574  CA  SER   179      -0.347  18.310 -15.506  1.00  4.69           C  
ATOM   2575  C   SER   179      -1.501  18.605 -16.463  1.00  7.51           C  
ATOM   2576  O   SER   179      -1.604  18.002 -17.531  1.00  9.11           O  
ATOM   2577  CB  SER   179       0.881  19.102 -15.907  1.00  7.04           C  
ATOM   2578  OG  SER   179       0.599  20.472 -15.974  1.00  7.04           O  
ATOM   2579  H   SER   179      -0.313  16.310 -16.264  1.00  3.70           H  
ATOM   2580  HA  SER   179      -0.647  18.613 -14.504  1.00  5.63           H  
ATOM   2581 1HB  SER   179       1.676  18.927 -15.184  1.00  8.44           H  
ATOM   2582 2HB  SER   179       1.239  18.754 -16.876  1.00  8.44           H  
ATOM   2583  HG  SER   179      -0.093  20.566 -16.633  1.00  8.44           H  
ATOM   2584  N   GLU   180      -2.372  19.530 -16.068  1.00 10.87           N  
ATOM   2585  CA  GLU   180      -3.538  19.883 -16.874  1.00 17.45           C  
ATOM   2586  C   GLU   180      -3.918  21.335 -16.661  1.00 21.55           C  
ATOM   2587  O   GLU   180      -3.953  21.804 -15.527  1.00 22.58           O  
ATOM   2588  CB  GLU   180      -4.708  18.967 -16.523  1.00 26.17           C  
ATOM   2589  CG  GLU   180      -5.965  19.165 -17.347  1.00 26.17           C  
ATOM   2590  CD  GLU   180      -7.016  18.143 -17.011  1.00 26.17           C  
ATOM   2591  OE1 GLU   180      -6.754  17.308 -16.177  1.00 26.17           O  
ATOM   2592  OE2 GLU   180      -8.075  18.187 -17.589  1.00 26.17           O  
ATOM   2593  H   GLU   180      -2.221  19.993 -15.180  1.00 13.04           H  
ATOM   2594  HA  GLU   180      -3.289  19.746 -17.927  1.00 20.94           H  
ATOM   2595 1HB  GLU   180      -4.400  17.928 -16.642  1.00 31.41           H  
ATOM   2596 2HB  GLU   180      -4.972  19.109 -15.475  1.00 31.41           H  
ATOM   2597 1HG  GLU   180      -6.365  20.160 -17.157  1.00 31.41           H  
ATOM   2598 2HG  GLU   180      -5.715  19.096 -18.405  1.00 31.41           H  
ATOM   2599  N   ASP   181      -4.172  22.054 -17.754  1.00 26.37           N  
ATOM   2600  CA  ASP   181      -4.512  23.480 -17.699  1.00 33.89           C  
ATOM   2601  C   ASP   181      -3.455  24.275 -16.941  1.00 33.63           C  
ATOM   2602  O   ASP   181      -3.780  25.154 -16.143  1.00 42.69           O  
ATOM   2603  CB  ASP   181      -5.880  23.689 -17.048  1.00 50.84           C  
ATOM   2604  CG  ASP   181      -7.012  23.078 -17.856  1.00 50.84           C  
ATOM   2605  OD1 ASP   181      -6.925  23.082 -19.062  1.00 50.84           O  
ATOM   2606  OD2 ASP   181      -7.955  22.614 -17.262  1.00 50.84           O  
ATOM   2607  H   ASP   181      -4.129  21.599 -18.655  1.00 31.64           H  
ATOM   2608  HA  ASP   181      -4.554  23.865 -18.719  1.00 40.67           H  
ATOM   2609 1HB  ASP   181      -5.887  23.252 -16.050  1.00 61.00           H  
ATOM   2610 2HB  ASP   181      -6.070  24.757 -16.937  1.00 61.00           H  
ATOM   2611  N   ASP   182      -2.189  23.946 -17.202  1.00 26.77           N  
ATOM   2612  CA  ASP   182      -1.027  24.548 -16.554  1.00 29.49           C  
ATOM   2613  C   ASP   182      -0.968  24.322 -15.034  1.00 32.32           C  
ATOM   2614  O   ASP   182      -0.262  25.048 -14.332  1.00 41.19           O  
ATOM   2615  CB  ASP   182      -0.975  26.050 -16.847  1.00 44.23           C  
ATOM   2616  CG  ASP   182      -0.775  26.347 -18.326  1.00 44.23           C  
ATOM   2617  OD1 ASP   182      -0.120  25.572 -18.982  1.00 44.23           O  
ATOM   2618  OD2 ASP   182      -1.277  27.343 -18.787  1.00 44.23           O  
ATOM   2619  H   ASP   182      -2.021  23.225 -17.889  1.00 32.12           H  
ATOM   2620  HA  ASP   182      -0.135  24.094 -16.988  1.00 35.39           H  
ATOM   2621 1HB  ASP   182      -1.893  26.532 -16.516  1.00 53.08           H  
ATOM   2622 2HB  ASP   182      -0.154  26.500 -16.288  1.00 53.08           H  
ATOM   2623  N   VAL   183      -1.669  23.303 -14.527  1.00 27.84           N  
ATOM   2624  CA  VAL   183      -1.628  22.982 -13.109  1.00 30.93           C  
ATOM   2625  C   VAL   183      -1.033  21.596 -12.905  1.00 17.52           C  
ATOM   2626  O   VAL   183      -1.505  20.607 -13.464  1.00 12.21           O  
ATOM   2627  CB  VAL   183      -3.032  23.035 -12.484  1.00 46.39           C  
ATOM   2628  CG1 VAL   183      -2.951  22.680 -11.010  1.00 46.39           C  
ATOM   2629  CG2 VAL   183      -3.631  24.416 -12.669  1.00 46.39           C  
ATOM   2630  H   VAL   183      -2.263  22.744 -15.117  1.00 33.41           H  
ATOM   2631  HA  VAL   183      -0.996  23.713 -12.603  1.00 37.12           H  
ATOM   2632  HB  VAL   183      -3.666  22.294 -12.970  1.00 55.67           H  
ATOM   2633 1HG1 VAL   183      -3.951  22.702 -10.577  1.00 55.67           H  
ATOM   2634 2HG1 VAL   183      -2.528  21.682 -10.896  1.00 55.67           H  
ATOM   2635 3HG1 VAL   183      -2.318  23.404 -10.496  1.00 55.67           H  
ATOM   2636 1HG2 VAL   183      -4.628  24.441 -12.231  1.00 55.67           H  
ATOM   2637 2HG2 VAL   183      -2.998  25.156 -12.177  1.00 55.67           H  
ATOM   2638 3HG2 VAL   183      -3.697  24.646 -13.732  1.00 55.67           H  
ATOM   2639  N   LYS   184       0.022  21.532 -12.109  1.00 17.91           N  
ATOM   2640  CA  LYS   184       0.715  20.280 -11.855  1.00 11.47           C  
ATOM   2641  C   LYS   184       0.016  19.481 -10.773  1.00  7.94           C  
ATOM   2642  O   LYS   184      -0.486  20.059  -9.805  1.00 10.11           O  
ATOM   2643  CB  LYS   184       2.150  20.563 -11.418  1.00 17.21           C  
ATOM   2644  CG  LYS   184       3.038  21.225 -12.460  1.00 17.21           C  
ATOM   2645  CD  LYS   184       4.424  21.480 -11.883  1.00 17.21           C  
ATOM   2646  CE  LYS   184       5.325  22.241 -12.848  1.00 17.21           C  
ATOM   2647  NZ  LYS   184       6.661  22.519 -12.247  1.00 17.21           N  
ATOM   2648  H   LYS   184       0.360  22.379 -11.673  1.00 21.49           H  
ATOM   2649  HA  LYS   184       0.721  19.686 -12.770  1.00 13.76           H  
ATOM   2650 1HB  LYS   184       2.133  21.217 -10.547  1.00 20.65           H  
ATOM   2651 2HB  LYS   184       2.627  19.635 -11.114  1.00 20.65           H  
ATOM   2652 1HG  LYS   184       3.123  20.580 -13.336  1.00 20.65           H  
ATOM   2653 2HG  LYS   184       2.598  22.173 -12.766  1.00 20.65           H  
ATOM   2654 1HD  LYS   184       4.320  22.072 -10.975  1.00 20.65           H  
ATOM   2655 2HD  LYS   184       4.897  20.532 -11.626  1.00 20.65           H  
ATOM   2656 1HE  LYS   184       5.459  21.661 -13.760  1.00 20.65           H  
ATOM   2657 2HE  LYS   184       4.850  23.189 -13.100  1.00 20.65           H  
ATOM   2658 1HZ  LYS   184       7.231  23.035 -12.902  1.00 20.65           H  
ATOM   2659 2HZ  LYS   184       6.548  23.061 -11.396  1.00 20.65           H  
ATOM   2660 3HZ  LYS   184       7.118  21.649 -12.019  1.00 20.65           H  
ATOM   2661  N   TYR   185       0.007  18.155 -10.909  1.00  4.80           N  
ATOM   2662  CA  TYR   185      -0.615  17.347  -9.870  1.00  4.06           C  
ATOM   2663  C   TYR   185      -0.104  15.918  -9.706  1.00  2.01           C  
ATOM   2664  O   TYR   185       0.454  15.316 -10.621  1.00  2.41           O  
ATOM   2665  CB  TYR   185      -2.117  17.287 -10.095  1.00  6.09           C  
ATOM   2666  CG  TYR   185      -2.539  16.678 -11.409  1.00  6.09           C  
ATOM   2667  CD1 TYR   185      -2.701  15.309 -11.536  1.00  6.09           C  
ATOM   2668  CD2 TYR   185      -2.804  17.506 -12.484  1.00  6.09           C  
ATOM   2669  CE1 TYR   185      -3.132  14.781 -12.737  1.00  6.09           C  
ATOM   2670  CE2 TYR   185      -3.242  16.975 -13.672  1.00  6.09           C  
ATOM   2671  CZ  TYR   185      -3.410  15.622 -13.803  1.00  6.09           C  
ATOM   2672  OH  TYR   185      -3.859  15.100 -14.995  1.00  6.09           O  
ATOM   2673  H   TYR   185       0.412  17.723 -11.728  1.00  5.76           H  
ATOM   2674  HA  TYR   185      -0.434  17.856  -8.930  1.00  4.87           H  
ATOM   2675 1HB  TYR   185      -2.584  16.712  -9.293  1.00  7.31           H  
ATOM   2676 2HB  TYR   185      -2.521  18.295 -10.047  1.00  7.31           H  
ATOM   2677  HD1 TYR   185      -2.502  14.653 -10.689  1.00  7.31           H  
ATOM   2678  HD2 TYR   185      -2.682  18.583 -12.386  1.00  7.31           H  
ATOM   2679  HE1 TYR   185      -3.271  13.709 -12.847  1.00  7.31           H  
ATOM   2680  HE2 TYR   185      -3.462  17.629 -14.508  1.00  7.31           H  
ATOM   2681  HH  TYR   185      -4.296  15.792 -15.501  1.00  7.31           H  
ATOM   2682  N   TRP   186      -0.340  15.384  -8.509  1.00  1.76           N  
ATOM   2683  CA  TRP   186      -0.029  14.012  -8.154  1.00  1.64           C  
ATOM   2684  C   TRP   186      -1.269  13.179  -8.383  1.00  1.30           C  
ATOM   2685  O   TRP   186      -2.374  13.639  -8.127  1.00  1.75           O  
ATOM   2686  CB  TRP   186       0.387  13.882  -6.679  1.00  2.46           C  
ATOM   2687  CG  TRP   186       1.706  14.503  -6.340  1.00  2.46           C  
ATOM   2688  CD1 TRP   186       1.944  15.641  -5.618  1.00  2.46           C  
ATOM   2689  CD2 TRP   186       2.999  14.006  -6.744  1.00  2.46           C  
ATOM   2690  NE1 TRP   186       3.301  15.871  -5.541  1.00  2.46           N  
ATOM   2691  CE2 TRP   186       3.954  14.888  -6.239  1.00  2.46           C  
ATOM   2692  CE3 TRP   186       3.415  12.899  -7.490  1.00  2.46           C  
ATOM   2693  CZ2 TRP   186       5.302  14.706  -6.467  1.00  2.46           C  
ATOM   2694  CZ3 TRP   186       4.769  12.719  -7.723  1.00  2.46           C  
ATOM   2695  CH2 TRP   186       5.682  13.605  -7.222  1.00  2.46           C  
ATOM   2696  H   TRP   186      -0.781  15.967  -7.819  1.00  2.11           H  
ATOM   2697  HA  TRP   186       0.774  13.644  -8.793  1.00  1.97           H  
ATOM   2698 1HB  TRP   186      -0.373  14.346  -6.059  1.00  2.95           H  
ATOM   2699 2HB  TRP   186       0.424  12.829  -6.407  1.00  2.95           H  
ATOM   2700  HD1 TRP   186       1.177  16.267  -5.165  1.00  2.95           H  
ATOM   2701  HE1 TRP   186       3.775  16.633  -5.063  1.00  2.95           H  
ATOM   2702  HE3 TRP   186       2.682  12.200  -7.890  1.00  2.95           H  
ATOM   2703  HZ2 TRP   186       6.049  15.392  -6.078  1.00  2.95           H  
ATOM   2704  HZ3 TRP   186       5.087  11.856  -8.311  1.00  2.95           H  
ATOM   2705  HH2 TRP   186       6.735  13.446  -7.420  1.00  2.95           H  
ATOM   2706  N   ILE   187      -1.102  11.953  -8.841  1.00  1.24           N  
ATOM   2707  CA  ILE   187      -2.248  11.079  -9.063  1.00  1.37           C  
ATOM   2708  C   ILE   187      -2.255   9.985  -8.020  1.00  1.22           C  
ATOM   2709  O   ILE   187      -1.354   9.144  -8.018  1.00  1.48           O  
ATOM   2710  CB  ILE   187      -2.193  10.435 -10.456  1.00  2.06           C  
ATOM   2711  CG1 ILE   187      -2.152  11.517 -11.525  1.00  2.06           C  
ATOM   2712  CG2 ILE   187      -3.413   9.543 -10.659  1.00  2.06           C  
ATOM   2713  CD1 ILE   187      -1.863  10.992 -12.910  1.00  2.06           C  
ATOM   2714  H   ILE   187      -0.173  11.617  -9.043  1.00  1.49           H  
ATOM   2715  HA  ILE   187      -3.165  11.659  -8.970  1.00  1.64           H  
ATOM   2716  HB  ILE   187      -1.287   9.838 -10.550  1.00  2.47           H  
ATOM   2717 1HG1 ILE   187      -3.114  12.023 -11.541  1.00  2.47           H  
ATOM   2718 2HG1 ILE   187      -1.384  12.245 -11.267  1.00  2.47           H  
ATOM   2719 1HG2 ILE   187      -3.369   9.085 -11.647  1.00  2.47           H  
ATOM   2720 2HG2 ILE   187      -3.428   8.764  -9.898  1.00  2.47           H  
ATOM   2721 3HG2 ILE   187      -4.318  10.144 -10.578  1.00  2.47           H  
ATOM   2722 1HD1 ILE   187      -1.855  11.821 -13.618  1.00  2.47           H  
ATOM   2723 2HD1 ILE   187      -0.891  10.498 -12.918  1.00  2.47           H  
ATOM   2724 3HD1 ILE   187      -2.635  10.279 -13.197  1.00  2.47           H  
ATOM   2725  N   VAL   188      -3.260   9.986  -7.136  1.00  1.08           N  
ATOM   2726  CA  VAL   188      -3.297   8.961  -6.102  1.00  1.14           C  
ATOM   2727  C   VAL   188      -4.643   8.235  -6.075  1.00  1.13           C  
ATOM   2728  O   VAL   188      -5.668   8.791  -6.451  1.00  1.80           O  
ATOM   2729  CB  VAL   188      -3.054   9.583  -4.707  1.00  1.71           C  
ATOM   2730  CG1 VAL   188      -1.715  10.289  -4.667  1.00  1.71           C  
ATOM   2731  CG2 VAL   188      -4.177  10.534  -4.344  1.00  1.71           C  
ATOM   2732  H   VAL   188      -3.979  10.700  -7.171  1.00  1.30           H  
ATOM   2733  HA  VAL   188      -2.510   8.241  -6.311  1.00  1.37           H  
ATOM   2734  HB  VAL   188      -3.012   8.777  -3.979  1.00  2.05           H  
ATOM   2735 1HG1 VAL   188      -1.542  10.689  -3.668  1.00  2.05           H  
ATOM   2736 2HG1 VAL   188      -0.935   9.583  -4.918  1.00  2.05           H  
ATOM   2737 3HG1 VAL   188      -1.709  11.107  -5.388  1.00  2.05           H  
ATOM   2738 1HG2 VAL   188      -4.000  10.944  -3.351  1.00  2.05           H  
ATOM   2739 2HG2 VAL   188      -4.214  11.345  -5.069  1.00  2.05           H  
ATOM   2740 3HG2 VAL   188      -5.124   9.995  -4.351  1.00  2.05           H  
ATOM   2741  N   LYS   189      -4.640   6.998  -5.597  1.00  1.10           N  
ATOM   2742  CA  LYS   189      -5.853   6.199  -5.483  1.00  1.34           C  
ATOM   2743  C   LYS   189      -6.257   6.085  -4.015  1.00  1.08           C  
ATOM   2744  O   LYS   189      -5.402   5.932  -3.146  1.00  1.06           O  
ATOM   2745  CB  LYS   189      -5.648   4.816  -6.091  1.00  2.01           C  
ATOM   2746  CG  LYS   189      -6.902   3.956  -6.145  1.00  2.01           C  
ATOM   2747  CD  LYS   189      -6.609   2.602  -6.772  1.00  2.01           C  
ATOM   2748  CE  LYS   189      -7.852   1.726  -6.797  1.00  2.01           C  
ATOM   2749  NZ  LYS   189      -7.578   0.391  -7.398  1.00  2.01           N  
ATOM   2750  H   LYS   189      -3.762   6.591  -5.320  1.00  1.32           H  
ATOM   2751  HA  LYS   189      -6.656   6.703  -6.018  1.00  1.61           H  
ATOM   2752 1HB  LYS   189      -5.255   4.916  -7.101  1.00  2.41           H  
ATOM   2753 2HB  LYS   189      -4.909   4.274  -5.508  1.00  2.41           H  
ATOM   2754 1HG  LYS   189      -7.301   3.809  -5.144  1.00  2.41           H  
ATOM   2755 2HG  LYS   189      -7.659   4.461  -6.744  1.00  2.41           H  
ATOM   2756 1HD  LYS   189      -6.253   2.740  -7.794  1.00  2.41           H  
ATOM   2757 2HD  LYS   189      -5.830   2.096  -6.200  1.00  2.41           H  
ATOM   2758 1HE  LYS   189      -8.214   1.588  -5.779  1.00  2.41           H  
ATOM   2759 2HE  LYS   189      -8.626   2.223  -7.381  1.00  2.41           H  
ATOM   2760 1HZ  LYS   189      -8.425  -0.159  -7.399  1.00  2.41           H  
ATOM   2761 2HZ  LYS   189      -7.252   0.511  -8.347  1.00  2.41           H  
ATOM   2762 3HZ  LYS   189      -6.869  -0.083  -6.856  1.00  2.41           H  
ATOM   2763  N   ASN   190      -7.554   6.154  -3.724  1.00  1.33           N  
ATOM   2764  CA  ASN   190      -7.996   6.073  -2.332  1.00  1.50           C  
ATOM   2765  C   ASN   190      -9.077   5.013  -2.125  1.00  1.98           C  
ATOM   2766  O   ASN   190     -10.049   4.936  -2.885  1.00  7.74           O  
ATOM   2767  CB  ASN   190      -8.492   7.421  -1.849  1.00  2.25           C  
ATOM   2768  CG  ASN   190      -8.753   7.465  -0.372  1.00  2.25           C  
ATOM   2769  OD1 ASN   190      -9.471   6.622   0.176  1.00  2.25           O  
ATOM   2770  ND2 ASN   190      -8.192   8.443   0.291  1.00  2.25           N  
ATOM   2771  H   ASN   190      -8.229   6.287  -4.467  1.00  1.60           H  
ATOM   2772  HA  ASN   190      -7.144   5.783  -1.716  1.00  1.80           H  
ATOM   2773 1HB  ASN   190      -7.777   8.202  -2.114  1.00  2.70           H  
ATOM   2774 2HB  ASN   190      -9.427   7.642  -2.352  1.00  2.70           H  
ATOM   2775 1HD2 ASN   190      -8.338   8.523   1.277  1.00  2.70           H  
ATOM   2776 2HD2 ASN   190      -7.621   9.109  -0.187  1.00  2.70           H  
ATOM   2777  N   SER   191      -8.890   4.218  -1.057  1.00  1.50           N  
ATOM   2778  CA  SER   191      -9.758   3.109  -0.631  1.00  1.67           C  
ATOM   2779  C   SER   191     -11.241   3.454  -0.487  1.00  1.95           C  
ATOM   2780  O   SER   191     -12.082   2.555  -0.464  1.00  6.16           O  
ATOM   2781  CB  SER   191      -9.286   2.589   0.710  1.00  2.50           C  
ATOM   2782  OG  SER   191      -9.513   3.534   1.719  1.00  2.50           O  
ATOM   2783  H   SER   191      -8.065   4.388  -0.499  1.00  1.80           H  
ATOM   2784  HA  SER   191      -9.667   2.312  -1.369  1.00  2.00           H  
ATOM   2785 1HB  SER   191      -9.806   1.661   0.950  1.00  3.01           H  
ATOM   2786 2HB  SER   191      -8.226   2.368   0.660  1.00  3.01           H  
ATOM   2787  HG  SER   191      -9.135   4.358   1.401  1.00  3.01           H  
ATOM   2788  N   TRP   192     -11.569   4.745  -0.402  1.00  2.79           N  
ATOM   2789  CA  TRP   192     -12.946   5.200  -0.261  1.00  3.50           C  
ATOM   2790  C   TRP   192     -13.867   4.653  -1.354  1.00  4.89           C  
ATOM   2791  O   TRP   192     -15.051   4.425  -1.103  1.00 11.81           O  
ATOM   2792  CB  TRP   192     -13.003   6.726  -0.288  1.00  5.25           C  
ATOM   2793  CG  TRP   192     -12.425   7.380   0.925  1.00  5.25           C  
ATOM   2794  CD1 TRP   192     -12.161   6.795   2.128  1.00  5.25           C  
ATOM   2795  CD2 TRP   192     -12.029   8.766   1.057  1.00  5.25           C  
ATOM   2796  NE1 TRP   192     -11.632   7.719   2.997  1.00  5.25           N  
ATOM   2797  CE2 TRP   192     -11.544   8.929   2.358  1.00  5.25           C  
ATOM   2798  CE3 TRP   192     -12.049   9.863   0.188  1.00  5.25           C  
ATOM   2799  CZ2 TRP   192     -11.079  10.149   2.819  1.00  5.25           C  
ATOM   2800  CZ3 TRP   192     -11.583  11.085   0.648  1.00  5.25           C  
ATOM   2801  CH2 TRP   192     -11.112  11.221   1.931  1.00  5.25           C  
ATOM   2802  H   TRP   192     -10.834   5.440  -0.403  1.00  3.35           H  
ATOM   2803  HA  TRP   192     -13.318   4.853   0.702  1.00  4.20           H  
ATOM   2804 1HB  TRP   192     -12.477   7.098  -1.167  1.00  6.30           H  
ATOM   2805 2HB  TRP   192     -14.039   7.040  -0.366  1.00  6.30           H  
ATOM   2806  HD1 TRP   192     -12.345   5.749   2.366  1.00  6.30           H  
ATOM   2807  HE1 TRP   192     -11.353   7.537   3.951  1.00  6.30           H  
ATOM   2808  HE3 TRP   192     -12.425   9.756  -0.827  1.00  6.30           H  
ATOM   2809  HZ2 TRP   192     -10.702  10.282   3.833  1.00  6.30           H  
ATOM   2810  HZ3 TRP   192     -11.603  11.937  -0.032  1.00  6.30           H  
ATOM   2811  HH2 TRP   192     -10.759  12.194   2.266  1.00  6.30           H  
ATOM   2812  N   GLY   193     -13.341   4.449  -2.563  1.00  7.10           N  
ATOM   2813  CA  GLY   193     -14.161   3.877  -3.627  1.00  8.29           C  
ATOM   2814  C   GLY   193     -14.316   4.777  -4.843  1.00  6.33           C  
ATOM   2815  O   GLY   193     -13.942   5.950  -4.825  1.00  8.84           O  
ATOM   2816  H   GLY   193     -12.360   4.653  -2.731  1.00  8.52           H  
ATOM   2817 1HA  GLY   193     -13.722   2.929  -3.937  1.00  9.95           H  
ATOM   2818 2HA  GLY   193     -15.147   3.642  -3.230  1.00  9.95           H  
ATOM   2819  N   THR   194     -14.916   4.208  -5.894  1.00  5.50           N  
ATOM   2820  CA  THR   194     -15.099   4.876  -7.182  1.00  4.72           C  
ATOM   2821  C   THR   194     -16.134   5.991  -7.161  1.00  4.81           C  
ATOM   2822  O   THR   194     -16.170   6.823  -8.067  1.00  5.14           O  
ATOM   2823  CB  THR   194     -15.489   3.861  -8.273  1.00  7.08           C  
ATOM   2824  OG1 THR   194     -16.712   3.207  -7.907  1.00  7.08           O  
ATOM   2825  CG2 THR   194     -14.391   2.827  -8.449  1.00  7.08           C  
ATOM   2826  H   THR   194     -15.225   3.250  -5.804  1.00  6.60           H  
ATOM   2827  HA  THR   194     -14.150   5.314  -7.459  1.00  5.66           H  
ATOM   2828  HB  THR   194     -15.640   4.388  -9.217  1.00  8.50           H  
ATOM   2829  HG1 THR   194     -16.962   2.588  -8.597  1.00  8.50           H  
ATOM   2830 1HG2 THR   194     -14.678   2.119  -9.226  1.00  8.50           H  
ATOM   2831 2HG2 THR   194     -13.467   3.328  -8.737  1.00  8.50           H  
ATOM   2832 3HG2 THR   194     -14.239   2.295  -7.512  1.00  8.50           H  
ATOM   2833  N   SER   195     -16.966   6.026  -6.121  1.00  5.66           N  
ATOM   2834  CA  SER   195     -17.953   7.086  -5.979  1.00  6.83           C  
ATOM   2835  C   SER   195     -17.316   8.394  -5.493  1.00  5.55           C  
ATOM   2836  O   SER   195     -17.979   9.432  -5.469  1.00  6.07           O  
ATOM   2837  CB  SER   195     -19.060   6.661  -5.030  1.00 10.25           C  
ATOM   2838  OG  SER   195     -18.588   6.525  -3.720  1.00 10.25           O  
ATOM   2839  H   SER   195     -16.910   5.310  -5.412  1.00  6.79           H  
ATOM   2840  HA  SER   195     -18.396   7.271  -6.958  1.00  8.20           H  
ATOM   2841 1HB  SER   195     -19.860   7.402  -5.053  1.00 12.29           H  
ATOM   2842 2HB  SER   195     -19.486   5.716  -5.366  1.00 12.29           H  
ATOM   2843  HG  SER   195     -18.262   7.392  -3.467  1.00 12.29           H  
ATOM   2844  N   TRP   196     -16.036   8.350  -5.105  1.00  5.10           N  
ATOM   2845  CA  TRP   196     -15.356   9.544  -4.641  1.00  5.35           C  
ATOM   2846  C   TRP   196     -14.270   9.953  -5.637  1.00  3.57           C  
ATOM   2847  O   TRP   196     -13.627   9.097  -6.249  1.00  3.12           O  
ATOM   2848  CB  TRP   196     -14.753   9.289  -3.263  1.00  8.02           C  
ATOM   2849  CG  TRP   196     -15.797   8.979  -2.239  1.00  8.02           C  
ATOM   2850  CD1 TRP   196     -16.168   7.740  -1.814  1.00  8.02           C  
ATOM   2851  CD2 TRP   196     -16.642   9.915  -1.531  1.00  8.02           C  
ATOM   2852  NE1 TRP   196     -17.169   7.840  -0.882  1.00  8.02           N  
ATOM   2853  CE2 TRP   196     -17.474   9.163  -0.698  1.00  8.02           C  
ATOM   2854  CE3 TRP   196     -16.762  11.310  -1.540  1.00  8.02           C  
ATOM   2855  CZ2 TRP   196     -18.414   9.756   0.130  1.00  8.02           C  
ATOM   2856  CZ3 TRP   196     -17.708  11.905  -0.713  1.00  8.02           C  
ATOM   2857  CH2 TRP   196     -18.511  11.148   0.102  1.00  8.02           C  
ATOM   2858  H   TRP   196     -15.509   7.484  -5.123  1.00  6.12           H  
ATOM   2859  HA  TRP   196     -16.080  10.354  -4.566  1.00  6.42           H  
ATOM   2860 1HB  TRP   196     -14.058   8.449  -3.312  1.00  9.63           H  
ATOM   2861 2HB  TRP   196     -14.196  10.165  -2.932  1.00  9.63           H  
ATOM   2862  HD1 TRP   196     -15.732   6.806  -2.162  1.00  9.63           H  
ATOM   2863  HE1 TRP   196     -17.615   7.064  -0.413  1.00  9.63           H  
ATOM   2864  HE3 TRP   196     -16.126  11.917  -2.184  1.00  9.63           H  
ATOM   2865  HZ2 TRP   196     -19.063   9.170   0.782  1.00  9.63           H  
ATOM   2866  HZ3 TRP   196     -17.792  12.992  -0.725  1.00  9.63           H  
ATOM   2867  HH2 TRP   196     -19.242  11.646   0.740  1.00  9.63           H  
ATOM   2868  N   GLY   197     -14.083  11.262  -5.807  1.00  4.56           N  
ATOM   2869  CA  GLY   197     -13.094  11.780  -6.735  1.00  4.77           C  
ATOM   2870  C   GLY   197     -13.372  11.357  -8.159  1.00  4.57           C  
ATOM   2871  O   GLY   197     -14.516  11.374  -8.617  1.00  6.55           O  
ATOM   2872  H   GLY   197     -14.622  11.941  -5.281  1.00  5.47           H  
ATOM   2873 1HA  GLY   197     -13.107  12.866  -6.689  1.00  5.72           H  
ATOM   2874 2HA  GLY   197     -12.099  11.452  -6.436  1.00  5.72           H  
ATOM   2875  N   ILE   198     -12.315  10.980  -8.861  1.00  4.17           N  
ATOM   2876  CA  ILE   198     -12.412  10.560 -10.240  1.00  5.95           C  
ATOM   2877  C   ILE   198     -12.250   9.062 -10.292  1.00  4.53           C  
ATOM   2878  O   ILE   198     -11.148   8.566 -10.503  1.00  5.59           O  
ATOM   2879  CB  ILE   198     -11.319  11.240 -11.079  1.00  8.93           C  
ATOM   2880  CG1 ILE   198     -11.456  12.762 -10.964  1.00  8.93           C  
ATOM   2881  CG2 ILE   198     -11.413  10.788 -12.528  1.00  8.93           C  
ATOM   2882  CD1 ILE   198     -10.291  13.525 -11.547  1.00  8.93           C  
ATOM   2883  H   ILE   198     -11.400  10.981  -8.434  1.00  5.00           H  
ATOM   2884  HA  ILE   198     -13.393  10.826 -10.635  1.00  7.14           H  
ATOM   2885  HB  ILE   198     -10.340  10.972 -10.682  1.00 10.71           H  
ATOM   2886 1HG1 ILE   198     -12.364  13.075 -11.476  1.00 10.71           H  
ATOM   2887 2HG1 ILE   198     -11.546  13.031  -9.911  1.00 10.71           H  
ATOM   2888 1HG2 ILE   198     -10.628  11.269 -13.110  1.00 10.71           H  
ATOM   2889 2HG2 ILE   198     -11.293   9.707 -12.578  1.00 10.71           H  
ATOM   2890 3HG2 ILE   198     -12.387  11.064 -12.934  1.00 10.71           H  
ATOM   2891 1HD1 ILE   198     -10.461  14.594 -11.426  1.00 10.71           H  
ATOM   2892 2HD1 ILE   198      -9.373  13.242 -11.029  1.00 10.71           H  
ATOM   2893 3HD1 ILE   198     -10.195  13.290 -12.606  1.00 10.71           H  
ATOM   2894  N   ASP   199     -13.341   8.343 -10.058  1.00  4.06           N  
ATOM   2895  CA  ASP   199     -13.322   6.883 -10.027  1.00  4.57           C  
ATOM   2896  C   ASP   199     -12.295   6.342  -9.033  1.00  3.80           C  
ATOM   2897  O   ASP   199     -11.614   5.356  -9.317  1.00  4.52           O  
ATOM   2898  CB  ASP   199     -13.026   6.315 -11.417  1.00  6.86           C  
ATOM   2899  CG  ASP   199     -14.100   6.654 -12.441  1.00  6.86           C  
ATOM   2900  OD1 ASP   199     -15.247   6.736 -12.071  1.00  6.86           O  
ATOM   2901  OD2 ASP   199     -13.761   6.826 -13.587  1.00  6.86           O  
ATOM   2902  H   ASP   199     -14.215   8.823  -9.895  1.00  4.87           H  
ATOM   2903  HA  ASP   199     -14.307   6.536  -9.716  1.00  5.48           H  
ATOM   2904 1HB  ASP   199     -12.072   6.698 -11.778  1.00  8.23           H  
ATOM   2905 2HB  ASP   199     -12.936   5.231 -11.354  1.00  8.23           H  
ATOM   2906  N   GLY   200     -12.192   6.973  -7.858  1.00  3.28           N  
ATOM   2907  CA  GLY   200     -11.243   6.534  -6.847  1.00  3.80           C  
ATOM   2908  C   GLY   200      -9.894   7.243  -6.950  1.00  3.28           C  
ATOM   2909  O   GLY   200      -9.029   7.059  -6.093  1.00  4.71           O  
ATOM   2910  H   GLY   200     -12.779   7.769  -7.637  1.00  3.94           H  
ATOM   2911 1HA  GLY   200     -11.667   6.708  -5.858  1.00  4.56           H  
ATOM   2912 2HA  GLY   200     -11.093   5.459  -6.937  1.00  4.56           H  
ATOM   2913  N   TYR   201      -9.701   8.069  -7.980  1.00  3.05           N  
ATOM   2914  CA  TYR   201      -8.430   8.750  -8.123  1.00  3.20           C  
ATOM   2915  C   TYR   201      -8.550  10.236  -7.802  1.00  2.73           C  
ATOM   2916  O   TYR   201      -9.535  10.901  -8.126  1.00  4.67           O  
ATOM   2917  CB  TYR   201      -7.889   8.533  -9.532  1.00  4.80           C  
ATOM   2918  CG  TYR   201      -7.629   7.066  -9.810  1.00  4.80           C  
ATOM   2919  CD1 TYR   201      -8.630   6.298 -10.386  1.00  4.80           C  
ATOM   2920  CD2 TYR   201      -6.417   6.480  -9.481  1.00  4.80           C  
ATOM   2921  CE1 TYR   201      -8.427   4.958 -10.634  1.00  4.80           C  
ATOM   2922  CE2 TYR   201      -6.216   5.134  -9.733  1.00  4.80           C  
ATOM   2923  CZ  TYR   201      -7.214   4.376 -10.305  1.00  4.80           C  
ATOM   2924  OH  TYR   201      -7.012   3.037 -10.552  1.00  4.80           O  
ATOM   2925  H   TYR   201     -10.402   8.208  -8.691  1.00  3.66           H  
ATOM   2926  HA  TYR   201      -7.729   8.313  -7.419  1.00  3.84           H  
ATOM   2927 1HB  TYR   201      -8.603   8.907 -10.267  1.00  5.76           H  
ATOM   2928 2HB  TYR   201      -6.956   9.079  -9.664  1.00  5.76           H  
ATOM   2929  HD1 TYR   201      -9.585   6.752 -10.643  1.00  5.76           H  
ATOM   2930  HD2 TYR   201      -5.626   7.074  -9.023  1.00  5.76           H  
ATOM   2931  HE1 TYR   201      -9.219   4.362 -11.085  1.00  5.76           H  
ATOM   2932  HE2 TYR   201      -5.270   4.664  -9.476  1.00  5.76           H  
ATOM   2933  HH  TYR   201      -7.760   2.689 -11.042  1.00  5.76           H  
ATOM   2934  N   PHE   202      -7.543  10.742  -7.110  1.00  1.98           N  
ATOM   2935  CA  PHE   202      -7.524  12.119  -6.666  1.00  2.52           C  
ATOM   2936  C   PHE   202      -6.295  12.837  -7.196  1.00  1.91           C  
ATOM   2937  O   PHE   202      -5.179  12.324  -7.104  1.00  2.58           O  
ATOM   2938  CB  PHE   202      -7.523  12.120  -5.124  1.00  3.78           C  
ATOM   2939  CG  PHE   202      -8.766  11.525  -4.507  1.00  3.78           C  
ATOM   2940  CD1 PHE   202      -8.991  10.158  -4.516  1.00  3.78           C  
ATOM   2941  CD2 PHE   202      -9.702  12.325  -3.883  1.00  3.78           C  
ATOM   2942  CE1 PHE   202     -10.138   9.626  -3.960  1.00  3.78           C  
ATOM   2943  CE2 PHE   202     -10.842  11.798  -3.312  1.00  3.78           C  
ATOM   2944  CZ  PHE   202     -11.064  10.443  -3.361  1.00  3.78           C  
ATOM   2945  H   PHE   202      -6.764  10.147  -6.878  1.00  2.38           H  
ATOM   2946  HA  PHE   202      -8.413  12.620  -7.038  1.00  3.02           H  
ATOM   2947 1HB  PHE   202      -6.667  11.567  -4.755  1.00  4.54           H  
ATOM   2948 2HB  PHE   202      -7.430  13.144  -4.766  1.00  4.54           H  
ATOM   2949  HD1 PHE   202      -8.259   9.498  -4.987  1.00  4.54           H  
ATOM   2950  HD2 PHE   202      -9.527  13.400  -3.846  1.00  4.54           H  
ATOM   2951  HE1 PHE   202     -10.307   8.552  -3.993  1.00  4.54           H  
ATOM   2952  HE2 PHE   202     -11.567  12.453  -2.830  1.00  4.54           H  
ATOM   2953  HZ  PHE   202     -11.964  10.017  -2.921  1.00  4.54           H  
ATOM   2954  N   TYR   203      -6.489  14.028  -7.755  1.00  2.06           N  
ATOM   2955  CA  TYR   203      -5.361  14.815  -8.231  1.00  2.20           C  
ATOM   2956  C   TYR   203      -4.967  15.783  -7.133  1.00  3.26           C  
ATOM   2957  O   TYR   203      -5.816  16.532  -6.653  1.00  9.18           O  
ATOM   2958  CB  TYR   203      -5.717  15.575  -9.501  1.00  3.30           C  
ATOM   2959  CG  TYR   203      -6.037  14.693 -10.682  1.00  3.30           C  
ATOM   2960  CD1 TYR   203      -5.675  13.352 -10.677  1.00  3.30           C  
ATOM   2961  CD2 TYR   203      -6.692  15.232 -11.779  1.00  3.30           C  
ATOM   2962  CE1 TYR   203      -5.971  12.553 -11.763  1.00  3.30           C  
ATOM   2963  CE2 TYR   203      -6.983  14.433 -12.867  1.00  3.30           C  
ATOM   2964  CZ  TYR   203      -6.627  13.099 -12.860  1.00  3.30           C  
ATOM   2965  OH  TYR   203      -6.923  12.304 -13.943  1.00  3.30           O  
ATOM   2966  H   TYR   203      -7.421  14.402  -7.861  1.00  2.47           H  
ATOM   2967  HA  TYR   203      -4.529  14.152  -8.435  1.00  2.64           H  
ATOM   2968 1HB  TYR   203      -6.576  16.205  -9.308  1.00  3.96           H  
ATOM   2969 2HB  TYR   203      -4.892  16.227  -9.777  1.00  3.96           H  
ATOM   2970  HD1 TYR   203      -5.158  12.929  -9.817  1.00  3.96           H  
ATOM   2971  HD2 TYR   203      -6.974  16.284 -11.784  1.00  3.96           H  
ATOM   2972  HE1 TYR   203      -5.690  11.501 -11.761  1.00  3.96           H  
ATOM   2973  HE2 TYR   203      -7.498  14.856 -13.731  1.00  3.96           H  
ATOM   2974  HH  TYR   203      -7.296  12.846 -14.644  1.00  3.96           H  
ATOM   2975  N   LEU   204      -3.705  15.760  -6.717  1.00  1.82           N  
ATOM   2976  CA  LEU   204      -3.261  16.635  -5.633  1.00  2.09           C  
ATOM   2977  C   LEU   204      -2.290  17.679  -6.145  1.00  2.40           C  
ATOM   2978  O   LEU   204      -1.433  17.371  -6.958  1.00  3.71           O  
ATOM   2979  CB  LEU   204      -2.583  15.806  -4.541  1.00  3.13           C  
ATOM   2980  CG  LEU   204      -3.417  14.662  -3.966  1.00  3.13           C  
ATOM   2981  CD1 LEU   204      -2.580  13.897  -2.950  1.00  3.13           C  
ATOM   2982  CD2 LEU   204      -4.679  15.224  -3.341  1.00  3.13           C  
ATOM   2983  H   LEU   204      -3.057  15.120  -7.156  1.00  2.18           H  
ATOM   2984  HA  LEU   204      -4.127  17.141  -5.213  1.00  2.51           H  
ATOM   2985 1HB  LEU   204      -1.665  15.386  -4.935  1.00  3.76           H  
ATOM   2986 2HB  LEU   204      -2.329  16.465  -3.715  1.00  3.76           H  
ATOM   2987  HG  LEU   204      -3.687  13.970  -4.764  1.00  3.76           H  
ATOM   2988 1HD1 LEU   204      -3.166  13.071  -2.547  1.00  3.76           H  
ATOM   2989 2HD1 LEU   204      -1.686  13.504  -3.435  1.00  3.76           H  
ATOM   2990 3HD1 LEU   204      -2.289  14.565  -2.139  1.00  3.76           H  
ATOM   2991 1HD2 LEU   204      -5.270  14.404  -2.940  1.00  3.76           H  
ATOM   2992 2HD2 LEU   204      -4.415  15.912  -2.537  1.00  3.76           H  
ATOM   2993 3HD2 LEU   204      -5.256  15.753  -4.099  1.00  3.76           H  
ATOM   2994  N   GLU   205      -2.379  18.906  -5.650  1.00  2.49           N  
ATOM   2995  CA  GLU   205      -1.464  19.945  -6.130  1.00  2.90           C  
ATOM   2996  C   GLU   205       0.010  19.547  -5.969  1.00  2.09           C  
ATOM   2997  O   GLU   205       0.478  19.245  -4.870  1.00  2.52           O  
ATOM   2998  CB  GLU   205      -1.728  21.271  -5.407  1.00  4.35           C  
ATOM   2999  CG  GLU   205      -0.915  22.446  -5.939  1.00  4.35           C  
ATOM   3000  CD  GLU   205      -1.262  23.749  -5.272  1.00  4.35           C  
ATOM   3001  OE1 GLU   205      -2.031  23.731  -4.344  1.00  4.35           O  
ATOM   3002  OE2 GLU   205      -0.777  24.768  -5.709  1.00  4.35           O  
ATOM   3003  H   GLU   205      -3.102  19.141  -4.984  1.00  2.99           H  
ATOM   3004  HA  GLU   205      -1.648  20.097  -7.191  1.00  3.48           H  
ATOM   3005 1HB  GLU   205      -2.782  21.530  -5.495  1.00  5.22           H  
ATOM   3006 2HB  GLU   205      -1.505  21.165  -4.345  1.00  5.22           H  
ATOM   3007 1HG  GLU   205       0.145  22.244  -5.785  1.00  5.22           H  
ATOM   3008 2HG  GLU   205      -1.087  22.536  -7.010  1.00  5.22           H  
ATOM   3009  N   ARG   206       0.728  19.580  -7.094  1.00  2.55           N  
ATOM   3010  CA  ARG   206       2.150  19.252  -7.169  1.00  3.83           C  
ATOM   3011  C   ARG   206       2.956  20.517  -7.416  1.00  3.98           C  
ATOM   3012  O   ARG   206       2.498  21.414  -8.121  1.00  4.91           O  
ATOM   3013  CB  ARG   206       2.394  18.229  -8.271  1.00  5.75           C  
ATOM   3014  CG  ARG   206       3.825  17.795  -8.507  1.00  5.75           C  
ATOM   3015  CD  ARG   206       3.878  16.624  -9.426  1.00  5.75           C  
ATOM   3016  NE  ARG   206       3.399  16.925 -10.768  1.00  5.75           N  
ATOM   3017  CZ  ARG   206       4.174  17.356 -11.781  1.00  5.75           C  
ATOM   3018  NH1 ARG   206       5.464  17.534 -11.596  1.00  5.75           N  
ATOM   3019  NH2 ARG   206       3.636  17.601 -12.963  1.00  5.75           N  
ATOM   3020  H   ARG   206       0.258  19.830  -7.954  1.00  3.06           H  
ATOM   3021  HA  ARG   206       2.463  18.821  -6.218  1.00  4.60           H  
ATOM   3022 1HB  ARG   206       1.821  17.331  -8.056  1.00  6.89           H  
ATOM   3023 2HB  ARG   206       2.032  18.629  -9.210  1.00  6.89           H  
ATOM   3024 1HG  ARG   206       4.390  18.614  -8.954  1.00  6.89           H  
ATOM   3025 2HG  ARG   206       4.284  17.513  -7.558  1.00  6.89           H  
ATOM   3026 1HD  ARG   206       4.905  16.281  -9.500  1.00  6.89           H  
ATOM   3027 2HD  ARG   206       3.260  15.825  -9.021  1.00  6.89           H  
ATOM   3028  HE  ARG   206       2.412  16.800 -10.955  1.00  6.89           H  
ATOM   3029 1HH1 ARG   206       5.876  17.344 -10.693  1.00  6.89           H  
ATOM   3030 2HH1 ARG   206       6.045  17.854 -12.357  1.00  6.89           H  
ATOM   3031 1HH2 ARG   206       2.640  17.465 -13.105  1.00  6.89           H  
ATOM   3032 2HH2 ARG   206       4.213  17.922 -13.725  1.00  6.89           H  
ATOM   3033  N   ASP   207       4.143  20.593  -6.810  1.00  4.34           N  
ATOM   3034  CA  ASP   207       5.005  21.772  -6.885  1.00  5.65           C  
ATOM   3035  C   ASP   207       4.352  22.890  -6.079  1.00  5.88           C  
ATOM   3036  O   ASP   207       4.155  24.005  -6.568  1.00  6.86           O  
ATOM   3037  CB  ASP   207       5.253  22.184  -8.349  1.00  8.48           C  
ATOM   3038  CG  ASP   207       6.464  23.090  -8.560  1.00  8.48           C  
ATOM   3039  OD1 ASP   207       7.296  23.159  -7.688  1.00  8.48           O  
ATOM   3040  OD2 ASP   207       6.571  23.667  -9.620  1.00  8.48           O  
ATOM   3041  H   ASP   207       4.476  19.816  -6.252  1.00  5.21           H  
ATOM   3042  HA  ASP   207       5.967  21.535  -6.425  1.00  6.78           H  
ATOM   3043 1HB  ASP   207       5.379  21.289  -8.959  1.00 10.17           H  
ATOM   3044 2HB  ASP   207       4.378  22.713  -8.727  1.00 10.17           H  
ATOM   3045  N   ASP   208       4.014  22.555  -4.832  1.00  6.84           N  
ATOM   3046  CA  ASP   208       3.347  23.453  -3.894  1.00  9.78           C  
ATOM   3047  C   ASP   208       4.358  24.377  -3.211  1.00 10.16           C  
ATOM   3048  O   ASP   208       5.569  24.203  -3.347  1.00 28.75           O  
ATOM   3049  CB  ASP   208       2.572  22.608  -2.853  1.00 14.67           C  
ATOM   3050  CG  ASP   208       1.429  23.317  -2.115  1.00 14.67           C  
ATOM   3051  OD1 ASP   208       1.332  24.520  -2.201  1.00 14.67           O  
ATOM   3052  OD2 ASP   208       0.669  22.640  -1.462  1.00 14.67           O  
ATOM   3053  H   ASP   208       4.232  21.620  -4.517  1.00  8.21           H  
ATOM   3054  HA  ASP   208       2.637  24.069  -4.446  1.00 11.74           H  
ATOM   3055 1HB  ASP   208       2.158  21.731  -3.351  1.00 17.60           H  
ATOM   3056 2HB  ASP   208       3.278  22.245  -2.106  1.00 17.60           H  
ATOM   3057  N   THR   209       3.847  25.347  -2.464  1.00 14.70           N  
ATOM   3058  CA  THR   209       4.667  26.293  -1.720  1.00 18.12           C  
ATOM   3059  C   THR   209       5.425  25.601  -0.599  1.00 12.97           C  
ATOM   3060  O   THR   209       6.595  25.894  -0.353  1.00 13.13           O  
ATOM   3061  CB  THR   209       3.808  27.419  -1.118  1.00 27.18           C  
ATOM   3062  OG1 THR   209       3.161  28.148  -2.169  1.00 27.18           O  
ATOM   3063  CG2 THR   209       4.676  28.360  -0.297  1.00 27.18           C  
ATOM   3064  H   THR   209       2.839  25.422  -2.410  1.00 17.64           H  
ATOM   3065  HA  THR   209       5.395  26.734  -2.402  1.00 21.74           H  
ATOM   3066  HB  THR   209       3.045  26.984  -0.474  1.00 32.62           H  
ATOM   3067  HG1 THR   209       2.593  27.553  -2.665  1.00 32.62           H  
ATOM   3068 1HG2 THR   209       4.057  29.149   0.130  1.00 32.62           H  
ATOM   3069 2HG2 THR   209       5.157  27.801   0.505  1.00 32.62           H  
ATOM   3070 3HG2 THR   209       5.438  28.803  -0.937  1.00 32.62           H  
ATOM   3071  N   LYS   210       4.740  24.697   0.091  1.00 13.68           N  
ATOM   3072  CA  LYS   210       5.323  23.984   1.216  1.00 13.91           C  
ATOM   3073  C   LYS   210       6.091  22.754   0.767  1.00 10.03           C  
ATOM   3074  O   LYS   210       5.731  22.103  -0.216  1.00  8.46           O  
ATOM   3075  CB  LYS   210       4.225  23.584   2.192  1.00 20.87           C  
ATOM   3076  CG  LYS   210       3.426  24.761   2.735  1.00 20.87           C  
ATOM   3077  CD  LYS   210       4.285  25.663   3.603  1.00 20.87           C  
ATOM   3078  CE  LYS   210       3.450  26.761   4.245  1.00 20.87           C  
ATOM   3079  NZ  LYS   210       4.274  27.660   5.100  1.00 20.87           N  
ATOM   3080  H   LYS   210       3.784  24.500  -0.170  1.00 16.42           H  
ATOM   3081  HA  LYS   210       6.023  24.649   1.723  1.00 16.69           H  
ATOM   3082 1HB  LYS   210       3.529  22.901   1.703  1.00 25.04           H  
ATOM   3083 2HB  LYS   210       4.664  23.058   3.040  1.00 25.04           H  
ATOM   3084 1HG  LYS   210       3.033  25.345   1.902  1.00 25.04           H  
ATOM   3085 2HG  LYS   210       2.585  24.402   3.324  1.00 25.04           H  
ATOM   3086 1HD  LYS   210       4.758  25.071   4.389  1.00 25.04           H  
ATOM   3087 2HD  LYS   210       5.066  26.121   2.998  1.00 25.04           H  
ATOM   3088 1HE  LYS   210       2.977  27.354   3.464  1.00 25.04           H  
ATOM   3089 2HE  LYS   210       2.673  26.307   4.860  1.00 25.04           H  
ATOM   3090 1HZ  LYS   210       3.684  28.372   5.507  1.00 25.04           H  
ATOM   3091 2HZ  LYS   210       4.707  27.119   5.836  1.00 25.04           H  
ATOM   3092 3HZ  LYS   210       4.991  28.097   4.538  1.00 25.04           H  
ATOM   3093  N   GLU   211       7.132  22.414   1.530  1.00 14.26           N  
ATOM   3094  CA  GLU   211       8.016  21.288   1.228  1.00 17.04           C  
ATOM   3095  C   GLU   211       7.353  19.916   1.327  1.00 14.56           C  
ATOM   3096  O   GLU   211       7.928  18.920   0.889  1.00 21.25           O  
ATOM   3097  CB  GLU   211       9.231  21.315   2.163  1.00 25.56           C  
ATOM   3098  CG  GLU   211       8.913  21.043   3.628  1.00 25.56           C  
ATOM   3099  CD  GLU   211       8.484  22.274   4.377  1.00 25.56           C  
ATOM   3100  OE1 GLU   211       8.084  23.221   3.743  1.00 25.56           O  
ATOM   3101  OE2 GLU   211       8.559  22.273   5.583  1.00 25.56           O  
ATOM   3102  H   GLU   211       7.342  22.986   2.337  1.00 17.11           H  
ATOM   3103  HA  GLU   211       8.372  21.409   0.203  1.00 20.45           H  
ATOM   3104 1HB  GLU   211       9.959  20.570   1.839  1.00 30.67           H  
ATOM   3105 2HB  GLU   211       9.715  22.290   2.104  1.00 30.67           H  
ATOM   3106 1HG  GLU   211       8.121  20.300   3.682  1.00 30.67           H  
ATOM   3107 2HG  GLU   211       9.796  20.621   4.107  1.00 30.67           H  
ATOM   3108  N   TYR   212       6.146  19.852   1.882  1.00  9.45           N  
ATOM   3109  CA  TYR   212       5.472  18.579   1.992  1.00  7.96           C  
ATOM   3110  C   TYR   212       4.360  18.412   0.956  1.00  7.72           C  
ATOM   3111  O   TYR   212       3.742  17.349   0.859  1.00  8.62           O  
ATOM   3112  CB  TYR   212       4.929  18.400   3.396  1.00 11.94           C  
ATOM   3113  CG  TYR   212       6.018  18.332   4.417  1.00 11.94           C  
ATOM   3114  CD1 TYR   212       6.117  19.242   5.462  1.00 11.94           C  
ATOM   3115  CD2 TYR   212       6.955  17.339   4.275  1.00 11.94           C  
ATOM   3116  CE1 TYR   212       7.163  19.130   6.368  1.00 11.94           C  
ATOM   3117  CE2 TYR   212       7.977  17.232   5.172  1.00 11.94           C  
ATOM   3118  CZ  TYR   212       8.099  18.109   6.216  1.00 11.94           C  
ATOM   3119  OH  TYR   212       9.154  17.964   7.095  1.00 11.94           O  
ATOM   3120  H   TYR   212       5.702  20.684   2.240  1.00 11.34           H  
ATOM   3121  HA  TYR   212       6.208  17.806   1.820  1.00  9.55           H  
ATOM   3122 1HB  TYR   212       4.249  19.217   3.646  1.00 14.33           H  
ATOM   3123 2HB  TYR   212       4.375  17.467   3.449  1.00 14.33           H  
ATOM   3124  HD1 TYR   212       5.382  20.038   5.575  1.00 14.33           H  
ATOM   3125  HD2 TYR   212       6.877  16.632   3.451  1.00 14.33           H  
ATOM   3126  HE1 TYR   212       7.250  19.837   7.192  1.00 14.33           H  
ATOM   3127  HE2 TYR   212       8.699  16.442   5.053  1.00 14.33           H  
ATOM   3128  HH  TYR   212       9.719  17.231   6.805  1.00 14.33           H  
ATOM   3129  N   GLY   213       4.120  19.448   0.156  1.00  7.36           N  
ATOM   3130  CA  GLY   213       3.112  19.356  -0.890  1.00  7.95           C  
ATOM   3131  C   GLY   213       1.688  19.416  -0.345  1.00  6.23           C  
ATOM   3132  O   GLY   213       1.465  19.710   0.836  1.00  5.79           O  
ATOM   3133  H   GLY   213       4.649  20.308   0.240  1.00  8.83           H  
ATOM   3134 1HA  GLY   213       3.265  20.159  -1.607  1.00  9.54           H  
ATOM   3135 2HA  GLY   213       3.250  18.422  -1.432  1.00  9.54           H  
ATOM   3136  N   ALA   214       0.727  19.135  -1.226  1.00  6.51           N  
ATOM   3137  CA  ALA   214      -0.676  19.124  -0.850  1.00  6.76           C  
ATOM   3138  C   ALA   214      -0.910  18.078   0.219  1.00  3.69           C  
ATOM   3139  O   ALA   214      -0.466  16.934   0.088  1.00  3.11           O  
ATOM   3140  CB  ALA   214      -1.563  18.851  -2.055  1.00 10.14           C  
ATOM   3141  H   ALA   214       0.981  18.918  -2.181  1.00  7.81           H  
ATOM   3142  HA  ALA   214      -0.927  20.101  -0.433  1.00  8.11           H  
ATOM   3143 1HB  ALA   214      -2.609  18.859  -1.747  1.00 12.17           H  
ATOM   3144 2HB  ALA   214      -1.401  19.618  -2.810  1.00 12.17           H  
ATOM   3145 3HB  ALA   214      -1.314  17.876  -2.469  1.00 12.17           H  
ATOM   3146  N   CYS   215      -1.604  18.488   1.279  1.00  3.28           N  
ATOM   3147  CA  CYS   215      -1.963  17.629   2.405  1.00  2.49           C  
ATOM   3148  C   CYS   215      -0.756  16.984   3.065  1.00  2.10           C  
ATOM   3149  O   CYS   215      -0.871  15.918   3.676  1.00  2.29           O  
ATOM   3150  CB  CYS   215      -2.908  16.538   1.946  1.00  3.74           C  
ATOM   3151  SG  CYS   215      -4.456  17.125   1.250  1.00  3.74           S  
ATOM   3152  H   CYS   215      -1.909  19.450   1.295  1.00  3.94           H  
ATOM   3153  HA  CYS   215      -2.472  18.244   3.153  1.00  2.99           H  
ATOM   3154 1HB  CYS   215      -2.410  15.926   1.195  1.00  4.48           H  
ATOM   3155 2HB  CYS   215      -3.153  15.893   2.781  1.00  4.48           H  
ATOM   3156  HG  CYS   215      -3.909  17.791   0.238  1.00  4.48           H  
ATOM   3157  N   ALA   216       0.400  17.638   2.975  1.00  2.44           N  
ATOM   3158  CA  ALA   216       1.652  17.140   3.524  1.00  2.79           C  
ATOM   3159  C   ALA   216       1.986  15.708   3.087  1.00  1.88           C  
ATOM   3160  O   ALA   216       2.645  14.985   3.829  1.00  2.33           O  
ATOM   3161  CB  ALA   216       1.610  17.180   5.044  1.00  4.19           C  
ATOM   3162  H   ALA   216       0.438  18.512   2.458  1.00  2.93           H  
ATOM   3163  HA  ALA   216       2.432  17.791   3.170  1.00  3.35           H  
ATOM   3164 1HB  ALA   216       2.570  16.852   5.442  1.00  5.02           H  
ATOM   3165 2HB  ALA   216       1.411  18.195   5.374  1.00  5.02           H  
ATOM   3166 3HB  ALA   216       0.823  16.521   5.404  1.00  5.02           H  
ATOM   3167  N   ILE   217       1.582  15.311   1.875  1.00  1.30           N  
ATOM   3168  CA  ILE   217       1.810  13.937   1.423  1.00  1.35           C  
ATOM   3169  C   ILE   217       3.286  13.509   1.341  1.00  1.45           C  
ATOM   3170  O   ILE   217       3.594  12.327   1.503  1.00  2.60           O  
ATOM   3171  CB  ILE   217       1.124  13.699   0.057  1.00  2.03           C  
ATOM   3172  CG1 ILE   217       1.052  12.188  -0.223  1.00  2.03           C  
ATOM   3173  CG2 ILE   217       1.856  14.432  -1.061  1.00  2.03           C  
ATOM   3174  CD1 ILE   217       0.137  11.812  -1.366  1.00  2.03           C  
ATOM   3175  H   ILE   217       1.054  15.942   1.280  1.00  1.56           H  
ATOM   3176  HA  ILE   217       1.329  13.281   2.138  1.00  1.62           H  
ATOM   3177  HB  ILE   217       0.099  14.066   0.108  1.00  2.43           H  
ATOM   3178 1HG1 ILE   217       2.053  11.828  -0.455  1.00  2.43           H  
ATOM   3179 2HG1 ILE   217       0.705  11.675   0.675  1.00  2.43           H  
ATOM   3180 1HG2 ILE   217       1.341  14.258  -2.004  1.00  2.43           H  
ATOM   3181 2HG2 ILE   217       1.869  15.501  -0.846  1.00  2.43           H  
ATOM   3182 3HG2 ILE   217       2.879  14.065  -1.135  1.00  2.43           H  
ATOM   3183 1HD1 ILE   217       0.146  10.731  -1.499  1.00  2.43           H  
ATOM   3184 2HD1 ILE   217      -0.878  12.143  -1.140  1.00  2.43           H  
ATOM   3185 3HD1 ILE   217       0.479  12.293  -2.281  1.00  2.43           H  
ATOM   3186  N   ASN   218       4.209  14.453   1.147  1.00  1.50           N  
ATOM   3187  CA  ASN   218       5.622  14.101   1.034  1.00  2.37           C  
ATOM   3188  C   ASN   218       6.254  13.794   2.383  1.00  2.57           C  
ATOM   3189  O   ASN   218       7.388  13.318   2.443  1.00  3.47           O  
ATOM   3190  CB  ASN   218       6.402  15.203   0.363  1.00  3.56           C  
ATOM   3191  CG  ASN   218       6.057  15.370  -1.077  1.00  3.56           C  
ATOM   3192  OD1 ASN   218       5.649  14.422  -1.754  1.00  3.56           O  
ATOM   3193  ND2 ASN   218       6.208  16.573  -1.560  1.00  3.56           N  
ATOM   3194  H   ASN   218       3.938  15.423   1.053  1.00  1.80           H  
ATOM   3195  HA  ASN   218       5.703  13.198   0.426  1.00  2.84           H  
ATOM   3196 1HB  ASN   218       6.213  16.137   0.872  1.00  4.27           H  
ATOM   3197 2HB  ASN   218       7.469  14.995   0.443  1.00  4.27           H  
ATOM   3198 1HD2 ASN   218       5.990  16.761  -2.520  1.00  4.27           H  
ATOM   3199 2HD2 ASN   218       6.538  17.312  -0.971  1.00  4.27           H  
ATOM   3200  N   ALA   219       5.533  14.069   3.470  1.00  2.36           N  
ATOM   3201  CA  ALA   219       6.046  13.802   4.798  1.00  2.97           C  
ATOM   3202  C   ALA   219       5.940  12.329   5.149  1.00  3.16           C  
ATOM   3203  O   ALA   219       6.563  11.872   6.107  1.00  5.30           O  
ATOM   3204  CB  ALA   219       5.294  14.611   5.828  1.00  4.46           C  
ATOM   3205  H   ALA   219       4.602  14.459   3.391  1.00  2.83           H  
ATOM   3206  HA  ALA   219       7.100  14.082   4.815  1.00  3.56           H  
ATOM   3207 1HB  ALA   219       5.716  14.414   6.814  1.00  5.35           H  
ATOM   3208 2HB  ALA   219       5.377  15.671   5.604  1.00  5.35           H  
ATOM   3209 3HB  ALA   219       4.248  14.323   5.817  1.00  5.35           H  
ATOM   3210  N   MET   220       5.124  11.585   4.404  1.00  2.30           N  
ATOM   3211  CA  MET   220       4.940  10.180   4.700  1.00  2.56           C  
ATOM   3212  C   MET   220       4.858   9.377   3.421  1.00  2.21           C  
ATOM   3213  O   MET   220       3.769   9.060   2.957  1.00  3.53           O  
ATOM   3214  CB  MET   220       3.684   9.982   5.546  1.00  3.84           C  
ATOM   3215  CG  MET   220       3.451   8.550   5.993  1.00  3.84           C  
ATOM   3216  SD  MET   220       1.954   8.362   6.980  1.00  3.84           S  
ATOM   3217  CE  MET   220       2.408   9.236   8.473  1.00  3.84           C  
ATOM   3218  H   MET   220       4.628  11.977   3.608  1.00  2.76           H  
ATOM   3219  HA  MET   220       5.803   9.822   5.260  1.00  3.07           H  
ATOM   3220 1HB  MET   220       3.752  10.598   6.442  1.00  4.61           H  
ATOM   3221 2HB  MET   220       2.808  10.312   4.987  1.00  4.61           H  
ATOM   3222 1HG  MET   220       3.377   7.910   5.118  1.00  4.61           H  
ATOM   3223 2HG  MET   220       4.299   8.212   6.589  1.00  4.61           H  
ATOM   3224 1HE  MET   220       1.575   9.211   9.177  1.00  4.61           H  
ATOM   3225 2HE  MET   220       3.278   8.759   8.925  1.00  4.61           H  
ATOM   3226 3HE  MET   220       2.646  10.272   8.231  1.00  4.61           H  
ATOM   3227  N   ALA   221       5.998   9.035   2.839  1.00  2.27           N  
ATOM   3228  CA  ALA   221       5.970   8.260   1.605  1.00  2.06           C  
ATOM   3229  C   ALA   221       7.124   7.266   1.563  1.00  2.35           C  
ATOM   3230  O   ALA   221       8.232   7.568   2.009  1.00  2.80           O  
ATOM   3231  CB  ALA   221       6.018   9.194   0.398  1.00  3.09           C  
ATOM   3232  H   ALA   221       6.881   9.311   3.247  1.00  2.72           H  
ATOM   3233  HA  ALA   221       5.041   7.697   1.579  1.00  2.47           H  
ATOM   3234 1HB  ALA   221       5.971   8.608  -0.519  1.00  3.71           H  
ATOM   3235 2HB  ALA   221       5.169   9.877   0.435  1.00  3.71           H  
ATOM   3236 3HB  ALA   221       6.941   9.768   0.418  1.00  3.71           H  
ATOM   3237  N   SER   222       6.836   6.078   1.029  1.00  2.68           N  
ATOM   3238  CA  SER   222       7.795   4.977   0.950  1.00  3.52           C  
ATOM   3239  C   SER   222       7.300   3.891  -0.005  1.00  2.82           C  
ATOM   3240  O   SER   222       6.156   3.922  -0.451  1.00  2.55           O  
ATOM   3241  CB  SER   222       8.008   4.391   2.325  1.00  5.28           C  
ATOM   3242  OG  SER   222       6.839   3.766   2.769  1.00  5.28           O  
ATOM   3243  H   SER   222       5.895   5.923   0.690  1.00  3.22           H  
ATOM   3244  HA  SER   222       8.743   5.364   0.578  1.00  4.22           H  
ATOM   3245 1HB  SER   222       8.824   3.670   2.300  1.00  6.34           H  
ATOM   3246 2HB  SER   222       8.290   5.178   3.024  1.00  6.34           H  
ATOM   3247  HG  SER   222       7.025   3.451   3.659  1.00  6.34           H  
ATOM   3248  N   TYR   223       8.158   2.932  -0.322  1.00  3.37           N  
ATOM   3249  CA  TYR   223       7.759   1.882  -1.246  1.00  3.92           C  
ATOM   3250  C   TYR   223       8.540   0.582  -1.058  1.00  4.89           C  
ATOM   3251  O   TYR   223       9.684   0.608  -0.619  1.00  6.00           O  
ATOM   3252  CB  TYR   223       7.951   2.414  -2.650  1.00  5.88           C  
ATOM   3253  CG  TYR   223       9.380   2.835  -2.918  1.00  5.88           C  
ATOM   3254  CD1 TYR   223      10.306   1.929  -3.405  1.00  5.88           C  
ATOM   3255  CD2 TYR   223       9.758   4.144  -2.677  1.00  5.88           C  
ATOM   3256  CE1 TYR   223      11.600   2.339  -3.660  1.00  5.88           C  
ATOM   3257  CE2 TYR   223      11.047   4.557  -2.928  1.00  5.88           C  
ATOM   3258  CZ  TYR   223      11.966   3.661  -3.421  1.00  5.88           C  
ATOM   3259  OH  TYR   223      13.256   4.072  -3.665  1.00  5.88           O  
ATOM   3260  H   TYR   223       9.093   2.947   0.062  1.00  4.04           H  
ATOM   3261  HA  TYR   223       6.703   1.678  -1.080  1.00  4.70           H  
ATOM   3262 1HB  TYR   223       7.669   1.672  -3.388  1.00  7.06           H  
ATOM   3263 2HB  TYR   223       7.308   3.279  -2.790  1.00  7.06           H  
ATOM   3264  HD1 TYR   223      10.015   0.896  -3.592  1.00  7.06           H  
ATOM   3265  HD2 TYR   223       9.027   4.851  -2.292  1.00  7.06           H  
ATOM   3266  HE1 TYR   223      12.331   1.629  -4.045  1.00  7.06           H  
ATOM   3267  HE2 TYR   223      11.340   5.589  -2.740  1.00  7.06           H  
ATOM   3268  HH  TYR   223      13.873   3.378  -3.400  1.00  7.06           H  
ATOM   3269  N   PRO   224       7.961  -0.564  -1.431  1.00  5.68           N  
ATOM   3270  CA  PRO   224       8.506  -1.904  -1.336  1.00  7.13           C  
ATOM   3271  C   PRO   224       9.469  -2.197  -2.469  1.00  6.80           C  
ATOM   3272  O   PRO   224       9.287  -1.738  -3.598  1.00  6.06           O  
ATOM   3273  CB  PRO   224       7.273  -2.784  -1.434  1.00 10.70           C  
ATOM   3274  CG  PRO   224       6.357  -2.024  -2.323  1.00 10.70           C  
ATOM   3275  CD  PRO   224       6.610  -0.576  -2.015  1.00 10.70           C  
ATOM   3276  HA  PRO   224       9.002  -2.028  -0.364  1.00  8.56           H  
ATOM   3277 1HB  PRO   224       7.548  -3.762  -1.845  1.00 12.83           H  
ATOM   3278 2HB  PRO   224       6.856  -2.960  -0.433  1.00 12.83           H  
ATOM   3279 1HG  PRO   224       6.556  -2.272  -3.375  1.00 12.83           H  
ATOM   3280 2HG  PRO   224       5.319  -2.315  -2.119  1.00 12.83           H  
ATOM   3281 1HD  PRO   224       6.584   0.002  -2.945  1.00 12.83           H  
ATOM   3282 2HD  PRO   224       5.875  -0.208  -1.299  1.00 12.83           H  
ATOM   3283  N   THR   225      10.475  -3.007  -2.183  1.00  8.12           N  
ATOM   3284  CA  THR   225      11.435  -3.380  -3.204  1.00  8.70           C  
ATOM   3285  C   THR   225      11.562  -4.894  -3.306  1.00 11.21           C  
ATOM   3286  O   THR   225      11.353  -5.623  -2.332  1.00 14.19           O  
ATOM   3287  CB  THR   225      12.827  -2.775  -2.916  1.00 13.05           C  
ATOM   3288  OG1 THR   225      13.357  -3.333  -1.708  1.00 13.05           O  
ATOM   3289  CG2 THR   225      12.731  -1.261  -2.760  1.00 13.05           C  
ATOM   3290  H   THR   225      10.579  -3.351  -1.244  1.00  9.74           H  
ATOM   3291  HA  THR   225      11.087  -3.004  -4.166  1.00 10.44           H  
ATOM   3292  HB  THR   225      13.499  -3.009  -3.741  1.00 15.66           H  
ATOM   3293  HG1 THR   225      14.230  -2.966  -1.544  1.00 15.66           H  
ATOM   3294 1HG2 THR   225      13.723  -0.856  -2.564  1.00 15.66           H  
ATOM   3295 2HG2 THR   225      12.337  -0.825  -3.678  1.00 15.66           H  
ATOM   3296 3HG2 THR   225      12.071  -1.017  -1.930  1.00 15.66           H  
ATOM   3297  N   LYS   226      11.959  -5.344  -4.486  1.00 17.25           N  
ATOM   3298  CA  LYS   226      12.152  -6.754  -4.772  1.00 27.21           C  
ATOM   3299  C   LYS   226      13.320  -6.953  -5.726  1.00 14.34           C  
ATOM   3300  O   LYS   226      13.390  -6.312  -6.777  1.00 42.60           O  
ATOM   3301  CB  LYS   226      10.886  -7.380  -5.371  1.00 40.81           C  
ATOM   3302  CG  LYS   226      11.080  -8.842  -5.746  1.00 40.81           C  
ATOM   3303  CD  LYS   226      11.132  -9.721  -4.512  1.00 40.81           C  
ATOM   3304  CE  LYS   226      11.629 -11.123  -4.840  1.00 40.81           C  
ATOM   3305  NZ  LYS   226      11.675 -11.999  -3.633  1.00 40.81           N  
ATOM   3306  H   LYS   226      12.121  -4.676  -5.228  1.00 20.70           H  
ATOM   3307  HA  LYS   226      12.392  -7.270  -3.841  1.00 32.65           H  
ATOM   3308 1HB  LYS   226      10.067  -7.315  -4.654  1.00 48.98           H  
ATOM   3309 2HB  LYS   226      10.589  -6.833  -6.266  1.00 48.98           H  
ATOM   3310 1HG  LYS   226      10.249  -9.167  -6.374  1.00 48.98           H  
ATOM   3311 2HG  LYS   226      12.002  -8.962  -6.310  1.00 48.98           H  
ATOM   3312 1HD  LYS   226      11.785  -9.262  -3.776  1.00 48.98           H  
ATOM   3313 2HD  LYS   226      10.138  -9.798  -4.083  1.00 48.98           H  
ATOM   3314 1HE  LYS   226      10.985 -11.580  -5.589  1.00 48.98           H  
ATOM   3315 2HE  LYS   226      12.637 -11.041  -5.247  1.00 48.98           H  
ATOM   3316 1HZ  LYS   226      12.033 -12.907  -3.888  1.00 48.98           H  
ATOM   3317 2HZ  LYS   226      12.278 -11.578  -2.930  1.00 48.98           H  
ATOM   3318 3HZ  LYS   226      10.741 -12.104  -3.261  1.00 48.98           H  
ATOM   3319  N   SER   227      14.239  -7.833  -5.340  1.00 18.86           N  
ATOM   3320  CA  SER   227      15.409  -8.171  -6.140  1.00 20.72           C  
ATOM   3321  C   SER   227      15.073  -9.349  -7.061  1.00 21.18           C  
ATOM   3322  O   SER   227      14.038  -9.356  -7.727  1.00 68.44           O  
ATOM   3323  CB  SER   227      16.593  -8.505  -5.254  1.00 31.08           C  
ATOM   3324  OG  SER   227      16.404  -9.728  -4.600  1.00 31.08           O  
ATOM   3325  H   SER   227      14.123  -8.309  -4.453  1.00 22.63           H  
ATOM   3326  HA  SER   227      15.668  -7.312  -6.760  1.00 24.86           H  
ATOM   3327 1HB  SER   227      17.504  -8.540  -5.851  1.00 37.30           H  
ATOM   3328 2HB  SER   227      16.722  -7.716  -4.514  1.00 37.30           H  
ATOM   3329  HG  SER   227      15.602  -9.628  -4.075  1.00 37.30           H  
ATOM   3330  N   SER   228      15.925 -10.373  -7.060  1.00 48.54           N  
ATOM   3331  CA  SER   228      15.755 -11.504  -7.968  1.00101.96           C  
ATOM   3332  C   SER   228      16.266 -12.795  -7.350  1.00 99.94           C  
ATOM   3333  O   SER   228      17.234 -12.796  -6.589  1.00129.28           O  
ATOM   3334  CB  SER   228      16.480 -11.246  -9.269  1.00152.94           C  
ATOM   3335  OG  SER   228      16.344 -12.334 -10.142  1.00152.94           O  
ATOM   3336  H   SER   228      16.733 -10.355  -6.455  1.00 58.25           H  
ATOM   3337  HA  SER   228      14.691 -11.623  -8.177  1.00122.35           H  
ATOM   3338 1HB  SER   228      16.074 -10.349  -9.737  1.00183.53           H  
ATOM   3339 2HB  SER   228      17.534 -11.062  -9.068  1.00183.53           H  
ATOM   3340  HG  SER   228      16.752 -12.062 -10.968  1.00183.53           H  
ATOM   3341  N   SER   229      15.626 -13.911  -7.707  1.00161.31           N  
ATOM   3342  CA  SER   229      15.949 -15.227  -7.144  1.00228.84           C  
ATOM   3343  C   SER   229      17.158 -15.885  -7.804  1.00241.36           C  
ATOM   3344  O   SER   229      17.059 -16.973  -8.368  1.00290.64           O  
ATOM   3345  CB  SER   229      14.756 -16.150  -7.276  1.00343.26           C  
ATOM   3346  OG  SER   229      13.666 -15.679  -6.533  1.00343.26           O  
ATOM   3347  H   SER   229      14.864 -13.841  -8.368  1.00193.57           H  
ATOM   3348  HA  SER   229      16.173 -15.097  -6.085  1.00274.61           H  
ATOM   3349 1HB  SER   229      14.476 -16.234  -8.326  1.00411.91           H  
ATOM   3350 2HB  SER   229      15.029 -17.145  -6.928  1.00411.91           H  
ATOM   3351  HG  SER   229      12.969 -16.330  -6.645  1.00411.91           H  
ATOM   3352  N   THR   230      18.307 -15.215  -7.709  1.00292.92           N  
ATOM   3353  CA  THR   230      19.601 -15.611  -8.287  1.00382.00           C  
ATOM   3354  C   THR   230      20.280 -16.827  -7.623  1.00400.00           C  
ATOM   3355  O   THR   230      21.479 -16.783  -7.341  1.00400.00           O  
ATOM   3356  CB  THR   230      20.575 -14.420  -8.248  1.00573.00           C  
ATOM   3357  OG1 THR   230      20.762 -13.998  -6.890  1.00573.00           O  
ATOM   3358  CG2 THR   230      20.019 -13.261  -9.061  1.00573.00           C  
ATOM   3359  H   THR   230      18.275 -14.346  -7.195  1.00351.50           H  
ATOM   3360  HA  THR   230      19.428 -15.867  -9.333  1.00458.40           H  
ATOM   3361  HB  THR   230      21.537 -14.724  -8.661  1.00687.60           H  
ATOM   3362  HG1 THR   230      19.922 -13.702  -6.531  1.00687.60           H  
ATOM   3363 1HG2 THR   230      20.717 -12.425  -9.027  1.00687.60           H  
ATOM   3364 2HG2 THR   230      19.882 -13.577 -10.095  1.00687.60           H  
ATOM   3365 3HG2 THR   230      19.062 -12.952  -8.646  1.00687.60           H  
ATOM   3366  N   SER   231      19.521 -17.882  -7.338  1.00400.00           N  
ATOM   3367  CA  SER   231      20.049 -19.056  -6.664  1.00400.00           C  
ATOM   3368  C   SER   231      19.277 -20.311  -7.029  1.00400.00           C  
ATOM   3369  O   SER   231      18.064 -20.272  -7.230  1.00400.00           O  
ATOM   3370  CB  SER   231      20.011 -18.861  -5.164  1.00600.00           C  
ATOM   3371  OG  SER   231      20.481 -20.002  -4.500  1.00600.00           O  
ATOM   3372  H   SER   231      18.555 -17.874  -7.619  1.00480.00           H  
ATOM   3373  HA  SER   231      21.087 -19.192  -6.974  1.00480.00           H  
ATOM   3374 1HB  SER   231      20.624 -18.001  -4.896  1.00720.00           H  
ATOM   3375 2HB  SER   231      18.990 -18.646  -4.849  1.00720.00           H  
ATOM   3376  HG  SER   231      19.847 -20.700  -4.689  1.00720.00           H  
ATOM   3377  N   SER   232      19.997 -21.420  -7.121  1.00400.00           N  
ATOM   3378  CA  SER   232      19.418 -22.711  -7.463  1.00400.00           C  
ATOM   3379  C   SER   232      18.453 -23.200  -6.380  1.00400.00           C  
ATOM   3380  O   SER   232      18.707 -22.986  -5.193  1.00400.00           O  
ATOM   3381  CB  SER   232      20.525 -23.737  -7.657  1.00600.00           C  
ATOM   3382  OG  SER   232      20.004 -25.017  -7.893  1.00600.00           O  
ATOM   3383  H   SER   232      20.990 -21.367  -6.942  1.00480.00           H  
ATOM   3384  HA  SER   232      18.882 -22.589  -8.401  1.00480.00           H  
ATOM   3385 1HB  SER   232      21.150 -23.437  -8.497  1.00720.00           H  
ATOM   3386 2HB  SER   232      21.158 -23.759  -6.771  1.00720.00           H  
ATOM   3387  HG  SER   232      19.468 -25.236  -7.125  1.00720.00           H  
ATOM   3388  N   PRO   233      17.346 -23.844  -6.770  1.00400.00           N  
ATOM   3389  CA  PRO   233      16.323 -24.444  -5.930  1.00400.00           C  
ATOM   3390  C   PRO   233      16.859 -25.713  -5.270  1.00400.00           C  
ATOM   3391  O   PRO   233      17.881 -26.249  -5.705  1.00400.00           O  
ATOM   3392  CB  PRO   233      15.190 -24.765  -6.906  1.00600.00           C  
ATOM   3393  CG  PRO   233      15.868 -24.936  -8.217  1.00600.00           C  
ATOM   3394  CD  PRO   233      16.980 -23.923  -8.198  1.00600.00           C  
ATOM   3395  HA  PRO   233      16.011 -23.702  -5.190  1.00480.00           H  
ATOM   3396 1HB  PRO   233      14.669 -25.675  -6.581  1.00720.00           H  
ATOM   3397 2HB  PRO   233      14.449 -23.960  -6.898  1.00720.00           H  
ATOM   3398 1HG  PRO   233      16.238 -25.967  -8.315  1.00720.00           H  
ATOM   3399 2HG  PRO   233      15.162 -24.775  -9.042  1.00720.00           H  
ATOM   3400 1HD  PRO   233      17.822 -24.296  -8.795  1.00720.00           H  
ATOM   3401 2HD  PRO   233      16.627 -22.944  -8.553  1.00720.00           H  
ATOM   3402  N   PRO   234      16.198 -26.178  -4.206  1.00400.00           N  
ATOM   3403  CA  PRO   234      16.455 -27.387  -3.439  1.00400.00           C  
ATOM   3404  C   PRO   234      16.463 -28.638  -4.333  1.00400.00           C  
ATOM   3405  O   PRO   234      15.814 -28.664  -5.384  1.00400.00           O  
ATOM   3406  CB  PRO   234      15.290 -27.438  -2.446  1.00600.00           C  
ATOM   3407  CG  PRO   234      14.878 -26.019  -2.278  1.00600.00           C  
ATOM   3408  CD  PRO   234      15.086 -25.396  -3.629  1.00600.00           C  
ATOM   3409  HA  PRO   234      17.401 -27.251  -2.909  1.00480.00           H  
ATOM   3410 1HB  PRO   234      14.487 -28.073  -2.840  1.00720.00           H  
ATOM   3411 2HB  PRO   234      15.622 -27.896  -1.502  1.00720.00           H  
ATOM   3412 1HG  PRO   234      13.831 -25.966  -1.943  1.00720.00           H  
ATOM   3413 2HG  PRO   234      15.484 -25.540  -1.494  1.00720.00           H  
ATOM   3414 1HD  PRO   234      14.190 -25.479  -4.254  1.00720.00           H  
ATOM   3415 2HD  PRO   234      15.384 -24.350  -3.480  1.00720.00           H  
ATOM   3416  N   PRO   235      17.222 -29.670  -3.936  1.00400.00           N  
ATOM   3417  CA  PRO   235      17.342 -30.989  -4.546  1.00400.00           C  
ATOM   3418  C   PRO   235      15.979 -31.650  -4.660  1.00400.00           C  
ATOM   3419  O   PRO   235      15.124 -31.479  -3.790  1.00400.00           O  
ATOM   3420  CB  PRO   235      18.238 -31.758  -3.570  1.00600.00           C  
ATOM   3421  CG  PRO   235      19.047 -30.707  -2.900  1.00600.00           C  
ATOM   3422  CD  PRO   235      18.114 -29.537  -2.765  1.00600.00           C  
ATOM   3423  HA  PRO   235      17.816 -30.895  -5.533  1.00480.00           H  
ATOM   3424 1HB  PRO   235      17.619 -32.332  -2.865  1.00720.00           H  
ATOM   3425 2HB  PRO   235      18.856 -32.484  -4.119  1.00720.00           H  
ATOM   3426 1HG  PRO   235      19.413 -31.070  -1.928  1.00720.00           H  
ATOM   3427 2HG  PRO   235      19.936 -30.469  -3.504  1.00720.00           H  
ATOM   3428 1HD  PRO   235      17.535 -29.591  -1.832  1.00720.00           H  
ATOM   3429 2HD  PRO   235      18.715 -28.621  -2.829  1.00720.00           H  
ATOM   3430  N   SER   236      15.791 -32.416  -5.730  1.00400.00           N  
ATOM   3431  CA  SER   236      14.530 -33.103  -5.973  1.00400.00           C  
ATOM   3432  C   SER   236      14.204 -34.084  -4.841  1.00400.00           C  
ATOM   3433  O   SER   236      15.118 -34.667  -4.255  1.00400.00           O  
ATOM   3434  CB  SER   236      14.585 -33.858  -7.287  1.00600.00           C  
ATOM   3435  OG  SER   236      14.735 -32.982  -8.370  1.00600.00           O  
ATOM   3436  H   SER   236      16.540 -32.518  -6.400  1.00480.00           H  
ATOM   3437  HA  SER   236      13.759 -32.346  -6.047  1.00480.00           H  
ATOM   3438 1HB  SER   236      15.417 -34.561  -7.266  1.00720.00           H  
ATOM   3439 2HB  SER   236      13.672 -34.439  -7.410  1.00720.00           H  
ATOM   3440  HG  SER   236      14.735 -33.533  -9.157  1.00720.00           H  
ATOM   3441  N   PRO   237      12.915 -34.273  -4.525  1.00400.00           N  
ATOM   3442  CA  PRO   237      12.354 -35.183  -3.534  1.00400.00           C  
ATOM   3443  C   PRO   237      12.800 -36.614  -3.780  1.00400.00           C  
ATOM   3444  O   PRO   237      12.987 -37.027  -4.924  1.00400.00           O  
ATOM   3445  CB  PRO   237      10.842 -35.033  -3.725  1.00600.00           C  
ATOM   3446  CG  PRO   237      10.670 -33.658  -4.257  1.00600.00           C  
ATOM   3447  CD  PRO   237      11.863 -33.429  -5.133  1.00600.00           C  
ATOM   3448  HA  PRO   237      12.658 -34.853  -2.528  1.00480.00           H  
ATOM   3449 1HB  PRO   237      10.476 -35.805  -4.418  1.00720.00           H  
ATOM   3450 2HB  PRO   237      10.317 -35.184  -2.774  1.00720.00           H  
ATOM   3451 1HG  PRO   237       9.721 -33.586  -4.808  1.00720.00           H  
ATOM   3452 2HG  PRO   237      10.610 -32.938  -3.428  1.00720.00           H  
ATOM   3453 1HD  PRO   237      11.663 -33.747  -6.166  1.00720.00           H  
ATOM   3454 2HD  PRO   237      12.127 -32.368  -5.070  1.00720.00           H  
ATOM   3455  N   SER   238      12.979 -37.369  -2.711  1.00400.00           N  
ATOM   3456  CA  SER   238      13.379 -38.757  -2.816  1.00400.00           C  
ATOM   3457  C   SER   238      12.172 -39.627  -3.166  1.00400.00           C  
ATOM   3458  O   SER   238      11.031 -39.159  -3.135  1.00400.00           O  
ATOM   3459  CB  SER   238      14.004 -39.213  -1.502  1.00600.00           C  
ATOM   3460  OG  SER   238      13.050 -39.256  -0.478  1.00600.00           O  
ATOM   3461  H   SER   238      12.814 -36.985  -1.791  1.00480.00           H  
ATOM   3462  HA  SER   238      14.122 -38.841  -3.612  1.00480.00           H  
ATOM   3463 1HB  SER   238      14.456 -40.195  -1.611  1.00720.00           H  
ATOM   3464 2HB  SER   238      14.799 -38.522  -1.227  1.00720.00           H  
ATOM   3465  HG  SER   238      12.736 -38.353  -0.368  1.00720.00           H  
ATOM   3466  N   PRO   239      12.413 -40.895  -3.482  1.00400.00           N  
ATOM   3467  CA  PRO   239      11.410 -41.911  -3.762  1.00400.00           C  
ATOM   3468  C   PRO   239      10.920 -42.586  -2.497  1.00400.00           C  
ATOM   3469  O   PRO   239      11.690 -42.809  -1.564  1.00400.00           O  
ATOM   3470  CB  PRO   239      12.137 -42.880  -4.706  1.00600.00           C  
ATOM   3471  CG  PRO   239      13.569 -42.725  -4.370  1.00600.00           C  
ATOM   3472  CD  PRO   239      13.702 -41.249  -4.113  1.00600.00           C  
ATOM   3473  HA  PRO   239      10.568 -41.432  -4.272  1.00480.00           H  
ATOM   3474 1HB  PRO   239      11.774 -43.907  -4.544  1.00720.00           H  
ATOM   3475 2HB  PRO   239      11.922 -42.624  -5.751  1.00720.00           H  
ATOM   3476 1HG  PRO   239      13.831 -43.336  -3.494  1.00720.00           H  
ATOM   3477 2HG  PRO   239      14.196 -43.071  -5.204  1.00720.00           H  
ATOM   3478 1HD  PRO   239      14.543 -41.071  -3.433  1.00720.00           H  
ATOM   3479 2HD  PRO   239      13.824 -40.697  -5.056  1.00720.00           H  
ATOM   3480  N   GLY   240       9.634 -42.925  -2.483  1.00405.00           N  
ATOM   3481  CA  GLY   240       9.030 -43.586  -1.336  1.00405.00           C  
ATOM   3482  C   GLY   240       8.495 -44.967  -1.678  1.00405.00           C  
ATOM   3483  O   GLY   240       8.760 -45.501  -2.757  1.00405.00           O  
ATOM   3484  H   GLY   240       9.063 -42.710  -3.287  1.00485.00           H  
ATOM   3485 1HA  GLY   240       9.766 -43.670  -0.537  1.00485.00           H  
ATOM   3486 2HA  GLY   240       8.218 -42.969  -0.957  1.00485.00           H  
ATOM   3487  N   THR   241       7.732 -45.527  -0.749  1.00405.00           N  
ATOM   3488  CA  THR   241       7.121 -46.845  -0.880  1.00405.00           C  
ATOM   3489  C   THR   241       5.818 -46.927  -1.725  1.00405.00           C  
ATOM   3490  O   THR   241       5.682 -47.862  -2.512  1.00405.00           O  
ATOM   3491  CB  THR   241       6.860 -47.453   0.519  1.00605.00           C  
ATOM   3492  OG1 THR   241       8.100 -47.588   1.225  1.00605.00           O  
ATOM   3493  CG2 THR   241       6.191 -48.810   0.390  1.00605.00           C  
ATOM   3494  H   THR   241       7.574 -45.012   0.107  1.00485.00           H  
ATOM   3495  HA  THR   241       7.851 -47.489  -1.376  1.00485.00           H  
ATOM   3496  HB  THR   241       6.215 -46.796   1.095  1.00725.00           H  
ATOM   3497  HG1 THR   241       8.685 -48.175   0.741  1.00725.00           H  
ATOM   3498 1HG2 THR   241       6.010 -49.220   1.383  1.00725.00           H  
ATOM   3499 2HG2 THR   241       5.243 -48.698  -0.135  1.00725.00           H  
ATOM   3500 3HG2 THR   241       6.839 -49.484  -0.169  1.00725.00           H  
REMARK PARENT    2jyeA_201
REMARK PARSRC    alignment
REMARK SCORE     0.66
ATOM   3501  N   PRO   242       4.846 -45.995  -1.581  1.00405.00           N  
ATOM   3502  CA  PRO   242       3.540 -46.036  -2.248  1.00405.00           C  
ATOM   3503  C   PRO   242       3.433 -45.611  -3.738  1.00405.00           C  
ATOM   3504  O   PRO   242       2.466 -46.022  -4.378  1.00405.00           O  
ATOM   3505  CB  PRO   242       2.668 -45.143  -1.345  1.00605.00           C  
ATOM   3506  CG  PRO   242       3.603 -44.208  -0.688  1.00605.00           C  
ATOM   3507  CD  PRO   242       4.837 -45.031  -0.458  1.00605.00           C  
ATOM   3508  HA  PRO   242       3.170 -47.074  -2.160  1.00485.00           H  
ATOM   3509 1HB  PRO   242       1.908 -44.625  -1.952  1.00725.00           H  
ATOM   3510 2HB  PRO   242       2.124 -45.764  -0.618  1.00725.00           H  
ATOM   3511 1HG  PRO   242       3.776 -43.324  -1.314  1.00725.00           H  
ATOM   3512 2HG  PRO   242       3.161 -43.845   0.254  1.00725.00           H  
ATOM   3513 1HD  PRO   242       5.699 -44.355  -0.496  1.00725.00           H  
ATOM   3514 2HD  PRO   242       4.768 -45.569   0.487  1.00725.00           H  
ATOM   3515  N   PRO   243       4.335 -44.792  -4.334  1.00405.00           N  
ATOM   3516  CA  PRO   243       4.329 -44.473  -5.748  1.00405.00           C  
ATOM   3517  C   PRO   243       4.912 -45.670  -6.485  1.00405.00           C  
ATOM   3518  O   PRO   243       5.685 -46.433  -5.903  1.00405.00           O  
ATOM   3519  CB  PRO   243       5.203 -43.225  -5.849  1.00605.00           C  
ATOM   3520  CG  PRO   243       6.180 -43.378  -4.743  1.00605.00           C  
ATOM   3521  CD  PRO   243       5.422 -44.061  -3.641  1.00605.00           C  
ATOM   3522  HA  PRO   243       3.297 -44.272  -6.064  1.00485.00           H  
ATOM   3523 1HB  PRO   243       5.678 -43.180  -6.839  1.00725.00           H  
ATOM   3524 2HB  PRO   243       4.583 -42.322  -5.748  1.00725.00           H  
ATOM   3525 1HG  PRO   243       7.038 -43.975  -5.080  1.00725.00           H  
ATOM   3526 2HG  PRO   243       6.574 -42.395  -4.444  1.00725.00           H  
ATOM   3527 1HD  PRO   243       6.127 -44.748  -3.175  1.00725.00           H  
ATOM   3528 2HD  PRO   243       5.019 -43.321  -2.939  1.00725.00           H  
ATOM   3529  N   PRO   244       4.550 -45.853  -7.751  1.00400.00           N  
ATOM   3530  CA  PRO   244       4.971 -46.915  -8.637  1.00400.00           C  
ATOM   3531  C   PRO   244       6.421 -46.685  -9.035  1.00400.00           C  
ATOM   3532  O   PRO   244       6.928 -45.578  -8.879  1.00400.00           O  
ATOM   3533  CB  PRO   244       4.015 -46.784  -9.825  1.00600.00           C  
ATOM   3534  CG  PRO   244       3.660 -45.338  -9.852  1.00600.00           C  
ATOM   3535  CD  PRO   244       3.613 -44.924  -8.404  1.00600.00           C  
ATOM   3536  HA  PRO   244       4.838 -47.865  -8.112  1.00480.00           H  
ATOM   3537 1HB  PRO   244       4.509 -47.116 -10.749  1.00720.00           H  
ATOM   3538 2HB  PRO   244       3.141 -47.435  -9.677  1.00720.00           H  
ATOM   3539 1HG  PRO   244       4.411 -44.778 -10.429  1.00720.00           H  
ATOM   3540 2HG  PRO   244       2.697 -45.197 -10.364  1.00720.00           H  
ATOM   3541 1HD  PRO   244       3.962 -43.888  -8.295  1.00720.00           H  
ATOM   3542 2HD  PRO   244       2.601 -45.060  -7.996  1.00720.00           H  
ATOM   3543  N   PRO   245       7.097 -47.719  -9.538  1.00400.00           N  
ATOM   3544  CA  PRO   245       8.474 -47.763 -10.014  1.00400.00           C  
ATOM   3545  C   PRO   245       8.748 -46.693 -11.074  1.00400.00           C  
ATOM   3546  O   PRO   245       7.818 -46.205 -11.723  1.00400.00           O  
ATOM   3547  CB  PRO   245       8.602 -49.170 -10.613  1.00600.00           C  
ATOM   3548  CG  PRO   245       7.586 -49.979  -9.891  1.00600.00           C  
ATOM   3549  CD  PRO   245       6.441 -49.038  -9.665  1.00600.00           C  
ATOM   3550  HA  PRO   245       9.139 -47.645  -9.148  1.00480.00           H  
ATOM   3551 1HB  PRO   245       8.428 -49.133 -11.699  1.00720.00           H  
ATOM   3552 2HB  PRO   245       9.623 -49.553 -10.470  1.00720.00           H  
ATOM   3553 1HG  PRO   245       7.302 -50.853 -10.494  1.00720.00           H  
ATOM   3554 2HG  PRO   245       8.005 -50.367  -8.951  1.00720.00           H  
ATOM   3555 1HD  PRO   245       5.752 -49.045 -10.521  1.00720.00           H  
ATOM   3556 2HD  PRO   245       5.942 -49.326  -8.732  1.00720.00           H  
ATOM   3557  N   PRO   246      10.013 -46.301 -11.224  1.00400.00           N  
ATOM   3558  CA  PRO   246      10.541 -45.390 -12.212  1.00400.00           C  
ATOM   3559  C   PRO   246      10.543 -46.110 -13.564  1.00400.00           C  
ATOM   3560  O   PRO   246      10.684 -47.332 -13.614  1.00400.00           O  
ATOM   3561  CB  PRO   246      11.957 -45.094 -11.714  1.00600.00           C  
ATOM   3562  CG  PRO   246      12.343 -46.311 -10.946  1.00600.00           C  
ATOM   3563  CD  PRO   246      11.063 -46.788 -10.310  1.00600.00           C  
ATOM   3564  HA  PRO   246       9.921 -44.488 -12.219  1.00480.00           H  
ATOM   3565 1HB  PRO   246      12.623 -44.891 -12.567  1.00720.00           H  
ATOM   3566 2HB  PRO   246      11.951 -44.190 -11.091  1.00720.00           H  
ATOM   3567 1HG  PRO   246      12.780 -47.061 -11.621  1.00720.00           H  
ATOM   3568 2HG  PRO   246      13.117 -46.062 -10.205  1.00720.00           H  
ATOM   3569 1HD  PRO   246      11.063 -47.886 -10.275  1.00720.00           H  
ATOM   3570 2HD  PRO   246      10.931 -46.345  -9.312  1.00720.00           H  
ATOM   3571  N   PRO   247      10.377 -45.365 -14.650  1.00400.00           N  
ATOM   3572  CA  PRO   247      10.306 -45.762 -16.044  1.00400.00           C  
ATOM   3573  C   PRO   247      11.684 -46.053 -16.607  1.00400.00           C  
ATOM   3574  O   PRO   247      12.693 -45.668 -16.018  1.00400.00           O  
ATOM   3575  CB  PRO   247       9.691 -44.536 -16.711  1.00600.00           C  
ATOM   3576  CG  PRO   247      10.190 -43.407 -15.902  1.00600.00           C  
ATOM   3577  CD  PRO   247      10.258 -43.920 -14.504  1.00600.00           C  
ATOM   3578  HA  PRO   247       9.650 -46.639 -16.127  1.00480.00           H  
ATOM   3579 1HB  PRO   247      10.011 -44.475 -17.761  1.00720.00           H  
ATOM   3580 2HB  PRO   247       8.596 -44.613 -16.714  1.00720.00           H  
ATOM   3581 1HG  PRO   247      11.165 -43.062 -16.278  1.00720.00           H  
ATOM   3582 2HG  PRO   247       9.492 -42.570 -15.992  1.00720.00           H  
ATOM   3583 1HD  PRO   247      11.147 -43.523 -13.998  1.00720.00           H  
ATOM   3584 2HD  PRO   247       9.337 -43.678 -13.972  1.00720.00           H  
ATOM   3585  N   PRO   248      11.737 -46.743 -17.744  1.00400.00           N  
ATOM   3586  CA  PRO   248      12.912 -47.074 -18.521  1.00400.00           C  
ATOM   3587  C   PRO   248      13.430 -45.814 -19.214  1.00400.00           C  
ATOM   3588  O   PRO   248      12.679 -44.850 -19.399  1.00400.00           O  
ATOM   3589  CB  PRO   248      12.394 -48.111 -19.525  1.00600.00           C  
ATOM   3590  CG  PRO   248      10.952 -47.781 -19.692  1.00600.00           C  
ATOM   3591  CD  PRO   248      10.509 -47.315 -18.332  1.00600.00           C  
ATOM   3592  HA  PRO   248      13.667 -47.507 -17.850  1.00480.00           H  
ATOM   3593 1HB  PRO   248      12.956 -48.036 -20.467  1.00720.00           H  
ATOM   3594 2HB  PRO   248      12.555 -49.126 -19.134  1.00720.00           H  
ATOM   3595 1HG  PRO   248      10.829 -47.008 -20.465  1.00720.00           H  
ATOM   3596 2HG  PRO   248      10.398 -48.666 -20.038  1.00720.00           H  
ATOM   3597 1HD  PRO   248       9.731 -46.551 -18.445  1.00720.00           H  
ATOM   3598 2HD  PRO   248      10.161 -48.165 -17.725  1.00720.00           H  
ATOM   3599  N   PRO   249      14.714 -45.809 -19.576  1.00400.00           N  
ATOM   3600  CA  PRO   249      15.456 -44.779 -20.280  1.00400.00           C  
ATOM   3601  C   PRO   249      15.056 -44.755 -21.747  1.00400.00           C  
ATOM   3602  O   PRO   249      14.462 -45.706 -22.254  1.00400.00           O  
ATOM   3603  CB  PRO   249      16.914 -45.203 -20.097  1.00600.00           C  
ATOM   3604  CG  PRO   249      16.853 -46.687 -19.983  1.00600.00           C  
ATOM   3605  CD  PRO   249      15.574 -46.961 -19.238  1.00600.00           C  
ATOM   3606  HA  PRO   249      15.263 -43.804 -19.807  1.00480.00           H  
ATOM   3607 1HB  PRO   249      17.517 -44.866 -20.953  1.00720.00           H  
ATOM   3608 2HB  PRO   249      17.335 -44.724 -19.200  1.00720.00           H  
ATOM   3609 1HG  PRO   249      16.866 -47.144 -20.983  1.00720.00           H  
ATOM   3610 2HG  PRO   249      17.740 -47.063 -19.451  1.00720.00           H  
ATOM   3611 1HD  PRO   249      15.128 -47.897 -19.601  1.00720.00           H  
ATOM   3612 2HD  PRO   249      15.758 -46.989 -18.154  1.00720.00           H  
ATOM   3613  N   SER   250      15.396 -43.671 -22.426  1.00400.00           N  
ATOM   3614  CA  SER   250      15.058 -43.529 -23.833  1.00400.00           C  
ATOM   3615  C   SER   250      16.134 -42.726 -24.556  1.00400.00           C  
ATOM   3616  O   SER   250      16.717 -41.813 -23.974  1.00400.00           O  
ATOM   3617  CB  SER   250      13.707 -42.842 -23.976  1.00600.00           C  
ATOM   3618  OG  SER   250      13.367 -42.651 -25.323  1.00600.00           O  
ATOM   3619  H   SER   250      15.890 -42.925 -21.958  1.00480.00           H  
ATOM   3620  HA  SER   250      14.992 -44.527 -24.259  1.00480.00           H  
ATOM   3621 1HB  SER   250      12.942 -43.447 -23.490  1.00720.00           H  
ATOM   3622 2HB  SER   250      13.730 -41.881 -23.471  1.00720.00           H  
ATOM   3623  HG  SER   250      14.053 -42.088 -25.694  1.00720.00           H  
ATOM   3624  N   PRO   251      16.440 -43.082 -25.807  1.00400.00           N  
ATOM   3625  CA  PRO   251      17.400 -42.451 -26.693  1.00400.00           C  
ATOM   3626  C   PRO   251      16.846 -41.127 -27.200  1.00400.00           C  
ATOM   3627  O   PRO   251      15.629 -40.933 -27.227  1.00400.00           O  
ATOM   3628  CB  PRO   251      17.581 -43.480 -27.817  1.00600.00           C  
ATOM   3629  CG  PRO   251      16.303 -44.237 -27.841  1.00600.00           C  
ATOM   3630  CD  PRO   251      15.899 -44.325 -26.395  1.00600.00           C  
ATOM   3631  HA  PRO   251      18.338 -42.304 -26.139  1.00480.00           H  
ATOM   3632 1HB  PRO   251      17.787 -42.965 -28.768  1.00720.00           H  
ATOM   3633 2HB  PRO   251      18.450 -44.119 -27.604  1.00720.00           H  
ATOM   3634 1HG  PRO   251      15.560 -43.708 -28.457  1.00720.00           H  
ATOM   3635 2HG  PRO   251      16.453 -45.224 -28.301  1.00720.00           H  
ATOM   3636 1HD  PRO   251      14.803 -44.348 -26.320  1.00720.00           H  
ATOM   3637 2HD  PRO   251      16.359 -45.202 -25.915  1.00720.00           H  
ATOM   3638  N   PRO   252      17.726 -40.212 -27.597  1.00400.00           N  
ATOM   3639  CA  PRO   252      17.463 -38.887 -28.121  1.00400.00           C  
ATOM   3640  C   PRO   252      16.889 -38.932 -29.533  1.00400.00           C  
ATOM   3641  O   PRO   252      17.150 -39.875 -30.282  1.00400.00           O  
ATOM   3642  CB  PRO   252      18.841 -38.234 -28.124  1.00600.00           C  
ATOM   3643  CG  PRO   252      19.801 -39.359 -28.259  1.00600.00           C  
ATOM   3644  CD  PRO   252      19.171 -40.488 -27.496  1.00600.00           C  
ATOM   3645  HA  PRO   252      16.790 -38.373 -27.433  1.00480.00           H  
ATOM   3646 1HB  PRO   252      18.903 -37.536 -28.968  1.00720.00           H  
ATOM   3647 2HB  PRO   252      18.988 -37.649 -27.205  1.00720.00           H  
ATOM   3648 1HG  PRO   252      19.954 -39.599 -29.321  1.00720.00           H  
ATOM   3649 2HG  PRO   252      20.782 -39.071 -27.854  1.00720.00           H  
ATOM   3650 1HD  PRO   252      19.417 -41.445 -27.976  1.00720.00           H  
ATOM   3651 2HD  PRO   252      19.486 -40.464 -26.442  1.00720.00           H  
ATOM   3652  N   PRO   253      16.097 -37.920 -29.894  1.00400.00           N  
ATOM   3653  CA  PRO   253      15.475 -37.654 -31.178  1.00400.00           C  
ATOM   3654  C   PRO   253      16.509 -37.087 -32.135  1.00400.00           C  
ATOM   3655  O   PRO   253      17.630 -36.797 -31.724  1.00400.00           O  
ATOM   3656  CB  PRO   253      14.408 -36.610 -30.843  1.00600.00           C  
ATOM   3657  CG  PRO   253      15.006 -35.852 -29.716  1.00600.00           C  
ATOM   3658  CD  PRO   253      15.728 -36.894 -28.904  1.00600.00           C  
ATOM   3659  HA  PRO   253      15.033 -38.584 -31.559  1.00480.00           H  
ATOM   3660 1HB  PRO   253      14.203 -35.974 -31.715  1.00720.00           H  
ATOM   3661 2HB  PRO   253      13.464 -37.107 -30.575  1.00720.00           H  
ATOM   3662 1HG  PRO   253      15.684 -35.079 -30.105  1.00720.00           H  
ATOM   3663 2HG  PRO   253      14.224 -35.327 -29.153  1.00720.00           H  
ATOM   3664 1HD  PRO   253      16.627 -36.468 -28.447  1.00720.00           H  
ATOM   3665 2HD  PRO   253      15.053 -37.327 -28.151  1.00720.00           H  
ATOM   3666  N   PRO   254      16.179 -36.976 -33.419  1.00400.00           N  
ATOM   3667  CA  PRO   254      16.948 -36.329 -34.461  1.00400.00           C  
ATOM   3668  C   PRO   254      17.190 -34.871 -34.046  1.00400.00           C  
ATOM   3669  O   PRO   254      16.303 -34.257 -33.449  1.00400.00           O  
ATOM   3670  CB  PRO   254      16.044 -36.429 -35.693  1.00600.00           C  
ATOM   3671  CG  PRO   254      15.189 -37.622 -35.427  1.00600.00           C  
ATOM   3672  CD  PRO   254      14.943 -37.586 -33.943  1.00600.00           C  
ATOM   3673  HA  PRO   254      17.877 -36.887 -34.610  1.00480.00           H  
ATOM   3674 1HB  PRO   254      15.462 -35.502 -35.805  1.00720.00           H  
ATOM   3675 2HB  PRO   254      16.656 -36.535 -36.600  1.00720.00           H  
ATOM   3676 1HG  PRO   254      14.260 -37.561 -36.012  1.00720.00           H  
ATOM   3677 2HG  PRO   254      15.706 -38.539 -35.747  1.00720.00           H  
ATOM   3678 1HD  PRO   254      14.074 -36.955 -33.709  1.00720.00           H  
ATOM   3679 2HD  PRO   254      14.824 -38.610 -33.563  1.00720.00           H  
ATOM   3680  N   PRO   255      18.367 -34.308 -34.336  1.00400.00           N  
ATOM   3681  CA  PRO   255      18.778 -32.934 -34.081  1.00400.00           C  
ATOM   3682  C   PRO   255      17.791 -31.953 -34.714  1.00400.00           C  
ATOM   3683  O   PRO   255      17.281 -32.204 -35.808  1.00400.00           O  
ATOM   3684  CB  PRO   255      20.158 -32.843 -34.737  1.00600.00           C  
ATOM   3685  CG  PRO   255      20.673 -34.239 -34.712  1.00600.00           C  
ATOM   3686  CD  PRO   255      19.459 -35.099 -34.936  1.00600.00           C  
ATOM   3687  HA  PRO   255      18.850 -32.794 -32.996  1.00480.00           H  
ATOM   3688 1HB  PRO   255      20.062 -32.442 -35.757  1.00720.00           H  
ATOM   3689 2HB  PRO   255      20.795 -32.145 -34.177  1.00720.00           H  
ATOM   3690 1HG  PRO   255      21.435 -34.374 -35.494  1.00720.00           H  
ATOM   3691 2HG  PRO   255      21.168 -34.445 -33.751  1.00720.00           H  
ATOM   3692 1HD  PRO   255      19.273 -35.258 -36.009  1.00720.00           H  
ATOM   3693 2HD  PRO   255      19.600 -36.045 -34.394  1.00720.00           H  
ATOM   3694  N   PRO   256      17.533 -30.821 -34.060  1.00400.00           N  
ATOM   3695  CA  PRO   256      16.609 -29.761 -34.421  1.00400.00           C  
ATOM   3696  C   PRO   256      17.139 -28.951 -35.591  1.00400.00           C  
ATOM   3697  O   PRO   256      18.351 -28.834 -35.786  1.00400.00           O  
ATOM   3698  CB  PRO   256      16.542 -28.909 -33.153  1.00600.00           C  
ATOM   3699  CG  PRO   256      17.869 -29.099 -32.516  1.00600.00           C  
ATOM   3700  CD  PRO   256      18.251 -30.521 -32.817  1.00600.00           C  
ATOM   3701  HA  PRO   256      15.630 -30.197 -34.661  1.00480.00           H  
ATOM   3702 1HB  PRO   256      16.337 -27.859 -33.413  1.00720.00           H  
ATOM   3703 2HB  PRO   256      15.708 -29.248 -32.518  1.00720.00           H  
ATOM   3704 1HG  PRO   256      18.591 -28.375 -32.926  1.00720.00           H  
ATOM   3705 2HG  PRO   256      17.800 -28.902 -31.438  1.00720.00           H  
ATOM   3706 1HD  PRO   256      19.331 -30.599 -32.996  1.00720.00           H  
ATOM   3707 2HD  PRO   256      17.914 -31.195 -32.021  1.00720.00           H  
ATOM   3708  N   SER   257      16.220 -28.393 -36.370  1.00400.00           N  
ATOM   3709  CA  SER   257      16.571 -27.582 -37.529  1.00400.00           C  
ATOM   3710  C   SER   257      16.732 -26.114 -37.134  1.00400.00           C  
ATOM   3711  O   SER   257      16.301 -25.715 -36.051  1.00400.00           O  
ATOM   3712  CB  SER   257      15.483 -27.726 -38.586  1.00600.00           C  
ATOM   3713  OG  SER   257      14.293 -27.125 -38.155  1.00600.00           O  
ATOM   3714  H   SER   257      15.246 -28.534 -36.149  1.00480.00           H  
ATOM   3715  HA  SER   257      17.516 -27.950 -37.929  1.00480.00           H  
ATOM   3716 1HB  SER   257      15.800 -27.270 -39.517  1.00720.00           H  
ATOM   3717 2HB  SER   257      15.308 -28.783 -38.777  1.00720.00           H  
ATOM   3718  HG  SER   257      14.472 -26.181 -38.121  1.00720.00           H  
ATOM   3719  N   PRO   258      17.359 -25.307 -37.990  1.00400.00           N  
ATOM   3720  CA  PRO   258      17.522 -23.863 -37.892  1.00400.00           C  
ATOM   3721  C   PRO   258      16.204 -23.181 -38.241  1.00400.00           C  
ATOM   3722  O   PRO   258      15.335 -23.810 -38.847  1.00400.00           O  
ATOM   3723  CB  PRO   258      18.658 -23.562 -38.877  1.00600.00           C  
ATOM   3724  CG  PRO   258      18.607 -24.669 -39.860  1.00600.00           C  
ATOM   3725  CD  PRO   258      18.258 -25.868 -39.021  1.00600.00           C  
ATOM   3726  HA  PRO   258      17.830 -23.629 -36.865  1.00480.00           H  
ATOM   3727 1HB  PRO   258      18.496 -22.579 -39.350  1.00720.00           H  
ATOM   3728 2HB  PRO   258      19.618 -23.506 -38.348  1.00720.00           H  
ATOM   3729 1HG  PRO   258      17.860 -24.466 -40.643  1.00720.00           H  
ATOM   3730 2HG  PRO   258      19.577 -24.772 -40.371  1.00720.00           H  
ATOM   3731 1HD  PRO   258      17.747 -26.613 -39.640  1.00720.00           H  
ATOM   3732 2HD  PRO   258      19.161 -26.288 -38.541  1.00720.00           H  
ATOM   3733  N   PRO   259      16.022 -21.914 -37.848  1.00400.00           N  
ATOM   3734  CA  PRO   259      14.850 -21.078 -38.049  1.00400.00           C  
ATOM   3735  C   PRO   259      14.388 -21.135 -39.509  1.00400.00           C  
ATOM   3736  O   PRO   259      15.129 -20.731 -40.408  1.00400.00           O  
ATOM   3737  CB  PRO   259      15.351 -19.684 -37.674  1.00600.00           C  
ATOM   3738  CG  PRO   259      16.405 -19.945 -36.656  1.00600.00           C  
ATOM   3739  CD  PRO   259      17.097 -21.183 -37.146  1.00600.00           C  
ATOM   3740  HA  PRO   259      14.071 -21.399 -37.352  1.00480.00           H  
ATOM   3741 1HB  PRO   259      15.735 -19.166 -38.567  1.00720.00           H  
ATOM   3742 2HB  PRO   259      14.516 -19.075 -37.286  1.00720.00           H  
ATOM   3743 1HG  PRO   259      17.079 -19.079 -36.576  1.00720.00           H  
ATOM   3744 2HG  PRO   259      15.947 -20.084 -35.666  1.00720.00           H  
ATOM   3745 1HD  PRO   259      17.909 -20.924 -37.847  1.00720.00           H  
ATOM   3746 2HD  PRO   259      17.467 -21.757 -36.286  1.00720.00           H  
ATOM   3747  N   PRO   260      13.161 -21.610 -39.755  1.00400.00           N  
ATOM   3748  CA  PRO   260      12.516 -21.796 -41.045  1.00400.00           C  
ATOM   3749  C   PRO   260      12.043 -20.469 -41.634  1.00400.00           C  
ATOM   3750  O   PRO   260      11.876 -19.492 -40.901  1.00400.00           O  
ATOM   3751  CB  PRO   260      11.329 -22.701 -40.712  1.00600.00           C  
ATOM   3752  CG  PRO   260      10.973 -22.338 -39.314  1.00600.00           C  
ATOM   3753  CD  PRO   260      12.285 -22.030 -38.644  1.00600.00           C  
ATOM   3754  HA  PRO   260      13.227 -22.307 -41.702  1.00480.00           H  
ATOM   3755 1HB  PRO   260      10.509 -22.525 -41.422  1.00720.00           H  
ATOM   3756 2HB  PRO   260      11.623 -23.757 -40.813  1.00720.00           H  
ATOM   3757 1HG  PRO   260      10.289 -21.476 -39.313  1.00720.00           H  
ATOM   3758 2HG  PRO   260      10.436 -23.168 -38.830  1.00720.00           H  
ATOM   3759 1HD  PRO   260      12.150 -21.201 -37.935  1.00720.00           H  
ATOM   3760 2HD  PRO   260      12.695 -22.926 -38.162  1.00720.00           H  
ATOM   3761  N   PRO   261      11.844 -20.412 -42.959  1.00400.00           N  
ATOM   3762  CA  PRO   261      11.249 -19.339 -43.750  1.00400.00           C  
ATOM   3763  C   PRO   261       9.867 -18.952 -43.254  1.00400.00           C  
ATOM   3764  O   PRO   261       9.096 -19.806 -42.812  1.00400.00           O  
ATOM   3765  CB  PRO   261      11.171 -19.938 -45.155  1.00600.00           C  
ATOM   3766  CG  PRO   261      12.268 -20.937 -45.195  1.00600.00           C  
ATOM   3767  CD  PRO   261      12.287 -21.533 -43.814  1.00600.00           C  
ATOM   3768  HA  PRO   261      11.921 -18.468 -43.736  1.00480.00           H  
ATOM   3769 1HB  PRO   261      10.180 -20.383 -45.321  1.00720.00           H  
ATOM   3770 2HB  PRO   261      11.293 -19.144 -45.906  1.00720.00           H  
ATOM   3771 1HG  PRO   261      12.073 -21.684 -45.978  1.00720.00           H  
ATOM   3772 2HG  PRO   261      13.215 -20.442 -45.456  1.00720.00           H  
ATOM   3773 1HD  PRO   261      11.593 -22.382 -43.736  1.00720.00           H  
ATOM   3774 2HD  PRO   261      13.320 -21.818 -43.582  1.00720.00           H  
ATOM   3775  N   SER   262       9.567 -17.658 -43.356  1.00400.00           N  
ATOM   3776  CA  SER   262       8.288 -17.090 -42.950  1.00400.00           C  
ATOM   3777  C   SER   262       7.118 -17.891 -43.528  1.00400.00           C  
ATOM   3778  O   SER   262       6.926 -17.892 -44.745  1.00400.00           O  
ATOM   3779  CB  SER   262       8.187 -15.653 -43.416  1.00600.00           C  
ATOM   3780  OG  SER   262       6.934 -15.115 -43.102  1.00600.00           O  
ATOM   3781  H   SER   262      10.268 -17.039 -43.737  1.00480.00           H  
ATOM   3782  HA  SER   262       8.246 -17.085 -41.866  1.00480.00           H  
ATOM   3783 1HB  SER   262       8.971 -15.058 -42.945  1.00720.00           H  
ATOM   3784 2HB  SER   262       8.347 -15.609 -44.493  1.00720.00           H  
ATOM   3785  HG  SER   262       6.286 -15.722 -43.475  1.00720.00           H  
ATOM   3786  N   PRO   263       6.337 -18.581 -42.678  1.00400.00           N  
ATOM   3787  CA  PRO   263       5.179 -19.408 -42.992  1.00400.00           C  
ATOM   3788  C   PRO   263       4.118 -18.626 -43.746  1.00400.00           C  
ATOM   3789  O   PRO   263       3.942 -17.424 -43.530  1.00400.00           O  
ATOM   3790  CB  PRO   263       4.664 -19.847 -41.617  1.00600.00           C  
ATOM   3791  CG  PRO   263       5.856 -19.789 -40.732  1.00600.00           C  
ATOM   3792  CD  PRO   263       6.642 -18.611 -41.230  1.00600.00           C  
ATOM   3793  HA  PRO   263       5.507 -20.282 -43.581  1.00480.00           H  
ATOM   3794 1HB  PRO   263       3.854 -19.181 -41.291  1.00720.00           H  
ATOM   3795 2HB  PRO   263       4.239 -20.858 -41.682  1.00720.00           H  
ATOM   3796 1HG  PRO   263       5.546 -19.677 -39.682  1.00720.00           H  
ATOM   3797 2HG  PRO   263       6.424 -20.732 -40.796  1.00720.00           H  
ATOM   3798 1HD  PRO   263       6.304 -17.681 -40.753  1.00720.00           H  
ATOM   3799 2HD  PRO   263       7.709 -18.802 -41.057  1.00720.00           H  
ATOM   3800  N   SER   264       3.414 -19.324 -44.631  1.00400.00           N  
ATOM   3801  CA  SER   264       2.347 -18.735 -45.427  1.00400.00           C  
ATOM   3802  C   SER   264       1.250 -18.153 -44.530  1.00400.00           C  
ATOM   3803  O   SER   264       0.875 -18.778 -43.534  1.00400.00           O  
ATOM   3804  CB  SER   264       1.751 -19.789 -46.350  1.00600.00           C  
ATOM   3805  OG  SER   264       0.657 -19.287 -47.068  1.00600.00           O  
ATOM   3806  H   SER   264       3.619 -20.305 -44.742  1.00480.00           H  
ATOM   3807  HA  SER   264       2.787 -17.946 -46.031  1.00480.00           H  
ATOM   3808 1HB  SER   264       2.517 -20.133 -47.045  1.00720.00           H  
ATOM   3809 2HB  SER   264       1.437 -20.649 -45.759  1.00720.00           H  
ATOM   3810  HG  SER   264       0.017 -18.996 -46.411  1.00720.00           H  
ATOM   3811  N   PRO   265       0.721 -16.972 -44.870  1.00400.00           N  
ATOM   3812  CA  PRO   265      -0.312 -16.228 -44.173  1.00400.00           C  
ATOM   3813  C   PRO   265      -1.649 -16.939 -44.289  1.00400.00           C  
ATOM   3814  O   PRO   265      -1.915 -17.626 -45.277  1.00400.00           O  
ATOM   3815  CB  PRO   265      -0.328 -14.872 -44.895  1.00600.00           C  
ATOM   3816  CG  PRO   265       0.193 -15.160 -46.256  1.00600.00           C  
ATOM   3817  CD  PRO   265       1.217 -16.239 -46.049  1.00600.00           C  
ATOM   3818  HA  PRO   265      -0.024 -16.112 -43.119  1.00480.00           H  
ATOM   3819 1HB  PRO   265      -1.352 -14.467 -44.908  1.00720.00           H  
ATOM   3820 2HB  PRO   265       0.298 -14.144 -44.362  1.00720.00           H  
ATOM   3821 1HG  PRO   265      -0.625 -15.470 -46.922  1.00720.00           H  
ATOM   3822 2HG  PRO   265       0.630 -14.248 -46.689  1.00720.00           H  
ATOM   3823 1HD  PRO   265       1.242 -16.895 -46.931  1.00720.00           H  
ATOM   3824 2HD  PRO   265       2.204 -15.804 -45.833  1.00720.00           H  
ATOM   3825  N   SER   266      -2.492 -16.758 -43.283  1.00400.00           N  
ATOM   3826  CA  SER   266      -3.801 -17.398 -43.240  1.00400.00           C  
ATOM   3827  C   SER   266      -4.711 -16.680 -42.260  1.00400.00           C  
ATOM   3828  O   SER   266      -4.524 -15.495 -42.004  1.00400.00           O  
ATOM   3829  CB  SER   266      -3.654 -18.861 -42.859  1.00600.00           C  
ATOM   3830  OG  SER   266      -4.876 -19.533 -42.991  1.00600.00           O  
ATOM   3831  H   SER   266      -2.204 -16.185 -42.497  1.00480.00           H  
ATOM   3832  HA  SER   266      -4.247 -17.339 -44.234  1.00480.00           H  
ATOM   3833 1HB  SER   266      -2.911 -19.329 -43.506  1.00720.00           H  
ATOM   3834 2HB  SER   266      -3.292 -18.943 -41.834  1.00720.00           H  
ATOM   3835  HG  SER   266      -4.691 -20.458 -42.811  1.00720.00           H  
ATOM   3836  N   GLN   267      -5.717 -17.388 -41.746  1.00400.00           N  
ATOM   3837  CA  GLN   267      -6.607 -16.801 -40.752  1.00391.46           C  
ATOM   3838  C   GLN   267      -7.351 -17.860 -39.946  1.00268.91           C  
ATOM   3839  O   GLN   267      -7.617 -18.961 -40.430  1.00308.79           O  
ATOM   3840  CB  GLN   267      -7.612 -15.864 -41.432  1.00587.19           C  
ATOM   3841  CG  GLN   267      -8.553 -16.553 -42.409  1.00587.19           C  
ATOM   3842  CD  GLN   267      -9.455 -15.561 -43.114  1.00587.19           C  
ATOM   3843  OE1 GLN   267      -9.047 -14.423 -43.353  1.00587.19           O  
ATOM   3844  NE2 GLN   267     -10.674 -15.969 -43.449  1.00587.19           N  
ATOM   3845  H   GLN   267      -5.834 -18.350 -42.028  1.00480.00           H  
ATOM   3846  HA  GLN   267      -6.005 -16.218 -40.056  1.00469.75           H  
ATOM   3847 1HB  GLN   267      -8.216 -15.359 -40.679  1.00704.63           H  
ATOM   3848 2HB  GLN   267      -7.071 -15.096 -41.984  1.00704.63           H  
ATOM   3849 1HG  GLN   267      -7.966 -17.078 -43.163  1.00704.63           H  
ATOM   3850 2HG  GLN   267      -9.179 -17.260 -41.863  1.00704.63           H  
ATOM   3851 1HE2 GLN   267     -11.305 -15.325 -43.896  1.00704.63           H  
ATOM   3852 2HE2 GLN   267     -10.972 -16.900 -43.238  1.00704.63           H  
ATOM   3853  N   CYS   268      -7.704 -17.499 -38.716  1.00202.06           N  
ATOM   3854  CA  CYS   268      -8.472 -18.343 -37.817  1.00156.99           C  
ATOM   3855  C   CYS   268      -9.651 -17.545 -37.280  1.00185.39           C  
ATOM   3856  O   CYS   268     -10.061 -17.707 -36.132  1.00237.06           O  
ATOM   3857  CB  CYS   268      -7.609 -18.836 -36.657  1.00235.49           C  
ATOM   3858  SG  CYS   268      -6.203 -19.855 -37.156  1.00235.49           S  
ATOM   3859  H   CYS   268      -7.433 -16.590 -38.387  1.00242.47           H  
ATOM   3860  HA  CYS   268      -8.846 -19.205 -38.370  1.00188.39           H  
ATOM   3861 1HB  CYS   268      -7.228 -17.980 -36.102  1.00282.58           H  
ATOM   3862 2HB  CYS   268      -8.224 -19.424 -35.973  1.00282.58           H  
ATOM   3863  HG  CYS   268      -6.924 -20.791 -37.765  1.00282.58           H  
ATOM   3864  N   GLY   269     -10.187 -16.681 -38.132  1.00250.09           N  
ATOM   3865  CA  GLY   269     -11.309 -15.817 -37.805  1.00349.09           C  
ATOM   3866  C   GLY   269     -11.368 -14.701 -38.837  1.00394.20           C  
ATOM   3867  O   GLY   269     -10.331 -14.239 -39.323  1.00400.00           O  
ATOM   3868  H   GLY   269      -9.800 -16.616 -39.062  1.00300.11           H  
ATOM   3869 1HA  GLY   269     -12.235 -16.392 -37.818  1.00418.91           H  
ATOM   3870 2HA  GLY   269     -11.187 -15.405 -36.804  1.00418.91           H  
ATOM   3871  N   ASP   270     -12.586 -14.267 -39.158  1.00400.00           N  
ATOM   3872  CA  ASP   270     -12.787 -13.272 -40.204  1.00400.00           C  
ATOM   3873  C   ASP   270     -14.135 -12.562 -40.092  1.00400.00           C  
ATOM   3874  O   ASP   270     -15.185 -13.153 -40.339  1.00400.00           O  
ATOM   3875  CB  ASP   270     -12.660 -13.962 -41.565  1.00600.00           C  
ATOM   3876  CG  ASP   270     -12.704 -13.038 -42.775  1.00600.00           C  
ATOM   3877  OD1 ASP   270     -13.060 -11.894 -42.628  1.00600.00           O  
ATOM   3878  OD2 ASP   270     -12.372 -13.499 -43.844  1.00600.00           O  
ATOM   3879  H   ASP   270     -13.389 -14.666 -38.693  1.00480.00           H  
ATOM   3880  HA  ASP   270     -12.002 -12.523 -40.118  1.00480.00           H  
ATOM   3881 1HB  ASP   270     -11.720 -14.507 -41.585  1.00720.00           H  
ATOM   3882 2HB  ASP   270     -13.461 -14.695 -41.667  1.00720.00           H  
ATOM   3883  N   THR   271     -14.086 -11.277 -39.732  1.00400.00           N  
ATOM   3884  CA  THR   271     -15.284 -10.453 -39.600  1.00400.00           C  
ATOM   3885  C   THR   271     -15.039  -9.148 -40.344  1.00400.00           C  
ATOM   3886  O   THR   271     -14.853  -9.150 -41.567  1.00400.00           O  
ATOM   3887  CB  THR   271     -15.564 -10.107 -38.122  1.00600.00           C  
ATOM   3888  OG1 THR   271     -14.444  -9.364 -37.621  1.00600.00           O  
ATOM   3889  CG2 THR   271     -15.758 -11.359 -37.275  1.00600.00           C  
ATOM   3890  H   THR   271     -13.190 -10.862 -39.538  1.00480.00           H  
ATOM   3891  HA  THR   271     -16.138 -10.957 -40.034  1.00480.00           H  
ATOM   3892  HB  THR   271     -16.466  -9.497 -38.058  1.00720.00           H  
ATOM   3893  HG1 THR   271     -13.646  -9.890 -37.723  1.00720.00           H  
ATOM   3894 1HG2 THR   271     -15.945 -11.070 -36.241  1.00720.00           H  
ATOM   3895 2HG2 THR   271     -16.609 -11.929 -37.650  1.00720.00           H  
ATOM   3896 3HG2 THR   271     -14.861 -11.974 -37.321  1.00720.00           H  
ATOM   3897  N   SER   272     -14.990  -8.036 -39.610  1.00400.00           N  
ATOM   3898  CA  SER   272     -14.626  -6.747 -40.191  1.00400.00           C  
ATOM   3899  C   SER   272     -13.096  -6.666 -40.213  1.00400.00           C  
ATOM   3900  O   SER   272     -12.504  -5.818 -40.883  1.00400.00           O  
ATOM   3901  CB  SER   272     -15.212  -5.589 -39.396  1.00600.00           C  
ATOM   3902  OG  SER   272     -14.614  -5.486 -38.134  1.00600.00           O  
ATOM   3903  H   SER   272     -15.179  -8.082 -38.616  1.00480.00           H  
ATOM   3904  HA  SER   272     -14.995  -6.700 -41.215  1.00480.00           H  
ATOM   3905 1HB  SER   272     -15.068  -4.659 -39.947  1.00720.00           H  
ATOM   3906 2HB  SER   272     -16.285  -5.732 -39.281  1.00720.00           H  
ATOM   3907  HG  SER   272     -15.040  -4.743 -37.698  1.00720.00           H  
ATOM   3908  N   SER   273     -12.477  -7.591 -39.480  1.00380.96           N  
ATOM   3909  CA  SER   273     -11.040  -7.734 -39.354  1.00365.19           C  
ATOM   3910  C   SER   273     -10.728  -9.219 -39.250  1.00280.16           C  
ATOM   3911  O   SER   273     -11.571 -10.007 -38.817  1.00283.24           O  
ATOM   3912  CB  SER   273     -10.529  -6.990 -38.135  1.00547.78           C  
ATOM   3913  OG  SER   273      -9.140  -7.140 -38.001  1.00547.78           O  
ATOM   3914  H   SER   273     -13.044  -8.239 -38.947  1.00457.15           H  
ATOM   3915  HA  SER   273     -10.558  -7.337 -40.248  1.00438.23           H  
ATOM   3916 1HB  SER   273     -10.774  -5.934 -38.233  1.00657.34           H  
ATOM   3917 2HB  SER   273     -11.030  -7.359 -37.241  1.00657.34           H  
ATOM   3918  HG  SER   273      -8.989  -8.064 -37.787  1.00657.34           H  
ATOM   3919  N   TYR   274      -9.541  -9.615 -39.682  1.00257.05           N  
ATOM   3920  CA  TYR   274      -9.213 -11.031 -39.667  1.00200.86           C  
ATOM   3921  C   TYR   274      -7.784 -11.281 -39.241  1.00147.87           C  
ATOM   3922  O   TYR   274      -6.944 -10.380 -39.255  1.00188.81           O  
ATOM   3923  CB  TYR   274      -9.464 -11.637 -41.044  1.00301.29           C  
ATOM   3924  CG  TYR   274      -8.538 -11.150 -42.130  1.00301.29           C  
ATOM   3925  CD1 TYR   274      -7.397 -11.874 -42.439  1.00301.29           C  
ATOM   3926  CD2 TYR   274      -8.829  -9.984 -42.821  1.00301.29           C  
ATOM   3927  CE1 TYR   274      -6.554 -11.440 -43.440  1.00301.29           C  
ATOM   3928  CE2 TYR   274      -7.982  -9.546 -43.821  1.00301.29           C  
ATOM   3929  CZ  TYR   274      -6.850 -10.270 -44.132  1.00301.29           C  
ATOM   3930  OH  TYR   274      -6.010  -9.837 -45.132  1.00301.29           O  
ATOM   3931  H   TYR   274      -8.873  -8.936 -40.023  1.00308.46           H  
ATOM   3932  HA  TYR   274      -9.860 -11.531 -38.946  1.00241.03           H  
ATOM   3933 1HB  TYR   274      -9.371 -12.721 -40.986  1.00361.55           H  
ATOM   3934 2HB  TYR   274     -10.487 -11.415 -41.350  1.00361.55           H  
ATOM   3935  HD1 TYR   274      -7.171 -12.792 -41.895  1.00361.55           H  
ATOM   3936  HD2 TYR   274      -9.727  -9.414 -42.578  1.00361.55           H  
ATOM   3937  HE1 TYR   274      -5.660 -12.012 -43.687  1.00361.55           H  
ATOM   3938  HE2 TYR   274      -8.211  -8.630 -44.368  1.00361.55           H  
ATOM   3939  HH  TYR   274      -6.356  -9.025 -45.509  1.00361.55           H  
ATOM   3940  N   CYS   275      -7.514 -12.524 -38.860  1.00 93.75           N  
ATOM   3941  CA  CYS   275      -6.215 -12.928 -38.306  1.00 64.69           C  
ATOM   3942  C   CYS   275      -5.119 -13.140 -39.343  1.00 65.91           C  
ATOM   3943  O   CYS   275      -4.611 -14.253 -39.467  1.00 81.92           O  
ATOM   3944  CB  CYS   275      -6.366 -14.227 -37.537  1.00 97.03           C  
ATOM   3945  SG  CYS   275      -7.480 -14.156 -36.123  1.00 97.03           S  
ATOM   3946  H   CYS   275      -8.264 -13.209 -38.928  1.00112.50           H  
ATOM   3947  HA  CYS   275      -5.889 -12.144 -37.619  1.00 77.63           H  
ATOM   3948 1HB  CYS   275      -6.738 -14.976 -38.221  1.00116.44           H  
ATOM   3949 2HB  CYS   275      -5.388 -14.554 -37.182  1.00116.44           H  
ATOM   3950  HG  CYS   275      -6.606 -13.588 -35.303  1.00116.44           H  
ATOM   3951  N   ALA   276      -4.780 -12.080 -40.074  1.00 62.80           N  
ATOM   3952  CA  ALA   276      -3.757 -12.052 -41.121  1.00 71.80           C  
ATOM   3953  C   ALA   276      -2.428 -12.674 -40.678  1.00 64.24           C  
ATOM   3954  O   ALA   276      -2.165 -12.821 -39.480  1.00 55.61           O  
ATOM   3955  CB  ALA   276      -3.532 -10.631 -41.588  1.00107.70           C  
ATOM   3956  H   ALA   276      -5.271 -11.217 -39.872  1.00 75.36           H  
ATOM   3957  HA  ALA   276      -4.136 -12.645 -41.962  1.00 86.16           H  
ATOM   3958 1HB  ALA   276      -2.808 -10.621 -42.401  1.00129.24           H  
ATOM   3959 2HB  ALA   276      -4.474 -10.208 -41.933  1.00129.24           H  
ATOM   3960 3HB  ALA   276      -3.153 -10.043 -40.754  1.00129.24           H  
ATOM   3961  N   SER   277      -1.608 -13.033 -41.663  1.00 79.24           N  
ATOM   3962  CA  SER   277      -0.277 -13.588 -41.426  1.00 87.98           C  
ATOM   3963  C   SER   277      -0.329 -14.870 -40.616  1.00 57.70           C  
ATOM   3964  O   SER   277      -1.088 -15.787 -40.925  1.00 84.99           O  
ATOM   3965  CB  SER   277       0.588 -12.555 -40.723  1.00131.97           C  
ATOM   3966  OG  SER   277       1.921 -12.988 -40.656  1.00131.97           O  
ATOM   3967  H   SER   277      -1.911 -12.902 -42.617  1.00 95.09           H  
ATOM   3968  HA  SER   277       0.177 -13.812 -42.382  1.00105.58           H  
ATOM   3969 1HB  SER   277       0.536 -11.608 -41.272  1.00158.36           H  
ATOM   3970 2HB  SER   277       0.211 -12.365 -39.722  1.00158.36           H  
ATOM   3971  HG  SER   277       2.195 -13.159 -41.559  1.00158.36           H  
ATOM   3972  N   THR   278       0.475 -14.929 -39.558  1.00 68.48           N  
ATOM   3973  CA  THR   278       0.494 -16.097 -38.696  1.00 63.63           C  
ATOM   3974  C   THR   278      -0.048 -15.726 -37.327  1.00 43.54           C  
ATOM   3975  O   THR   278       0.352 -16.297 -36.309  1.00 54.39           O  
ATOM   3976  CB  THR   278       1.913 -16.676 -38.574  1.00 95.45           C  
ATOM   3977  OG1 THR   278       2.802 -15.672 -38.067  1.00 95.45           O  
ATOM   3978  CG2 THR   278       2.408 -17.147 -39.936  1.00 95.45           C  
ATOM   3979  H   THR   278       1.098 -14.163 -39.346  1.00 82.18           H  
ATOM   3980  HA  THR   278      -0.157 -16.862 -39.121  1.00 76.36           H  
ATOM   3981  HB  THR   278       1.903 -17.520 -37.885  1.00114.53           H  
ATOM   3982  HG1 THR   278       2.487 -15.371 -37.213  1.00114.53           H  
ATOM   3983 1HG2 THR   278       3.414 -17.556 -39.834  1.00114.53           H  
ATOM   3984 2HG2 THR   278       1.742 -17.919 -40.322  1.00114.53           H  
ATOM   3985 3HG2 THR   278       2.431 -16.309 -40.633  1.00114.53           H  
ATOM   3986  N   GLU   279      -0.961 -14.762 -37.310  1.00 30.38           N  
ATOM   3987  CA  GLU   279      -1.583 -14.319 -36.081  1.00 22.31           C  
ATOM   3988  C   GLU   279      -2.604 -15.352 -35.639  1.00 24.52           C  
ATOM   3989  O   GLU   279      -3.328 -15.906 -36.469  1.00 33.46           O  
ATOM   3990  CB  GLU   279      -2.242 -12.959 -36.317  1.00 33.46           C  
ATOM   3991  CG  GLU   279      -1.249 -11.850 -36.639  1.00 33.46           C  
ATOM   3992  CD  GLU   279      -1.902 -10.557 -37.030  1.00 33.46           C  
ATOM   3993  OE1 GLU   279      -3.078 -10.567 -37.310  1.00 33.46           O  
ATOM   3994  OE2 GLU   279      -1.227  -9.554 -37.049  1.00 33.46           O  
ATOM   3995  H   GLU   279      -1.251 -14.308 -38.168  1.00 36.46           H  
ATOM   3996  HA  GLU   279      -0.816 -14.224 -35.315  1.00 26.77           H  
ATOM   3997 1HB  GLU   279      -2.944 -13.033 -37.146  1.00 40.16           H  
ATOM   3998 2HB  GLU   279      -2.809 -12.668 -35.435  1.00 40.16           H  
ATOM   3999 1HG  GLU   279      -0.626 -11.672 -35.765  1.00 40.16           H  
ATOM   4000 2HG  GLU   279      -0.605 -12.181 -37.450  1.00 40.16           H  
ATOM   4001  N   THR   280      -2.657 -15.643 -34.340  1.00 24.75           N  
ATOM   4002  CA  THR   280      -3.610 -16.638 -33.869  1.00 35.54           C  
ATOM   4003  C   THR   280      -4.983 -16.010 -33.645  1.00 24.61           C  
ATOM   4004  O   THR   280      -5.133 -14.784 -33.611  1.00 18.79           O  
ATOM   4005  CB  THR   280      -3.123 -17.346 -32.581  1.00 53.31           C  
ATOM   4006  OG1 THR   280      -3.071 -16.425 -31.493  1.00 53.31           O  
ATOM   4007  CG2 THR   280      -1.728 -17.912 -32.804  1.00 53.31           C  
ATOM   4008  H   THR   280      -2.052 -15.165 -33.689  1.00 29.70           H  
ATOM   4009  HA  THR   280      -3.717 -17.400 -34.642  1.00 42.65           H  
ATOM   4010  HB  THR   280      -3.804 -18.157 -32.329  1.00 63.97           H  
ATOM   4011  HG1 THR   280      -2.763 -16.877 -30.704  1.00 63.97           H  
ATOM   4012 1HG2 THR   280      -1.389 -18.412 -31.896  1.00 63.97           H  
ATOM   4013 2HG2 THR   280      -1.751 -18.628 -33.625  1.00 63.97           H  
ATOM   4014 3HG2 THR   280      -1.041 -17.102 -33.049  1.00 63.97           H  
ATOM   4015  N   CYS   281      -5.974 -16.895 -33.484  1.00 36.51           N  
ATOM   4016  CA  CYS   281      -7.392 -16.541 -33.388  1.00 33.65           C  
ATOM   4017  C   CYS   281      -7.762 -15.523 -32.317  1.00 37.03           C  
ATOM   4018  O   CYS   281      -8.271 -14.451 -32.664  1.00 56.97           O  
ATOM   4019  CB  CYS   281      -8.206 -17.802 -33.117  1.00 50.47           C  
ATOM   4020  SG  CYS   281      -9.981 -17.510 -33.007  1.00 50.47           S  
ATOM   4021  H   CYS   281      -5.730 -17.871 -33.486  1.00 43.81           H  
ATOM   4022  HA  CYS   281      -7.708 -16.163 -34.345  1.00 40.38           H  
ATOM   4023 1HB  CYS   281      -8.031 -18.530 -33.908  1.00 60.57           H  
ATOM   4024 2HB  CYS   281      -7.879 -18.255 -32.181  1.00 60.57           H  
ATOM   4025  HG  CYS   281     -10.318 -18.783 -32.826  1.00 60.57           H  
ATOM   4026  N   CYS   282      -7.525 -15.841 -31.051  1.00 31.68           N  
ATOM   4027  CA  CYS   282      -7.882 -14.956 -29.941  1.00 41.83           C  
ATOM   4028  C   CYS   282      -9.370 -14.560 -29.995  1.00 43.67           C  
ATOM   4029  O   CYS   282      -9.760 -13.498 -30.492  1.00 39.47           O  
ATOM   4030  CB  CYS   282      -6.947 -13.748 -29.928  1.00 62.74           C  
ATOM   4031  SG  CYS   282      -5.250 -14.242 -29.513  1.00 62.74           S  
ATOM   4032  H   CYS   282      -7.092 -16.731 -30.843  1.00 38.02           H  
ATOM   4033  HA  CYS   282      -7.719 -15.502 -29.010  1.00 50.20           H  
ATOM   4034 1HB  CYS   282      -6.935 -13.264 -30.904  1.00 75.29           H  
ATOM   4035 2HB  CYS   282      -7.284 -13.018 -29.192  1.00 75.29           H  
ATOM   4036  N   CYS   283     -10.205 -15.438 -29.442  1.00 68.71           N  
ATOM   4037  CA  CYS   283     -11.668 -15.345 -29.507  1.00 86.47           C  
ATOM   4038  C   CYS   283     -12.315 -14.328 -28.582  1.00 92.94           C  
ATOM   4039  O   CYS   283     -13.137 -14.701 -27.746  1.00145.06           O  
ATOM   4040  CB  CYS   283     -12.276 -16.706 -29.191  1.00129.70           C  
ATOM   4041  SG  CYS   283     -11.845 -18.022 -30.347  1.00129.70           S  
ATOM   4042  H   CYS   283      -9.806 -16.253 -28.994  1.00 82.45           H  
ATOM   4043  HA  CYS   283     -11.930 -15.075 -30.525  1.00103.76           H  
ATOM   4044 1HB  CYS   283     -11.980 -17.022 -28.190  1.00155.65           H  
ATOM   4045 2HB  CYS   283     -13.354 -16.609 -29.203  1.00155.65           H  
ATOM   4046  HG  CYS   283     -12.671 -18.931 -29.834  1.00155.65           H  
ATOM   4047  N   ILE   284     -11.978 -13.057 -28.756  1.00 99.05           N  
ATOM   4048  CA  ILE   284     -12.487 -11.965 -27.927  1.00142.07           C  
ATOM   4049  C   ILE   284     -14.016 -11.909 -27.946  1.00213.36           C  
ATOM   4050  O   ILE   284     -14.648 -11.724 -26.904  1.00267.50           O  
ATOM   4051  CB  ILE   284     -11.916 -10.624 -28.402  1.00213.10           C  
ATOM   4052  CG1 ILE   284     -10.409 -10.580 -28.135  1.00213.10           C  
ATOM   4053  CG2 ILE   284     -12.622  -9.486 -27.684  1.00213.10           C  
ATOM   4054  CD1 ILE   284      -9.702  -9.436 -28.826  1.00213.10           C  
ATOM   4055  H   ILE   284     -11.308 -12.848 -29.487  1.00118.86           H  
ATOM   4056  HA  ILE   284     -12.165 -12.131 -26.901  1.00170.48           H  
ATOM   4057  HB  ILE   284     -12.062 -10.522 -29.476  1.00255.73           H  
ATOM   4058 1HG1 ILE   284     -10.243 -10.490 -27.062  1.00255.73           H  
ATOM   4059 2HG1 ILE   284      -9.961 -11.515 -28.473  1.00255.73           H  
ATOM   4060 1HG2 ILE   284     -12.221  -8.532 -28.024  1.00255.73           H  
ATOM   4061 2HG2 ILE   284     -13.687  -9.531 -27.897  1.00255.73           H  
ATOM   4062 3HG2 ILE   284     -12.465  -9.587 -26.610  1.00255.73           H  
ATOM   4063 1HD1 ILE   284      -8.638  -9.470 -28.591  1.00255.73           H  
ATOM   4064 2HD1 ILE   284      -9.838  -9.524 -29.905  1.00255.73           H  
ATOM   4065 3HD1 ILE   284     -10.118  -8.490 -28.484  1.00255.73           H  
ATOM   4066  N   PHE   285     -14.594 -12.086 -29.131  1.00316.01           N  
ATOM   4067  CA  PHE   285     -16.040 -12.122 -29.327  1.00400.00           C  
ATOM   4068  C   PHE   285     -16.691 -13.161 -28.424  1.00400.00           C  
ATOM   4069  O   PHE   285     -17.668 -12.879 -27.727  1.00400.00           O  
ATOM   4070  CB  PHE   285     -16.343 -12.533 -30.781  1.00600.00           C  
ATOM   4071  CG  PHE   285     -17.809 -12.714 -31.104  1.00600.00           C  
ATOM   4072  CD1 PHE   285     -18.560 -11.690 -31.655  1.00600.00           C  
ATOM   4073  CD2 PHE   285     -18.452 -13.916 -30.836  1.00600.00           C  
ATOM   4074  CE1 PHE   285     -19.903 -11.855 -31.932  1.00600.00           C  
ATOM   4075  CE2 PHE   285     -19.794 -14.086 -31.107  1.00600.00           C  
ATOM   4076  CZ  PHE   285     -20.524 -13.052 -31.656  1.00600.00           C  
ATOM   4077  H   PHE   285     -14.001 -12.212 -29.939  1.00379.21           H  
ATOM   4078  HA  PHE   285     -16.461 -11.141 -29.105  1.00480.00           H  
ATOM   4079 1HB  PHE   285     -15.940 -11.779 -31.455  1.00720.00           H  
ATOM   4080 2HB  PHE   285     -15.833 -13.469 -31.005  1.00720.00           H  
ATOM   4081  HD1 PHE   285     -18.081 -10.743 -31.874  1.00720.00           H  
ATOM   4082  HD2 PHE   285     -17.887 -14.737 -30.402  1.00720.00           H  
ATOM   4083  HE1 PHE   285     -20.472 -11.035 -32.367  1.00720.00           H  
ATOM   4084  HE2 PHE   285     -20.277 -15.037 -30.886  1.00720.00           H  
ATOM   4085  HZ  PHE   285     -21.585 -13.184 -31.872  1.00720.00           H  
ATOM   4086  N   GLU   286     -16.159 -14.382 -28.480  1.00400.00           N  
ATOM   4087  CA  GLU   286     -16.715 -15.531 -27.781  1.00400.00           C  
ATOM   4088  C   GLU   286     -16.464 -15.470 -26.281  1.00400.00           C  
ATOM   4089  O   GLU   286     -17.320 -15.858 -25.484  1.00400.00           O  
ATOM   4090  CB  GLU   286     -16.095 -16.797 -28.355  1.00600.00           C  
ATOM   4091  CG  GLU   286     -16.416 -17.014 -29.829  1.00600.00           C  
ATOM   4092  CD  GLU   286     -15.693 -18.177 -30.443  1.00600.00           C  
ATOM   4093  OE1 GLU   286     -15.292 -19.058 -29.720  1.00600.00           O  
ATOM   4094  OE2 GLU   286     -15.497 -18.158 -31.639  1.00600.00           O  
ATOM   4095  H   GLU   286     -15.342 -14.525 -29.059  1.00480.00           H  
ATOM   4096  HA  GLU   286     -17.793 -15.552 -27.949  1.00480.00           H  
ATOM   4097 1HB  GLU   286     -15.022 -16.771 -28.216  1.00720.00           H  
ATOM   4098 2HB  GLU   286     -16.471 -17.661 -27.808  1.00720.00           H  
ATOM   4099 1HG  GLU   286     -17.489 -17.177 -29.933  1.00720.00           H  
ATOM   4100 2HG  GLU   286     -16.160 -16.109 -30.377  1.00720.00           H  
ATOM   4101  N   LEU   287     -15.293 -14.969 -25.902  1.00400.00           N  
ATOM   4102  CA  LEU   287     -14.905 -14.847 -24.506  1.00400.00           C  
ATOM   4103  C   LEU   287     -15.740 -13.815 -23.778  1.00400.00           C  
ATOM   4104  O   LEU   287     -16.102 -14.010 -22.617  1.00400.00           O  
ATOM   4105  CB  LEU   287     -13.421 -14.495 -24.436  1.00600.00           C  
ATOM   4106  CG  LEU   287     -12.496 -15.634 -24.872  1.00600.00           C  
ATOM   4107  CD1 LEU   287     -11.072 -15.122 -25.013  1.00600.00           C  
ATOM   4108  CD2 LEU   287     -12.582 -16.736 -23.837  1.00600.00           C  
ATOM   4109  H   LEU   287     -14.631 -14.676 -26.605  1.00480.00           H  
ATOM   4110  HA  LEU   287     -15.057 -15.812 -24.023  1.00480.00           H  
ATOM   4111 1HB  LEU   287     -13.228 -13.638 -25.079  1.00720.00           H  
ATOM   4112 2HB  LEU   287     -13.168 -14.227 -23.410  1.00720.00           H  
ATOM   4113  HG  LEU   287     -12.816 -16.026 -25.834  1.00720.00           H  
ATOM   4114 1HD1 LEU   287     -10.419 -15.939 -25.318  1.00720.00           H  
ATOM   4115 2HD1 LEU   287     -11.044 -14.333 -25.765  1.00720.00           H  
ATOM   4116 3HD1 LEU   287     -10.738 -14.724 -24.060  1.00720.00           H  
ATOM   4117 1HD2 LEU   287     -11.938 -17.559 -24.138  1.00720.00           H  
ATOM   4118 2HD2 LEU   287     -12.260 -16.354 -22.868  1.00720.00           H  
ATOM   4119 3HD2 LEU   287     -13.611 -17.089 -23.765  1.00720.00           H  
ATOM   4120  N   LEU   288     -16.075 -12.727 -24.464  1.00400.00           N  
ATOM   4121  CA  LEU   288     -16.916 -11.714 -23.861  1.00400.00           C  
ATOM   4122  C   LEU   288     -18.385 -11.927 -24.209  1.00400.00           C  
ATOM   4123  O   LEU   288     -19.269 -11.396 -23.535  1.00400.00           O  
ATOM   4124  CB  LEU   288     -16.419 -10.342 -24.292  1.00600.00           C  
ATOM   4125  CG  LEU   288     -14.977 -10.079 -23.844  1.00600.00           C  
ATOM   4126  CD1 LEU   288     -14.504  -8.723 -24.317  1.00600.00           C  
ATOM   4127  CD2 LEU   288     -14.922 -10.190 -22.342  1.00600.00           C  
ATOM   4128  H   LEU   288     -15.725 -12.586 -25.404  1.00480.00           H  
ATOM   4129  HA  LEU   288     -16.812 -11.784 -22.782  1.00480.00           H  
ATOM   4130 1HB  LEU   288     -16.460 -10.271 -25.377  1.00720.00           H  
ATOM   4131 2HB  LEU   288     -17.058  -9.573 -23.859  1.00720.00           H  
ATOM   4132  HG  LEU   288     -14.320 -10.830 -24.282  1.00720.00           H  
ATOM   4133 1HD1 LEU   288     -13.482  -8.566 -23.982  1.00720.00           H  
ATOM   4134 2HD1 LEU   288     -14.542  -8.682 -25.405  1.00720.00           H  
ATOM   4135 3HD1 LEU   288     -15.145  -7.947 -23.898  1.00720.00           H  
ATOM   4136 1HD2 LEU   288     -13.899 -10.028 -22.005  1.00720.00           H  
ATOM   4137 2HD2 LEU   288     -15.577  -9.441 -21.897  1.00720.00           H  
ATOM   4138 3HD2 LEU   288     -15.251 -11.184 -22.044  1.00720.00           H  
ATOM   4139  N   ASP   289     -18.636 -12.772 -25.212  1.00400.00           N  
ATOM   4140  CA  ASP   289     -19.978 -13.157 -25.653  1.00400.00           C  
ATOM   4141  C   ASP   289     -20.827 -12.011 -26.203  1.00400.00           C  
ATOM   4142  O   ASP   289     -22.006 -11.890 -25.862  1.00400.00           O  
ATOM   4143  CB  ASP   289     -20.723 -13.826 -24.498  1.00600.00           C  
ATOM   4144  CG  ASP   289     -21.948 -14.627 -24.929  1.00600.00           C  
ATOM   4145  OD1 ASP   289     -22.010 -15.033 -26.066  1.00600.00           O  
ATOM   4146  OD2 ASP   289     -22.813 -14.828 -24.108  1.00600.00           O  
ATOM   4147  H   ASP   289     -17.869 -13.162 -25.737  1.00480.00           H  
ATOM   4148  HA  ASP   289     -19.865 -13.893 -26.450  1.00480.00           H  
ATOM   4149 1HB  ASP   289     -20.043 -14.485 -23.956  1.00720.00           H  
ATOM   4150 2HB  ASP   289     -21.054 -13.059 -23.796  1.00720.00           H  
ATOM   4151  N   TYR   290     -20.233 -11.200 -27.081  1.00400.00           N  
ATOM   4152  CA  TYR   290     -20.955 -10.122 -27.770  1.00400.00           C  
ATOM   4153  C   TYR   290     -20.085  -9.533 -28.876  1.00400.00           C  
ATOM   4154  O   TYR   290     -18.982 -10.017 -29.131  1.00400.00           O  
ATOM   4155  CB  TYR   290     -21.559  -9.061 -26.807  1.00600.00           C  
ATOM   4156  CG  TYR   290     -20.706  -8.215 -25.885  1.00600.00           C  
ATOM   4157  CD1 TYR   290     -20.350  -6.923 -26.250  1.00600.00           C  
ATOM   4158  CD2 TYR   290     -20.348  -8.703 -24.646  1.00600.00           C  
ATOM   4159  CE1 TYR   290     -19.636  -6.132 -25.367  1.00600.00           C  
ATOM   4160  CE2 TYR   290     -19.623  -7.926 -23.768  1.00600.00           C  
ATOM   4161  CZ  TYR   290     -19.269  -6.642 -24.121  1.00600.00           C  
ATOM   4162  OH  TYR   290     -18.563  -5.862 -23.235  1.00600.00           O  
ATOM   4163  H   TYR   290     -19.263 -11.379 -27.304  1.00480.00           H  
ATOM   4164  HA  TYR   290     -21.823 -10.571 -28.272  1.00480.00           H  
ATOM   4165 1HB  TYR   290     -22.140  -8.360 -27.410  1.00720.00           H  
ATOM   4166 2HB  TYR   290     -22.287  -9.565 -26.174  1.00720.00           H  
ATOM   4167  HD1 TYR   290     -20.646  -6.528 -27.220  1.00720.00           H  
ATOM   4168  HD2 TYR   290     -20.654  -9.707 -24.359  1.00720.00           H  
ATOM   4169  HE1 TYR   290     -19.361  -5.116 -25.647  1.00720.00           H  
ATOM   4170  HE2 TYR   290     -19.346  -8.319 -22.788  1.00720.00           H  
ATOM   4171  HH  TYR   290     -18.438  -6.350 -22.417  1.00720.00           H  
ATOM   4172  N   CYS   291     -20.629  -8.549 -29.595  1.00400.00           N  
ATOM   4173  CA  CYS   291     -20.011  -8.096 -30.840  1.00400.00           C  
ATOM   4174  C   CYS   291     -18.647  -7.419 -30.768  1.00400.00           C  
ATOM   4175  O   CYS   291     -18.525  -6.198 -30.755  1.00400.00           O  
ATOM   4176  CB  CYS   291     -20.963  -7.118 -31.537  1.00600.00           C  
ATOM   4177  SG  CYS   291     -20.336  -6.518 -33.121  1.00600.00           S  
ATOM   4178  H   CYS   291     -21.507  -8.152 -29.306  1.00480.00           H  
ATOM   4179  HA  CYS   291     -19.916  -8.970 -31.474  1.00480.00           H  
ATOM   4180 1HB  CYS   291     -21.922  -7.608 -31.710  1.00720.00           H  
ATOM   4181 2HB  CYS   291     -21.139  -6.260 -30.895  1.00720.00           H  
ATOM   4182  HG  CYS   291     -19.262  -5.911 -32.633  1.00720.00           H  
ATOM   4183  N   PHE   292     -17.627  -8.268 -30.833  1.00372.23           N  
ATOM   4184  CA  PHE   292     -16.228  -7.887 -30.985  1.00400.00           C  
ATOM   4185  C   PHE   292     -15.630  -8.636 -32.160  1.00330.44           C  
ATOM   4186  O   PHE   292     -16.203  -9.606 -32.651  1.00400.00           O  
ATOM   4187  CB  PHE   292     -15.387  -8.262 -29.785  1.00600.00           C  
ATOM   4188  CG  PHE   292     -15.742  -7.585 -28.527  1.00600.00           C  
ATOM   4189  CD1 PHE   292     -16.601  -8.184 -27.638  1.00600.00           C  
ATOM   4190  CD2 PHE   292     -15.204  -6.347 -28.230  1.00600.00           C  
ATOM   4191  CE1 PHE   292     -16.912  -7.560 -26.465  1.00600.00           C  
ATOM   4192  CE2 PHE   292     -15.519  -5.714 -27.051  1.00600.00           C  
ATOM   4193  CZ  PHE   292     -16.371  -6.322 -26.166  1.00600.00           C  
ATOM   4194  H   PHE   292     -17.851  -9.246 -30.751  1.00446.68           H  
ATOM   4195  HA  PHE   292     -16.167  -6.816 -31.177  1.00480.00           H  
ATOM   4196 1HB  PHE   292     -15.471  -9.331 -29.616  1.00720.00           H  
ATOM   4197 2HB  PHE   292     -14.337  -8.051 -29.993  1.00720.00           H  
ATOM   4198  HD1 PHE   292     -17.024  -9.161 -27.868  1.00720.00           H  
ATOM   4199  HD2 PHE   292     -14.521  -5.877 -28.940  1.00720.00           H  
ATOM   4200  HE1 PHE   292     -17.588  -8.048 -25.766  1.00720.00           H  
ATOM   4201  HE2 PHE   292     -15.089  -4.735 -26.820  1.00720.00           H  
ATOM   4202  HZ  PHE   292     -16.626  -5.829 -25.228  1.00720.00           H  
ATOM   4203  N   VAL   293     -14.463  -8.195 -32.598  1.00258.91           N  
ATOM   4204  CA  VAL   293     -13.751  -8.894 -33.651  1.00209.97           C  
ATOM   4205  C   VAL   293     -12.779  -9.863 -33.002  1.00144.34           C  
ATOM   4206  O   VAL   293     -12.593  -9.847 -31.787  1.00146.28           O  
ATOM   4207  CB  VAL   293     -12.973  -7.914 -34.553  1.00314.95           C  
ATOM   4208  CG1 VAL   293     -13.928  -6.932 -35.211  1.00314.95           C  
ATOM   4209  CG2 VAL   293     -11.934  -7.173 -33.725  1.00314.95           C  
ATOM   4210  H   VAL   293     -14.048  -7.371 -32.183  1.00310.69           H  
ATOM   4211  HA  VAL   293     -14.466  -9.452 -34.259  1.00251.96           H  
ATOM   4212  HB  VAL   293     -12.477  -8.470 -35.348  1.00377.95           H  
ATOM   4213 1HG1 VAL   293     -13.361  -6.254 -35.852  1.00377.95           H  
ATOM   4214 2HG1 VAL   293     -14.656  -7.474 -35.814  1.00377.95           H  
ATOM   4215 3HG1 VAL   293     -14.444  -6.358 -34.443  1.00377.95           H  
ATOM   4216 1HG2 VAL   293     -11.383  -6.489 -34.369  1.00377.95           H  
ATOM   4217 2HG2 VAL   293     -12.429  -6.611 -32.936  1.00377.95           H  
ATOM   4218 3HG2 VAL   293     -11.241  -7.891 -33.282  1.00377.95           H  
ATOM   4219  N   TYR   294     -12.153 -10.700 -33.812  1.00136.77           N  
ATOM   4220  CA  TYR   294     -11.161 -11.630 -33.304  1.00100.70           C  
ATOM   4221  C   TYR   294      -9.831 -10.893 -33.244  1.00 80.27           C  
ATOM   4222  O   TYR   294      -9.608  -9.959 -34.018  1.00112.69           O  
ATOM   4223  CB  TYR   294     -11.113 -12.879 -34.187  1.00151.05           C  
ATOM   4224  CG  TYR   294     -12.348 -13.741 -34.015  1.00151.05           C  
ATOM   4225  CD1 TYR   294     -13.502 -13.482 -34.742  1.00151.05           C  
ATOM   4226  CD2 TYR   294     -12.325 -14.793 -33.119  1.00151.05           C  
ATOM   4227  CE1 TYR   294     -14.627 -14.270 -34.559  1.00151.05           C  
ATOM   4228  CE2 TYR   294     -13.446 -15.583 -32.934  1.00151.05           C  
ATOM   4229  CZ  TYR   294     -14.596 -15.325 -33.646  1.00151.05           C  
ATOM   4230  OH  TYR   294     -15.718 -16.110 -33.463  1.00151.05           O  
ATOM   4231  H   TYR   294     -12.359 -10.687 -34.801  1.00164.12           H  
ATOM   4232  HA  TYR   294     -11.429 -11.924 -32.289  1.00120.84           H  
ATOM   4233 1HB  TYR   294     -11.035 -12.592 -35.236  1.00181.26           H  
ATOM   4234 2HB  TYR   294     -10.238 -13.478 -33.939  1.00181.26           H  
ATOM   4235  HD1 TYR   294     -13.526 -12.654 -35.451  1.00181.26           H  
ATOM   4236  HD2 TYR   294     -11.415 -14.996 -32.554  1.00181.26           H  
ATOM   4237  HE1 TYR   294     -15.534 -14.064 -35.126  1.00181.26           H  
ATOM   4238  HE2 TYR   294     -13.422 -16.409 -32.223  1.00181.26           H  
ATOM   4239  HH  TYR   294     -15.543 -16.791 -32.798  1.00181.26           H  
ATOM   4240  N   GLY   295      -8.978 -11.259 -32.293  1.00 51.04           N  
ATOM   4241  CA  GLY   295      -7.732 -10.537 -32.096  1.00 55.48           C  
ATOM   4242  C   GLY   295      -6.701 -10.810 -33.176  1.00 37.46           C  
ATOM   4243  O   GLY   295      -6.887 -11.657 -34.046  1.00 32.05           O  
ATOM   4244  H   GLY   295      -9.196 -12.043 -31.691  1.00 61.25           H  
ATOM   4245 1HA  GLY   295      -7.941  -9.467 -32.062  1.00 66.58           H  
ATOM   4246 2HA  GLY   295      -7.314 -10.802 -31.125  1.00 66.58           H  
ATOM   4247  N   CYS   296      -5.600 -10.082 -33.096  1.00 43.66           N  
ATOM   4248  CA  CYS   296      -4.494 -10.217 -34.027  1.00 35.79           C  
ATOM   4249  C   CYS   296      -3.285 -10.644 -33.233  1.00 35.78           C  
ATOM   4250  O   CYS   296      -2.413  -9.836 -32.905  1.00 58.87           O  
ATOM   4251  CB  CYS   296      -4.226  -8.890 -34.735  1.00 53.69           C  
ATOM   4252  SG  CYS   296      -5.609  -8.295 -35.736  1.00 53.69           S  
ATOM   4253  H   CYS   296      -5.523  -9.402 -32.353  1.00 52.39           H  
ATOM   4254  HA  CYS   296      -4.731 -10.983 -34.766  1.00 42.95           H  
ATOM   4255 1HB  CYS   296      -3.997  -8.127 -33.991  1.00 64.42           H  
ATOM   4256 2HB  CYS   296      -3.357  -8.982 -35.379  1.00 64.42           H  
ATOM   4257  HG  CYS   296      -5.593  -9.305 -36.602  1.00 64.42           H  
ATOM   4258  N   CYS   297      -3.224 -11.921 -32.894  1.00 26.52           N  
ATOM   4259  CA  CYS   297      -2.182 -12.340 -31.992  1.00 36.62           C  
ATOM   4260  C   CYS   297      -0.930 -12.842 -32.680  1.00 31.24           C  
ATOM   4261  O   CYS   297      -0.756 -14.029 -32.947  1.00 32.52           O  
ATOM   4262  CB  CYS   297      -2.762 -13.370 -31.061  1.00 54.93           C  
ATOM   4263  SG  CYS   297      -4.031 -12.680 -29.962  1.00 54.93           S  
ATOM   4264  H   CYS   297      -3.910 -12.606 -33.212  1.00 31.82           H  
ATOM   4265  HA  CYS   297      -1.902 -11.476 -31.389  1.00 43.94           H  
ATOM   4266 1HB  CYS   297      -3.228 -14.150 -31.656  1.00 65.92           H  
ATOM   4267 2HB  CYS   297      -1.978 -13.822 -30.459  1.00 65.92           H  
ATOM   4268  N   GLU   298      -0.052 -11.881 -32.942  1.00 34.55           N  
ATOM   4269  CA  GLU   298       1.255 -12.057 -33.578  1.00 41.53           C  
ATOM   4270  C   GLU   298       2.138 -13.137 -32.961  1.00 51.68           C  
ATOM   4271  O   GLU   298       2.871 -13.827 -33.671  1.00 76.93           O  
ATOM   4272  CB  GLU   298       2.014 -10.732 -33.543  1.00 62.30           C  
ATOM   4273  CG  GLU   298       3.380 -10.763 -34.210  1.00 62.30           C  
ATOM   4274  CD  GLU   298       4.067  -9.426 -34.188  1.00 62.30           C  
ATOM   4275  OE1 GLU   298       3.515  -8.505 -33.634  1.00 62.30           O  
ATOM   4276  OE2 GLU   298       5.140  -9.322 -34.733  1.00 62.30           O  
ATOM   4277  H   GLU   298      -0.347 -10.939 -32.694  1.00 41.46           H  
ATOM   4278  HA  GLU   298       1.087 -12.330 -34.619  1.00 49.84           H  
ATOM   4279 1HB  GLU   298       1.420  -9.964 -34.041  1.00 74.75           H  
ATOM   4280 2HB  GLU   298       2.148 -10.418 -32.508  1.00 74.75           H  
ATOM   4281 1HG  GLU   298       4.011 -11.491 -33.700  1.00 74.75           H  
ATOM   4282 2HG  GLU   298       3.260 -11.086 -35.242  1.00 74.75           H  
ATOM   4283  N   TYR   299       2.082 -13.282 -31.644  1.00 47.32           N  
ATOM   4284  CA  TYR   299       2.997 -14.165 -30.939  1.00 63.97           C  
ATOM   4285  C   TYR   299       2.369 -15.524 -30.642  1.00 64.38           C  
ATOM   4286  O   TYR   299       1.151 -15.656 -30.556  1.00 60.34           O  
ATOM   4287  CB  TYR   299       3.454 -13.492 -29.655  1.00 95.95           C  
ATOM   4288  CG  TYR   299       4.265 -12.249 -29.932  1.00 95.95           C  
ATOM   4289  CD1 TYR   299       3.623 -11.024 -30.038  1.00 95.95           C  
ATOM   4290  CD2 TYR   299       5.638 -12.330 -30.101  1.00 95.95           C  
ATOM   4291  CE1 TYR   299       4.352  -9.883 -30.310  1.00 95.95           C  
ATOM   4292  CE2 TYR   299       6.368 -11.188 -30.371  1.00 95.95           C  
ATOM   4293  CZ  TYR   299       5.729  -9.969 -30.477  1.00 95.95           C  
ATOM   4294  OH  TYR   299       6.453  -8.832 -30.749  1.00 95.95           O  
ATOM   4295  H   TYR   299       1.428 -12.726 -31.112  1.00 56.78           H  
ATOM   4296  HA  TYR   299       3.867 -14.336 -31.571  1.00 76.76           H  
ATOM   4297 1HB  TYR   299       2.593 -13.213 -29.049  1.00115.15           H  
ATOM   4298 2HB  TYR   299       4.063 -14.181 -29.069  1.00115.15           H  
ATOM   4299  HD1 TYR   299       2.543 -10.961 -29.908  1.00115.15           H  
ATOM   4300  HD2 TYR   299       6.143 -13.293 -30.020  1.00115.15           H  
ATOM   4301  HE1 TYR   299       3.849  -8.921 -30.395  1.00115.15           H  
ATOM   4302  HE2 TYR   299       7.449 -11.249 -30.504  1.00115.15           H  
ATOM   4303  HH  TYR   299       5.853  -8.126 -31.005  1.00115.15           H  
ATOM   4304  N   THR   300       3.223 -16.538 -30.499  1.00 89.89           N  
ATOM   4305  CA  THR   300       2.777 -17.901 -30.216  1.00111.92           C  
ATOM   4306  C   THR   300       2.804 -18.217 -28.718  1.00113.52           C  
ATOM   4307  O   THR   300       2.527 -19.347 -28.312  1.00139.42           O  
ATOM   4308  CB  THR   300       3.644 -18.927 -30.966  1.00167.88           C  
ATOM   4309  OG1 THR   300       5.008 -18.803 -30.538  1.00167.88           O  
ATOM   4310  CG2 THR   300       3.564 -18.687 -32.466  1.00167.88           C  
ATOM   4311  H   THR   300       4.212 -16.357 -30.591  1.00107.87           H  
ATOM   4312  HA  THR   300       1.746 -18.004 -30.559  1.00134.30           H  
ATOM   4313  HB  THR   300       3.294 -19.931 -30.742  1.00201.46           H  
ATOM   4314  HG1 THR   300       5.064 -18.973 -29.594  1.00201.46           H  
ATOM   4315 1HG2 THR   300       4.181 -19.421 -32.985  1.00201.46           H  
ATOM   4316 2HG2 THR   300       2.529 -18.788 -32.795  1.00201.46           H  
ATOM   4317 3HG2 THR   300       3.921 -17.685 -32.696  1.00201.46           H  
ATOM   4318  N   ASP   301       3.147 -17.218 -27.912  1.00104.58           N  
ATOM   4319  CA  ASP   301       3.188 -17.328 -26.461  1.00110.54           C  
ATOM   4320  C   ASP   301       1.801 -17.059 -25.874  1.00107.46           C  
ATOM   4321  O   ASP   301       0.811 -17.062 -26.601  1.00104.50           O  
ATOM   4322  CB  ASP   301       4.236 -16.367 -25.889  1.00165.81           C  
ATOM   4323  CG  ASP   301       3.891 -14.895 -26.075  1.00165.81           C  
ATOM   4324  OD1 ASP   301       2.767 -14.600 -26.401  1.00165.81           O  
ATOM   4325  OD2 ASP   301       4.761 -14.078 -25.890  1.00165.81           O  
ATOM   4326  H   ASP   301       3.379 -16.324 -28.315  1.00125.50           H  
ATOM   4327  HA  ASP   301       3.476 -18.346 -26.200  1.00132.65           H  
ATOM   4328 1HB  ASP   301       4.377 -16.563 -24.827  1.00198.97           H  
ATOM   4329 2HB  ASP   301       5.193 -16.555 -26.378  1.00198.97           H  
ATOM   4330  N   ALA   302       1.731 -16.848 -24.552  1.00117.25           N  
ATOM   4331  CA  ALA   302       0.470 -16.601 -23.824  1.00123.12           C  
ATOM   4332  C   ALA   302      -0.177 -15.241 -24.162  1.00107.44           C  
ATOM   4333  O   ALA   302      -0.323 -14.379 -23.295  1.00103.10           O  
ATOM   4334  CB  ALA   302       0.727 -16.666 -22.321  1.00184.68           C  
ATOM   4335  H   ALA   302       2.586 -16.861 -24.022  1.00140.70           H  
ATOM   4336  HA  ALA   302      -0.232 -17.382 -24.097  1.00147.74           H  
ATOM   4337 1HB  ALA   302      -0.213 -16.521 -21.787  1.00221.62           H  
ATOM   4338 2HB  ALA   302       1.142 -17.638 -22.061  1.00221.62           H  
ATOM   4339 3HB  ALA   302       1.429 -15.887 -22.042  1.00221.62           H  
ATOM   4340  N   VAL   303      -0.557 -15.072 -25.431  1.00110.69           N  
ATOM   4341  CA  VAL   303      -1.147 -13.839 -25.910  1.00104.19           C  
ATOM   4342  C   VAL   303      -2.470 -13.573 -25.256  1.00 89.64           C  
ATOM   4343  O   VAL   303      -3.216 -14.493 -24.926  1.00 92.93           O  
ATOM   4344  CB  VAL   303      -1.349 -13.895 -27.428  1.00156.28           C  
ATOM   4345  CG1 VAL   303      -0.013 -14.000 -28.133  1.00156.28           C  
ATOM   4346  CG2 VAL   303      -2.217 -15.100 -27.754  1.00156.28           C  
ATOM   4347  H   VAL   303      -0.415 -15.827 -26.079  1.00132.83           H  
ATOM   4348  HA  VAL   303      -0.468 -13.020 -25.678  1.00125.03           H  
ATOM   4349  HB  VAL   303      -1.836 -12.979 -27.765  1.00187.54           H  
ATOM   4350 1HG1 VAL   303      -0.174 -14.035 -29.209  1.00187.54           H  
ATOM   4351 2HG1 VAL   303       0.600 -13.134 -27.886  1.00187.54           H  
ATOM   4352 3HG1 VAL   303       0.499 -14.907 -27.814  1.00187.54           H  
ATOM   4353 1HG2 VAL   303      -2.381 -15.159 -28.827  1.00187.54           H  
ATOM   4354 2HG2 VAL   303      -1.717 -16.007 -27.414  1.00187.54           H  
ATOM   4355 3HG2 VAL   303      -3.178 -15.003 -27.247  1.00187.54           H  
ATOM   4356  N   CYS   304      -2.719 -12.282 -25.062  1.00 83.09           N  
ATOM   4357  CA  CYS   304      -3.884 -11.699 -24.404  1.00 80.20           C  
ATOM   4358  C   CYS   304      -3.693 -11.648 -22.893  1.00 92.60           C  
ATOM   4359  O   CYS   304      -4.516 -11.073 -22.184  1.00101.25           O  
ATOM   4360  CB  CYS   304      -5.178 -12.466 -24.727  1.00120.30           C  
ATOM   4361  SG  CYS   304      -5.597 -12.503 -26.483  1.00120.30           S  
ATOM   4362  H   CYS   304      -2.019 -11.637 -25.401  1.00 99.71           H  
ATOM   4363  HA  CYS   304      -4.003 -10.681 -24.765  1.00 96.24           H  
ATOM   4364 1HB  CYS   304      -5.132 -13.487 -24.359  1.00144.36           H  
ATOM   4365 2HB  CYS   304      -6.008 -11.997 -24.208  1.00144.36           H  
ATOM   4366  HG  CYS   304      -6.688 -13.251 -26.348  1.00144.36           H  
ATOM   4367  N   CYS   305      -2.595 -12.221 -22.398  1.00109.45           N  
ATOM   4368  CA  CYS   305      -2.292 -12.182 -20.987  1.00132.39           C  
ATOM   4369  C   CYS   305      -0.832 -11.784 -20.764  1.00146.63           C  
ATOM   4370  O   CYS   305      -0.231 -11.176 -21.653  1.00153.93           O  
ATOM   4371  CB  CYS   305      -2.688 -13.516 -20.379  1.00198.58           C  
ATOM   4372  SG  CYS   305      -4.489 -13.691 -20.438  1.00198.58           S  
ATOM   4373  H   CYS   305      -1.934 -12.712 -22.987  1.00131.34           H  
ATOM   4374  HA  CYS   305      -2.920 -11.423 -20.523  1.00158.87           H  
ATOM   4375 1HB  CYS   305      -2.238 -14.337 -20.938  1.00238.30           H  
ATOM   4376 2HB  CYS   305      -2.372 -13.589 -19.341  1.00238.30           H  
ATOM   4377  N   THR   306      -0.268 -12.113 -19.592  1.00165.77           N  
ATOM   4378  CA  THR   306       1.110 -11.744 -19.203  1.00203.81           C  
ATOM   4379  C   THR   306       1.209 -10.232 -18.985  1.00190.77           C  
ATOM   4380  O   THR   306       0.291  -9.488 -19.316  1.00203.50           O  
ATOM   4381  CB  THR   306       2.205 -12.220 -20.208  1.00305.72           C  
ATOM   4382  OG1 THR   306       2.042 -11.617 -21.497  1.00305.72           O  
ATOM   4383  CG2 THR   306       2.173 -13.732 -20.353  1.00305.72           C  
ATOM   4384  H   THR   306      -0.819 -12.623 -18.918  1.00198.92           H  
ATOM   4385  HA  THR   306       1.332 -12.223 -18.250  1.00244.57           H  
ATOM   4386  HB  THR   306       3.179 -11.927 -19.816  1.00366.86           H  
ATOM   4387  HG1 THR   306       1.438 -10.874 -21.439  1.00366.86           H  
ATOM   4388 1HG2 THR   306       2.962 -14.049 -21.036  1.00366.86           H  
ATOM   4389 2HG2 THR   306       2.329 -14.194 -19.379  1.00366.86           H  
ATOM   4390 3HG2 THR   306       1.206 -14.038 -20.749  1.00366.86           H  
ATOM   4391  N   GLY   307       2.292  -9.781 -18.365  1.00206.34           N  
ATOM   4392  CA  GLY   307       2.433  -8.355 -18.091  1.00229.12           C  
ATOM   4393  C   GLY   307       2.809  -7.571 -19.346  1.00242.46           C  
ATOM   4394  O   GLY   307       2.890  -8.129 -20.443  1.00247.75           O  
ATOM   4395  H   GLY   307       3.024 -10.422 -18.093  1.00247.61           H  
ATOM   4396 1HA  GLY   307       1.496  -7.970 -17.686  1.00274.94           H  
ATOM   4397 2HA  GLY   307       3.194  -8.207 -17.326  1.00274.94           H  
ATOM   4398  N   THR   308       3.049  -6.270 -19.174  1.00292.03           N  
ATOM   4399  CA  THR   308       3.375  -5.359 -20.278  1.00334.03           C  
ATOM   4400  C   THR   308       2.167  -5.259 -21.221  1.00295.89           C  
ATOM   4401  O   THR   308       1.026  -5.402 -20.782  1.00305.01           O  
ATOM   4402  CB  THR   308       4.665  -5.774 -21.049  1.00501.04           C  
ATOM   4403  OG1 THR   308       4.494  -7.044 -21.690  1.00501.04           O  
ATOM   4404  CG2 THR   308       5.845  -5.857 -20.092  1.00501.04           C  
ATOM   4405  H   THR   308       2.983  -5.890 -18.241  1.00350.44           H  
ATOM   4406  HA  THR   308       3.552  -4.365 -19.864  1.00400.84           H  
ATOM   4407  HB  THR   308       4.894  -5.024 -21.802  1.00601.25           H  
ATOM   4408  HG1 THR   308       3.556  -7.233 -21.798  1.00601.25           H  
ATOM   4409 1HG2 THR   308       6.743  -6.133 -20.645  1.00601.25           H  
ATOM   4410 2HG2 THR   308       5.995  -4.889 -19.615  1.00601.25           H  
ATOM   4411 3HG2 THR   308       5.646  -6.609 -19.329  1.00601.25           H  
ATOM   4412  N   GLU   309       2.407  -4.959 -22.493  1.00290.49           N  
ATOM   4413  CA  GLU   309       1.322  -4.825 -23.463  1.00277.55           C  
ATOM   4414  C   GLU   309       0.521  -6.114 -23.635  1.00222.69           C  
ATOM   4415  O   GLU   309       1.087  -7.183 -23.866  1.00205.83           O  
ATOM   4416  CB  GLU   309       1.874  -4.389 -24.820  1.00416.33           C  
ATOM   4417  CG  GLU   309       0.810  -4.132 -25.879  1.00416.33           C  
ATOM   4418  CD  GLU   309       1.391  -3.666 -27.185  1.00416.33           C  
ATOM   4419  OE1 GLU   309       2.592  -3.569 -27.275  1.00416.33           O  
ATOM   4420  OE2 GLU   309       0.638  -3.402 -28.093  1.00416.33           O  
ATOM   4421  H   GLU   309       3.358  -4.836 -22.809  1.00348.59           H  
ATOM   4422  HA  GLU   309       0.641  -4.054 -23.102  1.00333.06           H  
ATOM   4423 1HB  GLU   309       2.454  -3.474 -24.701  1.00499.59           H  
ATOM   4424 2HB  GLU   309       2.547  -5.156 -25.203  1.00499.59           H  
ATOM   4425 1HG  GLU   309       0.251  -5.052 -26.052  1.00499.59           H  
ATOM   4426 2HG  GLU   309       0.114  -3.381 -25.508  1.00499.59           H  
ATOM   4427  N   TYR   310      -0.800  -5.990 -23.544  1.00248.49           N  
ATOM   4428  CA  TYR   310      -1.715  -7.113 -23.711  1.00212.56           C  
ATOM   4429  C   TYR   310      -2.325  -7.121 -25.108  1.00161.15           C  
ATOM   4430  O   TYR   310      -2.515  -6.069 -25.718  1.00201.30           O  
ATOM   4431  CB  TYR   310      -2.866  -7.030 -22.708  1.00318.84           C  
ATOM   4432  CG  TYR   310      -2.551  -7.234 -21.240  1.00318.84           C  
ATOM   4433  CD1 TYR   310      -2.041  -6.190 -20.485  1.00318.84           C  
ATOM   4434  CD2 TYR   310      -2.833  -8.448 -20.634  1.00318.84           C  
ATOM   4435  CE1 TYR   310      -1.802  -6.365 -19.135  1.00318.84           C  
ATOM   4436  CE2 TYR   310      -2.603  -8.624 -19.284  1.00318.84           C  
ATOM   4437  CZ  TYR   310      -2.087  -7.585 -18.534  1.00318.84           C  
ATOM   4438  OH  TYR   310      -1.857  -7.749 -17.186  1.00318.84           O  
ATOM   4439  H   TYR   310      -1.185  -5.076 -23.348  1.00298.19           H  
ATOM   4440  HA  TYR   310      -1.162  -8.043 -23.573  1.00255.07           H  
ATOM   4441 1HB  TYR   310      -3.354  -6.059 -22.811  1.00382.61           H  
ATOM   4442 2HB  TYR   310      -3.598  -7.781 -22.988  1.00382.61           H  
ATOM   4443  HD1 TYR   310      -1.830  -5.229 -20.955  1.00382.61           H  
ATOM   4444  HD2 TYR   310      -3.248  -9.261 -21.223  1.00382.61           H  
ATOM   4445  HE1 TYR   310      -1.400  -5.543 -18.544  1.00382.61           H  
ATOM   4446  HE2 TYR   310      -2.833  -9.579 -18.810  1.00382.61           H  
ATOM   4447  HH  TYR   310      -1.954  -8.676 -16.957  1.00382.61           H  
ATOM   4448  N   CYS   311      -2.660  -8.313 -25.595  1.00116.28           N  
ATOM   4449  CA  CYS   311      -3.347  -8.467 -26.878  1.00106.62           C  
ATOM   4450  C   CYS   311      -4.869  -8.426 -26.665  1.00114.20           C  
ATOM   4451  O   CYS   311      -5.643  -8.363 -27.620  1.00203.46           O  
ATOM   4452  CB  CYS   311      -2.967  -9.782 -27.565  1.00159.93           C  
ATOM   4453  SG  CYS   311      -1.219  -9.918 -28.011  1.00159.93           S  
ATOM   4454  H   CYS   311      -2.446  -9.136 -25.053  1.00139.54           H  
ATOM   4455  HA  CYS   311      -3.060  -7.639 -27.528  1.00127.94           H  
ATOM   4456 1HB  CYS   311      -3.223 -10.620 -26.926  1.00191.92           H  
ATOM   4457 2HB  CYS   311      -3.550  -9.886 -28.479  1.00191.92           H  
ATOM   4458  HG  CYS   311      -1.202  -8.859 -28.815  1.00191.92           H  
ATOM   4459  N   CYS   312      -5.276  -8.489 -25.395  1.00 69.31           N  
ATOM   4460  CA  CYS   312      -6.673  -8.525 -24.978  1.00 88.38           C  
ATOM   4461  C   CYS   312      -7.316  -7.149 -24.863  1.00106.38           C  
ATOM   4462  O   CYS   312      -6.636  -6.127 -24.974  1.00113.54           O  
ATOM   4463  CB  CYS   312      -6.751  -9.153 -23.594  1.00132.57           C  
ATOM   4464  SG  CYS   312      -6.100  -8.081 -22.297  1.00132.57           S  
ATOM   4465  H   CYS   312      -4.583  -8.524 -24.666  1.00 83.17           H  
ATOM   4466  HA  CYS   312      -7.226  -9.130 -25.698  1.00106.06           H  
ATOM   4467 1HB  CYS   312      -7.774  -9.410 -23.333  1.00159.08           H  
ATOM   4468 2HB  CYS   312      -6.173 -10.066 -23.587  1.00159.08           H  
ATOM   4469  HG  CYS   312      -5.880  -9.049 -21.415  1.00159.08           H  
ATOM   4470  N   PRO   313      -8.637  -7.123 -24.636  1.00155.00           N  
ATOM   4471  CA  PRO   313      -9.463  -5.965 -24.334  1.00215.28           C  
ATOM   4472  C   PRO   313      -9.238  -5.511 -22.892  1.00188.05           C  
ATOM   4473  O   PRO   313      -8.891  -6.315 -22.020  1.00172.40           O  
ATOM   4474  CB  PRO   313     -10.894  -6.454 -24.610  1.00322.92           C  
ATOM   4475  CG  PRO   313     -10.809  -7.927 -24.509  1.00322.92           C  
ATOM   4476  CD  PRO   313      -9.483  -8.227 -25.136  1.00322.92           C  
ATOM   4477  HA  PRO   313      -9.203  -5.156 -25.034  1.00258.34           H  
ATOM   4478 1HB  PRO   313     -11.590  -6.016 -23.879  1.00387.50           H  
ATOM   4479 2HB  PRO   313     -11.221  -6.114 -25.605  1.00387.50           H  
ATOM   4480 1HG  PRO   313     -10.868  -8.251 -23.461  1.00387.50           H  
ATOM   4481 2HG  PRO   313     -11.645  -8.397 -25.041  1.00387.50           H  
ATOM   4482 1HD  PRO   313      -9.131  -9.210 -24.804  1.00387.50           H  
ATOM   4483 2HD  PRO   313      -9.554  -8.172 -26.230  1.00387.50           H  
ATOM   4484  N   SER   314      -9.436  -4.220 -22.663  1.00243.05           N  
ATOM   4485  CA  SER   314      -9.234  -3.614 -21.355  1.00247.53           C  
ATOM   4486  C   SER   314     -10.150  -4.223 -20.312  1.00241.15           C  
ATOM   4487  O   SER   314     -11.315  -4.499 -20.589  1.00330.96           O  
ATOM   4488  CB  SER   314      -9.462  -2.118 -21.426  1.00371.30           C  
ATOM   4489  OG  SER   314      -9.338  -1.531 -20.159  1.00371.30           O  
ATOM   4490  H   SER   314      -9.733  -3.634 -23.430  1.00291.66           H  
ATOM   4491  HA  SER   314      -8.201  -3.795 -21.051  1.00297.04           H  
ATOM   4492 1HB  SER   314      -8.738  -1.673 -22.108  1.00445.55           H  
ATOM   4493 2HB  SER   314     -10.454  -1.919 -21.827  1.00445.55           H  
ATOM   4494  HG  SER   314     -10.051  -1.893 -19.624  1.00445.55           H  
ATOM   4495  N   ASP   315      -9.600  -4.402 -19.112  1.00212.32           N  
ATOM   4496  CA  ASP   315     -10.257  -5.010 -17.948  1.00254.57           C  
ATOM   4497  C   ASP   315     -10.407  -6.536 -18.035  1.00272.77           C  
ATOM   4498  O   ASP   315     -11.066  -7.136 -17.184  1.00358.58           O  
ATOM   4499  CB  ASP   315     -11.641  -4.391 -17.706  1.00381.86           C  
ATOM   4500  CG  ASP   315     -11.571  -2.899 -17.419  1.00381.86           C  
ATOM   4501  OD1 ASP   315     -10.645  -2.485 -16.763  1.00381.86           O  
ATOM   4502  OD2 ASP   315     -12.436  -2.185 -17.866  1.00381.86           O  
ATOM   4503  H   ASP   315      -8.637  -4.110 -19.003  1.00254.78           H  
ATOM   4504  HA  ASP   315      -9.647  -4.791 -17.072  1.00305.48           H  
ATOM   4505 1HB  ASP   315     -12.305  -4.567 -18.548  1.00458.23           H  
ATOM   4506 2HB  ASP   315     -12.096  -4.876 -16.842  1.00458.23           H  
ATOM   4507  N   TYR   316      -9.762  -7.174 -19.019  1.00228.07           N  
ATOM   4508  CA  TYR   316      -9.797  -8.634 -19.123  1.00265.82           C  
ATOM   4509  C   TYR   316      -8.367  -9.198 -19.242  1.00239.82           C  
ATOM   4510  O   TYR   316      -7.932  -9.479 -20.349  1.00250.98           O  
ATOM   4511  CB  TYR   316     -10.647  -9.034 -20.337  1.00398.73           C  
ATOM   4512  CG  TYR   316     -12.031  -8.413 -20.307  1.00398.73           C  
ATOM   4513  CD1 TYR   316     -12.300  -7.319 -21.108  1.00398.73           C  
ATOM   4514  CD2 TYR   316     -13.017  -8.899 -19.467  1.00398.73           C  
ATOM   4515  CE1 TYR   316     -13.541  -6.716 -21.076  1.00398.73           C  
ATOM   4516  CE2 TYR   316     -14.259  -8.300 -19.429  1.00398.73           C  
ATOM   4517  CZ  TYR   316     -14.523  -7.210 -20.228  1.00398.73           C  
ATOM   4518  OH  TYR   316     -15.760  -6.608 -20.188  1.00398.73           O  
ATOM   4519  H   TYR   316      -9.255  -6.658 -19.729  1.00273.68           H  
ATOM   4520  HA  TYR   316     -10.249  -9.037 -18.223  1.00318.98           H  
ATOM   4521 1HB  TYR   316     -10.149  -8.717 -21.254  1.00478.48           H  
ATOM   4522 2HB  TYR   316     -10.755 -10.117 -20.375  1.00478.48           H  
ATOM   4523  HD1 TYR   316     -11.526  -6.925 -21.763  1.00478.48           H  
ATOM   4524  HD2 TYR   316     -12.821  -9.751 -18.832  1.00478.48           H  
ATOM   4525  HE1 TYR   316     -13.744  -5.852 -21.708  1.00478.48           H  
ATOM   4526  HE2 TYR   316     -15.030  -8.685 -18.763  1.00478.48           H  
ATOM   4527  HH  TYR   316     -15.738  -5.805 -20.715  1.00478.48           H  
ATOM   4528  N   PRO   317      -7.618  -9.339 -18.132  1.00261.23           N  
ATOM   4529  CA  PRO   317      -6.191  -9.714 -18.108  1.00289.47           C  
ATOM   4530  C   PRO   317      -5.786 -11.194 -17.986  1.00248.71           C  
ATOM   4531  O   PRO   317      -4.654 -11.525 -18.333  1.00320.76           O  
ATOM   4532  CB  PRO   317      -5.667  -8.963 -16.877  1.00434.21           C  
ATOM   4533  CG  PRO   317      -6.841  -8.834 -15.985  1.00434.21           C  
ATOM   4534  CD  PRO   317      -7.963  -8.553 -16.933  1.00434.21           C  
ATOM   4535  HA  PRO   317      -5.724  -9.292 -19.011  1.00347.36           H  
ATOM   4536 1HB  PRO   317      -4.843  -9.524 -16.415  1.00521.05           H  
ATOM   4537 2HB  PRO   317      -5.258  -7.988 -17.180  1.00521.05           H  
ATOM   4538 1HG  PRO   317      -6.990  -9.761 -15.413  1.00521.05           H  
ATOM   4539 2HG  PRO   317      -6.684  -8.027 -15.256  1.00521.05           H  
ATOM   4540 1HD  PRO   317      -8.923  -8.881 -16.514  1.00521.05           H  
ATOM   4541 2HD  PRO   317      -7.962  -7.482 -17.172  1.00521.05           H  
ATOM   4542  N   ILE   318      -6.645 -12.071 -17.452  1.00214.37           N  
ATOM   4543  CA  ILE   318      -6.209 -13.461 -17.214  1.00197.88           C  
ATOM   4544  C   ILE   318      -6.886 -14.511 -18.106  1.00151.20           C  
ATOM   4545  O   ILE   318      -8.097 -14.492 -18.312  1.00156.93           O  
ATOM   4546  CB  ILE   318      -6.400 -13.846 -15.741  1.00296.82           C  
ATOM   4547  CG1 ILE   318      -5.678 -12.845 -14.831  1.00296.82           C  
ATOM   4548  CG2 ILE   318      -5.822 -15.233 -15.517  1.00296.82           C  
ATOM   4549  CD1 ILE   318      -4.183 -12.794 -15.041  1.00296.82           C  
ATOM   4550  H   ILE   318      -7.576 -11.794 -17.181  1.00257.24           H  
ATOM   4551  HA  ILE   318      -5.141 -13.509 -17.417  1.00237.46           H  
ATOM   4552  HB  ILE   318      -7.457 -13.840 -15.481  1.00356.18           H  
ATOM   4553 1HG1 ILE   318      -6.084 -11.850 -15.009  1.00356.18           H  
ATOM   4554 2HG1 ILE   318      -5.866 -13.111 -13.791  1.00356.18           H  
ATOM   4555 1HG2 ILE   318      -5.943 -15.513 -14.476  1.00356.18           H  
ATOM   4556 2HG2 ILE   318      -6.341 -15.957 -16.141  1.00356.18           H  
ATOM   4557 3HG2 ILE   318      -4.761 -15.231 -15.767  1.00356.18           H  
ATOM   4558 1HD1 ILE   318      -3.744 -12.064 -14.361  1.00356.18           H  
ATOM   4559 2HD1 ILE   318      -3.754 -13.778 -14.842  1.00356.18           H  
ATOM   4560 3HD1 ILE   318      -3.965 -12.508 -16.068  1.00356.18           H  
ATOM   4561  N   CYS   319      -6.055 -15.417 -18.635  1.00128.67           N  
ATOM   4562  CA  CYS   319      -6.444 -16.466 -19.573  1.00106.24           C  
ATOM   4563  C   CYS   319      -6.621 -17.839 -18.908  1.00126.96           C  
ATOM   4564  O   CYS   319      -5.673 -18.382 -18.348  1.00160.31           O  
ATOM   4565  CB  CYS   319      -5.359 -16.608 -20.643  1.00159.36           C  
ATOM   4566  SG  CYS   319      -5.051 -15.176 -21.715  1.00159.36           S  
ATOM   4567  H   CYS   319      -5.079 -15.357 -18.382  1.00154.40           H  
ATOM   4568  HA  CYS   319      -7.380 -16.181 -20.037  1.00127.49           H  
ATOM   4569 1HB  CYS   319      -4.422 -16.831 -20.138  1.00191.23           H  
ATOM   4570 2HB  CYS   319      -5.598 -17.457 -21.273  1.00191.23           H  
ATOM   4571  N   ASP   320      -7.820 -18.412 -19.018  1.00123.81           N  
ATOM   4572  CA  ASP   320      -8.131 -19.715 -18.420  1.00163.84           C  
ATOM   4573  C   ASP   320      -7.795 -20.953 -19.282  1.00172.05           C  
ATOM   4574  O   ASP   320      -7.472 -20.855 -20.480  1.00153.78           O  
ATOM   4575  CB  ASP   320      -9.619 -19.777 -18.033  1.00245.76           C  
ATOM   4576  CG  ASP   320      -9.985 -18.894 -16.845  1.00245.76           C  
ATOM   4577  OD1 ASP   320      -9.106 -18.530 -16.102  1.00245.76           O  
ATOM   4578  OD2 ASP   320     -11.147 -18.603 -16.686  1.00245.76           O  
ATOM   4579  H   ASP   320      -8.554 -17.916 -19.503  1.00148.57           H  
ATOM   4580  HA  ASP   320      -7.551 -19.795 -17.500  1.00196.61           H  
ATOM   4581 1HB  ASP   320     -10.233 -19.472 -18.876  1.00294.91           H  
ATOM   4582 2HB  ASP   320      -9.890 -20.804 -17.791  1.00294.91           H  
ATOM   4583  N   THR   321      -7.903 -22.126 -18.613  1.00247.71           N  
ATOM   4584  CA  THR   321      -7.751 -23.491 -19.150  1.00331.99           C  
ATOM   4585  C   THR   321      -6.413 -23.845 -19.783  1.00317.60           C  
ATOM   4586  O   THR   321      -6.290 -24.903 -20.401  1.00381.34           O  
ATOM   4587  CB  THR   321      -8.866 -23.767 -20.185  1.00497.99           C  
ATOM   4588  OG1 THR   321     -10.143 -23.682 -19.536  1.00497.99           O  
ATOM   4589  CG2 THR   321      -8.712 -25.143 -20.813  1.00497.99           C  
ATOM   4590  H   THR   321      -8.133 -22.074 -17.627  1.00297.25           H  
ATOM   4591  HA  THR   321      -7.900 -24.180 -18.319  1.00398.39           H  
ATOM   4592  HB  THR   321      -8.821 -23.013 -20.970  1.00597.58           H  
ATOM   4593  HG1 THR   321     -10.177 -24.316 -18.816  1.00597.58           H  
ATOM   4594 1HG2 THR   321      -9.514 -25.305 -21.533  1.00597.58           H  
ATOM   4595 2HG2 THR   321      -7.754 -25.211 -21.326  1.00597.58           H  
ATOM   4596 3HG2 THR   321      -8.764 -25.905 -20.037  1.00597.58           H  
ATOM   4597  N   GLU   322      -5.426 -22.962 -19.676  1.00311.49           N  
ATOM   4598  CA  GLU   322      -4.153 -23.119 -20.371  1.00400.00           C  
ATOM   4599  C   GLU   322      -4.415 -23.239 -21.873  1.00358.77           C  
ATOM   4600  O   GLU   322      -3.686 -23.916 -22.599  1.00400.00           O  
ATOM   4601  CB  GLU   322      -3.367 -24.326 -19.854  1.00600.00           C  
ATOM   4602  CG  GLU   322      -2.983 -24.237 -18.381  1.00600.00           C  
ATOM   4603  CD  GLU   322      -2.088 -25.360 -17.936  1.00600.00           C  
ATOM   4604  OE1 GLU   322      -1.949 -26.313 -18.664  1.00600.00           O  
ATOM   4605  OE2 GLU   322      -1.524 -25.257 -16.869  1.00600.00           O  
ATOM   4606  H   GLU   322      -5.561 -22.136 -19.112  1.00373.79           H  
ATOM   4607  HA  GLU   322      -3.553 -22.236 -20.196  1.00480.00           H  
ATOM   4608 1HB  GLU   322      -3.943 -25.238 -19.999  1.00720.00           H  
ATOM   4609 2HB  GLU   322      -2.447 -24.430 -20.429  1.00720.00           H  
ATOM   4610 1HG  GLU   322      -2.469 -23.293 -18.205  1.00720.00           H  
ATOM   4611 2HG  GLU   322      -3.889 -24.241 -17.778  1.00720.00           H  
ATOM   4612  N   GLU   323      -5.459 -22.539 -22.319  1.00251.94           N  
ATOM   4613  CA  GLU   323      -5.888 -22.483 -23.699  1.00235.15           C  
ATOM   4614  C   GLU   323      -5.702 -21.083 -24.225  1.00181.70           C  
ATOM   4615  O   GLU   323      -5.255 -20.879 -25.354  1.00206.11           O  
ATOM   4616  CB  GLU   323      -7.353 -22.906 -23.819  1.00352.73           C  
ATOM   4617  CG  GLU   323      -7.912 -22.851 -25.231  1.00352.73           C  
ATOM   4618  CD  GLU   323      -7.250 -23.825 -26.168  1.00352.73           C  
ATOM   4619  OE1 GLU   323      -6.686 -24.784 -25.701  1.00352.73           O  
ATOM   4620  OE2 GLU   323      -7.313 -23.609 -27.355  1.00352.73           O  
ATOM   4621  H   GLU   323      -6.012 -22.017 -21.650  1.00302.33           H  
ATOM   4622  HA  GLU   323      -5.271 -23.161 -24.290  1.00282.18           H  
ATOM   4623 1HB  GLU   323      -7.464 -23.929 -23.459  1.00423.27           H  
ATOM   4624 2HB  GLU   323      -7.969 -22.272 -23.185  1.00423.27           H  
ATOM   4625 1HG  GLU   323      -8.979 -23.070 -25.196  1.00423.27           H  
ATOM   4626 2HG  GLU   323      -7.792 -21.840 -25.619  1.00423.27           H  
ATOM   4627  N   GLY   324      -6.061 -20.118 -23.392  1.00142.82           N  
ATOM   4628  CA  GLY   324      -5.979 -18.718 -23.756  1.00113.29           C  
ATOM   4629  C   GLY   324      -7.351 -18.088 -23.644  1.00 78.25           C  
ATOM   4630  O   GLY   324      -7.705 -17.191 -24.410  1.00 72.85           O  
ATOM   4631  H   GLY   324      -6.417 -20.362 -22.475  1.00171.38           H  
ATOM   4632 1HA  GLY   324      -5.268 -18.204 -23.114  1.00135.95           H  
ATOM   4633 2HA  GLY   324      -5.615 -18.626 -24.778  1.00135.95           H  
ATOM   4634  N   LEU   325      -8.135 -18.551 -22.671  1.00 72.24           N  
ATOM   4635  CA  LEU   325      -9.488 -18.051 -22.512  1.00 59.05           C  
ATOM   4636  C   LEU   325      -9.487 -16.778 -21.686  1.00 55.24           C  
ATOM   4637  O   LEU   325      -9.815 -16.788 -20.501  1.00 72.30           O  
ATOM   4638  CB  LEU   325     -10.352 -19.116 -21.851  1.00 88.57           C  
ATOM   4639  CG  LEU   325     -10.428 -20.449 -22.601  1.00 88.57           C  
ATOM   4640  CD1 LEU   325     -11.286 -21.419 -21.808  1.00 88.57           C  
ATOM   4641  CD2 LEU   325     -10.987 -20.228 -23.996  1.00 88.57           C  
ATOM   4642  H   LEU   325      -7.809 -19.267 -22.032  1.00 86.69           H  
ATOM   4643  HA  LEU   325      -9.893 -17.827 -23.496  1.00 70.86           H  
ATOM   4644 1HB  LEU   325      -9.945 -19.320 -20.869  1.00106.29           H  
ATOM   4645 2HB  LEU   325     -11.366 -18.731 -21.737  1.00106.29           H  
ATOM   4646  HG  LEU   325      -9.430 -20.873 -22.679  1.00106.29           H  
ATOM   4647 1HD1 LEU   325     -11.328 -22.377 -22.326  1.00106.29           H  
ATOM   4648 2HD1 LEU   325     -10.852 -21.561 -20.818  1.00106.29           H  
ATOM   4649 3HD1 LEU   325     -12.293 -21.017 -21.708  1.00106.29           H  
ATOM   4650 1HD2 LEU   325     -11.030 -21.180 -24.526  1.00106.29           H  
ATOM   4651 2HD2 LEU   325     -11.990 -19.809 -23.923  1.00106.29           H  
ATOM   4652 3HD2 LEU   325     -10.343 -19.538 -24.540  1.00106.29           H  
ATOM   4653  N   CYS   326      -9.055 -15.701 -22.318  1.00 54.36           N  
ATOM   4654  CA  CYS   326      -8.921 -14.397 -21.694  1.00 60.13           C  
ATOM   4655  C   CYS   326     -10.240 -13.811 -21.194  1.00 73.65           C  
ATOM   4656  O   CYS   326     -11.106 -13.436 -21.986  1.00 84.75           O  
ATOM   4657  CB  CYS   326      -8.295 -13.438 -22.684  1.00 90.20           C  
ATOM   4658  SG  CYS   326      -8.050 -11.801 -22.021  1.00 90.20           S  
ATOM   4659  H   CYS   326      -8.796 -15.810 -23.292  1.00 65.23           H  
ATOM   4660  HA  CYS   326      -8.249 -14.494 -20.845  1.00 72.16           H  
ATOM   4661 1HB  CYS   326      -7.328 -13.823 -23.009  1.00108.23           H  
ATOM   4662 2HB  CYS   326      -8.931 -13.356 -23.565  1.00108.23           H  
ATOM   4663  HG  CYS   326      -7.173 -12.156 -21.086  1.00108.23           H  
ATOM   4664  N   LEU   327     -10.377 -13.717 -19.874  1.00 96.22           N  
ATOM   4665  CA  LEU   327     -11.576 -13.157 -19.263  1.00136.33           C  
ATOM   4666  C   LEU   327     -11.363 -12.748 -17.804  1.00161.59           C  
ATOM   4667  O   LEU   327     -11.314 -13.602 -16.917  1.00190.01           O  
ATOM   4668  CB  LEU   327     -12.728 -14.161 -19.346  1.00204.50           C  
ATOM   4669  CG  LEU   327     -14.048 -13.688 -18.725  1.00204.50           C  
ATOM   4670  CD1 LEU   327     -14.555 -12.477 -19.491  1.00204.50           C  
ATOM   4671  CD2 LEU   327     -15.061 -14.820 -18.774  1.00204.50           C  
ATOM   4672  H   LEU   327      -9.626 -14.040 -19.281  1.00115.46           H  
ATOM   4673  HA  LEU   327     -11.857 -12.267 -19.825  1.00163.60           H  
ATOM   4674 1HB  LEU   327     -12.918 -14.390 -20.393  1.00245.39           H  
ATOM   4675 2HB  LEU   327     -12.430 -15.081 -18.843  1.00245.39           H  
ATOM   4676  HG  LEU   327     -13.881 -13.393 -17.689  1.00245.39           H  
ATOM   4677 1HD1 LEU   327     -15.490 -12.132 -19.049  1.00245.39           H  
ATOM   4678 2HD1 LEU   327     -13.815 -11.681 -19.442  1.00245.39           H  
ATOM   4679 3HD1 LEU   327     -14.725 -12.753 -20.531  1.00245.39           H  
ATOM   4680 1HD2 LEU   327     -16.000 -14.487 -18.332  1.00245.39           H  
ATOM   4681 2HD2 LEU   327     -15.231 -15.111 -19.812  1.00245.39           H  
ATOM   4682 3HD2 LEU   327     -14.680 -15.675 -18.215  1.00245.39           H  
ATOM   4683  N   LYS   328     -11.318 -11.436 -17.572  1.00211.89           N  
ATOM   4684  CA  LYS   328     -11.146 -10.816 -16.251  1.00278.31           C  
ATOM   4685  C   LYS   328     -10.010 -11.453 -15.431  1.00249.87           C  
ATOM   4686  O   LYS   328      -9.034 -11.944 -15.993  1.00292.69           O  
ATOM   4687  CB  LYS   328     -12.478 -10.901 -15.495  1.00417.47           C  
ATOM   4688  CG  LYS   328     -13.628 -10.172 -16.170  1.00417.47           C  
ATOM   4689  CD  LYS   328     -14.891 -10.228 -15.327  1.00417.47           C  
ATOM   4690  CE  LYS   328     -16.044  -9.504 -16.007  1.00417.47           C  
ATOM   4691  NZ  LYS   328     -17.291  -9.563 -15.194  1.00417.47           N  
ATOM   4692  H   LYS   328     -11.382 -10.827 -18.369  1.00254.27           H  
ATOM   4693  HA  LYS   328     -10.897  -9.765 -16.393  1.00333.97           H  
ATOM   4694 1HB  LYS   328     -12.764 -11.946 -15.367  1.00500.96           H  
ATOM   4695 2HB  LYS   328     -12.388 -10.457 -14.507  1.00500.96           H  
ATOM   4696 1HG  LYS   328     -13.354  -9.130 -16.337  1.00500.96           H  
ATOM   4697 2HG  LYS   328     -13.834 -10.637 -17.133  1.00500.96           H  
ATOM   4698 1HD  LYS   328     -15.174 -11.269 -15.162  1.00500.96           H  
ATOM   4699 2HD  LYS   328     -14.702  -9.763 -14.359  1.00500.96           H  
ATOM   4700 1HE  LYS   328     -15.770  -8.461 -16.159  1.00500.96           H  
ATOM   4701 2HE  LYS   328     -16.234  -9.962 -16.977  1.00500.96           H  
ATOM   4702 1HZ  LYS   328     -18.031  -9.072 -15.676  1.00500.96           H  
ATOM   4703 2HZ  LYS   328     -17.560 -10.527 -15.058  1.00500.96           H  
ATOM   4704 3HZ  LYS   328     -17.129  -9.129 -14.296  1.00500.96           H  
ATOM   4705  N   SER   329     -10.094 -11.386 -14.099  1.00274.30           N  
ATOM   4706  CA  SER   329      -9.063 -11.989 -13.261  1.00332.03           C  
ATOM   4707  C   SER   329      -9.355 -13.469 -13.034  1.00354.22           C  
ATOM   4708  O   SER   329     -10.494 -13.912 -13.190  1.00385.86           O  
ATOM   4709  CB  SER   329      -8.972 -11.270 -11.929  1.00498.04           C  
ATOM   4710  OG  SER   329     -10.129 -11.476 -11.165  1.00498.04           O  
ATOM   4711  H   SER   329     -10.880 -10.943 -13.652  1.00329.16           H  
ATOM   4712  HA  SER   329      -8.105 -11.901 -13.771  1.00398.44           H  
ATOM   4713 1HB  SER   329      -8.102 -11.629 -11.380  1.00597.65           H  
ATOM   4714 2HB  SER   329      -8.832 -10.204 -12.100  1.00597.65           H  
ATOM   4715  HG  SER   329      -9.985 -11.012 -10.336  1.00597.65           H  
ATOM   4716  N   SER   330      -8.327 -14.222 -12.648  1.00400.00           N  
ATOM   4717  CA  SER   330      -8.450 -15.661 -12.410  1.00400.00           C  
ATOM   4718  C   SER   330      -7.164 -16.262 -11.861  1.00400.00           C  
ATOM   4719  O   SER   330      -6.068 -15.784 -12.147  1.00400.00           O  
ATOM   4720  CB  SER   330      -8.835 -16.394 -13.681  1.00600.00           C  
ATOM   4721  OG  SER   330      -8.881 -17.780 -13.469  1.00600.00           O  
ATOM   4722  H   SER   330      -7.425 -13.786 -12.526  1.00480.00           H  
ATOM   4723  HA  SER   330      -9.237 -15.817 -11.672  1.00480.00           H  
ATOM   4724 1HB  SER   330      -9.811 -16.055 -14.025  1.00720.00           H  
ATOM   4725 2HB  SER   330      -8.126 -16.172 -14.469  1.00720.00           H  
ATOM   4726  HG  SER   330      -9.060 -18.158 -14.340  1.00720.00           H  
ATOM   4727  N   GLY   331      -7.302 -17.314 -11.059  1.00400.00           N  
ATOM   4728  CA  GLY   331      -6.140 -18.025 -10.531  1.00400.00           C  
ATOM   4729  C   GLY   331      -5.608 -19.045 -11.553  1.00400.00           C  
ATOM   4730  O   GLY   331      -4.527 -19.609 -11.375  1.00400.00           O  
ATOM   4731  H   GLY   331      -8.231 -17.645 -10.837  1.00480.00           H  
ATOM   4732 1HA  GLY   331      -5.356 -17.309 -10.282  1.00480.00           H  
ATOM   4733 2HA  GLY   331      -6.414 -18.536  -9.609  1.00480.00           H  
ATOM   4734  N   ASP   332      -6.386 -19.277 -12.611  1.00400.00           N  
ATOM   4735  CA  ASP   332      -6.045 -20.183 -13.700  1.00400.00           C  
ATOM   4736  C   ASP   332      -5.291 -19.417 -14.786  1.00400.00           C  
ATOM   4737  O   ASP   332      -5.791 -18.415 -15.290  1.00400.00           O  
ATOM   4738  CB  ASP   332      -7.307 -20.832 -14.263  1.00600.00           C  
ATOM   4739  CG  ASP   332      -7.038 -21.881 -15.326  1.00600.00           C  
ATOM   4740  OD1 ASP   332      -5.899 -22.091 -15.667  1.00600.00           O  
ATOM   4741  OD2 ASP   332      -7.986 -22.453 -15.811  1.00600.00           O  
ATOM   4742  H   ASP   332      -7.268 -18.786 -12.695  1.00480.00           H  
ATOM   4743  HA  ASP   332      -5.392 -20.966 -13.315  1.00480.00           H  
ATOM   4744 1HB  ASP   332      -7.861 -21.302 -13.450  1.00720.00           H  
ATOM   4745 2HB  ASP   332      -7.949 -20.064 -14.686  1.00720.00           H  
ATOM   4746  N   TYR   333      -4.077 -19.859 -15.109  1.00400.00           N  
ATOM   4747  CA  TYR   333      -3.242 -19.161 -16.089  1.00400.00           C  
ATOM   4748  C   TYR   333      -2.494 -20.158 -16.986  1.00400.00           C  
ATOM   4749  O   TYR   333      -2.394 -21.337 -16.650  1.00400.00           O  
ATOM   4750  CB  TYR   333      -2.255 -18.258 -15.341  1.00600.00           C  
ATOM   4751  CG  TYR   333      -1.230 -19.045 -14.550  1.00600.00           C  
ATOM   4752  CD1 TYR   333       0.028 -19.253 -15.080  1.00600.00           C  
ATOM   4753  CD2 TYR   333      -1.556 -19.592 -13.318  1.00600.00           C  
ATOM   4754  CE1 TYR   333       0.965 -20.001 -14.396  1.00600.00           C  
ATOM   4755  CE2 TYR   333      -0.620 -20.343 -12.626  1.00600.00           C  
ATOM   4756  CZ  TYR   333       0.637 -20.550 -13.166  1.00600.00           C  
ATOM   4757  OH  TYR   333       1.572 -21.311 -12.496  1.00600.00           O  
ATOM   4758  H   TYR   333      -3.726 -20.697 -14.667  1.00480.00           H  
ATOM   4759  HA  TYR   333      -3.881 -18.548 -16.723  1.00480.00           H  
ATOM   4760 1HB  TYR   333      -1.727 -17.618 -16.049  1.00720.00           H  
ATOM   4761 2HB  TYR   333      -2.799 -17.611 -14.653  1.00720.00           H  
ATOM   4762  HD1 TYR   333       0.273 -18.821 -16.045  1.00720.00           H  
ATOM   4763  HD2 TYR   333      -2.549 -19.438 -12.899  1.00720.00           H  
ATOM   4764  HE1 TYR   333       1.953 -20.163 -14.823  1.00720.00           H  
ATOM   4765  HE2 TYR   333      -0.878 -20.778 -11.660  1.00720.00           H  
ATOM   4766  HH  TYR   333       2.181 -21.693 -13.134  1.00720.00           H  
ATOM   4767  N   LEU   334      -1.965 -19.678 -18.119  1.00400.00           N  
ATOM   4768  CA  LEU   334      -1.242 -20.541 -19.065  1.00400.00           C  
ATOM   4769  C   LEU   334       0.147 -20.873 -18.565  1.00400.00           C  
ATOM   4770  O   LEU   334       0.524 -22.040 -18.461  1.00400.00           O  
ATOM   4771  CB  LEU   334      -1.107 -19.862 -20.437  1.00600.00           C  
ATOM   4772  CG  LEU   334      -2.253 -20.097 -21.416  1.00600.00           C  
ATOM   4773  CD1 LEU   334      -3.527 -19.582 -20.786  1.00600.00           C  
ATOM   4774  CD2 LEU   334      -1.966 -19.381 -22.726  1.00600.00           C  
ATOM   4775  H   LEU   334      -2.078 -18.697 -18.335  1.00480.00           H  
ATOM   4776  HA  LEU   334      -1.797 -21.469 -19.180  1.00480.00           H  
ATOM   4777 1HB  LEU   334      -1.019 -18.787 -20.286  1.00720.00           H  
ATOM   4778 2HB  LEU   334      -0.194 -20.218 -20.910  1.00720.00           H  
ATOM   4779  HG  LEU   334      -2.363 -21.162 -21.607  1.00720.00           H  
ATOM   4780 1HD1 LEU   334      -4.362 -19.738 -21.463  1.00720.00           H  
ATOM   4781 2HD1 LEU   334      -3.715 -20.105 -19.849  1.00720.00           H  
ATOM   4782 3HD1 LEU   334      -3.404 -18.522 -20.591  1.00720.00           H  
ATOM   4783 1HD2 LEU   334      -2.789 -19.548 -23.422  1.00720.00           H  
ATOM   4784 2HD2 LEU   334      -1.860 -18.312 -22.542  1.00720.00           H  
ATOM   4785 3HD2 LEU   334      -1.044 -19.769 -23.158  1.00720.00           H  
ATOM   4786  N   GLY   335       0.906 -19.835 -18.258  1.00400.00           N  
ATOM   4787  CA  GLY   335       2.239 -20.002 -17.719  1.00400.00           C  
ATOM   4788  C   GLY   335       3.281 -20.305 -18.773  1.00400.00           C  
ATOM   4789  O   GLY   335       4.306 -20.907 -18.471  1.00400.00           O  
ATOM   4790  H   GLY   335       0.541 -18.902 -18.382  1.00480.00           H  
ATOM   4791 1HA  GLY   335       2.515 -19.091 -17.194  1.00480.00           H  
ATOM   4792 2HA  GLY   335       2.227 -20.802 -16.982  1.00480.00           H  
ATOM   4793  N   VAL   336       3.061 -19.845 -20.002  1.00400.00           N  
ATOM   4794  CA  VAL   336       4.031 -20.080 -21.068  1.00400.00           C  
ATOM   4795  C   VAL   336       5.419 -19.600 -20.655  1.00400.00           C  
ATOM   4796  O   VAL   336       6.412 -20.297 -20.869  1.00400.00           O  
ATOM   4797  CB  VAL   336       3.593 -19.373 -22.362  1.00600.00           C  
ATOM   4798  CG1 VAL   336       4.714 -19.422 -23.387  1.00600.00           C  
ATOM   4799  CG2 VAL   336       2.347 -20.056 -22.907  1.00600.00           C  
ATOM   4800  H   VAL   336       2.209 -19.345 -20.209  1.00480.00           H  
ATOM   4801  HA  VAL   336       4.076 -21.153 -21.261  1.00480.00           H  
ATOM   4802  HB  VAL   336       3.381 -18.326 -22.149  1.00720.00           H  
ATOM   4803 1HG1 VAL   336       4.399 -18.914 -24.297  1.00720.00           H  
ATOM   4804 2HG1 VAL   336       5.598 -18.927 -22.985  1.00720.00           H  
ATOM   4805 3HG1 VAL   336       4.952 -20.460 -23.617  1.00720.00           H  
ATOM   4806 1HG2 VAL   336       2.028 -19.559 -23.822  1.00720.00           H  
ATOM   4807 2HG2 VAL   336       2.571 -21.102 -23.122  1.00720.00           H  
ATOM   4808 3HG2 VAL   336       1.550 -20.002 -22.168  1.00720.00           H  
ATOM   4809  N   GLU   337       5.479 -18.414 -20.061  1.00400.00           N  
ATOM   4810  CA  GLU   337       6.727 -17.875 -19.554  1.00400.00           C  
ATOM   4811  C   GLU   337       6.875 -18.107 -18.049  1.00400.00           C  
ATOM   4812  O   GLU   337       7.974 -18.388 -17.574  1.00400.00           O  
ATOM   4813  CB  GLU   337       6.835 -16.393 -19.889  1.00600.00           C  
ATOM   4814  CG  GLU   337       6.923 -16.132 -21.384  1.00600.00           C  
ATOM   4815  CD  GLU   337       8.168 -16.729 -21.982  1.00600.00           C  
ATOM   4816  OE1 GLU   337       9.227 -16.501 -21.450  1.00600.00           O  
ATOM   4817  OE2 GLU   337       8.062 -17.436 -22.959  1.00600.00           O  
ATOM   4818  H   GLU   337       4.631 -17.879 -19.942  1.00480.00           H  
ATOM   4819  HA  GLU   337       7.548 -18.391 -20.052  1.00480.00           H  
ATOM   4820 1HB  GLU   337       5.967 -15.862 -19.501  1.00720.00           H  
ATOM   4821 2HB  GLU   337       7.722 -15.971 -19.416  1.00720.00           H  
ATOM   4822 1HG  GLU   337       6.050 -16.562 -21.875  1.00720.00           H  
ATOM   4823 2HG  GLU   337       6.916 -15.057 -21.562  1.00720.00           H  
ATOM   4824  N   ALA   338       5.773 -18.009 -17.304  1.00400.00           N  
ATOM   4825  CA  ALA   338       5.813 -18.166 -15.847  1.00400.00           C  
ATOM   4826  C   ALA   338       6.366 -19.519 -15.419  1.00400.00           C  
ATOM   4827  O   ALA   338       7.120 -19.587 -14.452  1.00400.00           O  
ATOM   4828  CB  ALA   338       4.428 -17.984 -15.254  1.00600.00           C  
ATOM   4829  H   ALA   338       4.892 -17.796 -17.747  1.00480.00           H  
ATOM   4830  HA  ALA   338       6.469 -17.392 -15.449  1.00480.00           H  
ATOM   4831 1HB  ALA   338       4.486 -18.061 -14.168  1.00720.00           H  
ATOM   4832 2HB  ALA   338       4.040 -17.002 -15.527  1.00720.00           H  
ATOM   4833 3HB  ALA   338       3.766 -18.755 -15.633  1.00720.00           H  
ATOM   4834  N   LYS   339       6.018 -20.587 -16.140  1.00400.00           N  
ATOM   4835  CA  LYS   339       6.506 -21.921 -15.816  1.00400.00           C  
ATOM   4836  C   LYS   339       7.980 -22.104 -16.177  1.00400.00           C  
ATOM   4837  O   LYS   339       8.603 -23.075 -15.751  1.00400.00           O  
ATOM   4838  CB  LYS   339       5.666 -22.981 -16.523  1.00600.00           C  
ATOM   4839  CG  LYS   339       4.229 -23.087 -16.024  1.00600.00           C  
ATOM   4840  CD  LYS   339       3.464 -24.149 -16.799  1.00600.00           C  
ATOM   4841  CE  LYS   339       2.016 -24.260 -16.339  1.00600.00           C  
ATOM   4842  NZ  LYS   339       1.274 -25.289 -17.120  1.00600.00           N  
ATOM   4843  H   LYS   339       5.391 -20.494 -16.926  1.00480.00           H  
ATOM   4844  HA  LYS   339       6.408 -22.069 -14.741  1.00480.00           H  
ATOM   4845 1HB  LYS   339       5.640 -22.774 -17.593  1.00720.00           H  
ATOM   4846 2HB  LYS   339       6.134 -23.956 -16.393  1.00720.00           H  
ATOM   4847 1HG  LYS   339       4.229 -23.349 -14.965  1.00720.00           H  
ATOM   4848 2HG  LYS   339       3.731 -22.127 -16.143  1.00720.00           H  
ATOM   4849 1HD  LYS   339       3.476 -23.899 -17.861  1.00720.00           H  
ATOM   4850 2HD  LYS   339       3.950 -25.115 -16.666  1.00720.00           H  
ATOM   4851 1HE  LYS   339       1.988 -24.527 -15.283  1.00720.00           H  
ATOM   4852 2HE  LYS   339       1.525 -23.296 -16.470  1.00720.00           H  
ATOM   4853 1HZ  LYS   339       0.310 -25.338 -16.810  1.00720.00           H  
ATOM   4854 2HZ  LYS   339       1.288 -25.038 -18.098  1.00720.00           H  
ATOM   4855 3HZ  LYS   339       1.709 -26.191 -16.998  1.00720.00           H  
ATOM   4856  N   LYS   340       8.538 -21.187 -16.972  1.00400.00           N  
ATOM   4857  CA  LYS   340       9.950 -21.227 -17.305  1.00400.00           C  
ATOM   4858  C   LYS   340      10.697 -20.600 -16.144  1.00400.00           C  
ATOM   4859  O   LYS   340      11.789 -21.033 -15.774  1.00400.00           O  
ATOM   4860  CB  LYS   340      10.240 -20.445 -18.589  1.00600.00           C  
ATOM   4861  CG  LYS   340       9.677 -21.040 -19.870  1.00600.00           C  
ATOM   4862  CD  LYS   340       9.981 -20.125 -21.051  1.00600.00           C  
ATOM   4863  CE  LYS   340       9.444 -20.680 -22.362  1.00600.00           C  
ATOM   4864  NZ  LYS   340       9.669 -19.735 -23.492  1.00600.00           N  
ATOM   4865  H   LYS   340       8.002 -20.409 -17.319  1.00480.00           H  
ATOM   4866  HA  LYS   340      10.274 -22.262 -17.414  1.00480.00           H  
ATOM   4867 1HB  LYS   340       9.861 -19.430 -18.500  1.00720.00           H  
ATOM   4868 2HB  LYS   340      11.319 -20.370 -18.721  1.00720.00           H  
ATOM   4869 1HG  LYS   340      10.123 -22.019 -20.048  1.00720.00           H  
ATOM   4870 2HG  LYS   340       8.598 -21.159 -19.778  1.00720.00           H  
ATOM   4871 1HD  LYS   340       9.534 -19.146 -20.875  1.00720.00           H  
ATOM   4872 2HD  LYS   340      11.059 -19.997 -21.140  1.00720.00           H  
ATOM   4873 1HE  LYS   340       9.948 -21.619 -22.582  1.00720.00           H  
ATOM   4874 2HE  LYS   340       8.376 -20.869 -22.267  1.00720.00           H  
ATOM   4875 1HZ  LYS   340       9.305 -20.134 -24.344  1.00720.00           H  
ATOM   4876 2HZ  LYS   340       9.187 -18.862 -23.298  1.00720.00           H  
ATOM   4877 3HZ  LYS   340      10.657 -19.557 -23.598  1.00720.00           H  
ATOM   4878  N   ARG   341      10.066 -19.580 -15.558  1.00400.00           N  
ATOM   4879  CA  ARG   341      10.602 -18.871 -14.410  1.00400.00           C  
ATOM   4880  C   ARG   341      10.494 -19.702 -13.132  1.00400.00           C  
ATOM   4881  O   ARG   341      11.377 -19.649 -12.274  1.00400.00           O  
ATOM   4882  CB  ARG   341       9.858 -17.564 -14.229  1.00600.00           C  
ATOM   4883  CG  ARG   341      10.109 -16.541 -15.319  1.00600.00           C  
ATOM   4884  CD  ARG   341       9.292 -15.326 -15.109  1.00600.00           C  
ATOM   4885  NE  ARG   341       9.505 -14.329 -16.144  1.00600.00           N  
ATOM   4886  CZ  ARG   341       8.839 -13.161 -16.205  1.00600.00           C  
ATOM   4887  NH1 ARG   341       7.944 -12.887 -15.285  1.00600.00           N  
ATOM   4888  NH2 ARG   341       9.081 -12.297 -17.174  1.00600.00           N  
ATOM   4889  H   ARG   341       9.186 -19.265 -15.951  1.00480.00           H  
ATOM   4890  HA  ARG   341      11.654 -18.654 -14.597  1.00480.00           H  
ATOM   4891 1HB  ARG   341       8.787 -17.752 -14.192  1.00720.00           H  
ATOM   4892 2HB  ARG   341      10.143 -17.111 -13.280  1.00720.00           H  
ATOM   4893 1HG  ARG   341      11.161 -16.254 -15.317  1.00720.00           H  
ATOM   4894 2HG  ARG   341       9.850 -16.968 -16.289  1.00720.00           H  
ATOM   4895 1HD  ARG   341       8.236 -15.596 -15.110  1.00720.00           H  
ATOM   4896 2HD  ARG   341       9.548 -14.879 -14.149  1.00720.00           H  
ATOM   4897  HE  ARG   341      10.191 -14.525 -16.862  1.00720.00           H  
ATOM   4898 1HH1 ARG   341       7.762 -13.549 -14.544  1.00720.00           H  
ATOM   4899 2HH1 ARG   341       7.439 -12.010 -15.309  1.00720.00           H  
ATOM   4900 1HH2 ARG   341       9.772 -12.509 -17.881  1.00720.00           H  
ATOM   4901 2HH2 ARG   341       8.575 -11.424 -17.206  1.00720.00           H  
ATOM   4902  N   LYS   342       9.420 -20.483 -13.020  1.00400.00           N  
ATOM   4903  CA  LYS   342       9.219 -21.347 -11.868  1.00400.00           C  
ATOM   4904  C   LYS   342      10.080 -22.590 -11.959  1.00400.00           C  
ATOM   4905  O   LYS   342      10.513 -22.990 -13.040  1.00400.00           O  
ATOM   4906  CB  LYS   342       7.746 -21.736 -11.719  1.00600.00           C  
ATOM   4907  CG  LYS   342       6.832 -20.579 -11.335  1.00600.00           C  
ATOM   4908  CD  LYS   342       5.393 -21.036 -11.142  1.00600.00           C  
ATOM   4909  CE  LYS   342       4.514 -19.878 -10.687  1.00600.00           C  
ATOM   4910  NZ  LYS   342       3.119 -20.308 -10.387  1.00600.00           N  
ATOM   4911  H   LYS   342       8.712 -20.462 -13.741  1.00480.00           H  
ATOM   4912  HA  LYS   342       9.521 -20.802 -10.975  1.00480.00           H  
ATOM   4913 1HB  LYS   342       7.382 -22.152 -12.658  1.00720.00           H  
ATOM   4914 2HB  LYS   342       7.645 -22.508 -10.957  1.00720.00           H  
ATOM   4915 1HG  LYS   342       7.185 -20.141 -10.400  1.00720.00           H  
ATOM   4916 2HG  LYS   342       6.862 -19.809 -12.101  1.00720.00           H  
ATOM   4917 1HD  LYS   342       5.005 -21.431 -12.082  1.00720.00           H  
ATOM   4918 2HD  LYS   342       5.357 -21.826 -10.392  1.00720.00           H  
ATOM   4919 1HE  LYS   342       4.947 -19.442  -9.788  1.00720.00           H  
ATOM   4920 2HE  LYS   342       4.489 -19.118 -11.467  1.00720.00           H  
ATOM   4921 1HZ  LYS   342       2.584 -19.509 -10.081  1.00720.00           H  
ATOM   4922 2HZ  LYS   342       2.684 -20.699 -11.210  1.00720.00           H  
ATOM   4923 3HZ  LYS   342       3.131 -21.002  -9.654  1.00720.00           H  
ATOM   4924  N   TRP   343      10.338 -23.194 -10.809  1.00400.00           N  
ATOM   4925  CA  TRP   343      11.183 -24.371 -10.736  1.00400.00           C  
ATOM   4926  C   TRP   343      10.404 -25.625 -10.353  1.00400.00           C  
ATOM   4927  O   TRP   343      10.980 -26.589  -9.847  1.00400.00           O  
ATOM   4928  CB  TRP   343      12.291 -24.115  -9.722  1.00600.00           C  
ATOM   4929  CG  TRP   343      13.242 -23.037 -10.149  1.00600.00           C
[truncated: 45,458 more chars]
