# Supplementary material for: Sequence comparison, molecular modeling, and network analysis predict structural diversity in cysteine proteases from the Cape sundew, Drosera capensis
Source: Comput Struct Biotechnol J. 2016 Jun 14;14:271–82. doi: 10.1016/j.csbj.2016.05.003 (PMC4949590; doi:10.1016/j.csbj.2016.05.003)
Supplement: Supplementary file 3 [file mmc3.zip › Rosetta_full/DCAP_7614_full_m1.pdb]

PFRMAT TS
TARGET DCAP_7614
AUTHOR BAKER-ROSETTASERVER
METHOD    ROSETTA provides both ab initio and
METHOD    comparative models of protein domains.
METHOD    Comparative models are built from structures
METHOD    detected and aligned by HHSEARCH, SPARKS, and
METHOD    Raptor. Loop regions are assembled from fragments and 
METHOD    optimized to fit the aligned template structures.
METHOD    De novo models are built using the Rosetta de
METHOD    novo protocol.  The procedure is fully automated.
MODEL     1
PARENT 4qrgA_301
REMARK PARENT    4qrgA_301
REMARK PARSRC    alignment
REMARK SCORE     0.88
ATOM      1  N   MET A   1      12.745  38.187  -7.593  1.00999.99           N  
ATOM      2  CA  MET A   1      11.500  38.099  -8.358  1.00999.99           C  
ATOM      3  C   MET A   1      10.757  36.779  -8.132  1.00999.99           C  
ATOM      4  O   MET A   1       9.529  36.731  -8.212  1.00999.99           O  
ATOM      5  CB  MET A   1      11.792  38.281  -9.844  1.00999.99           C  
ATOM      6  CG  MET A   1      12.295  39.668 -10.217  1.00999.99           C  
ATOM      7  SD  MET A   1      11.131  40.969  -9.769  1.00999.99           S  
ATOM      8  CE  MET A   1       9.787  40.620 -10.899  1.00999.99           C  
ATOM      9 1H   MET A   1      13.498  37.760  -8.115  1.00999.99           H  
ATOM     10 2H   MET A   1      12.965  39.159  -7.429  1.00999.99           H  
ATOM     11 3H   MET A   1      12.636  37.718  -6.706  1.00999.99           H  
ATOM     12  HA  MET A   1      10.842  38.906  -8.032  1.00999.99           H  
ATOM     13 1HB  MET A   1      12.544  37.559 -10.159  1.00999.99           H  
ATOM     14 2HB  MET A   1      10.887  38.088 -10.422  1.00999.99           H  
ATOM     15 1HG  MET A   1      13.241  39.861  -9.707  1.00999.99           H  
ATOM     16 2HG  MET A   1      12.473  39.716 -11.291  1.00999.99           H  
ATOM     17 1HE  MET A   1       8.984  41.339 -10.741  1.00999.99           H  
ATOM     18 2HE  MET A   1      10.147  40.696 -11.926  1.00999.99           H  
ATOM     19 3HE  MET A   1       9.414  39.611 -10.720  1.00999.99           H  
ATOM     20  N   ALA A   2      11.504  35.714  -7.825  1.00999.99           N  
ATOM     21  CA  ALA A   2      10.937  34.377  -7.619  1.00999.99           C  
ATOM     22  C   ALA A   2       9.941  34.310  -6.459  1.00999.99           C  
ATOM     23  O   ALA A   2       9.103  33.414  -6.427  1.00999.99           O  
ATOM     24  CB  ALA A   2      12.051  33.374  -7.382  1.00999.99           C  
ATOM     25  H   ALA A   2      12.507  35.816  -7.762  1.00999.99           H  
ATOM     26  HA  ALA A   2      10.405  34.101  -8.529  1.00999.99           H  
ATOM     27 1HB  ALA A   2      11.619  32.379  -7.276  1.00999.99           H  
ATOM     28 2HB  ALA A   2      12.736  33.384  -8.230  1.00999.99           H  
ATOM     29 3HB  ALA A   2      12.591  33.636  -6.474  1.00999.99           H  
ATOM     30  N   PHE A   3      10.049  35.232  -5.505  1.00999.99           N  
ATOM     31  CA  PHE A   3       9.117  35.330  -4.386  1.00999.99           C  
ATOM     32  C   PHE A   3       7.927  36.214  -4.761  1.00999.99           C  
ATOM     33  O   PHE A   3       6.778  35.898  -4.444  1.00999.99           O  
ATOM     34  CB  PHE A   3       9.823  35.882  -3.154  1.00999.99           C  
ATOM     35  CG  PHE A   3       8.947  35.977  -1.938  1.00999.99           C  
ATOM     36  CD1 PHE A   3       8.478  34.829  -1.317  1.00999.99           C  
ATOM     37  CD2 PHE A   3       8.608  37.207  -1.399  1.00999.99           C  
ATOM     38  CE1 PHE A   3       7.682  34.909  -0.190  1.00999.99           C  
ATOM     39  CE2 PHE A   3       7.818  37.289  -0.268  1.00999.99           C  
ATOM     40  CZ  PHE A   3       7.352  36.139   0.336  1.00999.99           C  
ATOM     41  H   PHE A   3      10.793  35.909  -5.563  1.00999.99           H  
ATOM     42  HA  PHE A   3       8.742  34.331  -4.155  1.00999.99           H  
ATOM     43 1HB  PHE A   3      10.676  35.250  -2.912  1.00999.99           H  
ATOM     44 2HB  PHE A   3      10.208  36.877  -3.374  1.00999.99           H  
ATOM     45  HD1 PHE A   3       8.741  33.855  -1.728  1.00999.99           H  
ATOM     46  HD2 PHE A   3       8.977  38.117  -1.874  1.00999.99           H  
ATOM     47  HE1 PHE A   3       7.319  33.998   0.286  1.00999.99           H  
ATOM     48  HE2 PHE A   3       7.560  38.262   0.148  1.00999.99           H  
ATOM     49  HZ  PHE A   3       6.728  36.203   1.225  1.00999.99           H  
ATOM     50  N   THR A   4       8.227  37.324  -5.434  1.00999.99           N  
ATOM     51  CA  THR A   4       7.229  38.287  -5.881  1.00999.99           C  
ATOM     52  C   THR A   4       6.157  37.667  -6.762  1.00999.99           C  
ATOM     53  O   THR A   4       4.981  38.002  -6.624  1.00999.99           O  
ATOM     54  CB  THR A   4       7.882  39.443  -6.649  1.00999.99           C  
ATOM     55  OG1 THR A   4       8.789  40.144  -5.787  1.00999.99           O  
ATOM     56  CG2 THR A   4       6.818  40.403  -7.153  1.00999.99           C  
ATOM     57  H   THR A   4       9.195  37.513  -5.645  1.00999.99           H  
ATOM     58  HA  THR A   4       6.740  38.702  -5.002  1.00999.99           H  
ATOM     59  HB  THR A   4       8.438  39.045  -7.499  1.00999.99           H  
ATOM     60  HG1 THR A   4       8.299  40.520  -5.050  1.00999.99           H  
ATOM     61 1HG2 THR A   4       7.295  41.217  -7.696  1.00999.99           H  
ATOM     62 2HG2 THR A   4       6.135  39.874  -7.817  1.00999.99           H  
ATOM     63 3HG2 THR A   4       6.261  40.807  -6.309  1.00999.99           H  
ATOM     64  N   HIS A   5       6.551  36.777  -7.670  1.00999.99           N  
ATOM     65  CA  HIS A   5       5.577  36.148  -8.551  1.00999.99           C  
ATOM     66  C   HIS A   5       4.508  35.353  -7.762  1.00999.99           C  
ATOM     67  O   HIS A   5       3.329  35.432  -8.102  1.00999.99           O  
ATOM     68  CB  HIS A   5       6.277  35.311  -9.632  1.00999.99           C  
ATOM     69  CG  HIS A   5       6.979  36.136 -10.662  1.00999.99           C  
ATOM     70  ND1 HIS A   5       6.310  36.988 -11.514  1.00999.99           N  
ATOM     71  CD2 HIS A   5       8.289  36.234 -10.974  1.00999.99           C  
ATOM     72  CE1 HIS A   5       7.189  37.581 -12.305  1.00999.99           C  
ATOM     73  NE2 HIS A   5       8.395  37.141 -11.999  1.00999.99           N  
ATOM     74  H   HIS A   5       7.534  36.552  -7.762  1.00999.99           H  
ATOM     75  HA  HIS A   5       5.040  36.935  -9.080  1.00999.99           H  
ATOM     76 1HB  HIS A   5       7.035  34.671  -9.185  1.00999.99           H  
ATOM     77 2HB  HIS A   5       5.553  34.671 -10.133  1.00999.99           H  
ATOM     78  HD1 HIS A   5       5.333  37.190 -11.506  1.00999.99           H  
ATOM     79  HD2 HIS A   5       9.181  35.753 -10.573  1.00999.99           H  
ATOM     80  HE1 HIS A   5       6.857  38.298 -13.056  1.00999.99           H  
ATOM     81  N   PRO A   6       4.907  34.608  -6.713  1.00999.99           N  
ATOM     82  CA  PRO A   6       4.012  33.936  -5.771  1.00999.99           C  
ATOM     83  C   PRO A   6       3.156  34.914  -4.986  1.00999.99           C  
ATOM     84  O   PRO A   6       2.002  34.608  -4.691  1.00999.99           O  
ATOM     85  CB  PRO A   6       4.973  33.149  -4.890  1.00999.99           C  
ATOM     86  CG  PRO A   6       6.040  32.728  -5.836  1.00999.99           C  
ATOM     87  CD  PRO A   6       6.133  33.814  -6.866  1.00999.99           C  
ATOM     88  HA  PRO A   6       3.370  33.247  -6.332  1.00999.99           H  
ATOM     89 1HB  PRO A   6       5.343  33.783  -4.072  1.00999.99           H  
ATOM     90 2HB  PRO A   6       4.453  32.298  -4.428  1.00999.99           H  
ATOM     91 1HG  PRO A   6       6.985  32.580  -5.293  1.00999.99           H  
ATOM     92 2HG  PRO A   6       5.783  31.760  -6.286  1.00999.99           H  
ATOM     93 1HD  PRO A   6       7.015  34.435  -6.690  1.00999.99           H  
ATOM     94 2HD  PRO A   6       6.153  33.347  -7.858  1.00999.99           H  
ATOM     95  N   LEU A   7       3.695  36.097  -4.677  1.00999.99           N  
ATOM     96  CA  LEU A   7       2.889  37.103  -3.990  1.00999.99           C  
ATOM     97  C   LEU A   7       1.763  37.548  -4.909  1.00999.99           C  
ATOM     98  O   LEU A   7       0.630  37.738  -4.465  1.00999.99           O  
ATOM     99  CB  LEU A   7       3.724  38.326  -3.580  1.00999.99           C  
ATOM    100  CG  LEU A   7       4.776  38.111  -2.490  1.00999.99           C  
ATOM    101  CD1 LEU A   7       5.581  39.395  -2.324  1.00999.99           C  
ATOM    102  CD2 LEU A   7       4.087  37.721  -1.194  1.00999.99           C  
ATOM    103  H   LEU A   7       4.667  36.285  -4.899  1.00999.99           H  
ATOM    104  HA  LEU A   7       2.453  36.656  -3.097  1.00999.99           H  
ATOM    105 1HB  LEU A   7       4.235  38.717  -4.456  1.00999.99           H  
ATOM    106 2HB  LEU A   7       3.041  39.094  -3.219  1.00999.99           H  
ATOM    107  HG  LEU A   7       5.460  37.317  -2.790  1.00999.99           H  
ATOM    108 1HD1 LEU A   7       6.338  39.258  -1.556  1.00999.99           H  
ATOM    109 2HD1 LEU A   7       6.063  39.653  -3.264  1.00999.99           H  
ATOM    110 3HD1 LEU A   7       4.913  40.204  -2.028  1.00999.99           H  
ATOM    111 1HD2 LEU A   7       4.833  37.567  -0.415  1.00999.99           H  
ATOM    112 2HD2 LEU A   7       3.405  38.516  -0.889  1.00999.99           H  
ATOM    113 3HD2 LEU A   7       3.524  36.800  -1.345  1.00999.99           H  
ATOM    114  N   GLY A   8       2.084  37.676  -6.200  1.00999.99           N  
ATOM    115  CA  GLY A   8       1.103  38.020  -7.212  1.00999.99           C  
ATOM    116  C   GLY A   8       0.037  36.941  -7.299  1.00999.99           C  
ATOM    117  O   GLY A   8      -1.152  37.252  -7.293  1.00999.99           O  
ATOM    118  H   GLY A   8       3.046  37.542  -6.482  1.00999.99           H  
ATOM    119 1HA  GLY A   8       0.643  38.978  -6.969  1.00999.99           H  
ATOM    120 2HA  GLY A   8       1.598  38.131  -8.177  1.00999.99           H  
ATOM    121  N   ARG A   9       0.472  35.677  -7.340  1.00999.99           N  
ATOM    122  CA  ARG A   9      -0.431  34.532  -7.415  1.00999.99           C  
ATOM    123  C   ARG A   9      -1.385  34.495  -6.232  1.00999.99           C  
ATOM    124  O   ARG A   9      -2.576  34.242  -6.403  1.00999.99           O  
ATOM    125  CB  ARG A   9       0.359  33.236  -7.461  1.00999.99           C  
ATOM    126  CG  ARG A   9       1.115  32.988  -8.753  1.00999.99           C  
ATOM    127  CD  ARG A   9       1.958  31.770  -8.667  1.00999.99           C  
ATOM    128  NE  ARG A   9       2.707  31.543  -9.891  1.00999.99           N  
ATOM    129  CZ  ARG A   9       3.681  30.624 -10.031  1.00999.99           C  
ATOM    130  NH1 ARG A   9       4.008  29.853  -9.018  1.00999.99           N  
ATOM    131  NH2 ARG A   9       4.305  30.496 -11.189  1.00999.99           N  
ATOM    132  H   ARG A   9       1.471  35.505  -7.355  1.00999.99           H  
ATOM    133  HA  ARG A   9      -1.018  34.615  -8.332  1.00999.99           H  
ATOM    134 1HB  ARG A   9       1.083  33.219  -6.648  1.00999.99           H  
ATOM    135 2HB  ARG A   9      -0.317  32.395  -7.313  1.00999.99           H  
ATOM    136 1HG  ARG A   9       0.402  32.846  -9.566  1.00999.99           H  
ATOM    137 2HG  ARG A   9       1.753  33.839  -8.981  1.00999.99           H  
ATOM    138 1HD  ARG A   9       2.668  31.872  -7.848  1.00999.99           H  
ATOM    139 2HD  ARG A   9       1.326  30.901  -8.491  1.00999.99           H  
ATOM    140  HE  ARG A   9       2.482  32.117 -10.693  1.00999.99           H  
ATOM    141 1HH1 ARG A   9       3.529  29.951  -8.134  1.00999.99           H  
ATOM    142 2HH1 ARG A   9       4.737  29.162  -9.123  1.00999.99           H  
ATOM    143 1HH2 ARG A   9       4.051  31.090 -11.967  1.00999.99           H  
ATOM    144 2HH2 ARG A   9       5.034  29.807 -11.296  1.00999.99           H  
ATOM    145  N   PHE A  10      -0.853  34.768  -5.039  1.00999.99           N  
ATOM    146  CA  PHE A  10      -1.651  34.832  -3.827  1.00999.99           C  
ATOM    147  C   PHE A  10      -2.739  35.879  -3.946  1.00999.99           C  
ATOM    148  O   PHE A  10      -3.901  35.604  -3.644  1.00999.99           O  
ATOM    149  CB  PHE A  10      -0.790  35.154  -2.612  1.00999.99           C  
ATOM    150  CG  PHE A  10      -1.605  35.321  -1.363  1.00999.99           C  
ATOM    151  CD1 PHE A  10      -2.041  34.214  -0.650  1.00999.99           C  
ATOM    152  CD2 PHE A  10      -1.949  36.584  -0.903  1.00999.99           C  
ATOM    153  CE1 PHE A  10      -2.799  34.365   0.497  1.00999.99           C  
ATOM    154  CE2 PHE A  10      -2.707  36.739   0.241  1.00999.99           C  
ATOM    155  CZ  PHE A  10      -3.132  35.627   0.943  1.00999.99           C  
ATOM    156  H   PHE A  10       0.141  34.931  -4.968  1.00999.99           H  
ATOM    157  HA  PHE A  10      -2.123  33.862  -3.672  1.00999.99           H  
ATOM    158 1HB  PHE A  10      -0.069  34.355  -2.449  1.00999.99           H  
ATOM    159 2HB  PHE A  10      -0.233  36.073  -2.785  1.00999.99           H  
ATOM    160  HD1 PHE A  10      -1.780  33.216  -1.003  1.00999.99           H  
ATOM    161  HD2 PHE A  10      -1.615  37.462  -1.457  1.00999.99           H  
ATOM    162  HE1 PHE A  10      -3.133  33.486   1.048  1.00999.99           H  
ATOM    163  HE2 PHE A  10      -2.971  37.737   0.592  1.00999.99           H  
ATOM    164  HZ  PHE A  10      -3.728  35.747   1.846  1.00999.99           H  
ATOM    165  N   MET A  11      -2.357  37.084  -4.368  1.00999.99           N  
ATOM    166  CA  MET A  11      -3.311  38.170  -4.508  1.00999.99           C  
ATOM    167  C   MET A  11      -4.333  37.887  -5.603  1.00999.99           C  
ATOM    168  O   MET A  11      -5.489  38.298  -5.484  1.00999.99           O  
ATOM    169  CB  MET A  11      -2.578  39.473  -4.775  1.00999.99           C  
ATOM    170  CG  MET A  11      -1.777  39.981  -3.585  1.00999.99           C  
ATOM    171  SD  MET A  11      -2.794  40.201  -2.109  1.00999.99           S  
ATOM    172  CE  MET A  11      -3.867  41.539  -2.620  1.00999.99           C  
ATOM    173  H   MET A  11      -1.381  37.258  -4.584  1.00999.99           H  
ATOM    174  HA  MET A  11      -3.856  38.267  -3.569  1.00999.99           H  
ATOM    175 1HB  MET A  11      -1.891  39.339  -5.609  1.00999.99           H  
ATOM    176 2HB  MET A  11      -3.294  40.246  -5.058  1.00999.99           H  
ATOM    177 1HG  MET A  11      -0.981  39.276  -3.352  1.00999.99           H  
ATOM    178 2HG  MET A  11      -1.322  40.939  -3.836  1.00999.99           H  
ATOM    179 1HE  MET A  11      -4.556  41.783  -1.810  1.00999.99           H  
ATOM    180 2HE  MET A  11      -3.266  42.416  -2.861  1.00999.99           H  
ATOM    181 3HE  MET A  11      -4.435  41.235  -3.500  1.00999.99           H  
ATOM    182  N   LEU A  12      -3.929  37.157  -6.647  1.00999.99           N  
ATOM    183  CA  LEU A  12      -4.875  36.767  -7.680  1.00999.99           C  
ATOM    184  C   LEU A  12      -5.920  35.830  -7.095  1.00999.99           C  
ATOM    185  O   LEU A  12      -7.109  35.983  -7.376  1.00999.99           O  
ATOM    186  CB  LEU A  12      -4.156  36.089  -8.852  1.00999.99           C  
ATOM    187  CG  LEU A  12      -3.285  37.004  -9.722  1.00999.99           C  
ATOM    188  CD1 LEU A  12      -2.485  36.155 -10.700  1.00999.99           C  
ATOM    189  CD2 LEU A  12      -4.180  37.987 -10.460  1.00999.99           C  
ATOM    190  H   LEU A  12      -2.960  36.878  -6.729  1.00999.99           H  
ATOM    191  HA  LEU A  12      -5.380  37.660  -8.048  1.00999.99           H  
ATOM    192 1HB  LEU A  12      -3.516  35.301  -8.463  1.00999.99           H  
ATOM    193 2HB  LEU A  12      -4.904  35.632  -9.499  1.00999.99           H  
ATOM    194  HG  LEU A  12      -2.588  37.557  -9.098  1.00999.99           H  
ATOM    195 1HD1 LEU A  12      -1.864  36.801 -11.321  1.00999.99           H  
ATOM    196 2HD1 LEU A  12      -1.850  35.465 -10.147  1.00999.99           H  
ATOM    197 3HD1 LEU A  12      -3.166  35.589 -11.337  1.00999.99           H  
ATOM    198 1HD2 LEU A  12      -3.568  38.643 -11.080  1.00999.99           H  
ATOM    199 2HD2 LEU A  12      -4.882  37.442 -11.092  1.00999.99           H  
ATOM    200 3HD2 LEU A  12      -4.734  38.585  -9.736  1.00999.99           H  
ATOM    201  N   LEU A  13      -5.480  34.901  -6.238  1.00999.99           N  
ATOM    202  CA  LEU A  13      -6.399  33.998  -5.562  1.00999.99           C  
ATOM    203  C   LEU A  13      -7.295  34.754  -4.598  1.00999.99           C  
ATOM    204  O   LEU A  13      -8.476  34.441  -4.476  1.00999.99           O  
ATOM    205  CB  LEU A  13      -5.627  32.918  -4.805  1.00999.99           C  
ATOM    206  CG  LEU A  13      -4.907  31.892  -5.678  1.00999.99           C  
ATOM    207  CD1 LEU A  13      -4.029  31.010  -4.801  1.00999.99           C  
ATOM    208  CD2 LEU A  13      -5.945  31.069  -6.422  1.00999.99           C  
ATOM    209  H   LEU A  13      -4.486  34.803  -6.071  1.00999.99           H  
ATOM    210  HA  LEU A  13      -7.023  33.518  -6.312  1.00999.99           H  
ATOM    211 1HB  LEU A  13      -4.880  33.397  -4.175  1.00999.99           H  
ATOM    212 2HB  LEU A  13      -6.324  32.374  -4.167  1.00999.99           H  
ATOM    213  HG  LEU A  13      -4.266  32.402  -6.395  1.00999.99           H  
ATOM    214 1HD1 LEU A  13      -3.510  30.279  -5.422  1.00999.99           H  
ATOM    215 2HD1 LEU A  13      -3.296  31.630  -4.284  1.00999.99           H  
ATOM    216 3HD1 LEU A  13      -4.647  30.491  -4.071  1.00999.99           H  
ATOM    217 1HD2 LEU A  13      -5.444  30.333  -7.052  1.00999.99           H  
ATOM    218 2HD2 LEU A  13      -6.585  30.559  -5.703  1.00999.99           H  
ATOM    219 3HD2 LEU A  13      -6.550  31.728  -7.046  1.00999.99           H  
ATOM    220  N   ALA A  14      -6.752  35.769  -3.935  1.00999.99           N  
ATOM    221  CA  ALA A  14      -7.545  36.576  -3.025  1.00999.99           C  
ATOM    222  C   ALA A  14      -8.692  37.253  -3.775  1.00999.99           C  
ATOM    223  O   ALA A  14      -9.832  37.242  -3.306  1.00999.99           O  
ATOM    224  CB  ALA A  14      -6.668  37.610  -2.335  1.00999.99           C  
ATOM    225  H   ALA A  14      -5.766  35.973  -4.042  1.00999.99           H  
ATOM    226  HA  ALA A  14      -7.978  35.917  -2.271  1.00999.99           H  
ATOM    227 1HB  ALA A  14      -7.270  38.193  -1.639  1.00999.99           H  
ATOM    228 2HB  ALA A  14      -5.871  37.103  -1.791  1.00999.99           H  
ATOM    229 3HB  ALA A  14      -6.233  38.273  -3.080  1.00999.99           H  
ATOM    230  N   SER A  15      -8.390  37.821  -4.953  1.00999.99           N  
ATOM    231  CA  SER A  15      -9.419  38.478  -5.753  1.00999.99           C  
ATOM    232  C   SER A  15     -10.364  37.463  -6.381  1.00999.99           C  
ATOM    233  O   SER A  15     -11.538  37.764  -6.596  1.00999.99           O  
ATOM    234  CB  SER A  15      -8.790  39.319  -6.845  1.00999.99           C  
ATOM    235  OG  SER A  15      -8.192  38.513  -7.823  1.00999.99           O  
ATOM    236  H   SER A  15      -7.432  37.818  -5.281  1.00999.99           H  
ATOM    237  HA  SER A  15     -10.002  39.130  -5.100  1.00999.99           H  
ATOM    238 1HB  SER A  15      -9.548  39.953  -7.303  1.00999.99           H  
ATOM    239 2HB  SER A  15      -8.040  39.973  -6.403  1.00999.99           H  
ATOM    240  HG  SER A  15      -7.617  37.904  -7.353  1.00999.99           H  
ATOM    241  N   LEU A  16      -9.861  36.252  -6.635  1.00999.99           N  
ATOM    242  CA  LEU A  16     -10.680  35.166  -7.149  1.00999.99           C  
ATOM    243  C   LEU A  16     -11.758  34.798  -6.169  1.00999.99           C  
ATOM    244  O   LEU A  16     -12.933  34.736  -6.527  1.00999.99           O  
ATOM    245  CB  LEU A  16      -9.833  33.921  -7.426  1.00999.99           C  
ATOM    246  CG  LEU A  16     -10.616  32.681  -7.861  1.00999.99           C  
ATOM    247  CD1 LEU A  16     -11.340  32.970  -9.167  1.00999.99           C  
ATOM    248  CD2 LEU A  16      -9.657  31.510  -7.993  1.00999.99           C  
ATOM    249  H   LEU A  16      -8.877  36.075  -6.488  1.00999.99           H  
ATOM    250  HA  LEU A  16     -11.151  35.493  -8.077  1.00999.99           H  
ATOM    251 1HB  LEU A  16      -9.109  34.152  -8.207  1.00999.99           H  
ATOM    252 2HB  LEU A  16      -9.290  33.656  -6.525  1.00999.99           H  
ATOM    253  HG  LEU A  16     -11.368  32.444  -7.109  1.00999.99           H  
ATOM    254 1HD1 LEU A  16     -11.908  32.090  -9.470  1.00999.99           H  
ATOM    255 2HD1 LEU A  16     -12.020  33.810  -9.026  1.00999.99           H  
ATOM    256 3HD1 LEU A  16     -10.613  33.217  -9.941  1.00999.99           H  
ATOM    257 1HD2 LEU A  16     -10.211  30.619  -8.292  1.00999.99           H  
ATOM    258 2HD2 LEU A  16      -8.902  31.738  -8.745  1.00999.99           H  
ATOM    259 3HD2 LEU A  16      -9.172  31.331  -7.033  1.00999.99           H  
ATOM    260  N   PHE A  17     -11.353  34.562  -4.927  1.00999.99           N  
ATOM    261  CA  PHE A  17     -12.277  34.154  -3.894  1.00999.99           C  
ATOM    262  C   PHE A  17     -13.236  35.279  -3.556  1.00999.99           C  
ATOM    263  O   PHE A  17     -14.408  35.022  -3.286  1.00999.99           O  
ATOM    264  CB  PHE A  17     -11.508  33.686  -2.666  1.00999.99           C  
ATOM    265  CG  PHE A  17     -10.788  32.391  -2.921  1.00999.99           C  
ATOM    266  CD1 PHE A  17      -9.430  32.268  -2.666  1.00999.99           C  
ATOM    267  CD2 PHE A  17     -11.462  31.301  -3.446  1.00999.99           C  
ATOM    268  CE1 PHE A  17      -8.762  31.087  -2.929  1.00999.99           C  
ATOM    269  CE2 PHE A  17     -10.799  30.118  -3.709  1.00999.99           C  
ATOM    270  CZ  PHE A  17      -9.447  30.012  -3.450  1.00999.99           C  
ATOM    271  H   PHE A  17     -10.368  34.635  -4.704  1.00999.99           H  
ATOM    272  HA  PHE A  17     -12.861  33.313  -4.269  1.00999.99           H  
ATOM    273 1HB  PHE A  17     -10.775  34.439  -2.381  1.00999.99           H  
ATOM    274 2HB  PHE A  17     -12.190  33.546  -1.829  1.00999.99           H  
ATOM    275  HD1 PHE A  17      -8.886  33.121  -2.258  1.00999.99           H  
ATOM    276  HD2 PHE A  17     -12.529  31.385  -3.655  1.00999.99           H  
ATOM    277  HE1 PHE A  17      -7.695  31.007  -2.724  1.00999.99           H  
ATOM    278  HE2 PHE A  17     -11.342  29.268  -4.122  1.00999.99           H  
ATOM    279  HZ  PHE A  17      -8.924  29.080  -3.659  1.00999.99           H  
ATOM    280  N   LEU A  18     -12.756  36.527  -3.618  1.00999.99           N  
ATOM    281  CA  LEU A  18     -13.626  37.677  -3.428  1.00999.99           C  
ATOM    282  C   LEU A  18     -14.715  37.696  -4.480  1.00999.99           C  
ATOM    283  O   LEU A  18     -15.892  37.817  -4.146  1.00999.99           O  
ATOM    284  CB  LEU A  18     -12.838  38.983  -3.502  1.00999.99           C  
ATOM    285  CG  LEU A  18     -13.693  40.255  -3.424  1.00999.99           C  
ATOM    286  CD1 LEU A  18     -14.438  40.286  -2.097  1.00999.99           C  
ATOM    287  CD2 LEU A  18     -12.798  41.474  -3.580  1.00999.99           C  
ATOM    288  H   LEU A  18     -11.772  36.689  -3.794  1.00999.99           H  
ATOM    289  HA  LEU A  18     -14.094  37.601  -2.447  1.00999.99           H  
ATOM    290 1HB  LEU A  18     -12.124  39.009  -2.679  1.00999.99           H  
ATOM    291 2HB  LEU A  18     -12.283  39.009  -4.438  1.00999.99           H  
ATOM    292  HG  LEU A  18     -14.432  40.246  -4.225  1.00999.99           H  
ATOM    293 1HD1 LEU A  18     -15.053  41.185  -2.047  1.00999.99           H  
ATOM    294 2HD1 LEU A  18     -15.075  39.406  -2.017  1.00999.99           H  
ATOM    295 3HD1 LEU A  18     -13.721  40.292  -1.277  1.00999.99           H  
ATOM    296 1HD2 LEU A  18     -13.405  42.379  -3.532  1.00999.99           H  
ATOM    297 2HD2 LEU A  18     -12.059  41.490  -2.779  1.00999.99           H  
ATOM    298 3HD2 LEU A  18     -12.289  41.430  -4.543  1.00999.99           H  
ATOM    299  N   GLY A  19     -14.313  37.573  -5.745  1.00999.99           N  
ATOM    300  CA  GLY A  19     -15.239  37.560  -6.865  1.00999.99           C  
ATOM    301  C   GLY A  19     -16.254  36.436  -6.735  1.00999.99           C  
ATOM    302  O   GLY A  19     -17.442  36.657  -6.950  1.00999.99           O  
ATOM    303  H   GLY A  19     -13.325  37.495  -5.947  1.00999.99           H  
ATOM    304 1HA  GLY A  19     -15.756  38.518  -6.920  1.00999.99           H  
ATOM    305 2HA  GLY A  19     -14.681  37.444  -7.794  1.00999.99           H  
ATOM    306  N   LEU A  20     -15.784  35.243  -6.364  1.00999.99           N  
ATOM    307  CA  LEU A  20     -16.662  34.092  -6.191  1.00999.99           C  
ATOM    308  C   LEU A  20     -17.673  34.335  -5.083  1.00999.99           C  
ATOM    309  O   LEU A  20     -18.848  33.974  -5.224  1.00999.99           O  
ATOM    310  CB  LEU A  20     -15.823  32.848  -5.869  1.00999.99           C  
ATOM    311  CG  LEU A  20     -14.967  32.305  -7.021  1.00999.99           C  
ATOM    312  CD1 LEU A  20     -14.036  31.219  -6.492  1.00999.99           C  
ATOM    313  CD2 LEU A  20     -15.882  31.757  -8.103  1.00999.99           C  
ATOM    314  H   LEU A  20     -14.792  35.122  -6.217  1.00999.99           H  
ATOM    315  HA  LEU A  20     -17.200  33.925  -7.121  1.00999.99           H  
ATOM    316 1HB  LEU A  20     -15.153  33.084  -5.045  1.00999.99           H  
ATOM    317 2HB  LEU A  20     -16.494  32.050  -5.549  1.00999.99           H  
ATOM    318  HG  LEU A  20     -14.361  33.105  -7.438  1.00999.99           H  
ATOM    319 1HD1 LEU A  20     -13.425  30.834  -7.308  1.00999.99           H  
ATOM    320 2HD1 LEU A  20     -13.391  31.642  -5.725  1.00999.99           H  
ATOM    321 3HD1 LEU A  20     -14.624  30.407  -6.067  1.00999.99           H  
ATOM    322 1HD2 LEU A  20     -15.282  31.373  -8.929  1.00999.99           H  
ATOM    323 2HD2 LEU A  20     -16.491  30.951  -7.692  1.00999.99           H  
ATOM    324 3HD2 LEU A  20     -16.531  32.554  -8.466  1.00999.99           H  
ATOM    325  N   GLN A  21     -17.237  34.973  -4.000  1.00999.99           N  
ATOM    326  CA  GLN A  21     -18.131  35.293  -2.907  1.00999.99           C  
ATOM    327  C   GLN A  21     -19.160  36.322  -3.337  1.00999.99           C  
ATOM    328  O   GLN A  21     -20.329  36.193  -2.994  1.00999.99           O  
ATOM    329  CB  GLN A  21     -17.353  35.809  -1.702  1.00999.99           C  
ATOM    330  CG  GLN A  21     -18.207  36.047  -0.471  1.00999.99           C  
ATOM    331  CD  GLN A  21     -18.843  34.769   0.044  1.00999.99           C  
ATOM    332  OE1 GLN A  21     -18.165  33.758   0.242  1.00999.99           O  
ATOM    333  NE2 GLN A  21     -20.151  34.808   0.267  1.00999.99           N  
ATOM    334  H   GLN A  21     -16.258  35.226  -3.919  1.00999.99           H  
ATOM    335  HA  GLN A  21     -18.662  34.384  -2.618  1.00999.99           H  
ATOM    336 1HB  GLN A  21     -16.571  35.096  -1.439  1.00999.99           H  
ATOM    337 2HB  GLN A  21     -16.862  36.747  -1.961  1.00999.99           H  
ATOM    338 1HG  GLN A  21     -17.581  36.460   0.319  1.00999.99           H  
ATOM    339 2HG  GLN A  21     -19.002  36.747  -0.723  1.00999.99           H  
ATOM    340 1HE2 GLN A  21     -20.625  33.996   0.610  1.00999.99           H  
ATOM    341 2HE2 GLN A  21     -20.662  35.649   0.096  1.00999.99           H  
ATOM    342  N   LEU A  22     -18.728  37.313  -4.120  1.00999.99           N  
ATOM    343  CA  LEU A  22     -19.631  38.345  -4.613  1.00999.99           C  
ATOM    344  C   LEU A  22     -20.660  37.766  -5.572  1.00999.99           C  
ATOM    345  O   LEU A  22     -21.821  38.181  -5.551  1.00999.99           O  
ATOM    346  CB  LEU A  22     -18.827  39.447  -5.308  1.00999.99           C  
ATOM    347  CG  LEU A  22     -17.962  40.311  -4.383  1.00999.99           C  
ATOM    348  CD1 LEU A  22     -17.083  41.222  -5.228  1.00999.99           C  
ATOM    349  CD2 LEU A  22     -18.864  41.116  -3.463  1.00999.99           C  
ATOM    350  H   LEU A  22     -17.748  37.373  -4.354  1.00999.99           H  
ATOM    351  HA  LEU A  22     -20.156  38.777  -3.766  1.00999.99           H  
ATOM    352 1HB  LEU A  22     -18.172  38.993  -6.047  1.00999.99           H  
ATOM    353 2HB  LEU A  22     -19.522  40.110  -5.824  1.00999.99           H  
ATOM    354  HG  LEU A  22     -17.316  39.674  -3.782  1.00999.99           H  
ATOM    355 1HD1 LEU A  22     -16.460  41.835  -4.577  1.00999.99           H  
ATOM    356 2HD1 LEU A  22     -16.447  40.614  -5.872  1.00999.99           H  
ATOM    357 3HD1 LEU A  22     -17.711  41.866  -5.842  1.00999.99           H  
ATOM    358 1HD2 LEU A  22     -18.253  41.731  -2.802  1.00999.99           H  
ATOM    359 2HD2 LEU A  22     -19.510  41.758  -4.062  1.00999.99           H  
ATOM    360 3HD2 LEU A  22     -19.474  40.439  -2.869  1.00999.99           H  
ATOM    361  N   LEU A  23     -20.254  36.788  -6.382  1.00999.99           N  
ATOM    362  CA  LEU A  23     -21.179  36.106  -7.270  1.00999.99           C  
ATOM    363  C   LEU A  23     -22.242  35.381  -6.470  1.00999.99           C  
ATOM    364  O   LEU A  23     -23.417  35.393  -6.828  1.00999.99           O  
ATOM    365  CB  LEU A  23     -20.444  35.101  -8.163  1.00999.99           C  
ATOM    366  CG  LEU A  23     -19.545  35.689  -9.251  1.00999.99           C  
ATOM    367  CD1 LEU A  23     -18.716  34.575  -9.876  1.00999.99           C  
ATOM    368  CD2 LEU A  23     -20.420  36.362 -10.294  1.00999.99           C  
ATOM    369  H   LEU A  23     -19.279  36.512  -6.387  1.00999.99           H  
ATOM    370  HA  LEU A  23     -21.669  36.851  -7.901  1.00999.99           H  
ATOM    371 1HB  LEU A  23     -19.819  34.472  -7.528  1.00999.99           H  
ATOM    372 2HB  LEU A  23     -21.183  34.469  -8.652  1.00999.99           H  
ATOM    373  HG  LEU A  23     -18.869  36.424  -8.820  1.00999.99           H  
ATOM    374 1HD1 LEU A  23     -18.076  34.990 -10.655  1.00999.99           H  
ATOM    375 2HD1 LEU A  23     -18.098  34.112  -9.108  1.00999.99           H  
ATOM    376 3HD1 LEU A  23     -19.376  33.826 -10.311  1.00999.99           H  
ATOM    377 1HD2 LEU A  23     -19.794  36.787 -11.078  1.00999.99           H  
ATOM    378 2HD2 LEU A  23     -21.098  35.628 -10.728  1.00999.99           H  
ATOM    379 3HD2 LEU A  23     -21.000  37.157  -9.822  1.00999.99           H  
ATOM    380  N   ALA A  24     -21.813  34.759  -5.366  1.00999.99           N  
ATOM    381  CA  ALA A  24     -22.750  34.069  -4.497  1.00999.99           C  
ATOM    382  C   ALA A  24     -23.708  35.054  -3.835  1.00999.99           C  
ATOM    383  O   ALA A  24     -24.921  34.823  -3.806  1.00999.99           O  
ATOM    384  CB  ALA A  24     -21.992  33.287  -3.433  1.00999.99           C  
ATOM    385  H   ALA A  24     -20.829  34.746  -5.140  1.00999.99           H  
ATOM    386  HA  ALA A  24     -23.324  33.387  -5.107  1.00999.99           H  
ATOM    387 1HB  ALA A  24     -22.706  32.748  -2.807  1.00999.99           H  
ATOM    388 2HB  ALA A  24     -21.322  32.573  -3.913  1.00999.99           H  
ATOM    389 3HB  ALA A  24     -21.414  33.969  -2.816  1.00999.99           H  
ATOM    390  N   ILE A  25     -23.174  36.169  -3.341  1.00999.99           N  
ATOM    391  CA  ILE A  25     -23.970  37.189  -2.671  1.00999.99           C  
ATOM    392  C   ILE A  25     -25.031  37.775  -3.586  1.00999.99           C  
ATOM    393  O   ILE A  25     -26.187  37.939  -3.178  1.00999.99           O  
ATOM    394  CB  ILE A  25     -23.056  38.329  -2.169  1.00999.99           C  
ATOM    395  CG1 ILE A  25     -22.187  37.837  -1.008  1.00999.99           C  
ATOM    396  CG2 ILE A  25     -23.887  39.526  -1.742  1.00999.99           C  
ATOM    397  CD1 ILE A  25     -21.067  38.793  -0.654  1.00999.99           C  
ATOM    398  H   ILE A  25     -22.172  36.293  -3.395  1.00999.99           H  
ATOM    399  HA  ILE A  25     -24.461  36.739  -1.819  1.00999.99           H  
ATOM    400  HB  ILE A  25     -22.386  38.630  -2.965  1.00999.99           H  
ATOM    401 1HG1 ILE A  25     -22.812  37.703  -0.130  1.00999.99           H  
ATOM    402 2HG1 ILE A  25     -21.757  36.873  -1.270  1.00999.99           H  
ATOM    403 1HG2 ILE A  25     -23.222  40.321  -1.405  1.00999.99           H  
ATOM    404 2HG2 ILE A  25     -24.475  39.882  -2.589  1.00999.99           H  
ATOM    405 3HG2 ILE A  25     -24.556  39.241  -0.931  1.00999.99           H  
ATOM    406 1HD1 ILE A  25     -20.491  38.385   0.177  1.00999.99           H  
ATOM    407 2HD1 ILE A  25     -20.416  38.926  -1.516  1.00999.99           H  
ATOM    408 3HD1 ILE A  25     -21.488  39.754  -0.363  1.00999.99           H  
ATOM    409  N   GLN A  26     -24.647  38.097  -4.807  1.00999.99           N  
ATOM    410  CA  GLN A  26     -25.542  38.709  -5.766  1.00999.99           C  
ATOM    411  C   GLN A  26     -26.470  37.775  -6.561  1.00999.99           C  
ATOM    412  O   GLN A  26     -27.070  38.228  -7.538  1.00999.99           O  
ATOM    413  CB  GLN A  26     -24.710  39.558  -6.728  1.00999.99           C  
ATOM    414  CG  GLN A  26     -24.033  40.745  -6.064  1.00999.99           C  
ATOM    415  CD  GLN A  26     -25.058  41.716  -5.510  1.00999.99           C  
ATOM    416  OE1 GLN A  26     -26.018  42.067  -6.200  1.00999.99           O  
ATOM    417  NE2 GLN A  26     -24.867  42.160  -4.273  1.00999.99           N  
ATOM    418  H   GLN A  26     -23.685  37.941  -5.080  1.00999.99           H  
ATOM    419  HA  GLN A  26     -26.188  39.384  -5.204  1.00999.99           H  
ATOM    420 1HB  GLN A  26     -23.924  38.939  -7.162  1.00999.99           H  
ATOM    421 2HB  GLN A  26     -25.337  39.922  -7.542  1.00999.99           H  
ATOM    422 1HG  GLN A  26     -23.414  40.393  -5.239  1.00999.99           H  
ATOM    423 2HG  GLN A  26     -23.419  41.271  -6.793  1.00999.99           H  
ATOM    424 1HE2 GLN A  26     -25.520  42.802  -3.866  1.00999.99           H  
ATOM    425 2HE2 GLN A  26     -24.075  41.852  -3.746  1.00999.99           H  
ATOM    426  N   GLY A  27     -26.636  36.502  -6.175  1.00999.99           N  
ATOM    427  CA  GLY A  27     -27.567  35.683  -6.956  1.00999.99           C  
ATOM    428  C   GLY A  27     -28.026  34.386  -6.303  1.00999.99           C  
ATOM    429  O   GLY A  27     -27.589  34.018  -5.213  1.00999.99           O  
ATOM    430  H   GLY A  27     -26.141  36.106  -5.380  1.00999.99           H  
ATOM    431 1HA  GLY A  27     -28.446  36.281  -7.204  1.00999.99           H  
ATOM    432 2HA  GLY A  27     -27.092  35.445  -7.908  1.00999.99           H  
ATOM    433  N   SER A  28     -28.915  33.680  -7.008  1.00317.53           N  
ATOM    434  CA  SER A  28     -29.447  32.382  -6.591  1.00261.42           C  
ATOM    435  C   SER A  28     -28.562  31.239  -7.080  1.00225.94           C  
ATOM    436  O   SER A  28     -28.714  30.099  -6.638  1.00233.39           O  
ATOM    437  CB  SER A  28     -30.859  32.200  -7.114  1.00392.13           C  
ATOM    438  OG  SER A  28     -30.862  32.105  -8.512  1.00392.13           O  
ATOM    439  H   SER A  28     -29.235  34.069  -7.885  1.00470.56           H  
ATOM    440  HA  SER A  28     -29.471  32.356  -5.492  1.00313.70           H  
ATOM    441 1HB  SER A  28     -31.295  31.297  -6.686  1.00470.56           H  
ATOM    442 2HB  SER A  28     -31.479  33.043  -6.807  1.00470.56           H  
ATOM    443  HG  SER A  28     -31.785  32.113  -8.781  1.00470.56           H  
ATOM    444  N   ARG A  29     -27.631  31.577  -7.975  1.00236.80           N  
ATOM    445  CA  ARG A  29     -26.668  30.671  -8.581  1.00258.50           C  
ATOM    446  C   ARG A  29     -25.988  29.657  -7.647  1.00136.88           C  
ATOM    447  O   ARG A  29     -25.883  28.499  -8.047  1.00146.58           O  
ATOM    448  CB  ARG A  29     -25.590  31.499  -9.282  1.00387.75           C  
ATOM    449  CG  ARG A  29     -24.489  30.707  -9.965  1.00387.75           C  
ATOM    450  CD  ARG A  29     -23.512  31.613 -10.630  1.00387.75           C  
ATOM    451  NE  ARG A  29     -22.425  30.879 -11.257  1.00387.75           N  
ATOM    452  CZ  ARG A  29     -21.408  31.446 -11.937  1.00387.75           C  
ATOM    453  NH1 ARG A  29     -21.351  32.752 -12.073  1.00387.75           N  
ATOM    454  NH2 ARG A  29     -20.468  30.685 -12.470  1.00387.75           N  
ATOM    455  H   ARG A  29     -27.587  32.540  -8.270  1.00284.16           H  
ATOM    456  HA  ARG A  29     -27.192  30.104  -9.345  1.00310.20           H  
ATOM    457 1HB  ARG A  29     -26.061  32.108 -10.052  1.00465.30           H  
ATOM    458 2HB  ARG A  29     -25.120  32.186  -8.583  1.00465.30           H  
ATOM    459 1HG  ARG A  29     -23.956  30.111  -9.224  1.00465.30           H  
ATOM    460 2HG  ARG A  29     -24.922  30.052 -10.720  1.00465.30           H  
ATOM    461 1HD  ARG A  29     -24.021  32.190 -11.403  1.00465.30           H  
ATOM    462 2HD  ARG A  29     -23.085  32.292  -9.894  1.00465.30           H  
ATOM    463  HE  ARG A  29     -22.432  29.871 -11.177  1.00465.30           H  
ATOM    464 1HH1 ARG A  29     -22.069  33.335 -11.668  1.00465.30           H  
ATOM    465 2HH1 ARG A  29     -20.589  33.173 -12.585  1.00465.30           H  
ATOM    466 1HH2 ARG A  29     -20.512  29.680 -12.367  1.00465.30           H  
ATOM    467 2HH2 ARG A  29     -19.705  31.106 -12.979  1.00465.30           H  
ATOM    468  N   PRO A  30     -25.516  30.024  -6.431  1.00 77.24           N  
ATOM    469  CA  PRO A  30     -24.852  29.132  -5.478  1.00 22.84           C  
ATOM    470  C   PRO A  30     -25.817  28.170  -4.821  1.00 18.96           C  
ATOM    471  O   PRO A  30     -25.417  27.110  -4.337  1.00 35.81           O  
ATOM    472  CB  PRO A  30     -24.258  30.081  -4.435  1.00 34.26           C  
ATOM    473  CG  PRO A  30     -25.082  31.303  -4.550  1.00 34.26           C  
ATOM    474  CD  PRO A  30     -25.294  31.432  -6.031  1.00 34.26           C  
ATOM    475  HA  PRO A  30     -24.058  28.579  -5.992  1.00 27.41           H  
ATOM    476 1HB  PRO A  30     -24.309  29.623  -3.436  1.00 41.11           H  
ATOM    477 2HB  PRO A  30     -23.194  30.262  -4.650  1.00 41.11           H  
ATOM    478 1HG  PRO A  30     -26.029  31.164  -4.011  1.00 41.11           H  
ATOM    479 2HG  PRO A  30     -24.588  32.162  -4.086  1.00 41.11           H  
ATOM    480 1HD  PRO A  30     -26.155  32.076  -6.199  1.00 41.11           H  
ATOM    481 2HD  PRO A  30     -24.390  31.826  -6.515  1.00 41.11           H  
ATOM    482  N   LEU A  31     -27.089  28.526  -4.810  1.00  8.66           N  
ATOM    483  CA  LEU A  31     -28.081  27.678  -4.203  1.00  6.01           C  
ATOM    484  C   LEU A  31     -28.451  26.637  -5.222  1.00  5.39           C  
ATOM    485  O   LEU A  31     -28.610  25.459  -4.903  1.00  5.10           O  
ATOM    486  CB  LEU A  31     -29.295  28.504  -3.779  1.00  9.02           C  
ATOM    487  CG  LEU A  31     -29.009  29.553  -2.700  1.00  9.02           C  
ATOM    488  CD1 LEU A  31     -30.257  30.384  -2.454  1.00  9.02           C  
ATOM    489  CD2 LEU A  31     -28.546  28.859  -1.428  1.00  9.02           C  
ATOM    490  H   LEU A  31     -27.392  29.388  -5.241  1.00 10.39           H  
ATOM    491  HA  LEU A  31     -27.654  27.185  -3.331  1.00  7.21           H  
ATOM    492 1HB  LEU A  31     -29.694  29.016  -4.650  1.00 10.82           H  
ATOM    493 2HB  LEU A  31     -30.062  27.833  -3.389  1.00 10.82           H  
ATOM    494  HG  LEU A  31     -28.227  30.225  -3.046  1.00 10.82           H  
ATOM    495 1HD1 LEU A  31     -30.046  31.138  -1.694  1.00 10.82           H  
ATOM    496 2HD1 LEU A  31     -30.556  30.876  -3.378  1.00 10.82           H  
ATOM    497 3HD1 LEU A  31     -31.060  29.734  -2.107  1.00 10.82           H  
ATOM    498 1HD2 LEU A  31     -28.332  29.606  -0.659  1.00 10.82           H  
ATOM    499 2HD2 LEU A  31     -29.330  28.189  -1.073  1.00 10.82           H  
ATOM    500 3HD2 LEU A  31     -27.643  28.286  -1.635  1.00 10.82           H  
ATOM    501  N   ASN A  32     -28.558  27.095  -6.469  1.00  5.67           N  
ATOM    502  CA  ASN A  32     -28.796  26.236  -7.607  1.00  5.71           C  
ATOM    503  C   ASN A  32     -27.599  25.342  -7.877  1.00  4.48           C  
ATOM    504  O   ASN A  32     -27.768  24.183  -8.252  1.00  4.16           O  
ATOM    505  CB  ASN A  32     -29.132  27.072  -8.821  1.00  8.56           C  
ATOM    506  CG  ASN A  32     -30.505  27.675  -8.731  1.00  8.56           C  
ATOM    507  OD1 ASN A  32     -31.369  27.170  -8.004  1.00  8.56           O  
ATOM    508  ND2 ASN A  32     -30.726  28.744  -9.452  1.00  8.56           N  
ATOM    509  H   ASN A  32     -28.454  28.089  -6.633  1.00  6.80           H  
ATOM    510  HA  ASN A  32     -29.644  25.587  -7.379  1.00  6.85           H  
ATOM    511 1HB  ASN A  32     -28.403  27.877  -8.925  1.00 10.28           H  
ATOM    512 2HB  ASN A  32     -29.073  26.458  -9.721  1.00 10.28           H  
ATOM    513 1HD2 ASN A  32     -31.623  29.188  -9.428  1.00 10.28           H  
ATOM    514 2HD2 ASN A  32     -29.999  29.121 -10.026  1.00 10.28           H  
ATOM    515  N   SER A  33     -26.391  25.878  -7.674  1.00  4.04           N  
ATOM    516  CA  SER A  33     -25.165  25.127  -7.885  1.00  2.99           C  
ATOM    517  C   SER A  33     -25.006  24.053  -6.838  1.00  2.29           C  
ATOM    518  O   SER A  33     -24.670  22.918  -7.171  1.00  2.13           O  
ATOM    519  CB  SER A  33     -23.956  26.044  -7.851  1.00  4.49           C  
ATOM    520  OG  SER A  33     -23.968  26.938  -8.931  1.00  4.49           O  
ATOM    521  H   SER A  33     -26.314  26.841  -7.389  1.00  4.85           H  
ATOM    522  HA  SER A  33     -25.215  24.650  -8.865  1.00  3.59           H  
ATOM    523 1HB  SER A  33     -23.944  26.600  -6.915  1.00  5.38           H  
ATOM    524 2HB  SER A  33     -23.048  25.444  -7.885  1.00  5.38           H  
ATOM    525  HG  SER A  33     -24.758  27.476  -8.818  1.00  5.38           H  
ATOM    526  N   ASN A  34     -25.278  24.391  -5.579  1.00  2.72           N  
ATOM    527  CA  ASN A  34     -25.192  23.404  -4.522  1.00  2.27           C  
ATOM    528  C   ASN A  34     -26.257  22.346  -4.709  1.00  1.91           C  
ATOM    529  O   ASN A  34     -25.976  21.162  -4.543  1.00  1.44           O  
ATOM    530  CB  ASN A  34     -25.302  24.056  -3.161  1.00  3.41           C  
ATOM    531  CG  ASN A  34     -24.050  24.800  -2.788  1.00  3.41           C  
ATOM    532  OD1 ASN A  34     -22.977  24.551  -3.351  1.00  3.41           O  
ATOM    533  ND2 ASN A  34     -24.163  25.705  -1.850  1.00  3.41           N  
ATOM    534  H   ASN A  34     -25.524  25.342  -5.337  1.00  3.26           H  
ATOM    535  HA  ASN A  34     -24.224  22.905  -4.589  1.00  2.72           H  
ATOM    536 1HB  ASN A  34     -26.139  24.756  -3.159  1.00  4.09           H  
ATOM    537 2HB  ASN A  34     -25.504  23.299  -2.404  1.00  4.09           H  
ATOM    538 1HD2 ASN A  34     -23.362  26.231  -1.563  1.00  4.09           H  
ATOM    539 2HD2 ASN A  34     -25.051  25.873  -1.423  1.00  4.09           H  
ATOM    540  N   SER A  35     -27.464  22.770  -5.102  1.00  2.37           N  
ATOM    541  CA  SER A  35     -28.557  21.847  -5.359  1.00  2.33           C  
ATOM    542  C   SER A  35     -28.200  20.911  -6.498  1.00  1.86           C  
ATOM    543  O   SER A  35     -28.484  19.716  -6.429  1.00  1.84           O  
ATOM    544  CB  SER A  35     -29.823  22.609  -5.704  1.00  3.50           C  
ATOM    545  OG  SER A  35     -30.268  23.369  -4.614  1.00  3.50           O  
ATOM    546  H   SER A  35     -27.648  23.759  -5.204  1.00  2.84           H  
ATOM    547  HA  SER A  35     -28.732  21.252  -4.462  1.00  2.80           H  
ATOM    548 1HB  SER A  35     -29.639  23.262  -6.556  1.00  4.19           H  
ATOM    549 2HB  SER A  35     -30.599  21.902  -5.995  1.00  4.19           H  
ATOM    550  HG  SER A  35     -29.642  24.097  -4.530  1.00  4.19           H  
ATOM    551  N   SER A  36     -27.560  21.461  -7.535  1.00  1.86           N  
ATOM    552  CA  SER A  36     -27.119  20.690  -8.685  1.00  1.86           C  
ATOM    553  C   SER A  36     -26.070  19.669  -8.286  1.00  1.38           C  
ATOM    554  O   SER A  36     -26.097  18.542  -8.775  1.00  1.49           O  
ATOM    555  CB  SER A  36     -26.556  21.607  -9.755  1.00  2.79           C  
ATOM    556  OG  SER A  36     -27.551  22.443 -10.278  1.00  2.79           O  
ATOM    557  H   SER A  36     -27.387  22.454  -7.543  1.00  2.23           H  
ATOM    558  HA  SER A  36     -27.979  20.158  -9.095  1.00  2.23           H  
ATOM    559 1HB  SER A  36     -25.753  22.211  -9.336  1.00  3.35           H  
ATOM    560 2HB  SER A  36     -26.127  21.005 -10.555  1.00  3.35           H  
ATOM    561  HG  SER A  36     -27.797  23.037  -9.561  1.00  3.35           H  
ATOM    562  N   MET A  37     -25.155  20.052  -7.391  1.00  0.99           N  
ATOM    563  CA  MET A  37     -24.141  19.117  -6.929  1.00  0.70           C  
ATOM    564  C   MET A  37     -24.751  18.025  -6.066  1.00  0.69           C  
ATOM    565  O   MET A  37     -24.318  16.878  -6.153  1.00  0.61           O  
ATOM    566  CB  MET A  37     -23.032  19.841  -6.171  1.00  1.05           C  
ATOM    567  CG  MET A  37     -22.139  20.706  -7.047  1.00  1.05           C  
ATOM    568  SD  MET A  37     -21.358  19.767  -8.381  1.00  1.05           S  
ATOM    569  CE  MET A  37     -20.249  18.686  -7.481  1.00  1.05           C  
ATOM    570  H   MET A  37     -25.150  21.002  -7.044  1.00  1.19           H  
ATOM    571  HA  MET A  37     -23.699  18.635  -7.799  1.00  0.84           H  
ATOM    572 1HB  MET A  37     -23.472  20.483  -5.409  1.00  1.26           H  
ATOM    573 2HB  MET A  37     -22.398  19.113  -5.664  1.00  1.26           H  
ATOM    574 1HG  MET A  37     -22.726  21.507  -7.492  1.00  1.26           H  
ATOM    575 2HG  MET A  37     -21.356  21.157  -6.438  1.00  1.26           H  
ATOM    576 1HE  MET A  37     -19.709  18.051  -8.184  1.00  1.26           H  
ATOM    577 2HE  MET A  37     -19.537  19.287  -6.914  1.00  1.26           H  
ATOM    578 3HE  MET A  37     -20.824  18.063  -6.796  1.00  1.26           H  
ATOM    579  N   VAL A  38     -25.769  18.362  -5.263  1.00  0.88           N  
ATOM    580  CA  VAL A  38     -26.461  17.353  -4.463  1.00  1.04           C  
ATOM    581  C   VAL A  38     -27.148  16.373  -5.381  1.00  1.28           C  
ATOM    582  O   VAL A  38     -27.047  15.160  -5.188  1.00  1.39           O  
ATOM    583  CB  VAL A  38     -27.512  17.978  -3.525  1.00  1.56           C  
ATOM    584  CG1 VAL A  38     -28.342  16.873  -2.892  1.00  1.56           C  
ATOM    585  CG2 VAL A  38     -26.837  18.784  -2.432  1.00  1.56           C  
ATOM    586  H   VAL A  38     -26.061  19.328  -5.197  1.00  1.06           H  
ATOM    587  HA  VAL A  38     -25.727  16.818  -3.860  1.00  1.25           H  
ATOM    588  HB  VAL A  38     -28.178  18.618  -4.103  1.00  1.87           H  
ATOM    589 1HG1 VAL A  38     -29.094  17.312  -2.237  1.00  1.87           H  
ATOM    590 2HG1 VAL A  38     -28.836  16.294  -3.673  1.00  1.87           H  
ATOM    591 3HG1 VAL A  38     -27.692  16.220  -2.311  1.00  1.87           H  
ATOM    592 1HG2 VAL A  38     -27.595  19.217  -1.780  1.00  1.87           H  
ATOM    593 2HG2 VAL A  38     -26.190  18.128  -1.851  1.00  1.87           H  
ATOM    594 3HG2 VAL A  38     -26.243  19.578  -2.871  1.00  1.87           H  
ATOM    595  N   LYS A  39     -27.853  16.915  -6.374  1.00  1.49           N  
ATOM    596  CA  LYS A  39     -28.519  16.141  -7.405  1.00  2.03           C  
ATOM    597  C   LYS A  39     -27.551  15.199  -8.086  1.00  1.60           C  
ATOM    598  O   LYS A  39     -27.831  14.007  -8.188  1.00  1.73           O  
ATOM    599  CB  LYS A  39     -29.173  17.077  -8.424  1.00  3.04           C  
ATOM    600  CG  LYS A  39     -29.913  16.395  -9.568  1.00  3.04           C  
ATOM    601  CD  LYS A  39     -30.613  17.433 -10.438  1.00  3.04           C  
ATOM    602  CE  LYS A  39     -31.462  16.796 -11.532  1.00  3.04           C  
ATOM    603  NZ  LYS A  39     -30.640  16.231 -12.637  1.00  3.04           N  
ATOM    604  H   LYS A  39     -27.917  17.921  -6.433  1.00  1.79           H  
ATOM    605  HA  LYS A  39     -29.298  15.539  -6.935  1.00  2.44           H  
ATOM    606 1HB  LYS A  39     -29.885  17.724  -7.910  1.00  3.65           H  
ATOM    607 2HB  LYS A  39     -28.415  17.721  -8.866  1.00  3.65           H  
ATOM    608 1HG  LYS A  39     -29.207  15.834 -10.181  1.00  3.65           H  
ATOM    609 2HG  LYS A  39     -30.654  15.702  -9.168  1.00  3.65           H  
ATOM    610 1HD  LYS A  39     -31.256  18.050  -9.811  1.00  3.65           H  
ATOM    611 2HD  LYS A  39     -29.866  18.076 -10.903  1.00  3.65           H  
ATOM    612 1HE  LYS A  39     -32.061  15.998 -11.097  1.00  3.65           H  
ATOM    613 2HE  LYS A  39     -32.131  17.552 -11.945  1.00  3.65           H  
ATOM    614 1HZ  LYS A  39     -31.247  15.826 -13.334  1.00  3.65           H  
ATOM    615 2HZ  LYS A  39     -30.090  16.965 -13.059  1.00  3.65           H  
ATOM    616 3HZ  LYS A  39     -30.019  15.513 -12.287  1.00  3.65           H  
ATOM    617  N   ARG A  40     -26.408  15.729  -8.525  1.00  1.64           N  
ATOM    618  CA  ARG A  40     -25.411  14.923  -9.201  1.00  1.70           C  
ATOM    619  C   ARG A  40     -24.823  13.869  -8.292  1.00  1.30           C  
ATOM    620  O   ARG A  40     -24.576  12.754  -8.738  1.00  1.68           O  
ATOM    621  CB  ARG A  40     -24.286  15.761  -9.756  1.00  2.55           C  
ATOM    622  CG  ARG A  40     -23.245  14.904 -10.446  1.00  2.55           C  
ATOM    623  CD  ARG A  40     -23.854  14.160 -11.575  1.00  2.55           C  
ATOM    624  NE  ARG A  40     -22.925  13.239 -12.199  1.00  2.55           N  
ATOM    625  CZ  ARG A  40     -23.268  12.291 -13.086  1.00  2.55           C  
ATOM    626  NH1 ARG A  40     -24.521  12.137 -13.462  1.00  2.55           N  
ATOM    627  NH2 ARG A  40     -22.316  11.515 -13.570  1.00  2.55           N  
ATOM    628  H   ARG A  40     -26.239  16.718  -8.413  1.00  1.97           H  
ATOM    629  HA  ARG A  40     -25.895  14.419 -10.038  1.00  2.04           H  
ATOM    630 1HB  ARG A  40     -24.675  16.479 -10.477  1.00  3.06           H  
ATOM    631 2HB  ARG A  40     -23.800  16.317  -8.955  1.00  3.06           H  
ATOM    632 1HG  ARG A  40     -22.438  15.529 -10.828  1.00  3.06           H  
ATOM    633 2HG  ARG A  40     -22.848  14.178  -9.740  1.00  3.06           H  
ATOM    634 1HD  ARG A  40     -24.704  13.587 -11.209  1.00  3.06           H  
ATOM    635 2HD  ARG A  40     -24.195  14.865 -12.332  1.00  3.06           H  
ATOM    636  HE  ARG A  40     -21.942  13.293 -11.949  1.00  3.06           H  
ATOM    637 1HH1 ARG A  40     -25.252  12.732 -13.080  1.00  3.06           H  
ATOM    638 2HH1 ARG A  40     -24.763  11.420 -14.128  1.00  3.06           H  
ATOM    639 1HH2 ARG A  40     -21.364  11.661 -13.245  1.00  3.06           H  
ATOM    640 2HH2 ARG A  40     -22.533  10.792 -14.238  1.00  3.06           H  
ATOM    641  N   HIS A  41     -24.596  14.212  -7.029  1.00  0.95           N  
ATOM    642  CA  HIS A  41     -24.113  13.248  -6.055  1.00  1.04           C  
ATOM    643  C   HIS A  41     -25.083  12.083  -5.962  1.00  1.35           C  
ATOM    644  O   HIS A  41     -24.665  10.928  -5.983  1.00  1.79           O  
ATOM    645  CB  HIS A  41     -23.920  13.901  -4.687  1.00  1.56           C  
ATOM    646  CG  HIS A  41     -23.468  12.955  -3.617  1.00  1.56           C  
ATOM    647  ND1 HIS A  41     -22.229  12.354  -3.628  1.00  1.56           N  
ATOM    648  CD2 HIS A  41     -24.085  12.526  -2.492  1.00  1.56           C  
ATOM    649  CE1 HIS A  41     -22.105  11.586  -2.560  1.00  1.56           C  
ATOM    650  NE2 HIS A  41     -23.216  11.675  -1.853  1.00  1.56           N  
ATOM    651  H   HIS A  41     -24.769  15.158  -6.723  1.00  1.14           H  
ATOM    652  HA  HIS A  41     -23.151  12.853  -6.376  1.00  1.25           H  
ATOM    653 1HB  HIS A  41     -23.181  14.698  -4.773  1.00  1.87           H  
ATOM    654 2HB  HIS A  41     -24.854  14.357  -4.364  1.00  1.87           H  
ATOM    655  HD2 HIS A  41     -25.083  12.804  -2.154  1.00  1.87           H  
ATOM    656  HE1 HIS A  41     -21.233  10.985  -2.304  1.00  1.87           H  
ATOM    657  HE2 HIS A  41     -23.403  11.198  -0.983  1.00  1.87           H  
ATOM    658  N   GLU A  42     -26.378  12.386  -5.870  1.00  1.53           N  
ATOM    659  CA  GLU A  42     -27.400  11.353  -5.807  1.00  1.99           C  
ATOM    660  C   GLU A  42     -27.466  10.546  -7.107  1.00  1.69           C  
ATOM    661  O   GLU A  42     -27.654   9.330  -7.062  1.00  1.80           O  
ATOM    662  CB  GLU A  42     -28.755  11.977  -5.488  1.00  2.98           C  
ATOM    663  CG  GLU A  42     -28.861  12.510  -4.064  1.00  2.98           C  
ATOM    664  CD  GLU A  42     -30.180  13.171  -3.774  1.00  2.98           C  
ATOM    665  OE1 GLU A  42     -30.904  13.444  -4.701  1.00  2.98           O  
ATOM    666  OE2 GLU A  42     -30.475  13.388  -2.618  1.00  2.98           O  
ATOM    667  H   GLU A  42     -26.661  13.357  -5.833  1.00  1.84           H  
ATOM    668  HA  GLU A  42     -27.143  10.667  -5.000  1.00  2.39           H  
ATOM    669 1HB  GLU A  42     -28.949  12.803  -6.172  1.00  3.58           H  
ATOM    670 2HB  GLU A  42     -29.543  11.237  -5.632  1.00  3.58           H  
ATOM    671 1HG  GLU A  42     -28.723  11.681  -3.370  1.00  3.58           H  
ATOM    672 2HG  GLU A  42     -28.058  13.225  -3.895  1.00  3.58           H  
ATOM    673  N   GLU A  43     -27.279  11.214  -8.253  1.00  1.61           N  
ATOM    674  CA  GLU A  43     -27.245  10.533  -9.548  1.00  1.79           C  
ATOM    675  C   GLU A  43     -26.075   9.574  -9.593  1.00  1.74           C  
ATOM    676  O   GLU A  43     -26.198   8.454 -10.087  1.00  1.96           O  
ATOM    677  CB  GLU A  43     -27.096  11.531 -10.702  1.00  2.69           C  
ATOM    678  CG  GLU A  43     -28.300  12.406 -10.986  1.00  2.69           C  
ATOM    679  CD  GLU A  43     -28.019  13.447 -12.035  1.00  2.69           C  
ATOM    680  OE1 GLU A  43     -26.913  13.508 -12.523  1.00  2.69           O  
ATOM    681  OE2 GLU A  43     -28.917  14.193 -12.347  1.00  2.69           O  
ATOM    682  H   GLU A  43     -27.171  12.218  -8.231  1.00  1.93           H  
ATOM    683  HA  GLU A  43     -28.167   9.965  -9.675  1.00  2.15           H  
ATOM    684 1HB  GLU A  43     -26.255  12.191 -10.500  1.00  3.22           H  
ATOM    685 2HB  GLU A  43     -26.865  10.987 -11.617  1.00  3.22           H  
ATOM    686 1HG  GLU A  43     -29.114  11.771 -11.335  1.00  3.22           H  
ATOM    687 2HG  GLU A  43     -28.627  12.887 -10.070  1.00  3.22           H  
ATOM    688  N   TRP A  44     -24.947  10.033  -9.067  1.00  1.77           N  
ATOM    689  CA  TRP A  44     -23.726   9.267  -8.987  1.00  2.16           C  
ATOM    690  C   TRP A  44     -23.933   8.033  -8.123  1.00  1.76           C  
ATOM    691  O   TRP A  44     -23.527   6.932  -8.493  1.00  2.33           O  
ATOM    692  CB  TRP A  44     -22.608  10.143  -8.425  1.00  3.24           C  
ATOM    693  CG  TRP A  44     -21.315   9.440  -8.378  1.00  3.24           C  
ATOM    694  CD1 TRP A  44     -20.407   9.374  -9.378  1.00  3.24           C  
ATOM    695  CD2 TRP A  44     -20.774   8.670  -7.288  1.00  3.24           C  
ATOM    696  NE1 TRP A  44     -19.336   8.613  -8.997  1.00  3.24           N  
ATOM    697  CE2 TRP A  44     -19.552   8.163  -7.718  1.00  3.24           C  
ATOM    698  CE3 TRP A  44     -21.230   8.370  -6.005  1.00  3.24           C  
ATOM    699  CZ2 TRP A  44     -18.779   7.346  -6.915  1.00  3.24           C  
ATOM    700  CZ3 TRP A  44     -20.449   7.561  -5.203  1.00  3.24           C  
ATOM    701  CH2 TRP A  44     -19.259   7.055  -5.652  1.00  3.24           C  
ATOM    702  H   TRP A  44     -24.927  10.974  -8.709  1.00  2.12           H  
ATOM    703  HA  TRP A  44     -23.449   8.947  -9.991  1.00  2.59           H  
ATOM    704 1HB  TRP A  44     -22.497  11.035  -9.042  1.00  3.89           H  
ATOM    705 2HB  TRP A  44     -22.854  10.469  -7.418  1.00  3.89           H  
ATOM    706  HD1 TRP A  44     -20.519   9.850 -10.351  1.00  3.89           H  
ATOM    707  HE1 TRP A  44     -18.545   8.415  -9.594  1.00  3.89           H  
ATOM    708  HE3 TRP A  44     -22.180   8.760  -5.647  1.00  3.89           H  
ATOM    709  HZ2 TRP A  44     -17.832   6.932  -7.234  1.00  3.89           H  
ATOM    710  HZ3 TRP A  44     -20.808   7.331  -4.201  1.00  3.89           H  
ATOM    711  HH2 TRP A  44     -18.673   6.412  -4.999  1.00  3.89           H  
ATOM    712  N   MET A  45     -24.597   8.218  -6.984  1.00  1.45           N  
ATOM    713  CA  MET A  45     -24.905   7.118  -6.091  1.00  1.76           C  
ATOM    714  C   MET A  45     -25.796   6.113  -6.798  1.00  2.17           C  
ATOM    715  O   MET A  45     -25.607   4.906  -6.660  1.00  2.85           O  
ATOM    716  CB  MET A  45     -25.573   7.648  -4.831  1.00  2.64           C  
ATOM    717  CG  MET A  45     -24.653   8.449  -3.923  1.00  2.64           C  
ATOM    718  SD  MET A  45     -25.545   9.230  -2.574  1.00  2.64           S  
ATOM    719  CE  MET A  45     -25.991   7.797  -1.608  1.00  2.64           C  
ATOM    720  H   MET A  45     -24.881   9.152  -6.721  1.00  1.74           H  
ATOM    721  HA  MET A  45     -23.977   6.615  -5.821  1.00  2.11           H  
ATOM    722 1HB  MET A  45     -26.410   8.288  -5.103  1.00  3.17           H  
ATOM    723 2HB  MET A  45     -25.974   6.815  -4.252  1.00  3.17           H  
ATOM    724 1HG  MET A  45     -23.899   7.789  -3.497  1.00  3.17           H  
ATOM    725 2HG  MET A  45     -24.139   9.218  -4.492  1.00  3.17           H  
ATOM    726 1HE  MET A  45     -26.556   8.121  -0.740  1.00  3.17           H  
ATOM    727 2HE  MET A  45     -26.604   7.126  -2.212  1.00  3.17           H  
ATOM    728 3HE  MET A  45     -25.089   7.276  -1.287  1.00  3.17           H  
ATOM    729  N   ALA A  46     -26.761   6.605  -7.570  1.00  2.19           N  
ATOM    730  CA  ALA A  46     -27.639   5.726  -8.328  1.00  2.75           C  
ATOM    731  C   ALA A  46     -26.848   4.950  -9.382  1.00  3.11           C  
ATOM    732  O   ALA A  46     -27.103   3.767  -9.611  1.00  3.70           O  
ATOM    733  CB  ALA A  46     -28.749   6.530  -8.985  1.00  4.12           C  
ATOM    734  H   ALA A  46     -26.911   7.605  -7.619  1.00  2.63           H  
ATOM    735  HA  ALA A  46     -28.081   5.008  -7.636  1.00  3.30           H  
ATOM    736 1HB  ALA A  46     -29.416   5.859  -9.527  1.00  4.95           H  
ATOM    737 2HB  ALA A  46     -29.316   7.057  -8.217  1.00  4.95           H  
ATOM    738 3HB  ALA A  46     -28.320   7.251  -9.677  1.00  4.95           H  
ATOM    739  N   GLN A  47     -25.867   5.615  -9.998  1.00  3.11           N  
ATOM    740  CA  GLN A  47     -25.021   5.000 -11.013  1.00  3.80           C  
ATOM    741  C   GLN A  47     -24.159   3.871 -10.474  1.00  3.83           C  
ATOM    742  O   GLN A  47     -23.978   2.856 -11.148  1.00  5.46           O  
ATOM    743  CB  GLN A  47     -24.112   6.051 -11.654  1.00  5.70           C  
ATOM    744  CG  GLN A  47     -23.238   5.514 -12.772  1.00  5.70           C  
ATOM    745  CD  GLN A  47     -24.044   5.008 -13.951  1.00  5.70           C  
ATOM    746  OE1 GLN A  47     -24.897   5.718 -14.491  1.00  5.70           O  
ATOM    747  NE2 GLN A  47     -23.778   3.773 -14.361  1.00  5.70           N  
ATOM    748  H   GLN A  47     -25.723   6.593  -9.784  1.00  3.73           H  
ATOM    749  HA  GLN A  47     -25.668   4.587 -11.787  1.00  4.56           H  
ATOM    750 1HB  GLN A  47     -24.720   6.860 -12.056  1.00  6.84           H  
ATOM    751 2HB  GLN A  47     -23.456   6.479 -10.899  1.00  6.84           H  
ATOM    752 1HG  GLN A  47     -22.584   6.312 -13.122  1.00  6.84           H  
ATOM    753 2HG  GLN A  47     -22.642   4.686 -12.386  1.00  6.84           H  
ATOM    754 1HE2 GLN A  47     -24.278   3.383 -15.136  1.00  6.84           H  
ATOM    755 2HE2 GLN A  47     -23.079   3.230 -13.895  1.00  6.84           H  
ATOM    756  N   TYR A  48     -23.632   4.033  -9.265  1.00  2.81           N  
ATOM    757  CA  TYR A  48     -22.770   2.998  -8.710  1.00  3.70           C  
ATOM    758  C   TYR A  48     -23.421   2.144  -7.612  1.00  2.84           C  
ATOM    759  O   TYR A  48     -22.797   1.204  -7.116  1.00  3.90           O  
ATOM    760  CB  TYR A  48     -21.476   3.645  -8.225  1.00  5.55           C  
ATOM    761  CG  TYR A  48     -20.672   4.215  -9.381  1.00  5.55           C  
ATOM    762  CD1 TYR A  48     -20.758   5.557  -9.683  1.00  5.55           C  
ATOM    763  CD2 TYR A  48     -19.858   3.393 -10.151  1.00  5.55           C  
ATOM    764  CE1 TYR A  48     -20.038   6.078 -10.736  1.00  5.55           C  
ATOM    765  CE2 TYR A  48     -19.131   3.925 -11.205  1.00  5.55           C  
ATOM    766  CZ  TYR A  48     -19.219   5.269 -11.492  1.00  5.55           C  
ATOM    767  OH  TYR A  48     -18.497   5.827 -12.522  1.00  5.55           O  
ATOM    768  H   TYR A  48     -23.793   4.893  -8.753  1.00  3.37           H  
ATOM    769  HA  TYR A  48     -22.509   2.317  -9.519  1.00  4.44           H  
ATOM    770 1HB  TYR A  48     -21.701   4.454  -7.528  1.00  6.66           H  
ATOM    771 2HB  TYR A  48     -20.862   2.912  -7.703  1.00  6.66           H  
ATOM    772  HD1 TYR A  48     -21.394   6.208  -9.091  1.00  6.66           H  
ATOM    773  HD2 TYR A  48     -19.788   2.330  -9.924  1.00  6.66           H  
ATOM    774  HE1 TYR A  48     -20.107   7.136 -10.975  1.00  6.66           H  
ATOM    775  HE2 TYR A  48     -18.488   3.285 -11.807  1.00  6.66           H  
ATOM    776  HH  TYR A  48     -18.253   6.733 -12.284  1.00  6.66           H  
ATOM    777  N   GLY A  49     -24.676   2.429  -7.262  1.00  4.29           N  
ATOM    778  CA  GLY A  49     -25.391   1.605  -6.288  1.00  4.19           C  
ATOM    779  C   GLY A  49     -24.990   1.894  -4.845  1.00  4.30           C  
ATOM    780  O   GLY A  49     -24.821   0.972  -4.046  1.00  5.12           O  
ATOM    781  H   GLY A  49     -25.152   3.228  -7.657  1.00  5.15           H  
ATOM    782 1HA  GLY A  49     -26.463   1.766  -6.405  1.00  5.03           H  
ATOM    783 2HA  GLY A  49     -25.209   0.553  -6.509  1.00  5.03           H  
ATOM    784  N   ARG A  50     -24.830   3.169  -4.516  1.00  4.58           N  
ATOM    785  CA  ARG A  50     -24.432   3.554  -3.171  1.00  5.99           C  
ATOM    786  C   ARG A  50     -25.594   3.833  -2.240  1.00  7.23           C  
ATOM    787  O   ARG A  50     -26.612   4.407  -2.630  1.00 13.78           O  
ATOM    788  CB  ARG A  50     -23.562   4.781  -3.223  1.00  8.98           C  
ATOM    789  CG  ARG A  50     -22.257   4.585  -3.941  1.00  8.98           C  
ATOM    790  CD  ARG A  50     -21.336   3.747  -3.142  1.00  8.98           C  
ATOM    791  NE  ARG A  50     -20.036   3.659  -3.765  1.00  8.98           N  
ATOM    792  CZ  ARG A  50     -19.696   2.692  -4.641  1.00  8.98           C  
ATOM    793  NH1 ARG A  50     -20.572   1.755  -4.935  1.00  8.98           N  
ATOM    794  NH2 ARG A  50     -18.505   2.663  -5.211  1.00  8.98           N  
ATOM    795  H   ARG A  50     -24.988   3.881  -5.214  1.00  5.50           H  
ATOM    796  HA  ARG A  50     -23.845   2.738  -2.749  1.00  7.19           H  
ATOM    797 1HB  ARG A  50     -24.095   5.580  -3.724  1.00 10.78           H  
ATOM    798 2HB  ARG A  50     -23.338   5.118  -2.210  1.00 10.78           H  
ATOM    799 1HG  ARG A  50     -22.430   4.099  -4.901  1.00 10.78           H  
ATOM    800 2HG  ARG A  50     -21.788   5.547  -4.098  1.00 10.78           H  
ATOM    801 1HD  ARG A  50     -21.210   4.183  -2.151  1.00 10.78           H  
ATOM    802 2HD  ARG A  50     -21.741   2.740  -3.049  1.00 10.78           H  
ATOM    803  HE  ARG A  50     -19.363   4.384  -3.526  1.00 10.78           H  
ATOM    804 1HH1 ARG A  50     -21.487   1.763  -4.507  1.00 10.78           H  
ATOM    805 2HH1 ARG A  50     -20.334   1.025  -5.591  1.00 10.78           H  
ATOM    806 1HH2 ARG A  50     -17.817   3.383  -5.026  1.00 10.78           H  
ATOM    807 2HH2 ARG A  50     -18.283   1.925  -5.860  1.00 10.78           H  
ATOM    808  N   THR A  51     -25.399   3.437  -0.987  1.00  6.74           N  
ATOM    809  CA  THR A  51     -26.346   3.649   0.096  1.00 10.62           C  
ATOM    810  C   THR A  51     -25.591   4.277   1.260  1.00 11.51           C  
ATOM    811  O   THR A  51     -24.383   4.502   1.168  1.00 12.56           O  
ATOM    812  CB  THR A  51     -27.014   2.337   0.552  1.00 15.93           C  
ATOM    813  OG1 THR A  51     -26.032   1.492   1.166  1.00 15.93           O  
ATOM    814  CG2 THR A  51     -27.639   1.607  -0.631  1.00 15.93           C  
ATOM    815  H   THR A  51     -24.535   2.961  -0.771  1.00  8.09           H  
ATOM    816  HA  THR A  51     -27.118   4.346  -0.232  1.00 12.74           H  
ATOM    817  HB  THR A  51     -27.793   2.561   1.278  1.00 19.12           H  
ATOM    818  HG1 THR A  51     -25.665   1.940   1.932  1.00 19.12           H  
ATOM    819 1HG2 THR A  51     -28.108   0.686  -0.283  1.00 19.12           H  
ATOM    820 2HG2 THR A  51     -28.393   2.244  -1.094  1.00 19.12           H  
ATOM    821 3HG2 THR A  51     -26.871   1.365  -1.364  1.00 19.12           H  
ATOM    822  N   TYR A  52     -26.291   4.559   2.348  1.00 17.39           N  
ATOM    823  CA  TYR A  52     -25.651   5.165   3.507  1.00 22.95           C  
ATOM    824  C   TYR A  52     -26.364   4.824   4.814  1.00 38.39           C  
ATOM    825  O   TYR A  52     -27.532   4.433   4.811  1.00 38.98           O  
ATOM    826  CB  TYR A  52     -25.576   6.674   3.311  1.00 34.42           C  
ATOM    827  CG  TYR A  52     -26.924   7.335   3.160  1.00 34.42           C  
ATOM    828  CD1 TYR A  52     -27.593   7.733   4.282  1.00 34.42           C  
ATOM    829  CD2 TYR A  52     -27.484   7.561   1.917  1.00 34.42           C  
ATOM    830  CE1 TYR A  52     -28.804   8.368   4.199  1.00 34.42           C  
ATOM    831  CE2 TYR A  52     -28.710   8.197   1.816  1.00 34.42           C  
ATOM    832  CZ  TYR A  52     -29.366   8.614   2.961  1.00 34.42           C  
ATOM    833  OH  TYR A  52     -30.570   9.283   2.899  1.00 34.42           O  
ATOM    834  H   TYR A  52     -27.280   4.356   2.375  1.00 20.87           H  
ATOM    835  HA  TYR A  52     -24.636   4.775   3.580  1.00 27.54           H  
ATOM    836 1HB  TYR A  52     -25.079   7.123   4.172  1.00 41.31           H  
ATOM    837 2HB  TYR A  52     -24.980   6.898   2.425  1.00 41.31           H  
ATOM    838  HD1 TYR A  52     -27.147   7.543   5.245  1.00 41.31           H  
ATOM    839  HD2 TYR A  52     -26.958   7.243   1.023  1.00 41.31           H  
ATOM    840  HE1 TYR A  52     -29.314   8.682   5.107  1.00 41.31           H  
ATOM    841  HE2 TYR A  52     -29.147   8.378   0.835  1.00 41.31           H  
ATOM    842  HH  TYR A  52     -30.661   9.838   3.687  1.00 41.31           H  
ATOM    843  N   LYS A  53     -25.645   4.963   5.932  1.00 50.18           N  
ATOM    844  CA  LYS A  53     -26.194   4.645   7.251  1.00 52.95           C  
ATOM    845  C   LYS A  53     -27.078   5.761   7.798  1.00 21.50           C  
ATOM    846  O   LYS A  53     -28.153   5.497   8.341  1.00 23.67           O  
ATOM    847  CB  LYS A  53     -25.062   4.346   8.233  1.00 79.43           C  
ATOM    848  CG  LYS A  53     -24.331   3.039   7.955  1.00 79.43           C  
ATOM    849  CD  LYS A  53     -23.214   2.798   8.959  1.00 79.43           C  
ATOM    850  CE  LYS A  53     -22.485   1.493   8.670  1.00 79.43           C  
ATOM    851  NZ  LYS A  53     -21.367   1.255   9.623  1.00 79.43           N  
ATOM    852  H   LYS A  53     -24.691   5.290   5.864  1.00 60.22           H  
ATOM    853  HA  LYS A  53     -26.813   3.752   7.157  1.00 63.54           H  
ATOM    854 1HB  LYS A  53     -24.329   5.153   8.206  1.00 95.31           H  
ATOM    855 2HB  LYS A  53     -25.461   4.298   9.247  1.00 95.31           H  
ATOM    856 1HG  LYS A  53     -25.039   2.210   8.009  1.00 95.31           H  
ATOM    857 2HG  LYS A  53     -23.907   3.065   6.952  1.00 95.31           H  
ATOM    858 1HD  LYS A  53     -22.499   3.621   8.913  1.00 95.31           H  
ATOM    859 2HD  LYS A  53     -23.629   2.757   9.966  1.00 95.31           H  
ATOM    860 1HE  LYS A  53     -23.190   0.666   8.741  1.00 95.31           H  
ATOM    861 2HE  LYS A  53     -22.084   1.524   7.658  1.00 95.31           H  
ATOM    862 1HZ  LYS A  53     -20.911   0.382   9.397  1.00 95.31           H  
ATOM    863 2HZ  LYS A  53     -20.699   2.010   9.555  1.00 95.31           H  
ATOM    864 3HZ  LYS A  53     -21.730   1.211  10.564  1.00 95.31           H  
ATOM    865  N   ASP A  54     -26.643   7.005   7.635  1.00 15.79           N  
ATOM    866  CA  ASP A  54     -27.464   8.138   8.038  1.00 10.46           C  
ATOM    867  C   ASP A  54     -27.127   9.367   7.199  1.00  6.28           C  
ATOM    868  O   ASP A  54     -26.158   9.355   6.437  1.00  5.30           O  
ATOM    869  CB  ASP A  54     -27.269   8.430   9.526  1.00 15.69           C  
ATOM    870  CG  ASP A  54     -25.837   8.801   9.861  1.00 15.69           C  
ATOM    871  OD1 ASP A  54     -25.163   9.295   8.989  1.00 15.69           O  
ATOM    872  OD2 ASP A  54     -25.428   8.588  10.978  1.00 15.69           O  
ATOM    873  H   ASP A  54     -25.743   7.170   7.211  1.00 18.95           H  
ATOM    874  HA  ASP A  54     -28.511   7.883   7.869  1.00 12.55           H  
ATOM    875 1HB  ASP A  54     -27.926   9.244   9.833  1.00 18.83           H  
ATOM    876 2HB  ASP A  54     -27.548   7.550  10.107  1.00 18.83           H  
ATOM    877  N   ASP A  55     -27.896  10.435   7.375  1.00  5.61           N  
ATOM    878  CA  ASP A  55     -27.718  11.650   6.587  1.00  4.07           C  
ATOM    879  C   ASP A  55     -26.435  12.401   6.923  1.00  3.28           C  
ATOM    880  O   ASP A  55     -25.969  13.214   6.125  1.00  2.92           O  
ATOM    881  CB  ASP A  55     -28.932  12.560   6.746  1.00  6.11           C  
ATOM    882  CG  ASP A  55     -30.177  12.005   6.045  1.00  6.11           C  
ATOM    883  OD1 ASP A  55     -30.042  11.116   5.233  1.00  6.11           O  
ATOM    884  OD2 ASP A  55     -31.250  12.477   6.334  1.00  6.11           O  
ATOM    885  H   ASP A  55     -28.654  10.391   8.041  1.00  6.73           H  
ATOM    886  HA  ASP A  55     -27.661  11.361   5.537  1.00  4.88           H  
ATOM    887 1HB  ASP A  55     -29.156  12.686   7.806  1.00  7.33           H  
ATOM    888 2HB  ASP A  55     -28.709  13.546   6.339  1.00  7.33           H  
ATOM    889  N   VAL A  56     -25.854  12.119   8.088  1.00  3.62           N  
ATOM    890  CA  VAL A  56     -24.587  12.723   8.457  1.00  3.37           C  
ATOM    891  C   VAL A  56     -23.508  12.179   7.546  1.00  2.72           C  
ATOM    892  O   VAL A  56     -22.703  12.940   7.006  1.00  2.85           O  
ATOM    893  CB  VAL A  56     -24.229  12.422   9.922  1.00  5.05           C  
ATOM    894  CG1 VAL A  56     -22.814  12.907  10.218  1.00  5.05           C  
ATOM    895  CG2 VAL A  56     -25.239  13.093  10.840  1.00  5.05           C  
ATOM    896  H   VAL A  56     -26.284  11.458   8.720  1.00  4.34           H  
ATOM    897  HA  VAL A  56     -24.657  13.802   8.324  1.00  4.04           H  
ATOM    898  HB  VAL A  56     -24.248  11.346  10.082  1.00  6.07           H  
ATOM    899 1HG1 VAL A  56     -22.557  12.674  11.252  1.00  6.07           H  
ATOM    900 2HG1 VAL A  56     -22.112  12.405   9.550  1.00  6.07           H  
ATOM    901 3HG1 VAL A  56     -22.756  13.984  10.063  1.00  6.07           H  
ATOM    902 1HG2 VAL A  56     -24.994  12.869  11.877  1.00  6.07           H  
ATOM    903 2HG2 VAL A  56     -25.213  14.172  10.685  1.00  6.07           H  
ATOM    904 3HG2 VAL A  56     -26.238  12.719  10.616  1.00  6.07           H  
ATOM    905  N   GLU A  57     -23.519  10.860   7.357  1.00  2.96           N  
ATOM    906  CA  GLU A  57     -22.556  10.207   6.493  1.00  2.56           C  
ATOM    907  C   GLU A  57     -22.812  10.594   5.051  1.00  2.30           C  
ATOM    908  O   GLU A  57     -21.862  10.819   4.307  1.00  2.38           O  
ATOM    909  CB  GLU A  57     -22.612   8.689   6.647  1.00  3.84           C  
ATOM    910  CG  GLU A  57     -21.526   7.949   5.873  1.00  3.84           C  
ATOM    911  CD  GLU A  57     -20.136   8.271   6.368  1.00  3.84           C  
ATOM    912  OE1 GLU A  57     -20.012   8.712   7.490  1.00  3.84           O  
ATOM    913  OE2 GLU A  57     -19.198   8.075   5.626  1.00  3.84           O  
ATOM    914  H   GLU A  57     -24.208  10.294   7.844  1.00  3.55           H  
ATOM    915  HA  GLU A  57     -21.559  10.545   6.762  1.00  3.07           H  
ATOM    916 1HB  GLU A  57     -22.517   8.426   7.700  1.00  4.61           H  
ATOM    917 2HB  GLU A  57     -23.580   8.323   6.304  1.00  4.61           H  
ATOM    918 1HG  GLU A  57     -21.692   6.876   5.974  1.00  4.61           H  
ATOM    919 2HG  GLU A  57     -21.603   8.205   4.818  1.00  4.61           H  
ATOM    920  N   LYS A  58     -24.088  10.697   4.661  1.00  2.44           N  
ATOM    921  CA  LYS A  58     -24.429  11.147   3.314  1.00  2.50           C  
ATOM    922  C   LYS A  58     -23.759  12.487   3.021  1.00  2.07           C  
ATOM    923  O   LYS A  58     -23.119  12.650   1.981  1.00  1.86           O  
ATOM    924  CB  LYS A  58     -25.938  11.290   3.128  1.00  3.75           C  
ATOM    925  CG  LYS A  58     -26.330  11.731   1.719  1.00  3.75           C  
ATOM    926  CD  LYS A  58     -27.836  11.891   1.562  1.00  3.75           C  
ATOM    927  CE  LYS A  58     -28.196  12.365   0.157  1.00  3.75           C  
ATOM    928  NZ  LYS A  58     -29.664  12.560  -0.006  1.00  3.75           N  
ATOM    929  H   LYS A  58     -24.834  10.459   5.307  1.00  2.93           H  
ATOM    930  HA  LYS A  58     -24.054  10.417   2.595  1.00  3.00           H  
ATOM    931 1HB  LYS A  58     -26.429  10.339   3.337  1.00  4.50           H  
ATOM    932 2HB  LYS A  58     -26.326  12.025   3.831  1.00  4.50           H  
ATOM    933 1HG  LYS A  58     -25.851  12.685   1.492  1.00  4.50           H  
ATOM    934 2HG  LYS A  58     -25.979  10.990   1.001  1.00  4.50           H  
ATOM    935 1HD  LYS A  58     -28.330  10.943   1.754  1.00  4.50           H  
ATOM    936 2HD  LYS A  58     -28.203  12.623   2.282  1.00  4.50           H  
ATOM    937 1HE  LYS A  58     -27.691  13.309  -0.043  1.00  4.50           H  
ATOM    938 2HE  LYS A  58     -27.857  11.624  -0.567  1.00  4.50           H  
ATOM    939 1HZ  LYS A  58     -29.867  12.872  -0.951  1.00  4.50           H  
ATOM    940 2HZ  LYS A  58     -30.143  11.688   0.165  1.00  4.50           H  
ATOM    941 3HZ  LYS A  58     -29.987  13.254   0.651  1.00  4.50           H  
ATOM    942  N   ALA A  59     -23.919  13.437   3.951  1.00  2.23           N  
ATOM    943  CA  ALA A  59     -23.331  14.768   3.841  1.00  2.28           C  
ATOM    944  C   ALA A  59     -21.808  14.711   3.793  1.00  1.89           C  
ATOM    945  O   ALA A  59     -21.193  15.451   3.022  1.00  1.74           O  
ATOM    946  CB  ALA A  59     -23.780  15.627   5.011  1.00  3.42           C  
ATOM    947  H   ALA A  59     -24.484  13.236   4.767  1.00  2.68           H  
ATOM    948  HA  ALA A  59     -23.682  15.217   2.914  1.00  2.74           H  
ATOM    949 1HB  ALA A  59     -23.364  16.630   4.907  1.00  4.10           H  
ATOM    950 2HB  ALA A  59     -24.869  15.686   5.017  1.00  4.10           H  
ATOM    951 3HB  ALA A  59     -23.437  15.186   5.944  1.00  4.10           H  
ATOM    952  N   ARG A  60     -21.202  13.830   4.590  1.00  1.89           N  
ATOM    953  CA  ARG A  60     -19.754  13.672   4.574  1.00  1.86           C  
ATOM    954  C   ARG A  60     -19.270  13.220   3.212  1.00  1.25           C  
ATOM    955  O   ARG A  60     -18.302  13.765   2.680  1.00  1.00           O  
ATOM    956  CB  ARG A  60     -19.308  12.647   5.605  1.00  2.79           C  
ATOM    957  CG  ARG A  60     -19.401  13.070   7.059  1.00  2.79           C  
ATOM    958  CD  ARG A  60     -19.079  11.927   7.949  1.00  2.79           C  
ATOM    959  NE  ARG A  60     -19.101  12.285   9.353  1.00  2.79           N  
ATOM    960  CZ  ARG A  60     -19.171  11.392  10.359  1.00  2.79           C  
ATOM    961  NH1 ARG A  60     -19.251  10.104  10.094  1.00  2.79           N  
ATOM    962  NH2 ARG A  60     -19.160  11.809  11.614  1.00  2.79           N  
ATOM    963  H   ARG A  60     -21.750  13.271   5.234  1.00  2.27           H  
ATOM    964  HA  ARG A  60     -19.296  14.632   4.808  1.00  2.23           H  
ATOM    965 1HB  ARG A  60     -19.901  11.741   5.497  1.00  3.35           H  
ATOM    966 2HB  ARG A  60     -18.270  12.375   5.415  1.00  3.35           H  
ATOM    967 1HG  ARG A  60     -18.682  13.867   7.251  1.00  3.35           H  
ATOM    968 2HG  ARG A  60     -20.404  13.424   7.288  1.00  3.35           H  
ATOM    969 1HD  ARG A  60     -19.807  11.136   7.792  1.00  3.35           H  
ATOM    970 2HD  ARG A  60     -18.084  11.552   7.710  1.00  3.35           H  
ATOM    971  HE  ARG A  60     -19.040  13.265   9.594  1.00  3.35           H  
ATOM    972 1HH1 ARG A  60     -19.275   9.774   9.132  1.00  3.35           H  
ATOM    973 2HH1 ARG A  60     -19.304   9.436  10.849  1.00  3.35           H  
ATOM    974 1HH2 ARG A  60     -19.099  12.798  11.817  1.00  3.35           H  
ATOM    975 2HH2 ARG A  60     -19.213  11.141  12.368  1.00  3.35           H  
ATOM    976  N   ARG A  61     -19.970  12.243   2.639  1.00  1.25           N  
ATOM    977  CA  ARG A  61     -19.621  11.691   1.343  1.00  0.94           C  
ATOM    978  C   ARG A  61     -19.905  12.691   0.242  1.00  0.69           C  
ATOM    979  O   ARG A  61     -19.203  12.716  -0.763  1.00  0.60           O  
ATOM    980  CB  ARG A  61     -20.378  10.400   1.117  1.00  1.41           C  
ATOM    981  CG  ARG A  61     -19.989   9.323   2.116  1.00  1.41           C  
ATOM    982  CD  ARG A  61     -18.584   8.904   1.931  1.00  1.41           C  
ATOM    983  NE  ARG A  61     -18.131   8.015   2.986  1.00  1.41           N  
ATOM    984  CZ  ARG A  61     -16.885   7.508   3.069  1.00  1.41           C  
ATOM    985  NH1 ARG A  61     -15.995   7.774   2.142  1.00  1.41           N  
ATOM    986  NH2 ARG A  61     -16.549   6.740   4.090  1.00  1.41           N  
ATOM    987  H   ARG A  61     -20.756  11.843   3.136  1.00  1.50           H  
ATOM    988  HA  ARG A  61     -18.552  11.469   1.340  1.00  1.13           H  
ATOM    989 1HB  ARG A  61     -21.449  10.575   1.208  1.00  1.69           H  
ATOM    990 2HB  ARG A  61     -20.182  10.021   0.114  1.00  1.69           H  
ATOM    991 1HG  ARG A  61     -20.094   9.703   3.131  1.00  1.69           H  
ATOM    992 2HG  ARG A  61     -20.631   8.449   1.987  1.00  1.69           H  
ATOM    993 1HD  ARG A  61     -18.491   8.377   0.983  1.00  1.69           H  
ATOM    994 2HD  ARG A  61     -17.942   9.780   1.923  1.00  1.69           H  
ATOM    995  HE  ARG A  61     -18.773   7.804   3.745  1.00  1.69           H  
ATOM    996 1HH1 ARG A  61     -16.227   8.347   1.342  1.00  1.69           H  
ATOM    997 2HH1 ARG A  61     -15.057   7.404   2.226  1.00  1.69           H  
ATOM    998 1HH2 ARG A  61     -17.227   6.537   4.814  1.00  1.69           H  
ATOM    999 2HH2 ARG A  61     -15.612   6.355   4.135  1.00  1.69           H  
ATOM   1000  N   PHE A  62     -20.910  13.540   0.455  1.00  0.78           N  
ATOM   1001  CA  PHE A  62     -21.220  14.622  -0.460  1.00  0.68           C  
ATOM   1002  C   PHE A  62     -20.090  15.627  -0.531  1.00  0.63           C  
ATOM   1003  O   PHE A  62     -19.694  16.038  -1.621  1.00  0.54           O  
ATOM   1004  CB  PHE A  62     -22.536  15.294  -0.109  1.00  1.02           C  
ATOM   1005  CG  PHE A  62     -22.797  16.479  -0.974  1.00  1.02           C  
ATOM   1006  CD1 PHE A  62     -22.680  16.369  -2.344  1.00  1.02           C  
ATOM   1007  CD2 PHE A  62     -23.174  17.694  -0.429  1.00  1.02           C  
ATOM   1008  CE1 PHE A  62     -22.920  17.448  -3.158  1.00  1.02           C  
ATOM   1009  CE2 PHE A  62     -23.426  18.779  -1.243  1.00  1.02           C  
ATOM   1010  CZ  PHE A  62     -23.296  18.655  -2.611  1.00  1.02           C  
ATOM   1011  H   PHE A  62     -21.488  13.434   1.277  1.00  0.94           H  
ATOM   1012  HA  PHE A  62     -21.339  14.193  -1.457  1.00  0.82           H  
ATOM   1013 1HB  PHE A  62     -23.358  14.590  -0.229  1.00  1.22           H  
ATOM   1014 2HB  PHE A  62     -22.525  15.621   0.928  1.00  1.22           H  
ATOM   1015  HD1 PHE A  62     -22.382  15.415  -2.774  1.00  1.22           H  
ATOM   1016  HD2 PHE A  62     -23.276  17.787   0.654  1.00  1.22           H  
ATOM   1017  HE1 PHE A  62     -22.810  17.342  -4.234  1.00  1.22           H  
ATOM   1018  HE2 PHE A  62     -23.725  19.732  -0.807  1.00  1.22           H  
ATOM   1019  HZ  PHE A  62     -23.492  19.510  -3.256  1.00  1.22           H  
ATOM   1020  N   GLU A  63     -19.570  16.031   0.626  1.00  0.77           N  
ATOM   1021  CA  GLU A  63     -18.454  16.961   0.633  1.00  0.81           C  
ATOM   1022  C   GLU A  63     -17.215  16.328   0.022  1.00  0.62           C  
ATOM   1023  O   GLU A  63     -16.514  16.988  -0.741  1.00  0.73           O  
ATOM   1024  CB  GLU A  63     -18.147  17.435   2.054  1.00  1.22           C  
ATOM   1025  CG  GLU A  63     -19.177  18.386   2.647  1.00  1.22           C  
ATOM   1026  CD  GLU A  63     -19.262  19.691   1.896  1.00  1.22           C  
ATOM   1027  OE1 GLU A  63     -18.241  20.212   1.506  1.00  1.22           O  
ATOM   1028  OE2 GLU A  63     -20.355  20.173   1.703  1.00  1.22           O  
ATOM   1029  H   GLU A  63     -19.952  15.694   1.501  1.00  0.92           H  
ATOM   1030  HA  GLU A  63     -18.723  17.827   0.029  1.00  0.97           H  
ATOM   1031 1HB  GLU A  63     -18.079  16.571   2.715  1.00  1.46           H  
ATOM   1032 2HB  GLU A  63     -17.178  17.935   2.071  1.00  1.46           H  
ATOM   1033 1HG  GLU A  63     -20.154  17.904   2.631  1.00  1.46           H  
ATOM   1034 2HG  GLU A  63     -18.918  18.585   3.686  1.00  1.46           H  
ATOM   1035  N   ILE A  64     -16.982  15.040   0.303  1.00  0.45           N  
ATOM   1036  CA  ILE A  64     -15.856  14.317  -0.286  1.00  0.42           C  
ATOM   1037  C   ILE A  64     -15.984  14.261  -1.795  1.00  0.41           C  
ATOM   1038  O   ILE A  64     -15.009  14.499  -2.512  1.00  0.57           O  
ATOM   1039  CB  ILE A  64     -15.752  12.891   0.266  1.00  0.63           C  
ATOM   1040  CG1 ILE A  64     -15.343  12.915   1.739  1.00  0.63           C  
ATOM   1041  CG2 ILE A  64     -14.750  12.107  -0.550  1.00  0.63           C  
ATOM   1042  CD1 ILE A  64     -15.502  11.577   2.424  1.00  0.63           C  
ATOM   1043  H   ILE A  64     -17.581  14.552   0.958  1.00  0.54           H  
ATOM   1044  HA  ILE A  64     -14.938  14.847  -0.040  1.00  0.50           H  
ATOM   1045  HB  ILE A  64     -16.723  12.405   0.205  1.00  0.76           H  
ATOM   1046 1HG1 ILE A  64     -14.298  13.215   1.811  1.00  0.76           H  
ATOM   1047 2HG1 ILE A  64     -15.945  13.651   2.267  1.00  0.76           H  
ATOM   1048 1HG2 ILE A  64     -14.690  11.093  -0.160  1.00  0.76           H  
ATOM   1049 2HG2 ILE A  64     -15.069  12.078  -1.592  1.00  0.76           H  
ATOM   1050 3HG2 ILE A  64     -13.771  12.582  -0.482  1.00  0.76           H  
ATOM   1051 1HD1 ILE A  64     -15.189  11.663   3.466  1.00  0.76           H  
ATOM   1052 2HD1 ILE A  64     -16.545  11.273   2.385  1.00  0.76           H  
ATOM   1053 3HD1 ILE A  64     -14.885  10.835   1.921  1.00  0.76           H  
ATOM   1054  N   PHE A  65     -17.194  13.960  -2.258  1.00  0.35           N  
ATOM   1055  CA  PHE A  65     -17.535  13.917  -3.665  1.00  0.35           C  
ATOM   1056  C   PHE A  65     -17.166  15.231  -4.315  1.00  0.34           C  
ATOM   1057  O   PHE A  65     -16.457  15.240  -5.319  1.00  0.31           O  
ATOM   1058  CB  PHE A  65     -19.041  13.649  -3.814  1.00  0.52           C  
ATOM   1059  CG  PHE A  65     -19.590  13.710  -5.207  1.00  0.52           C  
ATOM   1060  CD1 PHE A  65     -19.485  12.626  -6.060  1.00  0.52           C  
ATOM   1061  CD2 PHE A  65     -20.230  14.856  -5.660  1.00  0.52           C  
ATOM   1062  CE1 PHE A  65     -19.994  12.688  -7.340  1.00  0.52           C  
ATOM   1063  CE2 PHE A  65     -20.745  14.917  -6.939  1.00  0.52           C  
ATOM   1064  CZ  PHE A  65     -20.621  13.831  -7.780  1.00  0.52           C  
ATOM   1065  H   PHE A  65     -17.927  13.745  -1.600  1.00  0.42           H  
ATOM   1066  HA  PHE A  65     -16.971  13.115  -4.142  1.00  0.42           H  
ATOM   1067 1HB  PHE A  65     -19.261  12.659  -3.416  1.00  0.63           H  
ATOM   1068 2HB  PHE A  65     -19.597  14.357  -3.212  1.00  0.63           H  
ATOM   1069  HD1 PHE A  65     -18.991  11.720  -5.710  1.00  0.63           H  
ATOM   1070  HD2 PHE A  65     -20.324  15.713  -4.991  1.00  0.63           H  
ATOM   1071  HE1 PHE A  65     -19.897  11.834  -8.004  1.00  0.63           H  
ATOM   1072  HE2 PHE A  65     -21.244  15.821  -7.287  1.00  0.63           H  
ATOM   1073  HZ  PHE A  65     -21.016  13.874  -8.791  1.00  0.63           H  
ATOM   1074  N   LYS A  66     -17.624  16.339  -3.727  1.00  0.41           N  
ATOM   1075  CA  LYS A  66     -17.325  17.656  -4.261  1.00  0.51           C  
ATOM   1076  C   LYS A  66     -15.836  17.960  -4.290  1.00  0.62           C  
ATOM   1077  O   LYS A  66     -15.359  18.523  -5.272  1.00  0.74           O  
ATOM   1078  CB  LYS A  66     -18.028  18.745  -3.460  1.00  0.77           C  
ATOM   1079  CG  LYS A  66     -19.529  18.825  -3.657  1.00  0.77           C  
ATOM   1080  CD  LYS A  66     -20.070  20.105  -3.047  1.00  0.77           C  
ATOM   1081  CE  LYS A  66     -20.014  20.043  -1.534  1.00  0.77           C  
ATOM   1082  NZ  LYS A  66     -20.656  21.227  -0.891  1.00  0.77           N  
ATOM   1083  H   LYS A  66     -18.208  16.263  -2.904  1.00  0.49           H  
ATOM   1084  HA  LYS A  66     -17.690  17.697  -5.288  1.00  0.61           H  
ATOM   1085 1HB  LYS A  66     -17.843  18.588  -2.397  1.00  0.92           H  
ATOM   1086 2HB  LYS A  66     -17.607  19.716  -3.723  1.00  0.92           H  
ATOM   1087 1HG  LYS A  66     -19.763  18.806  -4.719  1.00  0.92           H  
ATOM   1088 2HG  LYS A  66     -20.007  17.971  -3.181  1.00  0.92           H  
ATOM   1089 1HD  LYS A  66     -19.470  20.950  -3.388  1.00  0.92           H  
ATOM   1090 2HD  LYS A  66     -21.099  20.263  -3.365  1.00  0.92           H  
ATOM   1091 1HE  LYS A  66     -20.522  19.141  -1.197  1.00  0.92           H  
ATOM   1092 2HE  LYS A  66     -18.972  19.995  -1.217  1.00  0.92           H  
ATOM   1093 1HZ  LYS A  66     -20.584  21.110   0.114  1.00  0.92           H  
ATOM   1094 2HZ  LYS A  66     -20.185  22.074  -1.172  1.00  0.92           H  
ATOM   1095 3HZ  LYS A  66     -21.628  21.276  -1.156  1.00  0.92           H  
ATOM   1096  N   ARG A  67     -15.092  17.568  -3.246  1.00  0.64           N  
ATOM   1097  CA  ARG A  67     -13.656  17.839  -3.231  1.00  1.02           C  
ATOM   1098  C   ARG A  67     -12.966  17.111  -4.366  1.00  0.52           C  
ATOM   1099  O   ARG A  67     -12.093  17.674  -5.028  1.00  0.48           O  
ATOM   1100  CB  ARG A  67     -12.993  17.397  -1.929  1.00  1.53           C  
ATOM   1101  CG  ARG A  67     -13.454  18.070  -0.645  1.00  1.53           C  
ATOM   1102  CD  ARG A  67     -13.063  19.497  -0.550  1.00  1.53           C  
ATOM   1103  NE  ARG A  67     -14.004  20.360  -1.241  1.00  1.53           N  
ATOM   1104  CZ  ARG A  67     -15.232  20.660  -0.770  1.00  1.53           C  
ATOM   1105  NH1 ARG A  67     -15.642  20.131   0.367  1.00  1.53           N  
ATOM   1106  NH2 ARG A  67     -16.022  21.477  -1.446  1.00  1.53           N  
ATOM   1107  H   ARG A  67     -15.526  17.116  -2.450  1.00  0.77           H  
ATOM   1108  HA  ARG A  67     -13.501  18.910  -3.356  1.00  1.22           H  
ATOM   1109 1HB  ARG A  67     -13.145  16.327  -1.799  1.00  1.84           H  
ATOM   1110 2HB  ARG A  67     -11.918  17.562  -2.005  1.00  1.84           H  
ATOM   1111 1HG  ARG A  67     -14.533  18.038  -0.588  1.00  1.84           H  
ATOM   1112 2HG  ARG A  67     -13.032  17.543   0.212  1.00  1.84           H  
ATOM   1113 1HD  ARG A  67     -13.030  19.798   0.497  1.00  1.84           H  
ATOM   1114 2HD  ARG A  67     -12.080  19.637  -0.999  1.00  1.84           H  
ATOM   1115  HE  ARG A  67     -13.713  20.782  -2.120  1.00  1.84           H  
ATOM   1116 1HH1 ARG A  67     -15.036  19.504   0.876  1.00  1.84           H  
ATOM   1117 2HH1 ARG A  67     -16.568  20.334   0.732  1.00  1.84           H  
ATOM   1118 1HH2 ARG A  67     -15.702  21.881  -2.323  1.00  1.84           H  
ATOM   1119 2HH2 ARG A  67     -16.937  21.699  -1.089  1.00  1.84           H  
ATOM   1120  N   ASN A  68     -13.373  15.868  -4.603  1.00  0.42           N  
ATOM   1121  CA  ASN A  68     -12.787  15.095  -5.675  1.00  0.37           C  
ATOM   1122  C   ASN A  68     -13.162  15.666  -7.031  1.00  0.32           C  
ATOM   1123  O   ASN A  68     -12.314  15.719  -7.915  1.00  0.37           O  
ATOM   1124  CB  ASN A  68     -13.168  13.642  -5.532  1.00  0.55           C  
ATOM   1125  CG  ASN A  68     -12.396  12.994  -4.408  1.00  0.55           C  
ATOM   1126  OD1 ASN A  68     -11.299  13.443  -4.057  1.00  0.55           O  
ATOM   1127  ND2 ASN A  68     -12.948  11.956  -3.839  1.00  0.55           N  
ATOM   1128  H   ASN A  68     -14.084  15.446  -4.019  1.00  0.50           H  
ATOM   1129  HA  ASN A  68     -11.702  15.165  -5.591  1.00  0.44           H  
ATOM   1130 1HB  ASN A  68     -14.237  13.559  -5.326  1.00  0.67           H  
ATOM   1131 2HB  ASN A  68     -12.965  13.112  -6.462  1.00  0.67           H  
ATOM   1132 1HD2 ASN A  68     -12.502  11.472  -3.081  1.00  0.67           H  
ATOM   1133 2HD2 ASN A  68     -13.842  11.636  -4.146  1.00  0.67           H  
ATOM   1134  N   VAL A  69     -14.399  16.151  -7.176  1.00  0.30           N  
ATOM   1135  CA  VAL A  69     -14.831  16.794  -8.414  1.00  0.34           C  
ATOM   1136  C   VAL A  69     -14.005  18.040  -8.698  1.00  0.39           C  
ATOM   1137  O   VAL A  69     -13.614  18.277  -9.839  1.00  0.44           O  
ATOM   1138  CB  VAL A  69     -16.329  17.153  -8.365  1.00  0.51           C  
ATOM   1139  CG1 VAL A  69     -16.685  18.034  -9.553  1.00  0.51           C  
ATOM   1140  CG2 VAL A  69     -17.159  15.875  -8.422  1.00  0.51           C  
ATOM   1141  H   VAL A  69     -15.064  16.058  -6.419  1.00  0.36           H  
ATOM   1142  HA  VAL A  69     -14.685  16.093  -9.234  1.00  0.41           H  
ATOM   1143  HB  VAL A  69     -16.544  17.704  -7.450  1.00  0.61           H  
ATOM   1144 1HG1 VAL A  69     -17.745  18.285  -9.515  1.00  0.61           H  
ATOM   1145 2HG1 VAL A  69     -16.095  18.950  -9.520  1.00  0.61           H  
ATOM   1146 3HG1 VAL A  69     -16.474  17.500 -10.480  1.00  0.61           H  
ATOM   1147 1HG2 VAL A  69     -18.219  16.127  -8.389  1.00  0.61           H  
ATOM   1148 2HG2 VAL A  69     -16.943  15.343  -9.349  1.00  0.61           H  
ATOM   1149 3HG2 VAL A  69     -16.915  15.234  -7.580  1.00  0.61           H  
ATOM   1150  N   GLU A  70     -13.738  18.824  -7.656  1.00  0.42           N  
ATOM   1151  CA  GLU A  70     -12.920  20.022  -7.768  1.00  0.55           C  
ATOM   1152  C   GLU A  70     -11.511  19.673  -8.246  1.00  0.53           C  
ATOM   1153  O   GLU A  70     -10.968  20.351  -9.121  1.00  0.59           O  
ATOM   1154  CB  GLU A  70     -12.866  20.727  -6.411  1.00  0.83           C  
ATOM   1155  CG  GLU A  70     -14.176  21.382  -5.992  1.00  0.83           C  
ATOM   1156  CD  GLU A  70     -14.203  21.766  -4.536  1.00  0.83           C  
ATOM   1157  OE1 GLU A  70     -13.290  21.411  -3.828  1.00  0.83           O  
ATOM   1158  OE2 GLU A  70     -15.150  22.392  -4.116  1.00  0.83           O  
ATOM   1159  H   GLU A  70     -14.122  18.587  -6.751  1.00  0.50           H  
ATOM   1160  HA  GLU A  70     -13.377  20.690  -8.500  1.00  0.66           H  
ATOM   1161 1HB  GLU A  70     -12.589  20.014  -5.637  1.00  0.99           H  
ATOM   1162 2HB  GLU A  70     -12.099  21.501  -6.433  1.00  0.99           H  
ATOM   1163 1HG  GLU A  70     -14.319  22.281  -6.591  1.00  0.99           H  
ATOM   1164 2HG  GLU A  70     -15.001  20.706  -6.208  1.00  0.99           H  
ATOM   1165  N   LEU A  71     -10.944  18.595  -7.693  1.00  0.46           N  
ATOM   1166  CA  LEU A  71      -9.621  18.124  -8.094  1.00  0.47           C  
ATOM   1167  C   LEU A  71      -9.623  17.650  -9.544  1.00  0.45           C  
ATOM   1168  O   LEU A  71      -8.685  17.934 -10.293  1.00  0.52           O  
ATOM   1169  CB  LEU A  71      -9.182  16.979  -7.174  1.00  0.70           C  
ATOM   1170  CG  LEU A  71      -8.873  17.376  -5.726  1.00  0.70           C  
ATOM   1171  CD1 LEU A  71      -8.670  16.120  -4.890  1.00  0.70           C  
ATOM   1172  CD2 LEU A  71      -7.631  18.251  -5.704  1.00  0.70           C  
ATOM   1173  H   LEU A  71     -11.433  18.100  -6.956  1.00  0.55           H  
ATOM   1174  HA  LEU A  71      -8.916  18.947  -7.999  1.00  0.56           H  
ATOM   1175 1HB  LEU A  71      -9.967  16.228  -7.150  1.00  0.85           H  
ATOM   1176 2HB  LEU A  71      -8.283  16.524  -7.590  1.00  0.85           H  
ATOM   1177  HG  LEU A  71      -9.712  17.931  -5.309  1.00  0.85           H  
ATOM   1178 1HD1 LEU A  71      -8.456  16.399  -3.859  1.00  0.85           H  
ATOM   1179 2HD1 LEU A  71      -9.574  15.511  -4.919  1.00  0.85           H  
ATOM   1180 3HD1 LEU A  71      -7.835  15.548  -5.291  1.00  0.85           H  
ATOM   1181 1HD2 LEU A  71      -7.407  18.540  -4.676  1.00  0.85           H  
ATOM   1182 2HD2 LEU A  71      -6.788  17.696  -6.116  1.00  0.85           H  
ATOM   1183 3HD2 LEU A  71      -7.805  19.145  -6.302  1.00  0.85           H  
ATOM   1184  N   ILE A  72     -10.694  16.963  -9.938  1.00  0.40           N  
ATOM   1185  CA  ILE A  72     -10.890  16.492 -11.299  1.00  0.44           C  
ATOM   1186  C   ILE A  72     -10.938  17.624 -12.299  1.00  0.49           C  
ATOM   1187  O   ILE A  72     -10.269  17.568 -13.328  1.00  0.60           O  
ATOM   1188  CB  ILE A  72     -12.171  15.648 -11.395  1.00  0.66           C  
ATOM   1189  CG1 ILE A  72     -11.986  14.321 -10.656  1.00  0.66           C  
ATOM   1190  CG2 ILE A  72     -12.582  15.447 -12.836  1.00  0.66           C  
ATOM   1191  CD1 ILE A  72     -13.278  13.579 -10.417  1.00  0.66           C  
ATOM   1192  H   ILE A  72     -11.412  16.745  -9.258  1.00  0.48           H  
ATOM   1193  HA  ILE A  72     -10.044  15.851 -11.559  1.00  0.53           H  
ATOM   1194  HB  ILE A  72     -12.975  16.173 -10.882  1.00  0.79           H  
ATOM   1195 1HG1 ILE A  72     -11.339  13.681 -11.253  1.00  0.79           H  
ATOM   1196 2HG1 ILE A  72     -11.494  14.496  -9.703  1.00  0.79           H  
ATOM   1197 1HG2 ILE A  72     -13.504  14.867 -12.874  1.00  0.79           H  
ATOM   1198 2HG2 ILE A  72     -12.745  16.414 -13.308  1.00  0.79           H  
ATOM   1199 3HG2 ILE A  72     -11.796  14.916 -13.365  1.00  0.79           H  
ATOM   1200 1HD1 ILE A  72     -13.071  12.638  -9.906  1.00  0.79           H  
ATOM   1201 2HD1 ILE A  72     -13.939  14.186  -9.800  1.00  0.79           H  
ATOM   1202 3HD1 ILE A  72     -13.759  13.378 -11.370  1.00  0.79           H  
ATOM   1203  N   ASP A  73     -11.727  18.651 -11.996  1.00  0.52           N  
ATOM   1204  CA  ASP A  73     -11.837  19.798 -12.877  1.00  0.74           C  
ATOM   1205  C   ASP A  73     -10.506  20.521 -13.018  1.00  0.55           C  
ATOM   1206  O   ASP A  73     -10.078  20.810 -14.135  1.00  0.61           O  
ATOM   1207  CB  ASP A  73     -12.906  20.763 -12.367  1.00  1.11           C  
ATOM   1208  CG  ASP A  73     -14.321  20.227 -12.555  1.00  1.11           C  
ATOM   1209  OD1 ASP A  73     -14.484  19.279 -13.287  1.00  1.11           O  
ATOM   1210  OD2 ASP A  73     -15.226  20.779 -11.977  1.00  1.11           O  
ATOM   1211  H   ASP A  73     -12.269  18.630 -11.144  1.00  0.62           H  
ATOM   1212  HA  ASP A  73     -12.137  19.446 -13.864  1.00  0.89           H  
ATOM   1213 1HB  ASP A  73     -12.746  20.956 -11.306  1.00  1.33           H  
ATOM   1214 2HB  ASP A  73     -12.821  21.715 -12.891  1.00  1.33           H  
ATOM   1215  N   ALA A  74      -9.833  20.769 -11.889  1.00  0.71           N  
ATOM   1216  CA  ALA A  74      -8.546  21.458 -11.894  1.00  0.89           C  
ATOM   1217  C   ALA A  74      -7.533  20.697 -12.732  1.00  0.73           C  
ATOM   1218  O   ALA A  74      -6.754  21.295 -13.478  1.00  0.83           O  
ATOM   1219  CB  ALA A  74      -8.034  21.621 -10.472  1.00  1.33           C  
ATOM   1220  H   ALA A  74     -10.232  20.500 -10.998  1.00  0.85           H  
ATOM   1221  HA  ALA A  74      -8.687  22.442 -12.342  1.00  1.07           H  
ATOM   1222 1HB  ALA A  74      -7.085  22.157 -10.487  1.00  1.60           H  
ATOM   1223 2HB  ALA A  74      -8.761  22.186  -9.888  1.00  1.60           H  
ATOM   1224 3HB  ALA A  74      -7.890  20.641 -10.022  1.00  1.60           H  
ATOM   1225  N   HIS A  75      -7.564  19.376 -12.621  1.00  0.57           N  
ATOM   1226  CA  HIS A  75      -6.702  18.517 -13.400  1.00  0.58           C  
ATOM   1227  C   HIS A  75      -6.993  18.556 -14.878  1.00  0.43           C  
ATOM   1228  O   HIS A  75      -6.081  18.693 -15.688  1.00  0.63           O  
ATOM   1229  CB  HIS A  75      -6.833  17.082 -12.982  1.00  0.87           C  
ATOM   1230  CG  HIS A  75      -5.996  16.211 -13.844  1.00  0.87           C  
ATOM   1231  ND1 HIS A  75      -6.421  15.756 -15.078  1.00  0.87           N  
ATOM   1232  CD2 HIS A  75      -4.754  15.718 -13.664  1.00  0.87           C  
ATOM   1233  CE1 HIS A  75      -5.473  15.015 -15.613  1.00  0.87           C  
ATOM   1234  NE2 HIS A  75      -4.452  14.978 -14.772  1.00  0.87           N  
ATOM   1235  H   HIS A  75      -8.198  18.941 -11.963  1.00  0.68           H  
ATOM   1236  HA  HIS A  75      -5.666  18.819 -13.257  1.00  0.70           H  
ATOM   1237 1HB  HIS A  75      -6.519  16.962 -11.944  1.00  1.04           H  
ATOM   1238 2HB  HIS A  75      -7.870  16.762 -13.061  1.00  1.04           H  
ATOM   1239  HD1 HIS A  75      -7.346  15.845 -15.462  1.00  1.04           H  
ATOM   1240  HD2 HIS A  75      -4.032  15.813 -12.853  1.00  1.04           H  
ATOM   1241  HE1 HIS A  75      -5.613  14.556 -16.592  1.00  1.04           H  
ATOM   1242  N   ASN A  76      -8.258  18.396 -15.245  1.00  0.51           N  
ATOM   1243  CA  ASN A  76      -8.624  18.321 -16.647  1.00  1.14           C  
ATOM   1244  C   ASN A  76      -8.331  19.632 -17.379  1.00  0.97           C  
ATOM   1245  O   ASN A  76      -8.029  19.623 -18.574  1.00  1.76           O  
ATOM   1246  CB  ASN A  76     -10.066  17.894 -16.767  1.00  1.71           C  
ATOM   1247  CG  ASN A  76     -10.239  16.437 -16.387  1.00  1.71           C  
ATOM   1248  OD1 ASN A  76      -9.267  15.673 -16.280  1.00  1.71           O  
ATOM   1249  ND2 ASN A  76     -11.467  16.037 -16.176  1.00  1.71           N  
ATOM   1250  H   ASN A  76      -8.980  18.297 -14.543  1.00  0.61           H  
ATOM   1251  HA  ASN A  76      -8.009  17.553 -17.118  1.00  1.37           H  
ATOM   1252 1HB  ASN A  76     -10.688  18.508 -16.113  1.00  2.05           H  
ATOM   1253 2HB  ASN A  76     -10.413  18.041 -17.790  1.00  2.05           H  
ATOM   1254 1HD2 ASN A  76     -11.651  15.084 -15.916  1.00  2.05           H  
ATOM   1255 2HD2 ASN A  76     -12.225  16.682 -16.268  1.00  2.05           H  
ATOM   1256  N   GLN A  77      -8.323  20.745 -16.639  1.00  1.10           N  
ATOM   1257  CA  GLN A  77      -7.960  22.054 -17.180  1.00  1.90           C  
ATOM   1258  C   GLN A  77      -6.485  22.141 -17.609  1.00  2.26           C  
ATOM   1259  O   GLN A  77      -6.099  23.086 -18.299  1.00  6.81           O  
ATOM   1260  CB  GLN A  77      -8.263  23.152 -16.158  1.00  2.85           C  
ATOM   1261  CG  GLN A  77      -9.744  23.405 -15.938  1.00  2.85           C  
ATOM   1262  CD  GLN A  77     -10.005  24.396 -14.820  1.00  2.85           C  
ATOM   1263  OE1 GLN A  77      -9.163  24.605 -13.942  1.00  2.85           O  
ATOM   1264  NE2 GLN A  77     -11.180  25.014 -14.845  1.00  2.85           N  
ATOM   1265  H   GLN A  77      -8.616  20.696 -15.669  1.00  1.32           H  
ATOM   1266  HA  GLN A  77      -8.572  22.235 -18.062  1.00  2.28           H  
ATOM   1267 1HB  GLN A  77      -7.823  22.885 -15.197  1.00  3.42           H  
ATOM   1268 2HB  GLN A  77      -7.804  24.086 -16.480  1.00  3.42           H  
ATOM   1269 1HG  GLN A  77     -10.154  23.827 -16.856  1.00  3.42           H  
ATOM   1270 2HG  GLN A  77     -10.249  22.473 -15.711  1.00  3.42           H  
ATOM   1271 1HE2 GLN A  77     -11.411  25.679 -14.133  1.00  3.42           H  
ATOM   1272 2HE2 GLN A  77     -11.835  24.815 -15.574  1.00  3.42           H  
ATOM   1273  N   MET A  78      -5.661  21.165 -17.204  1.00  1.01           N  
ATOM   1274  CA  MET A  78      -4.252  21.125 -17.575  1.00  2.06           C  
ATOM   1275  C   MET A  78      -4.040  20.664 -19.021  1.00  4.05           C  
ATOM   1276  O   MET A  78      -2.927  20.767 -19.537  1.00 42.66           O  
ATOM   1277  CB  MET A  78      -3.489  20.198 -16.634  1.00  3.09           C  
ATOM   1278  CG  MET A  78      -3.421  20.679 -15.193  1.00  3.09           C  
ATOM   1279  SD  MET A  78      -2.600  22.276 -15.032  1.00  3.09           S  
ATOM   1280  CE  MET A  78      -0.924  21.833 -15.481  1.00  3.09           C  
ATOM   1281  H   MET A  78      -6.004  20.410 -16.629  1.00  1.21           H  
ATOM   1282  HA  MET A  78      -3.846  22.132 -17.487  1.00  2.47           H  
ATOM   1283 1HB  MET A  78      -3.940  19.209 -16.645  1.00  3.71           H  
ATOM   1284 2HB  MET A  78      -2.464  20.091 -16.992  1.00  3.71           H  
ATOM   1285 1HG  MET A  78      -4.431  20.769 -14.793  1.00  3.71           H  
ATOM   1286 2HG  MET A  78      -2.880  19.951 -14.590  1.00  3.71           H  
ATOM   1287 1HE  MET A  78      -0.288  22.718 -15.428  1.00  3.71           H  
ATOM   1288 2HE  MET A  78      -0.549  21.075 -14.791  1.00  3.71           H  
ATOM   1289 3HE  MET A  78      -0.911  21.437 -16.497  1.00  3.71           H  
ATOM   1290  N   ASP A  79      -5.101  20.159 -19.670  1.00  7.26           N  
ATOM   1291  CA  ASP A  79      -5.036  19.710 -21.063  1.00  4.25           C  
ATOM   1292  C   ASP A  79      -4.028  18.583 -21.302  1.00  2.70           C  
ATOM   1293  O   ASP A  79      -3.234  18.639 -22.243  1.00  4.82           O  
ATOM   1294  CB  ASP A  79      -4.717  20.891 -21.990  1.00  6.38           C  
ATOM   1295  CG  ASP A  79      -5.811  21.950 -21.988  1.00  6.38           C  
ATOM   1296  OD1 ASP A  79      -6.960  21.591 -21.883  1.00  6.38           O  
ATOM   1297  OD2 ASP A  79      -5.488  23.108 -22.103  1.00  6.38           O  
ATOM   1298  H   ASP A  79      -5.996  20.081 -19.199  1.00  8.71           H  
ATOM   1299  HA  ASP A  79      -6.023  19.334 -21.337  1.00  5.10           H  
ATOM   1300 1HB  ASP A  79      -3.778  21.360 -21.696  1.00  7.65           H  
ATOM   1301 2HB  ASP A  79      -4.590  20.528 -23.009  1.00  7.65           H  
ATOM   1302  N   LYS A  80      -4.072  17.560 -20.453  1.00  1.03           N  
ATOM   1303  CA  LYS A  80      -3.196  16.399 -20.582  1.00  0.34           C  
ATOM   1304  C   LYS A  80      -3.798  15.363 -21.528  1.00  0.27           C  
ATOM   1305  O   LYS A  80      -4.874  15.570 -22.088  1.00  1.01           O  
ATOM   1306  CB  LYS A  80      -2.920  15.776 -19.216  1.00  0.51           C  
ATOM   1307  CG  LYS A  80      -2.122  16.666 -18.277  1.00  0.51           C  
ATOM   1308  CD  LYS A  80      -1.851  15.950 -16.971  1.00  0.51           C  
ATOM   1309  CE  LYS A  80      -1.063  16.806 -15.998  1.00  0.51           C  
ATOM   1310  NZ  LYS A  80      -0.892  16.119 -14.691  1.00  0.51           N  
ATOM   1311  H   LYS A  80      -4.742  17.580 -19.698  1.00  1.24           H  
ATOM   1312  HA  LYS A  80      -2.248  16.728 -21.009  1.00  0.41           H  
ATOM   1313 1HB  LYS A  80      -3.865  15.537 -18.727  1.00  0.61           H  
ATOM   1314 2HB  LYS A  80      -2.367  14.845 -19.334  1.00  0.61           H  
ATOM   1315 1HG  LYS A  80      -1.173  16.935 -18.742  1.00  0.61           H  
ATOM   1316 2HG  LYS A  80      -2.681  17.579 -18.074  1.00  0.61           H  
ATOM   1317 1HD  LYS A  80      -2.796  15.672 -16.518  1.00  0.61           H  
ATOM   1318 2HD  LYS A  80      -1.282  15.042 -17.169  1.00  0.61           H  
ATOM   1319 1HE  LYS A  80      -0.080  17.011 -16.420  1.00  0.61           H  
ATOM   1320 2HE  LYS A  80      -1.581  17.751 -15.838  1.00  0.61           H  
ATOM   1321 1HZ  LYS A  80      -0.360  16.706 -14.065  1.00  0.61           H  
ATOM   1322 2HZ  LYS A  80      -1.804  15.939 -14.293  1.00  0.61           H  
ATOM   1323 3HZ  LYS A  80      -0.408  15.238 -14.824  1.00  0.61           H  
ATOM   1324  N   GLY A  81      -3.098  14.242 -21.703  1.00  0.27           N  
ATOM   1325  CA  GLY A  81      -3.537  13.181 -22.611  1.00  0.45           C  
ATOM   1326  C   GLY A  81      -4.557  12.207 -22.007  1.00  0.15           C  
ATOM   1327  O   GLY A  81      -4.903  11.208 -22.645  1.00  0.47           O  
ATOM   1328  H   GLY A  81      -2.227  14.127 -21.206  1.00  0.32           H  
ATOM   1329 1HA  GLY A  81      -3.967  13.638 -23.502  1.00  0.54           H  
ATOM   1330 2HA  GLY A  81      -2.666  12.620 -22.944  1.00  0.54           H  
ATOM   1331  N   PHE A  82      -5.050  12.511 -20.803  1.00  0.45           N  
ATOM   1332  CA  PHE A  82      -6.049  11.686 -20.143  1.00  0.26           C  
ATOM   1333  C   PHE A  82      -6.992  12.536 -19.321  1.00  0.26           C  
ATOM   1334  O   PHE A  82      -6.703  13.691 -19.001  1.00  0.68           O  
ATOM   1335  CB  PHE A  82      -5.380  10.645 -19.264  1.00  0.39           C  
ATOM   1336  CG  PHE A  82      -4.629  11.209 -18.101  1.00  0.39           C  
ATOM   1337  CD1 PHE A  82      -5.147  11.142 -16.818  1.00  0.39           C  
ATOM   1338  CD2 PHE A  82      -3.415  11.844 -18.296  1.00  0.39           C  
ATOM   1339  CE1 PHE A  82      -4.441  11.662 -15.752  1.00  0.39           C  
ATOM   1340  CE2 PHE A  82      -2.717  12.376 -17.232  1.00  0.39           C  
ATOM   1341  CZ  PHE A  82      -3.224  12.273 -15.958  1.00  0.39           C  
ATOM   1342  H   PHE A  82      -4.727  13.336 -20.325  1.00  0.54           H  
ATOM   1343  HA  PHE A  82      -6.633  11.174 -20.907  1.00  0.31           H  
ATOM   1344 1HB  PHE A  82      -6.133   9.961 -18.878  1.00  0.47           H  
ATOM   1345 2HB  PHE A  82      -4.699  10.064 -19.864  1.00  0.47           H  
ATOM   1346  HD1 PHE A  82      -6.110  10.658 -16.655  1.00  0.47           H  
ATOM   1347  HD2 PHE A  82      -3.009  11.917 -19.305  1.00  0.47           H  
ATOM   1348  HE1 PHE A  82      -4.845  11.591 -14.745  1.00  0.47           H  
ATOM   1349  HE2 PHE A  82      -1.759  12.868 -17.398  1.00  0.47           H  
ATOM   1350  HZ  PHE A  82      -2.672  12.686 -15.116  1.00  0.47           H  
ATOM   1351  N   THR A  83      -8.134  11.952 -19.007  1.00  0.26           N  
ATOM   1352  CA  THR A  83      -9.209  12.613 -18.298  1.00  0.70           C  
ATOM   1353  C   THR A  83      -9.512  11.949 -16.966  1.00  0.42           C  
ATOM   1354  O   THR A  83      -9.592  10.721 -16.885  1.00  0.47           O  
ATOM   1355  CB  THR A  83     -10.481  12.615 -19.184  1.00  1.05           C  
ATOM   1356  OG1 THR A  83     -10.219  13.339 -20.393  1.00  1.05           O  
ATOM   1357  CG2 THR A  83     -11.666  13.237 -18.473  1.00  1.05           C  
ATOM   1358  H   THR A  83      -8.272  10.996 -19.294  1.00  0.31           H  
ATOM   1359  HA  THR A  83      -8.914  13.644 -18.104  1.00  0.84           H  
ATOM   1360  HB  THR A  83     -10.730  11.586 -19.443  1.00  1.26           H  
ATOM   1361  HG1 THR A  83      -9.980  14.244 -20.177  1.00  1.26           H  
ATOM   1362 1HG2 THR A  83     -12.535  13.212 -19.130  1.00  1.26           H  
ATOM   1363 2HG2 THR A  83     -11.882  12.674 -17.568  1.00  1.26           H  
ATOM   1364 3HG2 THR A  83     -11.435  14.268 -18.217  1.00  1.26           H  
ATOM   1365  N   LEU A  84      -9.686  12.766 -15.925  1.00  0.39           N  
ATOM   1366  CA  LEU A  84     -10.115  12.240 -14.636  1.00  0.39           C  
ATOM   1367  C   LEU A  84     -11.624  12.366 -14.577  1.00  0.51           C  
ATOM   1368  O   LEU A  84     -12.204  13.235 -15.231  1.00  1.96           O  
ATOM   1369  CB  LEU A  84      -9.521  12.995 -13.442  1.00  0.58           C  
ATOM   1370  CG  LEU A  84      -8.006  13.062 -13.330  1.00  0.58           C  
ATOM   1371  CD1 LEU A  84      -7.652  13.793 -12.042  1.00  0.58           C  
ATOM   1372  CD2 LEU A  84      -7.414  11.681 -13.364  1.00  0.58           C  
ATOM   1373  H   LEU A  84      -9.556  13.766 -16.042  1.00  0.47           H  
ATOM   1374  HA  LEU A  84      -9.845  11.188 -14.567  1.00  0.47           H  
ATOM   1375 1HB  LEU A  84      -9.880  14.021 -13.477  1.00  0.70           H  
ATOM   1376 2HB  LEU A  84      -9.896  12.538 -12.530  1.00  0.70           H  
ATOM   1377  HG  LEU A  84      -7.613  13.635 -14.165  1.00  0.70           H  
ATOM   1378 1HD1 LEU A  84      -6.569  13.874 -11.955  1.00  0.70           H  
ATOM   1379 2HD1 LEU A  84      -8.092  14.788 -12.058  1.00  0.70           H  
ATOM   1380 3HD1 LEU A  84      -8.043  13.242 -11.190  1.00  0.70           H  
ATOM   1381 1HD2 LEU A  84      -6.332  11.760 -13.287  1.00  0.70           H  
ATOM   1382 2HD2 LEU A  84      -7.793  11.104 -12.526  1.00  0.70           H  
ATOM   1383 3HD2 LEU A  84      -7.681  11.192 -14.300  1.00  0.70           H  
ATOM   1384  N   GLY A  85     -12.274  11.535 -13.781  1.00  0.33           N  
ATOM   1385  CA  GLY A  85     -13.719  11.637 -13.719  1.00  0.39           C  
ATOM   1386  C   GLY A  85     -14.340  10.899 -12.554  1.00  0.31           C  
ATOM   1387  O   GLY A  85     -13.655  10.334 -11.702  1.00  0.27           O  
ATOM   1388  H   GLY A  85     -11.772  10.840 -13.246  1.00  0.40           H  
ATOM   1389 1HA  GLY A  85     -13.997  12.690 -13.663  1.00  0.47           H  
ATOM   1390 2HA  GLY A  85     -14.140  11.257 -14.647  1.00  0.47           H  
ATOM   1391  N   GLU A  86     -15.667  10.923 -12.529  1.00  0.52           N  
ATOM   1392  CA  GLU A  86     -16.457  10.377 -11.437  1.00  0.60           C  
ATOM   1393  C   GLU A  86     -16.584   8.849 -11.442  1.00  0.35           C  
ATOM   1394  O   GLU A  86     -17.672   8.305 -11.649  1.00  0.47           O  
ATOM   1395  CB  GLU A  86     -17.847  11.008 -11.483  1.00  0.90           C  
ATOM   1396  CG  GLU A  86     -17.868  12.512 -11.241  1.00  0.90           C  
ATOM   1397  CD  GLU A  86     -19.244  13.109 -11.387  1.00  0.90           C  
ATOM   1398  OE1 GLU A  86     -20.115  12.445 -11.897  1.00  0.90           O  
ATOM   1399  OE2 GLU A  86     -19.426  14.236 -10.994  1.00  0.90           O  
ATOM   1400  H   GLU A  86     -16.151  11.379 -13.289  1.00  0.62           H  
ATOM   1401  HA  GLU A  86     -15.981  10.672 -10.506  1.00  0.72           H  
ATOM   1402 1HB  GLU A  86     -18.310  10.811 -12.449  1.00  1.08           H  
ATOM   1403 2HB  GLU A  86     -18.464  10.551 -10.721  1.00  1.08           H  
ATOM   1404 1HG  GLU A  86     -17.501  12.712 -10.235  1.00  1.08           H  
ATOM   1405 2HG  GLU A  86     -17.192  12.993 -11.947  1.00  1.08           H  
ATOM   1406  N   ASN A  87     -15.473   8.171 -11.155  1.00  0.25           N  
ATOM   1407  CA  ASN A  87     -15.475   6.716 -11.067  1.00  0.26           C  
ATOM   1408  C   ASN A  87     -15.988   6.293  -9.696  1.00  0.26           C  
ATOM   1409  O   ASN A  87     -16.324   7.150  -8.879  1.00  0.33           O  
ATOM   1410  CB  ASN A  87     -14.091   6.164 -11.374  1.00  0.39           C  
ATOM   1411  CG  ASN A  87     -13.030   6.513 -10.365  1.00  0.39           C  
ATOM   1412  OD1 ASN A  87     -13.238   6.513  -9.145  1.00  0.39           O  
ATOM   1413  ND2 ASN A  87     -11.862   6.808 -10.876  1.00  0.39           N  
ATOM   1414  H   ASN A  87     -14.619   8.692 -11.005  1.00  0.30           H  
ATOM   1415  HA  ASN A  87     -16.167   6.321 -11.810  1.00  0.31           H  
ATOM   1416 1HB  ASN A  87     -14.144   5.080 -11.455  1.00  0.47           H  
ATOM   1417 2HB  ASN A  87     -13.772   6.540 -12.346  1.00  0.47           H  
ATOM   1418 1HD2 ASN A  87     -11.085   7.029 -10.283  1.00  0.47           H  
ATOM   1419 2HD2 ASN A  87     -11.733   6.794 -11.868  1.00  0.47           H  
ATOM   1420  N   SER A  88     -16.006   4.984  -9.427  1.00  0.29           N  
ATOM   1421  CA  SER A  88     -16.592   4.437  -8.197  1.00  0.43           C  
ATOM   1422  C   SER A  88     -15.889   4.781  -6.887  1.00  0.36           C  
ATOM   1423  O   SER A  88     -16.392   4.454  -5.810  1.00  0.67           O  
ATOM   1424  CB  SER A  88     -16.681   2.937  -8.318  1.00  0.65           C  
ATOM   1425  OG  SER A  88     -15.416   2.342  -8.398  1.00  0.65           O  
ATOM   1426  H   SER A  88     -15.661   4.325 -10.118  1.00  0.35           H  
ATOM   1427  HA  SER A  88     -17.609   4.824  -8.129  1.00  0.52           H  
ATOM   1428 1HB  SER A  88     -17.223   2.528  -7.474  1.00  0.77           H  
ATOM   1429 2HB  SER A  88     -17.252   2.701  -9.204  1.00  0.77           H  
ATOM   1430  HG  SER A  88     -15.543   1.537  -8.916  1.00  0.77           H  
ATOM   1431  N   PHE A  89     -14.733   5.425  -6.950  1.00  0.49           N  
ATOM   1432  CA  PHE A  89     -14.038   5.757  -5.726  1.00  1.22           C  
ATOM   1433  C   PHE A  89     -14.149   7.261  -5.419  1.00  1.27           C  
ATOM   1434  O   PHE A  89     -13.465   7.770  -4.529  1.00  3.12           O  
ATOM   1435  CB  PHE A  89     -12.581   5.343  -5.872  1.00  1.83           C  
ATOM   1436  CG  PHE A  89     -12.428   3.883  -6.226  1.00  1.83           C  
ATOM   1437  CD1 PHE A  89     -11.964   3.531  -7.482  1.00  1.83           C  
ATOM   1438  CD2 PHE A  89     -12.757   2.865  -5.343  1.00  1.83           C  
ATOM   1439  CE1 PHE A  89     -11.815   2.203  -7.847  1.00  1.83           C  
ATOM   1440  CE2 PHE A  89     -12.613   1.538  -5.704  1.00  1.83           C  
ATOM   1441  CZ  PHE A  89     -12.139   1.205  -6.955  1.00  1.83           C  
ATOM   1442  H   PHE A  89     -14.324   5.689  -7.838  1.00  0.59           H  
ATOM   1443  HA  PHE A  89     -14.486   5.200  -4.903  1.00  1.46           H  
ATOM   1444 1HB  PHE A  89     -12.108   5.935  -6.655  1.00  2.20           H  
ATOM   1445 2HB  PHE A  89     -12.047   5.531  -4.944  1.00  2.20           H  
ATOM   1446  HD1 PHE A  89     -11.711   4.324  -8.182  1.00  2.20           H  
ATOM   1447  HD2 PHE A  89     -13.136   3.115  -4.356  1.00  2.20           H  
ATOM   1448  HE1 PHE A  89     -11.444   1.948  -8.839  1.00  2.20           H  
ATOM   1449  HE2 PHE A  89     -12.877   0.750  -5.001  1.00  2.20           H  
ATOM   1450  HZ  PHE A  89     -12.027   0.159  -7.238  1.00  2.20           H  
ATOM   1451  N   THR A  90     -15.035   7.966  -6.142  1.00  0.44           N  
ATOM   1452  CA  THR A  90     -15.226   9.412  -5.970  1.00  0.43           C  
ATOM   1453  C   THR A  90     -15.717   9.780  -4.570  1.00  0.62           C  
ATOM   1454  O   THR A  90     -15.348  10.820  -4.031  1.00  1.53           O  
ATOM   1455  CB  THR A  90     -16.203   9.979  -7.009  1.00  0.65           C  
ATOM   1456  OG1 THR A  90     -15.711   9.695  -8.320  1.00  0.65           O  
ATOM   1457  CG2 THR A  90     -16.307  11.487  -6.853  1.00  0.65           C  
ATOM   1458  H   THR A  90     -15.575   7.508  -6.868  1.00  0.53           H  
ATOM   1459  HA  THR A  90     -14.262   9.898  -6.120  1.00  0.52           H  
ATOM   1460  HB  THR A  90     -17.184   9.535  -6.882  1.00  0.77           H  
ATOM   1461  HG1 THR A  90     -15.721   8.742  -8.463  1.00  0.77           H  
ATOM   1462 1HG2 THR A  90     -16.993  11.883  -7.602  1.00  0.77           H  
ATOM   1463 2HG2 THR A  90     -16.678  11.725  -5.857  1.00  0.77           H  
ATOM   1464 3HG2 THR A  90     -15.324  11.935  -6.991  1.00  0.77           H  
ATOM   1465  N   ASP A  91     -16.544   8.935  -3.966  1.00  0.56           N  
ATOM   1466  CA  ASP A  91     -17.023   9.207  -2.612  1.00  0.91           C  
ATOM   1467  C   ASP A  91     -16.027   8.838  -1.497  1.00  0.80           C  
ATOM   1468  O   ASP A  91     -16.382   8.937  -0.322  1.00  3.68           O  
ATOM   1469  CB  ASP A  91     -18.336   8.467  -2.357  1.00  1.36           C  
ATOM   1470  CG  ASP A  91     -18.178   6.946  -2.411  1.00  1.36           C  
ATOM   1471  OD1 ASP A  91     -17.073   6.491  -2.574  1.00  1.36           O  
ATOM   1472  OD2 ASP A  91     -19.167   6.256  -2.322  1.00  1.36           O  
ATOM   1473  H   ASP A  91     -16.841   8.096  -4.443  1.00  0.67           H  
ATOM   1474  HA  ASP A  91     -17.219  10.277  -2.538  1.00  1.09           H  
ATOM   1475 1HB  ASP A  91     -18.722   8.742  -1.375  1.00  1.64           H  
ATOM   1476 2HB  ASP A  91     -19.076   8.777  -3.093  1.00  1.64           H  
ATOM   1477  N   LEU A  92     -14.794   8.442  -1.853  1.00  1.17           N  
ATOM   1478  CA  LEU A  92     -13.775   8.086  -0.872  1.00  2.36           C  
ATOM   1479  C   LEU A  92     -12.718   9.167  -0.764  1.00  0.92           C  
ATOM   1480  O   LEU A  92     -12.462   9.892  -1.732  1.00  0.76           O  
ATOM   1481  CB  LEU A  92     -13.053   6.800  -1.278  1.00  3.54           C  
ATOM   1482  CG  LEU A  92     -13.908   5.565  -1.522  1.00  3.54           C  
ATOM   1483  CD1 LEU A  92     -12.995   4.452  -1.982  1.00  3.54           C  
ATOM   1484  CD2 LEU A  92     -14.649   5.178  -0.256  1.00  3.54           C  
ATOM   1485  H   LEU A  92     -14.538   8.361  -2.827  1.00  1.40           H  
ATOM   1486  HA  LEU A  92     -14.247   7.954   0.099  1.00  2.83           H  
ATOM   1487 1HB  LEU A  92     -12.496   6.996  -2.193  1.00  4.25           H  
ATOM   1488 2HB  LEU A  92     -12.338   6.549  -0.494  1.00  4.25           H  
ATOM   1489  HG  LEU A  92     -14.627   5.767  -2.316  1.00  4.25           H  
ATOM   1490 1HD1 LEU A  92     -13.590   3.561  -2.180  1.00  4.25           H  
ATOM   1491 2HD1 LEU A  92     -12.482   4.758  -2.892  1.00  4.25           H  
ATOM   1492 3HD1 LEU A  92     -12.262   4.237  -1.205  1.00  4.25           H  
ATOM   1493 1HD2 LEU A  92     -15.253   4.290  -0.446  1.00  4.25           H  
ATOM   1494 2HD2 LEU A  92     -13.932   4.967   0.535  1.00  4.25           H  
ATOM   1495 3HD2 LEU A  92     -15.298   5.999   0.049  1.00  4.25           H  
ATOM   1496  N   SER A  93     -12.081   9.268   0.401  1.00  1.05           N  
ATOM   1497  CA  SER A  93     -10.983  10.220   0.520  1.00  0.84           C  
ATOM   1498  C   SER A  93      -9.769   9.568  -0.116  1.00  0.60           C  
ATOM   1499  O   SER A  93      -9.758   8.352  -0.297  1.00  0.72           O  
ATOM   1500  CB  SER A  93     -10.700  10.592   1.967  1.00  1.26           C  
ATOM   1501  OG  SER A  93     -10.156   9.522   2.690  1.00  1.26           O  
ATOM   1502  H   SER A  93     -12.343   8.663   1.178  1.00  1.26           H  
ATOM   1503  HA  SER A  93     -11.229  11.126  -0.037  1.00  1.01           H  
ATOM   1504 1HB  SER A  93     -10.015  11.438   1.995  1.00  1.51           H  
ATOM   1505 2HB  SER A  93     -11.628  10.912   2.440  1.00  1.51           H  
ATOM   1506  HG  SER A  93     -10.112   9.819   3.603  1.00  1.51           H  
ATOM   1507  N   ASP A  94      -8.748  10.350  -0.450  1.00  0.65           N  
ATOM   1508  CA  ASP A  94      -7.561   9.766  -1.069  1.00  0.81           C  
ATOM   1509  C   ASP A  94      -6.890   8.778  -0.131  1.00  1.02           C  
ATOM   1510  O   ASP A  94      -6.470   7.705  -0.556  1.00  1.22           O  
ATOM   1511  CB  ASP A  94      -6.562  10.842  -1.487  1.00  1.22           C  
ATOM   1512  CG  ASP A  94      -7.025  11.647  -2.693  1.00  1.22           C  
ATOM   1513  OD1 ASP A  94      -7.996  11.269  -3.303  1.00  1.22           O  
ATOM   1514  OD2 ASP A  94      -6.380  12.618  -3.011  1.00  1.22           O  
ATOM   1515  H   ASP A  94      -8.795  11.346  -0.283  1.00  0.78           H  
ATOM   1516  HA  ASP A  94      -7.871   9.223  -1.962  1.00  0.97           H  
ATOM   1517 1HB  ASP A  94      -6.396  11.527  -0.656  1.00  1.46           H  
ATOM   1518 2HB  ASP A  94      -5.604  10.379  -1.724  1.00  1.46           H  
ATOM   1519  N   GLU A  95      -6.814   9.149   1.147  1.00  1.38           N  
ATOM   1520  CA  GLU A  95      -6.245   8.302   2.184  1.00  2.16           C  
ATOM   1521  C   GLU A  95      -7.015   7.003   2.310  1.00  2.06           C  
ATOM   1522  O   GLU A  95      -6.417   5.929   2.351  1.00  2.27           O  
ATOM   1523  CB  GLU A  95      -6.242   9.030   3.528  1.00  3.24           C  
ATOM   1524  CG  GLU A  95      -5.643   8.227   4.674  1.00  3.24           C  
ATOM   1525  CD  GLU A  95      -5.628   8.982   5.974  1.00  3.24           C  
ATOM   1526  OE1 GLU A  95      -6.062  10.110   5.991  1.00  3.24           O  
ATOM   1527  OE2 GLU A  95      -5.183   8.430   6.952  1.00  3.24           O  
ATOM   1528  H   GLU A  95      -7.171  10.055   1.411  1.00  1.66           H  
ATOM   1529  HA  GLU A  95      -5.216   8.064   1.912  1.00  2.59           H  
ATOM   1530 1HB  GLU A  95      -5.674   9.957   3.437  1.00  3.89           H  
ATOM   1531 2HB  GLU A  95      -7.262   9.297   3.802  1.00  3.89           H  
ATOM   1532 1HG  GLU A  95      -6.223   7.314   4.805  1.00  3.89           H  
ATOM   1533 2HG  GLU A  95      -4.625   7.944   4.411  1.00  3.89           H  
ATOM   1534  N   GLU A  96      -8.342   7.120   2.393  1.00  2.02           N  
ATOM   1535  CA  GLU A  96      -9.244   5.982   2.519  1.00  2.12           C  
ATOM   1536  C   GLU A  96      -9.090   5.023   1.350  1.00  1.68           C  
ATOM   1537  O   GLU A  96      -8.977   3.808   1.545  1.00  2.08           O  
ATOM   1538  CB  GLU A  96     -10.675   6.488   2.614  1.00  3.18           C  
ATOM   1539  CG  GLU A  96     -11.729   5.432   2.833  1.00  3.18           C  
ATOM   1540  CD  GLU A  96     -13.081   6.050   2.990  1.00  3.18           C  
ATOM   1541  OE1 GLU A  96     -13.298   7.112   2.449  1.00  3.18           O  
ATOM   1542  OE2 GLU A  96     -13.906   5.482   3.669  1.00  3.18           O  
ATOM   1543  H   GLU A  96      -8.762   8.043   2.364  1.00  2.42           H  
ATOM   1544  HA  GLU A  96      -8.998   5.446   3.435  1.00  2.54           H  
ATOM   1545 1HB  GLU A  96     -10.748   7.193   3.441  1.00  3.82           H  
ATOM   1546 2HB  GLU A  96     -10.929   7.029   1.703  1.00  3.82           H  
ATOM   1547 1HG  GLU A  96     -11.742   4.752   1.982  1.00  3.82           H  
ATOM   1548 2HG  GLU A  96     -11.485   4.857   3.726  1.00  3.82           H  
ATOM   1549  N   PHE A  97      -9.085   5.578   0.140  1.00  1.14           N  
ATOM   1550  CA  PHE A  97      -8.888   4.806  -1.070  1.00  1.06           C  
ATOM   1551  C   PHE A  97      -7.582   4.052  -1.034  1.00  0.93           C  
ATOM   1552  O   PHE A  97      -7.552   2.861  -1.322  1.00  1.19           O  
ATOM   1553  CB  PHE A  97      -8.907   5.692  -2.303  1.00  1.59           C  
ATOM   1554  CG  PHE A  97      -8.536   4.951  -3.554  1.00  1.59           C  
ATOM   1555  CD1 PHE A  97      -9.437   4.113  -4.184  1.00  1.59           C  
ATOM   1556  CD2 PHE A  97      -7.269   5.090  -4.102  1.00  1.59           C  
ATOM   1557  CE1 PHE A  97      -9.079   3.434  -5.333  1.00  1.59           C  
ATOM   1558  CE2 PHE A  97      -6.913   4.416  -5.252  1.00  1.59           C  
ATOM   1559  CZ  PHE A  97      -7.826   3.587  -5.867  1.00  1.59           C  
ATOM   1560  H   PHE A  97      -9.215   6.576   0.056  1.00  1.37           H  
ATOM   1561  HA  PHE A  97      -9.697   4.083  -1.154  1.00  1.27           H  
ATOM   1562 1HB  PHE A  97      -9.903   6.113  -2.435  1.00  1.91           H  
ATOM   1563 2HB  PHE A  97      -8.212   6.520  -2.175  1.00  1.91           H  
ATOM   1564  HD1 PHE A  97     -10.435   3.990  -3.764  1.00  1.91           H  
ATOM   1565  HD2 PHE A  97      -6.549   5.747  -3.613  1.00  1.91           H  
ATOM   1566  HE1 PHE A  97      -9.792   2.773  -5.819  1.00  1.91           H  
ATOM   1567  HE2 PHE A  97      -5.915   4.538  -5.673  1.00  1.91           H  
ATOM   1568  HZ  PHE A  97      -7.555   3.053  -6.774  1.00  1.91           H  
ATOM   1569  N   GLN A  98      -6.496   4.742  -0.701  1.00  1.00           N  
ATOM   1570  CA  GLN A  98      -5.199   4.097  -0.626  1.00  1.15           C  
ATOM   1571  C   GLN A  98      -5.199   2.958   0.395  1.00  1.43           C  
ATOM   1572  O   GLN A  98      -4.771   1.838   0.093  1.00  1.48           O  
ATOM   1573  CB  GLN A  98      -4.117   5.114  -0.239  1.00  1.72           C  
ATOM   1574  CG  GLN A  98      -3.750   6.143  -1.300  1.00  1.72           C  
ATOM   1575  CD  GLN A  98      -2.812   7.196  -0.725  1.00  1.72           C  
ATOM   1576  OE1 GLN A  98      -2.749   7.352   0.498  1.00  1.72           O  
ATOM   1577  NE2 GLN A  98      -2.086   7.922  -1.571  1.00  1.72           N  
ATOM   1578  H   GLN A  98      -6.563   5.731  -0.497  1.00  1.20           H  
ATOM   1579  HA  GLN A  98      -4.964   3.684  -1.606  1.00  1.38           H  
ATOM   1580 1HB  GLN A  98      -4.442   5.661   0.645  1.00  2.07           H  
ATOM   1581 2HB  GLN A  98      -3.204   4.580   0.029  1.00  2.07           H  
ATOM   1582 1HG  GLN A  98      -3.237   5.640  -2.120  1.00  2.07           H  
ATOM   1583 2HG  GLN A  98      -4.648   6.633  -1.667  1.00  2.07           H  
ATOM   1584 1HE2 GLN A  98      -1.464   8.622  -1.216  1.00  2.07           H  
ATOM   1585 2HE2 GLN A  98      -2.149   7.786  -2.561  1.00  2.07           H  
ATOM   1586  N   ALA A  99      -5.710   3.235   1.590  1.00  1.74           N  
ATOM   1587  CA  ALA A  99      -5.740   2.266   2.676  1.00  2.07           C  
ATOM   1588  C   ALA A  99      -6.527   1.006   2.332  1.00  1.67           C  
ATOM   1589  O   ALA A  99      -6.140  -0.094   2.729  1.00  1.80           O  
ATOM   1590  CB  ALA A  99      -6.335   2.911   3.918  1.00  3.10           C  
ATOM   1591  H   ALA A  99      -6.064   4.165   1.773  1.00  2.09           H  
ATOM   1592  HA  ALA A  99      -4.712   1.970   2.886  1.00  2.48           H  
ATOM   1593 1HB  ALA A  99      -6.320   2.198   4.742  1.00  3.73           H  
ATOM   1594 2HB  ALA A  99      -5.749   3.789   4.186  1.00  3.73           H  
ATOM   1595 3HB  ALA A  99      -7.362   3.209   3.715  1.00  3.73           H  
ATOM   1596  N   THR A 100      -7.628   1.159   1.602  1.00  1.38           N  
ATOM   1597  CA  THR A 100      -8.474   0.018   1.290  1.00  1.28           C  
ATOM   1598  C   THR A 100      -8.315  -0.586  -0.113  1.00  0.89           C  
ATOM   1599  O   THR A 100      -8.663  -1.749  -0.309  1.00  0.90           O  
ATOM   1600  CB  THR A 100      -9.945   0.415   1.513  1.00  1.92           C  
ATOM   1601  OG1 THR A 100     -10.271   1.529   0.677  1.00  1.92           O  
ATOM   1602  CG2 THR A 100     -10.180   0.797   2.964  1.00  1.92           C  
ATOM   1603  H   THR A 100      -7.915   2.083   1.304  1.00  1.66           H  
ATOM   1604  HA  THR A 100      -8.236  -0.768   2.006  1.00  1.54           H  
ATOM   1605  HB  THR A 100     -10.588  -0.424   1.252  1.00  2.30           H  
ATOM   1606  HG1 THR A 100      -9.733   2.288   0.932  1.00  2.30           H  
ATOM   1607 1HG2 THR A 100     -11.225   1.074   3.102  1.00  2.30           H  
ATOM   1608 2HG2 THR A 100      -9.941  -0.049   3.607  1.00  2.30           H  
ATOM   1609 3HG2 THR A 100      -9.544   1.642   3.225  1.00  2.30           H  
ATOM   1610  N   TYR A 101      -7.792   0.162  -1.083  1.00  0.72           N  
ATOM   1611  CA  TYR A 101      -7.687  -0.386  -2.439  1.00  0.62           C  
ATOM   1612  C   TYR A 101      -6.289  -0.464  -3.060  1.00  0.59           C  
ATOM   1613  O   TYR A 101      -6.161  -0.961  -4.181  1.00  0.84           O  
ATOM   1614  CB  TYR A 101      -8.611   0.400  -3.368  1.00  0.93           C  
ATOM   1615  CG  TYR A 101     -10.058   0.213  -2.999  1.00  0.93           C  
ATOM   1616  CD1 TYR A 101     -10.746   1.205  -2.326  1.00  0.93           C  
ATOM   1617  CD2 TYR A 101     -10.691  -0.981  -3.312  1.00  0.93           C  
ATOM   1618  CE1 TYR A 101     -12.062   1.000  -1.963  1.00  0.93           C  
ATOM   1619  CE2 TYR A 101     -12.006  -1.180  -2.951  1.00  0.93           C  
ATOM   1620  CZ  TYR A 101     -12.692  -0.196  -2.277  1.00  0.93           C  
ATOM   1621  OH  TYR A 101     -14.005  -0.393  -1.910  1.00  0.93           O  
ATOM   1622  H   TYR A 101      -7.510   1.112  -0.910  1.00  0.86           H  
ATOM   1623  HA  TYR A 101      -8.061  -1.408  -2.403  1.00  0.74           H  
ATOM   1624 1HB  TYR A 101      -8.374   1.462  -3.310  1.00  1.12           H  
ATOM   1625 2HB  TYR A 101      -8.472   0.082  -4.398  1.00  1.12           H  
ATOM   1626  HD1 TYR A 101     -10.247   2.139  -2.071  1.00  1.12           H  
ATOM   1627  HD2 TYR A 101     -10.146  -1.764  -3.838  1.00  1.12           H  
ATOM   1628  HE1 TYR A 101     -12.605   1.771  -1.423  1.00  1.12           H  
ATOM   1629  HE2 TYR A 101     -12.502  -2.118  -3.193  1.00  1.12           H  
ATOM   1630  HH  TYR A 101     -14.314   0.370  -1.415  1.00  1.12           H  
ATOM   1631  N   THR A 102      -5.236  -0.016  -2.363  1.00  0.81           N  
ATOM   1632  CA  THR A 102      -3.891  -0.139  -2.941  1.00  1.54           C  
ATOM   1633  C   THR A 102      -3.474  -1.580  -3.169  1.00  0.73           C  
ATOM   1634  O   THR A 102      -3.062  -1.951  -4.266  1.00  1.12           O  
ATOM   1635  CB  THR A 102      -2.811   0.498  -2.053  1.00  2.31           C  
ATOM   1636  OG1 THR A 102      -3.053   1.896  -1.927  1.00  2.31           O  
ATOM   1637  CG2 THR A 102      -1.442   0.276  -2.668  1.00  2.31           C  
ATOM   1638  H   THR A 102      -5.336   0.425  -1.456  1.00  0.97           H  
ATOM   1639  HA  THR A 102      -3.886   0.370  -3.905  1.00  1.85           H  
ATOM   1640  HB  THR A 102      -2.839   0.046  -1.063  1.00  2.77           H  
ATOM   1641  HG1 THR A 102      -3.898   2.014  -1.492  1.00  2.77           H  
ATOM   1642 1HG2 THR A 102      -0.680   0.731  -2.036  1.00  2.77           H  
ATOM   1643 2HG2 THR A 102      -1.249  -0.790  -2.763  1.00  2.77           H  
ATOM   1644 3HG2 THR A 102      -1.420   0.735  -3.655  1.00  2.77           H  
ATOM   1645  N   GLY A 103      -3.558  -2.389  -2.121  1.00  0.64           N  
ATOM   1646  CA  GLY A 103      -3.120  -3.771  -2.215  1.00  1.01           C  
ATOM   1647  C   GLY A 103      -1.600  -3.812  -2.199  1.00  0.96           C  
ATOM   1648  O   GLY A 103      -0.978  -4.536  -2.977  1.00  1.25           O  
ATOM   1649  H   GLY A 103      -3.920  -2.040  -1.245  1.00  0.77           H  
ATOM   1650 1HA  GLY A 103      -3.510  -4.326  -1.367  1.00  1.21           H  
ATOM   1651 2HA  GLY A 103      -3.504  -4.227  -3.127  1.00  1.21           H  
ATOM   1652  N   LEU A 104      -1.021  -3.002  -1.313  1.00  1.58           N  
ATOM   1653  CA  LEU A 104       0.418  -2.826  -1.193  1.00  1.82           C  
ATOM   1654  C   LEU A 104       1.188  -4.124  -1.116  1.00  2.92           C  
ATOM   1655  O   LEU A 104       1.129  -4.843  -0.118  1.00 11.36           O  
ATOM   1656  CB  LEU A 104       0.738  -1.987   0.043  1.00  2.73           C  
ATOM   1657  CG  LEU A 104       2.226  -1.686   0.261  1.00  2.73           C  
ATOM   1658  CD1 LEU A 104       2.738  -0.819  -0.878  1.00  2.73           C  
ATOM   1659  CD2 LEU A 104       2.405  -0.987   1.600  1.00  2.73           C  
ATOM   1660  H   LEU A 104      -1.612  -2.463  -0.697  1.00  1.90           H  
ATOM   1661  HA  LEU A 104       0.762  -2.283  -2.072  1.00  2.18           H  
ATOM   1662 1HB  LEU A 104       0.213  -1.036  -0.034  1.00  3.28           H  
ATOM   1663 2HB  LEU A 104       0.372  -2.512   0.925  1.00  3.28           H  
ATOM   1664  HG  LEU A 104       2.793  -2.618   0.258  1.00  3.28           H  
ATOM   1665 1HD1 LEU A 104       3.797  -0.611  -0.729  1.00  3.28           H  
ATOM   1666 2HD1 LEU A 104       2.602  -1.346  -1.824  1.00  3.28           H  
ATOM   1667 3HD1 LEU A 104       2.183   0.118  -0.900  1.00  3.28           H  
ATOM   1668 1HD2 LEU A 104       3.462  -0.774   1.761  1.00  3.28           H  
ATOM   1669 2HD2 LEU A 104       1.842  -0.053   1.601  1.00  3.28           H  
ATOM   1670 3HD2 LEU A 104       2.039  -1.633   2.398  1.00  3.28           H  
ATOM   1671  N   LYS A 105       1.930  -4.398  -2.179  1.00  2.68           N  
ATOM   1672  CA  LYS A 105       2.765  -5.583  -2.267  1.00  4.89           C  
ATOM   1673  C   LYS A 105       4.047  -5.405  -1.481  1.00  5.03           C  
ATOM   1674  O   LYS A 105       4.449  -4.281  -1.176  1.00 26.63           O  
ATOM   1675  CB  LYS A 105       3.098  -5.907  -3.713  1.00  7.33           C  
ATOM   1676  CG  LYS A 105       1.928  -6.367  -4.558  1.00  7.33           C  
ATOM   1677  CD  LYS A 105       2.389  -6.610  -5.980  1.00  7.33           C  
ATOM   1678  CE  LYS A 105       3.360  -7.783  -6.045  1.00  7.33           C  
ATOM   1679  NZ  LYS A 105       3.777  -8.091  -7.439  1.00  7.33           N  
ATOM   1680  H   LYS A 105       1.903  -3.749  -2.956  1.00  3.22           H  
ATOM   1681  HA  LYS A 105       2.221  -6.421  -1.834  1.00  5.87           H  
ATOM   1682 1HB  LYS A 105       3.520  -5.022  -4.190  1.00  8.80           H  
ATOM   1683 2HB  LYS A 105       3.859  -6.687  -3.745  1.00  8.80           H  
ATOM   1684 1HG  LYS A 105       1.518  -7.290  -4.148  1.00  8.80           H  
ATOM   1685 2HG  LYS A 105       1.147  -5.606  -4.554  1.00  8.80           H  
ATOM   1686 1HD  LYS A 105       1.522  -6.826  -6.601  1.00  8.80           H  
ATOM   1687 2HD  LYS A 105       2.881  -5.716  -6.365  1.00  8.80           H  
ATOM   1688 1HE  LYS A 105       4.246  -7.542  -5.458  1.00  8.80           H  
ATOM   1689 2HE  LYS A 105       2.887  -8.666  -5.616  1.00  8.80           H  
ATOM   1690 1HZ  LYS A 105       4.420  -8.869  -7.434  1.00  8.80           H  
ATOM   1691 2HZ  LYS A 105       2.965  -8.330  -7.990  1.00  8.80           H  
ATOM   1692 3HZ  LYS A 105       4.231  -7.283  -7.842  1.00  8.80           H  
ATOM   1693  N   GLY A 106       4.681  -6.517  -1.132  1.00 13.77           N  
ATOM   1694  CA  GLY A 106       5.924  -6.451  -0.382  1.00 20.23           C  
ATOM   1695  C   GLY A 106       7.121  -6.463  -1.323  1.00 18.41           C  
ATOM   1696  O   GLY A 106       6.967  -6.597  -2.538  1.00 58.42           O  
ATOM   1697  H   GLY A 106       4.321  -7.419  -1.423  1.00 16.52           H  
ATOM   1698 1HA  GLY A 106       5.938  -5.545   0.224  1.00 24.28           H  
ATOM   1699 2HA  GLY A 106       5.983  -7.298   0.301  1.00 24.28           H  
ATOM   1700  N   ILE A 107       8.314  -6.337  -0.751  1.00 12.89           N  
ATOM   1701  CA  ILE A 107       9.549  -6.369  -1.526  1.00 16.36           C  
ATOM   1702  C   ILE A 107      10.508  -7.360  -0.898  1.00 18.44           C  
ATOM   1703  O   ILE A 107      10.406  -7.654   0.293  1.00 61.79           O  
ATOM   1704  CB  ILE A 107      10.219  -4.982  -1.586  1.00 24.54           C  
ATOM   1705  CG1 ILE A 107      10.605  -4.536  -0.175  1.00 24.54           C  
ATOM   1706  CG2 ILE A 107       9.299  -3.960  -2.238  1.00 24.54           C  
ATOM   1707  CD1 ILE A 107      11.443  -3.280  -0.146  1.00 24.54           C  
ATOM   1708  H   ILE A 107       8.367  -6.223   0.251  1.00 15.47           H  
ATOM   1709  HA  ILE A 107       9.326  -6.697  -2.540  1.00 19.63           H  
ATOM   1710  HB  ILE A 107      11.138  -5.053  -2.168  1.00 29.45           H  
ATOM   1711 1HG1 ILE A 107       9.698  -4.359   0.403  1.00 29.45           H  
ATOM   1712 2HG1 ILE A 107      11.168  -5.335   0.308  1.00 29.45           H  
ATOM   1713 1HG2 ILE A 107       9.800  -2.994  -2.279  1.00 29.45           H  
ATOM   1714 2HG2 ILE A 107       9.054  -4.284  -3.249  1.00 29.45           H  
ATOM   1715 3HG2 ILE A 107       8.383  -3.867  -1.656  1.00 29.45           H  
ATOM   1716 1HD1 ILE A 107      11.679  -3.025   0.887  1.00 29.45           H  
ATOM   1717 2HD1 ILE A 107      12.367  -3.447  -0.700  1.00 29.45           H  
ATOM   1718 3HD1 ILE A 107      10.887  -2.462  -0.603  1.00 29.45           H  
ATOM   1719  N   GLU A 108      11.449  -7.864  -1.688  1.00 23.30           N  
ATOM   1720  CA  GLU A 108      12.413  -8.829  -1.178  1.00 34.60           C  
ATOM   1721  C   GLU A 108      13.842  -8.431  -1.521  1.00 22.04           C  
ATOM   1722  O   GLU A 108      14.090  -7.802  -2.550  1.00 42.62           O  
ATOM   1723  CB  GLU A 108      12.105 -10.225  -1.731  1.00 51.90           C  
ATOM   1724  CG  GLU A 108      10.731 -10.753  -1.341  1.00 51.90           C  
ATOM   1725  CD  GLU A 108      10.611 -11.018   0.133  1.00 51.90           C  
ATOM   1726  OE1 GLU A 108      11.618 -11.243   0.760  1.00 51.90           O  
ATOM   1727  OE2 GLU A 108       9.514 -10.981   0.638  1.00 51.90           O  
ATOM   1728  H   GLU A 108      11.491  -7.582  -2.657  1.00 27.96           H  
ATOM   1729  HA  GLU A 108      12.328  -8.861  -0.091  1.00 41.52           H  
ATOM   1730 1HB  GLU A 108      12.164 -10.210  -2.819  1.00 62.28           H  
ATOM   1731 2HB  GLU A 108      12.850 -10.934  -1.371  1.00 62.28           H  
ATOM   1732 1HG  GLU A 108       9.966 -10.038  -1.640  1.00 62.28           H  
ATOM   1733 2HG  GLU A 108      10.549 -11.681  -1.881  1.00 62.28           H  
ATOM   1734  N   ASN A 109      14.772  -8.794  -0.644  1.00 36.12           N  
ATOM   1735  CA  ASN A 109      16.192  -8.513  -0.842  1.00 48.57           C  
ATOM   1736  C   ASN A 109      16.860  -9.598  -1.687  1.00 61.69           C  
ATOM   1737  O   ASN A 109      16.192 -10.508  -2.173  1.00 45.51           O  
ATOM   1738  CB  ASN A 109      16.877  -8.357   0.505  1.00 72.86           C  
ATOM   1739  CG  ASN A 109      16.874  -9.624   1.319  1.00 72.86           C  
ATOM   1740  OD1 ASN A 109      16.560 -10.706   0.812  1.00 72.86           O  
ATOM   1741  ND2 ASN A 109      17.218  -9.506   2.577  1.00 72.86           N  
ATOM   1742  H   ASN A 109      14.485  -9.297   0.185  1.00 43.34           H  
ATOM   1743  HA  ASN A 109      16.286  -7.574  -1.390  1.00 58.28           H  
ATOM   1744 1HB  ASN A 109      17.909  -8.033   0.361  1.00 87.43           H  
ATOM   1745 2HB  ASN A 109      16.369  -7.579   1.076  1.00 87.43           H  
ATOM   1746 1HD2 ASN A 109      17.235 -10.312   3.169  1.00 87.43           H  
ATOM   1747 2HD2 ASN A 109      17.464  -8.610   2.945  1.00 87.43           H  
ATOM   1748  N   LEU A 110      18.188  -9.493  -1.852  1.00118.80           N  
ATOM   1749  CA  LEU A 110      19.055 -10.460  -2.568  1.00181.21           C  
ATOM   1750  C   LEU A 110      18.871 -10.561  -4.090  1.00123.74           C  
ATOM   1751  O   LEU A 110      19.869 -10.499  -4.810  1.00174.38           O  
ATOM   1752  CB  LEU A 110      18.880 -11.860  -1.969  1.00271.81           C  
ATOM   1753  CG  LEU A 110      19.382 -12.021  -0.531  1.00271.81           C  
ATOM   1754  CD1 LEU A 110      18.992 -13.397  -0.019  1.00271.81           C  
ATOM   1755  CD2 LEU A 110      20.890 -11.830  -0.495  1.00271.81           C  
ATOM   1756  H   LEU A 110      18.645  -8.693  -1.437  1.00142.56           H  
ATOM   1757  HA  LEU A 110      20.083 -10.164  -2.389  1.00217.45           H  
ATOM   1758 1HB  LEU A 110      17.834 -12.147  -1.989  1.00326.18           H  
ATOM   1759 2HB  LEU A 110      19.434 -12.564  -2.591  1.00326.18           H  
ATOM   1760  HG  LEU A 110      18.910 -11.277   0.107  1.00326.18           H  
ATOM   1761 1HD1 LEU A 110      19.337 -13.516   1.009  1.00326.18           H  
ATOM   1762 2HD1 LEU A 110      17.907 -13.503  -0.050  1.00326.18           H  
ATOM   1763 3HD1 LEU A 110      19.450 -14.159  -0.647  1.00326.18           H  
ATOM   1764 1HD2 LEU A 110      21.247 -11.942   0.530  1.00326.18           H  
ATOM   1765 2HD2 LEU A 110      21.366 -12.579  -1.129  1.00326.18           H  
ATOM   1766 3HD2 LEU A 110      21.142 -10.833  -0.859  1.00326.18           H  
ATOM   1767  N   GLU A 111      17.625 -10.713  -4.553  1.00 65.83           N  
ATOM   1768  CA  GLU A 111      17.235 -10.892  -5.957  1.00 40.00           C  
ATOM   1769  C   GLU A 111      17.366 -12.343  -6.394  1.00 28.61           C  
ATOM   1770  O   GLU A 111      18.462 -12.899  -6.455  1.00 28.66           O  
ATOM   1771  CB  GLU A 111      18.036 -10.000  -6.919  1.00 60.00           C  
ATOM   1772  CG  GLU A 111      17.797  -8.508  -6.754  1.00 60.00           C  
ATOM   1773  CD  GLU A 111      16.406  -8.115  -7.157  1.00 60.00           C  
ATOM   1774  OE1 GLU A 111      15.662  -8.976  -7.566  1.00 60.00           O  
ATOM   1775  OE2 GLU A 111      16.089  -6.950  -7.113  1.00 60.00           O  
ATOM   1776  H   GLU A 111      16.884 -10.744  -3.872  1.00 79.00           H  
ATOM   1777  HA  GLU A 111      16.184 -10.614  -6.052  1.00 48.00           H  
ATOM   1778 1HB  GLU A 111      19.101 -10.203  -6.871  1.00 72.00           H  
ATOM   1779 2HB  GLU A 111      17.732 -10.238  -7.938  1.00 72.00           H  
ATOM   1780 1HG  GLU A 111      17.955  -8.226  -5.713  1.00 72.00           H  
ATOM   1781 2HG  GLU A 111      18.515  -7.965  -7.367  1.00 72.00           H  
ATOM   1782  N   SER A 112      16.212 -12.949  -6.671  1.00 29.40           N  
ATOM   1783  CA  SER A 112      16.117 -14.337  -7.101  1.00 27.53           C  
ATOM   1784  C   SER A 112      16.848 -14.590  -8.394  1.00 25.35           C  
ATOM   1785  O   SER A 112      16.936 -13.726  -9.262  1.00 25.89           O  
ATOM   1786  CB  SER A 112      14.677 -14.761  -7.280  1.00 41.30           C  
ATOM   1787  OG  SER A 112      14.613 -16.068  -7.791  1.00 41.30           O  
ATOM   1788  H   SER A 112      15.361 -12.411  -6.592  1.00 35.28           H  
ATOM   1789  HA  SER A 112      16.566 -14.963  -6.331  1.00 33.04           H  
ATOM   1790 1HB  SER A 112      14.162 -14.718  -6.320  1.00 49.55           H  
ATOM   1791 2HB  SER A 112      14.173 -14.074  -7.956  1.00 49.55           H  
ATOM   1792  HG  SER A 112      13.680 -16.290  -7.827  1.00 49.55           H  
ATOM   1793  N   MET A 113      17.380 -15.796  -8.513  1.00 34.47           N  
ATOM   1794  CA  MET A 113      18.081 -16.202  -9.717  1.00 44.58           C  
ATOM   1795  C   MET A 113      17.110 -16.617 -10.819  1.00 39.83           C  
ATOM   1796  O   MET A 113      17.522 -16.734 -11.975  1.00 57.64           O  
ATOM   1797  CB  MET A 113      19.033 -17.353  -9.406  1.00 66.87           C  
ATOM   1798  CG  MET A 113      20.190 -16.984  -8.490  1.00 66.87           C  
ATOM   1799  SD  MET A 113      21.232 -15.679  -9.171  1.00 66.87           S  
ATOM   1800  CE  MET A 113      21.971 -16.529 -10.563  1.00 66.87           C  
ATOM   1801  H   MET A 113      17.280 -16.454  -7.754  1.00 41.36           H  
ATOM   1802  HA  MET A 113      18.659 -15.356 -10.084  1.00 53.50           H  
ATOM   1803 1HB  MET A 113      18.480 -18.164  -8.935  1.00 80.24           H  
ATOM   1804 2HB  MET A 113      19.452 -17.737 -10.337  1.00 80.24           H  
ATOM   1805 1HG  MET A 113      19.799 -16.647  -7.530  1.00 80.24           H  
ATOM   1806 2HG  MET A 113      20.809 -17.864  -8.316  1.00 80.24           H  
ATOM   1807 1HE  MET A 113      22.642 -15.850 -11.090  1.00 80.24           H  
ATOM   1808 2HE  MET A 113      22.536 -17.392 -10.206  1.00 80.24           H  
ATOM   1809 3HE  MET A 113      21.187 -16.864 -11.242  1.00 80.24           H  
ATOM   1810  N   TYR A 114      15.828 -16.807 -10.458  1.00 26.18           N  
ATOM   1811  CA  TYR A 114      14.757 -17.259 -11.357  1.00 25.06           C  
ATOM   1812  C   TYR A 114      15.118 -18.610 -11.983  1.00 34.98           C  
ATOM   1813  O   TYR A 114      15.851 -18.674 -12.960  1.00 42.04           O  
ATOM   1814  CB  TYR A 114      14.510 -16.200 -12.458  1.00 37.59           C  
ATOM   1815  CG  TYR A 114      14.006 -14.864 -11.929  1.00 37.59           C  
ATOM   1816  CD1 TYR A 114      14.910 -13.877 -11.570  1.00 37.59           C  
ATOM   1817  CD2 TYR A 114      12.649 -14.617 -11.814  1.00 37.59           C  
ATOM   1818  CE1 TYR A 114      14.462 -12.660 -11.092  1.00 37.59           C  
ATOM   1819  CE2 TYR A 114      12.195 -13.407 -11.334  1.00 37.59           C  
ATOM   1820  CZ  TYR A 114      13.098 -12.428 -10.975  1.00 37.59           C  
ATOM   1821  OH  TYR A 114      12.641 -11.210 -10.526  1.00 37.59           O  
ATOM   1822  H   TYR A 114      15.567 -16.654  -9.490  1.00 31.42           H  
ATOM   1823  HA  TYR A 114      13.851 -17.386 -10.782  1.00 30.07           H  
ATOM   1824 1HB  TYR A 114      15.429 -16.021 -13.013  1.00 45.11           H  
ATOM   1825 2HB  TYR A 114      13.773 -16.581 -13.164  1.00 45.11           H  
ATOM   1826  HD1 TYR A 114      15.981 -14.060 -11.663  1.00 45.11           H  
ATOM   1827  HD2 TYR A 114      11.936 -15.380 -12.106  1.00 45.11           H  
ATOM   1828  HE1 TYR A 114      15.178 -11.890 -10.814  1.00 45.11           H  
ATOM   1829  HE2 TYR A 114      11.125 -13.219 -11.248  1.00 45.11           H  
ATOM   1830  HH  TYR A 114      11.998 -10.871 -11.158  1.00 45.11           H  
ATOM   1831  N   ASN A 115      14.590 -19.695 -11.378  1.00 46.78           N  
ATOM   1832  CA  ASN A 115      14.911 -21.095 -11.747  1.00 59.19           C  
ATOM   1833  C   ASN A 115      15.512 -21.307 -13.142  1.00 63.88           C  
ATOM   1834  O   ASN A 115      16.587 -21.896 -13.273  1.00137.12           O  
ATOM   1835  CB  ASN A 115      13.687 -21.979 -11.594  1.00 88.78           C  
ATOM   1836  CG  ASN A 115      13.352 -22.259 -10.157  1.00 88.78           C  
ATOM   1837  OD1 ASN A 115      14.179 -22.055  -9.259  1.00 88.78           O  
ATOM   1838  ND2 ASN A 115      12.158 -22.736  -9.919  1.00 88.78           N  
ATOM   1839  H   ASN A 115      13.937 -19.541 -10.620  1.00 56.14           H  
ATOM   1840  HA  ASN A 115      15.657 -21.452 -11.037  1.00 71.03           H  
ATOM   1841 1HB  ASN A 115      12.828 -21.499 -12.065  1.00106.54           H  
ATOM   1842 2HB  ASN A 115      13.856 -22.930 -12.102  1.00106.54           H  
ATOM   1843 1HD2 ASN A 115      11.879 -22.949  -8.983  1.00106.54           H  
ATOM   1844 2HD2 ASN A 115      11.525 -22.889 -10.678  1.00106.54           H  
ATOM   1845  N   SER A 116      14.821 -20.839 -14.179  1.00 47.98           N  
ATOM   1846  CA  SER A 116      15.327 -20.930 -15.540  1.00 63.76           C  
ATOM   1847  C   SER A 116      14.555 -20.008 -16.468  1.00 75.63           C  
ATOM   1848  O   SER A 116      13.871 -19.090 -16.019  1.00156.62           O  
ATOM   1849  CB  SER A 116      15.234 -22.360 -16.045  1.00 95.64           C  
ATOM   1850  OG  SER A 116      15.898 -22.501 -17.271  1.00 95.64           O  
ATOM   1851  H   SER A 116      13.937 -20.382 -14.015  1.00 57.58           H  
ATOM   1852  HA  SER A 116      16.375 -20.624 -15.541  1.00 76.51           H  
ATOM   1853 1HB  SER A 116      15.671 -23.038 -15.313  1.00114.77           H  
ATOM   1854 2HB  SER A 116      14.187 -22.637 -16.159  1.00114.77           H  
ATOM   1855  HG  SER A 116      15.819 -23.428 -17.508  1.00114.77           H  
ATOM   1856  N   ALA A 117      14.657 -20.285 -17.766  1.00 60.59           N  
ATOM   1857  CA  ALA A 117      13.936 -19.566 -18.812  1.00 78.89           C  
ATOM   1858  C   ALA A 117      14.028 -18.050 -18.694  1.00 65.02           C  
ATOM   1859  O   ALA A 117      13.032 -17.372 -18.910  1.00147.58           O  
ATOM   1860  CB  ALA A 117      12.467 -19.972 -18.793  1.00118.34           C  
ATOM   1861  H   ALA A 117      15.256 -21.051 -18.036  1.00 72.71           H  
ATOM   1862  HA  ALA A 117      14.370 -19.851 -19.770  1.00 94.67           H  
ATOM   1863 1HB  ALA A 117      11.940 -19.468 -19.603  1.00142.00           H  
ATOM   1864 2HB  ALA A 117      12.385 -21.051 -18.924  1.00142.00           H  
ATOM   1865 3HB  ALA A 117      12.024 -19.689 -17.839  1.00142.00           H  
ATOM   1866  N   SER A 118      15.200 -17.496 -18.392  1.00 34.59           N  
ATOM   1867  CA  SER A 118      15.297 -16.036 -18.304  1.00 29.77           C  
ATOM   1868  C   SER A 118      14.855 -15.429 -19.631  1.00 19.74           C  
ATOM   1869  O   SER A 118      15.241 -15.923 -20.693  1.00 55.43           O  
ATOM   1870  CB  SER A 118      16.714 -15.611 -17.979  1.00 44.66           C  
ATOM   1871  OG  SER A 118      16.828 -14.215 -17.981  1.00 44.66           O  
ATOM   1872  H   SER A 118      16.011 -18.072 -18.219  1.00 41.51           H  
ATOM   1873  HA  SER A 118      14.629 -15.683 -17.517  1.00 35.72           H  
ATOM   1874 1HB  SER A 118      16.999 -16.001 -17.001  1.00 53.59           H  
ATOM   1875 2HB  SER A 118      17.398 -16.035 -18.713  1.00 53.59           H  
ATOM   1876  HG  SER A 118      16.527 -13.927 -18.848  1.00 53.59           H  
ATOM   1877  N   PHE A 119      14.033 -14.377 -19.587  1.00 29.57           N  
ATOM   1878  CA  PHE A 119      13.529 -13.822 -20.837  1.00 36.57           C  
ATOM   1879  C   PHE A 119      14.670 -13.215 -21.631  1.00 23.02           C  
ATOM   1880  O   PHE A 119      15.462 -12.428 -21.109  1.00 10.73           O  
ATOM   1881  CB  PHE A 119      12.446 -12.773 -20.605  1.00 54.86           C  
ATOM   1882  CG  PHE A 119      11.776 -12.290 -21.865  1.00 54.86           C  
ATOM   1883  CD1 PHE A 119      10.727 -13.006 -22.419  1.00 54.86           C  
ATOM   1884  CD2 PHE A 119      12.197 -11.139 -22.511  1.00 54.86           C  
ATOM   1885  CE1 PHE A 119      10.117 -12.582 -23.585  1.00 54.86           C  
ATOM   1886  CE2 PHE A 119      11.594 -10.711 -23.676  1.00 54.86           C  
ATOM   1887  CZ  PHE A 119      10.554 -11.435 -24.215  1.00 54.86           C  
ATOM   1888  H   PHE A 119      13.750 -13.950 -18.710  1.00 35.48           H  
ATOM   1889  HA  PHE A 119      13.098 -14.631 -21.427  1.00 43.88           H  
ATOM   1890 1HB  PHE A 119      11.682 -13.172 -19.940  1.00 65.83           H  
ATOM   1891 2HB  PHE A 119      12.898 -11.919 -20.118  1.00 65.83           H  
ATOM   1892  HD1 PHE A 119      10.386 -13.916 -21.927  1.00 65.83           H  
ATOM   1893  HD2 PHE A 119      13.025 -10.573 -22.100  1.00 65.83           H  
ATOM   1894  HE1 PHE A 119       9.295 -13.157 -24.009  1.00 65.83           H  
ATOM   1895  HE2 PHE A 119      11.943  -9.806 -24.172  1.00 65.83           H  
ATOM   1896  HZ  PHE A 119      10.079 -11.101 -25.137  1.00 65.83           H  
ATOM   1897  N   LYS A 120      14.754 -13.605 -22.893  1.00 48.05           N  
ATOM   1898  CA  LYS A 120      15.800 -13.149 -23.789  1.00 37.10           C  
ATOM   1899  C   LYS A 120      15.775 -11.646 -23.987  1.00 11.45           C  
ATOM   1900  O   LYS A 120      14.732 -11.065 -24.278  1.00 31.86           O  
ATOM   1901  CB  LYS A 120      15.670 -13.841 -25.143  1.00 55.65           C  
ATOM   1902  CG  LYS A 120      16.769 -13.491 -26.134  1.00 55.65           C  
ATOM   1903  CD  LYS A 120      16.616 -14.283 -27.423  1.00 55.65           C  
ATOM   1904  CE  LYS A 120      17.719 -13.945 -28.415  1.00 55.65           C  
ATOM   1905  NZ  LYS A 120      17.602 -14.741 -29.669  1.00 55.65           N  
ATOM   1906  H   LYS A 120      14.062 -14.251 -23.248  1.00 57.66           H  
ATOM   1907  HA  LYS A 120      16.764 -13.412 -23.352  1.00 44.52           H  
ATOM   1908 1HB  LYS A 120      15.681 -14.923 -25.001  1.00 66.78           H  
ATOM   1909 2HB  LYS A 120      14.713 -13.581 -25.597  1.00 66.78           H  
ATOM   1910 1HG  LYS A 120      16.726 -12.426 -26.365  1.00 66.78           H  
ATOM   1911 2HG  LYS A 120      17.740 -13.712 -25.694  1.00 66.78           H  
ATOM   1912 1HD  LYS A 120      16.651 -15.351 -27.203  1.00 66.78           H  
ATOM   1913 2HD  LYS A 120      15.652 -14.054 -27.876  1.00 66.78           H  
ATOM   1914 1HE  LYS A 120      17.665 -12.886 -28.663  1.00 66.78           H  
ATOM   1915 2HE  LYS A 120      18.688 -14.149 -27.958  1.00 66.78           H  
ATOM   1916 1HZ  LYS A 120      18.349 -14.489 -30.300  1.00 66.78           H  
ATOM   1917 2HZ  LYS A 120      17.664 -15.725 -29.450  1.00 66.78           H  
ATOM   1918 3HZ  LYS A 120      16.713 -14.549 -30.107  1.00 66.78           H  
ATOM   1919  N   TYR A 121      16.931 -11.016 -23.845  1.00  5.08           N  
ATOM   1920  CA  TYR A 121      17.019  -9.587 -24.073  1.00 15.67           C  
ATOM   1921  C   TYR A 121      16.786  -9.328 -25.552  1.00  7.71           C  
ATOM   1922  O   TYR A 121      17.488  -9.875 -26.405  1.00  8.61           O  
ATOM   1923  CB  TYR A 121      18.392  -9.078 -23.640  1.00 23.50           C  
ATOM   1924  CG  TYR A 121      18.594  -9.076 -22.142  1.00 23.50           C  
ATOM   1925  CD1 TYR A 121      18.840 -10.267 -21.476  1.00 23.50           C  
ATOM   1926  CD2 TYR A 121      18.562  -7.882 -21.438  1.00 23.50           C  
ATOM   1927  CE1 TYR A 121      19.037 -10.266 -20.109  1.00 23.50           C  
ATOM   1928  CE2 TYR A 121      18.767  -7.882 -20.070  1.00 23.50           C  
ATOM   1929  CZ  TYR A 121      19.001  -9.067 -19.406  1.00 23.50           C  
ATOM   1930  OH  TYR A 121      19.202  -9.067 -18.045  1.00 23.50           O  
ATOM   1931  H   TYR A 121      17.760 -11.534 -23.587  1.00  6.10           H  
ATOM   1932  HA  TYR A 121      16.240  -9.081 -23.507  1.00 18.80           H  
ATOM   1933 1HB  TYR A 121      19.168  -9.704 -24.087  1.00 28.21           H  
ATOM   1934 2HB  TYR A 121      18.539  -8.064 -24.007  1.00 28.21           H  
ATOM   1935  HD1 TYR A 121      18.875 -11.204 -22.030  1.00 28.21           H  
ATOM   1936  HD2 TYR A 121      18.379  -6.945 -21.963  1.00 28.21           H  
ATOM   1937  HE1 TYR A 121      19.226 -11.203 -19.585  1.00 28.21           H  
ATOM   1938  HE2 TYR A 121      18.743  -6.942 -19.517  1.00 28.21           H  
ATOM   1939  HH  TYR A 121      19.369  -9.965 -17.746  1.00 28.21           H  
ATOM   1940  N   GLU A 122      15.795  -8.497 -25.854  1.00  6.87           N  
ATOM   1941  CA  GLU A 122      15.443  -8.206 -27.235  1.00  7.02           C  
ATOM   1942  C   GLU A 122      15.226  -6.719 -27.458  1.00  6.09           C  
ATOM   1943  O   GLU A 122      14.177  -6.174 -27.111  1.00 23.74           O  
ATOM   1944  CB  GLU A 122      14.186  -8.987 -27.644  1.00 10.53           C  
ATOM   1945  CG  GLU A 122      14.343 -10.505 -27.666  1.00 10.53           C  
ATOM   1946  CD  GLU A 122      13.098 -11.224 -28.099  1.00 10.53           C  
ATOM   1947  OE1 GLU A 122      12.121 -10.567 -28.371  1.00 10.53           O  
ATOM   1948  OE2 GLU A 122      13.122 -12.431 -28.163  1.00 10.53           O  
ATOM   1949  H   GLU A 122      15.264  -8.071 -25.108  1.00  8.24           H  
ATOM   1950  HA  GLU A 122      16.266  -8.525 -27.875  1.00  8.42           H  
ATOM   1951 1HB  GLU A 122      13.372  -8.746 -26.959  1.00 12.64           H  
ATOM   1952 2HB  GLU A 122      13.877  -8.677 -28.642  1.00 12.64           H  
ATOM   1953 1HG  GLU A 122      15.152 -10.765 -28.348  1.00 12.64           H  
ATOM   1954 2HG  GLU A 122      14.620 -10.851 -26.675  1.00 12.64           H  
ATOM   1955  N   ASN A 123      16.217  -6.075 -28.066  1.00  3.43           N  
ATOM   1956  CA  ASN A 123      16.162  -4.648 -28.366  1.00  3.83           C  
ATOM   1957  C   ASN A 123      15.911  -4.415 -29.852  1.00  5.34           C  
ATOM   1958  O   ASN A 123      16.400  -3.444 -30.434  1.00  9.04           O  
ATOM   1959  CB  ASN A 123      17.444  -3.972 -27.930  1.00  5.75           C  
ATOM   1960  CG  ASN A 123      17.606  -3.986 -26.441  1.00  5.75           C  
ATOM   1961  OD1 ASN A 123      16.645  -3.725 -25.711  1.00  5.75           O  
ATOM   1962  ND2 ASN A 123      18.793  -4.284 -25.978  1.00  5.75           N  
ATOM   1963  H   ASN A 123      17.046  -6.592 -28.326  1.00  4.12           H  
ATOM   1964  HA  ASN A 123      15.327  -4.208 -27.819  1.00  4.60           H  
ATOM   1965 1HB  ASN A 123      18.297  -4.479 -28.382  1.00  6.89           H  
ATOM   1966 2HB  ASN A 123      17.452  -2.939 -28.278  1.00  6.89           H  
ATOM   1967 1HD2 ASN A 123      18.956  -4.307 -24.991  1.00  6.89           H  
ATOM   1968 2HD2 ASN A 123      19.540  -4.487 -26.610  1.00  6.89           H  
ATOM   1969  N   ILE A 124      15.156  -5.324 -30.458  1.00  7.19           N  
ATOM   1970  CA  ILE A 124      14.851  -5.291 -31.877  1.00 10.04           C  
ATOM   1971  C   ILE A 124      13.415  -4.851 -32.107  1.00  7.29           C  
ATOM   1972  O   ILE A 124      12.498  -5.319 -31.431  1.00  9.72           O  
ATOM   1973  CB  ILE A 124      15.085  -6.675 -32.507  1.00 15.06           C  
ATOM   1974  CG1 ILE A 124      16.555  -7.067 -32.347  1.00 15.06           C  
ATOM   1975  CG2 ILE A 124      14.690  -6.668 -33.978  1.00 15.06           C  
ATOM   1976  CD1 ILE A 124      16.834  -8.508 -32.700  1.00 15.06           C  
ATOM   1977  H   ILE A 124      14.776  -6.082 -29.915  1.00  8.63           H  
ATOM   1978  HA  ILE A 124      15.511  -4.572 -32.361  1.00 12.05           H  
ATOM   1979  HB  ILE A 124      14.490  -7.419 -31.979  1.00 18.07           H  
ATOM   1980 1HG1 ILE A 124      17.165  -6.430 -32.987  1.00 18.07           H  
ATOM   1981 2HG1 ILE A 124      16.858  -6.904 -31.313  1.00 18.07           H  
ATOM   1982 1HG2 ILE A 124      14.859  -7.657 -34.403  1.00 18.07           H  
ATOM   1983 2HG2 ILE A 124      13.636  -6.412 -34.072  1.00 18.07           H  
ATOM   1984 3HG2 ILE A 124      15.291  -5.935 -34.515  1.00 18.07           H  
ATOM   1985 1HD1 ILE A 124      17.895  -8.718 -32.564  1.00 18.07           H  
ATOM   1986 2HD1 ILE A 124      16.247  -9.161 -32.053  1.00 18.07           H  
ATOM   1987 3HD1 ILE A 124      16.561  -8.686 -33.740  1.00 18.07           H  
ATOM   1988  N   THR A 125      13.223  -3.928 -33.045  1.00  6.54           N  
ATOM   1989  CA  THR A 125      11.887  -3.432 -33.340  1.00  6.15           C  
ATOM   1990  C   THR A 125      11.181  -4.238 -34.436  1.00  5.16           C  
ATOM   1991  O   THR A 125      11.308  -5.460 -34.490  1.00  6.45           O  
ATOM   1992  CB  THR A 125      11.957  -1.938 -33.725  1.00  9.23           C  
ATOM   1993  OG1 THR A 125      10.628  -1.442 -33.950  1.00  9.23           O  
ATOM   1994  CG2 THR A 125      12.843  -1.696 -34.950  1.00  9.23           C  
ATOM   1995  H   THR A 125      14.013  -3.572 -33.565  1.00  7.85           H  
ATOM   1996  HA  THR A 125      11.288  -3.516 -32.433  1.00  7.38           H  
ATOM   1997  HB  THR A 125      12.384  -1.390 -32.886  1.00 11.07           H  
ATOM   1998  HG1 THR A 125      10.130  -1.480 -33.128  1.00 11.07           H  
ATOM   1999 1HG2 THR A 125      12.877  -0.628 -35.162  1.00 11.07           H  
ATOM   2000 2HG2 THR A 125      13.850  -2.055 -34.739  1.00 11.07           H  
ATOM   2001 3HG2 THR A 125      12.455  -2.218 -35.821  1.00 11.07           H  
ATOM   2002  N   SER A 126      10.420  -3.550 -35.298  1.00  8.08           N  
ATOM   2003  CA  SER A 126       9.630  -4.183 -36.366  1.00 10.39           C  
ATOM   2004  C   SER A 126       8.543  -5.105 -35.788  1.00  8.54           C  
ATOM   2005  O   SER A 126       8.072  -6.027 -36.454  1.00 12.12           O  
ATOM   2006  CB  SER A 126      10.524  -4.961 -37.325  1.00 15.59           C  
ATOM   2007  OG  SER A 126      11.458  -4.119 -37.944  1.00 15.59           O  
ATOM   2008  H   SER A 126      10.366  -2.545 -35.202  1.00  9.70           H  
ATOM   2009  HA  SER A 126       9.133  -3.395 -36.934  1.00 12.47           H  
ATOM   2010 1HB  SER A 126      11.042  -5.758 -36.796  1.00 18.70           H  
ATOM   2011 2HB  SER A 126       9.905  -5.434 -38.086  1.00 18.70           H  
ATOM   2012  HG  SER A 126      11.963  -4.676 -38.540  1.00 18.70           H  
ATOM   2013  N   ALA A 127       8.160  -4.833 -34.543  1.00  7.34           N  
ATOM   2014  CA  ALA A 127       7.139  -5.563 -33.812  1.00  6.56           C  
ATOM   2015  C   ALA A 127       5.773  -4.990 -34.185  1.00  3.68           C  
ATOM   2016  O   ALA A 127       5.715  -3.899 -34.754  1.00  4.27           O  
ATOM   2017  CB  ALA A 127       7.418  -5.459 -32.316  1.00  9.84           C  
ATOM   2018  H   ALA A 127       8.599  -4.059 -34.069  1.00  8.81           H  
ATOM   2019  HA  ALA A 127       7.175  -6.606 -34.119  1.00  7.87           H  
ATOM   2020 1HB  ALA A 127       6.677  -6.002 -31.737  1.00 11.81           H  
ATOM   2021 2HB  ALA A 127       8.404  -5.875 -32.109  1.00 11.81           H  
ATOM   2022 3HB  ALA A 127       7.403  -4.413 -32.026  1.00 11.81           H  
ATOM   2023  N   PRO A 128       4.674  -5.709 -33.913  1.00  3.27           N  
ATOM   2024  CA  PRO A 128       3.293  -5.327 -34.168  1.00  2.44           C  
ATOM   2025  C   PRO A 128       3.010  -3.939 -33.624  1.00  1.62           C  
ATOM   2026  O   PRO A 128       3.373  -3.613 -32.494  1.00  2.60           O  
ATOM   2027  CB  PRO A 128       2.490  -6.400 -33.432  1.00  3.66           C  
ATOM   2028  CG  PRO A 128       3.368  -7.601 -33.484  1.00  3.66           C  
ATOM   2029  CD  PRO A 128       4.755  -7.053 -33.300  1.00  3.66           C  
ATOM   2030  HA  PRO A 128       3.102  -5.364 -35.252  1.00  2.93           H  
ATOM   2031 1HB  PRO A 128       2.276  -6.072 -32.405  1.00  4.39           H  
ATOM   2032 2HB  PRO A 128       1.521  -6.557 -33.929  1.00  4.39           H  
ATOM   2033 1HG  PRO A 128       3.085  -8.314 -32.697  1.00  4.39           H  
ATOM   2034 2HG  PRO A 128       3.241  -8.120 -34.446  1.00  4.39           H  
ATOM   2035 1HD  PRO A 128       4.975  -6.975 -32.227  1.00  4.39           H  
ATOM   2036 2HD  PRO A 128       5.485  -7.683 -33.827  1.00  4.39           H  
ATOM   2037  N   ALA A 129       2.328  -3.130 -34.426  1.00  1.55           N  
ATOM   2038  CA  ALA A 129       1.968  -1.764 -34.051  1.00  2.78           C  
ATOM   2039  C   ALA A 129       1.062  -1.753 -32.826  1.00  2.37           C  
ATOM   2040  O   ALA A 129       1.116  -0.829 -32.012  1.00  3.62           O  
ATOM   2041  CB  ALA A 129       1.282  -1.063 -35.213  1.00  4.17           C  
ATOM   2042  H   ALA A 129       2.063  -3.470 -35.340  1.00  1.86           H  
ATOM   2043  HA  ALA A 129       2.883  -1.228 -33.801  1.00  3.34           H  
ATOM   2044 1HB  ALA A 129       1.042  -0.039 -34.929  1.00  5.00           H  
ATOM   2045 2HB  ALA A 129       1.948  -1.055 -36.076  1.00  5.00           H  
ATOM   2046 3HB  ALA A 129       0.365  -1.593 -35.469  1.00  5.00           H  
ATOM   2047  N   SER A 130       0.234  -2.782 -32.699  1.00  1.51           N  
ATOM   2048  CA  SER A 130      -0.664  -2.902 -31.571  1.00  1.40           C  
ATOM   2049  C   SER A 130      -0.962  -4.359 -31.269  1.00  0.83           C  
ATOM   2050  O   SER A 130      -1.071  -5.190 -32.172  1.00  1.44           O  
ATOM   2051  CB  SER A 130      -1.950  -2.153 -31.843  1.00  2.10           C  
ATOM   2052  OG  SER A 130      -2.846  -2.294 -30.774  1.00  2.10           O  
ATOM   2053  H   SER A 130       0.229  -3.505 -33.403  1.00  1.81           H  
ATOM   2054  HA  SER A 130      -0.179  -2.465 -30.698  1.00  1.68           H  
ATOM   2055 1HB  SER A 130      -1.727  -1.098 -31.996  1.00  2.52           H  
ATOM   2056 2HB  SER A 130      -2.407  -2.528 -32.758  1.00  2.52           H  
ATOM   2057  HG  SER A 130      -2.344  -2.095 -29.977  1.00  2.52           H  
ATOM   2058  N   VAL A 131      -1.073  -4.655 -29.984  1.00  0.43           N  
ATOM   2059  CA  VAL A 131      -1.356  -5.994 -29.482  1.00  0.69           C  
ATOM   2060  C   VAL A 131      -2.536  -5.951 -28.546  1.00  0.40           C  
ATOM   2061  O   VAL A 131      -2.670  -5.025 -27.754  1.00  0.43           O  
ATOM   2062  CB  VAL A 131      -0.121  -6.598 -28.774  1.00  1.03           C  
ATOM   2063  CG1 VAL A 131      -0.459  -7.935 -28.127  1.00  1.03           C  
ATOM   2064  CG2 VAL A 131       0.972  -6.818 -29.808  1.00  1.03           C  
ATOM   2065  H   VAL A 131      -0.983  -3.897 -29.321  1.00  0.52           H  
ATOM   2066  HA  VAL A 131      -1.608  -6.636 -30.327  1.00  0.83           H  
ATOM   2067  HB  VAL A 131       0.222  -5.918 -27.996  1.00  1.24           H  
ATOM   2068 1HG1 VAL A 131       0.431  -8.339 -27.644  1.00  1.24           H  
ATOM   2069 2HG1 VAL A 131      -1.240  -7.796 -27.382  1.00  1.24           H  
ATOM   2070 3HG1 VAL A 131      -0.804  -8.633 -28.891  1.00  1.24           H  
ATOM   2071 1HG2 VAL A 131       1.852  -7.237 -29.326  1.00  1.24           H  
ATOM   2072 2HG2 VAL A 131       0.613  -7.508 -30.572  1.00  1.24           H  
ATOM   2073 3HG2 VAL A 131       1.235  -5.870 -30.273  1.00  1.24           H  
ATOM   2074  N   ASP A 132      -3.420  -6.926 -28.652  1.00  0.58           N  
ATOM   2075  CA  ASP A 132      -4.556  -6.965 -27.752  1.00  0.75           C  
ATOM   2076  C   ASP A 132      -5.022  -8.388 -27.533  1.00  0.71           C  
ATOM   2077  O   ASP A 132      -5.782  -8.933 -28.332  1.00  1.66           O  
ATOM   2078  CB  ASP A 132      -5.706  -6.120 -28.284  1.00  1.12           C  
ATOM   2079  CG  ASP A 132      -6.845  -6.048 -27.290  1.00  1.12           C  
ATOM   2080  OD1 ASP A 132      -6.760  -6.718 -26.288  1.00  1.12           O  
ATOM   2081  OD2 ASP A 132      -7.789  -5.335 -27.537  1.00  1.12           O  
ATOM   2082  H   ASP A 132      -3.289  -7.656 -29.337  1.00  0.70           H  
ATOM   2083  HA  ASP A 132      -4.247  -6.558 -26.788  1.00  0.90           H  
ATOM   2084 1HB  ASP A 132      -5.353  -5.110 -28.493  1.00  1.35           H  
ATOM   2085 2HB  ASP A 132      -6.074  -6.544 -29.218  1.00  1.35           H  
ATOM   2086  N   TRP A 133      -4.585  -8.980 -26.422  1.00  0.46           N  
ATOM   2087  CA  TRP A 133      -4.920 -10.357 -26.083  1.00  0.60           C  
ATOM   2088  C   TRP A 133      -6.402 -10.568 -25.793  1.00  0.97           C  
ATOM   2089  O   TRP A 133      -6.884 -11.700 -25.843  1.00  2.15           O  
ATOM   2090  CB  TRP A 133      -4.046 -10.813 -24.915  1.00  0.90           C  
ATOM   2091  CG  TRP A 133      -2.646 -11.039 -25.392  1.00  0.90           C  
ATOM   2092  CD1 TRP A 133      -1.535 -10.293 -25.135  1.00  0.90           C  
ATOM   2093  CD2 TRP A 133      -2.226 -12.096 -26.278  1.00  0.90           C  
ATOM   2094  NE1 TRP A 133      -0.462 -10.809 -25.811  1.00  0.90           N  
ATOM   2095  CE2 TRP A 133      -0.865 -11.905 -26.522  1.00  0.90           C  
ATOM   2096  CE3 TRP A 133      -2.886 -13.165 -26.888  1.00  0.90           C  
ATOM   2097  CZ2 TRP A 133      -0.156 -12.738 -27.362  1.00  0.90           C  
ATOM   2098  CZ3 TRP A 133      -2.170 -14.009 -27.724  1.00  0.90           C  
ATOM   2099  CH2 TRP A 133      -0.837 -13.797 -27.957  1.00  0.90           C  
ATOM   2100  H   TRP A 133      -3.987  -8.461 -25.791  1.00  0.55           H  
ATOM   2101  HA  TRP A 133      -4.663 -10.978 -26.940  1.00  0.72           H  
ATOM   2102 1HB  TRP A 133      -4.035 -10.050 -24.136  1.00  1.08           H  
ATOM   2103 2HB  TRP A 133      -4.431 -11.732 -24.482  1.00  1.08           H  
ATOM   2104  HD1 TRP A 133      -1.501  -9.413 -24.502  1.00  1.08           H  
ATOM   2105  HE1 TRP A 133       0.478 -10.432 -25.798  1.00  1.08           H  
ATOM   2106  HE3 TRP A 133      -3.947 -13.330 -26.708  1.00  1.08           H  
ATOM   2107  HZ2 TRP A 133       0.901 -12.585 -27.565  1.00  1.08           H  
ATOM   2108  HZ3 TRP A 133      -2.694 -14.841 -28.196  1.00  1.08           H  
ATOM   2109  HH2 TRP A 133      -0.300 -14.473 -28.624  1.00  1.08           H  
ATOM   2110  N   VAL A 134      -7.145  -9.482 -25.576  1.00  0.98           N  
ATOM   2111  CA  VAL A 134      -8.576  -9.573 -25.359  1.00  2.37           C  
ATOM   2112  C   VAL A 134      -9.219 -10.069 -26.645  1.00  2.50           C  
ATOM   2113  O   VAL A 134     -10.147 -10.878 -26.622  1.00  2.65           O  
ATOM   2114  CB  VAL A 134      -9.173  -8.204 -24.976  1.00  3.56           C  
ATOM   2115  CG1 VAL A 134     -10.688  -8.300 -24.894  1.00  3.56           C  
ATOM   2116  CG2 VAL A 134      -8.571  -7.718 -23.668  1.00  3.56           C  
ATOM   2117  H   VAL A 134      -6.723  -8.559 -25.570  1.00  1.18           H  
ATOM   2118  HA  VAL A 134      -8.774 -10.288 -24.562  1.00  2.84           H  
ATOM   2119  HB  VAL A 134      -8.948  -7.489 -25.764  1.00  4.27           H  
ATOM   2120 1HG1 VAL A 134     -11.101  -7.321 -24.651  1.00  4.27           H  
ATOM   2121 2HG1 VAL A 134     -11.083  -8.631 -25.854  1.00  4.27           H  
ATOM   2122 3HG1 VAL A 134     -10.966  -9.014 -24.120  1.00  4.27           H  
ATOM   2123 1HG2 VAL A 134      -8.986  -6.741 -23.421  1.00  4.27           H  
ATOM   2124 2HG2 VAL A 134      -8.807  -8.421 -22.873  1.00  4.27           H  
ATOM   2125 3HG2 VAL A 134      -7.489  -7.636 -23.775  1.00  4.27           H  
ATOM   2126  N   ALA A 135      -8.693  -9.598 -27.781  1.00  2.92           N  
ATOM   2127  CA  ALA A 135      -9.202  -9.948 -29.100  1.00  3.09           C  
ATOM   2128  C   ALA A 135      -8.829 -11.375 -29.502  1.00  3.25           C  
ATOM   2129  O   ALA A 135      -9.329 -11.887 -30.505  1.00  4.54           O  
ATOM   2130  CB  ALA A 135      -8.673  -8.969 -30.134  1.00  4.63           C  
ATOM   2131  H   ALA A 135      -7.894  -8.977 -27.742  1.00  3.50           H  
ATOM   2132  HA  ALA A 135     -10.290  -9.882 -29.069  1.00  3.71           H  
ATOM   2133 1HB  ALA A 135      -9.084  -9.215 -31.113  1.00  5.56           H  
ATOM   2134 2HB  ALA A 135      -8.970  -7.956 -29.860  1.00  5.56           H  
ATOM   2135 3HB  ALA A 135      -7.587  -9.030 -30.171  1.00  5.56           H  
ATOM   2136  N   LYS A 136      -7.944 -12.015 -28.736  1.00  2.50           N  
ATOM   2137  CA  LYS A 136      -7.550 -13.377 -29.011  1.00  2.65           C  
ATOM   2138  C   LYS A 136      -8.295 -14.344 -28.100  1.00  2.67           C  
ATOM   2139  O   LYS A 136      -8.120 -15.559 -28.202  1.00  2.95           O  
ATOM   2140  CB  LYS A 136      -6.047 -13.524 -28.815  1.00  3.97           C  
ATOM   2141  CG  LYS A 136      -5.214 -12.600 -29.692  1.00  3.97           C  
ATOM   2142  CD  LYS A 136      -5.409 -12.911 -31.165  1.00  3.97           C  
ATOM   2143  CE  LYS A 136      -4.500 -12.054 -32.033  1.00  3.97           C  
ATOM   2144  NZ  LYS A 136      -4.697 -12.329 -33.483  1.00  3.97           N  
ATOM   2145  H   LYS A 136      -7.551 -11.582 -27.916  1.00  3.00           H  
ATOM   2146  HA  LYS A 136      -7.802 -13.613 -30.045  1.00  3.18           H  
ATOM   2147 1HB  LYS A 136      -5.798 -13.320 -27.775  1.00  4.77           H  
ATOM   2148 2HB  LYS A 136      -5.749 -14.551 -29.030  1.00  4.77           H  
ATOM   2149 1HG  LYS A 136      -5.504 -11.565 -29.507  1.00  4.77           H  
ATOM   2150 2HG  LYS A 136      -4.159 -12.711 -29.448  1.00  4.77           H  
ATOM   2151 1HD  LYS A 136      -5.187 -13.964 -31.348  1.00  4.77           H  
ATOM   2152 2HD  LYS A 136      -6.445 -12.723 -31.444  1.00  4.77           H  
ATOM   2153 1HE  LYS A 136      -4.710 -11.003 -31.841  1.00  4.77           H  
ATOM   2154 2HE  LYS A 136      -3.461 -12.258 -31.774  1.00  4.77           H  
ATOM   2155 1HZ  LYS A 136      -4.078 -11.742 -34.024  1.00  4.77           H  
ATOM   2156 2HZ  LYS A 136      -4.492 -13.300 -33.673  1.00  4.77           H  
ATOM   2157 3HZ  LYS A 136      -5.655 -12.132 -33.736  1.00  4.77           H  
ATOM   2158  N   GLY A 137      -9.108 -13.802 -27.186  1.00  2.57           N  
ATOM   2159  CA  GLY A 137      -9.837 -14.627 -26.239  1.00  2.64           C  
ATOM   2160  C   GLY A 137      -8.921 -15.125 -25.125  1.00  1.86           C  
ATOM   2161  O   GLY A 137      -9.204 -16.150 -24.508  1.00  2.21           O  
ATOM   2162  H   GLY A 137      -9.255 -12.802 -27.137  1.00  3.08           H  
ATOM   2163 1HA  GLY A 137     -10.660 -14.052 -25.811  1.00  3.17           H  
ATOM   2164 2HA  GLY A 137     -10.278 -15.475 -26.761  1.00  3.17           H  
ATOM   2165  N   ALA A 138      -7.811 -14.419 -24.885  1.00  1.26           N  
ATOM   2166  CA  ALA A 138      -6.852 -14.815 -23.859  1.00  1.05           C  
ATOM   2167  C   ALA A 138      -7.039 -14.026 -22.563  1.00  1.18           C  
ATOM   2168  O   ALA A 138      -6.289 -14.214 -21.607  1.00  1.63           O  
ATOM   2169  CB  ALA A 138      -5.433 -14.640 -24.384  1.00  1.58           C  
ATOM   2170  H   ALA A 138      -7.617 -13.574 -25.409  1.00  1.51           H  
ATOM   2171  HA  ALA A 138      -7.017 -15.864 -23.629  1.00  1.26           H  
ATOM   2172 1HB  ALA A 138      -4.719 -14.966 -23.629  1.00  1.89           H  
ATOM   2173 2HB  ALA A 138      -5.305 -15.237 -25.286  1.00  1.89           H  
ATOM   2174 3HB  ALA A 138      -5.264 -13.594 -24.617  1.00  1.89           H  
ATOM   2175  N   VAL A 139      -8.024 -13.133 -22.527  1.00  1.10           N  
ATOM   2176  CA  VAL A 139      -8.250 -12.325 -21.336  1.00  1.25           C  
ATOM   2177  C   VAL A 139      -9.653 -12.519 -20.767  1.00  0.98           C  
ATOM   2178  O   VAL A 139     -10.652 -12.381 -21.474  1.00  0.91           O  
ATOM   2179  CB  VAL A 139      -8.012 -10.834 -21.654  1.00  1.88           C  
ATOM   2180  CG1 VAL A 139      -8.296  -9.972 -20.434  1.00  1.88           C  
ATOM   2181  CG2 VAL A 139      -6.572 -10.633 -22.104  1.00  1.88           C  
ATOM   2182  H   VAL A 139      -8.625 -13.005 -23.327  1.00  1.32           H  
ATOM   2183  HA  VAL A 139      -7.529 -12.627 -20.577  1.00  1.50           H  
ATOM   2184  HB  VAL A 139      -8.695 -10.527 -22.444  1.00  2.25           H  
ATOM   2185 1HG1 VAL A 139      -8.133  -8.923 -20.683  1.00  2.25           H  
ATOM   2186 2HG1 VAL A 139      -9.331 -10.112 -20.126  1.00  2.25           H  
ATOM   2187 3HG1 VAL A 139      -7.630 -10.260 -19.622  1.00  2.25           H  
ATOM   2188 1HG2 VAL A 139      -6.411  -9.582 -22.339  1.00  2.25           H  
ATOM   2189 2HG2 VAL A 139      -5.896 -10.935 -21.303  1.00  2.25           H  
ATOM   2190 3HG2 VAL A 139      -6.378 -11.236 -22.988  1.00  2.25           H  
ATOM   2191  N   THR A 140      -9.706 -12.830 -19.474  1.00  1.12           N  
ATOM   2192  CA  THR A 140     -10.958 -13.039 -18.750  1.00  0.96           C  
ATOM   2193  C   THR A 140     -11.549 -11.706 -18.279  1.00  0.53           C  
ATOM   2194  O   THR A 140     -10.841 -10.696 -18.258  1.00  0.51           O  
ATOM   2195  CB  THR A 140     -10.722 -13.976 -17.540  1.00  1.44           C  
ATOM   2196  OG1 THR A 140      -9.750 -13.384 -16.661  1.00  1.44           O  
ATOM   2197  CG2 THR A 140     -10.255 -15.339 -18.005  1.00  1.44           C  
ATOM   2198  H   THR A 140      -8.836 -12.931 -18.969  1.00  1.34           H  
ATOM   2199  HA  THR A 140     -11.659 -13.521 -19.428  1.00  1.15           H  
ATOM   2200  HB  THR A 140     -11.644 -14.111 -16.985  1.00  1.73           H  
ATOM   2201  HG1 THR A 140      -9.228 -14.080 -16.239  1.00  1.73           H  
ATOM   2202 1HG2 THR A 140     -10.106 -15.984 -17.142  1.00  1.73           H  
ATOM   2203 2HG2 THR A 140     -11.010 -15.779 -18.655  1.00  1.73           H  
ATOM   2204 3HG2 THR A 140      -9.318 -15.235 -18.548  1.00  1.73           H  
ATOM   2205  N   PRO A 141     -12.833 -11.690 -17.877  1.00  0.72           N  
ATOM   2206  CA  PRO A 141     -13.589 -10.553 -17.354  1.00  0.87           C  
ATOM   2207  C   PRO A 141     -12.893  -9.935 -16.150  1.00  0.58           C  
ATOM   2208  O   PRO A 141     -12.285 -10.633 -15.335  1.00  0.52           O  
ATOM   2209  CB  PRO A 141     -14.948 -11.161 -17.004  1.00  1.30           C  
ATOM   2210  CG  PRO A 141     -15.104 -12.284 -17.973  1.00  1.30           C  
ATOM   2211  CD  PRO A 141     -13.724 -12.837 -18.168  1.00  1.30           C  
ATOM   2212  HA  PRO A 141     -13.699  -9.804 -18.153  1.00  1.04           H  
ATOM   2213 1HB  PRO A 141     -14.951 -11.498 -15.957  1.00  1.57           H  
ATOM   2214 2HB  PRO A 141     -15.737 -10.402 -17.100  1.00  1.57           H  
ATOM   2215 1HG  PRO A 141     -15.805 -13.032 -17.573  1.00  1.57           H  
ATOM   2216 2HG  PRO A 141     -15.543 -11.911 -18.911  1.00  1.57           H  
ATOM   2217 1HD  PRO A 141     -13.551 -13.656 -17.458  1.00  1.57           H  
ATOM   2218 2HD  PRO A 141     -13.608 -13.163 -19.210  1.00  1.57           H  
ATOM   2219  N   ILE A 142     -12.981  -8.617 -16.054  1.00  0.67           N  
ATOM   2220  CA  ILE A 142     -12.295  -7.882 -15.008  1.00  0.61           C  
ATOM   2221  C   ILE A 142     -12.989  -7.958 -13.669  1.00  0.56           C  
ATOM   2222  O   ILE A 142     -14.185  -7.692 -13.540  1.00  0.71           O  
ATOM   2223  CB  ILE A 142     -12.092  -6.434 -15.421  1.00  0.92           C  
ATOM   2224  CG1 ILE A 142     -11.214  -6.430 -16.660  1.00  0.92           C  
ATOM   2225  CG2 ILE A 142     -11.438  -5.644 -14.298  1.00  0.92           C  
ATOM   2226  CD1 ILE A 142     -11.080  -5.095 -17.294  1.00  0.92           C  
ATOM   2227  H   ILE A 142     -13.518  -8.107 -16.741  1.00  0.80           H  
ATOM   2228  HA  ILE A 142     -11.309  -8.323 -14.884  1.00  0.73           H  
ATOM   2229  HB  ILE A 142     -13.049  -5.984 -15.684  1.00  1.10           H  
ATOM   2230 1HG1 ILE A 142     -10.227  -6.778 -16.384  1.00  1.10           H  
ATOM   2231 2HG1 ILE A 142     -11.629  -7.119 -17.396  1.00  1.10           H  
ATOM   2232 1HG2 ILE A 142     -11.284  -4.614 -14.618  1.00  1.10           H  
ATOM   2233 2HG2 ILE A 142     -12.079  -5.658 -13.419  1.00  1.10           H  
ATOM   2234 3HG2 ILE A 142     -10.476  -6.093 -14.051  1.00  1.10           H  
ATOM   2235 1HD1 ILE A 142     -10.427  -5.171 -18.156  1.00  1.10           H  
ATOM   2236 2HD1 ILE A 142     -12.060  -4.727 -17.601  1.00  1.10           H  
ATOM   2237 3HD1 ILE A 142     -10.640  -4.420 -16.568  1.00  1.10           H  
ATOM   2238  N   LYS A 143     -12.206  -8.348 -12.678  1.00  0.52           N  
ATOM   2239  CA  LYS A 143     -12.661  -8.549 -11.322  1.00  0.59           C  
ATOM   2240  C   LYS A 143     -12.277  -7.385 -10.420  1.00  0.49           C  
ATOM   2241  O   LYS A 143     -11.407  -6.583 -10.764  1.00  0.46           O  
ATOM   2242  CB  LYS A 143     -12.062  -9.835 -10.796  1.00  0.89           C  
ATOM   2243  CG  LYS A 143     -12.481 -11.079 -11.563  1.00  0.89           C  
ATOM   2244  CD  LYS A 143     -11.798 -12.312 -11.000  1.00  0.89           C  
ATOM   2245  CE  LYS A 143     -12.149 -13.560 -11.773  1.00  0.89           C  
ATOM   2246  NZ  LYS A 143     -11.487 -14.756 -11.200  1.00  0.89           N  
ATOM   2247  H   LYS A 143     -11.234  -8.530 -12.884  1.00  0.62           H  
ATOM   2248  HA  LYS A 143     -13.749  -8.631 -11.326  1.00  0.71           H  
ATOM   2249 1HB  LYS A 143     -10.975  -9.770 -10.842  1.00  1.06           H  
ATOM   2250 2HB  LYS A 143     -12.342  -9.973  -9.752  1.00  1.06           H  
ATOM   2251 1HG  LYS A 143     -13.562 -11.207 -11.492  1.00  1.06           H  
ATOM   2252 2HG  LYS A 143     -12.213 -10.971 -12.614  1.00  1.06           H  
ATOM   2253 1HD  LYS A 143     -10.716 -12.176 -11.037  1.00  1.06           H  
ATOM   2254 2HD  LYS A 143     -12.092 -12.450  -9.960  1.00  1.06           H  
ATOM   2255 1HE  LYS A 143     -13.228 -13.708 -11.745  1.00  1.06           H  
ATOM   2256 2HE  LYS A 143     -11.837 -13.446 -12.811  1.00  1.06           H  
ATOM   2257 1HZ  LYS A 143     -11.770 -15.561 -11.739  1.00  1.06           H  
ATOM   2258 2HZ  LYS A 143     -10.473 -14.664 -11.212  1.00  1.06           H  
ATOM   2259 3HZ  LYS A 143     -11.787 -14.875 -10.244  1.00  1.06           H  
ATOM   2260  N   HIS A 144     -12.934  -7.308  -9.269  1.00  0.69           N  
ATOM   2261  CA  HIS A 144     -12.676  -6.281  -8.270  1.00  0.78           C  
ATOM   2262  C   HIS A 144     -12.192  -6.948  -6.984  1.00  0.76           C  
ATOM   2263  O   HIS A 144     -12.953  -7.665  -6.333  1.00  1.03           O  
ATOM   2264  CB  HIS A 144     -13.947  -5.464  -8.001  1.00  1.17           C  
ATOM   2265  CG  HIS A 144     -13.757  -4.311  -7.064  1.00  1.17           C  
ATOM   2266  ND1 HIS A 144     -14.813  -3.664  -6.456  1.00  1.17           N  
ATOM   2267  CD2 HIS A 144     -12.639  -3.686  -6.638  1.00  1.17           C  
ATOM   2268  CE1 HIS A 144     -14.345  -2.690  -5.694  1.00  1.17           C  
ATOM   2269  NE2 HIS A 144     -13.029  -2.685  -5.788  1.00  1.17           N  
ATOM   2270  H   HIS A 144     -13.642  -8.001  -9.072  1.00  0.83           H  
ATOM   2271  HA  HIS A 144     -11.897  -5.606  -8.617  1.00  0.94           H  
ATOM   2272 1HB  HIS A 144     -14.336  -5.077  -8.942  1.00  1.40           H  
ATOM   2273 2HB  HIS A 144     -14.711  -6.117  -7.580  1.00  1.40           H  
ATOM   2274  HD1 HIS A 144     -15.784  -3.813  -6.645  1.00  1.40           H  
ATOM   2275  HD2 HIS A 144     -11.582  -3.845  -6.840  1.00  1.40           H  
ATOM   2276  HE1 HIS A 144     -15.024  -2.057  -5.123  1.00  1.40           H  
ATOM   2277  N   GLN A 145     -10.924  -6.729  -6.625  1.00  0.83           N  
ATOM   2278  CA  GLN A 145     -10.349  -7.358  -5.434  1.00  1.35           C  
ATOM   2279  C   GLN A 145     -10.986  -6.889  -4.118  1.00  1.43           C  
ATOM   2280  O   GLN A 145     -10.961  -7.618  -3.122  1.00  6.32           O  
ATOM   2281  CB  GLN A 145      -8.837  -7.089  -5.370  1.00  2.03           C  
ATOM   2282  CG  GLN A 145      -8.448  -5.651  -5.070  1.00  2.03           C  
ATOM   2283  CD  GLN A 145      -6.941  -5.436  -5.066  1.00  2.03           C  
ATOM   2284  OE1 GLN A 145      -6.170  -6.273  -4.579  1.00  2.03           O  
ATOM   2285  NE2 GLN A 145      -6.518  -4.298  -5.606  1.00  2.03           N  
ATOM   2286  H   GLN A 145     -10.346  -6.126  -7.194  1.00  1.00           H  
ATOM   2287  HA  GLN A 145     -10.507  -8.433  -5.511  1.00  1.62           H  
ATOM   2288 1HB  GLN A 145      -8.393  -7.711  -4.600  1.00  2.43           H  
ATOM   2289 2HB  GLN A 145      -8.378  -7.362  -6.319  1.00  2.43           H  
ATOM   2290 1HG  GLN A 145      -8.885  -5.000  -5.826  1.00  2.43           H  
ATOM   2291 2HG  GLN A 145      -8.825  -5.386  -4.085  1.00  2.43           H  
ATOM   2292 1HE2 GLN A 145      -5.541  -4.087  -5.634  1.00  2.43           H  
ATOM   2293 2HE2 GLN A 145      -7.179  -3.652  -5.988  1.00  2.43           H  
ATOM   2294  N   GLY A 146     -11.589  -5.701  -4.130  1.00  1.15           N  
ATOM   2295  CA  GLY A 146     -12.257  -5.143  -2.962  1.00  1.54           C  
ATOM   2296  C   GLY A 146     -11.243  -4.700  -1.922  1.00  0.69           C  
ATOM   2297  O   GLY A 146     -10.087  -4.422  -2.240  1.00  5.20           O  
ATOM   2298  H   GLY A 146     -11.571  -5.158  -4.975  1.00  1.38           H  
ATOM   2299 1HA  GLY A 146     -12.874  -4.297  -3.264  1.00  1.85           H  
ATOM   2300 2HA  GLY A 146     -12.924  -5.891  -2.533  1.00  1.85           H  
ATOM   2301  N   GLN A 147     -11.672  -4.649  -0.664  1.00  1.80           N  
ATOM   2302  CA  GLN A 147     -10.790  -4.280   0.443  1.00  2.47           C  
ATOM   2303  C   GLN A 147      -9.892  -5.453   0.837  1.00  5.71           C  
ATOM   2304  O   GLN A 147     -10.072  -6.058   1.895  1.00 31.43           O  
ATOM   2305  CB  GLN A 147     -11.597  -3.804   1.649  1.00  3.71           C  
ATOM   2306  CG  GLN A 147     -10.743  -3.305   2.802  1.00  3.71           C  
ATOM   2307  CD  GLN A 147     -11.577  -2.795   3.960  1.00  3.71           C  
ATOM   2308  OE1 GLN A 147     -12.803  -2.693   3.861  1.00  3.71           O  
ATOM   2309  NE2 GLN A 147     -10.919  -2.473   5.068  1.00  3.71           N  
ATOM   2310  H   GLN A 147     -12.636  -4.880  -0.466  1.00  2.16           H  
ATOM   2311  HA  GLN A 147     -10.152  -3.466   0.114  1.00  2.96           H  
ATOM   2312 1HB  GLN A 147     -12.260  -2.994   1.346  1.00  4.45           H  
ATOM   2313 2HB  GLN A 147     -12.221  -4.618   2.016  1.00  4.45           H  
ATOM   2314 1HG  GLN A 147     -10.124  -4.126   3.163  1.00  4.45           H  
ATOM   2315 2HG  GLN A 147     -10.112  -2.491   2.447  1.00  4.45           H  
ATOM   2316 1HE2 GLN A 147     -11.417  -2.131   5.866  1.00  4.45           H  
ATOM   2317 2HE2 GLN A 147      -9.924  -2.572   5.106  1.00  4.45           H  
ATOM   2318  N   CYS A 148      -8.944  -5.778  -0.036  1.00  1.01           N  
ATOM   2319  CA  CYS A 148      -8.059  -6.917   0.155  1.00  0.83           C  
ATOM   2320  C   CYS A 148      -6.806  -6.808  -0.698  1.00  0.65           C  
ATOM   2321  O   CYS A 148      -6.885  -6.561  -1.898  1.00  0.76           O  
ATOM   2322  CB  CYS A 148      -8.800  -8.204  -0.218  1.00  1.24           C  
ATOM   2323  SG  CYS A 148      -7.861  -9.725   0.027  1.00  1.24           S  
ATOM   2324  H   CYS A 148      -8.861  -5.218  -0.874  1.00  1.21           H  
ATOM   2325  HA  CYS A 148      -7.771  -6.961   1.205  1.00  1.00           H  
ATOM   2326 1HB  CYS A 148      -9.715  -8.277   0.370  1.00  1.49           H  
ATOM   2327 2HB  CYS A 148      -9.092  -8.156  -1.267  1.00  1.49           H  
ATOM   2328  HG  CYS A 148      -8.786 -10.537  -0.474  1.00  1.49           H  
ATOM   2329  N   GLY A 149      -5.640  -7.009  -0.081  1.00  0.62           N  
ATOM   2330  CA  GLY A 149      -4.348  -6.948  -0.774  1.00  0.60           C  
ATOM   2331  C   GLY A 149      -4.075  -8.233  -1.537  1.00  0.55           C  
ATOM   2332  O   GLY A 149      -3.195  -9.018  -1.170  1.00  0.93           O  
ATOM   2333  H   GLY A 149      -5.626  -7.224   0.906  1.00  0.74           H  
ATOM   2334 1HA  GLY A 149      -4.364  -6.120  -1.475  1.00  0.72           H  
ATOM   2335 2HA  GLY A 149      -3.548  -6.759  -0.059  1.00  0.72           H  
ATOM   2336  N   SER A 150      -4.869  -8.446  -2.580  1.00  0.41           N  
ATOM   2337  CA  SER A 150      -4.835  -9.654  -3.380  1.00  0.41           C  
ATOM   2338  C   SER A 150      -4.523  -9.447  -4.860  1.00  0.39           C  
ATOM   2339  O   SER A 150      -4.411 -10.430  -5.592  1.00  0.92           O  
ATOM   2340  CB  SER A 150      -6.163 -10.336  -3.242  1.00  0.61           C  
ATOM   2341  OG  SER A 150      -7.172  -9.490  -3.699  1.00  0.61           O  
ATOM   2342  H   SER A 150      -5.551  -7.731  -2.802  1.00  0.49           H  
ATOM   2343  HA  SER A 150      -4.066 -10.305  -2.965  1.00  0.49           H  
ATOM   2344 1HB  SER A 150      -6.165 -11.259  -3.818  1.00  0.74           H  
ATOM   2345 2HB  SER A 150      -6.335 -10.592  -2.198  1.00  0.74           H  
ATOM   2346  HG  SER A 150      -8.006  -9.847  -3.383  1.00  0.74           H  
ATOM   2347  N   CYS A 151      -4.340  -8.196  -5.299  1.00  0.25           N  
ATOM   2348  CA  CYS A 151      -4.012  -7.881  -6.701  1.00  0.38           C  
ATOM   2349  C   CYS A 151      -2.837  -8.667  -7.280  1.00  0.53           C  
ATOM   2350  O   CYS A 151      -2.782  -8.904  -8.486  1.00  1.17           O  
ATOM   2351  CB  CYS A 151      -3.653  -6.412  -6.817  1.00  0.57           C  
ATOM   2352  SG  CYS A 151      -2.193  -5.986  -5.846  1.00  0.57           S  
ATOM   2353  H   CYS A 151      -4.492  -7.417  -4.669  1.00  0.30           H  
ATOM   2354  HA  CYS A 151      -4.895  -8.076  -7.307  1.00  0.46           H  
ATOM   2355 1HB  CYS A 151      -3.455  -6.163  -7.860  1.00  0.68           H  
ATOM   2356 2HB  CYS A 151      -4.481  -5.796  -6.481  1.00  0.68           H  
ATOM   2357  HG  CYS A 151      -2.732  -6.248  -4.659  1.00  0.68           H  
ATOM   2358  N   TRP A 152      -1.916  -9.089  -6.420  1.00  0.70           N  
ATOM   2359  CA  TRP A 152      -0.761  -9.869  -6.821  1.00  1.35           C  
ATOM   2360  C   TRP A 152      -1.136 -11.284  -7.266  1.00  1.63           C  
ATOM   2361  O   TRP A 152      -0.364 -11.919  -7.986  1.00  3.39           O  
ATOM   2362  CB  TRP A 152       0.234  -9.877  -5.664  1.00  2.03           C  
ATOM   2363  CG  TRP A 152      -0.284 -10.496  -4.405  1.00  2.03           C  
ATOM   2364  CD1 TRP A 152      -1.034  -9.869  -3.459  1.00  2.03           C  
ATOM   2365  CD2 TRP A 152      -0.030 -11.828  -3.895  1.00  2.03           C  
ATOM   2366  NE1 TRP A 152      -1.294 -10.721  -2.417  1.00  2.03           N  
ATOM   2367  CE2 TRP A 152      -0.681 -11.920  -2.659  1.00  2.03           C  
ATOM   2368  CE3 TRP A 152       0.695 -12.928  -4.371  1.00  2.03           C  
ATOM   2369  CZ2 TRP A 152      -0.634 -13.071  -1.889  1.00  2.03           C  
ATOM   2370  CZ3 TRP A 152       0.742 -14.082  -3.595  1.00  2.03           C  
ATOM   2371  CH2 TRP A 152       0.093 -14.151  -2.387  1.00  2.03           C  
ATOM   2372  H   TRP A 152      -2.013  -8.849  -5.444  1.00  0.84           H  
ATOM   2373  HA  TRP A 152      -0.291  -9.370  -7.665  1.00  1.62           H  
ATOM   2374 1HB  TRP A 152       1.134 -10.415  -5.963  1.00  2.43           H  
ATOM   2375 2HB  TRP A 152       0.526  -8.854  -5.439  1.00  2.43           H  
ATOM   2376  HD1 TRP A 152      -1.382  -8.840  -3.523  1.00  2.43           H  
ATOM   2377  HE1 TRP A 152      -1.836 -10.492  -1.591  1.00  2.43           H  
ATOM   2378  HE3 TRP A 152       1.214 -12.879  -5.328  1.00  2.43           H  
ATOM   2379  HZ2 TRP A 152      -1.138 -13.141  -0.924  1.00  2.43           H  
ATOM   2380  HZ3 TRP A 152       1.308 -14.934  -3.970  1.00  2.43           H  
ATOM   2381  HH2 TRP A 152       0.151 -15.071  -1.804  1.00  2.43           H  
ATOM   2382  N   THR A 153      -2.329 -11.748  -6.871  1.00  1.06           N  
ATOM   2383  CA  THR A 153      -2.846 -13.048  -7.273  1.00  1.42           C  
ATOM   2384  C   THR A 153      -3.746 -12.867  -8.480  1.00  0.99           C  
ATOM   2385  O   THR A 153      -3.881 -13.778  -9.294  1.00  1.78           O  
ATOM   2386  CB  THR A 153      -3.660 -13.724  -6.160  1.00  2.13           C  
ATOM   2387  OG1 THR A 153      -4.819 -12.938  -5.869  1.00  2.13           O  
ATOM   2388  CG2 THR A 153      -2.835 -13.834  -4.911  1.00  2.13           C  
ATOM   2389  H   THR A 153      -2.910 -11.181  -6.279  1.00  1.27           H  
ATOM   2390  HA  THR A 153      -2.014 -13.694  -7.549  1.00  1.70           H  
ATOM   2391  HB  THR A 153      -3.966 -14.718  -6.485  1.00  2.56           H  
ATOM   2392  HG1 THR A 153      -4.550 -12.040  -5.659  1.00  2.56           H  
ATOM   2393 1HG2 THR A 153      -3.413 -14.321  -4.131  1.00  2.56           H  
ATOM   2394 2HG2 THR A 153      -1.941 -14.415  -5.120  1.00  2.56           H  
ATOM   2395 3HG2 THR A 153      -2.551 -12.836  -4.586  1.00  2.56           H  
ATOM   2396  N   PHE A 154      -4.326 -11.669  -8.618  1.00  0.66           N  
ATOM   2397  CA  PHE A 154      -5.136 -11.370  -9.796  1.00  0.65           C  
ATOM   2398  C   PHE A 154      -4.246 -11.236 -11.013  1.00  0.41           C  
ATOM   2399  O   PHE A 154      -4.586 -11.730 -12.087  1.00  0.85           O  
ATOM   2400  CB  PHE A 154      -5.950 -10.085  -9.604  1.00  0.98           C  
ATOM   2401  CG  PHE A 154      -7.188 -10.271  -8.778  1.00  0.98           C  
ATOM   2402  CD1 PHE A 154      -7.177 -10.052  -7.416  1.00  0.98           C  
ATOM   2403  CD2 PHE A 154      -8.377 -10.665  -9.367  1.00  0.98           C  
ATOM   2404  CE1 PHE A 154      -8.316 -10.234  -6.662  1.00  0.98           C  
ATOM   2405  CE2 PHE A 154      -9.513 -10.842  -8.603  1.00  0.98           C  
ATOM   2406  CZ  PHE A 154      -9.483 -10.627  -7.255  1.00  0.98           C  
ATOM   2407  H   PHE A 154      -4.220 -10.977  -7.883  1.00  0.79           H  
ATOM   2408  HA  PHE A 154      -5.825 -12.196  -9.969  1.00  0.78           H  
ATOM   2409 1HB  PHE A 154      -5.331  -9.329  -9.125  1.00  1.17           H  
ATOM   2410 2HB  PHE A 154      -6.248  -9.695 -10.577  1.00  1.17           H  
ATOM   2411  HD1 PHE A 154      -6.255  -9.738  -6.943  1.00  1.17           H  
ATOM   2412  HD2 PHE A 154      -8.408 -10.842 -10.443  1.00  1.17           H  
ATOM   2413  HE1 PHE A 154      -8.296 -10.064  -5.593  1.00  1.17           H  
ATOM   2414  HE2 PHE A 154     -10.440 -11.156  -9.061  1.00  1.17           H  
ATOM   2415  HZ  PHE A 154     -10.382 -10.771  -6.663  1.00  1.17           H  
ATOM   2416  N   ALA A 155      -3.082 -10.615 -10.835  1.00  0.28           N  
ATOM   2417  CA  ALA A 155      -2.116 -10.513 -11.916  1.00  0.60           C  
ATOM   2418  C   ALA A 155      -1.577 -11.898 -12.247  1.00  0.90           C  
ATOM   2419  O   ALA A 155      -1.367 -12.222 -13.418  1.00  1.45           O  
ATOM   2420  CB  ALA A 155      -0.986  -9.573 -11.542  1.00  0.90           C  
ATOM   2421  H   ALA A 155      -2.867 -10.193  -9.942  1.00  0.34           H  
ATOM   2422  HA  ALA A 155      -2.627 -10.126 -12.796  1.00  0.72           H  
ATOM   2423 1HB  ALA A 155      -0.284  -9.500 -12.372  1.00  1.08           H  
ATOM   2424 2HB  ALA A 155      -1.394  -8.586 -11.324  1.00  1.08           H  
ATOM   2425 3HB  ALA A 155      -0.471  -9.954 -10.663  1.00  1.08           H  
ATOM   2426  N   THR A 156      -1.372 -12.714 -11.207  1.00  1.10           N  
ATOM   2427  CA  THR A 156      -0.883 -14.072 -11.381  1.00  3.19           C  
ATOM   2428  C   THR A 156      -1.835 -14.880 -12.240  1.00  1.16           C  
ATOM   2429  O   THR A 156      -1.424 -15.449 -13.255  1.00  0.71           O  
ATOM   2430  CB  THR A 156      -0.672 -14.793 -10.026  1.00  4.79           C  
ATOM   2431  OG1 THR A 156       0.321 -14.110  -9.254  1.00  4.79           O  
ATOM   2432  CG2 THR A 156      -0.219 -16.222 -10.253  1.00  4.79           C  
ATOM   2433  H   THR A 156      -1.558 -12.381 -10.271  1.00  1.32           H  
ATOM   2434  HA  THR A 156       0.070 -14.030 -11.891  1.00  3.83           H  
ATOM   2435  HB  THR A 156      -1.605 -14.805  -9.467  1.00  5.74           H  
ATOM   2436  HG1 THR A 156      -0.058 -13.315  -8.870  1.00  5.74           H  
ATOM   2437 1HG2 THR A 156      -0.073 -16.716  -9.293  1.00  5.74           H  
ATOM   2438 2HG2 THR A 156      -0.983 -16.747 -10.819  1.00  5.74           H  
ATOM   2439 3HG2 THR A 156       0.718 -16.229 -10.808  1.00  5.74           H  
ATOM   2440  N   SER A 157      -3.112 -14.910 -11.846  1.00  1.28           N  
ATOM   2441  CA  SER A 157      -4.091 -15.681 -12.589  1.00  1.14           C  
ATOM   2442  C   SER A 157      -4.330 -15.110 -13.972  1.00  0.59           C  
ATOM   2443  O   SER A 157      -4.534 -15.865 -14.910  1.00  0.80           O  
ATOM   2444  CB  SER A 157      -5.422 -15.722 -11.840  1.00  1.71           C  
ATOM   2445  OG  SER A 157      -6.021 -14.452 -11.801  1.00  1.71           O  
ATOM   2446  H   SER A 157      -3.397 -14.419 -11.011  1.00  1.54           H  
ATOM   2447  HA  SER A 157      -3.717 -16.699 -12.699  1.00  1.37           H  
ATOM   2448 1HB  SER A 157      -6.093 -16.425 -12.333  1.00  2.05           H  
ATOM   2449 2HB  SER A 157      -5.259 -16.081 -10.825  1.00  2.05           H  
ATOM   2450  HG  SER A 157      -6.891 -14.566 -11.391  1.00  2.05           H  
ATOM   2451  N   ALA A 158      -4.230 -13.793 -14.132  1.00  0.48           N  
ATOM   2452  CA  ALA A 158      -4.444 -13.186 -15.440  1.00  0.42           C  
ATOM   2453  C   ALA A 158      -3.426 -13.667 -16.463  1.00  0.41           C  
ATOM   2454  O   ALA A 158      -3.792 -13.994 -17.596  1.00  0.57           O  
ATOM   2455  CB  ALA A 158      -4.383 -11.675 -15.327  1.00  0.63           C  
ATOM   2456  H   ALA A 158      -4.064 -13.190 -13.338  1.00  0.58           H  
ATOM   2457  HA  ALA A 158      -5.434 -13.479 -15.789  1.00  0.50           H  
ATOM   2458 1HB  ALA A 158      -4.573 -11.227 -16.303  1.00  0.76           H  
ATOM   2459 2HB  ALA A 158      -5.136 -11.333 -14.617  1.00  0.76           H  
ATOM   2460 3HB  ALA A 158      -3.396 -11.381 -14.977  1.00  0.76           H  
ATOM   2461  N   THR A 159      -2.154 -13.735 -16.066  1.00  0.40           N  
ATOM   2462  CA  THR A 159      -1.124 -14.162 -17.004  1.00  0.40           C  
ATOM   2463  C   THR A 159      -1.166 -15.659 -17.232  1.00  0.42           C  
ATOM   2464  O   THR A 159      -0.901 -16.122 -18.341  1.00  0.48           O  
ATOM   2465  CB  THR A 159       0.268 -13.790 -16.487  1.00  0.60           C  
ATOM   2466  OG1 THR A 159       0.488 -14.450 -15.231  1.00  0.60           O  
ATOM   2467  CG2 THR A 159       0.379 -12.291 -16.307  1.00  0.60           C  
ATOM   2468  H   THR A 159      -1.897 -13.449 -15.126  1.00  0.48           H  
ATOM   2469  HA  THR A 159      -1.295 -13.665 -17.959  1.00  0.48           H  
ATOM   2470  HB  THR A 159       1.022 -14.119 -17.200  1.00  0.72           H  
ATOM   2471  HG1 THR A 159      -0.295 -14.354 -14.678  1.00  0.72           H  
ATOM   2472 1HG2 THR A 159       1.373 -12.046 -15.937  1.00  0.72           H  
ATOM   2473 2HG2 THR A 159       0.216 -11.798 -17.265  1.00  0.72           H  
ATOM   2474 3HG2 THR A 159      -0.368 -11.950 -15.595  1.00  0.72           H  
ATOM   2475  N   ILE A 160      -1.547 -16.411 -16.201  1.00  0.44           N  
ATOM   2476  CA  ILE A 160      -1.689 -17.851 -16.329  1.00  0.54           C  
ATOM   2477  C   ILE A 160      -2.831 -18.222 -17.252  1.00  0.55           C  
ATOM   2478  O   ILE A 160      -2.686 -19.115 -18.085  1.00  0.63           O  
ATOM   2479  CB  ILE A 160      -1.863 -18.517 -14.961  1.00  0.81           C  
ATOM   2480  CG1 ILE A 160      -0.549 -18.421 -14.182  1.00  0.81           C  
ATOM   2481  CG2 ILE A 160      -2.320 -19.945 -15.115  1.00  0.81           C  
ATOM   2482  CD1 ILE A 160      -0.676 -18.826 -12.743  1.00  0.81           C  
ATOM   2483  H   ILE A 160      -1.727 -15.987 -15.297  1.00  0.53           H  
ATOM   2484  HA  ILE A 160      -0.771 -18.241 -16.767  1.00  0.65           H  
ATOM   2485  HB  ILE A 160      -2.611 -17.966 -14.392  1.00  0.97           H  
ATOM   2486 1HG1 ILE A 160       0.193 -19.062 -14.657  1.00  0.97           H  
ATOM   2487 2HG1 ILE A 160      -0.187 -17.393 -14.220  1.00  0.97           H  
ATOM   2488 1HG2 ILE A 160      -2.453 -20.398 -14.132  1.00  0.97           H  
ATOM   2489 2HG2 ILE A 160      -3.262 -19.963 -15.658  1.00  0.97           H  
ATOM   2490 3HG2 ILE A 160      -1.573 -20.490 -15.672  1.00  0.97           H  
ATOM   2491 1HD1 ILE A 160       0.292 -18.733 -12.250  1.00  0.97           H  
ATOM   2492 2HD1 ILE A 160      -1.401 -18.179 -12.253  1.00  0.97           H  
ATOM   2493 3HD1 ILE A 160      -1.015 -19.860 -12.686  1.00  0.97           H  
ATOM   2494  N   GLU A 161      -3.958 -17.534 -17.101  1.00  0.59           N  
ATOM   2495  CA  GLU A 161      -5.123 -17.754 -17.939  1.00  0.81           C  
ATOM   2496  C   GLU A 161      -4.811 -17.437 -19.391  1.00  0.58           C  
ATOM   2497  O   GLU A 161      -5.184 -18.200 -20.284  1.00  0.63           O  
ATOM   2498  CB  GLU A 161      -6.279 -16.887 -17.453  1.00  1.22           C  
ATOM   2499  CG  GLU A 161      -6.871 -17.326 -16.128  1.00  1.22           C  
ATOM   2500  CD  GLU A 161      -7.892 -16.364 -15.602  1.00  1.22           C  
ATOM   2501  OE1 GLU A 161      -7.826 -15.205 -15.947  1.00  1.22           O  
ATOM   2502  OE2 GLU A 161      -8.759 -16.787 -14.876  1.00  1.22           O  
ATOM   2503  H   GLU A 161      -4.018 -16.834 -16.379  1.00  0.71           H  
ATOM   2504  HA  GLU A 161      -5.410 -18.803 -17.870  1.00  0.97           H  
ATOM   2505 1HB  GLU A 161      -5.941 -15.857 -17.343  1.00  1.46           H  
ATOM   2506 2HB  GLU A 161      -7.078 -16.893 -18.195  1.00  1.46           H  
ATOM   2507 1HG  GLU A 161      -7.325 -18.297 -16.268  1.00  1.46           H  
ATOM   2508 2HG  GLU A 161      -6.081 -17.453 -15.397  1.00  1.46           H  
ATOM   2509  N   GLY A 162      -4.101 -16.327 -19.617  1.00  0.68           N  
ATOM   2510  CA  GLY A 162      -3.696 -15.945 -20.959  1.00  0.60           C  
ATOM   2511  C   GLY A 162      -2.810 -17.006 -21.576  1.00  0.57           C  
ATOM   2512  O   GLY A 162      -3.040 -17.416 -22.712  1.00  0.74           O  
ATOM   2513  H   GLY A 162      -3.848 -15.718 -18.847  1.00  0.82           H  
ATOM   2514 1HA  GLY A 162      -4.579 -15.811 -21.577  1.00  0.72           H  
ATOM   2515 2HA  GLY A 162      -3.170 -14.993 -20.925  1.00  0.72           H  
ATOM   2516  N   LEU A 163      -1.818 -17.463 -20.812  1.00  0.56           N  
ATOM   2517  CA  LEU A 163      -0.903 -18.507 -21.247  1.00  0.70           C  
ATOM   2518  C   LEU A 163      -1.639 -19.790 -21.591  1.00  0.76           C  
ATOM   2519  O   LEU A 163      -1.352 -20.412 -22.613  1.00  0.75           O  
ATOM   2520  CB  LEU A 163       0.133 -18.793 -20.159  1.00  1.05           C  
ATOM   2521  CG  LEU A 163       1.138 -19.902 -20.483  1.00  1.05           C  
ATOM   2522  CD1 LEU A 163       1.937 -19.514 -21.718  1.00  1.05           C  
ATOM   2523  CD2 LEU A 163       2.050 -20.103 -19.291  1.00  1.05           C  
ATOM   2524  H   LEU A 163      -1.676 -17.066 -19.892  1.00  0.67           H  
ATOM   2525  HA  LEU A 163      -0.386 -18.160 -22.140  1.00  0.84           H  
ATOM   2526 1HB  LEU A 163       0.695 -17.881 -19.966  1.00  1.26           H  
ATOM   2527 2HB  LEU A 163      -0.388 -19.074 -19.244  1.00  1.26           H  
ATOM   2528  HG  LEU A 163       0.607 -20.830 -20.697  1.00  1.26           H  
ATOM   2529 1HD1 LEU A 163       2.651 -20.303 -21.954  1.00  1.26           H  
ATOM   2530 2HD1 LEU A 163       1.260 -19.374 -22.561  1.00  1.26           H  
ATOM   2531 3HD1 LEU A 163       2.473 -18.586 -21.525  1.00  1.26           H  
ATOM   2532 1HD2 LEU A 163       2.768 -20.890 -19.511  1.00  1.26           H  
ATOM   2533 2HD2 LEU A 163       2.579 -19.175 -19.086  1.00  1.26           H  
ATOM   2534 3HD2 LEU A 163       1.454 -20.380 -18.426  1.00  1.26           H  
ATOM   2535  N   HIS A 164      -2.567 -20.201 -20.724  1.00  1.13           N  
ATOM   2536  CA  HIS A 164      -3.332 -21.418 -20.942  1.00  2.00           C  
ATOM   2537  C   HIS A 164      -4.082 -21.330 -22.269  1.00  1.90           C  
ATOM   2538  O   HIS A 164      -4.068 -22.281 -23.047  1.00  2.76           O  
ATOM   2539  CB  HIS A 164      -4.303 -21.687 -19.788  1.00  3.00           C  
ATOM   2540  CG  HIS A 164      -4.931 -23.049 -19.845  1.00  3.00           C  
ATOM   2541  ND1 HIS A 164      -6.077 -23.324 -20.558  1.00  3.00           N  
ATOM   2542  CD2 HIS A 164      -4.558 -24.216 -19.270  1.00  3.00           C  
ATOM   2543  CE1 HIS A 164      -6.384 -24.602 -20.415  1.00  3.00           C  
ATOM   2544  NE2 HIS A 164      -5.478 -25.165 -19.638  1.00  3.00           N  
ATOM   2545  H   HIS A 164      -2.743 -19.662 -19.888  1.00  1.36           H  
ATOM   2546  HA  HIS A 164      -2.650 -22.264 -21.006  1.00  2.40           H  
ATOM   2547 1HB  HIS A 164      -3.776 -21.591 -18.837  1.00  3.60           H  
ATOM   2548 2HB  HIS A 164      -5.098 -20.942 -19.798  1.00  3.60           H  
ATOM   2549  HD1 HIS A 164      -6.572 -22.704 -21.168  1.00  3.60           H  
ATOM   2550  HD2 HIS A 164      -3.723 -24.487 -18.623  1.00  3.60           H  
ATOM   2551  HE1 HIS A 164      -7.263 -25.019 -20.905  1.00  3.60           H  
ATOM   2552  N   LYS A 165      -4.713 -20.184 -22.542  1.00  1.50           N  
ATOM   2553  CA  LYS A 165      -5.394 -19.982 -23.820  1.00  1.97           C  
ATOM   2554  C   LYS A 165      -4.425 -20.082 -24.990  1.00  1.58           C  
ATOM   2555  O   LYS A 165      -4.685 -20.773 -25.975  1.00  2.21           O  
ATOM   2556  CB  LYS A 165      -6.071 -18.614 -23.864  1.00  2.96           C  
ATOM   2557  CG  LYS A 165      -6.723 -18.292 -25.204  1.00  2.96           C  
ATOM   2558  CD  LYS A 165      -7.938 -19.153 -25.471  1.00  2.96           C  
ATOM   2559  CE  LYS A 165      -8.577 -18.808 -26.809  1.00  2.96           C  
ATOM   2560  NZ  LYS A 165      -9.776 -19.650 -27.090  1.00  2.96           N  
ATOM   2561  H   LYS A 165      -4.726 -19.440 -21.854  1.00  1.80           H  
ATOM   2562  HA  LYS A 165      -6.149 -20.759 -23.940  1.00  2.36           H  
ATOM   2563 1HB  LYS A 165      -6.839 -18.561 -23.091  1.00  3.55           H  
ATOM   2564 2HB  LYS A 165      -5.339 -17.836 -23.651  1.00  3.55           H  
ATOM   2565 1HG  LYS A 165      -7.021 -17.249 -25.228  1.00  3.55           H  
ATOM   2566 2HG  LYS A 165      -6.000 -18.456 -26.002  1.00  3.55           H  
ATOM   2567 1HD  LYS A 165      -7.639 -20.197 -25.470  1.00  3.55           H  
ATOM   2568 2HD  LYS A 165      -8.672 -19.003 -24.683  1.00  3.55           H  
ATOM   2569 1HE  LYS A 165      -8.872 -17.760 -26.812  1.00  3.55           H  
ATOM   2570 2HE  LYS A 165      -7.845 -18.968 -27.600  1.00  3.55           H  
ATOM   2571 1HZ  LYS A 165     -10.163 -19.399 -27.988  1.00  3.55           H  
ATOM   2572 2HZ  LYS A 165      -9.511 -20.628 -27.094  1.00  3.55           H  
ATOM   2573 3HZ  LYS A 165     -10.467 -19.496 -26.371  1.00  3.55           H  
ATOM   2574  N   ILE A 166      -3.284 -19.421 -24.863  1.00  1.00           N  
ATOM   2575  CA  ILE A 166      -2.256 -19.427 -25.891  1.00  0.89           C  
ATOM   2576  C   ILE A 166      -1.720 -20.824 -26.205  1.00  0.85           C  
ATOM   2577  O   ILE A 166      -1.500 -21.156 -27.371  1.00  0.93           O  
ATOM   2578  CB  ILE A 166      -1.103 -18.496 -25.482  1.00  1.33           C  
ATOM   2579  CG1 ILE A 166      -1.591 -17.044 -25.519  1.00  1.33           C  
ATOM   2580  CG2 ILE A 166       0.099 -18.702 -26.387  1.00  1.33           C  
ATOM   2581  CD1 ILE A 166      -0.651 -16.066 -24.859  1.00  1.33           C  
ATOM   2582  H   ILE A 166      -3.126 -18.867 -24.031  1.00  1.20           H  
ATOM   2583  HA  ILE A 166      -2.696 -19.028 -26.805  1.00  1.07           H  
ATOM   2584  HB  ILE A 166      -0.815 -18.712 -24.453  1.00  1.60           H  
ATOM   2585 1HG1 ILE A 166      -1.721 -16.746 -26.559  1.00  1.60           H  
ATOM   2586 2HG1 ILE A 166      -2.559 -16.982 -25.025  1.00  1.60           H  
ATOM   2587 1HG2 ILE A 166       0.906 -18.039 -26.076  1.00  1.60           H  
ATOM   2588 2HG2 ILE A 166       0.434 -19.736 -26.319  1.00  1.60           H  
ATOM   2589 3HG2 ILE A 166      -0.177 -18.478 -27.418  1.00  1.60           H  
ATOM   2590 1HD1 ILE A 166      -1.066 -15.060 -24.930  1.00  1.60           H  
ATOM   2591 2HD1 ILE A 166      -0.525 -16.334 -23.809  1.00  1.60           H  
ATOM   2592 3HD1 ILE A 166       0.315 -16.097 -25.361  1.00  1.60           H  
ATOM   2593  N   THR A 167      -1.495 -21.635 -25.172  1.00  0.86           N  
ATOM   2594  CA  THR A 167      -0.926 -22.963 -25.370  1.00  1.03           C  
ATOM   2595  C   THR A 167      -1.942 -24.095 -25.594  1.00  1.09           C  
ATOM   2596  O   THR A 167      -1.591 -25.109 -26.199  1.00  1.49           O  
ATOM   2597  CB  THR A 167      -0.043 -23.342 -24.163  1.00  1.54           C  
ATOM   2598  OG1 THR A 167      -0.843 -23.359 -22.975  1.00  1.54           O  
ATOM   2599  CG2 THR A 167       1.096 -22.349 -23.987  1.00  1.54           C  
ATOM   2600  H   THR A 167      -1.686 -21.314 -24.234  1.00  1.03           H  
ATOM   2601  HA  THR A 167      -0.286 -22.920 -26.252  1.00  1.24           H  
ATOM   2602  HB  THR A 167       0.373 -24.337 -24.323  1.00  1.85           H  
ATOM   2603  HG1 THR A 167      -1.189 -22.474 -22.816  1.00  1.85           H  
ATOM   2604 1HG2 THR A 167       1.705 -22.642 -23.132  1.00  1.85           H  
ATOM   2605 2HG2 THR A 167       1.712 -22.340 -24.885  1.00  1.85           H  
ATOM   2606 3HG2 THR A 167       0.690 -21.353 -23.818  1.00  1.85           H  
ATOM   2607  N   THR A 168      -3.188 -23.943 -25.132  1.00  0.98           N  
ATOM   2608  CA  THR A 168      -4.163 -25.027 -25.306  1.00  1.36           C  
ATOM   2609  C   THR A 168      -5.338 -24.673 -26.206  1.00  1.37           C  
ATOM   2610  O   THR A 168      -5.978 -25.563 -26.767  1.00  1.99           O  
ATOM   2611  CB  THR A 168      -4.774 -25.448 -23.963  1.00  2.04           C  
ATOM   2612  OG1 THR A 168      -5.518 -24.346 -23.430  1.00  2.04           O  
ATOM   2613  CG2 THR A 168      -3.683 -25.839 -22.978  1.00  2.04           C  
ATOM   2614  H   THR A 168      -3.454 -23.111 -24.627  1.00  1.18           H  
ATOM   2615  HA  THR A 168      -3.651 -25.883 -25.743  1.00  1.63           H  
ATOM   2616  HB  THR A 168      -5.445 -26.293 -24.116  1.00  2.45           H  
ATOM   2617  HG1 THR A 168      -4.909 -23.639 -23.204  1.00  2.45           H  
ATOM   2618 1HG2 THR A 168      -4.136 -26.128 -22.029  1.00  2.45           H  
ATOM   2619 2HG2 THR A 168      -3.114 -26.678 -23.379  1.00  2.45           H  
ATOM   2620 3HG2 THR A 168      -3.016 -24.992 -22.818  1.00  2.45           H  
ATOM   2621  N   GLY A 169      -5.649 -23.387 -26.324  1.00  1.08           N  
ATOM   2622  CA  GLY A 169      -6.793 -22.959 -27.106  1.00  1.37           C  
ATOM   2623  C   GLY A 169      -8.027 -22.747 -26.219  1.00  1.58           C  
ATOM   2624  O   GLY A 169      -9.089 -22.364 -26.714  1.00  2.28           O  
ATOM   2625  H   GLY A 169      -5.096 -22.673 -25.879  1.00  1.30           H  
ATOM   2626 1HA  GLY A 169      -6.549 -22.031 -27.624  1.00  1.64           H  
ATOM   2627 2HA  GLY A 169      -7.013 -23.703 -27.870  1.00  1.64           H  
ATOM   2628  N   LYS A 170      -7.881 -22.965 -24.903  1.00  1.59           N  
ATOM   2629  CA  LYS A 170      -8.994 -22.790 -23.972  1.00  2.08           C  
ATOM   2630  C   LYS A 170      -8.716 -21.764 -22.873  1.00  0.94           C  
ATOM   2631  O   LYS A 170      -7.723 -21.856 -22.149  1.00  1.08           O  
ATOM   2632  CB  LYS A 170      -9.355 -24.123 -23.323  1.00  3.12           C  
ATOM   2633  CG  LYS A 170     -10.524 -24.040 -22.349  1.00  3.12           C  
ATOM   2634  CD  LYS A 170     -10.860 -25.403 -21.768  1.00  3.12           C  
ATOM   2635  CE  LYS A 170     -12.040 -25.323 -20.810  1.00  3.12           C  
ATOM   2636  NZ  LYS A 170     -12.393 -26.658 -20.253  1.00  3.12           N  
ATOM   2637  H   LYS A 170      -6.994 -23.286 -24.535  1.00  1.91           H  
ATOM   2638  HA  LYS A 170      -9.858 -22.439 -24.537  1.00  2.50           H  
ATOM   2639 1HB  LYS A 170      -9.614 -24.846 -24.096  1.00  3.74           H  
ATOM   2640 2HB  LYS A 170      -8.492 -24.513 -22.784  1.00  3.74           H  
ATOM   2641 1HG  LYS A 170     -10.274 -23.357 -21.536  1.00  3.74           H  
ATOM   2642 2HG  LYS A 170     -11.400 -23.651 -22.867  1.00  3.74           H  
ATOM   2643 1HD  LYS A 170     -11.106 -26.094 -22.576  1.00  3.74           H  
ATOM   2644 2HD  LYS A 170      -9.995 -25.793 -21.232  1.00  3.74           H  
ATOM   2645 1HE  LYS A 170     -11.792 -24.653 -19.989  1.00  3.74           H  
ATOM   2646 2HE  LYS A 170     -12.904 -24.923 -21.340  1.00  3.74           H  
ATOM   2647 1HZ  LYS A 170     -13.178 -26.565 -19.625  1.00  3.74           H  
ATOM   2648 2HZ  LYS A 170     -12.638 -27.284 -21.008  1.00  3.74           H  
ATOM   2649 3HZ  LYS A 170     -11.602 -27.034 -19.749  1.00  3.74           H  
ATOM   2650  N   LEU A 171      -9.618 -20.796 -22.738  1.00  1.05           N  
ATOM   2651  CA  LEU A 171      -9.510 -19.798 -21.681  1.00  1.75           C  
ATOM   2652  C   LEU A 171     -10.227 -20.335 -20.443  1.00  2.76           C  
ATOM   2653  O   LEU A 171     -11.409 -20.674 -20.509  1.00  6.50           O  
ATOM   2654  CB  LEU A 171     -10.130 -18.467 -22.116  1.00  2.62           C  
ATOM   2655  CG  LEU A 171     -10.018 -17.331 -21.098  1.00  2.62           C  
ATOM   2656  CD1 LEU A 171      -8.542 -16.986 -20.931  1.00  2.62           C  
ATOM   2657  CD2 LEU A 171     -10.825 -16.129 -21.578  1.00  2.62           C  
ATOM   2658  H   LEU A 171     -10.405 -20.761 -23.370  1.00  1.26           H  
ATOM   2659  HA  LEU A 171      -8.459 -19.644 -21.440  1.00  2.10           H  
ATOM   2660 1HB  LEU A 171      -9.645 -18.137 -23.030  1.00  3.15           H  
ATOM   2661 2HB  LEU A 171     -11.188 -18.625 -22.324  1.00  3.15           H  
ATOM   2662  HG  LEU A 171     -10.400 -17.661 -20.132  1.00  3.15           H  
ATOM   2663 1HD1 LEU A 171      -8.428 -16.183 -20.207  1.00  3.15           H  
ATOM   2664 2HD1 LEU A 171      -7.999 -17.866 -20.585  1.00  3.15           H  
ATOM   2665 3HD1 LEU A 171      -8.139 -16.667 -21.890  1.00  3.15           H  
ATOM   2666 1HD2 LEU A 171     -10.742 -15.319 -20.855  1.00  3.15           H  
ATOM   2667 2HD2 LEU A 171     -10.448 -15.791 -22.538  1.00  3.15           H  
ATOM   2668 3HD2 LEU A 171     -11.872 -16.415 -21.682  1.00  3.15           H  
ATOM   2669  N   VAL A 172      -9.511 -20.436 -19.326  1.00  1.89           N  
ATOM   2670  CA  VAL A 172     -10.085 -21.010 -18.110  1.00  2.87           C  
ATOM   2671  C   VAL A 172     -10.229 -20.014 -16.964  1.00  2.69           C  
ATOM   2672  O   VAL A 172      -9.293 -19.302 -16.623  1.00  6.96           O  
ATOM   2673  CB  VAL A 172      -9.226 -22.194 -17.633  1.00  4.30           C  
ATOM   2674  CG1 VAL A 172      -9.790 -22.762 -16.346  1.00  4.30           C  
ATOM   2675  CG2 VAL A 172      -9.195 -23.261 -18.709  1.00  4.30           C  
ATOM   2676  H   VAL A 172      -8.548 -20.130 -19.324  1.00  2.27           H  
ATOM   2677  HA  VAL A 172     -11.077 -21.390 -18.354  1.00  3.44           H  
ATOM   2678  HB  VAL A 172      -8.213 -21.846 -17.430  1.00  5.17           H  
ATOM   2679 1HG1 VAL A 172      -9.169 -23.594 -16.013  1.00  5.17           H  
ATOM   2680 2HG1 VAL A 172      -9.800 -21.989 -15.579  1.00  5.17           H  
ATOM   2681 3HG1 VAL A 172     -10.807 -23.115 -16.519  1.00  5.17           H  
ATOM   2682 1HG2 VAL A 172      -8.582 -24.097 -18.375  1.00  5.17           H  
ATOM   2683 2HG2 VAL A 172     -10.210 -23.608 -18.901  1.00  5.17           H  
ATOM   2684 3HG2 VAL A 172      -8.774 -22.845 -19.624  1.00  5.17           H  
ATOM   2685  N   SER A 173     -11.416 -19.973 -16.369  1.00  2.48           N  
ATOM   2686  CA  SER A 173     -11.705 -19.084 -15.242  1.00  2.25           C  
ATOM   2687  C   SER A 173     -11.007 -19.540 -13.954  1.00  1.61           C  
ATOM   2688  O   SER A 173     -11.608 -20.243 -13.140  1.00  3.05           O  
ATOM   2689  CB  SER A 173     -13.203 -19.021 -15.022  1.00  3.38           C  
ATOM   2690  OG  SER A 173     -13.849 -18.444 -16.123  1.00  3.38           O  
ATOM   2691  H   SER A 173     -12.148 -20.584 -16.704  1.00  2.98           H  
ATOM   2692  HA  SER A 173     -11.341 -18.085 -15.489  1.00  2.70           H  
ATOM   2693 1HB  SER A 173     -13.589 -20.026 -14.857  1.00  4.05           H  
ATOM   2694 2HB  SER A 173     -13.416 -18.439 -14.130  1.00  4.05           H  
ATOM   2695  HG  SER A 173     -13.523 -17.542 -16.171  1.00  4.05           H  
ATOM   2696  N   LEU A 174      -9.745 -19.143 -13.791  1.00  1.32           N  
ATOM   2697  CA  LEU A 174      -8.926 -19.558 -12.648  1.00  1.14           C  
ATOM   2698  C   LEU A 174      -9.094 -18.718 -11.368  1.00  1.04           C  
ATOM   2699  O   LEU A 174      -9.404 -17.527 -11.418  1.00  1.29           O  
ATOM   2700  CB  LEU A 174      -7.461 -19.590 -13.073  1.00  1.71           C  
ATOM   2701  CG  LEU A 174      -7.178 -20.603 -14.189  1.00  1.71           C  
ATOM   2702  CD1 LEU A 174      -5.729 -20.541 -14.613  1.00  1.71           C  
ATOM   2703  CD2 LEU A 174      -7.526 -21.984 -13.683  1.00  1.71           C  
ATOM   2704  H   LEU A 174      -9.336 -18.563 -14.520  1.00  1.58           H  
ATOM   2705  HA  LEU A 174      -9.199 -20.572 -12.413  1.00  1.37           H  
ATOM   2706 1HB  LEU A 174      -7.171 -18.601 -13.425  1.00  2.05           H  
ATOM   2707 2HB  LEU A 174      -6.849 -19.852 -12.211  1.00  2.05           H  
ATOM   2708  HG  LEU A 174      -7.790 -20.365 -15.057  1.00  2.05           H  
ATOM   2709 1HD1 LEU A 174      -5.554 -21.262 -15.412  1.00  2.05           H  
ATOM   2710 2HD1 LEU A 174      -5.492 -19.541 -14.972  1.00  2.05           H  
ATOM   2711 3HD1 LEU A 174      -5.094 -20.784 -13.764  1.00  2.05           H  
ATOM   2712 1HD2 LEU A 174      -7.342 -22.720 -14.467  1.00  2.05           H  
ATOM   2713 2HD2 LEU A 174      -6.909 -22.208 -12.816  1.00  2.05           H  
ATOM   2714 3HD2 LEU A 174      -8.577 -22.007 -13.397  1.00  2.05           H  
ATOM   2715  N   SER A 175      -8.882 -19.383 -10.222  1.00  1.29           N  
ATOM   2716  CA  SER A 175      -9.037 -18.825  -8.870  1.00  2.00           C  
ATOM   2717  C   SER A 175      -7.835 -18.068  -8.340  1.00  1.31           C  
ATOM   2718  O   SER A 175      -6.693 -18.499  -8.484  1.00 10.06           O  
ATOM   2719  CB  SER A 175      -9.332 -19.935  -7.866  1.00  3.00           C  
ATOM   2720  OG  SER A 175      -9.348 -19.444  -6.546  1.00  3.00           O  
ATOM   2721  H   SER A 175      -8.614 -20.352 -10.291  1.00  1.55           H  
ATOM   2722  HA  SER A 175      -9.882 -18.137  -8.890  1.00  2.40           H  
ATOM   2723 1HB  SER A 175     -10.302 -20.364  -8.093  1.00  3.60           H  
ATOM   2724 2HB  SER A 175      -8.595 -20.732  -7.957  1.00  3.60           H  
ATOM   2725  HG  SER A 175     -10.121 -19.852  -6.135  1.00  3.60           H  
ATOM   2726  N   GLU A 176      -8.118 -16.950  -7.686  1.00  2.73           N  
ATOM   2727  CA  GLU A 176      -7.111 -16.146  -7.004  1.00  2.93           C  
ATOM   2728  C   GLU A 176      -7.060 -16.534  -5.525  1.00  1.56           C  
ATOM   2729  O   GLU A 176      -6.045 -16.346  -4.845  1.00  1.82           O  
ATOM   2730  CB  GLU A 176      -7.435 -14.661  -7.140  1.00  4.40           C  
ATOM   2731  CG  GLU A 176      -7.389 -14.139  -8.562  1.00  4.40           C  
ATOM   2732  CD  GLU A 176      -8.656 -14.407  -9.325  1.00  4.40           C  
ATOM   2733  OE1 GLU A 176      -9.686 -14.525  -8.704  1.00  4.40           O  
ATOM   2734  OE2 GLU A 176      -8.610 -14.500 -10.533  1.00  4.40           O  
ATOM   2735  H   GLU A 176      -9.083 -16.656  -7.641  1.00  3.28           H  
ATOM   2736  HA  GLU A 176      -6.137 -16.345  -7.452  1.00  3.52           H  
ATOM   2737 1HB  GLU A 176      -8.435 -14.471  -6.750  1.00  5.27           H  
ATOM   2738 2HB  GLU A 176      -6.740 -14.079  -6.544  1.00  5.27           H  
ATOM   2739 1HG  GLU A 176      -7.216 -13.068  -8.523  1.00  5.27           H  
ATOM   2740 2HG  GLU A 176      -6.548 -14.596  -9.081  1.00  5.27           H  
ATOM   2741  N   GLN A 177      -8.186 -17.079  -5.058  1.00  1.68           N  
ATOM   2742  CA  GLN A 177      -8.408 -17.464  -3.677  1.00  1.94           C  
ATOM   2743  C   GLN A 177      -7.447 -18.561  -3.250  1.00  1.81           C  
ATOM   2744  O   GLN A 177      -6.916 -18.519  -2.141  1.00  2.45           O  
ATOM   2745  CB  GLN A 177      -9.861 -17.925  -3.533  1.00  2.91           C  
ATOM   2746  CG  GLN A 177     -10.357 -18.159  -2.124  1.00  2.91           C  
ATOM   2747  CD  GLN A 177     -10.405 -16.894  -1.287  1.00  2.91           C  
ATOM   2748  OE1 GLN A 177     -10.835 -15.822  -1.729  1.00  2.91           O  
ATOM   2749  NE2 GLN A 177      -9.977 -17.030  -0.041  1.00  2.91           N  
ATOM   2750  H   GLN A 177      -8.954 -17.218  -5.698  1.00  2.02           H  
ATOM   2751  HA  GLN A 177      -8.241 -16.595  -3.040  1.00  2.33           H  
ATOM   2752 1HB  GLN A 177     -10.511 -17.198  -4.007  1.00  3.49           H  
ATOM   2753 2HB  GLN A 177      -9.990 -18.862  -4.074  1.00  3.49           H  
ATOM   2754 1HG  GLN A 177     -11.360 -18.581  -2.167  1.00  3.49           H  
ATOM   2755 2HG  GLN A 177      -9.681 -18.857  -1.634  1.00  3.49           H  
ATOM   2756 1HE2 GLN A 177      -9.984 -16.253   0.591  1.00  3.49           H  
ATOM   2757 2HE2 GLN A 177      -9.645 -17.923   0.269  1.00  3.49           H  
ATOM   2758  N   GLN A 178      -7.181 -19.505  -4.157  1.00  1.69           N  
ATOM   2759  CA  GLN A 178      -6.220 -20.583  -3.897  1.00  1.78           C  
ATOM   2760  C   GLN A 178      -4.863 -20.090  -3.423  1.00  2.15           C  
ATOM   2761  O   GLN A 178      -4.332 -20.573  -2.420  1.00  6.07           O  
ATOM   2762  CB  GLN A 178      -5.976 -21.396  -5.158  1.00  2.67           C  
ATOM   2763  CG  GLN A 178      -4.906 -22.474  -5.007  1.00  2.67           C  
ATOM   2764  CD  GLN A 178      -4.623 -23.104  -6.343  1.00  2.67           C  
ATOM   2765  OE1 GLN A 178      -5.456 -22.913  -7.226  1.00  2.67           O  
ATOM   2766  NE2 GLN A 178      -3.516 -23.817  -6.520  1.00  2.67           N  
ATOM   2767  H   GLN A 178      -7.688 -19.486  -5.044  1.00  2.03           H  
ATOM   2768  HA  GLN A 178      -6.634 -21.231  -3.126  1.00  2.14           H  
ATOM   2769 1HB  GLN A 178      -6.904 -21.884  -5.458  1.00  3.20           H  
ATOM   2770 2HB  GLN A 178      -5.678 -20.733  -5.970  1.00  3.20           H  
ATOM   2771 1HG  GLN A 178      -3.988 -22.025  -4.628  1.00  3.20           H  
ATOM   2772 2HG  GLN A 178      -5.262 -23.246  -4.324  1.00  3.20           H  
ATOM   2773 1HE2 GLN A 178      -3.312 -24.235  -7.414  1.00  3.20           H  
ATOM   2774 2HE2 GLN A 178      -2.875 -23.939  -5.764  1.00  3.20           H  
ATOM   2775  N   ILE A 179      -4.303 -19.149  -4.175  1.00  2.78           N  
ATOM   2776  CA  ILE A 179      -2.981 -18.608  -3.912  1.00  3.29           C  
ATOM   2777  C   ILE A 179      -2.952 -17.881  -2.578  1.00  3.33           C  
ATOM   2778  O   ILE A 179      -2.002 -18.010  -1.808  1.00  4.28           O  
ATOM   2779  CB  ILE A 179      -2.553 -17.651  -5.026  1.00  4.94           C  
ATOM   2780  CG1 ILE A 179      -2.375 -18.410  -6.338  1.00  4.94           C  
ATOM   2781  CG2 ILE A 179      -1.233 -17.008  -4.638  1.00  4.94           C  
ATOM   2782  CD1 ILE A 179      -2.243 -17.500  -7.535  1.00  4.94           C  
ATOM   2783  H   ILE A 179      -4.815 -18.800  -4.974  1.00  3.34           H  
ATOM   2784  HA  ILE A 179      -2.270 -19.432  -3.869  1.00  3.95           H  
ATOM   2785  HB  ILE A 179      -3.314 -16.885  -5.177  1.00  5.92           H  
ATOM   2786 1HG1 ILE A 179      -1.482 -19.028  -6.274  1.00  5.92           H  
ATOM   2787 2HG1 ILE A 179      -3.234 -19.063  -6.494  1.00  5.92           H  
ATOM   2788 1HG2 ILE A 179      -0.914 -16.327  -5.426  1.00  5.92           H  
ATOM   2789 2HG2 ILE A 179      -1.358 -16.456  -3.708  1.00  5.92           H  
ATOM   2790 3HG2 ILE A 179      -0.481 -17.784  -4.503  1.00  5.92           H  
ATOM   2791 1HD1 ILE A 179      -2.117 -18.099  -8.437  1.00  5.92           H  
ATOM   2792 2HD1 ILE A 179      -3.141 -16.887  -7.628  1.00  5.92           H  
ATOM   2793 3HD1 ILE A 179      -1.375 -16.855  -7.405  1.00  5.92           H  
ATOM   2794  N   LEU A 180      -3.995 -17.102  -2.310  1.00  3.05           N  
ATOM   2795  CA  LEU A 180      -4.080 -16.369  -1.055  1.00  3.39           C  
ATOM   2796  C   LEU A 180      -4.138 -17.284   0.165  1.00  5.13           C  
ATOM   2797  O   LEU A 180      -3.518 -16.996   1.191  1.00 24.06           O  
ATOM   2798  CB  LEU A 180      -5.345 -15.521  -1.047  1.00  5.08           C  
ATOM   2799  CG  LEU A 180      -5.383 -14.360  -2.023  1.00  5.08           C  
ATOM   2800  CD1 LEU A 180      -6.780 -13.787  -2.022  1.00  5.08           C  
ATOM   2801  CD2 LEU A 180      -4.359 -13.316  -1.612  1.00  5.08           C  
ATOM   2802  H   LEU A 180      -4.742 -17.004  -2.993  1.00  3.66           H  
ATOM   2803  HA  LEU A 180      -3.205 -15.726  -0.970  1.00  4.07           H  
ATOM   2804 1HB  LEU A 180      -6.195 -16.164  -1.270  1.00  6.10           H  
ATOM   2805 2HB  LEU A 180      -5.482 -15.112  -0.046  1.00  6.10           H  
ATOM   2806  HG  LEU A 180      -5.162 -14.718  -3.028  1.00  6.10           H  
ATOM   2807 1HD1 LEU A 180      -6.827 -12.964  -2.727  1.00  6.10           H  
ATOM   2808 2HD1 LEU A 180      -7.490 -14.559  -2.318  1.00  6.10           H  
ATOM   2809 3HD1 LEU A 180      -7.027 -13.429  -1.023  1.00  6.10           H  
ATOM   2810 1HD2 LEU A 180      -4.387 -12.482  -2.312  1.00  6.10           H  
ATOM   2811 2HD2 LEU A 180      -4.592 -12.957  -0.609  1.00  6.10           H  
ATOM   2812 3HD2 LEU A 180      -3.367 -13.763  -1.618  1.00  6.10           H  
ATOM   2813  N   ASP A 181      -4.887 -18.374   0.040  1.00  5.14           N  
ATOM   2814  CA  ASP A 181      -5.111 -19.310   1.130  1.00  6.45           C  
ATOM   2815  C   ASP A 181      -3.996 -20.287   1.400  1.00  4.44           C  
ATOM   2816  O   ASP A 181      -3.761 -20.653   2.552  1.00 12.07           O  
ATOM   2817  CB  ASP A 181      -6.375 -20.075   0.853  1.00  9.68           C  
ATOM   2818  CG  ASP A 181      -7.523 -19.127   0.911  1.00  9.68           C  
ATOM   2819  OD1 ASP A 181      -7.315 -18.032   1.371  1.00  9.68           O  
ATOM   2820  OD2 ASP A 181      -8.614 -19.472   0.548  1.00  9.68           O  
ATOM   2821  H   ASP A 181      -5.365 -18.543  -0.837  1.00  6.17           H  
ATOM   2822  HA  ASP A 181      -5.260 -18.727   2.038  1.00  7.74           H  
ATOM   2823 1HB  ASP A 181      -6.333 -20.537  -0.134  1.00 11.61           H  
ATOM   2824 2HB  ASP A 181      -6.510 -20.860   1.595  1.00 11.61           H  
ATOM   2825  N   CYS A 182      -3.297 -20.711   0.353  1.00  6.33           N  
ATOM   2826  CA  CYS A 182      -2.239 -21.698   0.503  1.00 11.27           C  
ATOM   2827  C   CYS A 182      -1.091 -21.266   1.420  1.00 15.95           C  
ATOM   2828  O   CYS A 182      -0.360 -22.126   1.910  1.00 47.68           O  
ATOM   2829  CB  CYS A 182      -1.660 -22.040  -0.851  1.00 16.91           C  
ATOM   2830  SG  CYS A 182      -0.734 -20.692  -1.590  1.00 16.91           S  
ATOM   2831  H   CYS A 182      -3.529 -20.384  -0.577  1.00  7.60           H  
ATOM   2832  HA  CYS A 182      -2.682 -22.601   0.915  1.00 13.52           H  
ATOM   2833 1HB  CYS A 182      -1.000 -22.902  -0.765  1.00 20.29           H  
ATOM   2834 2HB  CYS A 182      -2.469 -22.305  -1.530  1.00 20.29           H  
ATOM   2835  HG  CYS A 182       0.317 -20.819  -0.792  1.00 20.29           H  
ATOM   2836  N   ASP A 183      -0.944 -19.956   1.664  1.00 35.48           N  
ATOM   2837  CA  ASP A 183       0.103 -19.426   2.538  1.00100.42           C  
ATOM   2838  C   ASP A 183       1.469 -19.918   2.103  1.00 60.71           C  
ATOM   2839  O   ASP A 183       2.145 -20.626   2.849  1.00100.46           O  
ATOM   2840  CB  ASP A 183      -0.158 -19.827   3.993  1.00150.63           C  
ATOM   2841  CG  ASP A 183       0.668 -19.026   4.989  1.00150.63           C  
ATOM   2842  OD1 ASP A 183       1.095 -17.951   4.646  1.00150.63           O  
ATOM   2843  OD2 ASP A 183       0.863 -19.495   6.085  1.00150.63           O  
ATOM   2844  H   ASP A 183      -1.576 -19.302   1.226  1.00 42.58           H  
ATOM   2845  HA  ASP A 183       0.093 -18.337   2.468  1.00120.50           H  
ATOM   2846 1HB  ASP A 183      -1.215 -19.689   4.223  1.00180.76           H  
ATOM   2847 2HB  ASP A 183       0.067 -20.886   4.126  1.00180.76           H  
ATOM   2848  N   ILE A 184       1.846 -19.546   0.879  1.00 44.39           N  
ATOM   2849  CA  ILE A 184       3.086 -19.929   0.194  1.00 72.36           C  
ATOM   2850  C   ILE A 184       4.316 -20.028   1.097  1.00 74.94           C  
ATOM   2851  O   ILE A 184       5.161 -19.137   1.089  1.00 50.04           O  
ATOM   2852  CB  ILE A 184       3.386 -18.924  -0.922  1.00108.54           C  
ATOM   2853  CG1 ILE A 184       2.251 -18.939  -1.939  1.00108.54           C  
ATOM   2854  CG2 ILE A 184       4.694 -19.286  -1.604  1.00108.54           C  
ATOM   2855  CD1 ILE A 184       2.335 -17.825  -2.946  1.00108.54           C  
ATOM   2856  H   ILE A 184       1.210 -18.949   0.368  1.00 53.27           H  
ATOM   2857  HA  ILE A 184       2.928 -20.907  -0.262  1.00 86.83           H  
ATOM   2858  HB  ILE A 184       3.451 -17.917  -0.509  1.00130.25           H  
ATOM   2859 1HG1 ILE A 184       2.255 -19.892  -2.461  1.00130.25           H  
ATOM   2860 2HG1 ILE A 184       1.303 -18.842  -1.411  1.00130.25           H  
ATOM   2861 1HG2 ILE A 184       4.887 -18.572  -2.401  1.00130.25           H  
ATOM   2862 2HG2 ILE A 184       5.509 -19.258  -0.882  1.00130.25           H  
ATOM   2863 3HG2 ILE A 184       4.619 -20.288  -2.027  1.00130.25           H  
ATOM   2864 1HD1 ILE A 184       1.496 -17.894  -3.636  1.00130.25           H  
ATOM   2865 2HD1 ILE A 184       2.305 -16.865  -2.429  1.00130.25           H  
ATOM   2866 3HD1 ILE A 184       3.269 -17.911  -3.499  1.00130.25           H  
ATOM   2867  N   HIS A 185       4.413 -21.117   1.858  1.00139.83           N  
ATOM   2868  CA  HIS A 185       5.516 -21.397   2.777  1.00178.93           C  
ATOM   2869  C   HIS A 185       5.706 -20.300   3.824  1.00151.07           C  
ATOM   2870  O   HIS A 185       6.814 -20.091   4.319  1.00170.44           O  
ATOM   2871  CB  HIS A 185       6.827 -21.577   2.001  1.00268.39           C  
ATOM   2872  CG  HIS A 185       6.768 -22.643   0.951  1.00268.39           C  
ATOM   2873  ND1 HIS A 185       6.583 -23.975   1.256  1.00268.39           N  
ATOM   2874  CD2 HIS A 185       6.885 -22.576  -0.397  1.00268.39           C  
ATOM   2875  CE1 HIS A 185       6.580 -24.682   0.141  1.00268.39           C  
ATOM   2876  NE2 HIS A 185       6.771 -23.860  -0.880  1.00268.39           N  
ATOM   2877  H   HIS A 185       3.649 -21.773   1.827  1.00167.80           H  
ATOM   2878  HA  HIS A 185       5.314 -22.326   3.310  1.00214.72           H  
ATOM   2879 1HB  HIS A 185       7.101 -20.638   1.518  1.00322.07           H  
ATOM   2880 2HB  HIS A 185       7.627 -21.830   2.696  1.00322.07           H  
ATOM   2881  HD1 HIS A 185       6.558 -24.372   2.174  1.00322.07           H  
ATOM   2882  HD2 HIS A 185       7.046 -21.746  -1.086  1.00322.07           H  
ATOM   2883  HE1 HIS A 185       6.445 -25.763   0.174  1.00322.07           H  
ATOM   2884  N   GLY A 186       4.622 -19.594   4.153  1.00188.17           N  
ATOM   2885  CA  GLY A 186       4.656 -18.516   5.134  1.00224.15           C  
ATOM   2886  C   GLY A 186       5.369 -17.265   4.607  1.00124.87           C  
ATOM   2887  O   GLY A 186       5.764 -16.403   5.393  1.00197.01           O  
ATOM   2888  H   GLY A 186       3.741 -19.832   3.717  1.00225.80           H  
ATOM   2889 1HA  GLY A 186       3.635 -18.259   5.418  1.00268.98           H  
ATOM   2890 2HA  GLY A 186       5.156 -18.867   6.035  1.00268.98           H  
ATOM   2891  N   HIS A 187       5.544 -17.170   3.286  1.00 39.26           N  
ATOM   2892  CA  HIS A 187       6.260 -16.058   2.675  1.00 36.00           C  
ATOM   2893  C   HIS A 187       5.494 -14.739   2.769  1.00 19.35           C  
ATOM   2894  O   HIS A 187       6.036 -13.739   3.241  1.00 43.05           O  
ATOM   2895  CB  HIS A 187       6.589 -16.402   1.215  1.00 54.00           C  
ATOM   2896  CG  HIS A 187       7.426 -15.390   0.508  1.00 54.00           C  
ATOM   2897  ND1 HIS A 187       8.743 -15.158   0.840  1.00 54.00           N  
ATOM   2898  CD2 HIS A 187       7.150 -14.569  -0.530  1.00 54.00           C  
ATOM   2899  CE1 HIS A 187       9.235 -14.229   0.041  1.00 54.00           C  
ATOM   2900  NE2 HIS A 187       8.287 -13.855  -0.795  1.00 54.00           N  
ATOM   2901  H   HIS A 187       5.208 -17.899   2.673  1.00 47.11           H  
ATOM   2902  HA  HIS A 187       7.205 -15.918   3.198  1.00 43.20           H  
ATOM   2903 1HB  HIS A 187       7.117 -17.356   1.183  1.00 64.80           H  
ATOM   2904 2HB  HIS A 187       5.663 -16.528   0.655  1.00 64.80           H  
ATOM   2905  HD1 HIS A 187       9.186 -15.441   1.691  1.00 64.80           H  
ATOM   2906  HD2 HIS A 187       6.252 -14.408  -1.126  1.00 64.80           H  
ATOM   2907  HE1 HIS A 187      10.269 -13.900   0.146  1.00 64.80           H  
ATOM   2908  N   GLN A 188       4.240 -14.731   2.317  1.00 29.97           N  
ATOM   2909  CA  GLN A 188       3.418 -13.522   2.383  1.00 29.45           C  
ATOM   2910  C   GLN A 188       2.046 -13.822   2.966  1.00 16.93           C  
ATOM   2911  O   GLN A 188       1.444 -14.860   2.687  1.00 71.64           O  
ATOM   2912  CB  GLN A 188       3.271 -12.890   1.000  1.00 44.17           C  
ATOM   2913  CG  GLN A 188       4.580 -12.415   0.396  1.00 44.17           C  
ATOM   2914  CD  GLN A 188       5.129 -11.164   1.056  1.00 44.17           C  
ATOM   2915  OE1 GLN A 188       4.371 -10.312   1.530  1.00 44.17           O  
ATOM   2916  NE2 GLN A 188       6.452 -11.044   1.087  1.00 44.17           N  
ATOM   2917  H   GLN A 188       3.846 -15.576   1.931  1.00 35.96           H  
ATOM   2918  HA  GLN A 188       3.909 -12.804   3.040  1.00 35.34           H  
ATOM   2919 1HB  GLN A 188       2.826 -13.611   0.315  1.00 53.01           H  
ATOM   2920 2HB  GLN A 188       2.596 -12.036   1.060  1.00 53.01           H  
ATOM   2921 1HG  GLN A 188       5.305 -13.195   0.549  1.00 53.01           H  
ATOM   2922 2HG  GLN A 188       4.453 -12.230  -0.668  1.00 53.01           H  
ATOM   2923 1HE2 GLN A 188       6.877 -10.242   1.508  1.00 53.01           H  
ATOM   2924 2HE2 GLN A 188       7.034 -11.756   0.690  1.00 53.01           H  
ATOM   2925  N   LEU A 189       1.535 -12.888   3.760  1.00  6.91           N  
ATOM   2926  CA  LEU A 189       0.275 -13.097   4.462  1.00 12.83           C  
ATOM   2927  C   LEU A 189      -0.977 -12.745   3.668  1.00  5.14           C  
ATOM   2928  O   LEU A 189      -1.677 -11.795   4.018  1.00  6.10           O  
ATOM   2929  CB  LEU A 189       0.283 -12.280   5.753  1.00 19.25           C  
ATOM   2930  CG  LEU A 189       1.407 -12.624   6.736  1.00 19.25           C  
ATOM   2931  CD1 LEU A 189       1.326 -11.697   7.940  1.00 19.25           C  
ATOM   2932  CD2 LEU A 189       1.277 -14.081   7.154  1.00 19.25           C  
ATOM   2933  H   LEU A 189       2.054 -12.035   3.916  1.00  8.29           H  
ATOM   2934  HA  LEU A 189       0.217 -14.152   4.726  1.00 15.40           H  
ATOM   2935 1HB  LEU A 189       0.376 -11.226   5.498  1.00 23.09           H  
ATOM   2936 2HB  LEU A 189      -0.667 -12.430   6.266  1.00 23.09           H  
ATOM   2937  HG  LEU A 189       2.374 -12.470   6.256  1.00 23.09           H  
ATOM   2938 1HD1 LEU A 189       2.130 -11.936   8.637  1.00 23.09           H  
ATOM   2939 2HD1 LEU A 189       1.426 -10.663   7.611  1.00 23.09           H  
ATOM   2940 3HD1 LEU A 189       0.365 -11.831   8.436  1.00 23.09           H  
ATOM   2941 1HD2 LEU A 189       2.078 -14.333   7.850  1.00 23.09           H  
ATOM   2942 2HD2 LEU A 189       0.313 -14.236   7.638  1.00 23.09           H  
ATOM   2943 3HD2 LEU A 189       1.348 -14.720   6.274  1.00 23.09           H  
ATOM   2944  N   GLY A 190      -1.277 -13.561   2.652  1.00  5.12           N  
ATOM   2945  CA  GLY A 190      -2.507 -13.437   1.861  1.00  5.42           C  
ATOM   2946  C   GLY A 190      -2.889 -11.995   1.535  1.00  2.55           C  
ATOM   2947  O   GLY A 190      -2.187 -11.294   0.802  1.00  2.56           O  
ATOM   2948  H   GLY A 190      -0.614 -14.301   2.445  1.00  6.14           H  
ATOM   2949 1HA  GLY A 190      -2.390 -13.996   0.934  1.00  6.50           H  
ATOM   2950 2HA  GLY A 190      -3.324 -13.909   2.406  1.00  6.50           H  
ATOM   2951  N   CYS A 191      -4.040 -11.585   2.079  1.00  2.51           N  
ATOM   2952  CA  CYS A 191      -4.667 -10.266   1.909  1.00  1.30           C  
ATOM   2953  C   CYS A 191      -3.819  -9.046   2.311  1.00  1.29           C  
ATOM   2954  O   CYS A 191      -4.228  -7.906   2.086  1.00  1.31           O  
ATOM   2955  CB  CYS A 191      -5.954 -10.217   2.731  1.00  1.95           C  
ATOM   2956  SG  CYS A 191      -5.690 -10.282   4.519  1.00  1.95           S  
ATOM   2957  H   CYS A 191      -4.529 -12.249   2.664  1.00  3.01           H  
ATOM   2958  HA  CYS A 191      -4.928 -10.162   0.856  1.00  1.56           H  
ATOM   2959 1HB  CYS A 191      -6.496  -9.298   2.505  1.00  2.34           H  
ATOM   2960 2HB  CYS A 191      -6.595 -11.054   2.453  1.00  2.34           H  
ATOM   2961  HG  CYS A 191      -4.986  -9.157   4.595  1.00  2.34           H  
ATOM   2962  N   LYS A 192      -2.651  -9.260   2.901  1.00  1.55           N  
ATOM   2963  CA  LYS A 192      -1.782  -8.158   3.270  1.00  1.91           C  
ATOM   2964  C   LYS A 192      -0.755  -7.802   2.179  1.00  1.56           C  
ATOM   2965  O   LYS A 192       0.170  -7.032   2.442  1.00  2.53           O  
ATOM   2966  CB  LYS A 192      -1.065  -8.483   4.581  1.00  2.86           C  
ATOM   2967  CG  LYS A 192      -2.004  -8.602   5.775  1.00  2.86           C  
ATOM   2968  CD  LYS A 192      -1.248  -8.848   7.071  1.00  2.86           C  
ATOM   2969  CE  LYS A 192      -2.206  -8.942   8.251  1.00  2.86           C  
ATOM   2970  NZ  LYS A 192      -1.492  -9.175   9.537  1.00  2.86           N  
ATOM   2971  H   LYS A 192      -2.348 -10.197   3.117  1.00  1.86           H  
ATOM   2972  HA  LYS A 192      -2.403  -7.277   3.433  1.00  2.29           H  
ATOM   2973 1HB  LYS A 192      -0.527  -9.425   4.478  1.00  3.44           H  
ATOM   2974 2HB  LYS A 192      -0.333  -7.706   4.802  1.00  3.44           H  
ATOM   2975 1HG  LYS A 192      -2.583  -7.684   5.872  1.00  3.44           H  
ATOM   2976 2HG  LYS A 192      -2.694  -9.429   5.609  1.00  3.44           H  
ATOM   2977 1HD  LYS A 192      -0.687  -9.778   6.994  1.00  3.44           H  
ATOM   2978 2HD  LYS A 192      -0.547  -8.032   7.245  1.00  3.44           H  
ATOM   2979 1HE  LYS A 192      -2.773  -8.015   8.326  1.00  3.44           H  
ATOM   2980 2HE  LYS A 192      -2.900  -9.765   8.081  1.00  3.44           H  
ATOM   2981 1HZ  LYS A 192      -2.163  -9.232  10.289  1.00  3.44           H  
ATOM   2982 2HZ  LYS A 192      -0.973 -10.041   9.483  1.00  3.44           H  
ATOM   2983 3HZ  LYS A 192      -0.854  -8.412   9.712  1.00  3.44           H  
ATOM   2984  N   GLY A 193      -0.903  -8.353   0.962  1.00  1.15           N  
ATOM   2985  CA  GLY A 193       0.049  -8.060  -0.112  1.00  1.59           C  
ATOM   2986  C   GLY A 193       0.924  -9.272  -0.395  1.00  2.12           C  
ATOM   2987  O   GLY A 193       0.861 -10.267   0.327  1.00  7.33           O  
ATOM   2988  H   GLY A 193      -1.672  -8.984   0.752  1.00  1.38           H  
ATOM   2989 1HA  GLY A 193      -0.493  -7.774  -1.013  1.00  1.91           H  
ATOM   2990 2HA  GLY A 193       0.674  -7.217   0.173  1.00  1.91           H  
ATOM   2991  N   GLY A 194       1.747  -9.204  -1.439  1.00  2.60           N  
ATOM   2992  CA  GLY A 194       2.548 -10.374  -1.756  1.00  3.10           C  
ATOM   2993  C   GLY A 194       3.747 -10.141  -2.661  1.00  2.26           C  
ATOM   2994  O   GLY A 194       4.327  -9.054  -2.688  1.00  2.50           O  
ATOM   2995  H   GLY A 194       1.793  -8.373  -2.009  1.00  3.12           H  
ATOM   2996 1HA  GLY A 194       2.895 -10.789  -0.820  1.00  3.72           H  
ATOM   2997 2HA  GLY A 194       1.916 -11.133  -2.197  1.00  3.72           H  
ATOM   2998  N   TYR A 195       4.153 -11.209  -3.357  1.00  1.93           N  
ATOM   2999  CA  TYR A 195       5.359 -11.194  -4.182  1.00  1.66           C  
ATOM   3000  C   TYR A 195       5.339 -12.201  -5.353  1.00  1.95           C  
ATOM   3001  O   TYR A 195       4.965 -13.366  -5.188  1.00  2.22           O  
ATOM   3002  CB  TYR A 195       6.563 -11.425  -3.267  1.00  2.49           C  
ATOM   3003  CG  TYR A 195       7.885 -11.529  -3.974  1.00  2.49           C  
ATOM   3004  CD1 TYR A 195       8.431 -10.439  -4.636  1.00  2.49           C  
ATOM   3005  CD2 TYR A 195       8.564 -12.729  -3.931  1.00  2.49           C  
ATOM   3006  CE1 TYR A 195       9.650 -10.568  -5.277  1.00  2.49           C  
ATOM   3007  CE2 TYR A 195       9.780 -12.848  -4.549  1.00  2.49           C  
ATOM   3008  CZ  TYR A 195      10.322 -11.785  -5.231  1.00  2.49           C  
ATOM   3009  OH  TYR A 195      11.529 -11.939  -5.878  1.00  2.49           O  
ATOM   3010  H   TYR A 195       3.613 -12.062  -3.297  1.00  2.32           H  
ATOM   3011  HA  TYR A 195       5.452 -10.199  -4.617  1.00  1.99           H  
ATOM   3012 1HB  TYR A 195       6.629 -10.606  -2.548  1.00  2.99           H  
ATOM   3013 2HB  TYR A 195       6.413 -12.342  -2.697  1.00  2.99           H  
ATOM   3014  HD1 TYR A 195       7.896  -9.489  -4.662  1.00  2.99           H  
ATOM   3015  HD2 TYR A 195       8.137 -13.578  -3.400  1.00  2.99           H  
ATOM   3016  HE1 TYR A 195      10.078  -9.721  -5.813  1.00  2.99           H  
ATOM   3017  HE2 TYR A 195      10.314 -13.796  -4.507  1.00  2.99           H  
ATOM   3018  HH  TYR A 195      11.854 -11.079  -6.159  1.00  2.99           H  
ATOM   3019  N   TYR A 196       5.753 -11.705  -6.529  1.00  2.81           N  
ATOM   3020  CA  TYR A 196       5.757 -12.427  -7.809  1.00  4.81           C  
ATOM   3021  C   TYR A 196       6.442 -13.778  -7.880  1.00  3.28           C  
ATOM   3022  O   TYR A 196       5.830 -14.746  -8.328  1.00  2.92           O  
ATOM   3023  CB  TYR A 196       6.429 -11.563  -8.903  1.00  7.21           C  
ATOM   3024  CG  TYR A 196       6.708 -12.354 -10.182  1.00  7.21           C  
ATOM   3025  CD1 TYR A 196       5.723 -12.562 -11.131  1.00  7.21           C  
ATOM   3026  CD2 TYR A 196       7.969 -12.907 -10.385  1.00  7.21           C  
ATOM   3027  CE1 TYR A 196       5.998 -13.330 -12.251  1.00  7.21           C  
ATOM   3028  CE2 TYR A 196       8.235 -13.680 -11.490  1.00  7.21           C  
ATOM   3029  CZ  TYR A 196       7.252 -13.898 -12.415  1.00  7.21           C  
ATOM   3030  OH  TYR A 196       7.523 -14.664 -13.517  1.00  7.21           O  
ATOM   3031  H   TYR A 196       6.068 -10.745  -6.538  1.00  3.37           H  
ATOM   3032  HA  TYR A 196       4.716 -12.588  -8.089  1.00  5.77           H  
ATOM   3033 1HB  TYR A 196       5.786 -10.719  -9.154  1.00  8.66           H  
ATOM   3034 2HB  TYR A 196       7.372 -11.163  -8.533  1.00  8.66           H  
ATOM   3035  HD1 TYR A 196       4.731 -12.131 -10.992  1.00  8.66           H  
ATOM   3036  HD2 TYR A 196       8.755 -12.745  -9.647  1.00  8.66           H  
ATOM   3037  HE1 TYR A 196       5.225 -13.500 -12.998  1.00  8.66           H  
ATOM   3038  HE2 TYR A 196       9.221 -14.120 -11.629  1.00  8.66           H  
ATOM   3039  HH  TYR A 196       6.703 -14.874 -13.970  1.00  8.66           H  
ATOM   3040  N   THR A 197       7.712 -13.844  -7.495  1.00  4.76           N  
ATOM   3041  CA  THR A 197       8.480 -15.057  -7.753  1.00  4.98           C  
ATOM   3042  C   THR A 197       7.863 -16.238  -7.057  1.00  2.51           C  
ATOM   3043  O   THR A 197       7.686 -17.296  -7.659  1.00  2.84           O  
ATOM   3044  CB  THR A 197       9.938 -14.906  -7.297  1.00  7.47           C  
ATOM   3045  OG1 THR A 197      10.559 -13.806  -7.979  1.00  7.47           O  
ATOM   3046  CG2 THR A 197      10.711 -16.166  -7.606  1.00  7.47           C  
ATOM   3047  H   THR A 197       8.162 -13.039  -7.083  1.00  5.71           H  
ATOM   3048  HA  THR A 197       8.472 -15.256  -8.824  1.00  5.98           H  
ATOM   3049  HB  THR A 197       9.967 -14.744  -6.234  1.00  8.96           H  
ATOM   3050  HG1 THR A 197      11.090 -13.300  -7.351  1.00  8.96           H  
ATOM   3051 1HG2 THR A 197      11.741 -16.051  -7.272  1.00  8.96           H  
ATOM   3052 2HG2 THR A 197      10.250 -17.002  -7.087  1.00  8.96           H  
ATOM   3053 3HG2 THR A 197      10.693 -16.345  -8.678  1.00  8.96           H  
ATOM   3054  N   GLU A 198       7.516 -16.043  -5.796  1.00  1.90           N  
ATOM   3055  CA  GLU A 198       6.944 -17.101  -5.001  1.00  1.41           C  
ATOM   3056  C   GLU A 198       5.511 -17.435  -5.407  1.00  0.75           C  
ATOM   3057  O   GLU A 198       5.116 -18.596  -5.325  1.00  0.85           O  
ATOM   3058  CB  GLU A 198       7.035 -16.730  -3.532  1.00  2.11           C  
ATOM   3059  CG  GLU A 198       8.468 -16.707  -3.015  1.00  2.11           C  
ATOM   3060  CD  GLU A 198       9.157 -18.033  -3.144  1.00  2.11           C  
ATOM   3061  OE1 GLU A 198       8.513 -19.042  -2.983  1.00  2.11           O  
ATOM   3062  OE2 GLU A 198      10.340 -18.044  -3.401  1.00  2.11           O  
ATOM   3063  H   GLU A 198       7.676 -15.140  -5.372  1.00  2.28           H  
ATOM   3064  HA  GLU A 198       7.546 -17.995  -5.151  1.00  1.69           H  
ATOM   3065 1HB  GLU A 198       6.596 -15.745  -3.370  1.00  2.54           H  
ATOM   3066 2HB  GLU A 198       6.481 -17.443  -2.933  1.00  2.54           H  
ATOM   3067 1HG  GLU A 198       9.033 -15.958  -3.569  1.00  2.54           H  
ATOM   3068 2HG  GLU A 198       8.470 -16.422  -1.969  1.00  2.54           H  
ATOM   3069  N   ALA A 199       4.737 -16.444  -5.871  1.00  0.88           N  
ATOM   3070  CA  ALA A 199       3.373 -16.721  -6.331  1.00  1.40           C  
ATOM   3071  C   ALA A 199       3.377 -17.697  -7.510  1.00  2.23           C  
ATOM   3072  O   ALA A 199       2.574 -18.635  -7.560  1.00  3.94           O  
ATOM   3073  CB  ALA A 199       2.677 -15.429  -6.725  1.00  2.10           C  
ATOM   3074  H   ALA A 199       5.072 -15.486  -5.893  1.00  1.06           H  
ATOM   3075  HA  ALA A 199       2.824 -17.184  -5.519  1.00  1.68           H  
ATOM   3076 1HB  ALA A 199       1.656 -15.645  -7.042  1.00  2.52           H  
ATOM   3077 2HB  ALA A 199       2.657 -14.754  -5.870  1.00  2.52           H  
ATOM   3078 3HB  ALA A 199       3.218 -14.957  -7.543  1.00  2.52           H  
ATOM   3079  N   TYR A 200       4.299 -17.484  -8.442  1.00  2.17           N  
ATOM   3080  CA  TYR A 200       4.403 -18.346  -9.607  1.00  3.29           C  
ATOM   3081  C   TYR A 200       5.060 -19.677  -9.274  1.00  3.59           C  
ATOM   3082  O   TYR A 200       4.649 -20.714  -9.804  1.00  5.93           O  
ATOM   3083  CB  TYR A 200       5.140 -17.605 -10.698  1.00  4.94           C  
ATOM   3084  CG  TYR A 200       4.267 -16.554 -11.341  1.00  4.94           C  
ATOM   3085  CD1 TYR A 200       3.782 -15.501 -10.584  1.00  4.94           C  
ATOM   3086  CD2 TYR A 200       3.961 -16.633 -12.685  1.00  4.94           C  
ATOM   3087  CE1 TYR A 200       3.003 -14.524 -11.167  1.00  4.94           C  
ATOM   3088  CE2 TYR A 200       3.182 -15.654 -13.263  1.00  4.94           C  
ATOM   3089  CZ  TYR A 200       2.711 -14.601 -12.520  1.00  4.94           C  
ATOM   3090  OH  TYR A 200       1.962 -13.615 -13.116  1.00  4.94           O  
ATOM   3091  H   TYR A 200       4.926 -16.690  -8.353  1.00  2.60           H  
ATOM   3092  HA  TYR A 200       3.395 -18.560  -9.963  1.00  3.95           H  
ATOM   3093 1HB  TYR A 200       6.027 -17.118 -10.289  1.00  5.92           H  
ATOM   3094 2HB  TYR A 200       5.460 -18.305 -11.465  1.00  5.92           H  
ATOM   3095  HD1 TYR A 200       4.016 -15.441  -9.527  1.00  5.92           H  
ATOM   3096  HD2 TYR A 200       4.338 -17.460 -13.285  1.00  5.92           H  
ATOM   3097  HE1 TYR A 200       2.630 -13.693 -10.568  1.00  5.92           H  
ATOM   3098  HE2 TYR A 200       2.942 -15.707 -14.315  1.00  5.92           H  
ATOM   3099  HH  TYR A 200       1.576 -13.944 -13.934  1.00  5.92           H  
ATOM   3100  N   LYS A 201       6.037 -19.658  -8.360  1.00  2.96           N  
ATOM   3101  CA  LYS A 201       6.657 -20.891  -7.889  1.00  4.44           C  
ATOM   3102  C   LYS A 201       5.618 -21.775  -7.237  1.00  3.78           C  
ATOM   3103  O   LYS A 201       5.627 -22.984  -7.439  1.00  5.04           O  
ATOM   3104  CB  LYS A 201       7.790 -20.618  -6.902  1.00  6.66           C  
ATOM   3105  CG  LYS A 201       9.079 -20.124  -7.530  1.00  6.66           C  
ATOM   3106  CD  LYS A 201      10.065 -19.658  -6.474  1.00  6.66           C  
ATOM   3107  CE  LYS A 201      10.504 -20.793  -5.564  1.00  6.66           C  
ATOM   3108  NZ  LYS A 201      11.529 -20.344  -4.581  1.00  6.66           N  
ATOM   3109  H   LYS A 201       6.366 -18.777  -7.984  1.00  3.55           H  
ATOM   3110  HA  LYS A 201       7.063 -21.427  -8.747  1.00  5.33           H  
ATOM   3111 1HB  LYS A 201       7.466 -19.876  -6.173  1.00  7.99           H  
ATOM   3112 2HB  LYS A 201       8.020 -21.532  -6.354  1.00  7.99           H  
ATOM   3113 1HG  LYS A 201       9.534 -20.940  -8.092  1.00  7.99           H  
ATOM   3114 2HG  LYS A 201       8.869 -19.308  -8.217  1.00  7.99           H  
ATOM   3115 1HD  LYS A 201      10.945 -19.235  -6.960  1.00  7.99           H  
ATOM   3116 2HD  LYS A 201       9.601 -18.881  -5.867  1.00  7.99           H  
ATOM   3117 1HE  LYS A 201       9.636 -21.165  -5.020  1.00  7.99           H  
ATOM   3118 2HE  LYS A 201      10.918 -21.604  -6.163  1.00  7.99           H  
ATOM   3119 1HZ  LYS A 201      11.793 -21.110  -3.980  1.00  7.99           H  
ATOM   3120 2HZ  LYS A 201      12.344 -20.004  -5.072  1.00  7.99           H  
ATOM   3121 3HZ  LYS A 201      11.137 -19.593  -4.025  1.00  7.99           H  
ATOM   3122  N   PHE A 202       4.706 -21.162  -6.483  1.00  3.32           N  
ATOM   3123  CA  PHE A 202       3.609 -21.882  -5.868  1.00  5.44           C  
ATOM   3124  C   PHE A 202       2.755 -22.634  -6.851  1.00  2.77           C  
ATOM   3125  O   PHE A 202       2.502 -23.820  -6.655  1.00  2.68           O  
ATOM   3126  CB  PHE A 202       2.712 -20.966  -5.062  1.00  8.16           C  
ATOM   3127  CG  PHE A 202       1.434 -21.657  -4.711  1.00  8.16           C  
ATOM   3128  CD1 PHE A 202       1.413 -22.718  -3.822  1.00  8.16           C  
ATOM   3129  CD2 PHE A 202       0.245 -21.252  -5.301  1.00  8.16           C  
ATOM   3130  CE1 PHE A 202       0.226 -23.368  -3.538  1.00  8.16           C  
ATOM   3131  CE2 PHE A 202      -0.940 -21.894  -5.016  1.00  8.16           C  
ATOM   3132  CZ  PHE A 202      -0.949 -22.958  -4.136  1.00  8.16           C  
ATOM   3133  H   PHE A 202       4.776 -20.168  -6.322  1.00  3.98           H  
ATOM   3134  HA  PHE A 202       4.037 -22.611  -5.178  1.00  6.53           H  
ATOM   3135 1HB  PHE A 202       3.217 -20.674  -4.145  1.00  9.79           H  
ATOM   3136 2HB  PHE A 202       2.480 -20.064  -5.623  1.00  9.79           H  
ATOM   3137  HD1 PHE A 202       2.343 -23.044  -3.356  1.00  9.79           H  
ATOM   3138  HD2 PHE A 202       0.259 -20.419  -6.004  1.00  9.79           H  
ATOM   3139  HE1 PHE A 202       0.220 -24.206  -2.842  1.00  9.79           H  
ATOM   3140  HE2 PHE A 202      -1.866 -21.568  -5.489  1.00  9.79           H  
ATOM   3141  HZ  PHE A 202      -1.883 -23.470  -3.909  1.00  9.79           H  
ATOM   3142  N   VAL A 203       2.295 -21.957  -7.899  1.00  3.38           N  
ATOM   3143  CA  VAL A 203       1.453 -22.621  -8.883  1.00  3.90           C  
ATOM   3144  C   VAL A 203       2.188 -23.808  -9.504  1.00  2.75           C  
ATOM   3145  O   VAL A 203       1.631 -24.904  -9.622  1.00  3.51           O  
ATOM   3146  CB  VAL A 203       1.017 -21.626  -9.973  1.00  5.85           C  
ATOM   3147  CG1 VAL A 203       0.319 -22.363 -11.105  1.00  5.85           C  
ATOM   3148  CG2 VAL A 203       0.092 -20.585  -9.354  1.00  5.85           C  
ATOM   3149  H   VAL A 203       2.515 -20.969  -7.999  1.00  4.06           H  
ATOM   3150  HA  VAL A 203       0.560 -22.992  -8.379  1.00  4.68           H  
ATOM   3151  HB  VAL A 203       1.898 -21.137 -10.387  1.00  7.02           H  
ATOM   3152 1HG1 VAL A 203       0.023 -21.654 -11.877  1.00  7.02           H  
ATOM   3153 2HG1 VAL A 203       0.998 -23.101 -11.530  1.00  7.02           H  
ATOM   3154 3HG1 VAL A 203      -0.565 -22.864 -10.715  1.00  7.02           H  
ATOM   3155 1HG2 VAL A 203      -0.215 -19.870 -10.114  1.00  7.02           H  
ATOM   3156 2HG2 VAL A 203      -0.790 -21.081  -8.945  1.00  7.02           H  
ATOM   3157 3HG2 VAL A 203       0.617 -20.062  -8.555  1.00  7.02           H  
ATOM   3158  N   LYS A 204       3.447 -23.586  -9.887  1.00  2.01           N  
ATOM   3159  CA  LYS A 204       4.281 -24.636 -10.460  1.00  1.94           C  
ATOM   3160  C   LYS A 204       4.435 -25.835  -9.530  1.00  1.47           C  
ATOM   3161  O   LYS A 204       4.219 -26.980  -9.935  1.00  1.88           O  
ATOM   3162  CB  LYS A 204       5.671 -24.098 -10.789  1.00  2.91           C  
ATOM   3163  CG  LYS A 204       6.599 -25.142 -11.397  1.00  2.91           C  
ATOM   3164  CD  LYS A 204       7.982 -24.575 -11.655  1.00  2.91           C  
ATOM   3165  CE  LYS A 204       8.857 -25.565 -12.416  1.00  2.91           C  
ATOM   3166  NZ  LYS A 204       9.190 -26.763 -11.594  1.00  2.91           N  
ATOM   3167  H   LYS A 204       3.845 -22.659  -9.777  1.00  2.41           H  
ATOM   3168  HA  LYS A 204       3.811 -24.984 -11.380  1.00  2.33           H  
ATOM   3169 1HB  LYS A 204       5.583 -23.272 -11.494  1.00  3.49           H  
ATOM   3170 2HB  LYS A 204       6.140 -23.711  -9.885  1.00  3.49           H  
ATOM   3171 1HG  LYS A 204       6.687 -25.989 -10.716  1.00  3.49           H  
ATOM   3172 2HG  LYS A 204       6.180 -25.498 -12.337  1.00  3.49           H  
ATOM   3173 1HD  LYS A 204       7.893 -23.652 -12.218  1.00  3.49           H  
ATOM   3174 2HD  LYS A 204       8.460 -24.349 -10.702  1.00  3.49           H  
ATOM   3175 1HE  LYS A 204       8.331 -25.889 -13.313  1.00  3.49           H  
ATOM   3176 2HE  LYS A 204       9.784 -25.072 -12.711  1.00  3.49           H  
ATOM   3177 1HZ  LYS A 204       9.768 -27.392 -12.133  1.00  3.49           H  
ATOM   3178 2HZ  LYS A 204       9.690 -26.475 -10.765  1.00  3.49           H  
ATOM   3179 3HZ  LYS A 204       8.339 -27.237 -11.325  1.00  3.49           H  
ATOM   3180  N   LYS A 205       4.835 -25.566  -8.287  1.00  1.31           N  
ATOM   3181  CA  LYS A 205       5.069 -26.603  -7.292  1.00  1.36           C  
ATOM   3182  C   LYS A 205       3.793 -27.344  -6.933  1.00  1.52           C  
ATOM   3183  O   LYS A 205       3.812 -28.561  -6.741  1.00  2.43           O  
ATOM   3184  CB  LYS A 205       5.686 -25.997  -6.032  1.00  2.04           C  
ATOM   3185  CG  LYS A 205       7.126 -25.530  -6.201  1.00  2.04           C  
ATOM   3186  CD  LYS A 205       7.642 -24.858  -4.938  1.00  2.04           C  
ATOM   3187  CE  LYS A 205       7.897 -25.886  -3.847  1.00  2.04           C  
ATOM   3188  NZ  LYS A 205       8.469 -25.274  -2.620  1.00  2.04           N  
ATOM   3189  H   LYS A 205       4.995 -24.607  -8.019  1.00  1.57           H  
ATOM   3190  HA  LYS A 205       5.768 -27.328  -7.709  1.00  1.63           H  
ATOM   3191 1HB  LYS A 205       5.094 -25.138  -5.712  1.00  2.45           H  
ATOM   3192 2HB  LYS A 205       5.665 -26.729  -5.225  1.00  2.45           H  
ATOM   3193 1HG  LYS A 205       7.760 -26.389  -6.428  1.00  2.45           H  
ATOM   3194 2HG  LYS A 205       7.190 -24.829  -7.031  1.00  2.45           H  
ATOM   3195 1HD  LYS A 205       8.572 -24.334  -5.157  1.00  2.45           H  
ATOM   3196 2HD  LYS A 205       6.910 -24.133  -4.582  1.00  2.45           H  
ATOM   3197 1HE  LYS A 205       6.964 -26.386  -3.592  1.00  2.45           H  
ATOM   3198 2HE  LYS A 205       8.600 -26.628  -4.226  1.00  2.45           H  
ATOM   3199 1HZ  LYS A 205       8.634 -25.995  -1.934  1.00  2.45           H  
ATOM   3200 2HZ  LYS A 205       9.341 -24.817  -2.843  1.00  2.45           H  
ATOM   3201 3HZ  LYS A 205       7.821 -24.596  -2.235  1.00  2.45           H  
ATOM   3202  N   ASN A 206       2.680 -26.616  -6.856  1.00  1.49           N  
ATOM   3203  CA  ASN A 206       1.390 -27.218  -6.573  1.00  2.47           C  
ATOM   3204  C   ASN A 206       0.997 -28.175  -7.684  1.00  2.98           C  
ATOM   3205  O   ASN A 206       0.428 -29.238  -7.430  1.00  6.25           O  
ATOM   3206  CB  ASN A 206       0.317 -26.163  -6.395  1.00  3.71           C  
ATOM   3207  CG  ASN A 206      -0.966 -26.764  -5.898  1.00  3.71           C  
ATOM   3208  OD1 ASN A 206      -1.024 -27.248  -4.760  1.00  3.71           O  
ATOM   3209  ND2 ASN A 206      -1.986 -26.762  -6.718  1.00  3.71           N  
ATOM   3210  H   ASN A 206       2.721 -25.618  -6.993  1.00  1.79           H  
ATOM   3211  HA  ASN A 206       1.470 -27.799  -5.653  1.00  2.96           H  
ATOM   3212 1HB  ASN A 206       0.658 -25.410  -5.684  1.00  4.45           H  
ATOM   3213 2HB  ASN A 206       0.132 -25.660  -7.345  1.00  4.45           H  
ATOM   3214 1HD2 ASN A 206      -2.858 -27.159  -6.430  1.00  4.45           H  
ATOM   3215 2HD2 ASN A 206      -1.906 -26.359  -7.633  1.00  4.45           H  
ATOM   3216  N   GLY A 207       1.312 -27.794  -8.919  1.00  3.58           N  
ATOM   3217  CA  GLY A 207       0.987 -28.605 -10.074  1.00  4.82           C  
ATOM   3218  C   GLY A 207      -0.184 -28.002 -10.826  1.00  4.24           C  
ATOM   3219  O   GLY A 207      -0.839 -28.685 -11.615  1.00  9.25           O  
ATOM   3220  H   GLY A 207       1.768 -26.903  -9.070  1.00  4.30           H  
ATOM   3221 1HA  GLY A 207       1.856 -28.668 -10.730  1.00  5.78           H  
ATOM   3222 2HA  GLY A 207       0.745 -29.618  -9.757  1.00  5.78           H  
ATOM   3223  N   GLY A 208      -0.459 -26.722 -10.574  1.00  2.80           N  
ATOM   3224  CA  GLY A 208      -1.537 -26.056 -11.271  1.00  3.65           C  
ATOM   3225  C   GLY A 208      -2.366 -25.105 -10.428  1.00  3.58           C  
ATOM   3226  O   GLY A 208      -2.456 -25.224  -9.199  1.00  6.86           O  
ATOM   3227  H   GLY A 208       0.109 -26.186  -9.933  1.00  3.36           H  
ATOM   3228 1HA  GLY A 208      -1.098 -25.490 -12.084  1.00  4.38           H  
ATOM   3229 2HA  GLY A 208      -2.190 -26.801 -11.723  1.00  4.38           H  
ATOM   3230  N   LEU A 209      -2.982 -24.159 -11.131  1.00  4.23           N  
ATOM   3231  CA  LEU A 209      -3.856 -23.176 -10.526  1.00  4.74           C  
ATOM   3232  C   LEU A 209      -5.291 -23.654 -10.746  1.00  5.13           C  
ATOM   3233  O   LEU A 209      -5.680 -23.979 -11.864  1.00  7.05           O  
ATOM   3234  CB  LEU A 209      -3.603 -21.779 -11.133  1.00  7.11           C  
ATOM   3235  CG  LEU A 209      -4.429 -20.631 -10.536  1.00  7.11           C  
ATOM   3236  CD1 LEU A 209      -4.022 -20.463  -9.084  1.00  7.11           C  
ATOM   3237  CD2 LEU A 209      -4.156 -19.335 -11.285  1.00  7.11           C  
ATOM   3238  H   LEU A 209      -2.831 -24.140 -12.133  1.00  5.08           H  
ATOM   3239  HA  LEU A 209      -3.662 -23.134  -9.455  1.00  5.69           H  
ATOM   3240 1HB  LEU A 209      -2.552 -21.531 -11.002  1.00  8.53           H  
ATOM   3241 2HB  LEU A 209      -3.813 -21.821 -12.202  1.00  8.53           H  
ATOM   3242  HG  LEU A 209      -5.491 -20.874 -10.580  1.00  8.53           H  
ATOM   3243 1HD1 LEU A 209      -4.596 -19.657  -8.632  1.00  8.53           H  
ATOM   3244 2HD1 LEU A 209      -4.212 -21.389  -8.550  1.00  8.53           H  
ATOM   3245 3HD1 LEU A 209      -2.961 -20.225  -9.031  1.00  8.53           H  
ATOM   3246 1HD2 LEU A 209      -4.737 -18.531 -10.832  1.00  8.53           H  
ATOM   3247 2HD2 LEU A 209      -3.095 -19.098 -11.214  1.00  8.53           H  
ATOM   3248 3HD2 LEU A 209      -4.436 -19.440 -12.329  1.00  8.53           H  
ATOM   3249  N   THR A 210      -6.060 -23.746  -9.672  1.00  4.80           N  
ATOM   3250  CA  THR A 210      -7.419 -24.284  -9.717  1.00  6.61           C  
ATOM   3251  C   THR A 210      -8.403 -23.242 -10.194  1.00  4.63           C  
ATOM   3252  O   THR A 210      -8.054 -22.066 -10.272  1.00  5.35           O  
ATOM   3253  CB  THR A 210      -7.849 -24.780  -8.332  1.00  9.92           C  
ATOM   3254  OG1 THR A 210      -7.929 -23.669  -7.428  1.00  9.92           O  
ATOM   3255  CG2 THR A 210      -6.822 -25.777  -7.808  1.00  9.92           C  
ATOM   3256  H   THR A 210      -5.691 -23.448  -8.784  1.00  5.76           H  
ATOM   3257  HA  THR A 210      -7.440 -25.119 -10.414  1.00  7.93           H  
ATOM   3258  HB  THR A 210      -8.826 -25.254  -8.399  1.00 11.90           H  
ATOM   3259  HG1 THR A 210      -7.060 -23.266  -7.344  1.00 11.90           H  
ATOM   3260 1HG2 THR A 210      -7.125 -26.124  -6.820  1.00 11.90           H  
ATOM   3261 2HG2 THR A 210      -6.762 -26.626  -8.488  1.00 11.90           H  
ATOM   3262 3HG2 THR A 210      -5.846 -25.302  -7.741  1.00 11.90           H  
ATOM   3263  N   THR A 211      -9.624 -23.678 -10.526  1.00  4.94           N  
ATOM   3264  CA  THR A 211     -10.621 -22.757 -11.061  1.00  4.08           C  
ATOM   3265  C   THR A 211     -11.477 -22.120  -9.988  1.00  2.60           C  
ATOM   3266  O   THR A 211     -11.731 -22.719  -8.944  1.00  2.96           O  
ATOM   3267  CB  THR A 211     -11.556 -23.470 -12.055  1.00  6.12           C  
ATOM   3268  OG1 THR A 211     -12.342 -24.458 -11.375  1.00  6.12           O  
ATOM   3269  CG2 THR A 211     -10.730 -24.157 -13.117  1.00  6.12           C  
ATOM   3270  H   THR A 211      -9.848 -24.659 -10.425  1.00  5.93           H  
ATOM   3271  HA  THR A 211     -10.107 -21.972 -11.586  1.00  4.90           H  
ATOM   3272  HB  THR A 211     -12.219 -22.748 -12.531  1.00  7.34           H  
ATOM   3273  HG1 THR A 211     -13.259 -24.157 -11.332  1.00  7.34           H  
ATOM   3274 1HG2 THR A 211     -11.391 -24.663 -13.820  1.00  7.34           H  
ATOM   3275 2HG2 THR A 211     -10.136 -23.417 -13.645  1.00  7.34           H  
ATOM   3276 3HG2 THR A 211     -10.070 -24.886 -12.649  1.00  7.34           H  
ATOM   3277  N   GLU A 212     -11.980 -20.925 -10.298  1.00  2.76           N  
ATOM   3278  CA  GLU A 212     -12.844 -20.158  -9.398  1.00  3.47           C  
ATOM   3279  C   GLU A 212     -14.221 -20.779  -9.272  1.00  3.56           C  
ATOM   3280  O   GLU A 212     -14.979 -20.446  -8.365  1.00  5.25           O  
ATOM   3281  CB  GLU A 212     -12.989 -18.725  -9.877  1.00  5.21           C  
ATOM   3282  CG  GLU A 212     -13.836 -18.564 -11.125  1.00  5.21           C  
ATOM   3283  CD  GLU A 212     -13.845 -17.153 -11.612  1.00  5.21           C  
ATOM   3284  OE1 GLU A 212     -14.709 -16.403 -11.224  1.00  5.21           O  
ATOM   3285  OE2 GLU A 212     -12.965 -16.812 -12.367  1.00  5.21           O  
ATOM   3286  H   GLU A 212     -11.736 -20.533 -11.200  1.00  3.31           H  
ATOM   3287  HA  GLU A 212     -12.390 -20.148  -8.409  1.00  4.16           H  
ATOM   3288 1HB  GLU A 212     -13.438 -18.122  -9.087  1.00  6.25           H  
ATOM   3289 2HB  GLU A 212     -12.002 -18.309 -10.085  1.00  6.25           H  
ATOM   3290 1HG  GLU A 212     -13.450 -19.211 -11.909  1.00  6.25           H  
ATOM   3291 2HG  GLU A 212     -14.857 -18.874 -10.904  1.00  6.25           H  
ATOM   3292  N   THR A 213     -14.538 -21.696 -10.181  1.00  5.09           N  
ATOM   3293  CA  THR A 213     -15.795 -22.411 -10.166  1.00  7.97           C  
ATOM   3294  C   THR A 213     -15.769 -23.492  -9.092  1.00  9.10           C  
ATOM   3295  O   THR A 213     -16.817 -23.992  -8.682  1.00 16.73           O  
ATOM   3296  CB  THR A 213     -16.070 -23.050 -11.535  1.00 11.96           C  
ATOM   3297  OG1 THR A 213     -15.047 -24.012 -11.837  1.00 11.96           O  
ATOM   3298  CG2 THR A 213     -16.077 -21.978 -12.616  1.00 11.96           C  
ATOM   3299  H   THR A 213     -13.884 -21.907 -10.919  1.00  6.11           H  
ATOM   3300  HA  THR A 213     -16.598 -21.711  -9.931  1.00  9.56           H  
ATOM   3301  HB  THR A 213     -17.037 -23.552 -11.515  1.00 14.35           H  
ATOM   3302  HG1 THR A 213     -15.286 -24.488 -12.638  1.00 14.35           H  
ATOM   3303 1HG2 THR A 213     -16.273 -22.440 -13.583  1.00 14.35           H  
ATOM   3304 2HG2 THR A 213     -16.855 -21.247 -12.398  1.00 14.35           H  
ATOM   3305 3HG2 THR A 213     -15.109 -21.479 -12.643  1.00 14.35           H  
ATOM   3306  N   ASN A 214     -14.567 -23.847  -8.638  1.00  6.18           N  
ATOM   3307  CA  ASN A 214     -14.401 -24.823  -7.583  1.00  8.29           C  
ATOM   3308  C   ASN A 214     -13.892 -24.143  -6.313  1.00  5.55           C  
ATOM   3309  O   ASN A 214     -14.146 -24.623  -5.204  1.00  6.50           O  
ATOM   3310  CB  ASN A 214     -13.488 -25.944  -8.032  1.00 12.43           C  
ATOM   3311  CG  ASN A 214     -14.117 -26.812  -9.090  1.00 12.43           C  
ATOM   3312  OD1 ASN A 214     -14.978 -27.641  -8.772  1.00 12.43           O  
ATOM   3313  ND2 ASN A 214     -13.727 -26.645 -10.326  1.00 12.43           N  
ATOM   3314  H   ASN A 214     -13.728 -23.419  -9.001  1.00  7.42           H  
ATOM   3315  HA  ASN A 214     -15.375 -25.253  -7.348  1.00  9.95           H  
ATOM   3316 1HB  ASN A 214     -12.554 -25.531  -8.416  1.00 14.92           H  
ATOM   3317 2HB  ASN A 214     -13.250 -26.569  -7.176  1.00 14.92           H  
ATOM   3318 1HD2 ASN A 214     -14.126 -27.201 -11.055  1.00 14.92           H  
ATOM   3319 2HD2 ASN A 214     -13.041 -25.953 -10.552  1.00 14.92           H  
ATOM   3320  N   TYR A 215     -13.221 -22.995  -6.466  1.00  3.94           N  
ATOM   3321  CA  TYR A 215     -12.773 -22.244  -5.299  1.00  3.75           C  
ATOM   3322  C   TYR A 215     -12.829 -20.726  -5.541  1.00  1.95           C  
ATOM   3323  O   TYR A 215     -11.799 -20.091  -5.791  1.00  2.05           O  
ATOM   3324  CB  TYR A 215     -11.363 -22.668  -4.907  1.00  5.62           C  
ATOM   3325  CG  TYR A 215     -11.040 -22.264  -3.496  1.00  5.62           C  
ATOM   3326  CD1 TYR A 215     -12.096 -22.093  -2.617  1.00  5.62           C  
ATOM   3327  CD2 TYR A 215      -9.731 -22.099  -3.066  1.00  5.62           C  
ATOM   3328  CE1 TYR A 215     -11.857 -21.763  -1.308  1.00  5.62           C  
ATOM   3329  CE2 TYR A 215      -9.491 -21.766  -1.745  1.00  5.62           C  
ATOM   3330  CZ  TYR A 215     -10.555 -21.604  -0.874  1.00  5.62           C  
ATOM   3331  OH  TYR A 215     -10.342 -21.288   0.439  1.00  5.62           O  
ATOM   3332  H   TYR A 215     -12.994 -22.650  -7.388  1.00  4.73           H  
ATOM   3333  HA  TYR A 215     -13.436 -22.476  -4.468  1.00  4.50           H  
ATOM   3334 1HB  TYR A 215     -11.262 -23.752  -4.990  1.00  6.75           H  
ATOM   3335 2HB  TYR A 215     -10.634 -22.212  -5.576  1.00  6.75           H  
ATOM   3336  HD1 TYR A 215     -13.121 -22.230  -2.960  1.00  6.75           H  
ATOM   3337  HD2 TYR A 215      -8.902 -22.239  -3.759  1.00  6.75           H  
ATOM   3338  HE1 TYR A 215     -12.688 -21.634  -0.616  1.00  6.75           H  
ATOM   3339  HE2 TYR A 215      -8.469 -21.638  -1.387  1.00  6.75           H  
ATOM   3340  HH  TYR A 215      -9.510 -20.812   0.520  1.00  6.75           H  
ATOM   3341  N   PRO A 216     -14.040 -20.139  -5.470  1.00  1.59           N  
ATOM   3342  CA  PRO A 216     -14.411 -18.734  -5.682  1.00  1.33           C  
ATOM   3343  C   PRO A 216     -13.689 -17.745  -4.773  1.00  1.02           C  
ATOM   3344  O   PRO A 216     -13.452 -18.019  -3.597  1.00  1.01           O  
ATOM   3345  CB  PRO A 216     -15.909 -18.705  -5.338  1.00  2.00           C  
ATOM   3346  CG  PRO A 216     -16.377 -20.097  -5.535  1.00  2.00           C  
ATOM   3347  CD  PRO A 216     -15.223 -20.936  -5.076  1.00  2.00           C  
ATOM   3348  HA  PRO A 216     -14.250 -18.475  -6.738  1.00  1.60           H  
ATOM   3349 1HB  PRO A 216     -16.049 -18.353  -4.305  1.00  2.39           H  
ATOM   3350 2HB  PRO A 216     -16.427 -17.987  -5.992  1.00  2.39           H  
ATOM   3351 1HG  PRO A 216     -17.288 -20.275  -4.946  1.00  2.39           H  
ATOM   3352 2HG  PRO A 216     -16.643 -20.267  -6.587  1.00  2.39           H  
ATOM   3353 1HD  PRO A 216     -15.244 -21.069  -3.984  1.00  2.39           H  
ATOM   3354 2HD  PRO A 216     -15.261 -21.891  -5.604  1.00  2.39           H  
ATOM   3355  N   TYR A 217     -13.386 -16.573  -5.328  1.00  1.12           N  
ATOM   3356  CA  TYR A 217     -12.783 -15.473  -4.580  1.00  0.99           C  
ATOM   3357  C   TYR A 217     -13.805 -14.853  -3.633  1.00  0.94           C  
ATOM   3358  O   TYR A 217     -14.910 -14.512  -4.057  1.00  1.38           O  
ATOM   3359  CB  TYR A 217     -12.244 -14.417  -5.547  1.00  1.48           C  
ATOM   3360  CG  TYR A 217     -11.582 -13.237  -4.877  1.00  1.48           C  
ATOM   3361  CD1 TYR A 217     -10.294 -13.359  -4.388  1.00  1.48           C  
ATOM   3362  CD2 TYR A 217     -12.265 -12.032  -4.754  1.00  1.48           C  
ATOM   3363  CE1 TYR A 217      -9.693 -12.278  -3.781  1.00  1.48           C  
ATOM   3364  CE2 TYR A 217     -11.658 -10.951  -4.143  1.00  1.48           C  
ATOM   3365  CZ  TYR A 217     -10.374 -11.077  -3.660  1.00  1.48           C  
ATOM   3366  OH  TYR A 217      -9.748 -10.018  -3.046  1.00  1.48           O  
ATOM   3367  H   TYR A 217     -13.598 -16.431  -6.306  1.00  1.34           H  
ATOM   3368  HA  TYR A 217     -11.969 -15.857  -3.976  1.00  1.19           H  
ATOM   3369 1HB  TYR A 217     -11.517 -14.878  -6.217  1.00  1.78           H  
ATOM   3370 2HB  TYR A 217     -13.061 -14.042  -6.163  1.00  1.78           H  
ATOM   3371  HD1 TYR A 217      -9.758 -14.303  -4.484  1.00  1.78           H  
ATOM   3372  HD2 TYR A 217     -13.281 -11.939  -5.140  1.00  1.78           H  
ATOM   3373  HE1 TYR A 217      -8.683 -12.364  -3.399  1.00  1.78           H  
ATOM   3374  HE2 TYR A 217     -12.191 -10.005  -4.045  1.00  1.78           H  
ATOM   3375  HH  TYR A 217     -10.307  -9.232  -3.088  1.00  1.78           H  
ATOM   3376  N   VAL A 218     -13.441 -14.692  -2.359  1.00  0.82           N  
ATOM   3377  CA  VAL A 218     -14.381 -14.101  -1.402  1.00  1.31           C  
ATOM   3378  C   VAL A 218     -13.886 -12.784  -0.781  1.00  1.88           C  
ATOM   3379  O   VAL A 218     -14.660 -12.085  -0.126  1.00  3.01           O  
ATOM   3380  CB  VAL A 218     -14.725 -15.104  -0.273  1.00  1.97           C  
ATOM   3381  CG1 VAL A 218     -15.374 -16.346  -0.867  1.00  1.97           C  
ATOM   3382  CG2 VAL A 218     -13.487 -15.473   0.518  1.00  1.97           C  
ATOM   3383  H   VAL A 218     -12.521 -14.999  -2.060  1.00  0.98           H  
ATOM   3384  HA  VAL A 218     -15.307 -13.886  -1.936  1.00  1.57           H  
ATOM   3385  HB  VAL A 218     -15.455 -14.645   0.394  1.00  2.36           H  
ATOM   3386 1HG1 VAL A 218     -15.640 -17.036  -0.065  1.00  2.36           H  
ATOM   3387 2HG1 VAL A 218     -16.273 -16.061  -1.413  1.00  2.36           H  
ATOM   3388 3HG1 VAL A 218     -14.676 -16.835  -1.546  1.00  2.36           H  
ATOM   3389 1HG2 VAL A 218     -13.760 -16.170   1.311  1.00  2.36           H  
ATOM   3390 2HG2 VAL A 218     -12.762 -15.942  -0.142  1.00  2.36           H  
ATOM   3391 3HG2 VAL A 218     -13.059 -14.578   0.958  1.00  2.36           H  
ATOM   3392  N   GLY A 219     -12.615 -12.437  -0.985  1.00  1.85           N  
ATOM   3393  CA  GLY A 219     -12.081 -11.175  -0.455  1.00  3.14           C  
ATOM   3394  C   GLY A 219     -11.433 -11.301   0.924  1.00  2.85           C  
ATOM   3395  O   GLY A 219     -11.029 -10.300   1.520  1.00  4.39           O  
ATOM   3396  H   GLY A 219     -12.009 -13.040  -1.523  1.00  2.22           H  
ATOM   3397 1HA  GLY A 219     -11.350 -10.775  -1.151  1.00  3.77           H  
ATOM   3398 2HA  GLY A 219     -12.888 -10.445  -0.405  1.00  3.77           H  
ATOM   3399  N   ARG A 220     -11.346 -12.521   1.433  1.00  2.79           N  
ATOM   3400  CA  ARG A 220     -10.746 -12.800   2.731  1.00  3.19           C  
ATOM   3401  C   ARG A 220      -9.953 -14.088   2.653  1.00  2.88           C  
ATOM   3402  O   ARG A 220     -10.276 -14.959   1.847  1.00  3.55           O  
ATOM   3403  CB  ARG A 220     -11.804 -12.924   3.824  1.00  4.79           C  
ATOM   3404  CG  ARG A 220     -12.599 -11.663   4.126  1.00  4.79           C  
ATOM   3405  CD  ARG A 220     -11.747 -10.644   4.791  1.00  4.79           C  
ATOM   3406  NE  ARG A 220     -12.504  -9.471   5.195  1.00  4.79           N  
ATOM   3407  CZ  ARG A 220     -12.750  -8.401   4.413  1.00  4.79           C  
ATOM   3408  NH1 ARG A 220     -12.306  -8.358   3.174  1.00  4.79           N  
ATOM   3409  NH2 ARG A 220     -13.443  -7.384   4.898  1.00  4.79           N  
ATOM   3410  H   ARG A 220     -11.696 -13.296   0.896  1.00  3.35           H  
ATOM   3411  HA  ARG A 220     -10.068 -11.986   2.989  1.00  3.83           H  
ATOM   3412 1HB  ARG A 220     -12.519 -13.696   3.546  1.00  5.74           H  
ATOM   3413 2HB  ARG A 220     -11.329 -13.240   4.753  1.00  5.74           H  
ATOM   3414 1HG  ARG A 220     -13.002 -11.237   3.209  1.00  5.74           H  
ATOM   3415 2HG  ARG A 220     -13.420 -11.909   4.800  1.00  5.74           H  
ATOM   3416 1HD  ARG A 220     -11.293 -11.077   5.681  1.00  5.74           H  
ATOM   3417 2HD  ARG A 220     -10.964 -10.322   4.106  1.00  5.74           H  
ATOM   3418  HE  ARG A 220     -12.866  -9.453   6.139  1.00  5.74           H  
ATOM   3419 1HH1 ARG A 220     -11.777  -9.130   2.784  1.00  5.74           H  
ATOM   3420 2HH1 ARG A 220     -12.492  -7.547   2.601  1.00  5.74           H  
ATOM   3421 1HH2 ARG A 220     -13.784  -7.413   5.849  1.00  5.74           H  
ATOM   3422 2HH2 ARG A 220     -13.628  -6.578   4.320  1.00  5.74           H  
ATOM   3423  N   GLN A 221      -8.921 -14.212   3.483  1.00  3.79           N  
ATOM   3424  CA  GLN A 221      -8.131 -15.434   3.483  1.00  5.39           C  
ATOM   3425  C   GLN A 221      -8.905 -16.543   4.182  1.00  6.16           C  
ATOM   3426  O   GLN A 221      -9.378 -16.377   5.307  1.00 14.21           O  
ATOM   3427  CB  GLN A 221      -6.776 -15.237   4.164  1.00  8.08           C  
ATOM   3428  CG  GLN A 221      -5.864 -16.452   4.049  1.00  8.08           C  
ATOM   3429  CD  GLN A 221      -4.515 -16.250   4.710  1.00  8.08           C  
ATOM   3430  OE1 GLN A 221      -4.436 -15.772   5.846  1.00  8.08           O  
ATOM   3431  NE2 GLN A 221      -3.444 -16.607   4.009  1.00  8.08           N  
ATOM   3432  H   GLN A 221      -8.690 -13.463   4.121  1.00  4.55           H  
ATOM   3433  HA  GLN A 221      -7.959 -15.740   2.451  1.00  6.47           H  
ATOM   3434 1HB  GLN A 221      -6.263 -14.382   3.723  1.00  9.70           H  
ATOM   3435 2HB  GLN A 221      -6.925 -15.023   5.222  1.00  9.70           H  
ATOM   3436 1HG  GLN A 221      -6.352 -17.304   4.523  1.00  9.70           H  
ATOM   3437 2HG  GLN A 221      -5.697 -16.663   2.993  1.00  9.70           H  
ATOM   3438 1HE2 GLN A 221      -2.528 -16.497   4.399  1.00  9.70           H  
ATOM   3439 2HE2 GLN A 221      -3.549 -16.980   3.084  1.00  9.70           H  
ATOM   3440  N   GLN A 222      -9.037 -17.660   3.491  1.00  5.06           N  
ATOM   3441  CA  GLN A 222      -9.755 -18.833   3.976  1.00  7.17           C  
ATOM   3442  C   GLN A 222      -8.801 -20.033   4.080  1.00  7.03           C  
ATOM   3443  O   GLN A 222      -7.586 -19.856   4.184  1.00  6.78           O  
ATOM   3444  CB  GLN A 222     -10.942 -19.139   3.048  1.00 10.75           C  
ATOM   3445  CG  GLN A 222     -11.943 -18.005   2.924  1.00 10.75           C  
ATOM   3446  CD  GLN A 222     -12.668 -17.730   4.225  1.00 10.75           C  
ATOM   3447  OE1 GLN A 222     -13.211 -18.642   4.856  1.00 10.75           O  
ATOM   3448  NE2 GLN A 222     -12.681 -16.469   4.637  1.00 10.75           N  
ATOM   3449  H   GLN A 222      -8.605 -17.697   2.580  1.00  6.07           H  
ATOM   3450  HA  GLN A 222     -10.139 -18.619   4.974  1.00  8.60           H  
ATOM   3451 1HB  GLN A 222     -10.579 -19.376   2.051  1.00 12.91           H  
ATOM   3452 2HB  GLN A 222     -11.494 -20.002   3.413  1.00 12.91           H  
ATOM   3453 1HG  GLN A 222     -11.419 -17.100   2.625  1.00 12.91           H  
ATOM   3454 2HG  GLN A 222     -12.684 -18.272   2.171  1.00 12.91           H  
ATOM   3455 1HE2 GLN A 222     -13.142 -16.224   5.491  1.00 12.91           H  
ATOM   3456 2HE2 GLN A 222     -12.226 -15.763   4.095  1.00 12.91           H  
ATOM   3457  N   THR A 223      -9.353 -21.247   4.077  1.00 10.61           N  
ATOM   3458  CA  THR A 223      -8.551 -22.464   4.182  1.00 14.28           C  
ATOM   3459  C   THR A 223      -8.052 -22.946   2.819  1.00 12.16           C  
ATOM   3460  O   THR A 223      -8.517 -22.497   1.772  1.00 12.81           O  
ATOM   3461  CB  THR A 223      -9.351 -23.596   4.856  1.00 21.42           C  
ATOM   3462  OG1 THR A 223     -10.472 -23.948   4.034  1.00 21.42           O  
ATOM   3463  CG2 THR A 223      -9.851 -23.148   6.220  1.00 21.42           C  
ATOM   3464  H   THR A 223     -10.355 -21.336   4.005  1.00 12.73           H  
ATOM   3465  HA  THR A 223      -7.679 -22.246   4.801  1.00 17.14           H  
ATOM   3466  HB  THR A 223      -8.713 -24.470   4.978  1.00 25.70           H  
ATOM   3467  HG1 THR A 223     -10.958 -24.666   4.447  1.00 25.70           H  
ATOM   3468 1HG2 THR A 223     -10.413 -23.958   6.685  1.00 25.70           H  
ATOM   3469 2HG2 THR A 223      -9.001 -22.887   6.851  1.00 25.70           H  
ATOM   3470 3HG2 THR A 223     -10.497 -22.279   6.105  1.00 25.70           H  
ATOM   3471  N   CYS A 224      -7.116 -23.891   2.845  1.00 11.56           N  
ATOM   3472  CA  CYS A 224      -6.457 -24.415   1.644  1.00 12.01           C  
ATOM   3473  C   CYS A 224      -7.281 -25.439   0.858  1.00  9.43           C  
ATOM   3474  O   CYS A 224      -6.877 -26.596   0.741  1.00 11.62           O  
ATOM   3475  CB  CYS A 224      -5.139 -25.086   2.035  1.00 18.02           C  
ATOM   3476  SG  CYS A 224      -3.934 -23.981   2.802  1.00 18.02           S  
ATOM   3477  H   CYS A 224      -6.814 -24.238   3.745  1.00 13.87           H  
ATOM   3478  HA  CYS A 224      -6.238 -23.573   0.988  1.00 14.41           H  
ATOM   3479 1HB  CYS A 224      -5.340 -25.899   2.734  1.00 21.62           H  
ATOM   3480 2HB  CYS A 224      -4.678 -25.524   1.150  1.00 21.62           H  
ATOM   3481  HG  CYS A 224      -4.712 -23.599   3.810  1.00 21.62           H  
ATOM   3482  N   LYS A 225      -8.436 -25.021   0.331  1.00  8.37           N  
ATOM   3483  CA  LYS A 225      -9.306 -25.919  -0.442  1.00  7.01           C  
ATOM   3484  C   LYS A 225      -8.696 -26.359  -1.770  1.00  8.04           C  
ATOM   3485  O   LYS A 225      -9.068 -25.854  -2.830  1.00 13.49           O  
ATOM   3486  CB  LYS A 225     -10.661 -25.288  -0.732  1.00 10.52           C  
ATOM   3487  CG  LYS A 225     -11.610 -26.239  -1.454  1.00 10.52           C  
ATOM   3488  CD  LYS A 225     -12.978 -25.623  -1.690  1.00 10.52           C  
ATOM   3489  CE  LYS A 225     -13.911 -26.616  -2.370  1.00 10.52           C  
ATOM   3490  NZ  LYS A 225     -15.269 -26.046  -2.593  1.00 10.52           N  
ATOM   3491  H   LYS A 225      -8.705 -24.055   0.474  1.00 10.04           H  
ATOM   3492  HA  LYS A 225      -9.471 -26.818   0.154  1.00  8.41           H  
ATOM   3493 1HB  LYS A 225     -11.130 -24.965   0.197  1.00 12.62           H  
ATOM   3494 2HB  LYS A 225     -10.528 -24.414  -1.362  1.00 12.62           H  
ATOM   3495 1HG  LYS A 225     -11.180 -26.516  -2.417  1.00 12.62           H  
ATOM   3496 2HG  LYS A 225     -11.732 -27.145  -0.860  1.00 12.62           H  
ATOM   3497 1HD  LYS A 225     -13.413 -25.311  -0.740  1.00 12.62           H  
ATOM   3498 2HD  LYS A 225     -12.878 -24.749  -2.331  1.00 12.62           H  
ATOM   3499 1HE  LYS A 225     -13.488 -26.905  -3.331  1.00 12.62           H  
ATOM   3500 2HE  LYS A 225     -14.002 -27.504  -1.744  1.00 12.62           H  
ATOM   3501 1HZ  LYS A 225     -15.854 -26.735  -3.043  1.00 12.62           H  
ATOM   3502 2HZ  LYS A 225     -15.676 -25.784  -1.707  1.00 12.62           H  
ATOM   3503 3HZ  LYS A 225     -15.194 -25.230  -3.187  1.00 12.62           H  
ATOM   3504  N   LYS A 226      -7.783 -27.321  -1.709  1.00 11.30           N  
ATOM   3505  CA  LYS A 226      -7.136 -27.861  -2.897  1.00 19.81           C  
ATOM   3506  C   LYS A 226      -7.878 -29.078  -3.454  1.00 16.31           C  
ATOM   3507  O   LYS A 226      -7.512 -29.606  -4.505  1.00 22.84           O  
ATOM   3508  CB  LYS A 226      -5.694 -28.254  -2.581  1.00 29.71           C  
ATOM   3509  CG  LYS A 226      -4.775 -27.097  -2.212  1.00 29.71           C  
ATOM   3510  CD  LYS A 226      -3.366 -27.605  -1.947  1.00 29.71           C  
ATOM   3511  CE  LYS A 226      -2.414 -26.483  -1.564  1.00 29.71           C  
ATOM   3512  NZ  LYS A 226      -1.042 -27.002  -1.304  1.00 29.71           N  
ATOM   3513  H   LYS A 226      -7.517 -27.664  -0.796  1.00 13.56           H  
ATOM   3514  HA  LYS A 226      -7.130 -27.091  -3.668  1.00 23.77           H  
ATOM   3515 1HB  LYS A 226      -5.685 -28.960  -1.750  1.00 35.66           H  
ATOM   3516 2HB  LYS A 226      -5.258 -28.760  -3.443  1.00 35.66           H  
ATOM   3517 1HG  LYS A 226      -4.748 -26.373  -3.026  1.00 35.66           H  
ATOM   3518 2HG  LYS A 226      -5.151 -26.602  -1.317  1.00 35.66           H  
ATOM   3519 1HD  LYS A 226      -3.391 -28.337  -1.138  1.00 35.66           H  
ATOM   3520 2HD  LYS A 226      -2.984 -28.096  -2.842  1.00 35.66           H  
ATOM   3521 1HE  LYS A 226      -2.369 -25.755  -2.373  1.00 35.66           H  
ATOM   3522 2HE  LYS A 226      -2.781 -25.989  -0.665  1.00 35.66           H  
ATOM   3523 1HZ  LYS A 226      -0.432 -26.237  -1.052  1.00 35.66           H  
ATOM   3524 2HZ  LYS A 226      -1.071 -27.672  -0.548  1.00 35.66           H  
ATOM   3525 3HZ  LYS A 226      -0.692 -27.451  -2.140  1.00 35.66           H  
ATOM   3526  N   ASN A 227      -8.927 -29.520  -2.756  1.00 11.89           N  
ATOM   3527  CA  ASN A 227      -9.700 -30.694  -3.161  1.00 13.57           C  
ATOM   3528  C   ASN A 227     -10.661 -30.377  -4.302  1.00  9.52           C  
ATOM   3529  O   ASN A 227     -11.875 -30.309  -4.106  1.00 16.06           O  
ATOM   3530  CB  ASN A 227     -10.453 -31.257  -1.967  1.00 20.36           C  
ATOM   3531  CG  ASN A 227     -11.097 -32.587  -2.248  1.00 20.36           C  
ATOM   3532  OD1 ASN A 227     -10.812 -33.232  -3.263  1.00 20.36           O  
ATOM   3533  ND2 ASN A 227     -11.964 -33.011  -1.363  1.00 20.36           N  
ATOM   3534  H   ASN A 227      -9.195 -29.044  -1.908  1.00 14.27           H  
ATOM   3535  HA  ASN A 227      -9.006 -31.454  -3.524  1.00 16.28           H  
ATOM   3536 1HB  ASN A 227      -9.765 -31.375  -1.129  1.00 24.43           H  
ATOM   3537 2HB  ASN A 227     -11.225 -30.552  -1.658  1.00 24.43           H  
ATOM   3538 1HD2 ASN A 227     -12.425 -33.889  -1.495  1.00 24.43           H  
ATOM   3539 2HD2 ASN A 227     -12.164 -32.458  -0.555  1.00 24.43           H  
ATOM   3540  N   VAL A 228     -10.100 -30.185  -5.494  1.00  9.72           N  
ATOM   3541  CA  VAL A 228     -10.875 -29.848  -6.678  1.00 13.44           C  
ATOM   3542  C   VAL A 228     -10.498 -30.785  -7.824  1.00 14.57           C  
ATOM   3543  O   VAL A 228      -9.477 -31.470  -7.752  1.00 31.78           O  
ATOM   3544  CB  VAL A 228     -10.599 -28.409  -7.118  1.00 20.16           C  
ATOM   3545  CG1 VAL A 228     -10.911 -27.429  -5.990  1.00 20.16           C  
ATOM   3546  CG2 VAL A 228      -9.172 -28.313  -7.584  1.00 20.16           C  
ATOM   3547  H   VAL A 228      -9.093 -30.261  -5.560  1.00 11.66           H  
ATOM   3548  HA  VAL A 228     -11.934 -29.959  -6.443  1.00 16.13           H  
ATOM   3549  HB  VAL A 228     -11.261 -28.158  -7.945  1.00 24.19           H  
ATOM   3550 1HG1 VAL A 228     -10.727 -26.411  -6.333  1.00 24.19           H  
ATOM   3551 2HG1 VAL A 228     -11.955 -27.531  -5.695  1.00 24.19           H  
ATOM   3552 3HG1 VAL A 228     -10.270 -27.640  -5.133  1.00 24.19           H  
ATOM   3553 1HG2 VAL A 228      -8.994 -27.302  -7.928  1.00 24.19           H  
ATOM   3554 2HG2 VAL A 228      -8.498 -28.552  -6.759  1.00 24.19           H  
ATOM   3555 3HG2 VAL A 228      -9.007 -29.011  -8.406  1.00 24.19           H  
ATOM   3556  N   PRO A 229     -11.308 -30.825  -8.881  1.00 18.24           N  
ATOM   3557  CA  PRO A 229     -11.113 -31.661 -10.065  1.00 27.01           C  
ATOM   3558  C   PRO A 229     -10.339 -30.989 -11.204  1.00 39.72           C  
ATOM   3559  O   PRO A 229      -9.791 -31.681 -12.064  1.00105.42           O  
ATOM   3560  CB  PRO A 229     -12.546 -31.993 -10.496  1.00 40.52           C  
ATOM   3561  CG  PRO A 229     -13.359 -30.857 -10.003  1.00 40.52           C  
ATOM   3562  CD  PRO A 229     -12.739 -30.536  -8.673  1.00 40.52           C  
ATOM   3563  HA  PRO A 229     -10.594 -32.580  -9.757  1.00 32.41           H  
ATOM   3564 1HB  PRO A 229     -12.592 -32.109 -11.588  1.00 48.62           H  
ATOM   3565 2HB  PRO A 229     -12.854 -32.956 -10.060  1.00 48.62           H  
ATOM   3566 1HG  PRO A 229     -13.313 -30.016 -10.711  1.00 48.62           H  
ATOM   3567 2HG  PRO A 229     -14.416 -31.149  -9.921  1.00 48.62           H  
ATOM   3568 1HD  PRO A 229     -12.889 -29.475  -8.431  1.00 48.62           H  
ATOM   3569 2HD  PRO A 229     -13.144 -31.193  -7.890  1.00 48.62           H  
ATOM   3570  N   VAL A 230     -10.313 -29.656 -11.239  1.00 30.67           N  
ATOM   3571  CA  VAL A 230      -9.677 -28.955 -12.360  1.00 29.48           C  
ATOM   3572  C   VAL A 230      -8.587 -27.956 -11.957  1.00 24.45           C  
ATOM   3573  O   VAL A 230      -8.777 -27.147 -11.049  1.00 75.34           O  
ATOM   3574  CB  VAL A 230     -10.746 -28.202 -13.184  1.00 44.22           C  
ATOM   3575  CG1 VAL A 230     -10.087 -27.454 -14.336  1.00 44.22           C  
ATOM   3576  CG2 VAL A 230     -11.785 -29.183 -13.708  1.00 44.22           C  
ATOM   3577  H   VAL A 230     -10.755 -29.124 -10.503  1.00 36.80           H  
ATOM   3578  HA  VAL A 230      -9.222 -29.706 -13.007  1.00 35.38           H  
ATOM   3579  HB  VAL A 230     -11.231 -27.463 -12.547  1.00 53.06           H  
ATOM   3580 1HG1 VAL A 230     -10.848 -26.914 -14.900  1.00 53.06           H  
ATOM   3581 2HG1 VAL A 230      -9.359 -26.744 -13.947  1.00 53.06           H  
ATOM   3582 3HG1 VAL A 230      -9.586 -28.166 -14.992  1.00 53.06           H  
ATOM   3583 1HG2 VAL A 230     -12.539 -28.641 -14.279  1.00 53.06           H  
ATOM   3584 2HG2 VAL A 230     -11.300 -29.918 -14.351  1.00 53.06           H  
ATOM   3585 3HG2 VAL A 230     -12.266 -29.692 -12.873  1.00 53.06           H  
ATOM   3586  N   ALA A 231      -7.450 -28.012 -12.661  1.00 13.08           N  
ATOM   3587  CA  ALA A 231      -6.348 -27.076 -12.432  1.00 25.78           C  
ATOM   3588  C   ALA A 231      -5.451 -26.951 -13.676  1.00 16.67           C  
ATOM   3589  O   ALA A 231      -5.243 -27.920 -14.407  1.00 27.89           O  
ATOM   3590  CB  ALA A 231      -5.523 -27.521 -11.235  1.00 38.67           C  
ATOM   3591  H   ALA A 231      -7.356 -28.712 -13.382  1.00 15.70           H  
ATOM   3592  HA  ALA A 231      -6.777 -26.098 -12.229  1.00 30.94           H  
ATOM   3593 1HB  ALA A 231      -4.724 -26.802 -11.057  1.00 46.40           H  
ATOM   3594 2HB  ALA A 231      -6.164 -27.579 -10.356  1.00 46.40           H  
ATOM   3595 3HB  ALA A 231      -5.092 -28.501 -11.435  1.00 46.40           H  
ATOM   3596  N   ALA A 232      -4.931 -25.742 -13.902  1.00  5.61           N  
ATOM   3597  CA  ALA A 232      -4.058 -25.430 -15.034  1.00  3.96           C  
ATOM   3598  C   ALA A 232      -2.589 -25.511 -14.638  1.00  4.45           C  
ATOM   3599  O   ALA A 232      -2.083 -24.615 -13.961  1.00 20.34           O  
ATOM   3600  CB  ALA A 232      -4.374 -24.041 -15.569  1.00  5.94           C  
ATOM   3601  H   ALA A 232      -5.148 -25.003 -13.254  1.00  6.73           H  
ATOM   3602  HA  ALA A 232      -4.238 -26.168 -15.817  1.00  4.75           H  
ATOM   3603 1HB  ALA A 232      -3.734 -23.826 -16.424  1.00  7.13           H  
ATOM   3604 2HB  ALA A 232      -5.419 -23.998 -15.877  1.00  7.13           H  
ATOM   3605 3HB  ALA A 232      -4.195 -23.302 -14.790  1.00  7.13           H  
ATOM   3606  N   LYS A 233      -1.910 -26.581 -15.052  1.00  6.89           N  
ATOM   3607  CA  LYS A 233      -0.501 -26.782 -14.706  1.00 10.16           C  
ATOM   3608  C   LYS A 233       0.442 -25.829 -15.429  1.00  4.99           C  
ATOM   3609  O   LYS A 233       0.473 -25.772 -16.660  1.00  8.45           O  
ATOM   3610  CB  LYS A 233      -0.074 -28.219 -14.982  1.00 15.24           C  
ATOM   3611  CG  LYS A 233       1.355 -28.518 -14.547  1.00 15.24           C  
ATOM   3612  CD  LYS A 233       1.713 -29.979 -14.760  1.00 15.24           C  
ATOM   3613  CE  LYS A 233       3.143 -30.261 -14.325  1.00 15.24           C  
ATOM   3614  NZ  LYS A 233       3.517 -31.686 -14.532  1.00 15.24           N  
ATOM   3615  H   LYS A 233      -2.383 -27.279 -15.610  1.00  8.27           H  
ATOM   3616  HA  LYS A 233      -0.383 -26.605 -13.641  1.00 12.19           H  
ATOM   3617 1HB  LYS A 233      -0.738 -28.905 -14.455  1.00 18.29           H  
ATOM   3618 2HB  LYS A 233      -0.159 -28.431 -16.047  1.00 18.29           H  
ATOM   3619 1HG  LYS A 233       2.047 -27.898 -15.119  1.00 18.29           H  
ATOM   3620 2HG  LYS A 233       1.471 -28.277 -13.491  1.00 18.29           H  
ATOM   3621 1HD  LYS A 233       1.034 -30.608 -14.182  1.00 18.29           H  
ATOM   3622 2HD  LYS A 233       1.606 -30.232 -15.814  1.00 18.29           H  
ATOM   3623 1HE  LYS A 233       3.822 -29.631 -14.898  1.00 18.29           H  
ATOM   3624 2HE  LYS A 233       3.249 -30.019 -13.267  1.00 18.29           H  
ATOM   3625 1HZ  LYS A 233       4.470 -31.831 -14.232  1.00 18.29           H  
ATOM   3626 2HZ  LYS A 233       2.901 -32.279 -13.994  1.00 18.29           H  
ATOM   3627 3HZ  LYS A 233       3.434 -31.917 -15.512  1.00 18.29           H  
ATOM   3628  N   ILE A 234       1.231 -25.100 -14.642  1.00  4.13           N  
ATOM   3629  CA  ILE A 234       2.221 -24.148 -15.144  1.00  3.58           C  
ATOM   3630  C   ILE A 234       3.635 -24.675 -14.950  1.00  2.48           C  
ATOM   3631  O   ILE A 234       3.964 -25.243 -13.908  1.00  4.71           O  
ATOM   3632  CB  ILE A 234       2.016 -22.774 -14.488  1.00  5.37           C  
ATOM   3633  CG1 ILE A 234       0.605 -22.323 -14.838  1.00  5.37           C  
ATOM   3634  CG2 ILE A 234       3.046 -21.758 -14.953  1.00  5.37           C  
ATOM   3635  CD1 ILE A 234       0.412 -22.228 -16.338  1.00  5.37           C  
ATOM   3636  H   ILE A 234       1.140 -25.209 -13.642  1.00  4.96           H  
ATOM   3637  HA  ILE A 234       2.061 -24.022 -16.213  1.00  4.30           H  
ATOM   3638  HB  ILE A 234       2.077 -22.877 -13.407  1.00  6.44           H  
ATOM   3639 1HG1 ILE A 234      -0.111 -23.039 -14.437  1.00  6.44           H  
ATOM   3640 2HG1 ILE A 234       0.405 -21.350 -14.393  1.00  6.44           H  
ATOM   3641 1HG2 ILE A 234       2.853 -20.800 -14.472  1.00  6.44           H  
ATOM   3642 2HG2 ILE A 234       4.045 -22.102 -14.689  1.00  6.44           H  
ATOM   3643 3HG2 ILE A 234       2.974 -21.640 -16.033  1.00  6.44           H  
ATOM   3644 1HD1 ILE A 234      -0.604 -21.923 -16.573  1.00  6.44           H  
ATOM   3645 2HD1 ILE A 234       1.113 -21.500 -16.739  1.00  6.44           H  
ATOM   3646 3HD1 ILE A 234       0.601 -23.199 -16.790  1.00  6.44           H  
ATOM   3647  N   GLY A 235       4.449 -24.535 -15.992  1.00  2.54           N  
ATOM   3648  CA  GLY A 235       5.796 -25.084 -16.019  1.00  5.00           C  
ATOM   3649  C   GLY A 235       6.885 -24.025 -15.930  1.00  5.81           C  
ATOM   3650  O   GLY A 235       7.715 -23.910 -16.836  1.00 26.90           O  
ATOM   3651  H   GLY A 235       4.134 -24.016 -16.802  1.00  3.05           H  
ATOM   3652 1HA  GLY A 235       5.911 -25.789 -15.195  1.00  6.00           H  
ATOM   3653 2HA  GLY A 235       5.927 -25.655 -16.937  1.00  6.00           H  
ATOM   3654  N   GLY A 236       6.873 -23.233 -14.860  1.00  4.12           N  
ATOM   3655  CA  GLY A 236       7.926 -22.245 -14.658  1.00  3.86           C  
ATOM   3656  C   GLY A 236       7.452 -20.806 -14.677  1.00  3.12           C  
ATOM   3657  O   GLY A 236       6.256 -20.520 -14.721  1.00  5.87           O  
ATOM   3658  H   GLY A 236       6.150 -23.344 -14.163  1.00  4.94           H  
ATOM   3659 1HA  GLY A 236       8.424 -22.438 -13.712  1.00  4.63           H  
ATOM   3660 2HA  GLY A 236       8.688 -22.379 -15.424  1.00  4.63           H  
ATOM   3661  N   TYR A 237       8.428 -19.910 -14.634  1.00  2.43           N  
ATOM   3662  CA  TYR A 237       8.227 -18.472 -14.620  1.00  2.57           C  
ATOM   3663  C   TYR A 237       9.490 -17.790 -15.153  1.00  2.67           C  
ATOM   3664  O   TYR A 237      10.553 -18.410 -15.188  1.00  3.95           O  
ATOM   3665  CB  TYR A 237       7.897 -18.038 -13.192  1.00  3.85           C  
ATOM   3666  CG  TYR A 237       9.011 -18.362 -12.223  1.00  3.85           C  
ATOM   3667  CD1 TYR A 237       9.976 -17.417 -11.924  1.00  3.85           C  
ATOM   3668  CD2 TYR A 237       9.085 -19.627 -11.655  1.00  3.85           C  
ATOM   3669  CE1 TYR A 237      11.007 -17.740 -11.063  1.00  3.85           C  
ATOM   3670  CE2 TYR A 237      10.121 -19.944 -10.801  1.00  3.85           C  
ATOM   3671  CZ  TYR A 237      11.084 -19.003 -10.505  1.00  3.85           C  
ATOM   3672  OH  TYR A 237      12.132 -19.310  -9.664  1.00  3.85           O  
ATOM   3673  H   TYR A 237       9.379 -20.251 -14.608  1.00  2.92           H  
ATOM   3674  HA  TYR A 237       7.399 -18.221 -15.280  1.00  3.08           H  
ATOM   3675 1HB  TYR A 237       7.707 -16.969 -13.156  1.00  4.63           H  
ATOM   3676 2HB  TYR A 237       6.996 -18.549 -12.861  1.00  4.63           H  
ATOM   3677  HD1 TYR A 237       9.923 -16.424 -12.370  1.00  4.63           H  
ATOM   3678  HD2 TYR A 237       8.330 -20.376 -11.890  1.00  4.63           H  
ATOM   3679  HE1 TYR A 237      11.767 -17.006 -10.823  1.00  4.63           H  
ATOM   3680  HE2 TYR A 237      10.179 -20.939 -10.363  1.00  4.63           H  
ATOM   3681  HH  TYR A 237      11.924 -20.111  -9.177  1.00  4.63           H  
ATOM   3682  N   GLN A 238       9.390 -16.527 -15.563  1.00  3.55           N  
ATOM   3683  CA  GLN A 238      10.577 -15.846 -16.089  1.00  5.31           C  
ATOM   3684  C   GLN A 238      10.546 -14.334 -15.938  1.00  2.63           C  
ATOM   3685  O   GLN A 238       9.494 -13.704 -15.994  1.00  2.38           O  
ATOM   3686  CB  GLN A 238      10.757 -16.176 -17.568  1.00  7.96           C  
ATOM   3687  CG  GLN A 238       9.621 -15.707 -18.447  1.00  7.96           C  
ATOM   3688  CD  GLN A 238       9.765 -16.056 -19.924  1.00  7.96           C  
ATOM   3689  OE1 GLN A 238       8.921 -15.660 -20.733  1.00  7.96           O  
ATOM   3690  NE2 GLN A 238      10.808 -16.786 -20.294  1.00  7.96           N  
ATOM   3691  H   GLN A 238       8.497 -16.055 -15.515  1.00  4.26           H  
ATOM   3692  HA  GLN A 238      11.445 -16.213 -15.542  1.00  6.37           H  
ATOM   3693 1HB  GLN A 238      11.669 -15.703 -17.929  1.00  9.56           H  
ATOM   3694 2HB  GLN A 238      10.866 -17.254 -17.689  1.00  9.56           H  
ATOM   3695 1HG  GLN A 238       8.712 -16.183 -18.084  1.00  9.56           H  
ATOM   3696 2HG  GLN A 238       9.537 -14.624 -18.361  1.00  9.56           H  
ATOM   3697 1HE2 GLN A 238      10.930 -17.032 -21.256  1.00  9.56           H  
ATOM   3698 2HE2 GLN A 238      11.482 -17.092 -19.620  1.00  9.56           H  
ATOM   3699  N   GLN A 239      11.727 -13.745 -15.787  1.00  3.15           N  
ATOM   3700  CA  GLN A 239      11.857 -12.299 -15.647  1.00  2.20           C  
ATOM   3701  C   GLN A 239      12.175 -11.615 -16.963  1.00  1.98           C  
ATOM   3702  O   GLN A 239      13.065 -12.045 -17.699  1.00  2.88           O  
ATOM   3703  CB  GLN A 239      12.937 -11.948 -14.630  1.00  3.30           C  
ATOM   3704  CG  GLN A 239      13.155 -10.455 -14.417  1.00  3.30           C  
ATOM   3705  CD  GLN A 239      11.988  -9.759 -13.720  1.00  3.30           C  
ATOM   3706  OE1 GLN A 239      11.572 -10.096 -12.605  1.00  3.30           O  
ATOM   3707  NE2 GLN A 239      11.446  -8.751 -14.387  1.00  3.30           N  
ATOM   3708  H   GLN A 239      12.561 -14.316 -15.756  1.00  3.78           H  
ATOM   3709  HA  GLN A 239      10.907 -11.904 -15.288  1.00  2.64           H  
ATOM   3710 1HB  GLN A 239      12.673 -12.384 -13.681  1.00  3.96           H  
ATOM   3711 2HB  GLN A 239      13.885 -12.388 -14.938  1.00  3.96           H  
ATOM   3712 1HG  GLN A 239      14.043 -10.322 -13.800  1.00  3.96           H  
ATOM   3713 2HG  GLN A 239      13.305  -9.980 -15.385  1.00  3.96           H  
ATOM   3714 1HE2 GLN A 239      10.674  -8.247 -13.997  1.00  3.96           H  
ATOM   3715 2HE2 GLN A 239      11.791  -8.497 -15.294  1.00  3.96           H  
ATOM   3716  N   VAL A 240      11.438 -10.546 -17.249  1.00  1.59           N  
ATOM   3717  CA  VAL A 240      11.646  -9.731 -18.436  1.00  2.07           C  
ATOM   3718  C   VAL A 240      12.603  -8.586 -18.065  1.00  1.91           C  
ATOM   3719  O   VAL A 240      12.399  -7.942 -17.035  1.00  2.27           O  
ATOM   3720  CB  VAL A 240      10.278  -9.196 -18.934  1.00  3.10           C  
ATOM   3721  CG1 VAL A 240      10.404  -8.279 -20.143  1.00  3.10           C  
ATOM   3722  CG2 VAL A 240       9.394 -10.371 -19.257  1.00  3.10           C  
ATOM   3723  H   VAL A 240      10.705 -10.259 -16.610  1.00  1.91           H  
ATOM   3724  HA  VAL A 240      12.080 -10.346 -19.210  1.00  2.48           H  
ATOM   3725  HB  VAL A 240       9.823  -8.620 -18.141  1.00  3.73           H  
ATOM   3726 1HG1 VAL A 240       9.416  -7.926 -20.436  1.00  3.73           H  
ATOM   3727 2HG1 VAL A 240      11.034  -7.426 -19.891  1.00  3.73           H  
ATOM   3728 3HG1 VAL A 240      10.849  -8.831 -20.971  1.00  3.73           H  
ATOM   3729 1HG2 VAL A 240       8.417 -10.006 -19.570  1.00  3.73           H  
ATOM   3730 2HG2 VAL A 240       9.841 -10.954 -20.062  1.00  3.73           H  
ATOM   3731 3HG2 VAL A 240       9.282 -10.998 -18.374  1.00  3.73           H  
ATOM   3732  N   PRO A 241      13.706  -8.390 -18.817  1.00  1.88           N  
ATOM   3733  CA  PRO A 241      14.705  -7.334 -18.642  1.00  2.01           C  
ATOM   3734  C   PRO A 241      14.101  -6.066 -18.056  1.00  1.64           C  
ATOM   3735  O   PRO A 241      13.377  -5.325 -18.732  1.00  2.44           O  
ATOM   3736  CB  PRO A 241      15.231  -7.105 -20.057  1.00  3.01           C  
ATOM   3737  CG  PRO A 241      15.058  -8.416 -20.731  1.00  3.01           C  
ATOM   3738  CD  PRO A 241      13.778  -8.947 -20.182  1.00  3.01           C  
ATOM   3739  HA  PRO A 241      15.509  -7.710 -17.987  1.00  2.41           H  
ATOM   3740 1HB  PRO A 241      14.647  -6.316 -20.544  1.00  3.62           H  
ATOM   3741 2HB  PRO A 241      16.270  -6.758 -20.023  1.00  3.62           H  
ATOM   3742 1HG  PRO A 241      15.028  -8.282 -21.821  1.00  3.62           H  
ATOM   3743 2HG  PRO A 241      15.915  -9.071 -20.513  1.00  3.62           H  
ATOM   3744 1HD  PRO A 241      12.946  -8.597 -20.797  1.00  3.62           H  
ATOM   3745 2HD  PRO A 241      13.834 -10.042 -20.141  1.00  3.62           H  
ATOM   3746  N   ARG A 242      14.411  -5.846 -16.783  1.00  1.46           N  
ATOM   3747  CA  ARG A 242      13.873  -4.742 -16.012  1.00  1.49           C  
ATOM   3748  C   ARG A 242      14.330  -3.414 -16.574  1.00  1.51           C  
ATOM   3749  O   ARG A 242      15.497  -3.243 -16.930  1.00  1.91           O  
ATOM   3750  CB  ARG A 242      14.308  -4.848 -14.564  1.00  2.23           C  
ATOM   3751  CG  ARG A 242      13.795  -6.071 -13.817  1.00  2.23           C  
ATOM   3752  CD  ARG A 242      14.222  -6.029 -12.398  1.00  2.23           C  
ATOM   3753  NE  ARG A 242      13.933  -7.258 -11.675  1.00  2.23           N  
ATOM   3754  CZ  ARG A 242      14.285  -7.459 -10.390  1.00  2.23           C  
ATOM   3755  NH1 ARG A 242      14.890  -6.490  -9.737  1.00  2.23           N  
ATOM   3756  NH2 ARG A 242      14.043  -8.608  -9.778  1.00  2.23           N  
ATOM   3757  H   ARG A 242      15.032  -6.496 -16.321  1.00  1.75           H  
ATOM   3758  HA  ARG A 242      12.785  -4.785 -16.056  1.00  1.79           H  
ATOM   3759 1HB  ARG A 242      15.395  -4.866 -14.513  1.00  2.68           H  
ATOM   3760 2HB  ARG A 242      13.969  -3.967 -14.019  1.00  2.68           H  
ATOM   3761 1HG  ARG A 242      12.706  -6.100 -13.855  1.00  2.68           H  
ATOM   3762 2HG  ARG A 242      14.200  -6.975 -14.273  1.00  2.68           H  
ATOM   3763 1HD  ARG A 242      15.296  -5.854 -12.353  1.00  2.68           H  
ATOM   3764 2HD  ARG A 242      13.705  -5.213 -11.896  1.00  2.68           H  
ATOM   3765  HE  ARG A 242      13.471  -8.010 -12.168  1.00  2.68           H  
ATOM   3766 1HH1 ARG A 242      15.081  -5.612 -10.197  1.00  2.68           H  
ATOM   3767 2HH1 ARG A 242      15.167  -6.622  -8.770  1.00  2.68           H  
ATOM   3768 1HH2 ARG A 242      13.587  -9.375 -10.257  1.00  2.68           H  
ATOM   3769 2HH2 ARG A 242      14.345  -8.729  -8.817  1.00  2.68           H  
ATOM   3770  N   ASN A 243      13.384  -2.486 -16.659  1.00  1.27           N  
ATOM   3771  CA  ASN A 243      13.558  -1.143 -17.201  1.00  1.34           C  
ATOM   3772  C   ASN A 243      13.825  -1.138 -18.713  1.00  1.55           C  
ATOM   3773  O   ASN A 243      14.206  -0.107 -19.267  1.00  4.52           O  
ATOM   3774  CB  ASN A 243      14.694  -0.416 -16.488  1.00  2.01           C  
ATOM   3775  CG  ASN A 243      14.510  -0.337 -14.998  1.00  2.01           C  
ATOM   3776  OD1 ASN A 243      13.395  -0.191 -14.491  1.00  2.01           O  
ATOM   3777  ND2 ASN A 243      15.600  -0.434 -14.280  1.00  2.01           N  
ATOM   3778  H   ASN A 243      12.461  -2.720 -16.329  1.00  1.52           H  
ATOM   3779  HA  ASN A 243      12.634  -0.589 -17.036  1.00  1.61           H  
ATOM   3780 1HB  ASN A 243      15.645  -0.902 -16.701  1.00  2.41           H  
ATOM   3781 2HB  ASN A 243      14.764   0.599 -16.878  1.00  2.41           H  
ATOM   3782 1HD2 ASN A 243      15.550  -0.390 -13.282  1.00  2.41           H  
ATOM   3783 2HD2 ASN A 243      16.485  -0.552 -14.731  1.00  2.41           H  
ATOM   3784  N   ASN A 244      13.593  -2.264 -19.400  1.00  1.64           N  
ATOM   3785  CA  ASN A 244      13.810  -2.304 -20.840  1.00  1.22           C  
ATOM   3786  C   ASN A 244      12.482  -2.287 -21.592  1.00  0.90           C  
ATOM   3787  O   ASN A 244      11.772  -3.295 -21.648  1.00  1.53           O  
ATOM   3788  CB  ASN A 244      14.641  -3.499 -21.221  1.00  1.83           C  
ATOM   3789  CG  ASN A 244      15.003  -3.487 -22.669  1.00  1.83           C  
ATOM   3790  OD1 ASN A 244      14.225  -3.026 -23.513  1.00  1.83           O  
ATOM   3791  ND2 ASN A 244      16.175  -3.974 -22.978  1.00  1.83           N  
ATOM   3792  H   ASN A 244      13.289  -3.114 -18.938  1.00  1.97           H  
ATOM   3793  HA  ASN A 244      14.356  -1.406 -21.133  1.00  1.46           H  
ATOM   3794 1HB  ASN A 244      15.552  -3.523 -20.622  1.00  2.20           H  
ATOM   3795 2HB  ASN A 244      14.078  -4.404 -21.007  1.00  2.20           H  
ATOM   3796 1HD2 ASN A 244      16.471  -3.981 -23.935  1.00  2.20           H  
ATOM   3797 2HD2 ASN A 244      16.773  -4.331 -22.262  1.00  2.20           H  
ATOM   3798  N   GLU A 245      12.171  -1.128 -22.162  1.00  0.91           N  
ATOM   3799  CA  GLU A 245      10.914  -0.869 -22.846  1.00  0.84           C  
ATOM   3800  C   GLU A 245      10.740  -1.725 -24.104  1.00  0.84           C  
ATOM   3801  O   GLU A 245       9.644  -2.229 -24.360  1.00  0.98           O  
ATOM   3802  CB  GLU A 245      10.850   0.612 -23.221  1.00  1.26           C  
ATOM   3803  CG  GLU A 245       9.515   1.092 -23.755  1.00  1.26           C  
ATOM   3804  CD  GLU A 245       8.445   1.162 -22.694  1.00  1.26           C  
ATOM   3805  OE1 GLU A 245       8.789   1.113 -21.538  1.00  1.26           O  
ATOM   3806  OE2 GLU A 245       7.289   1.297 -23.029  1.00  1.26           O  
ATOM   3807  H   GLU A 245      12.836  -0.371 -22.095  1.00  1.09           H  
ATOM   3808  HA  GLU A 245      10.098  -1.099 -22.161  1.00  1.01           H  
ATOM   3809 1HB  GLU A 245      11.097   1.216 -22.348  1.00  1.51           H  
ATOM   3810 2HB  GLU A 245      11.600   0.821 -23.982  1.00  1.51           H  
ATOM   3811 1HG  GLU A 245       9.645   2.067 -24.209  1.00  1.51           H  
ATOM   3812 2HG  GLU A 245       9.207   0.402 -24.530  1.00  1.51           H  
ATOM   3813  N   LYS A 246      11.814  -1.873 -24.889  1.00  1.08           N  
ATOM   3814  CA  LYS A 246      11.759  -2.666 -26.117  1.00  1.09           C  
ATOM   3815  C   LYS A 246      11.551  -4.140 -25.833  1.00  0.79           C  
ATOM   3816  O   LYS A 246      10.773  -4.803 -26.525  1.00  0.63           O  
ATOM   3817  CB  LYS A 246      13.035  -2.501 -26.950  1.00  1.64           C  
ATOM   3818  CG  LYS A 246      13.203  -1.154 -27.639  1.00  1.64           C  
ATOM   3819  CD  LYS A 246      14.483  -1.135 -28.466  1.00  1.64           C  
ATOM   3820  CE  LYS A 246      14.626   0.152 -29.264  1.00  1.64           C  
ATOM   3821  NZ  LYS A 246      15.879   0.167 -30.071  1.00  1.64           N  
ATOM   3822  H   LYS A 246      12.687  -1.437 -24.626  1.00  1.30           H  
ATOM   3823  HA  LYS A 246      10.913  -2.319 -26.711  1.00  1.31           H  
ATOM   3824 1HB  LYS A 246      13.904  -2.654 -26.310  1.00  1.96           H  
ATOM   3825 2HB  LYS A 246      13.062  -3.271 -27.722  1.00  1.96           H  
ATOM   3826 1HG  LYS A 246      12.351  -0.967 -28.294  1.00  1.96           H  
ATOM   3827 2HG  LYS A 246      13.248  -0.363 -26.891  1.00  1.96           H  
ATOM   3828 1HD  LYS A 246      15.344  -1.244 -27.806  1.00  1.96           H  
ATOM   3829 2HD  LYS A 246      14.472  -1.974 -29.160  1.00  1.96           H  
ATOM   3830 1HE  LYS A 246      13.775   0.250 -29.937  1.00  1.96           H  
ATOM   3831 2HE  LYS A 246      14.633   1.002 -28.585  1.00  1.96           H  
ATOM   3832 1HZ  LYS A 246      15.937   1.031 -30.590  1.00  1.96           H  
ATOM   3833 2HZ  LYS A 246      16.677   0.089 -29.456  1.00  1.96           H  
ATOM   3834 3HZ  LYS A 246      15.875  -0.612 -30.714  1.00  1.96           H  
ATOM   3835  N   ALA A 247      12.236  -4.646 -24.806  1.00  0.87           N  
ATOM   3836  CA  ALA A 247      12.095  -6.041 -24.424  1.00  0.87           C  
ATOM   3837  C   ALA A 247      10.674  -6.302 -23.996  1.00  0.64           C  
ATOM   3838  O   ALA A 247      10.102  -7.325 -24.368  1.00  0.68           O  
ATOM   3839  CB  ALA A 247      13.060  -6.405 -23.308  1.00  1.30           C  
ATOM   3840  H   ALA A 247      12.869  -4.050 -24.287  1.00  1.04           H  
ATOM   3841  HA  ALA A 247      12.308  -6.659 -25.296  1.00  1.04           H  
ATOM   3842 1HB  ALA A 247      12.940  -7.458 -23.052  1.00  1.57           H  
ATOM   3843 2HB  ALA A 247      14.082  -6.227 -23.641  1.00  1.57           H  
ATOM   3844 3HB  ALA A 247      12.851  -5.793 -22.433  1.00  1.57           H  
ATOM   3845  N   LEU A 248      10.095  -5.362 -23.242  1.00  0.54           N  
ATOM   3846  CA  LEU A 248       8.725  -5.497 -22.788  1.00  0.45           C  
ATOM   3847  C   LEU A 248       7.751  -5.506 -23.962  1.00  0.44           C  
ATOM   3848  O   LEU A 248       6.806  -6.286 -23.955  1.00  0.61           O  
ATOM   3849  CB  LEU A 248       8.368  -4.384 -21.797  1.00  0.68           C  
ATOM   3850  CG  LEU A 248       6.957  -4.481 -21.195  1.00  0.68           C  
ATOM   3851  CD1 LEU A 248       6.820  -5.817 -20.486  1.00  0.68           C  
ATOM   3852  CD2 LEU A 248       6.738  -3.337 -20.208  1.00  0.68           C  
ATOM   3853  H   LEU A 248      10.625  -4.548 -22.948  1.00  0.65           H  
ATOM   3854  HA  LEU A 248       8.633  -6.449 -22.267  1.00  0.54           H  
ATOM   3855 1HB  LEU A 248       9.084  -4.405 -20.977  1.00  0.81           H  
ATOM   3856 2HB  LEU A 248       8.452  -3.422 -22.302  1.00  0.81           H  
ATOM   3857  HG  LEU A 248       6.210  -4.434 -21.986  1.00  0.81           H  
ATOM   3858 1HD1 LEU A 248       5.825  -5.894 -20.054  1.00  0.81           H  
ATOM   3859 2HD1 LEU A 248       6.973  -6.627 -21.199  1.00  0.81           H  
ATOM   3860 3HD1 LEU A 248       7.565  -5.881 -19.698  1.00  0.81           H  
ATOM   3861 1HD2 LEU A 248       5.739  -3.413 -19.778  1.00  0.81           H  
ATOM   3862 2HD2 LEU A 248       7.480  -3.397 -19.412  1.00  0.81           H  
ATOM   3863 3HD2 LEU A 248       6.839  -2.383 -20.724  1.00  0.81           H  
ATOM   3864  N   GLN A 249       7.958  -4.646 -24.962  1.00  0.41           N  
ATOM   3865  CA  GLN A 249       7.066  -4.643 -26.127  1.00  0.43           C  
ATOM   3866  C   GLN A 249       7.049  -5.984 -26.832  1.00  0.58           C  
ATOM   3867  O   GLN A 249       5.979  -6.532 -27.120  1.00  0.67           O  
ATOM   3868  CB  GLN A 249       7.456  -3.565 -27.128  1.00  0.65           C  
ATOM   3869  CG  GLN A 249       6.484  -3.506 -28.288  1.00  0.65           C  
ATOM   3870  CD  GLN A 249       6.777  -2.461 -29.346  1.00  0.65           C  
ATOM   3871  OE1 GLN A 249       7.481  -1.466 -29.139  1.00  0.65           O  
ATOM   3872  NE2 GLN A 249       6.186  -2.678 -30.513  1.00  0.65           N  
ATOM   3873  H   GLN A 249       8.725  -3.985 -24.916  1.00  0.49           H  
ATOM   3874  HA  GLN A 249       6.050  -4.450 -25.791  1.00  0.52           H  
ATOM   3875 1HB  GLN A 249       7.477  -2.602 -26.630  1.00  0.77           H  
ATOM   3876 2HB  GLN A 249       8.454  -3.762 -27.520  1.00  0.77           H  
ATOM   3877 1HG  GLN A 249       6.467  -4.480 -28.775  1.00  0.77           H  
ATOM   3878 2HG  GLN A 249       5.502  -3.283 -27.875  1.00  0.77           H  
ATOM   3879 1HE2 GLN A 249       6.309  -2.036 -31.272  1.00  0.77           H  
ATOM   3880 2HE2 GLN A 249       5.597  -3.484 -30.620  1.00  0.77           H  
ATOM   3881  N   ASN A 250       8.240  -6.509 -27.102  1.00  0.92           N  
ATOM   3882  CA  ASN A 250       8.375  -7.791 -27.767  1.00  1.83           C  
ATOM   3883  C   ASN A 250       7.790  -8.896 -26.902  1.00  1.42           C  
ATOM   3884  O   ASN A 250       7.187  -9.845 -27.406  1.00  1.61           O  
ATOM   3885  CB  ASN A 250       9.831  -8.055 -28.081  1.00  2.75           C  
ATOM   3886  CG  ASN A 250      10.326  -7.187 -29.201  1.00  2.75           C  
ATOM   3887  OD1 ASN A 250       9.531  -6.684 -30.002  1.00  2.75           O  
ATOM   3888  ND2 ASN A 250      11.617  -6.998 -29.273  1.00  2.75           N  
ATOM   3889  H   ASN A 250       9.080  -6.001 -26.844  1.00  1.10           H  
ATOM   3890  HA  ASN A 250       7.808  -7.766 -28.698  1.00  2.20           H  
ATOM   3891 1HB  ASN A 250      10.438  -7.865 -27.195  1.00  3.29           H  
ATOM   3892 2HB  ASN A 250       9.967  -9.101 -28.357  1.00  3.29           H  
ATOM   3893 1HD2 ASN A 250      12.001  -6.427 -30.003  1.00  3.29           H  
ATOM   3894 2HD2 ASN A 250      12.219  -7.423 -28.599  1.00  3.29           H  
ATOM   3895  N   ALA A 251       7.951  -8.745 -25.592  1.00  1.32           N  
ATOM   3896  CA  ALA A 251       7.425  -9.674 -24.622  1.00  1.59           C  
ATOM   3897  C   ALA A 251       5.891  -9.718 -24.649  1.00  1.09           C  
ATOM   3898  O   ALA A 251       5.308 -10.804 -24.689  1.00  0.99           O  
ATOM   3899  CB  ALA A 251       7.937  -9.280 -23.240  1.00  2.39           C  
ATOM   3900  H   ALA A 251       8.483  -7.961 -25.241  1.00  1.58           H  
ATOM   3901  HA  ALA A 251       7.794 -10.668 -24.871  1.00  1.91           H  
ATOM   3902 1HB  ALA A 251       7.593  -9.985 -22.507  1.00  2.86           H  
ATOM   3903 2HB  ALA A 251       9.025  -9.273 -23.241  1.00  2.86           H  
ATOM   3904 3HB  ALA A 251       7.575  -8.292 -22.979  1.00  2.86           H  
ATOM   3905  N   VAL A 252       5.244  -8.545 -24.652  1.00  0.85           N  
ATOM   3906  CA  VAL A 252       3.780  -8.456 -24.649  1.00  0.59           C  
ATOM   3907  C   VAL A 252       3.190  -9.057 -25.908  1.00  0.42           C  
ATOM   3908  O   VAL A 252       2.141  -9.699 -25.861  1.00  0.37           O  
ATOM   3909  CB  VAL A 252       3.300  -7.000 -24.478  1.00  0.89           C  
ATOM   3910  CG1 VAL A 252       1.792  -6.921 -24.691  1.00  0.89           C  
ATOM   3911  CG2 VAL A 252       3.636  -6.529 -23.070  1.00  0.89           C  
ATOM   3912  H   VAL A 252       5.781  -7.691 -24.620  1.00  1.02           H  
ATOM   3913  HA  VAL A 252       3.408  -9.024 -23.797  1.00  0.71           H  
ATOM   3914  HB  VAL A 252       3.786  -6.362 -25.216  1.00  1.06           H  
ATOM   3915 1HG1 VAL A 252       1.459  -5.892 -24.562  1.00  1.06           H  
ATOM   3916 2HG1 VAL A 252       1.548  -7.259 -25.697  1.00  1.06           H  
ATOM   3917 3HG1 VAL A 252       1.289  -7.556 -23.961  1.00  1.06           H  
ATOM   3918 1HG2 VAL A 252       3.295  -5.506 -22.934  1.00  1.06           H  
ATOM   3919 2HG2 VAL A 252       3.132  -7.175 -22.352  1.00  1.06           H  
ATOM   3920 3HG2 VAL A 252       4.709  -6.580 -22.907  1.00  1.06           H  
ATOM   3921  N   ALA A 253       3.873  -8.881 -27.037  1.00  0.49           N  
ATOM   3922  CA  ALA A 253       3.443  -9.484 -28.296  1.00  0.50           C  
ATOM   3923  C   ALA A 253       3.401 -11.036 -28.236  1.00  0.49           C  
ATOM   3924  O   ALA A 253       2.787 -11.664 -29.100  1.00  0.61           O  
ATOM   3925  CB  ALA A 253       4.364  -9.029 -29.418  1.00  0.75           C  
ATOM   3926  H   ALA A 253       4.710  -8.305 -27.033  1.00  0.59           H  
ATOM   3927  HA  ALA A 253       2.433  -9.135 -28.504  1.00  0.60           H  
ATOM   3928 1HB  ALA A 253       4.020  -9.445 -30.364  1.00  0.90           H  
ATOM   3929 2HB  ALA A 253       4.356  -7.940 -29.475  1.00  0.90           H  
ATOM   3930 3HB  ALA A 253       5.378  -9.374 -29.218  1.00  0.90           H  
ATOM   3931  N   ASN A 254       4.049 -11.647 -27.233  1.00  0.46           N  
ATOM   3932  CA  ASN A 254       4.065 -13.095 -27.063  1.00  0.51           C  
ATOM   3933  C   ASN A 254       2.956 -13.560 -26.115  1.00  0.46           C  
ATOM   3934  O   ASN A 254       2.230 -14.504 -26.426  1.00  0.69           O  
ATOM   3935  CB  ASN A 254       5.422 -13.550 -26.568  1.00  0.77           C  
ATOM   3936  CG  ASN A 254       6.487 -13.401 -27.616  1.00  0.77           C  
ATOM   3937  OD1 ASN A 254       6.207 -13.432 -28.821  1.00  0.77           O  
ATOM   3938  ND2 ASN A 254       7.709 -13.237 -27.180  1.00  0.77           N  
ATOM   3939  H   ASN A 254       4.545 -11.108 -26.541  1.00  0.55           H  
ATOM   3940  HA  ASN A 254       3.878 -13.559 -28.032  1.00  0.61           H  
ATOM   3941 1HB  ASN A 254       5.709 -12.977 -25.688  1.00  0.92           H  
ATOM   3942 2HB  ASN A 254       5.367 -14.598 -26.272  1.00  0.92           H  
ATOM   3943 1HD2 ASN A 254       8.463 -13.128 -27.830  1.00  0.92           H  
ATOM   3944 2HD2 ASN A 254       7.890 -13.216 -26.198  1.00  0.92           H  
ATOM   3945  N   GLN A 255       2.842 -12.915 -24.951  1.00  0.58           N  
ATOM   3946  CA  GLN A 255       1.780 -13.255 -23.993  1.00  0.50           C  
ATOM   3947  C   GLN A 255       1.588 -12.123 -22.953  1.00  0.47           C  
ATOM   3948  O   GLN A 255       2.465 -11.266 -22.831  1.00  1.02           O  
ATOM   3949  CB  GLN A 255       2.102 -14.596 -23.305  1.00  0.75           C  
ATOM   3950  CG  GLN A 255       3.323 -14.561 -22.432  1.00  0.75           C  
ATOM   3951  CD  GLN A 255       3.716 -15.909 -21.857  1.00  0.75           C  
ATOM   3952  OE1 GLN A 255       4.171 -16.804 -22.576  1.00  0.75           O  
ATOM   3953  NE2 GLN A 255       3.552 -16.050 -20.547  1.00  0.75           N  
ATOM   3954  H   GLN A 255       3.490 -12.158 -24.745  1.00  0.70           H  
ATOM   3955  HA  GLN A 255       0.852 -13.372 -24.547  1.00  0.60           H  
ATOM   3956 1HB  GLN A 255       1.264 -14.917 -22.690  1.00  0.90           H  
ATOM   3957 2HB  GLN A 255       2.259 -15.365 -24.061  1.00  0.90           H  
ATOM   3958 1HG  GLN A 255       4.165 -14.161 -22.996  1.00  0.90           H  
ATOM   3959 2HG  GLN A 255       3.083 -13.910 -21.599  1.00  0.90           H  
ATOM   3960 1HE2 GLN A 255       3.817 -16.896 -20.077  1.00  0.90           H  
ATOM   3961 2HE2 GLN A 255       3.180 -15.291 -20.014  1.00  0.90           H  
ATOM   3962  N   PRO A 256       0.439 -12.061 -22.244  1.00  0.36           N  
ATOM   3963  CA  PRO A 256       0.080 -11.091 -21.188  1.00  0.40           C  
ATOM   3964  C   PRO A 256       1.122 -11.111 -20.073  1.00  0.45           C  
ATOM   3965  O   PRO A 256       1.581 -12.185 -19.684  1.00  0.92           O  
ATOM   3966  CB  PRO A 256      -1.290 -11.585 -20.706  1.00  0.60           C  
ATOM   3967  CG  PRO A 256      -1.868 -12.271 -21.896  1.00  0.60           C  
ATOM   3968  CD  PRO A 256      -0.699 -12.951 -22.559  1.00  0.60           C  
ATOM   3969  HA  PRO A 256       0.005 -10.089 -21.633  1.00  0.48           H  
ATOM   3970 1HB  PRO A 256      -1.177 -12.250 -19.840  1.00  0.72           H  
ATOM   3971 2HB  PRO A 256      -1.896 -10.731 -20.377  1.00  0.72           H  
ATOM   3972 1HG  PRO A 256      -2.650 -12.973 -21.580  1.00  0.72           H  
ATOM   3973 2HG  PRO A 256      -2.357 -11.532 -22.545  1.00  0.72           H  
ATOM   3974 1HD  PRO A 256      -0.539 -13.943 -22.115  1.00  0.72           H  
ATOM   3975 2HD  PRO A 256      -0.867 -13.006 -23.643  1.00  0.72           H  
ATOM   3976  N   VAL A 257       1.490  -9.928 -19.556  1.00  0.35           N  
ATOM   3977  CA  VAL A 257       2.594  -9.850 -18.579  1.00  0.43           C  
ATOM   3978  C   VAL A 257       2.228  -9.174 -17.266  1.00  0.54           C  
ATOM   3979  O   VAL A 257       1.500  -8.183 -17.229  1.00  1.09           O  
ATOM   3980  CB  VAL A 257       3.788  -9.075 -19.201  1.00  0.65           C  
ATOM   3981  CG1 VAL A 257       3.372  -7.686 -19.529  1.00  0.65           C  
ATOM   3982  CG2 VAL A 257       4.989  -9.066 -18.273  1.00  0.65           C  
ATOM   3983  H   VAL A 257       1.023  -9.082 -19.875  1.00  0.42           H  
ATOM   3984  HA  VAL A 257       2.920 -10.866 -18.361  1.00  0.52           H  
ATOM   3985  HB  VAL A 257       4.052  -9.534 -20.144  1.00  0.77           H  
ATOM   3986 1HG1 VAL A 257       4.197  -7.159 -20.002  1.00  0.77           H  
ATOM   3987 2HG1 VAL A 257       2.535  -7.749 -20.218  1.00  0.77           H  
ATOM   3988 3HG1 VAL A 257       3.075  -7.162 -18.621  1.00  0.77           H  
ATOM   3989 1HG2 VAL A 257       5.808  -8.526 -18.750  1.00  0.77           H  
ATOM   3990 2HG2 VAL A 257       4.735  -8.571 -17.336  1.00  0.77           H  
ATOM   3991 3HG2 VAL A 257       5.298 -10.089 -18.076  1.00  0.77           H  
ATOM   3992  N   ALA A 258       2.743  -9.722 -16.172  1.00  0.48           N  
ATOM   3993  CA  ALA A 258       2.471  -9.158 -14.864  1.00  1.18           C  
ATOM   3994  C   ALA A 258       3.444  -8.033 -14.600  1.00  0.75           C  
ATOM   3995  O   ALA A 258       4.659  -8.218 -14.696  1.00  0.84           O  
ATOM   3996  CB  ALA A 258       2.574 -10.222 -13.780  1.00  1.77           C  
ATOM   3997  H   ALA A 258       3.364 -10.520 -16.244  1.00  0.58           H  
ATOM   3998  HA  ALA A 258       1.462  -8.744 -14.868  1.00  1.42           H  
ATOM   3999 1HB  ALA A 258       2.356  -9.775 -12.810  1.00  2.12           H  
ATOM   4000 2HB  ALA A 258       1.858 -11.019 -13.979  1.00  2.12           H  
ATOM   4001 3HB  ALA A 258       3.581 -10.637 -13.769  1.00  2.12           H  
ATOM   4002  N   VAL A 259       2.918  -6.854 -14.279  1.00  0.58           N  
ATOM   4003  CA  VAL A 259       3.788  -5.727 -13.997  1.00  0.60           C  
ATOM   4004  C   VAL A 259       3.374  -4.987 -12.733  1.00  0.52           C  
ATOM   4005  O   VAL A 259       2.214  -5.013 -12.325  1.00  2.86           O  
ATOM   4006  CB  VAL A 259       3.808  -4.719 -15.178  1.00  0.90           C  
ATOM   4007  CG1 VAL A 259       4.338  -5.361 -16.452  1.00  0.90           C  
ATOM   4008  CG2 VAL A 259       2.414  -4.184 -15.398  1.00  0.90           C  
ATOM   4009  H   VAL A 259       1.916  -6.746 -14.218  1.00  0.70           H  
ATOM   4010  HA  VAL A 259       4.784  -6.117 -13.852  1.00  0.72           H  
ATOM   4011  HB  VAL A 259       4.479  -3.897 -14.928  1.00  1.08           H  
ATOM   4012 1HG1 VAL A 259       4.354  -4.620 -17.252  1.00  1.08           H  
ATOM   4013 2HG1 VAL A 259       5.345  -5.724 -16.278  1.00  1.08           H  
ATOM   4014 3HG1 VAL A 259       3.695  -6.190 -16.742  1.00  1.08           H  
ATOM   4015 1HG2 VAL A 259       2.424  -3.460 -16.211  1.00  1.08           H  
ATOM   4016 2HG2 VAL A 259       1.741  -5.005 -15.651  1.00  1.08           H  
ATOM   4017 3HG2 VAL A 259       2.075  -3.701 -14.484  1.00  1.08           H  
ATOM   4018  N   ALA A 260       4.327  -4.308 -12.115  1.00  0.96           N  
ATOM   4019  CA  ALA A 260       4.008  -3.535 -10.916  1.00  1.66           C  
ATOM   4020  C   ALA A 260       3.866  -2.054 -11.255  1.00  0.69           C  
ATOM   4021  O   ALA A 260       4.668  -1.512 -12.011  1.00  1.06           O  
ATOM   4022  CB  ALA A 260       5.070  -3.740  -9.856  1.00  2.49           C  
ATOM   4023  H   ALA A 260       5.271  -4.342 -12.492  1.00  1.15           H  
ATOM   4024  HA  ALA A 260       3.053  -3.886 -10.529  1.00  1.99           H  
ATOM   4025 1HB  ALA A 260       4.802  -3.182  -8.961  1.00  2.99           H  
ATOM   4026 2HB  ALA A 260       5.141  -4.800  -9.614  1.00  2.99           H  
ATOM   4027 3HB  ALA A 260       6.030  -3.388 -10.230  1.00  2.99           H  
ATOM   4028  N   VAL A 261       2.843  -1.401 -10.694  1.00  0.58           N  
ATOM   4029  CA  VAL A 261       2.630   0.024 -10.945  1.00  0.78           C  
ATOM   4030  C   VAL A 261       2.341   0.818  -9.666  1.00  0.59           C  
ATOM   4031  O   VAL A 261       1.877   0.276  -8.662  1.00  0.64           O  
ATOM   4032  CB  VAL A 261       1.471   0.249 -11.949  1.00  1.17           C  
ATOM   4033  CG1 VAL A 261       1.792  -0.374 -13.306  1.00  1.17           C  
ATOM   4034  CG2 VAL A 261       0.194  -0.340 -11.380  1.00  1.17           C  
ATOM   4035  H   VAL A 261       2.211  -1.900 -10.085  1.00  0.70           H  
ATOM   4036  HA  VAL A 261       3.539   0.420 -11.394  1.00  0.94           H  
ATOM   4037  HB  VAL A 261       1.341   1.318 -12.106  1.00  1.40           H  
ATOM   4038 1HG1 VAL A 261       0.970  -0.185 -13.996  1.00  1.40           H  
ATOM   4039 2HG1 VAL A 261       2.706   0.069 -13.701  1.00  1.40           H  
ATOM   4040 3HG1 VAL A 261       1.928  -1.449 -13.196  1.00  1.40           H  
ATOM   4041 1HG2 VAL A 261      -0.629  -0.167 -12.072  1.00  1.40           H  
ATOM   4042 2HG2 VAL A 261       0.321  -1.412 -11.227  1.00  1.40           H  
ATOM   4043 3HG2 VAL A 261      -0.028   0.140 -10.427  1.00  1.40           H  
ATOM   4044  N   ASP A 262       2.622   2.119  -9.737  1.00  0.59           N  
ATOM   4045  CA  ASP A 262       2.426   3.096  -8.665  1.00  0.65           C  
ATOM   4046  C   ASP A 262       1.048   3.755  -8.695  1.00  0.56           C  
ATOM   4047  O   ASP A 262       0.793   4.643  -9.509  1.00  1.20           O  
ATOM   4048  CB  ASP A 262       3.505   4.185  -8.757  1.00  0.98           C  
ATOM   4049  CG  ASP A 262       3.420   5.255  -7.665  1.00  0.98           C  
ATOM   4050  OD1 ASP A 262       2.430   5.308  -6.971  1.00  0.98           O  
ATOM   4051  OD2 ASP A 262       4.348   6.023  -7.547  1.00  0.98           O  
ATOM   4052  H   ASP A 262       3.033   2.451 -10.595  1.00  0.71           H  
ATOM   4053  HA  ASP A 262       2.533   2.580  -7.711  1.00  0.78           H  
ATOM   4054 1HB  ASP A 262       4.488   3.719  -8.711  1.00  1.17           H  
ATOM   4055 2HB  ASP A 262       3.433   4.675  -9.726  1.00  1.17           H  
ATOM   4056  N   SER A 263       0.172   3.343  -7.784  1.00  0.71           N  
ATOM   4057  CA  SER A 263      -1.166   3.914  -7.679  1.00  1.22           C  
ATOM   4058  C   SER A 263      -1.346   4.923  -6.546  1.00  1.21           C  
ATOM   4059  O   SER A 263      -2.475   5.169  -6.120  1.00  1.78           O  
ATOM   4060  CB  SER A 263      -2.158   2.822  -7.445  1.00  1.83           C  
ATOM   4061  OG  SER A 263      -1.865   2.158  -6.247  1.00  1.83           O  
ATOM   4062  H   SER A 263       0.427   2.588  -7.159  1.00  0.85           H  
ATOM   4063  HA  SER A 263      -1.389   4.417  -8.618  1.00  1.46           H  
ATOM   4064 1HB  SER A 263      -3.157   3.249  -7.391  1.00  2.20           H  
ATOM   4065 2HB  SER A 263      -2.138   2.125  -8.278  1.00  2.20           H  
ATOM   4066  HG  SER A 263      -1.018   1.716  -6.386  1.00  2.20           H  
ATOM   4067  N   ASN A 264      -0.257   5.485  -6.034  1.00  1.06           N  
ATOM   4068  CA  ASN A 264      -0.361   6.407  -4.902  1.00  1.66           C  
ATOM   4069  C   ASN A 264      -1.014   7.750  -5.253  1.00  0.78           C  
ATOM   4070  O   ASN A 264      -1.674   8.360  -4.410  1.00  0.82           O  
ATOM   4071  CB  ASN A 264       1.019   6.657  -4.314  1.00  2.49           C  
ATOM   4072  CG  ASN A 264       1.570   5.478  -3.559  1.00  2.49           C  
ATOM   4073  OD1 ASN A 264       0.827   4.665  -2.995  1.00  2.49           O  
ATOM   4074  ND2 ASN A 264       2.873   5.366  -3.544  1.00  2.49           N  
ATOM   4075  H   ASN A 264       0.660   5.277  -6.418  1.00  1.27           H  
ATOM   4076  HA  ASN A 264      -0.984   5.937  -4.140  1.00  1.99           H  
ATOM   4077 1HB  ASN A 264       1.713   6.913  -5.115  1.00  2.99           H  
ATOM   4078 2HB  ASN A 264       0.973   7.512  -3.639  1.00  2.99           H  
ATOM   4079 1HD2 ASN A 264       3.305   4.603  -3.064  1.00  2.99           H  
ATOM   4080 2HD2 ASN A 264       3.436   6.042  -4.019  1.00  2.99           H  
ATOM   4081  N   SER A 265      -0.822   8.209  -6.489  1.00  0.86           N  
ATOM   4082  CA  SER A 265      -1.320   9.512  -6.932  1.00  0.55           C  
ATOM   4083  C   SER A 265      -2.818   9.636  -7.100  1.00  0.43           C  
ATOM   4084  O   SER A 265      -3.479   8.735  -7.618  1.00  0.62           O  
ATOM   4085  CB  SER A 265      -0.697   9.889  -8.250  1.00  0.83           C  
ATOM   4086  OG  SER A 265      -1.210  11.111  -8.732  1.00  0.83           O  
ATOM   4087  H   SER A 265      -0.288   7.649  -7.140  1.00  1.03           H  
ATOM   4088  HA  SER A 265      -1.011  10.247  -6.187  1.00  0.66           H  
ATOM   4089 1HB  SER A 265       0.382   9.976  -8.120  1.00  0.99           H  
ATOM   4090 2HB  SER A 265      -0.872   9.100  -8.980  1.00  0.99           H  
ATOM   4091  HG  SER A 265      -0.570  11.393  -9.396  1.00  0.99           H  
ATOM   4092  N   THR A 266      -3.310  10.820  -6.737  1.00  0.36           N  
ATOM   4093  CA  THR A 266      -4.702  11.241  -6.875  1.00  0.34           C  
ATOM   4094  C   THR A 266      -5.163  11.145  -8.327  1.00  0.36           C  
ATOM   4095  O   THR A 266      -6.335  10.868  -8.599  1.00  0.41           O  
ATOM   4096  CB  THR A 266      -4.890  12.700  -6.397  1.00  0.51           C  
ATOM   4097  OG1 THR A 266      -4.528  12.822  -5.014  1.00  0.51           O  
ATOM   4098  CG2 THR A 266      -6.335  13.139  -6.583  1.00  0.51           C  
ATOM   4099  H   THR A 266      -2.665  11.481  -6.326  1.00  0.43           H  
ATOM   4100  HA  THR A 266      -5.328  10.585  -6.269  1.00  0.41           H  
ATOM   4101  HB  THR A 266      -4.242  13.349  -6.985  1.00  0.61           H  
ATOM   4102  HG1 THR A 266      -5.290  12.638  -4.450  1.00  0.61           H  
ATOM   4103 1HG2 THR A 266      -6.442  14.171  -6.252  1.00  0.61           H  
ATOM   4104 2HG2 THR A 266      -6.607  13.064  -7.635  1.00  0.61           H  
ATOM   4105 3HG2 THR A 266      -6.988  12.499  -5.991  1.00  0.61           H  
ATOM   4106  N   THR A 267      -4.246  11.432  -9.258  1.00  0.38           N  
ATOM   4107  CA  THR A 267      -4.560  11.436 -10.678  1.00  0.42           C  
ATOM   4108  C   THR A 267      -4.679  10.024 -11.224  1.00  0.49           C  
ATOM   4109  O   THR A 267      -5.260   9.811 -12.285  1.00  1.12           O  
ATOM   4110  CB  THR A 267      -3.497  12.211 -11.483  1.00  0.63           C  
ATOM   4111  OG1 THR A 267      -2.210  11.587 -11.336  1.00  0.63           O  
ATOM   4112  CG2 THR A 267      -3.413  13.638 -10.978  1.00  0.63           C  
ATOM   4113  H   THR A 267      -3.286  11.616  -8.975  1.00  0.46           H  
ATOM   4114  HA  THR A 267      -5.523  11.930 -10.816  1.00  0.50           H  
ATOM   4115  HB  THR A 267      -3.771  12.219 -12.538  1.00  0.76           H  
ATOM   4116  HG1 THR A 267      -2.020  11.443 -10.401  1.00  0.76           H  
ATOM   4117 1HG2 THR A 267      -2.664  14.184 -11.551  1.00  0.76           H  
ATOM   4118 2HG2 THR A 267      -4.383  14.121 -11.093  1.00  0.76           H  
ATOM   4119 3HG2 THR A 267      -3.133  13.635  -9.925  1.00  0.76           H  
ATOM   4120  N   PHE A 268      -4.126   9.052 -10.513  1.00  0.47           N  
ATOM   4121  CA  PHE A 268      -4.265   7.687 -10.950  1.00  0.54           C  
ATOM   4122  C   PHE A 268      -5.612   7.241 -10.412  1.00  0.58           C  
ATOM   4123  O   PHE A 268      -6.438   6.704 -11.141  1.00  0.87           O  
ATOM   4124  CB  PHE A 268      -3.126   6.830 -10.402  1.00  0.81           C  
ATOM   4125  CG  PHE A 268      -3.069   5.441 -10.966  1.00  0.81           C  
ATOM   4126  CD1 PHE A 268      -2.507   5.226 -12.216  1.00  0.81           C  
ATOM   4127  CD2 PHE A 268      -3.554   4.353 -10.261  1.00  0.81           C  
ATOM   4128  CE1 PHE A 268      -2.424   3.953 -12.744  1.00  0.81           C  
ATOM   4129  CE2 PHE A 268      -3.465   3.079 -10.788  1.00  0.81           C  
ATOM   4130  CZ  PHE A 268      -2.901   2.880 -12.025  1.00  0.81           C  
ATOM   4131  H   PHE A 268      -3.649   9.233  -9.644  1.00  0.56           H  
ATOM   4132  HA  PHE A 268      -4.275   7.642 -12.039  1.00  0.65           H  
ATOM   4133 1HB  PHE A 268      -2.176   7.319 -10.613  1.00  0.97           H  
ATOM   4134 2HB  PHE A 268      -3.217   6.752  -9.320  1.00  0.97           H  
ATOM   4135  HD1 PHE A 268      -2.123   6.075 -12.779  1.00  0.97           H  
ATOM   4136  HD2 PHE A 268      -3.997   4.509  -9.277  1.00  0.97           H  
ATOM   4137  HE1 PHE A 268      -1.977   3.798 -13.725  1.00  0.97           H  
ATOM   4138  HE2 PHE A 268      -3.836   2.225 -10.227  1.00  0.97           H  
ATOM   4139  HZ  PHE A 268      -2.835   1.873 -12.432  1.00  0.97           H  
ATOM   4140  N   LYS A 269      -5.858   7.550  -9.137  1.00  0.46           N  
ATOM   4141  CA  LYS A 269      -7.115   7.239  -8.464  1.00  0.61           C  
ATOM   4142  C   LYS A 269      -8.364   7.669  -9.229  1.00  0.56           C  
ATOM   4143  O   LYS A 269      -9.281   6.867  -9.412  1.00  0.87           O  
ATOM   4144  CB  LYS A 269      -7.135   7.900  -7.089  1.00  0.92           C  
ATOM   4145  CG  LYS A 269      -8.472   7.811  -6.372  1.00  0.92           C  
ATOM   4146  CD  LYS A 269      -8.395   8.468  -5.007  1.00  0.92           C  
ATOM   4147  CE  LYS A 269      -9.758   8.507  -4.338  1.00  0.92           C  
ATOM   4148  NZ  LYS A 269     -10.631   9.537  -4.964  1.00  0.92           N  
ATOM   4149  H   LYS A 269      -5.130   8.004  -8.600  1.00  0.55           H  
ATOM   4150  HA  LYS A 269      -7.167   6.161  -8.328  1.00  0.73           H  
ATOM   4151 1HB  LYS A 269      -6.383   7.432  -6.454  1.00  1.10           H  
ATOM   4152 2HB  LYS A 269      -6.877   8.951  -7.181  1.00  1.10           H  
ATOM   4153 1HG  LYS A 269      -9.237   8.314  -6.965  1.00  1.10           H  
ATOM   4154 2HG  LYS A 269      -8.760   6.766  -6.251  1.00  1.10           H  
ATOM   4155 1HD  LYS A 269      -7.695   7.926  -4.371  1.00  1.10           H  
ATOM   4156 2HD  LYS A 269      -8.034   9.489  -5.125  1.00  1.10           H  
ATOM   4157 1HE  LYS A 269     -10.235   7.533  -4.434  1.00  1.10           H  
ATOM   4158 2HE  LYS A 269      -9.639   8.739  -3.279  1.00  1.10           H  
ATOM   4159 1HZ  LYS A 269     -11.529   9.541  -4.501  1.00  1.10           H  
ATOM   4160 2HZ  LYS A 269     -10.194  10.445  -4.864  1.00  1.10           H  
ATOM   4161 3HZ  LYS A 269     -10.757   9.332  -5.945  1.00  1.10           H  
ATOM   4162  N   ASN A 270      -8.399   8.915  -9.687  1.00  0.41           N  
ATOM   4163  CA  ASN A 270      -9.568   9.432 -10.393  1.00  0.36           C  
ATOM   4164  C   ASN A 270      -9.577   9.151 -11.910  1.00  0.28           C  
ATOM   4165  O   ASN A 270     -10.451   9.642 -12.621  1.00  0.31           O  
ATOM   4166  CB  ASN A 270      -9.687  10.919 -10.144  1.00  0.54           C  
ATOM   4167  CG  ASN A 270     -10.020  11.243  -8.711  1.00  0.54           C  
ATOM   4168  OD1 ASN A 270     -10.637  10.443  -7.996  1.00  0.54           O  
ATOM   4169  ND2 ASN A 270      -9.623  12.411  -8.279  1.00  0.54           N  
ATOM   4170  H   ASN A 270      -7.612   9.532  -9.518  1.00  0.49           H  
ATOM   4171  HA  ASN A 270     -10.450   8.950  -9.974  1.00  0.43           H  
ATOM   4172 1HB  ASN A 270      -8.745  11.402 -10.400  1.00  0.65           H  
ATOM   4173 2HB  ASN A 270     -10.460  11.336 -10.788  1.00  0.65           H  
ATOM   4174 1HD2 ASN A 270      -9.813  12.688  -7.337  1.00  0.65           H  
ATOM   4175 2HD2 ASN A 270      -9.128  13.027  -8.890  1.00  0.65           H  
ATOM   4176  N   TYR A 271      -8.606   8.384 -12.415  1.00  0.35           N  
ATOM   4177  CA  TYR A 271      -8.518   8.087 -13.848  1.00  0.29           C  
ATOM   4178  C   TYR A 271      -9.816   7.572 -14.476  1.00  0.33           C  
ATOM   4179  O   TYR A 271     -10.316   6.500 -14.114  1.00  0.61           O  
ATOM   4180  CB  TYR A 271      -7.400   7.074 -14.082  1.00  0.43           C  
ATOM   4181  CG  TYR A 271      -7.250   6.596 -15.510  1.00  0.43           C  
ATOM   4182  CD1 TYR A 271      -6.630   7.366 -16.488  1.00  0.43           C  
ATOM   4183  CD2 TYR A 271      -7.752   5.350 -15.832  1.00  0.43           C  
ATOM   4184  CE1 TYR A 271      -6.520   6.871 -17.781  1.00  0.43           C  
ATOM   4185  CE2 TYR A 271      -7.649   4.861 -17.112  1.00  0.43           C  
ATOM   4186  CZ  TYR A 271      -7.036   5.608 -18.086  1.00  0.43           C  
ATOM   4187  OH  TYR A 271      -6.946   5.096 -19.361  1.00  0.43           O  
ATOM   4188  H   TYR A 271      -7.905   7.975 -11.813  1.00  0.42           H  
ATOM   4189  HA  TYR A 271      -8.254   9.009 -14.366  1.00  0.35           H  
ATOM   4190 1HB  TYR A 271      -6.449   7.506 -13.766  1.00  0.52           H  
ATOM   4191 2HB  TYR A 271      -7.583   6.207 -13.457  1.00  0.52           H  
ATOM   4192  HD1 TYR A 271      -6.231   8.349 -16.241  1.00  0.52           H  
ATOM   4193  HD2 TYR A 271      -8.238   4.752 -15.062  1.00  0.52           H  
ATOM   4194  HE1 TYR A 271      -6.034   7.467 -18.552  1.00  0.52           H  
ATOM   4195  HE2 TYR A 271      -8.052   3.877 -17.353  1.00  0.52           H  
ATOM   4196  HH  TYR A 271      -6.679   5.789 -19.967  1.00  0.52           H  
ATOM   4197  N   LYS A 272     -10.337   8.354 -15.429  1.00  0.56           N  
ATOM   4198  CA  LYS A 272     -11.521   8.001 -16.207  1.00  0.55           C  
ATOM   4199  C   LYS A 272     -11.152   7.340 -17.532  1.00  0.30           C  
ATOM   4200  O   LYS A 272     -11.620   6.247 -17.830  1.00  0.44           O  
ATOM   4201  CB  LYS A 272     -12.392   9.226 -16.486  1.00  0.83           C  
ATOM   4202  CG  LYS A 272     -13.641   8.926 -17.298  1.00  0.83           C  
ATOM   4203  CD  LYS A 272     -14.500  10.167 -17.490  1.00  0.83           C  
ATOM   4204  CE  LYS A 272     -15.726   9.855 -18.338  1.00  0.83           C  
ATOM   4205  NZ  LYS A 272     -16.589  11.052 -18.537  1.00  0.83           N  
ATOM   4206  H   LYS A 272      -9.888   9.232 -15.651  1.00  0.67           H  
ATOM   4207  HA  LYS A 272     -12.109   7.286 -15.632  1.00  0.66           H  
ATOM   4208 1HB  LYS A 272     -12.712   9.660 -15.543  1.00  0.99           H  
ATOM   4209 2HB  LYS A 272     -11.824   9.979 -17.025  1.00  0.99           H  
ATOM   4210 1HG  LYS A 272     -13.351   8.543 -18.278  1.00  0.99           H  
ATOM   4211 2HG  LYS A 272     -14.229   8.162 -16.791  1.00  0.99           H  
ATOM   4212 1HD  LYS A 272     -14.830  10.539 -16.520  1.00  0.99           H  
ATOM   4213 2HD  LYS A 272     -13.916  10.945 -17.981  1.00  0.99           H  
ATOM   4214 1HE  LYS A 272     -15.402   9.489 -19.311  1.00  0.99           H  
ATOM   4215 2HE  LYS A 272     -16.312   9.077 -17.848  1.00  0.99           H  
ATOM   4216 1HZ  LYS A 272     -17.387  10.802 -19.103  1.00  0.99           H  
ATOM   4217 2HZ  LYS A 272     -16.907  11.393 -17.640  1.00  0.99           H  
ATOM   4218 3HZ  LYS A 272     -16.061  11.776 -19.003  1.00  0.99           H  
ATOM   4219  N   SER A 273     -10.347   8.016 -18.349  1.00  0.18           N  
ATOM   4220  CA  SER A 273      -9.978   7.445 -19.649  1.00  0.28           C  
ATOM   4221  C   SER A 273      -8.822   8.189 -20.302  1.00  0.47           C  
ATOM   4222  O   SER A 273      -8.414   9.248 -19.833  1.00  2.16           O  
ATOM   4223  CB  SER A 273     -11.173   7.460 -20.591  1.00  0.42           C  
ATOM   4224  OG  SER A 273     -11.508   8.768 -20.966  1.00  0.42           O  
ATOM   4225  H   SER A 273      -9.991   8.921 -18.062  1.00  0.22           H  
ATOM   4226  HA  SER A 273      -9.671   6.411 -19.493  1.00  0.34           H  
ATOM   4227 1HB  SER A 273     -10.940   6.875 -21.481  1.00  0.50           H  
ATOM   4228 2HB  SER A 273     -12.030   6.989 -20.112  1.00  0.50           H  
ATOM   4229  HG  SER A 273     -10.733   9.120 -21.410  1.00  0.50           H  
ATOM   4230  N   GLY A 274      -8.295   7.639 -21.396  1.00  0.22           N  
ATOM   4231  CA  GLY A 274      -7.189   8.290 -22.107  1.00  0.16           C  
ATOM   4232  C   GLY A 274      -5.839   7.693 -21.725  1.00  0.18           C  
ATOM   4233  O   GLY A 274      -5.774   6.709 -20.996  1.00  0.32           O  
ATOM   4234  H   GLY A 274      -8.664   6.755 -21.748  1.00  0.26           H  
ATOM   4235 1HA  GLY A 274      -7.342   8.185 -23.181  1.00  0.19           H  
ATOM   4236 2HA  GLY A 274      -7.195   9.355 -21.890  1.00  0.19           H  
ATOM   4237  N   VAL A 275      -4.754   8.287 -22.209  1.00  0.12           N  
ATOM   4238  CA  VAL A 275      -3.430   7.730 -21.935  1.00  0.15           C  
ATOM   4239  C   VAL A 275      -2.839   8.391 -20.716  1.00  0.16           C  
ATOM   4240  O   VAL A 275      -2.592   9.595 -20.718  1.00  0.21           O  
ATOM   4241  CB  VAL A 275      -2.482   7.911 -23.123  1.00  0.22           C  
ATOM   4242  CG1 VAL A 275      -1.124   7.348 -22.752  1.00  0.22           C  
ATOM   4243  CG2 VAL A 275      -3.043   7.207 -24.349  1.00  0.22           C  
ATOM   4244  H   VAL A 275      -4.845   9.136 -22.754  1.00  0.14           H  
ATOM   4245  HA  VAL A 275      -3.530   6.670 -21.731  1.00  0.18           H  
ATOM   4246  HB  VAL A 275      -2.360   8.974 -23.336  1.00  0.27           H  
ATOM   4247 1HG1 VAL A 275      -0.430   7.471 -23.581  1.00  0.27           H  
ATOM   4248 2HG1 VAL A 275      -0.740   7.873 -21.879  1.00  0.27           H  
ATOM   4249 3HG1 VAL A 275      -1.227   6.289 -22.524  1.00  0.27           H  
ATOM   4250 1HG2 VAL A 275      -2.362   7.338 -25.189  1.00  0.27           H  
ATOM   4251 2HG2 VAL A 275      -3.153   6.145 -24.138  1.00  0.27           H  
ATOM   4252 3HG2 VAL A 275      -4.015   7.632 -24.601  1.00  0.27           H  
ATOM   4253  N   TYR A 276      -2.629   7.611 -19.665  1.00  0.18           N  
ATOM   4254  CA  TYR A 276      -2.146   8.176 -18.427  1.00  0.24           C  
ATOM   4255  C   TYR A 276      -0.742   8.725 -18.608  1.00  0.36           C  
ATOM   4256  O   TYR A 276       0.164   8.039 -19.080  1.00  0.43           O  
ATOM   4257  CB  TYR A 276      -2.197   7.147 -17.311  1.00  0.36           C  
ATOM   4258  CG  TYR A 276      -1.868   7.743 -15.969  1.00  0.36           C  
ATOM   4259  CD1 TYR A 276      -2.808   8.538 -15.344  1.00  0.36           C  
ATOM   4260  CD2 TYR A 276      -0.647   7.510 -15.365  1.00  0.36           C  
ATOM   4261  CE1 TYR A 276      -2.532   9.101 -14.119  1.00  0.36           C  
ATOM   4262  CE2 TYR A 276      -0.375   8.068 -14.136  1.00  0.36           C  
ATOM   4263  CZ  TYR A 276      -1.312   8.861 -13.513  1.00  0.36           C  
ATOM   4264  OH  TYR A 276      -1.036   9.411 -12.287  1.00  0.36           O  
ATOM   4265  H   TYR A 276      -2.822   6.624 -19.717  1.00  0.22           H  
ATOM   4266  HA  TYR A 276      -2.792   9.007 -18.151  1.00  0.29           H  
ATOM   4267 1HB  TYR A 276      -3.195   6.709 -17.258  1.00  0.43           H  
ATOM   4268 2HB  TYR A 276      -1.493   6.342 -17.514  1.00  0.43           H  
ATOM   4269  HD1 TYR A 276      -3.769   8.721 -15.824  1.00  0.43           H  
ATOM   4270  HD2 TYR A 276       0.097   6.886 -15.853  1.00  0.43           H  
ATOM   4271  HE1 TYR A 276      -3.272   9.729 -13.633  1.00  0.43           H  
ATOM   4272  HE2 TYR A 276       0.586   7.878 -13.662  1.00  0.43           H  
ATOM   4273  HH  TYR A 276      -1.629  10.148 -12.113  1.00  0.43           H  
ATOM   4274  N   LYS A 277      -0.590   9.988 -18.245  1.00  0.48           N  
ATOM   4275  CA  LYS A 277       0.646  10.739 -18.380  1.00  0.74           C  
ATOM   4276  C   LYS A 277       0.979  11.528 -17.122  1.00  1.56           C  
ATOM   4277  O   LYS A 277       1.260  12.719 -17.232  1.00  5.23           O  
ATOM   4278  CB  LYS A 277       0.548  11.739 -19.544  1.00  1.11           C  
ATOM   4279  CG  LYS A 277       0.380  11.147 -20.935  1.00  1.11           C  
ATOM   4280  CD  LYS A 277       0.281  12.248 -21.985  1.00  1.11           C  
ATOM   4281  CE  LYS A 277       0.076  11.664 -23.372  1.00  1.11           C  
ATOM   4282  NZ  LYS A 277       0.034  12.703 -24.443  1.00  1.11           N  
ATOM   4283  H   LYS A 277      -1.386  10.448 -17.849  1.00  0.58           H  
ATOM   4284  HA  LYS A 277       1.461  10.040 -18.568  1.00  0.89           H  
ATOM   4285 1HB  LYS A 277      -0.295  12.408 -19.371  1.00  1.33           H  
ATOM   4286 2HB  LYS A 277       1.448  12.353 -19.561  1.00  1.33           H  
ATOM   4287 1HG  LYS A 277       1.243  10.523 -21.166  1.00  1.33           H  
ATOM   4288 2HG  LYS A 277      -0.510  10.533 -20.977  1.00  1.33           H  
ATOM   4289 1HD  LYS A 277      -0.556  12.904 -21.747  1.00  1.33           H  
ATOM   4290 2HD  LYS A 277       1.197  12.839 -21.981  1.00  1.33           H  
ATOM   4291 1HE  LYS A 277       0.891  10.985 -23.586  1.00  1.33           H  
ATOM   4292 2HE  LYS A 277      -0.859  11.105 -23.388  1.00  1.33           H  
ATOM   4293 1HZ  LYS A 277      -0.092  12.242 -25.341  1.00  1.33           H  
ATOM   4294 2HZ  LYS A 277      -0.732  13.340 -24.278  1.00  1.33           H  
ATOM   4295 3HZ  LYS A 277       0.904  13.215 -24.449  1.00  1.33           H  
ATOM   4296  N   ASP A 278       1.008  10.849 -15.967  1.00  1.43           N  
ATOM   4297  CA  ASP A 278       1.293  11.413 -14.628  1.00  2.06           C  
ATOM   4298  C   ASP A 278       0.309  12.590 -14.214  1.00  0.42           C  
ATOM   4299  O   ASP A 278       0.300  13.554 -14.978  1.00  1.13           O  
ATOM   4300  CB  ASP A 278       2.775  11.862 -14.698  1.00  3.09           C  
ATOM   4301  CG  ASP A 278       3.720  10.689 -14.940  1.00  3.09           C  
ATOM   4302  OD1 ASP A 278       3.296   9.565 -14.822  1.00  3.09           O  
ATOM   4303  OD2 ASP A 278       4.864  10.932 -15.242  1.00  3.09           O  
ATOM   4304  H   ASP A 278       0.786   9.864 -16.010  1.00  1.72           H  
ATOM   4305  HA  ASP A 278       1.199  10.612 -13.897  1.00  2.47           H  
ATOM   4306 1HB  ASP A 278       2.906  12.578 -15.508  1.00  3.71           H  
ATOM   4307 2HB  ASP A 278       3.107  12.348 -13.800  1.00  3.71           H  
ATOM   4308  N   SER A 279       0.229  12.906 -12.893  1.00  1.29           N  
ATOM   4309  CA  SER A 279       1.338  12.931 -11.926  1.00  1.23           C  
ATOM   4310  C   SER A 279       1.555  11.587 -11.256  1.00  0.57           C  
ATOM   4311  O   SER A 279       0.687  11.108 -10.531  1.00  0.93           O  
ATOM   4312  CB  SER A 279       1.065  13.969 -10.856  1.00  1.84           C  
ATOM   4313  OG  SER A 279       2.051  13.928  -9.860  1.00  1.84           O  
ATOM   4314  H   SER A 279      -0.564  12.442 -12.457  1.00  1.55           H  
ATOM   4315  HA  SER A 279       2.243  13.234 -12.429  1.00  1.48           H  
ATOM   4316 1HB  SER A 279       1.044  14.960 -11.309  1.00  2.21           H  
ATOM   4317 2HB  SER A 279       0.087  13.788 -10.414  1.00  2.21           H  
ATOM   4318  HG  SER A 279       1.822  14.618  -9.232  1.00  2.21           H  
ATOM   4319  N   CYS A 280       2.715  10.982 -11.474  1.00  0.93           N  
ATOM   4320  CA  CYS A 280       2.994   9.688 -10.875  1.00  1.60           C  
ATOM   4321  C   CYS A 280       4.478   9.361 -10.883  1.00  1.57           C  
ATOM   4322  O   CYS A 280       5.166   9.576 -11.881  1.00  3.73           O  
ATOM   4323  CB  CYS A 280       2.238   8.590 -11.594  1.00  2.40           C  
ATOM   4324  SG  CYS A 280       2.393   6.986 -10.806  1.00  2.40           S  
ATOM   4325  H   CYS A 280       3.409  11.415 -12.066  1.00  1.12           H  
ATOM   4326  HA  CYS A 280       2.654   9.711  -9.840  1.00  1.92           H  
ATOM   4327 1HB  CYS A 280       1.182   8.842 -11.635  1.00  2.88           H  
ATOM   4328 2HB  CYS A 280       2.600   8.503 -12.618  1.00  2.88           H  
ATOM   4329  HG  CYS A 280       1.873   7.347  -9.638  1.00  2.88           H  
ATOM   4330  N   GLY A 281       4.970   8.857  -9.758  1.00  1.35           N  
ATOM   4331  CA  GLY A 281       6.370   8.480  -9.635  1.00  1.18           C  
ATOM   4332  C   GLY A 281       6.579   7.023 -10.042  1.00  0.97           C  
ATOM   4333  O   GLY A 281       5.777   6.448 -10.776  1.00  0.90           O  
ATOM   4334  H   GLY A 281       4.355   8.714  -8.968  1.00  1.62           H  
ATOM   4335 1HA  GLY A 281       6.981   9.129 -10.262  1.00  1.42           H  
ATOM   4336 2HA  GLY A 281       6.697   8.625  -8.606  1.00  1.42           H  
ATOM   4337  N   THR A 282       7.666   6.435  -9.558  1.00  1.08           N  
ATOM   4338  CA  THR A 282       8.004   5.051  -9.866  1.00  1.02           C  
ATOM   4339  C   THR A 282       7.895   4.157  -8.635  1.00  0.87           C  
ATOM   4340  O   THR A 282       8.399   3.035  -8.626  1.00  0.85           O  
ATOM   4341  CB  THR A 282       9.419   4.953 -10.456  1.00  1.53           C  
ATOM   4342  OG1 THR A 282      10.364   5.493  -9.521  1.00  1.53           O  
ATOM   4343  CG2 THR A 282       9.499   5.718 -11.768  1.00  1.53           C  
ATOM   4344  H   THR A 282       8.284   6.968  -8.963  1.00  1.30           H  
ATOM   4345  HA  THR A 282       7.300   4.682 -10.611  1.00  1.22           H  
ATOM   4346  HB  THR A 282       9.662   3.909 -10.637  1.00  1.84           H  
ATOM   4347  HG1 THR A 282      10.259   5.053  -8.673  1.00  1.84           H  
ATOM   4348 1HG2 THR A 282      10.506   5.640 -12.174  1.00  1.84           H  
ATOM   4349 2HG2 THR A 282       8.787   5.300 -12.479  1.00  1.84           H  
ATOM   4350 3HG2 THR A 282       9.262   6.767 -11.593  1.00  1.84           H  
ATOM   4351  N   ARG A 283       7.239   4.662  -7.589  1.00  0.88           N  
ATOM   4352  CA  ARG A 283       7.054   3.938  -6.329  1.00  0.97           C  
ATOM   4353  C   ARG A 283       5.985   2.856  -6.446  1.00  0.81           C  
ATOM   4354  O   ARG A 283       4.916   2.970  -5.844  1.00  1.25           O  
ATOM   4355  CB  ARG A 283       6.663   4.897  -5.218  1.00  1.46           C  
ATOM   4356  CG  ARG A 283       7.719   5.921  -4.841  1.00  1.46           C  
ATOM   4357  CD  ARG A 283       7.227   6.830  -3.775  1.00  1.46           C  
ATOM   4358  NE  ARG A 283       8.217   7.827  -3.404  1.00  1.46           N  
ATOM   4359  CZ  ARG A 283       8.026   8.782  -2.473  1.00  1.46           C  
ATOM   4360  NH1 ARG A 283       6.881   8.853  -1.831  1.00  1.46           N  
ATOM   4361  NH2 ARG A 283       8.989   9.646  -2.205  1.00  1.46           N  
ATOM   4362  H   ARG A 283       6.835   5.585  -7.661  1.00  1.06           H  
ATOM   4363  HA  ARG A 283       7.999   3.463  -6.063  1.00  1.16           H  
ATOM   4364 1HB  ARG A 283       5.767   5.442  -5.508  1.00  1.75           H  
ATOM   4365 2HB  ARG A 283       6.423   4.329  -4.319  1.00  1.75           H  
ATOM   4366 1HG  ARG A 283       8.609   5.409  -4.473  1.00  1.75           H  
ATOM   4367 2HG  ARG A 283       7.978   6.521  -5.714  1.00  1.75           H  
ATOM   4368 1HD  ARG A 283       6.335   7.349  -4.125  1.00  1.75           H  
ATOM   4369 2HD  ARG A 283       6.981   6.248  -2.887  1.00  1.75           H  
ATOM   4370  HE  ARG A 283       9.111   7.803  -3.877  1.00  1.75           H  
ATOM   4371 1HH1 ARG A 283       6.145   8.192  -2.035  1.00  1.75           H  
ATOM   4372 2HH1 ARG A 283       6.737   9.569  -1.133  1.00  1.75           H  
ATOM   4373 1HH2 ARG A 283       9.869   9.592  -2.699  1.00  1.75           H  
ATOM   4374 2HH2 ARG A 283       8.845  10.362  -1.508  1.00  1.75           H  
ATOM   4375  N   ILE A 284       6.277   1.827  -7.242  1.00  0.69           N  
ATOM   4376  CA  ILE A 284       5.345   0.742  -7.504  1.00  0.66           C  
ATOM   4377  C   ILE A 284       4.766   0.156  -6.232  1.00  0.72           C  
ATOM   4378  O   ILE A 284       5.493  -0.135  -5.281  1.00  0.84           O  
ATOM   4379  CB  ILE A 284       6.050  -0.361  -8.308  1.00  0.99           C  
ATOM   4380  CG1 ILE A 284       7.258  -0.881  -7.520  1.00  0.99           C  
ATOM   4381  CG2 ILE A 284       6.480   0.163  -9.662  1.00  0.99           C  
ATOM   4382  CD1 ILE A 284       7.908  -2.107  -8.120  1.00  0.99           C  
ATOM   4383  H   ILE A 284       7.183   1.819  -7.690  1.00  0.83           H  
ATOM   4384  HA  ILE A 284       4.530   1.135  -8.098  1.00  0.79           H  
ATOM   4385  HB  ILE A 284       5.366  -1.193  -8.447  1.00  1.19           H  
ATOM   4386 1HG1 ILE A 284       8.007  -0.091  -7.464  1.00  1.19           H  
ATOM   4387 2HG1 ILE A 284       6.942  -1.125  -6.506  1.00  1.19           H  
ATOM   4388 1HG2 ILE A 284       6.969  -0.633 -10.224  1.00  1.19           H  
ATOM   4389 2HG2 ILE A 284       5.605   0.508 -10.211  1.00  1.19           H  
ATOM   4390 3HG2 ILE A 284       7.175   0.991  -9.527  1.00  1.19           H  
ATOM   4391 1HD1 ILE A 284       8.756  -2.407  -7.504  1.00  1.19           H  
ATOM   4392 2HD1 ILE A 284       7.185  -2.921  -8.159  1.00  1.19           H  
ATOM   4393 3HD1 ILE A 284       8.255  -1.878  -9.127  1.00  1.19           H  
ATOM   4394  N   ASN A 285       3.450  -0.041  -6.226  1.00  0.99           N  
ATOM   4395  CA  ASN A 285       2.802  -0.578  -5.045  1.00  1.05           C  
ATOM   4396  C   ASN A 285       1.795  -1.711  -5.322  1.00  0.86           C  
ATOM   4397  O   ASN A 285       1.418  -2.426  -4.394  1.00  3.79           O  
ATOM   4398  CB  ASN A 285       2.166   0.570  -4.260  1.00  1.58           C  
ATOM   4399  CG  ASN A 285       1.095   1.313  -5.006  1.00  1.58           C  
ATOM   4400  OD1 ASN A 285       0.676   0.944  -6.104  1.00  1.58           O  
ATOM   4401  ND2 ASN A 285       0.593   2.380  -4.449  1.00  1.58           N  
ATOM   4402  H   ASN A 285       2.900   0.199  -7.037  1.00  1.19           H  
ATOM   4403  HA  ASN A 285       3.577  -1.010  -4.412  1.00  1.26           H  
ATOM   4404 1HB  ASN A 285       1.727   0.178  -3.344  1.00  1.89           H  
ATOM   4405 2HB  ASN A 285       2.942   1.279  -3.971  1.00  1.89           H  
ATOM   4406 1HD2 ASN A 285      -0.150   2.852  -4.929  1.00  1.89           H  
ATOM   4407 2HD2 ASN A 285       0.913   2.723  -3.564  1.00  1.89           H  
ATOM   4408  N   HIS A 286       1.393  -1.939  -6.582  1.00  0.60           N  
ATOM   4409  CA  HIS A 286       0.473  -3.062  -6.789  1.00  1.83           C  
ATOM   4410  C   HIS A 286       0.601  -3.680  -8.180  1.00  0.80           C  
ATOM   4411  O   HIS A 286       1.145  -3.077  -9.102  1.00  1.20           O  
ATOM   4412  CB  HIS A 286      -0.975  -2.639  -6.520  1.00  2.75           C  
ATOM   4413  CG  HIS A 286      -1.657  -1.850  -7.592  1.00  2.75           C  
ATOM   4414  ND1 HIS A 286      -2.673  -2.385  -8.357  1.00  2.75           N  
ATOM   4415  CD2 HIS A 286      -1.476  -0.591  -8.041  1.00  2.75           C  
ATOM   4416  CE1 HIS A 286      -3.103  -1.473  -9.210  1.00  2.75           C  
ATOM   4417  NE2 HIS A 286      -2.391  -0.378  -9.044  1.00  2.75           N  
ATOM   4418  H   HIS A 286       1.681  -1.347  -7.351  1.00  0.72           H  
ATOM   4419  HA  HIS A 286       0.715  -3.848  -6.075  1.00  2.20           H  
ATOM   4420 1HB  HIS A 286      -1.580  -3.517  -6.323  1.00  3.29           H  
ATOM   4421 2HB  HIS A 286      -0.991  -2.036  -5.614  1.00  3.29           H  
ATOM   4422  HD1 HIS A 286      -2.883  -3.360  -8.437  1.00  3.29           H  
ATOM   4423  HD2 HIS A 286      -0.793   0.205  -7.761  1.00  3.29           H  
ATOM   4424  HE1 HIS A 286      -3.914  -1.699  -9.902  1.00  3.29           H  
ATOM   4425  N   ALA A 287       0.111  -4.907  -8.322  1.00  0.96           N  
ATOM   4426  CA  ALA A 287       0.244  -5.630  -9.581  1.00  0.46           C  
ATOM   4427  C   ALA A 287      -0.964  -5.504 -10.498  1.00  0.51           C  
ATOM   4428  O   ALA A 287      -2.115  -5.569 -10.060  1.00  1.21           O  
ATOM   4429  CB  ALA A 287       0.499  -7.095  -9.306  1.00  0.69           C  
ATOM   4430  H   ALA A 287      -0.343  -5.355  -7.539  1.00  1.15           H  
ATOM   4431  HA  ALA A 287       1.103  -5.217 -10.107  1.00  0.55           H  
ATOM   4432 1HB  ALA A 287       0.647  -7.617 -10.250  1.00  0.83           H  
ATOM   4433 2HB  ALA A 287       1.391  -7.199  -8.694  1.00  0.83           H  
ATOM   4434 3HB  ALA A 287      -0.356  -7.519  -8.784  1.00  0.83           H  
ATOM   4435  N   VAL A 288      -0.665  -5.350 -11.786  1.00  0.32           N  
ATOM   4436  CA  VAL A 288      -1.636  -5.282 -12.877  1.00  0.41           C  
ATOM   4437  C   VAL A 288      -1.122  -6.120 -14.055  1.00  0.35           C  
ATOM   4438  O   VAL A 288       0.034  -6.538 -14.059  1.00  0.39           O  
ATOM   4439  CB  VAL A 288      -1.883  -3.826 -13.317  1.00  0.61           C  
ATOM   4440  CG1 VAL A 288      -2.467  -2.999 -12.194  1.00  0.61           C  
ATOM   4441  CG2 VAL A 288      -0.571  -3.221 -13.754  1.00  0.61           C  
ATOM   4442  H   VAL A 288       0.315  -5.286 -12.030  1.00  0.38           H  
ATOM   4443  HA  VAL A 288      -2.581  -5.704 -12.533  1.00  0.49           H  
ATOM   4444  HB  VAL A 288      -2.599  -3.820 -14.135  1.00  0.74           H  
ATOM   4445 1HG1 VAL A 288      -2.636  -1.981 -12.545  1.00  0.74           H  
ATOM   4446 2HG1 VAL A 288      -3.414  -3.435 -11.875  1.00  0.74           H  
ATOM   4447 3HG1 VAL A 288      -1.773  -2.978 -11.355  1.00  0.74           H  
ATOM   4448 1HG2 VAL A 288      -0.731  -2.194 -14.079  1.00  0.74           H  
ATOM   4449 2HG2 VAL A 288       0.135  -3.233 -12.923  1.00  0.74           H  
ATOM   4450 3HG2 VAL A 288      -0.175  -3.807 -14.580  1.00  0.74           H  
ATOM   4451  N   THR A 289      -1.973  -6.395 -15.040  1.00  0.34           N  
ATOM   4452  CA  THR A 289      -1.531  -7.203 -16.177  1.00  0.36           C  
ATOM   4453  C   THR A 289      -1.598  -6.444 -17.489  1.00  0.25           C  
ATOM   4454  O   THR A 289      -2.644  -5.918 -17.859  1.00  0.21           O  
ATOM   4455  CB  THR A 289      -2.369  -8.486 -16.296  1.00  0.54           C  
ATOM   4456  OG1 THR A 289      -2.213  -9.257 -15.103  1.00  0.54           O  
ATOM   4457  CG2 THR A 289      -1.924  -9.316 -17.495  1.00  0.54           C  
ATOM   4458  H   THR A 289      -2.921  -6.039 -15.013  1.00  0.41           H  
ATOM   4459  HA  THR A 289      -0.495  -7.490 -16.010  1.00  0.43           H  
ATOM   4460  HB  THR A 289      -3.420  -8.223 -16.412  1.00  0.65           H  
ATOM   4461  HG1 THR A 289      -1.287  -9.486 -14.990  1.00  0.65           H  
ATOM   4462 1HG2 THR A 289      -2.529 -10.221 -17.556  1.00  0.65           H  
ATOM   4463 2HG2 THR A 289      -2.049  -8.736 -18.408  1.00  0.65           H  
ATOM   4464 3HG2 THR A 289      -0.876  -9.588 -17.380  1.00  0.65           H  
ATOM   4465  N   VAL A 290      -0.490  -6.397 -18.219  1.00  0.32           N  
ATOM   4466  CA  VAL A 290      -0.531  -5.714 -19.497  1.00  0.36           C  
ATOM   4467  C   VAL A 290      -1.124  -6.712 -20.464  1.00  0.52           C  
ATOM   4468  O   VAL A 290      -0.599  -7.817 -20.632  1.00  1.00           O  
ATOM   4469  CB  VAL A 290       0.856  -5.289 -20.010  1.00  0.54           C  
ATOM   4470  CG1 VAL A 290       0.723  -4.594 -21.351  1.00  0.54           C  
ATOM   4471  CG2 VAL A 290       1.602  -4.435 -18.998  1.00  0.54           C  
ATOM   4472  H   VAL A 290       0.353  -6.853 -17.900  1.00  0.38           H  
ATOM   4473  HA  VAL A 290      -1.181  -4.842 -19.429  1.00  0.43           H  
ATOM   4474  HB  VAL A 290       1.413  -6.181 -20.202  1.00  0.65           H  
ATOM   4475 1HG1 VAL A 290       1.715  -4.352 -21.729  1.00  0.65           H  
ATOM   4476 2HG1 VAL A 290       0.219  -5.254 -22.056  1.00  0.65           H  
ATOM   4477 3HG1 VAL A 290       0.144  -3.677 -21.234  1.00  0.65           H  
ATOM   4478 1HG2 VAL A 290       2.589  -4.194 -19.391  1.00  0.65           H  
ATOM   4479 2HG2 VAL A 290       1.065  -3.516 -18.804  1.00  0.65           H  
ATOM   4480 3HG2 VAL A 290       1.710  -4.995 -18.070  1.00  0.65           H  
ATOM   4481  N   VAL A 291      -2.233  -6.343 -21.080  1.00  0.62           N  
ATOM   4482  CA  VAL A 291      -2.913  -7.239 -22.001  1.00  1.89           C  
ATOM   4483  C   VAL A 291      -2.657  -6.829 -23.442  1.00  0.46           C  
ATOM   4484  O   VAL A 291      -2.985  -7.565 -24.373  1.00  3.04           O  
ATOM   4485  CB  VAL A 291      -4.427  -7.272 -21.715  1.00  2.83           C  
ATOM   4486  CG1 VAL A 291      -4.684  -7.763 -20.296  1.00  2.83           C  
ATOM   4487  CG2 VAL A 291      -5.011  -5.888 -21.908  1.00  2.83           C  
ATOM   4488  H   VAL A 291      -2.601  -5.417 -20.914  1.00  0.74           H  
ATOM   4489  HA  VAL A 291      -2.521  -8.246 -21.855  1.00  2.27           H  
ATOM   4490  HB  VAL A 291      -4.904  -7.970 -22.401  1.00  3.40           H  
ATOM   4491 1HG1 VAL A 291      -5.758  -7.794 -20.110  1.00  3.40           H  
ATOM   4492 2HG1 VAL A 291      -4.266  -8.762 -20.176  1.00  3.40           H  
ATOM   4493 3HG1 VAL A 291      -4.214  -7.084 -19.585  1.00  3.40           H  
ATOM   4494 1HG2 VAL A 291      -6.082  -5.916 -21.722  1.00  3.40           H  
ATOM   4495 2HG2 VAL A 291      -4.539  -5.193 -21.215  1.00  3.40           H  
ATOM   4496 3HG2 VAL A 291      -4.831  -5.561 -22.932  1.00  3.40           H  
ATOM   4497  N   GLY A 292      -2.045  -5.668 -23.633  1.00  1.74           N  
ATOM   4498  CA  GLY A 292      -1.713  -5.253 -24.976  1.00  0.89           C  
ATOM   4499  C   GLY A 292      -1.016  -3.908 -25.014  1.00  0.33           C  
ATOM   4500  O   GLY A 292      -0.487  -3.442 -24.008  1.00  0.48           O  
ATOM   4501  H   GLY A 292      -1.839  -5.056 -22.852  1.00  2.09           H  
ATOM   4502 1HA  GLY A 292      -1.089  -6.009 -25.453  1.00  1.07           H  
ATOM   4503 2HA  GLY A 292      -2.638  -5.195 -25.536  1.00  1.07           H  
ATOM   4504  N   TYR A 293      -1.004  -3.296 -26.189  1.00  0.33           N  
ATOM   4505  CA  TYR A 293      -0.439  -1.966 -26.361  1.00  1.20           C  
ATOM   4506  C   TYR A 293      -0.865  -1.363 -27.686  1.00  0.91           C  
ATOM   4507  O   TYR A 293      -1.338  -2.062 -28.581  1.00  1.41           O  
ATOM   4508  CB  TYR A 293       1.086  -1.972 -26.268  1.00  1.80           C  
ATOM   4509  CG  TYR A 293       1.817  -2.765 -27.325  1.00  1.80           C  
ATOM   4510  CD1 TYR A 293       2.073  -2.185 -28.553  1.00  1.80           C  
ATOM   4511  CD2 TYR A 293       2.278  -4.043 -27.052  1.00  1.80           C  
ATOM   4512  CE1 TYR A 293       2.773  -2.879 -29.510  1.00  1.80           C  
ATOM   4513  CE2 TYR A 293       2.990  -4.741 -28.008  1.00  1.80           C  
ATOM   4514  CZ  TYR A 293       3.237  -4.161 -29.240  1.00  1.80           C  
ATOM   4515  OH  TYR A 293       3.964  -4.832 -30.201  1.00  1.80           O  
ATOM   4516  H   TYR A 293      -1.443  -3.763 -26.971  1.00  0.40           H  
ATOM   4517  HA  TYR A 293      -0.827  -1.322 -25.571  1.00  1.44           H  
ATOM   4518 1HB  TYR A 293       1.455  -0.947 -26.303  1.00  2.16           H  
ATOM   4519 2HB  TYR A 293       1.366  -2.379 -25.305  1.00  2.16           H  
ATOM   4520  HD1 TYR A 293       1.723  -1.174 -28.764  1.00  2.16           H  
ATOM   4521  HD2 TYR A 293       2.089  -4.487 -26.079  1.00  2.16           H  
ATOM   4522  HE1 TYR A 293       2.972  -2.411 -30.472  1.00  2.16           H  
ATOM   4523  HE2 TYR A 293       3.362  -5.743 -27.791  1.00  2.16           H  
ATOM   4524  HH  TYR A 293       3.791  -4.440 -31.063  1.00  2.16           H  
ATOM   4525  N   GLY A 294      -0.656  -0.066 -27.832  1.00  0.58           N  
ATOM   4526  CA  GLY A 294      -1.007   0.601 -29.071  1.00  0.71           C  
ATOM   4527  C   GLY A 294      -0.427   1.998 -29.134  1.00  0.39           C  
ATOM   4528  O   GLY A 294       0.537   2.320 -28.438  1.00  0.50           O  
ATOM   4529  H   GLY A 294      -0.265   0.466 -27.066  1.00  0.70           H  
ATOM   4530 1HA  GLY A 294      -0.640   0.015 -29.914  1.00  0.85           H  
ATOM   4531 2HA  GLY A 294      -2.092   0.649 -29.162  1.00  0.85           H  
ATOM   4532  N   GLN A 295      -1.009   2.820 -29.993  1.00  0.37           N  
ATOM   4533  CA  GLN A 295      -0.548   4.183 -30.166  1.00  0.30           C  
ATOM   4534  C   GLN A 295      -1.664   5.063 -30.704  1.00  0.36           C  
ATOM   4535  O   GLN A 295      -2.399   4.669 -31.611  1.00  0.46           O  
ATOM   4536  CB  GLN A 295       0.660   4.202 -31.102  1.00  0.45           C  
ATOM   4537  CG  GLN A 295       1.302   5.554 -31.297  1.00  0.45           C  
ATOM   4538  CD  GLN A 295       2.546   5.459 -32.160  1.00  0.45           C  
ATOM   4539  OE1 GLN A 295       2.688   4.533 -32.964  1.00  0.45           O  
ATOM   4540  NE2 GLN A 295       3.458   6.409 -31.999  1.00  0.45           N  
ATOM   4541  H   GLN A 295      -1.794   2.490 -30.538  1.00  0.44           H  
ATOM   4542  HA  GLN A 295      -0.250   4.576 -29.196  1.00  0.36           H  
ATOM   4543 1HB  GLN A 295       1.423   3.525 -30.717  1.00  0.54           H  
ATOM   4544 2HB  GLN A 295       0.363   3.830 -32.083  1.00  0.54           H  
ATOM   4545 1HG  GLN A 295       0.592   6.219 -31.787  1.00  0.54           H  
ATOM   4546 2HG  GLN A 295       1.585   5.955 -30.326  1.00  0.54           H  
ATOM   4547 1HE2 GLN A 295       4.300   6.395 -32.540  1.00  0.54           H  
ATOM   4548 2HE2 GLN A 295       3.299   7.141 -31.333  1.00  0.54           H  
ATOM   4549  N   ALA A 296      -1.794   6.248 -30.123  1.00  1.31           N  
ATOM   4550  CA  ALA A 296      -2.816   7.209 -30.507  1.00  2.41           C  
ATOM   4551  C   ALA A 296      -2.487   7.865 -31.831  1.00  3.04           C  
ATOM   4552  O   ALA A 296      -1.336   7.875 -32.265  1.00  5.25           O  
ATOM   4553  CB  ALA A 296      -2.968   8.272 -29.437  1.00  3.62           C  
ATOM   4554  H   ALA A 296      -1.161   6.500 -29.380  1.00  1.57           H  
ATOM   4555  HA  ALA A 296      -3.759   6.674 -30.616  1.00  2.89           H  
ATOM   4556 1HB  ALA A 296      -3.754   8.971 -29.722  1.00  4.34           H  
ATOM   4557 2HB  ALA A 296      -3.226   7.802 -28.488  1.00  4.34           H  
ATOM   4558 3HB  ALA A 296      -2.028   8.809 -29.335  1.00  4.34           H  
ATOM   4559  N   SER A 297      -3.507   8.442 -32.463  1.00  3.58           N  
ATOM   4560  CA  SER A 297      -3.348   9.099 -33.757  1.00  7.54           C  
ATOM   4561  C   SER A 297      -2.449  10.334 -33.700  1.00 12.43           C  
ATOM   4562  O   SER A 297      -1.891  10.737 -34.721  1.00 78.94           O  
ATOM   4563  CB  SER A 297      -4.705   9.499 -34.301  1.00 11.31           C  
ATOM   4564  OG  SER A 297      -5.280  10.510 -33.518  1.00 11.31           O  
ATOM   4565  H   SER A 297      -4.425   8.407 -32.044  1.00  4.30           H  
ATOM   4566  HA  SER A 297      -2.895   8.384 -34.445  1.00  9.05           H  
ATOM   4567 1HB  SER A 297      -4.595   9.849 -35.327  1.00 13.57           H  
ATOM   4568 2HB  SER A 297      -5.362   8.631 -34.320  1.00 13.57           H  
ATOM   4569  HG  SER A 297      -6.114  10.730 -33.941  1.00 13.57           H  
ATOM   4570  N   ASP A 298      -2.282  10.927 -32.513  1.00  8.96           N  
ATOM   4571  CA  ASP A 298      -1.387  12.071 -32.382  1.00 10.04           C  
ATOM   4572  C   ASP A 298       0.039  11.627 -32.031  1.00  6.51           C  
ATOM   4573  O   ASP A 298       0.907  12.465 -31.783  1.00  8.82           O  
ATOM   4574  CB  ASP A 298      -1.897  13.059 -31.327  1.00 15.06           C  
ATOM   4575  CG  ASP A 298      -1.868  12.543 -29.893  1.00 15.06           C  
ATOM   4576  OD1 ASP A 298      -1.265  11.524 -29.637  1.00 15.06           O  
ATOM   4577  OD2 ASP A 298      -2.454  13.186 -29.056  1.00 15.06           O  
ATOM   4578  H   ASP A 298      -2.774  10.583 -31.701  1.00 10.75           H  
ATOM   4579  HA  ASP A 298      -1.352  12.591 -33.340  1.00 12.05           H  
ATOM   4580 1HB  ASP A 298      -1.299  13.970 -31.374  1.00 18.07           H  
ATOM   4581 2HB  ASP A 298      -2.924  13.338 -31.569  1.00 18.07           H  
ATOM   4582  N   GLY A 299       0.282  10.312 -32.021  1.00  3.47           N  
ATOM   4583  CA  GLY A 299       1.593   9.764 -31.729  1.00  3.40           C  
ATOM   4584  C   GLY A 299       1.705   9.148 -30.333  1.00  3.94           C  
ATOM   4585  O   GLY A 299       2.530   8.259 -30.134  1.00 20.37           O  
ATOM   4586  H   GLY A 299      -0.452   9.650 -32.222  1.00  4.16           H  
ATOM   4587 1HA  GLY A 299       1.833   9.006 -32.475  1.00  4.08           H  
ATOM   4588 2HA  GLY A 299       2.339  10.549 -31.836  1.00  4.08           H  
ATOM   4589  N   THR A 300       0.909   9.636 -29.373  1.00  3.79           N  
ATOM   4590  CA  THR A 300       0.950   9.150 -27.984  1.00  2.53           C  
ATOM   4591  C   THR A 300       0.896   7.615 -27.851  1.00  1.77           C  
ATOM   4592  O   THR A 300      -0.185   7.036 -27.921  1.00  2.64           O  
ATOM   4593  CB  THR A 300      -0.214   9.718 -27.154  1.00  3.79           C  
ATOM   4594  OG1 THR A 300      -0.155  11.152 -27.123  1.00  3.79           O  
ATOM   4595  CG2 THR A 300      -0.132   9.165 -25.751  1.00  3.79           C  
ATOM   4596  H   THR A 300       0.243  10.368 -29.599  1.00  4.55           H  
ATOM   4597  HA  THR A 300       1.873   9.511 -27.538  1.00  3.04           H  
ATOM   4598  HB  THR A 300      -1.160   9.419 -27.591  1.00  4.55           H  
ATOM   4599  HG1 THR A 300      -0.448  11.483 -27.983  1.00  4.55           H  
ATOM   4600 1HG2 THR A 300      -0.960   9.555 -25.160  1.00  4.55           H  
ATOM   4601 2HG2 THR A 300      -0.190   8.078 -25.785  1.00  4.55           H  
ATOM   4602 3HG2 THR A 300       0.813   9.462 -25.299  1.00  4.55           H  
ATOM   4603  N   PRO A 301       2.031   6.943 -27.645  1.00  1.54           N  
ATOM   4604  CA  PRO A 301       2.172   5.507 -27.480  1.00  1.05           C  
ATOM   4605  C   PRO A 301       1.694   5.098 -26.092  1.00  0.66           C  
ATOM   4606  O   PRO A 301       1.906   5.837 -25.127  1.00  0.65           O  
ATOM   4607  CB  PRO A 301       3.670   5.305 -27.624  1.00  1.58           C  
ATOM   4608  CG  PRO A 301       4.263   6.544 -27.025  1.00  1.58           C  
ATOM   4609  CD  PRO A 301       3.268   7.648 -27.274  1.00  1.58           C  
ATOM   4610  HA  PRO A 301       1.613   4.981 -28.266  1.00  1.26           H  
ATOM   4611 1HB  PRO A 301       3.976   4.395 -27.102  1.00  1.89           H  
ATOM   4612 2HB  PRO A 301       3.933   5.172 -28.684  1.00  1.89           H  
ATOM   4613 1HG  PRO A 301       4.452   6.391 -25.954  1.00  1.89           H  
ATOM   4614 2HG  PRO A 301       5.239   6.752 -27.489  1.00  1.89           H  
ATOM   4615 1HD  PRO A 301       3.098   8.222 -26.353  1.00  1.89           H  
ATOM   4616 2HD  PRO A 301       3.616   8.294 -28.090  1.00  1.89           H  
ATOM   4617  N   TYR A 302       1.082   3.920 -25.975  1.00  0.60           N  
ATOM   4618  CA  TYR A 302       0.586   3.489 -24.669  1.00  0.59           C  
ATOM   4619  C   TYR A 302       0.490   1.973 -24.457  1.00  0.42           C  
ATOM   4620  O   TYR A 302       0.379   1.194 -25.402  1.00  0.62           O  
ATOM   4621  CB  TYR A 302      -0.798   4.072 -24.433  1.00  0.89           C  
ATOM   4622  CG  TYR A 302      -1.814   3.576 -25.432  1.00  0.89           C  
ATOM   4623  CD1 TYR A 302      -2.457   2.368 -25.214  1.00  0.89           C  
ATOM   4624  CD2 TYR A 302      -2.118   4.333 -26.553  1.00  0.89           C  
ATOM   4625  CE1 TYR A 302      -3.390   1.906 -26.118  1.00  0.89           C  
ATOM   4626  CE2 TYR A 302      -3.059   3.876 -27.454  1.00  0.89           C  
ATOM   4627  CZ  TYR A 302      -3.689   2.666 -27.243  1.00  0.89           C  
ATOM   4628  OH  TYR A 302      -4.624   2.208 -28.143  1.00  0.89           O  
ATOM   4629  H   TYR A 302       0.938   3.343 -26.794  1.00  0.72           H  
ATOM   4630  HA  TYR A 302       1.265   3.883 -23.917  1.00  0.71           H  
ATOM   4631 1HB  TYR A 302      -1.146   3.822 -23.431  1.00  1.06           H  
ATOM   4632 2HB  TYR A 302      -0.750   5.156 -24.511  1.00  1.06           H  
ATOM   4633  HD1 TYR A 302      -2.221   1.782 -24.329  1.00  1.06           H  
ATOM   4634  HD2 TYR A 302      -1.618   5.287 -26.720  1.00  1.06           H  
ATOM   4635  HE1 TYR A 302      -3.890   0.954 -25.947  1.00  1.06           H  
ATOM   4636  HE2 TYR A 302      -3.302   4.469 -28.335  1.00  1.06           H  
ATOM   4637  HH  TYR A 302      -4.697   2.829 -28.872  1.00  1.06           H  
ATOM   4638  N   TRP A 303       0.481   1.572 -23.187  1.00  0.35           N  
ATOM   4639  CA  TRP A 303       0.283   0.184 -22.792  1.00  0.33           C  
ATOM   4640  C   TRP A 303      -1.186  -0.033 -22.469  1.00  0.34           C  
ATOM   4641  O   TRP A 303      -1.818   0.852 -21.903  1.00  0.43           O  
ATOM   4642  CB  TRP A 303       1.109  -0.165 -21.544  1.00  0.49           C  
ATOM   4643  CG  TRP A 303       2.585  -0.144 -21.763  1.00  0.49           C  
ATOM   4644  CD1 TRP A 303       3.483   0.794 -21.336  1.00  0.49           C  
ATOM   4645  CD2 TRP A 303       3.344  -1.109 -22.519  1.00  0.49           C  
ATOM   4646  NE1 TRP A 303       4.747   0.462 -21.773  1.00  0.49           N  
ATOM   4647  CE2 TRP A 303       4.674  -0.693 -22.498  1.00  0.49           C  
ATOM   4648  CE3 TRP A 303       3.004  -2.273 -23.212  1.00  0.49           C  
ATOM   4649  CZ2 TRP A 303       5.666  -1.397 -23.144  1.00  0.49           C  
ATOM   4650  CZ3 TRP A 303       4.003  -2.974 -23.864  1.00  0.49           C  
ATOM   4651  CH2 TRP A 303       5.295  -2.537 -23.824  1.00  0.49           C  
ATOM   4652  H   TRP A 303       0.617   2.261 -22.467  1.00  0.42           H  
ATOM   4653  HA  TRP A 303       0.568  -0.470 -23.616  1.00  0.40           H  
ATOM   4654 1HB  TRP A 303       0.874   0.538 -20.747  1.00  0.59           H  
ATOM   4655 2HB  TRP A 303       0.831  -1.159 -21.193  1.00  0.59           H  
ATOM   4656  HD1 TRP A 303       3.236   1.674 -20.745  1.00  0.59           H  
ATOM   4657  HE1 TRP A 303       5.611   0.974 -21.626  1.00  0.59           H  
ATOM   4658  HE3 TRP A 303       1.971  -2.615 -23.242  1.00  0.59           H  
ATOM   4659  HZ2 TRP A 303       6.707  -1.081 -23.134  1.00  0.59           H  
ATOM   4660  HZ3 TRP A 303       3.735  -3.878 -24.409  1.00  0.59           H  
ATOM   4661  HH2 TRP A 303       6.061  -3.095 -24.334  1.00  0.59           H  
ATOM   4662  N   LEU A 304      -1.736  -1.194 -22.813  1.00  0.28           N  
ATOM   4663  CA  LEU A 304      -3.123  -1.500 -22.450  1.00  0.29           C  
ATOM   4664  C   LEU A 304      -3.092  -2.445 -21.261  1.00  0.28           C  
ATOM   4665  O   LEU A 304      -2.584  -3.565 -21.361  1.00  0.46           O  
ATOM   4666  CB  LEU A 304      -3.894  -2.134 -23.607  1.00  0.43           C  
ATOM   4667  CG  LEU A 304      -5.346  -2.503 -23.282  1.00  0.43           C  
ATOM   4668  CD1 LEU A 304      -6.125  -1.233 -22.966  1.00  0.43           C  
ATOM   4669  CD2 LEU A 304      -5.956  -3.250 -24.460  1.00  0.43           C  
ATOM   4670  H   LEU A 304      -1.186  -1.885 -23.298  1.00  0.34           H  
ATOM   4671  HA  LEU A 304      -3.627  -0.581 -22.154  1.00  0.35           H  
ATOM   4672 1HB  LEU A 304      -3.900  -1.444 -24.450  1.00  0.52           H  
ATOM   4673 2HB  LEU A 304      -3.387  -3.046 -23.909  1.00  0.52           H  
ATOM   4674  HG  LEU A 304      -5.372  -3.135 -22.397  1.00  0.52           H  
ATOM   4675 1HD1 LEU A 304      -7.156  -1.491 -22.723  1.00  0.52           H  
ATOM   4676 2HD1 LEU A 304      -5.668  -0.726 -22.116  1.00  0.52           H  
ATOM   4677 3HD1 LEU A 304      -6.112  -0.573 -23.832  1.00  0.52           H  
ATOM   4678 1HD2 LEU A 304      -6.988  -3.516 -24.228  1.00  0.52           H  
ATOM   4679 2HD2 LEU A 304      -5.937  -2.614 -25.345  1.00  0.52           H  
ATOM   4680 3HD2 LEU A 304      -5.383  -4.157 -24.654  1.00  0.52           H  
ATOM   4681  N   ILE A 305      -3.610  -1.978 -20.127  1.00  0.30           N  
ATOM   4682  CA  ILE A 305      -3.484  -2.723 -18.888  1.00  0.44           C  
ATOM   4683  C   ILE A 305      -4.783  -3.039 -18.144  1.00  0.43           C  
ATOM   4684  O   ILE A 305      -5.648  -2.184 -17.966  1.00  0.98           O  
ATOM   4685  CB  ILE A 305      -2.543  -1.960 -17.946  1.00  0.66           C  
ATOM   4686  CG1 ILE A 305      -1.169  -1.799 -18.595  1.00  0.66           C  
ATOM   4687  CG2 ILE A 305      -2.413  -2.693 -16.640  1.00  0.66           C  
ATOM   4688  CD1 ILE A 305      -0.211  -0.924 -17.823  1.00  0.66           C  
ATOM   4689  H   ILE A 305      -4.045  -1.065 -20.114  1.00  0.36           H  
ATOM   4690  HA  ILE A 305      -3.011  -3.674 -19.126  1.00  0.53           H  
ATOM   4691  HB  ILE A 305      -2.938  -0.964 -17.766  1.00  0.79           H  
ATOM   4692 1HG1 ILE A 305      -0.738  -2.784 -18.713  1.00  0.79           H  
ATOM   4693 2HG1 ILE A 305      -1.287  -1.355 -19.581  1.00  0.79           H  
ATOM   4694 1HG2 ILE A 305      -1.745  -2.131 -15.994  1.00  0.79           H  
ATOM   4695 2HG2 ILE A 305      -3.388  -2.782 -16.165  1.00  0.79           H  
ATOM   4696 3HG2 ILE A 305      -2.000  -3.684 -16.815  1.00  0.79           H  
ATOM   4697 1HD1 ILE A 305       0.739  -0.867 -18.355  1.00  0.79           H  
ATOM   4698 2HD1 ILE A 305      -0.631   0.077 -17.723  1.00  0.79           H  
ATOM   4699 3HD1 ILE A 305      -0.046  -1.349 -16.834  1.00  0.79           H  
ATOM   4700  N   LYS A 306      -4.898  -4.298 -17.719  1.00  0.28           N  
ATOM   4701  CA  LYS A 306      -6.003  -4.817 -16.916  1.00  0.27           C  
ATOM   4702  C   LYS A 306      -5.725  -4.702 -15.410  1.00  0.41           C  
ATOM   4703  O   LYS A 306      -4.713  -5.201 -14.912  1.00  0.70           O  
ATOM   4704  CB  LYS A 306      -6.266  -6.283 -17.277  1.00  0.41           C  
ATOM   4705  CG  LYS A 306      -7.356  -6.944 -16.448  1.00  0.41           C  
ATOM   4706  CD  LYS A 306      -7.622  -8.382 -16.892  1.00  0.41           C  
ATOM   4707  CE  LYS A 306      -8.493  -9.119 -15.875  1.00  0.41           C  
ATOM   4708  NZ  LYS A 306      -8.814 -10.515 -16.289  1.00  0.41           N  
ATOM   4709  H   LYS A 306      -4.145  -4.932 -17.927  1.00  0.34           H  
ATOM   4710  HA  LYS A 306      -6.897  -4.233 -17.138  1.00  0.32           H  
ATOM   4711 1HB  LYS A 306      -6.557  -6.352 -18.325  1.00  0.49           H  
ATOM   4712 2HB  LYS A 306      -5.349  -6.860 -17.152  1.00  0.49           H  
ATOM   4713 1HG  LYS A 306      -7.061  -6.946 -15.398  1.00  0.49           H  
ATOM   4714 2HG  LYS A 306      -8.265  -6.360 -16.547  1.00  0.49           H  
ATOM   4715 1HD  LYS A 306      -8.131  -8.377 -17.856  1.00  0.49           H  
ATOM   4716 2HD  LYS A 306      -6.677  -8.913 -17.000  1.00  0.49           H  
ATOM   4717 1HE  LYS A 306      -7.953  -9.154 -14.930  1.00  0.49           H  
ATOM   4718 2HE  LYS A 306      -9.420  -8.576 -15.725  1.00  0.49           H  
ATOM   4719 1HZ  LYS A 306      -9.369 -10.957 -15.569  1.00  0.49           H  
ATOM   4720 2HZ  LYS A 306      -9.349 -10.517 -17.151  1.00  0.49           H  
ATOM   4721 3HZ  LYS A 306      -7.961 -11.040 -16.418  1.00  0.49           H  
ATOM   4722  N   ASN A 307      -6.630  -4.058 -14.677  1.00  0.69           N  
ATOM   4723  CA  ASN A 307      -6.460  -3.925 -13.224  1.00  1.27           C  
ATOM   4724  C   ASN A 307      -7.426  -4.815 -12.439  1.00  0.65           C  
ATOM   4725  O   ASN A 307      -8.186  -5.586 -13.025  1.00  0.71           O  
ATOM   4726  CB  ASN A 307      -6.616  -2.479 -12.826  1.00  1.91           C  
ATOM   4727  CG  ASN A 307      -7.986  -1.983 -13.139  1.00  1.91           C  
ATOM   4728  OD1 ASN A 307      -9.007  -2.414 -12.591  1.00  1.91           O  
ATOM   4729  ND2 ASN A 307      -8.028  -1.074 -14.065  1.00  1.91           N  
ATOM   4730  H   ASN A 307      -7.443  -3.644 -15.127  1.00  0.83           H  
ATOM   4731  HA  ASN A 307      -5.450  -4.246 -12.965  1.00  1.52           H  
ATOM   4732 1HB  ASN A 307      -6.423  -2.354 -11.761  1.00  2.29           H  
ATOM   4733 2HB  ASN A 307      -5.890  -1.871 -13.366  1.00  2.29           H  
ATOM   4734 1HD2 ASN A 307      -8.908  -0.696 -14.353  1.00  2.29           H  
ATOM   4735 2HD2 ASN A 307      -7.183  -0.759 -14.496  1.00  2.29           H  
ATOM   4736  N   SER A 308      -7.388  -4.701 -11.106  1.00  0.66           N  
ATOM   4737  CA  SER A 308      -8.274  -5.473 -10.235  1.00  0.71           C  
ATOM   4738  C   SER A 308      -9.233  -4.571  -9.456  1.00  0.34           C  
ATOM   4739  O   SER A 308      -9.540  -4.834  -8.293  1.00  1.13           O  
ATOM   4740  CB  SER A 308      -7.462  -6.306  -9.262  1.00  1.06           C  
ATOM   4741  OG  SER A 308      -6.628  -5.493  -8.484  1.00  1.06           O  
ATOM   4742  H   SER A 308      -6.732  -4.060 -10.685  1.00  0.79           H  
ATOM   4743  HA  SER A 308      -8.867  -6.145 -10.856  1.00  0.85           H  
ATOM   4744 1HB  SER A 308      -8.134  -6.869  -8.615  1.00  1.28           H  
ATOM   4745 2HB  SER A 308      -6.860  -7.026  -9.815  1.00  1.28           H  
ATOM   4746  HG  SER A 308      -6.033  -5.059  -9.100  1.00  1.28           H  
ATOM   4747  N   TRP A 309      -9.723  -3.516 -10.100  1.00  0.25           N  
ATOM   4748  CA  TRP A 309     -10.687  -2.614  -9.471  1.00  0.25           C  
ATOM   4749  C   TRP A 309     -12.062  -2.669 -10.130  1.00  0.34           C  
ATOM   4750  O   TRP A 309     -12.825  -1.704 -10.065  1.00  0.57           O  
ATOM   4751  CB  TRP A 309     -10.173  -1.180  -9.470  1.00  0.38           C  
ATOM   4752  CG  TRP A 309      -9.079  -0.949  -8.471  1.00  0.38           C  
ATOM   4753  CD1 TRP A 309      -8.919  -1.578  -7.268  1.00  0.38           C  
ATOM   4754  CD2 TRP A 309      -7.981  -0.022  -8.590  1.00  0.38           C  
ATOM   4755  NE1 TRP A 309      -7.798  -1.099  -6.638  1.00  0.38           N  
ATOM   4756  CE2 TRP A 309      -7.209  -0.152  -7.427  1.00  0.38           C  
ATOM   4757  CE3 TRP A 309      -7.590   0.890  -9.568  1.00  0.38           C  
ATOM   4758  CZ2 TRP A 309      -6.069   0.601  -7.219  1.00  0.38           C  
ATOM   4759  CZ3 TRP A 309      -6.449   1.644  -9.357  1.00  0.38           C  
ATOM   4760  CH2 TRP A 309      -5.707   1.502  -8.214  1.00  0.38           C  
ATOM   4761  H   TRP A 309      -9.427  -3.322 -11.049  1.00  0.30           H  
ATOM   4762  HA  TRP A 309     -10.794  -2.914  -8.438  1.00  0.30           H  
ATOM   4763 1HB  TRP A 309      -9.794  -0.927 -10.461  1.00  0.45           H  
ATOM   4764 2HB  TRP A 309     -10.993  -0.498  -9.248  1.00  0.45           H  
ATOM   4765  HD1 TRP A 309      -9.583  -2.341  -6.870  1.00  0.45           H  
ATOM   4766  HE1 TRP A 309      -7.436  -1.376  -5.731  1.00  0.45           H  
ATOM   4767  HE3 TRP A 309      -8.176   1.004 -10.479  1.00  0.45           H  
ATOM   4768  HZ2 TRP A 309      -5.466   0.501  -6.314  1.00  0.45           H  
ATOM   4769  HZ3 TRP A 309      -6.152   2.354 -10.124  1.00  0.45           H  
ATOM   4770  HH2 TRP A 309      -4.817   2.111  -8.084  1.00  0.45           H  
ATOM   4771  N   GLY A 310     -12.377  -3.794 -10.768  1.00  0.38           N  
ATOM   4772  CA  GLY A 310     -13.659  -3.952 -11.434  1.00  0.44           C  
ATOM   4773  C   GLY A 310     -13.706  -3.183 -12.741  1.00  0.78           C  
ATOM   4774  O   GLY A 310     -12.674  -2.819 -13.304  1.00  4.13           O  
ATOM   4775  H   GLY A 310     -11.736  -4.576 -10.782  1.00  0.46           H  
ATOM   4776 1HA  GLY A 310     -13.841  -5.010 -11.625  1.00  0.53           H  
ATOM   4777 2HA  GLY A 310     -14.455  -3.605 -10.776  1.00  0.53           H  
ATOM   4778  N   THR A 311     -14.920  -2.925 -13.211  1.00  0.18           N  
ATOM   4779  CA  THR A 311     -15.141  -2.194 -14.451  1.00  0.16           C  
ATOM   4780  C   THR A 311     -15.704  -0.801 -14.180  1.00  0.17           C  
ATOM   4781  O   THR A 311     -16.303  -0.181 -15.060  1.00  0.51           O  
ATOM   4782  CB  THR A 311     -16.090  -2.968 -15.382  1.00  0.24           C  
ATOM   4783  OG1 THR A 311     -17.340  -3.191 -14.714  1.00  0.24           O  
ATOM   4784  CG2 THR A 311     -15.473  -4.307 -15.765  1.00  0.24           C  
ATOM   4785  H   THR A 311     -15.722  -3.259 -12.694  1.00  0.22           H  
ATOM   4786  HA  THR A 311     -14.185  -2.079 -14.957  1.00  0.19           H  
ATOM   4787  HB  THR A 311     -16.270  -2.384 -16.284  1.00  0.29           H  
ATOM   4788  HG1 THR A 311     -17.941  -3.651 -15.306  1.00  0.29           H  
ATOM   4789 1HG2 THR A 311     -16.153  -4.845 -16.425  1.00  0.29           H  
ATOM   4790 2HG2 THR A 311     -14.527  -4.137 -16.279  1.00  0.29           H  
ATOM   4791 3HG2 THR A 311     -15.297  -4.897 -14.867  1.00  0.29           H  
ATOM   4792  N   THR A 312     -15.520  -0.321 -12.948  1.00  0.23           N  
ATOM   4793  CA  THR A 312     -16.027   0.978 -12.519  1.00  0.21           C  
ATOM   4794  C   THR A 312     -14.876   1.955 -12.272  1.00  0.20           C  
ATOM   4795  O   THR A 312     -14.917   2.780 -11.357  1.00  1.33           O  
ATOM   4796  CB  THR A 312     -16.860   0.845 -11.243  1.00  0.32           C  
ATOM   4797  OG1 THR A 312     -16.058   0.273 -10.197  1.00  0.32           O  
ATOM   4798  CG2 THR A 312     -18.074  -0.037 -11.484  1.00  0.32           C  
ATOM   4799  H   THR A 312     -15.013  -0.875 -12.275  1.00  0.28           H  
ATOM   4800  HA  THR A 312     -16.658   1.388 -13.309  1.00  0.25           H  
ATOM   4801  HB  THR A 312     -17.195   1.828 -10.943  1.00  0.38           H  
ATOM   4802  HG1 THR A 312     -15.711  -0.576 -10.488  1.00  0.38           H  
ATOM   4803 1HG2 THR A 312     -18.658  -0.112 -10.567  1.00  0.38           H  
ATOM   4804 2HG2 THR A 312     -18.690   0.399 -12.271  1.00  0.38           H  
ATOM   4805 3HG2 THR A 312     -17.749  -1.031 -11.788  1.00  0.38           H  
ATOM   4806  N   TRP A 313     -13.850   1.843 -13.106  1.00  0.80           N  
ATOM   4807  CA  TRP A 313     -12.643   2.649 -13.018  1.00  0.46           C  
ATOM   4808  C   TRP A 313     -11.926   2.584 -14.345  1.00  0.30           C  
ATOM   4809  O   TRP A 313     -11.823   1.509 -14.938  1.00  0.26           O  
ATOM   4810  CB  TRP A 313     -11.721   2.108 -11.924  1.00  0.69           C  
ATOM   4811  CG  TRP A 313     -10.472   2.910 -11.703  1.00  0.69           C  
ATOM   4812  CD1 TRP A 313     -10.308   3.908 -10.801  1.00  0.69           C  
ATOM   4813  CD2 TRP A 313      -9.206   2.791 -12.397  1.00  0.69           C  
ATOM   4814  NE1 TRP A 313      -9.036   4.406 -10.864  1.00  0.69           N  
ATOM   4815  CE2 TRP A 313      -8.342   3.729 -11.837  1.00  0.69           C  
ATOM   4816  CE3 TRP A 313      -8.746   1.974 -13.428  1.00  0.69           C  
ATOM   4817  CZ2 TRP A 313      -7.029   3.862 -12.266  1.00  0.69           C  
ATOM   4818  CZ3 TRP A 313      -7.433   2.115 -13.862  1.00  0.69           C  
ATOM   4819  CH2 TRP A 313      -6.596   3.032 -13.291  1.00  0.69           C  
ATOM   4820  H   TRP A 313     -13.900   1.155 -13.840  1.00  0.96           H  
ATOM   4821  HA  TRP A 313     -12.911   3.683 -12.803  1.00  0.55           H  
ATOM   4822 1HB  TRP A 313     -12.269   2.068 -10.983  1.00  0.83           H  
ATOM   4823 2HB  TRP A 313     -11.429   1.088 -12.172  1.00  0.83           H  
ATOM   4824  HD1 TRP A 313     -11.078   4.257 -10.122  1.00  0.83           H  
ATOM   4825  HE1 TRP A 313      -8.698   5.156 -10.279  1.00  0.83           H  
ATOM   4826  HE3 TRP A 313      -9.409   1.239 -13.881  1.00  0.83           H  
ATOM   4827  HZ2 TRP A 313      -6.340   4.577 -11.834  1.00  0.83           H  
ATOM   4828  HZ3 TRP A 313      -7.084   1.469 -14.666  1.00  0.83           H  
ATOM   4829  HH2 TRP A 313      -5.571   3.116 -13.649  1.00  0.83           H  
ATOM   4830  N   GLY A 314     -11.432   3.723 -14.819  1.00  0.37           N  
ATOM   4831  CA  GLY A 314     -10.749   3.741 -16.088  1.00  0.29           C  
ATOM   4832  C   GLY A 314     -11.674   3.329 -17.212  1.00  0.22           C  
ATOM   4833  O   GLY A 314     -12.899   3.459 -17.123  1.00  0.24           O  
ATOM   4834  H   GLY A 314     -11.506   4.595 -14.308  1.00  0.44           H  
ATOM   4835 1HA  GLY A 314     -10.378   4.745 -16.277  1.00  0.35           H  
ATOM   4836 2HA  GLY A 314      -9.889   3.075 -16.053  1.00  0.35           H  
ATOM   4837  N   GLU A 315     -11.084   2.840 -18.287  1.00  0.23           N  
ATOM   4838  CA  GLU A 315     -11.825   2.436 -19.464  1.00  0.30           C  
ATOM   4839  C   GLU A 315     -12.436   1.059 -19.247  1.00  0.33           C  
ATOM   4840  O   GLU A 315     -11.951   0.062 -19.781  1.00  0.70           O  
ATOM   4841  CB  GLU A 315     -10.902   2.462 -20.681  1.00  0.45           C  
ATOM   4842  CG  GLU A 315     -10.347   3.855 -20.980  1.00  0.45           C  
ATOM   4843  CD  GLU A 315      -9.455   3.895 -22.185  1.00  0.45           C  
ATOM   4844  OE1 GLU A 315      -9.121   2.845 -22.683  1.00  0.45           O  
ATOM   4845  OE2 GLU A 315      -9.095   4.966 -22.635  1.00  0.45           O  
ATOM   4846  H   GLU A 315     -10.082   2.721 -18.293  1.00  0.28           H  
ATOM   4847  HA  GLU A 315     -12.636   3.147 -19.627  1.00  0.36           H  
ATOM   4848 1HB  GLU A 315     -10.064   1.785 -20.528  1.00  0.54           H  
ATOM   4849 2HB  GLU A 315     -11.447   2.119 -21.561  1.00  0.54           H  
ATOM   4850 1HG  GLU A 315     -11.184   4.534 -21.140  1.00  0.54           H  
ATOM   4851 2HG  GLU A 315      -9.792   4.204 -20.111  1.00  0.54           H  
ATOM   4852  N   LYS A 316     -13.479   1.015 -18.419  1.00  0.25           N  
ATOM   4853  CA  LYS A 316     -14.175  -0.216 -18.058  1.00  0.30           C  
ATOM   4854  C   LYS A 316     -13.226  -1.274 -17.500  1.00  0.33           C  
ATOM   4855  O   LYS A 316     -13.314  -2.445 -17.869  1.00  0.58           O  
ATOM   4856  CB  LYS A 316     -14.925  -0.777 -19.265  1.00  0.45           C  
ATOM   4857  CG  LYS A 316     -15.989   0.158 -19.824  1.00  0.45           C  
ATOM   4858  CD  LYS A 316     -16.745  -0.484 -20.976  1.00  0.45           C  
ATOM   4859  CE  LYS A 316     -17.781   0.469 -21.554  1.00  0.45           C  
ATOM   4860  NZ  LYS A 316     -18.511  -0.133 -22.703  1.00  0.45           N  
ATOM   4861  H   LYS A 316     -13.793   1.891 -18.020  1.00  0.30           H  
ATOM   4862  HA  LYS A 316     -14.902   0.018 -17.280  1.00  0.36           H  
ATOM   4863 1HB  LYS A 316     -14.221  -1.000 -20.067  1.00  0.54           H  
ATOM   4864 2HB  LYS A 316     -15.413  -1.712 -18.990  1.00  0.54           H  
ATOM   4865 1HG  LYS A 316     -16.697   0.415 -19.035  1.00  0.54           H  
ATOM   4866 2HG  LYS A 316     -15.519   1.076 -20.176  1.00  0.54           H  
ATOM   4867 1HD  LYS A 316     -16.043  -0.767 -21.761  1.00  0.54           H  
ATOM   4868 2HD  LYS A 316     -17.250  -1.383 -20.623  1.00  0.54           H  
ATOM   4869 1HE  LYS A 316     -18.498   0.731 -20.778  1.00  0.54           H  
ATOM   4870 2HE  LYS A 316     -17.281   1.377 -21.891  1.00  0.54           H  
ATOM   4871 1HZ  LYS A 316     -19.186   0.530 -23.056  1.00  0.54           H  
ATOM   4872 2HZ  LYS A 316     -17.855  -0.368 -23.434  1.00  0.54           H  
ATOM   4873 3HZ  LYS A 316     -18.989  -0.969 -22.398  1.00  0.54           H  
ATOM   4874  N   GLY A 317     -12.315  -0.859 -16.616  1.00  0.31           N  
ATOM   4875  CA  GLY A 317     -11.362  -1.777 -16.007  1.00  0.69           C  
ATOM   4876  C   GLY A 317     -10.005  -1.807 -16.722  1.00  1.14           C  
ATOM   4877  O   GLY A 317      -9.033  -2.362 -16.199  1.00  4.27           O  
ATOM   4878  H   GLY A 317     -12.280   0.111 -16.329  1.00  0.37           H  
ATOM   4879 1HA  GLY A 317     -11.210  -1.487 -14.967  1.00  0.83           H  
ATOM   4880 2HA  GLY A 317     -11.795  -2.772 -15.986  1.00  0.83           H  
ATOM   4881  N   TYR A 318      -9.930  -1.221 -17.912  1.00  1.03           N  
ATOM   4882  CA  TYR A 318      -8.667  -1.154 -18.619  1.00  1.91           C  
ATOM   4883  C   TYR A 318      -8.109   0.255 -18.560  1.00  0.42           C  
ATOM   4884  O   TYR A 318      -8.853   1.226 -18.439  1.00  0.20           O  
ATOM   4885  CB  TYR A 318      -8.810  -1.565 -20.083  1.00  2.86           C  
ATOM   4886  CG  TYR A 318      -9.189  -3.007 -20.318  1.00  2.86           C  
ATOM   4887  CD1 TYR A 318     -10.506  -3.326 -20.612  1.00  2.86           C  
ATOM   4888  CD2 TYR A 318      -8.227  -4.008 -20.243  1.00  2.86           C  
ATOM   4889  CE1 TYR A 318     -10.863  -4.640 -20.840  1.00  2.86           C  
ATOM   4890  CE2 TYR A 318      -8.588  -5.325 -20.464  1.00  2.86           C  
ATOM   4891  CZ  TYR A 318      -9.899  -5.640 -20.764  1.00  2.86           C  
ATOM   4892  OH  TYR A 318     -10.263  -6.947 -20.983  1.00  2.86           O  
ATOM   4893  H   TYR A 318     -10.740  -0.807 -18.350  1.00  1.24           H  
ATOM   4894  HA  TYR A 318      -7.960  -1.820 -18.132  1.00  2.29           H  
ATOM   4895 1HB  TYR A 318      -9.567  -0.938 -20.556  1.00  3.44           H  
ATOM   4896 2HB  TYR A 318      -7.870  -1.377 -20.597  1.00  3.44           H  
ATOM   4897  HD1 TYR A 318     -11.258  -2.538 -20.668  1.00  3.44           H  
ATOM   4898  HD2 TYR A 318      -7.193  -3.755 -20.009  1.00  3.44           H  
ATOM   4899  HE1 TYR A 318     -11.897  -4.890 -21.074  1.00  3.44           H  
ATOM   4900  HE2 TYR A 318      -7.839  -6.114 -20.404  1.00  3.44           H  
ATOM   4901  HH  TYR A 318     -11.205  -6.990 -21.165  1.00  3.44           H  
ATOM   4902  N   MET A 319      -6.801   0.379 -18.673  1.00  0.59           N  
ATOM   4903  CA  MET A 319      -6.224   1.706 -18.718  1.00  0.38           C  
ATOM   4904  C   MET A 319      -5.165   1.803 -19.783  1.00  0.29           C  
ATOM   4905  O   MET A 319      -4.520   0.815 -20.135  1.00  0.38           O  
ATOM   4906  CB  MET A 319      -5.617   2.089 -17.371  1.00  0.57           C  
ATOM   4907  CG  MET A 319      -4.452   1.224 -16.915  1.00  0.57           C  
ATOM   4908  SD  MET A 319      -3.806   1.746 -15.314  1.00  0.57           S  
ATOM   4909  CE  MET A 319      -2.445   0.613 -15.060  1.00  0.57           C  
ATOM   4910  H   MET A 319      -6.215  -0.445 -18.719  1.00  0.71           H  
ATOM   4911  HA  MET A 319      -7.008   2.420 -18.969  1.00  0.46           H  
ATOM   4912 1HB  MET A 319      -5.264   3.117 -17.414  1.00  0.68           H  
ATOM   4913 2HB  MET A 319      -6.389   2.042 -16.606  1.00  0.68           H  
ATOM   4914 1HG  MET A 319      -4.773   0.186 -16.839  1.00  0.68           H  
ATOM   4915 2HG  MET A 319      -3.646   1.281 -17.647  1.00  0.68           H  
ATOM   4916 1HE  MET A 319      -1.956   0.833 -14.112  1.00  0.68           H  
ATOM   4917 2HE  MET A 319      -2.824  -0.407 -15.042  1.00  0.68           H  
ATOM   4918 3HE  MET A 319      -1.725   0.723 -15.870  1.00  0.68           H  
ATOM   4919  N   LYS A 320      -4.969   3.010 -20.289  1.00  0.30           N  
ATOM   4920  CA  LYS A 320      -3.898   3.228 -21.243  1.00  0.31           C  
ATOM   4921  C   LYS A 320      -2.777   3.908 -20.482  1.00  0.22           C  
ATOM   4922  O   LYS A 320      -3.039   4.803 -19.681  1.00  0.31           O  
ATOM   4923  CB  LYS A 320      -4.333   4.084 -22.424  1.00  0.46           C  
ATOM   4924  CG  LYS A 320      -5.402   3.515 -23.343  1.00  0.46           C  
ATOM   4925  CD  LYS A 320      -5.693   4.529 -24.441  1.00  0.46           C  
ATOM   4926  CE  LYS A 320      -6.674   4.031 -25.492  1.00  0.46           C  
ATOM   4927  NZ  LYS A 320      -8.031   3.796 -24.942  1.00  0.46           N  
ATOM   4928  H   LYS A 320      -5.557   3.779 -19.984  1.00  0.36           H  
ATOM   4929  HA  LYS A 320      -3.548   2.273 -21.613  1.00  0.37           H  
ATOM   4930 1HB  LYS A 320      -4.713   5.023 -22.055  1.00  0.56           H
[truncated: 31,607 more chars]
