# Supplementary material for: Sequence comparison, molecular modeling, and network analysis predict structural diversity in cysteine proteases from the Cape sundew, Drosera capensis
Source: Comput Struct Biotechnol J. 2016 Jun 14;14:271–82. doi: 10.1016/j.csbj.2016.05.003 (PMC4949590; doi:10.1016/j.csbj.2016.05.003)
Supplement: Supplementary file 3 [file mmc3.zip › Rosetta_full/DCAP_7627_full_m1.pdb]

PFRMAT TS
TARGET DCAP_7627
AUTHOR BAKER-ROSETTASERVER
METHOD    ROSETTA provides both ab initio and
METHOD    comparative models of protein domains.
METHOD    Comparative models are built from structures
METHOD    detected and aligned by HHSEARCH, SPARKS, and
METHOD    Raptor. Loop regions are assembled from fragments and 
METHOD    optimized to fit the aligned template structures.
METHOD    De novo models are built using the Rosetta de
METHOD    novo protocol.  The procedure is fully automated.
MODEL     1
PARENT 4qrvA_301
REMARK PARENT    4qrvA_301
REMARK PARSRC    alignment
REMARK SCORE     0.83  
ATOM      1  N   CYS A   1     -13.454  22.071 -10.311  1.00400.00           N  
ATOM      2  CA  CYS A   1     -13.884  22.199  -8.923  1.00400.00           C  
ATOM      3  C   CYS A   1     -13.292  23.438  -8.257  1.00400.00           C  
ATOM      4  O   CYS A   1     -12.520  23.326  -7.303  1.00400.00           O  
ATOM      5  CB  CYS A   1     -13.484  20.958  -8.122  1.00600.00           C  
ATOM      6  SG  CYS A   1     -14.262  19.427  -8.692  1.00600.00           S  
ATOM      7 1H   CYS A   1     -13.756  21.179 -10.676  1.00480.00           H  
ATOM      8 2H   CYS A   1     -13.866  22.816 -10.860  1.00480.00           H  
ATOM      9 3H   CYS A   1     -12.447  22.131 -10.361  1.00480.00           H  
ATOM     10  HA  CYS A   1     -14.971  22.284  -8.908  1.00480.00           H  
ATOM     11 1HB  CYS A   1     -12.403  20.825  -8.173  1.00720.00           H  
ATOM     12 2HB  CYS A   1     -13.747  21.100  -7.074  1.00720.00           H  
ATOM     13  HG  CYS A   1     -13.736  19.452  -9.913  1.00720.00           H  
ATOM     14  N   GLY A   2     -13.659  24.618  -8.754  1.00400.00           N  
ATOM     15  CA  GLY A   2     -13.166  25.866  -8.184  1.00400.00           C  
ATOM     16  C   GLY A   2     -14.231  26.951  -8.241  1.00400.00           C  
ATOM     17  O   GLY A   2     -15.029  27.005  -9.176  1.00400.00           O  
ATOM     18  H   GLY A   2     -14.289  24.652  -9.546  1.00480.00           H  
ATOM     19 1HA  GLY A   2     -12.862  25.702  -7.150  1.00480.00           H  
ATOM     20 2HA  GLY A   2     -12.284  26.189  -8.731  1.00480.00           H  
ATOM     21  N   THR A   3     -14.224  27.836  -7.242  1.00400.00           N  
ATOM     22  CA  THR A   3     -15.221  28.904  -7.141  1.00400.00           C  
ATOM     23  C   THR A   3     -15.074  29.938  -8.248  1.00400.00           C  
ATOM     24  O   THR A   3     -16.044  30.607  -8.616  1.00400.00           O  
ATOM     25  CB  THR A   3     -15.117  29.612  -5.777  1.00600.00           C  
ATOM     26  OG1 THR A   3     -13.810  30.185  -5.635  1.00600.00           O  
ATOM     27  CG2 THR A   3     -15.357  28.620  -4.650  1.00600.00           C  
ATOM     28  H   THR A   3     -13.528  27.747  -6.515  1.00480.00           H  
ATOM     29  HA  THR A   3     -16.212  28.460  -7.225  1.00480.00           H  
ATOM     30  HB  THR A   3     -15.861  30.407  -5.722  1.00720.00           H  
ATOM     31  HG1 THR A   3     -13.746  30.630  -4.786  1.00720.00           H  
ATOM     32 1HG2 THR A   3     -15.280  29.132  -3.692  1.00720.00           H  
ATOM     33 2HG2 THR A   3     -16.352  28.188  -4.753  1.00720.00           H  
ATOM     34 3HG2 THR A   3     -14.611  27.828  -4.700  1.00720.00           H  
ATOM     35  N   TRP A   4     -13.865  30.040  -8.796  1.00400.00           N  
ATOM     36  CA  TRP A   4     -13.559  30.927  -9.909  1.00400.00           C  
ATOM     37  C   TRP A   4     -14.191  30.491 -11.238  1.00400.00           C  
ATOM     38  O   TRP A   4     -14.167  31.253 -12.207  1.00400.00           O  
ATOM     39  CB  TRP A   4     -12.047  31.003 -10.102  1.00600.00           C  
ATOM     40  CG  TRP A   4     -11.422  29.673 -10.400  1.00600.00           C  
ATOM     41  CD1 TRP A   4     -10.881  28.804  -9.501  1.00600.00           C  
ATOM     42  CD2 TRP A   4     -11.268  29.053 -11.700  1.00600.00           C  
ATOM     43  NE1 TRP A   4     -10.398  27.693 -10.148  1.00600.00           N  
ATOM     44  CE2 TRP A   4     -10.627  27.828 -11.493  1.00600.00           C  
ATOM     45  CE3 TRP A   4     -11.612  29.436 -13.002  1.00600.00           C  
ATOM     46  CZ2 TRP A   4     -10.324  26.974 -12.542  1.00600.00           C  
ATOM     47  CZ3 TRP A   4     -11.308  28.581 -14.054  1.00600.00           C  
ATOM     48  CH2 TRP A   4     -10.679  27.381 -13.829  1.00600.00           C  
ATOM     49  H   TRP A   4     -13.116  29.478  -8.421  1.00480.00           H  
ATOM     50  HA  TRP A   4     -13.932  31.920  -9.664  1.00480.00           H  
ATOM     51 1HB  TRP A   4     -11.819  31.681 -10.924  1.00720.00           H  
ATOM     52 2HB  TRP A   4     -11.583  31.407  -9.203  1.00720.00           H  
ATOM     53  HD1 TRP A   4     -10.833  28.970  -8.426  1.00720.00           H  
ATOM     54  HE1 TRP A   4      -9.947  26.904  -9.707  1.00720.00           H  
ATOM     55  HE3 TRP A   4     -12.110  30.388 -13.185  1.00720.00           H  
ATOM     56  HZ2 TRP A   4      -9.823  26.019 -12.384  1.00720.00           H  
ATOM     57  HZ3 TRP A   4     -11.580  28.887 -15.064  1.00720.00           H  
ATOM     58  HH2 TRP A   4     -10.453  26.734 -14.676  1.00720.00           H  
ATOM     59  N   GLN A   5     -14.735  29.272 -11.302  1.00400.00           N  
ATOM     60  CA  GLN A   5     -15.308  28.786 -12.542  1.00400.00           C  
ATOM     61  C   GLN A   5     -16.683  29.409 -12.803  1.00400.00           C  
ATOM     62  O   GLN A   5     -17.361  29.812 -11.860  1.00400.00           O  
ATOM     63  CB  GLN A   5     -15.413  27.259 -12.510  1.00600.00           C  
ATOM     64  CG  GLN A   5     -14.068  26.558 -12.487  1.00600.00           C  
ATOM     65  CD  GLN A   5     -14.177  25.047 -12.483  1.00600.00           C  
ATOM     66  OE1 GLN A   5     -14.543  24.423 -11.480  1.00600.00           O  
ATOM     67  NE2 GLN A   5     -13.859  24.437 -13.622  1.00600.00           N  
ATOM     68  H   GLN A   5     -14.755  28.657 -10.497  1.00480.00           H  
ATOM     69  HA  GLN A   5     -14.626  29.059 -13.338  1.00480.00           H  
ATOM     70 1HB  GLN A   5     -15.971  26.949 -11.627  1.00720.00           H  
ATOM     71 2HB  GLN A   5     -15.962  26.908 -13.384  1.00720.00           H  
ATOM     72 1HG  GLN A   5     -13.517  26.851 -13.377  1.00720.00           H  
ATOM     73 2HG  GLN A   5     -13.525  26.865 -11.594  1.00720.00           H  
ATOM     74 1HE2 GLN A   5     -13.911  23.440 -13.691  1.00720.00           H  
ATOM     75 2HE2 GLN A   5     -13.568  24.975 -14.414  1.00720.00           H  
ATOM     76  N   PRO A   6     -17.088  29.513 -14.079  1.00400.00           N  
ATOM     77  CA  PRO A   6     -18.365  30.016 -14.584  1.00384.45           C  
ATOM     78  C   PRO A   6     -19.548  29.234 -14.031  1.00250.72           C  
ATOM     79  O   PRO A   6     -19.442  28.038 -13.751  1.00216.58           O  
ATOM     80  CB  PRO A   6     -18.243  29.844 -16.102  1.00576.67           C  
ATOM     81  CG  PRO A   6     -16.783  29.926 -16.374  1.00576.67           C  
ATOM     82  CD  PRO A   6     -16.119  29.310 -15.179  1.00576.67           C  
ATOM     83  HA  PRO A   6     -18.456  31.080 -14.323  1.00461.34           H  
ATOM     84 1HB  PRO A   6     -18.679  28.882 -16.408  1.00692.01           H  
ATOM     85 2HB  PRO A   6     -18.812  30.632 -16.616  1.00692.01           H  
ATOM     86 1HG  PRO A   6     -16.544  29.396 -17.308  1.00692.01           H  
ATOM     87 2HG  PRO A   6     -16.488  30.975 -16.526  1.00692.01           H  
ATOM     88 1HD  PRO A   6     -15.932  28.238 -15.337  1.00692.01           H  
ATOM     89 2HD  PRO A   6     -15.192  29.868 -14.987  1.00692.01           H  
ATOM     90  N   TYR A   7     -20.683  29.912 -13.898  1.00225.89           N  
ATOM     91  CA  TYR A   7     -21.887  29.283 -13.378  1.00145.63           C  
ATOM     92  C   TYR A   7     -22.997  29.324 -14.421  1.00 81.80           C  
ATOM     93  O   TYR A   7     -23.107  30.285 -15.183  1.00113.20           O  
ATOM     94  CB  TYR A   7     -22.342  29.987 -12.104  1.00218.44           C  
ATOM     95  CG  TYR A   7     -21.328  29.940 -10.985  1.00218.44           C  
ATOM     96  CD1 TYR A   7     -20.405  30.968 -10.851  1.00218.44           C  
ATOM     97  CD2 TYR A   7     -21.312  28.875 -10.099  1.00218.44           C  
ATOM     98  CE1 TYR A   7     -19.473  30.933  -9.832  1.00218.44           C  
ATOM     99  CE2 TYR A   7     -20.379  28.840  -9.080  1.00218.44           C  
ATOM    100  CZ  TYR A   7     -19.463  29.864  -8.946  1.00218.44           C  
ATOM    101  OH  TYR A   7     -18.535  29.829  -7.931  1.00218.44           O  
ATOM    102  H   TYR A   7     -20.707  30.889 -14.154  1.00271.07           H  
ATOM    103  HA  TYR A   7     -21.673  28.238 -13.154  1.00174.76           H  
ATOM    104 1HB  TYR A   7     -22.562  31.033 -12.322  1.00262.13           H  
ATOM    105 2HB  TYR A   7     -23.260  29.523 -11.749  1.00262.13           H  
ATOM    106  HD1 TYR A   7     -20.416  31.805 -11.549  1.00262.13           H  
ATOM    107  HD2 TYR A   7     -22.034  28.066 -10.205  1.00262.13           H  
ATOM    108  HE1 TYR A   7     -18.748  31.740  -9.727  1.00262.13           H  
ATOM    109  HE2 TYR A   7     -20.366  28.003  -8.381  1.00262.13           H  
ATOM    110  HH  TYR A   7     -17.751  30.324  -8.196  1.00262.13           H  
ATOM    111  N   ASN A   8     -23.815  28.278 -14.456  1.00 44.74           N  
ATOM    112  CA  ASN A   8     -24.892  28.198 -15.433  1.00 34.75           C  
ATOM    113  C   ASN A   8     -26.223  28.682 -14.875  1.00 26.98           C  
ATOM    114  O   ASN A   8     -26.935  27.925 -14.214  1.00 23.10           O  
ATOM    115  CB  ASN A   8     -25.031  26.786 -15.961  1.00 52.12           C  
ATOM    116  CG  ASN A   8     -26.054  26.693 -17.055  1.00 52.12           C  
ATOM    117  OD1 ASN A   8     -26.760  27.668 -17.341  1.00 52.12           O  
ATOM    118  ND2 ASN A   8     -26.151  25.543 -17.672  1.00 52.12           N  
ATOM    119  H   ASN A   8     -23.682  27.520 -13.800  1.00 53.69           H  
ATOM    120  HA  ASN A   8     -24.640  28.850 -16.270  1.00 41.70           H  
ATOM    121 1HB  ASN A   8     -24.069  26.445 -16.346  1.00 62.55           H  
ATOM    122 2HB  ASN A   8     -25.315  26.118 -15.148  1.00 62.55           H  
ATOM    123 1HD2 ASN A   8     -26.813  25.425 -18.413  1.00 62.55           H  
ATOM    124 2HD2 ASN A   8     -25.558  24.783 -17.408  1.00 62.55           H  
ATOM    125  N   LEU A   9     -26.564  29.933 -15.179  1.00 27.59           N  
ATOM    126  CA  LEU A   9     -27.820  30.542 -14.749  1.00 24.30           C  
ATOM    127  C   LEU A   9     -29.051  29.697 -15.085  1.00 20.21           C  
ATOM    128  O   LEU A   9     -30.026  29.712 -14.335  1.00 18.40           O  
ATOM    129  CB  LEU A   9     -27.982  31.929 -15.366  1.00 36.45           C  
ATOM    130  CG  LEU A   9     -29.231  32.687 -14.904  1.00 36.45           C  
ATOM    131  CD1 LEU A   9     -29.163  32.871 -13.392  1.00 36.45           C  
ATOM    132  CD2 LEU A   9     -29.298  34.033 -15.611  1.00 36.45           C  
ATOM    133  H   LEU A   9     -25.921  30.488 -15.728  1.00 33.11           H  
ATOM    134  HA  LEU A   9     -27.783  30.660 -13.671  1.00 29.16           H  
ATOM    135 1HB  LEU A   9     -27.111  32.531 -15.113  1.00 43.74           H  
ATOM    136 2HB  LEU A   9     -28.032  31.828 -16.451  1.00 43.74           H  
ATOM    137  HG  LEU A   9     -30.124  32.106 -15.138  1.00 43.74           H  
ATOM    138 1HD1 LEU A   9     -30.048  33.404 -13.051  1.00 43.74           H  
ATOM    139 2HD1 LEU A   9     -29.116  31.896 -12.908  1.00 43.74           H  
ATOM    140 3HD1 LEU A   9     -28.274  33.446 -13.137  1.00 43.74           H  
ATOM    141 1HD2 LEU A   9     -30.184  34.576 -15.281  1.00 43.74           H  
ATOM    142 2HD2 LEU A   9     -28.407  34.614 -15.370  1.00 43.74           H  
ATOM    143 3HD2 LEU A   9     -29.348  33.877 -16.688  1.00 43.74           H  
ATOM    144  N   LYS A  10     -29.022  28.990 -16.217  1.00 21.20           N  
ATOM    145  CA  LYS A  10     -30.143  28.154 -16.620  1.00 20.41           C  
ATOM    146  C   LYS A  10     -30.317  26.984 -15.666  1.00 17.72           C  
ATOM    147  O   LYS A  10     -31.442  26.553 -15.416  1.00 17.25           O  
ATOM    148  CB  LYS A  10     -29.957  27.645 -18.046  1.00 30.62           C  
ATOM    149  CG  LYS A  10     -31.116  26.810 -18.568  1.00 30.62           C  
ATOM    150  CD  LYS A  10     -32.413  27.604 -18.568  1.00 30.62           C  
ATOM    151  CE  LYS A  10     -32.349  28.771 -19.543  1.00 30.62           C  
ATOM    152  NZ  LYS A  10     -33.658  29.471 -19.652  1.00 30.62           N  
ATOM    153  H   LYS A  10     -28.195  29.008 -16.801  1.00 25.44           H  
ATOM    154  HA  LYS A  10     -31.054  28.755 -16.583  1.00 24.49           H  
ATOM    155 1HB  LYS A  10     -29.819  28.492 -18.720  1.00 36.74           H  
ATOM    156 2HB  LYS A  10     -29.057  27.034 -18.101  1.00 36.74           H  
ATOM    157 1HG  LYS A  10     -30.899  26.487 -19.587  1.00 36.74           H  
ATOM    158 2HG  LYS A  10     -31.237  25.928 -17.943  1.00 36.74           H  
ATOM    159 1HD  LYS A  10     -33.242  26.954 -18.849  1.00 36.74           H  
ATOM    160 2HD  LYS A  10     -32.604  27.994 -17.567  1.00 36.74           H  
ATOM    161 1HE  LYS A  10     -31.599  29.480 -19.198  1.00 36.74           H  
ATOM    162 2HE  LYS A  10     -32.061  28.404 -20.528  1.00 36.74           H  
ATOM    163 1HZ  LYS A  10     -33.579  30.242 -20.298  1.00 36.74           H  
ATOM    164 2HZ  LYS A  10     -34.360  28.825 -19.982  1.00 36.74           H  
ATOM    165 3HZ  LYS A  10     -33.926  29.819 -18.739  1.00 36.74           H  
ATOM    166  N   ALA A  11     -29.205  26.462 -15.144  1.00 17.95           N  
ATOM    167  CA  ALA A  11     -29.262  25.377 -14.181  1.00 17.40           C  
ATOM    168  C   ALA A  11     -29.884  25.903 -12.904  1.00 13.83           C  
ATOM    169  O   ALA A  11     -30.673  25.209 -12.262  1.00 13.20           O  
ATOM    170  CB  ALA A  11     -27.880  24.803 -13.919  1.00 26.10           C  
ATOM    171  H   ALA A  11     -28.303  26.855 -15.372  1.00 21.54           H  
ATOM    172  HA  ALA A  11     -29.905  24.593 -14.578  1.00 20.88           H  
ATOM    173 1HB  ALA A  11     -27.956  23.987 -13.199  1.00 31.32           H  
ATOM    174 2HB  ALA A  11     -27.460  24.424 -14.851  1.00 31.32           H  
ATOM    175 3HB  ALA A  11     -27.229  25.576 -13.517  1.00 31.32           H  
ATOM    176  N   TYR A  12     -29.540  27.147 -12.556  1.00 12.83           N  
ATOM    177  CA  TYR A  12     -30.112  27.794 -11.385  1.00 10.71           C  
ATOM    178  C   TYR A  12     -31.614  28.007 -11.550  1.00  9.70           C  
ATOM    179  O   TYR A  12     -32.371  27.831 -10.593  1.00  9.21           O  
ATOM    180  CB  TYR A  12     -29.415  29.127 -11.122  1.00 16.07           C  
ATOM    181  CG  TYR A  12     -28.047  28.996 -10.497  1.00 16.07           C  
ATOM    182  CD1 TYR A  12     -27.847  28.090  -9.467  1.00 16.07           C  
ATOM    183  CD2 TYR A  12     -27.000  29.796 -10.930  1.00 16.07           C  
ATOM    184  CE1 TYR A  12     -26.603  27.978  -8.877  1.00 16.07           C  
ATOM    185  CE2 TYR A  12     -25.758  29.685 -10.340  1.00 16.07           C  
ATOM    186  CZ  TYR A  12     -25.557  28.780  -9.317  1.00 16.07           C  
ATOM    187  OH  TYR A  12     -24.321  28.671  -8.724  1.00 16.07           O  
ATOM    188  H   TYR A  12     -28.853  27.642 -13.117  1.00 15.40           H  
ATOM    189  HA  TYR A  12     -29.962  27.143 -10.523  1.00 12.85           H  
ATOM    190 1HB  TYR A  12     -29.300  29.668 -12.058  1.00 19.28           H  
ATOM    191 2HB  TYR A  12     -30.032  29.739 -10.476  1.00 19.28           H  
ATOM    192  HD1 TYR A  12     -28.671  27.466  -9.122  1.00 19.28           H  
ATOM    193  HD2 TYR A  12     -27.155  30.517 -11.729  1.00 19.28           H  
ATOM    194  HE1 TYR A  12     -26.445  27.266  -8.067  1.00 19.28           H  
ATOM    195  HE2 TYR A  12     -24.938  30.318 -10.676  1.00 19.28           H  
ATOM    196  HH  TYR A  12     -24.377  28.068  -7.978  1.00 19.28           H  
ATOM    197  N   GLU A  13     -32.040  28.351 -12.771  1.00 10.13           N  
ATOM    198  CA  GLU A  13     -33.453  28.502 -13.087  1.00  9.97           C  
ATOM    199  C   GLU A  13     -34.182  27.187 -12.858  1.00  9.46           C  
ATOM    200  O   GLU A  13     -35.231  27.159 -12.211  1.00  8.43           O  
ATOM    201  CB  GLU A  13     -33.641  28.991 -14.532  1.00 14.96           C  
ATOM    202  CG  GLU A  13     -35.094  29.206 -14.922  1.00 14.96           C  
ATOM    203  CD  GLU A  13     -35.302  29.844 -16.275  1.00 14.96           C  
ATOM    204  OE1 GLU A  13     -34.349  29.974 -17.006  1.00 14.96           O  
ATOM    205  OE2 GLU A  13     -36.415  30.232 -16.565  1.00 14.96           O  
ATOM    206  H   GLU A  13     -31.360  28.527 -13.499  1.00 12.16           H  
ATOM    207  HA  GLU A  13     -33.883  29.245 -12.418  1.00 11.96           H  
ATOM    208 1HB  GLU A  13     -33.112  29.933 -14.671  1.00 17.95           H  
ATOM    209 2HB  GLU A  13     -33.212  28.270 -15.225  1.00 17.95           H  
ATOM    210 1HG  GLU A  13     -35.597  28.243 -14.909  1.00 17.95           H  
ATOM    211 2HG  GLU A  13     -35.550  29.823 -14.168  1.00 17.95           H  
ATOM    212  N   LYS A  14     -33.604  26.103 -13.381  1.00 11.08           N  
ATOM    213  CA  LYS A  14     -34.159  24.765 -13.229  1.00 11.81           C  
ATOM    214  C   LYS A  14     -34.231  24.342 -11.763  1.00 10.39           C  
ATOM    215  O   LYS A  14     -35.209  23.716 -11.350  1.00 10.47           O  
ATOM    216  CB  LYS A  14     -33.323  23.763 -14.021  1.00 17.71           C  
ATOM    217  CG  LYS A  14     -33.447  23.887 -15.534  1.00 17.71           C  
ATOM    218  CD  LYS A  14     -32.552  22.877 -16.236  1.00 17.71           C  
ATOM    219  CE  LYS A  14     -32.656  22.990 -17.750  1.00 17.71           C  
ATOM    220  NZ  LYS A  14     -31.770  22.010 -18.439  1.00 17.71           N  
ATOM    221  H   LYS A  14     -32.753  26.211 -13.920  1.00 13.30           H  
ATOM    222  HA  LYS A  14     -35.175  24.766 -13.627  1.00 14.17           H  
ATOM    223 1HB  LYS A  14     -32.271  23.880 -13.763  1.00 21.26           H  
ATOM    224 2HB  LYS A  14     -33.615  22.749 -13.748  1.00 21.26           H  
ATOM    225 1HG  LYS A  14     -34.481  23.706 -15.828  1.00 21.26           H  
ATOM    226 2HG  LYS A  14     -33.172  24.892 -15.848  1.00 21.26           H  
ATOM    227 1HD  LYS A  14     -31.516  23.041 -15.938  1.00 21.26           H  
ATOM    228 2HD  LYS A  14     -32.842  21.870 -15.936  1.00 21.26           H  
ATOM    229 1HE  LYS A  14     -33.686  22.809 -18.054  1.00 21.26           H  
ATOM    230 2HE  LYS A  14     -32.372  23.996 -18.055  1.00 21.26           H  
ATOM    231 1HZ  LYS A  14     -31.863  22.114 -19.440  1.00 21.26           H  
ATOM    232 2HZ  LYS A  14     -30.810  22.178 -18.172  1.00 21.26           H  
ATOM    233 3HZ  LYS A  14     -32.033  21.071 -18.174  1.00 21.26           H  
ATOM    234  N   ARG A  15     -33.212  24.710 -10.976  1.00 10.04           N  
ATOM    235  CA  ARG A  15     -33.199  24.402  -9.550  1.00 10.16           C  
ATOM    236  C   ARG A  15     -34.343  25.089  -8.841  1.00  7.67           C  
ATOM    237  O   ARG A  15     -34.999  24.481  -7.997  1.00  8.59           O  
ATOM    238  CB  ARG A  15     -31.892  24.823  -8.896  1.00 15.24           C  
ATOM    239  CG  ARG A  15     -31.850  24.593  -7.388  1.00 15.24           C  
ATOM    240  CD  ARG A  15     -31.947  23.151  -7.041  1.00 15.24           C  
ATOM    241  NE  ARG A  15     -31.950  22.922  -5.600  1.00 15.24           N  
ATOM    242  CZ  ARG A  15     -32.142  21.725  -5.015  1.00 15.24           C  
ATOM    243  NH1 ARG A  15     -32.335  20.647  -5.745  1.00 15.24           N  
ATOM    244  NH2 ARG A  15     -32.135  21.651  -3.698  1.00 15.24           N  
ATOM    245  H   ARG A  15     -32.418  25.192 -11.376  1.00 12.05           H  
ATOM    246  HA  ARG A  15     -33.314  23.324  -9.429  1.00 12.19           H  
ATOM    247 1HB  ARG A  15     -31.065  24.272  -9.342  1.00 18.29           H  
ATOM    248 2HB  ARG A  15     -31.714  25.883  -9.075  1.00 18.29           H  
ATOM    249 1HG  ARG A  15     -30.913  24.978  -6.985  1.00 18.29           H  
ATOM    250 2HG  ARG A  15     -32.686  25.113  -6.920  1.00 18.29           H  
ATOM    251 1HD  ARG A  15     -32.871  22.743  -7.450  1.00 18.29           H  
ATOM    252 2HD  ARG A  15     -31.098  22.619  -7.468  1.00 18.29           H  
ATOM    253  HE  ARG A  15     -31.806  23.712  -4.975  1.00 18.29           H  
ATOM    254 1HH1 ARG A  15     -32.338  20.713  -6.753  1.00 18.29           H  
ATOM    255 2HH1 ARG A  15     -32.477  19.754  -5.296  1.00 18.29           H  
ATOM    256 1HH2 ARG A  15     -31.987  22.500  -3.158  1.00 18.29           H  
ATOM    257 2HH2 ARG A  15     -32.276  20.765  -3.236  1.00 18.29           H  
ATOM    258  N   PHE A  16     -34.588  26.347  -9.196  1.00  6.02           N  
ATOM    259  CA  PHE A  16     -35.683  27.100  -8.615  1.00  5.38           C  
ATOM    260  C   PHE A  16     -37.024  26.481  -8.990  1.00  5.91           C  
ATOM    261  O   PHE A  16     -37.927  26.430  -8.162  1.00  6.29           O  
ATOM    262  CB  PHE A  16     -35.594  28.564  -9.003  1.00  8.07           C  
ATOM    263  CG  PHE A  16     -36.590  29.459  -8.319  1.00  8.07           C  
ATOM    264  CD1 PHE A  16     -36.629  29.545  -6.941  1.00  8.07           C  
ATOM    265  CD2 PHE A  16     -37.442  30.263  -9.052  1.00  8.07           C  
ATOM    266  CE1 PHE A  16     -37.495  30.415  -6.310  1.00  8.07           C  
ATOM    267  CE2 PHE A  16     -38.306  31.140  -8.431  1.00  8.07           C  
ATOM    268  CZ  PHE A  16     -38.326  31.216  -7.057  1.00  8.07           C  
ATOM    269  H   PHE A  16     -33.988  26.802  -9.874  1.00  7.22           H  
ATOM    270  HA  PHE A  16     -35.588  27.052  -7.530  1.00  6.46           H  
ATOM    271 1HB  PHE A  16     -34.595  28.932  -8.773  1.00  9.68           H  
ATOM    272 2HB  PHE A  16     -35.733  28.661 -10.079  1.00  9.68           H  
ATOM    273  HD1 PHE A  16     -35.957  28.921  -6.352  1.00  9.68           H  
ATOM    274  HD2 PHE A  16     -37.403  30.208 -10.136  1.00  9.68           H  
ATOM    275  HE1 PHE A  16     -37.509  30.475  -5.221  1.00  9.68           H  
ATOM    276  HE2 PHE A  16     -38.962  31.777  -9.022  1.00  9.68           H  
ATOM    277  HZ  PHE A  16     -38.998  31.912  -6.563  1.00  9.68           H  
ATOM    278  N   LYS A  17     -37.159  26.007 -10.228  1.00  6.86           N  
ATOM    279  CA  LYS A  17     -38.388  25.330 -10.634  1.00  8.27           C  
ATOM    280  C   LYS A  17     -38.622  24.067  -9.794  1.00  9.03           C  
ATOM    281  O   LYS A  17     -39.749  23.800  -9.366  1.00  9.85           O  
ATOM    282  CB  LYS A  17     -38.335  24.990 -12.122  1.00 12.40           C  
ATOM    283  CG  LYS A  17     -38.439  26.204 -13.035  1.00 12.40           C  
ATOM    284  CD  LYS A  17     -38.346  25.810 -14.500  1.00 12.40           C  
ATOM    285  CE  LYS A  17     -38.479  27.026 -15.406  1.00 12.40           C  
ATOM    286  NZ  LYS A  17     -38.368  26.665 -16.845  1.00 12.40           N  
ATOM    287  H   LYS A  17     -36.406  26.116 -10.898  1.00  8.23           H  
ATOM    288  HA  LYS A  17     -39.227  26.000 -10.463  1.00  9.92           H  
ATOM    289 1HB  LYS A  17     -37.403  24.476 -12.351  1.00 14.89           H  
ATOM    290 2HB  LYS A  17     -39.153  24.314 -12.373  1.00 14.89           H  
ATOM    291 1HG  LYS A  17     -39.393  26.703 -12.864  1.00 14.89           H  
ATOM    292 2HG  LYS A  17     -37.638  26.904 -12.803  1.00 14.89           H  
ATOM    293 1HD  LYS A  17     -37.385  25.331 -14.689  1.00 14.89           H  
ATOM    294 2HD  LYS A  17     -39.139  25.101 -14.739  1.00 14.89           H  
ATOM    295 1HE  LYS A  17     -39.446  27.495 -15.233  1.00 14.89           H  
ATOM    296 2HE  LYS A  17     -37.696  27.742 -15.161  1.00 14.89           H  
ATOM    297 1HZ  LYS A  17     -38.461  27.499 -17.408  1.00 14.89           H  
ATOM    298 2HZ  LYS A  17     -37.467  26.241 -17.017  1.00 14.89           H  
ATOM    299 3HZ  LYS A  17     -39.099  26.012 -17.088  1.00 14.89           H  
ATOM    300  N   ALA A  18     -37.549  23.314  -9.533  1.00  9.33           N  
ATOM    301  CA  ALA A  18     -37.633  22.129  -8.685  1.00 10.57           C  
ATOM    302  C   ALA A  18     -38.016  22.529  -7.263  1.00  9.57           C  
ATOM    303  O   ALA A  18     -38.816  21.853  -6.614  1.00 10.58           O  
ATOM    304  CB  ALA A  18     -36.309  21.379  -8.692  1.00 15.86           C  
ATOM    305  H   ALA A  18     -36.655  23.560  -9.942  1.00 11.20           H  
ATOM    306  HA  ALA A  18     -38.415  21.479  -9.078  1.00 12.68           H  
ATOM    307 1HB  ALA A  18     -36.390  20.486  -8.071  1.00 19.03           H  
ATOM    308 2HB  ALA A  18     -36.064  21.088  -9.714  1.00 19.03           H  
ATOM    309 3HB  ALA A  18     -35.522  22.020  -8.300  1.00 19.03           H  
ATOM    310  N   TRP A  19     -37.439  23.639  -6.803  1.00  8.04           N  
ATOM    311  CA  TRP A  19     -37.690  24.213  -5.492  1.00  7.47           C  
ATOM    312  C   TRP A  19     -39.170  24.564  -5.334  1.00  7.45           C  
ATOM    313  O   TRP A  19     -39.771  24.285  -4.294  1.00  8.48           O  
ATOM    314  CB  TRP A  19     -36.811  25.452  -5.316  1.00 11.21           C  
ATOM    315  CG  TRP A  19     -36.867  26.089  -3.983  1.00 11.21           C  
ATOM    316  CD1 TRP A  19     -36.069  25.807  -2.922  1.00 11.21           C  
ATOM    317  CD2 TRP A  19     -37.771  27.123  -3.547  1.00 11.21           C  
ATOM    318  NE1 TRP A  19     -36.395  26.608  -1.860  1.00 11.21           N  
ATOM    319  CE2 TRP A  19     -37.437  27.418  -2.225  1.00 11.21           C  
ATOM    320  CE3 TRP A  19     -38.822  27.813  -4.164  1.00 11.21           C  
ATOM    321  CZ2 TRP A  19     -38.112  28.372  -1.502  1.00 11.21           C  
ATOM    322  CZ3 TRP A  19     -39.510  28.766  -3.428  1.00 11.21           C  
ATOM    323  CH2 TRP A  19     -39.160  29.033  -2.129  1.00 11.21           C  
ATOM    324  H   TRP A  19     -36.769  24.115  -7.390  1.00  9.65           H  
ATOM    325  HA  TRP A  19     -37.423  23.477  -4.735  1.00  8.96           H  
ATOM    326 1HB  TRP A  19     -35.773  25.187  -5.518  1.00 13.45           H  
ATOM    327 2HB  TRP A  19     -37.097  26.208  -6.037  1.00 13.45           H  
ATOM    328  HD1 TRP A  19     -35.280  25.059  -2.926  1.00 13.45           H  
ATOM    329  HE1 TRP A  19     -35.948  26.598  -0.953  1.00 13.45           H  
ATOM    330  HE3 TRP A  19     -39.098  27.596  -5.196  1.00 13.45           H  
ATOM    331  HZ2 TRP A  19     -37.847  28.602  -0.474  1.00 13.45           H  
ATOM    332  HZ3 TRP A  19     -40.333  29.296  -3.905  1.00 13.45           H  
ATOM    333  HH2 TRP A  19     -39.717  29.783  -1.573  1.00 13.45           H  
ATOM    334  N   GLN A  20     -39.753  25.157  -6.383  1.00  7.12           N  
ATOM    335  CA  GLN A  20     -41.169  25.505  -6.396  1.00  7.94           C  
ATOM    336  C   GLN A  20     -42.021  24.279  -6.196  1.00  9.78           C  
ATOM    337  O   GLN A  20     -42.983  24.313  -5.431  1.00 11.07           O  
ATOM    338  CB  GLN A  20     -41.580  26.144  -7.718  1.00 11.91           C  
ATOM    339  CG  GLN A  20     -41.055  27.530  -7.977  1.00 11.91           C  
ATOM    340  CD  GLN A  20     -41.443  27.994  -9.365  1.00 11.91           C  
ATOM    341  OE1 GLN A  20     -42.628  28.098  -9.699  1.00 11.91           O  
ATOM    342  NE2 GLN A  20     -40.449  28.265 -10.193  1.00 11.91           N  
ATOM    343  H   GLN A  20     -39.193  25.387  -7.192  1.00  8.54           H  
ATOM    344  HA  GLN A  20     -41.368  26.199  -5.580  1.00  9.53           H  
ATOM    345 1HB  GLN A  20     -41.254  25.513  -8.540  1.00 14.29           H  
ATOM    346 2HB  GLN A  20     -42.667  26.192  -7.765  1.00 14.29           H  
ATOM    347 1HG  GLN A  20     -41.500  28.207  -7.250  1.00 14.29           H  
ATOM    348 2HG  GLN A  20     -39.973  27.545  -7.891  1.00 14.29           H  
ATOM    349 1HE2 GLN A  20     -40.650  28.568 -11.125  1.00 14.29           H  
ATOM    350 2HE2 GLN A  20     -39.502  28.162  -9.888  1.00 14.29           H  
ATOM    351  N   THR A  21     -41.670  23.194  -6.896  1.00 10.61           N  
ATOM    352  CA  THR A  21     -42.387  21.930  -6.777  1.00 13.57           C  
ATOM    353  C   THR A  21     -42.276  21.374  -5.363  1.00 13.97           C  
ATOM    354  O   THR A  21     -43.262  20.894  -4.800  1.00 16.89           O  
ATOM    355  CB  THR A  21     -41.856  20.892  -7.790  1.00 20.36           C  
ATOM    356  OG1 THR A  21     -42.065  21.372  -9.124  1.00 20.36           O  
ATOM    357  CG2 THR A  21     -42.568  19.560  -7.618  1.00 20.36           C  
ATOM    358  H   THR A  21     -40.888  23.253  -7.540  1.00 12.73           H  
ATOM    359  HA  THR A  21     -43.441  22.109  -6.987  1.00 16.28           H  
ATOM    360  HB  THR A  21     -40.788  20.743  -7.633  1.00 24.43           H  
ATOM    361  HG1 THR A  21     -41.542  22.168  -9.261  1.00 24.43           H  
ATOM    362 1HG2 THR A  21     -42.178  18.847  -8.345  1.00 24.43           H  
ATOM    363 2HG2 THR A  21     -42.400  19.179  -6.611  1.00 24.43           H  
ATOM    364 3HG2 THR A  21     -43.636  19.697  -7.781  1.00 24.43           H  
ATOM    365  N   THR A  22     -41.075  21.455  -4.789  1.00 12.03           N  
ATOM    366  CA  THR A  22     -40.821  20.983  -3.434  1.00 12.51           C  
ATOM    367  C   THR A  22     -41.704  21.672  -2.396  1.00 11.55           C  
ATOM    368  O   THR A  22     -42.199  21.016  -1.475  1.00 13.44           O  
ATOM    369  CB  THR A  22     -39.345  21.194  -3.045  1.00 18.77           C  
ATOM    370  OG1 THR A  22     -38.501  20.444  -3.929  1.00 18.77           O  
ATOM    371  CG2 THR A  22     -39.108  20.744  -1.613  1.00 18.77           C  
ATOM    372  H   THR A  22     -40.301  21.839  -5.316  1.00 14.44           H  
ATOM    373  HA  THR A  22     -41.036  19.914  -3.399  1.00 15.01           H  
ATOM    374  HB  THR A  22     -39.095  22.248  -3.129  1.00 22.52           H  
ATOM    375  HG1 THR A  22     -38.626  20.757  -4.830  1.00 22.52           H  
ATOM    376 1HG2 THR A  22     -38.062  20.904  -1.353  1.00 22.52           H  
ATOM    377 2HG2 THR A  22     -39.741  21.319  -0.939  1.00 22.52           H  
ATOM    378 3HG2 THR A  22     -39.348  19.685  -1.522  1.00 22.52           H  
ATOM    379  N   TYR A  23     -41.900  22.984  -2.539  1.00  9.64           N  
ATOM    380  CA  TYR A  23     -42.706  23.715  -1.571  1.00  9.38           C  
ATOM    381  C   TYR A  23     -44.106  24.112  -2.054  1.00 10.49           C  
ATOM    382  O   TYR A  23     -44.893  24.646  -1.271  1.00 11.75           O  
ATOM    383  CB  TYR A  23     -41.920  24.933  -1.106  1.00 14.07           C  
ATOM    384  CG  TYR A  23     -40.680  24.484  -0.384  1.00 14.07           C  
ATOM    385  CD1 TYR A  23     -39.430  24.641  -0.955  1.00 14.07           C  
ATOM    386  CD2 TYR A  23     -40.813  23.864   0.846  1.00 14.07           C  
ATOM    387  CE1 TYR A  23     -38.315  24.177  -0.288  1.00 14.07           C  
ATOM    388  CE2 TYR A  23     -39.700  23.403   1.511  1.00 14.07           C  
ATOM    389  CZ  TYR A  23     -38.456  23.554   0.948  1.00 14.07           C  
ATOM    390  OH  TYR A  23     -37.350  23.080   1.609  1.00 14.07           O  
ATOM    391  H   TYR A  23     -41.448  23.482  -3.299  1.00 11.57           H  
ATOM    392  HA  TYR A  23     -42.845  23.068  -0.705  1.00 11.26           H  
ATOM    393 1HB  TYR A  23     -41.629  25.549  -1.958  1.00 16.88           H  
ATOM    394 2HB  TYR A  23     -42.521  25.540  -0.430  1.00 16.88           H  
ATOM    395  HD1 TYR A  23     -39.329  25.120  -1.928  1.00 16.88           H  
ATOM    396  HD2 TYR A  23     -41.802  23.736   1.284  1.00 16.88           H  
ATOM    397  HE1 TYR A  23     -37.328  24.290  -0.732  1.00 16.88           H  
ATOM    398  HE2 TYR A  23     -39.807  22.912   2.478  1.00 16.88           H  
ATOM    399  HH  TYR A  23     -36.559  23.462   1.220  1.00 16.88           H  
ATOM    400  N   GLY A  24     -44.439  23.824  -3.312  1.00 11.66           N  
ATOM    401  CA  GLY A  24     -45.779  24.116  -3.820  1.00 13.08           C  
ATOM    402  C   GLY A  24     -46.021  25.602  -4.107  1.00 11.56           C  
ATOM    403  O   GLY A  24     -47.148  26.081  -3.968  1.00 12.13           O  
ATOM    404  H   GLY A  24     -43.767  23.405  -3.938  1.00 13.99           H  
ATOM    405 1HA  GLY A  24     -45.951  23.538  -4.731  1.00 15.70           H  
ATOM    406 2HA  GLY A  24     -46.512  23.770  -3.094  1.00 15.70           H  
ATOM    407  N   ARG A  25     -44.975  26.343  -4.471  1.00 10.57           N  
ATOM    408  CA  ARG A  25     -45.161  27.773  -4.719  1.00 10.69           C  
ATOM    409  C   ARG A  25     -45.252  28.108  -6.195  1.00 12.09           C  
ATOM    410  O   ARG A  25     -44.278  27.994  -6.937  1.00 23.65           O  
ATOM    411  CB  ARG A  25     -44.042  28.586  -4.100  1.00 16.04           C  
ATOM    412  CG  ARG A  25     -44.147  30.100  -4.302  1.00 16.04           C  
ATOM    413  CD  ARG A  25     -45.328  30.697  -3.606  1.00 16.04           C  
ATOM    414  NE  ARG A  25     -45.184  32.142  -3.421  1.00 16.04           N  
ATOM    415  CZ  ARG A  25     -45.649  33.121  -4.230  1.00 16.04           C  
ATOM    416  NH1 ARG A  25     -46.344  32.881  -5.318  1.00 16.04           N  
ATOM    417  NH2 ARG A  25     -45.396  34.384  -3.935  1.00 16.04           N  
ATOM    418  H   ARG A  25     -44.070  25.906  -4.598  1.00 12.68           H  
ATOM    419  HA  ARG A  25     -46.094  28.080  -4.246  1.00 12.83           H  
ATOM    420 1HB  ARG A  25     -44.013  28.400  -3.027  1.00 19.24           H  
ATOM    421 2HB  ARG A  25     -43.087  28.262  -4.514  1.00 19.24           H  
ATOM    422 1HG  ARG A  25     -43.245  30.578  -3.923  1.00 19.24           H  
ATOM    423 2HG  ARG A  25     -44.247  30.310  -5.367  1.00 19.24           H  
ATOM    424 1HD  ARG A  25     -46.224  30.517  -4.197  1.00 19.24           H  
ATOM    425 2HD  ARG A  25     -45.442  30.237  -2.625  1.00 19.24           H  
ATOM    426  HE  ARG A  25     -44.659  32.439  -2.613  1.00 19.24           H  
ATOM    427 1HH1 ARG A  25     -46.572  31.939  -5.608  1.00 19.24           H  
ATOM    428 2HH1 ARG A  25     -46.648  33.672  -5.878  1.00 19.24           H  
ATOM    429 1HH2 ARG A  25     -44.865  34.621  -3.111  1.00 19.24           H  
ATOM    430 2HH2 ARG A  25     -45.733  35.109  -4.562  1.00 19.24           H  
ATOM    431  N   GLU A  26     -46.433  28.548  -6.601  1.00 12.64           N  
ATOM    432  CA  GLU A  26     -46.694  28.966  -7.966  1.00 14.42           C  
ATOM    433  C   GLU A  26     -46.773  30.480  -8.004  1.00 14.80           C  
ATOM    434  O   GLU A  26     -47.378  31.087  -7.119  1.00 17.48           O  
ATOM    435  CB  GLU A  26     -47.990  28.345  -8.489  1.00 21.63           C  
ATOM    436  CG  GLU A  26     -48.319  28.697  -9.933  1.00 21.63           C  
ATOM    437  CD  GLU A  26     -49.581  28.042 -10.422  1.00 21.63           C  
ATOM    438  OE1 GLU A  26     -50.193  27.333  -9.659  1.00 21.63           O  
ATOM    439  OE2 GLU A  26     -49.932  28.245 -11.560  1.00 21.63           O  
ATOM    440  H   GLU A  26     -47.187  28.598  -5.929  1.00 15.17           H  
ATOM    441  HA  GLU A  26     -45.867  28.646  -8.601  1.00 17.30           H  
ATOM    442 1HB  GLU A  26     -47.926  27.259  -8.415  1.00 25.96           H  
ATOM    443 2HB  GLU A  26     -48.825  28.665  -7.864  1.00 25.96           H  
ATOM    444 1HG  GLU A  26     -48.428  29.777 -10.020  1.00 25.96           H  
ATOM    445 2HG  GLU A  26     -47.488  28.390 -10.566  1.00 25.96           H  
ATOM    446  N   TYR A  27     -46.150  31.090  -9.005  1.00 15.92           N  
ATOM    447  CA  TYR A  27     -46.147  32.543  -9.112  1.00 17.80           C  
ATOM    448  C   TYR A  27     -47.200  32.981 -10.127  1.00 27.00           C  
ATOM    449  O   TYR A  27     -47.473  32.262 -11.089  1.00 41.71           O  
ATOM    450  CB  TYR A  27     -44.747  33.023  -9.495  1.00 26.70           C  
ATOM    451  CG  TYR A  27     -43.732  32.619  -8.444  1.00 26.70           C  
ATOM    452  CD1 TYR A  27     -42.893  31.545  -8.676  1.00 26.70           C  
ATOM    453  CD2 TYR A  27     -43.672  33.272  -7.232  1.00 26.70           C  
ATOM    454  CE1 TYR A  27     -41.998  31.144  -7.705  1.00 26.70           C  
ATOM    455  CE2 TYR A  27     -42.787  32.862  -6.261  1.00 26.70           C  
ATOM    456  CZ  TYR A  27     -41.952  31.804  -6.491  1.00 26.70           C  
ATOM    457  OH  TYR A  27     -41.084  31.388  -5.512  1.00 26.70           O  
ATOM    458  H   TYR A  27     -45.668  30.538  -9.701  1.00 19.10           H  
ATOM    459  HA  TYR A  27     -46.415  32.971  -8.147  1.00 21.36           H  
ATOM    460 1HB  TYR A  27     -44.450  32.592 -10.453  1.00 32.04           H  
ATOM    461 2HB  TYR A  27     -44.735  34.108  -9.594  1.00 32.04           H  
ATOM    462  HD1 TYR A  27     -42.942  31.012  -9.624  1.00 32.04           H  
ATOM    463  HD2 TYR A  27     -44.338  34.102  -7.028  1.00 32.04           H  
ATOM    464  HE1 TYR A  27     -41.338  30.303  -7.885  1.00 32.04           H  
ATOM    465  HE2 TYR A  27     -42.757  33.374  -5.300  1.00 32.04           H  
ATOM    466  HH  TYR A  27     -40.652  30.579  -5.797  1.00 32.04           H  
ATOM    467  N   LYS A  28     -47.807  34.148  -9.904  1.00 32.61           N  
ATOM    468  CA  LYS A  28     -48.868  34.644 -10.780  1.00 45.66           C  
ATOM    469  C   LYS A  28     -48.367  34.977 -12.178  1.00 29.35           C  
ATOM    470  O   LYS A  28     -49.072  34.754 -13.164  1.00 41.92           O  
ATOM    471  CB  LYS A  28     -49.524  35.884 -10.173  1.00 68.49           C  
ATOM    472  CG  LYS A  28     -50.360  35.611  -8.931  1.00 68.49           C  
ATOM    473  CD  LYS A  28     -50.949  36.898  -8.374  1.00 68.49           C  
ATOM    474  CE  LYS A  28     -51.779  36.633  -7.128  1.00 68.49           C  
ATOM    475  NZ  LYS A  28     -52.324  37.891  -6.548  1.00 68.49           N  
ATOM    476  H   LYS A  28     -47.533  34.712  -9.108  1.00 39.13           H  
ATOM    477  HA  LYS A  28     -49.624  33.864 -10.877  1.00 54.79           H  
ATOM    478 1HB  LYS A  28     -48.757  36.613  -9.911  1.00 82.19           H  
ATOM    479 2HB  LYS A  28     -50.173  36.348 -10.916  1.00 82.19           H  
ATOM    480 1HG  LYS A  28     -51.170  34.926  -9.180  1.00 82.19           H  
ATOM    481 2HG  LYS A  28     -49.736  35.148  -8.168  1.00 82.19           H  
ATOM    482 1HD  LYS A  28     -50.140  37.586  -8.123  1.00 82.19           H  
ATOM    483 2HD  LYS A  28     -51.580  37.366  -9.129  1.00 82.19           H  
ATOM    484 1HE  LYS A  28     -52.608  35.975  -7.383  1.00 82.19           H  
ATOM    485 2HE  LYS A  28     -51.155  36.142  -6.380  1.00 82.19           H  
ATOM    486 1HZ  LYS A  28     -52.868  37.676  -5.724  1.00 82.19           H  
ATOM    487 2HZ  LYS A  28     -51.561  38.505  -6.296  1.00 82.19           H  
ATOM    488 3HZ  LYS A  28     -52.912  38.349  -7.229  1.00 82.19           H  
ATOM    489  N   ASP A  29     -47.154  35.505 -12.265  1.00 15.18           N  
ATOM    490  CA  ASP A  29     -46.580  35.836 -13.557  1.00 14.11           C  
ATOM    491  C   ASP A  29     -45.061  35.790 -13.504  1.00 12.16           C  
ATOM    492  O   ASP A  29     -44.478  35.544 -12.445  1.00 11.11           O  
ATOM    493  CB  ASP A  29     -47.071  37.214 -14.016  1.00 21.16           C  
ATOM    494  CG  ASP A  29     -46.669  38.342 -13.080  1.00 21.16           C  
ATOM    495  OD1 ASP A  29     -45.640  38.228 -12.459  1.00 21.16           O  
ATOM    496  OD2 ASP A  29     -47.395  39.304 -12.992  1.00 21.16           O  
ATOM    497  H   ASP A  29     -46.623  35.676 -11.423  1.00 18.22           H  
ATOM    498  HA  ASP A  29     -46.915  35.095 -14.283  1.00 16.93           H  
ATOM    499 1HB  ASP A  29     -46.685  37.431 -15.012  1.00 25.40           H  
ATOM    500 2HB  ASP A  29     -48.160  37.200 -14.089  1.00 25.40           H  
ATOM    501  N   ARG A  30     -44.433  36.034 -14.653  1.00 13.08           N  
ATOM    502  CA  ARG A  30     -42.984  35.982 -14.770  1.00 12.09           C  
ATOM    503  C   ARG A  30     -42.312  37.064 -13.940  1.00 10.64           C  
ATOM    504  O   ARG A  30     -41.251  36.823 -13.385  1.00  9.17           O  
ATOM    505  CB  ARG A  30     -42.552  36.115 -16.220  1.00 18.13           C  
ATOM    506  CG  ARG A  30     -41.058  35.925 -16.493  1.00 18.13           C  
ATOM    507  CD  ARG A  30     -40.601  34.523 -16.236  1.00 18.13           C  
ATOM    508  NE  ARG A  30     -39.232  34.306 -16.698  1.00 18.13           N  
ATOM    509  CZ  ARG A  30     -38.544  33.143 -16.607  1.00 18.13           C  
ATOM    510  NH1 ARG A  30     -39.079  32.071 -16.071  1.00 18.13           N  
ATOM    511  NH2 ARG A  30     -37.308  33.062 -17.065  1.00 18.13           N  
ATOM    512  H   ARG A  30     -44.981  36.242 -15.475  1.00 15.70           H  
ATOM    513  HA  ARG A  30     -42.648  35.012 -14.405  1.00 14.51           H  
ATOM    514 1HB  ARG A  30     -43.090  35.386 -16.825  1.00 21.76           H  
ATOM    515 2HB  ARG A  30     -42.825  37.105 -16.587  1.00 21.76           H  
ATOM    516 1HG  ARG A  30     -40.850  36.162 -17.537  1.00 21.76           H  
ATOM    517 2HG  ARG A  30     -40.485  36.594 -15.851  1.00 21.76           H  
ATOM    518 1HD  ARG A  30     -40.637  34.319 -15.166  1.00 21.76           H  
ATOM    519 2HD  ARG A  30     -41.253  33.825 -16.760  1.00 21.76           H  
ATOM    520  HE  ARG A  30     -38.758  35.092 -17.124  1.00 21.76           H  
ATOM    521 1HH1 ARG A  30     -40.022  32.095 -15.710  1.00 21.76           H  
ATOM    522 2HH1 ARG A  30     -38.524  31.223 -16.022  1.00 21.76           H  
ATOM    523 1HH2 ARG A  30     -36.864  33.866 -17.486  1.00 21.76           H  
ATOM    524 2HH2 ARG A  30     -36.809  32.181 -16.992  1.00 21.76           H  
ATOM    525  N   ASP A  31     -42.910  38.252 -13.858  1.00 12.14           N  
ATOM    526  CA  ASP A  31     -42.317  39.328 -13.066  1.00 11.97           C  
ATOM    527  C   ASP A  31     -42.206  38.941 -11.592  1.00  9.67           C  
ATOM    528  O   ASP A  31     -41.166  39.169 -10.968  1.00  8.53           O  
ATOM    529  CB  ASP A  31     -43.123  40.617 -13.215  1.00 17.96           C  
ATOM    530  CG  ASP A  31     -42.946  41.262 -14.585  1.00 17.96           C  
ATOM    531  OD1 ASP A  31     -42.037  40.884 -15.285  1.00 17.96           O  
ATOM    532  OD2 ASP A  31     -43.713  42.135 -14.914  1.00 17.96           O  
ATOM    533  H   ASP A  31     -43.785  38.413 -14.336  1.00 14.57           H  
ATOM    534  HA  ASP A  31     -41.311  39.514 -13.440  1.00 14.36           H  
ATOM    535 1HB  ASP A  31     -44.182  40.404 -13.063  1.00 21.55           H  
ATOM    536 2HB  ASP A  31     -42.819  41.330 -12.449  1.00 21.55           H  
ATOM    537  N   GLU A  32     -43.274  38.341 -11.049  1.00 10.00           N  
ATOM    538  CA  GLU A  32     -43.272  37.850  -9.674  1.00  9.14           C  
ATOM    539  C   GLU A  32     -42.182  36.805  -9.529  1.00  7.01           C  
ATOM    540  O   GLU A  32     -41.395  36.847  -8.580  1.00  7.11           O  
ATOM    541  CB  GLU A  32     -44.630  37.251  -9.280  1.00 13.71           C  
ATOM    542  CG  GLU A  32     -44.707  36.803  -7.819  1.00 13.71           C  
ATOM    543  CD  GLU A  32     -46.035  36.193  -7.437  1.00 13.71           C  
ATOM    544  OE1 GLU A  32     -46.907  36.162  -8.268  1.00 13.71           O  
ATOM    545  OE2 GLU A  32     -46.177  35.745  -6.319  1.00 13.71           O  
ATOM    546  H   GLU A  32     -44.109  38.214 -11.611  1.00 12.00           H  
ATOM    547  HA  GLU A  32     -43.046  38.680  -9.003  1.00 10.97           H  
ATOM    548 1HB  GLU A  32     -45.416  37.987  -9.452  1.00 16.45           H  
ATOM    549 2HB  GLU A  32     -44.845  36.391  -9.913  1.00 16.45           H  
ATOM    550 1HG  GLU A  32     -43.913  36.084  -7.638  1.00 16.45           H  
ATOM    551 2HG  GLU A  32     -44.520  37.668  -7.185  1.00 16.45           H  
ATOM    552  N   TRP A  33     -42.147  35.876 -10.493  1.00  6.18           N  
ATOM    553  CA  TRP A  33     -41.154  34.816 -10.541  1.00  5.25           C  
ATOM    554  C   TRP A  33     -39.739  35.370 -10.504  1.00  4.69           C  
ATOM    555  O   TRP A  33     -38.904  34.844  -9.776  1.00  4.11           O  
ATOM    556  CB  TRP A  33     -41.317  33.984 -11.820  1.00  7.88           C  
ATOM    557  CG  TRP A  33     -40.325  32.873 -11.940  1.00  7.88           C  
ATOM    558  CD1 TRP A  33     -40.504  31.587 -11.540  1.00  7.88           C  
ATOM    559  CD2 TRP A  33     -38.977  32.940 -12.472  1.00  7.88           C  
ATOM    560  NE1 TRP A  33     -39.374  30.858 -11.788  1.00  7.88           N  
ATOM    561  CE2 TRP A  33     -38.428  31.667 -12.344  1.00  7.88           C  
ATOM    562  CE3 TRP A  33     -38.203  33.958 -13.033  1.00  7.88           C  
ATOM    563  CZ2 TRP A  33     -37.138  31.381 -12.740  1.00  7.88           C  
ATOM    564  CZ3 TRP A  33     -36.903  33.675 -13.433  1.00  7.88           C  
ATOM    565  CH2 TRP A  33     -36.384  32.415 -13.290  1.00  7.88           C  
ATOM    566  H   TRP A  33     -42.846  35.900 -11.226  1.00  7.42           H  
ATOM    567  HA  TRP A  33     -41.295  34.168  -9.676  1.00  6.30           H  
ATOM    568 1HB  TRP A  33     -42.318  33.555 -11.852  1.00  9.45           H  
ATOM    569 2HB  TRP A  33     -41.204  34.617 -12.693  1.00  9.45           H  
ATOM    570  HD1 TRP A  33     -41.412  31.194 -11.091  1.00  9.45           H  
ATOM    571  HE1 TRP A  33     -39.244  29.879 -11.585  1.00  9.45           H  
ATOM    572  HE3 TRP A  33     -38.612  34.955 -13.153  1.00  9.45           H  
ATOM    573  HZ2 TRP A  33     -36.716  30.382 -12.628  1.00  9.45           H  
ATOM    574  HZ3 TRP A  33     -36.308  34.480 -13.866  1.00  9.45           H  
ATOM    575  HH2 TRP A  33     -35.361  32.221 -13.615  1.00  9.45           H  
ATOM    576  N   ILE A  34     -39.476  36.422 -11.292  1.00  5.38           N  
ATOM    577  CA  ILE A  34     -38.158  37.049 -11.369  1.00  5.48           C  
ATOM    578  C   ILE A  34     -37.731  37.633 -10.057  1.00  4.94           C  
ATOM    579  O   ILE A  34     -36.601  37.413  -9.621  1.00  4.35           O  
ATOM    580  CB  ILE A  34     -38.117  38.173 -12.428  1.00  8.22           C  
ATOM    581  CG1 ILE A  34     -38.230  37.608 -13.847  1.00  8.22           C  
ATOM    582  CG2 ILE A  34     -36.835  38.978 -12.274  1.00  8.22           C  
ATOM    583  CD1 ILE A  34     -38.502  38.666 -14.891  1.00  8.22           C  
ATOM    584  H   ILE A  34     -40.213  36.788 -11.875  1.00  6.46           H  
ATOM    585  HA  ILE A  34     -37.431  36.291 -11.650  1.00  6.58           H  
ATOM    586  HB  ILE A  34     -38.968  38.835 -12.279  1.00  9.86           H  
ATOM    587 1HG1 ILE A  34     -37.297  37.107 -14.103  1.00  9.86           H  
ATOM    588 2HG1 ILE A  34     -39.025  36.874 -13.883  1.00  9.86           H  
ATOM    589 1HG2 ILE A  34     -36.822  39.783 -13.008  1.00  9.86           H  
ATOM    590 2HG2 ILE A  34     -36.786  39.403 -11.272  1.00  9.86           H  
ATOM    591 3HG2 ILE A  34     -35.973  38.329 -12.434  1.00  9.86           H  
ATOM    592 1HD1 ILE A  34     -38.566  38.200 -15.874  1.00  9.86           H  
ATOM    593 2HD1 ILE A  34     -39.444  39.167 -14.665  1.00  9.86           H  
ATOM    594 3HD1 ILE A  34     -37.694  39.395 -14.887  1.00  9.86           H  
ATOM    595  N   LEU A  35     -38.625  38.381  -9.425  1.00  5.68           N  
ATOM    596  CA  LEU A  35     -38.298  39.000  -8.160  1.00  5.81           C  
ATOM    597  C   LEU A  35     -37.981  37.956  -7.105  1.00  4.41           C  
ATOM    598  O   LEU A  35     -37.011  38.096  -6.364  1.00  4.65           O  
ATOM    599  CB  LEU A  35     -39.468  39.868  -7.698  1.00  8.71           C  
ATOM    600  CG  LEU A  35     -39.727  41.121  -8.540  1.00  8.71           C  
ATOM    601  CD1 LEU A  35     -41.022  41.773  -8.084  1.00  8.71           C  
ATOM    602  CD2 LEU A  35     -38.551  42.073  -8.397  1.00  8.71           C  
ATOM    603  H   LEU A  35     -39.538  38.534  -9.838  1.00  6.82           H  
ATOM    604  HA  LEU A  35     -37.419  39.629  -8.299  1.00  6.97           H  
ATOM    605 1HB  LEU A  35     -40.375  39.266  -7.712  1.00 10.46           H  
ATOM    606 2HB  LEU A  35     -39.282  40.188  -6.673  1.00 10.46           H  
ATOM    607  HG  LEU A  35     -39.840  40.842  -9.588  1.00 10.46           H  
ATOM    608 1HD1 LEU A  35     -41.213  42.661  -8.688  1.00 10.46           H  
ATOM    609 2HD1 LEU A  35     -41.845  41.069  -8.205  1.00 10.46           H  
ATOM    610 3HD1 LEU A  35     -40.937  42.058  -7.037  1.00 10.46           H  
ATOM    611 1HD2 LEU A  35     -38.731  42.965  -8.998  1.00 10.46           H  
ATOM    612 2HD2 LEU A  35     -38.437  42.356  -7.351  1.00 10.46           H  
ATOM    613 3HD2 LEU A  35     -37.640  41.581  -8.742  1.00 10.46           H  
ATOM    614  N   ARG A  36     -38.771  36.888  -7.076  1.00  3.53           N  
ATOM    615  CA  ARG A  36     -38.584  35.830  -6.099  1.00  2.98           C  
ATOM    616  C   ARG A  36     -37.392  34.952  -6.447  1.00  1.95           C  
ATOM    617  O   ARG A  36     -36.730  34.440  -5.549  1.00  2.01           O  
ATOM    618  CB  ARG A  36     -39.859  35.026  -5.996  1.00  4.47           C  
ATOM    619  CG  ARG A  36     -41.024  35.837  -5.444  1.00  4.47           C  
ATOM    620  CD  ARG A  36     -40.864  36.138  -4.002  1.00  4.47           C  
ATOM    621  NE  ARG A  36     -42.010  36.855  -3.464  1.00  4.47           N  
ATOM    622  CZ  ARG A  36     -42.173  37.189  -2.168  1.00  4.47           C  
ATOM    623  NH1 ARG A  36     -41.261  36.869  -1.279  1.00  4.47           N  
ATOM    624  NH2 ARG A  36     -43.262  37.836  -1.790  1.00  4.47           N  
ATOM    625  H   ARG A  36     -39.556  36.822  -7.718  1.00  4.24           H  
ATOM    626  HA  ARG A  36     -38.399  36.290  -5.131  1.00  3.58           H  
ATOM    627 1HB  ARG A  36     -40.144  34.650  -6.981  1.00  5.36           H  
ATOM    628 2HB  ARG A  36     -39.704  34.166  -5.344  1.00  5.36           H  
ATOM    629 1HG  ARG A  36     -41.070  36.791  -5.973  1.00  5.36           H  
ATOM    630 2HG  ARG A  36     -41.964  35.315  -5.581  1.00  5.36           H  
ATOM    631 1HD  ARG A  36     -40.759  35.207  -3.450  1.00  5.36           H  
ATOM    632 2HD  ARG A  36     -39.975  36.748  -3.848  1.00  5.36           H  
ATOM    633  HE  ARG A  36     -42.737  37.121  -4.113  1.00  5.36           H  
ATOM    634 1HH1 ARG A  36     -40.423  36.373  -1.555  1.00  5.36           H  
ATOM    635 2HH1 ARG A  36     -41.397  37.090  -0.302  1.00  5.36           H  
ATOM    636 1HH2 ARG A  36     -43.967  38.081  -2.473  1.00  5.36           H  
ATOM    637 2HH2 ARG A  36     -43.386  38.086  -0.821  1.00  5.36           H  
ATOM    638  N   PHE A  37     -37.102  34.813  -7.740  1.00  2.09           N  
ATOM    639  CA  PHE A  37     -35.930  34.095  -8.217  1.00  2.27           C  
ATOM    640  C   PHE A  37     -34.664  34.773  -7.751  1.00  1.97           C  
ATOM    641  O   PHE A  37     -33.760  34.114  -7.240  1.00  2.02           O  
ATOM    642  CB  PHE A  37     -35.930  33.981  -9.738  1.00  3.41           C  
ATOM    643  CG  PHE A  37     -34.683  33.363 -10.306  1.00  3.41           C  
ATOM    644  CD1 PHE A  37     -34.424  32.014 -10.158  1.00  3.41           C  
ATOM    645  CD2 PHE A  37     -33.773  34.132 -11.011  1.00  3.41           C  
ATOM    646  CE1 PHE A  37     -33.291  31.437 -10.694  1.00  3.41           C  
ATOM    647  CE2 PHE A  37     -32.636  33.562 -11.552  1.00  3.41           C  
ATOM    648  CZ  PHE A  37     -32.395  32.210 -11.394  1.00  3.41           C  
ATOM    649  H   PHE A  37     -37.709  35.221  -8.432  1.00  2.51           H  
ATOM    650  HA  PHE A  37     -35.950  33.088  -7.803  1.00  2.72           H  
ATOM    651 1HB  PHE A  37     -36.782  33.381 -10.053  1.00  4.09           H  
ATOM    652 2HB  PHE A  37     -36.049  34.971 -10.177  1.00  4.09           H  
ATOM    653  HD1 PHE A  37     -35.127  31.402  -9.610  1.00  4.09           H  
ATOM    654  HD2 PHE A  37     -33.964  35.197 -11.140  1.00  4.09           H  
ATOM    655  HE1 PHE A  37     -33.109  30.371 -10.564  1.00  4.09           H  
ATOM    656  HE2 PHE A  37     -31.929  34.179 -12.105  1.00  4.09           H  
ATOM    657  HZ  PHE A  37     -31.501  31.760 -11.819  1.00  4.09           H  
ATOM    658  N   GLU A  38     -34.586  36.090  -7.949  1.00  2.20           N  
ATOM    659  CA  GLU A  38     -33.421  36.858  -7.535  1.00  2.48           C  
ATOM    660  C   GLU A  38     -33.232  36.780  -6.024  1.00  2.18           C  
ATOM    661  O   GLU A  38     -32.103  36.632  -5.552  1.00  2.26           O  
ATOM    662  CB  GLU A  38     -33.561  38.315  -7.978  1.00  3.72           C  
ATOM    663  CG  GLU A  38     -33.448  38.515  -9.484  1.00  3.72           C  
ATOM    664  CD  GLU A  38     -33.648  39.945  -9.907  1.00  3.72           C  
ATOM    665  OE1 GLU A  38     -33.977  40.757  -9.076  1.00  3.72           O  
ATOM    666  OE2 GLU A  38     -33.467  40.226 -11.069  1.00  3.72           O  
ATOM    667  H   GLU A  38     -35.353  36.571  -8.399  1.00  2.64           H  
ATOM    668  HA  GLU A  38     -32.538  36.431  -8.009  1.00  2.98           H  
ATOM    669 1HB  GLU A  38     -34.525  38.706  -7.656  1.00  4.46           H  
ATOM    670 2HB  GLU A  38     -32.786  38.917  -7.503  1.00  4.46           H  
ATOM    671 1HG  GLU A  38     -32.459  38.194  -9.802  1.00  4.46           H  
ATOM    672 2HG  GLU A  38     -34.181  37.885  -9.982  1.00  4.46           H  
ATOM    673  N   ILE A  39     -34.340  36.849  -5.281  1.00  2.30           N  
ATOM    674  CA  ILE A  39     -34.287  36.720  -3.833  1.00  2.64           C  
ATOM    675  C   ILE A  39     -33.770  35.347  -3.440  1.00  2.01           C  
ATOM    676  O   ILE A  39     -32.894  35.232  -2.576  1.00  2.20           O  
ATOM    677  CB  ILE A  39     -35.664  36.924  -3.210  1.00  3.96           C  
ATOM    678  CG1 ILE A  39     -36.127  38.365  -3.369  1.00  3.96           C  
ATOM    679  CG2 ILE A  39     -35.594  36.567  -1.753  1.00  3.96           C  
ATOM    680  CD1 ILE A  39     -37.590  38.564  -3.036  1.00  3.96           C  
ATOM    681  H   ILE A  39     -35.239  37.013  -5.722  1.00  2.76           H  
ATOM    682  HA  ILE A  39     -33.608  37.473  -3.438  1.00  3.17           H  
ATOM    683  HB  ILE A  39     -36.391  36.285  -3.707  1.00  4.75           H  
ATOM    684 1HG1 ILE A  39     -35.534  38.997  -2.716  1.00  4.75           H  
ATOM    685 2HG1 ILE A  39     -35.951  38.687  -4.391  1.00  4.75           H  
ATOM    686 1HG2 ILE A  39     -36.580  36.702  -1.319  1.00  4.75           H  
ATOM    687 2HG2 ILE A  39     -35.284  35.531  -1.644  1.00  4.75           H  
ATOM    688 3HG2 ILE A  39     -34.879  37.217  -1.249  1.00  4.75           H  
ATOM    689 1HD1 ILE A  39     -37.851  39.615  -3.167  1.00  4.75           H  
ATOM    690 2HD1 ILE A  39     -38.197  37.954  -3.701  1.00  4.75           H  
ATOM    691 3HD1 ILE A  39     -37.770  38.272  -2.003  1.00  4.75           H  
ATOM    692  N   TYR A  40     -34.314  34.318  -4.086  1.00  1.63           N  
ATOM    693  CA  TYR A  40     -33.898  32.943  -3.902  1.00  1.40           C  
ATOM    694  C   TYR A  40     -32.414  32.791  -4.108  1.00  1.50           C  
ATOM    695  O   TYR A  40     -31.745  32.183  -3.281  1.00  1.57           O  
ATOM    696  CB  TYR A  40     -34.659  32.013  -4.841  1.00  2.10           C  
ATOM    697  CG  TYR A  40     -34.121  30.605  -4.849  1.00  2.10           C  
ATOM    698  CD1 TYR A  40     -34.422  29.727  -3.826  1.00  2.10           C  
ATOM    699  CD2 TYR A  40     -33.315  30.195  -5.897  1.00  2.10           C  
ATOM    700  CE1 TYR A  40     -33.904  28.448  -3.842  1.00  2.10           C  
ATOM    701  CE2 TYR A  40     -32.805  28.913  -5.920  1.00  2.10           C  
ATOM    702  CZ  TYR A  40     -33.093  28.042  -4.894  1.00  2.10           C  
ATOM    703  OH  TYR A  40     -32.573  26.769  -4.911  1.00  2.10           O  
ATOM    704  H   TYR A  40     -35.053  34.491  -4.751  1.00  1.96           H  
ATOM    705  HA  TYR A  40     -34.114  32.651  -2.874  1.00  1.68           H  
ATOM    706 1HB  TYR A  40     -35.707  31.977  -4.543  1.00  2.52           H  
ATOM    707 2HB  TYR A  40     -34.622  32.395  -5.858  1.00  2.52           H  
ATOM    708  HD1 TYR A  40     -35.062  30.050  -3.010  1.00  2.52           H  
ATOM    709  HD2 TYR A  40     -33.085  30.891  -6.701  1.00  2.52           H  
ATOM    710  HE1 TYR A  40     -34.131  27.762  -3.029  1.00  2.52           H  
ATOM    711  HE2 TYR A  40     -32.170  28.593  -6.745  1.00  2.52           H  
ATOM    712  HH  TYR A  40     -32.604  26.397  -4.025  1.00  2.52           H  
ATOM    713  N   GLN A  41     -31.906  33.332  -5.218  1.00  1.76           N  
ATOM    714  CA  GLN A  41     -30.491  33.250  -5.532  1.00  2.11           C  
ATOM    715  C   GLN A  41     -29.628  33.945  -4.490  1.00  2.32           C  
ATOM    716  O   GLN A  41     -28.556  33.446  -4.159  1.00  3.01           O  
ATOM    717  CB  GLN A  41     -30.220  33.849  -6.913  1.00  3.17           C  
ATOM    718  CG  GLN A  41     -30.759  33.019  -8.063  1.00  3.17           C  
ATOM    719  CD  GLN A  41     -30.064  31.681  -8.152  1.00  3.17           C  
ATOM    720  OE1 GLN A  41     -28.832  31.604  -8.117  1.00  3.17           O  
ATOM    721  NE2 GLN A  41     -30.844  30.617  -8.266  1.00  3.17           N  
ATOM    722  H   GLN A  41     -32.520  33.803  -5.866  1.00  2.11           H  
ATOM    723  HA  GLN A  41     -30.209  32.199  -5.553  1.00  2.53           H  
ATOM    724 1HB  GLN A  41     -30.670  34.840  -6.975  1.00  3.80           H  
ATOM    725 2HB  GLN A  41     -29.147  33.966  -7.056  1.00  3.80           H  
ATOM    726 1HG  GLN A  41     -31.820  32.839  -7.909  1.00  3.80           H  
ATOM    727 2HG  GLN A  41     -30.600  33.556  -8.998  1.00  3.80           H  
ATOM    728 1HE2 GLN A  41     -30.441  29.703  -8.328  1.00  3.80           H  
ATOM    729 2HE2 GLN A  41     -31.837  30.726  -8.294  1.00  3.80           H  
ATOM    730  N   SER A  42     -30.098  35.068  -3.942  1.00  2.26           N  
ATOM    731  CA  SER A  42     -29.345  35.750  -2.894  1.00  2.76           C  
ATOM    732  C   SER A  42     -29.235  34.864  -1.651  1.00  2.52           C  
ATOM    733  O   SER A  42     -28.162  34.744  -1.050  1.00  3.03           O  
ATOM    734  CB  SER A  42     -30.014  37.064  -2.534  1.00  4.14           C  
ATOM    735  OG  SER A  42     -29.982  37.961  -3.611  1.00  4.14           O  
ATOM    736  H   SER A  42     -30.971  35.467  -4.268  1.00  2.71           H  
ATOM    737  HA  SER A  42     -28.339  35.953  -3.264  1.00  3.31           H  
ATOM    738 1HB  SER A  42     -31.047  36.883  -2.239  1.00  4.97           H  
ATOM    739 2HB  SER A  42     -29.505  37.505  -1.679  1.00  4.97           H  
ATOM    740  HG  SER A  42     -30.508  37.556  -4.307  1.00  4.97           H  
ATOM    741  N   ASN A  43     -30.345  34.220  -1.297  1.00  2.10           N  
ATOM    742  CA  ASN A  43     -30.386  33.322  -0.154  1.00  2.21           C  
ATOM    743  C   ASN A  43     -29.605  32.041  -0.435  1.00  2.15           C  
ATOM    744  O   ASN A  43     -28.969  31.499   0.467  1.00  2.24           O  
ATOM    745  CB  ASN A  43     -31.829  33.050   0.223  1.00  3.31           C  
ATOM    746  CG  ASN A  43     -32.453  34.239   0.921  1.00  3.31           C  
ATOM    747  OD1 ASN A  43     -31.767  34.960   1.656  1.00  3.31           O  
ATOM    748  ND2 ASN A  43     -33.722  34.462   0.695  1.00  3.31           N  
ATOM    749  H   ASN A  43     -31.198  34.376  -1.823  1.00  2.52           H  
ATOM    750  HA  ASN A  43     -29.901  33.816   0.688  1.00  2.65           H  
ATOM    751 1HB  ASN A  43     -32.407  32.825  -0.675  1.00  3.98           H  
ATOM    752 2HB  ASN A  43     -31.883  32.182   0.879  1.00  3.98           H  
ATOM    753 1HD2 ASN A  43     -34.207  35.229   1.126  1.00  3.98           H  
ATOM    754 2HD2 ASN A  43     -34.231  33.867   0.076  1.00  3.98           H  
ATOM    755  N   LEU A  44     -29.627  31.594  -1.691  1.00  2.31           N  
ATOM    756  CA  LEU A  44     -28.881  30.430  -2.143  1.00  2.81           C  
ATOM    757  C   LEU A  44     -27.395  30.667  -1.947  1.00  3.02           C  
ATOM    758  O   LEU A  44     -26.683  29.793  -1.450  1.00  3.23           O  
ATOM    759  CB  LEU A  44     -29.189  30.136  -3.617  1.00  4.21           C  
ATOM    760  CG  LEU A  44     -28.471  28.928  -4.223  1.00  4.21           C  
ATOM    761  CD1 LEU A  44     -28.869  27.675  -3.455  1.00  4.21           C  
ATOM    762  CD2 LEU A  44     -28.845  28.808  -5.695  1.00  4.21           C  
ATOM    763  H   LEU A  44     -30.194  32.073  -2.371  1.00  2.77           H  
ATOM    764  HA  LEU A  44     -29.176  29.571  -1.547  1.00  3.37           H  
ATOM    765 1HB  LEU A  44     -30.261  29.975  -3.723  1.00  5.06           H  
ATOM    766 2HB  LEU A  44     -28.913  31.006  -4.208  1.00  5.06           H  
ATOM    767  HG  LEU A  44     -27.391  29.056  -4.130  1.00  5.06           H  
ATOM    768 1HD1 LEU A  44     -28.355  26.811  -3.878  1.00  5.06           H  
ATOM    769 2HD1 LEU A  44     -28.590  27.784  -2.407  1.00  5.06           H  
ATOM    770 3HD1 LEU A  44     -29.946  27.528  -3.531  1.00  5.06           H  
ATOM    771 1HD2 LEU A  44     -28.334  27.948  -6.131  1.00  5.06           H  
ATOM    772 2HD2 LEU A  44     -29.921  28.673  -5.785  1.00  5.06           H  
ATOM    773 3HD2 LEU A  44     -28.546  29.713  -6.223  1.00  5.06           H  
ATOM    774  N   GLN A  45     -26.936  31.861  -2.333  1.00  3.30           N  
ATOM    775  CA  GLN A  45     -25.547  32.246  -2.156  1.00  4.02           C  
ATOM    776  C   GLN A  45     -25.161  32.230  -0.687  1.00  4.09           C  
ATOM    777  O   GLN A  45     -24.074  31.764  -0.357  1.00  4.55           O  
ATOM    778  CB  GLN A  45     -25.289  33.628  -2.757  1.00  6.03           C  
ATOM    779  CG  GLN A  45     -25.324  33.656  -4.275  1.00  6.03           C  
ATOM    780  CD  GLN A  45     -25.190  35.058  -4.833  1.00  6.03           C  
ATOM    781  OE1 GLN A  45     -25.195  36.044  -4.090  1.00  6.03           O  
ATOM    782  NE2 GLN A  45     -25.070  35.157  -6.152  1.00  6.03           N  
ATOM    783  H   GLN A  45     -27.569  32.517  -2.770  1.00  3.96           H  
ATOM    784  HA  GLN A  45     -24.920  31.522  -2.675  1.00  4.82           H  
ATOM    785 1HB  GLN A  45     -26.035  34.331  -2.391  1.00  7.24           H  
ATOM    786 2HB  GLN A  45     -24.312  33.989  -2.436  1.00  7.24           H  
ATOM    787 1HG  GLN A  45     -24.488  33.066  -4.649  1.00  7.24           H  
ATOM    788 2HG  GLN A  45     -26.259  33.229  -4.627  1.00  7.24           H  
ATOM    789 1HE2 GLN A  45     -24.979  36.056  -6.581  1.00  7.24           H  
ATOM    790 2HE2 GLN A  45     -25.072  34.331  -6.717  1.00  7.24           H  
ATOM    791  N   LEU A  46     -26.050  32.708   0.195  1.00  3.92           N  
ATOM    792  CA  LEU A  46     -25.790  32.632   1.635  1.00  4.47           C  
ATOM    793  C   LEU A  46     -25.609  31.190   2.087  1.00  4.09           C  
ATOM    794  O   LEU A  46     -24.675  30.889   2.826  1.00  5.08           O  
ATOM    795  CB  LEU A  46     -26.913  33.274   2.457  1.00  6.71           C  
ATOM    796  CG  LEU A  46     -26.728  33.161   3.983  1.00  6.71           C  
ATOM    797  CD1 LEU A  46     -25.433  33.852   4.390  1.00  6.71           C  
ATOM    798  CD2 LEU A  46     -27.917  33.793   4.691  1.00  6.71           C  
ATOM    799  H   LEU A  46     -26.911  33.134  -0.136  1.00  4.70           H  
ATOM    800  HA  LEU A  46     -24.866  33.172   1.843  1.00  5.36           H  
ATOM    801 1HB  LEU A  46     -26.976  34.331   2.203  1.00  8.05           H  
ATOM    802 2HB  LEU A  46     -27.859  32.801   2.201  1.00  8.05           H  
ATOM    803  HG  LEU A  46     -26.655  32.110   4.264  1.00  8.05           H  
ATOM    804 1HD1 LEU A  46     -25.296  33.762   5.468  1.00  8.05           H  
ATOM    805 2HD1 LEU A  46     -24.593  33.382   3.878  1.00  8.05           H  
ATOM    806 3HD1 LEU A  46     -25.481  34.905   4.117  1.00  8.05           H  
ATOM    807 1HD2 LEU A  46     -27.788  33.707   5.770  1.00  8.05           H  
ATOM    808 2HD2 LEU A  46     -27.987  34.845   4.415  1.00  8.05           H  
ATOM    809 3HD2 LEU A  46     -28.831  33.282   4.393  1.00  8.05           H  
ATOM    810  N   ILE A  47     -26.501  30.305   1.641  1.00  3.18           N  
ATOM    811  CA  ILE A  47     -26.428  28.890   1.991  1.00  3.23           C  
ATOM    812  C   ILE A  47     -25.087  28.288   1.605  1.00  3.78           C  
ATOM    813  O   ILE A  47     -24.435  27.634   2.423  1.00  4.48           O  
ATOM    814  CB  ILE A  47     -27.538  28.097   1.279  1.00  4.84           C  
ATOM    815  CG1 ILE A  47     -28.902  28.482   1.828  1.00  4.84           C  
ATOM    816  CG2 ILE A  47     -27.296  26.606   1.434  1.00  4.84           C  
ATOM    817  CD1 ILE A  47     -30.046  27.999   0.974  1.00  4.84           C  
ATOM    818  H   ILE A  47     -27.262  30.624   1.054  1.00  3.82           H  
ATOM    819  HA  ILE A  47     -26.555  28.791   3.068  1.00  3.88           H  
ATOM    820  HB  ILE A  47     -27.539  28.342   0.220  1.00  5.81           H  
ATOM    821 1HG1 ILE A  47     -29.016  28.061   2.826  1.00  5.81           H  
ATOM    822 2HG1 ILE A  47     -28.961  29.565   1.904  1.00  5.81           H  
ATOM    823 1HG2 ILE A  47     -28.080  26.056   0.914  1.00  5.81           H  
ATOM    824 2HG2 ILE A  47     -26.329  26.348   1.007  1.00  5.81           H  
ATOM    825 3HG2 ILE A  47     -27.307  26.343   2.489  1.00  5.81           H  
ATOM    826 1HD1 ILE A  47     -30.991  28.302   1.421  1.00  5.81           H  
ATOM    827 2HD1 ILE A  47     -29.966  28.427  -0.023  1.00  5.81           H  
ATOM    828 3HD1 ILE A  47     -30.010  26.915   0.899  1.00  5.81           H  
ATOM    829  N   ASP A  48     -24.681  28.517   0.356  1.00  3.92           N  
ATOM    830  CA  ASP A  48     -23.418  28.002  -0.145  1.00  5.01           C  
ATOM    831  C   ASP A  48     -22.236  28.623   0.578  1.00  6.35           C  
ATOM    832  O   ASP A  48     -21.294  27.919   0.932  1.00  7.43           O  
ATOM    833  CB  ASP A  48     -23.304  28.243  -1.649  1.00  7.51           C  
ATOM    834  CG  ASP A  48     -24.234  27.344  -2.454  1.00  7.51           C  
ATOM    835  OD1 ASP A  48     -24.744  26.401  -1.897  1.00  7.51           O  
ATOM    836  OD2 ASP A  48     -24.409  27.596  -3.623  1.00  7.51           O  
ATOM    837  H   ASP A  48     -25.273  29.055  -0.265  1.00  4.70           H  
ATOM    838  HA  ASP A  48     -23.393  26.927   0.031  1.00  6.01           H  
ATOM    839 1HB  ASP A  48     -23.542  29.283  -1.874  1.00  9.02           H  
ATOM    840 2HB  ASP A  48     -22.279  28.063  -1.973  1.00  9.02           H  
ATOM    841  N   PHE A  49     -22.303  29.932   0.817  1.00  7.13           N  
ATOM    842  CA  PHE A  49     -21.262  30.658   1.525  1.00 10.04           C  
ATOM    843  C   PHE A  49     -20.994  30.064   2.884  1.00 11.19           C  
ATOM    844  O   PHE A  49     -19.845  29.791   3.224  1.00 15.11           O  
ATOM    845  CB  PHE A  49     -21.650  32.123   1.701  1.00 15.06           C  
ATOM    846  CG  PHE A  49     -20.697  32.882   2.574  1.00 15.06           C  
ATOM    847  CD1 PHE A  49     -19.491  33.356   2.080  1.00 15.06           C  
ATOM    848  CD2 PHE A  49     -21.009  33.116   3.903  1.00 15.06           C  
ATOM    849  CE1 PHE A  49     -18.618  34.047   2.901  1.00 15.06           C  
ATOM    850  CE2 PHE A  49     -20.141  33.803   4.726  1.00 15.06           C  
ATOM    851  CZ  PHE A  49     -18.942  34.270   4.223  1.00 15.06           C  
ATOM    852  H   PHE A  49     -23.097  30.457   0.486  1.00  8.56           H  
ATOM    853  HA  PHE A  49     -20.343  30.603   0.939  1.00 12.05           H  
ATOM    854 1HB  PHE A  49     -21.685  32.609   0.726  1.00 18.07           H  
ATOM    855 2HB  PHE A  49     -22.644  32.192   2.137  1.00 18.07           H  
ATOM    856  HD1 PHE A  49     -19.235  33.175   1.036  1.00 18.07           H  
ATOM    857  HD2 PHE A  49     -21.955  32.746   4.297  1.00 18.07           H  
ATOM    858  HE1 PHE A  49     -17.673  34.415   2.503  1.00 18.07           H  
ATOM    859  HE2 PHE A  49     -20.399  33.979   5.770  1.00 18.07           H  
ATOM    860  HZ  PHE A  49     -18.256  34.814   4.870  1.00 18.07           H  
ATOM    861  N   ILE A  50     -22.057  29.876   3.659  1.00  9.10           N  
ATOM    862  CA  ILE A  50     -21.966  29.318   4.995  1.00 10.60           C  
ATOM    863  C   ILE A  50     -21.435  27.897   4.994  1.00 10.40           C  
ATOM    864  O   ILE A  50     -20.516  27.573   5.744  1.00 13.87           O  
ATOM    865  CB  ILE A  50     -23.349  29.361   5.673  1.00 15.90           C  
ATOM    866  CG1 ILE A  50     -23.770  30.816   5.914  1.00 15.90           C  
ATOM    867  CG2 ILE A  50     -23.363  28.566   6.959  1.00 15.90           C  
ATOM    868  CD1 ILE A  50     -22.855  31.559   6.854  1.00 15.90           C  
ATOM    869  H   ILE A  50     -22.971  30.137   3.311  1.00 10.92           H  
ATOM    870  HA  ILE A  50     -21.277  29.935   5.574  1.00 12.72           H  
ATOM    871  HB  ILE A  50     -24.082  28.929   4.991  1.00 19.08           H  
ATOM    872 1HG1 ILE A  50     -23.776  31.347   4.966  1.00 19.08           H  
ATOM    873 2HG1 ILE A  50     -24.775  30.837   6.328  1.00 19.08           H  
ATOM    874 1HG2 ILE A  50     -24.360  28.600   7.393  1.00 19.08           H  
ATOM    875 2HG2 ILE A  50     -23.091  27.531   6.755  1.00 19.08           H  
ATOM    876 3HG2 ILE A  50     -22.653  29.000   7.659  1.00 19.08           H  
ATOM    877 1HD1 ILE A  50     -23.211  32.582   6.976  1.00 19.08           H  
ATOM    878 2HD1 ILE A  50     -22.848  31.059   7.824  1.00 19.08           H  
ATOM    879 3HD1 ILE A  50     -21.848  31.573   6.444  1.00 19.08           H  
ATOM    880  N   ASN A  51     -21.978  27.055   4.123  1.00  7.72           N  
ATOM    881  CA  ASN A  51     -21.551  25.667   4.078  1.00  8.23           C  
ATOM    882  C   ASN A  51     -20.079  25.540   3.679  1.00 10.18           C  
ATOM    883  O   ASN A  51     -19.350  24.710   4.230  1.00 14.00           O  
ATOM    884  CB  ASN A  51     -22.459  24.887   3.152  1.00 12.35           C  
ATOM    885  CG  ASN A  51     -23.826  24.665   3.762  1.00 12.35           C  
ATOM    886  OD1 ASN A  51     -24.010  24.762   4.984  1.00 12.35           O  
ATOM    887  ND2 ASN A  51     -24.791  24.361   2.937  1.00 12.35           N  
ATOM    888  H   ASN A  51     -22.721  27.360   3.505  1.00  9.26           H  
ATOM    889  HA  ASN A  51     -21.645  25.248   5.081  1.00  9.88           H  
ATOM    890 1HB  ASN A  51     -22.576  25.427   2.211  1.00 14.81           H  
ATOM    891 2HB  ASN A  51     -22.011  23.920   2.924  1.00 14.81           H  
ATOM    892 1HD2 ASN A  51     -25.719  24.207   3.287  1.00 14.81           H  
ATOM    893 2HD2 ASN A  51     -24.607  24.289   1.957  1.00 14.81           H  
ATOM    894  N   CYS A  52     -19.629  26.394   2.757  1.00 12.77           N  
ATOM    895  CA  CYS A  52     -18.246  26.377   2.295  1.00 16.08           C  
ATOM    896  C   CYS A  52     -17.212  26.902   3.298  1.00 17.41           C  
ATOM    897  O   CYS A  52     -16.020  26.906   2.989  1.00 23.62           O  
ATOM    898  CB  CYS A  52     -18.114  27.187   1.004  1.00 24.12           C  
ATOM    899  SG  CYS A  52     -18.945  26.447  -0.424  1.00 24.12           S  
ATOM    900  H   CYS A  52     -20.262  27.056   2.332  1.00 15.32           H  
ATOM    901  HA  CYS A  52     -17.991  25.343   2.064  1.00 19.30           H  
ATOM    902 1HB  CYS A  52     -18.534  28.182   1.158  1.00 28.94           H  
ATOM    903 2HB  CYS A  52     -17.060  27.310   0.755  1.00 28.94           H  
ATOM    904  HG  CYS A  52     -18.676  27.437  -1.269  1.00 28.94           H  
ATOM    905  N   GLN A  53     -17.631  27.327   4.497  1.00 15.60           N  
ATOM    906  CA  GLN A  53     -16.652  27.777   5.474  1.00 17.64           C  
ATOM    907  C   GLN A  53     -16.240  26.634   6.388  1.00 13.46           C  
ATOM    908  O   GLN A  53     -15.390  26.822   7.260  1.00 51.91           O  
ATOM    909  CB  GLN A  53     -17.186  28.907   6.344  1.00 26.46           C  
ATOM    910  CG  GLN A  53     -17.657  30.129   5.591  1.00 26.46           C  
ATOM    911  CD  GLN A  53     -16.607  30.711   4.675  1.00 26.46           C  
ATOM    912  OE1 GLN A  53     -15.488  31.028   5.089  1.00 26.46           O  
ATOM    913  NE2 GLN A  53     -16.970  30.844   3.405  1.00 26.46           N  
ATOM    914  H   GLN A  53     -18.613  27.341   4.750  1.00 18.72           H  
ATOM    915  HA  GLN A  53     -15.764  28.126   4.946  1.00 21.17           H  
ATOM    916 1HB  GLN A  53     -18.021  28.526   6.921  1.00 31.75           H  
ATOM    917 2HB  GLN A  53     -16.416  29.218   7.050  1.00 31.75           H  
ATOM    918 1HG  GLN A  53     -18.517  29.844   5.006  1.00 31.75           H  
ATOM    919 2HG  GLN A  53     -17.938  30.898   6.309  1.00 31.75           H  
ATOM    920 1HE2 GLN A  53     -16.327  31.217   2.736  1.00 31.75           H  
ATOM    921 2HE2 GLN A  53     -17.892  30.567   3.123  1.00 31.75           H  
ATOM    922  N   ASN A  54     -16.852  25.455   6.201  1.00 22.15           N  
ATOM    923  CA  ASN A  54     -16.570  24.286   7.027  1.00 26.71           C  
ATOM    924  C   ASN A  54     -16.949  24.530   8.486  1.00 26.28           C  
ATOM    925  O   ASN A  54     -16.229  24.122   9.399  1.00 47.16           O  
ATOM    926  CB  ASN A  54     -15.110  23.873   6.910  1.00 40.06           C  
ATOM    927  CG  ASN A  54     -14.735  23.458   5.515  1.00 40.06           C  
ATOM    928  OD1 ASN A  54     -15.478  22.730   4.848  1.00 40.06           O  
ATOM    929  ND2 ASN A  54     -13.594  23.909   5.058  1.00 40.06           N  
ATOM    930  H   ASN A  54     -17.549  25.346   5.471  1.00 26.58           H  
ATOM    931  HA  ASN A  54     -17.188  23.459   6.673  1.00 32.05           H  
ATOM    932 1HB  ASN A  54     -14.454  24.684   7.226  1.00 48.08           H  
ATOM    933 2HB  ASN A  54     -14.924  23.033   7.580  1.00 48.08           H  
ATOM    934 1HD2 ASN A  54     -13.291  23.666   4.136  1.00 48.08           H  
ATOM    935 2HD2 ASN A  54     -13.023  24.496   5.632  1.00 48.08           H  
ATOM    936  N   TYR A  55     -18.079  25.207   8.691  1.00 15.54           N  
ATOM    937  CA  TYR A  55     -18.597  25.488  10.021  1.00 18.28           C  
ATOM    938  C   TYR A  55     -19.098  24.252  10.736  1.00 17.03           C  
ATOM    939  O   TYR A  55     -19.313  23.199  10.134  1.00 15.62           O  
ATOM    940  CB  TYR A  55     -19.761  26.480   9.992  1.00 27.42           C  
ATOM    941  CG  TYR A  55     -19.421  27.922   9.728  1.00 27.42           C  
ATOM    942  CD1 TYR A  55     -20.071  28.602   8.721  1.00 27.42           C  
ATOM    943  CD2 TYR A  55     -18.478  28.571  10.508  1.00 27.42           C  
ATOM    944  CE1 TYR A  55     -19.793  29.933   8.488  1.00 27.42           C  
ATOM    945  CE2 TYR A  55     -18.191  29.901  10.275  1.00 27.42           C  
ATOM    946  CZ  TYR A  55     -18.848  30.582   9.270  1.00 27.42           C  
ATOM    947  OH  TYR A  55     -18.566  31.910   9.041  1.00 27.42           O  
ATOM    948  H   TYR A  55     -18.611  25.523   7.892  1.00 18.65           H  
ATOM    949  HA  TYR A  55     -17.788  25.909  10.620  1.00 21.94           H  
ATOM    950 1HB  TYR A  55     -20.477  26.164   9.232  1.00 32.90           H  
ATOM    951 2HB  TYR A  55     -20.276  26.437  10.947  1.00 32.90           H  
ATOM    952  HD1 TYR A  55     -20.809  28.083   8.117  1.00 32.90           H  
ATOM    953  HD2 TYR A  55     -17.966  28.033  11.306  1.00 32.90           H  
ATOM    954  HE1 TYR A  55     -20.311  30.469   7.696  1.00 32.90           H  
ATOM    955  HE2 TYR A  55     -17.451  30.414  10.888  1.00 32.90           H  
ATOM    956  HH  TYR A  55     -17.885  32.201   9.654  1.00 32.90           H  
ATOM    957  N   THR A  56     -19.342  24.420  12.034  1.00 24.51           N  
ATOM    958  CA  THR A  56     -19.921  23.395  12.899  1.00 29.18           C  
ATOM    959  C   THR A  56     -21.463  23.312  12.776  1.00 21.99           C  
ATOM    960  O   THR A  56     -22.121  22.703  13.622  1.00 39.86           O  
ATOM    961  CB  THR A  56     -19.538  23.663  14.368  1.00 43.77           C  
ATOM    962  OG1 THR A  56     -20.041  24.946  14.770  1.00 43.77           O  
ATOM    963  CG2 THR A  56     -18.023  23.651  14.528  1.00 43.77           C  
ATOM    964  H   THR A  56     -19.116  25.315  12.448  1.00 29.41           H  
ATOM    965  HA  THR A  56     -19.507  22.429  12.606  1.00 35.02           H  
ATOM    966  HB  THR A  56     -19.974  22.894  15.004  1.00 52.52           H  
ATOM    967  HG1 THR A  56     -19.761  25.133  15.669  1.00 52.52           H  
ATOM    968 1HG2 THR A  56     -17.766  23.842  15.569  1.00 52.52           H  
ATOM    969 2HG2 THR A  56     -17.635  22.678  14.230  1.00 52.52           H  
ATOM    970 3HG2 THR A  56     -17.585  24.424  13.899  1.00 52.52           H  
ATOM    971  N   PHE A  57     -22.026  23.936  11.735  1.00 11.61           N  
ATOM    972  CA  PHE A  57     -23.454  23.971  11.475  1.00  9.22           C  
ATOM    973  C   PHE A  57     -23.715  24.047   9.979  1.00  5.91           C  
ATOM    974  O   PHE A  57     -22.790  24.292   9.204  1.00  4.54           O  
ATOM    975  CB  PHE A  57     -24.078  25.154  12.183  1.00 13.83           C  
ATOM    976  CG  PHE A  57     -23.608  26.514  11.749  1.00 13.83           C  
ATOM    977  CD1 PHE A  57     -24.266  27.203  10.741  1.00 13.83           C  
ATOM    978  CD2 PHE A  57     -22.542  27.129  12.387  1.00 13.83           C  
ATOM    979  CE1 PHE A  57     -23.865  28.474  10.377  1.00 13.83           C  
ATOM    980  CE2 PHE A  57     -22.139  28.399  12.022  1.00 13.83           C  
ATOM    981  CZ  PHE A  57     -22.801  29.072  11.015  1.00 13.83           C  
ATOM    982  H   PHE A  57     -21.446  24.419  11.077  1.00 13.93           H  
ATOM    983  HA  PHE A  57     -23.900  23.054  11.854  1.00 11.06           H  
ATOM    984 1HB  PHE A  57     -25.151  25.129  12.036  1.00 16.60           H  
ATOM    985 2HB  PHE A  57     -23.897  25.065  13.252  1.00 16.60           H  
ATOM    986  HD1 PHE A  57     -25.115  26.734  10.243  1.00 16.60           H  
ATOM    987  HD2 PHE A  57     -22.025  26.602  13.191  1.00 16.60           H  
ATOM    988  HE1 PHE A  57     -24.395  29.006   9.589  1.00 16.60           H  
ATOM    989  HE2 PHE A  57     -21.300  28.871  12.531  1.00 16.60           H  
ATOM    990  HZ  PHE A  57     -22.485  30.074  10.729  1.00 16.60           H  
ATOM    991  N   THR A  58     -24.961  23.805   9.557  1.00  7.40           N  
ATOM    992  CA  THR A  58     -25.219  23.821   8.104  1.00  5.85           C  
ATOM    993  C   THR A  58     -26.626  24.255   7.681  1.00  4.57           C  
ATOM    994  O   THR A  58     -27.600  24.051   8.415  1.00  5.78           O  
ATOM    995  CB  THR A  58     -24.913  22.445   7.496  1.00  8.77           C  
ATOM    996  OG1 THR A  58     -25.076  22.514   6.076  1.00  8.77           O  
ATOM    997  CG2 THR A  58     -25.825  21.379   8.059  1.00  8.77           C  
ATOM    998  H   THR A  58     -25.698  23.634  10.245  1.00  8.88           H  
ATOM    999  HA  THR A  58     -24.523  24.531   7.657  1.00  7.02           H  
ATOM   1000  HB  THR A  58     -23.878  22.184   7.719  1.00 10.53           H  
ATOM   1001  HG1 THR A  58     -24.635  23.302   5.746  1.00 10.53           H  
ATOM   1002 1HG2 THR A  58     -25.577  20.417   7.612  1.00 10.53           H  
ATOM   1003 2HG2 THR A  58     -25.693  21.324   9.139  1.00 10.53           H  
ATOM   1004 3HG2 THR A  58     -26.855  21.630   7.830  1.00 10.53           H  
ATOM   1005  N   LEU A  59     -26.696  24.851   6.471  1.00  3.52           N  
ATOM   1006  CA  LEU A  59     -27.936  25.406   5.894  1.00  3.18           C  
ATOM   1007  C   LEU A  59     -28.393  24.713   4.602  1.00  2.67           C  
ATOM   1008  O   LEU A  59     -27.587  24.109   3.889  1.00  2.73           O  
ATOM   1009  CB  LEU A  59     -27.743  26.893   5.567  1.00  4.77           C  
ATOM   1010  CG  LEU A  59     -27.248  27.766   6.714  1.00  4.77           C  
ATOM   1011  CD1 LEU A  59     -27.093  29.198   6.216  1.00  4.77           C  
ATOM   1012  CD2 LEU A  59     -28.206  27.656   7.873  1.00  4.77           C  
ATOM   1013  H   LEU A  59     -25.835  24.935   5.934  1.00  4.22           H  
ATOM   1014  HA  LEU A  59     -28.727  25.306   6.634  1.00  3.82           H  
ATOM   1015 1HB  LEU A  59     -27.024  26.978   4.754  1.00  5.72           H  
ATOM   1016 2HB  LEU A  59     -28.694  27.301   5.227  1.00  5.72           H  
ATOM   1017  HG  LEU A  59     -26.267  27.417   7.034  1.00  5.72           H  
ATOM   1018 1HD1 LEU A  59     -26.721  29.824   7.024  1.00  5.72           H  
ATOM   1019 2HD1 LEU A  59     -26.387  29.219   5.387  1.00  5.72           H  
ATOM   1020 3HD1 LEU A  59     -28.059  29.572   5.882  1.00  5.72           H  
ATOM   1021 1HD2 LEU A  59     -27.857  28.256   8.704  1.00  5.72           H  
ATOM   1022 2HD2 LEU A  59     -29.184  28.008   7.564  1.00  5.72           H  
ATOM   1023 3HD2 LEU A  59     -28.276  26.616   8.190  1.00  5.72           H  
ATOM   1024  N   THR A  60     -29.690  24.834   4.278  1.00  2.62           N  
ATOM   1025  CA  THR A  60     -30.192  24.272   3.015  1.00  2.66           C  
ATOM   1026  C   THR A  60     -31.370  25.053   2.424  1.00  3.25           C  
ATOM   1027  O   THR A  60     -31.824  26.058   2.977  1.00  4.43           O  
ATOM   1028  CB  THR A  60     -30.630  22.804   3.165  1.00  3.99           C  
ATOM   1029  OG1 THR A  60     -30.837  22.242   1.861  1.00  3.99           O  
ATOM   1030  CG2 THR A  60     -31.935  22.716   3.939  1.00  3.99           C  
ATOM   1031  H   THR A  60     -30.312  25.331   4.905  1.00  3.14           H  
ATOM   1032  HA  THR A  60     -29.382  24.304   2.287  1.00  3.19           H  
ATOM   1033  HB  THR A  60     -29.853  22.241   3.683  1.00  4.79           H  
ATOM   1034  HG1 THR A  60     -31.030  21.304   1.947  1.00  4.79           H  
ATOM   1035 1HG2 THR A  60     -32.231  21.671   4.029  1.00  4.79           H  
ATOM   1036 2HG2 THR A  60     -31.801  23.142   4.932  1.00  4.79           H  
ATOM   1037 3HG2 THR A  60     -32.715  23.268   3.418  1.00  4.79           H  
ATOM   1038  N   ASP A  61     -31.850  24.565   1.278  1.00  5.00           N  
ATOM   1039  CA  ASP A  61     -32.944  25.166   0.513  1.00  6.93           C  
ATOM   1040  C   ASP A  61     -34.322  25.060   1.163  1.00  5.41           C  
ATOM   1041  O   ASP A  61     -35.156  24.270   0.714  1.00  7.51           O  
ATOM   1042  CB  ASP A  61     -33.021  24.542  -0.884  1.00 10.39           C  
ATOM   1043  CG  ASP A  61     -31.912  24.991  -1.829  1.00 10.39           C  
ATOM   1044  OD1 ASP A  61     -31.343  26.028  -1.585  1.00 10.39           O  
ATOM   1045  OD2 ASP A  61     -31.657  24.308  -2.797  1.00 10.39           O  
ATOM   1046  H   ASP A  61     -31.425  23.717   0.930  1.00  6.00           H  
ATOM   1047  HA  ASP A  61     -32.719  26.227   0.397  1.00  8.32           H  
ATOM   1048 1HB  ASP A  61     -32.974  23.458  -0.792  1.00 12.47           H  
ATOM   1049 2HB  ASP A  61     -33.980  24.786  -1.329  1.00 12.47           H  
ATOM   1050  N   LYS A  62     -34.563  25.876   2.184  1.00  5.25           N  
ATOM   1051  CA  LYS A  62     -35.856  25.928   2.863  1.00  7.13           C  
ATOM   1052  C   LYS A  62     -36.825  26.884   2.178  1.00  6.97           C  
ATOM   1053  O   LYS A  62     -36.400  27.787   1.457  1.00  9.62           O  
ATOM   1054  CB  LYS A  62     -35.682  26.317   4.327  1.00 10.70           C  
ATOM   1055  CG  LYS A  62     -34.835  25.344   5.129  1.00 10.70           C  
ATOM   1056  CD  LYS A  62     -35.498  23.971   5.130  1.00 10.70           C  
ATOM   1057  CE  LYS A  62     -34.850  23.036   6.129  1.00 10.70           C  
ATOM   1058  NZ  LYS A  62     -35.487  21.685   6.134  1.00 10.70           N  
ATOM   1059  H   LYS A  62     -33.804  26.467   2.502  1.00  6.30           H  
ATOM   1060  HA  LYS A  62     -36.298  24.932   2.831  1.00  8.56           H  
ATOM   1061 1HB  LYS A  62     -35.216  27.300   4.394  1.00 12.83           H  
ATOM   1062 2HB  LYS A  62     -36.658  26.383   4.807  1.00 12.83           H  
ATOM   1063 1HG  LYS A  62     -33.840  25.268   4.688  1.00 12.83           H  
ATOM   1064 2HG  LYS A  62     -34.737  25.697   6.155  1.00 12.83           H  
ATOM   1065 1HD  LYS A  62     -36.555  24.077   5.382  1.00 12.83           H  
ATOM   1066 2HD  LYS A  62     -35.424  23.530   4.136  1.00 12.83           H  
ATOM   1067 1HE  LYS A  62     -33.790  22.931   5.928  1.00 12.83           H  
ATOM   1068 2HE  LYS A  62     -34.960  23.489   7.103  1.00 12.83           H  
ATOM   1069 1HZ  LYS A  62     -35.072  21.116   6.865  1.00 12.83           H  
ATOM   1070 2HZ  LYS A  62     -36.480  21.763   6.321  1.00 12.83           H  
ATOM   1071 3HZ  LYS A  62     -35.361  21.244   5.235  1.00 12.83           H  
ATOM   1072  N   ARG A  63     -38.131  26.676   2.407  1.00  8.85           N  
ATOM   1073  CA  ARG A  63     -39.210  27.484   1.805  1.00 11.87           C  
ATOM   1074  C   ARG A  63     -39.031  28.999   1.957  1.00 12.24           C  
ATOM   1075  O   ARG A  63     -39.497  29.782   1.125  1.00 37.37           O  
ATOM   1076  CB  ARG A  63     -40.556  27.152   2.444  1.00 17.80           C  
ATOM   1077  CG  ARG A  63     -40.702  27.626   3.889  1.00 17.80           C  
ATOM   1078  CD  ARG A  63     -42.049  27.361   4.457  1.00 17.80           C  
ATOM   1079  NE  ARG A  63     -42.175  27.911   5.800  1.00 17.80           N  
ATOM   1080  CZ  ARG A  63     -42.428  29.213   6.046  1.00 17.80           C  
ATOM   1081  NH1 ARG A  63     -42.535  30.056   5.042  1.00 17.80           N  
ATOM   1082  NH2 ARG A  63     -42.572  29.651   7.282  1.00 17.80           N  
ATOM   1083  H   ARG A  63     -38.392  25.911   3.016  1.00 10.62           H  
ATOM   1084  HA  ARG A  63     -39.258  27.241   0.745  1.00 14.24           H  
ATOM   1085 1HB  ARG A  63     -41.360  27.598   1.863  1.00 21.37           H  
ATOM   1086 2HB  ARG A  63     -40.710  26.075   2.446  1.00 21.37           H  
ATOM   1087 1HG  ARG A  63     -39.961  27.124   4.512  1.00 21.37           H  
ATOM   1088 2HG  ARG A  63     -40.551  28.703   3.939  1.00 21.37           H  
ATOM   1089 1HD  ARG A  63     -42.811  27.819   3.828  1.00 21.37           H  
ATOM   1090 2HD  ARG A  63     -42.219  26.286   4.510  1.00 21.37           H  
ATOM   1091  HE  ARG A  63     -42.121  27.279   6.594  1.00 21.37           H  
ATOM   1092 1HH1 ARG A  63     -42.426  29.728   4.094  1.00 21.37           H  
ATOM   1093 2HH1 ARG A  63     -42.726  31.031   5.223  1.00 21.37           H  
ATOM   1094 1HH2 ARG A  63     -42.498  29.009   8.055  1.00 21.37           H  
ATOM   1095 2HH2 ARG A  63     -42.765  30.626   7.455  1.00 21.37           H  
ATOM   1096  N   ILE A  64     -38.323  29.397   3.011  1.00  8.99           N  
ATOM   1097  CA  ILE A  64     -38.099  30.781   3.367  1.00  8.31           C  
ATOM   1098  C   ILE A  64     -37.252  31.529   2.342  1.00  5.98           C  
ATOM   1099  O   ILE A  64     -37.270  32.760   2.314  1.00  7.98           O  
ATOM   1100  CB  ILE A  64     -37.436  30.857   4.746  1.00 12.46           C  
ATOM   1101  CG1 ILE A  64     -37.675  32.241   5.329  1.00 12.46           C  
ATOM   1102  CG2 ILE A  64     -35.951  30.560   4.636  1.00 12.46           C  
ATOM   1103  CD1 ILE A  64     -39.146  32.485   5.597  1.00 12.46           C  
ATOM   1104  H   ILE A  64     -37.954  28.695   3.635  1.00 10.79           H  
ATOM   1105  HA  ILE A  64     -39.066  31.275   3.429  1.00  9.97           H  
ATOM   1106  HB  ILE A  64     -37.902  30.131   5.412  1.00 14.96           H  
ATOM   1107 1HG1 ILE A  64     -37.126  32.347   6.263  1.00 14.96           H  
ATOM   1108 2HG1 ILE A  64     -37.315  32.994   4.631  1.00 14.96           H  
ATOM   1109 1HG2 ILE A  64     -35.494  30.611   5.620  1.00 14.96           H  
ATOM   1110 2HG2 ILE A  64     -35.808  29.563   4.224  1.00 14.96           H  
ATOM   1111 3HG2 ILE A  64     -35.478  31.294   3.984  1.00 14.96           H  
ATOM   1112 1HD1 ILE A  64     -39.291  33.479   6.007  1.00 14.96           H  
ATOM   1113 2HD1 ILE A  64     -39.703  32.398   4.663  1.00 14.96           H  
ATOM   1114 3HD1 ILE A  64     -39.512  31.746   6.308  1.00 14.96           H  
ATOM   1115  N   CYS A  65     -36.501  30.786   1.518  1.00  5.94           N  
ATOM   1116  CA  CYS A  65     -35.602  31.362   0.531  1.00  4.93           C  
ATOM   1117  C   CYS A  65     -36.267  32.332  -0.443  1.00  4.66           C  
ATOM   1118  O   CYS A  65     -35.586  33.204  -0.977  1.00  6.34           O  
ATOM   1119  CB  CYS A  65     -34.927  30.265  -0.290  1.00  7.39           C  
ATOM   1120  SG  CYS A  65     -33.758  29.232   0.620  1.00  7.39           S  
ATOM   1121  H   CYS A  65     -36.538  29.777   1.579  1.00  7.13           H  
ATOM   1122  HA  CYS A  65     -34.824  31.903   1.069  1.00  5.92           H  
ATOM   1123 1HB  CYS A  65     -35.687  29.616  -0.722  1.00  8.87           H  
ATOM   1124 2HB  CYS A  65     -34.386  30.729  -1.110  1.00  8.87           H  
ATOM   1125  HG  CYS A  65     -33.371  28.499  -0.421  1.00  8.87           H  
ATOM   1126  N   ARG A  66     -37.578  32.222  -0.667  1.00  5.57           N  
ATOM   1127  CA  ARG A  66     -38.233  33.170  -1.574  1.00  7.70           C  
ATOM   1128  C   ARG A  66     -38.468  34.566  -0.977  1.00  5.92           C  
ATOM   1129  O   ARG A  66     -38.918  35.459  -1.696  1.00  7.47           O  
ATOM   1130  CB  ARG A  66     -39.566  32.634  -2.060  1.00 11.55           C  
ATOM   1131  CG  ARG A  66     -40.644  32.493  -0.999  1.00 11.55           C  
ATOM   1132  CD  ARG A  66     -41.900  31.953  -1.580  1.00 11.55           C  
ATOM   1133  NE  ARG A  66     -42.960  31.809  -0.591  1.00 11.55           N  
ATOM   1134  CZ  ARG A  66     -43.162  30.707   0.159  1.00 11.55           C  
ATOM   1135  NH1 ARG A  66     -42.379  29.661   0.021  1.00 11.55           N  
ATOM   1136  NH2 ARG A  66     -44.154  30.678   1.034  1.00 11.55           N  
ATOM   1137  H   ARG A  66     -38.123  31.495  -0.209  1.00  6.68           H  
ATOM   1138  HA  ARG A  66     -37.589  33.286  -2.447  1.00  9.24           H  
ATOM   1139 1HB  ARG A  66     -39.956  33.296  -2.828  1.00 13.86           H  
ATOM   1140 2HB  ARG A  66     -39.418  31.667  -2.529  1.00 13.86           H  
ATOM   1141 1HG  ARG A  66     -40.302  31.817  -0.216  1.00 13.86           H  
ATOM   1142 2HG  ARG A  66     -40.854  33.472  -0.567  1.00 13.86           H  
ATOM   1143 1HD  ARG A  66     -42.252  32.622  -2.363  1.00 13.86           H  
ATOM   1144 2HD  ARG A  66     -41.703  30.971  -2.010  1.00 13.86           H  
ATOM   1145  HE  ARG A  66     -43.583  32.592  -0.449  1.00 13.86           H  
ATOM   1146 1HH1 ARG A  66     -41.620  29.682  -0.645  1.00 13.86           H  
ATOM   1147 2HH1 ARG A  66     -42.532  28.835   0.581  1.00 13.86           H  
ATOM   1148 1HH2 ARG A  66     -44.762  31.479   1.138  1.00 13.86           H  
ATOM   1149 2HH2 ARG A  66     -44.309  29.852   1.593  1.00 13.86           H  
ATOM   1150  N   HIS A  67     -38.178  34.767   0.314  1.00  5.49           N  
ATOM   1151  CA  HIS A  67     -38.402  36.065   0.952  1.00  6.81           C  
ATOM   1152  C   HIS A  67     -37.115  36.801   1.338  1.00  6.23           C  
ATOM   1153  O   HIS A  67     -36.085  36.188   1.636  1.00  7.41           O  
ATOM   1154  CB  HIS A  67     -39.234  35.898   2.223  1.00 10.21           C  
ATOM   1155  CG  HIS A  67     -40.622  35.394   2.024  1.00 10.21           C  
ATOM   1156  ND1 HIS A  67     -41.629  36.167   1.480  1.00 10.21           N  
ATOM   1157  CD2 HIS A  67     -41.180  34.198   2.319  1.00 10.21           C  
ATOM   1158  CE1 HIS A  67     -42.750  35.462   1.457  1.00 10.21           C  
ATOM   1159  NE2 HIS A  67     -42.502  34.267   1.958  1.00 10.21           N  
ATOM   1160  H   HIS A  67     -37.807  34.016   0.880  1.00  6.59           H  
ATOM   1161  HA  HIS A  67     -38.952  36.710   0.269  1.00  8.17           H  
ATOM   1162 1HB  HIS A  67     -38.725  35.187   2.872  1.00 12.26           H  
ATOM   1163 2HB  HIS A  67     -39.286  36.848   2.756  1.00 12.26           H  
ATOM   1164  HD2 HIS A  67     -40.675  33.341   2.768  1.00 12.26           H  
ATOM   1165  HE1 HIS A  67     -43.714  35.810   1.087  1.00 12.26           H  
ATOM   1166  HE2 HIS A  67     -43.171  33.519   2.065  1.00 12.26           H  
ATOM   1167  N   ASP A  68     -37.204  38.130   1.343  1.00  7.56           N  
ATOM   1168  CA  ASP A  68     -36.110  39.000   1.758  1.00  8.57           C  
ATOM   1169  C   ASP A  68     -35.988  38.944   3.263  1.00  7.38           C  
ATOM   1170  O   ASP A  68     -37.003  38.879   3.948  1.00 10.08           O  
ATOM   1171  CB  ASP A  68     -36.360  40.453   1.333  1.00 12.86           C  
ATOM   1172  CG  ASP A  68     -36.209  40.706  -0.156  1.00 12.86           C  
ATOM   1173  OD1 ASP A  68     -35.250  40.232  -0.714  1.00 12.86           O  
ATOM   1174  OD2 ASP A  68     -37.059  41.354  -0.726  1.00 12.86           O  
ATOM   1175  H   ASP A  68     -38.076  38.553   1.064  1.00  9.07           H  
ATOM   1176  HA  ASP A  68     -35.180  38.645   1.314  1.00 10.28           H  
ATOM   1177 1HB  ASP A  68     -37.360  40.747   1.630  1.00 15.43           H  
ATOM   1178 2HB  ASP A  68     -35.664  41.105   1.860  1.00 15.43           H  
ATOM   1179  N   ASN A  69     -34.759  38.980   3.768  1.00 12.37           N  
ATOM   1180  CA  ASN A  69     -34.471  38.925   5.207  1.00 14.66           C  
ATOM   1181  C   ASN A  69     -35.429  39.769   6.065  1.00 11.99           C  
ATOM   1182  O   ASN A  69     -35.902  39.315   7.109  1.00 13.89           O  
ATOM   1183  CB  ASN A  69     -33.044  39.375   5.443  1.00 21.99           C  
ATOM   1184  CG  ASN A  69     -32.040  38.378   4.943  1.00 21.99           C  
ATOM   1185  OD1 ASN A  69     -32.357  37.199   4.754  1.00 21.99           O  
ATOM   1186  ND2 ASN A  69     -30.832  38.831   4.720  1.00 21.99           N  
ATOM   1187  H   ASN A  69     -33.980  39.036   3.127  1.00 14.84           H  
ATOM   1188  HA  ASN A  69     -34.574  37.889   5.534  1.00 17.59           H  
ATOM   1189 1HB  ASN A  69     -32.871  40.329   4.943  1.00 26.39           H  
ATOM   1190 2HB  ASN A  69     -32.882  39.531   6.509  1.00 26.39           H  
ATOM   1191 1HD2 ASN A  69     -30.122  38.213   4.382  1.00 26.39           H  
ATOM   1192 2HD2 ASN A  69     -30.621  39.794   4.885  1.00 26.39           H  
ATOM   1193  N   CYS A  70     -35.712  40.989   5.606  1.00 11.77           N  
ATOM   1194  CA  CYS A  70     -36.602  41.899   6.309  1.00 10.76           C  
ATOM   1195  C   CYS A  70     -38.038  41.419   6.257  1.00  7.58           C  
ATOM   1196  O   CYS A  70     -38.734  41.448   7.269  1.00  7.57           O  
ATOM   1197  CB  CYS A  70     -36.522  43.298   5.702  1.00 16.14           C  
ATOM   1198  SG  CYS A  70     -34.950  44.143   6.000  1.00 16.14           S  
ATOM   1199  H   CYS A  70     -35.287  41.297   4.744  1.00 14.12           H  
ATOM   1200  HA  CYS A  70     -36.289  41.952   7.352  1.00 12.91           H  
ATOM   1201 1HB  CYS A  70     -36.672  43.238   4.624  1.00 19.37           H  
ATOM   1202 2HB  CYS A  70     -37.319  43.918   6.111  1.00 19.37           H  
ATOM   1203  HG  CYS A  70     -35.029  44.116   7.327  1.00 19.37           H  
ATOM   1204  N   ARG A  71     -38.466  40.965   5.077  1.00  6.59           N  
ATOM   1205  CA  ARG A  71     -39.823  40.473   4.865  1.00  5.93           C  
ATOM   1206  C   ARG A  71     -40.085  39.276   5.753  1.00  6.23           C  
ATOM   1207  O   ARG A  71     -41.180  39.125   6.293  1.00  6.80           O  
ATOM   1208  CB  ARG A  71     -40.025  40.064   3.417  1.00  8.89           C  
ATOM   1209  CG  ARG A  71     -39.993  41.206   2.423  1.00  8.89           C  
ATOM   1210  CD  ARG A  71     -40.178  40.724   1.033  1.00  8.89           C  
ATOM   1211  NE  ARG A  71     -39.881  41.764   0.067  1.00  8.89           N  
ATOM   1212  CZ  ARG A  71     -40.742  42.714  -0.344  1.00  8.89           C  
ATOM   1213  NH1 ARG A  71     -41.970  42.747   0.129  1.00  8.89           N  
ATOM   1214  NH2 ARG A  71     -40.345  43.616  -1.224  1.00  8.89           N  
ATOM   1215  H   ARG A  71     -37.830  40.967   4.293  1.00  7.91           H  
ATOM   1216  HA  ARG A  71     -40.529  41.264   5.119  1.00  7.12           H  
ATOM   1217 1HB  ARG A  71     -39.258  39.350   3.124  1.00 10.67           H  
ATOM   1218 2HB  ARG A  71     -40.989  39.567   3.312  1.00 10.67           H  
ATOM   1219 1HG  ARG A  71     -40.799  41.904   2.648  1.00 10.67           H  
ATOM   1220 2HG  ARG A  71     -39.038  41.726   2.490  1.00 10.67           H  
ATOM   1221 1HD  ARG A  71     -39.518  39.882   0.840  1.00 10.67           H  
ATOM   1222 2HD  ARG A  71     -41.213  40.414   0.892  1.00 10.67           H  
ATOM   1223  HE  ARG A  71     -38.939  41.776  -0.319  1.00 10.67           H  
ATOM   1224 1HH1 ARG A  71     -42.270  42.058   0.803  1.00 10.67           H  
ATOM   1225 2HH1 ARG A  71     -42.611  43.462  -0.182  1.00 10.67           H  
ATOM   1226 1HH2 ARG A  71     -39.399  43.585  -1.582  1.00 10.67           H  
ATOM   1227 2HH2 ARG A  71     -40.982  44.332  -1.537  1.00 10.67           H  
ATOM   1228  N   VAL A  72     -39.059  38.439   5.910  1.00  6.74           N  
ATOM   1229  CA  VAL A  72     -39.138  37.271   6.758  1.00  7.81           C  
ATOM   1230  C   VAL A  72     -39.402  37.662   8.185  1.00  9.97           C  
ATOM   1231  O   VAL A  72     -40.269  37.086   8.834  1.00 13.72           O  
ATOM   1232  CB  VAL A  72     -37.840  36.467   6.720  1.00 11.71           C  
ATOM   1233  CG1 VAL A  72     -37.907  35.384   7.773  1.00 11.71           C  
ATOM   1234  CG2 VAL A  72     -37.629  35.878   5.343  1.00 11.71           C  
ATOM   1235  H   VAL A  72     -38.197  38.621   5.414  1.00  8.09           H  
ATOM   1236  HA  VAL A  72     -39.958  36.642   6.407  1.00  9.37           H  
ATOM   1237  HB  VAL A  72     -37.001  37.115   6.965  1.00 14.06           H  
ATOM   1238 1HG1 VAL A  72     -36.983  34.818   7.748  1.00 14.06           H  
ATOM   1239 2HG1 VAL A  72     -38.037  35.834   8.757  1.00 14.06           H  
ATOM   1240 3HG1 VAL A  72     -38.742  34.720   7.566  1.00 14.06           H  
ATOM   1241 1HG2 VAL A  72     -36.702  35.307   5.331  1.00 14.06           H  
ATOM   1242 2HG2 VAL A  72     -38.464  35.227   5.097  1.00 14.06           H  
ATOM   1243 3HG2 VAL A  72     -37.573  36.677   4.610  1.00 14.06           H  
ATOM   1244  N   GLN A  73     -38.651  38.646   8.673  1.00  9.32           N  
ATOM   1245  CA  GLN A  73     -38.820  39.120  10.034  1.00 11.22           C  
ATOM   1246  C   GLN A  73     -40.202  39.740  10.245  1.00 11.33           C  
ATOM   1247  O   GLN A  73     -40.825  39.555  11.292  1.00 15.15           O  
ATOM   1248  CB  GLN A  73     -37.709  40.106  10.369  1.00 16.83           C  
ATOM   1249  CG  GLN A  73     -36.351  39.433  10.479  1.00 16.83           C  
ATOM   1250  CD  GLN A  73     -35.218  40.410  10.689  1.00 16.83           C  
ATOM   1251  OE1 GLN A  73     -35.397  41.629  10.613  1.00 16.83           O  
ATOM   1252  NE2 GLN A  73     -34.032  39.874  10.953  1.00 16.83           N  
ATOM   1253  H   GLN A  73     -37.925  39.060   8.093  1.00 11.18           H  
ATOM   1254  HA  GLN A  73     -38.728  38.265  10.698  1.00 13.46           H  
ATOM   1255 1HB  GLN A  73     -37.651  40.873   9.597  1.00 20.20           H  
ATOM   1256 2HB  GLN A  73     -37.928  40.600  11.315  1.00 20.20           H  
ATOM   1257 1HG  GLN A  73     -36.369  38.748  11.326  1.00 20.20           H  
ATOM   1258 2HG  GLN A  73     -36.158  38.879   9.561  1.00 20.20           H  
ATOM   1259 1HE2 GLN A  73     -33.237  40.465  11.100  1.00 20.20           H  
ATOM   1260 2HE2 GLN A  73     -33.930  38.877  11.007  1.00 20.20           H  
ATOM   1261  N   VAL A  74     -40.697  40.459   9.241  1.00  8.55           N  
ATOM   1262  CA  VAL A  74     -42.036  41.031   9.312  1.00  9.11           C  
ATOM   1263  C   VAL A  74     -43.114  39.958   9.421  1.00 10.83           C  
ATOM   1264  O   VAL A  74     -44.053  40.087  10.209  1.00 14.47           O  
ATOM   1265  CB  VAL A  74     -42.320  41.907   8.075  1.00 13.66           C  
ATOM   1266  CG1 VAL A  74     -43.787  42.302   8.042  1.00 13.66           C  
ATOM   1267  CG2 VAL A  74     -41.453  43.156   8.130  1.00 13.66           C  
ATOM   1268  H   VAL A  74     -40.137  40.621   8.414  1.00 10.26           H  
ATOM   1269  HA  VAL A  74     -42.090  41.664  10.198  1.00 10.93           H  
ATOM   1270  HB  VAL A  74     -42.101  41.340   7.171  1.00 16.40           H  
ATOM   1271 1HG1 VAL A  74     -43.978  42.917   7.162  1.00 16.40           H  
ATOM   1272 2HG1 VAL A  74     -44.404  41.405   7.999  1.00 16.40           H  
ATOM   1273 3HG1 VAL A  74     -44.031  42.870   8.940  1.00 16.40           H  
ATOM   1274 1HG2 VAL A  74     -41.649  43.775   7.255  1.00 16.40           H  
ATOM   1275 2HG2 VAL A  74     -41.688  43.719   9.033  1.00 16.40           H  
ATOM   1276 3HG2 VAL A  74     -40.403  42.876   8.147  1.00 16.40           H  
ATOM   1277  N   LEU A  75     -42.986  38.909   8.618  1.00 10.17           N  
ATOM   1278  CA  LEU A  75     -43.980  37.850   8.584  1.00 13.90           C  
ATOM   1279  C   LEU A  75     -43.800  36.747   9.636  1.00 17.71           C  
ATOM   1280  O   LEU A  75     -44.772  36.076   9.986  1.00 22.72           O  
ATOM   1281  CB  LEU A  75     -43.960  37.216   7.193  1.00 20.85           C  
ATOM   1282  CG  LEU A  75     -44.341  38.156   6.043  1.00 20.85           C  
ATOM   1283  CD1 LEU A  75     -44.155  37.428   4.718  1.00 20.85           C  
ATOM   1284  CD2 LEU A  75     -45.775  38.623   6.234  1.00 20.85           C  
ATOM   1285  H   LEU A  75     -42.199  38.858   7.982  1.00 12.20           H  
ATOM   1286  HA  LEU A  75     -44.955  38.308   8.744  1.00 16.68           H  
ATOM   1287 1HB  LEU A  75     -42.958  36.840   6.995  1.00 25.02           H  
ATOM   1288 2HB  LEU A  75     -44.653  36.375   7.180  1.00 25.02           H  
ATOM   1289  HG  LEU A  75     -43.681  39.023   6.044  1.00 25.02           H  
ATOM   1290 1HD1 LEU A  75     -44.414  38.096   3.896  1.00 25.02           H  
ATOM   1291 2HD1 LEU A  75     -43.115  37.118   4.619  1.00 25.02           H  
ATOM   1292 3HD1 LEU A  75     -44.796  36.551   4.688  1.00 25.02           H  
ATOM   1293 1HD2 LEU A  75     -46.050  39.297   5.421  1.00 25.02           H  
ATOM   1294 2HD2 LEU A  75     -46.441  37.764   6.233  1.00 25.02           H  
ATOM   1295 3HD2 LEU A  75     -45.862  39.147   7.185  1.00 25.02           H  
ATOM   1296  N   ASN A  76     -42.576  36.549  10.139  1.00 18.04           N  
ATOM   1297  CA  ASN A  76     -42.334  35.463  11.087  1.00 26.10           C  
ATOM   1298  C   ASN A  76     -41.552  35.811  12.352  1.00 24.17           C  
ATOM   1299  O   ASN A  76     -40.624  35.084  12.710  1.00 39.88           O  
ATOM   1300  CB  ASN A  76     -41.635  34.301  10.397  1.00 39.15           C  
ATOM   1301  CG  ASN A  76     -42.503  33.613   9.382  1.00 39.15           C  
ATOM   1302  OD1 ASN A  76     -43.443  32.882   9.730  1.00 39.15           O  
ATOM   1303  ND2 ASN A  76     -42.203  33.834   8.127  1.00 39.15           N  
ATOM   1304  H   ASN A  76     -41.801  37.118   9.838  1.00 21.65           H  
ATOM   1305  HA  ASN A  76     -43.307  35.105  11.424  1.00 31.32           H  
ATOM   1306 1HB  ASN A  76     -40.734  34.665   9.899  1.00 46.98           H  
ATOM   1307 2HB  ASN A  76     -41.322  33.571  11.143  1.00 46.98           H  
ATOM   1308 1HD2 ASN A  76     -42.743  33.410   7.401  1.00 46.98           H  
ATOM   1309 2HD2 ASN A  76     -41.437  34.434   7.895  1.00 46.98           H  
ATOM   1310  N   THR A  77     -41.926  36.888  13.044  1.00 22.23           N  
ATOM   1311  CA  THR A  77     -41.371  37.148  14.379  1.00 29.78           C  
ATOM   1312  C   THR A  77     -42.529  37.488  15.312  1.00 40.81           C  
ATOM   1313  O   THR A  77     -43.378  36.633  15.553  1.00 91.64           O  
ATOM   1314  CB  THR A  77     -40.309  38.273  14.418  1.00 44.67           C  
ATOM   1315  OG1 THR A  77     -40.888  39.494  13.942  1.00 44.67           O  
ATOM   1316  CG2 THR A  77     -39.077  37.914  13.607  1.00 44.67           C  
ATOM   1317  H   THR A  77     -42.648  37.493  12.675  1.00 26.68           H  
ATOM   1318  HA  THR A  77     -40.897  36.240  14.752  1.00 35.74           H  
ATOM   1319  HB  THR A  77     -39.998  38.424  15.451  1.00 53.60           H  
ATOM   1320  HG1 THR A  77     -40.930  39.465  12.981  1.00 53.60           H  
ATOM   1321 1HG2 THR A  77     -38.348  38.723  13.669  1.00 53.60           H  
ATOM   1322 2HG2 THR A  77     -38.639  36.997  14.000  1.00 53.60           H  
ATOM   1323 3HG2 THR A  77     -39.364  37.761  12.572  1.00 53.60           H  
ATOM   1324  N   SER A  78     -42.545  38.733  15.827  1.00 38.68           N  
ATOM   1325  CA  SER A  78     -43.590  39.308  16.710  1.00 60.82           C  
ATOM   1326  C   SER A  78     -42.982  40.230  17.761  1.00 34.69           C  
ATOM   1327  O   SER A  78     -43.705  40.974  18.430  1.00 75.76           O  
ATOM   1328  CB  SER A  78     -44.438  38.282  17.427  1.00 91.23           C  
ATOM   1329  OG  SER A  78     -43.679  37.524  18.323  1.00 91.23           O  
ATOM   1330  H   SER A  78     -41.793  39.351  15.553  1.00 46.42           H  
ATOM   1331  HA  SER A  78     -44.257  39.912  16.090  1.00 72.98           H  
ATOM   1332 1HB  SER A  78     -45.199  38.820  17.991  1.00109.48           H  
ATOM   1333 2HB  SER A  78     -44.976  37.645  16.733  1.00109.48           H  
ATOM   1334  HG  SER A  78     -43.097  36.980  17.786  1.00109.48           H  
ATOM   1335  N   VAL A  79     -41.656  40.121  17.934  1.00 38.00           N  
ATOM   1336  CA  VAL A  79     -40.837  40.897  18.880  1.00 61.23           C  
ATOM   1337  C   VAL A  79     -41.586  41.394  20.125  1.00 36.20           C  
ATOM   1338  O   VAL A  79     -41.542  42.581  20.450  1.00 92.58           O  
ATOM   1339  CB  VAL A  79     -40.223  42.098  18.148  1.00 91.84           C  
ATOM   1340  CG1 VAL A  79     -39.305  42.870  19.084  1.00 91.84           C  
ATOM   1341  CG2 VAL A  79     -39.473  41.602  16.920  1.00 91.84           C  
ATOM   1342  H   VAL A  79     -41.158  39.463  17.354  1.00 45.60           H  
ATOM   1343  HA  VAL A  79     -40.022  40.252  19.214  1.00 73.48           H  
ATOM   1344  HB  VAL A  79     -41.019  42.776  17.839  1.00110.21           H  
ATOM   1345 1HG1 VAL A  79     -38.885  43.727  18.557  1.00110.21           H  
ATOM   1346 2HG1 VAL A  79     -39.869  43.218  19.948  1.00110.21           H  
ATOM   1347 3HG1 VAL A  79     -38.497  42.218  19.417  1.00110.21           H  
ATOM   1348 1HG2 VAL A  79     -39.043  42.449  16.386  1.00110.21           H  
ATOM   1349 2HG2 VAL A  79     -38.678  40.928  17.230  1.00110.21           H  
ATOM   1350 3HG2 VAL A  79     -40.161  41.071  16.261  1.00110.21           H  
ATOM   1351  N   SER A  80     -42.266  40.482  20.814  1.00 39.23           N  
ATOM   1352  CA  SER A  80     -43.057  40.836  21.983  1.00 52.66           C  
ATOM   1353  C   SER A  80     -42.356  40.444  23.290  1.00 37.17           C  
ATOM   1354  O   SER A  80     -42.238  39.257  23.624  1.00 98.77           O  
ATOM   1355  CB  SER A  80     -44.421  40.188  21.862  1.00 78.99           C  
ATOM   1356  OG  SER A  80     -45.126  40.723  20.767  1.00 78.99           O  
ATOM   1357  H   SER A  80     -42.251  39.520  20.507  1.00 47.08           H  
ATOM   1358  HA  SER A  80     -43.195  41.917  21.987  1.00 63.19           H  
ATOM   1359 1HB  SER A  80     -44.301  39.115  21.729  1.00 94.79           H  
ATOM   1360 2HB  SER A  80     -44.989  40.344  22.777  1.00 94.79           H  
ATOM   1361  HG  SER A  80     -44.522  40.727  20.008  1.00 94.79           H  
ATOM   1362  N   ARG A  81     -41.881  41.467  24.008  1.00 39.99           N  
ATOM   1363  CA  ARG A  81     -41.158  41.313  25.270  1.00 66.61           C  
ATOM   1364  C   ARG A  81     -42.079  40.962  26.437  1.00 41.77           C  
ATOM   1365  O   ARG A  81     -43.208  41.455  26.519  1.00 75.50           O  
ATOM   1366  CB  ARG A  81     -40.387  42.588  25.595  1.00 99.91           C  
ATOM   1367  CG  ARG A  81     -39.237  42.898  24.645  1.00 99.91           C  
ATOM   1368  CD  ARG A  81     -38.553  44.172  24.995  1.00 99.91           C  
ATOM   1369  NE  ARG A  81     -39.400  45.331  24.764  1.00 99.91           N  
ATOM   1370  CZ  ARG A  81     -39.103  46.585  25.157  1.00 99.91           C  
ATOM   1371  NH1 ARG A  81     -37.982  46.825  25.800  1.00 99.91           N  
ATOM   1372  NH2 ARG A  81     -39.939  47.575  24.895  1.00 99.91           N  
ATOM   1373  H   ARG A  81     -42.027  42.403  23.654  1.00 47.99           H  
ATOM   1374  HA  ARG A  81     -40.436  40.509  25.150  1.00 79.93           H  
ATOM   1375 1HB  ARG A  81     -41.065  43.440  25.577  1.00119.90           H  
ATOM   1376 2HB  ARG A  81     -39.973  42.520  26.601  1.00119.90           H  
ATOM   1377 1HG  ARG A  81     -38.503  42.094  24.688  1.00119.90           H  
ATOM   1378 2HG  ARG A  81     -39.619  42.986  23.628  1.00119.90           H  
ATOM   1379 1HD  ARG A  81     -38.277  44.158  26.048  1.00119.90           H  
ATOM   1380 2HD  ARG A  81     -37.655  44.282  24.387  1.00119.90           H  
ATOM   1381  HE  ARG A  81     -40.270  45.187  24.269  1.00119.90           H  
ATOM   1382 1HH1 ARG A  81     -37.343  46.069  26.001  1.00119.90           H  
ATOM   1383 2HH1 ARG A  81     -37.760  47.765  26.094  1.00119.90           H  
ATOM   1384 1HH2 ARG A  81     -40.800  47.392  24.399  1.00119.90           H  
ATOM   1385 2HH2 ARG A  81     -39.715  48.515  25.188  1.00119.90           H  
ATOM   1386  N   LEU A  82     -41.577  40.130  27.349  1.00 48.79           N  
ATOM   1387  CA  LEU A  82     -42.337  39.700  28.521  1.00 59.27           C  
ATOM   1388  C   LEU A  82     -41.789  40.297  29.806  1.00 45.26           C  
ATOM   1389  O   LEU A  82     -40.634  40.715  29.871  1.00 87.47           O  
ATOM   1390  CB  LEU A  82     -42.312  38.175  28.676  1.00 88.91           C  
ATOM   1391  CG  LEU A  82     -42.806  37.343  27.497  1.00 88.91           C  
ATOM   1392  CD1 LEU A  82     -42.664  35.878  27.847  1.00 88.91           C  
ATOM   1393  CD2 LEU A  82     -44.241  37.685  27.195  1.00 88.91           C  
ATOM   1394  H   LEU A  82     -40.637  39.777  27.226  1.00 58.55           H  
ATOM   1395  HA  LEU A  82     -43.369  40.028  28.402  1.00 71.12           H  
ATOM   1396 1HB  LEU A  82     -41.285  37.871  28.875  1.00106.69           H  
ATOM   1397 2HB  LEU A  82     -42.916  37.905  29.541  1.00106.69           H  
ATOM   1398  HG  LEU A  82     -42.194  37.549  26.620  1.00106.69           H  
ATOM   1399 1HD1 LEU A  82     -43.004  35.268  27.010  1.00106.69           H  
ATOM   1400 2HD1 LEU A  82     -41.621  35.657  28.057  1.00106.69           H  
ATOM   1401 3HD1 LEU A  82     -43.267  35.655  28.727  1.00106.69           H  
ATOM   1402 1HD2 LEU A  82     -44.590  37.087  26.354  1.00106.69           H  
ATOM   1403 2HD2 LEU A  82     -44.855  37.476  28.071  1.00106.69           H  
ATOM   1404 3HD2 LEU A  82     -44.311  38.742  26.945  1.00106.69           H  
ATOM   1405  N   MET A  83     -42.631  40.310  30.834  1.00 54.54           N  
ATOM   1406  CA  MET A  83     -42.239  40.782  32.154  1.00 52.17           C  
ATOM   1407  C   MET A  83     -41.552  39.678  32.934  1.00 37.16           C  
ATOM   1408  O   MET A  83     -42.053  38.550  32.991  1.00 53.59           O  
ATOM   1409  CB  MET A  83     -43.450  41.270  32.939  1.00 78.25           C  
ATOM   1410  CG  MET A  83     -43.111  41.832  34.314  1.00 78.25           C  
ATOM   1411  SD  MET A  83     -44.571  42.351  35.233  1.00 78.25           S  
ATOM   1412  CE  MET A  83     -45.263  40.756  35.665  1.00 78.25           C  
ATOM   1413  H   MET A  83     -43.571  39.966  30.700  1.00 65.45           H  
ATOM   1414  HA  MET A  83     -41.530  41.604  32.036  1.00 62.60           H  
ATOM   1415 1HB  MET A  83     -43.958  42.051  32.376  1.00 93.91           H  
ATOM   1416 2HB  MET A  83     -44.156  40.448  33.072  1.00 93.91           H  
ATOM   1417 1HG  MET A  83     -42.586  41.078  34.900  1.00 93.91           H  
ATOM   1418 2HG  MET A  83     -42.453  42.693  34.200  1.00 93.91           H  
ATOM   1419 1HE  MET A  83     -46.177  40.900  36.240  1.00 93.91           H  
ATOM   1420 2HE  MET A  83     -45.490  40.199  34.755  1.00 93.91           H  
ATOM   1421 3HE  MET A  83     -44.542  40.196  36.262  1.00 93.91           H  
ATOM   1422  N   ASP A  84     -40.411  39.994  33.537  1.00 61.26           N  
ATOM   1423  CA  ASP A  84     -39.650  39.031  34.332  1.00 84.99           C  
ATOM   1424  C   ASP A  84     -40.352  38.688  35.651  1.00 63.36           C  
ATOM   1425  O   ASP A  84     -39.955  39.160  36.717  1.00112.83           O  
ATOM   1426  CB  ASP A  84     -38.248  39.576  34.616  1.00127.48           C  
ATOM   1427  CG  ASP A  84     -37.329  38.568  35.296  1.00127.48           C  
ATOM   1428  OD1 ASP A  84     -37.714  37.431  35.425  1.00127.48           O  
ATOM   1429  OD2 ASP A  84     -36.248  38.948  35.678  1.00127.48           O  
ATOM   1430  H   ASP A  84     -40.056  40.937  33.444  1.00 73.51           H  
ATOM   1431  HA  ASP A  84     -39.551  38.112  33.754  1.00101.99           H  
ATOM   1432 1HB  ASP A  84     -37.786  39.890  33.680  1.00152.98           H  
ATOM   1433 2HB  ASP A  84     -38.325  40.459  35.253  1.00152.98           H  
ATOM   1434  N   ALA A  85     -41.393  37.866  35.560  1.00 59.20           N  
ATOM   1435  CA  ALA A  85     -42.173  37.432  36.710  1.00 66.10           C  
ATOM   1436  C   ALA A  85     -41.394  36.447  37.569  1.00 39.41           C  
ATOM   1437  O   ALA A  85     -40.492  35.763  37.086  1.00 73.50           O  
ATOM   1438  CB  ALA A  85     -43.484  36.814  36.253  1.00 99.15           C  
ATOM   1439  H   ALA A  85     -41.655  37.540  34.639  1.00 71.04           H  
ATOM   1440  HA  ALA A  85     -42.390  38.312  37.322  1.00 79.32           H  
ATOM   1441 1HB  ALA A  85     -44.072  36.521  37.122  1.00118.98           H  
ATOM   1442 2HB  ALA A  85     -44.041  37.543  35.665  1.00118.98           H  
ATOM   1443 3HB  ALA A  85     -43.279  35.939  35.642  1.00118.98           H  
ATOM   1444  N   LYS A  86     -41.744  36.383  38.848  1.00 45.75           N  
ATOM   1445  CA  LYS A  86     -41.085  35.474  39.774  1.00 53.70           C  
ATOM   1446  C   LYS A  86     -41.310  34.006  39.384  1.00 27.77           C  
ATOM   1447  O   LYS A  86     -42.455  33.599  39.183  1.00 36.25           O  
ATOM   1448  CB  LYS A  86     -41.599  35.701  41.196  1.00 80.55           C  
ATOM   1449  CG  LYS A  86     -40.927  34.833  42.252  1.00 80.55           C  
ATOM   1450  CD  LYS A  86     -41.455  35.144  43.643  1.00 80.55           C  
ATOM   1451  CE  LYS A  86     -40.800  34.259  44.693  1.00 80.55           C  
ATOM   1452  NZ  LYS A  86     -41.312  34.549  46.060  1.00 80.55           N  
ATOM   1453  H   LYS A  86     -42.488  36.976  39.187  1.00 54.90           H  
ATOM   1454  HA  LYS A  86     -40.026  35.705  39.752  1.00 64.44           H  
ATOM   1455 1HB  LYS A  86     -41.450  36.744  41.476  1.00 96.66           H  
ATOM   1456 2HB  LYS A  86     -42.670  35.503  41.231  1.00 96.66           H  
ATOM   1457 1HG  LYS A  86     -41.110  33.781  42.029  1.00 96.66           H  
ATOM   1458 2HG  LYS A  86     -39.853  35.007  42.236  1.00 96.66           H  
ATOM   1459 1HD  LYS A  86     -41.258  36.189  43.884  1.00 96.66           H  
ATOM   1460 2HD  LYS A  86     -42.532  34.980  43.667  1.00 96.66           H  
ATOM   1461 1HE  LYS A  86     -41.000  33.215  44.455  1.00 96.66           H  
ATOM   1462 2HE  LYS A  86     -39.722  34.422  44.677  1.00 96.66           H  
ATOM   1463 1HZ  LYS A  86     -40.854  33.943  46.727  1.00 96.66           H  
ATOM   1464 2HZ  LYS A  86     -41.120  35.513  46.296  1.00 96.66           H  
ATOM   1465 3HZ  LYS A  86     -42.308  34.388  46.089  1.00 96.66           H  
ATOM   1466  N   PRO A  87     -40.241  33.203  39.286  1.00 54.43           N  
ATOM   1467  CA  PRO A  87     -40.217  31.783  38.964  1.00 71.87           C  
ATOM   1468  C   PRO A  87     -40.705  30.922  40.119  1.00 38.73           C  
ATOM   1469  O   PRO A  87     -40.609  31.306  41.285  1.00 64.06           O  
ATOM   1470  CB  PRO A  87     -38.748  31.515  38.646  1.00107.81           C  
ATOM   1471  CG  PRO A  87     -38.000  32.528  39.429  1.00107.81           C  
ATOM   1472  CD  PRO A  87     -38.873  33.749  39.403  1.00107.81           C  
ATOM   1473  HA  PRO A  87     -40.837  31.605  38.079  1.00 86.24           H  
ATOM   1474 1HB  PRO A  87     -38.492  30.484  38.928  1.00129.37           H  
ATOM   1475 2HB  PRO A  87     -38.579  31.605  37.563  1.00129.37           H  
ATOM   1476 1HG  PRO A  87     -37.821  32.162  40.450  1.00129.37           H  
ATOM   1477 2HG  PRO A  87     -37.012  32.707  38.978  1.00129.37           H  
ATOM   1478 1HD  PRO A  87     -38.754  34.290  40.351  1.00129.37           H  
ATOM   1479 2HD  PRO A  87     -38.642  34.382  38.534  1.00129.37           H  
ATOM   1480  N   ALA A  88     -41.223  29.750  39.769  1.00 30.34           N  
ATOM   1481  CA  ALA A  88     -41.735  28.765  40.714  1.00 22.35           C  
ATOM   1482  C   ALA A  88     -40.618  28.074  41.496  1.00 25.86           C  
ATOM   1483  O   ALA A  88     -39.451  28.106  41.102  1.00 45.35           O  
ATOM   1484  CB  ALA A  88     -42.560  27.728  39.974  1.00 33.53           C  
ATOM   1485  H   ALA A  88     -41.277  29.536  38.783  1.00 36.41           H  
ATOM   1486  HA  ALA A  88     -42.373  29.284  41.429  1.00 26.82           H  
ATOM   1487 1HB  ALA A  88     -42.972  27.011  40.684  1.00 40.23           H  
ATOM   1488 2HB  ALA A  88     -43.371  28.226  39.448  1.00 40.23           H  
ATOM   1489 3HB  ALA A  88     -41.928  27.206  39.257  1.00 40.23           H  
ATOM   1490  N   ASN A  89     -41.001  27.444  42.604  1.00 45.21           N  
ATOM   1491  CA  ASN A  89     -40.074  26.718  43.466  1.00 74.93           C  
ATOM   1492  C   ASN A  89     -39.554  25.455  42.786  1.00 55.17           C  
ATOM   1493  O   ASN A  89     -40.236  24.861  41.948  1.00 58.81           O  
ATOM   1494  CB  ASN A  89     -40.743  26.378  44.784  1.00112.40           C  
ATOM   1495  CG  ASN A  89     -41.021  27.597  45.618  1.00112.40           C  
ATOM   1496  OD1 ASN A  89     -40.241  28.557  45.617  1.00112.40           O  
ATOM   1497  ND2 ASN A  89     -42.119  27.581  46.330  1.00112.40           N  
ATOM   1498  H   ASN A  89     -41.977  27.468  42.861  1.00 54.25           H  
ATOM   1499  HA  ASN A  89     -39.213  27.358  43.665  1.00 89.92           H  
ATOM   1500 1HB  ASN A  89     -41.685  25.861  44.591  1.00134.87           H  
ATOM   1501 2HB  ASN A  89     -40.108  25.700  45.353  1.00134.87           H  
ATOM   1502 1HD2 ASN A  89     -42.355  28.365  46.902  1.00134.87           H  
ATOM   1503 2HD2 ASN A  89     -42.722  26.784  46.300  1.00134.87           H  
ATOM   1504  N   LEU A  90     -38.344  25.048  43.152  1.00 53.20           N  
ATOM   1505  CA  LEU A  90     -37.706  23.886  42.548  1.00 47.55           C  
ATOM   1506  C   LEU A  90     -36.862  23.088  43.542  1.00 51.79           C  
ATOM   1507  O   LEU A  90     -36.759  23.448  44.715  1.00 69.18           O  
ATOM   1508  CB  LEU A  90     -36.847  24.350  41.366  1.00 71.32           C  
ATOM   1509  CG  LEU A  90     -35.794  25.427  41.668  1.00 71.32           C  
ATOM   1510  CD1 LEU A  90     -34.574  24.800  42.328  1.00 71.32           C  
ATOM   1511  CD2 LEU A  90     -35.411  26.110  40.368  1.00 71.32           C  
ATOM   1512  H   LEU A  90     -37.843  25.572  43.857  1.00 63.84           H  
ATOM   1513  HA  LEU A  90     -38.489  23.229  42.168  1.00 57.06           H  
ATOM   1514 1HB  LEU A  90     -36.320  23.491  40.962  1.00 85.59           H  
ATOM   1515 2HB  LEU A  90     -37.507  24.741  40.591  1.00 85.59           H  
ATOM   1516  HG  LEU A  90     -36.210  26.162  42.358  1.00 85.59           H  
ATOM   1517 1HD1 LEU A  90     -33.837  25.575  42.538  1.00 85.59           H  
ATOM   1518 2HD1 LEU A  90     -34.867  24.320  43.261  1.00 85.59           H  
ATOM   1519 3HD1 LEU A  90     -34.139  24.058  41.659  1.00 85.59           H  
ATOM   1520 1HD2 LEU A  90     -34.670  26.881  40.573  1.00 85.59           H  
ATOM   1521 2HD2 LEU A  90     -34.991  25.376  39.681  1.00 85.59           H  
ATOM   1522 3HD2 LEU A  90     -36.295  26.565  39.920  1.00 85.59           H  
ATOM   1523  N   GLY A  91     -36.262  21.998  43.061  1.00 51.77           N  
ATOM   1524  CA  GLY A  91     -35.435  21.132  43.894  1.00 62.65           C  
ATOM   1525  C   GLY A  91     -34.642  20.146  43.037  1.00 57.33           C  
ATOM   1526  O   GLY A  91     -34.569  20.290  41.815  1.00 45.14           O  
ATOM   1527  H   GLY A  91     -36.384  21.762  42.088  1.00 62.12           H  
ATOM   1528 1HA  GLY A  91     -34.752  21.740  44.489  1.00 75.18           H  
ATOM   1529 2HA  GLY A  91     -36.069  20.587  44.592  1.00 75.18           H  
ATOM   1530  N   ASN A  92     -34.040  19.144  43.681  1.00 73.05           N  
ATOM   1531  CA  ASN A  92     -33.177  18.174  42.994  1.00 75.25           C  
ATOM   1532  C   ASN A  92     -33.935  17.111  42.192  1.00 65.38           C  
ATOM   1533  O   ASN A  92     -33.970  15.939  42.568  1.00 93.69           O  
ATOM   1534  CB  ASN A  92     -32.256  17.498  43.994  1.00112.88           C  
ATOM   1535  CG  ASN A  92     -31.191  16.663  43.335  1.00112.88           C  
ATOM   1536  OD1 ASN A  92     -30.969  16.757  42.122  1.00112.88           O  
ATOM   1537  ND2 ASN A  92     -30.526  15.847  44.113  1.00112.88           N  
ATOM   1538  H   ASN A  92     -34.160  19.066  44.681  1.00 87.66           H  
ATOM   1539  HA  ASN A  92     -32.560  18.725  42.282  1.00 90.30           H  
ATOM   1540 1HB  ASN A  92     -31.774  18.255  44.615  1.00135.45           H  
ATOM   1541 2HB  ASN A  92     -32.843  16.860  44.654  1.00135.45           H  
ATOM   1542 1HD2 ASN A  92     -29.807  15.266  43.731  1.00135.45           H  
ATOM   1543 2HD2 ASN A  92     -30.738  15.804  45.089  1.00135.45           H  
ATOM   1544  N   TYR A  93     -34.520  17.537  41.080  1.00 42.00           N  
ATOM   1545  CA  TYR A  93     -35.232  16.663  40.156  1.00 38.00           C  
ATOM   1546  C   TYR A  93     -34.277  15.787  39.356  1.00 38.37           C  
ATOM   1547  O   TYR A  93     -33.226  16.250  38.910  1.00 55.84           O  
ATOM   1548  CB  TYR A  93     -36.089  17.482  39.201  1.00 57.00           C  
ATOM   1549  CG  TYR A  93     -36.871  16.651  38.203  1.00 57.00           C  
ATOM   1550  CD1 TYR A  93     -38.050  16.027  38.588  1.00 57.00           C  
ATOM   1551  CD2 TYR A  93     -36.402  16.496  36.908  1.00 57.00           C  
ATOM   1552  CE1 TYR A  93     -38.755  15.254  37.683  1.00 57.00           C  
ATOM   1553  CE2 TYR A  93     -37.106  15.720  36.011  1.00 57.00           C  
ATOM   1554  CZ  TYR A  93     -38.276  15.100  36.387  1.00 57.00           C  
ATOM   1555  OH  TYR A  93     -38.974  14.323  35.483  1.00 57.00           O  
ATOM   1556  H   TYR A  93     -34.455  18.525  40.871  1.00 50.40           H  
ATOM   1557  HA  TYR A  93     -35.879  16.004  40.735  1.00 45.60           H  
ATOM   1558 1HB  TYR A  93     -36.796  18.077  39.776  1.00 68.40           H  
ATOM   1559 2HB  TYR A  93     -35.446  18.165  38.654  1.00 68.40           H  
ATOM   1560  HD1 TYR A  93     -38.420  16.145  39.606  1.00 68.40           H  
ATOM   1561  HD2 TYR A  93     -35.475  16.979  36.603  1.00 68.40           H  
ATOM   1562  HE1 TYR A  93     -39.680  14.766  37.987  1.00 68.40           H  
ATOM   1563  HE2 TYR A  93     -36.738  15.590  35.001  1.00 68.40           H  
ATOM   1564  HH  TYR A  93     -38.682  14.522  34.584  1.00 68.40           H  
ATOM   1565  N   THR A  94     -34.644  14.518  39.180  1.00 42.14           N  
ATOM   1566  CA  THR A  94     -33.843  13.566  38.408  1.00 47.75           C  
ATOM   1567  C   THR A  94     -33.799  13.906  36.916  1.00 34.49           C  
ATOM   1568  O   THR A  94     -34.504  13.295  36.112  1.00 67.58           O  
ATOM   1569  CB  THR A  94     -34.385  12.136  38.551  1.00 71.62           C  
ATOM   1570  OG1 THR A  94     -34.340  11.738  39.927  1.00 71.62           O  
ATOM   1571  CG2 THR A  94     -33.547  11.176  37.715  1.00 71.62           C  
ATOM   1572  H   THR A  94     -35.513  14.205  39.586  1.00 50.57           H  
ATOM   1573  HA  THR A  94     -32.820  13.589  38.788  1.00 57.30           H  
ATOM   1574  HB  THR A  94     -35.417  12.106  38.208  1.00 85.95           H  
ATOM   1575  HG1 THR A  94     -33.436  11.800  40.248  1.00 85.95           H  
ATOM   1576 1HG2 THR A  94     -33.940  10.166  37.819  1.00 85.95           H  
ATOM   1577 2HG2 THR A  94     -33.587  11.474  36.668  1.00 85.95           H  
ATOM   1578 3HG2 THR A  94     -32.514  11.202  38.060  1.00 85.95           H  
ATOM   1579  N   VAL A  95     -32.952  14.864  36.554  1.00 14.36           N  
ATOM   1580  CA  VAL A  95     -32.805  15.299  35.171  1.00 10.91           C  
ATOM   1581  C   VAL A  95     -32.280  14.177  34.280  1.00  8.23           C  
ATOM   1582  O   VAL A  95     -31.332  13.474  34.629  1.00 11.34           O  
ATOM   1583  CB  VAL A  95     -31.864  16.512  35.086  1.00 16.37           C  
ATOM   1584  CG1 VAL A  95     -31.604  16.875  33.630  1.00 16.37           C  
ATOM   1585  CG2 VAL A  95     -32.487  17.682  35.828  1.00 16.37           C  
ATOM   1586  H   VAL A  95     -32.424  15.327  37.284  1.00 17.23           H  
ATOM   1587  HA  VAL A  95     -33.787  15.601  34.806  1.00 13.09           H  
ATOM   1588  HB  VAL A  95     -30.906  16.258  35.539  1.00 19.64           H  
ATOM   1589 1HG1 VAL A  95     -30.928  17.729  33.585  1.00 19.64           H  
ATOM   1590 2HG1 VAL A  95     -31.149  16.027  33.118  1.00 19.64           H  
ATOM   1591 3HG1 VAL A  95     -32.546  17.131  33.143  1.00 19.64           H  
ATOM   1592 1HG2 VAL A  95     -31.821  18.542  35.777  1.00 19.64           H  
ATOM   1593 2HG2 VAL A  95     -33.437  17.929  35.367  1.00 19.64           H  
ATOM   1594 3HG2 VAL A  95     -32.646  17.407  36.867  1.00 19.64           H  
ATOM   1595  N   LEU A  96     -32.930  14.016  33.135  1.00 11.17           N  
ATOM   1596  CA  LEU A  96     -32.625  12.968  32.172  1.00 11.53           C  
ATOM   1597  C   LEU A  96     -31.483  13.322  31.223  1.00  7.62           C  
ATOM   1598  O   LEU A  96     -31.285  14.488  30.878  1.00  7.43           O  
ATOM   1599  CB  LEU A  96     -33.878  12.681  31.348  1.00 17.29           C  
ATOM   1600  CG  LEU A  96     -35.097  12.215  32.148  1.00 17.29           C  
ATOM   1601  CD1 LEU A  96     -36.287  12.060  31.210  1.00 17.29           C  
ATOM   1602  CD2 LEU A  96     -34.764  10.908  32.849  1.00 17.29           C  
ATOM   1603  H   LEU A  96     -33.686  14.648  32.923  1.00 13.40           H  
ATOM   1604  HA  LEU A  96     -32.348  12.070  32.724  1.00 13.84           H  
ATOM   1605 1HB  LEU A  96     -34.158  13.592  30.827  1.00 20.75           H  
ATOM   1606 2HB  LEU A  96     -33.649  11.913  30.608  1.00 20.75           H  
ATOM   1607  HG  LEU A  96     -35.353  12.967  32.895  1.00 20.75           H  
ATOM   1608 1HD1 LEU A  96     -37.158  11.736  31.780  1.00 20.75           H  
ATOM   1609 2HD1 LEU A  96     -36.504  13.014  30.731  1.00 20.75           H  
ATOM   1610 3HD1 LEU A  96     -36.056  11.315  30.449  1.00 20.75           H  
ATOM   1611 1HD2 LEU A  96     -35.626  10.576  33.428  1.00 20.75           H  
ATOM   1612 2HD2 LEU A  96     -34.511  10.153  32.106  1.00 20.75           H  
ATOM   1613 3HD2 LEU A  96     -33.916  11.061  33.517  1.00 20.75           H  
ATOM   1614  N   ASP A  97     -30.754  12.295  30.781  1.00 10.59           N  
ATOM   1615  CA  ASP A  97     -29.660  12.465  29.824  1.00 12.46           C  
ATOM   1616  C   ASP A  97     -30.128  12.272  28.373  1.00  9.67           C  
ATOM   1617  O   ASP A  97     -29.329  12.344  27.440  1.00 27.12           O  
ATOM   1618  CB  ASP A  97     -28.526  11.489  30.133  1.00 18.69           C  
ATOM   1619  CG  ASP A  97     -27.826  11.803  31.448  1.00 18.69           C  
ATOM   1620  OD1 ASP A  97     -27.791  12.952  31.818  1.00 18.69           O  
ATOM   1621  OD2 ASP A  97     -27.334  10.891  32.069  1.00 18.69           O  
ATOM   1622  H   ASP A  97     -30.965  11.367  31.119  1.00 12.71           H  
ATOM   1623  HA  ASP A  97     -29.274  13.478  29.923  1.00 14.95           H  
ATOM   1624 1HB  ASP A  97     -28.917  10.473  30.179  1.00 22.43           H  
ATOM   1625 2HB  ASP A  97     -27.787  11.520  29.330  1.00 22.43           H  
ATOM   1626  N   SER A  98     -31.427  12.043  28.199  1.00  6.20           N  
ATOM   1627  CA  SER A  98     -32.046  11.875  26.895  1.00  6.38           C  
ATOM   1628  C   SER A  98     -33.535  12.100  27.050  1.00  4.93           C  
ATOM   1629  O   SER A  98     -34.188  11.441  27.861  1.00  6.14           O  
ATOM   1630  CB  SER A  98     -31.773  10.494  26.333  1.00  9.57           C  
ATOM   1631  OG  SER A  98     -32.420  10.315  25.103  1.00  9.57           O  
ATOM   1632  H   SER A  98     -32.026  11.987  29.006  1.00  7.44           H  
ATOM   1633  HA  SER A  98     -31.648  12.625  26.211  1.00  7.66           H  
ATOM   1634 1HB  SER A  98     -30.699  10.365  26.201  1.00 11.48           H  
ATOM   1635 2HB  SER A  98     -32.109   9.737  27.040  1.00 11.48           H  
ATOM   1636  HG  SER A  98     -32.079  11.000  24.522  1.00 11.48           H  
ATOM   1637  N   ILE A  99     -34.066  13.054  26.297  1.00  4.17           N  
ATOM   1638  CA  ILE A  99     -35.466  13.417  26.422  1.00  5.19           C  
ATOM   1639  C   ILE A  99     -36.145  13.456  25.062  1.00  3.50           C  
ATOM   1640  O   ILE A  99     -35.643  14.073  24.124  1.00  3.59           O  
ATOM   1641  CB  ILE A  99     -35.602  14.800  27.092  1.00  7.79           C  
ATOM   1642  CG1 ILE A  99     -34.902  14.799  28.454  1.00  7.79           C  
ATOM   1643  CG2 ILE A  99     -37.070  15.150  27.266  1.00  7.79           C  
ATOM   1644  CD1 ILE A  99     -34.757  16.163  29.063  1.00  7.79           C  
ATOM   1645  H   ILE A  99     -33.482  13.544  25.632  1.00  5.00           H  
ATOM   1646  HA  ILE A  99     -35.969  12.672  27.038  1.00  6.23           H  
ATOM   1647  HB  ILE A  99     -35.134  15.557  26.475  1.00  9.34           H  
ATOM   1648 1HG1 ILE A  99     -35.464  14.169  29.139  1.00  9.34           H  
ATOM   1649 2HG1 ILE A  99     -33.900  14.391  28.349  1.00  9.34           H  
ATOM   1650 1HG2 ILE A  99     -37.160  16.127  27.735  1.00  9.34           H  
ATOM   1651 2HG2 ILE A  99     -37.560  15.170  26.294  1.00  9.34           H  
ATOM   1652 3HG2 ILE A  99     -37.549  14.401  27.896  1.00  9.34           H  
ATOM   1653 1HD1 ILE A  99     -34.248  16.078  30.022  1.00  9.34           H  
ATOM   1654 2HD1 ILE A  99     -34.176  16.803  28.402  1.00  9.34           H  
ATOM   1655 3HD1 ILE A  99     -35.742  16.595  29.209  1.00  9.34           H  
ATOM   1656  N   ASP A 100     -37.289  12.815  24.931  1.00  3.50           N  
ATOM   1657  CA  ASP A 100     -37.988  12.937  23.669  1.00  3.32           C  
ATOM   1658  C   ASP A 100     -39.466  12.718  23.880  1.00  3.06           C  
ATOM   1659  O   ASP A 100     -39.949  11.583  23.880  1.00  4.21           O  
ATOM   1660  CB  ASP A 100     -37.421  11.980  22.627  1.00  4.98           C  
ATOM   1661  CG  ASP A 100     -37.983  12.244  21.238  1.00  4.98           C  
ATOM   1662  OD1 ASP A 100     -38.983  12.916  21.118  1.00  4.98           O  
ATOM   1663  OD2 ASP A 100     -37.368  11.814  20.290  1.00  4.98           O  
ATOM   1664  H   ASP A 100     -37.679  12.280  25.694  1.00  4.20           H  
ATOM   1665  HA  ASP A 100     -37.855  13.953  23.295  1.00  3.98           H  
ATOM   1666 1HB  ASP A 100     -36.338  12.086  22.590  1.00  5.98           H  
ATOM   1667 2HB  ASP A 100     -37.640  10.947  22.908  1.00  5.98           H  
ATOM   1668  N   TRP A 101     -40.186  13.825  24.040  1.00  2.21           N  
ATOM   1669  CA  TRP A 101     -41.612  13.815  24.300  1.00  2.18           C  
ATOM   1670  C   TRP A 101     -42.442  13.352  23.098  1.00  2.64           C  
ATOM   1671  O   TRP A 101     -43.647  13.130  23.220  1.00  3.24           O  
ATOM   1672  CB  TRP A 101     -42.037  15.201  24.783  1.00  3.27           C  
ATOM   1673  CG  TRP A 101     -41.532  15.468  26.169  1.00  3.27           C  
ATOM   1674  CD1 TRP A 101     -40.501  16.280  26.542  1.00  3.27           C  
ATOM   1675  CD2 TRP A 101     -42.051  14.900  27.392  1.00  3.27           C  
ATOM   1676  NE1 TRP A 101     -40.336  16.236  27.903  1.00  3.27           N  
ATOM   1677  CE2 TRP A 101     -41.268  15.391  28.435  1.00  3.27           C  
ATOM   1678  CE3 TRP A 101     -43.101  14.024  27.680  1.00  3.27           C  
ATOM   1679  CZ2 TRP A 101     -41.487  15.023  29.746  1.00  3.27           C  
ATOM   1680  CZ3 TRP A 101     -43.332  13.666  29.000  1.00  3.27           C  
ATOM   1681  CH2 TRP A 101     -42.543  14.152  30.008  1.00  3.27           C  
ATOM   1682  H   TRP A 101     -39.723  14.724  23.989  1.00  2.65           H  
ATOM   1683  HA  TRP A 101     -41.790  13.124  25.118  1.00  2.62           H  
ATOM   1684 1HB  TRP A 101     -41.639  15.962  24.112  1.00  3.92           H  
ATOM   1685 2HB  TRP A 101     -43.123  15.284  24.779  1.00  3.92           H  
ATOM   1686  HD1 TRP A 101     -39.890  16.871  25.866  1.00  3.92           H  
ATOM   1687  HE1 TRP A 101     -39.641  16.743  28.438  1.00  3.92           H  
ATOM   1688  HE3 TRP A 101     -43.727  13.632  26.881  1.00  3.92           H  
ATOM   1689  HZ2 TRP A 101     -40.868  15.400  30.557  1.00  3.92           H  
ATOM   1690  HZ3 TRP A 101     -44.155  12.984  29.215  1.00  3.92           H  
ATOM   1691  HH2 TRP A 101     -42.746  13.850  31.037  1.00  3.92           H  
ATOM   1692  N   ARG A 102     -41.802  13.169  21.938  1.00  3.43           N  
ATOM   1693  CA  ARG A 102     -42.513  12.675  20.776  1.00  4.43           C  
ATOM   1694  C   ARG A 102     -42.635  11.159  20.894  1.00  5.68           C  
ATOM   1695  O   ARG A 102     -43.523  10.550  20.296  1.00  9.91           O  
ATOM   1696  CB  ARG A 102     -41.760  12.990  19.504  1.00  6.64           C  
ATOM   1697  CG  ARG A 102     -41.549  14.457  19.203  1.00  6.64           C  
ATOM   1698  CD  ARG A 102     -40.660  14.597  18.032  1.00  6.64           C  
ATOM   1699  NE  ARG A 102     -39.387  13.950  18.288  1.00  6.64           N  
ATOM   1700  CZ  ARG A 102     -38.382  13.831  17.401  1.00  6.64           C  
ATOM   1701  NH1 ARG A 102     -38.488  14.357  16.199  1.00  6.64           N  
ATOM   1702  NH2 ARG A 102     -37.291  13.172  17.751  1.00  6.64           N  
ATOM   1703  H   ARG A 102     -40.808  13.355  21.843  1.00  4.12           H  
ATOM   1704  HA  ARG A 102     -43.506  13.118  20.741  1.00  5.32           H  
ATOM   1705 1HB  ARG A 102     -40.781  12.514  19.528  1.00  7.97           H  
ATOM   1706 2HB  ARG A 102     -42.302  12.565  18.660  1.00  7.97           H  
ATOM   1707 1HG  ARG A 102     -42.503  14.931  18.976  1.00  7.97           H  
ATOM   1708 2HG  ARG A 102     -41.084  14.945  20.059  1.00  7.97           H  
ATOM   1709 1HD  ARG A 102     -41.114  14.135  17.156  1.00  7.97           H  
ATOM   1710 2HD  ARG A 102     -40.472  15.649  17.840  1.00  7.97           H  
ATOM   1711  HE  ARG A 102     -39.258  13.525  19.204  1.00  7.97           H  
ATOM   1712 1HH1 ARG A 102     -39.326  14.859  15.938  1.00  7.97           H  
ATOM   1713 2HH1 ARG A 102     -37.731  14.262  15.537  1.00  7.97           H  
ATOM   1714 1HH2 ARG A 102     -37.233  12.754  18.676  1.00  7.97           H  
ATOM   1715 2HH2 ARG A 102     -36.528  13.068  17.101  1.00  7.97           H  
ATOM   1716  N   GLU A 103     -41.739  10.556  21.688  1.00  5.06           N  
ATOM   1717  CA  GLU A 103     -41.757   9.126  21.947  1.00  6.46           C  
ATOM   1718  C   GLU A 103     -42.673   8.861  23.123  1.00  6.03           C  
ATOM   1719  O   GLU A 103     -43.310   7.810  23.206  1.00 11.23           O  
ATOM   1720  CB  GLU A 103     -40.349   8.612  22.233  1.00  9.69           C  
ATOM   1721  CG  GLU A 103     -39.408   8.687  21.037  1.00  9.69           C  
ATOM   1722  CD  GLU A 103     -38.023   8.181  21.335  1.00  9.69           C  
ATOM   1723  OE1 GLU A 103     -37.741   7.901  22.476  1.00  9.69           O  
ATOM   1724  OE2 GLU A 103     -37.248   8.064  20.415  1.00  9.69           O  
ATOM   1725  H   GLU A 103     -41.026  11.096  22.156  1.00  6.07           H  
ATOM   1726  HA  GLU A 103     -42.156   8.608  21.075  1.00  7.75           H  
ATOM   1727 1HB  GLU A 103     -39.910   9.193  23.043  1.00 11.63           H  
ATOM   1728 2HB  GLU A 103     -40.403   7.574  22.563  1.00 11.63           H  
ATOM   1729 1HG  GLU A 103     -39.829   8.098  20.223  1.00 11.63           H  
ATOM   1730 2HG  GLU A 103     -39.348   9.721  20.702  1.00 11.63           H  
ATOM   1731  N   LYS A 104     -42.787   9.864  23.997  1.00  4.82           N  
ATOM   1732  CA  LYS A 104     -43.697   9.824  25.130  1.00  5.00           C  
ATOM   1733  C   LYS A 104     -45.138  10.094  24.690  1.00  5.17           C  
ATOM   1734  O   LYS A 104     -46.079   9.824  25.437  1.00 10.11           O  
ATOM   1735  CB  LYS A 104     -43.289  10.852  26.171  1.00  7.50           C  
ATOM   1736  CG  LYS A 104     -41.911  10.635  26.783  1.00  7.50           C  
ATOM   1737  CD  LYS A 104     -41.855   9.334  27.566  1.00  7.50           C  
ATOM   1738  CE  LYS A 104     -40.509   9.156  28.253  1.00  7.50           C  
ATOM   1739  NZ  LYS A 104     -40.439   7.873  29.006  1.00  7.50           N  
ATOM   1740  H   LYS A 104     -42.184  10.672  23.892  1.00  5.78           H  
ATOM   1741  HA  LYS A 104     -43.657   8.828  25.573  1.00  6.00           H  
ATOM   1742 1HB  LYS A 104     -43.312  11.839  25.717  1.00  9.00           H  
ATOM   1743 2HB  LYS A 104     -44.018  10.850  26.981  1.00  9.00           H  
ATOM   1744 1HG  LYS A 104     -41.160  10.609  25.994  1.00  9.00           H  
ATOM   1745 2HG  LYS A 104     -41.679  11.460  27.454  1.00  9.00           H  
ATOM   1746 1HD  LYS A 104     -42.642   9.328  28.321  1.00  9.00           H  
ATOM   1747 2HD  LYS A 104     -42.020   8.494  26.890  1.00  9.00           H  
ATOM   1748 1HE  LYS A 104     -39.719   9.168  27.503  1.00  9.00           H  
ATOM   1749 2HE  LYS A 104     -40.346   9.980  28.947  1.00  9.00           H  
ATOM   1750 1HZ  LYS A 104     -39.534   7.787  29.447  1.00  9.00           H  
ATOM   1751 2HZ  LYS A 104     -41.160   7.858  29.713  1.00  9.00           H  
ATOM   1752 3HZ  LYS A 104     -40.576   7.102  28.369  1.00  9.00           H  
ATOM   1753  N   GLY A 105     -45.306  10.620  23.472  1.00  3.40           N  
ATOM   1754  CA  GLY A 105     -46.625  10.885  22.915  1.00  3.69           C  
ATOM   1755  C   GLY A 105     -47.235  12.205  23.375  1.00  2.78           C  
ATOM   1756  O   GLY A 105     -48.440  12.398  23.243  1.00  3.32           O  
ATOM   1757  H   GLY A 105     -44.497  10.837  22.908  1.00  4.08           H  
ATOM   1758 1HA  GLY A 105     -46.556  10.882  21.826  1.00  4.43           H  
ATOM   1759 2HA  GLY A 105     -47.297  10.068  23.180  1.00  4.43           H  
ATOM   1760  N   ALA A 106     -46.421  13.095  23.945  1.00  1.96           N  
ATOM   1761  CA  ALA A 106     -46.911  14.385  24.429  1.00  1.68           C  
ATOM   1762  C   ALA A 106     -46.765  15.495  23.378  1.00  1.73           C  
ATOM   1763  O   ALA A 106     -47.049  16.661  23.657  1.00  2.32           O  
ATOM   1764  CB  ALA A 106     -46.171  14.784  25.702  1.00  2.52           C  
ATOM   1765  H   ALA A 106     -45.432  12.900  24.016  1.00  2.35           H  
ATOM   1766  HA  ALA A 106     -47.971  14.276  24.656  1.00  2.02           H  
ATOM   1767 1HB  ALA A 106     -46.569  15.727  26.074  1.00  3.02           H  
ATOM   1768 2HB  ALA A 106     -46.305  14.012  26.460  1.00  3.02           H  
ATOM   1769 3HB  ALA A 106     -45.112  14.898  25.488  1.00  3.02           H  
ATOM   1770  N   VAL A 107     -46.289  15.151  22.178  1.00  1.73           N  
ATOM   1771  CA  VAL A 107     -46.063  16.158  21.144  1.00  2.23           C  
ATOM   1772  C   VAL A 107     -46.879  15.911  19.877  1.00  1.84           C  
ATOM   1773  O   VAL A 107     -46.831  14.831  19.286  1.00  2.86           O  
ATOM   1774  CB  VAL A 107     -44.558  16.212  20.793  1.00  3.34           C  
ATOM   1775  CG1 VAL A 107     -44.288  17.214  19.682  1.00  3.34           C  
ATOM   1776  CG2 VAL A 107     -43.776  16.593  22.034  1.00  3.34           C  
ATOM   1777  H   VAL A 107     -46.069  14.188  21.975  1.00  2.08           H  
ATOM   1778  HA  VAL A 107     -46.350  17.129  21.548  1.00  2.68           H  
ATOM   1779  HB  VAL A 107     -44.240  15.232  20.441  1.00  4.01           H  
ATOM   1780 1HG1 VAL A 107     -43.222  17.223  19.452  1.00  4.01           H  
ATOM   1781 2HG1 VAL A 107     -44.845  16.925  18.794  1.00  4.01           H  
ATOM   1782 3HG1 VAL A 107     -44.598  18.209  20.002  1.00  4.01           H  
ATOM   1783 1HG2 VAL A 107     -42.713  16.614  21.802  1.00  4.01           H  
ATOM   1784 2HG2 VAL A 107     -44.094  17.578  22.378  1.00  4.01           H  
ATOM   1785 3HG2 VAL A 107     -43.962  15.860  22.814  1.00  4.01           H  
ATOM   1786  N   THR A 108     -47.615  16.943  19.463  1.00  1.18           N  
ATOM   1787  CA  THR A 108     -48.430  16.917  18.250  1.00  1.51           C  
ATOM   1788  C   THR A 108     -47.594  17.264  17.026  1.00  1.27           C  
ATOM   1789  O   THR A 108     -46.455  17.715  17.155  1.00  1.63           O  
ATOM   1790  CB  THR A 108     -49.622  17.896  18.359  1.00  2.27           C  
ATOM   1791  OG1 THR A 108     -49.125  19.234  18.544  1.00  2.27           O  
ATOM   1792  CG2 THR A 108     -50.536  17.514  19.505  1.00  2.27           C  
ATOM   1793  H   THR A 108     -47.606  17.789  20.015  1.00  1.42           H  
ATOM   1794  HA  THR A 108     -48.824  15.908  18.118  1.00  1.81           H  
ATOM   1795  HB  THR A 108     -50.201  17.866  17.437  1.00  2.72           H  
ATOM   1796  HG1 THR A 108     -49.716  19.724  19.134  1.00  2.72           H  
ATOM   1797 1HG2 THR A 108     -51.370  18.213  19.554  1.00  2.72           H  
ATOM   1798 2HG2 THR A 108     -50.919  16.507  19.343  1.00  2.72           H  
ATOM   1799 3HG2 THR A 108     -49.979  17.549  20.438  1.00  2.72           H  
ATOM   1800  N   LEU A 109     -48.175  17.075  15.844  1.00  1.33           N  
ATOM   1801  CA  LEU A 109     -47.501  17.342  14.574  1.00  1.56           C  
ATOM   1802  C   LEU A 109     -47.181  18.823  14.356  1.00  1.19           C  
ATOM   1803  O   LEU A 109     -47.839  19.712  14.908  1.00  1.30           O  
ATOM   1804  CB  LEU A 109     -48.357  16.832  13.410  1.00  2.34           C  
ATOM   1805  CG  LEU A 109     -48.558  15.313  13.363  1.00  2.34           C  
ATOM   1806  CD1 LEU A 109     -49.518  14.965  12.233  1.00  2.34           C  
ATOM   1807  CD2 LEU A 109     -47.209  14.639  13.163  1.00  2.34           C  
ATOM   1808  H   LEU A 109     -49.118  16.713  15.822  1.00  1.60           H  
ATOM   1809  HA  LEU A 109     -46.561  16.791  14.572  1.00  1.87           H  
ATOM   1810 1HB  LEU A 109     -49.341  17.295  13.471  1.00  2.81           H  
ATOM   1811 2HB  LEU A 109     -47.892  17.135  12.472  1.00  2.81           H  
ATOM   1812  HG  LEU A 109     -49.000  14.972  14.299  1.00  2.81           H  
ATOM   1813 1HD1 LEU A 109     -49.667  13.886  12.202  1.00  2.81           H  
ATOM   1814 2HD1 LEU A 109     -50.475  15.458  12.403  1.00  2.81           H  
ATOM   1815 3HD1 LEU A 109     -49.099  15.301  11.285  1.00  2.81           H  
ATOM   1816 1HD2 LEU A 109     -47.343  13.557  13.132  1.00  2.81           H  
ATOM   1817 2HD2 LEU A 109     -46.769  14.976  12.224  1.00  2.81           H  
ATOM   1818 3HD2 LEU A 109     -46.545  14.898  13.988  1.00  2.81           H  
ATOM   1819  N   VAL A 110     -46.139  19.070  13.562  1.00  1.74           N  
ATOM   1820  CA  VAL A 110     -45.689  20.423  13.271  1.00  1.80           C  
ATOM   1821  C   VAL A 110     -46.573  21.104  12.244  1.00  1.68           C  
ATOM   1822  O   VAL A 110     -46.801  20.586  11.150  1.00  2.37           O  
ATOM   1823  CB  VAL A 110     -44.240  20.425  12.761  1.00  2.70           C  
ATOM   1824  CG1 VAL A 110     -43.844  21.849  12.399  1.00  2.70           C  
ATOM   1825  CG2 VAL A 110     -43.317  19.849  13.826  1.00  2.70           C  
ATOM   1826  H   VAL A 110     -45.645  18.293  13.146  1.00  2.09           H  
ATOM   1827  HA  VAL A 110     -45.730  21.003  14.189  1.00  2.16           H  
ATOM   1828  HB  VAL A 110     -44.177  19.820  11.857  1.00  3.24           H  
ATOM   1829 1HG1 VAL A 110     -42.827  21.869  12.018  1.00  3.24           H  
ATOM   1830 2HG1 VAL A 110     -44.520  22.230  11.635  1.00  3.24           H  
ATOM   1831 3HG1 VAL A 110     -43.910  22.477  13.286  1.00  3.24           H  
ATOM   1832 1HG2 VAL A 110     -42.294  19.839  13.466  1.00  3.24           H  
ATOM   1833 2HG2 VAL A 110     -43.373  20.461  14.722  1.00  3.24           H  
ATOM   1834 3HG2 VAL A 110     -43.624  18.830  14.060  1.00  3.24           H  
ATOM   1835  N   LYS A 111     -47.061  22.276  12.617  1.00  1.37           N  
ATOM   1836  CA  LYS A 111     -47.930  23.079  11.778  1.00  1.38           C  
ATOM   1837  C   LYS A 111     -47.191  24.273  11.189  1.00  1.52           C  
ATOM   1838  O   LYS A 111     -46.070  24.580  11.598  1.00  2.94           O  
ATOM   1839  CB  LYS A 111     -49.128  23.547  12.580  1.00  2.07           C  
ATOM   1840  CG  LYS A 111     -49.962  22.429  13.189  1.00  2.07           C  
ATOM   1841  CD  LYS A 111     -50.619  21.577  12.115  1.00  2.07           C  
ATOM   1842  CE  LYS A 111     -51.551  20.540  12.725  1.00  2.07           C  
ATOM   1843  NZ  LYS A 111     -52.200  19.693  11.686  1.00  2.07           N  
ATOM   1844  H   LYS A 111     -46.821  22.627  13.532  1.00  1.64           H  
ATOM   1845  HA  LYS A 111     -48.282  22.461  10.951  1.00  1.66           H  
ATOM   1846 1HB  LYS A 111     -48.772  24.168  13.398  1.00  2.48           H  
ATOM   1847 2HB  LYS A 111     -49.780  24.158  11.956  1.00  2.48           H  
ATOM   1848 1HG  LYS A 111     -49.325  21.792  13.804  1.00  2.48           H  
ATOM   1849 2HG  LYS A 111     -50.736  22.857  13.824  1.00  2.48           H  
ATOM   1850 1HD  LYS A 111     -51.191  22.217  11.442  1.00  2.48           H  
ATOM   1851 2HD  LYS A 111     -49.849  21.066  11.535  1.00  2.48           H  
ATOM   1852 1HE  LYS A 111     -50.983  19.901  13.398  1.00  2.48           H  
ATOM   1853 2HE  LYS A 111     -52.326  21.050  13.297  1.00  2.48           H  
ATOM   1854 1HZ  LYS A 111     -52.810  19.022  12.133  1.00  2.48           H  
ATOM   1855 2HZ  LYS A 111     -52.741  20.277  11.064  1.00  2.48           H  
ATOM   1856 3HZ  LYS A 111     -51.491  19.204  11.158  1.00  2.48           H  
ATOM   1857  N   HIS A 112     -47.831  24.923  10.220  1.00  1.83           N  
ATOM   1858  CA  HIS A 112     -47.299  26.103   9.546  1.00  2.36           C  
ATOM   1859  C   HIS A 112     -48.170  27.330   9.839  1.00  2.13           C  
ATOM   1860  O   HIS A 112     -49.308  27.410   9.375  1.00  3.10           O  
ATOM   1861  CB  HIS A 112     -47.256  25.861   8.036  1.00  3.54           C  
ATOM   1862  CG  HIS A 112     -46.669  26.990   7.262  1.00  3.54           C  
ATOM   1863  ND1 HIS A 112     -47.006  27.248   5.951  1.00  3.54           N  
ATOM   1864  CD2 HIS A 112     -45.760  27.926   7.609  1.00  3.54           C  
ATOM   1865  CE1 HIS A 112     -46.335  28.306   5.530  1.00  3.54           C  
ATOM   1866  NE2 HIS A 112     -45.576  28.737   6.519  1.00  3.54           N  
ATOM   1867  H   HIS A 112     -48.742  24.589   9.943  1.00  2.20           H  
ATOM   1868  HA  HIS A 112     -46.290  26.314   9.896  1.00  2.83           H  
ATOM   1869 1HB  HIS A 112     -46.676  24.963   7.823  1.00  4.25           H  
ATOM   1870 2HB  HIS A 112     -48.267  25.689   7.667  1.00  4.25           H  
ATOM   1871  HD1 HIS A 112     -47.521  26.638   5.347  1.00  4.25           H  
ATOM   1872  HD2 HIS A 112     -45.216  28.121   8.532  1.00  4.25           H  
ATOM   1873  HE1 HIS A 112     -46.466  28.676   4.513  1.00  4.25           H  
ATOM   1874  N   GLN A 113     -47.635  28.282  10.607  1.00  2.10           N  
ATOM   1875  CA  GLN A 113     -48.379  29.487  10.986  1.00  3.01           C  
ATOM   1876  C   GLN A 113     -48.637  30.463   9.832  1.00  2.33           C  
ATOM   1877  O   GLN A 113     -49.603  31.232   9.876  1.00  3.81           O  
ATOM   1878  CB  GLN A 113     -47.613  30.230  12.085  1.00  4.51           C  
ATOM   1879  CG  GLN A 113     -46.334  30.913  11.627  1.00  4.51           C  
ATOM   1880  CD  GLN A 113     -45.519  31.403  12.801  1.00  4.51           C  
ATOM   1881  OE1 GLN A 113     -45.856  31.061  13.939  1.00  4.51           O  
ATOM   1882  NE2 GLN A 113     -44.452  32.162  12.555  1.00  4.51           N  
ATOM   1883  H   GLN A 113     -46.698  28.158  10.960  1.00  2.52           H  
ATOM   1884  HA  GLN A 113     -49.342  29.174  11.384  1.00  3.61           H  
ATOM   1885 1HB  GLN A 113     -48.257  30.987  12.530  1.00  5.42           H  
ATOM   1886 2HB  GLN A 113     -47.340  29.529  12.872  1.00  5.42           H  
ATOM   1887 1HG  GLN A 113     -45.731  30.207  11.056  1.00  5.42           H  
ATOM   1888 2HG  GLN A 113     -46.593  31.772  11.011  1.00  5.42           H  
ATOM   1889 1HE2 GLN A 113     -43.865  32.457  13.318  1.00  5.42           H  
ATOM   1890 2HE2 GLN A 113     -44.203  32.406  11.610  1.00  5.42           H  
ATOM   1891  N   GLY A 114     -47.801  30.399   8.796  1.00  2.41           N  
ATOM   1892  CA  GLY A 114     -47.918  31.254   7.620  1.00  3.48           C  
ATOM   1893  C   GLY A 114     -47.672  32.717   7.965  1.00  3.08           C  
ATOM   1894  O   GLY A 114     -47.003  33.029   8.953  1.00  3.98           O  
ATOM   1895  H   GLY A 114     -47.038  29.742   8.831  1.00  2.89           H  
ATOM   1896 1HA  GLY A 114     -47.203  30.932   6.863  1.00  4.18           H  
ATOM   1897 2HA  GLY A 114     -48.908  31.138   7.188  1.00  4.18           H  
ATOM   1898  N   LYS A 115     -48.200  33.620   7.137  1.00  4.93           N  
ATOM   1899  CA  LYS A 115     -48.105  35.069   7.353  1.00  5.32           C  
ATOM   1900  C   LYS A 115     -48.910  35.520   8.575  1.00  6.96           C  
ATOM   1901  O   LYS A 115     -49.936  36.189   8.418  1.00 19.47           O  
ATOM   1902  CB  LYS A 115     -48.614  35.818   6.124  1.00  7.98           C  
ATOM   1903  CG  LYS A 115     -47.804  35.622   4.854  1.00  7.98           C  
ATOM   1904  CD  LYS A 115     -48.403  36.427   3.708  1.00  7.98           C  
ATOM   1905  CE  LYS A 115     -47.626  36.236   2.414  1.00  7.98           C  
ATOM   1906  NZ  LYS A 115     -48.248  36.980   1.283  1.00  7.98           N  
ATOM   1907  H   LYS A 115     -48.711  33.292   6.328  1.00  5.92           H  
ATOM   1908  HA  LYS A 115     -47.056  35.325   7.526  1.00  6.38           H  
ATOM   1909 1HB  LYS A 115     -49.639  35.507   5.913  1.00  9.58           H  
ATOM   1910 2HB  LYS A 115     -48.639  36.886   6.336  1.00  9.58           H  
ATOM   1911 1HG  LYS A 115     -46.779  35.942   5.022  1.00  9.58           H  
ATOM   1912 2HG  LYS A 115     -47.797  34.567   4.583  1.00  9.58           H  
ATOM   1913 1HD  LYS A 115     -49.436  36.118   3.547  1.00  9.58           H  
ATOM   1914 2HD  LYS A 115     -48.397  37.485   3.967  1.00  9.58           H  
ATOM   1915 1HE  LYS A 115     -46.606  36.590   2.553  1.00  9.58           H  
ATOM   1916 2HE  LYS A 115     -47.600  35.175   2.166  1.00  9.58           H  
ATOM   1917 1HZ  LYS A 115     -47.710  36.830   0.442  1.00  9.58           H  
ATOM   1918 2HZ  LYS A 115     -49.192  36.649   1.140  1.00  9.58           H  
ATOM   1919 3HZ  LYS A 115     -48.269  37.967   1.497  1.00  9.58           H  
ATOM   1920  N   CYS A 116     -48.467  35.168   9.774  1.00  3.00           N  
ATOM   1921  CA  CYS A 116     -49.206  35.500  10.985  1.00  2.88           C  
ATOM   1922  C   CYS A 116     -48.412  35.204  12.249  1.00  2.57           C  
ATOM   1923  O   CYS A 116     -47.972  34.073  12.458  1.00  3.26           O  
ATOM   1924  CB  CYS A 116     -50.518  34.710  11.037  1.00  4.32           C  
ATOM   1925  SG  CYS A 116     -51.566  35.101  12.457  1.00  4.32           S  
ATOM   1926  H   CYS A 116     -47.611  34.632   9.836  1.00  3.60           H  
ATOM   1927  HA  CYS A 116     -49.439  36.565  10.963  1.00  3.46           H  
ATOM   1928 1HB  CYS A 116     -51.099  34.897  10.134  1.00  5.18           H  
ATOM   1929 2HB  CYS A 116     -50.296  33.643  11.064  1.00  5.18           H  
ATOM   1930  HG  CYS A 116     -52.527  34.230  12.160  1.00  5.18           H  
ATOM   1931  N   GLY A 117     -48.238  36.213  13.105  1.00  2.60           N  
ATOM   1932  CA  GLY A 117     -47.513  36.049  14.370  1.00  2.75           C  
ATOM   1933  C   GLY A 117     -48.362  35.315  15.415  1.00  2.56           C  
ATOM   1934  O   GLY A 117     -48.794  35.906  16.404  1.00  3.46           O  
ATOM   1935  H   GLY A 117     -48.626  37.124  12.895  1.00  3.12           H  
ATOM   1936 1HA  GLY A 117     -46.591  35.495  14.189  1.00  3.30           H  
ATOM   1937 2HA  GLY A 117     -47.228  37.028  14.752  1.00  3.30           H  
ATOM   1938  N   SER A 118     -48.593  34.025  15.182  1.00  2.37           N  
ATOM   1939  CA  SER A 118     -49.425  33.198  16.047  1.00  2.62           C  
ATOM   1940  C   SER A 118     -48.647  32.106  16.775  1.00  2.16           C  
ATOM   1941  O   SER A 118     -49.250  31.264  17.444  1.00  2.68           O  
ATOM   1942  CB  SER A 118     -50.524  32.570  15.216  1.00  3.93           C  
ATOM   1943  OG  SER A 118     -49.970  31.762  14.218  1.00  3.93           O  
ATOM   1944  H   SER A 118     -48.193  33.618  14.347  1.00  2.84           H  
ATOM   1945  HA  SER A 118     -49.882  33.845  16.798  1.00  3.14           H  
ATOM   1946 1HB  SER A 118     -51.179  31.975  15.852  1.00  4.72           H  
ATOM   1947 2HB  SER A 118     -51.128  33.355  14.763  1.00  4.72           H  
ATOM   1948  HG  SER A 118     -50.624  31.695  13.514  1.00  4.72           H  
ATOM   1949  N   CYS A 119     -47.312  32.139  16.670  1.00  2.44           N  
ATOM   1950  CA  CYS A 119     -46.426  31.158  17.313  1.00  2.18           C  
ATOM   1951  C   CYS A 119     -46.614  31.030  18.816  1.00  1.62           C  
ATOM   1952  O   CYS A 119     -46.329  29.982  19.396  1.00  2.12           O  
ATOM   1953  CB  CYS A 119     -44.976  31.537  17.060  1.00  3.27           C  
ATOM   1954  SG  CYS A 119     -44.495  33.134  17.759  1.00  3.27           S  
ATOM   1955  H   CYS A 119     -46.886  32.861  16.106  1.00  2.93           H  
ATOM   1956  HA  CYS A 119     -46.609  30.187  16.858  1.00  2.62           H  
ATOM   1957 1HB  CYS A 119     -44.323  30.774  17.482  1.00  3.92           H  
ATOM   1958 2HB  CYS A 119     -44.789  31.574  15.991  1.00  3.92           H  
ATOM   1959  HG  CYS A 119     -45.321  33.863  17.015  1.00  3.92           H  
ATOM   1960  N   TRP A 120     -47.112  32.087  19.436  1.00  1.83           N  
ATOM   1961  CA  TRP A 120     -47.370  32.117  20.855  1.00  2.21           C  
ATOM   1962  C   TRP A 120     -48.502  31.190  21.213  1.00  2.15           C  
ATOM   1963  O   TRP A 120     -48.488  30.565  22.272  1.00  3.45           O  
ATOM   1964  CB  TRP A 120     -47.751  33.518  21.234  1.00  3.31           C  
ATOM   1965  CG  TRP A 120     -46.653  34.487  21.018  1.00  3.31           C  
ATOM   1966  CD1 TRP A 120     -46.496  35.282  19.927  1.00  3.31           C  
ATOM   1967  CD2 TRP A 120     -45.561  34.802  21.904  1.00  3.31           C  
ATOM   1968  NE1 TRP A 120     -45.375  36.051  20.070  1.00  3.31           N  
ATOM   1969  CE2 TRP A 120     -44.799  35.781  21.270  1.00  3.31           C  
ATOM   1970  CE3 TRP A 120     -45.176  34.344  23.162  1.00  3.31           C  
ATOM   1971  CZ2 TRP A 120     -43.672  36.319  21.848  1.00  3.31           C  
ATOM   1972  CZ3 TRP A 120     -44.044  34.890  23.750  1.00  3.31           C  
ATOM   1973  CH2 TRP A 120     -43.319  35.856  23.103  1.00  3.31           C  
ATOM   1974  H   TRP A 120     -47.314  32.920  18.902  1.00  2.20           H  
ATOM   1975  HA  TRP A 120     -46.474  31.813  21.388  1.00  2.65           H  
ATOM   1976 1HB  TRP A 120     -48.598  33.819  20.622  1.00  3.98           H  
ATOM   1977 2HB  TRP A 120     -48.060  33.555  22.278  1.00  3.98           H  
ATOM   1978  HD1 TRP A 120     -47.158  35.295  19.062  1.00  3.98           H  
ATOM   1979  HE1 TRP A 120     -45.004  36.716  19.416  1.00  3.98           H  
ATOM   1980  HE3 TRP A 120     -45.758  33.575  23.668  1.00  3.98           H  
ATOM   1981  HZ2 TRP A 120     -43.078  37.088  21.352  1.00  3.98           H  
ATOM   1982  HZ3 TRP A 120     -43.744  34.534  24.735  1.00  3.98           H  
ATOM   1983  HH2 TRP A 120     -42.440  36.276  23.576  1.00  3.98           H  
ATOM   1984  N   ALA A 121     -49.485  31.109  20.318  1.00  2.49           N  
ATOM   1985  CA  ALA A 121     -50.640  30.263  20.511  1.00  2.26           C  
ATOM   1986  C   ALA A 121     -50.249  28.828  20.240  1.00  1.62           C  
ATOM   1987  O   ALA A 121     -50.689  27.917  20.939  1.00  1.50           O  
ATOM   1988  CB  ALA A 121     -51.780  30.711  19.612  1.00  3.39           C  
ATOM   1989  H   ALA A 121     -49.424  31.630  19.455  1.00  2.99           H  
ATOM   1990  HA  ALA A 121     -50.956  30.340  21.552  1.00  2.71           H  
ATOM   1991 1HB  ALA A 121     -52.646  30.073  19.779  1.00  4.07           H  
ATOM   1992 2HB  ALA A 121     -52.041  31.745  19.843  1.00  4.07           H  
ATOM   1993 3HB  ALA A 121     -51.474  30.640  18.569  1.00  4.07           H  
ATOM   1994  N   PHE A 122     -49.376  28.631  19.247  1.00  1.49           N  
ATOM   1995  CA  PHE A 122     -48.901  27.287  18.946  1.00  1.37           C  
ATOM   1996  C   PHE A 122     -48.103  26.702  20.110  1.00  1.30           C  
ATOM   1997  O   PHE A 122     -48.279  25.532  20.444  1.00  1.55           O  
ATOM   1998  CB  PHE A 122     -48.017  27.291  17.692  1.00  2.06           C  
ATOM   1999  CG  PHE A 122     -48.752  27.342  16.379  1.00  2.06           C  
ATOM   2000  CD1 PHE A 122     -48.843  28.512  15.644  1.00  2.06           C  
ATOM   2001  CD2 PHE A 122     -49.340  26.201  15.862  1.00  2.06           C  
ATOM   2002  CE1 PHE A 122     -49.505  28.538  14.432  1.00  2.06           C  
ATOM   2003  CE2 PHE A 122     -49.995  26.233  14.649  1.00  2.06           C  
ATOM   2004  CZ  PHE A 122     -50.078  27.400  13.928  1.00  2.06           C  
ATOM   2005  H   PHE A 122     -49.066  29.419  18.687  1.00  1.79           H  
ATOM   2006  HA  PHE A 122     -49.766  26.648  18.765  1.00  1.64           H  
ATOM   2007 1HB  PHE A 122     -47.344  28.147  17.731  1.00  2.47           H  
ATOM   2008 2HB  PHE A 122     -47.397  26.396  17.691  1.00  2.47           H  
ATOM   2009  HD1 PHE A 122     -48.387  29.416  16.030  1.00  2.47           H  
ATOM   2010  HD2 PHE A 122     -49.278  25.269  16.424  1.00  2.47           H  
ATOM   2011  HE1 PHE A 122     -49.570  29.463  13.870  1.00  2.47           H  
ATOM   2012  HE2 PHE A 122     -50.457  25.328  14.261  1.00  2.47           H  
ATOM   2013  HZ  PHE A 122     -50.600  27.421  12.972  1.00  2.47           H  
ATOM   2014  N   SER A 123     -47.263  27.522  20.748  1.00  1.46           N  
ATOM   2015  CA  SER A 123     -46.469  27.080  21.894  1.00  2.09           C  
ATOM   2016  C   SER A 123     -47.319  26.894  23.128  1.00  1.71           C  
ATOM   2017  O   SER A 123     -47.219  25.865  23.797  1.00  2.57           O  
ATOM   2018  CB  SER A 123     -45.377  28.064  22.195  1.00  3.13           C  
ATOM   2019  OG  SER A 123     -44.609  27.665  23.301  1.00  3.13           O  
ATOM   2020  H   SER A 123     -47.144  28.470  20.415  1.00  1.75           H  
ATOM   2021  HA  SER A 123     -46.014  26.120  21.646  1.00  2.51           H  
ATOM   2022 1HB  SER A 123     -44.735  28.160  21.320  1.00  3.76           H  
ATOM   2023 2HB  SER A 123     -45.816  29.041  22.387  1.00  3.76           H  
ATOM   2024  HG  SER A 123     -44.004  28.399  23.479  1.00  3.76           H  
ATOM   2025  N   THR A 124     -48.142  27.901  23.433  1.00  1.14           N  
ATOM   2026  CA  THR A 124     -49.045  27.853  24.573  1.00  1.93           C  
ATOM   2027  C   THR A 124     -49.862  26.588  24.563  1.00  1.41           C  
ATOM   2028  O   THR A 124     -49.962  25.893  25.576  1.00  1.90           O  
ATOM   2029  CB  THR A 124     -50.001  29.063  24.574  1.00  2.90           C  
ATOM   2030  OG1 THR A 124     -49.245  30.273  24.698  1.00  2.90           O  
ATOM   2031  CG2 THR A 124     -50.996  28.967  25.710  1.00  2.90           C  
ATOM   2032  H   THR A 124     -48.159  28.732  22.858  1.00  1.37           H  
ATOM   2033  HA  THR A 124     -48.453  27.871  25.489  1.00  2.32           H  
ATOM   2034  HB  THR A 124     -50.547  29.088  23.631  1.00  3.47           H  
ATOM   2035  HG1 THR A 124     -48.749  30.422  23.888  1.00  3.47           H  
ATOM   2036 1HG2 THR A 124     -51.662  29.827  25.685  1.00  3.47           H  
ATOM   2037 2HG2 THR A 124     -51.581  28.053  25.611  1.00  3.47           H  
ATOM   2038 3HG2 THR A 124     -50.455  28.955  26.649  1.00  3.47           H  
ATOM   2039  N   LEU A 125     -50.443  26.282  23.414  1.00  1.54           N  
ATOM   2040  CA  LEU A 125     -51.247  25.101  23.325  1.00  1.76           C  
ATOM   2041  C   LEU A 125     -50.425  23.860  23.219  1.00  1.33           C  
ATOM   2042  O   LEU A 125     -50.860  22.834  23.703  1.00  2.02           O  
ATOM   2043  CB  LEU A 125     -52.196  25.215  22.172  1.00  2.64           C  
ATOM   2044  CG  LEU A 125     -53.196  26.321  22.400  1.00  2.64           C  
ATOM   2045  CD1 LEU A 125     -54.081  26.450  21.202  1.00  2.64           C  
ATOM   2046  CD2 LEU A 125     -53.984  26.038  23.661  1.00  2.64           C  
ATOM   2047  H   LEU A 125     -50.348  26.877  22.602  1.00  1.85           H  
ATOM   2048  HA  LEU A 125     -51.838  25.030  24.235  1.00  2.11           H  
ATOM   2049 1HB  LEU A 125     -51.640  25.434  21.262  1.00  3.17           H  
ATOM   2050 2HB  LEU A 125     -52.726  24.275  22.045  1.00  3.17           H  
ATOM   2051  HG  LEU A 125     -52.656  27.253  22.518  1.00  3.17           H  
ATOM   2052 1HD1 LEU A 125     -54.786  27.266  21.354  1.00  3.17           H  
ATOM   2053 2HD1 LEU A 125     -53.463  26.657  20.329  1.00  3.17           H  
ATOM   2054 3HD1 LEU A 125     -54.623  25.524  21.049  1.00  3.17           H  
ATOM   2055 1HD2 LEU A 125     -54.688  26.851  23.834  1.00  3.17           H  
ATOM   2056 2HD2 LEU A 125     -54.528  25.106  23.546  1.00  3.17           H  
ATOM   2057 3HD2 LEU A 125     -53.303  25.962  24.508  1.00  3.17           H  
ATOM   2058  N   ALA A 126     -49.218  23.925  22.656  1.00  0.87           N  
ATOM   2059  CA  ALA A 126     -48.374  22.735  22.646  1.00  0.89           C  
ATOM   2060  C   ALA A 126     -48.176  22.259  24.080  1.00  0.86           C  
ATOM   2061  O   ALA A 126     -48.247  21.062  24.359  1.00  0.99           O  
ATOM   2062  CB  ALA A 126     -47.028  23.014  21.987  1.00  1.33           C  
ATOM   2063  H   ALA A 126     -48.878  24.771  22.219  1.00  1.04           H  
ATOM   2064  HA  ALA A 126     -48.887  21.952  22.089  1.00  1.07           H  
ATOM   2065 1HB  ALA A 126     -46.428  22.103  21.989  1.00  1.60           H  
ATOM   2066 2HB  ALA A 126     -47.183  23.340  20.959  1.00  1.60           H  
ATOM   2067 3HB  ALA A 126     -46.502  23.792  22.538  1.00  1.60           H  
ATOM   2068  N   ALA A 127     -47.953  23.213  24.986  1.00  0.94           N  
ATOM   2069  CA  ALA A 127     -47.793  22.928  26.400  1.00  1.36           C  
ATOM   2070  C   ALA A 127     -49.072  22.348  27.011  1.00  1.32           C  
ATOM   2071  O   ALA A 127     -49.011  21.372  27.759  1.00  1.66           O  
ATOM   2072  CB  ALA A 127     -47.387  24.193  27.125  1.00  2.04           C  
ATOM   2073  H   ALA A 127     -47.879  24.174  24.674  1.00  1.13           H  
ATOM   2074  HA  ALA A 127     -47.003  22.186  26.507  1.00  1.63           H  
ATOM   2075 1HB  ALA A 127     -47.233  23.966  28.172  1.00  2.45           H  
ATOM   2076 2HB  ALA A 127     -46.462  24.579  26.696  1.00  2.45           H  
ATOM   2077 3HB  ALA A 127     -48.171  24.942  27.028  1.00  2.45           H  
ATOM   2078  N   VAL A 128     -50.226  22.935  26.679  1.00  1.08           N  
ATOM   2079  CA  VAL A 128     -51.506  22.443  27.193  1.00  1.10           C  
ATOM   2080  C   VAL A 128     -51.840  21.048  26.626  1.00  1.11           C  
ATOM   2081  O   VAL A 128     -52.342  20.180  27.340  1.00  1.25           O  
ATOM   2082  CB  VAL A 128     -52.645  23.422  26.870  1.00  1.65           C  
ATOM   2083  CG1 VAL A 128     -53.959  22.795  27.280  1.00  1.65           C  
ATOM   2084  CG2 VAL A 128     -52.445  24.740  27.607  1.00  1.65           C  
ATOM   2085  H   VAL A 128     -50.216  23.758  26.084  1.00  1.30           H  
ATOM   2086  HA  VAL A 128     -51.430  22.365  28.277  1.00  1.32           H  
ATOM   2087  HB  VAL A 128     -52.670  23.598  25.795  1.00  1.98           H  
ATOM   2088 1HG1 VAL A 128     -54.780  23.471  27.039  1.00  1.98           H  
ATOM   2089 2HG1 VAL A 128     -54.093  21.853  26.753  1.00  1.98           H  
ATOM   2090 3HG1 VAL A 128     -53.944  22.610  28.352  1.00  1.98           H  
ATOM   2091 1HG2 VAL A 128     -53.261  25.418  27.362  1.00  1.98           H  
ATOM   2092 2HG2 VAL A 128     -52.435  24.559  28.682  1.00  1.98           H  
ATOM   2093 3HG2 VAL A 128     -51.500  25.192  27.310  1.00  1.98           H  
ATOM   2094  N   GLU A 129     -51.559  20.843  25.343  1.00  1.11           N  
ATOM   2095  CA  GLU A 129     -51.761  19.565  24.675  1.00  1.16           C  
ATOM   2096  C   GLU A 129     -50.941  18.505  25.402  1.00  1.38           C  
ATOM   2097  O   GLU A 129     -51.436  17.415  25.704  1.00  1.47           O  
ATOM   2098  CB  GLU A 129     -51.313  19.652  23.192  1.00  1.74           C  
ATOM   2099  CG  GLU A 129     -52.189  20.496  22.261  1.00  1.74           C  
ATOM   2100  CD  GLU A 129     -51.592  20.715  20.891  1.00  1.74           C  
ATOM   2101  OE1 GLU A 129     -50.428  20.439  20.716  1.00  1.74           O  
ATOM   2102  OE2 GLU A 129     -52.303  21.147  20.012  1.00  1.74           O  
ATOM   2103  H   GLU A 129     -51.178  21.594  24.806  1.00  1.33           H  
ATOM   2104  HA  GLU A 129     -52.816  19.294  24.728  1.00  1.39           H  
ATOM   2105 1HB  GLU A 129     -50.307  20.066  23.150  1.00  2.09           H  
ATOM   2106 2HB  GLU A 129     -51.263  18.649  22.774  1.00  2.09           H  
ATOM   2107 1HG  GLU A 129     -53.133  19.993  22.134  1.00  2.09           H  
ATOM   2108 2HG  GLU A 129     -52.400  21.453  22.721  1.00  2.09           H  
ATOM   2109  N   SER A 130     -49.690  18.858  25.705  1.00  1.76           N  
ATOM   2110  CA  SER A 130     -48.781  17.981  26.408  1.00  2.24           C  
ATOM   2111  C   SER A 130     -49.260  17.633  27.799  1.00  2.37           C  
ATOM   2112  O   SER A 130     -49.199  16.466  28.176  1.00  3.02           O  
ATOM   2113  CB  SER A 130     -47.424  18.624  26.507  1.00  3.36           C  
ATOM   2114  OG  SER A 130     -46.849  18.773  25.238  1.00  3.36           O  
ATOM   2115  H   SER A 130     -49.341  19.761  25.411  1.00  2.11           H  
ATOM   2116  HA  SER A 130     -48.689  17.057  25.837  1.00  2.69           H  
ATOM   2117 1HB  SER A 130     -47.505  19.596  26.988  1.00  4.03           H  
ATOM   2118 2HB  SER A 130     -46.782  18.005  27.131  1.00  4.03           H  
ATOM   2119  HG  SER A 130     -46.971  17.931  24.788  1.00  4.03           H  
ATOM   2120  N   ILE A 131     -49.758  18.620  28.561  1.00  2.31           N  
ATOM   2121  CA  ILE A 131     -50.211  18.308  29.914  1.00  2.72           C  
ATOM   2122  C   ILE A 131     -51.474  17.459  29.892  1.00  2.19           C  
ATOM   2123  O   ILE A 131     -51.714  16.693  30.820  1.00  2.75           O  
ATOM   2124  CB  ILE A 131     -50.430  19.565  30.791  1.00  4.08           C  
ATOM   2125  CG1 ILE A 131     -50.396  19.137  32.253  1.00  4.08           C  
ATOM   2126  CG2 ILE A 131     -51.753  20.248  30.512  1.00  4.08           C  
ATOM   2127  CD1 ILE A 131     -50.266  20.287  33.206  1.00  4.08           C  
ATOM   2128  H   ILE A 131     -49.781  19.573  28.220  1.00  2.77           H  
ATOM   2129  HA  ILE A 131     -49.431  17.726  30.399  1.00  3.26           H  
ATOM   2130  HB  ILE A 131     -49.626  20.279  30.626  1.00  4.90           H  
ATOM   2131 1HG1 ILE A 131     -51.313  18.600  32.486  1.00  4.90           H  
ATOM   2132 2HG1 ILE A 131     -49.552  18.464  32.410  1.00  4.90           H  
ATOM   2133 1HG2 ILE A 131     -51.859  21.112  31.167  1.00  4.90           H  
ATOM   2134 2HG2 ILE A 131     -51.777  20.578  29.487  1.00  4.90           H  
ATOM   2135 3HG2 ILE A 131     -52.574  19.554  30.693  1.00  4.90           H  
ATOM   2136 1HD1 ILE A 131     -50.244  19.909  34.228  1.00  4.90           H  
ATOM   2137 2HD1 ILE A 131     -49.344  20.823  32.999  1.00  4.90           H  
ATOM   2138 3HD1 ILE A 131     -51.112  20.961  33.084  1.00  4.90           H  
ATOM   2139  N   ASN A 132     -52.262  17.546  28.821  1.00  2.18           N  
ATOM   2140  CA  ASN A 132     -53.421  16.673  28.698  1.00  3.10           C  
ATOM   2141  C   ASN A 132     -52.960  15.221  28.530  1.00  2.97           C  
ATOM   2142  O   ASN A 132     -53.527  14.305  29.131  1.00  3.60           O  
ATOM   2143  CB  ASN A 132     -54.301  17.115  27.548  1.00  4.65           C  
ATOM   2144  CG  ASN A 132     -55.060  18.374  27.867  1.00  4.65           C  
ATOM   2145  OD1 ASN A 132     -55.306  18.693  29.037  1.00  4.65           O  
ATOM   2146  ND2 ASN A 132     -55.434  19.099  26.846  1.00  4.65           N  
ATOM   2147  H   ASN A 132     -52.074  18.229  28.096  1.00  2.62           H  
ATOM   2148  HA  ASN A 132     -53.999  16.727  29.621  1.00  3.72           H  
ATOM   2149 1HB  ASN A 132     -53.691  17.290  26.663  1.00  5.58           H  
ATOM   2150 2HB  ASN A 132     -55.013  16.326  27.304  1.00  5.58           H  
ATOM   2151 1HD2 ASN A 132     -55.937  19.952  26.993  1.00  5.58           H  
ATOM   2152 2HD2 ASN A 132     -55.211  18.803  25.918  1.00  5.58           H  
ATOM   2153  N   GLN A 133     -51.894  15.018  27.754  1.00  2.82           N  
ATOM   2154  CA  GLN A 133     -51.303  13.688  27.642  1.00  3.99           C  
ATOM   2155  C   GLN A 133     -50.622  13.240  28.938  1.00  3.97           C  
ATOM   2156  O   GLN A 133     -50.709  12.077  29.322  1.00  5.44           O  
ATOM   2157  CB  GLN A 133     -50.300  13.630  26.503  1.00  5.99           C  
ATOM   2158  CG  GLN A 133     -49.666  12.258  26.329  1.00  5.99           C  
ATOM   2159  CD  GLN A 133     -50.637  11.138  25.969  1.00  5.99           C  
ATOM   2160  OE1 GLN A 133     -51.497  11.243  25.089  1.00  5.99           O  
ATOM   2161  NE2 GLN A 133     -50.488  10.019  26.669  1.00  5.99           N  
ATOM   2162  H   GLN A 133     -51.493  15.794  27.236  1.00  3.38           H  
ATOM   2163  HA  GLN A 133     -52.095  12.984  27.424  1.00  4.79           H  
ATOM   2164 1HB  GLN A 133     -50.792  13.900  25.571  1.00  7.18           H  
ATOM   2165 2HB  GLN A 133     -49.504  14.354  26.677  1.00  7.18           H  
ATOM   2166 1HG  GLN A 133     -48.911  12.320  25.556  1.00  7.18           H  
ATOM   2167 2HG  GLN A 133     -49.193  11.987  27.273  1.00  7.18           H  
ATOM   2168 1HE2 GLN A 133     -51.082   9.234  26.488  1.00  7.18           H  
ATOM   2169 2HE2 GLN A 133     -49.781   9.959  27.374  1.00  7.18           H  
ATOM   2170  N   ILE A 134     -49.943  14.154  29.612  1.00  3.03           N  
ATOM   2171  CA  ILE A 134     -49.250  13.831  30.851  1.00  3.73           C  
ATOM   2172  C   ILE A 134     -50.183  13.509  32.021  1.00  4.38           C  
ATOM   2173  O   ILE A 134     -49.941  12.556  32.764  1.00  5.86           O  
ATOM   2174  CB  ILE A 134     -48.292  14.973  31.239  1.00  5.59           C  
ATOM   2175  CG1 ILE A 134     -47.147  15.044  30.212  1.00  5.59           C  
ATOM   2176  CG2 ILE A 134     -47.756  14.762  32.645  1.00  5.59           C  
ATOM   2177  CD1 ILE A 134     -46.294  16.291  30.308  1.00  5.59           C  
ATOM   2178  H   ILE A 134     -49.880  15.095  29.252  1.00  3.64           H  
ATOM   2179  HA  ILE A 134     -48.641  12.946  30.667  1.00  4.48           H  
ATOM   2180  HB  ILE A 134     -48.826  15.919  31.200  1.00  6.71           H  
ATOM   2181 1HG1 ILE A 134     -46.500  14.179  30.352  1.00  6.71           H  
ATOM   2182 2HG1 ILE A 134     -47.567  14.991  29.208  1.00  6.71           H  
ATOM   2183 1HG2 ILE A 134     -47.086  15.581  32.906  1.00  6.71           H  
ATOM   2184 2HG2 ILE A 134     -48.585  14.733  33.350  1.00  6.71           H  
ATOM   2185 3HG2 ILE A 134     -47.210  13.820  32.688  1.00  6.71           H  
ATOM   2186 1HD1 ILE A 134     -45.512  16.252  29.550  1.00  6.71           H  
ATOM   2187 2HD1 ILE A 134     -46.916  17.170  30.142  1.00  6.71           H  
ATOM   2188 3HD1 ILE A 134     -45.839  16.347  31.296  1.00  6.71           H  
ATOM   2189  N   LYS A 135     -51.230  14.309  32.204  1.00  3.87           N  
ATOM   2190  CA  LYS A 135     -52.129  14.129  33.338  1.00  5.09           C  
ATOM   2191  C   LYS A 135     -53.334  13.227  33.076  1.00  6.25           C  
ATOM   2192  O   LYS A 135     -53.743  12.490  33.972  1.00  7.75           O  
ATOM   2193  CB  LYS A 135     -52.628  15.496  33.813  1.00  7.63           C  
ATOM   2194  CG  LYS A 135     -51.525  16.409  34.319  1.00  7.63           C  
ATOM   2195  CD  LYS A 135     -50.852  15.834  35.555  1.00  7.63           C  
ATOM   2196  CE  LYS A 135     -49.763  16.760  36.078  1.00  7.63           C  
ATOM   2197  NZ  LYS A 135     -49.091  16.199  37.283  1.00  7.63           N  
ATOM   2198  H   LYS A 135     -51.391  15.076  31.572  1.00  4.64           H  
ATOM   2199  HA  LYS A 135     -51.556  13.675  34.147  1.00  6.11           H  
ATOM   2200 1HB  LYS A 135     -53.137  16.005  32.994  1.00  9.16           H  
ATOM   2201 2HB  LYS A 135     -53.351  15.364  34.619  1.00  9.16           H  
ATOM   2202 1HG  LYS A 135     -50.776  16.532  33.537  1.00  9.16           H  
ATOM   2203 2HG  LYS A 135     -51.940  17.386  34.558  1.00  9.16           H  
ATOM   2204 1HD  LYS A 135     -51.596  15.686  36.338  1.00  9.16           H  
ATOM   2205 2HD  LYS A 135     -50.408  14.869  35.313  1.00  9.16           H  
ATOM   2206 1HE  LYS A 135     -49.018  16.912  35.298  1.00  9.16           H  
ATOM   2207 2HE  LYS A 135     -50.201  17.723  36.336  1.00  9.16           H  
ATOM   2208 1HZ  LYS A 135     -48.376  16.838  37.600  1.00  9.16           H  
ATOM   2209 2HZ  LYS A 135     -49.773  16.066  38.016  1.00  9.16           H  
ATOM   2210 3HZ  LYS A 135     -48.670  15.311  37.050  1.00  9.16           H  
ATOM   2211  N   THR A 136     -53.913  13.265  31.872  1.00  6.12           N  
ATOM   2212  CA  THR A 136     -55.095  12.441  31.619  1.00  7.88           C  
ATOM   2213  C   THR A 136     -54.841  11.373  30.562  1.00  7.94           C  
ATOM   2214  O   THR A 136     -55.765  10.657  30.172  1.00  9.15           O  
ATOM   2215  CB  THR A 136     -56.288  13.305  31.174  1.00 11.82           C  
ATOM   2216  OG1 THR A 136     -55.971  13.966  29.944  1.00 11.82           O  
ATOM   2217  CG2 THR A 136     -56.591  14.355  32.235  1.00 11.82           C  
ATOM   2218  H   THR A 136     -53.569  13.860  31.130  1.00  7.34           H  
ATOM   2219  HA  THR A 136     -55.368  11.933  32.543  1.00  9.46           H  
ATOM   2220  HB  THR A 136     -57.166  12.676  31.028  1.00 14.18           H  
ATOM   2221  HG1 THR A 136     -55.059  14.270  29.970  1.00 14.18           H  
ATOM   2222 1HG2 THR A 136     -57.435  14.963  31.911  1.00 14.18           H  
ATOM   2223 2HG2 THR A 136     -56.838  13.862  33.175  1.00 14.18           H  
ATOM   2224 3HG2 THR A 136     -55.719  14.991  32.378  1.00 14.18           H  
ATOM   2225  N   ASN A 137     -53.596  11.277  30.093  1.00  7.15           N  
ATOM   2226  CA  ASN A 137     -53.199  10.290  29.090  1.00  7.60           C  
ATOM   2227  C   ASN A 137     -53.926  10.453  27.760  1.00  8.05           C  
ATOM   2228  O   ASN A 137     -54.197   9.460  27.082  1.00  8.85           O  
ATOM   2229  CB  ASN A 137     -53.390   8.883  29.625  1.00 11.40           C  
ATOM   2230  CG  ASN A 137     -52.509   8.601  30.809  1.00 11.40           C  
ATOM   2231  OD1 ASN A 137     -51.335   8.986  30.833  1.00 11.40           O  
ATOM   2232  ND2 ASN A 137     -53.055   7.932  31.793  1.00 11.40           N  
ATOM   2233  H   ASN A 137     -52.885  11.898  30.451  1.00  8.58           H  
ATOM   2234  HA  ASN A 137     -52.142  10.413  28.882  1.00  9.12           H  
ATOM   2235 1HB  ASN A 137     -54.428   8.723  29.914  1.00 13.68           H  
ATOM   2236 2HB  ASN A 137     -53.158   8.165  28.839  1.00 13.68           H  
ATOM   2237 1HD2 ASN A 137     -52.517   7.712  32.607  1.00 13.68           H  
ATOM   2238 2HD2 ASN A 137     -54.009   7.641  31.729  1.00 13.68           H  
ATOM   2239  N   LYS A 138     -54.238  11.691  27.372  1.00  7.92           N  
ATOM   2240  CA  LYS A 138     -54.915  11.879  26.096  1.00  8.65           C  
ATOM   2241  C   LYS A 138     -54.492  13.156  25.361  1.00  6.61           C  
ATOM   2242  O   LYS A 138     -55.066  14.223  25.578  1.00  6.67           O  
ATOM   2243  CB  LYS A 138     -56.428  11.870  26.312  1.00 12.98           C  
ATOM   2244  CG  LYS A 138     -57.250  11.900  25.031  1.00 12.98           C  
ATOM   2245  CD  LYS A 138     -58.737  11.785  25.333  1.00 12.98           C  
ATOM   2246  CE  LYS A 138     -59.568  11.791  24.058  1.00 12.98           C  
ATOM   2247  NZ  LYS A 138     -61.024  11.668  24.346  1.00 12.98           N  
ATOM   2248  H   LYS A 138     -54.006  12.490  27.953  1.00  9.50           H  
ATOM   2249  HA  LYS A 138     -54.661  11.036  25.452  1.00 10.38           H  
ATOM   2250 1HB  LYS A 138     -56.709  10.976  26.870  1.00 15.57           H  
ATOM   2251 2HB  LYS A 138     -56.713  12.733  26.913  1.00 15.57           H  
ATOM   2252 1HG  LYS A 138     -57.062  12.830  24.500  1.00 15.57           H  
ATOM   2253 2HG  LYS A 138     -56.953  11.071  24.391  1.00 15.57           H  
ATOM   2254 1HD  LYS A 138     -58.926  10.858  25.878  1.00 15.57           H  
ATOM   2255 2HD  LYS A 138     -59.044  12.622  25.960  1.00 15.57           H  
ATOM   2256 1HE  LYS A 138     -59.392  12.719  23.518  1.00 15.57           H  
ATOM   2257 2HE  LYS A 138     -59.263  10.955  23.428  1.00 15.57           H  
ATOM   2258 1HZ  LYS A 138     -61.542  11.675  23.479  1.00 15.57           H  
ATOM   2259 2HZ  LYS A 138     -61.200  10.802  24.836  1.00 15.57           H  
ATOM   2260 3HZ  LYS A 138     -61.321  12.445  24.920  1.00 15.57           H  
ATOM   2261  N   LEU A 139     -53.515  13.026  24.461  1.00  7.28           N  
ATOM   2262  CA  LEU A 139     -53.058  14.137  23.626  1.00  5.49           C  
ATOM   2263  C   LEU A 139     -54.161  14.584  22.660  1.00  3.29           C  
ATOM   2264  O   LEU A 139     -54.611  13.799  21.825  1.00  4.32           O  
ATOM   2265  CB  LEU A 139     -51.833  13.705  22.801  1.00  8.23           C  
ATOM   2266  CG  LEU A 139     -51.170  14.799  21.960  1.00  8.23           C  
ATOM   2267  CD1 LEU A 139     -50.541  15.814  22.898  1.00  8.23           C  
ATOM   2268  CD2 LEU A 139     -50.142  14.180  21.023  1.00  8.23           C  
ATOM   2269  H   LEU A 139     -53.047  12.134  24.368  1.00  8.74           H  
ATOM   2270  HA  LEU A 139     -52.790  14.973  24.269  1.00  6.59           H  
ATOM   2271 1HB  LEU A 139     -51.080  13.306  23.477  1.00  9.88           H  
ATOM   2272 2HB  LEU A 139     -52.137  12.907  22.124  1.00  9.88           H  
ATOM   2273  HG  LEU A 139     -51.927  15.315  21.369  1.00  9.88           H  
ATOM   2274 1HD1 LEU A 139     -50.076  16.612  22.325  1.00  9.88           H  
ATOM   2275 2HD1 LEU A 139     -51.315  16.232  23.538  1.00  9.88           H  
ATOM   2276 3HD1 LEU A 139     -49.787  15.323  23.511  1.00  9.88           H  
ATOM   2277 1HD2 LEU A 139     -49.673  14.959  20.425  1.00  9.88           H  
ATOM   2278 2HD2 LEU A 139     -49.380  13.670  21.598  1.00  9.88           H  
ATOM   2279 3HD2 LEU A 139     -50.637  13.466  20.364  1.00  9.88           H  
ATOM   2280  N   ILE A 140     -54.586  15.843  22.766  1.00  2.83           N  
ATOM   2281  CA  ILE A 140     -55.629  16.384  21.885  1.00  3.12           C  
ATOM   2282  C   ILE A 140     -55.196  17.703  21.262  1.00  3.95           C  
ATOM   2283  O   ILE A 140     -54.902  18.642  21.990  1.00 14.51           O  
ATOM   2284  CB  ILE A 140     -56.938  16.636  22.652  1.00  4.68           C  
ATOM   2285  CG1 ILE A 140     -57.467  15.358  23.291  1.00  4.68           C  
ATOM   2286  CG2 ILE A 140     -57.972  17.195  21.700  1.00  4.68           C  
ATOM   2287  CD1 ILE A 140     -58.626  15.604  24.225  1.00  4.68           C  
ATOM   2288  H   ILE A 140     -54.180  16.441  23.471  1.00  3.40           H  
ATOM   2289  HA  ILE A 140     -55.819  15.668  21.086  1.00  3.74           H  
ATOM   2290  HB  ILE A 140     -56.760  17.353  23.452  1.00  5.62           H  
ATOM   2291 1HG1 ILE A 140     -57.787  14.671  22.508  1.00  5.62           H  
ATOM   2292 2HG1 ILE A 140     -56.671  14.885  23.858  1.00  5.62           H  
ATOM   2293 1HG2 ILE A 140     -58.895  17.386  22.246  1.00  5.62           H  
ATOM   2294 2HG2 ILE A 140     -57.607  18.124  21.266  1.00  5.62           H  
ATOM   2295 3HG2 ILE A 140     -58.163  16.473  20.906  1.00  5.62           H  
ATOM   2296 1HD1 ILE A 140     -58.958  14.661  24.654  1.00  5.62           H  
ATOM   2297 2HD1 ILE A 140     -58.311  16.273  25.027  1.00  5.62           H  
ATOM   2298 3HD1 ILE A 140     -59.447  16.061  23.674  1.00  5.62           H  
ATOM   2299  N   SER A 141     -55.183  17.786  19.930  1.00  1.92           N  
ATOM   2300  CA  SER A 141     -54.758  19.017  19.251  1.00  3.48           C  
ATOM   2301  C   SER A 141     -55.730  20.186  19.479  1.00  3.37           C  
ATOM   2302  O   SER A 141     -56.935  20.064  19.240  1.00  7.26           O  
ATOM   2303  CB  SER A 141     -54.598  18.769  17.771  1.00  5.22           C  
ATOM   2304  OG  SER A 141     -54.257  19.953  17.108  1.00  5.22           O  
ATOM   2305  H   SER A 141     -55.451  16.983  19.378  1.00  2.30           H  
ATOM   2306  HA  SER A 141     -53.789  19.300  19.653  1.00  4.18           H  
ATOM   2307 1HB  SER A 141     -53.821  18.022  17.609  1.00  6.26           H  
ATOM   2308 2HB  SER A 141     -55.525  18.372  17.360  1.00  6.26           H  
ATOM   2309  HG  SER A 141     -53.510  20.320  17.590  1.00  6.26           H  
ATOM   2310  N   LEU A 142     -55.177  21.315  19.930  1.00  2.23           N  
ATOM   2311  CA  LEU A 142     -55.961  22.489  20.320  1.00  2.10           C  
ATOM   2312  C   LEU A 142     -55.958  23.652  19.329  1.00  2.20           C  
ATOM   2313  O   LEU A 142     -55.022  23.836  18.550  1.00  2.93           O  
ATOM   2314  CB  LEU A 142     -55.460  22.960  21.671  1.00  3.15           C  
ATOM   2315  CG  LEU A 142     -55.585  21.911  22.766  1.00  3.15           C  
ATOM   2316  CD1 LEU A 142     -54.935  22.407  24.032  1.00  3.15           C  
ATOM   2317  CD2 LEU A 142     -57.056  21.620  22.993  1.00  3.15           C  
ATOM   2318  H   LEU A 142     -54.169  21.340  20.050  1.00  2.68           H  
ATOM   2319  HA  LEU A 142     -56.982  22.163  20.449  1.00  2.52           H  
ATOM   2320 1HB  LEU A 142     -54.411  23.219  21.577  1.00  3.78           H  
ATOM   2321 2HB  LEU A 142     -56.016  23.846  21.976  1.00  3.78           H  
ATOM   2322  HG  LEU A 142     -55.076  21.003  22.460  1.00  3.78           H  
ATOM   2323 1HD1 LEU A 142     -55.032  21.644  24.804  1.00  3.78           H  
ATOM   2324 2HD1 LEU A 142     -53.880  22.610  23.851  1.00  3.78           H  
ATOM   2325 3HD1 LEU A 142     -55.426  23.317  24.360  1.00  3.78           H  
ATOM   2326 1HD2 LEU A 142     -57.162  20.861  23.770  1.00  3.78           H  
ATOM   2327 2HD2 LEU A 142     -57.565  22.533  23.304  1.00  3.78           H  
ATOM   2328 3HD2 LEU A 142     -57.495  21.257  22.066  1.00  3.78           H  
ATOM   2329  N   SER A 143     -57.025  24.450  19.374  1.00  1.88           N  
ATOM   2330  CA  SER A 143     -57.209  25.543  18.421  1.00  1.94           C  
ATOM   2331  C   SER A 143     -56.442  26.819  18.724  1.00  1.93           C  
ATOM   2332  O   SER A 143     -56.938  27.711  19.422  1.00  2.86           O  
ATOM   2333  CB  SER A 143     -58.668  25.926  18.342  1.00  2.91           C  
ATOM   2334  OG  SER A 143     -58.850  26.993  17.449  1.00  2.91           O  
ATOM   2335  H   SER A 143     -57.747  24.268  20.058  1.00  2.26           H  
ATOM   2336  HA  SER A 143     -56.887  25.183  17.443  1.00  2.33           H  
ATOM   2337 1HB  SER A 143     -59.261  25.073  18.017  1.00  3.49           H  
ATOM   2338 2HB  SER A 143     -59.016  26.213  19.332  1.00  3.49           H  
ATOM   2339  HG  SER A 143     -59.026  26.580  16.595  1.00  3.49           H  
ATOM   2340  N   GLU A 144     -55.268  26.939  18.106  1.00  2.33           N  
ATOM   2341  CA  GLU A 144     -54.462  28.159  18.207  1.00  2.95           C  
ATOM   2342  C   GLU A 144     -55.162  29.335  17.518  1.00  1.86           C  
ATOM   2343  O   GLU A 144     -54.892  30.495  17.837  1.00  1.81           O  
ATOM   2344  CB  GLU A 144     -53.079  27.924  17.597  1.00  4.43           C  
ATOM   2345  CG  GLU A 144     -53.082  27.697  16.101  1.00  4.43           C  
ATOM   2346  CD  GLU A 144     -53.362  26.272  15.724  1.00  4.43           C  
ATOM   2347  OE1 GLU A 144     -53.906  25.554  16.525  1.00  4.43           O  
ATOM   2348  OE2 GLU A 144     -53.035  25.890  14.628  1.00  4.43           O  
ATOM   2349  H   GLU A 144     -54.925  26.134  17.592  1.00  2.80           H  
ATOM   2350  HA  GLU A 144     -54.342  28.415  19.259  1.00  3.54           H  
ATOM   2351 1HB  GLU A 144     -52.436  28.779  17.792  1.00  5.31           H  
ATOM   2352 2HB  GLU A 144     -52.619  27.055  18.067  1.00  5.31           H  
ATOM   2353 1HG  GLU A 144     -53.826  28.339  15.643  1.00  5.31           H  
ATOM   2354 2HG  GLU A 144     -52.111  27.990  15.716  1.00  5.31           H  
ATOM   2355  N   GLN A 145     -56.104  29.013  16.623  1.00  2.01           N  
ATOM   2356  CA  GLN A 145     -56.937  29.991  15.953  1.00  2.04           C  
ATOM   2357  C   GLN A 145     -57.774  30.725  16.971  1.00  2.04           C  
ATOM   2358  O   GLN A 145     -57.832  31.958  16.964  1.00  2.43           O  
ATOM   2359  CB  GLN A 145     -57.838  29.290  14.927  1.00  3.06           C  
ATOM   2360  CG  GLN A 145     -58.792  30.193  14.159  1.00  3.06           C  
ATOM   2361  CD  GLN A 145     -58.114  31.190  13.244  1.00  3.06           C  
ATOM   2362  OE1 GLN A 145     -57.338  30.838  12.346  1.00  3.06           O  
ATOM   2363  NE2 GLN A 145     -58.427  32.465  13.451  1.00  3.06           N  
ATOM   2364  H   GLN A 145     -56.249  28.040  16.398  1.00  2.41           H  
ATOM   2365  HA  GLN A 145     -56.300  30.714  15.444  1.00  2.45           H  
ATOM   2366 1HB  GLN A 145     -57.211  28.775  14.208  1.00  3.67           H  
ATOM   2367 2HB  GLN A 145     -58.437  28.530  15.429  1.00  3.67           H  
ATOM   2368 1HG  GLN A 145     -59.444  29.569  13.549  1.00  3.67           H  
ATOM   2369 2HG  GLN A 145     -59.391  30.756  14.876  1.00  3.67           H  
ATOM   2370 1HE2 GLN A 145     -58.023  33.182  12.877  1.00  3.67           H  
ATOM   2371 2HE2 GLN A 145     -59.076  32.720  14.174  1.00  3.67           H  
ATOM   2372  N   GLN A 146     -58.381  29.967  17.884  1.00  2.35           N  
ATOM   2373  CA  GLN A 146     -59.176  30.586  18.913  1.00  3.53           C  
ATOM   2374  C   GLN A 146     -58.362  31.375  19.904  1.00  2.26           C  
ATOM   2375  O   GLN A 146     -58.844  32.405  20.346  1.00  2.18           O  
ATOM   2376  CB  GLN A 146     -60.044  29.559  19.625  1.00  5.29           C  
ATOM   2377  CG  GLN A 146     -61.201  29.112  18.762  1.00  5.29           C  
ATOM   2378  CD  GLN A 146     -62.098  30.294  18.426  1.00  5.29           C  
ATOM   2379  OE1 GLN A 146     -62.464  31.065  19.318  1.00  5.29           O  
ATOM   2380  NE2 GLN A 146     -62.440  30.460  17.155  1.00  5.29           N  
ATOM   2381  H   GLN A 146     -58.326  28.952  17.843  1.00  2.82           H  
ATOM   2382  HA  GLN A 146     -59.850  31.290  18.427  1.00  4.24           H  
ATOM   2383 1HB  GLN A 146     -59.447  28.684  19.880  1.00  6.35           H  
ATOM   2384 2HB  GLN A 146     -60.436  29.977  20.551  1.00  6.35           H  
ATOM   2385 1HG  GLN A 146     -60.813  28.696  17.836  1.00  6.35           H  
ATOM   2386 2HG  GLN A 146     -61.788  28.368  19.300  1.00  6.35           H  
ATOM   2387 1HE2 GLN A 146     -63.016  31.233  16.887  1.00  6.35           H  
ATOM   2388 2HE2 GLN A 146     -62.115  29.817  16.461  1.00  6.35           H  
ATOM   2389  N   LEU A 147     -57.129  30.971  20.237  1.00  2.59           N  
ATOM   2390  CA  LEU A 147     -56.380  31.857  21.145  1.00  3.28           C  
ATOM   2391  C   LEU A 147     -56.113  33.219  20.527  1.00  2.71           C  
ATOM   2392  O   LEU A 147     -56.220  34.243  21.206  1.00  3.81           O  
ATOM   2393  CB  LEU A 147     -55.039  31.286  21.595  1.00  4.92           C  
ATOM   2394  CG  LEU A 147     -55.083  30.138  22.590  1.00  4.92           C  
ATOM   2395  CD1 LEU A 147     -53.659  29.706  22.878  1.00  4.92           C  
ATOM   2396  CD2 LEU A 147     -55.788  30.594  23.854  1.00  4.92           C  
ATOM   2397  H   LEU A 147     -56.752  30.090  19.892  1.00  3.11           H  
ATOM   2398  HA  LEU A 147     -56.980  32.006  22.036  1.00  3.94           H  
ATOM   2399 1HB  LEU A 147     -54.516  30.925  20.713  1.00  5.90           H  
ATOM   2400 2HB  LEU A 147     -54.449  32.089  22.039  1.00  5.90           H  
ATOM   2401  HG  LEU A 147     -55.619  29.291  22.160  1.00  5.90           H  
ATOM   2402 1HD1 LEU A 147     -53.665  28.885  23.590  1.00  5.90           H  
ATOM   2403 2HD1 LEU A 147     -53.181  29.385  21.953  1.00  5.90           H  
ATOM   2404 3HD1 LEU A 147     -53.109  30.545  23.300  1.00  5.90           H  
ATOM   2405 1HD2 LEU A 147     -55.815  29.773  24.566  1.00  5.90           H  
ATOM   2406 2HD2 LEU A 147     -55.249  31.438  24.289  1.00  5.90           H  
ATOM   2407 3HD2 LEU A 147     -56.806  30.899  23.613  1.00  5.90           H  
ATOM   2408  N   VAL A 148     -55.817  33.248  19.231  1.00  2.05           N  
ATOM   2409  CA  VAL A 148     -55.610  34.524  18.563  1.00  2.97           C  
ATOM   2410  C   VAL A 148     -56.877  35.375  18.620  1.00  3.47           C  
ATOM   2411  O   VAL A 148     -56.822  36.570  18.921  1.00  5.31           O  
ATOM   2412  CB  VAL A 148     -55.189  34.316  17.093  1.00  4.46           C  
ATOM   2413  CG1 VAL A 148     -55.189  35.653  16.355  1.00  4.46           C  
ATOM   2414  CG2 VAL A 148     -53.805  33.680  17.047  1.00  4.46           C  
ATOM   2415  H   VAL A 148     -55.713  32.382  18.710  1.00  2.46           H  
ATOM   2416  HA  VAL A 148     -54.808  35.056  19.078  1.00  3.56           H  
ATOM   2417  HB  VAL A 148     -55.911  33.664  16.600  1.00  5.35           H  
ATOM   2418 1HG1 VAL A 148     -54.903  35.497  15.314  1.00  5.35           H  
ATOM   2419 2HG1 VAL A 148     -56.189  36.088  16.393  1.00  5.35           H  
ATOM   2420 3HG1 VAL A 148     -54.479  36.331  16.828  1.00  5.35           H  
ATOM   2421 1HG2 VAL A 148     -53.509  33.525  16.010  1.00  5.35           H  
ATOM   2422 2HG2 VAL A 148     -53.087  34.340  17.535  1.00  5.35           H  
ATOM   2423 3HG2 VAL A 148     -53.826  32.724  17.566  1.00  5.35           H  
ATOM   2424  N   ASP A 149     -58.013  34.743  18.346  1.00  2.99           N  
ATOM   2425  CA  ASP A 149     -59.305  35.413  18.326  1.00  3.95           C  
ATOM   2426  C   ASP A 149     -59.884  35.798  19.697  1.00  3.90           C  
ATOM   2427  O   ASP A 149     -60.534  36.837  19.822  1.00  5.50           O  
ATOM   2428  CB  ASP A 149     -60.294  34.511  17.605  1.00  5.93           C  
ATOM   2429  CG  ASP A 149     -59.952  34.408  16.134  1.00  5.93           C  
ATOM   2430  OD1 ASP A 149     -59.255  35.276  15.661  1.00  5.93           O  
ATOM   2431  OD2 ASP A 149     -60.358  33.465  15.496  1.00  5.93           O  
ATOM   2432  H   ASP A 149     -57.982  33.758  18.102  1.00  3.59           H  
ATOM   2433  HA  ASP A 149     -59.192  36.330  17.747  1.00  4.74           H  
ATOM   2434 1HB  ASP A 149     -60.280  33.515  18.047  1.00  7.11           H  
ATOM   2435 2HB  ASP A 149     -61.300  34.910  17.713  1.00  7.11           H  
ATOM   2436  N   CYS A 150     -59.673  34.964  20.712  1.00  3.26           N  
ATOM   2437  CA  CYS A 150     -60.268  35.207  22.021  1.00  3.92           C  
ATOM   2438  C   CYS A 150     -59.423  36.035  22.977  1.00  4.03           C  
ATOM   2439  O   CYS A 150     -59.973  36.774  23.796  1.00  5.72           O  
ATOM   2440  CB  CYS A 150     -60.578  33.878  22.698  1.00  5.88           C  
ATOM   2441  SG  CYS A 150     -59.121  32.940  23.197  1.00  5.88           S  
ATOM   2442  H   CYS A 150     -59.133  34.130  20.568  1.00  3.91           H  
ATOM   2443  HA  CYS A 150     -61.208  35.734  21.864  1.00  4.70           H  
ATOM   2444 1HB  CYS A 150     -61.190  34.051  23.581  1.00  7.06           H  
ATOM   2445 2HB  CYS A 150     -61.157  33.256  22.017  1.00  7.06           H  
ATOM   2446  HG  CYS A 150     -59.785  31.865  23.608  1.00  7.06           H  
ATOM   2447  N   ASP A 151     -58.097  35.959  22.881  1.00  3.46           N  
ATOM   2448  CA  ASP A 151     -57.293  36.743  23.805  1.00  4.86           C  
ATOM   2449  C   ASP A 151     -57.220  38.194  23.378  1.00  4.75           C  
ATOM   2450  O   ASP A 151     -56.284  38.614  22.703  1.00  9.51           O  
ATOM   2451  CB  ASP A 151     -55.891  36.172  23.956  1.00  7.29           C  
ATOM   2452  CG  ASP A 151     -55.078  36.942  24.990  1.00  7.29           C  
ATOM   2453  OD1 ASP A 151     -55.468  38.045  25.325  1.00  7.29           O  
ATOM   2454  OD2 ASP A 151     -54.092  36.421  25.454  1.00  7.29           O  
ATOM   2455  H   ASP A 151     -57.637  35.352  22.211  1.00  4.15           H  
ATOM   2456  HA  ASP A 151     -57.771  36.709  24.784  1.00  5.83           H  
ATOM   2457 1HB  ASP A 151     -55.950  35.126  24.258  1.00  8.75           H  
ATOM   2458 2HB  ASP A 151     -55.372  36.210  22.997  1.00  8.75           H  
ATOM   2459  N   LYS A 152     -58.205  38.959  23.834  1.00  8.11           N  
ATOM   2460  CA  LYS A 152     -58.377  40.377  23.533  1.00 11.08           C  
ATOM   2461  C   LYS A 152     -57.191  41.290  23.879  1.00  7.55           C  
ATOM   2462  O   LYS A 152     -57.159  42.436  23.432  1.00 10.52           O  
ATOM   2463  CB  LYS A 152     -59.622  40.888  24.256  1.00 16.62           C  
ATOM   2464  CG  LYS A 152     -60.930  40.335  23.709  1.00 16.62           C  
ATOM   2465  CD  LYS A 152     -62.122  40.867  24.488  1.00 16.62           C  
ATOM   2466  CE  LYS A 152     -63.431  40.308  23.948  1.00 16.62           C  
ATOM   2467  NZ  LYS A 152     -64.602  40.786  24.732  1.00 16.62           N  
ATOM   2468  H   LYS A 152     -58.916  38.492  24.383  1.00  9.73           H  
ATOM   2469  HA  LYS A 152     -58.548  40.466  22.459  1.00 13.30           H  
ATOM   2470 1HB  LYS A 152     -59.563  40.625  25.312  1.00 19.94           H  
ATOM   2471 2HB  LYS A 152     -59.663  41.976  24.190  1.00 19.94           H  
ATOM   2472 1HG  LYS A 152     -61.035  40.616  22.661  1.00 19.94           H  
ATOM   2473 2HG  LYS A 152     -60.920  39.248  23.776  1.00 19.94           H  
ATOM   2474 1HD  LYS A 152     -62.024  40.590  25.539  1.00 19.94           H  
ATOM   2475 2HD  LYS A 152     -62.146  41.954  24.418  1.00 19.94           H  
ATOM   2476 1HE  LYS A 152     -63.550  40.618  22.910  1.00 19.94           H  
ATOM   2477 2HE  LYS A 152     -63.399  39.220  23.987  1.00 19.94           H  
ATOM   2478 1HZ  LYS A 152     -65.449  40.395  24.344  1.00 19.94           H  
ATOM   2479 2HZ  LYS A 152     -64.505  40.492  25.694  1.00 19.94           H  
ATOM   2480 3HZ  LYS A 152     -64.647  41.794  24.691  1.00 19.94           H  
ATOM   2481  N   SER A 153     -56.239  40.821  24.694  1.00  7.13           N  
ATOM   2482  CA  SER A 153     -55.105  41.663  25.059  1.00  9.42           C  
ATOM   2483  C   SER A 153     -54.002  41.663  23.993  1.00  9.99           C  
ATOM   2484  O   SER A 153     -53.041  42.428  24.103  1.00 13.65           O  
ATOM   2485  CB  SER A 153     -54.513  41.218  26.387  1.00 14.13           C  
ATOM   2486  OG  SER A 153     -53.852  39.987  26.274  1.00 14.13           O  
ATOM   2487  H   SER A 153     -56.271  39.869  25.046  1.00  8.56           H  
ATOM   2488  HA  SER A 153     -55.465  42.685  25.171  1.00 11.30           H  
ATOM   2489 1HB  SER A 153     -53.816  41.975  26.744  1.00 16.96           H  
ATOM   2490 2HB  SER A 153     -55.309  41.137  27.126  1.00 16.96           H  
ATOM   2491  HG  SER A 153     -54.511  39.345  25.986  1.00 16.96           H  
ATOM   2492  N   ASN A 154     -54.116  40.791  22.985  1.00  9.86           N  
ATOM   2493  CA  ASN A 154     -53.086  40.700  21.954  1.00 12.92           C  
ATOM   2494  C   ASN A 154     -53.251  41.710  20.820  1.00 11.28           C  
ATOM   2495  O   ASN A 154     -54.137  42.565  20.845  1.00 19.42           O  
ATOM   2496  CB  ASN A 154     -53.035  39.302  21.383  1.00 19.38           C  
ATOM   2497  CG  ASN A 154     -54.217  38.896  20.564  1.00 19.38           C  
ATOM   2498  OD1 ASN A 154     -54.904  39.747  19.988  1.00 19.38           O  
ATOM   2499  ND2 ASN A 154     -54.449  37.613  20.471  1.00 19.38           N  
ATOM   2500  H   ASN A 154     -54.915  40.170  22.926  1.00 11.83           H  
ATOM   2501  HA  ASN A 154     -52.124  40.910  22.423  1.00 15.50           H  
ATOM   2502 1HB  ASN A 154     -52.157  39.223  20.752  1.00 23.26           H  
ATOM   2503 2HB  ASN A 154     -52.922  38.587  22.199  1.00 23.26           H  
ATOM   2504 1HD2 ASN A 154     -55.223  37.280  19.926  1.00 23.26           H  
ATOM   2505 2HD2 ASN A 154     -53.840  36.960  20.934  1.00 23.26           H  
ATOM   2506  N   GLN A 155     -52.388  41.579  19.811  1.00  8.15           N  
ATOM   2507  CA  GLN A 155     -52.389  42.432  18.631  1.00  9.14           C  
ATOM   2508  C   GLN A 155     -52.782  41.641  17.383  1.00  7.32           C  
ATOM   2509  O   GLN A 155     -52.394  41.997  16.267  1.00  8.05           O  
ATOM   2510  CB  GLN A 155     -51.010  43.063  18.438  1.00 13.71           C  
ATOM   2511  CG  GLN A 155     -50.571  43.946  19.591  1.00 13.71           C  
ATOM   2512  CD  GLN A 155     -51.471  45.155  19.763  1.00 13.71           C  
ATOM   2513  OE1 GLN A 155     -51.741  45.884  18.804  1.00 13.71           O  
ATOM   2514  NE2 GLN A 155     -51.942  45.375  20.986  1.00 13.71           N  
ATOM   2515  H   GLN A 155     -51.678  40.858  19.854  1.00  9.78           H  
ATOM   2516  HA  GLN A 155     -53.122  43.225  18.775  1.00 10.97           H  
ATOM   2517 1HB  GLN A 155     -50.264  42.278  18.309  1.00 16.45           H  
ATOM   2518 2HB  GLN A 155     -51.011  43.670  17.534  1.00 16.45           H  
ATOM   2519 1HG  GLN A 155     -50.597  43.365  20.512  1.00 16.45           H  
ATOM   2520 2HG  GLN A 155     -49.558  44.298  19.398  1.00 16.45           H  
ATOM   2521 1HE2 GLN A 155     -52.543  46.156  21.159  1.00 16.45           H  
ATOM   2522 2HE2 GLN A 155     -51.701  44.757  21.734  1.00 16.45           H  
ATOM   2523  N   GLY A 156     -53.512  40.544  17.584  1.00  7.90           N  
ATOM   2524  CA  GLY A 156     -53.923  39.674  16.496  1.00  8.35           C  
ATOM   2525  C   GLY A 156     -52.711  39.092  15.790  1.00  4.37           C  
ATOM   2526  O   GLY A 156     -51.806  38.544  16.426  1.00  3.65           O  
ATOM   2527  H   GLY A 156     -53.831  40.320  18.516  1.00  9.48           H  
ATOM   2528 1HA  GLY A 156     -54.546  38.869  16.887  1.00 10.02           H  
ATOM   2529 2HA  GLY A 156     -54.531  40.236  15.791  1.00 10.02           H  
ATOM   2530  N   CYS A 157     -52.698  39.227  14.462  1.00  4.02           N  
ATOM   2531  CA  CYS A 157     -51.604  38.750  13.611  1.00  2.28           C  
ATOM   2532  C   CYS A 157     -50.236  39.392  13.904  1.00  2.31           C  
ATOM   2533  O   CYS A 157     -49.216  38.927  13.391  1.00  2.48           O  
ATOM   2534  CB  CYS A 157     -51.937  39.001  12.139  1.00  3.42           C  
ATOM   2535  SG  CYS A 157     -51.953  40.748  11.669  1.00  3.42           S  
ATOM   2536  H   CYS A 157     -53.491  39.683  14.023  1.00  4.82           H  
ATOM   2537  HA  CYS A 157     -51.513  37.675  13.762  1.00  2.74           H  
ATOM   2538 1HB  CYS A 157     -51.213  38.488  11.506  1.00  4.10           H  
ATOM   2539 2HB  CYS A 157     -52.919  38.586  11.915  1.00  4.10           H  
ATOM   2540  HG  CYS A 157     -52.815  41.136  12.601  1.00  4.10           H  
ATOM   2541  N   ASN A 158     -50.190  40.436  14.739  1.00  3.53           N  
ATOM   2542  CA  ASN A 158     -48.921  41.059  15.063  1.00  6.93           C  
ATOM   2543  C   ASN A 158     -48.279  40.494  16.335  1.00  9.30           C  
ATOM   2544  O   ASN A 158     -47.224  40.972  16.751  1.00 21.26           O  
ATOM   2545  CB  ASN A 158     -49.099  42.555  15.179  1.00 10.39           C  
ATOM   2546  CG  ASN A 158     -49.395  43.191  13.851  1.00 10.39           C  
ATOM   2547  OD1 ASN A 158     -48.821  42.812  12.824  1.00 10.39           O  
ATOM   2548  ND2 ASN A 158     -50.284  44.151  13.850  1.00 10.39           N  
ATOM   2549  H   ASN A 158     -51.031  40.824  15.148  1.00  4.24           H  
ATOM   2550  HA  ASN A 158     -48.227  40.862  14.245  1.00  8.32           H  
ATOM   2551 1HB  ASN A 158     -49.920  42.770  15.859  1.00 12.47           H  
ATOM   2552 2HB  ASN A 158     -48.197  43.003  15.596  1.00 12.47           H  
ATOM   2553 1HD2 ASN A 158     -50.522  44.611  12.994  1.00 12.47           H  
ATOM   2554 2HD2 ASN A 158     -50.725  44.424  14.705  1.00 12.47           H  
ATOM   2555  N   GLY A 159     -48.881  39.459  16.932  1.00  5.77           N  
ATOM   2556  CA  GLY A 159     -48.270  38.830  18.101  1.00 12.61           C  
ATOM   2557  C   GLY A 159     -49.099  38.918  19.376  1.00 10.28           C  
ATOM   2558  O   GLY A 159     -50.149  39.565  19.417  1.00 17.86           O  
ATOM   2559  H   GLY A 159     -49.764  39.099  16.587  1.00  6.92           H  
ATOM   2560 1HA  GLY A 159     -48.075  37.782  17.875  1.00 15.13           H  
ATOM   2561 2HA  GLY A 159     -47.300  39.288  18.281  1.00 15.13           H  
ATOM   2562  N   GLU A 160     -48.590  38.261  20.421  1.00  9.52           N  
ATOM   2563  CA  GLU A 160     -49.219  38.214  21.737  1.00 11.25           C  
ATOM   2564  C   GLU A 160     -48.199  37.740  22.762  1.00  8.47           C  
ATOM   2565  O   GLU A 160     -47.002  37.714  22.478  1.00 18.53           O  
ATOM   2566  CB  GLU A 160     -50.440  37.284  21.736  1.00 16.88           C  
ATOM   2567  CG  GLU A 160     -50.170  35.819  21.523  1.00 16.88           C  
ATOM   2568  CD  GLU A 160     -51.427  34.984  21.491  1.00 16.88           C  
ATOM   2569  OE1 GLU A 160     -52.506  35.533  21.431  1.00 16.88           O  
ATOM   2570  OE2 GLU A 160     -51.301  33.783  21.522  1.00 16.88           O  
ATOM   2571  H   GLU A 160     -47.720  37.764  20.291  1.00 11.42           H  
ATOM   2572  HA  GLU A 160     -49.540  39.219  22.012  1.00 13.50           H  
ATOM   2573 1HB  GLU A 160     -51.011  37.407  22.652  1.00 20.25           H  
ATOM   2574 2HB  GLU A 160     -51.080  37.560  20.904  1.00 20.25           H  
ATOM   2575 1HG  GLU A 160     -49.646  35.702  20.577  1.00 20.25           H  
ATOM   2576 2HG  GLU A 160     -49.521  35.456  22.317  1.00 20.25           H  
ATOM   2577  N   ARG A 161     -48.656  37.393  23.960  1.00 11.30           N  
ATOM   2578  CA  ARG A 161     -47.738  36.935  24.992  1.00 11.37           C  
ATOM   2579  C   ARG A 161     -48.094  35.574  25.565  1.00  6.31           C  
ATOM   2580  O   ARG A 161     -49.269  35.271  25.783  1.00  5.18           O  
ATOM   2581  CB  ARG A 161     -47.653  37.957  26.105  1.00 17.05           C  
ATOM   2582  CG  ARG A 161     -46.996  39.263  25.696  1.00 17.05           C  
ATOM   2583  CD  ARG A 161     -46.861  40.211  26.827  1.00 17.05           C  
ATOM   2584  NE  ARG A 161     -45.953  41.288  26.488  1.00 17.05           N  
ATOM   2585  CZ  ARG A 161     -46.283  42.445  25.888  1.00 17.05           C  
ATOM   2586  NH1 ARG A 161     -47.531  42.718  25.577  1.00 17.05           N  
ATOM   2587  NH2 ARG A 161     -45.313  43.298  25.616  1.00 17.05           N  
ATOM   2588  H   ARG A 161     -49.645  37.437  24.161  1.00 13.56           H  
ATOM   2589  HA  ARG A 161     -46.744  36.855  24.541  1.00 13.64           H  
ATOM   2590 1HB  ARG A 161     -48.655  38.189  26.456  1.00 20.47           H  
ATOM   2591 2HB  ARG A 161     -47.099  37.545  26.947  1.00 20.47           H  
ATOM   2592 1HG  ARG A 161     -46.000  39.063  25.295  1.00 20.47           H  
ATOM   2593 2HG  ARG A 161     -47.599  39.744  24.927  1.00 20.47           H  
ATOM   2594 1HD  ARG A 161     -47.832  40.643  27.059  1.00 20.47           H  
ATOM   2595 2HD  ARG A 161     -46.472  39.693  27.702  1.00 20.47           H  
ATOM   2596  HE  ARG A 161     -44.968  41.152  26.690  1.00 20.47           H  
ATOM   2597 1HH1 ARG A 161     -48.262  42.055  25.789  1.00 20.47           H  
ATOM   2598 2HH1 ARG A 161     -47.756  43.592  25.123  1.00 20.47           H  
ATOM   2599 1HH2 ARG A 161     -44.363  43.042  25.862  1.00 20.47           H  
ATOM   2600 2HH2 ARG A 161     -45.515  44.178  25.165  1.00 20.47           H  
ATOM   2601  N   MET A 162     -47.054  34.781  25.803  1.00  7.33           N  
ATOM   2602  CA  MET A 162     -47.097  33.421  26.341  1.00  5.70           C  
ATOM   2603  C   MET A 162     -47.961  33.270  27.582  1.00  3.66           C  
ATOM   2604  O   MET A 162     -48.943  32.522  27.580  1.00  3.21           O  
ATOM   2605  CB  MET A 162     -45.661  32.963  26.629  1.00  8.55           C  
ATOM   2606  CG  MET A 162     -45.510  31.586  27.253  1.00  8.55           C  
ATOM   2607  SD  MET A 162     -43.776  31.142  27.502  1.00  8.55           S  
ATOM   2608  CE  MET A 162     -43.270  32.317  28.748  1.00  8.55           C  
ATOM   2609  H   MET A 162     -46.139  35.155  25.585  1.00  8.80           H  
ATOM   2610  HA  MET A 162     -47.518  32.771  25.575  1.00  6.84           H  
ATOM   2611 1HB  MET A 162     -45.092  32.952  25.702  1.00 10.26           H  
ATOM   2612 2HB  MET A 162     -45.177  33.682  27.293  1.00 10.26           H  
ATOM   2613 1HG  MET A 162     -46.017  31.556  28.215  1.00 10.26           H  
ATOM   2614 2HG  MET A 162     -45.968  30.839  26.601  1.00 10.26           H  
ATOM   2615 1HE  MET A 162     -42.222  32.158  28.999  1.00 10.26           H  
ATOM   2616 2HE  MET A 162     -43.405  33.323  28.363  1.00 10.26           H  
ATOM   2617 3HE  MET A 162     -43.882  32.193  29.640  1.00 10.26           H  
ATOM   2618  N   THR A 163     -47.574  33.970  28.644  1.00  5.42           N  
ATOM   2619  CA  THR A 163     -48.273  33.877  29.910  1.00  8.16           C  
ATOM   2620  C   THR A 163     -49.653  34.512  29.862  1.00  5.22           C  
ATOM   2621  O   THR A 163     -50.527  34.126  30.635  1.00  5.23           O  
ATOM   2622  CB  THR A 163     -47.443  34.519  31.030  1.00 12.24           C  
ATOM   2623  OG1 THR A 163     -47.208  35.901  30.727  1.00 12.24           O  
ATOM   2624  CG2 THR A 163     -46.111  33.795  31.171  1.00 12.24           C  
ATOM   2625  H   THR A 163     -46.765  34.571  28.573  1.00  6.50           H  
ATOM   2626  HA  THR A 163     -48.403  32.821  30.148  1.00  9.79           H  
ATOM   2627  HB  THR A 163     -47.988  34.455  31.969  1.00 14.69           H  
ATOM   2628  HG1 THR A 163     -46.723  36.307  31.449  1.00 14.69           H  
ATOM   2629 1HG2 THR A 163     -45.530  34.256  31.969  1.00 14.69           H  
ATOM   2630 2HG2 THR A 163     -46.291  32.748  31.410  1.00 14.69           H  
ATOM   2631 3HG2 THR A 163     -45.560  33.865  30.234  1.00 14.69           H  
ATOM   2632  N   ARG A 164     -49.866  35.466  28.950  1.00  4.37           N  
ATOM   2633  CA  ARG A 164     -51.191  36.056  28.832  1.00  3.73           C  
ATOM   2634  C   ARG A 164     -52.146  35.073  28.187  1.00  3.01           C  
ATOM   2635  O   ARG A 164     -53.304  34.990  28.592  1.00  3.84           O  
ATOM   2636  CB  ARG A 164     -51.190  37.344  28.023  1.00  5.59           C  
ATOM   2637  CG  ARG A 164     -50.546  38.547  28.693  1.00  5.59           C  
ATOM   2638  CD  ARG A 164     -50.718  39.769  27.863  1.00  5.59           C  
ATOM   2639  NE  ARG A 164     -50.149  40.949  28.491  1.00  5.59           N  
ATOM   2640  CZ  ARG A 164     -50.275  42.202  28.010  1.00  5.59           C  
ATOM   2641  NH1 ARG A 164     -50.956  42.421  26.905  1.00  5.59           N  
ATOM   2642  NH2 ARG A 164     -49.716  43.213  28.652  1.00  5.59           N  
ATOM   2643  H   ARG A 164     -49.119  35.772  28.343  1.00  5.24           H  
ATOM   2644  HA  ARG A 164     -51.557  36.286  29.832  1.00  4.48           H  
ATOM   2645 1HB  ARG A 164     -50.671  37.177  27.081  1.00  6.71           H  
ATOM   2646 2HB  ARG A 164     -52.218  37.618  27.782  1.00  6.71           H  
ATOM   2647 1HG  ARG A 164     -51.010  38.720  29.664  1.00  6.71           H  
ATOM   2648 2HG  ARG A 164     -49.479  38.365  28.827  1.00  6.71           H  
ATOM   2649 1HD  ARG A 164     -50.237  39.630  26.897  1.00  6.71           H  
ATOM   2650 2HD  ARG A 164     -51.782  39.947  27.712  1.00  6.71           H  
ATOM   2651  HE  ARG A 164     -49.622  40.823  29.344  1.00  6.71           H  
ATOM   2652 1HH1 ARG A 164     -51.393  41.650  26.416  1.00  6.71           H  
ATOM   2653 2HH1 ARG A 164     -51.055  43.361  26.550  1.00  6.71           H  
ATOM   2654 1HH2 ARG A 164     -49.194  43.046  29.502  1.00  6.71           H  
ATOM   2655 2HH2 ARG A 164     -49.809  44.153  28.295  1.00  6.71           H  
ATOM   2656  N   ALA A 165     -51.655  34.311  27.207  1.00  2.28           N  
ATOM   2657  CA  ALA A 165     -52.468  33.293  26.562  1.00  2.16           C  
ATOM   2658  C   ALA A 165     -52.858  32.234  27.581  1.00  2.03           C  
ATOM   2659  O   ALA A 165     -54.019  31.824  27.634  1.00  2.31           O  
ATOM   2660  CB  ALA A 165     -51.723  32.674  25.392  1.00  3.24           C  
ATOM   2661  H   ALA A 165     -50.704  34.449  26.888  1.00  2.74           H  
ATOM   2662  HA  ALA A 165     -53.380  33.765  26.194  1.00  2.59           H  
ATOM   2663 1HB  ALA A 165     -52.354  31.926  24.912  1.00  3.89           H  
ATOM   2664 2HB  ALA A 165     -51.469  33.451  24.670  1.00  3.89           H  
ATOM   2665 3HB  ALA A 165     -50.809  32.200  25.749  1.00  3.89           H  
ATOM   2666  N   LEU A 166     -51.893  31.824  28.414  1.00  1.94           N  
ATOM   2667  CA  LEU A 166     -52.159  30.860  29.475  1.00  2.20           C  
ATOM   2668  C   LEU A 166     -53.180  31.399  30.467  1.00  3.16           C  
ATOM   2669  O   LEU A 166     -54.097  30.680  30.868  1.00  3.72           O  
ATOM   2670  CB  LEU A 166     -50.854  30.518  30.212  1.00  3.30           C  
ATOM   2671  CG  LEU A 166     -49.845  29.664  29.435  1.00  3.30           C  
ATOM   2672  CD1 LEU A 166     -48.519  29.623  30.184  1.00  3.30           C  
ATOM   2673  CD2 LEU A 166     -50.412  28.258  29.290  1.00  3.30           C  
ATOM   2674  H   LEU A 166     -50.949  32.179  28.298  1.00  2.33           H  
ATOM   2675  HA  LEU A 166     -52.560  29.953  29.026  1.00  2.64           H  
ATOM   2676 1HB  LEU A 166     -50.357  31.446  30.488  1.00  3.96           H  
ATOM   2677 2HB  LEU A 166     -51.104  29.978  31.123  1.00  3.96           H  
ATOM   2678  HG  LEU A 166     -49.672  30.100  28.450  1.00  3.96           H  
ATOM   2679 1HD1 LEU A 166     -47.807  29.013  29.630  1.00  3.96           H  
ATOM   2680 2HD1 LEU A 166     -48.127  30.634  30.287  1.00  3.96           H  
ATOM   2681 3HD1 LEU A 166     -48.674  29.192  31.169  1.00  3.96           H  
ATOM   2682 1HD2 LEU A 166     -49.707  27.636  28.737  1.00  3.96           H  
ATOM   2683 2HD2 LEU A 166     -50.577  27.832  30.278  1.00  3.96           H  
ATOM   2684 3HD2 LEU A 166     -51.358  28.301  28.751  1.00  3.96           H  
ATOM   2685  N   ALA A 167     -53.038  32.676  30.827  1.00  3.96           N  
ATOM   2686  CA  ALA A 167     -53.958  33.324  31.745  1.00  5.41           C  
ATOM   2687  C   ALA A 167     -55.361  33.372  31.170  1.00  5.53           C  
ATOM   2688  O   ALA A 167     -56.324  33.133  31.895  1.00  6.70           O  
ATOM   2689  CB  ALA A 167     -53.477  34.730  32.068  1.00  8.12           C  
ATOM   2690  H   ALA A 167     -52.254  33.213  30.481  1.00  4.75           H  
ATOM   2691  HA  ALA A 167     -53.988  32.740  32.662  1.00  6.49           H  
ATOM   2692 1HB  ALA A 167     -54.160  35.194  32.780  1.00  9.74           H  
ATOM   2693 2HB  ALA A 167     -52.479  34.681  32.502  1.00  9.74           H  
ATOM   2694 3HB  ALA A 167     -53.445  35.325  31.158  1.00  9.74           H  
ATOM   2695  N   TYR A 168     -55.476  33.677  29.874  1.00  5.04           N  
ATOM   2696  CA  TYR A 168     -56.779  33.742  29.232  1.00  6.31           C  
ATOM   2697  C   TYR A 168     -57.466  32.391  29.270  1.00  6.80           C  
ATOM   2698  O   TYR A 168     -58.657  32.318  29.570  1.00  9.90           O  
ATOM   2699  CB  TYR A 168     -56.700  34.209  27.788  1.00  9.46           C  
ATOM   2700  CG  TYR A 168     -58.097  34.385  27.250  1.00  9.46           C  
ATOM   2701  CD1 TYR A 168     -58.735  35.607  27.405  1.00  9.46           C  
ATOM   2702  CD2 TYR A 168     -58.764  33.323  26.665  1.00  9.46           C  
ATOM   2703  CE1 TYR A 168     -60.032  35.771  26.967  1.00  9.46           C  
ATOM   2704  CE2 TYR A 168     -60.065  33.489  26.234  1.00  9.46           C  
ATOM   2705  CZ  TYR A 168     -60.698  34.704  26.382  1.00  9.46           C  
ATOM   2706  OH  TYR A 168     -61.996  34.860  25.953  1.00  9.46           O  
ATOM   2707  H   TYR A 168     -54.652  33.888  29.329  1.00  6.05           H  
ATOM   2708  HA  TYR A 168     -57.401  34.444  29.787  1.00  7.57           H  
ATOM   2709 1HB  TYR A 168     -56.172  35.162  27.722  1.00 11.36           H  
ATOM   2710 2HB  TYR A 168     -56.173  33.480  27.174  1.00 11.36           H  
ATOM   2711  HD1 TYR A 168     -58.211  36.437  27.878  1.00 11.36           H  
ATOM   2712  HD2 TYR A 168     -58.269  32.358  26.556  1.00 11.36           H  
ATOM   2713  HE1 TYR A 168     -60.533  36.731  27.090  1.00 11.36           H  
ATOM   2714  HE2 TYR A 168     -60.596  32.653  25.778  1.00 11.36           H  
ATOM   2715  HH  TYR A 168     -62.311  35.733  26.202  1.00 11.36           H  
ATOM   2716  N   ILE A 169     -56.715  31.326  28.954  1.00  5.01           N  
ATOM   2717  CA  ILE A 169     -57.242  29.963  28.990  1.00  6.35           C  
ATOM   2718  C   ILE A 169     -57.844  29.674  30.352  1.00  7.18           C  
ATOM   2719  O   ILE A 169     -58.935  29.111  30.458  1.00 10.22           O  
ATOM   2720  CB  ILE A 169     -56.134  28.926  28.678  1.00  9.52           C  
ATOM   2721  CG1 ILE A 169     -55.706  29.035  27.214  1.00  9.52           C  
ATOM   2722  CG2 ILE A 169     -56.598  27.513  29.000  1.00  9.52           C  
ATOM   2723  CD1 ILE A 169     -54.442  28.271  26.888  1.00  9.52           C  
ATOM   2724  H   ILE A 169     -55.748  31.464  28.682  1.00  6.01           H  
ATOM   2725  HA  ILE A 169     -58.026  29.871  28.239  1.00  7.62           H  
ATOM   2726  HB  ILE A 169     -55.259  29.152  29.284  1.00 11.43           H  
ATOM   2727 1HG1 ILE A 169     -56.508  28.657  26.583  1.00 11.43           H  
ATOM   2728 2HG1 ILE A 169     -55.549  30.084  26.968  1.00 11.43           H  
ATOM   2729 1HG2 ILE A 169     -55.792  26.810  28.788  1.00 11.43           H  
ATOM   2730 2HG2 ILE A 169     -56.868  27.449  30.052  1.00 11.43           H  
ATOM   2731 3HG2 ILE A 169     -57.462  27.267  28.386  1.00 11.43           H  
ATOM   2732 1HD1 ILE A 169     -54.205  28.396  25.831  1.00 11.43           H  
ATOM   2733 2HD1 ILE A 169     -53.619  28.652  27.492  1.00 11.43           H  
ATOM   2734 3HD1 ILE A 169     -54.593  27.214  27.103  1.00 11.43           H  
ATOM   2735  N   ILE A 170     -57.143  30.086  31.404  1.00  6.74           N  
ATOM   2736  CA  ILE A 170     -57.633  29.897  32.757  1.00  8.33           C  
ATOM   2737  C   ILE A 170     -58.936  30.654  32.966  1.00  8.90           C  
ATOM   2738  O   ILE A 170     -59.931  30.096  33.433  1.00 10.96           O  
ATOM   2739  CB  ILE A 170     -56.613  30.405  33.774  1.00 12.50           C  
ATOM   2740  CG1 ILE A 170     -55.368  29.549  33.715  1.00 12.50           C  
ATOM   2741  CG2 ILE A 170     -57.211  30.385  35.171  1.00 12.50           C  
ATOM   2742  CD1 ILE A 170     -54.219  30.135  34.482  1.00 12.50           C  
ATOM   2743  H   ILE A 170     -56.236  30.521  31.262  1.00  8.09           H  
ATOM   2744  HA  ILE A 170     -57.813  28.834  32.922  1.00 10.00           H  
ATOM   2745  HB  ILE A 170     -56.322  31.421  33.528  1.00 14.99           H  
ATOM   2746 1HG1 ILE A 170     -55.598  28.571  34.105  1.00 14.99           H  
ATOM   2747 2HG1 ILE A 170     -55.065  29.430  32.677  1.00 14.99           H  
ATOM   2748 1HG2 ILE A 170     -56.477  30.752  35.886  1.00 14.99           H  
ATOM   2749 2HG2 ILE A 170     -58.095  31.020  35.199  1.00 14.99           H  
ATOM   2750 3HG2 ILE A 170     -57.491  29.362  35.430  1.00 14.99           H  
ATOM   2751 1HD1 ILE A 170     -53.362  29.471  34.399  1.00 14.99           H  
ATOM   2752 2HD1 ILE A 170     -53.965  31.113  34.074  1.00 14.99           H  
ATOM   2753 3HD1 ILE A 170     -54.497  30.239  35.530  1.00 14.99           H  
ATOM   2754  N   LYS A 171     -58.925  31.932  32.591  1.00  8.46           N  
ATOM   2755  CA  LYS A 171     -60.074  32.817  32.737  1.00 10.28           C  
ATOM   2756  C   LYS A 171     -61.293  32.360  31.945  1.00  9.48           C  
ATOM   2757  O   LYS A 171     -62.428  32.621  32.348  1.00 11.28           O  
ATOM   2758  CB  LYS A 171     -59.681  34.229  32.309  1.00 15.42           C  
ATOM   2759  CG  LYS A 171     -58.720  34.921  33.265  1.00 15.42           C  
ATOM   2760  CD  LYS A 171     -58.333  36.301  32.761  1.00 15.42           C  
ATOM   2761  CE  LYS A 171     -57.373  36.984  33.722  1.00 15.42           C  
ATOM   2762  NZ  LYS A 171     -56.978  38.338  33.246  1.00 15.42           N  
ATOM   2763  H   LYS A 171     -58.073  32.321  32.208  1.00 10.15           H  
ATOM   2764  HA  LYS A 171     -60.353  32.839  33.791  1.00 12.34           H  
ATOM   2765 1HB  LYS A 171     -59.213  34.197  31.326  1.00 18.50           H  
ATOM   2766 2HB  LYS A 171     -60.575  34.848  32.226  1.00 18.50           H  
ATOM   2767 1HG  LYS A 171     -59.196  35.025  34.239  1.00 18.50           H  
ATOM   2768 2HG  LYS A 171     -57.823  34.318  33.385  1.00 18.50           H  
ATOM   2769 1HD  LYS A 171     -57.855  36.212  31.784  1.00 18.50           H  
ATOM   2770 2HD  LYS A 171     -59.227  36.916  32.655  1.00 18.50           H  
ATOM   2771 1HE  LYS A 171     -57.851  37.079  34.697  1.00 18.50           H  
ATOM   2772 2HE  LYS A 171     -56.476  36.372  33.828  1.00 18.50           H  
ATOM   2773 1HZ  LYS A 171     -56.342  38.758  33.909  1.00 18.50           H  
ATOM   2774 2HZ  LYS A 171     -56.522  38.259  32.347  1.00 18.50           H  
ATOM   2775 3HZ  LYS A 171     -57.801  38.917  33.156  1.00 18.50           H  
ATOM   2776  N   ASN A 172     -61.068  31.661  30.835  1.00  9.30           N  
ATOM   2777  CA  ASN A 172     -62.166  31.190  30.012  1.00 12.43           C  
ATOM   2778  C   ASN A 172     -62.588  29.753  30.310  1.00 14.37           C  
ATOM   2779  O   ASN A 172     -63.422  29.196  29.594  1.00 30.10           O  
ATOM   2780  CB  ASN A 172     -61.785  31.315  28.557  1.00 18.64           C  
ATOM   2781  CG  ASN A 172     -62.967  31.279  27.638  1.00 18.64           C  
ATOM   2782  OD1 ASN A 172     -63.968  31.972  27.855  1.00 18.64           O  
ATOM   2783  ND2 ASN A 172     -62.871  30.475  26.614  1.00 18.64           N  
ATOM   2784  H   ASN A 172     -60.120  31.488  30.531  1.00 11.16           H  
ATOM   2785  HA  ASN A 172     -63.032  31.827  30.204  1.00 14.92           H  
ATOM   2786 1HB  ASN A 172     -61.253  32.253  28.411  1.00 22.37           H  
ATOM   2787 2HB  ASN A 172     -61.104  30.507  28.289  1.00 22.37           H  
ATOM   2788 1HD2 ASN A 172     -63.627  30.402  25.963  1.00 22.37           H  
ATOM   2789 2HD2 ASN A 172     -62.044  29.927  26.486  1.00 22.37           H  
ATOM   2790  N   GLY A 173     -62.043  29.151  31.368  1.00 11.48           N  
ATOM   2791  CA  GLY A 173     -62.448  27.802  31.731  1.00 16.69           C  
ATOM   2792  C   GLY A 173     -61.889  26.721  30.804  1.00 11.04           C  
ATOM   2793  O   GLY A 173     -62.425  25.612  30.773  1.00 14.74           O  
ATOM   2794  H   GLY A 173     -61.356  29.618  31.947  1.00 13.78           H  
ATOM   2795 1HA  GLY A 173     -62.126  27.598  32.753  1.00 20.03           H  
ATOM   2796 2HA  GLY A 173     -63.535  27.748  31.734  1.00 20.03           H  
ATOM   2797  N   GLY A 174     -60.834  27.033  30.047  1.00  9.97           N  
ATOM   2798  CA  GLY A 174     -60.249  26.053  29.149  1.00 10.56           C  
ATOM   2799  C   GLY A 174     -60.068  26.551  27.721  1.00  6.91           C  
ATOM   2800  O   GLY A 174     -60.109  27.753  27.449  1.00  8.36           O  
ATOM   2801  H   GLY A 174     -60.407  27.946  30.105  1.00 11.96           H  
ATOM   2802 1HA  GLY A 174     -59.284  25.740  29.545  1.00 12.67           H  
ATOM   2803 2HA  GLY A 174     -60.875  25.174  29.139  1.00 12.67           H  
ATOM   2804  N   VAL A 175     -59.835  25.603  26.816  1.00  7.38           N  
ATOM   2805  CA  VAL A 175     -59.598  25.905  25.405  1.00  5.39           C  
ATOM   2806  C   VAL A 175     -60.071  24.770  24.496  1.00  5.46           C  
ATOM   2807  O   VAL A 175     -59.840  23.595  24.778  1.00 11.84           O  
ATOM   2808  CB  VAL A 175     -58.095  26.193  25.179  1.00  8.08           C  
ATOM   2809  CG1 VAL A 175     -57.268  24.984  25.580  1.00  8.08           C  
ATOM   2810  CG2 VAL A 175     -57.847  26.549  23.717  1.00  8.08           C  
ATOM   2811  H   VAL A 175     -59.829  24.639  27.132  1.00  8.86           H  
ATOM   2812  HA  VAL A 175     -60.159  26.805  25.151  1.00  6.47           H  
ATOM   2813  HB  VAL A 175     -57.796  27.026  25.815  1.00  9.70           H  
ATOM   2814 1HG1 VAL A 175     -56.211  25.202  25.434  1.00  9.70           H  
ATOM   2815 2HG1 VAL A 175     -57.448  24.750  26.628  1.00  9.70           H  
ATOM   2816 3HG1 VAL A 175     -57.550  24.130  24.964  1.00  9.70           H  
ATOM   2817 1HG2 VAL A 175     -56.793  26.765  23.569  1.00  9.70           H  
ATOM   2818 2HG2 VAL A 175     -58.134  25.712  23.082  1.00  9.70           H  
ATOM   2819 3HG2 VAL A 175     -58.435  27.427  23.450  1.00  9.70           H  
ATOM   2820  N   THR A 176     -60.718  25.140  23.393  1.00  4.34           N  
ATOM   2821  CA  THR A 176     -61.299  24.180  22.455  1.00  5.34           C  
ATOM   2822  C   THR A 176     -60.296  23.625  21.451  1.00  3.21           C  
ATOM   2823  O   THR A 176     -59.165  24.106  21.357  1.00  2.98           O  
ATOM   2824  CB  THR A 176     -62.462  24.825  21.695  1.00  8.01           C  
ATOM   2825  OG1 THR A 176     -61.958  25.916  20.920  1.00  8.01           O  
ATOM   2826  CG2 THR A 176     -63.514  25.332  22.666  1.00  8.01           C  
ATOM   2827  H   THR A 176     -60.839  26.127  23.215  1.00  5.21           H  
ATOM   2828  HA  THR A 176     -61.693  23.342  23.032  1.00  6.41           H  
ATOM   2829  HB  THR A 176     -62.913  24.092  21.027  1.00  9.61           H  
ATOM   2830  HG1 THR A 176     -61.277  25.592  20.323  1.00  9.61           H  
ATOM   2831 1HG2 THR A 176     -64.332  25.791  22.112  1.00  9.61           H  
ATOM   2832 2HG2 THR A 176     -63.897  24.499  23.255  1.00  9.61           H  
ATOM   2833 3HG2 THR A 176     -63.064  26.067  23.329  1.00  9.61           H  
ATOM   2834  N   THR A 177     -60.734  22.593  20.723  1.00  4.12           N  
ATOM   2835  CA  THR A 177     -59.896  21.854  19.783  1.00  3.31           C  
ATOM   2836  C   THR A 177     -60.026  22.293  18.329  1.00  3.17           C  
ATOM   2837  O   THR A 177     -61.017  22.924  17.944  1.00  3.73           O  
ATOM   2838  CB  THR A 177     -60.244  20.355  19.847  1.00  4.96           C  
ATOM   2839  OG1 THR A 177     -61.584  20.162  19.374  1.00  4.96           O  
ATOM   2840  CG2 THR A 177     -60.164  19.861  21.278  1.00  4.96           C  
ATOM   2841  H   THR A 177     -61.688  22.286  20.854  1.00  4.94           H  
ATOM   2842  HA  THR A 177     -58.865  21.985  20.082  1.00  3.97           H  
ATOM   2843  HB  THR A 177     -59.554  19.784  19.226  1.00  5.96           H  
ATOM   2844  HG1 THR A 177     -61.840  19.247  19.513  1.00  5.96           H  
ATOM   2845 1HG2 THR A 177     -60.427  18.805  21.309  1.00  5.96           H  
ATOM   2846 2HG2 THR A 177     -59.153  19.993  21.656  1.00  5.96           H  
ATOM   2847 3HG2 THR A 177     -60.859  20.424  21.898  1.00  5.96           H  
ATOM   2848  N   GLN A 178     -59.040  21.878  17.518  1.00  3.51           N  
ATOM   2849  CA  GLN A 178     -59.007  22.184  16.079  1.00  4.90           C  
ATOM   2850  C   GLN A 178     -60.107  21.483  15.304  1.00  5.23           C  
ATOM   2851  O   GLN A 178     -60.430  21.877  14.184  1.00  6.66           O  
ATOM   2852  CB  GLN A 178     -57.678  21.792  15.433  1.00  7.35           C  
ATOM   2853  CG  GLN A 178     -56.484  22.611  15.847  1.00  7.35           C  
ATOM   2854  CD  GLN A 178     -55.233  22.195  15.100  1.00  7.35           C  
ATOM   2855  OE1 GLN A 178     -55.242  21.216  14.345  1.00  7.35           O  
ATOM   2856  NE2 GLN A 178     -54.149  22.932  15.298  1.00  7.35           N  
ATOM   2857  H   GLN A 178     -58.280  21.349  17.938  1.00  4.21           H  
ATOM   2858  HA  GLN A 178     -59.143  23.256  15.959  1.00  5.88           H  
ATOM   2859 1HB  GLN A 178     -57.457  20.750  15.668  1.00  8.82           H  
ATOM   2860 2HB  GLN A 178     -57.770  21.866  14.350  1.00  8.82           H  
ATOM   2861 1HG  GLN A 178     -56.677  23.665  15.652  1.00  8.82           H  
ATOM   2862 2HG  GLN A 178     -56.311  22.445  16.906  1.00  8.82           H  
ATOM   2863 1HE2 GLN A 178     -53.295  22.706  14.831  1.00  8.82           H  
ATOM   2864 2HE2 GLN A 178     -54.180  23.727  15.910  1.00  8.82           H  
ATOM   2865  N   LYS A 179     -60.688  20.443  15.898  1.00  5.38           N  
ATOM   2866  CA  LYS A 179     -61.779  19.710  15.284  1.00  6.96           C  
ATOM   2867  C   LYS A 179     -63.005  20.594  15.093  1.00  7.07           C  
ATOM   2868  O   LYS A 179     -63.836  20.324  14.225  1.00  9.46           O  
ATOM   2869  CB  LYS A 179     -62.129  18.487  16.124  1.00 10.44           C  
ATOM   2870  CG  LYS A 179     -61.064  17.399  16.097  1.00 10.44           C  
ATOM   2871  CD  LYS A 179     -61.464  16.203  16.946  1.00 10.44           C  
ATOM   2872  CE  LYS A 179     -60.401  15.115  16.899  1.00 10.44           C  
ATOM   2873  NZ  LYS A 179     -60.765  13.947  17.744  1.00 10.44           N  
ATOM   2874  H   LYS A 179     -60.370  20.150  16.810  1.00  6.46           H  
ATOM   2875  HA  LYS A 179     -61.455  19.372  14.298  1.00  8.35           H  
ATOM   2876 1HB  LYS A 179     -62.274  18.788  17.161  1.00 12.53           H  
ATOM   2877 2HB  LYS A 179     -63.066  18.055  15.772  1.00 12.53           H  
ATOM   2878 1HG  LYS A 179     -60.911  17.069  15.069  1.00 12.53           H  
ATOM   2879 2HG  LYS A 179     -60.124  17.803  16.472  1.00 12.53           H  
ATOM   2880 1HD  LYS A 179     -61.606  16.518  17.980  1.00 12.53           H  
ATOM   2881 2HD  LYS A 179     -62.404  15.792  16.577  1.00 12.53           H  
ATOM   2882 1HE  LYS A 179     -60.278  14.782  15.869  1.00 12.53           H  
ATOM   2883 2HE  LYS A 179     -59.454  15.524  17.251  1.00 12.53           H  
ATOM   2884 1HZ  LYS A 179     -60.038  13.248  17.685  1.00 12.53           H  
ATOM   2885 2HZ  LYS A 179     -60.869  14.243  18.704  1.00 12.53           H  
ATOM   2886 3HZ  LYS A 179     -61.637  13.554  17.418  1.00 12.53           H  
ATOM   2887  N   ASN A 180     -63.114  21.656  15.894  1.00  6.30           N  
ATOM   2888  CA  ASN A 180     -64.206  22.593  15.749  1.00  7.40           C  
ATOM   2889  C   ASN A 180     -63.687  23.900  15.185  1.00  6.68           C  
ATOM   2890  O   ASN A 180     -64.370  24.556  14.398  1.00  8.26           O  
ATOM   2891  CB  ASN A 180     -64.898  22.828  17.076  1.00 11.10           C  
ATOM   2892  CG  ASN A 180     -65.610  21.608  17.588  1.00 11.10           C  
ATOM   2893  OD1 ASN A 180     -66.129  20.797  16.811  1.00 11.10           O  
ATOM   2894  ND2 ASN A 180     -65.651  21.463  18.888  1.00 11.10           N  
ATOM   2895  H   ASN A 180     -62.416  21.843  16.605  1.00  7.56           H  
ATOM   2896  HA  ASN A 180     -64.928  22.192  15.036  1.00  8.88           H  
ATOM   2897 1HB  ASN A 180     -64.162  23.142  17.818  1.00 13.32           H  
ATOM   2898 2HB  ASN A 180     -65.620  23.637  16.970  1.00 13.32           H  
ATOM   2899 1HD2 ASN A 180     -66.115  20.672  19.290  1.00 13.32           H  
ATOM   2900 2HD2 ASN A 180     -65.219  22.143  19.480  1.00 13.32           H  
ATOM   2901  N   TYR A 181     -62.468  24.276  15.580  1.00  5.03           N  
ATOM   2902  CA  TYR A 181     -61.877  25.517  15.104  1.00  4.89           C  
ATOM   2903  C   TYR A 181     -60.463  25.331  14.538  1.00  3.69           C  
ATOM   2904  O   TYR A 181     -59.481  25.665  15.210  1.00  3.01           O  
ATOM   2905  CB  TYR A 181     -61.843  26.522  16.233  1.00  7.33           C  
ATOM   2906  CG  TYR A 181     -63.190  26.770  16.857  1.00  7.33           C  
ATOM   2907  CD1 TYR A 181     -63.455  26.251  18.112  1.00  7.33           C  
ATOM   2908  CD2 TYR A 181     -64.157  27.496  16.184  1.00  7.33           C  
ATOM   2909  CE1 TYR A 181     -64.676  26.473  18.709  1.00  7.33           C  
ATOM   2910  CE2 TYR A 181     -65.384  27.709  16.776  1.00  7.33           C  
ATOM   2911  CZ  TYR A 181     -65.641  27.207  18.037  1.00  7.33           C  
ATOM   2912  OH  TYR A 181     -66.853  27.448  18.643  1.00  7.33           O  
ATOM   2913  H   TYR A 181     -61.944  23.710  16.237  1.00  6.04           H  
ATOM   2914  HA  TYR A 181     -62.511  25.919  14.317  1.00  5.87           H  
ATOM   2915 1HB  TYR A 181     -61.173  26.166  17.012  1.00  8.80           H  
ATOM   2916 2HB  TYR A 181     -61.455  27.473  15.869  1.00  8.80           H  
ATOM   2917  HD1 TYR A 181     -62.691  25.675  18.629  1.00  8.80           H  
ATOM   2918  HD2 TYR A 181     -63.949  27.899  15.193  1.00  8.80           H  
ATOM   2919  HE1 TYR A 181     -64.879  26.075  19.703  1.00  8.80           H  
ATOM   2920  HE2 TYR A 181     -66.148  28.285  16.253  1.00  8.80           H  
ATOM   2921  HH  TYR A 181     -66.699  27.948  19.454  1.00  8.80           H  
ATOM   2922  N   PRO A 182     -60.324  24.817  13.313  1.00  4.15           N  
ATOM   2923  CA  PRO A 182     -59.076  24.577  12.606  1.00  3.85           C  
ATOM   2924  C   PRO A 182     -58.431  25.909  12.243  1.00  3.13           C  
ATOM   2925  O   PRO A 182     -59.118  26.918  12.083  1.00  3.37           O  
ATOM   2926  CB  PRO A 182     -59.512  23.801  11.362  1.00  5.78           C  
ATOM   2927  CG  PRO A 182     -60.916  24.248  11.116  1.00  5.78           C  
ATOM   2928  CD  PRO A 182     -61.498  24.499  12.481  1.00  5.78           C  
ATOM   2929  HA  PRO A 182     -58.406  23.974  13.238  1.00  4.62           H  
ATOM   2930 1HB  PRO A 182     -58.841  24.028  10.521  1.00  6.93           H  
ATOM   2931 2HB  PRO A 182     -59.438  22.720  11.549  1.00  6.93           H  
ATOM   2932 1HG  PRO A 182     -60.918  25.149  10.486  1.00  6.93           H  
ATOM   2933 2HG  PRO A 182     -61.467  23.474  10.561  1.00  6.93           H  
ATOM   2934 1HD  PRO A 182     -62.184  25.355  12.432  1.00  6.93           H  
ATOM   2935 2HD  PRO A 182     -61.997  23.593  12.857  1.00  6.93           H  
ATOM   2936  N   TYR A 183     -57.108  25.908  12.126  1.00  2.91           N  
ATOM   2937  CA  TYR A 183     -56.366  27.130  11.835  1.00  2.67           C  
ATOM   2938  C   TYR A 183     -56.610  27.614  10.414  1.00  2.69           C  
ATOM   2939  O   TYR A 183     -56.490  26.853   9.457  1.00  3.14           O  
ATOM   2940  CB  TYR A 183     -54.883  26.884  12.088  1.00  4.00           C  
ATOM   2941  CG  TYR A 183     -53.987  28.100  11.988  1.00  4.00           C  
ATOM   2942  CD1 TYR A 183     -54.111  29.115  12.925  1.00  4.00           C  
ATOM   2943  CD2 TYR A 183     -53.020  28.185  10.998  1.00  4.00           C  
ATOM   2944  CE1 TYR A 183     -53.271  30.208  12.877  1.00  4.00           C  
ATOM   2945  CE2 TYR A 183     -52.178  29.279  10.950  1.00  4.00           C  
ATOM   2946  CZ  TYR A 183     -52.299  30.286  11.888  1.00  4.00           C  
ATOM   2947  OH  TYR A 183     -51.456  31.374  11.856  1.00  4.00           O  
ATOM   2948  H   TYR A 183     -56.603  25.044  12.257  1.00  3.49           H  
ATOM   2949  HA  TYR A 183     -56.706  27.908  12.504  1.00  3.20           H  
ATOM   2950 1HB  TYR A 183     -54.772  26.467  13.088  1.00  4.81           H  
ATOM   2951 2HB  TYR A 183     -54.516  26.137  11.387  1.00  4.81           H  
ATOM   2952  HD1 TYR A 183     -54.867  29.044  13.706  1.00  4.81           H  
ATOM   2953  HD2 TYR A 183     -52.916  27.383  10.266  1.00  4.81           H  
ATOM   2954  HE1 TYR A 183     -53.366  31.001  13.618  1.00  4.81           H  
ATOM   2955  HE2 TYR A 183     -51.413  29.342  10.176  1.00  4.81           H  
ATOM   2956  HH  TYR A 183     -50.843  31.289  11.115  1.00  4.81           H  
ATOM   2957  N   THR A 184     -56.949  28.899  10.291  1.00  2.55           N  
ATOM   2958  CA  THR A 184     -57.242  29.494   8.990  1.00  2.60           C  
ATOM   2959  C   THR A 184     -56.193  30.516   8.552  1.00  3.41           C  
ATOM   2960  O   THR A 184     -56.244  30.998   7.416  1.00  4.58           O  
ATOM   2961  CB  THR A 184     -58.616  30.181   9.010  1.00  3.90           C  
ATOM   2962  OG1 THR A 184     -58.599  31.246   9.967  1.00  3.90           O  
ATOM   2963  CG2 THR A 184     -59.701  29.189   9.395  1.00  3.90           C  
ATOM   2964  H   THR A 184     -57.032  29.471  11.124  1.00  3.06           H  
ATOM   2965  HA  THR A 184     -57.264  28.698   8.247  1.00  3.12           H  
ATOM   2966  HB  THR A 184     -58.836  30.589   8.024  1.00  4.68           H  
ATOM   2967  HG1 THR A 184     -58.112  30.969  10.750  1.00  4.68           H  
ATOM   2968 1HG2 THR A 184     -60.667  29.693   9.406  1.00  4.68           H  
ATOM   2969 2HG2 THR A 184     -59.724  28.375   8.671  1.00  4.68           H  
ATOM   2970 3HG2 THR A 184     -59.492  28.787  10.385  1.00  4.68           H  
ATOM   2971  N   ARG A 185     -55.275  30.869   9.453  1.00  3.59           N  
ATOM   2972  CA  ARG A 185     -54.201  31.831   9.179  1.00  4.75           C  
ATOM   2973  C   ARG A 185     -54.738  33.237   8.955  1.00  5.04           C  
ATOM   2974  O   ARG A 185     -54.273  33.954   8.067  1.00  8.25           O  
ATOM   2975  CB  ARG A 185     -53.373  31.406   7.969  1.00  7.12           C  
ATOM   2976  CG  ARG A 185     -52.175  32.290   7.669  1.00  7.12           C  
ATOM   2977  CD  ARG A 185     -51.473  31.844   6.439  1.00  7.12           C  
ATOM   2978  NE  ARG A 185     -52.293  32.023   5.251  1.00  7.12           N  
ATOM   2979  CZ  ARG A 185     -52.016  31.505   4.038  1.00  7.12           C  
ATOM   2980  NH1 ARG A 185     -50.938  30.773   3.860  1.00  7.12           N  
ATOM   2981  NH2 ARG A 185     -52.833  31.734   3.025  1.00  7.12           N  
ATOM   2982  H   ARG A 185     -55.301  30.442  10.367  1.00  4.31           H  
ATOM   2983  HA  ARG A 185     -53.542  31.864  10.042  1.00  5.70           H  
ATOM   2984 1HB  ARG A 185     -52.999  30.393   8.121  1.00  8.55           H  
ATOM   2985 2HB  ARG A 185     -53.986  31.396   7.071  1.00  8.55           H  
ATOM   2986 1HG  ARG A 185     -52.506  33.317   7.521  1.00  8.55           H  
ATOM   2987 2HG  ARG A 185     -51.472  32.251   8.501  1.00  8.55           H  
ATOM   2988 1HD  ARG A 185     -50.562  32.424   6.312  1.00  8.55           H  
ATOM   2989 2HD  ARG A 185     -51.222  30.788   6.526  1.00  8.55           H  
ATOM   2990  HE  ARG A 185     -53.134  32.578   5.342  1.00  8.55           H  
ATOM   2991 1HH1 ARG A 185     -50.314  30.594   4.633  1.00  8.55           H  
ATOM   2992 2HH1 ARG A 185     -50.735  30.386   2.949  1.00  8.55           H  
ATOM   2993 1HH2 ARG A 185     -53.662  32.296   3.162  1.00  8.55           H  
ATOM   2994 2HH2 ARG A 185     -52.630  31.349   2.114  1.00  8.55           H  
ATOM   2995  N   LYS A 186     -55.692  33.642   9.781  1.00  5.63           N  
ATOM   2996  CA  LYS A 186     -56.277  34.973   9.701  1.00  6.49           C  
ATOM   2997  C   LYS A 186     -57.012  35.288  10.993  1.00  5.66           C  
ATOM   2998  O   LYS A 186     -57.215  34.403  11.824  1.00 10.20           O  
ATOM   2999  CB  LYS A 186     -57.224  35.091   8.503  1.00  9.73           C  
ATOM   3000  CG  LYS A 186     -58.431  34.172   8.548  1.00  9.73           C  
ATOM   3001  CD  LYS A 186     -59.300  34.362   7.318  1.00  9.73           C  
ATOM   3002  CE  LYS A 186     -60.534  33.474   7.357  1.00  9.73           C  
ATOM   3003  NZ  LYS A 186     -61.399  33.681   6.162  1.00  9.73           N  
ATOM   3004  H   LYS A 186     -56.033  33.004  10.485  1.00  6.76           H  
ATOM   3005  HA  LYS A 186     -55.474  35.699   9.583  1.00  7.79           H  
ATOM   3006 1HB  LYS A 186     -57.593  36.113   8.427  1.00 11.68           H  
ATOM   3007 2HB  LYS A 186     -56.681  34.870   7.585  1.00 11.68           H  
ATOM   3008 1HG  LYS A 186     -58.090  33.139   8.574  1.00 11.68           H  
ATOM   3009 2HG  LYS A 186     -59.020  34.371   9.442  1.00 11.68           H  
ATOM   3010 1HD  LYS A 186     -59.614  35.404   7.253  1.00 11.68           H  
ATOM   3011 2HD  LYS A 186     -58.719  34.119   6.427  1.00 11.68           H  
ATOM   3012 1HE  LYS A 186     -60.225  32.430   7.394  1.00 11.68           H  
ATOM   3013 2HE  LYS A 186     -61.110  33.700   8.254  1.00 11.68           H  
ATOM   3014 1HZ  LYS A 186     -62.208  33.078   6.221  1.00 11.68           H  
ATOM   3015 2HZ  LYS A 186     -61.700  34.645   6.128  1.00 11.68           H  
ATOM   3016 3HZ  LYS A 186     -60.877  33.462   5.325  1.00 11.68           H  
ATOM   3017  N   GLU A 187     -57.395  36.547  11.168  1.00  5.35           N  
ATOM   3018  CA  GLU A 187     -58.112  36.961  12.367  1.00  5.92           C  
ATOM   3019  C   GLU A 187     -59.612  36.736  12.196  1.00  7.35           C  
ATOM   3020  O   GLU A 187     -60.158  36.958  11.114  1.00  9.18           O  
ATOM   3021  CB  GLU A 187     -57.829  38.438  12.664  1.00  8.88           C  
ATOM   3022  CG  GLU A 187     -56.376  38.752  13.003  1.00  8.88           C  
ATOM   3023  CD  GLU A 187     -56.141  40.222  13.212  1.00  8.88           C  
ATOM   3024  OE1 GLU A 187     -57.077  40.975  13.083  1.00  8.88           O  
ATOM   3025  OE2 GLU A 187     -55.026  40.597  13.491  1.00  8.88           O  
ATOM   3026  H   GLU A 187     -57.193  37.232  10.452  1.00  6.42           H  
ATOM   3027  HA  GLU A 187     -57.768  36.358  13.208  1.00  7.10           H  
ATOM   3028 1HB  GLU A 187     -58.107  39.045  11.802  1.00 10.66           H  
ATOM   3029 2HB  GLU A 187     -58.441  38.764  13.504  1.00 10.66           H  
ATOM   3030 1HG  GLU A 187     -56.104  38.218  13.914  1.00 10.66           H  
ATOM   3031 2HG  GLU A 187     -55.737  38.394  12.197  1.00 10.66           H  
ATOM   3032  N   GLY A 188     -60.279  36.326  13.271  1.00  8.83           N  
ATOM   3033  CA  GLY A 188     -61.720  36.087  13.232  1.00 12.09           C  
ATOM   3034  C   GLY A 188     -62.407  36.460  14.547  1.00 10.94           C  
ATOM   3035  O   GLY A 188     -61.930  37.320  15.289  1.00  9.96           O  
ATOM   3036  H   GLY A 188     -59.777  36.145  14.133  1.00 10.60           H  
ATOM   3037 1HA  GLY A 188     -62.160  36.660  12.416  1.00 14.51           H  
ATOM   3038 2HA  GLY A 188     -61.901  35.035  13.014  1.00 14.51           H  
ATOM   3039  N   ASP A 189     -63.540  35.814  14.815  1.00 14.42           N  
ATOM   3040  CA  ASP A 189     -64.329  36.073  16.016  1.00 14.90           C  
ATOM   3041  C   ASP A 189     -64.074  35.060  17.128  1.00 13.57           C  
ATOM   3042  O   ASP A 189     -63.744  33.901  16.868  1.00 14.67           O  
ATOM   3043  CB  ASP A 189     -65.819  36.077  15.674  1.00 22.35           C  
ATOM   3044  CG  ASP A 189     -66.213  37.241  14.777  1.00 22.35           C  
ATOM   3045  OD1 ASP A 189     -65.512  38.224  14.767  1.00 22.35           O  
ATOM   3046  OD2 ASP A 189     -67.212  37.133  14.108  1.00 22.35           O  
ATOM   3047  H   ASP A 189     -63.866  35.118  14.160  1.00 17.30           H  
ATOM   3048  HA  ASP A 189     -64.061  37.060  16.393  1.00 17.88           H  
ATOM   3049 1HB  ASP A 189     -66.077  35.146  15.169  1.00 26.82           H  
ATOM   3050 2HB  ASP A 189     -66.407  36.126  16.591  1.00 26.82           H  
ATOM   3051  N   CYS A 190     -64.248  35.506  18.369  1.00 15.87           N  
ATOM   3052  CA  CYS A 190     -64.084  34.645  19.532  1.00 17.02           C  
ATOM   3053  C   CYS A 190     -65.232  33.660  19.663  1.00 17.15           C  
ATOM   3054  O   CYS A 190     -66.364  34.049  19.957  1.00 25.13           O  
ATOM   3055  CB  CYS A 190     -64.015  35.478  20.809  1.00 25.53           C  
ATOM   3056  SG  CYS A 190     -63.858  34.493  22.316  1.00 25.53           S  
ATOM   3057  H   CYS A 190     -64.510  36.472  18.509  1.00 19.04           H  
ATOM   3058  HA  CYS A 190     -63.153  34.088  19.423  1.00 20.42           H  
ATOM   3059 1HB  CYS A 190     -63.163  36.156  20.756  1.00 30.64           H  
ATOM   3060 2HB  CYS A 190     -64.914  36.087  20.895  1.00 30.64           H  
ATOM   3061  HG  CYS A 190     -65.006  33.836  22.173  1.00 30.64           H  
ATOM   3062  N   ASN A 191     -64.936  32.385  19.449  1.00 16.81           N  
ATOM   3063  CA  ASN A 191     -65.930  31.327  19.570  1.00 20.82           C  
ATOM   3064  C   ASN A 191     -65.466  30.253  20.566  1.00 20.10           C  
ATOM   3065  O   ASN A 191     -65.954  29.118  20.557  1.00 31.30           O  
ATOM   3066  CB  ASN A 191     -66.226  30.746  18.207  1.00 31.23           C  
ATOM   3067  CG  ASN A 191     -66.921  31.720  17.297  1.00 31.23           C  
ATOM   3068  OD1 ASN A 191     -68.084  32.073  17.525  1.00 31.23           O  
ATOM   3069  ND2 ASN A 191     -66.239  32.159  16.270  1.00 31.23           N  
ATOM   3070  H   ASN A 191     -63.984  32.129  19.210  1.00 20.17           H  
ATOM   3071  HA  ASN A 191     -66.850  31.758  19.967  1.00 24.98           H  
ATOM   3072 1HB  ASN A 191     -65.295  30.428  17.738  1.00 37.48           H  
ATOM   3073 2HB  ASN A 191     -66.860  29.870  18.318  1.00 37.48           H  
ATOM   3074 1HD2 ASN A 191     -66.657  32.808  15.633  1.00 37.48           H  
ATOM   3075 2HD2 ASN A 191     -65.300  31.851  16.123  1.00 37.48           H  
ATOM   3076  N   ALA A 192     -64.497  30.629  21.405  1.00 17.28           N  
ATOM   3077  CA  ALA A 192     -63.897  29.750  22.404  1.00 20.61           C  
ATOM   3078  C   ALA A 192     -64.836  29.481  23.574  1.00 21.78           C  
ATOM   3079  O   ALA A 192     -65.726  30.281  23.869  1.00 33.43           O  
ATOM   3080  CB  ALA A 192     -62.602  30.364  22.916  1.00 30.91           C  
ATOM   3081  H   ALA A 192     -64.151  31.575  21.352  1.00 20.74           H  
ATOM   3082  HA  ALA A 192     -63.675  28.797  21.925  1.00 24.73           H  
ATOM   3083 1HB  ALA A 192     -62.137  29.692  23.637  1.00 37.10           H  
ATOM   3084 2HB  ALA A 192     -61.922  30.528  22.082  1.00 37.10           H  
ATOM   3085 3HB  ALA A 192     -62.820  31.317  23.397  1.00 37.10           H  
ATOM   3086  N   GLY A 193     -64.622  28.357  24.251  1.00 32.14           N  
ATOM   3087  CA  GLY A 193     -65.425  27.984  25.408  1.00 29.07           C  
ATOM   3088  C   GLY A 193     -64.595  27.228  26.448  1.00 37.95           C  
ATOM   3089  O   GLY A 193     -63.376  27.381  26.515  1.00113.10           O  
ATOM   3090  H   GLY A 193     -63.880  27.743  23.956  1.00 38.57           H  
ATOM   3091 1HA  GLY A 193     -65.846  28.883  25.859  1.00 34.88           H  
ATOM   3092 2HA  GLY A 193     -66.263  27.366  25.086  1.00 34.88           H  
ATOM   3093  N   LYS A 194     -65.273  26.416  27.253  1.00 24.46           N  
ATOM   3094  CA  LYS A 194     -64.631  25.643  28.312  1.00 40.93           C  
ATOM   3095  C   LYS A 194     -64.080  24.314  27.814  1.00 30.45           C  
ATOM   3096  O   LYS A 194     -64.615  23.742  26.866  1.00 73.55           O  
ATOM   3097  CB  LYS A 194     -65.618  25.363  29.439  1.00 61.39           C  
ATOM   3098  CG  LYS A 194     -66.108  26.585  30.196  1.00 61.39           C  
ATOM   3099  CD  LYS A 194     -67.072  26.171  31.300  1.00 61.39           C  
ATOM   3100  CE  LYS A 194     -67.570  27.368  32.091  1.00 61.39           C  
ATOM   3101  NZ  LYS A 194     -68.550  26.965  33.138  1.00 61.39           N  
ATOM   3102  H   LYS A 194     -66.274  26.336  27.135  1.00 29.35           H  
ATOM   3103  HA  LYS A 194     -63.798  26.227  28.703  1.00 49.12           H  
ATOM   3104 1HB  LYS A 194     -66.491  24.850  29.035  1.00 73.67           H  
ATOM   3105 2HB  LYS A 194     -65.154  24.691  30.163  1.00 73.67           H  
ATOM   3106 1HG  LYS A 194     -65.261  27.107  30.635  1.00 73.67           H  
ATOM   3107 2HG  LYS A 194     -66.616  27.264  29.510  1.00 73.67           H  
ATOM   3108 1HD  LYS A 194     -67.929  25.660  30.859  1.00 73.67           H  
ATOM   3109 2HD  LYS A 194     -66.571  25.479  31.977  1.00 73.67           H  
ATOM   3110 1HE  LYS A 194     -66.723  27.858  32.571  1.00 73.67           H  
ATOM   3111 2HE  LYS A 194     -68.049  28.075  31.413  1.00 73.67           H  
ATOM   3112 1HZ  LYS A 194     -68.861  27.781  33.646  1.00 73.67           H  
ATOM   3113 2HZ  LYS A 194     -69.345  26.519  32.700  1.00 73.67           H  
ATOM   3114 3HZ  LYS A 194     -68.113  26.317  33.778  1.00 73.67           H  
ATOM   3115  N   ALA A 195     -63.034  23.832  28.497  1.00 45.78           N  
ATOM   3116  CA  ALA A 195     -62.357  22.553  28.229  1.00 60.94           C  
ATOM   3117  C   ALA A 195     -61.007  22.506  28.949  1.00 34.50           C  
ATOM   3118  O   ALA A 195     -59.995  22.989  28.435  1.00 84.97           O  
ATOM   3119  CB  ALA A 195     -62.123  22.338  26.739  1.00 91.41           C  
ATOM   3120  H   ALA A 195     -62.692  24.391  29.267  1.00 54.94           H  
ATOM   3121  HA  ALA A 195     -62.974  21.745  28.615  1.00 73.13           H  
ATOM   3122 1HB  ALA A 195     -61.616  21.384  26.596  1.00109.69           H  
ATOM   3123 2HB  ALA A 195     -63.058  22.315  26.188  1.00109.69           H  
ATOM   3124 3HB  ALA A 195     -61.505  23.142  26.365  1.00109.69           H  
ATOM   3125  N   GLY A 196     -60.998  21.914  30.143  1.00 37.89           N  
ATOM   3126  CA  GLY A 196     -59.774  21.788  30.931  1.00 46.32           C  
ATOM   3127  C   GLY A 196     -59.843  22.530  32.268  1.00 31.59           C  
ATOM   3128  O   GLY A 196     -60.818  23.220  32.567  1.00 72.64           O  
ATOM   3129  H   GLY A 196     -61.860  21.540  30.513  1.00 45.47           H  
ATOM   3130 1HA  GLY A 196     -59.579  20.732  31.114  1.00 55.58           H  
ATOM   3131 2HA  GLY A 196     -58.931  22.163  30.352  1.00 55.58           H  
ATOM   3132  N   LYS A 197     -58.796  22.361  33.068  1.00 44.28           N  
ATOM   3133  CA  LYS A 197     -58.670  22.983  34.384  1.00 47.97           C  
ATOM   3134  C   LYS A 197     -57.221  23.371  34.607  1.00 22.13           C  
ATOM   3135  O   LYS A 197     -56.403  22.518  34.946  1.00 60.19           O  
ATOM   3136  CB  LYS A 197     -59.118  22.030  35.488  1.00 71.95           C  
ATOM   3137  CG  LYS A 197     -59.093  22.639  36.880  1.00 71.95           C  
ATOM   3138  CD  LYS A 197     -59.516  21.623  37.928  1.00 71.95           C  
ATOM   3139  CE  LYS A 197     -59.466  22.214  39.327  1.00 71.95           C  
ATOM   3140  NZ  LYS A 197     -59.740  21.187  40.364  1.00 71.95           N  
ATOM   3141  H   LYS A 197     -58.040  21.775  32.747  1.00 53.14           H  
ATOM   3142  HA  LYS A 197     -59.278  23.887  34.413  1.00 57.56           H  
ATOM   3143 1HB  LYS A 197     -60.135  21.691  35.287  1.00 86.35           H  
ATOM   3144 2HB  LYS A 197     -58.475  21.149  35.499  1.00 86.35           H  
ATOM   3145 1HG  LYS A 197     -58.086  22.987  37.108  1.00 86.35           H  
ATOM   3146 2HG  LYS A 197     -59.771  23.491  36.917  1.00 86.35           H  
ATOM   3147 1HD  LYS A 197     -60.534  21.289  37.723  1.00 86.35           H  
ATOM   3148 2HD  LYS A 197     -58.854  20.759  37.884  1.00 86.35           H  
ATOM   3149 1HE  LYS A 197     -58.482  22.645  39.506  1.00 86.35           H  
ATOM   3150 2HE  LYS A 197     -60.214  23.002  39.406  1.00 86.35           H  
ATOM   3151 1HZ  LYS A 197     -59.704  21.610  41.280  1.00 86.35           H  
ATOM   3152 2HZ  LYS A 197     -60.652  20.782  40.213  1.00 86.35           H  
ATOM   3153 3HZ  LYS A 197     -59.030  20.466  40.300  1.00 86.35           H  
ATOM   3154  N   HIS A 198     -56.881  24.640  34.397  1.00 19.69           N  
ATOM   3155  CA  HIS A 198     -55.474  24.993  34.489  1.00 42.61           C  
ATOM   3156  C   HIS A 198     -55.090  26.170  35.371  1.00 26.78           C  
ATOM   3157  O   HIS A 198     -55.904  27.025  35.720  1.00 45.77           O  
ATOM   3158  CB  HIS A 198     -54.912  25.293  33.094  1.00 63.91           C  
ATOM   3159  CG  HIS A 198     -54.967  24.140  32.147  1.00 63.91           C  
ATOM   3160  ND1 HIS A 198     -56.080  23.859  31.383  1.00 63.91           N  
ATOM   3161  CD2 HIS A 198     -54.051  23.192  31.843  1.00 63.91           C  
ATOM   3162  CE1 HIS A 198     -55.845  22.788  30.648  1.00 63.91           C  
ATOM   3163  NE2 HIS A 198     -54.623  22.365  30.910  1.00 63.91           N  
ATOM   3164  H   HIS A 198     -57.574  25.331  34.148  1.00 23.63           H  
ATOM   3165  HA  HIS A 198     -54.940  24.133  34.869  1.00 51.13           H  
ATOM   3166 1HB  HIS A 198     -55.470  26.118  32.650  1.00 76.70           H  
ATOM   3167 2HB  HIS A 198     -53.874  25.611  33.178  1.00 76.70           H  
ATOM   3168  HD1 HIS A 198     -56.857  24.473  31.238  1.00 76.70           H  
ATOM   3169  HD2 HIS A 198     -53.036  23.004  32.192  1.00 76.70           H  
ATOM   3170  HE1 HIS A 198     -56.606  22.403  29.969  1.00 76.70           H  
ATOM   3171  N   LYS A 199     -53.801  26.176  35.690  1.00 18.77           N  
ATOM   3172  CA  LYS A 199     -53.050  27.232  36.359  1.00 12.91           C  
ATOM   3173  C   LYS A 199     -51.756  27.312  35.550  1.00  8.71           C  
ATOM   3174  O   LYS A 199     -51.635  26.582  34.571  1.00 12.09           O  
ATOM   3175  CB  LYS A 199     -52.789  26.911  37.831  1.00 19.37           C  
ATOM   3176  CG  LYS A 199     -54.037  26.807  38.692  1.00 19.37           C  
ATOM   3177  CD  LYS A 199     -53.675  26.524  40.141  1.00 19.37           C  
ATOM   3178  CE  LYS A 199     -54.916  26.407  41.012  1.00 19.37           C  
ATOM   3179  NZ  LYS A 199     -54.570  26.117  42.430  1.00 19.37           N  
ATOM   3180  H   LYS A 199     -53.276  25.356  35.414  1.00 22.52           H  
ATOM   3181  HA  LYS A 199     -53.581  28.178  36.281  1.00 15.49           H  
ATOM   3182 1HB  LYS A 199     -52.267  25.962  37.913  1.00 23.24           H  
ATOM   3183 2HB  LYS A 199     -52.148  27.677  38.267  1.00 23.24           H  
ATOM   3184 1HG  LYS A 199     -54.599  27.741  38.639  1.00 23.24           H  
ATOM   3185 2HG  LYS A 199     -54.670  26.001  38.323  1.00 23.24           H  
ATOM   3186 1HD  LYS A 199     -53.113  25.591  40.202  1.00 23.24           H  
ATOM   3187 2HD  LYS A 199     -53.050  27.330  40.524  1.00 23.24           H  
ATOM   3188 1HE  LYS A 199     -55.473  27.342  40.968  1.00 23.24           H  
ATOM   3189 2HE  LYS A 199     -55.547  25.604  40.631  1.00 23.24           H  
ATOM   3190 1HZ  LYS A 199     -55.417  26.046  42.976  1.00 23.24           H  
ATOM   3191 2HZ  LYS A 199     -54.062  25.244  42.480  1.00 23.24           H  
ATOM   3192 3HZ  LYS A 199     -53.995  26.862  42.796  1.00 23.24           H  
ATOM   3193  N   TYR A 200     -50.804  28.175  35.893  1.00 10.05           N  
ATOM   3194  CA  TYR A 200     -49.516  28.073  35.189  1.00 15.13           C  
ATOM   3195  C   TYR A 200     -48.374  28.589  36.045  1.00  9.41           C  
ATOM   3196  O   TYR A 200     -48.586  29.368  36.976  1.00 12.10           O  
ATOM   3197  CB  TYR A 200     -49.501  28.807  33.838  1.00 22.70           C  
ATOM   3198  CG  TYR A 200     -49.539  30.316  33.896  1.00 22.70           C  
ATOM   3199  CD1 TYR A 200     -48.350  31.022  33.998  1.00 22.70           C  
ATOM   3200  CD2 TYR A 200     -50.738  30.996  33.818  1.00 22.70           C  
ATOM   3201  CE1 TYR A 200     -48.366  32.400  34.041  1.00 22.70           C  
ATOM   3202  CE2 TYR A 200     -50.759  32.375  33.857  1.00 22.70           C  
ATOM   3203  CZ  TYR A 200     -49.578  33.077  33.971  1.00 22.70           C  
ATOM   3204  OH  TYR A 200     -49.593  34.453  34.016  1.00 22.70           O  
ATOM   3205  H   TYR A 200     -50.932  28.824  36.656  1.00 12.06           H  
ATOM   3206  HA  TYR A 200     -49.314  27.019  35.002  1.00 18.16           H  
ATOM   3207 1HB  TYR A 200     -48.602  28.517  33.291  1.00 27.23           H  
ATOM   3208 2HB  TYR A 200     -50.353  28.475  33.246  1.00 27.23           H  
ATOM   3209  HD1 TYR A 200     -47.402  30.486  34.050  1.00 27.23           H  
ATOM   3210  HD2 TYR A 200     -51.661  30.439  33.721  1.00 27.23           H  
ATOM   3211  HE1 TYR A 200     -47.430  32.953  34.127  1.00 27.23           H  
ATOM   3212  HE2 TYR A 200     -51.707  32.908  33.797  1.00 27.23           H  
ATOM   3213  HH  TYR A 200     -50.489  34.767  33.871  1.00 27.23           H  
ATOM   3214  N   LEU A 201     -47.157  28.163  35.709  1.00  6.84           N  
ATOM   3215  CA  LEU A 201     -45.971  28.576  36.446  1.00  7.85           C  
ATOM   3216  C   LEU A 201     -44.865  29.165  35.574  1.00  5.44           C  
ATOM   3217  O   LEU A 201     -44.646  28.753  34.430  1.00  8.48           O  
ATOM   3218  CB  LEU A 201     -45.396  27.381  37.217  1.00 11.77           C  
ATOM   3219  CG  LEU A 201     -46.309  26.771  38.288  1.00 11.77           C  
ATOM   3220  CD1 LEU A 201     -45.680  25.491  38.819  1.00 11.77           C  
ATOM   3221  CD2 LEU A 201     -46.523  27.777  39.409  1.00 11.77           C  
ATOM   3222  H   LEU A 201     -47.057  27.520  34.936  1.00  8.21           H  
ATOM   3223  HA  LEU A 201     -46.271  29.337  37.166  1.00  9.42           H  
ATOM   3224 1HB  LEU A 201     -45.159  26.594  36.503  1.00 14.13           H  
ATOM   3225 2HB  LEU A 201     -44.472  27.691  37.700  1.00 14.13           H  
ATOM   3226  HG  LEU A 201     -47.269  26.520  37.845  1.00 14.13           H  
ATOM   3227 1HD1 LEU A 201     -46.334  25.051  39.573  1.00 14.13           H  
ATOM   3228 2HD1 LEU A 201     -45.544  24.785  38.000  1.00 14.13           H  
ATOM   3229 3HD1 LEU A 201     -44.713  25.717  39.267  1.00 14.13           H  
ATOM   3230 1HD2 LEU A 201     -47.176  27.343  40.167  1.00 14.13           H  
ATOM   3231 2HD2 LEU A 201     -45.565  28.031  39.862  1.00 14.13           H  
ATOM   3232 3HD2 LEU A 201     -46.984  28.680  39.007  1.00 14.13           H  
ATOM   3233  N   HIS A 202     -44.161  30.136  36.148  1.00  6.52           N  
ATOM   3234  CA  HIS A 202     -42.993  30.754  35.528  1.00  7.10           C  
ATOM   3235  C   HIS A 202     -41.768  29.891  35.825  1.00  7.72           C  
ATOM   3236  O   HIS A 202     -41.620  29.381  36.936  1.00 15.03           O  
ATOM   3237  CB  HIS A 202     -42.800  32.184  36.048  1.00 10.65           C  
ATOM   3238  CG  HIS A 202     -41.681  32.930  35.395  1.00 10.65           C  
ATOM   3239  ND1 HIS A 202     -40.361  32.746  35.742  1.00 10.65           N  
ATOM   3240  CD2 HIS A 202     -41.685  33.860  34.413  1.00 10.65           C  
ATOM   3241  CE1 HIS A 202     -39.600  33.534  35.004  1.00 10.65           C  
ATOM   3242  NE2 HIS A 202     -40.379  34.220  34.190  1.00 10.65           N  
ATOM   3243  H   HIS A 202     -44.429  30.441  37.074  1.00  7.82           H  
ATOM   3244  HA  HIS A 202     -43.124  30.797  34.448  1.00  8.52           H  
ATOM   3245 1HB  HIS A 202     -43.717  32.751  35.887  1.00 12.78           H  
ATOM   3246 2HB  HIS A 202     -42.622  32.161  37.121  1.00 12.78           H  
ATOM   3247  HD2 HIS A 202     -42.562  34.252  33.897  1.00 12.78           H  
ATOM   3248  HE1 HIS A 202     -38.514  33.607  35.058  1.00 12.78           H  
ATOM   3249  HE2 HIS A 202     -40.069  34.900  33.510  1.00 12.78           H  
ATOM   3250  N   LEU A 203     -40.887  29.712  34.849  1.00 17.24           N  
ATOM   3251  CA  LEU A 203     -39.727  28.858  35.080  1.00 30.53           C  
ATOM   3252  C   LEU A 203     -38.413  29.629  35.237  1.00 18.78           C  
ATOM   3253  O   LEU A 203     -38.164  30.618  34.547  1.00 22.88           O  
ATOM   3254  CB  LEU A 203     -39.626  27.861  33.936  1.00 45.80           C  
ATOM   3255  CG  LEU A 203     -40.865  26.974  33.770  1.00 45.80           C  
ATOM   3256  CD1 LEU A 203     -40.694  26.099  32.551  1.00 45.80           C  
ATOM   3257  CD2 LEU A 203     -41.060  26.137  35.023  1.00 45.80           C  
ATOM   3258  H   LEU A 203     -41.025  30.135  33.940  1.00 20.69           H  
ATOM   3259  HA  LEU A 203     -39.897  28.301  36.001  1.00 36.64           H  
ATOM   3260 1HB  LEU A 203     -39.483  28.411  33.010  1.00 54.95           H  
ATOM   3261 2HB  LEU A 203     -38.762  27.217  34.097  1.00 54.95           H  
ATOM   3262  HG  LEU A 203     -41.743  27.598  33.618  1.00 54.95           H  
ATOM   3263 1HD1 LEU A 203     -41.577  25.473  32.423  1.00 54.95           H  
ATOM   3264 2HD1 LEU A 203     -40.564  26.731  31.675  1.00 54.95           H  
ATOM   3265 3HD1 LEU A 203     -39.817  25.470  32.680  1.00 54.95           H  
ATOM   3266 1HD2 LEU A 203     -41.943  25.508  34.908  1.00 54.95           H  
ATOM   3267 2HD2 LEU A 203     -40.183  25.507  35.178  1.00 54.95           H  
ATOM   3268 3HD2 LEU A 203     -41.190  26.794  35.883  1.00 54.95           H  
ATOM   3269  N   MET A 204     -37.575  29.145  36.156  1.00 21.66           N  
ATOM   3270  CA  MET A 204     -36.277  29.744  36.475  1.00 17.66           C  
ATOM   3271  C   MET A 204     -35.208  29.397  35.437  1.00 20.50           C  
ATOM   3272  O   MET A 204     -35.250  28.335  34.823  1.00 48.53           O  
ATOM   3273  CB  MET A 204     -35.824  29.306  37.873  1.00 26.49           C  
ATOM   3274  CG  MET A 204     -34.542  29.970  38.368  1.00 26.49           C  
ATOM   3275  SD  MET A 204     -34.119  29.514  40.059  1.00 26.49           S  
ATOM   3276  CE  MET A 204     -35.453  30.286  40.971  1.00 26.49           C  
ATOM   3277  H   MET A 204     -37.856  28.323  36.671  1.00 25.99           H  
ATOM   3278  HA  MET A 204     -36.395  30.828  36.474  1.00 21.19           H  
ATOM   3279 1HB  MET A 204     -36.608  29.515  38.598  1.00 31.79           H  
ATOM   3280 2HB  MET A 204     -35.659  28.230  37.877  1.00 31.79           H  
ATOM   3281 1HG  MET A 204     -33.711  29.677  37.727  1.00 31.79           H  
ATOM   3282 2HG  MET A 204     -34.646  31.054  38.317  1.00 31.79           H  
ATOM   3283 1HE  MET A 204     -35.326  30.092  42.037  1.00 31.79           H  
ATOM   3284 2HE  MET A 204     -35.442  31.362  40.795  1.00 31.79           H  
ATOM   3285 3HE  MET A 204     -36.406  29.873  40.640  1.00 31.79           H  
ATOM   3286  N   THR A 205     -34.234  30.306  35.280  1.00 15.19           N  
ATOM   3287  CA  THR A 205     -33.087  30.284  34.336  1.00 23.86           C  
ATOM   3288  C   THR A 205     -32.175  29.023  34.204  1.00 25.19           C  
ATOM   3289  O   THR A 205     -31.068  29.138  33.675  1.00 47.22           O  
ATOM   3290  CB  THR A 205     -32.150  31.463  34.676  1.00 35.79           C  
ATOM   3291  OG1 THR A 205     -31.653  31.311  36.016  1.00 35.79           O  
ATOM   3292  CG2 THR A 205     -32.897  32.784  34.573  1.00 35.79           C  
ATOM   3293  H   THR A 205     -34.304  31.130  35.859  1.00 18.23           H  
ATOM   3294  HA  THR A 205     -33.502  30.467  33.347  1.00 28.63           H  
ATOM   3295  HB  THR A 205     -31.308  31.472  33.984  1.00 42.95           H  
ATOM   3296  HG1 THR A 205     -31.100  32.065  36.241  1.00 42.95           H  
ATOM   3297 1HG2 THR A 205     -32.223  33.606  34.813  1.00 42.95           H  
ATOM   3298 2HG2 THR A 205     -33.274  32.912  33.560  1.00 42.95           H  
ATOM   3299 3HG2 THR A 205     -33.733  32.786  35.271  1.00 42.95           H  
ATOM   3300  N   ARG A 206     -32.587  27.855  34.695  1.00 39.64           N  
ATOM   3301  CA  ARG A 206     -31.805  26.630  34.555  1.00 46.39           C  
ATOM   3302  C   ARG A 206     -32.665  25.427  34.134  1.00 37.03           C  
ATOM   3303  O   ARG A 206     -32.377  24.320  34.580  1.00 60.36           O  
ATOM   3304  CB  ARG A 206     -31.107  26.269  35.864  1.00 69.59           C  
ATOM   3305  CG  ARG A 206     -30.023  27.223  36.346  1.00 69.59           C  
ATOM   3306  CD  ARG A 206     -28.839  27.194  35.452  1.00 69.59           C  
ATOM   3307  NE  ARG A 206     -27.765  28.040  35.944  1.00 69.59           N  
ATOM   3308  CZ  ARG A 206     -27.631  29.352  35.675  1.00 69.59           C  
ATOM   3309  NH1 ARG A 206     -28.519  29.976  34.930  1.00 69.59           N  
ATOM   3310  NH2 ARG A 206     -26.600  30.018  36.170  1.00 69.59           N  
ATOM   3311  H   ARG A 206     -33.488  27.784  35.122  1.00 47.57           H  
ATOM   3312  HA  ARG A 206     -31.045  26.792  33.789  1.00 55.67           H  
ATOM   3313 1HB  ARG A 206     -31.853  26.209  36.656  1.00 83.50           H  
ATOM   3314 2HB  ARG A 206     -30.653  25.283  35.774  1.00 83.50           H  
ATOM   3315 1HG  ARG A 206     -30.409  28.242  36.377  1.00 83.50           H  
ATOM   3316 2HG  ARG A 206     -29.700  26.929  37.345  1.00 83.50           H  
ATOM   3317 1HD  ARG A 206     -28.464  26.172  35.386  1.00 83.50           H  
ATOM   3318 2HD  ARG A 206     -29.122  27.541  34.459  1.00 83.50           H  
ATOM   3319  HE  ARG A 206     -27.057  27.608  36.523  1.00 83.50           H  
ATOM   3320 1HH1 ARG A 206     -29.318  29.481  34.548  1.00 83.50           H  
ATOM   3321 2HH1 ARG A 206     -28.408  30.960  34.738  1.00 83.50           H  
ATOM   3322 1HH2 ARG A 206     -25.917  29.541  36.744  1.00 83.50           H  
ATOM   3323 2HH2 ARG A 206     -26.493  31.002  35.974  1.00 83.50           H  
ATOM   3324  N   PRO A 207     -33.738  25.651  33.335  1.00 33.06           N  
ATOM   3325  CA  PRO A 207     -34.790  24.679  32.888  1.00 52.98           C  
ATOM   3326  C   PRO A 207     -34.392  23.266  32.361  1.00 44.19           C  
ATOM   3327  O   PRO A 207     -34.969  22.811  31.370  1.00 93.03           O  
ATOM   3328  CB  PRO A 207     -35.453  25.410  31.719  1.00 79.47           C  
ATOM   3329  CG  PRO A 207     -34.360  26.200  31.104  1.00 79.47           C  
ATOM   3330  CD  PRO A 207     -33.510  26.637  32.246  1.00 79.47           C  
ATOM   3331  HA  PRO A 207     -35.514  24.570  33.706  1.00 63.58           H  
ATOM   3332 1HB  PRO A 207     -35.913  24.690  31.026  1.00 95.36           H  
ATOM   3333 2HB  PRO A 207     -36.262  26.051  32.101  1.00 95.36           H  
ATOM   3334 1HG  PRO A 207     -33.809  25.580  30.380  1.00 95.36           H  
ATOM   3335 2HG  PRO A 207     -34.773  27.049  30.540  1.00 95.36           H  
ATOM   3336 1HD  PRO A 207     -32.448  26.652  31.964  1.00 95.36           H  
ATOM   3337 2HD  PRO A 207     -33.866  27.629  32.553  1.00 95.36           H  
ATOM   3338  N   SER A 208     -33.492  22.550  33.029  1.00 20.11           N  
ATOM   3339  CA  SER A 208     -33.145  21.202  32.606  1.00 19.58           C  
ATOM   3340  C   SER A 208     -34.088  20.227  33.259  1.00 12.39           C  
ATOM   3341  O   SER A 208     -34.481  19.224  32.661  1.00 19.67           O  
ATOM   3342  CB  SER A 208     -31.715  20.877  32.986  1.00 29.37           C  
ATOM   3343  OG  SER A 208     -31.559  20.876  34.378  1.00 29.37           O  
ATOM   3344  H   SER A 208     -33.041  22.944  33.828  1.00 24.13           H  
ATOM   3345  HA  SER A 208     -33.261  21.129  31.526  1.00 23.50           H  
ATOM   3346 1HB  SER A 208     -31.451  19.896  32.591  1.00 35.24           H  
ATOM   3347 2HB  SER A 208     -31.038  21.605  32.541  1.00 35.24           H  
ATOM   3348  HG  SER A 208     -31.732  21.779  34.664  1.00 35.24           H  
ATOM   3349  N   MET A 209     -34.501  20.575  34.474  1.00  9.22           N  
ATOM   3350  CA  MET A 209     -35.483  19.811  35.207  1.00  9.35           C  
ATOM   3351  C   MET A 209     -36.858  20.103  34.677  1.00  7.87           C  
ATOM   3352  O   MET A 209     -37.776  19.305  34.846  1.00  8.73           O  
ATOM   3353  CB  MET A 209     -35.403  20.146  36.682  1.00 14.02           C  
ATOM   3354  CG  MET A 209     -35.774  21.582  37.020  1.00 14.02           C  
ATOM   3355  SD  MET A 209     -35.716  21.914  38.790  1.00 14.02           S  
ATOM   3356  CE  MET A 209     -37.226  21.123  39.344  1.00 14.02           C  
ATOM   3357  H   MET A 209     -34.118  21.401  34.908  1.00 11.06           H  
ATOM   3358  HA  MET A 209     -35.287  18.751  35.062  1.00 11.22           H  
ATOM   3359 1HB  MET A 209     -36.086  19.505  37.228  1.00 16.83           H  
ATOM   3360 2HB  MET A 209     -34.392  19.954  37.047  1.00 16.83           H  
ATOM   3361 1HG  MET A 209     -35.086  22.263  36.520  1.00 16.83           H  
ATOM   3362 2HG  MET A 209     -36.781  21.790  36.666  1.00 16.83           H  
ATOM   3363 1HE  MET A 209     -37.323  21.234  40.423  1.00 16.83           H  
ATOM   3364 2HE  MET A 209     -38.086  21.584  38.855  1.00 16.83           H  
ATOM   3365 3HE  MET A 209     -37.196  20.067  39.091  1.00 16.83           H  
ATOM   3366  N   ALA A 210     -36.991  21.254  34.023  1.00  7.66           N  
ATOM   3367  CA  ALA A 210     -38.236  21.636  33.419  1.00  8.95           C  
ATOM   3368  C   ALA A 210     -38.499  20.743  32.229  1.00  6.22           C  
ATOM   3369  O   ALA A 210     -39.502  20.040  32.211  1.00  5.81           O  
ATOM   3370  CB  ALA A 210     -38.211  23.097  33.011  1.00 13.42           C  
ATOM   3371  H   ALA A 210     -36.203  21.879  33.939  1.00  9.19           H  
ATOM   3372  HA  ALA A 210     -39.034  21.483  34.146  1.00 10.74           H  
ATOM   3373 1HB  ALA A 210     -39.170  23.362  32.569  1.00 16.11           H  
ATOM   3374 2HB  ALA A 210     -38.032  23.714  33.891  1.00 16.11           H  
ATOM   3375 3HB  ALA A 210     -37.421  23.262  32.284  1.00 16.11           H  
ATOM   3376  N   VAL A 211     -37.562  20.718  31.271  1.00  5.98           N  
ATOM   3377  CA  VAL A 211     -37.728  19.912  30.058  1.00  4.66           C  
ATOM   3378  C   VAL A 211     -37.777  18.412  30.380  1.00  4.38           C  
ATOM   3379  O   VAL A 211     -38.505  17.649  29.743  1.00  4.46           O  
ATOM   3380  CB  VAL A 211     -36.600  20.187  29.051  1.00  6.99           C  
ATOM   3381  CG1 VAL A 211     -36.727  19.233  27.865  1.00  6.99           C  
ATOM   3382  CG2 VAL A 211     -36.657  21.634  28.590  1.00  6.99           C  
ATOM   3383  H   VAL A 211     -36.740  21.309  31.355  1.00  7.18           H  
ATOM   3384  HA  VAL A 211     -38.664  20.197  29.587  1.00  5.59           H  
ATOM   3385  HB  VAL A 211     -35.643  19.995  29.533  1.00  8.39           H  
ATOM   3386 1HG1 VAL A 211     -35.916  19.417  27.160  1.00  8.39           H  
ATOM   3387 2HG1 VAL A 211     -36.676  18.206  28.214  1.00  8.39           H  
ATOM   3388 3HG1 VAL A 211     -37.681  19.399  27.367  1.00  8.39           H  
ATOM   3389 1HG2 VAL A 211     -35.847  21.821  27.885  1.00  8.39           H  
ATOM   3390 2HG2 VAL A 211     -37.614  21.824  28.105  1.00  8.39           H  
ATOM   3391 3HG2 VAL A 211     -36.550  22.295  29.450  1.00  8.39           H  
ATOM   3392  N   ALA A 212     -36.991  17.977  31.370  1.00  5.13           N  
ATOM   3393  CA  ALA A 212     -36.980  16.575  31.779  1.00  5.78           C  
ATOM   3394  C   ALA A 212     -38.242  16.156  32.556  1.00  5.63           C  
ATOM   3395  O   ALA A 212     -38.404  14.973  32.868  1.00  8.20           O  
ATOM   3396  CB  ALA A 212     -35.748  16.305  32.625  1.00  8.67           C  
ATOM   3397  H   ALA A 212     -36.373  18.617  31.854  1.00  6.16           H  
ATOM   3398  HA  ALA A 212     -36.935  15.963  30.880  1.00  6.94           H  
ATOM   3399 1HB  ALA A 212     -35.720  15.251  32.898  1.00 10.40           H  
ATOM   3400 2HB  ALA A 212     -34.853  16.560  32.060  1.00 10.40           H  
ATOM   3401 3HB  ALA A 212     -35.790  16.914  33.524  1.00 10.40           H  
ATOM   3402  N   GLN A 213     -39.109  17.108  32.908  1.00  6.10           N  
ATOM   3403  CA  GLN A 213     -40.346  16.790  33.603  1.00  6.99           C  
ATOM   3404  C   GLN A 213     -41.542  16.947  32.652  1.00  7.61           C  
ATOM   3405  O   GLN A 213     -42.490  16.161  32.696  1.00 12.58           O  
ATOM   3406  CB  GLN A 213     -40.491  17.662  34.847  1.00 10.48           C  
ATOM   3407  CG  GLN A 213     -41.671  17.312  35.729  1.00 10.48           C  
ATOM   3408  CD  GLN A 213     -41.701  18.141  36.997  1.00 10.48           C  
ATOM   3409  OE1 GLN A 213     -41.095  19.214  37.074  1.00 10.48           O  
ATOM   3410  NE2 GLN A 213     -42.410  17.647  38.006  1.00 10.48           N  
ATOM   3411  H   GLN A 213     -38.949  18.075  32.668  1.00  7.32           H  
ATOM   3412  HA  GLN A 213     -40.313  15.749  33.918  1.00  8.39           H  
ATOM   3413 1HB  GLN A 213     -39.589  17.577  35.452  1.00 12.58           H  
ATOM   3414 2HB  GLN A 213     -40.581  18.704  34.552  1.00 12.58           H  
ATOM   3415 1HG  GLN A 213     -42.593  17.492  35.178  1.00 12.58           H  
ATOM   3416 2HG  GLN A 213     -41.604  16.260  36.009  1.00 12.58           H  
ATOM   3417 1HE2 GLN A 213     -42.469  18.149  38.870  1.00 12.58           H  
ATOM   3418 2HE2 GLN A 213     -42.886  16.774  37.902  1.00 12.58           H  
ATOM   3419  N   GLN A 214     -41.482  17.972  31.794  1.00  6.32           N  
ATOM   3420  CA  GLN A 214     -42.525  18.268  30.807  1.00  9.39           C  
ATOM   3421  C   GLN A 214     -41.982  19.121  29.651  1.00  7.50           C  
ATOM   3422  O   GLN A 214     -40.926  19.722  29.788  1.00 32.99           O  
ATOM   3423  CB  GLN A 214     -43.657  19.042  31.436  1.00 14.09           C  
ATOM   3424  CG  GLN A 214     -43.213  20.367  32.026  1.00 14.09           C  
ATOM   3425  CD  GLN A 214     -42.833  20.291  33.481  1.00 14.09           C  
ATOM   3426  OE1 GLN A 214     -43.524  19.638  34.267  1.00 14.09           O  
ATOM   3427  NE2 GLN A 214     -41.760  20.970  33.860  1.00 14.09           N  
ATOM   3428  H   GLN A 214     -40.685  18.587  31.823  1.00  7.58           H  
ATOM   3429  HA  GLN A 214     -42.903  17.328  30.417  1.00 11.27           H  
ATOM   3430 1HB  GLN A 214     -44.428  19.246  30.696  1.00 16.90           H  
ATOM   3431 2HB  GLN A 214     -44.113  18.447  32.229  1.00 16.90           H  
ATOM   3432 1HG  GLN A 214     -42.334  20.699  31.476  1.00 16.90           H  
ATOM   3433 2HG  GLN A 214     -43.995  21.090  31.907  1.00 16.90           H  
ATOM   3434 1HE2 GLN A 214     -41.475  20.960  34.820  1.00 16.90           H  
ATOM   3435 2HE2 GLN A 214     -41.234  21.489  33.186  1.00 16.90           H  
ATOM   3436  N   PRO A 215     -42.670  19.189  28.506  1.00  4.01           N  
ATOM   3437  CA  PRO A 215     -42.389  20.073  27.375  1.00  5.14           C  
ATOM   3438  C   PRO A 215     -42.462  21.520  27.875  1.00  5.08           C  
ATOM   3439  O   PRO A 215     -43.181  21.798  28.828  1.00 12.52           O  
ATOM   3440  CB  PRO A 215     -43.470  19.712  26.355  1.00  7.71           C  
ATOM   3441  CG  PRO A 215     -43.817  18.297  26.683  1.00  7.71           C  
ATOM   3442  CD  PRO A 215     -43.718  18.205  28.179  1.00  7.71           C  
ATOM   3443  HA  PRO A 215     -41.387  19.848  26.984  1.00  6.17           H  
ATOM   3444 1HB  PRO A 215     -44.325  20.396  26.451  1.00  9.25           H  
ATOM   3445 2HB  PRO A 215     -43.078  19.829  25.334  1.00  9.25           H  
ATOM   3446 1HG  PRO A 215     -44.805  18.035  26.299  1.00  9.25           H  
ATOM   3447 2HG  PRO A 215     -43.110  17.635  26.176  1.00  9.25           H  
ATOM   3448 1HD  PRO A 215     -44.670  18.494  28.646  1.00  9.25           H  
ATOM   3449 2HD  PRO A 215     -43.414  17.194  28.473  1.00  9.25           H  
ATOM   3450  N   VAL A 216     -41.697  22.435  27.279  1.00  2.63           N  
ATOM   3451  CA  VAL A 216     -41.649  23.809  27.822  1.00  2.72           C  
ATOM   3452  C   VAL A 216     -41.819  24.938  26.796  1.00  2.17           C  
ATOM   3453  O   VAL A 216     -41.216  24.918  25.729  1.00  3.00           O  
ATOM   3454  CB  VAL A 216     -40.303  24.033  28.563  1.00  4.08           C  
ATOM   3455  CG1 VAL A 216     -40.236  25.447  29.097  1.00  4.08           C  
ATOM   3456  CG2 VAL A 216     -40.151  23.043  29.705  1.00  4.08           C  
ATOM   3457  H   VAL A 216     -41.148  22.162  26.472  1.00  3.16           H  
ATOM   3458  HA  VAL A 216     -42.452  23.903  28.554  1.00  3.26           H  
ATOM   3459  HB  VAL A 216     -39.481  23.908  27.861  1.00  4.90           H  
ATOM   3460 1HG1 VAL A 216     -39.284  25.599  29.605  1.00  4.90           H  
ATOM   3461 2HG1 VAL A 216     -40.322  26.154  28.280  1.00  4.90           H  
ATOM   3462 3HG1 VAL A 216     -41.055  25.604  29.797  1.00  4.90           H  
ATOM   3463 1HG2 VAL A 216     -39.199  23.218  30.204  1.00  4.90           H  
ATOM   3464 2HG2 VAL A 216     -40.967  23.176  30.415  1.00  4.90           H  
ATOM   3465 3HG2 VAL A 216     -40.166  22.026  29.317  1.00  4.90           H  
ATOM   3466  N   SER A 217     -42.627  25.953  27.115  1.00  1.77           N  
ATOM   3467  CA  SER A 217     -42.736  27.090  26.197  1.00  2.04           C  
ATOM   3468  C   SER A 217     -41.540  28.011  26.420  1.00  2.08           C  
ATOM   3469  O   SER A 217     -41.297  28.446  27.543  1.00  2.21           O  
ATOM   3470  CB  SER A 217     -44.043  27.831  26.407  1.00  3.06           C  
ATOM   3471  OG  SER A 217     -45.133  27.056  25.996  1.00  3.06           O  
ATOM   3472  H   SER A 217     -43.129  25.979  27.996  1.00  2.12           H  
ATOM   3473  HA  SER A 217     -42.703  26.722  25.171  1.00  2.45           H  
ATOM   3474 1HB  SER A 217     -44.151  28.080  27.461  1.00  3.67           H  
ATOM   3475 2HB  SER A 217     -44.029  28.766  25.853  1.00  3.67           H  
ATOM   3476  HG  SER A 217     -45.119  27.106  25.032  1.00  3.67           H  
ATOM   3477  N   VAL A 218     -40.772  28.272  25.353  1.00  2.44           N  
ATOM   3478  CA  VAL A 218     -39.532  29.059  25.442  1.00  2.91           C  
ATOM   3479  C   VAL A 218     -39.372  30.133  24.349  1.00  3.24           C  
ATOM   3480  O   VAL A 218     -39.593  29.873  23.167  1.00  3.77           O  
ATOM   3481  CB  VAL A 218     -38.302  28.119  25.364  1.00  4.37           C  
ATOM   3482  CG1 VAL A 218     -37.030  28.932  25.427  1.00  4.37           C  
ATOM   3483  CG2 VAL A 218     -38.315  27.108  26.496  1.00  4.37           C  
ATOM   3484  H   VAL A 218     -41.046  27.905  24.452  1.00  2.93           H  
ATOM   3485  HA  VAL A 218     -39.524  29.557  26.412  1.00  3.49           H  
ATOM   3486  HB  VAL A 218     -38.313  27.595  24.409  1.00  5.24           H  
ATOM   3487 1HG1 VAL A 218     -36.177  28.260  25.358  1.00  5.24           H  
ATOM   3488 2HG1 VAL A 218     -36.998  29.639  24.600  1.00  5.24           H  
ATOM   3489 3HG1 VAL A 218     -36.990  29.472  26.373  1.00  5.24           H  
ATOM   3490 1HG2 VAL A 218     -37.442  26.461  26.418  1.00  5.24           H  
ATOM   3491 2HG2 VAL A 218     -38.293  27.632  27.453  1.00  5.24           H  
ATOM   3492 3HG2 VAL A 218     -39.215  26.500  26.435  1.00  5.24           H  
ATOM   3493  N   LYS A 219     -38.961  31.339  24.741  1.00  4.19           N  
ATOM   3494  CA  LYS A 219     -38.704  32.394  23.751  1.00  5.59           C  
ATOM   3495  C   LYS A 219     -37.276  32.295  23.156  1.00  4.84           C  
ATOM   3496  O   LYS A 219     -36.303  32.180  23.901  1.00  7.12           O  
ATOM   3497  CB  LYS A 219     -38.923  33.769  24.367  1.00  8.38           C  
ATOM   3498  CG  LYS A 219     -40.365  34.157  24.642  1.00  8.38           C  
ATOM   3499  CD  LYS A 219     -40.444  35.556  25.241  1.00  8.38           C  
ATOM   3500  CE  LYS A 219     -39.706  36.559  24.373  1.00  8.38           C  
ATOM   3501  NZ  LYS A 219     -39.975  37.981  24.715  1.00  8.38           N  
ATOM   3502  H   LYS A 219     -38.803  31.512  25.731  1.00  5.03           H  
ATOM   3503  HA  LYS A 219     -39.414  32.271  22.931  1.00  6.71           H  
ATOM   3504 1HB  LYS A 219     -38.354  33.859  25.290  1.00 10.06           H  
ATOM   3505 2HB  LYS A 219     -38.556  34.507  23.679  1.00 10.06           H  
ATOM   3506 1HG  LYS A 219     -40.926  34.137  23.707  1.00 10.06           H  
ATOM   3507 2HG  LYS A 219     -40.818  33.441  25.328  1.00 10.06           H  
ATOM   3508 1HD  LYS A 219     -41.485  35.855  25.329  1.00 10.06           H  
ATOM   3509 2HD  LYS A 219     -40.004  35.559  26.231  1.00 10.06           H  
ATOM   3510 1HE  LYS A 219     -38.650  36.382  24.533  1.00 10.06           H  
ATOM   3511 2HE  LYS A 219     -39.941  36.392  23.322  1.00 10.06           H  
ATOM   3512 1HZ  LYS A 219     -39.401  38.565  24.123  1.00 10.06           H  
ATOM   3513 2HZ  LYS A 219     -40.946  38.230  24.556  1.00 10.06           H  
ATOM   3514 3HZ  LYS A 219     -39.736  38.147  25.681  1.00 10.06           H  
ATOM   3515  N   ILE A 220     -37.160  32.331  21.812  1.00  4.40           N  
ATOM   3516  CA  ILE A 220     -35.852  32.203  21.131  1.00  4.84           C  
ATOM   3517  C   ILE A 220     -35.555  33.268  20.033  1.00  5.03           C  
ATOM   3518  O   ILE A 220     -36.455  33.864  19.442  1.00  7.26           O  
ATOM   3519  CB  ILE A 220     -35.740  30.822  20.439  1.00  7.26           C  
ATOM   3520  CG1 ILE A 220     -36.802  30.702  19.346  1.00  7.26           C  
ATOM   3521  CG2 ILE A 220     -35.872  29.684  21.442  1.00  7.26           C  
ATOM   3522  CD1 ILE A 220     -36.626  29.491  18.468  1.00  7.26           C  
ATOM   3523  H   ILE A 220     -37.987  32.433  21.244  1.00  5.28           H  
ATOM   3524  HA  ILE A 220     -35.075  32.275  21.890  1.00  5.81           H  
ATOM   3525  HB  ILE A 220     -34.781  30.746  19.951  1.00  8.71           H  
ATOM   3526 1HG1 ILE A 220     -37.785  30.645  19.810  1.00  8.71           H  
ATOM   3527 2HG1 ILE A 220     -36.769  31.591  18.716  1.00  8.71           H  
ATOM   3528 1HG2 ILE A 220     -35.770  28.730  20.924  1.00  8.71           H  
ATOM   3529 2HG2 ILE A 220     -35.088  29.778  22.189  1.00  8.71           H  
ATOM   3530 3HG2 ILE A 220     -36.846  29.730  21.926  1.00  8.71           H  
ATOM   3531 1HD1 ILE A 220     -37.416  29.470  17.716  1.00  8.71           H  
ATOM   3532 2HD1 ILE A 220     -35.655  29.539  17.976  1.00  8.71           H  
ATOM   3533 3HD1 ILE A 220     -36.681  28.592  19.079  1.00  8.71           H  
ATOM   3534  N   ASP A 221     -34.272  33.455  19.708  1.00  4.45           N  
ATOM   3535  CA  ASP A 221     -33.895  34.354  18.601  1.00  4.71           C  
ATOM   3536  C   ASP A 221     -34.000  33.708  17.234  1.00  5.02           C  
ATOM   3537  O   ASP A 221     -33.007  33.221  16.693  1.00  7.54           O  
ATOM   3538  CB  ASP A 221     -32.478  34.875  18.718  1.00  7.06           C  
ATOM   3539  CG  ASP A 221     -32.185  35.875  17.590  1.00  7.06           C  
ATOM   3540  OD1 ASP A 221     -33.051  36.077  16.755  1.00  7.06           O  
ATOM   3541  OD2 ASP A 221     -31.108  36.421  17.570  1.00  7.06           O  
ATOM   3542  H   ASP A 221     -33.556  32.985  20.250  1.00  5.34           H  
ATOM   3543  HA  ASP A 221     -34.567  35.207  18.610  1.00  5.65           H  
ATOM   3544 1HB  ASP A 221     -32.335  35.363  19.681  1.00  8.48           H  
ATOM   3545 2HB  ASP A 221     -31.770  34.047  18.656  1.00  8.48           H  
ATOM   3546  N   ALA A 222     -35.188  33.742  16.659  1.00  5.09           N  
ATOM   3547  CA  ALA A 222     -35.397  33.174  15.331  1.00  7.24           C  
ATOM   3548  C   ALA A 222     -35.238  34.174  14.164  1.00  7.32           C  
ATOM   3549  O   ALA A 222     -35.732  33.895  13.066  1.00 10.13           O  
ATOM   3550  CB  ALA A 222     -36.771  32.563  15.264  1.00 10.86           C  
ATOM   3551  H   ALA A 222     -35.959  34.141  17.183  1.00  6.11           H  
ATOM   3552  HA  ALA A 222     -34.659  32.391  15.198  1.00  8.69           H  
ATOM   3553 1HB  ALA A 222     -36.907  32.086  14.302  1.00 13.03           H  
ATOM   3554 2HB  ALA A 222     -36.882  31.822  16.057  1.00 13.03           H  
ATOM   3555 3HB  ALA A 222     -37.507  33.348  15.385  1.00 13.03           H  
ATOM   3556  N   SER A 223     -34.606  35.338  14.398  1.00  8.67           N  
ATOM   3557  CA  SER A 223     -34.528  36.380  13.360  1.00 11.19           C  
ATOM   3558  C   SER A 223     -33.375  36.300  12.355  1.00  8.73           C  
ATOM   3559  O   SER A 223     -33.472  36.891  11.276  1.00 20.81           O  
ATOM   3560  CB  SER A 223     -34.447  37.734  14.005  1.00 16.79           C  
ATOM   3561  OG  SER A 223     -33.226  37.905  14.677  1.00 16.79           O  
ATOM   3562  H   SER A 223     -34.183  35.520  15.303  1.00 10.40           H  
ATOM   3563  HA  SER A 223     -35.457  36.333  12.790  1.00 13.43           H  
ATOM   3564 1HB  SER A 223     -34.559  38.507  13.248  1.00 20.14           H  
ATOM   3565 2HB  SER A 223     -35.275  37.844  14.699  1.00 20.14           H  
ATOM   3566  HG  SER A 223     -33.181  37.220  15.356  1.00 20.14           H  
ATOM   3567  N   GLY A 224     -32.297  35.594  12.668  1.00  7.53           N  
ATOM   3568  CA  GLY A 224     -31.173  35.552  11.728  1.00  6.75           C  
ATOM   3569  C   GLY A 224     -31.520  34.809  10.422  1.00  6.23           C  
ATOM   3570  O   GLY A 224     -32.200  33.788  10.467  1.00  5.97           O  
ATOM   3571  H   GLY A 224     -32.241  35.108  13.554  1.00  9.04           H  
ATOM   3572 1HA  GLY A 224     -30.853  36.568  11.525  1.00  8.10           H  
ATOM   3573 2HA  GLY A 224     -30.330  35.060  12.208  1.00  8.10           H  
ATOM   3574  N   PRO A 225     -31.053  35.293   9.256  1.00  8.51           N  
ATOM   3575  CA  PRO A 225     -31.177  34.709   7.912  1.00 10.71           C  
ATOM   3576  C   PRO A 225     -30.760  33.245   7.936  1.00  9.93           C  
ATOM   3577  O   PRO A 225     -31.442  32.364   7.408  1.00 10.70           O  
ATOM   3578  CB  PRO A 225     -30.217  35.560   7.081  1.00 16.07           C  
ATOM   3579  CG  PRO A 225     -30.252  36.888   7.754  1.00 16.07           C  
ATOM   3580  CD  PRO A 225     -30.309  36.566   9.219  1.00 16.07           C  
ATOM   3581  HA  PRO A 225     -32.210  34.820   7.554  1.00 12.85           H  
ATOM   3582 1HB  PRO A 225     -29.214  35.111   7.073  1.00 19.28           H  
ATOM   3583 2HB  PRO A 225     -30.560  35.604   6.038  1.00 19.28           H  
ATOM   3584 1HG  PRO A 225     -29.366  37.482   7.481  1.00 19.28           H  
ATOM   3585 2HG  PRO A 225     -31.131  37.458   7.424  1.00 19.28           H  
ATOM   3586 1HD  PRO A 225     -29.302  36.439   9.641  1.00 19.28           H  
ATOM   3587 2HD  PRO A 225     -30.875  37.358   9.729  1.00 19.28           H  
ATOM   3588  N   ILE A 226     -29.638  33.023   8.611  1.00 10.01           N  
ATOM   3589  CA  ILE A 226     -29.042  31.723   8.820  1.00 11.41           C  
ATOM   3590  C   ILE A 226     -29.996  30.843   9.609  1.00  8.22           C  
ATOM   3591  O   ILE A 226     -30.151  29.661   9.295  1.00  8.34           O  
ATOM   3592  CB  ILE A 226     -27.679  31.907   9.535  1.00 17.12           C  
ATOM   3593  CG1 ILE A 226     -26.703  32.582   8.564  1.00 17.12           C  
ATOM   3594  CG2 ILE A 226     -27.102  30.606  10.050  1.00 17.12           C  
ATOM   3595  CD1 ILE A 226     -25.422  33.055   9.211  1.00 17.12           C  
ATOM   3596  H   ILE A 226     -29.158  33.821   9.001  1.00 12.01           H  
ATOM   3597  HA  ILE A 226     -28.864  31.261   7.853  1.00 13.69           H  
ATOM   3598  HB  ILE A 226     -27.816  32.582  10.378  1.00 20.54           H  
ATOM   3599 1HG1 ILE A 226     -26.446  31.882   7.771  1.00 20.54           H  
ATOM   3600 2HG1 ILE A 226     -27.194  33.445   8.113  1.00 20.54           H  
ATOM   3601 1HG2 ILE A 226     -26.155  30.804  10.551  1.00 20.54           H  
ATOM   3602 2HG2 ILE A 226     -27.798  30.158  10.751  1.00 20.54           H  
ATOM   3603 3HG2 ILE A 226     -26.930  29.932   9.217  1.00 20.54           H  
ATOM   3604 1HD1 ILE A 226     -24.789  33.525   8.460  1.00 20.54           H  
ATOM   3605 2HD1 ILE A 226     -25.656  33.778   9.994  1.00 20.54           H  
ATOM   3606 3HD1 ILE A 226     -24.900  32.205   9.647  1.00 20.54           H  
ATOM   3607  N   PHE A 227     -30.651  31.421  10.619  1.00  7.69           N  
ATOM   3608  CA  PHE A 227     -31.607  30.688  11.440  1.00  6.38           C  
ATOM   3609  C   PHE A 227     -32.716  30.094  10.598  1.00  4.27           C  
ATOM   3610  O   PHE A 227     -33.029  28.909  10.721  1.00  5.72           O  
ATOM   3611  CB  PHE A 227     -32.261  31.562  12.518  1.00  9.57           C  
ATOM   3612  CG  PHE A 227     -33.178  30.795  13.422  1.00  9.57           C  
ATOM   3613  CD1 PHE A 227     -32.763  30.430  14.693  1.00  9.57           C  
ATOM   3614  CD2 PHE A 227     -34.438  30.403  13.001  1.00  9.57           C  
ATOM   3615  CE1 PHE A 227     -33.592  29.709  15.529  1.00  9.57           C  
ATOM   3616  CE2 PHE A 227     -35.265  29.673  13.831  1.00  9.57           C  
ATOM   3617  CZ  PHE A 227     -34.844  29.328  15.096  1.00  9.57           C  
ATOM   3618  H   PHE A 227     -30.479  32.393  10.826  1.00  9.23           H  
ATOM   3619  HA  PHE A 227     -31.093  29.887  11.926  1.00  7.66           H  
ATOM   3620 1HB  PHE A 227     -31.492  32.036  13.128  1.00 11.48           H  
ATOM   3621 2HB  PHE A 227     -32.853  32.346  12.059  1.00 11.48           H  
ATOM   3622  HD1 PHE A 227     -31.769  30.723  15.033  1.00 11.48           H  
ATOM   3623  HD2 PHE A 227     -34.774  30.672  12.001  1.00 11.48           H  
ATOM   3624  HE1 PHE A 227     -33.254  29.435  16.526  1.00 11.48           H  
ATOM   3625  HE2 PHE A 227     -36.252  29.367  13.490  1.00 11.48           H  
ATOM   3626  HZ  PHE A 227     -35.496  28.756  15.752  1.00 11.48           H  
ATOM   3627  N   GLN A 228     -33.317  30.900   9.728  1.00  3.59           N  
ATOM   3628  CA  GLN A 228     -34.436  30.363   8.970  1.00  4.73           C  
ATOM   3629  C   GLN A 228     -34.013  29.320   7.943  1.00  4.39           C  
ATOM   3630  O   GLN A 228     -34.795  28.434   7.609  1.00 10.25           O  
ATOM   3631  CB  GLN A 228     -35.219  31.463   8.258  1.00  7.10           C  
ATOM   3632  CG  GLN A 228     -35.822  32.513   9.162  1.00  7.10           C  
ATOM   3633  CD  GLN A 228     -35.013  33.781   9.177  1.00  7.10           C  
ATOM   3634  OE1 GLN A 228     -34.404  34.121   8.160  1.00  7.10           O  
ATOM   3635  NE2 GLN A 228     -35.013  34.506  10.284  1.00  7.10           N  
ATOM   3636  H   GLN A 228     -33.023  31.872   9.643  1.00  4.31           H  
ATOM   3637  HA  GLN A 228     -35.105  29.874   9.669  1.00  5.68           H  
ATOM   3638 1HB  GLN A 228     -34.567  31.966   7.542  1.00  8.51           H  
ATOM   3639 2HB  GLN A 228     -36.036  31.015   7.700  1.00  8.51           H  
ATOM   3640 1HG  GLN A 228     -36.829  32.744   8.822  1.00  8.51           H  
ATOM   3641 2HG  GLN A 228     -35.846  32.124  10.181  1.00  8.51           H  
ATOM   3642 1HE2 GLN A 228     -34.494  35.364  10.321  1.00  8.51           H  
ATOM   3643 2HE2 GLN A 228     -35.508  34.209  11.104  1.00  8.51           H  
ATOM   3644  N   LEU A 229     -32.761  29.365   7.515  1.00  2.75           N  
ATOM   3645  CA  LEU A 229     -32.250  28.384   6.570  1.00  3.66           C  
ATOM   3646  C   LEU A 229     -31.688  27.102   7.211  1.00  3.78           C  
ATOM   3647  O   LEU A 229     -31.084  26.285   6.511  1.00  4.27           O  
ATOM   3648  CB  LEU A 229     -31.158  29.056   5.740  1.00  5.49           C  
ATOM   3649  CG  LEU A 229     -31.646  30.212   4.874  1.00  5.49           C  
ATOM   3650  CD1 LEU A 229     -30.459  30.911   4.235  1.00  5.49           C  
ATOM   3651  CD2 LEU A 229     -32.584  29.654   3.820  1.00  5.49           C  
ATOM   3652  H   LEU A 229     -32.157  30.134   7.794  1.00  3.30           H  
ATOM   3653  HA  LEU A 229     -33.066  28.100   5.908  1.00  4.39           H  
ATOM   3654 1HB  LEU A 229     -30.395  29.443   6.412  1.00  6.59           H  
ATOM   3655 2HB  LEU A 229     -30.703  28.315   5.084  1.00  6.59           H  
ATOM   3656  HG  LEU A 229     -32.182  30.938   5.487  1.00  6.59           H  
ATOM   3657 1HD1 LEU A 229     -30.810  31.734   3.613  1.00  6.59           H  
ATOM   3658 2HD1 LEU A 229     -29.807  31.299   5.018  1.00  6.59           H  
ATOM   3659 3HD1 LEU A 229     -29.912  30.204   3.628  1.00  6.59           H  
ATOM   3660 1HD2 LEU A 229     -32.950  30.464   3.191  1.00  6.59           H  
ATOM   3661 2HD2 LEU A 229     -32.048  28.930   3.207  1.00  6.59           H  
ATOM   3662 3HD2 LEU A 229     -33.423  29.162   4.309  1.00  6.59           H  
ATOM   3663  N   TYR A 230     -31.869  26.913   8.531  1.00  4.50           N  
ATOM   3664  CA  TYR A 230     -31.291  25.738   9.198  1.00  7.22           C  
ATOM   3665  C   TYR A 230     -31.592  24.398   8.542  1.00  8.52           C  
ATOM   3666  O   TYR A 230     -32.743  24.073   8.246  1.00  9.90           O  
ATOM   3667  CB  TYR A 230     -31.771  25.635  10.660  1.00 10.83           C  
ATOM   3668  CG  TYR A 230     -31.102  26.580  11.627  1.00 10.83           C  
ATOM   3669  CD1 TYR A 230     -29.904  27.162  11.275  1.00 10.83           C  
ATOM   3670  CD2 TYR A 230     -31.663  26.844  12.870  1.00 10.83           C  
ATOM   3671  CE1 TYR A 230     -29.269  28.013  12.144  1.00 10.83           C  
ATOM   3672  CE2 TYR A 230     -31.018  27.695  13.747  1.00 10.83           C  
ATOM   3673  CZ  TYR A 230     -29.820  28.283  13.389  1.00 10.83           C  
ATOM   3674  OH  TYR A 230     -29.169  29.156  14.233  1.00 10.83           O  
ATOM   3675  H   TYR A 230     -32.379  27.586   9.093  1.00  5.40           H  
ATOM   3676  HA  TYR A 230     -30.208  25.858   9.200  1.00  8.66           H  
ATOM   3677 1HB  TYR A 230     -32.846  25.819  10.697  1.00 13.00           H  
ATOM   3678 2HB  TYR A 230     -31.606  24.618  11.016  1.00 13.00           H  
ATOM   3679  HD1 TYR A 230     -29.464  26.949  10.304  1.00 13.00           H  
ATOM   3680  HD2 TYR A 230     -32.607  26.381  13.156  1.00 13.00           H  
ATOM   3681  HE1 TYR A 230     -28.329  28.473  11.855  1.00 13.00           H  
ATOM   3682  HE2 TYR A 230     -31.452  27.905  14.722  1.00 13.00           H  
ATOM   3683  HH  TYR A 230     -29.034  28.766  15.105  1.00 13.00           H  
ATOM   3684  N   SER A 231     -30.542  23.589   8.413  1.00 13.55           N  
ATOM   3685  CA  SER A 231     -30.636  22.223   7.919  1.00  5.59           C  
ATOM   3686  C   SER A 231     -30.230  21.251   9.007  1.00  6.07           C  
ATOM   3687  O   SER A 231     -31.002  20.376   9.398  1.00 13.28           O  
ATOM   3688  CB  SER A 231     -29.741  22.005   6.722  1.00  8.38           C  
ATOM   3689  OG  SER A 231     -29.835  20.681   6.266  1.00  8.38           O  
ATOM   3690  H   SER A 231     -29.621  23.938   8.645  1.00 16.26           H  
ATOM   3691  HA  SER A 231     -31.670  22.019   7.638  1.00  6.71           H  
ATOM   3692 1HB  SER A 231     -30.016  22.690   5.934  1.00 10.06           H  
ATOM   3693 2HB  SER A 231     -28.711  22.224   6.988  1.00 10.06           H  
ATOM   3694  HG  SER A 231     -29.562  20.128   7.003  1.00 10.06           H  
ATOM   3695  N   GLY A 232     -28.990  21.400   9.460  1.00  8.45           N  
ATOM   3696  CA  GLY A 232     -28.405  20.542  10.480  1.00 14.86           C  
ATOM   3697  C   GLY A 232     -28.313  21.263  11.813  1.00 13.03           C  
ATOM   3698  O   GLY A 232     -29.309  21.793  12.309  1.00 58.09           O  
ATOM   3699  H   GLY A 232     -28.429  22.160   9.093  1.00 10.14           H  
ATOM   3700 1HA  GLY A 232     -29.010  19.642  10.590  1.00 17.83           H  
ATOM   3701 2HA  GLY A 232     -27.413  20.221  10.167  1.00 17.83           H  
ATOM   3702  N   ASP A 233     -27.116  21.249  12.398  1.00 15.20           N  
ATOM   3703  CA  ASP A 233     -26.869  21.891  13.684  1.00 10.75           C  
ATOM   3704  C   ASP A 233     -27.167  23.390  13.637  1.00  8.25           C  
ATOM   3705  O   ASP A 233     -27.048  24.028  12.583  1.00 43.16           O  
ATOM   3706  CB  ASP A 233     -25.427  21.666  14.148  1.00 16.12           C  
ATOM   3707  CG  ASP A 233     -25.126  20.216  14.522  1.00 16.12           C  
ATOM   3708  OD1 ASP A 233     -26.000  19.387  14.410  1.00 16.12           O  
ATOM   3709  OD2 ASP A 233     -24.032  19.959  14.971  1.00 16.12           O  
ATOM   3710  H   ASP A 233     -26.351  20.786  11.931  1.00 18.24           H  
ATOM   3711  HA  ASP A 233     -27.535  21.441  14.420  1.00 12.90           H  
ATOM   3712 1HB  ASP A 233     -24.743  21.960  13.356  1.00 19.35           H  
ATOM   3713 2HB  ASP A 233     -25.220  22.300  15.009  1.00 19.35           H  
ATOM   3714  N   ALA A 234     -27.552  23.935  14.799  1.00 18.15           N  
ATOM   3715  CA  ALA A 234     -27.924  25.340  14.938  1.00 30.38           C  
ATOM   3716  C   ALA A 234     -26.942  26.185  15.774  1.00 26.39           C  
ATOM   3717  O   ALA A 234     -26.526  25.762  16.852  1.00 66.76           O  
ATOM   3718  CB  ALA A 234     -29.290  25.432  15.600  1.00 45.57           C  
ATOM   3719  H   ALA A 234     -27.610  23.339  15.613  1.00 21.78           H  
ATOM   3720  HA  ALA A 234     -27.994  25.755  13.941  1.00 36.46           H  
ATOM   3721 1HB  ALA A 234     -29.589  26.473  15.676  1.00 54.68           H  
ATOM   3722 2HB  ALA A 234     -30.026  24.884  15.013  1.00 54.68           H  
ATOM   3723 3HB  ALA A 234     -29.236  25.009  16.601  1.00 54.68           H  
ATOM   3724  N   PRO A 235     -26.561  27.373  15.279  1.00 36.38           N  
ATOM   3725  CA  PRO A 235     -25.863  28.439  15.991  1.00 25.03           C  
ATOM   3726  C   PRO A 235     -26.898  29.301  16.696  1.00 15.10           C  
ATOM   3727  O   PRO A 235     -28.104  29.064  16.559  1.00 52.72           O  
ATOM   3728  CB  PRO A 235     -25.058  29.154  14.906  1.00 37.55           C  
ATOM   3729  CG  PRO A 235     -25.853  28.942  13.692  1.00 37.55           C  
ATOM   3730  CD  PRO A 235     -26.250  27.494  13.849  1.00 37.55           C  
ATOM   3731  HA  PRO A 235     -25.188  27.984  16.731  1.00 30.04           H  
ATOM   3732 1HB  PRO A 235     -24.934  30.218  15.161  1.00 45.05           H  
ATOM   3733 2HB  PRO A 235     -24.051  28.721  14.842  1.00 45.05           H  
ATOM   3734 1HG  PRO A 235     -26.718  29.620  13.669  1.00 45.05           H  
ATOM   3735 2HG  PRO A 235     -25.258  29.144  12.792  1.00 45.05           H  
ATOM   3736 1HD  PRO A 235     -27.094  27.251  13.212  1.00 45.05           H  
ATOM   3737 2HD  PRO A 235     -25.399  26.851  13.644  1.00 45.05           H  
ATOM   3738  N   CYS A 236     -26.449  30.302  17.449  1.00  4.71           N  
ATOM   3739  CA  CYS A 236     -27.412  31.099  18.190  1.00 12.48           C  
ATOM   3740  C   CYS A 236     -26.988  32.522  18.570  1.00 10.52           C  
ATOM   3741  O   CYS A 236     -25.839  32.922  18.379  1.00 47.74           O  
ATOM   3742  CB  CYS A 236     -27.750  30.356  19.453  1.00 18.72           C  
ATOM   3743  SG  CYS A 236     -26.351  30.151  20.580  1.00 18.72           S  
ATOM   3744  H   CYS A 236     -25.460  30.491  17.526  1.00  5.65           H  
ATOM   3745  HA  CYS A 236     -28.314  31.170  17.582  1.00 14.98           H  
ATOM   3746 1HB  CYS A 236     -28.524  30.902  19.964  1.00 22.46           H  
ATOM   3747 2HB  CYS A 236     -28.141  29.370  19.209  1.00 22.46           H  
ATOM   3748  HG  CYS A 236     -25.594  29.457  19.735  1.00 22.46           H  
ATOM   3749  N   ALA A 237     -27.951  33.267  19.129  1.00  9.09           N  
ATOM   3750  CA  ALA A 237     -27.765  34.635  19.623  1.00 15.10           C  
ATOM   3751  C   ALA A 237     -28.853  34.950  20.657  1.00  6.78           C  
ATOM   3752  O   ALA A 237     -29.960  34.429  20.569  1.00 22.15           O  
ATOM   3753  CB  ALA A 237     -27.807  35.636  18.481  1.00 22.65           C  
ATOM   3754  H   ALA A 237     -28.868  32.855  19.225  1.00 10.91           H  
ATOM   3755  HA  ALA A 237     -26.796  34.696  20.118  1.00 18.12           H  
ATOM   3756 1HB  ALA A 237     -27.655  36.641  18.873  1.00 27.18           H  
ATOM   3757 2HB  ALA A 237     -27.018  35.405  17.765  1.00 27.18           H  
ATOM   3758 3HB  ALA A 237     -28.773  35.581  17.985  1.00 27.18           H  
ATOM   3759  N   ALA A 238     -28.545  35.807  21.629  1.00  8.50           N  
ATOM   3760  CA  ALA A 238     -29.491  36.118  22.711  1.00  9.62           C  
ATOM   3761  C   ALA A 238     -30.583  37.141  22.350  1.00  8.44           C  
ATOM   3762  O   ALA A 238     -31.453  37.425  23.175  1.00 23.68           O  
ATOM   3763  CB  ALA A 238     -28.723  36.631  23.917  1.00 14.43           C  
ATOM   3764  H   ALA A 238     -27.626  36.228  21.644  1.00 10.20           H  
ATOM   3765  HA  ALA A 238     -29.990  35.187  22.983  1.00 11.54           H  
ATOM   3766 1HB  ALA A 238     -29.416  36.809  24.739  1.00 17.32           H  
ATOM   3767 2HB  ALA A 238     -27.985  35.888  24.220  1.00 17.32           H  
ATOM   3768 3HB  ALA A 238     -28.219  37.560  23.660  1.00 17.32           H  
ATOM   3769  N   ASN A 239     -30.558  37.694  21.139  1.00  8.64           N  
ATOM   3770  CA  ASN A 239     -31.538  38.711  20.742  1.00  7.57           C  
ATOM   3771  C   ASN A 239     -32.879  38.110  20.320  1.00  6.60           C  
ATOM   3772  O   ASN A 239     -33.234  38.156  19.148  1.00  7.45           O  
ATOM   3773  CB  ASN A 239     -30.970  39.564  19.628  1.00 11.36           C  
ATOM   3774  CG  ASN A 239     -29.794  40.382  20.083  1.00 11.36           C  
ATOM   3775  OD1 ASN A 239     -29.787  40.907  21.202  1.00 11.36           O  
ATOM   3776  ND2 ASN A 239     -28.801  40.505  19.240  1.00 11.36           N  
ATOM   3777  H   ASN A 239     -29.844  37.427  20.477  1.00 10.37           H  
ATOM   3778  HA  ASN A 239     -31.732  39.353  21.605  1.00  9.08           H  
ATOM   3779 1HB  ASN A 239     -30.660  38.923  18.800  1.00 13.63           H  
ATOM   3780 2HB  ASN A 239     -31.741  40.236  19.251  1.00 13.63           H  
ATOM   3781 1HD2 ASN A 239     -27.994  41.041  19.492  1.00 13.63           H  
ATOM   3782 2HD2 ASN A 239     -28.848  40.064  18.344  1.00 13.63           H  
ATOM   3783  N   ILE A 240     -33.613  37.572  21.285  1.00  7.48           N  
ATOM   3784  CA  ILE A 240     -34.892  36.877  21.094  1.00  8.21           C  
ATOM   3785  C   ILE A 240     -35.956  37.570  20.236  1.00  7.21           C  
ATOM   3786  O   ILE A 240     -36.233  38.758  20.420  1.00  7.58           O  
ATOM   3787  CB  ILE A 240     -35.506  36.578  22.438  1.00 12.32           C  
ATOM   3788  CG1 ILE A 240     -34.655  35.580  23.211  1.00 12.32           C  
ATOM   3789  CG2 ILE A 240     -36.895  36.062  22.253  1.00 12.32           C  
ATOM   3790  CD1 ILE A 240     -35.110  35.416  24.640  1.00 12.32           C  
ATOM   3791  H   ILE A 240     -33.228  37.616  22.222  1.00  8.98           H  
ATOM   3792  HA  ILE A 240     -34.664  35.928  20.621  1.00  9.85           H  
ATOM   3793  HB  ILE A 240     -35.542  37.494  23.028  1.00 14.78           H  
ATOM   3794 1HG1 ILE A 240     -34.696  34.610  22.717  1.00 14.78           H  
ATOM   3795 2HG1 ILE A 240     -33.620  35.921  23.214  1.00 14.78           H  
ATOM   3796 1HG2 ILE A 240     -37.289  35.878  23.235  1.00 14.78           H  
ATOM   3797 2HG2 ILE A 240     -37.506  36.802  21.741  1.00 14.78           H  
ATOM   3798 3HG2 ILE A 240     -36.878  35.137  21.681  1.00 14.78           H  
ATOM   3799 1HD1 ILE A 240     -34.467  34.702  25.145  1.00 14.78           H  
ATOM   3800 2HD1 ILE A 240     -35.053  36.378  25.148  1.00 14.78           H  
ATOM   3801 3HD1 ILE A 240     -36.136  35.055  24.656  1.00 14.78           H  
ATOM   3802  N   ASN A 241     -36.568  36.806  19.308  1.00  7.62           N  
ATOM   3803  CA  ASN A 241     -37.589  37.343  18.408  1.00  8.22           C  
ATOM   3804  C   ASN A 241     -38.811  36.427  18.099  1.00  6.17           C  
ATOM   3805  O   ASN A 241     -39.725  36.866  17.403  1.00  8.96           O  
ATOM   3806  CB  ASN A 241     -36.930  37.733  17.096  1.00 12.33           C  
ATOM   3807  CG  ASN A 241     -35.996  38.907  17.227  1.00 12.33           C  
ATOM   3808  OD1 ASN A 241     -36.440  40.042  17.433  1.00 12.33           O  
ATOM   3809  ND2 ASN A 241     -34.716  38.666  17.117  1.00 12.33           N  
ATOM   3810  H   ASN A 241     -36.318  35.831  19.230  1.00  9.14           H  
ATOM   3811  HA  ASN A 241     -37.988  38.246  18.872  1.00  9.86           H  
ATOM   3812 1HB  ASN A 241     -36.364  36.883  16.710  1.00 14.80           H  
ATOM   3813 2HB  ASN A 241     -37.696  37.975  16.362  1.00 14.80           H  
ATOM   3814 1HD2 ASN A 241     -34.059  39.415  17.201  1.00 14.80           H  
ATOM   3815 2HD2 ASN A 241     -34.373  37.735  16.963  1.00 14.80           H  
ATOM   3816  N   HIS A 242     -38.853  35.184  18.604  1.00  4.95           N  
ATOM   3817  CA  HIS A 242     -39.973  34.282  18.259  1.00  3.95           C  
ATOM   3818  C   HIS A 242     -40.149  33.151  19.278  1.00  2.91           C  
ATOM   3819  O   HIS A 242     -39.185  32.648  19.840  1.00  5.25           O  
ATOM   3820  CB  HIS A 242     -39.693  33.682  16.874  1.00  5.93           C  
ATOM   3821  CG  HIS A 242     -40.794  32.947  16.135  1.00  5.93           C  
ATOM   3822  ND1 HIS A 242     -41.094  31.616  16.349  1.00  5.93           N  
ATOM   3823  CD2 HIS A 242     -41.618  33.362  15.144  1.00  5.93           C  
ATOM   3824  CE1 HIS A 242     -42.034  31.244  15.493  1.00  5.93           C  
ATOM   3825  NE2 HIS A 242     -42.367  32.284  14.743  1.00  5.93           N  
ATOM   3826  H   HIS A 242     -38.103  34.834  19.179  1.00  5.94           H  
ATOM   3827  HA  HIS A 242     -40.905  34.844  18.212  1.00  4.74           H  
ATOM   3828 1HB  HIS A 242     -39.330  34.473  16.216  1.00  7.11           H  
ATOM   3829 2HB  HIS A 242     -38.876  32.974  16.993  1.00  7.11           H  
ATOM   3830  HD1 HIS A 242     -41.088  31.183  17.254  1.00  7.11           H  
ATOM   3831  HD2 HIS A 242     -41.740  34.315  14.644  1.00  7.11           H  
ATOM   3832  HE1 HIS A 242     -42.401  30.217  15.493  1.00  7.11           H  
ATOM   3833  N   GLU A 243     -41.387  32.766  19.517  1.00  2.76           N  
ATOM   3834  CA  GLU A 243     -41.715  31.704  20.466  1.00  2.91           C  
ATOM   3835  C   GLU A 243     -41.561  30.279  19.878  1.00  2.63           C  
ATOM   3836  O   GLU A 243     -41.817  30.059  18.695  1.00  5.20           O  
ATOM   3837  CB  GLU A 243     -43.136  31.935  20.977  1.00  4.37           C  
ATOM   3838  CG  GLU A 243     -43.633  30.908  21.958  1.00  4.37           C  
ATOM   3839  CD  GLU A 243     -42.928  30.916  23.274  1.00  4.37           C  
ATOM   3840  OE1 GLU A 243     -42.300  31.894  23.598  1.00  4.37           O  
ATOM   3841  OE2 GLU A 243     -43.016  29.922  23.956  1.00  4.37           O  
ATOM   3842  H   GLU A 243     -42.142  33.225  19.024  1.00  3.31           H  
ATOM   3843  HA  GLU A 243     -41.032  31.787  21.312  1.00  3.49           H  
ATOM   3844 1HB  GLU A 243     -43.193  32.913  21.454  1.00  5.24           H  
ATOM   3845 2HB  GLU A 243     -43.826  31.940  20.136  1.00  5.24           H  
ATOM   3846 1HG  GLU A 243     -44.692  31.075  22.135  1.00  5.24           H  
ATOM   3847 2HG  GLU A 243     -43.520  29.931  21.501  1.00  5.24           H  
ATOM   3848  N   ALA A 244     -41.111  29.323  20.710  1.00  2.13           N  
ATOM   3849  CA  ALA A 244     -40.950  27.911  20.309  1.00  2.02           C  
ATOM   3850  C   ALA A 244     -41.222  26.974  21.500  1.00  1.67           C  
ATOM   3851  O   ALA A 244     -41.369  27.436  22.629  1.00  2.22           O  
ATOM   3852  CB  ALA A 244     -39.552  27.666  19.767  1.00  3.03           C  
ATOM   3853  H   ALA A 244     -40.865  29.575  21.659  1.00  2.56           H  
ATOM   3854  HA  ALA A 244     -41.680  27.691  19.530  1.00  2.42           H  
ATOM   3855 1HB  ALA A 244     -39.457  26.626  19.456  1.00  3.64           H  
ATOM   3856 2HB  ALA A 244     -39.379  28.318  18.911  1.00  3.64           H  
ATOM   3857 3HB  ALA A 244     -38.820  27.882  20.543  1.00  3.64           H  
ATOM   3858  N   ALA A 245     -41.307  25.660  21.256  1.00  1.50           N  
ATOM   3859  CA  ALA A 245     -41.566  24.734  22.368  1.00  1.28           C  
ATOM   3860  C   ALA A 245     -40.473  23.674  22.528  1.00  1.00           C  
ATOM   3861  O   ALA A 245     -40.071  23.030  21.570  1.00  1.26           O  
ATOM   3862  CB  ALA A 245     -42.910  24.051  22.169  1.00  1.92           C  
ATOM   3863  H   ALA A 245     -41.208  25.310  20.307  1.00  1.80           H  
ATOM   3864  HA  ALA A 245     -41.601  25.317  23.288  1.00  1.54           H  
ATOM   3865 1HB  ALA A 245     -43.113  23.396  23.016  1.00  2.30           H  
ATOM   3866 2HB  ALA A 245     -43.694  24.804  22.097  1.00  2.30           H  
ATOM   3867 3HB  ALA A 245     -42.887  23.463  21.254  1.00  2.30           H  
ATOM   3868  N   ALA A 246     -40.002  23.469  23.752  1.00  1.36           N  
ATOM   3869  CA  ALA A 246     -38.987  22.458  24.008  1.00  1.48           C  
ATOM   3870  C   ALA A 246     -39.645  21.094  24.065  1.00  1.71           C  
ATOM   3871  O   ALA A 246     -40.565  20.882  24.856  1.00  3.71           O  
ATOM   3872  CB  ALA A 246     -38.252  22.749  25.306  1.00  2.22           C  
ATOM   3873  H   ALA A 246     -40.354  24.012  24.518  1.00  1.63           H  
ATOM   3874  HA  ALA A 246     -38.276  22.462  23.182  1.00  1.78           H  
ATOM   3875 1HB  ALA A 246     -37.491  21.986  25.474  1.00  2.66           H  
ATOM   3876 2HB  ALA A 246     -37.777  23.727  25.249  1.00  2.66           H  
ATOM   3877 3HB  ALA A 246     -38.961  22.740  26.130  1.00  2.66           H  
ATOM   3878  N   VAL A 247     -39.162  20.168  23.241  1.00  0.99           N  
ATOM   3879  CA  VAL A 247     -39.721  18.821  23.174  1.00  1.40           C  
ATOM   3880  C   VAL A 247     -38.692  17.705  23.418  1.00  2.16           C  
ATOM   3881  O   VAL A 247     -39.075  16.547  23.593  1.00  3.75           O  
ATOM   3882  CB  VAL A 247     -40.394  18.586  21.804  1.00  2.10           C  
ATOM   3883  CG1 VAL A 247     -41.547  19.560  21.598  1.00  2.10           C  
ATOM   3884  CG2 VAL A 247     -39.374  18.746  20.701  1.00  2.10           C  
ATOM   3885  H   VAL A 247     -38.399  20.414  22.631  1.00  1.19           H  
ATOM   3886  HA  VAL A 247     -40.491  18.743  23.942  1.00  1.68           H  
ATOM   3887  HB  VAL A 247     -40.802  17.577  21.779  1.00  2.52           H  
ATOM   3888 1HG1 VAL A 247     -42.017  19.366  20.634  1.00  2.52           H  
ATOM   3889 2HG1 VAL A 247     -42.280  19.428  22.393  1.00  2.52           H  
ATOM   3890 3HG1 VAL A 247     -41.170  20.582  21.616  1.00  2.52           H  
ATOM   3891 1HG2 VAL A 247     -39.849  18.562  19.743  1.00  2.52           H  
ATOM   3892 2HG2 VAL A 247     -38.972  19.759  20.721  1.00  2.52           H  
ATOM   3893 3HG2 VAL A 247     -38.565  18.030  20.847  1.00  2.52           H  
ATOM   3894  N   GLY A 248     -37.397  18.028  23.464  1.00  2.60           N  
ATOM   3895  CA  GLY A 248     -36.437  16.956  23.734  1.00  5.27           C  
ATOM   3896  C   GLY A 248     -35.017  17.399  24.100  1.00  3.93           C  
ATOM   3897  O   GLY A 248     -34.750  18.581  24.308  1.00  3.38           O  
ATOM   3898  H   GLY A 248     -37.089  18.975  23.276  1.00  3.12           H  
ATOM   3899 1HA  GLY A 248     -36.829  16.342  24.543  1.00  6.32           H  
ATOM   3900 2HA  GLY A 248     -36.389  16.304  22.863  1.00  6.32           H  
ATOM   3901  N   TYR A 249     -34.119  16.413  24.176  1.00  4.64           N  
ATOM   3902  CA  TYR A 249     -32.724  16.592  24.568  1.00  3.92           C  
ATOM   3903  C   TYR A 249     -31.833  15.409  24.195  1.00  4.83           C  
ATOM   3904  O   TYR A 249     -32.221  14.249  24.341  1.00  6.52           O  
ATOM   3905  CB  TYR A 249     -32.640  16.820  26.067  1.00  5.88           C  
ATOM   3906  CG  TYR A 249     -31.242  16.902  26.615  1.00  5.88           C  
ATOM   3907  CD1 TYR A 249     -30.455  18.017  26.395  1.00  5.88           C  
ATOM   3908  CD2 TYR A 249     -30.753  15.843  27.359  1.00  5.88           C  
ATOM   3909  CE1 TYR A 249     -29.177  18.070  26.899  1.00  5.88           C  
ATOM   3910  CE2 TYR A 249     -29.477  15.900  27.872  1.00  5.88           C  
ATOM   3911  CZ  TYR A 249     -28.691  17.005  27.643  1.00  5.88           C  
ATOM   3912  OH  TYR A 249     -27.424  17.044  28.162  1.00  5.88           O  
ATOM   3913  H   TYR A 249     -34.445  15.479  23.987  1.00  5.57           H  
ATOM   3914  HA  TYR A 249     -32.338  17.470  24.053  1.00  4.70           H  
ATOM   3915 1HB  TYR A 249     -33.175  17.726  26.326  1.00  7.06           H  
ATOM   3916 2HB  TYR A 249     -33.133  15.997  26.571  1.00  7.06           H  
ATOM   3917  HD1 TYR A 249     -30.844  18.849  25.813  1.00  7.06           H  
ATOM   3918  HD2 TYR A 249     -31.374  14.966  27.537  1.00  7.06           H  
ATOM   3919  HE1 TYR A 249     -28.558  18.943  26.713  1.00  7.06           H  
ATOM   3920  HE2 TYR A 249     -29.086  15.070  28.459  1.00  7.06           H  
ATOM   3921  HH  TYR A 249     -27.256  16.228  28.642  1.00  7.06           H  
ATOM   3922  N   GLY A 250     -30.615  15.701  23.751  1.00  5.13           N  
ATOM   3923  CA  GLY A 250     -29.680  14.642  23.403  1.00  7.82           C  
ATOM   3924  C   GLY A 250     -28.228  15.106  23.449  1.00  6.24           C  
ATOM   3925  O   GLY A 250     -27.921  16.191  23.939  1.00  6.70           O  
ATOM   3926  H   GLY A 250     -30.342  16.669  23.650  1.00  6.16           H  
ATOM   3927 1HA  GLY A 250     -29.814  13.804  24.088  1.00  9.38           H  
ATOM   3928 2HA  GLY A 250     -29.913  14.272  22.405  1.00  9.38           H  
ATOM   3929  N   ASP A 251     -27.344  14.253  22.940  1.00 10.39           N  
ATOM   3930  CA  ASP A 251     -25.904  14.497  22.891  1.00 18.90           C  
ATOM   3931  C   ASP A 251     -25.258  13.711  21.760  1.00 25.62           C  
ATOM   3932  O   ASP A 251     -25.150  12.486  21.831  1.00 77.95           O  
ATOM   3933  CB  ASP A 251     -25.233  14.137  24.219  1.00 28.35           C  
ATOM   3934  CG  ASP A 251     -23.736  14.429  24.212  1.00 28.35           C  
ATOM   3935  OD1 ASP A 251     -23.200  14.602  23.142  1.00 28.35           O  
ATOM   3936  OD2 ASP A 251     -23.143  14.466  25.264  1.00 28.35           O  
ATOM   3937  H   ASP A 251     -27.689  13.381  22.565  1.00 12.47           H  
ATOM   3938  HA  ASP A 251     -25.744  15.554  22.702  1.00 22.68           H  
ATOM   3939 1HB  ASP A 251     -25.698  14.703  25.027  1.00 34.02           H  
ATOM   3940 2HB  ASP A 251     -25.384  13.079  24.431  1.00 34.02           H  
ATOM   3941  N   GLU A 252     -24.867  14.409  20.697  1.00 25.68           N  
ATOM   3942  CA  GLU A 252     -24.251  13.743  19.558  1.00 35.24           C  
ATOM   3943  C   GLU A 252     -22.771  14.058  19.472  1.00 40.09           C  
ATOM   3944  O   GLU A 252     -22.392  15.209  19.274  1.00 59.27           O  
ATOM   3945  CB  GLU A 252     -24.938  14.140  18.253  1.00 52.86           C  
ATOM   3946  CG  GLU A 252     -24.353  13.462  17.020  1.00 52.86           C  
ATOM   3947  CD  GLU A 252     -25.075  13.816  15.752  1.00 52.86           C  
ATOM   3948  OE1 GLU A 252     -26.065  14.500  15.831  1.00 52.86           O  
ATOM   3949  OE2 GLU A 252     -24.636  13.404  14.703  1.00 52.86           O  
ATOM   3950  H   GLU A 252     -24.959  15.418  20.711  1.00 30.82           H  
ATOM   3951  HA  GLU A 252     -24.357  12.666  19.688  1.00 42.29           H  
ATOM   3952 1HB  GLU A 252     -25.997  13.886  18.305  1.00 63.43           H  
ATOM   3953 2HB  GLU A 252     -24.865  15.219  18.113  1.00 63.43           H  
ATOM   3954 1HG  GLU A 252     -23.308  13.754  16.921  1.00 63.43           H  
ATOM   3955 2HG  GLU A 252     -24.386  12.382  17.162  1.00 63.43           H  
ATOM   3956  N   SER A 253     -21.942  13.022  19.595  1.00 56.92           N  
ATOM   3957  CA  SER A 253     -20.485  13.150  19.525  1.00 76.97           C  
ATOM   3958  C   SER A 253     -19.943  14.229  20.461  1.00 41.08           C  
ATOM   3959  O   SER A 253     -19.210  15.120  20.028  1.00 41.82           O  
ATOM   3960  CB  SER A 253     -20.058  13.453  18.100  1.00115.45           C  
ATOM   3961  OG  SER A 253     -20.427  12.414  17.233  1.00115.45           O  
ATOM   3962  H   SER A 253     -22.337  12.105  19.750  1.00 68.30           H  
ATOM   3963  HA  SER A 253     -20.046  12.196  19.820  1.00 92.36           H  
ATOM   3964 1HB  SER A 253     -20.516  14.384  17.769  1.00138.55           H  
ATOM   3965 2HB  SER A 253     -18.978  13.591  18.066  1.00138.55           H  
ATOM   3966  HG  SER A 253     -20.162  12.696  16.354  1.00138.55           H  
ATOM   3967  N   SER A 254     -20.297  14.125  21.747  1.00 32.96           N  
ATOM   3968  CA  SER A 254     -19.876  15.075  22.780  1.00 27.53           C  
ATOM   3969  C   SER A 254     -20.401  16.482  22.509  1.00 21.09           C  
ATOM   3970  O   SER A 254     -19.673  17.466  22.655  1.00 37.76           O  
ATOM   3971  CB  SER A 254     -18.363  15.101  22.916  1.00 41.30           C  
ATOM   3972  OG  SER A 254     -17.873  13.844  23.292  1.00 41.30           O  
ATOM   3973  H   SER A 254     -20.893  13.357  22.022  1.00 39.55           H  
ATOM   3974  HA  SER A 254     -20.293  14.743  23.733  1.00 33.04           H  
ATOM   3975 1HB  SER A 254     -17.902  15.411  21.980  1.00 49.55           H  
ATOM   3976 2HB  SER A 254     -18.085  15.838  23.668  1.00 49.55           H  
ATOM   3977  HG  SER A 254     -18.336  13.615  24.102  1.00 49.55           H  
ATOM   3978  N   LYS A 255     -21.662  16.568  22.099  1.00 16.53           N  
ATOM   3979  CA  LYS A 255     -22.296  17.848  21.821  1.00 23.47           C  
ATOM   3980  C   LYS A 255     -23.748  17.797  22.255  1.00 12.72           C  
ATOM   3981  O   LYS A 255     -24.622  17.328  21.523  1.00 17.45           O  
ATOM   3982  CB  LYS A 255     -22.181  18.216  20.343  1.00 35.20           C  
ATOM   3983  CG  LYS A 255     -22.705  19.604  19.991  1.00 35.20           C  
ATOM   3984  CD  LYS A 255     -22.435  19.929  18.527  1.00 35.20           C  
ATOM   3985  CE  LYS A 255     -22.929  21.319  18.157  1.00 35.20           C  
ATOM   3986  NZ  LYS A 255     -22.616  21.656  16.741  1.00 35.20           N  
ATOM   3987  H   LYS A 255     -22.208  15.719  22.025  1.00 19.84           H  
ATOM   3988  HA  LYS A 255     -21.799  18.620  22.408  1.00 28.16           H  
ATOM   3989 1HB  LYS A 255     -21.138  18.157  20.031  1.00 42.25           H  
ATOM   3990 2HB  LYS A 255     -22.744  17.502  19.747  1.00 42.25           H  
ATOM   3991 1HG  LYS A 255     -23.779  19.646  20.174  1.00 42.25           H  
ATOM   3992 2HG  LYS A 255     -22.217  20.350  20.619  1.00 42.25           H  
ATOM   3993 1HD  LYS A 255     -21.363  19.871  18.336  1.00 42.25           H  
ATOM   3994 2HD  LYS A 255     -22.939  19.200  17.893  1.00 42.25           H  
ATOM   3995 1HE  LYS A 255     -24.007  21.367  18.300  1.00 42.25           H  
ATOM   3996 2HE  LYS A 255     -22.454  22.053  18.807  1.00 42.25           H  
ATOM   3997 1HZ  LYS A 255     -22.956  22.583  16.531  1.00 42.25           H  
ATOM   3998 2HZ  LYS A 255     -21.617  21.625  16.597  1.00 42.25           H  
ATOM   3999 3HZ  LYS A 255     -23.063  20.993  16.120  1.00 42.25           H  
ATOM   4000  N   LYS A 256     -23.982  18.268  23.472  1.00 12.21           N  
ATOM   4001  CA  LYS A 256     -25.298  18.278  24.083  1.00 10.67           C  
ATOM   4002  C   LYS A 256     -26.188  19.302  23.400  1.00  7.10           C  
ATOM   4003  O   LYS A 256     -25.715  20.375  23.028  1.00  8.46           O  
ATOM   4004  CB  LYS A 256     -25.158  18.593  25.569  1.00 16.00           C  
ATOM   4005  CG  LYS A 256     -24.403  17.530  26.353  1.00 16.00           C  
ATOM   4006  CD  LYS A 256     -24.249  17.921  27.815  1.00 16.00           C  
ATOM   4007  CE  LYS A 256     -23.404  16.908  28.578  1.00 16.00           C  
ATOM   4008  NZ  LYS A 256     -23.251  17.279  30.014  1.00 16.00           N  
ATOM   4009  H   LYS A 256     -23.204  18.635  24.002  1.00 14.65           H  
ATOM   4010  HA  LYS A 256     -25.749  17.296  23.965  1.00 12.80           H  
ATOM   4011 1HB  LYS A 256     -24.626  19.536  25.695  1.00 19.21           H  
ATOM   4012 2HB  LYS A 256     -26.145  18.706  26.016  1.00 19.21           H  
ATOM   4013 1HG  LYS A 256     -24.939  16.583  26.292  1.00 19.21           H  
ATOM   4014 2HG  LYS A 256     -23.413  17.394  25.918  1.00 19.21           H  
ATOM   4015 1HD  LYS A 256     -23.767  18.897  27.874  1.00 19.21           H  
ATOM   4016 2HD  LYS A 256     -25.226  17.992  28.287  1.00 19.21           H  
ATOM   4017 1HE  LYS A 256     -23.866  15.924  28.513  1.00 19.21           H  
ATOM   4018 2HE  LYS A 256     -22.414  16.862  28.122  1.00 19.21           H  
ATOM   4019 1HZ  LYS A 256     -22.676  16.596  30.486  1.00 19.21           H  
ATOM   4020 2HZ  LYS A 256     -22.818  18.192  30.086  1.00 19.21           H  
ATOM   4021 3HZ  LYS A 256     -24.160  17.312  30.449  1.00 19.21           H  
ATOM   4022  N   TYR A 257     -27.466  18.971  23.235  1.00  5.55           N  
ATOM   4023  CA  TYR A 257     -28.413  19.879  22.595  1.00  4.69           C  
ATOM   4024  C   TYR A 257     -29.857  19.675  23.045  1.00  3.23           C  
ATOM   4025  O   TYR A 257     -30.250  18.592  23.467  1.00  3.84           O  
ATOM   4026  CB  TYR A 257     -28.373  19.710  21.077  1.00  7.04           C  
ATOM   4027  CG  TYR A 257     -28.759  18.311  20.658  1.00  7.04           C  
ATOM   4028  CD1 TYR A 257     -30.096  17.964  20.552  1.00  7.04           C  
ATOM   4029  CD2 TYR A 257     -27.775  17.382  20.362  1.00  7.04           C  
ATOM   4030  CE1 TYR A 257     -30.444  16.683  20.172  1.00  7.04           C  
ATOM   4031  CE2 TYR A 257     -28.123  16.104  19.974  1.00  7.04           C  
ATOM   4032  CZ  TYR A 257     -29.453  15.752  19.882  1.00  7.04           C  
ATOM   4033  OH  TYR A 257     -29.805  14.477  19.502  1.00  7.04           O  
ATOM   4034  H   TYR A 257     -27.776  18.065  23.555  1.00  6.66           H  
ATOM   4035  HA  TYR A 257     -28.127  20.898  22.850  1.00  5.63           H  
ATOM   4036 1HB  TYR A 257     -29.058  20.413  20.602  1.00  8.44           H  
ATOM   4037 2HB  TYR A 257     -27.370  19.917  20.707  1.00  8.44           H  
ATOM   4038  HD1 TYR A 257     -30.871  18.697  20.778  1.00  8.44           H  
ATOM   4039  HD2 TYR A 257     -26.727  17.662  20.435  1.00  8.44           H  
ATOM   4040  HE1 TYR A 257     -31.492  16.402  20.095  1.00  8.44           H  
ATOM   4041  HE2 TYR A 257     -27.349  15.373  19.742  1.00  8.44           H  
ATOM   4042  HH  TYR A 257     -29.011  13.965  19.328  1.00  8.44           H  
ATOM   4043  N   TRP A 258     -30.665  20.714  22.876  1.00  2.45           N  
ATOM   4044  CA  TRP A 258     -32.078  20.678  23.205  1.00  2.23           C  
ATOM   4045  C   TRP A 258     -32.880  20.658  21.915  1.00  1.49           C  
ATOM   4046  O   TRP A 258     -32.468  21.237  20.916  1.00  2.16           O  
ATOM   4047  CB  TRP A 258     -32.480  21.903  24.023  1.00  3.34           C  
ATOM   4048  CG  TRP A 258     -31.816  22.004  25.359  1.00  3.34           C  
ATOM   4049  CD1 TRP A 258     -30.746  22.788  25.667  1.00  3.34           C  
ATOM   4050  CD2 TRP A 258     -32.151  21.288  26.570  1.00  3.34           C  
ATOM   4051  NE1 TRP A 258     -30.403  22.621  26.984  1.00  3.34           N  
ATOM   4052  CE2 TRP A 258     -31.245  21.698  27.549  1.00  3.34           C  
ATOM   4053  CE3 TRP A 258     -33.124  20.344  26.895  1.00  3.34           C  
ATOM   4054  CZ2 TRP A 258     -31.279  21.190  28.838  1.00  3.34           C  
ATOM   4055  CZ3 TRP A 258     -33.148  19.826  28.184  1.00  3.34           C  
ATOM   4056  CH2 TRP A 258     -32.250  20.234  29.127  1.00  3.34           C  
ATOM   4057  H   TRP A 258     -30.278  21.570  22.519  1.00  2.94           H  
ATOM   4058  HA  TRP A 258     -32.294  19.773  23.773  1.00  2.68           H  
ATOM   4059 1HB  TRP A 258     -32.215  22.795  23.461  1.00  4.01           H  
ATOM   4060 2HB  TRP A 258     -33.559  21.912  24.170  1.00  4.01           H  
ATOM   4061  HD1 TRP A 258     -30.241  23.454  24.970  1.00  4.01           H  
ATOM   4062  HE1 TRP A 258     -29.647  23.093  27.455  1.00  4.01           H  
ATOM   4063  HE3 TRP A 258     -33.842  20.011  26.147  1.00  4.01           H  
ATOM   4064  HZ2 TRP A 258     -30.574  21.507  29.604  1.00  4.01           H  
ATOM   4065  HZ3 TRP A 258     -33.902  19.078  28.425  1.00  4.01           H  
ATOM   4066  HH2 TRP A 258     -32.298  19.803  30.128  1.00  4.01           H  
ATOM   4067  N   ILE A 259     -34.018  19.986  21.920  1.00  1.43           N  
ATOM   4068  CA  ILE A 259     -34.834  19.909  20.716  1.00  1.54           C  
ATOM   4069  C   ILE A 259     -36.059  20.798  20.850  1.00  1.20           C  
ATOM   4070  O   ILE A 259     -36.827  20.647  21.800  1.00  1.17           O  
ATOM   4071  CB  ILE A 259     -35.289  18.473  20.424  1.00  2.31           C  
ATOM   4072  CG1 ILE A 259     -34.085  17.552  20.257  1.00  2.31           C  
ATOM   4073  CG2 ILE A 259     -36.113  18.465  19.145  1.00  2.31           C  
ATOM   4074  CD1 ILE A 259     -34.458  16.089  20.221  1.00  2.31           C  
ATOM   4075  H   ILE A 259     -34.319  19.529  22.765  1.00  1.72           H  
ATOM   4076  HA  ILE A 259     -34.244  20.256  19.874  1.00  1.85           H  
ATOM   4077  HB  ILE A 259     -35.889  18.098  21.247  1.00  2.77           H  
ATOM   4078 1HG1 ILE A 259     -33.575  17.798  19.329  1.00  2.77           H  
ATOM   4079 2HG1 ILE A 259     -33.392  17.710  21.083  1.00  2.77           H  
ATOM   4080 1HG2 ILE A 259     -36.445  17.450  18.931  1.00  2.77           H  
ATOM   4081 2HG2 ILE A 259     -36.978  19.113  19.263  1.00  2.77           H  
ATOM   4082 3HG2 ILE A 259     -35.502  18.829  18.319  1.00  2.77           H  
ATOM   4083 1HD1 ILE A 259     -33.561  15.483  20.098  1.00  2.77           H  
ATOM   4084 2HD1 ILE A 259     -34.953  15.816  21.154  1.00  2.77           H  
ATOM   4085 3HD1 ILE A 259     -35.135  15.908  19.387  1.00  2.77           H  
ATOM   4086  N   PHE A 260     -36.229  21.722  19.904  1.00  1.33           N  
ATOM   4087  CA  PHE A 260     -37.364  22.635  19.899  1.00  1.46           C  
ATOM   4088  C   PHE A 260     -38.301  22.434  18.715  1.00  1.69           C  
ATOM   4089  O   PHE A 260     -37.882  22.069  17.621  1.00  3.58           O  
ATOM   4090  CB  PHE A 260     -36.882  24.084  19.910  1.00  2.19           C  
ATOM   4091  CG  PHE A 260     -36.209  24.465  21.188  1.00  2.19           C  
ATOM   4092  CD1 PHE A 260     -34.851  24.262  21.362  1.00  2.19           C  
ATOM   4093  CD2 PHE A 260     -36.940  25.025  22.222  1.00  2.19           C  
ATOM   4094  CE1 PHE A 260     -34.243  24.606  22.550  1.00  2.19           C  
ATOM   4095  CE2 PHE A 260     -36.332  25.367  23.410  1.00  2.19           C  
ATOM   4096  CZ  PHE A 260     -34.982  25.153  23.575  1.00  2.19           C  
ATOM   4097  H   PHE A 260     -35.545  21.794  19.167  1.00  1.60           H  
ATOM   4098  HA  PHE A 260     -37.929  22.461  20.810  1.00  1.75           H  
ATOM   4099 1HB  PHE A 260     -36.179  24.243  19.093  1.00  2.63           H  
ATOM   4100 2HB  PHE A 260     -37.726  24.754  19.755  1.00  2.63           H  
ATOM   4101  HD1 PHE A 260     -34.265  23.824  20.553  1.00  2.63           H  
ATOM   4102  HD2 PHE A 260     -38.009  25.190  22.090  1.00  2.63           H  
ATOM   4103  HE1 PHE A 260     -33.176  24.443  22.678  1.00  2.63           H  
ATOM   4104  HE2 PHE A 260     -36.918  25.802  24.217  1.00  2.63           H  
ATOM   4105  HZ  PHE A 260     -34.498  25.422  24.513  1.00  2.63           H  
ATOM   4106  N   LYS A 261     -39.577  22.712  18.939  1.00  0.99           N  
ATOM   4107  CA  LYS A 261     -40.613  22.626  17.927  1.00  1.11           C  
ATOM   4108  C   LYS A 261     -40.967  24.004  17.405  1.00  1.27           C  
ATOM   4109  O   LYS A 261     -41.342  24.891  18.178  1.00  1.95           O  
ATOM   4110  CB  LYS A 261     -41.869  21.961  18.488  1.00  1.67           C  
ATOM   4111  CG  LYS A 261     -42.980  21.817  17.459  1.00  1.67           C  
ATOM   4112  CD  LYS A 261     -44.224  21.143  18.021  1.00  1.67           C  
ATOM   4113  CE  LYS A 261     -45.304  21.099  16.952  1.00  1.67           C  
ATOM   4114  NZ  LYS A 261     -46.555  20.438  17.395  1.00  1.67           N  
ATOM   4115  H   LYS A 261     -39.848  22.994  19.861  1.00  1.19           H  
ATOM   4116  HA  LYS A 261     -40.240  22.035  17.090  1.00  1.33           H  
ATOM   4117 1HB  LYS A 261     -41.623  20.972  18.870  1.00  2.00           H  
ATOM   4118 2HB  LYS A 261     -42.254  22.548  19.321  1.00  2.00           H  
ATOM   4119 1HG  LYS A 261     -43.254  22.805  17.087  1.00  2.00           H  
ATOM   4120 2HG  LYS A 261     -42.611  21.228  16.621  1.00  2.00           H  
ATOM   4121 1HD  LYS A 261     -43.987  20.127  18.338  1.00  2.00           H  
ATOM   4122 2HD  LYS A 261     -44.591  21.702  18.882  1.00  2.00           H  
ATOM   4123 1HE  LYS A 261     -45.534  22.117  16.643  1.00  2.00           H  
ATOM   4124 2HE  LYS A 261     -44.918  20.552  16.100  1.00  2.00           H  
ATOM   4125 1HZ  LYS A 261     -47.207  20.427  16.616  1.00  2.00           H  
ATOM   4126 2HZ  LYS A 261     -46.360  19.479  17.646  1.00  2.00           H  
ATOM   4127 3HZ  LYS A 261     -46.962  20.923  18.181  1.00  2.00           H  
ATOM   4128  N   ASN A 262     -40.821  24.202  16.096  1.00  1.36           N  
ATOM   4129  CA  ASN A 262     -41.175  25.488  15.508  1.00  2.43           C  
ATOM   4130  C   ASN A 262     -42.565  25.378  14.862  1.00  1.68           C  
ATOM   4131  O   ASN A 262     -43.134  24.289  14.785  1.00  2.37           O  
ATOM   4132  CB  ASN A 262     -40.101  25.930  14.512  1.00  3.65           C  
ATOM   4133  CG  ASN A 262     -39.994  27.431  14.358  1.00  3.65           C  
ATOM   4134  OD1 ASN A 262     -40.986  28.159  14.464  1.00  3.65           O  
ATOM   4135  ND2 ASN A 262     -38.801  27.908  14.118  1.00  3.65           N  
ATOM   4136  H   ASN A 262     -40.489  23.452  15.496  1.00  1.63           H  
ATOM   4137  HA  ASN A 262     -41.242  26.234  16.301  1.00  2.92           H  
ATOM   4138 1HB  ASN A 262     -39.133  25.544  14.834  1.00  4.37           H  
ATOM   4139 2HB  ASN A 262     -40.314  25.494  13.537  1.00  4.37           H  
ATOM   4140 1HD2 ASN A 262     -38.672  28.895  14.008  1.00  4.37           H  
ATOM   4141 2HD2 ASN A 262     -38.022  27.289  14.041  1.00  4.37           H  
ATOM   4142  N   SER A 263     -43.102  26.508  14.409  1.00  2.92           N  
ATOM   4143  CA  SER A 263     -44.405  26.578  13.749  1.00  4.91           C  
ATOM   4144  C   SER A 263     -44.268  27.057  12.312  1.00  2.35           C  
ATOM   4145  O   SER A 263     -45.093  27.833  11.831  1.00  3.14           O  
ATOM   4146  CB  SER A 263     -45.317  27.529  14.497  1.00  7.37           C  
ATOM   4147  OG  SER A 263     -44.712  28.790  14.593  1.00  7.37           O  
ATOM   4148  H   SER A 263     -42.566  27.357  14.516  1.00  3.50           H  
ATOM   4149  HA  SER A 263     -44.849  25.582  13.742  1.00  5.89           H  
ATOM   4150 1HB  SER A 263     -46.260  27.617  13.959  1.00  8.84           H  
ATOM   4151 2HB  SER A 263     -45.537  27.143  15.491  1.00  8.84           H  
ATOM   4152  HG  SER A 263     -45.408  29.451  14.521  1.00  8.84           H  
ATOM   4153  N   TRP A 264     -43.218  26.619  11.625  1.00  3.01           N  
ATOM   4154  CA  TRP A 264     -42.961  27.077  10.260  1.00  4.37           C  
ATOM   4155  C   TRP A 264     -43.137  25.965   9.221  1.00  5.16           C  
ATOM   4156  O   TRP A 264     -42.559  26.024   8.130  1.00  8.13           O  
ATOM   4157  CB  TRP A 264     -41.543  27.656  10.155  1.00  6.55           C  
ATOM   4158  CG  TRP A 264     -41.311  28.919  10.956  1.00  6.55           C  
ATOM   4159  CD1 TRP A 264     -42.229  29.678  11.622  1.00  6.55           C  
ATOM   4160  CD2 TRP A 264     -40.041  29.575  11.166  1.00  6.55           C  
ATOM   4161  NE1 TRP A 264     -41.612  30.734  12.242  1.00  6.55           N  
ATOM   4162  CE2 TRP A 264     -40.280  30.694  11.969  1.00  6.55           C  
ATOM   4163  CE3 TRP A 264     -38.745  29.305  10.750  1.00  6.55           C  
ATOM   4164  CZ2 TRP A 264     -39.265  31.546  12.364  1.00  6.55           C  
ATOM   4165  CZ3 TRP A 264     -37.728  30.155  11.143  1.00  6.55           C  
ATOM   4166  CH2 TRP A 264     -37.979  31.249  11.926  1.00  6.55           C  
ATOM   4167  H   TRP A 264     -42.577  25.970  12.059  1.00  3.61           H  
ATOM   4168  HA  TRP A 264     -43.668  27.871  10.029  1.00  5.24           H  
ATOM   4169 1HB  TRP A 264     -40.828  26.907  10.497  1.00  7.87           H  
ATOM   4170 2HB  TRP A 264     -41.310  27.864   9.112  1.00  7.87           H  
ATOM   4171  HD1 TRP A 264     -43.293  29.480  11.674  1.00  7.87           H  
ATOM   4172  HE1 TRP A 264     -42.060  31.433  12.823  1.00  7.87           H  
ATOM   4173  HE3 TRP A 264     -38.546  28.440  10.126  1.00  7.87           H  
ATOM   4174  HZ2 TRP A 264     -39.450  32.420  12.991  1.00  7.87           H  
ATOM   4175  HZ3 TRP A 264     -36.720  29.930  10.813  1.00  7.87           H  
ATOM   4176  HH2 TRP A 264     -37.150  31.896  12.212  1.00  7.87           H  
ATOM   4177  N   GLY A 265     -43.943  24.958   9.557  1.00  4.49           N  
ATOM   4178  CA  GLY A 265     -44.188  23.826   8.674  1.00  6.74           C  
ATOM   4179  C   GLY A 265     -43.252  22.670   8.986  1.00  3.78           C  
ATOM   4180  O   GLY A 265     -42.097  22.876   9.359  1.00  7.70           O  
ATOM   4181  H   GLY A 265     -44.426  24.968  10.446  1.00  5.39           H  
ATOM   4182 1HA  GLY A 265     -45.222  23.498   8.782  1.00  8.09           H  
ATOM   4183 2HA  GLY A 265     -44.056  24.137   7.639  1.00  8.09           H  
ATOM   4184  N   PHE A 266     -43.751  21.447   8.811  1.00  2.81           N  
ATOM   4185  CA  PHE A 266     -42.979  20.229   9.077  1.00  4.51           C  
ATOM   4186  C   PHE A 266     -41.734  20.095   8.199  1.00  6.04           C  
ATOM   4187  O   PHE A 266     -40.801  19.374   8.541  1.00 16.03           O  
ATOM   4188  CB  PHE A 266     -43.861  18.995   8.905  1.00  6.76           C  
ATOM   4189  CG  PHE A 266     -44.160  18.633   7.477  1.00  6.76           C  
ATOM   4190  CD1 PHE A 266     -43.344  17.741   6.794  1.00  6.76           C  
ATOM   4191  CD2 PHE A 266     -45.250  19.177   6.815  1.00  6.76           C  
ATOM   4192  CE1 PHE A 266     -43.617  17.395   5.484  1.00  6.76           C  
ATOM   4193  CE2 PHE A 266     -45.522  18.835   5.505  1.00  6.76           C  
ATOM   4194  CZ  PHE A 266     -44.707  17.939   4.841  1.00  6.76           C  
ATOM   4195  H   PHE A 266     -44.708  21.355   8.497  1.00  3.37           H  
ATOM   4196  HA  PHE A 266     -42.650  20.262  10.115  1.00  5.41           H  
ATOM   4197 1HB  PHE A 266     -43.382  18.139   9.379  1.00  8.12           H  
ATOM   4198 2HB  PHE A 266     -44.811  19.158   9.417  1.00  8.12           H  
ATOM   4199  HD1 PHE A 266     -42.484  17.308   7.305  1.00  8.12           H  
ATOM   4200  HD2 PHE A 266     -45.896  19.880   7.341  1.00  8.12           H  
ATOM   4201  HE1 PHE A 266     -42.970  16.690   4.962  1.00  8.12           H  
ATOM   4202  HE2 PHE A 266     -46.385  19.265   4.997  1.00  8.12           H  
ATOM   4203  HZ  PHE A 266     -44.924  17.666   3.809  1.00  8.12           H  
ATOM   4204  N   LYS A 267     -41.718  20.788   7.064  1.00  6.17           N  
ATOM   4205  CA  LYS A 267     -40.583  20.754   6.161  1.00 11.60           C  
ATOM   4206  C   LYS A 267     -39.385  21.558   6.701  1.00 11.37           C  
ATOM   4207  O   LYS A 267     -38.259  21.380   6.230  1.00 29.11           O  
ATOM   4208  CB  LYS A 267     -41.006  21.291   4.788  1.00 17.40           C  
ATOM   4209  CG  LYS A 267     -41.992  20.400   4.036  1.00 17.40           C  
ATOM   4210  CD  LYS A 267     -42.403  21.004   2.693  1.00 17.40           C  
ATOM   4211  CE  LYS A 267     -43.427  20.127   1.978  1.00 17.40           C  
ATOM   4212  NZ  LYS A 267     -43.934  20.745   0.715  1.00 17.40           N  
ATOM   4213  H   LYS A 267     -42.515  21.353   6.814  1.00  7.40           H  
ATOM   4214  HA  LYS A 267     -40.266  19.716   6.049  1.00 13.92           H  
ATOM   4215 1HB  LYS A 267     -41.466  22.272   4.905  1.00 20.88           H  
ATOM   4216 2HB  LYS A 267     -40.125  21.414   4.159  1.00 20.88           H  
ATOM   4217 1HG  LYS A 267     -41.537  19.424   3.863  1.00 20.88           H  
ATOM   4218 2HG  LYS A 267     -42.884  20.259   4.645  1.00 20.88           H  
ATOM   4219 1HD  LYS A 267     -42.832  21.994   2.852  1.00 20.88           H  
ATOM   4220 2HD  LYS A 267     -41.524  21.103   2.057  1.00 20.88           H  
ATOM   4221 1HE  LYS A 267     -42.971  19.166   1.742  1.00 20.88           H  
ATOM   4222 2HE  LYS A 267     -44.270  19.960   2.647  1.00 20.88           H  
ATOM   4223 1HZ  LYS A 267     -44.612  20.128   0.291  1.00 20.88           H  
ATOM   4224 2HZ  LYS A 267     -44.375  21.629   0.925  1.00 20.88           H  
ATOM   4225 3HZ  LYS A 267     -43.178  20.898   0.058  1.00 20.88           H  
ATOM   4226  N   TRP A 268     -39.636  22.460   7.657  1.00  4.26           N  
ATOM   4227  CA  TRP A 268     -38.589  23.301   8.222  1.00  4.82           C  
ATOM   4228  C   TRP A 268     -37.630  22.529   9.127  1.00  3.82           C  
ATOM   4229  O   TRP A 268     -38.022  21.596   9.818  1.00  4.36           O  
ATOM   4230  CB  TRP A 268     -39.182  24.473   9.005  1.00  7.23           C  
ATOM   4231  CG  TRP A 268     -38.096  25.401   9.439  1.00  7.23           C  
ATOM   4232  CD1 TRP A 268     -37.514  26.340   8.650  1.00  7.23           C  
ATOM   4233  CD2 TRP A 268     -37.425  25.479  10.722  1.00  7.23           C  
ATOM   4234  NE1 TRP A 268     -36.525  26.987   9.335  1.00  7.23           N  
ATOM   4235  CE2 TRP A 268     -36.453  26.477  10.610  1.00  7.23           C  
ATOM   4236  CE3 TRP A 268     -37.559  24.783  11.928  1.00  7.23           C  
ATOM   4237  CZ2 TRP A 268     -35.611  26.805  11.663  1.00  7.23           C  
ATOM   4238  CZ3 TRP A 268     -36.715  25.110  12.982  1.00  7.23           C  
ATOM   4239  CH2 TRP A 268     -35.766  26.095  12.854  1.00  7.23           C  
ATOM   4240  H   TRP A 268     -40.571  22.565   8.028  1.00  5.11           H  
ATOM   4241  HA  TRP A 268     -38.011  23.716   7.397  1.00  5.78           H  
ATOM   4242 1HB  TRP A 268     -39.892  25.018   8.381  1.00  8.68           H  
ATOM   4243 2HB  TRP A 268     -39.716  24.108   9.883  1.00  8.68           H  
ATOM   4244  HD1 TRP A 268     -37.785  26.535   7.614  1.00  8.68           H  
ATOM   4245  HE1 TRP A 268     -35.946  27.713   8.940  1.00  8.68           H  
ATOM   4246  HE3 TRP A 268     -38.306  23.997  12.035  1.00  8.68           H  
ATOM   4247  HZ2 TRP A 268     -34.851  27.581  11.581  1.00  8.68           H  
ATOM   4248  HZ3 TRP A 268     -36.827  24.560  13.916  1.00  8.68           H  
ATOM   4249  HH2 TRP A 268     -35.121  26.324  13.704  1.00  8.68           H  
ATOM   4250  N   GLY A 269     -36.359  22.909   9.100  1.00  3.91           N  
ATOM   4251  CA  GLY A 269     -35.348  22.287   9.946  1.00  4.71           C  
ATOM   4252  C   GLY A 269     -35.271  20.789   9.716  1.00  4.32           C  
ATOM   4253  O   GLY A 269     -35.068  20.317   8.589  1.00  7.31           O  
ATOM   4254  H   GLY A 269     -36.096  23.684   8.512  1.00  4.69           H  
ATOM   4255 1HA  GLY A 269     -34.377  22.740   9.746  1.00  5.65           H  
ATOM   4256 2HA  GLY A 269     -35.581  22.484  10.992  1.00  5.65           H  
ATOM   4257  N   GLU A 270     -35.432  20.048  10.807  1.00  3.70           N  
ATOM   4258  CA  GLU A 270     -35.439  18.596  10.783  1.00  5.10           C  
ATOM   4259  C   GLU A 270     -36.811  18.127  11.223  1.00  3.46           C  
ATOM   4260  O   GLU A 270     -37.084  18.026  12.417  1.00  3.42           O  
ATOM   4261  CB  GLU A 270     -34.342  18.042  11.693  1.00  7.65           C  
ATOM   4262  CG  GLU A 270     -32.933  18.392  11.230  1.00  7.65           C  
ATOM   4263  CD  GLU A 270     -31.852  17.938  12.170  1.00  7.65           C  
ATOM   4264  OE1 GLU A 270     -32.164  17.472  13.240  1.00  7.65           O  
ATOM   4265  OE2 GLU A 270     -30.701  18.062  11.820  1.00  7.65           O  
ATOM   4266  H   GLU A 270     -35.574  20.509  11.698  1.00  4.44           H  
ATOM   4267  HA  GLU A 270     -35.264  18.253   9.763  1.00  6.12           H  
ATOM   4268 1HB  GLU A 270     -34.471  18.432  12.703  1.00  9.18           H  
ATOM   4269 2HB  GLU A 270     -34.421  16.956  11.745  1.00  9.18           H  
ATOM   4270 1HG  GLU A 270     -32.762  17.933  10.256  1.00  9.18           H  
ATOM   4271 2HG  GLU A 270     -32.864  19.471  11.105  1.00  9.18           H  
ATOM   4272  N   ASN A 271     -37.692  17.905  10.251  1.00  4.03           N  
ATOM   4273  CA  ASN A 271     -39.074  17.490  10.500  1.00  4.44           C  
ATOM   4274  C   ASN A 271     -39.837  18.524  11.332  1.00  2.73           C  
ATOM   4275  O   ASN A 271     -40.714  18.166  12.117  1.00  2.97           O  
ATOM   4276  CB  ASN A 271     -39.117  16.131  11.178  1.00  6.66           C  
ATOM   4277  CG  ASN A 271     -38.533  15.043  10.322  1.00  6.66           C  
ATOM   4278  OD1 ASN A 271     -38.743  15.010   9.104  1.00  6.66           O  
ATOM   4279  ND2 ASN A 271     -37.801  14.149  10.935  1.00  6.66           N  
ATOM   4280  H   ASN A 271     -37.390  18.018   9.293  1.00  4.84           H  
ATOM   4281  HA  ASN A 271     -39.585  17.409   9.540  1.00  5.33           H  
ATOM   4282 1HB  ASN A 271     -38.578  16.163  12.125  1.00  7.99           H  
ATOM   4283 2HB  ASN A 271     -40.152  15.876  11.405  1.00  7.99           H  
ATOM   4284 1HD2 ASN A 271     -37.386  13.401  10.416  1.00  7.99           H  
ATOM   4285 2HD2 ASN A 271     -37.657  14.213  11.922  1.00  7.99           H  
ATOM   4286  N   GLY A 272     -39.514  19.802  11.138  1.00  1.94           N  
ATOM   4287  CA  GLY A 272     -40.135  20.900  11.862  1.00  1.55           C  
ATOM   4288  C   GLY A 272     -39.474  21.204  13.214  1.00  1.36           C  
ATOM   4289  O   GLY A 272     -39.962  22.062  13.959  1.00  2.48           O  
ATOM   4290  H   GLY A 272     -38.811  20.045  10.460  1.00  2.33           H  
ATOM   4291 1HA  GLY A 272     -40.111  21.795  11.241  1.00  1.86           H  
ATOM   4292 2HA  GLY A 272     -41.180  20.665  12.014  1.00  1.86           H  
ATOM   4293  N   TYR A 273     -38.364  20.520  13.530  1.00  1.88           N  
ATOM   4294  CA  TYR A 273     -37.696  20.723  14.808  1.00  2.49           C  
ATOM   4295  C   TYR A 273     -36.273  21.290  14.670  1.00  2.23           C  
ATOM   4296  O   TYR A 273     -35.652  21.239  13.604  1.00  2.24           O  
ATOM   4297  CB  TYR A 273     -37.644  19.398  15.575  1.00  3.74           C  
ATOM   4298  CG  TYR A 273     -39.010  18.806  15.855  1.00  3.74           C  
ATOM   4299  CD1 TYR A 273     -39.532  17.874  14.975  1.00  3.74           C  
ATOM   4300  CD2 TYR A 273     -39.746  19.188  16.965  1.00  3.74           C  
ATOM   4301  CE1 TYR A 273     -40.780  17.330  15.195  1.00  3.74           C  
ATOM   4302  CE2 TYR A 273     -40.998  18.643  17.187  1.00  3.74           C  
ATOM   4303  CZ  TYR A 273     -41.514  17.720  16.305  1.00  3.74           C  
ATOM   4304  OH  TYR A 273     -42.758  17.174  16.519  1.00  3.74           O  
ATOM   4305  H   TYR A 273     -37.990  19.817  12.910  1.00  2.26           H  
ATOM   4306  HA  TYR A 273     -38.281  21.438  15.381  1.00  2.99           H  
ATOM   4307 1HB  TYR A 273     -37.067  18.669  15.005  1.00  4.48           H  
ATOM   4308 2HB  TYR A 273     -37.136  19.548  16.526  1.00  4.48           H  
ATOM   4309  HD1 TYR A 273     -38.957  17.573  14.100  1.00  4.48           H  
ATOM   4310  HD2 TYR A 273     -39.341  19.921  17.661  1.00  4.48           H  
ATOM   4311  HE1 TYR A 273     -41.187  16.600  14.496  1.00  4.48           H  
ATOM   4312  HE2 TYR A 273     -41.579  18.943  18.059  1.00  4.48           H  
ATOM   4313  HH  TYR A 273     -42.952  16.544  15.821  1.00  4.48           H  
ATOM   4314  N   MET A 274     -35.764  21.828  15.781  1.00  2.91           N  
ATOM   4315  CA  MET A 274     -34.428  22.417  15.851  1.00  3.57           C  
ATOM   4316  C   MET A 274     -33.586  21.872  16.996  1.00  2.72           C  
ATOM   4317  O   MET A 274     -34.025  21.844  18.141  1.00  3.63           O  
ATOM   4318  CB  MET A 274     -34.526  23.928  16.030  1.00  5.35           C  
ATOM   4319  CG  MET A 274     -33.177  24.628  16.130  1.00  5.35           C  
ATOM   4320  SD  MET A 274     -33.329  26.404  16.351  1.00  5.35           S  
ATOM   4321  CE  MET A 274     -33.899  26.512  18.047  1.00  5.35           C  
ATOM   4322  H   MET A 274     -36.343  21.840  16.608  1.00  3.49           H  
ATOM   4323  HA  MET A 274     -33.906  22.197  14.921  1.00  4.28           H  
ATOM   4324 1HB  MET A 274     -35.064  24.361  15.193  1.00  6.43           H  
ATOM   4325 2HB  MET A 274     -35.089  24.154  16.936  1.00  6.43           H  
ATOM   4326 1HG  MET A 274     -32.619  24.224  16.974  1.00  6.43           H  
ATOM   4327 2HG  MET A 274     -32.602  24.442  15.222  1.00  6.43           H  
ATOM   4328 1HE  MET A 274     -34.036  27.558  18.321  1.00  6.43           H  
ATOM   4329 2HE  MET A 274     -34.848  25.983  18.147  1.00  6.43           H  
ATOM   4330 3HE  MET A 274     -33.162  26.059  18.708  1.00  6.43           H  
ATOM   4331  N   ARG A 275     -32.355  21.470  16.698  1.00  3.18           N  
ATOM   4332  CA  ARG A 275     -31.436  21.024  17.744  1.00  4.01           C  
ATOM   4333  C   ARG A 275     -30.513  22.187  18.110  1.00  4.92           C  
ATOM   4334  O   ARG A 275     -29.813  22.724  17.251  1.00 11.68           O  
ATOM   4335  CB  ARG A 275     -30.646  19.816  17.287  1.00  6.01           C  
ATOM   4336  CG  ARG A 275     -31.474  18.547  17.126  1.00  6.01           C  
ATOM   4337  CD  ARG A 275     -30.631  17.419  16.669  1.00  6.01           C  
ATOM   4338  NE  ARG A 275     -30.176  17.647  15.316  1.00  6.01           N  
ATOM   4339  CZ  ARG A 275     -28.930  18.035  14.990  1.00  6.01           C  
ATOM   4340  NH1 ARG A 275     -28.020  18.221  15.918  1.00  6.01           N  
ATOM   4341  NH2 ARG A 275     -28.603  18.249  13.732  1.00  6.01           N  
ATOM   4342  H   ARG A 275     -32.043  21.489  15.736  1.00  3.82           H  
ATOM   4343  HA  ARG A 275     -32.014  20.742  18.621  1.00  4.81           H  
ATOM   4344 1HB  ARG A 275     -30.179  20.028  16.326  1.00  7.22           H  
ATOM   4345 2HB  ARG A 275     -29.850  19.608  18.001  1.00  7.22           H  
ATOM   4346 1HG  ARG A 275     -31.923  18.279  18.080  1.00  7.22           H  
ATOM   4347 2HG  ARG A 275     -32.257  18.710  16.385  1.00  7.22           H  
ATOM   4348 1HD  ARG A 275     -29.759  17.319  17.312  1.00  7.22           H  
ATOM   4349 2HD  ARG A 275     -31.209  16.495  16.685  1.00  7.22           H  
ATOM   4350  HE  ARG A 275     -30.846  17.521  14.563  1.00  7.22           H  
ATOM   4351 1HH1 ARG A 275     -28.239  18.069  16.891  1.00  7.22           H  
ATOM   4352 2HH1 ARG A 275     -27.095  18.525  15.634  1.00  7.22           H  
ATOM   4353 1HH2 ARG A 275     -29.293  18.120  12.996  1.00  7.22           H  
ATOM   4354 2HH2 ARG A 275     -27.663  18.562  13.526  1.00  7.22           H  
ATOM   4355  N   LEU A 276     -30.530  22.575  19.380  1.00  3.36           N  
ATOM   4356  CA  LEU A 276     -29.808  23.750  19.854  1.00  4.33           C  
ATOM   4357  C   LEU A 276     -28.809  23.392  20.972  1.00  4.66           C  
ATOM   4358  O   LEU A 276     -29.222  22.876  22.006  1.00  7.14           O  
ATOM   4359  CB  LEU A 276     -30.840  24.747  20.375  1.00  6.50           C  
ATOM   4360  CG  LEU A 276     -30.327  26.067  20.917  1.00  6.50           C  
ATOM   4361  CD1 LEU A 276     -29.720  26.882  19.784  1.00  6.50           C  
ATOM   4362  CD2 LEU A 276     -31.484  26.798  21.553  1.00  6.50           C  
ATOM   4363  H   LEU A 276     -31.104  22.066  20.034  1.00  4.03           H  
ATOM   4364  HA  LEU A 276     -29.291  24.196  19.012  1.00  5.20           H  
ATOM   4365 1HB  LEU A 276     -31.526  24.975  19.565  1.00  7.79           H  
ATOM   4366 2HB  LEU A 276     -31.407  24.267  21.173  1.00  7.79           H  
ATOM   4367  HG  LEU A 276     -29.550  25.885  21.660  1.00  7.79           H  
ATOM   4368 1HD1 LEU A 276     -29.350  27.827  20.179  1.00  7.79           H  
ATOM   4369 2HD1 LEU A 276     -28.901  26.335  19.330  1.00  7.79           H  
ATOM   4370 3HD1 LEU A 276     -30.483  27.076  19.030  1.00  7.79           H  
ATOM   4371 1HD2 LEU A 276     -31.134  27.744  21.945  1.00  7.79           H  
ATOM   4372 2HD2 LEU A 276     -32.259  26.979  20.806  1.00  7.79           H  
ATOM   4373 3HD2 LEU A 276     -31.891  26.200  22.365  1.00  7.79           H  
ATOM   4374  N   PRO A 277     -27.511  23.685  20.815  1.00  6.51           N  
ATOM   4375  CA  PRO A 277     -26.410  23.354  21.728  1.00  7.72           C  
ATOM   4376  C   PRO A 277     -26.569  23.840  23.178  1.00 11.76           C  
ATOM   4377  O   PRO A 277     -27.076  24.927  23.452  1.00 23.54           O  
ATOM   4378  CB  PRO A 277     -25.205  24.011  21.054  1.00 11.58           C  
ATOM   4379  CG  PRO A 277     -25.531  23.984  19.600  1.00 11.58           C  
ATOM   4380  CD  PRO A 277     -27.008  24.189  19.522  1.00 11.58           C  
ATOM   4381  HA  PRO A 277     -26.281  22.265  21.719  1.00  9.26           H  
ATOM   4382 1HB  PRO A 277     -25.058  25.029  21.444  1.00 13.90           H  
ATOM   4383 2HB  PRO A 277     -24.293  23.444  21.292  1.00 13.90           H  
ATOM   4384 1HG  PRO A 277     -24.973  24.767  19.070  1.00 13.90           H  
ATOM   4385 2HG  PRO A 277     -25.224  23.024  19.163  1.00 13.90           H  
ATOM   4386 1HD  PRO A 277     -27.224  25.259  19.416  1.00 13.90           H  
ATOM   4387 2HD  PRO A 277     -27.417  23.599  18.690  1.00 13.90           H  
ATOM   4388  N   ARG A 278     -26.073  23.004  24.087  1.00 11.84           N  
ATOM   4389  CA  ARG A 278     -26.084  23.188  25.542  1.00 24.92           C  
ATOM   4390  C   ARG A 278     -24.650  23.379  26.077  1.00 16.58           C  
ATOM   4391  O   ARG A 278     -23.688  22.961  25.434  1.00 31.04           O  
ATOM   4392  CB  ARG A 278     -26.746  21.985  26.227  1.00 37.38           C  
ATOM   4393  CG  ARG A 278     -26.909  22.091  27.740  1.00 37.38           C  
ATOM   4394  CD  ARG A 278     -27.568  20.900  28.332  1.00 37.38           C  
ATOM   4395  NE  ARG A 278     -27.737  21.040  29.771  1.00 37.38           N  
ATOM   4396  CZ  ARG A 278     -26.794  20.708  30.672  1.00 37.38           C  
ATOM   4397  NH1 ARG A 278     -25.649  20.233  30.246  1.00 37.38           N  
ATOM   4398  NH2 ARG A 278     -27.014  20.866  31.965  1.00 37.38           N  
ATOM   4399  H   ARG A 278     -25.691  22.143  23.736  1.00 14.21           H  
ATOM   4400  HA  ARG A 278     -26.664  24.081  25.776  1.00 29.90           H  
ATOM   4401 1HB  ARG A 278     -27.736  21.822  25.801  1.00 44.86           H  
ATOM   4402 2HB  ARG A 278     -26.157  21.095  26.028  1.00 44.86           H  
ATOM   4403 1HG  ARG A 278     -25.941  22.176  28.215  1.00 44.86           H  
ATOM   4404 2HG  ARG A 278     -27.507  22.972  27.978  1.00 44.86           H  
ATOM   4405 1HD  ARG A 278     -28.548  20.770  27.885  1.00 44.86           H  
ATOM   4406 2HD  ARG A 278     -26.963  20.015  28.143  1.00 44.86           H  
ATOM   4407  HE  ARG A 278     -28.612  21.404  30.115  1.00 44.86           H  
ATOM   4408 1HH1 ARG A 278     -25.490  20.126  29.255  1.00 44.86           H  
ATOM   4409 2HH1 ARG A 278     -24.904  19.999  30.889  1.00 44.86           H  
ATOM   4410 1HH2 ARG A 278     -27.898  21.236  32.286  1.00 44.86           H  
ATOM   4411 2HH2 ARG A 278     -26.298  20.619  32.632  1.00 44.86           H  
ATOM   4412  N   GLU A 279     -24.527  24.013  27.254  1.00 41.62           N  
ATOM   4413  CA  GLU A 279     -23.242  24.290  27.924  1.00 43.07           C  
ATOM   4414  C   GLU A 279     -22.322  25.256  27.195  1.00 41.53           C  
ATOM   4415  O   GLU A 279     -21.159  24.952  26.946  1.00 70.89           O  
ATOM   4416  CB  GLU A 279     -22.453  22.989  28.189  1.00 64.61           C  
ATOM   4417  CG  GLU A 279     -23.156  22.006  29.107  1.00 64.61           C  
ATOM   4418  CD  GLU A 279     -22.330  20.801  29.474  1.00 64.61           C  
ATOM   4419  OE1 GLU A 279     -21.249  20.653  28.964  1.00 64.61           O  
ATOM   4420  OE2 GLU A 279     -22.803  20.009  30.262  1.00 64.61           O  
ATOM   4421  H   GLU A 279     -25.372  24.323  27.710  1.00 49.94           H  
ATOM   4422  HA  GLU A 279     -23.473  24.734  28.892  1.00 51.68           H  
ATOM   4423 1HB  GLU A 279     -22.234  22.477  27.254  1.00 77.53           H  
ATOM   4424 2HB  GLU A 279     -21.497  23.235  28.650  1.00 77.53           H  
ATOM   4425 1HG  GLU A 279     -23.456  22.524  30.017  1.00 77.53           H  
ATOM   4426 2HG  GLU A 279     -24.050  21.665  28.603  1.00 77.53           H  
ATOM   4427  N   LEU A 280     -22.853  26.442  26.882  1.00 63.01           N  
ATOM   4428  CA  LEU A 280     -22.057  27.512  26.283  1.00126.07           C  
ATOM   4429  C   LEU A 280     -21.150  28.180  27.335  1.00120.44           C  
ATOM   4430  O   LEU A 280     -20.251  28.946  26.991  1.00171.29           O  
ATOM   4431  CB  LEU A 280     -22.963  28.571  25.654  1.00189.10           C  
ATOM   4432  CG  LEU A 280     -23.818  28.104  24.473  1.00189.10           C  
ATOM   4433  CD1 LEU A 280     -24.703  29.253  24.025  1.00189.10           C  
ATOM   4434  CD2 LEU A 280     -22.916  27.629  23.348  1.00189.10           C  
ATOM   4435  H   LEU A 280     -23.826  26.614  27.087  1.00 75.61           H  
ATOM   4436  HA  LEU A 280     -21.425  27.081  25.505  1.00151.28           H  
ATOM   4437 1HB  LEU A 280     -23.639  28.950  26.419  1.00226.93           H  
ATOM   4438 2HB  LEU A 280     -22.344  29.397  25.305  1.00226.93           H  
ATOM   4439  HG  LEU A 280     -24.463  27.284  24.789  1.00226.93           H  
ATOM   4440 1HD1 LEU A 280     -25.322  28.928  23.190  1.00226.93           H  
ATOM   4441 2HD1 LEU A 280     -25.343  29.567  24.850  1.00226.93           H  
ATOM   4442 3HD1 LEU A 280     -24.083  30.091  23.709  1.00226.93           H  
ATOM   4443 1HD2 LEU A 280     -23.526  27.296  22.509  1.00226.93           H  
ATOM   4444 2HD2 LEU A 280     -22.271  28.447  23.028  1.00226.93           H  
ATOM   4445 3HD2 LEU A 280     -22.301  26.800  23.703  1.00226.93           H  
ATOM   4446  N   TYR A 281     -21.416  27.888  28.620  1.00125.17           N  
ATOM   4447  CA  TYR A 281     -20.630  28.295  29.795  1.00164.94           C  
ATOM   4448  C   TYR A 281     -20.770  29.754  30.209  1.00110.66           C  
ATOM   4449  O   TYR A 281     -21.134  30.045  31.347  1.00201.97           O  
ATOM   4450  CB  TYR A 281     -19.144  27.991  29.575  1.00247.41           C  
ATOM   4451  CG  TYR A 281     -18.861  26.522  29.355  1.00247.41           C  
ATOM   4452  CD1 TYR A 281     -18.270  26.104  28.173  1.00247.41           C  
ATOM   4453  CD2 TYR A 281     -19.208  25.593  30.325  1.00247.41           C  
ATOM   4454  CE1 TYR A 281     -18.016  24.762  27.964  1.00247.41           C  
ATOM   4455  CE2 TYR A 281     -18.957  24.250  30.115  1.00247.41           C  
ATOM   4456  CZ  TYR A 281     -18.360  23.835  28.941  1.00247.41           C  
ATOM   4457  OH  TYR A 281     -18.104  22.500  28.733  1.00247.41           O  
ATOM   4458  H   TYR A 281     -22.211  27.300  28.811  1.00150.20           H  
ATOM   4459  HA  TYR A 281     -20.970  27.695  30.639  1.00197.93           H  
ATOM   4460 1HB  TYR A 281     -18.753  28.547  28.725  1.00296.89           H  
ATOM   4461 2HB  TYR A 281     -18.582  28.313  30.452  1.00296.89           H  
ATOM   4462  HD1 TYR A 281     -18.004  26.834  27.408  1.00296.89           H  
ATOM   4463  HD2 TYR A 281     -19.679  25.920  31.252  1.00296.89           H  
ATOM   4464  HE1 TYR A 281     -17.548  24.434  27.036  1.00296.89           H  
ATOM   4465  HE2 TYR A 281     -19.227  23.517  30.876  1.00296.89           H  
ATOM   4466  HH  TYR A 281     -17.816  22.368  27.827  1.00296.89           H  
ATOM   4467  N   PHE A 282     -20.476  30.665  29.295  1.00 65.52           N  
ATOM   4468  CA  PHE A 282     -20.514  32.081  29.615  1.00 93.94           C  
ATOM   4469  C   PHE A 282     -21.839  32.718  29.225  1.00 78.29           C  
ATOM   4470  O   PHE A 282     -22.213  33.770  29.751  1.00112.04           O  
ATOM   4471  CB  PHE A 282     -19.369  32.765  28.887  1.00140.91           C  
ATOM   4472  CG  PHE A 282     -18.039  32.247  29.339  1.00140.91           C  
ATOM   4473  CD1 PHE A 282     -17.364  31.308  28.573  1.00140.91           C  
ATOM   4474  CD2 PHE A 282     -17.467  32.677  30.524  1.00140.91           C  
ATOM   4475  CE1 PHE A 282     -16.145  30.808  28.983  1.00140.91           C  
ATOM   4476  CE2 PHE A 282     -16.246  32.180  30.936  1.00140.91           C  
ATOM   4477  CZ  PHE A 282     -15.585  31.245  30.165  1.00140.91           C  
ATOM   4478  H   PHE A 282     -20.191  30.359  28.375  1.00 78.62           H  
ATOM   4479  HA  PHE A 282     -20.377  32.198  30.690  1.00112.73           H  
ATOM   4480 1HB  PHE A 282     -19.457  32.603  27.814  1.00169.09           H  
ATOM   4481 2HB  PHE A 282     -19.400  33.840  29.068  1.00169.09           H  
ATOM   4482  HD1 PHE A 282     -17.811  30.962  27.641  1.00169.09           H  
ATOM   4483  HD2 PHE A 282     -17.992  33.413  31.134  1.00169.09           H  
ATOM   4484  HE1 PHE A 282     -15.626  30.068  28.373  1.00169.09           H  
ATOM   4485  HE2 PHE A 282     -15.805  32.525  31.871  1.00169.09           H  
ATOM   4486  HZ  PHE A 282     -14.623  30.852  30.491  1.00169.09           H  
ATOM   4487  N   ASP A 283     -22.572  32.077  28.324  1.00 73.45           N  
ATOM   4488  CA  ASP A 283     -23.842  32.638  27.905  1.00 69.63           C  
ATOM   4489  C   ASP A 283     -24.952  32.296  28.877  1.00 49.18           C  
ATOM   4490  O   ASP A 283     -25.694  31.335  28.676  1.00 50.80           O  
ATOM   4491  CB  ASP A 283     -24.225  32.165  26.514  1.00104.44           C  
ATOM   4492  CG  ASP A 283     -25.479  32.863  26.025  1.00104.44           C  
ATOM   4493  OD1 ASP A 283     -26.107  33.534  26.814  1.00104.44           O  
ATOM   4494  OD2 ASP A 283     -25.791  32.734  24.866  1.00104.44           O  
ATOM   4495  H   ASP A 283     -22.248  31.212  27.917  1.00 88.14           H  
ATOM   4496  HA  ASP A 283     -23.743  33.723  27.876  1.00 83.56           H  
ATOM   4497 1HB  ASP A 283     -23.411  32.362  25.816  1.00125.33           H  
ATOM   4498 2HB  ASP A 283     -24.402  31.089  26.526  1.00125.33           H  
ATOM   4499  N   THR A 284     -25.095  33.132  29.904  1.00 45.96           N  
ATOM   4500  CA  THR A 284     -26.114  32.952  30.937  1.00 39.83           C  
ATOM   4501  C   THR A 284     -27.547  33.134  30.417  1.00 27.50           C  
ATOM   4502  O   THR A 284     -28.508  32.725  31.082  1.00 29.30           O  
ATOM   4503  CB  THR A 284     -25.877  33.930  32.104  1.00 59.74           C  
ATOM   4504  OG1 THR A 284     -25.953  35.279  31.625  1.00 59.74           O  
ATOM   4505  CG2 THR A 284     -24.506  33.692  32.717  1.00 59.74           C  
ATOM   4506  H   THR A 284     -24.424  33.889  29.979  1.00 55.15           H  
ATOM   4507  HA  THR A 284     -26.029  31.936  31.322  1.00 47.80           H  
ATOM   4508  HB  THR A 284     -26.643  33.780  32.864  1.00 71.69           H  
ATOM   4509  HG1 THR A 284     -25.280  35.417  30.953  1.00 71.69           H  
ATOM   4510 1HG2 THR A 284     -24.350  34.388  33.541  1.00 71.69           H  
ATOM   4511 2HG2 THR A 284     -24.446  32.669  33.089  1.00 71.69           H  
ATOM   4512 3HG2 THR A 284     -23.738  33.848  31.960  1.00 71.69           H  
ATOM   4513  N   ALA A 285     -27.691  33.736  29.227  1.00 21.95           N  
ATOM   4514  CA  ALA A 285     -28.999  33.943  28.626  1.00 16.55           C  
ATOM   4515  C   ALA A 285     -29.488  32.654  27.990  1.00 15.40           C  
ATOM   4516  O   ALA A 285     -30.667  32.541  27.656  1.00 22.73           O  
ATOM   4517  CB  ALA A 285     -28.954  35.059  27.594  1.00 24.83           C  
ATOM   4518  H   ALA A 285     -26.880  34.029  28.692  1.00 26.34           H  
ATOM   4519  HA  ALA A 285     -29.697  34.217  29.416  1.00 19.86           H  
ATOM   4520 1HB  ALA A 285     -29.949  35.205  27.175  1.00 29.79           H  
ATOM   4521 2HB  ALA A 285     -28.621  35.979  28.073  1.00 29.79           H  
ATOM   4522 3HB  ALA A 285     -28.262  34.793  26.798  1.00 29.79           H  
ATOM   4523  N   GLY A 286     -28.589  31.681  27.844  1.00 13.75           N  
ATOM   4524  CA  GLY A 286     -28.924  30.401  27.274  1.00 15.74           C  
ATOM   4525  C   GLY A 286     -28.667  30.444  25.802  1.00 12.47           C  
ATOM   4526  O   GLY A 286     -28.619  31.521  25.204  1.00 18.75           O  
ATOM   4527  H   GLY A 286     -27.629  31.811  28.136  1.00 16.50           H  
ATOM   4528 1HA  GLY A 286     -28.326  29.618  27.740  1.00 18.89           H  
ATOM   4529 2HA  GLY A 286     -29.971  30.178  27.453  1.00 18.89           H  
ATOM   4530  N   ALA A 287     -28.503  29.280  25.201  1.00 16.64           N  
ATOM   4531  CA  ALA A 287     -28.311  29.258  23.776  1.00 18.68           C  
ATOM   4532  C   ALA A 287     -29.540  29.844  23.151  1.00 12.26           C  
ATOM   4533  O   ALA A 287     -30.644  29.421  23.457  1.00  8.32           O  
ATOM   4534  CB  ALA A 287     -28.063  27.848  23.279  1.00 28.02           C  
ATOM   4535  H   ALA A 287     -28.532  28.420  25.728  1.00 19.97           H  
ATOM   4536  HA  ALA A 287     -27.463  29.893  23.524  1.00 22.42           H  
ATOM   4537 1HB  ALA A 287     -27.925  27.860  22.200  1.00 33.62           H  
ATOM   4538 2HB  ALA A 287     -27.166  27.457  23.756  1.00 33.62           H  
ATOM   4539 3HB  ALA A 287     -28.912  27.220  23.533  1.00 33.62           H  
ATOM   4540  N   CYS A 288     -29.366  30.838  22.302  1.00 15.12           N  
ATOM   4541  CA  CYS A 288     -30.469  31.450  21.572  1.00 14.40           C  
ATOM   4542  C   CYS A 288     -31.467  32.195  22.497  1.00  9.02           C  
ATOM   4543  O   CYS A 288     -32.559  32.570  22.064  1.00 11.92           O  
ATOM   4544  CB  CYS A 288     -31.184  30.372  20.751  1.00 21.60           C  
ATOM   4545  SG  CYS A 288     -32.315  30.976  19.502  1.00 21.60           S  
ATOM   4546  H   CYS A 288     -28.427  31.165  22.126  1.00 18.14           H  
ATOM   4547  HA  CYS A 288     -30.051  32.164  20.871  1.00 17.28           H  
ATOM   4548 1HB  CYS A 288     -30.451  29.744  20.255  1.00 25.92           H  
ATOM   4549 2HB  CYS A 288     -31.760  29.736  21.416  1.00 25.92           H  
ATOM   4550  HG  CYS A 288     -31.414  31.658  18.800  1.00 25.92           H  
ATOM   4551  N   GLY A 289     -31.080  32.418  23.767  1.00  5.67           N  
ATOM   4552  CA  GLY A 289     -31.913  33.103  24.753  1.00  5.59           C  
ATOM   4553  C   GLY A 289     -32.864  32.185  25.546  1.00  6.65           C  
ATOM   4554  O   GLY A 289     -33.738  32.679  26.262  1.00  9.48           O  
ATOM   4555  H   GLY A 289     -30.170  32.110  24.079  1.00  6.80           H  
ATOM   4556 1HA  GLY A 289     -31.265  33.630  25.453  1.00  6.71           H  
ATOM   4557 2HA  GLY A 289     -32.498  33.868  24.246  1.00  6.71           H  
ATOM   4558  N   ILE A 290     -32.695  30.862  25.443  1.00  5.84           N  
ATOM   4559  CA  ILE A 290     -33.624  29.924  26.096  1.00  8.25           C  
ATOM   4560  C   ILE A 290     -33.713  29.915  27.636  1.00 11.97           C  
ATOM   4561  O   ILE A 290     -34.608  29.263  28.174  1.00 18.64           O  
ATOM   4562  CB  ILE A 290     -33.325  28.484  25.647  1.00 12.38           C  
ATOM   4563  CG1 ILE A 290     -31.916  28.076  26.089  1.00 12.38           C  
ATOM   4564  CG2 ILE A 290     -33.518  28.359  24.148  1.00 12.38           C  
ATOM   4565  CD1 ILE A 290     -31.605  26.616  25.842  1.00 12.38           C  
ATOM   4566  H   ILE A 290     -31.951  30.486  24.862  1.00  7.01           H  
ATOM   4567  HA  ILE A 290     -34.615  30.174  25.726  1.00  9.90           H  
ATOM   4568  HB  ILE A 290     -34.012  27.802  26.144  1.00 14.85           H  
ATOM   4569 1HG1 ILE A 290     -31.188  28.683  25.567  1.00 14.85           H  
ATOM   4570 2HG1 ILE A 290     -31.813  28.270  27.156  1.00 14.85           H  
ATOM   4571 1HG2 ILE A 290     -33.312  27.337  23.840  1.00 14.85           H  
ATOM   4572 2HG2 ILE A 290     -34.544  28.613  23.896  1.00 14.85           H  
ATOM   4573 3HG2 ILE A 290     -32.852  29.034  23.627  1.00 14.85           H  
ATOM   4574 1HD1 ILE A 290     -30.593  26.396  26.183  1.00 14.85           H  
ATOM   4575 2HD1 ILE A 290     -32.315  25.995  26.390  1.00 14.85           H  
ATOM   4576 3HD1 ILE A 290     -31.682  26.403  24.777  1.00 14.85           H  
ATOM   4577  N   THR A 291     -32.835  30.620  28.358  1.00 11.62           N  
ATOM   4578  CA  THR A 291     -32.987  30.645  29.819  1.00 15.75           C  
ATOM   4579  C   THR A 291     -33.704  31.907  30.269  1.00 17.47           C  
ATOM   4580  O   THR A 291     -34.046  32.031  31.443  1.00 22.41           O  
ATOM   4581  CB  THR A 291     -31.644  30.588  30.586  1.00 23.62           C  
ATOM   4582  OG1 THR A 291     -30.880  31.765  30.291  1.00 23.62           O  
ATOM   4583  CG2 THR A 291     -30.870  29.336  30.212  1.00 23.62           C  
ATOM   4584  H   THR A 291     -32.084  31.142  27.923  1.00 13.94           H  
ATOM   4585  HA  THR A 291     -33.590  29.790  30.122  1.00 18.90           H  
ATOM   4586  HB  THR A 291     -31.844  30.568  31.655  1.00 28.35           H  
ATOM   4587  HG1 THR A 291     -30.048  31.796  30.784  1.00 28.35           H  
ATOM   4588 1HG2 THR A 291     -29.932  29.307  30.765  1.00 28.35           H  
ATOM   4589 2HG2 THR A 291     -31.466  28.457  30.459  1.00 28.35           H  
ATOM   4590 3HG2 THR A 291     -30.665  29.337  29.149  1.00 28.35           H  
ATOM   4591  N   LYS A 292     -33.906  32.862  29.358  1.00 15.70           N  
ATOM   4592  CA  LYS A 292     -34.504  34.133  29.748  1.00 18.94           C  
ATOM   4593  C   LYS A 292     -35.997  34.000  30.057  1.00 16.47           C  
ATOM   4594  O   LYS A 292     -36.431  34.329  31.162  1.00 24.04           O  
ATOM   4595  CB  LYS A 292     -34.266  35.188  28.667  1.00 28.41           C  
ATOM   4596  CG  LYS A 292     -34.754  36.581  29.046  1.00 28.41           C  
ATOM   4597  CD  LYS A 292     -34.393  37.606  27.986  1.00 28.41           C  
ATOM   4598  CE  LYS A 292     -34.860  38.997  28.384  1.00 28.41           C  
ATOM   4599  NZ  LYS A 292     -34.470  40.021  27.377  1.00 28.41           N  
ATOM   4600  H   LYS A 292     -33.648  32.721  28.388  1.00 18.84           H  
ATOM   4601  HA  LYS A 292     -34.011  34.472  30.660  1.00 22.73           H  
ATOM   4602 1HB  LYS A 292     -33.199  35.255  28.454  1.00 34.09           H  
ATOM   4603 2HB  LYS A 292     -34.765  34.891  27.746  1.00 34.09           H  
ATOM   4604 1HG  LYS A 292     -35.831  36.573  29.181  1.00 34.09           H  
ATOM   4605 2HG  LYS A 292     -34.296  36.876  29.988  1.00 34.09           H  
ATOM   4606 1HD  LYS A 292     -33.311  37.619  27.841  1.00 34.09           H  
ATOM   4607 2HD  LYS A 292     -34.864  37.335  27.044  1.00 34.09           H  
ATOM   4608 1HE  LYS A 292     -35.944  38.996  28.484  1.00 34.09           H  
ATOM   4609 2HE  LYS A 292     -34.418  39.261  29.345  1.00 34.09           H  
ATOM   4610 1HZ  LYS A 292     -34.795  40.930  27.676  1.00 34.09           H  
ATOM   4611 2HZ  LYS A 292     -33.463  40.037  27.287  1.00 34.09           H  
ATOM   4612 3HZ  LYS A 292     -34.883  39.793  26.485  1.00 34.09           H  
ATOM   4613  N   MET A 293     -36.789  33.541  29.087  1.00 11.68           N  
ATOM   4614  CA  MET A 293     -38.222  33.371  29.330  1.00 12.15           C  
ATOM   4615  C   MET A 293     -38.710  31.953  29.054  1.00  8.66           C  
ATOM   4616  O   MET A 293     -38.505  31.404  27.966  1.00 15.79           O  
ATOM   4617  CB  MET A 293     -39.025  34.356  28.497  1.00 18.23           C  
ATOM   4618  CG  MET A 293     -38.780  35.820  28.832  1.00 18.23           C  
ATOM   4619  SD  MET A 293     -39.412  36.281  30.457  1.00 18.23           S  
ATOM   4620  CE  MET A 293     -38.689  37.908  30.637  1.00 18.23           C  
ATOM   4621  H   MET A 293     -36.398  33.295  28.188  1.00 14.02           H  
ATOM   4622  HA  MET A 293     -38.414  33.577  30.382  1.00 14.58           H  
ATOM   4623 1HB  MET A 293     -38.783  34.211  27.447  1.00 21.87           H  
ATOM   4624 2HB  MET A 293     -40.089  34.154  28.621  1.00 21.87           H  
ATOM   4625 1HG  MET A 293     -37.717  36.026  28.803  1.00 21.87           H  
ATOM   4626 2HG  MET A 293     -39.265  36.450  28.089  1.00 21.87           H  
ATOM   4627 1HE  MET A 293     -38.986  38.335  31.594  1.00 21.87           H  
ATOM   4628 2HE  MET A 293     -37.601  37.830  30.596  1.00 21.87           H  
ATOM   4629 3HE  MET A 293     -39.037  38.553  29.829  1.00 21.87           H  
ATOM   4630  N   ALA A 294     -39.411  31.386  30.037  1.00  5.54           N  
ATOM   4631  CA  ALA A 294     -39.974  30.049  29.906  1.00  4.30           C  
ATOM   4632  C   ALA A 294     -41.153  29.846  30.863  1.00  3.85           C  
ATOM   4633  O   ALA A 294     -41.182  30.429  31.950  1.00  4.78           O  
ATOM   4634  CB  ALA A 294     -38.900  29.003  30.159  1.00  6.45           C  
ATOM   4635  H   ALA A 294     -39.548  31.894  30.900  1.00  6.65           H  
ATOM   4636  HA  ALA A 294     -40.343  29.949  28.893  1.00  5.16           H  
ATOM   4637 1HB  ALA A 294     -39.322  28.009  30.031  1.00  7.74           H  
ATOM   4638 2HB  ALA A 294     -38.083  29.144  29.452  1.00  7.74           H  
ATOM   4639 3HB  ALA A 294     -38.520  29.108  31.173  1.00  7.74           H  
ATOM   4640  N   SER A 295     -42.119  29.015  30.447  1.00  3.18           N  
ATOM   4641  CA  SER A 295     -43.315  28.755  31.262  1.00  3.18           C  
ATOM   4642  C   SER A 295     -44.083  27.492  30.869  1.00  3.00           C  
ATOM   4643  O   SER A 295     -43.911  26.943  29.776  1.00  4.44           O  
ATOM   4644  CB  SER A 295     -44.267  29.925  31.209  1.00  4.77           C  
ATOM   4645  OG  SER A 295     -45.385  29.684  32.018  1.00  4.77           O  
ATOM   4646  H   SER A 295     -42.020  28.583  29.534  1.00  3.82           H  
ATOM   4647  HA  SER A 295     -42.993  28.636  32.295  1.00  3.82           H  
ATOM   4648 1HB  SER A 295     -43.757  30.826  31.545  1.00  5.72           H  
ATOM   4649 2HB  SER A 295     -44.586  30.087  30.182  1.00  5.72           H  
ATOM   4650  HG  SER A 295     -45.041  29.505  32.898  1.00  5.72           H  
ATOM   4651  N   TYR A 296     -44.928  27.025  31.793  1.00  5.34           N  
ATOM   4652  CA  TYR A 296     -45.731  25.827  31.552  1.00 11.48           C  
ATOM   4653  C   TYR A 296     -46.965  25.767  32.485  1.00  7.60           C  
ATOM   4654  O   TYR A 296     -46.849  26.107  33.662  1.00  9.69           O  
ATOM   4655  CB  TYR A 296     -44.860  24.582  31.743  1.00 17.22           C  
ATOM   4656  CG  TYR A 296     -45.537  23.275  31.398  1.00 17.22           C  
ATOM   4657  CD1 TYR A 296     -45.583  22.850  30.082  1.00 17.22           C  
ATOM   4658  CD2 TYR A 296     -46.105  22.498  32.388  1.00 17.22           C  
ATOM   4659  CE1 TYR A 296     -46.186  21.652  29.753  1.00 17.22           C  
ATOM   4660  CE2 TYR A 296     -46.709  21.297  32.062  1.00 17.22           C  
ATOM   4661  CZ  TYR A 296     -46.744  20.875  30.751  1.00 17.22           C  
ATOM   4662  OH  TYR A 296     -47.323  19.674  30.434  1.00 17.22           O  
ATOM   4663  H   TYR A 296     -45.010  27.518  32.676  1.00  6.41           H  
ATOM   4664  HA  TYR A 296     -46.064  25.867  30.520  1.00 13.78           H  
ATOM   4665 1HB  TYR A 296     -43.965  24.673  31.125  1.00 20.66           H  
ATOM   4666 2HB  TYR A 296     -44.533  24.529  32.781  1.00 20.66           H  
ATOM   4667  HD1 TYR A 296     -45.134  23.463  29.299  1.00 20.66           H  
ATOM   4668  HD2 TYR A 296     -46.071  22.826  33.427  1.00 20.66           H  
ATOM   4669  HE1 TYR A 296     -46.212  21.321  28.715  1.00 20.66           H  
ATOM   4670  HE2 TYR A 296     -47.148  20.681  32.846  1.00 20.66           H  
ATOM   4671  HH  TYR A 296     -47.635  19.252  31.239  1.00 20.66           H  
ATOM   4672  N   PRO A 297     -48.144  25.348  31.975  1.00  7.22           N  
ATOM   4673  CA  PRO A 297     -49.431  25.194  32.658  1.00  7.14           C  
ATOM   4674  C   PRO A 297     -49.461  24.051  33.669  1.00  6.51           C  
ATOM   4675  O   PRO A 297     -48.688  23.104  33.589  1.00 10.18           O  
ATOM   4676  CB  PRO A 297     -50.423  24.947  31.514  1.00 10.71           C  
ATOM   4677  CG  PRO A 297     -49.597  24.428  30.400  1.00 10.71           C  
ATOM   4678  CD  PRO A 297     -48.323  25.210  30.519  1.00 10.71           C  
ATOM   4679  HA  PRO A 297     -49.674  26.139  33.155  1.00  8.57           H  
ATOM   4680 1HB  PRO A 297     -51.190  24.230  31.836  1.00 12.85           H  
ATOM   4681 2HB  PRO A 297     -50.944  25.880  31.260  1.00 12.85           H  
ATOM   4682 1HG  PRO A 297     -49.445  23.345  30.511  1.00 12.85           H  
ATOM   4683 2HG  PRO A 297     -50.106  24.584  29.437  1.00 12.85           H  
ATOM   4684 1HD  PRO A 297     -47.517  24.628  30.080  1.00 12.85           H  
ATOM   4685 2HD  PRO A 297     -48.415  26.199  30.050  1.00 12.85           H  
ATOM   4686  N   VAL A 298     -50.371  24.154  34.620  1.00  6.34           N  
ATOM   4687  CA  VAL A 298     -50.552  23.172  35.678  1.00  9.00           C  
ATOM   4688  C   VAL A 298     -51.970  22.621  35.662  1.00  8.48           C  
ATOM   4689  O   VAL A 298     -52.933  23.376  35.567  1.00  8.51           O  
ATOM   4690  CB  VAL A 298     -50.256  23.804  37.046  1.00 13.50           C  
ATOM   4691  CG1 VAL A 298     -50.497  22.797  38.159  1.00 13.50           C  
ATOM   4692  CG2 VAL A 298     -48.823  24.303  37.070  1.00 13.50           C  
ATOM   4693  H   VAL A 298     -50.961  24.964  34.612  1.00  7.61           H  
ATOM   4694  HA  VAL A 298     -49.855  22.350  35.515  1.00 10.80           H  
ATOM   4695  HB  VAL A 298     -50.931  24.638  37.206  1.00 16.20           H  
ATOM   4696 1HG1 VAL A 298     -50.293  23.264  39.122  1.00 16.20           H  
ATOM   4697 2HG1 VAL A 298     -51.533  22.464  38.131  1.00 16.20           H  
ATOM   4698 3HG1 VAL A 298     -49.835  21.941  38.025  1.00 16.20           H  
ATOM   4699 1HG2 VAL A 298     -48.619  24.761  38.036  1.00 16.20           H  
ATOM   4700 2HG2 VAL A 298     -48.143  23.466  36.914  1.00 16.20           H  
ATOM   4701 3HG2 VAL A 298     -48.677  25.042  36.282  1.00 16.20           H  
ATOM   4702  N   LYS A 299     -52.095  21.301  35.741  1.00 12.43           N  
ATOM   4703  CA  LYS A 299     -53.395  20.636  35.702  1.00 15.02           C  
ATOM   4704  C   LYS A 299     -53.439  19.437  36.639  1.00 16.50           C  
ATOM   4705  O   LYS A 299     -52.499  18.645  36.686  1.00 30.17           O  
ATOM   4706  CB  LYS A 299     -53.719  20.182  34.276  1.00 22.53           C  
ATOM   4707  CG  LYS A 299     -55.089  19.545  34.108  1.00 22.53           C  
ATOM   4708  CD  LYS A 299     -55.380  19.207  32.657  1.00 22.53           C  
ATOM   4709  CE  LYS A 299     -56.779  18.628  32.505  1.00 22.53           C  
ATOM   4710  NZ  LYS A 299     -57.094  18.298  31.089  1.00 22.53           N  
ATOM   4711  H   LYS A 299     -51.262  20.738  35.829  1.00 14.92           H  
ATOM   4712  HA  LYS A 299     -54.158  21.343  36.028  1.00 18.02           H  
ATOM   4713 1HB  LYS A 299     -53.662  21.033  33.601  1.00 27.04           H  
ATOM   4714 2HB  LYS A 299     -52.979  19.455  33.949  1.00 27.04           H  
ATOM   4715 1HG  LYS A 299     -55.125  18.626  34.687  1.00 27.04           H  
ATOM   4716 2HG  LYS A 299     -55.860  20.214  34.480  1.00 27.04           H  
ATOM   4717 1HD  LYS A 299     -55.296  20.103  32.047  1.00 27.04           H  
ATOM   4718 2HD  LYS A 299     -54.655  18.476  32.301  1.00 27.04           H  
ATOM   4719 1HE  LYS A 299     -56.859  17.723  33.104  1.00 27.04           H  
ATOM   4720 2HE  LYS A 299     -57.507  19.354  32.867  1.00 27.04           H  
ATOM   4721 1HZ  LYS A 299     -58.027  17.918  31.026  1.00 27.04           H  
ATOM   4722 2HZ  LYS A 299     -57.030  19.134  30.524  1.00 27.04           H  
ATOM   4723 3HZ  LYS A 299     -56.430  17.618  30.746  1.00 27.04           H  
ATOM   4724  N   ASP A 300     -54.526  19.307  37.394  1.00 20.89           N  
ATOM   4725  CA  ASP A 300     -54.673  18.171  38.297  1.00 26.84           C  
ATOM   4726  C   ASP A 300     -55.426  17.032  37.612  1.00 52.68           C  
ATOM   4727  O   ASP A 300     -55.795  17.139  36.443  1.00 92.87           O  
ATOM   4728  CB  ASP A 300     -55.392  18.598  39.587  1.00 40.26           C  
ATOM   4729  CG  ASP A 300     -56.851  19.002  39.382  1.00 40.26           C  
ATOM   4730  OD1 ASP A 300     -57.400  18.694  38.353  1.00 40.26           O  
ATOM   4731  OD2 ASP A 300     -57.406  19.614  40.267  1.00 40.26           O  
ATOM   4732  H   ASP A 300     -55.264  19.994  37.330  1.00 25.07           H  
ATOM   4733  HA  ASP A 300     -53.680  17.809  38.564  1.00 32.21           H  
ATOM   4734 1HB  ASP A 300     -55.355  17.785  40.312  1.00 48.31           H  
ATOM   4735 2HB  ASP A 300     -54.863  19.445  40.026  1.00 48.31           H  
ATOM   4736  N   VAL A 301     -55.673  15.954  38.351  1.00105.58           N  
ATOM   4737  CA  VAL A 301     -56.389  14.798  37.819  1.00192.14           C  
ATOM   4738  C   VAL A 301     -56.697  13.785  38.918  1.00323.19           C  
ATOM   4739  O   VAL A 301     -57.810  13.263  38.993  1.00390.54           O  
ATOM   4740  OXT VAL A 301     -55.797  13.412  39.670  1.00  0.00           O  
ATOM   4741  CB  VAL A 301     -55.574  14.113  36.699  1.00288.21           C  
ATOM   4742  CG1 VAL A 301     -54.244  13.615  37.248  1.00288.21           C  
ATOM   4743  CG2 VAL A 301     -56.384  12.960  36.123  1.00288.21           C  
ATOM   4744  H   VAL A 301     -55.350  15.928  39.308  1.00126.70           H  
ATOM   4745  HA  VAL A 301     -57.331  15.146  37.394  1.00230.57           H  
ATOM   4746  HB  VAL A 301     -55.357  14.834  35.914  1.00345.85           H  
ATOM   4747 1HG1 VAL A 301     -53.673  13.141  36.448  1.00345.85           H  
ATOM   4748 2HG1 VAL A 301     -53.678  14.455  37.648  1.00345.85           H  
ATOM   4749 3HG1 VAL A 301     -54.426  12.888  38.039  1.00345.85           H  
ATOM   4750 1HG2 VAL A 301     -55.821  12.476  35.327  1.00345.85           H  
ATOM   4751 2HG2 VAL A 301     -56.595  12.235  36.908  1.00345.85           H  
ATOM   4752 3HG2 VAL A 301     -57.323  13.341  35.720  1.00345.85           H  
TER    4753
END
