# Supplementary material for: Sequence comparison, molecular modeling, and network analysis predict structural diversity in cysteine proteases from the Cape sundew, Drosera capensis
Source: Comput Struct Biotechnol J. 2016 Jun 14;14:271–82. doi: 10.1016/j.csbj.2016.05.003 (PMC4949590; doi:10.1016/j.csbj.2016.05.003)
Supplement: Supplementary file 3 [file mmc3.zip › Rosetta_full/DCAP_7656_full_m1.pdb]

PFRMAT TS
TARGET DCAP_7656
AUTHOR BAKER-ROSETTASERVER
METHOD    ROSETTA provides both ab initio and
METHOD    comparative models of protein domains.
METHOD    Comparative models are built from structures
METHOD    detected and aligned by HHSEARCH, SPARKS, and
METHOD    Raptor. Loop regions are assembled from fragments and 
METHOD    optimized to fit the aligned template structures.
METHOD    De novo models are built using the Rosetta de
METHOD    novo protocol.  The procedure is fully automated.
MODEL     1
PARENT 4qrvB_301
REMARK PARENT    4qrvB_301
REMARK PARSRC    alignment
REMARK SCORE     0.81
ATOM      1  N   MET A   1      -6.031 -20.337  -8.434  1.00999.99           N  
ATOM      2  CA  MET A   1      -4.878 -19.797  -9.162  1.00999.99           C  
ATOM      3  C   MET A   1      -4.300 -18.509  -8.556  1.00999.99           C  
ATOM      4  O   MET A   1      -3.137 -18.185  -8.791  1.00999.99           O  
ATOM      5  CB  MET A   1      -5.248 -19.555 -10.624  1.00999.99           C  
ATOM      6  CG  MET A   1      -5.550 -20.823 -11.416  1.00999.99           C  
ATOM      7  SD  MET A   1      -4.164 -21.979 -11.426  1.00999.99           S  
ATOM      8  CE  MET A   1      -2.963 -21.073 -12.396  1.00999.99           C  
ATOM      9 1H   MET A   1      -6.693 -20.713  -9.102  1.00999.99           H  
ATOM     10 2H   MET A   1      -5.725 -21.078  -7.822  1.00999.99           H  
ATOM     11 3H   MET A   1      -6.493 -19.625  -7.883  1.00999.99           H  
ATOM     12  HA  MET A   1      -4.086 -20.549  -9.133  1.00999.99           H  
ATOM     13 1HB  MET A   1      -6.127 -18.913 -10.677  1.00999.99           H  
ATOM     14 2HB  MET A   1      -4.432 -19.032 -11.125  1.00999.99           H  
ATOM     15 1HG  MET A   1      -6.413 -21.324 -10.981  1.00999.99           H  
ATOM     16 2HG  MET A   1      -5.789 -20.565 -12.449  1.00999.99           H  
ATOM     17 1HE  MET A   1      -2.049 -21.662 -12.482  1.00999.99           H  
ATOM     18 2HE  MET A   1      -3.365 -20.879 -13.391  1.00999.99           H  
ATOM     19 3HE  MET A   1      -2.739 -20.127 -11.903  1.00999.99           H  
ATOM     20  N   GLU A   2      -5.113 -17.779  -7.793  1.00999.99           N  
ATOM     21  CA  GLU A   2      -4.694 -16.544  -7.153  1.00999.99           C  
ATOM     22  C   GLU A   2      -3.679 -16.797  -6.048  1.00999.99           C  
ATOM     23  O   GLU A   2      -3.613 -17.889  -5.487  1.00999.99           O  
ATOM     24  CB  GLU A   2      -5.919 -15.839  -6.574  1.00999.99           C  
ATOM     25  CG  GLU A   2      -6.507 -16.557  -5.369  1.00999.99           C  
ATOM     26  CD  GLU A   2      -7.334 -17.760  -5.750  1.00999.99           C  
ATOM     27  OE1 GLU A   2      -7.153 -18.267  -6.836  1.00999.99           O  
ATOM     28  OE2 GLU A   2      -8.148 -18.175  -4.959  1.00999.99           O  
ATOM     29  H   GLU A   2      -6.063 -18.070  -7.645  1.00999.99           H  
ATOM     30  HA  GLU A   2      -4.231 -15.901  -7.901  1.00999.99           H  
ATOM     31 1HB  GLU A   2      -5.661 -14.824  -6.272  1.00999.99           H  
ATOM     32 2HB  GLU A   2      -6.695 -15.767  -7.340  1.00999.99           H  
ATOM     33 1HG  GLU A   2      -5.690 -16.882  -4.723  1.00999.99           H  
ATOM     34 2HG  GLU A   2      -7.123 -15.859  -4.801  1.00999.99           H  
ATOM     35  N   ASN A   3      -2.913 -15.765  -5.719  1.00999.99           N  
ATOM     36  CA  ASN A   3      -1.893 -15.866  -4.687  1.00999.99           C  
ATOM     37  C   ASN A   3      -2.325 -15.297  -3.335  1.00999.99           C  
ATOM     38  O   ASN A   3      -1.490 -15.102  -2.453  1.00999.99           O  
ATOM     39  CB  ASN A   3      -0.630 -15.178  -5.150  1.00999.99           C  
ATOM     40  CG  ASN A   3       0.039 -15.900  -6.289  1.00999.99           C  
ATOM     41  OD1 ASN A   3       0.040 -17.135  -6.341  1.00999.99           O  
ATOM     42  ND2 ASN A   3       0.612 -15.155  -7.200  1.00999.99           N  
ATOM     43  H   ASN A   3      -3.019 -14.892  -6.218  1.00999.99           H  
ATOM     44  HA  ASN A   3      -1.671 -16.923  -4.531  1.00999.99           H  
ATOM     45 1HB  ASN A   3      -0.864 -14.161  -5.468  1.00999.99           H  
ATOM     46 2HB  ASN A   3       0.066 -15.106  -4.317  1.00999.99           H  
ATOM     47 1HD2 ASN A   3       1.075 -15.583  -7.977  1.00999.99           H  
ATOM     48 2HD2 ASN A   3       0.595 -14.159  -7.116  1.00999.99           H  
ATOM     49  N   HIS A   4      -3.617 -15.019  -3.168  1.00999.99           N  
ATOM     50  CA  HIS A   4      -4.091 -14.439  -1.918  1.00999.99           C  
ATOM     51  C   HIS A   4      -5.279 -15.189  -1.343  1.00999.99           C  
ATOM     52  O   HIS A   4      -6.088 -15.731  -2.095  1.00999.99           O  
ATOM     53  CB  HIS A   4      -4.517 -12.988  -2.136  1.00999.99           C  
ATOM     54  CG  HIS A   4      -3.387 -12.102  -2.514  1.00999.99           C  
ATOM     55  ND1 HIS A   4      -2.861 -12.070  -3.784  1.00999.99           N  
ATOM     56  CD2 HIS A   4      -2.676 -11.221  -1.783  1.00999.99           C  
ATOM     57  CE1 HIS A   4      -1.857 -11.217  -3.813  1.00999.99           C  
ATOM     58  NE2 HIS A   4      -1.721 -10.674  -2.609  1.00999.99           N  
ATOM     59  H   HIS A   4      -4.278 -15.202  -3.908  1.00999.99           H  
ATOM     60  HA  HIS A   4      -3.279 -14.439  -1.201  1.00999.99           H  
ATOM     61 1HB  HIS A   4      -5.270 -12.941  -2.925  1.00999.99           H  
ATOM     62 2HB  HIS A   4      -4.970 -12.599  -1.226  1.00999.99           H  
ATOM     63  HD1 HIS A   4      -3.344 -12.364  -4.608  1.00999.99           H  
ATOM     64  HD2 HIS A   4      -2.736 -10.916  -0.738  1.00999.99           H  
ATOM     65  HE1 HIS A   4      -1.303 -11.050  -4.737  1.00999.99           H  
ATOM     66  N   PRO A   5      -5.394 -15.244  -0.009  1.00999.99           N  
ATOM     67  CA  PRO A   5      -6.499 -15.800   0.743  1.00999.99           C  
ATOM     68  C   PRO A   5      -7.761 -15.053   0.381  1.00999.99           C  
ATOM     69  O   PRO A   5      -7.784 -13.819   0.397  1.00999.99           O  
ATOM     70  CB  PRO A   5      -6.090 -15.603   2.201  1.00999.99           C  
ATOM     71  CG  PRO A   5      -4.600 -15.608   2.166  1.00999.99           C  
ATOM     72  CD  PRO A   5      -4.235 -14.957   0.862  1.00999.99           C  
ATOM     73  HA  PRO A   5      -6.598 -16.870   0.500  1.00999.99           H  
ATOM     74 1HB  PRO A   5      -6.508 -14.667   2.587  1.00999.99           H  
ATOM     75 2HB  PRO A   5      -6.500 -16.416   2.818  1.00999.99           H  
ATOM     76 1HG  PRO A   5      -4.199 -15.065   3.035  1.00999.99           H  
ATOM     77 2HG  PRO A   5      -4.225 -16.639   2.237  1.00999.99           H  
ATOM     78 1HD  PRO A   5      -4.106 -13.871   0.983  1.00999.99           H  
ATOM     79 2HD  PRO A   5      -3.330 -15.442   0.469  1.00999.99           H  
ATOM     80  N   VAL A   6      -8.804 -15.805   0.074  1.00999.99           N  
ATOM     81  CA  VAL A   6     -10.083 -15.238  -0.319  1.00999.99           C  
ATOM     82  C   VAL A   6     -10.662 -14.354   0.765  1.00999.99           C  
ATOM     83  O   VAL A   6     -11.112 -13.244   0.483  1.00999.99           O  
ATOM     84  CB  VAL A   6     -11.081 -16.357  -0.656  1.00999.99           C  
ATOM     85  CG1 VAL A   6     -12.468 -15.771  -0.855  1.00999.99           C  
ATOM     86  CG2 VAL A   6     -10.616 -17.083  -1.912  1.00999.99           C  
ATOM     87  H   VAL A   6      -8.698 -16.809   0.110  1.00999.99           H  
ATOM     88  HA  VAL A   6      -9.929 -14.636  -1.214  1.00999.99           H  
ATOM     89  HB  VAL A   6     -11.135 -17.060   0.175  1.00999.99           H  
ATOM     90 1HG1 VAL A   6     -13.171 -16.570  -1.086  1.00999.99           H  
ATOM     91 2HG1 VAL A   6     -12.780 -15.266   0.056  1.00999.99           H  
ATOM     92 3HG1 VAL A   6     -12.445 -15.058  -1.679  1.00999.99           H  
ATOM     93 1HG2 VAL A   6     -11.318 -17.881  -2.151  1.00999.99           H  
ATOM     94 2HG2 VAL A   6     -10.569 -16.379  -2.743  1.00999.99           H  
ATOM     95 3HG2 VAL A   6      -9.627 -17.510  -1.743  1.00999.99           H  
ATOM     96  N   LEU A   7     -10.636 -14.844   2.000  1.00999.99           N  
ATOM     97  CA  LEU A   7     -11.187 -14.114   3.127  1.00999.99           C  
ATOM     98  C   LEU A   7     -10.410 -12.841   3.421  1.00999.99           C  
ATOM     99  O   LEU A   7     -10.997 -11.850   3.852  1.00999.99           O  
ATOM    100  CB  LEU A   7     -11.201 -15.007   4.365  1.00999.99           C  
ATOM    101  CG  LEU A   7     -12.171 -16.190   4.296  1.00999.99           C  
ATOM    102  CD1 LEU A   7     -11.985 -17.073   5.523  1.00999.99           C  
ATOM    103  CD2 LEU A   7     -13.594 -15.662   4.202  1.00999.99           C  
ATOM    104  H   LEU A   7     -10.238 -15.760   2.159  1.00999.99           H  
ATOM    105  HA  LEU A   7     -12.212 -13.839   2.887  1.00999.99           H  
ATOM    106 1HB  LEU A   7     -10.200 -15.402   4.526  1.00999.99           H  
ATOM    107 2HB  LEU A   7     -11.478 -14.403   5.229  1.00999.99           H  
ATOM    108  HG  LEU A   7     -11.950 -16.790   3.412  1.00999.99           H  
ATOM    109 1HD1 LEU A   7     -12.668 -17.921   5.466  1.00999.99           H  
ATOM    110 2HD1 LEU A   7     -10.959 -17.436   5.558  1.00999.99           H  
ATOM    111 3HD1 LEU A   7     -12.198 -16.497   6.423  1.00999.99           H  
ATOM    112 1HD2 LEU A   7     -14.291 -16.500   4.142  1.00999.99           H  
ATOM    113 2HD2 LEU A   7     -13.821 -15.065   5.085  1.00999.99           H  
ATOM    114 3HD2 LEU A   7     -13.695 -15.043   3.310  1.00999.99           H  
ATOM    115  N   ALA A   8      -9.094 -12.863   3.191  1.00999.99           N  
ATOM    116  CA  ALA A   8      -8.275 -11.677   3.406  1.00999.99           C  
ATOM    117  C   ALA A   8      -8.689 -10.585   2.440  1.00999.99           C  
ATOM    118  O   ALA A   8      -8.833  -9.425   2.831  1.00999.99           O  
ATOM    119  CB  ALA A   8      -6.799 -11.996   3.234  1.00999.99           C  
ATOM    120  H   ALA A   8      -8.658 -13.708   2.852  1.00999.99           H  
ATOM    121  HA  ALA A   8      -8.448 -11.318   4.421  1.00999.99           H  
ATOM    122 1HB  ALA A   8      -6.210 -11.096   3.414  1.00999.99           H  
ATOM    123 2HB  ALA A   8      -6.509 -12.768   3.946  1.00999.99           H  
ATOM    124 3HB  ALA A   8      -6.618 -12.350   2.221  1.00999.99           H  
ATOM    125  N   ILE A   9      -8.918 -10.971   1.185  1.00999.99           N  
ATOM    126  CA  ILE A   9      -9.327 -10.017   0.170  1.00999.99           C  
ATOM    127  C   ILE A   9     -10.732  -9.507   0.438  1.00999.99           C  
ATOM    128  O   ILE A   9     -10.988  -8.313   0.285  1.00999.99           O  
ATOM    129  CB  ILE A   9      -9.249 -10.638  -1.230  1.00999.99           C  
ATOM    130  CG1 ILE A   9      -7.793 -11.004  -1.551  1.00999.99           C  
ATOM    131  CG2 ILE A   9      -9.813  -9.672  -2.261  1.00999.99           C  
ATOM    132  CD1 ILE A   9      -6.842  -9.828  -1.507  1.00999.99           C  
ATOM    133  H   ILE A   9      -8.770 -11.941   0.922  1.00999.99           H  
ATOM    134  HA  ILE A   9      -8.647  -9.168   0.205  1.00999.99           H  
ATOM    135  HB  ILE A   9      -9.827 -11.561  -1.250  1.00999.99           H  
ATOM    136 1HG1 ILE A   9      -7.449 -11.747  -0.835  1.00999.99           H  
ATOM    137 2HG1 ILE A   9      -7.750 -11.443  -2.548  1.00999.99           H  
ATOM    138 1HG2 ILE A   9      -9.762 -10.125  -3.251  1.00999.99           H  
ATOM    139 2HG2 ILE A   9     -10.851  -9.448  -2.019  1.00999.99           H  
ATOM    140 3HG2 ILE A   9      -9.231  -8.750  -2.254  1.00999.99           H  
ATOM    141 1HD1 ILE A   9      -5.833 -10.165  -1.745  1.00999.99           H  
ATOM    142 2HD1 ILE A   9      -7.155  -9.079  -2.236  1.00999.99           H  
ATOM    143 3HD1 ILE A   9      -6.852  -9.389  -0.510  1.00999.99           H  
ATOM    144  N   MET A  10     -11.628 -10.398   0.865  1.00999.99           N  
ATOM    145  CA  MET A  10     -12.990 -10.008   1.200  1.00999.99           C  
ATOM    146  C   MET A  10     -12.997  -9.000   2.336  1.00999.99           C  
ATOM    147  O   MET A  10     -13.713  -8.001   2.268  1.00999.99           O  
ATOM    148  CB  MET A  10     -13.820 -11.232   1.583  1.00999.99           C  
ATOM    149  CG  MET A  10     -14.147 -12.171   0.432  1.00999.99           C  
ATOM    150  SD  MET A  10     -14.947 -13.689   0.985  1.00999.99           S  
ATOM    151  CE  MET A  10     -16.534 -13.068   1.531  1.00999.99           C  
ATOM    152  H   MET A  10     -11.367 -11.372   0.946  1.00999.99           H  
ATOM    153  HA  MET A  10     -13.440  -9.532   0.329  1.00999.99           H  
ATOM    154 1HB  MET A  10     -13.290 -11.807   2.340  1.00999.99           H  
ATOM    155 2HB  MET A  10     -14.763 -10.906   2.022  1.00999.99           H  
ATOM    156 1HG  MET A  10     -14.816 -11.665  -0.263  1.00999.99           H  
ATOM    157 2HG  MET A  10     -13.240 -12.431  -0.107  1.00999.99           H  
ATOM    158 1HE  MET A  10     -17.142 -13.896   1.897  1.00999.99           H  
ATOM    159 2HE  MET A  10     -16.385 -12.344   2.333  1.00999.99           H  
ATOM    160 3HE  MET A  10     -17.043 -12.585   0.697  1.00999.99           H  
ATOM    161  N   GLY A  11     -12.194  -9.262   3.371  1.00999.99           N  
ATOM    162  CA  GLY A  11     -12.072  -8.370   4.514  1.00999.99           C  
ATOM    163  C   GLY A  11     -11.562  -7.001   4.087  1.00999.99           C  
ATOM    164  O   GLY A  11     -12.084  -5.982   4.535  1.00999.99           O  
ATOM    165  H   GLY A  11     -11.653 -10.116   3.376  1.00999.99           H  
ATOM    166 1HA  GLY A  11     -13.042  -8.267   5.002  1.00999.99           H  
ATOM    167 2HA  GLY A  11     -11.389  -8.805   5.243  1.00999.99           H  
ATOM    168  N   SER A  12     -10.552  -6.988   3.213  1.00999.99           N  
ATOM    169  CA  SER A  12      -9.992  -5.748   2.689  1.00999.99           C  
ATOM    170  C   SER A  12     -11.044  -4.928   1.958  1.00999.99           C  
ATOM    171  O   SER A  12     -11.163  -3.721   2.186  1.00999.99           O  
ATOM    172  CB  SER A  12      -8.842  -6.060   1.753  1.00999.99           C  
ATOM    173  OG  SER A  12      -8.280  -4.886   1.234  1.00999.99           O  
ATOM    174  H   SER A  12     -10.145  -7.864   2.909  1.00999.99           H  
ATOM    175  HA  SER A  12      -9.619  -5.157   3.523  1.00999.99           H  
ATOM    176 1HB  SER A  12      -8.084  -6.628   2.291  1.00999.99           H  
ATOM    177 2HB  SER A  12      -9.195  -6.687   0.937  1.00999.99           H  
ATOM    178  HG  SER A  12      -7.548  -5.171   0.682  1.00999.99           H  
ATOM    179  N   GLN A  13     -11.808  -5.594   1.092  1.00999.99           N  
ATOM    180  CA  GLN A  13     -12.861  -4.950   0.322  1.00999.99           C  
ATOM    181  C   GLN A  13     -13.939  -4.401   1.237  1.00999.99           C  
ATOM    182  O   GLN A  13     -14.407  -3.279   1.037  1.00999.99           O  
ATOM    183  CB  GLN A  13     -13.471  -5.946  -0.665  1.00999.99           C  
ATOM    184  CG  GLN A  13     -12.552  -6.341  -1.806  1.00999.99           C  
ATOM    185  CD  GLN A  13     -13.145  -7.441  -2.664  1.00999.99           C  
ATOM    186  OE1 GLN A  13     -13.997  -8.212  -2.213  1.00999.99           O  
ATOM    187  NE2 GLN A  13     -12.696  -7.522  -3.911  1.00999.99           N  
ATOM    188  H   GLN A  13     -11.642  -6.582   0.948  1.00999.99           H  
ATOM    189  HA  GLN A  13     -12.428  -4.118  -0.232  1.00999.99           H  
ATOM    190 1HB  GLN A  13     -13.754  -6.855  -0.135  1.00999.99           H  
ATOM    191 2HB  GLN A  13     -14.378  -5.522  -1.096  1.00999.99           H  
ATOM    192 1HG  GLN A  13     -12.387  -5.470  -2.440  1.00999.99           H  
ATOM    193 2HG  GLN A  13     -11.604  -6.689  -1.402  1.00999.99           H  
ATOM    194 1HE2 GLN A  13     -13.048  -8.230  -4.525  1.00999.99           H  
ATOM    195 2HE2 GLN A  13     -12.004  -6.877  -4.236  1.00999.99           H  
ATOM    196  N   LEU A  14     -14.303  -5.187   2.249  1.00999.99           N  
ATOM    197  CA  LEU A  14     -15.298  -4.793   3.228  1.00999.99           C  
ATOM    198  C   LEU A  14     -14.888  -3.533   3.952  1.00999.99           C  
ATOM    199  O   LEU A  14     -15.682  -2.600   4.058  1.00999.99           O  
ATOM    200  CB  LEU A  14     -15.519  -5.914   4.245  1.00999.99           C  
ATOM    201  CG  LEU A  14     -16.494  -5.584   5.379  1.00999.99           C  
ATOM    202  CD1 LEU A  14     -17.866  -5.288   4.790  1.00999.99           C  
ATOM    203  CD2 LEU A  14     -16.555  -6.757   6.347  1.00999.99           C  
ATOM    204  H   LEU A  14     -13.890  -6.104   2.340  1.00999.99           H  
ATOM    205  HA  LEU A  14     -16.235  -4.600   2.707  1.00999.99           H  
ATOM    206 1HB  LEU A  14     -15.898  -6.790   3.721  1.00999.99           H  
ATOM    207 2HB  LEU A  14     -14.562  -6.173   4.695  1.00999.99           H  
ATOM    208  HG  LEU A  14     -16.154  -4.694   5.908  1.00999.99           H  
ATOM    209 1HD1 LEU A  14     -18.562  -5.044   5.592  1.00999.99           H  
ATOM    210 2HD1 LEU A  14     -17.794  -4.443   4.104  1.00999.99           H  
ATOM    211 3HD1 LEU A  14     -18.227  -6.163   4.250  1.00999.99           H  
ATOM    212 1HD2 LEU A  14     -17.246  -6.525   7.159  1.00999.99           H  
ATOM    213 2HD2 LEU A  14     -16.900  -7.646   5.820  1.00999.99           H  
ATOM    214 3HD2 LEU A  14     -15.562  -6.941   6.757  1.00999.99           H  
ATOM    215  N   ARG A  15     -13.646  -3.503   4.439  1.00999.99           N  
ATOM    216  CA  ARG A  15     -13.148  -2.346   5.162  1.00999.99           C  
ATOM    217  C   ARG A  15     -13.135  -1.115   4.281  1.00999.99           C  
ATOM    218  O   ARG A  15     -13.534  -0.045   4.731  1.00999.99           O  
ATOM    219  CB  ARG A  15     -11.749  -2.590   5.698  1.00999.99           C  
ATOM    220  CG  ARG A  15     -11.667  -3.579   6.850  1.00999.99           C  
ATOM    221  CD  ARG A  15     -10.344  -3.533   7.520  1.00999.99           C  
ATOM    222  NE  ARG A  15      -9.261  -3.873   6.613  1.00999.99           N  
ATOM    223  CZ  ARG A  15      -8.818  -5.122   6.363  1.00999.99           C  
ATOM    224  NH1 ARG A  15      -9.368  -6.158   6.955  1.00999.99           N  
ATOM    225  NH2 ARG A  15      -7.821  -5.301   5.517  1.00999.99           N  
ATOM    226  H   ARG A  15     -13.043  -4.308   4.327  1.00999.99           H  
ATOM    227  HA  ARG A  15     -13.808  -2.160   6.009  1.00999.99           H  
ATOM    228 1HB  ARG A  15     -11.115  -2.966   4.896  1.00999.99           H  
ATOM    229 2HB  ARG A  15     -11.322  -1.646   6.040  1.00999.99           H  
ATOM    230 1HG  ARG A  15     -12.433  -3.342   7.587  1.00999.99           H  
ATOM    231 2HG  ARG A  15     -11.826  -4.588   6.475  1.00999.99           H  
ATOM    232 1HD  ARG A  15     -10.164  -2.530   7.906  1.00999.99           H  
ATOM    233 2HD  ARG A  15     -10.334  -4.245   8.346  1.00999.99           H  
ATOM    234  HE  ARG A  15      -8.803  -3.112   6.130  1.00999.99           H  
ATOM    235 1HH1 ARG A  15     -10.130  -6.025   7.603  1.00999.99           H  
ATOM    236 2HH1 ARG A  15      -9.027  -7.089   6.756  1.00999.99           H  
ATOM    237 1HH2 ARG A  15      -7.397  -4.505   5.061  1.00999.99           H  
ATOM    238 2HH2 ARG A  15      -7.481  -6.236   5.310  1.00999.99           H  
ATOM    239  N   ASN A  16     -12.721  -1.266   3.022  1.00999.99           N  
ATOM    240  CA  ASN A  16     -12.707  -0.133   2.106  1.00999.99           C  
ATOM    241  C   ASN A  16     -14.111   0.424   1.919  1.00999.99           C  
ATOM    242  O   ASN A  16     -14.300   1.641   1.910  1.00999.99           O  
ATOM    243  CB  ASN A  16     -12.099  -0.534   0.780  1.00999.99           C  
ATOM    244  CG  ASN A  16     -10.611  -0.722   0.876  1.00999.99           C  
ATOM    245  OD1 ASN A  16      -9.972  -0.196   1.794  1.00999.99           O  
ATOM    246  ND2 ASN A  16     -10.049  -1.462  -0.046  1.00999.99           N  
ATOM    247  H   ASN A  16     -12.385  -2.166   2.697  1.00999.99           H  
ATOM    248  HA  ASN A  16     -12.100   0.662   2.542  1.00999.99           H  
ATOM    249 1HB  ASN A  16     -12.550  -1.463   0.432  1.00999.99           H  
ATOM    250 2HB  ASN A  16     -12.307   0.235   0.035  1.00999.99           H  
ATOM    251 1HD2 ASN A  16      -9.062  -1.624  -0.024  1.00999.99           H  
ATOM    252 2HD2 ASN A  16     -10.606  -1.867  -0.769  1.00999.99           H  
ATOM    253  N   GLN A  17     -15.099  -0.464   1.830  1.00999.99           N  
ATOM    254  CA  GLN A  17     -16.487  -0.042   1.724  1.00999.99           C  
ATOM    255  C   GLN A  17     -16.943   0.627   3.020  1.00999.99           C  
ATOM    256  O   GLN A  17     -17.683   1.609   2.988  1.00999.99           O  
ATOM    257  CB  GLN A  17     -17.375  -1.234   1.386  1.00999.99           C  
ATOM    258  CG  GLN A  17     -17.148  -1.770  -0.014  1.00999.99           C  
ATOM    259  CD  GLN A  17     -17.952  -3.020  -0.289  1.00999.99           C  
ATOM    260  OE1 GLN A  17     -18.354  -3.735   0.632  1.00999.99           O  
ATOM    261  NE2 GLN A  17     -18.197  -3.294  -1.566  1.00999.99           N  
ATOM    262  H   GLN A  17     -14.886  -1.455   1.812  1.00999.99           H  
ATOM    263  HA  GLN A  17     -16.570   0.687   0.920  1.00999.99           H  
ATOM    264 1HB  GLN A  17     -17.203  -2.043   2.096  1.00999.99           H  
ATOM    265 2HB  GLN A  17     -18.422  -0.940   1.465  1.00999.99           H  
ATOM    266 1HG  GLN A  17     -17.441  -1.007  -0.735  1.00999.99           H  
ATOM    267 2HG  GLN A  17     -16.094  -2.008  -0.138  1.00999.99           H  
ATOM    268 1HE2 GLN A  17     -18.725  -4.110  -1.813  1.00999.99           H  
ATOM    269 2HE2 GLN A  17     -17.852  -2.688  -2.283  1.00999.99           H  
ATOM    270  N   CYS A  18     -16.462   0.119   4.158  1.00999.99           N  
ATOM    271  CA  CYS A  18     -16.789   0.675   5.463  1.00999.99           C  
ATOM    272  C   CYS A  18     -16.038   1.978   5.744  1.00999.99           C  
ATOM    273  O   CYS A  18     -16.424   2.727   6.639  1.00999.99           O  
ATOM    274  CB  CYS A  18     -16.477  -0.334   6.570  1.00999.99           C  
ATOM    275  SG  CYS A  18     -17.535  -1.801   6.553  1.00999.99           S  
ATOM    276  H   CYS A  18     -15.876  -0.704   4.126  1.00999.99           H  
ATOM    277  HA  CYS A  18     -17.859   0.886   5.487  1.00999.99           H  
ATOM    278 1HB  CYS A  18     -15.441  -0.661   6.480  1.00999.99           H  
ATOM    279 2HB  CYS A  18     -16.583   0.146   7.545  1.00999.99           H  
ATOM    280  HG  CYS A  18     -16.960  -2.408   7.585  1.00999.99           H  
ATOM    281  N   HIS A  19     -14.975   2.261   4.992  1.00999.99           N  
ATOM    282  CA  HIS A  19     -14.311   3.546   5.145  1.00999.99           C  
ATOM    283  C   HIS A  19     -15.001   4.601   4.282  1.00999.99           C  
ATOM    284  O   HIS A  19     -15.224   5.724   4.731  1.00999.99           O  
ATOM    285  CB  HIS A  19     -12.826   3.480   4.752  1.00999.99           C  
ATOM    286  CG  HIS A  19     -11.973   2.670   5.681  1.00999.99           C  
ATOM    287  ND1 HIS A  19     -11.882   2.937   7.031  1.00999.99           N  
ATOM    288  CD2 HIS A  19     -11.150   1.619   5.450  1.00999.99           C  
ATOM    289  CE1 HIS A  19     -11.056   2.071   7.593  1.00999.99           C  
ATOM    290  NE2 HIS A  19     -10.599   1.262   6.655  1.00999.99           N  
ATOM    291  H   HIS A  19     -14.629   1.594   4.317  1.00999.99           H  
ATOM    292  HA  HIS A  19     -14.374   3.872   6.182  1.00999.99           H  
ATOM    293 1HB  HIS A  19     -12.735   3.055   3.752  1.00999.99           H  
ATOM    294 2HB  HIS A  19     -12.418   4.490   4.712  1.00999.99           H  
ATOM    295  HD1 HIS A  19     -12.486   3.545   7.547  1.00999.99           H  
ATOM    296  HD2 HIS A  19     -10.890   1.069   4.545  1.00999.99           H  
ATOM    297  HE1 HIS A  19     -10.853   2.112   8.662  1.00999.99           H  
ATOM    298  N   TRP A  20     -15.378   4.214   3.062  1.00999.99           N  
ATOM    299  CA  TRP A  20     -15.996   5.138   2.119  1.00999.99           C  
ATOM    300  C   TRP A  20     -17.470   5.405   2.377  1.00999.99           C  
ATOM    301  O   TRP A  20     -17.934   6.516   2.156  1.00999.99           O  
ATOM    302  CB  TRP A  20     -15.798   4.611   0.691  1.00999.99           C  
ATOM    303  CG  TRP A  20     -14.459   4.965   0.093  1.00999.99           C  
ATOM    304  CD1 TRP A  20     -13.282   4.290   0.233  1.00999.99           C  
ATOM    305  CD2 TRP A  20     -14.179   6.076  -0.797  1.00999.99           C  
ATOM    306  NE1 TRP A  20     -12.290   4.919  -0.478  1.00999.99           N  
ATOM    307  CE2 TRP A  20     -12.818   6.011  -1.118  1.00999.99           C  
ATOM    308  CE3 TRP A  20     -14.959   7.102  -1.343  1.00999.99           C  
ATOM    309  CZ2 TRP A  20     -12.215   6.938  -1.955  1.00999.99           C  
ATOM    310  CZ3 TRP A  20     -14.356   8.025  -2.192  1.00999.99           C  
ATOM    311  CH2 TRP A  20     -13.018   7.945  -2.488  1.00999.99           C  
ATOM    312  H   TRP A  20     -15.181   3.269   2.753  1.00999.99           H  
ATOM    313  HA  TRP A  20     -15.469   6.089   2.196  1.00999.99           H  
ATOM    314 1HB  TRP A  20     -15.895   3.524   0.688  1.00999.99           H  
ATOM    315 2HB  TRP A  20     -16.578   5.010   0.043  1.00999.99           H  
ATOM    316  HD1 TRP A  20     -13.143   3.393   0.827  1.00999.99           H  
ATOM    317  HE1 TRP A  20     -11.325   4.620  -0.530  1.00999.99           H  
ATOM    318  HE3 TRP A  20     -16.021   7.170  -1.109  1.00999.99           H  
ATOM    319  HZ2 TRP A  20     -11.153   6.890  -2.205  1.00999.99           H  
ATOM    320  HZ3 TRP A  20     -14.972   8.818  -2.615  1.00999.99           H  
ATOM    321  HH2 TRP A  20     -12.578   8.688  -3.154  1.00999.99           H  
ATOM    322  N   LEU A  21     -18.216   4.442   2.894  1.00999.99           N  
ATOM    323  CA  LEU A  21     -19.614   4.728   3.200  1.00999.99           C  
ATOM    324  C   LEU A  21     -19.735   5.916   4.201  1.00999.99           C  
ATOM    325  O   LEU A  21     -20.607   6.771   4.027  1.00999.99           O  
ATOM    326  CB  LEU A  21     -20.333   3.447   3.670  1.00999.99           C  
ATOM    327  CG  LEU A  21     -21.792   3.626   4.107  1.00999.99           C  
ATOM    328  CD1 LEU A  21     -22.611   4.143   2.935  1.00999.99           C  
ATOM    329  CD2 LEU A  21     -22.330   2.296   4.611  1.00999.99           C  
ATOM    330  H   LEU A  21     -17.844   3.518   3.061  1.00999.99           H  
ATOM    331  HA  LEU A  21     -20.100   5.035   2.275  1.00999.99           H  
ATOM    332 1HB  LEU A  21     -20.357   2.769   2.818  1.00999.99           H  
ATOM    333 2HB  LEU A  21     -19.780   2.941   4.455  1.00999.99           H  
ATOM    334  HG  LEU A  21     -21.846   4.365   4.908  1.00999.99           H  
ATOM    335 1HD1 LEU A  21     -23.647   4.279   3.246  1.00999.99           H  
ATOM    336 2HD1 LEU A  21     -22.205   5.097   2.599  1.00999.99           H  
ATOM    337 3HD1 LEU A  21     -22.570   3.423   2.118  1.00999.99           H  
ATOM    338 1HD2 LEU A  21     -23.366   2.419   4.929  1.00999.99           H  
ATOM    339 2HD2 LEU A  21     -22.281   1.558   3.811  1.00999.99           H  
ATOM    340 3HD2 LEU A  21     -21.730   1.957   5.455  1.00999.99           H  
ATOM    341  N   PRO A  22     -18.911   5.957   5.264  1.00999.99           N  
ATOM    342  CA  PRO A  22     -18.821   7.089   6.192  1.00999.99           C  
ATOM    343  C   PRO A  22     -18.107   8.329   5.649  1.00999.99           C  
ATOM    344  O   PRO A  22     -18.543   9.451   5.910  1.00999.99           O  
ATOM    345  CB  PRO A  22     -18.048   6.515   7.375  1.00999.99           C  
ATOM    346  CG  PRO A  22     -18.480   5.108   7.437  1.00999.99           C  
ATOM    347  CD  PRO A  22     -18.751   4.707   6.025  1.00999.99           C  
ATOM    348  HA  PRO A  22     -19.840   7.357   6.510  1.00999.99           H  
ATOM    349 1HB  PRO A  22     -16.966   6.622   7.209  1.00999.99           H  
ATOM    350 2HB  PRO A  22     -18.290   7.076   8.290  1.00999.99           H  
ATOM    351 1HG  PRO A  22     -17.696   4.497   7.906  1.00999.99           H  
ATOM    352 2HG  PRO A  22     -19.371   5.019   8.074  1.00999.99           H  
ATOM    353 1HD  PRO A  22     -17.938   4.115   5.596  1.00999.99           H  
ATOM    354 2HD  PRO A  22     -19.697   4.158   6.048  1.00999.99           H  
ATOM    355  N   LEU A  23     -16.999   8.143   4.926  1.00999.99           N  
ATOM    356  CA  LEU A  23     -16.208   9.296   4.498  1.00999.99           C  
ATOM    357  C   LEU A  23     -16.589   9.938   3.172  1.00999.99           C  
ATOM    358  O   LEU A  23     -16.361  11.134   3.015  1.00999.99           O  
ATOM    359  CB  LEU A  23     -14.730   8.907   4.434  1.00999.99           C  
ATOM    360  CG  LEU A  23     -14.097   8.514   5.775  1.00999.99           C  
ATOM    361  CD1 LEU A  23     -12.658   8.070   5.547  1.00999.99           C  
ATOM    362  CD2 LEU A  23     -14.163   9.700   6.726  1.00999.99           C  
ATOM    363  H   LEU A  23     -16.662   7.212   4.712  1.00999.99           H  
ATOM    364  HA  LEU A  23     -16.314  10.059   5.268  1.00999.99           H  
ATOM    365 1HB  LEU A  23     -14.619   8.065   3.754  1.00999.99           H  
ATOM    366 2HB  LEU A  23     -14.165   9.750   4.035  1.00999.99           H  
ATOM    367  HG  LEU A  23     -14.644   7.676   6.208  1.00999.99           H  
ATOM    368 1HD1 LEU A  23     -12.209   7.783   6.498  1.00999.99           H  
ATOM    369 2HD1 LEU A  23     -12.644   7.218   4.868  1.00999.99           H  
ATOM    370 3HD1 LEU A  23     -12.089   8.891   5.112  1.00999.99           H  
ATOM    371 1HD2 LEU A  23     -13.719   9.423   7.683  1.00999.99           H  
ATOM    372 2HD2 LEU A  23     -13.614  10.540   6.301  1.00999.99           H  
ATOM    373 3HD2 LEU A  23     -15.204   9.987   6.879  1.00999.99           H  
ATOM    374  N   LEU A  24     -17.168   9.178   2.240  1.00999.99           N  
ATOM    375  CA  LEU A  24     -17.552   9.699   0.922  1.00999.99           C  
ATOM    376  C   LEU A  24     -18.187  11.068   0.944  1.00999.99           C  
ATOM    377  O   LEU A  24     -17.796  11.928   0.163  1.00999.99           O  
ATOM    378  CB  LEU A  24     -18.527   8.761   0.220  1.00999.99           C  
ATOM    379  CG  LEU A  24     -19.048   9.287  -1.123  1.00999.99           C  
ATOM    380  CD1 LEU A  24     -17.884   9.470  -2.085  1.00999.99           C  
ATOM    381  CD2 LEU A  24     -20.074   8.318  -1.684  1.00999.99           C  
ATOM    382  H   LEU A  24     -17.337   8.204   2.420  1.00999.99           H  
ATOM    383  HA  LEU A  24     -16.650   9.762   0.317  1.00999.99           H  
ATOM    384 1HB  LEU A  24     -18.027   7.813   0.031  1.00999.99           H  
ATOM    385 2HB  LEU A  24     -19.382   8.579   0.871  1.00999.99           H  
ATOM    386  HG  LEU A  24     -19.516  10.259  -0.973  1.00999.99           H  
ATOM    387 1HD1 LEU A  24     -18.254   9.858  -3.035  1.00999.99           H  
ATOM    388 2HD1 LEU A  24     -17.167  10.174  -1.661  1.00999.99           H  
ATOM    389 3HD1 LEU A  24     -17.398   8.511  -2.251  1.00999.99           H  
ATOM    390 1HD2 LEU A  24     -20.451   8.696  -2.634  1.00999.99           H  
ATOM    391 2HD2 LEU A  24     -19.608   7.345  -1.839  1.00999.99           H  
ATOM    392 3HD2 LEU A  24     -20.900   8.217  -0.980  1.00999.99           H  
ATOM    393  N   LEU A  25     -19.169  11.277   1.811  1.00999.99           N  
ATOM    394  CA  LEU A  25     -19.856  12.557   1.862  1.00999.99           C  
ATOM    395  C   LEU A  25     -18.918  13.691   2.247  1.00999.99           C  
ATOM    396  O   LEU A  25     -19.066  14.805   1.753  1.00999.99           O  
ATOM    397  CB  LEU A  25     -21.015  12.490   2.853  1.00999.99           C  
ATOM    398  CG  LEU A  25     -22.178  11.584   2.436  1.00999.99           C  
ATOM    399  CD1 LEU A  25     -23.187  11.503   3.573  1.00999.99           C  
ATOM    400  CD2 LEU A  25     -22.813  12.137   1.170  1.00999.99           C  
ATOM    401  H   LEU A  25     -19.452  10.535   2.437  1.00999.99           H  
ATOM    402  HA  LEU A  25     -20.257  12.768   0.872  1.00999.99           H  
ATOM    403 1HB  LEU A  25     -20.638  12.129   3.809  1.00999.99           H  
ATOM    404 2HB  LEU A  25     -21.411  13.496   2.997  1.00999.99           H  
ATOM    405  HG  LEU A  25     -21.806  10.578   2.243  1.00999.99           H  
ATOM    406 1HD1 LEU A  25     -24.011  10.851   3.282  1.00999.99           H  
ATOM    407 2HD1 LEU A  25     -22.702  11.099   4.461  1.00999.99           H  
ATOM    408 3HD1 LEU A  25     -23.572  12.499   3.790  1.00999.99           H  
ATOM    409 1HD2 LEU A  25     -23.639  11.493   0.865  1.00999.99           H  
ATOM    410 2HD2 LEU A  25     -23.190  13.143   1.361  1.00999.99           H  
ATOM    411 3HD2 LEU A  25     -22.070  12.173   0.376  1.00999.99           H  
ATOM    412  N   LEU A  26     -17.951  13.408   3.116  1.00999.99           N  
ATOM    413  CA  LEU A  26     -16.991  14.410   3.545  1.00999.99           C  
ATOM    414  C   LEU A  26     -15.995  14.668   2.431  1.00999.99           C  
ATOM    415  O   LEU A  26     -15.514  15.789   2.264  1.00999.99           O  
ATOM    416  CB  LEU A  26     -16.263  13.936   4.804  1.00999.99           C  
ATOM    417  CG  LEU A  26     -17.137  13.804   6.054  1.00999.99           C  
ATOM    418  CD1 LEU A  26     -16.315  13.187   7.176  1.00999.99           C  
ATOM    419  CD2 LEU A  26     -17.663  15.178   6.443  1.00999.99           C  
ATOM    420  H   LEU A  26     -17.853  12.469   3.473  1.00999.99           H  
ATOM    421  HA  LEU A  26     -17.520  15.336   3.764  1.00999.99           H  
ATOM    422 1HB  LEU A  26     -15.815  12.964   4.608  1.00999.99           H  
ATOM    423 2HB  LEU A  26     -15.465  14.643   5.031  1.00999.99           H  
ATOM    424  HG  LEU A  26     -17.976  13.140   5.846  1.00999.99           H  
ATOM    425 1HD1 LEU A  26     -16.936  13.082   8.066  1.00999.99           H  
ATOM    426 2HD1 LEU A  26     -15.958  12.205   6.867  1.00999.99           H  
ATOM    427 3HD1 LEU A  26     -15.464  13.829   7.400  1.00999.99           H  
ATOM    428 1HD2 LEU A  26     -18.289  15.090   7.331  1.00999.99           H  
ATOM    429 2HD2 LEU A  26     -16.824  15.842   6.655  1.00999.99           H  
ATOM    430 3HD2 LEU A  26     -18.252  15.588   5.623  1.00999.99           H  
ATOM    431  N   LEU A  27     -15.708  13.619   1.662  1.00999.99           N  
ATOM    432  CA  LEU A  27     -14.808  13.693   0.528  1.00999.99           C  
ATOM    433  C   LEU A  27     -15.464  14.488  -0.600  1.00999.99           C  
ATOM    434  O   LEU A  27     -14.792  15.243  -1.307  1.00999.99           O  
ATOM    435  CB  LEU A  27     -14.448  12.271   0.077  1.00999.99           C  
ATOM    436  CG  LEU A  27     -13.610  11.471   1.090  1.00999.99           C  
ATOM    437  CD1 LEU A  27     -13.479  10.028   0.630  1.00999.99           C  
ATOM    438  CD2 LEU A  27     -12.244  12.119   1.232  1.00999.99           C  
ATOM    439  H   LEU A  27     -16.122  12.724   1.887  1.00999.99           H  
ATOM    440  HA  LEU A  27     -13.899  14.209   0.834  1.00999.99           H  
ATOM    441 1HB  LEU A  27     -15.362  11.715  -0.114  1.00999.99           H  
ATOM    442 2HB  LEU A  27     -13.880  12.330  -0.852  1.00999.99           H  
ATOM    443  HG  LEU A  27     -14.110  11.472   2.058  1.00999.99           H  
ATOM    444 1HD1 LEU A  27     -12.892   9.466   1.356  1.00999.99           H  
ATOM    445 2HD1 LEU A  27     -14.468   9.580   0.542  1.00999.99           H  
ATOM    446 3HD1 LEU A  27     -12.980  10.002  -0.338  1.00999.99           H  
ATOM    447 1HD2 LEU A  27     -11.650  11.560   1.956  1.00999.99           H  
ATOM    448 2HD2 LEU A  27     -11.738  12.115   0.267  1.00999.99           H  
ATOM    449 3HD2 LEU A  27     -12.363  13.147   1.576  1.00999.99           H  
ATOM    450  N   LEU A  28     -16.785  14.341  -0.736  1.00999.99           N  
ATOM    451  CA  LEU A  28     -17.550  15.094  -1.715  1.00999.99           C  
ATOM    452  C   LEU A  28     -17.612  16.554  -1.310  1.00999.99           C  
ATOM    453  O   LEU A  28     -17.446  17.431  -2.152  1.00999.99           O  
ATOM    454  CB  LEU A  28     -18.968  14.523  -1.844  1.00999.99           C  
ATOM    455  CG  LEU A  28     -19.078  13.137  -2.497  1.00999.99           C  
ATOM    456  CD1 LEU A  28     -20.505  12.629  -2.359  1.00999.99           C  
ATOM    457  CD2 LEU A  28     -18.673  13.235  -3.958  1.00999.99           C  
ATOM    458  H   LEU A  28     -17.273  13.677  -0.152  1.00999.99           H  
ATOM    459  HA  LEU A  28     -17.051  15.022  -2.681  1.00999.99           H  
ATOM    460 1HB  LEU A  28     -19.406  14.455  -0.850  1.00999.99           H  
ATOM    461 2HB  LEU A  28     -19.568  15.215  -2.435  1.00999.99           H  
ATOM    462  HG  LEU A  28     -18.416  12.439  -1.994  1.00999.99           H  
ATOM    463 1HD1 LEU A  28     -20.585  11.642  -2.816  1.00999.99           H  
ATOM    464 2HD1 LEU A  28     -20.766  12.562  -1.305  1.00999.99           H  
ATOM    465 3HD1 LEU A  28     -21.186  13.316  -2.859  1.00999.99           H  
ATOM    466 1HD2 LEU A  28     -18.747  12.251  -4.421  1.00999.99           H  
ATOM    467 2HD2 LEU A  28     -19.336  13.930  -4.473  1.00999.99           H  
ATOM    468 3HD2 LEU A  28     -17.646  13.593  -4.028  1.00999.99           H  
ATOM    469  N   LEU A  29     -17.796  16.810  -0.013  1.00999.99           N  
ATOM    470  CA  LEU A  29     -17.802  18.173   0.496  1.00999.99           C  
ATOM    471  C   LEU A  29     -16.436  18.815   0.348  1.00999.99           C  
ATOM    472  O   LEU A  29     -16.348  20.002   0.039  1.00999.99           O  
ATOM    473  CB  LEU A  29     -18.233  18.193   1.965  1.00999.99           C  
ATOM    474  CG  LEU A  29     -19.709  17.871   2.227  1.00999.99           C  
ATOM    475  CD1 LEU A  29     -19.932  17.722   3.727  1.00999.99           C  
ATOM    476  CD2 LEU A  29     -20.570  18.985   1.654  1.00999.99           C  
ATOM    477  H   LEU A  29     -17.961  16.050   0.635  1.00999.99           H  
ATOM    478  HA  LEU A  29     -18.519  18.754  -0.082  1.00999.99           H  
ATOM    479 1HB  LEU A  29     -17.633  17.468   2.512  1.00999.99           H  
ATOM    480 2HB  LEU A  29     -18.032  19.183   2.374  1.00999.99           H  
ATOM    481  HG  LEU A  29     -19.976  16.935   1.746  1.00999.99           H  
ATOM    482 1HD1 LEU A  29     -20.980  17.490   3.917  1.00999.99           H  
ATOM    483 2HD1 LEU A  29     -19.307  16.916   4.109  1.00999.99           H  
ATOM    484 3HD1 LEU A  29     -19.671  18.653   4.228  1.00999.99           H  
ATOM    485 1HD2 LEU A  29     -21.622  18.762   1.834  1.00999.99           H  
ATOM    486 2HD2 LEU A  29     -20.312  19.929   2.134  1.00999.99           H  
ATOM    487 3HD2 LEU A  29     -20.395  19.065   0.582  1.00999.99           H  
ATOM    488  N   SER A  30     -15.374  18.025   0.540  1.00999.99           N  
ATOM    489  CA  SER A  30     -14.014  18.504   0.371  1.00999.99           C  
ATOM    490  C   SER A  30     -13.783  18.885  -1.082  1.00999.99           C  
ATOM    491  O   SER A  30     -13.190  19.925  -1.363  1.00999.99           O  
ATOM    492  CB  SER A  30     -13.022  17.439   0.798  1.00999.99           C  
ATOM    493  OG  SER A  30     -13.124  17.177   2.171  1.00999.99           O  
ATOM    494  H   SER A  30     -15.509  17.069   0.836  1.00999.99           H  
ATOM    495  HA  SER A  30     -13.873  19.391   0.990  1.00999.99           H  
ATOM    496 1HB  SER A  30     -13.201  16.523   0.236  1.00999.99           H  
ATOM    497 2HB  SER A  30     -12.012  17.773   0.565  1.00999.99           H  
ATOM    498  HG  SER A  30     -13.993  16.780   2.300  1.00999.99           H  
ATOM    499  N   THR A  31     -14.291  18.054  -1.997  1.00999.99           N  
ATOM    500  CA  THR A  31     -14.198  18.303  -3.428  1.00999.99           C  
ATOM    501  C   THR A  31     -14.940  19.577  -3.802  1.00999.99           C  
ATOM    502  O   THR A  31     -14.448  20.382  -4.590  1.00999.99           O  
ATOM    503  CB  THR A  31     -14.774  17.126  -4.237  1.00999.99           C  
ATOM    504  OG1 THR A  31     -14.023  15.936  -3.957  1.00999.99           O  
ATOM    505  CG2 THR A  31     -14.715  17.434  -5.725  1.00999.99           C  
ATOM    506  H   THR A  31     -14.739  17.198  -1.694  1.00999.99           H  
ATOM    507  HA  THR A  31     -13.148  18.432  -3.692  1.00999.99           H  
ATOM    508  HB  THR A  31     -15.811  16.961  -3.951  1.00999.99           H  
ATOM    509  HG1 THR A  31     -14.161  15.682  -3.038  1.00999.99           H  
ATOM    510 1HG2 THR A  31     -15.128  16.596  -6.285  1.00999.99           H  
ATOM    511 2HG2 THR A  31     -15.296  18.332  -5.934  1.00999.99           H  
ATOM    512 3HG2 THR A  31     -13.679  17.594  -6.022  1.00999.99           H  
ATOM    513  N   LEU A  32     -16.126  19.763  -3.224  1.00999.99           N  
ATOM    514  CA  LEU A  32     -16.905  20.970  -3.445  1.00999.99           C  
ATOM    515  C   LEU A  32     -16.204  22.203  -2.889  1.00999.99           C  
ATOM    516  O   LEU A  32     -16.194  23.249  -3.534  1.00999.99           O  
ATOM    517  CB  LEU A  32     -18.285  20.822  -2.798  1.00999.99           C  
ATOM    518  CG  LEU A  32     -19.221  19.807  -3.465  1.00999.99           C  
ATOM    519  CD1 LEU A  32     -20.458  19.620  -2.599  1.00999.99           C  
ATOM    520  CD2 LEU A  32     -19.592  20.306  -4.852  1.00999.99           C  
ATOM    521  H   LEU A  32     -16.502  19.046  -2.618  1.00999.99           H  
ATOM    522  HA  LEU A  32     -17.033  21.104  -4.517  1.00999.99           H  
ATOM    523 1HB  LEU A  32     -18.153  20.520  -1.761  1.00999.99           H  
ATOM    524 2HB  LEU A  32     -18.782  21.792  -2.813  1.00999.99           H  
ATOM    525  HG  LEU A  32     -18.720  18.846  -3.555  1.00999.99           H  
ATOM    526 1HD1 LEU A  32     -21.123  18.894  -3.067  1.00999.99           H  
ATOM    527 2HD1 LEU A  32     -20.162  19.257  -1.616  1.00999.99           H  
ATOM    528 3HD1 LEU A  32     -20.977  20.572  -2.494  1.00999.99           H  
ATOM    529 1HD2 LEU A  32     -20.255  19.585  -5.332  1.00999.99           H  
ATOM    530 2HD2 LEU A  32     -20.099  21.267  -4.770  1.00999.99           H  
ATOM    531 3HD2 LEU A  32     -18.688  20.421  -5.449  1.00999.99           H  
ATOM    532  N   ALA A  33     -15.573  22.076  -1.720  1.00999.99           N  
ATOM    533  CA  ALA A  33     -14.830  23.185  -1.134  1.00999.99           C  
ATOM    534  C   ALA A  33     -13.692  23.582  -2.060  1.00999.99           C  
ATOM    535  O   ALA A  33     -13.467  24.770  -2.306  1.00999.99           O  
ATOM    536  CB  ALA A  33     -14.301  22.810   0.237  1.00999.99           C  
ATOM    537  H   ALA A  33     -15.626  21.205  -1.212  1.00999.99           H  
ATOM    538  HA  ALA A  33     -15.503  24.037  -1.037  1.00999.99           H  
ATOM    539 1HB  ALA A  33     -13.767  23.658   0.661  1.00999.99           H  
ATOM    540 2HB  ALA A  33     -15.136  22.544   0.887  1.00999.99           H  
ATOM    541 3HB  ALA A  33     -13.626  21.961   0.149  1.00999.99           H  
ATOM    542  N   CYS A  34     -13.019  22.563  -2.620  1.00999.99           N  
ATOM    543  CA  CYS A  34     -11.944  22.733  -3.588  1.00999.99           C  
ATOM    544  C   CYS A  34     -12.354  23.446  -4.881  1.00999.99           C  
ATOM    545  O   CYS A  34     -11.490  23.785  -5.683  1.00999.99           O  
ATOM    546  CB  CYS A  34     -11.329  21.383  -3.950  1.00999.99           C  
ATOM    547  SG  CYS A  34     -10.419  20.603  -2.595  1.00999.99           S  
ATOM    548  H   CYS A  34     -13.252  21.619  -2.343  1.00999.99           H  
ATOM    549  HA  CYS A  34     -11.167  23.318  -3.114  1.00999.99           H  
ATOM    550 1HB  CYS A  34     -12.107  20.694  -4.270  1.00999.99           H  
ATOM    551 2HB  CYS A  34     -10.643  21.509  -4.787  1.00999.99           H  
ATOM    552  HG  CYS A  34     -10.082  19.506  -3.267  1.00999.99           H  
ATOM    553  N   LEU A  35     -13.649  23.682  -5.104  1.00999.99           N  
ATOM    554  CA  LEU A  35     -14.076  24.409  -6.282  1.00999.99           C  
ATOM    555  C   LEU A  35     -13.942  25.911  -6.025  1.00999.99           C  
ATOM    556  O   LEU A  35     -13.782  26.695  -6.961  1.00999.99           O  
ATOM    557  CB  LEU A  35     -15.520  24.047  -6.637  1.00999.99           C  
ATOM    558  CG  LEU A  35     -15.749  22.578  -7.021  1.00999.99           C  
ATOM    559  CD1 LEU A  35     -17.233  22.340  -7.252  1.00999.99           C  
ATOM    560  CD2 LEU A  35     -14.935  22.250  -8.262  1.00999.99           C  
ATOM    561  H   LEU A  35     -14.365  23.380  -4.459  1.00999.99           H  
ATOM    562  HA  LEU A  35     -13.429  24.138  -7.116  1.00999.99           H  
ATOM    563 1HB  LEU A  35     -16.159  24.274  -5.786  1.00999.99           H  
ATOM    564 2HB  LEU A  35     -15.836  24.664  -7.477  1.00999.99           H  
ATOM    565  HG  LEU A  35     -15.431  21.935  -6.203  1.00999.99           H  
ATOM    566 1HD1 LEU A  35     -17.395  21.293  -7.515  1.00999.99           H  
ATOM    567 2HD1 LEU A  35     -17.785  22.575  -6.343  1.00999.99           H  
ATOM    568 3HD1 LEU A  35     -17.582  22.974  -8.065  1.00999.99           H  
ATOM    569 1HD2 LEU A  35     -15.089  21.205  -8.534  1.00999.99           H  
ATOM    570 2HD2 LEU A  35     -15.251  22.889  -9.086  1.00999.99           H  
ATOM    571 3HD2 LEU A  35     -13.877  22.418  -8.058  1.00999.99           H  
ATOM    572  N   SER A  36     -13.996  26.303  -4.746  1.00999.99           N  
ATOM    573  CA  SER A  36     -13.800  27.695  -4.360  1.00999.99           C  
ATOM    574  C   SER A  36     -12.321  27.898  -4.086  1.00999.99           C  
ATOM    575  O   SER A  36     -11.773  28.983  -4.288  1.00999.99           O  
ATOM    576  CB  SER A  36     -14.622  28.035  -3.131  1.00999.99           C  
ATOM    577  OG  SER A  36     -14.165  27.334  -2.010  1.00999.99           O  
ATOM    578  H   SER A  36     -14.134  25.626  -4.010  1.00999.99           H  
ATOM    579  HA  SER A  36     -14.098  28.344  -5.184  1.00999.99           H  
ATOM    580 1HB  SER A  36     -14.569  29.107  -2.942  1.00999.99           H  
ATOM    581 2HB  SER A  36     -15.663  27.787  -3.322  1.00999.99           H  
ATOM    582  HG  SER A  36     -14.135  26.404  -2.264  1.00999.99           H  
ATOM    583  N   TRP A  37     -11.666  26.813  -3.660  1.00999.99           N  
ATOM    584  CA  TRP A  37     -10.218  26.747  -3.489  1.00999.99           C  
ATOM    585  C   TRP A  37      -9.549  26.136  -4.723  1.00999.99           C  
ATOM    586  O   TRP A  37      -8.583  25.389  -4.584  1.00999.99           O  
ATOM    587  CB  TRP A  37      -9.872  25.875  -2.283  1.00999.99           C  
ATOM    588  CG  TRP A  37     -10.515  26.295  -1.005  1.00999.99           C  
ATOM    589  CD1 TRP A  37     -10.972  27.534  -0.669  1.00999.99           C  
ATOM    590  CD2 TRP A  37     -10.801  25.441   0.127  1.00999.99           C  
ATOM    591  NE1 TRP A  37     -11.516  27.511   0.594  1.00999.99           N  
ATOM    592  CE2 TRP A  37     -11.419  26.236   1.094  1.00999.99           C  
ATOM    593  CE3 TRP A  37     -10.584  24.084   0.392  1.00999.99           C  
ATOM    594  CZ2 TRP A  37     -11.827  25.723   2.316  1.00999.99           C  
ATOM    595  CZ3 TRP A  37     -10.989  23.568   1.617  1.00999.99           C  
ATOM    596  CH2 TRP A  37     -11.594  24.367   2.555  1.00999.99           C  
ATOM    597  H   TRP A  37     -12.198  25.978  -3.451  1.00999.99           H  
ATOM    598  HA  TRP A  37      -9.837  27.754  -3.332  1.00999.99           H  
ATOM    599 1HB  TRP A  37     -10.144  24.846  -2.485  1.00999.99           H  
ATOM    600 2HB  TRP A  37      -8.794  25.895  -2.135  1.00999.99           H  
ATOM    601  HD1 TRP A  37     -10.915  28.413  -1.307  1.00999.99           H  
ATOM    602  HE1 TRP A  37     -11.924  28.301   1.074  1.00999.99           H  
ATOM    603  HE3 TRP A  37     -10.104  23.446  -0.348  1.00999.99           H  
ATOM    604  HZ2 TRP A  37     -12.310  26.342   3.072  1.00999.99           H  
ATOM    605  HZ3 TRP A  37     -10.814  22.511   1.816  1.00999.99           H  
ATOM    606  HH2 TRP A  37     -11.902  23.933   3.504  1.00999.99           H  
ATOM    607  N   ALA A  38     -10.090  26.432  -5.912  1.00999.99           N  
ATOM    608  CA  ALA A  38      -9.683  25.857  -7.201  1.00999.99           C  
ATOM    609  C   ALA A  38      -8.200  25.537  -7.312  1.00999.99           C  
ATOM    610  O   ALA A  38      -7.831  24.372  -7.477  1.00999.99           O  
ATOM    611  CB  ALA A  38     -10.072  26.810  -8.318  1.00999.99           C  
ATOM    612  H   ALA A  38     -10.861  27.080  -5.938  1.00999.99           H  
ATOM    613  HA  ALA A  38     -10.231  24.927  -7.336  1.00999.99           H  
ATOM    614 1HB  ALA A  38      -9.820  26.363  -9.281  1.00999.99           H  
ATOM    615 2HB  ALA A  38     -11.144  27.000  -8.272  1.00999.99           H  
ATOM    616 3HB  ALA A  38      -9.533  27.747  -8.202  1.00999.99           H  
ATOM    617  N   LEU A  39      -7.346  26.553  -7.262  1.00400.00           N  
ATOM    618  CA  LEU A  39      -5.925  26.297  -7.409  1.00400.00           C  
ATOM    619  C   LEU A  39      -5.049  27.477  -7.025  1.00400.00           C  
ATOM    620  O   LEU A  39      -5.530  28.588  -6.804  1.00400.00           O  
ATOM    621  CB  LEU A  39      -5.639  25.880  -8.857  1.00600.00           C  
ATOM    622  CG  LEU A  39      -6.101  26.841  -9.952  1.00600.00           C  
ATOM    623  CD1 LEU A  39      -5.040  27.910 -10.164  1.00600.00           C  
ATOM    624  CD2 LEU A  39      -6.355  26.048 -11.225  1.00600.00           C  
ATOM    625  H   LEU A  39      -7.677  27.496  -7.123  1.00720.00           H  
ATOM    626  HA  LEU A  39      -5.666  25.464  -6.757  1.00480.00           H  
ATOM    627 1HB  LEU A  39      -4.567  25.781  -8.968  1.00720.00           H  
ATOM    628 2HB  LEU A  39      -6.090  24.908  -9.051  1.00720.00           H  
ATOM    629  HG  LEU A  39      -7.021  27.337  -9.642  1.00720.00           H  
ATOM    630 1HD1 LEU A  39      -5.369  28.600 -10.941  1.00720.00           H  
ATOM    631 2HD1 LEU A  39      -4.885  28.459  -9.234  1.00720.00           H  
ATOM    632 3HD1 LEU A  39      -4.106  27.440 -10.467  1.00720.00           H  
ATOM    633 1HD2 LEU A  39      -6.690  26.721 -12.014  1.00720.00           H  
ATOM    634 2HD2 LEU A  39      -5.435  25.554 -11.537  1.00720.00           H  
ATOM    635 3HD2 LEU A  39      -7.122  25.297 -11.038  1.00720.00           H  
ATOM    636  N   SER A  40      -3.747  27.216  -6.961  1.00400.00           N  
ATOM    637  CA  SER A  40      -2.745  28.214  -6.619  1.00400.00           C  
ATOM    638  C   SER A  40      -1.526  28.033  -7.510  1.00400.00           C  
ATOM    639  O   SER A  40      -1.523  27.195  -8.409  1.00400.00           O  
ATOM    640  CB  SER A  40      -2.322  28.081  -5.169  1.00600.00           C  
ATOM    641  OG  SER A  40      -1.560  26.920  -4.973  1.00600.00           O  
ATOM    642  H   SER A  40      -3.439  26.277  -7.155  1.00480.00           H  
ATOM    643  HA  SER A  40      -3.160  29.210  -6.788  1.00480.00           H  
ATOM    644 1HB  SER A  40      -1.749  28.956  -4.867  1.00720.00           H  
ATOM    645 2HB  SER A  40      -3.211  28.041  -4.541  1.00720.00           H  
ATOM    646  HG  SER A  40      -1.375  26.883  -4.031  1.00720.00           H  
ATOM    647  N   SER A  41      -0.475  28.803  -7.238  1.00400.00           N  
ATOM    648  CA  SER A  41       0.757  28.741  -8.023  1.00400.00           C  
ATOM    649  C   SER A  41       1.507  27.412  -7.881  1.00400.00           C  
ATOM    650  O   SER A  41       2.376  27.103  -8.696  1.00400.00           O  
ATOM    651  CB  SER A  41       1.678  29.873  -7.622  1.00600.00           C  
ATOM    652  OG  SER A  41       2.150  29.697  -6.314  1.00600.00           O  
ATOM    653  H   SER A  41      -0.535  29.465  -6.477  1.00480.00           H  
ATOM    654  HA  SER A  41       0.492  28.866  -9.074  1.00480.00           H  
ATOM    655 1HB  SER A  41       2.519  29.918  -8.312  1.00720.00           H  
ATOM    656 2HB  SER A  41       1.146  30.820  -7.695  1.00720.00           H  
ATOM    657  HG  SER A  41       2.620  28.859  -6.314  1.00720.00           H  
ATOM    658  N   GLU A  42       1.179  26.631  -6.849  1.00400.00           N  
ATOM    659  CA  GLU A  42       1.819  25.339  -6.637  1.00400.00           C  
ATOM    660  C   GLU A  42       0.943  24.176  -7.110  1.00400.00           C  
ATOM    661  O   GLU A  42       1.267  23.013  -6.864  1.00400.00           O  
ATOM    662  CB  GLU A  42       2.164  25.163  -5.158  1.00600.00           C  
ATOM    663  CG  GLU A  42       3.184  26.162  -4.630  1.00600.00           C  
ATOM    664  CD  GLU A  42       3.500  25.962  -3.175  1.00600.00           C  
ATOM    665  OE1 GLU A  42       2.880  25.128  -2.561  1.00600.00           O  
ATOM    666  OE2 GLU A  42       4.365  26.642  -2.677  1.00600.00           O  
ATOM    667  H   GLU A  42       0.465  26.927  -6.195  1.00480.00           H  
ATOM    668  HA  GLU A  42       2.746  25.318  -7.212  1.00480.00           H  
ATOM    669 1HB  GLU A  42       1.257  25.260  -4.560  1.00720.00           H  
ATOM    670 2HB  GLU A  42       2.560  24.160  -4.994  1.00720.00           H  
ATOM    671 1HG  GLU A  42       4.104  26.066  -5.208  1.00720.00           H  
ATOM    672 2HG  GLU A  42       2.798  27.170  -4.777  1.00720.00           H  
ATOM    673  N   TYR A  43      -0.167  24.488  -7.779  1.00400.00           N  
ATOM    674  CA  TYR A  43      -1.088  23.474  -8.273  1.00400.00           C  
ATOM    675  C   TYR A  43      -0.460  22.575  -9.326  1.00400.00           C  
ATOM    676  O   TYR A  43       0.065  23.053 -10.333  1.00400.00           O  
ATOM    677  CB  TYR A  43      -2.322  24.167  -8.841  1.00600.00           C  
ATOM    678  CG  TYR A  43      -3.388  23.269  -9.418  1.00600.00           C  
ATOM    679  CD1 TYR A  43      -4.169  22.487  -8.583  1.00600.00           C  
ATOM    680  CD2 TYR A  43      -3.605  23.258 -10.788  1.00600.00           C  
ATOM    681  CE1 TYR A  43      -5.161  21.688  -9.119  1.00600.00           C  
ATOM    682  CE2 TYR A  43      -4.597  22.461 -11.323  1.00600.00           C  
ATOM    683  CZ  TYR A  43      -5.372  21.677 -10.493  1.00600.00           C  
ATOM    684  OH  TYR A  43      -6.362  20.881 -11.025  1.00600.00           O  
ATOM    685  H   TYR A  43      -0.404  25.455  -7.962  1.00480.00           H  
ATOM    686  HA  TYR A  43      -1.387  22.844  -7.434  1.00480.00           H  
ATOM    687 1HB  TYR A  43      -2.780  24.754  -8.049  1.00720.00           H  
ATOM    688 2HB  TYR A  43      -2.012  24.865  -9.619  1.00720.00           H  
ATOM    689  HD1 TYR A  43      -4.004  22.502  -7.506  1.00720.00           H  
ATOM    690  HD2 TYR A  43      -2.994  23.881 -11.441  1.00720.00           H  
ATOM    691  HE1 TYR A  43      -5.776  21.071  -8.464  1.00720.00           H  
ATOM    692  HE2 TYR A  43      -4.768  22.451 -12.400  1.00720.00           H  
ATOM    693  HH  TYR A  43      -6.373  20.980 -11.979  1.00720.00           H  
ATOM    694  N   SER A  44      -0.533  21.266  -9.096  1.00327.13           N  
ATOM    695  CA  SER A  44      -0.018  20.307 -10.060  1.00213.18           C  
ATOM    696  C   SER A  44      -1.023  20.147 -11.183  1.00109.74           C  
ATOM    697  O   SER A  44      -2.209  20.407 -10.998  1.00145.89           O  
ATOM    698  CB  SER A  44       0.246  18.969  -9.399  1.00319.77           C  
ATOM    699  OG  SER A  44      -0.952  18.362  -8.999  1.00319.77           O  
ATOM    700  H   SER A  44      -0.962  20.933  -8.244  1.00392.56           H  
ATOM    701  HA  SER A  44       0.914  20.690 -10.477  1.00255.82           H  
ATOM    702 1HB  SER A  44       0.774  18.316 -10.094  1.00383.72           H  
ATOM    703 2HB  SER A  44       0.890  19.114  -8.533  1.00383.72           H  
ATOM    704  HG  SER A  44      -1.462  18.231  -9.802  1.00383.72           H  
ATOM    705  N   ILE A  45      -0.562  19.691 -12.337  1.00 76.53           N  
ATOM    706  CA  ILE A  45      -1.451  19.540 -13.478  1.00 53.49           C  
ATOM    707  C   ILE A  45      -1.396  18.143 -14.058  1.00 23.18           C  
ATOM    708  O   ILE A  45      -0.485  17.367 -13.768  1.00 47.86           O  
ATOM    709  CB  ILE A  45      -1.113  20.547 -14.591  1.00 80.23           C  
ATOM    710  CG1 ILE A  45       0.298  20.279 -15.117  1.00 80.23           C  
ATOM    711  CG2 ILE A  45      -1.235  21.975 -14.073  1.00 80.23           C  
ATOM    712  CD1 ILE A  45       0.638  21.067 -16.358  1.00 80.23           C  
ATOM    713  H   ILE A  45       0.420  19.472 -12.433  1.00 91.84           H  
ATOM    714  HA  ILE A  45      -2.472  19.727 -13.147  1.00 64.19           H  
ATOM    715  HB  ILE A  45      -1.803  20.412 -15.423  1.00 96.28           H  
ATOM    716 1HG1 ILE A  45       1.020  20.531 -14.341  1.00 96.28           H  
ATOM    717 2HG1 ILE A  45       0.398  19.218 -15.346  1.00 96.28           H  
ATOM    718 1HG2 ILE A  45      -1.004  22.674 -14.877  1.00 96.28           H  
ATOM    719 2HG2 ILE A  45      -2.252  22.149 -13.724  1.00 96.28           H  
ATOM    720 3HG2 ILE A  45      -0.538  22.129 -13.251  1.00 96.28           H  
ATOM    721 1HD1 ILE A  45       1.654  20.828 -16.674  1.00 96.28           H  
ATOM    722 2HD1 ILE A  45      -0.060  20.811 -17.156  1.00 96.28           H  
ATOM    723 3HD1 ILE A  45       0.567  22.132 -16.143  1.00 96.28           H  
ATOM    724  N   THR A  46      -2.381  17.842 -14.895  1.00 11.49           N  
ATOM    725  CA  THR A  46      -2.498  16.555 -15.562  1.00 11.07           C  
ATOM    726  C   THR A  46      -1.658  16.498 -16.828  1.00  8.34           C  
ATOM    727  O   THR A  46      -1.369  15.416 -17.342  1.00 34.12           O  
ATOM    728  CB  THR A  46      -3.946  16.295 -15.964  1.00 16.61           C  
ATOM    729  OG1 THR A  46      -4.341  17.296 -16.917  1.00 16.61           O  
ATOM    730  CG2 THR A  46      -4.866  16.354 -14.758  1.00 16.61           C  
ATOM    731  H   THR A  46      -3.091  18.539 -15.072  1.00 13.79           H  
ATOM    732  HA  THR A  46      -2.159  15.772 -14.883  1.00 13.28           H  
ATOM    733  HB  THR A  46      -4.020  15.311 -16.418  1.00 19.93           H  
ATOM    734  HG1 THR A  46      -5.260  17.160 -17.166  1.00 19.93           H  
ATOM    735 1HG2 THR A  46      -5.893  16.170 -15.074  1.00 19.93           H  
ATOM    736 2HG2 THR A  46      -4.567  15.596 -14.034  1.00 19.93           H  
ATOM    737 3HG2 THR A  46      -4.801  17.340 -14.298  1.00 19.93           H  
ATOM    738  N   GLY A  47      -1.296  17.673 -17.335  1.00  3.67           N  
ATOM    739  CA  GLY A  47      -0.530  17.790 -18.559  1.00  5.69           C  
ATOM    740  C   GLY A  47      -1.424  18.166 -19.738  1.00  5.53           C  
ATOM    741  O   GLY A  47      -0.923  18.490 -20.816  1.00 10.22           O  
ATOM    742  H   GLY A  47      -1.566  18.520 -16.858  1.00  4.40           H  
ATOM    743 1HA  GLY A  47       0.246  18.545 -18.431  1.00  6.83           H  
ATOM    744 2HA  GLY A  47      -0.027  16.848 -18.765  1.00  6.83           H  
ATOM    745  N   TYR A  48      -2.744  18.145 -19.534  1.00  4.05           N  
ATOM    746  CA  TYR A  48      -3.673  18.470 -20.610  1.00  6.99           C  
ATOM    747  C   TYR A  48      -4.861  19.252 -20.094  1.00  7.13           C  
ATOM    748  O   TYR A  48      -5.087  19.346 -18.887  1.00  7.51           O  
ATOM    749  CB  TYR A  48      -4.158  17.200 -21.310  1.00 10.48           C  
ATOM    750  CG  TYR A  48      -4.954  16.294 -20.407  1.00 10.48           C  
ATOM    751  CD1 TYR A  48      -6.336  16.394 -20.338  1.00 10.48           C  
ATOM    752  CD2 TYR A  48      -4.287  15.367 -19.630  1.00 10.48           C  
ATOM    753  CE1 TYR A  48      -7.047  15.565 -19.487  1.00 10.48           C  
ATOM    754  CE2 TYR A  48      -4.996  14.547 -18.783  1.00 10.48           C  
ATOM    755  CZ  TYR A  48      -6.367  14.638 -18.702  1.00 10.48           C  
ATOM    756  OH  TYR A  48      -7.063  13.819 -17.836  1.00 10.48           O  
ATOM    757  H   TYR A  48      -3.128  17.882 -18.631  1.00  4.86           H  
ATOM    758  HA  TYR A  48      -3.157  19.097 -21.337  1.00  8.39           H  
ATOM    759 1HB  TYR A  48      -4.779  17.464 -22.166  1.00 12.58           H  
ATOM    760 2HB  TYR A  48      -3.304  16.643 -21.685  1.00 12.58           H  
ATOM    761  HD1 TYR A  48      -6.861  17.127 -20.950  1.00 12.58           H  
ATOM    762  HD2 TYR A  48      -3.201  15.293 -19.680  1.00 12.58           H  
ATOM    763  HE1 TYR A  48      -8.132  15.645 -19.429  1.00 12.58           H  
ATOM    764  HE2 TYR A  48      -4.464  13.833 -18.164  1.00 12.58           H  
ATOM    765  HH  TYR A  48      -8.001  14.021 -17.894  1.00 12.58           H  
ATOM    766  N   ASP A  49      -5.612  19.823 -21.020  1.00 10.43           N  
ATOM    767  CA  ASP A  49      -6.757  20.644 -20.682  1.00 11.34           C  
ATOM    768  C   ASP A  49      -7.926  20.408 -21.634  1.00 11.48           C  
ATOM    769  O   ASP A  49      -7.931  21.015 -22.697  1.00 13.56           O  
ATOM    770  CB  ASP A  49      -6.346  22.127 -20.734  1.00 17.01           C  
ATOM    771  CG  ASP A  49      -7.442  23.127 -20.364  1.00 17.01           C  
ATOM    772  OD1 ASP A  49      -8.587  22.751 -20.313  1.00 17.01           O  
ATOM    773  OD2 ASP A  49      -7.115  24.269 -20.140  1.00 17.01           O  
ATOM    774  H   ASP A  49      -5.374  19.696 -21.993  1.00 12.52           H  
ATOM    775  HA  ASP A  49      -7.048  20.399 -19.664  1.00 13.61           H  
ATOM    776 1HB  ASP A  49      -5.505  22.282 -20.057  1.00 20.41           H  
ATOM    777 2HB  ASP A  49      -5.996  22.361 -21.740  1.00 20.41           H  
ATOM    778  N   PRO A  50      -8.868  19.505 -21.276  1.00 15.96           N  
ATOM    779  CA  PRO A  50     -10.137  19.203 -22.015  1.00 21.58           C  
ATOM    780  C   PRO A  50     -10.400  19.912 -23.357  1.00 19.71           C  
ATOM    781  O   PRO A  50     -10.674  19.246 -24.353  1.00 24.96           O  
ATOM    782  CB  PRO A  50     -11.231  19.560 -21.013  1.00 32.37           C  
ATOM    783  CG  PRO A  50     -10.635  19.263 -19.698  1.00 32.37           C  
ATOM    784  CD  PRO A  50      -9.198  19.615 -19.831  1.00 32.37           C  
ATOM    785  HA  PRO A  50     -10.166  18.124 -22.183  1.00 25.90           H  
ATOM    786 1HB  PRO A  50     -11.514  20.618 -21.119  1.00 38.84           H  
ATOM    787 2HB  PRO A  50     -12.132  18.964 -21.217  1.00 38.84           H  
ATOM    788 1HG  PRO A  50     -11.140  19.848 -18.916  1.00 38.84           H  
ATOM    789 2HG  PRO A  50     -10.788  18.203 -19.448  1.00 38.84           H  
ATOM    790 1HD  PRO A  50      -9.055  20.642 -19.476  1.00 38.84           H  
ATOM    791 2HD  PRO A  50      -8.583  18.905 -19.258  1.00 38.84           H  
ATOM    792  N   LYS A  51     -10.344  21.247 -23.399  1.00 17.94           N  
ATOM    793  CA  LYS A  51     -10.583  22.008 -24.634  1.00 24.03           C  
ATOM    794  C   LYS A  51      -9.613  21.652 -25.780  1.00 21.31           C  
ATOM    795  O   LYS A  51      -9.908  21.883 -26.953  1.00 30.78           O  
ATOM    796  CB  LYS A  51     -10.457  23.502 -24.342  1.00 36.05           C  
ATOM    797  CG  LYS A  51      -9.023  23.941 -24.068  1.00 36.05           C  
ATOM    798  CD  LYS A  51      -8.917  25.422 -23.762  1.00 36.05           C  
ATOM    799  CE  LYS A  51      -7.470  25.824 -23.499  1.00 36.05           C  
ATOM    800  NZ  LYS A  51      -6.623  25.731 -24.728  1.00 36.05           N  
ATOM    801  H   LYS A  51     -10.116  21.752 -22.551  1.00 21.53           H  
ATOM    802  HA  LYS A  51     -11.596  21.799 -24.976  1.00 28.84           H  
ATOM    803 1HB  LYS A  51     -10.835  24.078 -25.187  1.00 43.25           H  
ATOM    804 2HB  LYS A  51     -11.060  23.758 -23.471  1.00 43.25           H  
ATOM    805 1HG  LYS A  51      -8.626  23.379 -23.222  1.00 43.25           H  
ATOM    806 2HG  LYS A  51      -8.412  23.728 -24.940  1.00 43.25           H  
ATOM    807 1HD  LYS A  51      -9.301  25.999 -24.603  1.00 43.25           H  
ATOM    808 2HD  LYS A  51      -9.514  25.653 -22.880  1.00 43.25           H  
ATOM    809 1HE  LYS A  51      -7.448  26.849 -23.133  1.00 43.25           H  
ATOM    810 2HE  LYS A  51      -7.052  25.169 -22.734  1.00 43.25           H  
ATOM    811 1HZ  LYS A  51      -5.679  26.008 -24.503  1.00 43.25           H  
ATOM    812 2HZ  LYS A  51      -6.611  24.781 -25.084  1.00 43.25           H  
ATOM    813 3HZ  LYS A  51      -6.992  26.345 -25.439  1.00 43.25           H  
ATOM    814  N   ASP A  52      -8.468  21.067 -25.432  1.00 13.59           N  
ATOM    815  CA  ASP A  52      -7.448  20.673 -26.387  1.00 12.87           C  
ATOM    816  C   ASP A  52      -7.646  19.237 -26.859  1.00  9.56           C  
ATOM    817  O   ASP A  52      -6.901  18.744 -27.705  1.00 10.84           O  
ATOM    818  CB  ASP A  52      -6.063  20.820 -25.756  1.00 19.30           C  
ATOM    819  CG  ASP A  52      -5.732  22.267 -25.404  1.00 19.30           C  
ATOM    820  OD1 ASP A  52      -6.291  23.157 -26.004  1.00 19.30           O  
ATOM    821  OD2 ASP A  52      -4.929  22.474 -24.528  1.00 19.30           O  
ATOM    822  H   ASP A  52      -8.289  20.914 -24.455  1.00 16.31           H  
ATOM    823  HA  ASP A  52      -7.512  21.334 -27.247  1.00 15.44           H  
ATOM    824 1HB  ASP A  52      -6.011  20.219 -24.848  1.00 23.17           H  
ATOM    825 2HB  ASP A  52      -5.306  20.445 -26.444  1.00 23.17           H  
ATOM    826  N   LEU A  53      -8.652  18.568 -26.304  1.00 10.27           N  
ATOM    827  CA  LEU A  53      -8.966  17.196 -26.641  1.00  9.66           C  
ATOM    828  C   LEU A  53     -10.117  17.138 -27.641  1.00  8.99           C  
ATOM    829  O   LEU A  53     -10.484  16.066 -28.122  1.00 10.62           O  
ATOM    830  CB  LEU A  53      -9.371  16.450 -25.373  1.00 14.49           C  
ATOM    831  CG  LEU A  53      -8.345  16.461 -24.238  1.00 14.49           C  
ATOM    832  CD1 LEU A  53      -8.938  15.731 -23.048  1.00 14.49           C  
ATOM    833  CD2 LEU A  53      -7.054  15.827 -24.709  1.00 14.49           C  
ATOM    834  H   LEU A  53      -9.237  19.009 -25.612  1.00 12.32           H  
ATOM    835  HA  LEU A  53      -8.088  16.730 -27.086  1.00 11.59           H  
ATOM    836 1HB  LEU A  53     -10.295  16.879 -24.994  1.00 17.39           H  
ATOM    837 2HB  LEU A  53      -9.561  15.408 -25.633  1.00 17.39           H  
ATOM    838  HG  LEU A  53      -8.147  17.490 -23.935  1.00 17.39           H  
ATOM    839 1HD1 LEU A  53      -8.231  15.734 -22.223  1.00 17.39           H  
ATOM    840 2HD1 LEU A  53      -9.860  16.218 -22.739  1.00 17.39           H  
ATOM    841 3HD1 LEU A  53      -9.160  14.710 -23.333  1.00 17.39           H  
ATOM    842 1HD2 LEU A  53      -6.325  15.840 -23.897  1.00 17.39           H  
ATOM    843 2HD2 LEU A  53      -7.242  14.797 -25.011  1.00 17.39           H  
ATOM    844 3HD2 LEU A  53      -6.662  16.388 -25.557  1.00 17.39           H  
ATOM    845  N   ALA A  54     -10.690  18.309 -27.941  1.00  9.58           N  
ATOM    846  CA  ALA A  54     -11.830  18.446 -28.846  1.00 11.44           C  
ATOM    847  C   ALA A  54     -11.510  18.017 -30.276  1.00  9.90           C  
ATOM    848  O   ALA A  54     -12.405  17.605 -31.018  1.00 11.54           O  
ATOM    849  CB  ALA A  54     -12.304  19.892 -28.846  1.00 17.16           C  
ATOM    850  H   ALA A  54     -10.334  19.150 -27.514  1.00 11.50           H  
ATOM    851  HA  ALA A  54     -12.630  17.808 -28.475  1.00 13.73           H  
ATOM    852 1HB  ALA A  54     -13.180  19.989 -29.490  1.00 20.59           H  
ATOM    853 2HB  ALA A  54     -12.568  20.189 -27.830  1.00 20.59           H  
ATOM    854 3HB  ALA A  54     -11.509  20.537 -29.217  1.00 20.59           H  
ATOM    855  N   SER A  55     -10.248  18.126 -30.667  1.00  7.88           N  
ATOM    856  CA  SER A  55      -9.827  17.773 -32.010  1.00  7.16           C  
ATOM    857  C   SER A  55      -8.395  17.325 -32.057  1.00  5.45           C  
ATOM    858  O   SER A  55      -7.569  17.785 -31.270  1.00  5.30           O  
ATOM    859  CB  SER A  55      -9.987  18.939 -32.957  1.00 10.74           C  
ATOM    860  OG  SER A  55      -9.502  18.601 -34.231  1.00 10.74           O  
ATOM    861  H   SER A  55      -9.556  18.467 -30.015  1.00  9.46           H  
ATOM    862  HA  SER A  55     -10.451  16.949 -32.360  1.00  8.59           H  
ATOM    863 1HB  SER A  55     -11.041  19.208 -33.023  1.00 12.89           H  
ATOM    864 2HB  SER A  55      -9.449  19.805 -32.573  1.00 12.89           H  
ATOM    865  HG  SER A  55      -9.742  19.333 -34.807  1.00 12.89           H  
ATOM    866  N   ASP A  56      -8.105  16.448 -33.017  1.00  5.07           N  
ATOM    867  CA  ASP A  56      -6.760  15.937 -33.240  1.00  4.43           C  
ATOM    868  C   ASP A  56      -5.800  17.067 -33.551  1.00  4.53           C  
ATOM    869  O   ASP A  56      -4.610  16.962 -33.257  1.00  4.31           O  
ATOM    870  CB  ASP A  56      -6.743  14.910 -34.373  1.00  6.64           C  
ATOM    871  CG  ASP A  56      -7.343  13.575 -33.967  1.00  6.64           C  
ATOM    872  OD1 ASP A  56      -7.481  13.344 -32.789  1.00  6.64           O  
ATOM    873  OD2 ASP A  56      -7.650  12.791 -34.831  1.00  6.64           O  
ATOM    874  H   ASP A  56      -8.854  16.129 -33.617  1.00  6.08           H  
ATOM    875  HA  ASP A  56      -6.422  15.445 -32.330  1.00  5.32           H  
ATOM    876 1HB  ASP A  56      -7.299  15.298 -35.227  1.00  7.97           H  
ATOM    877 2HB  ASP A  56      -5.716  14.744 -34.700  1.00  7.97           H  
ATOM    878  N   GLU A  57      -6.315  18.145 -34.148  1.00  5.33           N  
ATOM    879  CA  GLU A  57      -5.501  19.317 -34.405  1.00  6.22           C  
ATOM    880  C   GLU A  57      -4.959  19.847 -33.092  1.00  5.43           C  
ATOM    881  O   GLU A  57      -3.751  20.042 -32.945  1.00  4.77           O  
ATOM    882  CB  GLU A  57      -6.309  20.412 -35.105  1.00  9.33           C  
ATOM    883  CG  GLU A  57      -5.510  21.677 -35.397  1.00  9.33           C  
ATOM    884  CD  GLU A  57      -6.314  22.749 -36.083  1.00  9.33           C  
ATOM    885  OE1 GLU A  57      -7.463  22.517 -36.371  1.00  9.33           O  
ATOM    886  OE2 GLU A  57      -5.775  23.806 -36.314  1.00  9.33           O  
ATOM    887  H   GLU A  57      -7.301  18.165 -34.389  1.00  6.40           H  
ATOM    888  HA  GLU A  57      -4.661  19.032 -35.039  1.00  7.46           H  
ATOM    889 1HB  GLU A  57      -6.690  20.031 -36.053  1.00 11.20           H  
ATOM    890 2HB  GLU A  57      -7.169  20.684 -34.493  1.00 11.20           H  
ATOM    891 1HG  GLU A  57      -5.128  22.076 -34.458  1.00 11.20           H  
ATOM    892 2HG  GLU A  57      -4.656  21.418 -36.022  1.00 11.20           H  
ATOM    893  N   ARG A  58      -5.862  20.051 -32.136  1.00  6.21           N  
ATOM    894  CA  ARG A  58      -5.502  20.579 -30.835  1.00  6.33           C  
ATOM    895  C   ARG A  58      -4.666  19.589 -30.041  1.00  4.68           C  
ATOM    896  O   ARG A  58      -3.797  20.000 -29.276  1.00  4.40           O  
ATOM    897  CB  ARG A  58      -6.745  20.948 -30.052  1.00  9.50           C  
ATOM    898  CG  ARG A  58      -7.500  22.142 -30.604  1.00  9.50           C  
ATOM    899  CD  ARG A  58      -8.698  22.472 -29.790  1.00  9.50           C  
ATOM    900  NE  ARG A  58      -9.445  23.578 -30.368  1.00  9.50           N  
ATOM    901  CZ  ARG A  58     -10.574  24.108 -29.854  1.00  9.50           C  
ATOM    902  NH1 ARG A  58     -11.082  23.649 -28.730  1.00  9.50           N  
ATOM    903  NH2 ARG A  58     -11.175  25.102 -30.486  1.00  9.50           N  
ATOM    904  H   ARG A  58      -6.833  19.847 -32.325  1.00  7.45           H  
ATOM    905  HA  ARG A  58      -4.912  21.482 -30.983  1.00  7.60           H  
ATOM    906 1HB  ARG A  58      -7.429  20.101 -30.022  1.00 11.39           H  
ATOM    907 2HB  ARG A  58      -6.464  21.184 -29.028  1.00 11.39           H  
ATOM    908 1HG  ARG A  58      -6.842  23.012 -30.608  1.00 11.39           H  
ATOM    909 2HG  ARG A  58      -7.824  21.927 -31.623  1.00 11.39           H  
ATOM    910 1HD  ARG A  58      -9.358  21.607 -29.727  1.00 11.39           H  
ATOM    911 2HD  ARG A  58      -8.384  22.765 -28.788  1.00 11.39           H  
ATOM    912  HE  ARG A  58      -9.097  23.971 -31.232  1.00 11.39           H  
ATOM    913 1HH1 ARG A  58     -10.626  22.896 -28.227  1.00 11.39           H  
ATOM    914 2HH1 ARG A  58     -11.927  24.056 -28.358  1.00 11.39           H  
ATOM    915 1HH2 ARG A  58     -10.788  25.459 -31.349  1.00 11.39           H  
ATOM    916 2HH2 ARG A  58     -12.019  25.504 -30.106  1.00 11.39           H  
ATOM    917  N   ILE A  59      -4.908  18.293 -30.237  1.00  3.98           N  
ATOM    918  CA  ILE A  59      -4.106  17.264 -29.586  1.00  3.15           C  
ATOM    919  C   ILE A  59      -2.667  17.316 -30.093  1.00  2.61           C  
ATOM    920  O   ILE A  59      -1.730  17.166 -29.308  1.00  2.36           O  
ATOM    921  CB  ILE A  59      -4.697  15.859 -29.787  1.00  4.72           C  
ATOM    922  CG1 ILE A  59      -6.025  15.751 -29.029  1.00  4.72           C  
ATOM    923  CG2 ILE A  59      -3.713  14.799 -29.302  1.00  4.72           C  
ATOM    924  CD1 ILE A  59      -6.829  14.519 -29.367  1.00  4.72           C  
ATOM    925  H   ILE A  59      -5.668  18.015 -30.843  1.00  4.78           H  
ATOM    926  HA  ILE A  59      -4.095  17.468 -28.516  1.00  3.78           H  
ATOM    927  HB  ILE A  59      -4.905  15.700 -30.843  1.00  5.67           H  
ATOM    928 1HG1 ILE A  59      -5.820  15.744 -27.959  1.00  5.67           H  
ATOM    929 2HG1 ILE A  59      -6.632  16.627 -29.253  1.00  5.67           H  
ATOM    930 1HG2 ILE A  59      -4.142  13.809 -29.455  1.00  5.67           H  
ATOM    931 2HG2 ILE A  59      -2.783  14.881 -29.864  1.00  5.67           H  
ATOM    932 3HG2 ILE A  59      -3.510  14.948 -28.241  1.00  5.67           H  
ATOM    933 1HD1 ILE A  59      -7.752  14.518 -28.787  1.00  5.67           H  
ATOM    934 2HD1 ILE A  59      -7.069  14.518 -30.431  1.00  5.67           H  
ATOM    935 3HD1 ILE A  59      -6.249  13.630 -29.125  1.00  5.67           H  
ATOM    936  N   SER A  60      -2.477  17.511 -31.402  1.00  2.79           N  
ATOM    937  CA  SER A  60      -1.123  17.618 -31.929  1.00  2.70           C  
ATOM    938  C   SER A  60      -0.461  18.911 -31.448  1.00  2.92           C  
ATOM    939  O   SER A  60       0.752  18.942 -31.238  1.00  3.17           O  
ATOM    940  CB  SER A  60      -1.130  17.589 -33.446  1.00  4.05           C  
ATOM    941  OG  SER A  60      -1.686  18.761 -33.973  1.00  4.05           O  
ATOM    942  H   SER A  60      -3.267  17.584 -32.030  1.00  3.35           H  
ATOM    943  HA  SER A  60      -0.540  16.772 -31.562  1.00  3.24           H  
ATOM    944 1HB  SER A  60      -0.113  17.468 -33.817  1.00  4.86           H  
ATOM    945 2HB  SER A  60      -1.706  16.729 -33.785  1.00  4.86           H  
ATOM    946  HG  SER A  60      -2.541  18.869 -33.545  1.00  4.86           H  
ATOM    947  N   GLN A  61      -1.266  19.956 -31.214  1.00  3.28           N  
ATOM    948  CA  GLN A  61      -0.754  21.206 -30.661  1.00  3.83           C  
ATOM    949  C   GLN A  61      -0.325  20.981 -29.218  1.00  3.75           C  
ATOM    950  O   GLN A  61       0.718  21.479 -28.791  1.00  4.10           O  
ATOM    951  CB  GLN A  61      -1.813  22.313 -30.739  1.00  5.75           C  
ATOM    952  CG  GLN A  61      -2.117  22.793 -32.148  1.00  5.75           C  
ATOM    953  CD  GLN A  61      -3.274  23.774 -32.194  1.00  5.75           C  
ATOM    954  OE1 GLN A  61      -4.042  23.902 -31.235  1.00  5.75           O  
ATOM    955  NE2 GLN A  61      -3.408  24.473 -33.316  1.00  5.75           N  
ATOM    956  H   GLN A  61      -2.249  19.894 -31.452  1.00  3.94           H  
ATOM    957  HA  GLN A  61       0.120  21.513 -31.235  1.00  4.60           H  
ATOM    958 1HB  GLN A  61      -2.743  21.964 -30.296  1.00  6.89           H  
ATOM    959 2HB  GLN A  61      -1.479  23.173 -30.159  1.00  6.89           H  
ATOM    960 1HG  GLN A  61      -1.233  23.298 -32.538  1.00  6.89           H  
ATOM    961 2HG  GLN A  61      -2.358  21.940 -32.776  1.00  6.89           H  
ATOM    962 1HE2 GLN A  61      -4.155  25.133 -33.410  1.00  6.89           H  
ATOM    963 2HE2 GLN A  61      -2.766  24.338 -34.070  1.00  6.89           H  
ATOM    964  N   LEU A  62      -1.130  20.199 -28.491  1.00  3.34           N  
ATOM    965  CA  LEU A  62      -0.852  19.812 -27.119  1.00  2.93           C  
ATOM    966  C   LEU A  62       0.487  19.097 -27.064  1.00  2.46           C  
ATOM    967  O   LEU A  62       1.331  19.455 -26.248  1.00  2.61           O  
ATOM    968  CB  LEU A  62      -1.978  18.910 -26.581  1.00  4.40           C  
ATOM    969  CG  LEU A  62      -1.821  18.384 -25.154  1.00  4.40           C  
ATOM    970  CD1 LEU A  62      -1.824  19.550 -24.177  1.00  4.40           C  
ATOM    971  CD2 LEU A  62      -2.949  17.401 -24.861  1.00  4.40           C  
ATOM    972  H   LEU A  62      -1.985  19.863 -28.906  1.00  4.01           H  
ATOM    973  HA  LEU A  62      -0.794  20.710 -26.505  1.00  3.52           H  
ATOM    974 1HB  LEU A  62      -2.911  19.470 -26.622  1.00  5.27           H  
ATOM    975 2HB  LEU A  62      -2.078  18.045 -27.225  1.00  5.27           H  
ATOM    976  HG  LEU A  62      -0.862  17.881 -25.059  1.00  5.27           H  
ATOM    977 1HD1 LEU A  62      -1.700  19.174 -23.162  1.00  5.27           H  
ATOM    978 2HD1 LEU A  62      -1.004  20.227 -24.415  1.00  5.27           H  
ATOM    979 3HD1 LEU A  62      -2.770  20.085 -24.252  1.00  5.27           H  
ATOM    980 1HD2 LEU A  62      -2.836  17.012 -23.850  1.00  5.27           H  
ATOM    981 2HD2 LEU A  62      -3.909  17.909 -24.952  1.00  5.27           H  
ATOM    982 3HD2 LEU A  62      -2.906  16.576 -25.573  1.00  5.27           H  
ATOM    983  N   PHE A  63       0.680  18.109 -27.950  1.00  2.13           N  
ATOM    984  CA  PHE A  63       1.937  17.367 -28.065  1.00  2.10           C  
ATOM    985  C   PHE A  63       3.106  18.290 -28.305  1.00  2.41           C  
ATOM    986  O   PHE A  63       4.142  18.148 -27.665  1.00  2.54           O  
ATOM    987  CB  PHE A  63       1.920  16.390 -29.229  1.00  3.15           C  
ATOM    988  CG  PHE A  63       3.239  15.673 -29.436  1.00  3.15           C  
ATOM    989  CD1 PHE A  63       3.494  14.473 -28.812  1.00  3.15           C  
ATOM    990  CD2 PHE A  63       4.232  16.197 -30.253  1.00  3.15           C  
ATOM    991  CE1 PHE A  63       4.675  13.790 -29.006  1.00  3.15           C  
ATOM    992  CE2 PHE A  63       5.421  15.523 -30.454  1.00  3.15           C  
ATOM    993  CZ  PHE A  63       5.637  14.312 -29.833  1.00  3.15           C  
ATOM    994  H   PHE A  63      -0.081  17.860 -28.569  1.00  2.56           H  
ATOM    995  HA  PHE A  63       2.105  16.822 -27.135  1.00  2.52           H  
ATOM    996 1HB  PHE A  63       1.147  15.641 -29.065  1.00  3.78           H  
ATOM    997 2HB  PHE A  63       1.673  16.916 -30.148  1.00  3.78           H  
ATOM    998  HD1 PHE A  63       2.737  14.063 -28.168  1.00  3.78           H  
ATOM    999  HD2 PHE A  63       4.062  17.151 -30.749  1.00  3.78           H  
ATOM   1000  HE1 PHE A  63       4.843  12.836 -28.506  1.00  3.78           H  
ATOM   1001  HE2 PHE A  63       6.186  15.945 -31.106  1.00  3.78           H  
ATOM   1002  HZ  PHE A  63       6.566  13.772 -29.991  1.00  3.78           H  
ATOM   1003  N   GLN A  64       2.959  19.197 -29.270  1.00  2.86           N  
ATOM   1004  CA  GLN A  64       4.020  20.130 -29.611  1.00  3.63           C  
ATOM   1005  C   GLN A  64       4.480  20.924 -28.397  1.00  4.08           C  
ATOM   1006  O   GLN A  64       5.673  20.941 -28.081  1.00  4.94           O  
ATOM   1007  CB  GLN A  64       3.541  21.081 -30.709  1.00  5.45           C  
ATOM   1008  CG  GLN A  64       4.598  22.044 -31.211  1.00  5.45           C  
ATOM   1009  CD  GLN A  64       5.705  21.340 -31.971  1.00  5.45           C  
ATOM   1010  OE1 GLN A  64       5.459  20.445 -32.789  1.00  5.45           O  
ATOM   1011  NE2 GLN A  64       6.943  21.743 -31.707  1.00  5.45           N  
ATOM   1012  H   GLN A  64       2.089  19.243 -29.786  1.00  3.43           H  
ATOM   1013  HA  GLN A  64       4.871  19.562 -29.985  1.00  4.36           H  
ATOM   1014 1HB  GLN A  64       3.182  20.503 -31.560  1.00  6.53           H  
ATOM   1015 2HB  GLN A  64       2.702  21.671 -30.341  1.00  6.53           H  
ATOM   1016 1HG  GLN A  64       4.128  22.765 -31.880  1.00  6.53           H  
ATOM   1017 2HG  GLN A  64       5.041  22.559 -30.359  1.00  6.53           H  
ATOM   1018 1HE2 GLN A  64       7.719  21.318 -32.175  1.00  6.53           H  
ATOM   1019 2HE2 GLN A  64       7.099  22.471 -31.039  1.00  6.53           H  
ATOM   1020  N   GLN A  65       3.529  21.548 -27.703  1.00  4.14           N  
ATOM   1021  CA  GLN A  65       3.831  22.349 -26.526  1.00  4.90           C  
ATOM   1022  C   GLN A  65       4.389  21.482 -25.413  1.00  4.04           C  
ATOM   1023  O   GLN A  65       5.320  21.878 -24.719  1.00  4.67           O  
ATOM   1024  CB  GLN A  65       2.578  23.077 -26.047  1.00  7.35           C  
ATOM   1025  CG  GLN A  65       2.107  24.173 -26.986  1.00  7.35           C  
ATOM   1026  CD  GLN A  65       0.830  24.837 -26.509  1.00  7.35           C  
ATOM   1027  OE1 GLN A  65       0.087  24.281 -25.696  1.00  7.35           O  
ATOM   1028  NE2 GLN A  65       0.567  26.038 -27.013  1.00  7.35           N  
ATOM   1029  H   GLN A  65       2.565  21.482 -28.013  1.00  4.97           H  
ATOM   1030  HA  GLN A  65       4.587  23.087 -26.792  1.00  5.88           H  
ATOM   1031 1HB  GLN A  65       1.764  22.362 -25.930  1.00  8.82           H  
ATOM   1032 2HB  GLN A  65       2.766  23.526 -25.071  1.00  8.82           H  
ATOM   1033 1HG  GLN A  65       2.884  24.934 -27.056  1.00  8.82           H  
ATOM   1034 2HG  GLN A  65       1.920  23.738 -27.968  1.00  8.82           H  
ATOM   1035 1HE2 GLN A  65      -0.261  26.527 -26.736  1.00  8.82           H  
ATOM   1036 2HE2 GLN A  65       1.196  26.453 -27.670  1.00  8.82           H  
ATOM   1037  N   TRP A  66       3.820  20.295 -25.271  1.00  3.15           N  
ATOM   1038  CA  TRP A  66       4.234  19.301 -24.303  1.00  3.09           C  
ATOM   1039  C   TRP A  66       5.690  18.880 -24.497  1.00  3.47           C  
ATOM   1040  O   TRP A  66       6.452  18.808 -23.531  1.00  3.91           O  
ATOM   1041  CB  TRP A  66       3.281  18.116 -24.422  1.00  4.63           C  
ATOM   1042  CG  TRP A  66       3.635  16.930 -23.631  1.00  4.63           C  
ATOM   1043  CD1 TRP A  66       3.350  16.684 -22.327  1.00  4.63           C  
ATOM   1044  CD2 TRP A  66       4.343  15.774 -24.120  1.00  4.63           C  
ATOM   1045  NE1 TRP A  66       3.840  15.461 -21.965  1.00  4.63           N  
ATOM   1046  CE2 TRP A  66       4.451  14.889 -23.054  1.00  4.63           C  
ATOM   1047  CE3 TRP A  66       4.879  15.427 -25.366  1.00  4.63           C  
ATOM   1048  CZ2 TRP A  66       5.085  13.674 -23.184  1.00  4.63           C  
ATOM   1049  CZ3 TRP A  66       5.511  14.202 -25.495  1.00  4.63           C  
ATOM   1050  CH2 TRP A  66       5.607  13.352 -24.428  1.00  4.63           C  
ATOM   1051  H   TRP A  66       3.042  20.051 -25.865  1.00  3.78           H  
ATOM   1052  HA  TRP A  66       4.131  19.729 -23.307  1.00  3.71           H  
ATOM   1053 1HB  TRP A  66       2.284  18.432 -24.116  1.00  5.56           H  
ATOM   1054 2HB  TRP A  66       3.214  17.810 -25.461  1.00  5.56           H  
ATOM   1055  HD1 TRP A  66       2.812  17.362 -21.667  1.00  5.56           H  
ATOM   1056  HE1 TRP A  66       3.751  15.063 -21.042  1.00  5.56           H  
ATOM   1057  HE3 TRP A  66       4.802  16.106 -26.213  1.00  5.56           H  
ATOM   1058  HZ2 TRP A  66       5.180  12.977 -22.361  1.00  5.56           H  
ATOM   1059  HZ3 TRP A  66       5.932  13.932 -26.463  1.00  5.56           H  
ATOM   1060  HH2 TRP A  66       6.111  12.397 -24.554  1.00  5.56           H  
ATOM   1061  N   SER A  67       6.084  18.624 -25.746  1.00  3.89           N  
ATOM   1062  CA  SER A  67       7.453  18.232 -26.033  1.00  5.39           C  
ATOM   1063  C   SER A  67       8.397  19.394 -25.757  1.00  6.16           C  
ATOM   1064  O   SER A  67       9.532  19.196 -25.330  1.00  7.51           O  
ATOM   1065  CB  SER A  67       7.582  17.797 -27.483  1.00  8.08           C  
ATOM   1066  OG  SER A  67       7.425  18.887 -28.350  1.00  8.08           O  
ATOM   1067  H   SER A  67       5.421  18.684 -26.503  1.00  4.67           H  
ATOM   1068  HA  SER A  67       7.724  17.400 -25.384  1.00  6.47           H  
ATOM   1069 1HB  SER A  67       8.553  17.338 -27.651  1.00  9.70           H  
ATOM   1070 2HB  SER A  67       6.823  17.047 -27.701  1.00  9.70           H  
ATOM   1071  HG  SER A  67       6.594  19.305 -28.108  1.00  9.70           H  
ATOM   1072  N   GLN A  68       7.907  20.624 -25.926  1.00  6.15           N  
ATOM   1073  CA  GLN A  68       8.719  21.784 -25.593  1.00  8.15           C  
ATOM   1074  C   GLN A  68       8.925  21.843 -24.082  1.00  8.63           C  
ATOM   1075  O   GLN A  68      10.042  22.053 -23.609  1.00 11.98           O  
ATOM   1076  CB  GLN A  68       8.062  23.072 -26.101  1.00 12.23           C  
ATOM   1077  CG  GLN A  68       8.057  23.211 -27.613  1.00 12.23           C  
ATOM   1078  CD  GLN A  68       7.261  24.414 -28.083  1.00 12.23           C  
ATOM   1079  OE1 GLN A  68       6.381  24.912 -27.376  1.00 12.23           O  
ATOM   1080  NE2 GLN A  68       7.567  24.888 -29.285  1.00 12.23           N  
ATOM   1081  H   GLN A  68       6.983  20.760 -26.320  1.00  7.38           H  
ATOM   1082  HA  GLN A  68       9.694  21.679 -26.067  1.00  9.78           H  
ATOM   1083 1HB  GLN A  68       7.034  23.130 -25.755  1.00 14.67           H  
ATOM   1084 2HB  GLN A  68       8.591  23.932 -25.691  1.00 14.67           H  
ATOM   1085 1HG  GLN A  68       9.084  23.332 -27.954  1.00 14.67           H  
ATOM   1086 2HG  GLN A  68       7.626  22.315 -28.054  1.00 14.67           H  
ATOM   1087 1HE2 GLN A  68       7.077  25.681 -29.650  1.00 14.67           H  
ATOM   1088 2HE2 GLN A  68       8.290  24.456 -29.824  1.00 14.67           H  
ATOM   1089  N   LYS A  69       7.858  21.573 -23.328  1.00  6.56           N  
ATOM   1090  CA  LYS A  69       7.905  21.570 -21.868  1.00  6.88           C  
ATOM   1091  C   LYS A  69       8.881  20.534 -21.312  1.00  7.10           C  
ATOM   1092  O   LYS A  69       9.523  20.775 -20.288  1.00  8.07           O  
ATOM   1093  CB  LYS A  69       6.504  21.331 -21.304  1.00 10.32           C  
ATOM   1094  CG  LYS A  69       5.556  22.507 -21.496  1.00 10.32           C  
ATOM   1095  CD  LYS A  69       4.158  22.199 -20.983  1.00 10.32           C  
ATOM   1096  CE  LYS A  69       3.224  23.379 -21.211  1.00 10.32           C  
ATOM   1097  NZ  LYS A  69       1.838  23.094 -20.747  1.00 10.32           N  
ATOM   1098  H   LYS A  69       6.968  21.408 -23.779  1.00  7.87           H  
ATOM   1099  HA  LYS A  69       8.244  22.552 -21.537  1.00  8.26           H  
ATOM   1100 1HB  LYS A  69       6.057  20.459 -21.778  1.00 12.38           H  
ATOM   1101 2HB  LYS A  69       6.571  21.125 -20.236  1.00 12.38           H  
ATOM   1102 1HG  LYS A  69       5.943  23.367 -20.948  1.00 12.38           H  
ATOM   1103 2HG  LYS A  69       5.501  22.774 -22.547  1.00 12.38           H  
ATOM   1104 1HD  LYS A  69       3.763  21.325 -21.502  1.00 12.38           H  
ATOM   1105 2HD  LYS A  69       4.200  21.979 -19.917  1.00 12.38           H  
ATOM   1106 1HE  LYS A  69       3.605  24.245 -20.672  1.00 12.38           H  
ATOM   1107 2HE  LYS A  69       3.197  23.612 -22.276  1.00 12.38           H  
ATOM   1108 1HZ  LYS A  69       1.254  23.900 -20.917  1.00 12.38           H  
ATOM   1109 2HZ  LYS A  69       1.471  22.300 -21.252  1.00 12.38           H  
ATOM   1110 3HZ  LYS A  69       1.849  22.889 -19.758  1.00 12.38           H  
ATOM   1111  N   HIS A  70       9.023  19.398 -21.995  1.00  6.91           N  
ATOM   1112  CA  HIS A  70       9.957  18.373 -21.541  1.00  7.89           C  
ATOM   1113  C   HIS A  70      11.325  18.413 -22.224  1.00 10.89           C  
ATOM   1114  O   HIS A  70      12.165  17.553 -21.956  1.00 18.70           O  
ATOM   1115  CB  HIS A  70       9.366  16.982 -21.759  1.00 11.83           C  
ATOM   1116  CG  HIS A  70       8.179  16.676 -20.911  1.00 11.83           C  
ATOM   1117  ND1 HIS A  70       8.278  16.393 -19.565  1.00 11.83           N  
ATOM   1118  CD2 HIS A  70       6.871  16.609 -21.216  1.00 11.83           C  
ATOM   1119  CE1 HIS A  70       7.069  16.158 -19.083  1.00 11.83           C  
ATOM   1120  NE2 HIS A  70       6.199  16.284 -20.064  1.00 11.83           N  
ATOM   1121  H   HIS A  70       8.447  19.229 -22.812  1.00  8.29           H  
ATOM   1122  HA  HIS A  70      10.127  18.494 -20.472  1.00  9.47           H  
ATOM   1123 1HB  HIS A  70       9.067  16.881 -22.802  1.00 14.20           H  
ATOM   1124 2HB  HIS A  70      10.129  16.230 -21.562  1.00 14.20           H  
ATOM   1125  HD1 HIS A  70       9.104  16.463 -19.005  1.00 14.20           H  
ATOM   1126  HD2 HIS A  70       6.326  16.759 -22.145  1.00 14.20           H  
ATOM   1127  HE1 HIS A  70       6.928  15.912 -18.031  1.00 14.20           H  
ATOM   1128  N   GLY A  71      11.558  19.380 -23.115  1.00  9.36           N  
ATOM   1129  CA  GLY A  71      12.849  19.465 -23.796  1.00 12.32           C  
ATOM   1130  C   GLY A  71      13.038  18.342 -24.820  1.00 12.19           C  
ATOM   1131  O   GLY A  71      14.168  17.951 -25.118  1.00 14.76           O  
ATOM   1132  H   GLY A  71      10.866  20.093 -23.308  1.00 11.23           H  
ATOM   1133 1HA  GLY A  71      12.930  20.430 -24.295  1.00 14.78           H  
ATOM   1134 2HA  GLY A  71      13.648  19.422 -23.057  1.00 14.78           H  
ATOM   1135  N   LYS A  72      11.935  17.804 -25.331  1.00 10.08           N  
ATOM   1136  CA  LYS A  72      11.974  16.701 -26.271  1.00 10.40           C  
ATOM   1137  C   LYS A  72      12.151  17.155 -27.705  1.00 10.91           C  
ATOM   1138  O   LYS A  72      11.357  17.934 -28.234  1.00 15.08           O  
ATOM   1139  CB  LYS A  72      10.700  15.884 -26.137  1.00 15.60           C  
ATOM   1140  CG  LYS A  72      10.574  15.125 -24.831  1.00 15.60           C  
ATOM   1141  CD  LYS A  72       9.200  14.499 -24.714  1.00 15.60           C  
ATOM   1142  CE  LYS A  72       9.087  13.577 -23.516  1.00 15.60           C  
ATOM   1143  NZ  LYS A  72       9.797  12.292 -23.750  1.00 15.60           N  
ATOM   1144  H   LYS A  72      11.033  18.175 -25.077  1.00 12.10           H  
ATOM   1145  HA  LYS A  72      12.823  16.066 -26.017  1.00 12.48           H  
ATOM   1146 1HB  LYS A  72       9.842  16.546 -26.208  1.00 18.72           H  
ATOM   1147 2HB  LYS A  72      10.634  15.167 -26.954  1.00 18.72           H  
ATOM   1148 1HG  LYS A  72      11.327  14.336 -24.794  1.00 18.72           H  
ATOM   1149 2HG  LYS A  72      10.740  15.801 -23.994  1.00 18.72           H  
ATOM   1150 1HD  LYS A  72       8.448  15.284 -24.628  1.00 18.72           H  
ATOM   1151 2HD  LYS A  72       8.992  13.920 -25.611  1.00 18.72           H  
ATOM   1152 1HE  LYS A  72       9.504  14.058 -22.633  1.00 18.72           H  
ATOM   1153 2HE  LYS A  72       8.040  13.364 -23.333  1.00 18.72           H  
ATOM   1154 1HZ  LYS A  72       9.651  11.704 -22.937  1.00 18.72           H  
ATOM   1155 2HZ  LYS A  72       9.399  11.843 -24.571  1.00 18.72           H  
ATOM   1156 3HZ  LYS A  72      10.782  12.452 -23.899  1.00 18.72           H  
ATOM   1157  N   VAL A  73      13.197  16.635 -28.330  1.00 11.95           N  
ATOM   1158  CA  VAL A  73      13.514  16.914 -29.719  1.00 13.16           C  
ATOM   1159  C   VAL A  73      13.632  15.599 -30.464  1.00 11.81           C  
ATOM   1160  O   VAL A  73      14.310  14.679 -30.004  1.00 14.55           O  
ATOM   1161  CB  VAL A  73      14.817  17.721 -29.840  1.00 19.74           C  
ATOM   1162  CG1 VAL A  73      15.141  17.939 -31.301  1.00 19.74           C  
ATOM   1163  CG2 VAL A  73      14.660  19.058 -29.127  1.00 19.74           C  
ATOM   1164  H   VAL A  73      13.802  16.010 -27.816  1.00 14.34           H  
ATOM   1165  HA  VAL A  73      12.703  17.496 -30.158  1.00 15.79           H  
ATOM   1166  HB  VAL A  73      15.637  17.157 -29.394  1.00 23.69           H  
ATOM   1167 1HG1 VAL A  73      16.069  18.501 -31.386  1.00 23.69           H  
ATOM   1168 2HG1 VAL A  73      15.252  16.974 -31.792  1.00 23.69           H  
ATOM   1169 3HG1 VAL A  73      14.333  18.498 -31.773  1.00 23.69           H  
ATOM   1170 1HG2 VAL A  73      15.581  19.630 -29.211  1.00 23.69           H  
ATOM   1171 2HG2 VAL A  73      13.843  19.619 -29.582  1.00 23.69           H  
ATOM   1172 3HG2 VAL A  73      14.440  18.888 -28.073  1.00 23.69           H  
ATOM   1173  N   TYR A  74      12.957  15.500 -31.599  1.00 10.03           N  
ATOM   1174  CA  TYR A  74      12.940  14.253 -32.343  1.00  9.29           C  
ATOM   1175  C   TYR A  74      13.843  14.320 -33.570  1.00 11.09           C  
ATOM   1176  O   TYR A  74      14.122  15.400 -34.093  1.00 13.61           O  
ATOM   1177  CB  TYR A  74      11.496  13.913 -32.697  1.00 13.93           C  
ATOM   1178  CG  TYR A  74      10.673  13.748 -31.432  1.00 13.93           C  
ATOM   1179  CD1 TYR A  74       9.937  14.823 -30.950  1.00 13.93           C  
ATOM   1180  CD2 TYR A  74      10.683  12.554 -30.727  1.00 13.93           C  
ATOM   1181  CE1 TYR A  74       9.211  14.702 -29.782  1.00 13.93           C  
ATOM   1182  CE2 TYR A  74       9.955  12.437 -29.552  1.00 13.93           C  
ATOM   1183  CZ  TYR A  74       9.218  13.502 -29.081  1.00 13.93           C  
ATOM   1184  OH  TYR A  74       8.481  13.392 -27.918  1.00 13.93           O  
ATOM   1185  H   TYR A  74      12.432  16.293 -31.940  1.00 12.04           H  
ATOM   1186  HA  TYR A  74      13.325  13.462 -31.698  1.00 11.15           H  
ATOM   1187 1HB  TYR A  74      11.057  14.708 -33.301  1.00 16.72           H  
ATOM   1188 2HB  TYR A  74      11.453  12.985 -33.266  1.00 16.72           H  
ATOM   1189  HD1 TYR A  74       9.934  15.767 -31.495  1.00 16.72           H  
ATOM   1190  HD2 TYR A  74      11.268  11.711 -31.094  1.00 16.72           H  
ATOM   1191  HE1 TYR A  74       8.634  15.550 -29.412  1.00 16.72           H  
ATOM   1192  HE2 TYR A  74       9.965  11.498 -28.998  1.00 16.72           H  
ATOM   1193  HH  TYR A  74       8.602  12.523 -27.513  1.00 16.72           H  
ATOM   1194  N   ARG A  75      14.318  13.153 -34.001  1.00 12.71           N  
ATOM   1195  CA  ARG A  75      15.256  13.019 -35.114  1.00 16.55           C  
ATOM   1196  C   ARG A  75      14.620  13.193 -36.487  1.00 14.85           C  
ATOM   1197  O   ARG A  75      15.325  13.387 -37.479  1.00 20.40           O  
ATOM   1198  CB  ARG A  75      15.921  11.656 -35.060  1.00 24.83           C  
ATOM   1199  CG  ARG A  75      16.816  11.431 -33.854  1.00 24.83           C  
ATOM   1200  CD  ARG A  75      17.359  10.049 -33.822  1.00 24.83           C  
ATOM   1201  NE  ARG A  75      16.313   9.057 -33.629  1.00 24.83           N  
ATOM   1202  CZ  ARG A  75      16.499   7.726 -33.640  1.00 24.83           C  
ATOM   1203  NH1 ARG A  75      17.698   7.216 -33.823  1.00 24.83           N  
ATOM   1204  NH2 ARG A  75      15.453   6.942 -33.465  1.00 24.83           N  
ATOM   1205  H   ARG A  75      14.019  12.307 -33.528  1.00 15.25           H  
ATOM   1206  HA  ARG A  75      16.023  13.777 -35.002  1.00 19.86           H  
ATOM   1207 1HB  ARG A  75      15.157  10.880 -35.049  1.00 29.79           H  
ATOM   1208 2HB  ARG A  75      16.527  11.508 -35.955  1.00 29.79           H  
ATOM   1209 1HG  ARG A  75      17.653  12.126 -33.887  1.00 29.79           H  
ATOM   1210 2HG  ARG A  75      16.241  11.594 -32.941  1.00 29.79           H  
ATOM   1211 1HD  ARG A  75      17.862   9.835 -34.764  1.00 29.79           H  
ATOM   1212 2HD  ARG A  75      18.069   9.958 -33.002  1.00 29.79           H  
ATOM   1213  HE  ARG A  75      15.360   9.378 -33.484  1.00 29.79           H  
ATOM   1214 1HH1 ARG A  75      18.491   7.827 -33.957  1.00 29.79           H  
ATOM   1215 2HH1 ARG A  75      17.824   6.214 -33.830  1.00 29.79           H  
ATOM   1216 1HH2 ARG A  75      14.540   7.371 -33.332  1.00 29.79           H  
ATOM   1217 2HH2 ARG A  75      15.557   5.939 -33.468  1.00 29.79           H  
ATOM   1218  N   HIS A  76      13.299  13.109 -36.555  1.00 10.48           N  
ATOM   1219  CA  HIS A  76      12.610  13.236 -37.826  1.00 10.22           C  
ATOM   1220  C   HIS A  76      11.150  13.554 -37.598  1.00  8.71           C  
ATOM   1221  O   HIS A  76      10.584  13.163 -36.579  1.00  7.57           O  
ATOM   1222  CB  HIS A  76      12.723  11.952 -38.654  1.00 15.33           C  
ATOM   1223  CG  HIS A  76      12.389  12.154 -40.102  1.00 15.33           C  
ATOM   1224  ND1 HIS A  76      11.095  12.255 -40.569  1.00 15.33           N  
ATOM   1225  CD2 HIS A  76      13.191  12.279 -41.184  1.00 15.33           C  
ATOM   1226  CE1 HIS A  76      11.120  12.437 -41.880  1.00 15.33           C  
ATOM   1227  NE2 HIS A  76      12.379  12.454 -42.276  1.00 15.33           N  
ATOM   1228  H   HIS A  76      12.762  12.957 -35.715  1.00 12.58           H  
ATOM   1229  HA  HIS A  76      13.044  14.053 -38.402  1.00 12.26           H  
ATOM   1230 1HB  HIS A  76      13.740  11.564 -38.589  1.00 18.40           H  
ATOM   1231 2HB  HIS A  76      12.056  11.193 -38.248  1.00 18.40           H  
ATOM   1232  HD2 HIS A  76      14.281  12.249 -41.188  1.00 18.40           H  
ATOM   1233  HE1 HIS A  76      10.250  12.554 -42.526  1.00 18.40           H  
ATOM   1234  HE2 HIS A  76      12.701  12.576 -43.226  1.00 18.40           H  
ATOM   1235  N   ALA A  77      10.548  14.273 -38.542  1.00  9.47           N  
ATOM   1236  CA  ALA A  77       9.137  14.628 -38.467  1.00  9.03           C  
ATOM   1237  C   ALA A  77       8.272  13.376 -38.353  1.00  8.47           C  
ATOM   1238  O   ALA A  77       7.272  13.381 -37.635  1.00  7.86           O  
ATOM   1239  CB  ALA A  77       8.730  15.435 -39.690  1.00 13.54           C  
ATOM   1240  H   ALA A  77      11.084  14.570 -39.346  1.00 11.36           H  
ATOM   1241  HA  ALA A  77       8.983  15.231 -37.572  1.00 10.84           H  
ATOM   1242 1HB  ALA A  77       7.678  15.712 -39.610  1.00 16.25           H  
ATOM   1243 2HB  ALA A  77       9.337  16.338 -39.750  1.00 16.25           H  
ATOM   1244 3HB  ALA A  77       8.879  14.838 -40.588  1.00 16.25           H  
ATOM   1245  N   LYS A  78       8.660  12.308 -39.055  1.00  9.32           N  
ATOM   1246  CA  LYS A  78       7.933  11.050 -38.988  1.00 10.26           C  
ATOM   1247  C   LYS A  78       8.076  10.414 -37.619  1.00  8.45           C  
ATOM   1248  O   LYS A  78       7.120   9.835 -37.109  1.00  8.18           O  
ATOM   1249  CB  LYS A  78       8.415  10.078 -40.059  1.00 15.39           C  
ATOM   1250  CG  LYS A  78       8.022  10.453 -41.481  1.00 15.39           C  
ATOM   1251  CD  LYS A  78       8.559   9.436 -42.476  1.00 15.39           C  
ATOM   1252  CE  LYS A  78       8.177   9.794 -43.903  1.00 15.39           C  
ATOM   1253  NZ  LYS A  78       8.729   8.817 -44.882  1.00 15.39           N  
ATOM   1254  H   LYS A  78       9.486  12.364 -39.640  1.00 11.18           H  
ATOM   1255  HA  LYS A  78       6.874  11.252 -39.152  1.00 12.31           H  
ATOM   1256 1HB  LYS A  78       9.502  10.010 -40.022  1.00 18.47           H  
ATOM   1257 2HB  LYS A  78       8.017   9.085 -39.854  1.00 18.47           H  
ATOM   1258 1HG  LYS A  78       6.935  10.488 -41.562  1.00 18.47           H  
ATOM   1259 2HG  LYS A  78       8.418  11.437 -41.725  1.00 18.47           H  
ATOM   1260 1HD  LYS A  78       9.646   9.391 -42.400  1.00 18.47           H  
ATOM   1261 2HD  LYS A  78       8.155   8.452 -42.241  1.00 18.47           H  
ATOM   1262 1HE  LYS A  78       7.092   9.807 -43.991  1.00 18.47           H  
ATOM   1263 2HE  LYS A  78       8.561  10.786 -44.140  1.00 18.47           H  
ATOM   1264 1HZ  LYS A  78       8.455   9.085 -45.816  1.00 18.47           H  
ATOM   1265 2HZ  LYS A  78       9.737   8.806 -44.817  1.00 18.47           H  
ATOM   1266 3HZ  LYS A  78       8.369   7.896 -44.677  1.00 18.47           H  
ATOM   1267  N   GLU A  79       9.275  10.500 -37.038  1.00  8.09           N  
ATOM   1268  CA  GLU A  79       9.495   9.999 -35.690  1.00  7.32           C  
ATOM   1269  C   GLU A  79       8.574  10.713 -34.731  1.00  5.78           C  
ATOM   1270  O   GLU A  79       7.893  10.072 -33.933  1.00  5.67           O  
ATOM   1271  CB  GLU A  79      10.950  10.178 -35.245  1.00 10.98           C  
ATOM   1272  CG  GLU A  79      11.235   9.618 -33.856  1.00 10.98           C  
ATOM   1273  CD  GLU A  79      12.675   9.742 -33.444  1.00 10.98           C  
ATOM   1274  OE1 GLU A  79      13.123  10.839 -33.231  1.00 10.98           O  
ATOM   1275  OE2 GLU A  79      13.340   8.735 -33.348  1.00 10.98           O  
ATOM   1276  H   GLU A  79      10.033  10.954 -37.525  1.00  9.71           H  
ATOM   1277  HA  GLU A  79       9.254   8.935 -35.668  1.00  8.78           H  
ATOM   1278 1HB  GLU A  79      11.614   9.681 -35.954  1.00 13.18           H  
ATOM   1279 2HB  GLU A  79      11.206  11.234 -35.237  1.00 13.18           H  
ATOM   1280 1HG  GLU A  79      10.619  10.153 -33.134  1.00 13.18           H  
ATOM   1281 2HG  GLU A  79      10.944   8.568 -33.831  1.00 13.18           H  
ATOM   1282  N   ALA A  80       8.546  12.041 -34.827  1.00  5.50           N  
ATOM   1283  CA  ALA A  80       7.694  12.850 -33.979  1.00  4.85           C  
ATOM   1284  C   ALA A  80       6.238  12.463 -34.168  1.00  4.36           C  
ATOM   1285  O   ALA A  80       5.516  12.351 -33.184  1.00  3.75           O  
ATOM   1286  CB  ALA A  80       7.892  14.326 -34.280  1.00  7.27           C  
ATOM   1287  H   ALA A  80       9.142  12.499 -35.503  1.00  6.60           H  
ATOM   1288  HA  ALA A  80       7.965  12.660 -32.941  1.00  5.82           H  
ATOM   1289 1HB  ALA A  80       7.261  14.920 -33.619  1.00  8.73           H  
ATOM   1290 2HB  ALA A  80       8.936  14.593 -34.121  1.00  8.73           H  
ATOM   1291 3HB  ALA A  80       7.623  14.527 -35.315  1.00  8.73           H  
ATOM   1292  N   ALA A  81       5.817  12.224 -35.416  1.00  5.37           N  
ATOM   1293  CA  ALA A  81       4.446  11.817 -35.718  1.00  6.19           C  
ATOM   1294  C   ALA A  81       4.094  10.496 -35.045  1.00  5.95           C  
ATOM   1295  O   ALA A  81       2.993  10.343 -34.514  1.00  6.04           O  
ATOM   1296  CB  ALA A  81       4.252  11.702 -37.220  1.00  9.29           C  
ATOM   1297  H   ALA A  81       6.457  12.356 -36.189  1.00  6.44           H  
ATOM   1298  HA  ALA A  81       3.774  12.579 -35.332  1.00  7.43           H  
ATOM   1299 1HB  ALA A  81       3.219  11.427 -37.434  1.00 11.14           H  
ATOM   1300 2HB  ALA A  81       4.477  12.660 -37.689  1.00 11.14           H  
ATOM   1301 3HB  ALA A  81       4.919  10.940 -37.618  1.00 11.14           H  
ATOM   1302  N   LYS A  82       5.034   9.554 -35.043  1.00  6.17           N  
ATOM   1303  CA  LYS A  82       4.827   8.275 -34.377  1.00  7.09           C  
ATOM   1304  C   LYS A  82       4.683   8.492 -32.877  1.00  4.84           C  
ATOM   1305  O   LYS A  82       3.875   7.836 -32.217  1.00  4.71           O  
ATOM   1306  CB  LYS A  82       5.992   7.332 -34.670  1.00 10.63           C  
ATOM   1307  CG  LYS A  82       6.047   6.831 -36.106  1.00 10.63           C  
ATOM   1308  CD  LYS A  82       7.257   5.940 -36.336  1.00 10.63           C  
ATOM   1309  CE  LYS A  82       7.320   5.470 -37.781  1.00 10.63           C  
ATOM   1310  NZ  LYS A  82       8.517   4.624 -38.044  1.00 10.63           N  
ATOM   1311  H   LYS A  82       5.906   9.718 -35.530  1.00  7.40           H  
ATOM   1312  HA  LYS A  82       3.903   7.828 -34.747  1.00  8.51           H  
ATOM   1313 1HB  LYS A  82       6.933   7.839 -34.462  1.00 12.76           H  
ATOM   1314 2HB  LYS A  82       5.934   6.464 -34.013  1.00 12.76           H  
ATOM   1315 1HG  LYS A  82       5.144   6.261 -36.326  1.00 12.76           H  
ATOM   1316 2HG  LYS A  82       6.093   7.676 -36.790  1.00 12.76           H  
ATOM   1317 1HD  LYS A  82       8.169   6.490 -36.097  1.00 12.76           H  
ATOM   1318 2HD  LYS A  82       7.197   5.070 -35.682  1.00 12.76           H  
ATOM   1319 1HE  LYS A  82       6.424   4.893 -38.006  1.00 12.76           H  
ATOM   1320 2HE  LYS A  82       7.352   6.339 -38.438  1.00 12.76           H  
ATOM   1321 1HZ  LYS A  82       8.517   4.335 -39.012  1.00 12.76           H  
ATOM   1322 2HZ  LYS A  82       9.355   5.155 -37.852  1.00 12.76           H  
ATOM   1323 3HZ  LYS A  82       8.492   3.808 -37.450  1.00 12.76           H  
ATOM   1324  N   ARG A  83       5.455   9.441 -32.358  1.00  3.85           N  
ATOM   1325  CA  ARG A  83       5.416   9.798 -30.958  1.00  3.08           C  
ATOM   1326  C   ARG A  83       4.131  10.568 -30.626  1.00  2.54           C  
ATOM   1327  O   ARG A  83       3.617  10.447 -29.517  1.00  2.91           O  
ATOM   1328  CB  ARG A  83       6.670  10.582 -30.619  1.00  4.62           C  
ATOM   1329  CG  ARG A  83       7.928   9.734 -30.779  1.00  4.62           C  
ATOM   1330  CD  ARG A  83       7.969   8.630 -29.800  1.00  4.62           C  
ATOM   1331  NE  ARG A  83       9.123   7.762 -29.969  1.00  4.62           N  
ATOM   1332  CZ  ARG A  83       9.253   6.563 -29.363  1.00  4.62           C  
ATOM   1333  NH1 ARG A  83       8.312   6.133 -28.554  1.00  4.62           N  
ATOM   1334  NH2 ARG A  83      10.317   5.809 -29.573  1.00  4.62           N  
ATOM   1335  H   ARG A  83       6.120   9.918 -32.954  1.00  4.62           H  
ATOM   1336  HA  ARG A  83       5.426   8.879 -30.371  1.00  3.70           H  
ATOM   1337 1HB  ARG A  83       6.762  11.441 -31.279  1.00  5.54           H  
ATOM   1338 2HB  ARG A  83       6.624  10.954 -29.600  1.00  5.54           H  
ATOM   1339 1HG  ARG A  83       7.926   9.274 -31.763  1.00  5.54           H  
ATOM   1340 2HG  ARG A  83       8.821  10.337 -30.668  1.00  5.54           H  
ATOM   1341 1HD  ARG A  83       8.005   9.046 -28.794  1.00  5.54           H  
ATOM   1342 2HD  ARG A  83       7.071   8.024 -29.910  1.00  5.54           H  
ATOM   1343  HE  ARG A  83       9.864   8.066 -30.588  1.00  5.54           H  
ATOM   1344 1HH1 ARG A  83       7.499   6.704 -28.360  1.00  5.54           H  
ATOM   1345 2HH1 ARG A  83       8.402   5.225 -28.111  1.00  5.54           H  
ATOM   1346 1HH2 ARG A  83      11.051   6.121 -30.192  1.00  5.54           H  
ATOM   1347 2HH2 ARG A  83      10.392   4.915 -29.097  1.00  5.54           H  
ATOM   1348  N   ARG A  84       3.586  11.308 -31.606  1.00  2.60           N  
ATOM   1349  CA  ARG A  84       2.306  12.003 -31.449  1.00  3.00           C  
ATOM   1350  C   ARG A  84       1.197  10.970 -31.306  1.00  3.23           C  
ATOM   1351  O   ARG A  84       0.278  11.146 -30.505  1.00  3.15           O  
ATOM   1352  CB  ARG A  84       2.003  12.905 -32.651  1.00  4.50           C  
ATOM   1353  CG  ARG A  84       2.869  14.146 -32.787  1.00  4.50           C  
ATOM   1354  CD  ARG A  84       2.573  14.925 -34.017  1.00  4.50           C  
ATOM   1355  NE  ARG A  84       3.571  15.964 -34.250  1.00  4.50           N  
ATOM   1356  CZ  ARG A  84       3.563  17.195 -33.701  1.00  4.50           C  
ATOM   1357  NH1 ARG A  84       2.591  17.548 -32.893  1.00  4.50           N  
ATOM   1358  NH2 ARG A  84       4.541  18.043 -33.979  1.00  4.50           N  
ATOM   1359  H   ARG A  84       4.077  11.403 -32.481  1.00  3.12           H  
ATOM   1360  HA  ARG A  84       2.338  12.610 -30.546  1.00  3.60           H  
ATOM   1361 1HB  ARG A  84       2.103  12.338 -33.572  1.00  5.40           H  
ATOM   1362 2HB  ARG A  84       0.968  13.242 -32.593  1.00  5.40           H  
ATOM   1363 1HG  ARG A  84       2.640  14.795 -31.950  1.00  5.40           H  
ATOM   1364 2HG  ARG A  84       3.922  13.896 -32.768  1.00  5.40           H  
ATOM   1365 1HD  ARG A  84       2.560  14.263 -34.881  1.00  5.40           H  
ATOM   1366 2HD  ARG A  84       1.600  15.405 -33.915  1.00  5.40           H  
ATOM   1367  HE  ARG A  84       4.341  15.737 -34.866  1.00  5.40           H  
ATOM   1368 1HH1 ARG A  84       1.849  16.898 -32.682  1.00  5.40           H  
ATOM   1369 2HH1 ARG A  84       2.581  18.471 -32.481  1.00  5.40           H  
ATOM   1370 1HH2 ARG A  84       5.287  17.765 -34.601  1.00  5.40           H  
ATOM   1371 2HH2 ARG A  84       4.559  18.968 -33.563  1.00  5.40           H  
ATOM   1372  N   GLU A  85       1.301   9.884 -32.078  1.00  3.96           N  
ATOM   1373  CA  GLU A  85       0.356   8.781 -31.980  1.00  4.61           C  
ATOM   1374  C   GLU A  85       0.406   8.130 -30.607  1.00  4.07           C  
ATOM   1375  O   GLU A  85      -0.634   7.960 -29.969  1.00  4.23           O  
ATOM   1376  CB  GLU A  85       0.621   7.720 -33.043  1.00  6.92           C  
ATOM   1377  CG  GLU A  85      -0.345   6.550 -32.952  1.00  6.92           C  
ATOM   1378  CD  GLU A  85      -0.118   5.483 -33.984  1.00  6.92           C  
ATOM   1379  OE1 GLU A  85       0.624   5.707 -34.911  1.00  6.92           O  
ATOM   1380  OE2 GLU A  85      -0.683   4.424 -33.825  1.00  6.92           O  
ATOM   1381  H   GLU A  85       2.052   9.828 -32.756  1.00  4.75           H  
ATOM   1382  HA  GLU A  85      -0.649   9.176 -32.130  1.00  5.53           H  
ATOM   1383 1HB  GLU A  85       0.531   8.162 -34.036  1.00  8.30           H  
ATOM   1384 2HB  GLU A  85       1.632   7.333 -32.943  1.00  8.30           H  
ATOM   1385 1HG  GLU A  85      -0.254   6.104 -31.963  1.00  8.30           H  
ATOM   1386 2HG  GLU A  85      -1.360   6.932 -33.054  1.00  8.30           H  
ATOM   1387  N   ASN A  86       1.616   7.768 -30.161  1.00  4.04           N  
ATOM   1388  CA  ASN A  86       1.791   7.126 -28.860  1.00  4.03           C  
ATOM   1389  C   ASN A  86       1.273   8.015 -27.754  1.00  2.83           C  
ATOM   1390  O   ASN A  86       0.616   7.540 -26.826  1.00  2.81           O  
ATOM   1391  CB  ASN A  86       3.243   6.810 -28.592  1.00  6.04           C  
ATOM   1392  CG  ASN A  86       3.793   5.678 -29.400  1.00  6.04           C  
ATOM   1393  OD1 ASN A  86       3.068   4.885 -30.013  1.00  6.04           O  
ATOM   1394  ND2 ASN A  86       5.096   5.589 -29.394  1.00  6.04           N  
ATOM   1395  H   ASN A  86       2.431   7.930 -30.743  1.00  4.85           H  
ATOM   1396  HA  ASN A  86       1.211   6.204 -28.843  1.00  4.84           H  
ATOM   1397 1HB  ASN A  86       3.845   7.696 -28.797  1.00  7.25           H  
ATOM   1398 2HB  ASN A  86       3.369   6.572 -27.536  1.00  7.25           H  
ATOM   1399 1HD2 ASN A  86       5.556   4.862 -29.905  1.00  7.25           H  
ATOM   1400 2HD2 ASN A  86       5.625   6.257 -28.866  1.00  7.25           H  
ATOM   1401  N   PHE A  87       1.552   9.309 -27.884  1.00  2.35           N  
ATOM   1402  CA  PHE A  87       1.101  10.326 -26.965  1.00  2.08           C  
ATOM   1403  C   PHE A  87      -0.397  10.308 -26.840  1.00  1.92           C  
ATOM   1404  O   PHE A  87      -0.908  10.236 -25.728  1.00  1.95           O  
ATOM   1405  CB  PHE A  87       1.574  11.676 -27.453  1.00  3.12           C  
ATOM   1406  CG  PHE A  87       1.065  12.855 -26.702  1.00  3.12           C  
ATOM   1407  CD1 PHE A  87       1.651  13.245 -25.516  1.00  3.12           C  
ATOM   1408  CD2 PHE A  87       0.015  13.603 -27.217  1.00  3.12           C  
ATOM   1409  CE1 PHE A  87       1.196  14.363 -24.862  1.00  3.12           C  
ATOM   1410  CE2 PHE A  87      -0.442  14.722 -26.562  1.00  3.12           C  
ATOM   1411  CZ  PHE A  87       0.156  15.100 -25.384  1.00  3.12           C  
ATOM   1412  H   PHE A  87       2.123   9.612 -28.660  1.00  2.82           H  
ATOM   1413  HA  PHE A  87       1.528  10.131 -25.984  1.00  2.50           H  
ATOM   1414 1HB  PHE A  87       2.662  11.701 -27.411  1.00  3.74           H  
ATOM   1415 2HB  PHE A  87       1.297  11.802 -28.493  1.00  3.74           H  
ATOM   1416  HD1 PHE A  87       2.481  12.667 -25.110  1.00  3.74           H  
ATOM   1417  HD2 PHE A  87      -0.443  13.298 -28.160  1.00  3.74           H  
ATOM   1418  HE1 PHE A  87       1.660  14.670 -23.927  1.00  3.74           H  
ATOM   1419  HE2 PHE A  87      -1.264  15.307 -26.973  1.00  3.74           H  
ATOM   1420  HZ  PHE A  87      -0.192  15.981 -24.856  1.00  3.74           H  
ATOM   1421  N   LYS A  88      -1.101  10.370 -27.974  1.00  2.24           N  
ATOM   1422  CA  LYS A  88      -2.556  10.324 -27.956  1.00  2.68           C  
ATOM   1423  C   LYS A  88      -3.083   9.038 -27.327  1.00  2.56           C  
ATOM   1424  O   LYS A  88      -4.090   9.070 -26.623  1.00  2.71           O  
ATOM   1425  CB  LYS A  88      -3.154  10.478 -29.349  1.00  4.02           C  
ATOM   1426  CG  LYS A  88      -4.683  10.462 -29.311  1.00  4.02           C  
ATOM   1427  CD  LYS A  88      -5.330  10.687 -30.671  1.00  4.02           C  
ATOM   1428  CE  LYS A  88      -6.844  10.520 -30.558  1.00  4.02           C  
ATOM   1429  NZ  LYS A  88      -7.546  10.702 -31.858  1.00  4.02           N  
ATOM   1430  H   LYS A  88      -0.622  10.455 -28.861  1.00  2.69           H  
ATOM   1431  HA  LYS A  88      -2.911  11.158 -27.352  1.00  3.22           H  
ATOM   1432 1HB  LYS A  88      -2.828  11.420 -29.793  1.00  4.82           H  
ATOM   1433 2HB  LYS A  88      -2.813   9.667 -29.994  1.00  4.82           H  
ATOM   1434 1HG  LYS A  88      -5.017   9.498 -28.926  1.00  4.82           H  
ATOM   1435 2HG  LYS A  88      -5.030  11.239 -28.630  1.00  4.82           H  
ATOM   1436 1HD  LYS A  88      -5.105  11.694 -31.027  1.00  4.82           H  
ATOM   1437 2HD  LYS A  88      -4.941   9.966 -31.389  1.00  4.82           H  
ATOM   1438 1HE  LYS A  88      -7.052   9.518 -30.188  1.00  4.82           H  
ATOM   1439 2HE  LYS A  88      -7.234  11.245 -29.843  1.00  4.82           H  
ATOM   1440 1HZ  LYS A  88      -8.537  10.568 -31.724  1.00  4.82           H  
ATOM   1441 2HZ  LYS A  88      -7.389  11.638 -32.208  1.00  4.82           H  
ATOM   1442 3HZ  LYS A  88      -7.205  10.030 -32.530  1.00  4.82           H  
ATOM   1443  N   ARG A  89      -2.432   7.907 -27.596  1.00  2.67           N  
ATOM   1444  CA  ARG A  89      -2.868   6.636 -27.027  1.00  2.99           C  
ATOM   1445  C   ARG A  89      -2.737   6.616 -25.499  1.00  2.58           C  
ATOM   1446  O   ARG A  89      -3.650   6.171 -24.797  1.00  2.77           O  
ATOM   1447  CB  ARG A  89      -2.070   5.491 -27.632  1.00  4.49           C  
ATOM   1448  CG  ARG A  89      -2.394   5.197 -29.089  1.00  4.49           C  
ATOM   1449  CD  ARG A  89      -1.599   4.059 -29.621  1.00  4.49           C  
ATOM   1450  NE  ARG A  89      -1.867   3.830 -31.033  1.00  4.49           N  
ATOM   1451  CZ  ARG A  89      -2.911   3.142 -31.523  1.00  4.49           C  
ATOM   1452  NH1 ARG A  89      -3.807   2.606 -30.722  1.00  4.49           N  
ATOM   1453  NH2 ARG A  89      -3.015   3.020 -32.832  1.00  4.49           N  
ATOM   1454  H   ARG A  89      -1.627   7.924 -28.211  1.00  3.20           H  
ATOM   1455  HA  ARG A  89      -3.919   6.492 -27.282  1.00  3.59           H  
ATOM   1456 1HB  ARG A  89      -1.006   5.715 -27.572  1.00  5.38           H  
ATOM   1457 2HB  ARG A  89      -2.246   4.579 -27.061  1.00  5.38           H  
ATOM   1458 1HG  ARG A  89      -3.449   4.941 -29.178  1.00  5.38           H  
ATOM   1459 2HG  ARG A  89      -2.185   6.076 -29.695  1.00  5.38           H  
ATOM   1460 1HD  ARG A  89      -0.537   4.274 -29.507  1.00  5.38           H  
ATOM   1461 2HD  ARG A  89      -1.846   3.150 -29.074  1.00  5.38           H  
ATOM   1462  HE  ARG A  89      -1.220   4.207 -31.717  1.00  5.38           H  
ATOM   1463 1HH1 ARG A  89      -3.716   2.709 -29.721  1.00  5.38           H  
ATOM   1464 2HH1 ARG A  89      -4.586   2.094 -31.108  1.00  5.38           H  
ATOM   1465 1HH2 ARG A  89      -2.303   3.450 -33.418  1.00  5.38           H  
ATOM   1466 2HH2 ARG A  89      -3.784   2.512 -33.241  1.00  5.38           H  
ATOM   1467  N   ASN A  90      -1.617   7.127 -24.986  1.00  2.38           N  
ATOM   1468  CA  ASN A  90      -1.419   7.197 -23.545  1.00  2.35           C  
ATOM   1469  C   ASN A  90      -2.297   8.272 -22.944  1.00  1.97           C  
ATOM   1470  O   ASN A  90      -2.793   8.107 -21.833  1.00  2.05           O  
ATOM   1471  CB  ASN A  90       0.034   7.417 -23.220  1.00  3.53           C  
ATOM   1472  CG  ASN A  90       0.842   6.164 -23.409  1.00  3.53           C  
ATOM   1473  OD1 ASN A  90       0.383   5.047 -23.136  1.00  3.53           O  
ATOM   1474  ND2 ASN A  90       2.038   6.338 -23.891  1.00  3.53           N  
ATOM   1475  H   ASN A  90      -0.887   7.460 -25.602  1.00  2.86           H  
ATOM   1476  HA  ASN A  90      -1.725   6.247 -23.107  1.00  2.82           H  
ATOM   1477 1HB  ASN A  90       0.441   8.198 -23.864  1.00  4.23           H  
ATOM   1478 2HB  ASN A  90       0.135   7.752 -22.188  1.00  4.23           H  
ATOM   1479 1HD2 ASN A  90       2.656   5.568 -24.056  1.00  4.23           H  
ATOM   1480 2HD2 ASN A  90       2.345   7.259 -24.115  1.00  4.23           H  
ATOM   1481  N   LEU A  91      -2.521   9.341 -23.695  1.00  2.21           N  
ATOM   1482  CA  LEU A  91      -3.422  10.414 -23.324  1.00  2.83           C  
ATOM   1483  C   LEU A  91      -4.808   9.853 -23.110  1.00  3.03           C  
ATOM   1484  O   LEU A  91      -5.417  10.110 -22.084  1.00  3.65           O  
ATOM   1485  CB  LEU A  91      -3.401  11.502 -24.404  1.00  4.25           C  
ATOM   1486  CG  LEU A  91      -4.399  12.651 -24.298  1.00  4.25           C  
ATOM   1487  CD1 LEU A  91      -4.229  13.396 -22.988  1.00  4.25           C  
ATOM   1488  CD2 LEU A  91      -4.153  13.578 -25.482  1.00  4.25           C  
ATOM   1489  H   LEU A  91      -2.050   9.427 -24.584  1.00  2.65           H  
ATOM   1490  HA  LEU A  91      -3.078  10.846 -22.382  1.00  3.40           H  
ATOM   1491 1HB  LEU A  91      -2.404  11.940 -24.423  1.00  5.09           H  
ATOM   1492 2HB  LEU A  91      -3.573  11.029 -25.359  1.00  5.09           H  
ATOM   1493  HG  LEU A  91      -5.411  12.259 -24.345  1.00  5.09           H  
ATOM   1494 1HD1 LEU A  91      -4.945  14.216 -22.938  1.00  5.09           H  
ATOM   1495 2HD1 LEU A  91      -4.401  12.715 -22.154  1.00  5.09           H  
ATOM   1496 3HD1 LEU A  91      -3.223  13.787 -22.938  1.00  5.09           H  
ATOM   1497 1HD2 LEU A  91      -4.853  14.407 -25.453  1.00  5.09           H  
ATOM   1498 2HD2 LEU A  91      -3.134  13.962 -25.434  1.00  5.09           H  
ATOM   1499 3HD2 LEU A  91      -4.288  13.023 -26.411  1.00  5.09           H  
ATOM   1500  N   LYS A  92      -5.289   9.070 -24.077  1.00  3.34           N  
ATOM   1501  CA  LYS A  92      -6.580   8.395 -23.982  1.00  4.83           C  
ATOM   1502  C   LYS A  92      -6.683   7.626 -22.668  1.00  4.14           C  
ATOM   1503  O   LYS A  92      -7.661   7.785 -21.937  1.00  5.17           O  
ATOM   1504  CB  LYS A  92      -6.776   7.452 -25.170  1.00  7.25           C  
ATOM   1505  CG  LYS A  92      -8.106   6.707 -25.203  1.00  7.25           C  
ATOM   1506  CD  LYS A  92      -8.198   5.835 -26.449  1.00  7.25           C  
ATOM   1507  CE  LYS A  92      -9.565   5.177 -26.605  1.00  7.25           C  
ATOM   1508  NZ  LYS A  92      -9.821   4.136 -25.571  1.00  7.25           N  
ATOM   1509  H   LYS A  92      -4.742   8.931 -24.912  1.00  4.01           H  
ATOM   1510  HA  LYS A  92      -7.370   9.145 -23.996  1.00  5.80           H  
ATOM   1511 1HB  LYS A  92      -6.691   8.019 -26.097  1.00  8.69           H  
ATOM   1512 2HB  LYS A  92      -5.986   6.704 -25.175  1.00  8.69           H  
ATOM   1513 1HG  LYS A  92      -8.196   6.076 -24.318  1.00  8.69           H  
ATOM   1514 2HG  LYS A  92      -8.929   7.422 -25.205  1.00  8.69           H  
ATOM   1515 1HD  LYS A  92      -7.999   6.446 -27.330  1.00  8.69           H  
ATOM   1516 2HD  LYS A  92      -7.440   5.054 -26.395  1.00  8.69           H  
ATOM   1517 1HE  LYS A  92     -10.341   5.938 -26.539  1.00  8.69           H  
ATOM   1518 2HE  LYS A  92      -9.615   4.710 -27.589  1.00  8.69           H  
ATOM   1519 1HZ  LYS A  92     -10.731   3.728 -25.726  1.00  8.69           H  
ATOM   1520 2HZ  LYS A  92      -9.116   3.416 -25.628  1.00  8.69           H  
ATOM   1521 3HZ  LYS A  92      -9.805   4.551 -24.648  1.00  8.69           H  
ATOM   1522  N   TYR A  93      -5.666   6.803 -22.375  1.00  3.41           N  
ATOM   1523  CA  TYR A  93      -5.614   6.045 -21.123  1.00  3.69           C  
ATOM   1524  C   TYR A  93      -5.748   6.954 -19.911  1.00  3.74           C  
ATOM   1525  O   TYR A  93      -6.571   6.703 -19.027  1.00  5.28           O  
ATOM   1526  CB  TYR A  93      -4.308   5.260 -21.003  1.00  5.54           C  
ATOM   1527  CG  TYR A  93      -4.185   4.567 -19.666  1.00  5.54           C  
ATOM   1528  CD1 TYR A  93      -4.752   3.318 -19.479  1.00  5.54           C  
ATOM   1529  CD2 TYR A  93      -3.529   5.197 -18.617  1.00  5.54           C  
ATOM   1530  CE1 TYR A  93      -4.659   2.701 -18.251  1.00  5.54           C  
ATOM   1531  CE2 TYR A  93      -3.436   4.581 -17.388  1.00  5.54           C  
ATOM   1532  CZ  TYR A  93      -4.003   3.339 -17.206  1.00  5.54           C  
ATOM   1533  OH  TYR A  93      -3.930   2.726 -15.982  1.00  5.54           O  
ATOM   1534  H   TYR A  93      -4.906   6.698 -23.042  1.00  4.09           H  
ATOM   1535  HA  TYR A  93      -6.449   5.344 -21.108  1.00  4.43           H  
ATOM   1536 1HB  TYR A  93      -4.258   4.505 -21.788  1.00  6.64           H  
ATOM   1537 2HB  TYR A  93      -3.455   5.922 -21.125  1.00  6.64           H  
ATOM   1538  HD1 TYR A  93      -5.273   2.826 -20.301  1.00  6.64           H  
ATOM   1539  HD2 TYR A  93      -3.090   6.183 -18.765  1.00  6.64           H  
ATOM   1540  HE1 TYR A  93      -5.106   1.719 -18.101  1.00  6.64           H  
ATOM   1541  HE2 TYR A  93      -2.926   5.079 -16.562  1.00  6.64           H  
ATOM   1542  HH  TYR A  93      -3.628   3.363 -15.329  1.00  6.64           H  
ATOM   1543  N   VAL A  94      -4.923   7.997 -19.880  1.00  2.80           N  
ATOM   1544  CA  VAL A  94      -4.906   8.984 -18.817  1.00  3.15           C  
ATOM   1545  C   VAL A  94      -6.240   9.658 -18.599  1.00  3.50           C  
ATOM   1546  O   VAL A  94      -6.696   9.786 -17.465  1.00  4.71           O  
ATOM   1547  CB  VAL A  94      -3.858  10.052 -19.134  1.00  4.72           C  
ATOM   1548  CG1 VAL A  94      -4.033  11.218 -18.215  1.00  4.72           C  
ATOM   1549  CG2 VAL A  94      -2.464   9.477 -18.948  1.00  4.72           C  
ATOM   1550  H   VAL A  94      -4.268   8.116 -20.641  1.00  3.36           H  
ATOM   1551  HA  VAL A  94      -4.622   8.479 -17.895  1.00  3.78           H  
ATOM   1552  HB  VAL A  94      -3.990  10.400 -20.156  1.00  5.67           H  
ATOM   1553 1HG1 VAL A  94      -3.295  11.975 -18.467  1.00  5.67           H  
ATOM   1554 2HG1 VAL A  94      -5.032  11.632 -18.343  1.00  5.67           H  
ATOM   1555 3HG1 VAL A  94      -3.901  10.905 -17.184  1.00  5.67           H  
ATOM   1556 1HG2 VAL A  94      -1.721  10.241 -19.174  1.00  5.67           H  
ATOM   1557 2HG2 VAL A  94      -2.343   9.148 -17.916  1.00  5.67           H  
ATOM   1558 3HG2 VAL A  94      -2.326   8.630 -19.612  1.00  5.67           H  
ATOM   1559  N   ILE A  95      -6.865  10.073 -19.693  1.00  3.16           N  
ATOM   1560  CA  ILE A  95      -8.153  10.734 -19.654  1.00  3.78           C  
ATOM   1561  C   ILE A  95      -9.182   9.821 -19.040  1.00  4.60           C  
ATOM   1562  O   ILE A  95      -9.945  10.241 -18.162  1.00  6.21           O  
ATOM   1563  CB  ILE A  95      -8.606  11.103 -21.071  1.00  5.67           C  
ATOM   1564  CG1 ILE A  95      -7.717  12.193 -21.653  1.00  5.67           C  
ATOM   1565  CG2 ILE A  95     -10.058  11.550 -21.055  1.00  5.67           C  
ATOM   1566  CD1 ILE A  95      -7.902  12.337 -23.140  1.00  5.67           C  
ATOM   1567  H   ILE A  95      -6.419   9.943 -20.585  1.00  3.79           H  
ATOM   1568  HA  ILE A  95      -8.076  11.635 -19.059  1.00  4.54           H  
ATOM   1569  HB  ILE A  95      -8.510  10.231 -21.717  1.00  6.80           H  
ATOM   1570 1HG1 ILE A  95      -7.968  13.143 -21.183  1.00  6.80           H  
ATOM   1571 2HG1 ILE A  95      -6.673  11.975 -21.442  1.00  6.80           H  
ATOM   1572 1HG2 ILE A  95     -10.375  11.793 -22.069  1.00  6.80           H  
ATOM   1573 2HG2 ILE A  95     -10.684  10.748 -20.666  1.00  6.80           H  
ATOM   1574 3HG2 ILE A  95     -10.160  12.431 -20.421  1.00  6.80           H  
ATOM   1575 1HD1 ILE A  95      -7.261  13.134 -23.511  1.00  6.80           H  
ATOM   1576 2HD1 ILE A  95      -7.638  11.401 -23.630  1.00  6.80           H  
ATOM   1577 3HD1 ILE A  95      -8.942  12.577 -23.355  1.00  6.80           H  
ATOM   1578  N   GLU A  96      -9.204   8.575 -19.492  1.00  4.69           N  
ATOM   1579  CA  GLU A  96     -10.159   7.625 -18.984  1.00  6.66           C  
ATOM   1580  C   GLU A  96      -9.945   7.312 -17.524  1.00  8.32           C  
ATOM   1581  O   GLU A  96     -10.909   7.225 -16.784  1.00 10.37           O  
ATOM   1582  CB  GLU A  96     -10.119   6.331 -19.783  1.00  9.99           C  
ATOM   1583  CG  GLU A  96     -10.655   6.457 -21.198  1.00  9.99           C  
ATOM   1584  CD  GLU A  96     -10.633   5.155 -21.942  1.00  9.99           C  
ATOM   1585  OE1 GLU A  96     -10.902   4.139 -21.340  1.00  9.99           O  
ATOM   1586  OE2 GLU A  96     -10.352   5.176 -23.117  1.00  9.99           O  
ATOM   1587  H   GLU A  96      -8.559   8.284 -20.219  1.00  5.63           H  
ATOM   1588  HA  GLU A  96     -11.155   8.059 -19.090  1.00  7.99           H  
ATOM   1589 1HB  GLU A  96      -9.088   5.980 -19.849  1.00 11.99           H  
ATOM   1590 2HB  GLU A  96     -10.694   5.562 -19.269  1.00 11.99           H  
ATOM   1591 1HG  GLU A  96     -11.681   6.822 -21.156  1.00 11.99           H  
ATOM   1592 2HG  GLU A  96     -10.061   7.190 -21.739  1.00 11.99           H  
ATOM   1593  N   LYS A  97      -8.707   7.178 -17.071  1.00  9.53           N  
ATOM   1594  CA  LYS A  97      -8.548   6.818 -15.672  1.00 14.83           C  
ATOM   1595  C   LYS A  97      -8.772   7.998 -14.752  1.00 13.23           C  
ATOM   1596  O   LYS A  97      -9.338   7.843 -13.672  1.00 18.46           O  
ATOM   1597  CB  LYS A  97      -7.179   6.214 -15.428  1.00 22.25           C  
ATOM   1598  CG  LYS A  97      -6.988   4.886 -16.130  1.00 22.25           C  
ATOM   1599  CD  LYS A  97      -8.019   3.862 -15.680  1.00 22.25           C  
ATOM   1600  CE  LYS A  97      -7.799   2.520 -16.366  1.00 22.25           C  
ATOM   1601  NZ  LYS A  97      -8.835   1.517 -15.985  1.00 22.25           N  
ATOM   1602  H   LYS A  97      -7.907   7.262 -17.685  1.00 11.44           H  
ATOM   1603  HA  LYS A  97      -9.297   6.064 -15.428  1.00 17.80           H  
ATOM   1604 1HB  LYS A  97      -6.406   6.897 -15.780  1.00 26.69           H  
ATOM   1605 2HB  LYS A  97      -7.027   6.061 -14.359  1.00 26.69           H  
ATOM   1606 1HG  LYS A  97      -7.053   5.018 -17.210  1.00 26.69           H  
ATOM   1607 2HG  LYS A  97      -6.002   4.507 -15.881  1.00 26.69           H  
ATOM   1608 1HD  LYS A  97      -7.950   3.724 -14.601  1.00 26.69           H  
ATOM   1609 2HD  LYS A  97      -9.019   4.222 -15.921  1.00 26.69           H  
ATOM   1610 1HE  LYS A  97      -7.827   2.664 -17.445  1.00 26.69           H  
ATOM   1611 2HE  LYS A  97      -6.818   2.135 -16.089  1.00 26.69           H  
ATOM   1612 1HZ  LYS A  97      -8.649   0.646 -16.463  1.00 26.69           H  
ATOM   1613 2HZ  LYS A  97      -8.808   1.365 -14.987  1.00 26.69           H  
ATOM   1614 3HZ  LYS A  97      -9.748   1.857 -16.249  1.00 26.69           H  
ATOM   1615  N   ASN A  98      -8.407   9.194 -15.187  1.00  9.00           N  
ATOM   1616  CA  ASN A  98      -8.658  10.356 -14.359  1.00  9.77           C  
ATOM   1617  C   ASN A  98     -10.158  10.651 -14.272  1.00 11.18           C  
ATOM   1618  O   ASN A  98     -10.644  11.099 -13.233  1.00 16.83           O  
ATOM   1619  CB  ASN A  98      -7.894  11.557 -14.881  1.00 14.65           C  
ATOM   1620  CG  ASN A  98      -6.409  11.480 -14.614  1.00 14.65           C  
ATOM   1621  OD1 ASN A  98      -5.931  10.767 -13.716  1.00 14.65           O  
ATOM   1622  ND2 ASN A  98      -5.665  12.219 -15.394  1.00 14.65           N  
ATOM   1623  H   ASN A  98      -7.935   9.307 -16.074  1.00 10.80           H  
ATOM   1624  HA  ASN A  98      -8.313  10.141 -13.347  1.00 11.72           H  
ATOM   1625 1HB  ASN A  98      -8.049  11.644 -15.957  1.00 17.59           H  
ATOM   1626 2HB  ASN A  98      -8.286  12.464 -14.420  1.00 17.59           H  
ATOM   1627 1HD2 ASN A  98      -4.670  12.211 -15.274  1.00 17.59           H  
ATOM   1628 2HD2 ASN A  98      -6.086  12.776 -16.117  1.00 17.59           H  
ATOM   1629  N   SER A  99     -10.894  10.389 -15.360  1.00 11.72           N  
ATOM   1630  CA  SER A  99     -12.333  10.628 -15.381  1.00 14.44           C  
ATOM   1631  C   SER A  99     -13.189   9.445 -14.906  1.00 21.14           C  
ATOM   1632  O   SER A  99     -14.337   9.646 -14.507  1.00 44.73           O  
ATOM   1633  CB  SER A  99     -12.763  11.023 -16.780  1.00 21.66           C  
ATOM   1634  OG  SER A  99     -12.573   9.971 -17.684  1.00 21.66           O  
ATOM   1635  H   SER A  99     -10.454  10.047 -16.206  1.00 14.06           H  
ATOM   1636  HA  SER A  99     -12.538  11.469 -14.716  1.00 17.33           H  
ATOM   1637 1HB  SER A  99     -13.814  11.307 -16.766  1.00 25.99           H  
ATOM   1638 2HB  SER A  99     -12.194  11.891 -17.105  1.00 25.99           H  
ATOM   1639  HG  SER A  99     -11.619   9.857 -17.752  1.00 25.99           H  
ATOM   1640  N   LYS A 100     -12.655   8.221 -14.947  1.00 41.00           N  
ATOM   1641  CA  LYS A 100     -13.427   7.050 -14.520  1.00 63.97           C  
ATOM   1642  C   LYS A 100     -13.147   6.654 -13.076  1.00 81.58           C  
ATOM   1643  O   LYS A 100     -14.070   6.271 -12.354  1.00121.08           O  
ATOM   1644  CB  LYS A 100     -13.151   5.850 -15.437  1.00 95.95           C  
ATOM   1645  CG  LYS A 100     -13.692   6.000 -16.861  1.00 95.95           C  
ATOM   1646  CD  LYS A 100     -13.293   4.819 -17.741  1.00 95.95           C  
ATOM   1647  CE  LYS A 100     -13.861   4.960 -19.149  1.00 95.95           C  
ATOM   1648  NZ  LYS A 100     -13.402   3.868 -20.061  1.00 95.95           N  
ATOM   1649  H   LYS A 100     -11.721   8.084 -15.305  1.00 49.20           H  
ATOM   1650  HA  LYS A 100     -14.487   7.295 -14.594  1.00 76.76           H  
ATOM   1651 1HB  LYS A 100     -12.081   5.658 -15.486  1.00115.15           H  
ATOM   1652 2HB  LYS A 100     -13.615   4.962 -15.007  1.00115.15           H  
ATOM   1653 1HG  LYS A 100     -14.779   6.063 -16.826  1.00115.15           H  
ATOM   1654 2HG  LYS A 100     -13.310   6.920 -17.302  1.00115.15           H  
ATOM   1655 1HD  LYS A 100     -12.206   4.759 -17.798  1.00115.15           H  
ATOM   1656 2HD  LYS A 100     -13.668   3.895 -17.300  1.00115.15           H  
ATOM   1657 1HE  LYS A 100     -14.947   4.927 -19.088  1.00115.15           H  
ATOM   1658 2HE  LYS A 100     -13.562   5.919 -19.570  1.00115.15           H  
ATOM   1659 1HZ  LYS A 100     -13.816   3.999 -20.973  1.00115.15           H  
ATOM   1660 2HZ  LYS A 100     -12.391   3.895 -20.158  1.00115.15           H  
ATOM   1661 3HZ  LYS A 100     -13.682   2.972 -19.691  1.00115.15           H  
ATOM   1662  N   ARG A 101     -11.892   6.735 -12.632  1.00139.18           N  
ATOM   1663  CA  ARG A 101     -11.583   6.342 -11.259  1.00239.21           C  
ATOM   1664  C   ARG A 101     -11.943   7.449 -10.266  1.00236.38           C  
ATOM   1665  O   ARG A 101     -11.072   8.143  -9.742  1.00348.80           O  
ATOM   1666  CB  ARG A 101     -10.115   5.965 -11.108  1.00358.81           C  
ATOM   1667  CG  ARG A 101      -9.692   4.714 -11.863  1.00358.81           C  
ATOM   1668  CD  ARG A 101      -8.309   4.279 -11.506  1.00358.81           C  
ATOM   1669  NE  ARG A 101      -8.223   3.918 -10.096  1.00358.81           N  
ATOM   1670  CZ  ARG A 101      -7.212   3.257  -9.495  1.00358.81           C  
ATOM   1671  NH1 ARG A 101      -6.177   2.822 -10.179  1.00358.81           N  
ATOM   1672  NH2 ARG A 101      -7.293   3.057  -8.191  1.00358.81           N  
ATOM   1673  H   ARG A 101     -11.137   7.060 -13.222  1.00167.02           H  
ATOM   1674  HA  ARG A 101     -12.178   5.461 -11.016  1.00287.05           H  
ATOM   1675 1HB  ARG A 101      -9.485   6.789 -11.439  1.00430.58           H  
ATOM   1676 2HB  ARG A 101      -9.898   5.793 -10.058  1.00430.58           H  
ATOM   1677 1HG  ARG A 101     -10.376   3.899 -11.627  1.00430.58           H  
ATOM   1678 2HG  ARG A 101      -9.719   4.913 -12.935  1.00430.58           H  
ATOM   1679 1HD  ARG A 101      -8.028   3.410 -12.101  1.00430.58           H  
ATOM   1680 2HD  ARG A 101      -7.609   5.093 -11.694  1.00430.58           H  
ATOM   1681  HE  ARG A 101      -8.971   4.234  -9.488  1.00430.58           H  
ATOM   1682 1HH1 ARG A 101      -6.124   2.982 -11.174  1.00430.58           H  
ATOM   1683 2HH1 ARG A 101      -5.435   2.330  -9.703  1.00430.58           H  
ATOM   1684 1HH2 ARG A 101      -8.103   3.421  -7.702  1.00430.58           H  
ATOM   1685 2HH2 ARG A 101      -6.559   2.570  -7.688  1.00430.58           H  
ATOM   1686  N   ASN A 102     -13.246   7.587 -10.012  1.00219.32           N  
ATOM   1687  CA  ASN A 102     -13.791   8.601  -9.114  1.00344.33           C  
ATOM   1688  C   ASN A 102     -14.145   8.044  -7.735  1.00351.45           C  
ATOM   1689  O   ASN A 102     -14.811   8.713  -6.944  1.00400.00           O  
ATOM   1690  CB  ASN A 102     -15.013   9.234  -9.744  1.00516.50           C  
ATOM   1691  CG  ASN A 102     -14.674  10.017 -10.976  1.00516.50           C  
ATOM   1692  OD1 ASN A 102     -13.757  10.847 -10.978  1.00516.50           O  
ATOM   1693  ND2 ASN A 102     -15.397   9.757 -12.034  1.00516.50           N  
ATOM   1694  H   ASN A 102     -13.882   6.966 -10.497  1.00263.18           H  
ATOM   1695  HA  ASN A 102     -13.033   9.372  -8.968  1.00413.20           H  
ATOM   1696 1HB  ASN A 102     -15.733   8.457 -10.005  1.00619.79           H  
ATOM   1697 2HB  ASN A 102     -15.490   9.897  -9.025  1.00619.79           H  
ATOM   1698 1HD2 ASN A 102     -15.213  10.228 -12.900  1.00619.79           H  
ATOM   1699 2HD2 ASN A 102     -16.124   9.073 -11.987  1.00619.79           H  
ATOM   1700  N   ALA A 103     -13.706   6.824  -7.450  1.00345.52           N  
ATOM   1701  CA  ALA A 103     -13.984   6.188  -6.172  1.00400.00           C  
ATOM   1702  C   ALA A 103     -12.910   5.165  -5.870  1.00293.95           C  
ATOM   1703  O   ALA A 103     -12.267   4.637  -6.785  1.00398.82           O  
ATOM   1704  CB  ALA A 103     -15.356   5.538  -6.182  1.00600.00           C  
ATOM   1705  H   ALA A 103     -13.164   6.317  -8.132  1.00414.62           H  
ATOM   1706  HA  ALA A 103     -13.956   6.951  -5.394  1.00480.00           H  
ATOM   1707 1HB  ALA A 103     -15.551   5.081  -5.213  1.00720.00           H  
ATOM   1708 2HB  ALA A 103     -16.114   6.295  -6.386  1.00720.00           H  
ATOM   1709 3HB  ALA A 103     -15.391   4.774  -6.957  1.00720.00           H  
ATOM   1710  N   ALA A 104     -12.686   4.925  -4.575  1.00183.77           N  
ATOM   1711  CA  ALA A 104     -11.658   4.003  -4.083  1.00160.00           C  
ATOM   1712  C   ALA A 104     -10.303   4.266  -4.747  1.00100.34           C  
ATOM   1713  O   ALA A 104      -9.534   3.335  -4.987  1.00103.80           O  
ATOM   1714  CB  ALA A 104     -12.091   2.567  -4.321  1.00240.00           C  
ATOM   1715  H   ALA A 104     -13.264   5.401  -3.897  1.00220.52           H  
ATOM   1716  HA  ALA A 104     -11.542   4.164  -3.013  1.00192.00           H  
ATOM   1717 1HB  ALA A 104     -11.336   1.888  -3.926  1.00288.00           H  
ATOM   1718 2HB  ALA A 104     -13.041   2.385  -3.818  1.00288.00           H  
ATOM   1719 3HB  ALA A 104     -12.209   2.394  -5.390  1.00288.00           H  
ATOM   1720  N   THR A 105     -10.034   5.533  -5.069  1.00 84.09           N  
ATOM   1721  CA  THR A 105      -8.828   5.923  -5.772  1.00 69.07           C  
ATOM   1722  C   THR A 105      -8.216   7.162  -5.156  1.00 32.86           C  
ATOM   1723  O   THR A 105      -8.890   8.177  -4.976  1.00 44.03           O  
ATOM   1724  CB  THR A 105      -9.144   6.162  -7.251  1.00103.60           C  
ATOM   1725  OG1 THR A 105      -9.675   4.946  -7.811  1.00103.60           O  
ATOM   1726  CG2 THR A 105      -7.891   6.600  -8.001  1.00103.60           C  
ATOM   1727  H   THR A 105     -10.698   6.252  -4.823  1.00100.91           H  
ATOM   1728  HA  THR A 105      -8.103   5.113  -5.696  1.00 82.88           H  
ATOM   1729  HB  THR A 105      -9.898   6.944  -7.338  1.00124.33           H  
ATOM   1730  HG1 THR A 105     -10.558   4.784  -7.442  1.00124.33           H  
ATOM   1731 1HG2 THR A 105      -8.131   6.768  -9.050  1.00124.33           H  
ATOM   1732 2HG2 THR A 105      -7.516   7.525  -7.567  1.00124.33           H  
ATOM   1733 3HG2 THR A 105      -7.128   5.828  -7.924  1.00124.33           H  
ATOM   1734  N   ASP A 106      -6.935   7.071  -4.826  1.00 16.15           N  
ATOM   1735  CA  ASP A 106      -6.244   8.166  -4.171  1.00  7.47           C  
ATOM   1736  C   ASP A 106      -5.062   8.735  -4.957  1.00  4.70           C  
ATOM   1737  O   ASP A 106      -4.201   9.391  -4.371  1.00  4.43           O  
ATOM   1738  CB  ASP A 106      -5.811   7.692  -2.789  1.00 11.21           C  
ATOM   1739  CG  ASP A 106      -7.038   7.419  -1.922  1.00 11.21           C  
ATOM   1740  OD1 ASP A 106      -7.863   8.296  -1.819  1.00 11.21           O  
ATOM   1741  OD2 ASP A 106      -7.172   6.328  -1.419  1.00 11.21           O  
ATOM   1742  H   ASP A 106      -6.436   6.213  -5.017  1.00 19.38           H  
ATOM   1743  HA  ASP A 106      -6.961   8.976  -4.032  1.00  8.96           H  
ATOM   1744 1HB  ASP A 106      -5.219   6.781  -2.873  1.00 13.45           H  
ATOM   1745 2HB  ASP A 106      -5.196   8.452  -2.306  1.00 13.45           H  
ATOM   1746  N   HIS A 107      -5.031   8.510  -6.274  1.00  4.88           N  
ATOM   1747  CA  HIS A 107      -3.933   9.009  -7.104  1.00  3.69           C  
ATOM   1748  C   HIS A 107      -4.356   9.344  -8.523  1.00  4.02           C  
ATOM   1749  O   HIS A 107      -5.442   8.972  -8.969  1.00  7.50           O  
ATOM   1750  CB  HIS A 107      -2.794   7.989  -7.170  1.00  5.54           C  
ATOM   1751  CG  HIS A 107      -3.179   6.707  -7.815  1.00  5.54           C  
ATOM   1752  ND1 HIS A 107      -3.791   5.692  -7.118  1.00  5.54           N  
ATOM   1753  CD2 HIS A 107      -3.043   6.269  -9.088  1.00  5.54           C  
ATOM   1754  CE1 HIS A 107      -4.025   4.686  -7.942  1.00  5.54           C  
ATOM   1755  NE2 HIS A 107      -3.579   5.006  -9.142  1.00  5.54           N  
ATOM   1756  H   HIS A 107      -5.769   7.978  -6.706  1.00  5.86           H  
ATOM   1757  HA  HIS A 107      -3.543   9.923  -6.667  1.00  4.43           H  
ATOM   1758 1HB  HIS A 107      -1.956   8.398  -7.730  1.00  6.64           H  
ATOM   1759 2HB  HIS A 107      -2.444   7.777  -6.167  1.00  6.64           H  
ATOM   1760  HD1 HIS A 107      -3.637   5.561  -6.134  1.00  6.64           H  
ATOM   1761  HD2 HIS A 107      -2.619   6.722  -9.985  1.00  6.64           H  
ATOM   1762  HE1 HIS A 107      -4.512   3.787  -7.585  1.00  6.64           H  
ATOM   1763  N   THR A 108      -3.474  10.060  -9.225  1.00  2.59           N  
ATOM   1764  CA  THR A 108      -3.716  10.489 -10.595  1.00  3.28           C  
ATOM   1765  C   THR A 108      -2.574  10.140 -11.535  1.00  2.46           C  
ATOM   1766  O   THR A 108      -1.422   9.950 -11.116  1.00  2.53           O  
ATOM   1767  CB  THR A 108      -3.937  12.021 -10.676  1.00  4.92           C  
ATOM   1768  OG1 THR A 108      -2.743  12.711 -10.262  1.00  4.92           O  
ATOM   1769  CG2 THR A 108      -5.097  12.451  -9.792  1.00  4.92           C  
ATOM   1770  H   THR A 108      -2.605  10.317  -8.781  1.00  3.11           H  
ATOM   1771  HA  THR A 108      -4.615   9.989 -10.958  1.00  3.94           H  
ATOM   1772  HB  THR A 108      -4.161  12.296 -11.707  1.00  5.90           H  
ATOM   1773  HG1 THR A 108      -2.050  12.627 -10.931  1.00  5.90           H  
ATOM   1774 1HG2 THR A 108      -5.237  13.528  -9.875  1.00  5.90           H  
ATOM   1775 2HG2 THR A 108      -6.006  11.941 -10.112  1.00  5.90           H  
ATOM   1776 3HG2 THR A 108      -4.884  12.194  -8.755  1.00  5.90           H  
ATOM   1777  N   VAL A 109      -2.911  10.120 -12.824  1.00  2.39           N  
ATOM   1778  CA  VAL A 109      -1.955   9.870 -13.892  1.00  1.95           C  
ATOM   1779  C   VAL A 109      -1.991  11.019 -14.872  1.00  1.89           C  
ATOM   1780  O   VAL A 109      -2.917  11.832 -14.861  1.00  2.64           O  
ATOM   1781  CB  VAL A 109      -2.231   8.532 -14.614  1.00  2.92           C  
ATOM   1782  CG1 VAL A 109      -2.078   7.378 -13.647  1.00  2.92           C  
ATOM   1783  CG2 VAL A 109      -3.638   8.532 -15.191  1.00  2.92           C  
ATOM   1784  H   VAL A 109      -3.884  10.295 -13.079  1.00  2.87           H  
ATOM   1785  HA  VAL A 109      -0.957   9.817 -13.458  1.00  2.34           H  
ATOM   1786  HB  VAL A 109      -1.503   8.397 -15.413  1.00  3.51           H  
ATOM   1787 1HG1 VAL A 109      -2.260   6.444 -14.177  1.00  3.51           H  
ATOM   1788 2HG1 VAL A 109      -1.067   7.373 -13.242  1.00  3.51           H  
ATOM   1789 3HG1 VAL A 109      -2.797   7.480 -12.834  1.00  3.51           H  
ATOM   1790 1HG2 VAL A 109      -3.822   7.587 -15.702  1.00  3.51           H  
ATOM   1791 2HG2 VAL A 109      -4.362   8.655 -14.385  1.00  3.51           H  
ATOM   1792 3HG2 VAL A 109      -3.741   9.350 -15.896  1.00  3.51           H  
ATOM   1793  N   GLY A 110      -0.980  11.111 -15.712  1.00  1.64           N  
ATOM   1794  CA  GLY A 110      -0.936  12.231 -16.625  1.00  1.64           C  
ATOM   1795  C   GLY A 110       0.153  12.126 -17.657  1.00  1.66           C  
ATOM   1796  O   GLY A 110       0.835  11.107 -17.788  1.00  2.30           O  
ATOM   1797  H   GLY A 110      -0.243  10.419 -15.693  1.00  1.97           H  
ATOM   1798 1HA  GLY A 110      -1.891  12.339 -17.114  1.00  1.97           H  
ATOM   1799 2HA  GLY A 110      -0.793  13.146 -16.051  1.00  1.97           H  
ATOM   1800  N   LEU A 111       0.319  13.207 -18.399  1.00  1.59           N  
ATOM   1801  CA  LEU A 111       1.246  13.236 -19.510  1.00  1.76           C  
ATOM   1802  C   LEU A 111       2.657  13.554 -19.054  1.00  1.58           C  
ATOM   1803  O   LEU A 111       3.171  14.645 -19.294  1.00  5.09           O  
ATOM   1804  CB  LEU A 111       0.792  14.276 -20.515  1.00  2.64           C  
ATOM   1805  CG  LEU A 111      -0.591  14.050 -21.108  1.00  2.64           C  
ATOM   1806  CD1 LEU A 111      -0.909  15.235 -21.988  1.00  2.64           C  
ATOM   1807  CD2 LEU A 111      -0.593  12.739 -21.886  1.00  2.64           C  
ATOM   1808  H   LEU A 111      -0.248  14.022 -18.202  1.00  1.91           H  
ATOM   1809  HA  LEU A 111       1.249  12.258 -19.985  1.00  2.11           H  
ATOM   1810 1HB  LEU A 111       0.796  15.254 -20.037  1.00  3.17           H  
ATOM   1811 2HB  LEU A 111       1.501  14.293 -21.340  1.00  3.17           H  
ATOM   1812  HG  LEU A 111      -1.338  14.001 -20.315  1.00  3.17           H  
ATOM   1813 1HD1 LEU A 111      -1.890  15.128 -22.437  1.00  3.17           H  
ATOM   1814 2HD1 LEU A 111      -0.888  16.134 -21.387  1.00  3.17           H  
ATOM   1815 3HD1 LEU A 111      -0.163  15.313 -22.763  1.00  3.17           H  
ATOM   1816 1HD2 LEU A 111      -1.574  12.571 -22.321  1.00  3.17           H  
ATOM   1817 2HD2 LEU A 111       0.151  12.785 -22.681  1.00  3.17           H  
ATOM   1818 3HD2 LEU A 111      -0.352  11.917 -21.212  1.00  3.17           H  
ATOM   1819  N   ASN A 112       3.288  12.586 -18.408  1.00  3.89           N  
ATOM   1820  CA  ASN A 112       4.658  12.774 -17.980  1.00  6.15           C  
ATOM   1821  C   ASN A 112       5.572  12.476 -19.152  1.00  6.16           C  
ATOM   1822  O   ASN A 112       5.099  12.179 -20.247  1.00  6.44           O  
ATOM   1823  CB  ASN A 112       4.972  11.925 -16.754  1.00  9.23           C  
ATOM   1824  CG  ASN A 112       4.949  10.438 -16.992  1.00  9.23           C  
ATOM   1825  OD1 ASN A 112       5.287   9.927 -18.066  1.00  9.23           O  
ATOM   1826  ND2 ASN A 112       4.555   9.719 -15.974  1.00  9.23           N  
ATOM   1827  H   ASN A 112       2.796  11.719 -18.225  1.00  4.67           H  
ATOM   1828  HA  ASN A 112       4.804  13.823 -17.714  1.00  7.38           H  
ATOM   1829 1HB  ASN A 112       5.952  12.199 -16.365  1.00 11.07           H  
ATOM   1830 2HB  ASN A 112       4.246  12.154 -15.973  1.00 11.07           H  
ATOM   1831 1HD2 ASN A 112       4.526   8.718 -16.043  1.00 11.07           H  
ATOM   1832 2HD2 ASN A 112       4.291  10.165 -15.118  1.00 11.07           H  
ATOM   1833  N   ARG A 113       6.875  12.516 -18.917  1.00  7.05           N  
ATOM   1834  CA  ARG A 113       7.891  12.313 -19.950  1.00  8.45           C  
ATOM   1835  C   ARG A 113       7.837  10.985 -20.731  1.00  7.58           C  
ATOM   1836  O   ARG A 113       8.575  10.817 -21.706  1.00 14.23           O  
ATOM   1837  CB  ARG A 113       9.256  12.421 -19.317  1.00 12.67           C  
ATOM   1838  CG  ARG A 113       9.543  11.302 -18.341  1.00 12.67           C  
ATOM   1839  CD  ARG A 113      10.864  11.440 -17.696  1.00 12.67           C  
ATOM   1840  NE  ARG A 113      11.951  11.283 -18.648  1.00 12.67           N  
ATOM   1841  CZ  ARG A 113      13.252  11.429 -18.337  1.00 12.67           C  
ATOM   1842  NH1 ARG A 113      13.611  11.714 -17.113  1.00 12.67           N  
ATOM   1843  NH2 ARG A 113      14.200  11.284 -19.243  1.00 12.67           N  
ATOM   1844  H   ARG A 113       7.187  12.734 -17.982  1.00  8.46           H  
ATOM   1845  HA  ARG A 113       7.784  13.126 -20.670  1.00 10.14           H  
ATOM   1846 1HB  ARG A 113      10.026  12.403 -20.087  1.00 15.21           H  
ATOM   1847 2HB  ARG A 113       9.343  13.367 -18.782  1.00 15.21           H  
ATOM   1848 1HG  ARG A 113       8.781  11.291 -17.563  1.00 15.21           H  
ATOM   1849 2HG  ARG A 113       9.524  10.359 -18.878  1.00 15.21           H  
ATOM   1850 1HD  ARG A 113      10.952  12.423 -17.238  1.00 15.21           H  
ATOM   1851 2HD  ARG A 113      10.967  10.672 -16.933  1.00 15.21           H  
ATOM   1852  HE  ARG A 113      11.715  11.057 -19.604  1.00 15.21           H  
ATOM   1853 1HH1 ARG A 113      12.922  11.799 -16.377  1.00 15.21           H  
ATOM   1854 2HH1 ARG A 113      14.598  11.811 -16.916  1.00 15.21           H  
ATOM   1855 1HH2 ARG A 113      13.970  11.059 -20.200  1.00 15.21           H  
ATOM   1856 2HH2 ARG A 113      15.164  11.388 -18.946  1.00 15.21           H  
ATOM   1857  N   PHE A 114       6.994  10.036 -20.317  1.00  5.08           N  
ATOM   1858  CA  PHE A 114       6.909   8.768 -21.017  1.00  5.72           C  
ATOM   1859  C   PHE A 114       5.601   8.624 -21.808  1.00  3.93           C  
ATOM   1860  O   PHE A 114       5.285   7.542 -22.308  1.00  5.04           O  
ATOM   1861  CB  PHE A 114       7.024   7.636 -20.011  1.00  8.58           C  
ATOM   1862  CG  PHE A 114       8.295   7.697 -19.216  1.00  8.58           C  
ATOM   1863  CD1 PHE A 114       8.257   7.768 -17.828  1.00  8.58           C  
ATOM   1864  CD2 PHE A 114       9.530   7.711 -19.844  1.00  8.58           C  
ATOM   1865  CE1 PHE A 114       9.428   7.821 -17.091  1.00  8.58           C  
ATOM   1866  CE2 PHE A 114      10.694   7.773 -19.108  1.00  8.58           C  
ATOM   1867  CZ  PHE A 114      10.646   7.821 -17.733  1.00  8.58           C  
ATOM   1868  H   PHE A 114       6.405  10.177 -19.508  1.00  6.10           H  
ATOM   1869  HA  PHE A 114       7.741   8.702 -21.719  1.00  6.86           H  
ATOM   1870 1HB  PHE A 114       6.184   7.674 -19.318  1.00 10.30           H  
ATOM   1871 2HB  PHE A 114       6.987   6.678 -20.526  1.00 10.30           H  
ATOM   1872  HD1 PHE A 114       7.290   7.767 -17.323  1.00 10.30           H  
ATOM   1873  HD2 PHE A 114       9.577   7.675 -20.931  1.00 10.30           H  
ATOM   1874  HE1 PHE A 114       9.389   7.865 -16.004  1.00 10.30           H  
ATOM   1875  HE2 PHE A 114      11.654   7.788 -19.615  1.00 10.30           H  
ATOM   1876  HZ  PHE A 114      11.569   7.866 -17.158  1.00 10.30           H  
ATOM   1877  N   ALA A 115       4.843   9.713 -21.947  1.00  3.30           N  
ATOM   1878  CA  ALA A 115       3.589   9.640 -22.692  1.00  3.41           C  
ATOM   1879  C   ALA A 115       3.830   9.340 -24.174  1.00  3.27           C  
ATOM   1880  O   ALA A 115       2.990   8.726 -24.820  1.00  4.90           O  
ATOM   1881  CB  ALA A 115       2.791  10.925 -22.546  1.00  5.12           C  
ATOM   1882  H   ALA A 115       5.113  10.589 -21.517  1.00  3.96           H  
ATOM   1883  HA  ALA A 115       3.003   8.820 -22.276  1.00  4.09           H  
ATOM   1884 1HB  ALA A 115       1.846  10.827 -23.079  1.00  6.14           H  
ATOM   1885 2HB  ALA A 115       2.596  11.113 -21.491  1.00  6.14           H  
ATOM   1886 3HB  ALA A 115       3.351  11.750 -22.963  1.00  6.14           H  
ATOM   1887  N   ASP A 116       4.987   9.716 -24.709  1.00  3.50           N  
ATOM   1888  CA  ASP A 116       5.281   9.452 -26.116  1.00  5.85           C  
ATOM   1889  C   ASP A 116       5.794   8.033 -26.445  1.00  5.70           C  
ATOM   1890  O   ASP A 116       6.208   7.798 -27.582  1.00  7.80           O  
ATOM   1891  CB  ASP A 116       6.286  10.483 -26.639  1.00  8.77           C  
ATOM   1892  CG  ASP A 116       7.636  10.431 -25.925  1.00  8.77           C  
ATOM   1893  OD1 ASP A 116       7.799   9.587 -25.078  1.00  8.77           O  
ATOM   1894  OD2 ASP A 116       8.486  11.250 -26.207  1.00  8.77           O  
ATOM   1895  H   ASP A 116       5.665  10.207 -24.145  1.00  4.20           H  
ATOM   1896  HA  ASP A 116       4.353   9.594 -26.672  1.00  7.02           H  
ATOM   1897 1HB  ASP A 116       6.454  10.298 -27.694  1.00 10.53           H  
ATOM   1898 2HB  ASP A 116       5.868  11.483 -26.548  1.00 10.53           H  
ATOM   1899  N   LEU A 117       5.731   7.085 -25.501  1.00  5.68           N  
ATOM   1900  CA  LEU A 117       6.204   5.723 -25.780  1.00  8.09           C  
ATOM   1901  C   LEU A 117       5.234   4.635 -25.309  1.00  6.72           C  
ATOM   1902  O   LEU A 117       4.305   4.900 -24.546  1.00  6.18           O  
ATOM   1903  CB  LEU A 117       7.580   5.513 -25.133  1.00 12.13           C  
ATOM   1904  CG  LEU A 117       7.661   5.739 -23.627  1.00 12.13           C  
ATOM   1905  CD1 LEU A 117       7.033   4.574 -22.905  1.00 12.13           C  
ATOM   1906  CD2 LEU A 117       9.115   5.876 -23.226  1.00 12.13           C  
ATOM   1907  H   LEU A 117       5.396   7.301 -24.569  1.00  6.82           H  
ATOM   1908  HA  LEU A 117       6.316   5.618 -26.855  1.00  9.71           H  
ATOM   1909 1HB  LEU A 117       7.898   4.491 -25.319  1.00 14.56           H  
ATOM   1910 2HB  LEU A 117       8.293   6.187 -25.608  1.00 14.56           H  
ATOM   1911  HG  LEU A 117       7.126   6.644 -23.365  1.00 14.56           H  
ATOM   1912 1HD1 LEU A 117       7.086   4.739 -21.832  1.00 14.56           H  
ATOM   1913 2HD1 LEU A 117       5.989   4.481 -23.202  1.00 14.56           H  
ATOM   1914 3HD1 LEU A 117       7.567   3.661 -23.163  1.00 14.56           H  
ATOM   1915 1HD2 LEU A 117       9.180   6.032 -22.152  1.00 14.56           H  
ATOM   1916 2HD2 LEU A 117       9.650   4.964 -23.493  1.00 14.56           H  
ATOM   1917 3HD2 LEU A 117       9.559   6.724 -23.747  1.00 14.56           H  
ATOM   1918  N   SER A 118       5.436   3.402 -25.794  1.00  9.28           N  
ATOM   1919  CA  SER A 118       4.504   2.319 -25.443  1.00 10.74           C  
ATOM   1920  C   SER A 118       4.886   1.598 -24.161  1.00  8.03           C  
ATOM   1921  O   SER A 118       6.017   1.698 -23.696  1.00  7.95           O  
ATOM   1922  CB  SER A 118       4.407   1.292 -26.563  1.00 16.11           C  
ATOM   1923  OG  SER A 118       5.584   0.544 -26.696  1.00 16.11           O  
ATOM   1924  H   SER A 118       6.233   3.226 -26.405  1.00 11.14           H  
ATOM   1925  HA  SER A 118       3.516   2.758 -25.299  1.00 12.89           H  
ATOM   1926 1HB  SER A 118       3.568   0.622 -26.373  1.00 19.33           H  
ATOM   1927 2HB  SER A 118       4.200   1.809 -27.499  1.00 19.33           H  
ATOM   1928  HG  SER A 118       5.499   0.068 -27.527  1.00 19.33           H  
ATOM   1929  N   ASN A 119       3.928   0.846 -23.619  1.00 10.26           N  
ATOM   1930  CA  ASN A 119       4.114   0.057 -22.402  1.00 10.32           C  
ATOM   1931  C   ASN A 119       5.239  -0.954 -22.561  1.00  7.33           C  
ATOM   1932  O   ASN A 119       6.111  -1.049 -21.699  1.00  7.66           O  
ATOM   1933  CB  ASN A 119       2.804  -0.626 -22.027  1.00 15.48           C  
ATOM   1934  CG  ASN A 119       2.854  -1.465 -20.770  1.00 15.48           C  
ATOM   1935  OD1 ASN A 119       2.491  -2.647 -20.821  1.00 15.48           O  
ATOM   1936  ND2 ASN A 119       3.286  -0.907 -19.667  1.00 15.48           N  
ATOM   1937  H   ASN A 119       3.023   0.824 -24.069  1.00 12.31           H  
ATOM   1938  HA  ASN A 119       4.397   0.732 -21.594  1.00 12.38           H  
ATOM   1939 1HB  ASN A 119       2.033   0.135 -21.898  1.00 18.58           H  
ATOM   1940 2HB  ASN A 119       2.486  -1.263 -22.851  1.00 18.58           H  
ATOM   1941 1HD2 ASN A 119       3.325  -1.436 -18.813  1.00 18.58           H  
ATOM   1942 2HD2 ASN A 119       3.585   0.049 -19.659  1.00 18.58           H  
ATOM   1943  N   GLN A 120       5.226  -1.690 -23.671  1.00 11.55           N  
ATOM   1944  CA  GLN A 120       6.253  -2.683 -23.949  1.00 11.85           C  
ATOM   1945  C   GLN A 120       7.600  -2.033 -24.185  1.00  8.28           C  
ATOM   1946  O   GLN A 120       8.623  -2.538 -23.723  1.00  9.35           O  
ATOM   1947  CB  GLN A 120       5.857  -3.526 -25.159  1.00 17.77           C  
ATOM   1948  CG  GLN A 120       6.825  -4.646 -25.506  1.00 17.77           C  
ATOM   1949  CD  GLN A 120       6.961  -5.683 -24.409  1.00 17.77           C  
ATOM   1950  OE1 GLN A 120       5.987  -6.039 -23.738  1.00 17.77           O  
ATOM   1951  NE2 GLN A 120       8.177  -6.189 -24.235  1.00 17.77           N  
ATOM   1952  H   GLN A 120       4.478  -1.561 -24.340  1.00 13.86           H  
ATOM   1953  HA  GLN A 120       6.345  -3.335 -23.080  1.00 14.22           H  
ATOM   1954 1HB  GLN A 120       4.879  -3.974 -24.982  1.00 21.33           H  
ATOM   1955 2HB  GLN A 120       5.766  -2.883 -26.034  1.00 21.33           H  
ATOM   1956 1HG  GLN A 120       6.469  -5.150 -26.404  1.00 21.33           H  
ATOM   1957 2HG  GLN A 120       7.811  -4.217 -25.689  1.00 21.33           H  
ATOM   1958 1HE2 GLN A 120       8.337  -6.884 -23.533  1.00 21.33           H  
ATOM   1959 2HE2 GLN A 120       8.938  -5.879 -24.815  1.00 21.33           H  
ATOM   1960  N   GLU A 121       7.595  -0.898 -24.886  1.00  8.34           N  
ATOM   1961  CA  GLU A 121       8.817  -0.154 -25.129  1.00 10.11           C  
ATOM   1962  C   GLU A 121       9.451   0.240 -23.805  1.00  7.81           C  
ATOM   1963  O   GLU A 121      10.658   0.082 -23.617  1.00  9.80           O  
ATOM   1964  CB  GLU A 121       8.524   1.078 -25.985  1.00 15.16           C  
ATOM   1965  CG  GLU A 121       9.741   1.885 -26.362  1.00 15.16           C  
ATOM   1966  CD  GLU A 121       9.435   3.016 -27.301  1.00 15.16           C  
ATOM   1967  OE1 GLU A 121       8.286   3.366 -27.465  1.00 15.16           O  
ATOM   1968  OE2 GLU A 121      10.362   3.534 -27.881  1.00 15.16           O  
ATOM   1969  H   GLU A 121       6.731  -0.528 -25.268  1.00 10.01           H  
ATOM   1970  HA  GLU A 121       9.516  -0.794 -25.665  1.00 12.13           H  
ATOM   1971 1HB  GLU A 121       8.040   0.765 -26.910  1.00 18.20           H  
ATOM   1972 2HB  GLU A 121       7.833   1.735 -25.459  1.00 18.20           H  
ATOM   1973 1HG  GLU A 121      10.171   2.295 -25.450  1.00 18.20           H  
ATOM   1974 2HG  GLU A 121      10.479   1.226 -26.817  1.00 18.20           H  
ATOM   1975  N   PHE A 122       8.617   0.726 -22.889  1.00  7.09           N  
ATOM   1976  CA  PHE A 122       9.038   1.128 -21.561  1.00  9.17           C  
ATOM   1977  C   PHE A 122       9.619  -0.057 -20.791  1.00  8.11           C  
ATOM   1978  O   PHE A 122      10.647   0.067 -20.127  1.00 10.12           O  
ATOM   1979  CB  PHE A 122       7.852   1.658 -20.783  1.00 13.75           C  
ATOM   1980  CG  PHE A 122       8.243   2.335 -19.522  1.00 13.75           C  
ATOM   1981  CD1 PHE A 122       8.599   3.665 -19.553  1.00 13.75           C  
ATOM   1982  CD2 PHE A 122       8.275   1.667 -18.317  1.00 13.75           C  
ATOM   1983  CE1 PHE A 122       8.964   4.313 -18.409  1.00 13.75           C  
ATOM   1984  CE2 PHE A 122       8.642   2.328 -17.165  1.00 13.75           C  
ATOM   1985  CZ  PHE A 122       8.979   3.659 -17.219  1.00 13.75           C  
ATOM   1986  H   PHE A 122       7.642   0.843 -23.128  1.00  8.51           H  
ATOM   1987  HA  PHE A 122       9.798   1.901 -21.653  1.00 11.00           H  
ATOM   1988 1HB  PHE A 122       7.285   2.355 -21.389  1.00 16.51           H  
ATOM   1989 2HB  PHE A 122       7.186   0.836 -20.529  1.00 16.51           H  
ATOM   1990  HD1 PHE A 122       8.593   4.199 -20.500  1.00 16.51           H  
ATOM   1991  HD2 PHE A 122       8.001   0.612 -18.283  1.00 16.51           H  
ATOM   1992  HE1 PHE A 122       9.250   5.349 -18.445  1.00 16.51           H  
ATOM   1993  HE2 PHE A 122       8.658   1.802 -16.214  1.00 16.51           H  
ATOM   1994  HZ  PHE A 122       9.269   4.200 -16.327  1.00 16.51           H  
ATOM   1995  N   LYS A 123       8.973  -1.220 -20.905  1.00  7.71           N  
ATOM   1996  CA  LYS A 123       9.468  -2.428 -20.252  1.00 10.44           C  
ATOM   1997  C   LYS A 123      10.882  -2.765 -20.706  1.00  9.78           C  
ATOM   1998  O   LYS A 123      11.715  -3.198 -19.907  1.00 13.61           O  
ATOM   1999  CB  LYS A 123       8.561  -3.631 -20.561  1.00 15.66           C  
ATOM   2000  CG  LYS A 123       7.182  -3.634 -19.915  1.00 15.66           C  
ATOM   2001  CD  LYS A 123       6.387  -4.847 -20.372  1.00 15.66           C  
ATOM   2002  CE  LYS A 123       4.985  -4.856 -19.789  1.00 15.66           C  
ATOM   2003  NZ  LYS A 123       4.189  -6.015 -20.287  1.00 15.66           N  
ATOM   2004  H   LYS A 123       8.110  -1.267 -21.434  1.00  9.25           H  
ATOM   2005  HA  LYS A 123       9.494  -2.257 -19.184  1.00 12.53           H  
ATOM   2006 1HB  LYS A 123       8.415  -3.711 -21.635  1.00 18.79           H  
ATOM   2007 2HB  LYS A 123       9.065  -4.542 -20.239  1.00 18.79           H  
ATOM   2008 1HG  LYS A 123       7.283  -3.689 -18.833  1.00 18.79           H  
ATOM   2009 2HG  LYS A 123       6.641  -2.727 -20.165  1.00 18.79           H  
ATOM   2010 1HD  LYS A 123       6.317  -4.848 -21.460  1.00 18.79           H  
ATOM   2011 2HD  LYS A 123       6.902  -5.755 -20.060  1.00 18.79           H  
ATOM   2012 1HE  LYS A 123       5.046  -4.909 -18.703  1.00 18.79           H  
ATOM   2013 2HE  LYS A 123       4.478  -3.934 -20.067  1.00 18.79           H  
ATOM   2014 1HZ  LYS A 123       3.264  -5.984 -19.883  1.00 18.79           H  
ATOM   2015 2HZ  LYS A 123       4.119  -5.964 -21.294  1.00 18.79           H  
ATOM   2016 3HZ  LYS A 123       4.644  -6.877 -20.024  1.00 18.79           H  
ATOM   2017  N   GLU A 124      11.151  -2.557 -21.992  1.00  8.35           N  
ATOM   2018  CA  GLU A 124      12.452  -2.854 -22.564  1.00 10.28           C  
ATOM   2019  C   GLU A 124      13.487  -1.746 -22.332  1.00  9.15           C  
ATOM   2020  O   GLU A 124      14.688  -2.019 -22.311  1.00 12.34           O  
ATOM   2021  CB  GLU A 124      12.282  -3.108 -24.061  1.00 15.42           C  
ATOM   2022  CG  GLU A 124      11.445  -4.343 -24.366  1.00 15.42           C  
ATOM   2023  CD  GLU A 124      11.233  -4.580 -25.832  1.00 15.42           C  
ATOM   2024  OE1 GLU A 124      11.898  -3.960 -26.628  1.00 15.42           O  
ATOM   2025  OE2 GLU A 124      10.378  -5.373 -26.155  1.00 15.42           O  
ATOM   2026  H   GLU A 124      10.414  -2.221 -22.602  1.00 10.02           H  
ATOM   2027  HA  GLU A 124      12.827  -3.765 -22.099  1.00 12.34           H  
ATOM   2028 1HB  GLU A 124      11.802  -2.248 -24.528  1.00 18.50           H  
ATOM   2029 2HB  GLU A 124      13.259  -3.236 -24.528  1.00 18.50           H  
ATOM   2030 1HG  GLU A 124      11.940  -5.215 -23.940  1.00 18.50           H  
ATOM   2031 2HG  GLU A 124      10.478  -4.239 -23.878  1.00 18.50           H  
ATOM   2032  N   MET A 125      13.033  -0.508 -22.140  1.00  8.73           N  
ATOM   2033  CA  MET A 125      13.950   0.612 -21.949  1.00  9.71           C  
ATOM   2034  C   MET A 125      14.159   1.073 -20.506  1.00  8.39           C  
ATOM   2035  O   MET A 125      15.288   1.317 -20.092  1.00 11.00           O  
ATOM   2036  CB  MET A 125      13.447   1.795 -22.767  1.00 14.57           C  
ATOM   2037  CG  MET A 125      13.540   1.617 -24.268  1.00 14.57           C  
ATOM   2038  SD  MET A 125      12.796   2.985 -25.177  1.00 14.57           S  
ATOM   2039  CE  MET A 125      13.918   4.321 -24.801  1.00 14.57           C  
ATOM   2040  H   MET A 125      12.039  -0.324 -22.187  1.00 10.48           H  
ATOM   2041  HA  MET A 125      14.925   0.310 -22.333  1.00 11.65           H  
ATOM   2042 1HB  MET A 125      12.398   1.966 -22.533  1.00 17.48           H  
ATOM   2043 2HB  MET A 125      13.992   2.698 -22.496  1.00 17.48           H  
ATOM   2044 1HG  MET A 125      14.588   1.538 -24.557  1.00 17.48           H  
ATOM   2045 2HG  MET A 125      13.034   0.696 -24.553  1.00 17.48           H  
ATOM   2046 1HE  MET A 125      13.583   5.231 -25.301  1.00 17.48           H  
ATOM   2047 2HE  MET A 125      13.937   4.483 -23.724  1.00 17.48           H  
ATOM   2048 3HE  MET A 125      14.920   4.064 -25.147  1.00 17.48           H  
ATOM   2049  N   TYR A 126      13.085   1.207 -19.745  1.00  8.45           N  
ATOM   2050  CA  TYR A 126      13.184   1.764 -18.404  1.00 10.19           C  
ATOM   2051  C   TYR A 126      13.002   0.764 -17.266  1.00 11.41           C  
ATOM   2052  O   TYR A 126      13.550   0.967 -16.181  1.00 16.53           O  
ATOM   2053  CB  TYR A 126      12.178   2.885 -18.304  1.00 15.29           C  
ATOM   2054  CG  TYR A 126      12.489   3.982 -19.291  1.00 15.29           C  
ATOM   2055  CD1 TYR A 126      11.867   3.988 -20.527  1.00 15.29           C  
ATOM   2056  CD2 TYR A 126      13.404   4.966 -18.975  1.00 15.29           C  
ATOM   2057  CE1 TYR A 126      12.161   4.968 -21.448  1.00 15.29           C  
ATOM   2058  CE2 TYR A 126      13.700   5.950 -19.898  1.00 15.29           C  
ATOM   2059  CZ  TYR A 126      13.084   5.952 -21.131  1.00 15.29           C  
ATOM   2060  OH  TYR A 126      13.380   6.933 -22.051  1.00 15.29           O  
ATOM   2061  H   TYR A 126      12.179   0.965 -20.104  1.00 10.14           H  
ATOM   2062  HA  TYR A 126      14.180   2.192 -18.292  1.00 12.23           H  
ATOM   2063 1HB  TYR A 126      11.187   2.494 -18.524  1.00 18.34           H  
ATOM   2064 2HB  TYR A 126      12.167   3.305 -17.300  1.00 18.34           H  
ATOM   2065  HD1 TYR A 126      11.150   3.209 -20.775  1.00 18.34           H  
ATOM   2066  HD2 TYR A 126      13.896   4.963 -18.003  1.00 18.34           H  
ATOM   2067  HE1 TYR A 126      11.676   4.966 -22.422  1.00 18.34           H  
ATOM   2068  HE2 TYR A 126      14.425   6.726 -19.651  1.00 18.34           H  
ATOM   2069  HH  TYR A 126      12.864   6.789 -22.848  1.00 18.34           H  
ATOM   2070  N   LEU A 127      12.279  -0.333 -17.494  1.00 11.26           N  
ATOM   2071  CA  LEU A 127      12.125  -1.315 -16.412  1.00 13.59           C  
ATOM   2072  C   LEU A 127      13.293  -2.270 -16.302  1.00 14.49           C  
ATOM   2073  O   LEU A 127      13.228  -3.435 -16.695  1.00 53.31           O  
ATOM   2074  CB  LEU A 127      10.836  -2.092 -16.544  1.00 20.38           C  
ATOM   2075  CG  LEU A 127       9.600  -1.227 -16.404  1.00 20.38           C  
ATOM   2076  CD1 LEU A 127       8.368  -2.075 -16.586  1.00 20.38           C  
ATOM   2077  CD2 LEU A 127       9.619  -0.577 -15.026  1.00 20.38           C  
ATOM   2078  H   LEU A 127      11.823  -0.470 -18.390  1.00 13.51           H  
ATOM   2079  HA  LEU A 127      12.070  -0.767 -15.472  1.00 16.31           H  
ATOM   2080 1HB  LEU A 127      10.813  -2.578 -17.517  1.00 24.46           H  
ATOM   2081 2HB  LEU A 127      10.801  -2.858 -15.769  1.00 24.46           H  
ATOM   2082  HG  LEU A 127       9.604  -0.462 -17.175  1.00 24.46           H  
ATOM   2083 1HD1 LEU A 127       7.486  -1.448 -16.490  1.00 24.46           H  
ATOM   2084 2HD1 LEU A 127       8.380  -2.535 -17.564  1.00 24.46           H  
ATOM   2085 3HD1 LEU A 127       8.350  -2.852 -15.821  1.00 24.46           H  
ATOM   2086 1HD2 LEU A 127       8.738   0.052 -14.905  1.00 24.46           H  
ATOM   2087 2HD2 LEU A 127       9.618  -1.354 -14.261  1.00 24.46           H  
ATOM   2088 3HD2 LEU A 127      10.518   0.032 -14.923  1.00 24.46           H  
ATOM   2089  N   SER A 128      14.355  -1.725 -15.737  1.00  8.60           N  
ATOM   2090  CA  SER A 128      15.601  -2.389 -15.438  1.00 10.73           C  
ATOM   2091  C   SER A 128      15.374  -3.674 -14.660  1.00 20.09           C  
ATOM   2092  O   SER A 128      15.027  -3.642 -13.481  1.00 73.76           O  
ATOM   2093  CB  SER A 128      16.425  -1.423 -14.653  1.00 16.09           C  
ATOM   2094  OG  SER A 128      17.604  -1.989 -14.169  1.00 16.09           O  
ATOM   2095  H   SER A 128      14.271  -0.750 -15.484  1.00 10.32           H  
ATOM   2096  HA  SER A 128      16.104  -2.630 -16.376  1.00 12.88           H  
ATOM   2097 1HB  SER A 128      16.661  -0.561 -15.276  1.00 19.31           H  
ATOM   2098 2HB  SER A 128      15.821  -1.060 -13.831  1.00 19.31           H  
ATOM   2099  HG  SER A 128      17.351  -2.832 -13.781  1.00 19.31           H  
ATOM   2100  N   LYS A 129      15.597  -4.802 -15.314  1.00  9.84           N  
ATOM   2101  CA  LYS A 129      15.325  -6.094 -14.709  1.00 17.78           C  
ATOM   2102  C   LYS A 129      16.333  -6.487 -13.624  1.00 12.63           C  
ATOM   2103  O   LYS A 129      17.542  -6.272 -13.762  1.00 19.03           O  
ATOM   2104  CB  LYS A 129      15.273  -7.158 -15.805  1.00 26.67           C  
ATOM   2105  CG  LYS A 129      14.199  -6.928 -16.864  1.00 26.67           C  
ATOM   2106  CD  LYS A 129      12.804  -7.071 -16.269  1.00 26.67           C  
ATOM   2107  CE  LYS A 129      11.714  -6.924 -17.326  1.00 26.67           C  
ATOM   2108  NZ  LYS A 129      10.332  -7.077 -16.761  1.00 26.67           N  
ATOM   2109  H   LYS A 129      15.920  -4.763 -16.271  1.00 11.81           H  
ATOM   2110  HA  LYS A 129      14.343  -6.044 -14.238  1.00 21.34           H  
ATOM   2111 1HB  LYS A 129      16.242  -7.238 -16.300  1.00 32.00           H  
ATOM   2112 2HB  LYS A 129      15.053  -8.113 -15.346  1.00 32.00           H  
ATOM   2113 1HG  LYS A 129      14.304  -5.926 -17.282  1.00 32.00           H  
ATOM   2114 2HG  LYS A 129      14.319  -7.652 -17.669  1.00 32.00           H  
ATOM   2115 1HD  LYS A 129      12.708  -8.045 -15.787  1.00 32.00           H  
ATOM   2116 2HD  LYS A 129      12.674  -6.301 -15.520  1.00 32.00           H  
ATOM   2117 1HE  LYS A 129      11.798  -5.943 -17.793  1.00 32.00           H  
ATOM   2118 2HE  LYS A 129      11.866  -7.688 -18.089  1.00 32.00           H  
ATOM   2119 1HZ  LYS A 129       9.662  -6.985 -17.511  1.00 32.00           H  
ATOM   2120 2HZ  LYS A 129      10.241  -7.992 -16.342  1.00 32.00           H  
ATOM   2121 3HZ  LYS A 129      10.126  -6.370 -16.057  1.00 32.00           H  
ATOM   2122  N   VAL A 130      15.799  -7.062 -12.546  1.00 20.67           N  
ATOM   2123  CA  VAL A 130      16.585  -7.508 -11.403  1.00 27.72           C  
ATOM   2124  C   VAL A 130      17.144  -8.906 -11.634  1.00 34.90           C  
ATOM   2125  O   VAL A 130      16.395  -9.835 -11.916  1.00 50.35           O  
ATOM   2126  CB  VAL A 130      15.720  -7.493 -10.125  1.00 41.58           C  
ATOM   2127  CG1 VAL A 130      16.517  -8.033  -8.948  1.00 41.58           C  
ATOM   2128  CG2 VAL A 130      15.249  -6.069  -9.849  1.00 41.58           C  
ATOM   2129  H   VAL A 130      14.798  -7.198 -12.518  1.00 24.80           H  
ATOM   2130  HA  VAL A 130      17.414  -6.815 -11.266  1.00 33.26           H  
ATOM   2131  HB  VAL A 130      14.857  -8.144 -10.267  1.00 49.90           H  
ATOM   2132 1HG1 VAL A 130      15.894  -8.027  -8.054  1.00 49.90           H  
ATOM   2133 2HG1 VAL A 130      16.835  -9.052  -9.162  1.00 49.90           H  
ATOM   2134 3HG1 VAL A 130      17.391  -7.403  -8.786  1.00 49.90           H  
ATOM   2135 1HG2 VAL A 130      14.632  -6.058  -8.952  1.00 49.90           H  
ATOM   2136 2HG2 VAL A 130      16.114  -5.422  -9.701  1.00 49.90           H  
ATOM   2137 3HG2 VAL A 130      14.666  -5.707 -10.696  1.00 49.90           H  
ATOM   2138  N   LYS A 131      18.462  -9.041 -11.507  1.00 52.36           N  
ATOM   2139  CA  LYS A 131      19.183 -10.301 -11.723  1.00 83.41           C  
ATOM   2140  C   LYS A 131      18.585 -11.493 -10.983  1.00117.47           C  
ATOM   2141  O   LYS A 131      18.397 -12.560 -11.564  1.00230.09           O  
ATOM   2142  CB  LYS A 131      20.644 -10.164 -11.301  1.00125.11           C  
ATOM   2143  CG  LYS A 131      21.470 -11.418 -11.534  1.00125.11           C  
ATOM   2144  CD  LYS A 131      22.914 -11.253 -11.081  1.00125.11           C  
ATOM   2145  CE  LYS A 131      23.718 -12.518 -11.377  1.00125.11           C  
ATOM   2146  NZ  LYS A 131      25.099 -12.458 -10.820  1.00125.11           N  
ATOM   2147  H   LYS A 131      18.987  -8.218 -11.257  1.00 62.83           H  
ATOM   2148  HA  LYS A 131      19.152 -10.527 -12.789  1.00100.09           H  
ATOM   2149 1HB  LYS A 131      21.110  -9.348 -11.853  1.00150.14           H  
ATOM   2150 2HB  LYS A 131      20.699  -9.925 -10.245  1.00150.14           H  
ATOM   2151 1HG  LYS A 131      21.024 -12.247 -10.984  1.00150.14           H  
ATOM   2152 2HG  LYS A 131      21.454 -11.663 -12.591  1.00150.14           H  
ATOM   2153 1HD  LYS A 131      23.370 -10.411 -11.604  1.00150.14           H  
ATOM   2154 2HD  LYS A 131      22.944 -11.054 -10.011  1.00150.14           H  
ATOM   2155 1HE  LYS A 131      23.204 -13.381 -10.957  1.00150.14           H  
ATOM   2156 2HE  LYS A 131      23.784 -12.641 -12.458  1.00150.14           H  
ATOM   2157 1HZ  LYS A 131      25.595 -13.307 -11.051  1.00150.14           H  
ATOM   2158 2HZ  LYS A 131      25.595 -11.660 -11.200  1.00150.14           H  
ATOM   2159 3HZ  LYS A 131      25.051 -12.361  -9.817  1.00150.14           H  
ATOM   2160  N   LYS A 132      18.321 -11.333  -9.692  1.00108.79           N  
ATOM   2161  CA  LYS A 132      17.770 -12.431  -8.915  1.00176.07           C  
ATOM   2162  C   LYS A 132      16.248 -12.489  -8.989  1.00168.34           C  
ATOM   2163  O   LYS A 132      15.599 -11.507  -9.346  1.00181.15           O  
ATOM   2164  CB  LYS A 132      18.197 -12.344  -7.454  1.00264.11           C  
ATOM   2165  CG  LYS A 132      19.680 -12.532  -7.220  1.00264.11           C  
ATOM   2166  CD  LYS A 132      19.975 -12.671  -5.738  1.00264.11           C  
ATOM   2167  CE  LYS A 132      21.468 -12.742  -5.493  1.00264.11           C  
ATOM   2168  NZ  LYS A 132      22.073 -13.967  -6.081  1.00264.11           N  
ATOM   2169  H   LYS A 132      18.497 -10.444  -9.248  1.00130.55           H  
ATOM   2170  HA  LYS A 132      18.172 -13.353  -9.331  1.00211.28           H  
ATOM   2171 1HB  LYS A 132      17.916 -11.370  -7.050  1.00316.93           H  
ATOM   2172 2HB  LYS A 132      17.671 -13.100  -6.876  1.00316.93           H  
ATOM   2173 1HG  LYS A 132      20.023 -13.428  -7.739  1.00316.93           H  
ATOM   2174 2HG  LYS A 132      20.224 -11.674  -7.612  1.00316.93           H  
ATOM   2175 1HD  LYS A 132      19.558 -11.821  -5.200  1.00316.93           H  
ATOM   2176 2HD  LYS A 132      19.510 -13.581  -5.358  1.00316.93           H  
ATOM   2177 1HE  LYS A 132      21.932 -11.871  -5.949  1.00316.93           H  
ATOM   2178 2HE  LYS A 132      21.666 -12.726  -4.421  1.00316.93           H  
ATOM   2179 1HZ  LYS A 132      23.070 -13.950  -5.915  1.00316.93           H  
ATOM   2180 2HZ  LYS A 132      21.668 -14.788  -5.656  1.00316.93           H  
ATOM   2181 3HZ  LYS A 132      21.904 -13.981  -7.076  1.00316.93           H  
ATOM   2182  N   PRO A 133      15.678 -13.647  -8.642  1.00261.67           N  
ATOM   2183  CA  PRO A 133      14.247 -13.923  -8.604  1.00370.35           C  
ATOM   2184  C   PRO A 133      13.697 -13.557  -7.220  1.00365.28           C  
ATOM   2185  O   PRO A 133      14.165 -12.602  -6.601  1.00379.21           O  
ATOM   2186  CB  PRO A 133      14.166 -15.425  -8.966  1.00555.53           C  
ATOM   2187  CG  PRO A 133      15.462 -15.981  -8.535  1.00555.53           C  
ATOM   2188  CD  PRO A 133      16.431 -14.890  -8.900  1.00555.53           C  
ATOM   2189  HA  PRO A 133      13.751 -13.318  -9.378  1.00444.42           H  
ATOM   2190 1HB  PRO A 133      13.314 -15.920  -8.488  1.00666.63           H  
ATOM   2191 2HB  PRO A 133      14.013 -15.529 -10.050  1.00666.63           H  
ATOM   2192 1HG  PRO A 133      15.440 -16.206  -7.460  1.00666.63           H  
ATOM   2193 2HG  PRO A 133      15.674 -16.926  -9.048  1.00666.63           H  
ATOM   2194 1HD  PRO A 133      17.317 -14.934  -8.256  1.00666.63           H  
ATOM   2195 2HD  PRO A 133      16.699 -14.952  -9.966  1.00666.63           H  
ATOM   2196  N   VAL A 134      12.703 -14.287  -6.735  1.00400.00           N  
ATOM   2197  CA  VAL A 134      12.068 -13.934  -5.476  1.00400.00           C  
ATOM   2198  C   VAL A 134      12.372 -14.925  -4.370  1.00400.00           C  
ATOM   2199  O   VAL A 134      12.150 -16.127  -4.529  1.00400.00           O  
ATOM   2200  CB  VAL A 134      10.576 -13.842  -5.724  1.00600.00           C  
ATOM   2201  CG1 VAL A 134       9.810 -13.471  -4.459  1.00600.00           C  
ATOM   2202  CG2 VAL A 134      10.380 -12.844  -6.838  1.00600.00           C  
ATOM   2203  H   VAL A 134      12.342 -15.072  -7.253  1.00480.00           H  
ATOM   2204  HA  VAL A 134      12.432 -12.953  -5.172  1.00480.00           H  
ATOM   2205  HB  VAL A 134      10.212 -14.817  -6.051  1.00720.00           H  
ATOM   2206 1HG1 VAL A 134       8.744 -13.422  -4.679  1.00720.00           H  
ATOM   2207 2HG1 VAL A 134       9.986 -14.226  -3.698  1.00720.00           H  
ATOM   2208 3HG1 VAL A 134      10.151 -12.501  -4.098  1.00720.00           H  
ATOM   2209 1HG2 VAL A 134       9.334 -12.804  -7.088  1.00720.00           H  
ATOM   2210 2HG2 VAL A 134      10.734 -11.864  -6.525  1.00720.00           H  
ATOM   2211 3HG2 VAL A 134      10.935 -13.168  -7.717  1.00720.00           H  
ATOM   2212  N   TYR A 135      12.852 -14.397  -3.238  1.00400.00           N  
ATOM   2213  CA  TYR A 135      13.303 -15.181  -2.084  1.00400.00           C  
ATOM   2214  C   TYR A 135      12.263 -16.156  -1.565  1.00400.00           C  
ATOM   2215  O   TYR A 135      12.614 -17.252  -1.129  1.00400.00           O  
ATOM   2216  CB  TYR A 135      13.761 -14.241  -0.976  1.00600.00           C  
ATOM   2217  CG  TYR A 135      15.107 -13.633  -1.287  1.00600.00           C  
ATOM   2218  CD1 TYR A 135      15.227 -12.287  -1.607  1.00600.00           C  
ATOM   2219  CD2 TYR A 135      16.227 -14.440  -1.268  1.00600.00           C  
ATOM   2220  CE1 TYR A 135      16.473 -11.759  -1.904  1.00600.00           C  
ATOM   2221  CE2 TYR A 135      17.467 -13.916  -1.564  1.00600.00           C  
ATOM   2222  CZ  TYR A 135      17.594 -12.584  -1.880  1.00600.00           C  
ATOM   2223  OH  TYR A 135      18.836 -12.074  -2.172  1.00600.00           O  
ATOM   2224  H   TYR A 135      12.954 -13.392  -3.193  1.00480.00           H  
ATOM   2225  HA  TYR A 135      14.165 -15.766  -2.390  1.00480.00           H  
ATOM   2226 1HB  TYR A 135      13.038 -13.435  -0.845  1.00720.00           H  
ATOM   2227 2HB  TYR A 135      13.836 -14.783  -0.034  1.00720.00           H  
ATOM   2228  HD1 TYR A 135      14.344 -11.648  -1.627  1.00720.00           H  
ATOM   2229  HD2 TYR A 135      16.131 -15.497  -1.022  1.00720.00           H  
ATOM   2230  HE1 TYR A 135      16.574 -10.704  -2.156  1.00720.00           H  
ATOM   2231  HE2 TYR A 135      18.347 -14.559  -1.549  1.00720.00           H  
ATOM   2232  HH  TYR A 135      18.761 -11.139  -2.379  1.00720.00           H  
ATOM   2233  N   LYS A 136      10.989 -15.787  -1.660  1.00400.00           N  
ATOM   2234  CA  LYS A 136       9.884 -16.669  -1.293  1.00400.00           C  
ATOM   2235  C   LYS A 136      10.029 -18.089  -1.850  1.00400.00           C  
ATOM   2236  O   LYS A 136       9.643 -19.054  -1.189  1.00400.00           O  
ATOM   2237  CB  LYS A 136       8.553 -16.080  -1.774  1.00600.00           C  
ATOM   2238  CG  LYS A 136       7.344 -16.964  -1.485  1.00600.00           C  
ATOM   2239  CD  LYS A 136       6.032 -16.299  -1.890  1.00600.00           C  
ATOM   2240  CE  LYS A 136       4.860 -17.259  -1.709  1.00600.00           C  
ATOM   2241  NZ  LYS A 136       3.542 -16.599  -1.921  1.00600.00           N  
ATOM   2242  H   LYS A 136      10.773 -14.865  -2.006  1.00480.00           H  
ATOM   2243  HA  LYS A 136       9.857 -16.743  -0.205  1.00480.00           H  
ATOM   2244 1HB  LYS A 136       8.383 -15.116  -1.295  1.00720.00           H  
ATOM   2245 2HB  LYS A 136       8.593 -15.910  -2.850  1.00720.00           H  
ATOM   2246 1HG  LYS A 136       7.445 -17.904  -2.029  1.00720.00           H  
ATOM   2247 2HG  LYS A 136       7.309 -17.188  -0.419  1.00720.00           H  
ATOM   2248 1HD  LYS A 136       5.860 -15.415  -1.274  1.00720.00           H  
ATOM   2249 2HD  LYS A 136       6.080 -15.991  -2.934  1.00720.00           H  
ATOM   2250 1HE  LYS A 136       4.961 -18.075  -2.422  1.00720.00           H  
ATOM   2251 2HE  LYS A 136       4.888 -17.670  -0.700  1.00720.00           H  
ATOM   2252 1HZ  LYS A 136       2.799 -17.267  -1.783  1.00720.00           H  
ATOM   2253 2HZ  LYS A 136       3.449 -15.855  -1.243  1.00720.00           H  
ATOM   2254 3HZ  LYS A 136       3.451 -16.197  -2.847  1.00720.00           H  
ATOM   2255  N   ASN A 137      10.539 -18.215  -3.077  1.00400.00           N  
ATOM   2256  CA  ASN A 137      10.687 -19.519  -3.702  1.00400.00           C  
ATOM   2257  C   ASN A 137      12.142 -19.880  -4.025  1.00400.00           C  
ATOM   2258  O   ASN A 137      12.386 -20.698  -4.915  1.00400.00           O  
ATOM   2259  CB  ASN A 137       9.841 -19.579  -4.957  1.00600.00           C  
ATOM   2260  CG  ASN A 137       8.367 -19.524  -4.658  1.00600.00           C  
ATOM   2261  OD1 ASN A 137       7.819 -20.410  -3.992  1.00600.00           O  
ATOM   2262  ND2 ASN A 137       7.713 -18.500  -5.143  1.00600.00           N  
ATOM   2263  H   ASN A 137      10.863 -17.398  -3.578  1.00480.00           H  
ATOM   2264  HA  ASN A 137      10.321 -20.274  -3.005  1.00480.00           H  
ATOM   2265 1HB  ASN A 137      10.099 -18.746  -5.611  1.00720.00           H  
ATOM   2266 2HB  ASN A 137      10.056 -20.501  -5.498  1.00720.00           H  
ATOM   2267 1HD2 ASN A 137       6.730 -18.409  -4.980  1.00720.00           H  
ATOM   2268 2HD2 ASN A 137       8.196 -17.807  -5.678  1.00720.00           H  
ATOM   2269  N   MET A 138      13.111 -19.281  -3.327  1.00400.00           N  
ATOM   2270  CA  MET A 138      14.509 -19.607  -3.609  1.00400.00           C  
ATOM   2271  C   MET A 138      15.021 -20.833  -2.843  1.00400.00           C  
ATOM   2272  O   MET A 138      14.459 -21.257  -1.830  1.00400.00           O  
ATOM   2273  CB  MET A 138      15.431 -18.420  -3.376  1.00600.00           C  
ATOM   2274  CG  MET A 138      15.326 -17.267  -4.357  1.00600.00           C  
ATOM   2275  SD  MET A 138      16.611 -16.050  -4.030  1.00600.00           S  
ATOM   2276  CE  MET A 138      16.192 -14.623  -5.008  1.00600.00           C  
ATOM   2277  H   MET A 138      12.892 -18.614  -2.598  1.00480.00           H  
ATOM   2278  HA  MET A 138      14.568 -19.853  -4.663  1.00480.00           H  
ATOM   2279 1HB  MET A 138      15.180 -17.986  -2.415  1.00720.00           H  
ATOM   2280 2HB  MET A 138      16.464 -18.746  -3.329  1.00720.00           H  
ATOM   2281 1HG  MET A 138      15.416 -17.618  -5.381  1.00720.00           H  
ATOM   2282 2HG  MET A 138      14.364 -16.790  -4.248  1.00720.00           H  
ATOM   2283 1HE  MET A 138      16.937 -13.843  -4.844  1.00720.00           H  
ATOM   2284 2HE  MET A 138      16.178 -14.891  -6.058  1.00720.00           H  
ATOM   2285 3HE  MET A 138      15.212 -14.252  -4.711  1.00720.00           H  
ATOM   2286  N   ASN A 139      16.087 -21.426  -3.367  1.00400.00           N  
ATOM   2287  CA  ASN A 139      16.621 -22.678  -2.858  1.00400.00           C  
ATOM   2288  C   ASN A 139      17.593 -22.522  -1.703  1.00400.00           C  
ATOM   2289  O   ASN A 139      18.806 -22.538  -1.906  1.00400.00           O  
ATOM   2290  CB  ASN A 139      17.296 -23.430  -3.991  1.00600.00           C  
ATOM   2291  CG  ASN A 139      17.744 -24.808  -3.597  1.00600.00           C  
ATOM   2292  OD1 ASN A 139      17.517 -25.254  -2.467  1.00600.00           O  
ATOM   2293  ND2 ASN A 139      18.382 -25.495  -4.511  1.00600.00           N  
ATOM   2294  H   ASN A 139      16.558 -20.996  -4.150  1.00480.00           H  
ATOM   2295  HA  ASN A 139      15.785 -23.277  -2.491  1.00480.00           H  
ATOM   2296 1HB  ASN A 139      16.603 -23.516  -4.828  1.00720.00           H  
ATOM   2297 2HB  ASN A 139      18.160 -22.863  -4.338  1.00720.00           H  
ATOM   2298 1HD2 ASN A 139      18.707 -26.418  -4.307  1.00720.00           H  
ATOM   2299 2HD2 ASN A 139      18.545 -25.095  -5.412  1.00720.00           H  
ATOM   2300  N   ARG A 140      17.065 -22.431  -0.484  1.00400.00           N  
ATOM   2301  CA  ARG A 140      17.951 -22.350   0.678  1.00400.00           C  
ATOM   2302  C   ARG A 140      18.769 -23.623   0.831  1.00400.00           C  
ATOM   2303  O   ARG A 140      18.221 -24.724   0.891  1.00400.00           O  
ATOM   2304  CB  ARG A 140      17.201 -22.083   1.970  1.00600.00           C  
ATOM   2305  CG  ARG A 140      18.145 -21.957   3.156  1.00600.00           C  
ATOM   2306  CD  ARG A 140      17.482 -21.618   4.441  1.00600.00           C  
ATOM   2307  NE  ARG A 140      17.047 -20.232   4.494  1.00600.00           N  
ATOM   2308  CZ  ARG A 140      17.862 -19.191   4.785  1.00600.00           C  
ATOM   2309  NH1 ARG A 140      19.144 -19.372   5.008  1.00600.00           N  
ATOM   2310  NH2 ARG A 140      17.392 -17.962   4.849  1.00600.00           N  
ATOM   2311  H   ARG A 140      16.054 -22.398  -0.395  1.00480.00           H  
ATOM   2312  HA  ARG A 140      18.632 -21.524   0.534  1.00480.00           H  
ATOM   2313 1HB  ARG A 140      16.618 -21.172   1.890  1.00720.00           H  
ATOM   2314 2HB  ARG A 140      16.512 -22.904   2.173  1.00720.00           H  
ATOM   2315 1HG  ARG A 140      18.666 -22.905   3.296  1.00720.00           H  
ATOM   2316 2HG  ARG A 140      18.878 -21.176   2.946  1.00720.00           H  
ATOM   2317 1HD  ARG A 140      16.606 -22.252   4.570  1.00720.00           H  
ATOM   2318 2HD  ARG A 140      18.169 -21.789   5.261  1.00720.00           H  
ATOM   2319  HE  ARG A 140      16.069 -20.036   4.331  1.00720.00           H  
ATOM   2320 1HH1 ARG A 140      19.555 -20.300   4.971  1.00720.00           H  
ATOM   2321 2HH1 ARG A 140      19.722 -18.563   5.203  1.00720.00           H  
ATOM   2322 1HH2 ARG A 140      16.411 -17.779   4.686  1.00720.00           H  
ATOM   2323 2HH2 ARG A 140      18.033 -17.205   5.057  1.00720.00           H  
ATOM   2324  N   THR A 141      20.091 -23.456   0.906  1.00400.00           N  
ATOM   2325  CA  THR A 141      21.008 -24.585   1.029  1.00400.00           C  
ATOM   2326  C   THR A 141      21.509 -24.768   2.458  1.00400.00           C  
ATOM   2327  O   THR A 141      21.899 -25.871   2.849  1.00400.00           O  
ATOM   2328  CB  THR A 141      22.223 -24.398   0.102  1.00600.00           C  
ATOM   2329  OG1 THR A 141      22.949 -23.226   0.498  1.00600.00           O  
ATOM   2330  CG2 THR A 141      21.768 -24.237  -1.341  1.00600.00           C  
ATOM   2331  H   THR A 141      20.469 -22.522   0.853  1.00480.00           H  
ATOM   2332  HA  THR A 141      20.481 -25.494   0.736  1.00480.00           H  
ATOM   2333  HB  THR A 141      22.877 -25.265   0.181  1.00720.00           H  
ATOM   2334  HG1 THR A 141      23.740 -23.141  -0.042  1.00720.00           H  
ATOM   2335 1HG2 THR A 141      22.638 -24.105  -1.985  1.00720.00           H  
ATOM   2336 2HG2 THR A 141      21.219 -25.126  -1.650  1.00720.00           H  
ATOM   2337 3HG2 THR A 141      21.122 -23.365  -1.423  1.00720.00           H  
ATOM   2338  N   ARG A 142      21.498 -23.686   3.234  1.00400.00           N  
ATOM   2339  CA  ARG A 142      21.926 -23.725   4.628  1.00400.00           C  
ATOM   2340  C   ARG A 142      21.029 -22.844   5.477  1.00400.00           C  
ATOM   2341  O   ARG A 142      20.633 -21.758   5.050  1.00400.00           O  
ATOM   2342  CB  ARG A 142      23.373 -23.256   4.783  1.00600.00           C  
ATOM   2343  CG  ARG A 142      24.433 -24.135   4.134  1.00600.00           C  
ATOM   2344  CD  ARG A 142      24.574 -25.429   4.849  1.00600.00           C  
ATOM   2345  NE  ARG A 142      25.656 -26.236   4.311  1.00600.00           N  
ATOM   2346  CZ  ARG A 142      25.538 -27.081   3.267  1.00600.00           C  
ATOM   2347  NH1 ARG A 142      24.384 -27.224   2.652  1.00600.00           N  
ATOM   2348  NH2 ARG A 142      26.590 -27.773   2.861  1.00600.00           N  
ATOM   2349  H   ARG A 142      21.178 -22.811   2.850  1.00480.00           H  
ATOM   2350  HA  ARG A 142      21.851 -24.751   4.990  1.00480.00           H  
ATOM   2351 1HB  ARG A 142      23.475 -22.259   4.357  1.00720.00           H  
ATOM   2352 2HB  ARG A 142      23.617 -23.183   5.843  1.00720.00           H  
ATOM   2353 1HG  ARG A 142      24.176 -24.336   3.095  1.00720.00           H  
ATOM   2354 2HG  ARG A 142      25.395 -23.622   4.172  1.00720.00           H  
ATOM   2355 1HD  ARG A 142      24.783 -25.239   5.902  1.00720.00           H  
ATOM   2356 2HD  ARG A 142      23.649 -25.996   4.760  1.00720.00           H  
ATOM   2357  HE  ARG A 142      26.562 -26.160   4.753  1.00720.00           H  
ATOM   2358 1HH1 ARG A 142      23.570 -26.698   2.953  1.00720.00           H  
ATOM   2359 2HH1 ARG A 142      24.305 -27.861   1.873  1.00720.00           H  
ATOM   2360 1HH2 ARG A 142      27.478 -27.666   3.332  1.00720.00           H  
ATOM   2361 2HH2 ARG A 142      26.505 -28.407   2.081  1.00720.00           H  
ATOM   2362  N   ILE A 143      20.724 -23.308   6.683  1.00400.00           N  
ATOM   2363  CA  ILE A 143      19.863 -22.567   7.589  1.00400.00           C  
ATOM   2364  C   ILE A 143      20.674 -21.664   8.490  1.00400.00           C  
ATOM   2365  O   ILE A 143      21.521 -22.121   9.257  1.00400.00           O  
ATOM   2366  CB  ILE A 143      19.008 -23.522   8.437  1.00600.00           C  
ATOM   2367  CG1 ILE A 143      18.116 -24.364   7.522  1.00600.00           C  
ATOM   2368  CG2 ILE A 143      18.168 -22.732   9.429  1.00600.00           C  
ATOM   2369  CD1 ILE A 143      17.412 -25.493   8.236  1.00600.00           C  
ATOM   2370  H   ILE A 143      21.094 -24.202   6.975  1.00480.00           H  
ATOM   2371  HA  ILE A 143      19.196 -21.942   7.003  1.00480.00           H  
ATOM   2372  HB  ILE A 143      19.659 -24.206   8.981  1.00720.00           H  
ATOM   2373 1HG1 ILE A 143      17.362 -23.720   7.071  1.00720.00           H  
ATOM   2374 2HG1 ILE A 143      18.725 -24.790   6.724  1.00720.00           H  
ATOM   2375 1HG2 ILE A 143      17.572 -23.418  10.029  1.00720.00           H  
ATOM   2376 2HG2 ILE A 143      18.823 -22.155  10.081  1.00720.00           H  
ATOM   2377 3HG2 ILE A 143      17.507 -22.054   8.889  1.00720.00           H  
ATOM   2378 1HD1 ILE A 143      16.798 -26.047   7.525  1.00720.00           H  
ATOM   2379 2HD1 ILE A 143      18.152 -26.164   8.675  1.00720.00           H  
ATOM   2380 3HD1 ILE A 143      16.779 -25.087   9.023  1.00720.00           H  
ATOM   2381  N   MET A 144      20.410 -20.371   8.376  1.00400.00           N  
ATOM   2382  CA  MET A 144      21.101 -19.363   9.156  1.00400.00           C  
ATOM   2383  C   MET A 144      20.438 -19.153  10.508  1.00400.00           C  
ATOM   2384  O   MET A 144      19.317 -19.608  10.739  1.00400.00           O  
ATOM   2385  CB  MET A 144      21.158 -18.057   8.388  1.00600.00           C  
ATOM   2386  CG  MET A 144      21.933 -18.117   7.084  1.00600.00           C  
ATOM   2387  SD  MET A 144      23.699 -18.402   7.318  1.00600.00           S  
ATOM   2388  CE  MET A 144      23.827 -20.145   6.927  1.00600.00           C  
ATOM   2389  H   MET A 144      19.700 -20.074   7.723  1.00480.00           H  
ATOM   2390  HA  MET A 144      22.120 -19.705   9.338  1.00480.00           H  
ATOM   2391 1HB  MET A 144      20.147 -17.715   8.167  1.00720.00           H  
ATOM   2392 2HB  MET A 144      21.632 -17.308   9.016  1.00720.00           H  
ATOM   2393 1HG  MET A 144      21.536 -18.918   6.463  1.00720.00           H  
ATOM   2394 2HG  MET A 144      21.805 -17.178   6.553  1.00720.00           H  
ATOM   2395 1HE  MET A 144      24.865 -20.463   7.022  1.00720.00           H  
ATOM   2396 2HE  MET A 144      23.209 -20.719   7.617  1.00720.00           H  
ATOM   2397 3HE  MET A 144      23.487 -20.315   5.905  1.00720.00           H  
ATOM   2398  N   ARG A 145      21.149 -18.471  11.397  1.00400.00           N  
ATOM   2399  CA  ARG A 145      20.662 -18.178  12.738  1.00400.00           C  
ATOM   2400  C   ARG A 145      19.353 -17.400  12.721  1.00400.00           C  
ATOM   2401  O   ARG A 145      19.210 -16.413  11.999  1.00400.00           O  
ATOM   2402  CB  ARG A 145      21.695 -17.382  13.516  1.00600.00           C  
ATOM   2403  CG  ARG A 145      21.329 -17.104  14.965  1.00600.00           C  
ATOM   2404  CD  ARG A 145      22.430 -16.409  15.678  1.00600.00           C  
ATOM   2405  NE  ARG A 145      22.092 -16.133  17.065  1.00600.00           N  
ATOM   2406  CZ  ARG A 145      22.928 -15.566  17.958  1.00600.00           C  
ATOM   2407  NH1 ARG A 145      24.144 -15.220  17.595  1.00600.00           N  
ATOM   2408  NH2 ARG A 145      22.524 -15.357  19.199  1.00600.00           N  
ATOM   2409  H   ARG A 145      22.065 -18.139  11.132  1.00480.00           H  
ATOM   2410  HA  ARG A 145      20.494 -19.123  13.255  1.00480.00           H  
ATOM   2411 1HB  ARG A 145      22.643 -17.917  13.514  1.00720.00           H  
ATOM   2412 2HB  ARG A 145      21.861 -16.422  13.026  1.00720.00           H  
ATOM   2413 1HG  ARG A 145      20.442 -16.470  15.000  1.00720.00           H  
ATOM   2414 2HG  ARG A 145      21.125 -18.044  15.478  1.00720.00           H  
ATOM   2415 1HD  ARG A 145      23.324 -17.031  15.661  1.00720.00           H  
ATOM   2416 2HD  ARG A 145      22.638 -15.461  15.184  1.00720.00           H  
ATOM   2417  HE  ARG A 145      21.165 -16.384  17.382  1.00720.00           H  
ATOM   2418 1HH1 ARG A 145      24.453 -15.379  16.646  1.00720.00           H  
ATOM   2419 2HH1 ARG A 145      24.769 -14.796  18.265  1.00720.00           H  
ATOM   2420 1HH2 ARG A 145      21.590 -15.623  19.478  1.00720.00           H  
ATOM   2421 2HH2 ARG A 145      23.149 -14.934  19.868  1.00720.00           H  
ATOM   2422  N   GLN A 146      18.398 -17.858  13.522  1.00400.00           N  
ATOM   2423  CA  GLN A 146      17.100 -17.208  13.617  1.00400.00           C  
ATOM   2424  C   GLN A 146      17.191 -15.853  14.295  1.00400.00           C  
ATOM   2425  O   GLN A 146      17.555 -15.759  15.469  1.00400.00           O  
ATOM   2426  CB  GLN A 146      16.109 -18.090  14.377  1.00600.00           C  
ATOM   2427  CG  GLN A 146      14.755 -17.437  14.589  1.00600.00           C  
ATOM   2428  CD  GLN A 146      13.997 -17.225  13.294  1.00600.00           C  
ATOM   2429  OE1 GLN A 146      13.728 -18.170  12.546  1.00600.00           O  
ATOM   2430  NE2 GLN A 146      13.654 -15.972  13.020  1.00600.00           N  
ATOM   2431  H   GLN A 146      18.578 -18.678  14.084  1.00480.00           H  
ATOM   2432  HA  GLN A 146      16.721 -17.053  12.607  1.00480.00           H  
ATOM   2433 1HB  GLN A 146      15.955 -19.021  13.831  1.00720.00           H  
ATOM   2434 2HB  GLN A 146      16.521 -18.346  15.353  1.00720.00           H  
ATOM   2435 1HG  GLN A 146      14.154 -18.077  15.234  1.00720.00           H  
ATOM   2436 2HG  GLN A 146      14.903 -16.466  15.060  1.00720.00           H  
ATOM   2437 1HE2 GLN A 146      13.153 -15.760  12.180  1.00720.00           H  
ATOM   2438 2HE2 GLN A 146      13.903 -15.236  13.655  1.00720.00           H  
ATOM   2439  N   GLY A 147      16.853 -14.806  13.549  1.00400.00           N  
ATOM   2440  CA  GLY A 147      16.864 -13.458  14.091  1.00400.00           C  
ATOM   2441  C   GLY A 147      15.743 -13.289  15.106  1.00400.00           C  
ATOM   2442  O   GLY A 147      14.669 -13.880  14.970  1.00400.00           O  
ATOM   2443  H   GLY A 147      16.577 -14.951  12.588  1.00480.00           H  
ATOM   2444 1HA  GLY A 147      17.826 -13.261  14.565  1.00480.00           H  
ATOM   2445 2HA  GLY A 147      16.746 -12.736  13.284  1.00480.00           H  
ATOM   2446  N   ARG A 148      15.996 -12.468  16.115  1.00400.00           N  
ATOM   2447  CA  ARG A 148      15.037 -12.222  17.184  1.00400.00           C  
ATOM   2448  C   ARG A 148      14.906 -10.731  17.425  1.00400.00           C  
ATOM   2449  O   ARG A 148      15.349 -10.215  18.453  1.00400.00           O  
ATOM   2450  CB  ARG A 148      15.465 -12.919  18.467  1.00600.00           C  
ATOM   2451  CG  ARG A 148      15.470 -14.441  18.412  1.00600.00           C  
ATOM   2452  CD  ARG A 148      14.101 -14.990  18.242  1.00600.00           C  
ATOM   2453  NE  ARG A 148      13.222 -14.599  19.334  1.00600.00           N  
ATOM   2454  CZ  ARG A 148      13.133 -15.240  20.517  1.00600.00           C  
ATOM   2455  NH1 ARG A 148      13.876 -16.300  20.750  1.00600.00           N  
ATOM   2456  NH2 ARG A 148      12.299 -14.802  21.443  1.00600.00           N  
ATOM   2457  H   ARG A 148      16.894 -12.008  16.153  1.00480.00           H  
ATOM   2458  HA  ARG A 148      14.065 -12.613  16.882  1.00480.00           H  
ATOM   2459 1HB  ARG A 148      16.471 -12.601  18.733  1.00720.00           H  
ATOM   2460 2HB  ARG A 148      14.801 -12.623  19.280  1.00720.00           H  
ATOM   2461 1HG  ARG A 148      16.083 -14.780  17.577  1.00720.00           H  
ATOM   2462 2HG  ARG A 148      15.880 -14.835  19.342  1.00720.00           H  
ATOM   2463 1HD  ARG A 148      13.672 -14.619  17.311  1.00720.00           H  
ATOM   2464 2HD  ARG A 148      14.146 -16.078  18.213  1.00720.00           H  
ATOM   2465  HE  ARG A 148      12.633 -13.789  19.195  1.00720.00           H  
ATOM   2466 1HH1 ARG A 148      14.515 -16.635  20.044  1.00720.00           H  
ATOM   2467 2HH1 ARG A 148      13.808 -16.778  21.637  1.00720.00           H  
ATOM   2468 1HH2 ARG A 148      11.728 -13.987  21.264  1.00720.00           H  
ATOM   2469 2HH2 ARG A 148      12.231 -15.281  22.329  1.00720.00           H  
ATOM   2470  N   LEU A 149      14.311 -10.039  16.462  1.00400.00           N  
ATOM   2471  CA  LEU A 149      14.193  -8.592  16.513  1.00400.00           C  
ATOM   2472  C   LEU A 149      13.345  -8.137  17.687  1.00375.82           C  
ATOM   2473  O   LEU A 149      12.322  -8.742  18.009  1.00374.52           O  
ATOM   2474  CB  LEU A 149      13.572  -8.083  15.209  1.00600.00           C  
ATOM   2475  CG  LEU A 149      14.405  -8.317  13.941  1.00600.00           C  
ATOM   2476  CD1 LEU A 149      13.605  -7.876  12.722  1.00600.00           C  
ATOM   2477  CD2 LEU A 149      15.711  -7.551  14.041  1.00600.00           C  
ATOM   2478  H   LEU A 149      13.947 -10.532  15.658  1.00480.00           H  
ATOM   2479  HA  LEU A 149      15.186  -8.164  16.619  1.00480.00           H  
ATOM   2480 1HB  LEU A 149      12.610  -8.573  15.068  1.00720.00           H  
ATOM   2481 2HB  LEU A 149      13.400  -7.010  15.300  1.00720.00           H  
ATOM   2482  HG  LEU A 149      14.618  -9.381  13.836  1.00720.00           H  
ATOM   2483 1HD1 LEU A 149      14.190  -8.052  11.819  1.00720.00           H  
ATOM   2484 2HD1 LEU A 149      12.678  -8.447  12.670  1.00720.00           H  
ATOM   2485 3HD1 LEU A 149      13.374  -6.814  12.803  1.00720.00           H  
ATOM   2486 1HD2 LEU A 149      16.304  -7.723  13.142  1.00720.00           H  
ATOM   2487 2HD2 LEU A 149      15.499  -6.486  14.137  1.00720.00           H  
ATOM   2488 3HD2 LEU A 149      16.268  -7.891  14.914  1.00720.00           H  
ATOM   2489  N   ARG A 150      13.784  -7.055  18.312  1.00351.81           N  
ATOM   2490  CA  ARG A 150      13.100  -6.473  19.453  1.00304.37           C  
ATOM   2491  C   ARG A 150      12.198  -5.326  19.033  1.00270.80           C  
ATOM   2492  O   ARG A 150      12.206  -4.905  17.874  1.00382.43           O  
ATOM   2493  CB  ARG A 150      14.101  -5.978  20.484  1.00456.56           C  
ATOM   2494  CG  ARG A 150      14.516  -6.979  21.554  1.00456.56           C  
ATOM   2495  CD  ARG A 150      15.340  -8.099  21.031  1.00456.56           C  
ATOM   2496  NE  ARG A 150      15.879  -8.895  22.126  1.00456.56           N  
ATOM   2497  CZ  ARG A 150      16.493 -10.089  22.008  1.00456.56           C  
ATOM   2498  NH1 ARG A 150      16.630 -10.666  20.837  1.00456.56           N  
ATOM   2499  NH2 ARG A 150      16.959 -10.692  23.089  1.00456.56           N  
ATOM   2500  H   ARG A 150      14.632  -6.618  17.988  1.00422.17           H  
ATOM   2501  HA  ARG A 150      12.484  -7.245  19.914  1.00365.24           H  
ATOM   2502 1HB  ARG A 150      15.011  -5.664  19.977  1.00547.87           H  
ATOM   2503 2HB  ARG A 150      13.699  -5.105  20.990  1.00547.87           H  
ATOM   2504 1HG  ARG A 150      15.090  -6.467  22.325  1.00547.87           H  
ATOM   2505 2HG  ARG A 150      13.620  -7.408  22.004  1.00547.87           H  
ATOM   2506 1HD  ARG A 150      14.725  -8.746  20.408  1.00547.87           H  
ATOM   2507 2HD  ARG A 150      16.172  -7.707  20.447  1.00547.87           H  
ATOM   2508  HE  ARG A 150      15.803  -8.506  23.055  1.00547.87           H  
ATOM   2509 1HH1 ARG A 150      16.265 -10.229  19.999  1.00547.87           H  
ATOM   2510 2HH1 ARG A 150      17.090 -11.562  20.769  1.00547.87           H  
ATOM   2511 1HH2 ARG A 150      16.856 -10.256  23.995  1.00547.87           H  
ATOM   2512 2HH2 ARG A 150      17.418 -11.587  23.008  1.00547.87           H  
ATOM   2513  N   SER A 151      11.411  -4.835  19.985  1.00197.74           N  
ATOM   2514  CA  SER A 151      10.481  -3.739  19.750  1.00227.43           C  
ATOM   2515  C   SER A 151      11.196  -2.464  19.330  1.00186.28           C  
ATOM   2516  O   SER A 151      12.245  -2.115  19.872  1.00222.75           O  
ATOM   2517  CB  SER A 151       9.665  -3.473  20.998  1.00341.14           C  
ATOM   2518  OG  SER A 151       8.824  -2.367  20.819  1.00341.14           O  
ATOM   2519  H   SER A 151      11.460  -5.236  20.911  1.00237.29           H  
ATOM   2520  HA  SER A 151       9.805  -4.031  18.945  1.00272.92           H  
ATOM   2521 1HB  SER A 151       9.068  -4.353  21.236  1.00409.37           H  
ATOM   2522 2HB  SER A 151      10.333  -3.294  21.840  1.00409.37           H  
ATOM   2523  HG  SER A 151       9.403  -1.620  20.648  1.00409.37           H  
ATOM   2524  N   CYS A 152      10.611  -1.756  18.375  1.00180.13           N  
ATOM   2525  CA  CYS A 152      11.188  -0.514  17.886  1.00183.84           C  
ATOM   2526  C   CYS A 152      10.108   0.504  17.566  1.00 94.67           C  
ATOM   2527  O   CYS A 152       9.318   0.325  16.636  1.00 98.84           O  
ATOM   2528  CB  CYS A 152      12.036  -0.761  16.644  1.00275.76           C  
ATOM   2529  SG  CYS A 152      12.835   0.723  15.988  1.00275.76           S  
ATOM   2530  H   CYS A 152       9.746  -2.093  17.970  1.00216.16           H  
ATOM   2531  HA  CYS A 152      11.832  -0.102  18.665  1.00220.61           H  
ATOM   2532 1HB  CYS A 152      12.813  -1.492  16.871  1.00330.91           H  
ATOM   2533 2HB  CYS A 152      11.410  -1.182  15.860  1.00330.91           H  
ATOM   2534  HG  CYS A 152      11.713   1.405  15.784  1.00330.91           H  
ATOM   2535  N   ASP A 153      10.083   1.581  18.341  1.00 76.33           N  
ATOM   2536  CA  ASP A 153       9.072   2.613  18.169  1.00 46.94           C  
ATOM   2537  C   ASP A 153       9.402   3.510  16.991  1.00 33.38           C  
ATOM   2538  O   ASP A 153       9.979   4.589  17.151  1.00 48.42           O  
ATOM   2539  CB  ASP A 153       8.951   3.444  19.455  1.00 70.41           C  
ATOM   2540  CG  ASP A 153       7.808   4.453  19.424  1.00 70.41           C  
ATOM   2541  OD1 ASP A 153       7.126   4.526  18.432  1.00 70.41           O  
ATOM   2542  OD2 ASP A 153       7.629   5.140  20.404  1.00 70.41           O  
ATOM   2543  H   ASP A 153      10.768   1.677  19.075  1.00 91.60           H  
ATOM   2544  HA  ASP A 153       8.114   2.132  17.976  1.00 56.33           H  
ATOM   2545 1HB  ASP A 153       8.797   2.775  20.301  1.00 84.49           H  
ATOM   2546 2HB  ASP A 153       9.882   3.981  19.628  1.00 84.49           H  
ATOM   2547  N   ALA A 154       9.017   3.058  15.795  1.00 25.98           N  
ATOM   2548  CA  ALA A 154       9.238   3.817  14.578  1.00 16.87           C  
ATOM   2549  C   ALA A 154       8.377   5.093  14.612  1.00 13.19           C  
ATOM   2550  O   ALA A 154       7.274   5.067  15.157  1.00 16.58           O  
ATOM   2551  CB  ALA A 154       8.898   2.976  13.347  1.00 25.30           C  
ATOM   2552  H   ALA A 154       8.577   2.145  15.758  1.00 31.18           H  
ATOM   2553  HA  ALA A 154      10.284   4.084  14.539  1.00 20.24           H  
ATOM   2554 1HB  ALA A 154       9.090   3.556  12.444  1.00 30.37           H  
ATOM   2555 2HB  ALA A 154       9.521   2.080  13.339  1.00 30.37           H  
ATOM   2556 3HB  ALA A 154       7.850   2.687  13.378  1.00 30.37           H  
ATOM   2557  N   PRO A 155       8.866   6.204  14.040  1.00  9.70           N  
ATOM   2558  CA  PRO A 155       8.245   7.524  13.950  1.00  9.46           C  
ATOM   2559  C   PRO A 155       6.851   7.478  13.349  1.00  8.95           C  
ATOM   2560  O   PRO A 155       6.573   6.653  12.480  1.00  8.86           O  
ATOM   2561  CB  PRO A 155       9.197   8.300  13.031  1.00 14.19           C  
ATOM   2562  CG  PRO A 155      10.524   7.670  13.250  1.00 14.19           C  
ATOM   2563  CD  PRO A 155      10.232   6.215  13.468  1.00 14.19           C  
ATOM   2564  HA  PRO A 155       8.212   7.972  14.960  1.00 11.35           H  
ATOM   2565 1HB  PRO A 155       8.858   8.228  11.991  1.00 17.03           H  
ATOM   2566 2HB  PRO A 155       9.187   9.368  13.298  1.00 17.03           H  
ATOM   2567 1HG  PRO A 155      11.171   7.843  12.378  1.00 17.03           H  
ATOM   2568 2HG  PRO A 155      11.027   8.132  14.111  1.00 17.03           H  
ATOM   2569 1HD  PRO A 155      10.260   5.658  12.521  1.00 17.03           H  
ATOM   2570 2HD  PRO A 155      10.962   5.836  14.194  1.00 17.03           H  
ATOM   2571  N   SER A 156       5.978   8.384  13.780  1.00 10.38           N  
ATOM   2572  CA  SER A 156       4.634   8.472  13.210  1.00 11.91           C  
ATOM   2573  C   SER A 156       4.680   8.998  11.770  1.00  9.07           C  
ATOM   2574  O   SER A 156       3.754   8.782  10.988  1.00 10.05           O  
ATOM   2575  CB  SER A 156       3.763   9.378  14.054  1.00 17.87           C  
ATOM   2576  OG  SER A 156       4.194  10.709  13.965  1.00 17.87           O  
ATOM   2577  H   SER A 156       6.252   9.027  14.511  1.00 12.46           H  
ATOM   2578  HA  SER A 156       4.198   7.471  13.197  1.00 14.29           H  
ATOM   2579 1HB  SER A 156       2.729   9.303  13.720  1.00 21.44           H  
ATOM   2580 2HB  SER A 156       3.797   9.050  15.092  1.00 21.44           H  
ATOM   2581  HG  SER A 156       4.120  10.947  13.037  1.00 21.44           H  
ATOM   2582  N   SER A 157       5.775   9.675  11.433  1.00  6.79           N  
ATOM   2583  CA  SER A 157       6.019  10.215  10.105  1.00  5.55           C  
ATOM   2584  C   SER A 157       7.522  10.309   9.886  1.00  4.49           C  
ATOM   2585  O   SER A 157       8.272  10.610  10.816  1.00  5.14           O  
ATOM   2586  CB  SER A 157       5.373  11.576   9.952  1.00  8.32           C  
ATOM   2587  OG  SER A 157       5.630  12.117   8.686  1.00  8.32           O  
ATOM   2588  H   SER A 157       6.485   9.827  12.133  1.00  8.15           H  
ATOM   2589  HA  SER A 157       5.601   9.535   9.362  1.00  6.66           H  
ATOM   2590 1HB  SER A 157       4.298  11.484  10.100  1.00  9.99           H  
ATOM   2591 2HB  SER A 157       5.753  12.247  10.721  1.00  9.99           H  
ATOM   2592  HG  SER A 157       6.584  12.202   8.621  1.00  9.99           H  
ATOM   2593  N   LEU A 158       7.960  10.046   8.664  1.00  4.08           N  
ATOM   2594  CA  LEU A 158       9.381  10.040   8.356  1.00  4.49           C  
ATOM   2595  C   LEU A 158       9.700  10.623   6.998  1.00  2.97           C  
ATOM   2596  O   LEU A 158       9.045  10.311   6.009  1.00  3.09           O  
ATOM   2597  CB  LEU A 158       9.901   8.622   8.388  1.00  6.74           C  
ATOM   2598  CG  LEU A 158      11.364   8.456   8.002  1.00  6.74           C  
ATOM   2599  CD1 LEU A 158      12.261   9.093   9.056  1.00  6.74           C  
ATOM   2600  CD2 LEU A 158      11.643   6.992   7.841  1.00  6.74           C  
ATOM   2601  H   LEU A 158       7.298   9.816   7.935  1.00  4.90           H  
ATOM   2602  HA  LEU A 158       9.898  10.628   9.112  1.00  5.39           H  
ATOM   2603 1HB  LEU A 158       9.769   8.221   9.392  1.00  8.08           H  
ATOM   2604 2HB  LEU A 158       9.308   8.025   7.697  1.00  8.08           H  
ATOM   2605  HG  LEU A 158      11.552   8.958   7.054  1.00  8.08           H  
ATOM   2606 1HD1 LEU A 158      13.304   8.972   8.767  1.00  8.08           H  
ATOM   2607 2HD1 LEU A 158      12.029  10.154   9.140  1.00  8.08           H  
ATOM   2608 3HD1 LEU A 158      12.093   8.608  10.017  1.00  8.08           H  
ATOM   2609 1HD2 LEU A 158      12.676   6.864   7.545  1.00  8.08           H  
ATOM   2610 2HD2 LEU A 158      11.464   6.477   8.785  1.00  8.08           H  
ATOM   2611 3HD2 LEU A 158      10.991   6.579   7.072  1.00  8.08           H  
ATOM   2612  N   ASP A 159      10.721  11.465   6.933  1.00  4.15           N  
ATOM   2613  CA  ASP A 159      11.112  11.991   5.643  1.00  3.15           C  
ATOM   2614  C   ASP A 159      12.591  12.371   5.639  1.00  2.72           C  
ATOM   2615  O   ASP A 159      12.958  13.465   6.066  1.00  3.33           O  
ATOM   2616  CB  ASP A 159      10.227  13.179   5.284  1.00  4.72           C  
ATOM   2617  CG  ASP A 159      10.432  13.665   3.870  1.00  4.72           C  
ATOM   2618  OD1 ASP A 159      11.406  13.300   3.253  1.00  4.72           O  
ATOM   2619  OD2 ASP A 159       9.576  14.372   3.388  1.00  4.72           O  
ATOM   2620  H   ASP A 159      11.232  11.719   7.767  1.00  4.98           H  
ATOM   2621  HA  ASP A 159      10.961  11.216   4.892  1.00  3.78           H  
ATOM   2622 1HB  ASP A 159       9.180  12.903   5.409  1.00  5.67           H  
ATOM   2623 2HB  ASP A 159      10.431  14.003   5.969  1.00  5.67           H  
ATOM   2624  N   TRP A 160      13.435  11.465   5.125  1.00  2.15           N  
ATOM   2625  CA  TRP A 160      14.891  11.647   5.090  1.00  2.24           C  
ATOM   2626  C   TRP A 160      15.342  12.769   4.147  1.00  3.05           C  
ATOM   2627  O   TRP A 160      16.486  13.235   4.216  1.00  4.28           O  
ATOM   2628  CB  TRP A 160      15.581  10.337   4.685  1.00  3.36           C  
ATOM   2629  CG  TRP A 160      15.523   9.237   5.707  1.00  3.36           C  
ATOM   2630  CD1 TRP A 160      14.892   8.033   5.594  1.00  3.36           C  
ATOM   2631  CD2 TRP A 160      16.120   9.246   7.022  1.00  3.36           C  
ATOM   2632  NE1 TRP A 160      15.061   7.304   6.741  1.00  3.36           N  
ATOM   2633  CE2 TRP A 160      15.804   8.031   7.624  1.00  3.36           C  
ATOM   2634  CE3 TRP A 160      16.880  10.174   7.727  1.00  3.36           C  
ATOM   2635  CZ2 TRP A 160      16.217   7.721   8.904  1.00  3.36           C  
ATOM   2636  CZ3 TRP A 160      17.305   9.864   9.011  1.00  3.36           C  
ATOM   2637  CH2 TRP A 160      16.980   8.665   9.586  1.00  3.36           C  
ATOM   2638  H   TRP A 160      13.057  10.601   4.759  1.00  2.58           H  
ATOM   2639  HA  TRP A 160      15.223  11.899   6.095  1.00  2.69           H  
ATOM   2640 1HB  TRP A 160      15.121   9.963   3.770  1.00  4.03           H  
ATOM   2641 2HB  TRP A 160      16.626  10.534   4.471  1.00  4.03           H  
ATOM   2642  HD1 TRP A 160      14.337   7.697   4.723  1.00  4.03           H  
ATOM   2643  HE1 TRP A 160      14.695   6.379   6.934  1.00  4.03           H  
ATOM   2644  HE3 TRP A 160      17.135  11.127   7.272  1.00  4.03           H  
ATOM   2645  HZ2 TRP A 160      15.963   6.775   9.376  1.00  4.03           H  
ATOM   2646  HZ3 TRP A 160      17.901  10.599   9.552  1.00  4.03           H  
ATOM   2647  HH2 TRP A 160      17.323   8.448  10.598  1.00  4.03           H  
ATOM   2648  N   ARG A 161      14.427  13.256   3.306  1.00  3.29           N  
ATOM   2649  CA  ARG A 161      14.743  14.327   2.380  1.00  4.92           C  
ATOM   2650  C   ARG A 161      14.850  15.636   3.155  1.00  6.05           C  
ATOM   2651  O   ARG A 161      15.457  16.601   2.691  1.00  9.52           O  
ATOM   2652  CB  ARG A 161      13.646  14.467   1.338  1.00  7.38           C  
ATOM   2653  CG  ARG A 161      13.439  13.258   0.448  1.00  7.38           C  
ATOM   2654  CD  ARG A 161      12.239  13.418  -0.415  1.00  7.38           C  
ATOM   2655  NE  ARG A 161      11.020  13.546   0.367  1.00  7.38           N  
ATOM   2656  CZ  ARG A 161       9.766  13.577  -0.140  1.00  7.38           C  
ATOM   2657  NH1 ARG A 161       9.544  13.461  -1.427  1.00  7.38           N  
ATOM   2658  NH2 ARG A 161       8.720  13.720   0.648  1.00  7.38           N  
ATOM   2659  H   ARG A 161      13.481  12.885   3.289  1.00  3.95           H  
ATOM   2660  HA  ARG A 161      15.698  14.117   1.898  1.00  5.90           H  
ATOM   2661 1HB  ARG A 161      12.701  14.696   1.824  1.00  8.86           H  
ATOM   2662 2HB  ARG A 161      13.881  15.307   0.685  1.00  8.86           H  
ATOM   2663 1HG  ARG A 161      14.309  13.126  -0.195  1.00  8.86           H  
ATOM   2664 2HG  ARG A 161      13.302  12.370   1.066  1.00  8.86           H  
ATOM   2665 1HD  ARG A 161      12.343  14.303  -1.042  1.00  8.86           H  
ATOM   2666 2HD  ARG A 161      12.137  12.535  -1.036  1.00  8.86           H  
ATOM   2667  HE  ARG A 161      11.125  13.628   1.374  1.00  8.86           H  
ATOM   2668 1HH1 ARG A 161      10.314  13.350  -2.070  1.00  8.86           H  
ATOM   2669 2HH1 ARG A 161       8.585  13.474  -1.755  1.00  8.86           H  
ATOM   2670 1HH2 ARG A 161       8.854  13.829   1.649  1.00  8.86           H  
ATOM   2671 2HH2 ARG A 161       7.797  13.725   0.227  1.00  8.86           H  
ATOM   2672  N   LYS A 162      14.248  15.654   4.346  1.00  5.54           N  
ATOM   2673  CA  LYS A 162      14.248  16.807   5.220  1.00  6.79           C  
ATOM   2674  C   LYS A 162      15.296  16.677   6.320  1.00  6.27           C  
ATOM   2675  O   LYS A 162      15.381  17.530   7.203  1.00  8.56           O  
ATOM   2676  CB  LYS A 162      12.865  16.978   5.842  1.00 10.19           C  
ATOM   2677  CG  LYS A 162      11.763  17.283   4.837  1.00 10.19           C  
ATOM   2678  CD  LYS A 162      10.417  17.446   5.526  1.00 10.19           C  
ATOM   2679  CE  LYS A 162       9.317  17.756   4.522  1.00 10.19           C  
ATOM   2680  NZ  LYS A 162       7.987  17.882   5.177  1.00 10.19           N  
ATOM   2681  H   LYS A 162      13.764  14.834   4.688  1.00  6.65           H  
ATOM   2682  HA  LYS A 162      14.483  17.692   4.630  1.00  8.15           H  
ATOM   2683 1HB  LYS A 162      12.590  16.067   6.374  1.00 12.22           H  
ATOM   2684 2HB  LYS A 162      12.889  17.790   6.569  1.00 12.22           H  
ATOM   2685 1HG  LYS A 162      12.002  18.202   4.301  1.00 12.22           H  
ATOM   2686 2HG  LYS A 162      11.694  16.469   4.115  1.00 12.22           H  
ATOM   2687 1HD  LYS A 162      10.165  16.526   6.054  1.00 12.22           H  
ATOM   2688 2HD  LYS A 162      10.475  18.258   6.251  1.00 12.22           H  
ATOM   2689 1HE  LYS A 162       9.550  18.690   4.013  1.00 12.22           H  
ATOM   2690 2HE  LYS A 162       9.272  16.956   3.783  1.00 12.22           H  
ATOM   2691 1HZ  LYS A 162       7.286  18.086   4.479  1.00 12.22           H  
ATOM   2692 2HZ  LYS A 162       7.758  17.014   5.641  1.00 12.22           H  
ATOM   2693 3HZ  LYS A 162       8.015  18.630   5.855  1.00 12.22           H  
ATOM   2694  N   LYS A 163      16.077  15.595   6.284  1.00  6.25           N  
ATOM   2695  CA  LYS A 163      17.073  15.349   7.309  1.00  5.75           C  
ATOM   2696  C   LYS A 163      18.484  15.583   6.789  1.00  5.45           C  
ATOM   2697  O   LYS A 163      19.453  15.473   7.540  1.00  8.48           O  
ATOM   2698  CB  LYS A 163      16.949  13.917   7.818  1.00  8.62           C  
ATOM   2699  CG  LYS A 163      15.588  13.571   8.406  1.00  8.62           C  
ATOM   2700  CD  LYS A 163      15.286  14.397   9.642  1.00  8.62           C  
ATOM   2701  CE  LYS A 163      13.969  13.976  10.275  1.00  8.62           C  
ATOM   2702  NZ  LYS A 163      13.646  14.791  11.479  1.00  8.62           N  
ATOM   2703  H   LYS A 163      16.000  14.916   5.539  1.00  7.50           H  
ATOM   2704  HA  LYS A 163      16.899  16.037   8.138  1.00  6.90           H  
ATOM   2705 1HB  LYS A 163      17.143  13.229   6.996  1.00 10.35           H  
ATOM   2706 2HB  LYS A 163      17.702  13.735   8.585  1.00 10.35           H  
ATOM   2707 1HG  LYS A 163      14.815  13.757   7.663  1.00 10.35           H  
ATOM   2708 2HG  LYS A 163      15.561  12.517   8.676  1.00 10.35           H  
ATOM   2709 1HD  LYS A 163      16.088  14.271  10.371  1.00 10.35           H  
ATOM   2710 2HD  LYS A 163      15.228  15.451   9.370  1.00 10.35           H  
ATOM   2711 1HE  LYS A 163      13.168  14.091   9.545  1.00 10.35           H  
ATOM   2712 2HE  LYS A 163      14.030  12.927  10.565  1.00 10.35           H  
ATOM   2713 1HZ  LYS A 163      12.767  14.483  11.870  1.00 10.35           H  
ATOM   2714 2HZ  LYS A 163      14.378  14.680  12.167  1.00 10.35           H  
ATOM   2715 3HZ  LYS A 163      13.575  15.764  11.218  1.00 10.35           H  
ATOM   2716  N   GLY A 164      18.602  15.885   5.495  1.00  4.89           N  
ATOM   2717  CA  GLY A 164      19.907  16.067   4.876  1.00  4.84           C  
ATOM   2718  C   GLY A 164      20.524  14.709   4.573  1.00  2.87           C  
ATOM   2719  O   GLY A 164      21.747  14.573   4.505  1.00  3.57           O  
ATOM   2720  H   GLY A 164      17.776  15.983   4.923  1.00  5.87           H  
ATOM   2721 1HA  GLY A 164      19.806  16.647   3.958  1.00  5.81           H  
ATOM   2722 2HA  GLY A 164      20.559  16.627   5.547  1.00  5.81           H  
ATOM   2723  N   VAL A 165      19.667  13.701   4.418  1.00  1.89           N  
ATOM   2724  CA  VAL A 165      20.086  12.335   4.175  1.00  1.89           C  
ATOM   2725  C   VAL A 165      19.853  11.910   2.734  1.00  1.74           C  
ATOM   2726  O   VAL A 165      20.713  11.288   2.118  1.00  3.91           O  
ATOM   2727  CB  VAL A 165      19.366  11.416   5.171  1.00  2.83           C  
ATOM   2728  CG1 VAL A 165      19.637   9.963   4.874  1.00  2.83           C  
ATOM   2729  CG2 VAL A 165      19.879  11.752   6.563  1.00  2.83           C  
ATOM   2730  H   VAL A 165      18.669  13.865   4.469  1.00  2.27           H  
ATOM   2731  HA  VAL A 165      21.153  12.271   4.379  1.00  2.27           H  
ATOM   2732  HB  VAL A 165      18.293  11.584   5.114  1.00  3.40           H  
ATOM   2733 1HG1 VAL A 165      19.120   9.340   5.604  1.00  3.40           H  
ATOM   2734 2HG1 VAL A 165      19.281   9.722   3.873  1.00  3.40           H  
ATOM   2735 3HG1 VAL A 165      20.707   9.784   4.937  1.00  3.40           H  
ATOM   2736 1HG2 VAL A 165      19.393  11.124   7.302  1.00  3.40           H  
ATOM   2737 2HG2 VAL A 165      20.955  11.581   6.601  1.00  3.40           H  
ATOM   2738 3HG2 VAL A 165      19.673  12.799   6.786  1.00  3.40           H  
ATOM   2739  N   VAL A 166      18.688  12.234   2.196  1.00  2.50           N  
ATOM   2740  CA  VAL A 166      18.386  11.890   0.811  1.00  2.13           C  
ATOM   2741  C   VAL A 166      18.671  13.003  -0.199  1.00  1.64           C  
ATOM   2742  O   VAL A 166      18.281  14.157  -0.010  1.00  2.78           O  
ATOM   2743  CB  VAL A 166      16.933  11.435   0.718  1.00  3.19           C  
ATOM   2744  CG1 VAL A 166      16.515  11.215  -0.720  1.00  3.19           C  
ATOM   2745  CG2 VAL A 166      16.830  10.134   1.480  1.00  3.19           C  
ATOM   2746  H   VAL A 166      17.996  12.721   2.754  1.00  3.00           H  
ATOM   2747  HA  VAL A 166      19.012  11.037   0.543  1.00  2.56           H  
ATOM   2748  HB  VAL A 166      16.284  12.188   1.158  1.00  3.83           H  
ATOM   2749 1HG1 VAL A 166      15.480  10.886  -0.749  1.00  3.83           H  
ATOM   2750 2HG1 VAL A 166      16.606  12.153  -1.264  1.00  3.83           H  
ATOM   2751 3HG1 VAL A 166      17.154  10.461  -1.179  1.00  3.83           H  
ATOM   2752 1HG2 VAL A 166      15.807   9.775   1.467  1.00  3.83           H  
ATOM   2753 2HG2 VAL A 166      17.484   9.392   1.021  1.00  3.83           H  
ATOM   2754 3HG2 VAL A 166      17.145  10.300   2.504  1.00  3.83           H  
ATOM   2755  N   THR A 167      19.356  12.621  -1.283  1.00  1.32           N  
ATOM   2756  CA  THR A 167      19.728  13.516  -2.383  1.00  1.95           C  
ATOM   2757  C   THR A 167      18.579  13.660  -3.366  1.00  1.25           C  
ATOM   2758  O   THR A 167      17.616  12.894  -3.309  1.00  1.68           O  
ATOM   2759  CB  THR A 167      20.956  12.979  -3.154  1.00  2.92           C  
ATOM   2760  OG1 THR A 167      20.619  11.714  -3.750  1.00  2.92           O  
ATOM   2761  CG2 THR A 167      22.147  12.805  -2.238  1.00  2.92           C  
ATOM   2762  H   THR A 167      19.639  11.653  -1.343  1.00  1.58           H  
ATOM   2763  HA  THR A 167      19.961  14.500  -1.975  1.00  2.34           H  
ATOM   2764  HB  THR A 167      21.224  13.681  -3.944  1.00  3.51           H  
ATOM   2765  HG1 THR A 167      21.393  11.135  -3.753  1.00  3.51           H  
ATOM   2766 1HG2 THR A 167      22.994  12.425  -2.811  1.00  3.51           H  
ATOM   2767 2HG2 THR A 167      22.409  13.764  -1.793  1.00  3.51           H  
ATOM   2768 3HG2 THR A 167      21.891  12.094  -1.457  1.00  3.51           H  
ATOM   2769  N   GLY A 168      18.700  14.602  -4.297  1.00  0.95           N  
ATOM   2770  CA  GLY A 168      17.653  14.828  -5.291  1.00  1.20           C  
ATOM   2771  C   GLY A 168      17.546  13.685  -6.304  1.00  0.97           C  
ATOM   2772  O   GLY A 168      18.399  12.796  -6.361  1.00  1.93           O  
ATOM   2773  H   GLY A 168      19.524  15.188  -4.305  1.00  1.14           H  
ATOM   2774 1HA  GLY A 168      16.697  14.952  -4.781  1.00  1.44           H  
ATOM   2775 2HA  GLY A 168      17.852  15.761  -5.817  1.00  1.44           H  
ATOM   2776  N   VAL A 169      16.493  13.731  -7.112  1.00  0.94           N  
ATOM   2777  CA  VAL A 169      16.208  12.689  -8.093  1.00  0.91           C  
ATOM   2778  C   VAL A 169      17.074  12.758  -9.332  1.00  1.15           C  
ATOM   2779  O   VAL A 169      17.249  13.819  -9.933  1.00  1.44           O  
ATOM   2780  CB  VAL A 169      14.733  12.735  -8.492  1.00  1.36           C  
ATOM   2781  CG1 VAL A 169      14.456  11.734  -9.602  1.00  1.36           C  
ATOM   2782  CG2 VAL A 169      13.906  12.417  -7.267  1.00  1.36           C  
ATOM   2783  H   VAL A 169      15.848  14.505  -7.027  1.00  1.13           H  
ATOM   2784  HA  VAL A 169      16.388  11.727  -7.618  1.00  1.09           H  
ATOM   2785  HB  VAL A 169      14.482  13.728  -8.861  1.00  1.64           H  
ATOM   2786 1HG1 VAL A 169      13.405  11.764  -9.874  1.00  1.64           H  
ATOM   2787 2HG1 VAL A 169      15.059  11.982 -10.473  1.00  1.64           H  
ATOM   2788 3HG1 VAL A 169      14.709  10.734  -9.258  1.00  1.64           H  
ATOM   2789 1HG2 VAL A 169      12.851  12.455  -7.511  1.00  1.64           H  
ATOM   2790 2HG2 VAL A 169      14.161  11.421  -6.909  1.00  1.64           H  
ATOM   2791 3HG2 VAL A 169      14.123  13.151  -6.493  1.00  1.64           H  
ATOM   2792  N   LYS A 170      17.612  11.603  -9.705  1.00  1.28           N  
ATOM   2793  CA  LYS A 170      18.471  11.480 -10.867  1.00  1.69           C  
ATOM   2794  C   LYS A 170      17.721  10.830 -12.017  1.00  1.33           C  
ATOM   2795  O   LYS A 170      16.523  10.564 -11.909  1.00  1.46           O  
ATOM   2796  CB  LYS A 170      19.711  10.665 -10.531  1.00  2.54           C  
ATOM   2797  CG  LYS A 170      20.622  11.293  -9.497  1.00  2.54           C  
ATOM   2798  CD  LYS A 170      21.875  10.456  -9.314  1.00  2.54           C  
ATOM   2799  CE  LYS A 170      22.803  11.068  -8.285  1.00  2.54           C  
ATOM   2800  NZ  LYS A 170      24.068  10.308  -8.169  1.00  2.54           N  
ATOM   2801  H   LYS A 170      17.417  10.779  -9.154  1.00  1.54           H  
ATOM   2802  HA  LYS A 170      18.777  12.478 -11.184  1.00  2.03           H  
ATOM   2803 1HB  LYS A 170      19.411   9.686 -10.158  1.00  3.04           H  
ATOM   2804 2HB  LYS A 170      20.307  10.506 -11.428  1.00  3.04           H  
ATOM   2805 1HG  LYS A 170      20.907  12.296  -9.819  1.00  3.04           H  
ATOM   2806 2HG  LYS A 170      20.100  11.369  -8.544  1.00  3.04           H  
ATOM   2807 1HD  LYS A 170      21.603   9.451  -8.988  1.00  3.04           H  
ATOM   2808 2HD  LYS A 170      22.406  10.378 -10.263  1.00  3.04           H  
ATOM   2809 1HE  LYS A 170      23.034  12.093  -8.573  1.00  3.04           H  
ATOM   2810 2HE  LYS A 170      22.309  11.079  -7.314  1.00  3.04           H  
ATOM   2811 1HZ  LYS A 170      24.659  10.755  -7.486  1.00  3.04           H  
ATOM   2812 2HZ  LYS A 170      23.886   9.348  -7.900  1.00  3.04           H  
ATOM   2813 3HZ  LYS A 170      24.537  10.308  -9.063  1.00  3.04           H  
ATOM   2814  N   ASP A 171      18.432  10.601 -13.115  1.00  1.57           N  
ATOM   2815  CA  ASP A 171      17.849  10.021 -14.308  1.00  1.91           C  
ATOM   2816  C   ASP A 171      18.748   8.930 -14.874  1.00  1.56           C  
ATOM   2817  O   ASP A 171      19.777   9.214 -15.487  1.00  1.71           O  
ATOM   2818  CB  ASP A 171      17.605  11.116 -15.346  1.00  2.86           C  
ATOM   2819  CG  ASP A 171      16.879  10.653 -16.601  1.00  2.86           C  
ATOM   2820  OD1 ASP A 171      16.750   9.472 -16.826  1.00  2.86           O  
ATOM   2821  OD2 ASP A 171      16.431  11.515 -17.323  1.00  2.86           O  
ATOM   2822  H   ASP A 171      19.411  10.849 -13.129  1.00  1.88           H  
ATOM   2823  HA  ASP A 171      16.891   9.579 -14.047  1.00  2.29           H  
ATOM   2824 1HB  ASP A 171      17.024  11.917 -14.888  1.00  3.44           H  
ATOM   2825 2HB  ASP A 171      18.562  11.544 -15.643  1.00  3.44           H  
ATOM   2826  N   GLN A 172      18.347   7.676 -14.665  1.00  1.63           N  
ATOM   2827  CA  GLN A 172      19.090   6.519 -15.158  1.00  2.13           C  
ATOM   2828  C   GLN A 172      19.041   6.371 -16.684  1.00  2.08           C  
ATOM   2829  O   GLN A 172      19.822   5.608 -17.263  1.00  3.28           O  
ATOM   2830  CB  GLN A 172      18.568   5.226 -14.517  1.00  3.19           C  
ATOM   2831  CG  GLN A 172      17.187   4.798 -14.968  1.00  3.19           C  
ATOM   2832  CD  GLN A 172      16.739   3.515 -14.295  1.00  3.19           C  
ATOM   2833  OE1 GLN A 172      16.623   3.429 -13.067  1.00  3.19           O  
ATOM   2834  NE2 GLN A 172      16.476   2.497 -15.104  1.00  3.19           N  
ATOM   2835  H   GLN A 172      17.492   7.527 -14.147  1.00  1.96           H  
ATOM   2836  HA  GLN A 172      20.132   6.647 -14.880  1.00  2.56           H  
ATOM   2837 1HB  GLN A 172      19.258   4.410 -14.728  1.00  3.83           H  
ATOM   2838 2HB  GLN A 172      18.532   5.353 -13.437  1.00  3.83           H  
ATOM   2839 1HG  GLN A 172      16.472   5.583 -14.723  1.00  3.83           H  
ATOM   2840 2HG  GLN A 172      17.204   4.630 -16.043  1.00  3.83           H  
ATOM   2841 1HE2 GLN A 172      16.174   1.622 -14.726  1.00  3.83           H  
ATOM   2842 2HE2 GLN A 172      16.583   2.601 -16.094  1.00  3.83           H  
ATOM   2843  N   GLY A 173      18.127   7.092 -17.337  1.00  2.82           N  
ATOM   2844  CA  GLY A 173      17.990   7.005 -18.778  1.00  3.31           C  
ATOM   2845  C   GLY A 173      17.244   5.743 -19.150  1.00  3.35           C  
ATOM   2846  O   GLY A 173      16.457   5.218 -18.364  1.00  8.10           O  
ATOM   2847  H   GLY A 173      17.519   7.735 -16.843  1.00  3.38           H  
ATOM   2848 1HA  GLY A 173      17.452   7.878 -19.148  1.00  3.97           H  
ATOM   2849 2HA  GLY A 173      18.975   7.006 -19.243  1.00  3.97           H  
ATOM   2850  N   ASP A 174      17.525   5.236 -20.340  1.00  3.60           N  
ATOM   2851  CA  ASP A 174      16.906   4.017 -20.843  1.00  4.63           C  
ATOM   2852  C   ASP A 174      17.871   2.853 -20.687  1.00  7.59           C  
ATOM   2853  O   ASP A 174      18.104   2.085 -21.622  1.00 29.94           O  
ATOM   2854  CB  ASP A 174      16.506   4.183 -22.304  1.00  6.95           C  
ATOM   2855  CG  ASP A 174      17.692   4.479 -23.209  1.00  6.95           C  
ATOM   2856  OD1 ASP A 174      18.751   4.749 -22.693  1.00  6.95           O  
ATOM   2857  OD2 ASP A 174      17.529   4.433 -24.405  1.00  6.95           O  
ATOM   2858  H   ASP A 174      18.187   5.720 -20.930  1.00  4.32           H  
ATOM   2859  HA  ASP A 174      16.013   3.807 -20.255  1.00  5.56           H  
ATOM   2860 1HB  ASP A 174      16.028   3.270 -22.654  1.00  8.33           H  
ATOM   2861 2HB  ASP A 174      15.782   4.994 -22.396  1.00  8.33           H  
ATOM   2862  N   CYS A 175      18.468   2.770 -19.502  1.00  2.50           N  
ATOM   2863  CA  CYS A 175      19.453   1.764 -19.178  1.00  2.90           C  
ATOM   2864  C   CYS A 175      18.993   0.866 -18.047  1.00  2.76           C  
ATOM   2865  O   CYS A 175      18.317   1.312 -17.120  1.00  4.55           O  
ATOM   2866  CB  CYS A 175      20.742   2.445 -18.766  1.00  4.35           C  
ATOM   2867  SG  CYS A 175      21.447   3.480 -20.055  1.00  4.35           S  
ATOM   2868  H   CYS A 175      18.222   3.434 -18.785  1.00  3.00           H  
ATOM   2869  HA  CYS A 175      19.633   1.155 -20.064  1.00  3.48           H  
ATOM   2870 1HB  CYS A 175      20.560   3.070 -17.892  1.00  5.22           H  
ATOM   2871 2HB  CYS A 175      21.475   1.697 -18.487  1.00  5.22           H  
ATOM   2872  HG  CYS A 175      20.408   4.302 -20.164  1.00  5.22           H  
ATOM   2873  N   GLY A 176      19.393  -0.401 -18.100  1.00  1.95           N  
ATOM   2874  CA  GLY A 176      19.056  -1.381 -17.069  1.00  2.10           C  
ATOM   2875  C   GLY A 176      19.986  -1.254 -15.860  1.00  1.47           C  
ATOM   2876  O   GLY A 176      20.744  -2.177 -15.561  1.00  1.75           O  
ATOM   2877  H   GLY A 176      19.961  -0.715 -18.875  1.00  2.34           H  
ATOM   2878 1HA  GLY A 176      18.026  -1.236 -16.766  1.00  2.52           H  
ATOM   2879 2HA  GLY A 176      19.129  -2.384 -17.485  1.00  2.52           H  
ATOM   2880  N   SER A 177      19.924  -0.108 -15.178  1.00  1.26           N  
ATOM   2881  CA  SER A 177      20.826   0.199 -14.070  1.00  1.04           C  
ATOM   2882  C   SER A 177      20.120   0.654 -12.796  1.00  1.02           C  
ATOM   2883  O   SER A 177      20.732   1.335 -11.972  1.00  1.15           O  
ATOM   2884  CB  SER A 177      21.780   1.301 -14.496  1.00  1.56           C  
ATOM   2885  OG  SER A 177      21.060   2.453 -14.850  1.00  1.56           O  
ATOM   2886  H   SER A 177      19.246   0.581 -15.477  1.00  1.51           H  
ATOM   2887  HA  SER A 177      21.401  -0.695 -13.844  1.00  1.25           H  
ATOM   2888 1HB  SER A 177      22.470   1.530 -13.685  1.00  1.87           H  
ATOM   2889 2HB  SER A 177      22.370   0.960 -15.344  1.00  1.87           H  
ATOM   2890  HG  SER A 177      21.663   3.044 -15.314  1.00  1.87           H  
ATOM   2891  N   CYS A 178      18.847   0.282 -12.621  1.00  1.25           N  
ATOM   2892  CA  CYS A 178      18.084   0.761 -11.459  1.00  1.39           C  
ATOM   2893  C   CYS A 178      18.654   0.249 -10.160  1.00  1.07           C  
ATOM   2894  O   CYS A 178      18.519   0.888  -9.117  1.00  1.19           O  
ATOM   2895  CB  CYS A 178      16.638   0.294 -11.522  1.00  2.08           C  
ATOM   2896  SG  CYS A 178      16.468  -1.501 -11.309  1.00  2.08           S  
ATOM   2897  H   CYS A 178      18.408  -0.338 -13.289  1.00  1.50           H  
ATOM   2898  HA  CYS A 178      18.108   1.851 -11.450  1.00  1.67           H  
ATOM   2899 1HB  CYS A 178      16.055   0.787 -10.743  1.00  2.50           H  
ATOM   2900 2HB  CYS A 178      16.207   0.571 -12.482  1.00  2.50           H  
ATOM   2901  HG  CYS A 178      15.211  -1.582 -11.731  1.00  2.50           H  
ATOM   2902  N   TRP A 179      19.321  -0.895 -10.235  1.00  1.16           N  
ATOM   2903  CA  TRP A 179      19.973  -1.497  -9.098  1.00  1.06           C  
ATOM   2904  C   TRP A 179      21.104  -0.630  -8.557  1.00  0.78           C  
ATOM   2905  O   TRP A 179      21.426  -0.702  -7.373  1.00  0.67           O  
ATOM   2906  CB  TRP A 179      20.497  -2.874  -9.514  1.00  1.59           C  
ATOM   2907  CG  TRP A 179      21.494  -2.817 -10.642  1.00  1.59           C  
ATOM   2908  CD1 TRP A 179      21.235  -2.925 -11.978  1.00  1.59           C  
ATOM   2909  CD2 TRP A 179      22.920  -2.625 -10.532  1.00  1.59           C  
ATOM   2910  NE1 TRP A 179      22.406  -2.818 -12.694  1.00  1.59           N  
ATOM   2911  CE2 TRP A 179      23.439  -2.634 -11.829  1.00  1.59           C  
ATOM   2912  CE3 TRP A 179      23.781  -2.445  -9.456  1.00  1.59           C  
ATOM   2913  CZ2 TRP A 179      24.788  -2.470 -12.079  1.00  1.59           C  
ATOM   2914  CZ3 TRP A 179      25.135  -2.278  -9.704  1.00  1.59           C  
ATOM   2915  CH2 TRP A 179      25.623  -2.295 -10.983  1.00  1.59           C  
ATOM   2916  H   TRP A 179      19.375  -1.373 -11.123  1.00  1.39           H  
ATOM   2917  HA  TRP A 179      19.233  -1.628  -8.309  1.00  1.27           H  
ATOM   2918 1HB  TRP A 179      20.973  -3.356  -8.660  1.00  1.91           H  
ATOM   2919 2HB  TRP A 179      19.662  -3.504  -9.824  1.00  1.91           H  
ATOM   2920  HD1 TRP A 179      20.248  -3.073 -12.412  1.00  1.91           H  
ATOM   2921  HE1 TRP A 179      22.524  -2.856 -13.700  1.00  1.91           H  
ATOM   2922  HE3 TRP A 179      23.387  -2.431  -8.442  1.00  1.91           H  
ATOM   2923  HZ2 TRP A 179      25.195  -2.478 -13.090  1.00  1.91           H  
ATOM   2924  HZ3 TRP A 179      25.802  -2.138  -8.855  1.00  1.91           H  
ATOM   2925  HH2 TRP A 179      26.688  -2.170 -11.141  1.00  1.91           H  
ATOM   2926  N   ALA A 180      21.687   0.210  -9.418  1.00  0.77           N  
ATOM   2927  CA  ALA A 180      22.782   1.072  -9.022  1.00  0.63           C  
ATOM   2928  C   ALA A 180      22.235   2.335  -8.405  1.00  0.58           C  
ATOM   2929  O   ALA A 180      22.793   2.846  -7.440  1.00  0.60           O  
ATOM   2930  CB  ALA A 180      23.668   1.393 -10.218  1.00  0.95           C  
ATOM   2931  H   ALA A 180      21.370   0.264 -10.374  1.00  0.92           H  
ATOM   2932  HA  ALA A 180      23.375   0.554  -8.268  1.00  0.76           H  
ATOM   2933 1HB  ALA A 180      24.494   2.028  -9.899  1.00  1.13           H  
ATOM   2934 2HB  ALA A 180      24.063   0.467 -10.636  1.00  1.13           H  
ATOM   2935 3HB  ALA A 180      23.084   1.911 -10.976  1.00  1.13           H  
ATOM   2936  N   PHE A 181      21.114   2.818  -8.935  1.00  0.66           N  
ATOM   2937  CA  PHE A 181      20.502   4.022  -8.383  1.00  0.69           C  
ATOM   2938  C   PHE A 181      19.853   3.767  -7.032  1.00  0.57           C  
ATOM   2939  O   PHE A 181      19.954   4.599  -6.129  1.00  0.94           O  
ATOM   2940  CB  PHE A 181      19.502   4.605  -9.378  1.00  1.03           C  
ATOM   2941  CG  PHE A 181      20.196   5.340 -10.480  1.00  1.03           C  
ATOM   2942  CD1 PHE A 181      20.684   4.654 -11.572  1.00  1.03           C  
ATOM   2943  CD2 PHE A 181      20.376   6.714 -10.423  1.00  1.03           C  
ATOM   2944  CE1 PHE A 181      21.352   5.311 -12.579  1.00  1.03           C  
ATOM   2945  CE2 PHE A 181      21.039   7.377 -11.436  1.00  1.03           C  
ATOM   2946  CZ  PHE A 181      21.529   6.675 -12.510  1.00  1.03           C  
ATOM   2947  H   PHE A 181      20.709   2.361  -9.749  1.00  0.79           H  
ATOM   2948  HA  PHE A 181      21.288   4.763  -8.235  1.00  0.83           H  
ATOM   2949 1HB  PHE A 181      18.902   3.809  -9.816  1.00  1.24           H  
ATOM   2950 2HB  PHE A 181      18.829   5.295  -8.871  1.00  1.24           H  
ATOM   2951  HD1 PHE A 181      20.545   3.581 -11.622  1.00  1.24           H  
ATOM   2952  HD2 PHE A 181      19.996   7.268  -9.564  1.00  1.24           H  
ATOM   2953  HE1 PHE A 181      21.734   4.748 -13.427  1.00  1.24           H  
ATOM   2954  HE2 PHE A 181      21.184   8.453 -11.387  1.00  1.24           H  
ATOM   2955  HZ  PHE A 181      22.054   7.199 -13.303  1.00  1.24           H  
ATOM   2956  N   SER A 182      19.224   2.605  -6.873  1.00  0.47           N  
ATOM   2957  CA  SER A 182      18.640   2.246  -5.590  1.00  0.45           C  
ATOM   2958  C   SER A 182      19.750   2.057  -4.567  1.00  0.39           C  
ATOM   2959  O   SER A 182      19.657   2.555  -3.441  1.00  0.41           O  
ATOM   2960  CB  SER A 182      17.815   0.990  -5.704  1.00  0.68           C  
ATOM   2961  OG  SER A 182      17.231   0.666  -4.472  1.00  0.68           O  
ATOM   2962  H   SER A 182      19.141   1.963  -7.650  1.00  0.56           H  
ATOM   2963  HA  SER A 182      17.996   3.062  -5.256  1.00  0.54           H  
ATOM   2964 1HB  SER A 182      17.038   1.137  -6.453  1.00  0.81           H  
ATOM   2965 2HB  SER A 182      18.445   0.169  -6.041  1.00  0.81           H  
ATOM   2966  HG  SER A 182      16.576   1.349  -4.303  1.00  0.81           H  
ATOM   2967  N   SER A 183      20.802   1.338  -4.984  1.00  0.46           N  
ATOM   2968  CA  SER A 183      21.955   1.071  -4.146  1.00  0.59           C  
ATOM   2969  C   SER A 183      22.613   2.333  -3.643  1.00  0.44           C  
ATOM   2970  O   SER A 183      22.714   2.529  -2.433  1.00  0.55           O  
ATOM   2971  CB  SER A 183      22.976   0.268  -4.919  1.00  0.89           C  
ATOM   2972  OG  SER A 183      24.125   0.042  -4.155  1.00  0.89           O  
ATOM   2973  H   SER A 183      20.811   0.936  -5.916  1.00  0.55           H  
ATOM   2974  HA  SER A 183      21.621   0.490  -3.286  1.00  0.71           H  
ATOM   2975 1HB  SER A 183      22.542  -0.687  -5.208  1.00  1.06           H  
ATOM   2976 2HB  SER A 183      23.240   0.799  -5.831  1.00  1.06           H  
ATOM   2977  HG  SER A 183      23.897  -0.662  -3.547  1.00  1.06           H  
ATOM   2978  N   THR A 184      23.044   3.200  -4.563  1.00  0.49           N  
ATOM   2979  CA  THR A 184      23.738   4.409  -4.156  1.00  0.72           C  
ATOM   2980  C   THR A 184      22.839   5.359  -3.419  1.00  0.48           C  
ATOM   2981  O   THR A 184      23.311   6.078  -2.555  1.00  0.83           O  
ATOM   2982  CB  THR A 184      24.315   5.173  -5.347  1.00  1.08           C  
ATOM   2983  OG1 THR A 184      23.235   5.504  -6.227  1.00  1.08           O  
ATOM   2984  CG2 THR A 184      25.380   4.365  -6.074  1.00  1.08           C  
ATOM   2985  H   THR A 184      22.919   3.008  -5.547  1.00  0.59           H  
ATOM   2986  HA  THR A 184      24.556   4.129  -3.495  1.00  0.86           H  
ATOM   2987  HB  THR A 184      24.759   6.099  -4.986  1.00  1.30           H  
ATOM   2988  HG1 THR A 184      23.481   6.246  -6.790  1.00  1.30           H  
ATOM   2989 1HG2 THR A 184      25.766   4.945  -6.912  1.00  1.30           H  
ATOM   2990 2HG2 THR A 184      26.193   4.134  -5.386  1.00  1.30           H  
ATOM   2991 3HG2 THR A 184      24.946   3.439  -6.443  1.00  1.30           H  
ATOM   2992  N   GLY A 185      21.540   5.345  -3.698  1.00  0.46           N  
ATOM   2993  CA  GLY A 185      20.643   6.215  -2.956  1.00  0.61           C  
ATOM   2994  C   GLY A 185      20.715   5.890  -1.468  1.00  0.55           C  
ATOM   2995  O   GLY A 185      20.867   6.786  -0.631  1.00  0.63           O  
ATOM   2996  H   GLY A 185      21.162   4.766  -4.438  1.00  0.55           H  
ATOM   2997 1HA  GLY A 185      20.920   7.257  -3.123  1.00  0.73           H  
ATOM   2998 2HA  GLY A 185      19.627   6.083  -3.321  1.00  0.73           H  
ATOM   2999  N   ALA A 186      20.623   4.598  -1.153  1.00  0.51           N  
ATOM   3000  CA  ALA A 186      20.705   4.140   0.225  1.00  0.55           C  
ATOM   3001  C   ALA A 186      22.091   4.410   0.821  1.00  0.64           C  
ATOM   3002  O   ALA A 186      22.200   4.810   1.983  1.00  1.01           O  
ATOM   3003  CB  ALA A 186      20.373   2.656   0.296  1.00  0.83           C  
ATOM   3004  H   ALA A 186      20.478   3.915  -1.891  1.00  0.61           H  
ATOM   3005  HA  ALA A 186      19.974   4.696   0.808  1.00  0.66           H  
ATOM   3006 1HB  ALA A 186      20.404   2.331   1.335  1.00  0.99           H  
ATOM   3007 2HB  ALA A 186      19.375   2.487  -0.107  1.00  0.99           H  
ATOM   3008 3HB  ALA A 186      21.100   2.092  -0.286  1.00  0.99           H  
ATOM   3009  N   ILE A 187      23.137   4.211   0.015  1.00  0.57           N  
ATOM   3010  CA  ILE A 187      24.517   4.399   0.456  1.00  0.71           C  
ATOM   3011  C   ILE A 187      24.808   5.869   0.771  1.00  0.87           C  
ATOM   3012  O   ILE A 187      25.436   6.184   1.783  1.00  1.22           O  
ATOM   3013  CB  ILE A 187      25.498   3.912  -0.602  1.00  1.06           C  
ATOM   3014  CG1 ILE A 187      25.365   2.406  -0.777  1.00  1.06           C  
ATOM   3015  CG2 ILE A 187      26.909   4.236  -0.145  1.00  1.06           C  
ATOM   3016  CD1 ILE A 187      26.092   1.878  -1.996  1.00  1.06           C  
ATOM   3017  H   ILE A 187      22.977   3.877  -0.928  1.00  0.68           H  
ATOM   3018  HA  ILE A 187      24.670   3.812   1.357  1.00  0.85           H  
ATOM   3019  HB  ILE A 187      25.294   4.394  -1.555  1.00  1.28           H  
ATOM   3020 1HG1 ILE A 187      25.748   1.919   0.113  1.00  1.28           H  
ATOM   3021 2HG1 ILE A 187      24.315   2.148  -0.858  1.00  1.28           H  
ATOM   3022 1HG2 ILE A 187      27.624   3.891  -0.892  1.00  1.28           H  
ATOM   3023 2HG2 ILE A 187      27.010   5.311  -0.012  1.00  1.28           H  
ATOM   3024 3HG2 ILE A 187      27.106   3.738   0.805  1.00  1.28           H  
ATOM   3025 1HD1 ILE A 187      25.960   0.800  -2.063  1.00  1.28           H  
ATOM   3026 2HD1 ILE A 187      25.689   2.348  -2.893  1.00  1.28           H  
ATOM   3027 3HD1 ILE A 187      27.154   2.108  -1.913  1.00  1.28           H  
ATOM   3028  N   GLU A 188      24.357   6.760  -0.111  1.00  0.82           N  
ATOM   3029  CA  GLU A 188      24.501   8.198   0.078  1.00  1.22           C  
ATOM   3030  C   GLU A 188      23.866   8.583   1.404  1.00  1.10           C  
ATOM   3031  O   GLU A 188      24.450   9.343   2.184  1.00  1.28           O  
ATOM   3032  CB  GLU A 188      23.812   8.967  -1.068  1.00  1.83           C  
ATOM   3033  CG  GLU A 188      24.493   8.896  -2.432  1.00  1.83           C  
ATOM   3034  CD  GLU A 188      23.649   9.473  -3.543  1.00  1.83           C  
ATOM   3035  OE1 GLU A 188      22.508   9.781  -3.280  1.00  1.83           O  
ATOM   3036  OE2 GLU A 188      24.131   9.607  -4.646  1.00  1.83           O  
ATOM   3037  H   GLU A 188      23.875   6.436  -0.931  1.00  0.98           H  
ATOM   3038  HA  GLU A 188      25.561   8.453   0.107  1.00  1.46           H  
ATOM   3039 1HB  GLU A 188      22.798   8.587  -1.195  1.00  2.20           H  
ATOM   3040 2HB  GLU A 188      23.730  10.020  -0.798  1.00  2.20           H  
ATOM   3041 1HG  GLU A 188      25.415   9.461  -2.374  1.00  2.20           H  
ATOM   3042 2HG  GLU A 188      24.756   7.868  -2.663  1.00  2.20           H  
ATOM   3043  N   GLY A 189      22.686   8.011   1.661  1.00  1.05           N  
ATOM   3044  CA  GLY A 189      21.966   8.242   2.894  1.00  1.04           C  
ATOM   3045  C   GLY A 189      22.768   7.852   4.124  1.00  1.17           C  
ATOM   3046  O   GLY A 189      22.860   8.642   5.062  1.00  1.40           O  
ATOM   3047  H   GLY A 189      22.253   7.418   0.961  1.00  1.26           H  
ATOM   3048 1HA  GLY A 189      21.702   9.294   2.957  1.00  1.25           H  
ATOM   3049 2HA  GLY A 189      21.035   7.679   2.875  1.00  1.25           H  
ATOM   3050  N   ILE A 190      23.374   6.662   4.127  1.00  1.36           N  
ATOM   3051  CA  ILE A 190      24.121   6.258   5.317  1.00  2.06           C  
ATOM   3052  C   ILE A 190      25.416   7.021   5.496  1.00  1.92           C  
ATOM   3053  O   ILE A 190      25.910   7.128   6.618  1.00  1.89           O  
ATOM   3054  CB  ILE A 190      24.429   4.754   5.334  1.00  3.09           C  
ATOM   3055  CG1 ILE A 190      25.369   4.351   4.209  1.00  3.09           C  
ATOM   3056  CG2 ILE A 190      23.146   3.992   5.225  1.00  3.09           C  
ATOM   3057  CD1 ILE A 190      25.843   2.929   4.308  1.00  3.09           C  
ATOM   3058  H   ILE A 190      23.276   6.036   3.334  1.00  1.63           H  
ATOM   3059  HA  ILE A 190      23.495   6.459   6.181  1.00  2.47           H  
ATOM   3060  HB  ILE A 190      24.917   4.498   6.273  1.00  3.71           H  
ATOM   3061 1HG1 ILE A 190      24.847   4.469   3.269  1.00  3.71           H  
ATOM   3062 2HG1 ILE A 190      26.242   5.002   4.211  1.00  3.71           H  
ATOM   3063 1HG2 ILE A 190      23.362   2.926   5.261  1.00  3.71           H  
ATOM   3064 2HG2 ILE A 190      22.493   4.261   6.054  1.00  3.71           H  
ATOM   3065 3HG2 ILE A 190      22.655   4.233   4.284  1.00  3.71           H  
ATOM   3066 1HD1 ILE A 190      26.505   2.703   3.472  1.00  3.71           H  
ATOM   3067 2HD1 ILE A 190      26.375   2.794   5.246  1.00  3.71           H  
ATOM   3068 3HD1 ILE A 190      24.985   2.265   4.285  1.00  3.71           H  
ATOM   3069  N   ASN A 191      25.964   7.590   4.425  1.00  2.40           N  
ATOM   3070  CA  ASN A 191      27.164   8.378   4.624  1.00  2.97           C  
ATOM   3071  C   ASN A 191      26.756   9.644   5.386  1.00  2.97           C  
ATOM   3072  O   ASN A 191      27.446  10.068   6.315  1.00  3.52           O  
ATOM   3073  CB  ASN A 191      27.859   8.700   3.318  1.00  4.46           C  
ATOM   3074  CG  ASN A 191      29.291   9.112   3.551  1.00  4.46           C  
ATOM   3075  OD1 ASN A 191      30.074   8.289   4.040  1.00  4.46           O  
ATOM   3076  ND2 ASN A 191      29.660  10.322   3.231  1.00  4.46           N  
ATOM   3077  H   ASN A 191      25.579   7.457   3.496  1.00  2.88           H  
ATOM   3078  HA  ASN A 191      27.855   7.819   5.256  1.00  3.56           H  
ATOM   3079 1HB  ASN A 191      27.837   7.828   2.663  1.00  5.35           H  
ATOM   3080 2HB  ASN A 191      27.332   9.509   2.810  1.00  5.35           H  
ATOM   3081 1HD2 ASN A 191      30.607  10.608   3.380  1.00  5.35           H  
ATOM   3082 2HD2 ASN A 191      29.010  10.978   2.850  1.00  5.35           H  
ATOM   3083  N   ALA A 192      25.610  10.219   5.008  1.00  2.71           N  
ATOM   3084  CA  ALA A 192      25.070  11.384   5.701  1.00  2.97           C  
ATOM   3085  C   ALA A 192      24.688  11.048   7.147  1.00  2.59           C  
ATOM   3086  O   ALA A 192      24.931  11.832   8.062  1.00  3.65           O  
ATOM   3087  CB  ALA A 192      23.865  11.920   4.958  1.00  4.46           C  
ATOM   3088  H   ALA A 192      25.101   9.846   4.211  1.00  3.25           H  
ATOM   3089  HA  ALA A 192      25.839  12.151   5.723  1.00  3.56           H  
ATOM   3090 1HB  ALA A 192      23.487  12.808   5.466  1.00  5.35           H  
ATOM   3091 2HB  ALA A 192      24.160  12.180   3.944  1.00  5.35           H  
ATOM   3092 3HB  ALA A 192      23.086  11.161   4.926  1.00  5.35           H  
ATOM   3093  N   ILE A 193      24.102   9.877   7.357  1.00  1.74           N  
ATOM   3094  CA  ILE A 193      23.703   9.444   8.689  1.00  1.64           C  
ATOM   3095  C   ILE A 193      24.885   9.197   9.630  1.00  1.88           C  
ATOM   3096  O   ILE A 193      24.847   9.602  10.792  1.00  2.28           O  
ATOM   3097  CB  ILE A 193      22.824   8.189   8.600  1.00  2.46           C  
ATOM   3098  CG1 ILE A 193      21.485   8.563   7.953  1.00  2.46           C  
ATOM   3099  CG2 ILE A 193      22.612   7.580   9.976  1.00  2.46           C  
ATOM   3100  CD1 ILE A 193      20.651   7.379   7.541  1.00  2.46           C  
ATOM   3101  H   ILE A 193      23.898   9.275   6.570  1.00  2.09           H  
ATOM   3102  HA  ILE A 193      23.094  10.235   9.126  1.00  1.97           H  
ATOM   3103  HB  ILE A 193      23.306   7.456   7.960  1.00  2.95           H  
ATOM   3104 1HG1 ILE A 193      20.907   9.152   8.664  1.00  2.95           H  
ATOM   3105 2HG1 ILE A 193      21.672   9.179   7.076  1.00  2.95           H  
ATOM   3106 1HG2 ILE A 193      21.990   6.690   9.887  1.00  2.95           H  
ATOM   3107 2HG2 ILE A 193      23.574   7.309  10.407  1.00  2.95           H  
ATOM   3108 3HG2 ILE A 193      22.117   8.306  10.622  1.00  2.95           H  
ATOM   3109 1HD1 ILE A 193      19.717   7.727   7.101  1.00  2.95           H  
ATOM   3110 2HD1 ILE A 193      21.200   6.785   6.809  1.00  2.95           H  
ATOM   3111 3HD1 ILE A 193      20.436   6.769   8.416  1.00  2.95           H  
ATOM   3112  N   THR A 194      25.923   8.519   9.141  1.00  1.84           N  
ATOM   3113  CA  THR A 194      27.075   8.187   9.975  1.00  2.37           C  
ATOM   3114  C   THR A 194      28.179   9.257  10.006  1.00  2.31           C  
ATOM   3115  O   THR A 194      29.014   9.254  10.914  1.00  3.32           O  
ATOM   3116  CB  THR A 194      27.681   6.843   9.527  1.00  3.56           C  
ATOM   3117  OG1 THR A 194      28.113   6.935   8.163  1.00  3.56           O  
ATOM   3118  CG2 THR A 194      26.647   5.735   9.663  1.00  3.56           C  
ATOM   3119  H   THR A 194      25.907   8.198   8.184  1.00  2.21           H  
ATOM   3120  HA  THR A 194      26.717   8.061  10.997  1.00  2.84           H  
ATOM   3121  HB  THR A 194      28.542   6.609  10.150  1.00  4.27           H  
ATOM   3122  HG1 THR A 194      27.352   7.133   7.604  1.00  4.27           H  
ATOM   3123 1HG2 THR A 194      27.081   4.787   9.356  1.00  4.27           H  
ATOM   3124 2HG2 THR A 194      26.328   5.665  10.703  1.00  4.27           H  
ATOM   3125 3HG2 THR A 194      25.787   5.961   9.034  1.00  4.27           H  
ATOM   3126  N   THR A 195      28.192  10.189   9.046  1.00  1.79           N  
ATOM   3127  CA  THR A 195      29.220  11.240   9.066  1.00  2.21           C  
ATOM   3128  C   THR A 195      28.610  12.619   8.881  1.00  2.03           C  
ATOM   3129  O   THR A 195      28.986  13.573   9.565  1.00  3.22           O  
ATOM   3130  CB  THR A 195      30.263  11.075   7.937  1.00  3.31           C  
ATOM   3131  OG1 THR A 195      29.616  11.239   6.669  1.00  3.31           O  
ATOM   3132  CG2 THR A 195      30.909   9.698   7.981  1.00  3.31           C  
ATOM   3133  H   THR A 195      27.523  10.163   8.292  1.00  2.15           H  
ATOM   3134  HA  THR A 195      29.731  11.218  10.028  1.00  2.65           H  
ATOM   3135  HB  THR A 195      31.034  11.837   8.045  1.00  3.98           H  
ATOM   3136  HG1 THR A 195      29.003  10.511   6.530  1.00  3.98           H  
ATOM   3137 1HG2 THR A 195      31.636   9.614   7.174  1.00  3.98           H  
ATOM   3138 2HG2 THR A 195      31.412   9.562   8.938  1.00  3.98           H  
ATOM   3139 3HG2 THR A 195      30.145   8.932   7.860  1.00  3.98           H  
ATOM   3140  N   GLY A 196      27.670  12.718   7.949  1.00  1.73           N  
ATOM   3141  CA  GLY A 196      27.031  13.992   7.635  1.00  1.95           C  
ATOM   3142  C   GLY A 196      27.399  14.448   6.230  1.00  2.36           C  
ATOM   3143  O   GLY A 196      26.786  15.369   5.683  1.00  6.03           O  
ATOM   3144  H   GLY A 196      27.412  11.891   7.425  1.00  2.08           H  
ATOM   3145 1HA  GLY A 196      25.951  13.903   7.721  1.00  2.34           H  
ATOM   3146 2HA  GLY A 196      27.344  14.743   8.359  1.00  2.34           H  
ATOM   3147  N   ASP A 197      28.391  13.792   5.631  1.00  2.13           N  
ATOM   3148  CA  ASP A 197      28.836  14.173   4.304  1.00  2.55           C  
ATOM   3149  C   ASP A 197      27.935  13.604   3.215  1.00  1.89           C  
ATOM   3150  O   ASP A 197      28.249  12.592   2.585  1.00  3.09           O  
ATOM   3151  CB  ASP A 197      30.285  13.729   4.087  1.00  3.82           C  
ATOM   3152  CG  ASP A 197      30.877  14.215   2.772  1.00  3.82           C  
ATOM   3153  OD1 ASP A 197      30.180  14.864   2.030  1.00  3.82           O  
ATOM   3154  OD2 ASP A 197      32.026  13.935   2.524  1.00  3.82           O  
ATOM   3155  H   ASP A 197      28.859  13.026   6.101  1.00  2.56           H  
ATOM   3156  HA  ASP A 197      28.805  15.261   4.232  1.00  3.06           H  
ATOM   3157 1HB  ASP A 197      30.901  14.110   4.902  1.00  4.59           H  
ATOM   3158 2HB  ASP A 197      30.345  12.644   4.122  1.00  4.59           H  
ATOM   3159  N   LEU A 198      26.810  14.267   2.983  1.00  1.56           N  
ATOM   3160  CA  LEU A 198      25.930  13.822   1.918  1.00  1.81           C  
ATOM   3161  C   LEU A 198      26.558  14.192   0.587  1.00  2.04           C  
ATOM   3162  O   LEU A 198      26.782  15.368   0.303  1.00  3.18           O  
ATOM   3163  CB  LEU A 198      24.539  14.446   2.030  1.00  2.71           C  
ATOM   3164  CG  LEU A 198      23.560  13.951   0.965  1.00  2.71           C  
ATOM   3165  CD1 LEU A 198      23.355  12.463   1.180  1.00  2.71           C  
ATOM   3166  CD2 LEU A 198      22.243  14.708   1.070  1.00  2.71           C  
ATOM   3167  H   LEU A 198      26.587  15.073   3.556  1.00  1.87           H  
ATOM   3168  HA  LEU A 198      25.834  12.739   1.969  1.00  2.17           H  
ATOM   3169 1HB  LEU A 198      24.121  14.219   3.008  1.00  3.26           H  
ATOM   3170 2HB  LEU A 198      24.627  15.528   1.932  1.00  3.26           H  
ATOM   3171  HG  LEU A 198      23.985  14.100  -0.028  1.00  3.26           H  
ATOM   3172 1HD1 LEU A 198      22.666  12.068   0.439  1.00  3.26           H  
ATOM   3173 2HD1 LEU A 198      24.311  11.947   1.095  1.00  3.26           H  
ATOM   3174 3HD1 LEU A 198      22.942  12.300   2.172  1.00  3.26           H  
ATOM   3175 1HD2 LEU A 198      21.549  14.341   0.313  1.00  3.26           H  
ATOM   3176 2HD2 LEU A 198      21.814  14.552   2.056  1.00  3.26           H  
ATOM   3177 3HD2 LEU A 198      22.420  15.772   0.915  1.00  3.26           H  
ATOM   3178  N   VAL A 199      26.847  13.185  -0.225  1.00  2.43           N  
ATOM   3179  CA  VAL A 199      27.487  13.418  -1.508  1.00  3.59           C  
ATOM   3180  C   VAL A 199      27.016  12.423  -2.546  1.00  2.09           C  
ATOM   3181  O   VAL A 199      26.875  11.238  -2.256  1.00  3.05           O  
ATOM   3182  CB  VAL A 199      29.019  13.321  -1.360  1.00  5.38           C  
ATOM   3183  CG1 VAL A 199      29.411  11.924  -0.890  1.00  5.38           C  
ATOM   3184  CG2 VAL A 199      29.690  13.649  -2.685  1.00  5.38           C  
ATOM   3185  H   VAL A 199      26.631  12.240   0.059  1.00  2.92           H  
ATOM   3186  HA  VAL A 199      27.232  14.425  -1.845  1.00  4.31           H  
ATOM   3187  HB  VAL A 199      29.347  14.030  -0.599  1.00  6.46           H  
ATOM   3188 1HG1 VAL A 199      30.494  11.872  -0.771  1.00  6.46           H  
ATOM   3189 2HG1 VAL A 199      28.932  11.715   0.066  1.00  6.46           H  
ATOM   3190 3HG1 VAL A 199      29.091  11.188  -1.627  1.00  6.46           H  
ATOM   3191 1HG2 VAL A 199      30.771  13.594  -2.563  1.00  6.46           H  
ATOM   3192 2HG2 VAL A 199      29.376  12.934  -3.445  1.00  6.46           H  
ATOM   3193 3HG2 VAL A 199      29.411  14.656  -2.995  1.00  6.46           H  
ATOM   3194  N   SER A 200      26.789  12.910  -3.760  1.00  1.73           N  
ATOM   3195  CA  SER A 200      26.342  12.064  -4.854  1.00  1.27           C  
ATOM   3196  C   SER A 200      27.377  11.018  -5.231  1.00  1.36           C  
ATOM   3197  O   SER A 200      28.541  11.348  -5.440  1.00  3.94           O  
ATOM   3198  CB  SER A 200      26.035  12.909  -6.066  1.00  1.91           C  
ATOM   3199  OG  SER A 200      25.749  12.095  -7.167  1.00  1.91           O  
ATOM   3200  H   SER A 200      26.930  13.896  -3.927  1.00  2.08           H  
ATOM   3201  HA  SER A 200      25.437  11.557  -4.537  1.00  1.52           H  
ATOM   3202 1HB  SER A 200      25.187  13.561  -5.858  1.00  2.29           H  
ATOM   3203 2HB  SER A 200      26.890  13.544  -6.291  1.00  2.29           H  
ATOM   3204  HG  SER A 200      25.805  12.654  -7.950  1.00  2.29           H  
ATOM   3205  N   LEU A 201      26.942   9.762  -5.329  1.00  1.24           N  
ATOM   3206  CA  LEU A 201      27.847   8.657  -5.646  1.00  1.14           C  
ATOM   3207  C   LEU A 201      27.730   8.141  -7.073  1.00  1.06           C  
ATOM   3208  O   LEU A 201      26.703   8.291  -7.736  1.00  1.31           O  
ATOM   3209  CB  LEU A 201      27.641   7.532  -4.651  1.00  1.71           C  
ATOM   3210  CG  LEU A 201      27.926   7.962  -3.219  1.00  1.71           C  
ATOM   3211  CD1 LEU A 201      27.620   6.823  -2.274  1.00  1.71           C  
ATOM   3212  CD2 LEU A 201      29.379   8.404  -3.131  1.00  1.71           C  
ATOM   3213  H   LEU A 201      25.961   9.574  -5.146  1.00  1.49           H  
ATOM   3214  HA  LEU A 201      28.857   9.017  -5.507  1.00  1.37           H  
ATOM   3215 1HB  LEU A 201      26.608   7.195  -4.703  1.00  2.05           H  
ATOM   3216 2HB  LEU A 201      28.299   6.701  -4.900  1.00  2.05           H  
ATOM   3217  HG  LEU A 201      27.288   8.801  -2.956  1.00  2.05           H  
ATOM   3218 1HD1 LEU A 201      27.821   7.139  -1.250  1.00  2.05           H  
ATOM   3219 2HD1 LEU A 201      26.571   6.544  -2.368  1.00  2.05           H  
ATOM   3220 3HD1 LEU A 201      28.245   5.969  -2.518  1.00  2.05           H  
ATOM   3221 1HD2 LEU A 201      29.596   8.734  -2.120  1.00  2.05           H  
ATOM   3222 2HD2 LEU A 201      30.032   7.573  -3.394  1.00  2.05           H  
ATOM   3223 3HD2 LEU A 201      29.547   9.229  -3.823  1.00  2.05           H  
ATOM   3224  N   SER A 202      28.801   7.508  -7.540  1.00  0.99           N  
ATOM   3225  CA  SER A 202      28.872   7.108  -8.932  1.00  1.05           C  
ATOM   3226  C   SER A 202      28.183   5.788  -9.231  1.00  1.04           C  
ATOM   3227  O   SER A 202      28.791   4.717  -9.144  1.00  2.08           O  
ATOM   3228  CB  SER A 202      30.314   6.975  -9.364  1.00  1.58           C  
ATOM   3229  OG  SER A 202      30.390   6.556 -10.697  1.00  1.58           O  
ATOM   3230  H   SER A 202      29.610   7.371  -6.947  1.00  1.19           H  
ATOM   3231  HA  SER A 202      28.395   7.882  -9.533  1.00  1.26           H  
ATOM   3232 1HB  SER A 202      30.833   7.922  -9.246  1.00  1.89           H  
ATOM   3233 2HB  SER A 202      30.808   6.247  -8.720  1.00  1.89           H  
ATOM   3234  HG  SER A 202      30.406   7.357 -11.229  1.00  1.89           H  
ATOM   3235  N   GLU A 203      26.933   5.892  -9.678  1.00  1.19           N  
ATOM   3236  CA  GLU A 203      26.184   4.721 -10.132  1.00  1.27           C  
ATOM   3237  C   GLU A 203      26.890   4.096 -11.317  1.00  0.99           C  
ATOM   3238  O   GLU A 203      26.869   2.879 -11.485  1.00  1.13           O  
ATOM   3239  CB  GLU A 203      24.758   5.084 -10.549  1.00  1.91           C  
ATOM   3240  CG  GLU A 203      23.888   5.578  -9.424  1.00  1.91           C  
ATOM   3241  CD  GLU A 203      24.036   7.045  -9.170  1.00  1.91           C  
ATOM   3242  OE1 GLU A 203      24.498   7.745 -10.040  1.00  1.91           O  
ATOM   3243  OE2 GLU A 203      23.714   7.472  -8.083  1.00  1.91           O  
ATOM   3244  H   GLU A 203      26.505   6.812  -9.665  1.00  1.43           H  
ATOM   3245  HA  GLU A 203      26.147   3.990  -9.324  1.00  1.52           H  
ATOM   3246 1HB  GLU A 203      24.788   5.861 -11.314  1.00  2.29           H  
ATOM   3247 2HB  GLU A 203      24.271   4.214 -10.987  1.00  2.29           H  
ATOM   3248 1HG  GLU A 203      22.853   5.365  -9.668  1.00  2.29           H  
ATOM   3249 2HG  GLU A 203      24.138   5.022  -8.525  1.00  2.29           H  
ATOM   3250  N   GLN A 204      27.539   4.946 -12.114  1.00  1.13           N  
ATOM   3251  CA  GLN A 204      28.285   4.536 -13.283  1.00  1.43           C  
ATOM   3252  C   GLN A 204      29.447   3.656 -12.929  1.00  1.34           C  
ATOM   3253  O   GLN A 204      29.724   2.702 -13.644  1.00  1.86           O  
ATOM   3254  CB  GLN A 204      28.802   5.743 -14.014  1.00  2.15           C  
ATOM   3255  CG  GLN A 204      29.507   5.437 -15.315  1.00  2.15           C  
ATOM   3256  CD  GLN A 204      28.623   4.874 -16.408  1.00  2.15           C  
ATOM   3257  OE1 GLN A 204      27.669   5.530 -16.850  1.00  2.15           O  
ATOM   3258  NE2 GLN A 204      28.951   3.671 -16.876  1.00  2.15           N  
ATOM   3259  H   GLN A 204      27.500   5.933 -11.902  1.00  1.36           H  
ATOM   3260  HA  GLN A 204      27.620   3.977 -13.941  1.00  1.72           H  
ATOM   3261 1HB  GLN A 204      27.962   6.381 -14.213  1.00  2.57           H  
ATOM   3262 2HB  GLN A 204      29.492   6.294 -13.375  1.00  2.57           H  
ATOM   3263 1HG  GLN A 204      29.961   6.354 -15.686  1.00  2.57           H  
ATOM   3264 2HG  GLN A 204      30.277   4.697 -15.108  1.00  2.57           H  
ATOM   3265 1HE2 GLN A 204      28.433   3.264 -17.633  1.00  2.57           H  
ATOM   3266 2HE2 GLN A 204      29.738   3.169 -16.508  1.00  2.57           H  
ATOM   3267  N   GLU A 205      30.128   3.963 -11.828  1.00  1.14           N  
ATOM   3268  CA  GLU A 205      31.220   3.126 -11.381  1.00  1.60           C  
ATOM   3269  C   GLU A 205      30.715   1.730 -11.114  1.00  1.38           C  
ATOM   3270  O   GLU A 205      31.336   0.761 -11.542  1.00  1.86           O  
ATOM   3271  CB  GLU A 205      31.872   3.684 -10.134  1.00  2.40           C  
ATOM   3272  CG  GLU A 205      33.084   2.890  -9.698  1.00  2.40           C  
ATOM   3273  CD  GLU A 205      33.742   3.477  -8.505  1.00  2.40           C  
ATOM   3274  OE1 GLU A 205      33.097   4.219  -7.811  1.00  2.40           O  
ATOM   3275  OE2 GLU A 205      34.896   3.194  -8.291  1.00  2.40           O  
ATOM   3276  H   GLU A 205      29.906   4.791 -11.296  1.00  1.37           H  
ATOM   3277  HA  GLU A 205      31.967   3.071 -12.170  1.00  1.92           H  
ATOM   3278 1HB  GLU A 205      32.184   4.712 -10.314  1.00  2.88           H  
ATOM   3279 2HB  GLU A 205      31.154   3.696  -9.314  1.00  2.88           H  
ATOM   3280 1HG  GLU A 205      32.773   1.872  -9.465  1.00  2.88           H  
ATOM   3281 2HG  GLU A 205      33.797   2.846 -10.520  1.00  2.88           H  
ATOM   3282  N   LEU A 206      29.586   1.617 -10.420  1.00  1.19           N  
ATOM   3283  CA  LEU A 206      29.017   0.297 -10.174  1.00  1.23           C  
ATOM   3284  C   LEU A 206      28.677  -0.391 -11.495  1.00  1.11           C  
ATOM   3285  O   LEU A 206      28.990  -1.560 -11.703  1.00  1.45           O  
ATOM   3286  CB  LEU A 206      27.746   0.406  -9.328  1.00  1.84           C  
ATOM   3287  CG  LEU A 206      27.929   0.811  -7.871  1.00  1.84           C  
ATOM   3288  CD1 LEU A 206      26.561   1.080  -7.256  1.00  1.84           C  
ATOM   3289  CD2 LEU A 206      28.642  -0.311  -7.134  1.00  1.84           C  
ATOM   3290  H   LEU A 206      29.128   2.456 -10.065  1.00  1.43           H  
ATOM   3291  HA  LEU A 206      29.752  -0.309  -9.645  1.00  1.48           H  
ATOM   3292 1HB  LEU A 206      27.077   1.128  -9.789  1.00  2.21           H  
ATOM   3293 2HB  LEU A 206      27.257  -0.563  -9.330  1.00  2.21           H  
ATOM   3294  HG  LEU A 206      28.520   1.724  -7.812  1.00  2.21           H  
ATOM   3295 1HD1 LEU A 206      26.682   1.373  -6.212  1.00  2.21           H  
ATOM   3296 2HD1 LEU A 206      26.069   1.885  -7.803  1.00  2.21           H  
ATOM   3297 3HD1 LEU A 206      25.953   0.180  -7.314  1.00  2.21           H  
ATOM   3298 1HD2 LEU A 206      28.777  -0.031  -6.090  1.00  2.21           H  
ATOM   3299 2HD2 LEU A 206      28.045  -1.222  -7.191  1.00  2.21           H  
ATOM   3300 3HD2 LEU A 206      29.614  -0.484  -7.595  1.00  2.21           H  
ATOM   3301  N   VAL A 207      28.093   0.362 -12.418  1.00  0.98           N  
ATOM   3302  CA  VAL A 207      27.751  -0.153 -13.736  1.00  1.33           C  
ATOM   3303  C   VAL A 207      28.967  -0.650 -14.530  1.00  1.50           C  
ATOM   3304  O   VAL A 207      28.913  -1.711 -15.155  1.00  2.83           O  
ATOM   3305  CB  VAL A 207      27.004   0.940 -14.524  1.00  2.00           C  
ATOM   3306  CG1 VAL A 207      26.863   0.550 -15.972  1.00  2.00           C  
ATOM   3307  CG2 VAL A 207      25.618   1.131 -13.922  1.00  2.00           C  
ATOM   3308  H   VAL A 207      27.848   1.317 -12.193  1.00  1.18           H  
ATOM   3309  HA  VAL A 207      27.069  -0.991 -13.599  1.00  1.60           H  
ATOM   3310  HB  VAL A 207      27.567   1.870 -14.479  1.00  2.39           H  
ATOM   3311 1HG1 VAL A 207      26.335   1.339 -16.509  1.00  2.39           H  
ATOM   3312 2HG1 VAL A 207      27.850   0.414 -16.413  1.00  2.39           H  
ATOM   3313 3HG1 VAL A 207      26.301  -0.376 -16.050  1.00  2.39           H  
ATOM   3314 1HG2 VAL A 207      25.087   1.906 -14.473  1.00  2.39           H  
ATOM   3315 2HG2 VAL A 207      25.064   0.194 -13.988  1.00  2.39           H  
ATOM   3316 3HG2 VAL A 207      25.705   1.421 -12.879  1.00  2.39           H  
ATOM   3317  N   SER A 208      30.054   0.118 -14.507  1.00  1.12           N  
ATOM   3318  CA  SER A 208      31.279  -0.214 -15.231  1.00  1.63           C  
ATOM   3319  C   SER A 208      32.234  -1.166 -14.486  1.00  1.52           C  
ATOM   3320  O   SER A 208      33.099  -1.779 -15.113  1.00  3.66           O  
ATOM   3321  CB  SER A 208      32.045   1.066 -15.557  1.00  2.44           C  
ATOM   3322  OG  SER A 208      31.370   1.887 -16.477  1.00  2.44           O  
ATOM   3323  H   SER A 208      30.031   0.975 -13.982  1.00  1.34           H  
ATOM   3324  HA  SER A 208      30.992  -0.694 -16.167  1.00  1.96           H  
ATOM   3325 1HB  SER A 208      32.211   1.621 -14.635  1.00  2.93           H  
ATOM   3326 2HB  SER A 208      33.022   0.804 -15.955  1.00  2.93           H  
ATOM   3327  HG  SER A 208      31.914   2.679 -16.570  1.00  2.93           H  
ATOM   3328  N   CYS A 209      32.096  -1.293 -13.164  1.00  1.26           N  
ATOM   3329  CA  CYS A 209      33.041  -2.102 -12.391  1.00  1.30           C  
ATOM   3330  C   CYS A 209      32.459  -3.356 -11.731  1.00  1.37           C  
ATOM   3331  O   CYS A 209      33.169  -4.351 -11.559  1.00  2.63           O  
ATOM   3332  CB  CYS A 209      33.673  -1.244 -11.299  1.00  1.95           C  
ATOM   3333  SG  CYS A 209      34.555   0.215 -11.905  1.00  1.95           S  
ATOM   3334  H   CYS A 209      31.373  -0.783 -12.676  1.00  1.51           H  
ATOM   3335  HA  CYS A 209      33.833  -2.420 -13.070  1.00  1.56           H  
ATOM   3336 1HB  CYS A 209      32.899  -0.907 -10.610  1.00  2.34           H  
ATOM   3337 2HB  CYS A 209      34.376  -1.847 -10.726  1.00  2.34           H  
ATOM   3338  HG  CYS A 209      33.525   0.752 -12.546  1.00  2.34           H  
ATOM   3339  N   ASP A 210      31.189  -3.332 -11.338  1.00  3.05           N  
ATOM   3340  CA  ASP A 210      30.632  -4.491 -10.655  1.00  4.35           C  
ATOM   3341  C   ASP A 210      30.280  -5.621 -11.602  1.00  2.83           C  
ATOM   3342  O   ASP A 210      29.150  -5.728 -12.074  1.00  6.17           O  
ATOM   3343  CB  ASP A 210      29.403  -4.111  -9.843  1.00  6.52           C  
ATOM   3344  CG  ASP A 210      28.878  -5.293  -9.057  1.00  6.52           C  
ATOM   3345  OD1 ASP A 210      29.301  -6.400  -9.322  1.00  6.52           O  
ATOM   3346  OD2 ASP A 210      28.060  -5.086  -8.195  1.00  6.52           O  
ATOM   3347  H   ASP A 210      30.600  -2.527 -11.489  1.00  3.66           H  
ATOM   3348  HA  ASP A 210      31.384  -4.869  -9.969  1.00  5.22           H  
ATOM   3349 1HB  ASP A 210      29.651  -3.304  -9.152  1.00  7.83           H  
ATOM   3350 2HB  ASP A 210      28.618  -3.751 -10.507  1.00  7.83           H  
ATOM   3351  N   SER A 211      31.261  -6.499 -11.808  1.00  2.55           N  
ATOM   3352  CA  SER A 211      31.175  -7.652 -12.707  1.00  5.08           C  
ATOM   3353  C   SER A 211      30.162  -8.738 -12.312  1.00  4.67           C  
ATOM   3354  O   SER A 211      29.927  -9.660 -13.095  1.00  7.07           O  
ATOM   3355  CB  SER A 211      32.544  -8.297 -12.835  1.00  7.62           C  
ATOM   3356  OG  SER A 211      32.952  -8.870 -11.623  1.00  7.62           O  
ATOM   3357  H   SER A 211      32.145  -6.299 -11.356  1.00  3.06           H  
ATOM   3358  HA  SER A 211      30.886  -7.278 -13.690  1.00  6.10           H  
ATOM   3359 1HB  SER A 211      32.512  -9.063 -13.609  1.00  9.14           H  
ATOM   3360 2HB  SER A 211      33.270  -7.547 -13.148  1.00  9.14           H  
ATOM   3361  HG  SER A 211      33.011  -8.146 -10.995  1.00  9.14           H  
ATOM   3362  N   THR A 212      29.568  -8.658 -11.116  1.00  2.86           N  
ATOM   3363  CA  THR A 212      28.569  -9.658 -10.743  1.00  3.49           C  
ATOM   3364  C   THR A 212      27.214  -9.236 -11.311  1.00  3.64           C  
ATOM   3365  O   THR A 212      26.290 -10.045 -11.441  1.00  5.83           O  
ATOM   3366  CB  THR A 212      28.460  -9.838  -9.213  1.00  5.24           C  
ATOM   3367  OG1 THR A 212      28.005  -8.624  -8.609  1.00  5.24           O  
ATOM   3368  CG2 THR A 212      29.811 -10.207  -8.622  1.00  5.24           C  
ATOM   3369  H   THR A 212      29.769  -7.896 -10.477  1.00  3.43           H  
ATOM   3370  HA  THR A 212      28.842 -10.615 -11.187  1.00  4.19           H  
ATOM   3371  HB  THR A 212      27.747 -10.631  -8.994  1.00  6.28           H  
ATOM   3372  HG1 THR A 212      28.580  -7.895  -8.863  1.00  6.28           H  
ATOM   3373 1HG2 THR A 212      29.713 -10.335  -7.544  1.00  6.28           H  
ATOM   3374 2HG2 THR A 212      30.162 -11.138  -9.067  1.00  6.28           H  
ATOM   3375 3HG2 THR A 212      30.528  -9.414  -8.828  1.00  6.28           H  
ATOM   3376  N   ASN A 213      27.107  -7.958 -11.661  1.00  3.23           N  
ATOM   3377  CA  ASN A 213      25.920  -7.401 -12.273  1.00  3.72           C  
ATOM   3378  C   ASN A 213      26.141  -7.314 -13.771  1.00  3.77           C  
ATOM   3379  O   ASN A 213      27.237  -7.599 -14.254  1.00  6.82           O  
ATOM   3380  CB  ASN A 213      25.590  -6.070 -11.645  1.00  5.58           C  
ATOM   3381  CG  ASN A 213      25.132  -6.267 -10.231  1.00  5.58           C  
ATOM   3382  OD1 ASN A 213      24.330  -7.170  -9.977  1.00  5.58           O  
ATOM   3383  ND2 ASN A 213      25.606  -5.476  -9.314  1.00  5.58           N  
ATOM   3384  H   ASN A 213      27.890  -7.329 -11.534  1.00  3.88           H  
ATOM   3385  HA  ASN A 213      25.084  -8.080 -12.106  1.00  4.46           H  
ATOM   3386 1HB  ASN A 213      26.473  -5.428 -11.651  1.00  6.70           H  
ATOM   3387 2HB  ASN A 213      24.806  -5.569 -12.212  1.00  6.70           H  
ATOM   3388 1HD2 ASN A 213      25.326  -5.587  -8.360  1.00  6.70           H  
ATOM   3389 2HD2 ASN A 213      26.263  -4.763  -9.554  1.00  6.70           H  
ATOM   3390  N   TYR A 214      25.112  -6.948 -14.521  1.00  3.12           N  
ATOM   3391  CA  TYR A 214      25.260  -6.882 -15.964  1.00  4.57           C  
ATOM   3392  C   TYR A 214      25.340  -5.443 -16.460  1.00  4.44           C  
ATOM   3393  O   TYR A 214      25.060  -5.168 -17.625  1.00  5.41           O  
ATOM   3394  CB  TYR A 214      24.112  -7.621 -16.639  1.00  6.86           C  
ATOM   3395  CG  TYR A 214      24.065  -9.088 -16.298  1.00  6.86           C  
ATOM   3396  CD1 TYR A 214      23.119  -9.569 -15.404  1.00  6.86           C  
ATOM   3397  CD2 TYR A 214      24.978  -9.953 -16.878  1.00  6.86           C  
ATOM   3398  CE1 TYR A 214      23.090 -10.916 -15.098  1.00  6.86           C  
ATOM   3399  CE2 TYR A 214      24.949 -11.297 -16.570  1.00  6.86           C  
ATOM   3400  CZ  TYR A 214      24.010 -11.780 -15.684  1.00  6.86           C  
ATOM   3401  OH  TYR A 214      23.989 -13.121 -15.382  1.00  6.86           O  
ATOM   3402  H   TYR A 214      24.218  -6.703 -14.111  1.00  3.74           H  
ATOM   3403  HA  TYR A 214      26.193  -7.375 -16.238  1.00  5.48           H  
ATOM   3404 1HB  TYR A 214      23.162  -7.173 -16.354  1.00  8.23           H  
ATOM   3405 2HB  TYR A 214      24.213  -7.533 -17.718  1.00  8.23           H  
ATOM   3406  HD1 TYR A 214      22.401  -8.887 -14.947  1.00  8.23           H  
ATOM   3407  HD2 TYR A 214      25.721  -9.571 -17.580  1.00  8.23           H  
ATOM   3408  HE1 TYR A 214      22.349 -11.299 -14.401  1.00  8.23           H  
ATOM   3409  HE2 TYR A 214      25.667 -11.977 -17.027  1.00  8.23           H  
ATOM   3410  HH  TYR A 214      24.632 -13.581 -15.928  1.00  8.23           H  
ATOM   3411  N   GLY A 215      25.718  -4.523 -15.576  1.00  4.38           N  
ATOM   3412  CA  GLY A 215      25.862  -3.128 -15.958  1.00  4.60           C  
ATOM   3413  C   GLY A 215      24.512  -2.519 -16.268  1.00  3.39           C  
ATOM   3414  O   GLY A 215      23.648  -2.409 -15.397  1.00  3.15           O  
ATOM   3415  H   GLY A 215      25.928  -4.793 -14.628  1.00  5.26           H  
ATOM   3416 1HA  GLY A 215      26.341  -2.575 -15.151  1.00  5.52           H  
ATOM   3417 2HA  GLY A 215      26.511  -3.052 -16.830  1.00  5.52           H  
ATOM   3418  N   CYS A 216      24.325  -2.127 -17.528  1.00  4.07           N  
ATOM   3419  CA  CYS A 216      23.062  -1.555 -17.964  1.00  3.40           C  
ATOM   3420  C   CYS A 216      22.143  -2.613 -18.563  1.00  2.98           C  
ATOM   3421  O   CYS A 216      21.106  -2.289 -19.142  1.00  2.98           O  
ATOM   3422  CB  CYS A 216      23.292  -0.441 -18.974  1.00  5.10           C  
ATOM   3423  SG  CYS A 216      24.127   1.000 -18.280  1.00  5.10           S  
ATOM   3424  H   CYS A 216      25.074  -2.247 -18.207  1.00  4.88           H  
ATOM   3425  HA  CYS A 216      22.568  -1.120 -17.096  1.00  4.08           H  
ATOM   3426 1HB  CYS A 216      23.905  -0.819 -19.790  1.00  6.12           H  
ATOM   3427 2HB  CYS A 216      22.342  -0.118 -19.396  1.00  6.12           H  
ATOM   3428  HG  CYS A 216      23.255   1.210 -17.301  1.00  6.12           H  
ATOM   3429  N   GLU A 217      22.497  -3.882 -18.375  1.00  3.22           N  
ATOM   3430  CA  GLU A 217      21.682  -4.993 -18.821  1.00  3.65           C  
ATOM   3431  C   GLU A 217      21.074  -5.746 -17.633  1.00  2.60           C  
ATOM   3432  O   GLU A 217      20.858  -6.955 -17.711  1.00  4.86           O  
ATOM   3433  CB  GLU A 217      22.518  -5.952 -19.675  1.00  5.47           C  
ATOM   3434  CG  GLU A 217      23.065  -5.367 -20.971  1.00  5.47           C  
ATOM   3435  CD  GLU A 217      23.847  -6.364 -21.783  1.00  5.47           C  
ATOM   3436  OE1 GLU A 217      24.039  -7.462 -21.319  1.00  5.47           O  
ATOM   3437  OE2 GLU A 217      24.250  -6.028 -22.872  1.00  5.47           O  
ATOM   3438  H   GLU A 217      23.374  -4.107 -17.927  1.00  3.86           H  
ATOM   3439  HA  GLU A 217      20.866  -4.605 -19.421  1.00  4.38           H  
ATOM   3440 1HB  GLU A 217      23.372  -6.293 -19.098  1.00  6.57           H  
ATOM   3441 2HB  GLU A 217      21.927  -6.825 -19.926  1.00  6.57           H  
ATOM   3442 1HG  GLU A 217      22.242  -5.006 -21.577  1.00  6.57           H  
ATOM   3443 2HG  GLU A 217      23.704  -4.518 -20.731  1.00  6.57           H  
ATOM   3444  N   GLY A 218      20.803  -5.037 -16.532  1.00  2.32           N  
ATOM   3445  CA  GLY A 218      20.222  -5.664 -15.347  1.00  1.86           C  
ATOM   3446  C   GLY A 218      21.260  -5.891 -14.248  1.00  2.08           C  
ATOM   3447  O   GLY A 218      22.460  -5.730 -14.471  1.00  3.30           O  
ATOM   3448  H   GLY A 218      20.977  -4.040 -16.495  1.00  2.78           H  
ATOM   3449 1HA  GLY A 218      19.421  -5.031 -14.965  1.00  2.23           H  
ATOM   3450 2HA  GLY A 218      19.770  -6.615 -15.625  1.00  2.23           H  
ATOM   3451  N   GLY A 219      20.782  -6.255 -13.060  1.00  2.17           N  
ATOM   3452  CA  GLY A 219      21.689  -6.479 -11.930  1.00  2.71           C  
ATOM   3453  C   GLY A 219      20.955  -6.596 -10.599  1.00  2.91           C  
ATOM   3454  O   GLY A 219      19.728  -6.665 -10.559  1.00  7.61           O  
ATOM   3455  H   GLY A 219      19.776  -6.366 -12.962  1.00  2.60           H  
ATOM   3456 1HA  GLY A 219      22.266  -7.387 -12.108  1.00  3.25           H  
ATOM   3457 2HA  GLY A 219      22.405  -5.660 -11.878  1.00  3.25           H  
ATOM   3458  N   TYR A 220      21.709  -6.629  -9.505  1.00  3.94           N  
ATOM   3459  CA  TYR A 220      21.118  -6.801  -8.192  1.00  3.56           C  
ATOM   3460  C   TYR A 220      21.737  -5.876  -7.137  1.00  2.73           C  
ATOM   3461  O   TYR A 220      22.952  -5.666  -7.073  1.00  4.51           O  
ATOM   3462  CB  TYR A 220      21.206  -8.271  -7.795  1.00  5.34           C  
ATOM   3463  CG  TYR A 220      20.598  -8.585  -6.463  1.00  5.34           C  
ATOM   3464  CD1 TYR A 220      19.239  -8.391  -6.269  1.00  5.34           C  
ATOM   3465  CD2 TYR A 220      21.380  -9.095  -5.450  1.00  5.34           C  
ATOM   3466  CE1 TYR A 220      18.664  -8.681  -5.051  1.00  5.34           C  
ATOM   3467  CE2 TYR A 220      20.802  -9.396  -4.241  1.00  5.34           C  
ATOM   3468  CZ  TYR A 220      19.459  -9.181  -4.033  1.00  5.34           C  
ATOM   3469  OH  TYR A 220      18.912  -9.462  -2.803  1.00  5.34           O  
ATOM   3470  H   TYR A 220      22.710  -6.583  -9.595  1.00  4.73           H  
ATOM   3471  HA  TYR A 220      20.062  -6.540  -8.262  1.00  4.27           H  
ATOM   3472 1HB  TYR A 220      20.696  -8.873  -8.541  1.00  6.41           H  
ATOM   3473 2HB  TYR A 220      22.248  -8.581  -7.777  1.00  6.41           H  
ATOM   3474  HD1 TYR A 220      18.628  -7.997  -7.077  1.00  6.41           H  
ATOM   3475  HD2 TYR A 220      22.444  -9.263  -5.605  1.00  6.41           H  
ATOM   3476  HE1 TYR A 220      17.599  -8.516  -4.891  1.00  6.41           H  
ATOM   3477  HE2 TYR A 220      21.410  -9.804  -3.436  1.00  6.41           H  
ATOM   3478  HH  TYR A 220      19.452  -9.042  -2.119  1.00  6.41           H  
ATOM   3479  N   MET A 221      20.834  -5.314  -6.349  1.00  1.92           N  
ATOM   3480  CA  MET A 221      21.047  -4.287  -5.344  1.00  1.76           C  
ATOM   3481  C   MET A 221      22.016  -4.651  -4.213  1.00  2.08           C  
ATOM   3482  O   MET A 221      22.782  -3.797  -3.758  1.00  2.80           O  
ATOM   3483  CB  MET A 221      19.669  -3.974  -4.787  1.00  2.64           C  
ATOM   3484  CG  MET A 221      18.760  -3.294  -5.805  1.00  2.64           C  
ATOM   3485  SD  MET A 221      17.170  -2.807  -5.123  1.00  2.64           S  
ATOM   3486  CE  MET A 221      16.378  -4.406  -5.001  1.00  2.64           C  
ATOM   3487  H   MET A 221      19.876  -5.608  -6.487  1.00  2.30           H  
ATOM   3488  HA  MET A 221      21.443  -3.404  -5.846  1.00  2.11           H  
ATOM   3489 1HB  MET A 221      19.185  -4.892  -4.457  1.00  3.17           H  
ATOM   3490 2HB  MET A 221      19.759  -3.316  -3.921  1.00  3.17           H  
ATOM   3491 1HG  MET A 221      19.256  -2.403  -6.187  1.00  3.17           H  
ATOM   3492 2HG  MET A 221      18.582  -3.970  -6.642  1.00  3.17           H  
ATOM   3493 1HE  MET A 221      15.379  -4.287  -4.588  1.00  3.17           H  
ATOM   3494 2HE  MET A 221      16.312  -4.857  -5.992  1.00  3.17           H  
ATOM   3495 3HE  MET A 221      16.964  -5.053  -4.347  1.00  3.17           H  
ATOM   3496  N   ASP A 222      22.019  -5.905  -3.773  1.00  2.37           N  
ATOM   3497  CA  ASP A 222      22.925  -6.260  -2.690  1.00  3.74           C  
ATOM   3498  C   ASP A 222      24.287  -6.574  -3.243  1.00  2.38           C  
ATOM   3499  O   ASP A 222      25.278  -6.435  -2.534  1.00  2.27           O  
ATOM   3500  CB  ASP A 222      22.420  -7.432  -1.867  1.00  5.61           C  
ATOM   3501  CG  ASP A 222      21.131  -7.105  -1.138  1.00  5.61           C  
ATOM   3502  OD1 ASP A 222      21.050  -6.021  -0.617  1.00  5.61           O  
ATOM   3503  OD2 ASP A 222      20.226  -7.907  -1.129  1.00  5.61           O  
ATOM   3504  H   ASP A 222      21.390  -6.592  -4.166  1.00  2.84           H  
ATOM   3505  HA  ASP A 222      23.022  -5.405  -2.029  1.00  4.49           H  
ATOM   3506 1HB  ASP A 222      22.296  -8.302  -2.487  1.00  6.73           H  
ATOM   3507 2HB  ASP A 222      23.172  -7.684  -1.121  1.00  6.73           H  
ATOM   3508  N   TYR A 223      24.353  -6.958  -4.518  1.00  2.25           N  
ATOM   3509  CA  TYR A 223      25.646  -7.162  -5.140  1.00  1.87           C  
ATOM   3510  C   TYR A 223      26.349  -5.832  -5.247  1.00  1.41           C  
ATOM   3511  O   TYR A 223      27.560  -5.758  -5.048  1.00  1.30           O  
ATOM   3512  CB  TYR A 223      25.521  -7.830  -6.503  1.00  2.81           C  
ATOM   3513  CG  TYR A 223      25.313  -9.315  -6.399  1.00  2.81           C  
ATOM   3514  CD1 TYR A 223      24.638 -10.014  -7.387  1.00  2.81           C  
ATOM   3515  CD2 TYR A 223      25.815  -9.978  -5.292  1.00  2.81           C  
ATOM   3516  CE1 TYR A 223      24.470 -11.380  -7.259  1.00  2.81           C  
ATOM   3517  CE2 TYR A 223      25.651 -11.337  -5.165  1.00  2.81           C  
ATOM   3518  CZ  TYR A 223      24.983 -12.040  -6.142  1.00  2.81           C  
ATOM   3519  OH  TYR A 223      24.823 -13.402  -6.005  1.00  2.81           O  
ATOM   3520  H   TYR A 223      23.513  -7.086  -5.063  1.00  2.70           H  
ATOM   3521  HA  TYR A 223      26.248  -7.802  -4.496  1.00  2.24           H  
ATOM   3522 1HB  TYR A 223      24.682  -7.404  -7.053  1.00  3.37           H  
ATOM   3523 2HB  TYR A 223      26.423  -7.646  -7.082  1.00  3.37           H  
ATOM   3524  HD1 TYR A 223      24.244  -9.489  -8.258  1.00  3.37           H  
ATOM   3525  HD2 TYR A 223      26.346  -9.424  -4.519  1.00  3.37           H  
ATOM   3526  HE1 TYR A 223      23.940 -11.937  -8.031  1.00  3.37           H  
ATOM   3527  HE2 TYR A 223      26.050 -11.855  -4.292  1.00  3.37           H  
ATOM   3528  HH  TYR A 223      25.434 -13.727  -5.337  1.00  3.37           H  
ATOM   3529  N   ALA A 224      25.580  -4.773  -5.508  1.00  1.38           N  
ATOM   3530  CA  ALA A 224      26.132  -3.430  -5.530  1.00  1.23           C  
ATOM   3531  C   ALA A 224      26.704  -3.068  -4.166  1.00  1.22           C  
ATOM   3532  O   ALA A 224      27.805  -2.518  -4.083  1.00  1.20           O  
ATOM   3533  CB  ALA A 224      25.074  -2.435  -5.930  1.00  1.84           C  
ATOM   3534  H   ALA A 224      24.596  -4.912  -5.717  1.00  1.66           H  
ATOM   3535  HA  ALA A 224      26.944  -3.406  -6.259  1.00  1.48           H  
ATOM   3536 1HB  ALA A 224      25.507  -1.436  -5.961  1.00  2.21           H  
ATOM   3537 2HB  ALA A 224      24.693  -2.701  -6.906  1.00  2.21           H  
ATOM   3538 3HB  ALA A 224      24.262  -2.454  -5.207  1.00  2.21           H  
ATOM   3539  N   PHE A 225      25.974  -3.415  -3.093  1.00  1.41           N  
ATOM   3540  CA  PHE A 225      26.469  -3.135  -1.748  1.00  1.70           C  
ATOM   3541  C   PHE A 225      27.763  -3.894  -1.517  1.00  1.97           C  
ATOM   3542  O   PHE A 225      28.723  -3.331  -0.995  1.00  2.25           O  
ATOM   3543  CB  PHE A 225      25.472  -3.604  -0.675  1.00  2.55           C  
ATOM   3544  CG  PHE A 225      24.180  -2.846  -0.646  1.00  2.55           C  
ATOM   3545  CD1 PHE A 225      23.022  -3.455  -0.190  1.00  2.55           C  
ATOM   3546  CD2 PHE A 225      24.109  -1.540  -1.093  1.00  2.55           C  
ATOM   3547  CE1 PHE A 225      21.819  -2.781  -0.193  1.00  2.55           C  
ATOM   3548  CE2 PHE A 225      22.908  -0.861  -1.093  1.00  2.55           C  
ATOM   3549  CZ  PHE A 225      21.761  -1.486  -0.650  1.00  2.55           C  
ATOM   3550  H   PHE A 225      25.058  -3.838  -3.217  1.00  1.69           H  
ATOM   3551  HA  PHE A 225      26.658  -2.065  -1.649  1.00  2.04           H  
ATOM   3552 1HB  PHE A 225      25.240  -4.655  -0.827  1.00  3.06           H  
ATOM   3553 2HB  PHE A 225      25.935  -3.516   0.307  1.00  3.06           H  
ATOM   3554  HD1 PHE A 225      23.066  -4.487   0.163  1.00  3.06           H  
ATOM   3555  HD2 PHE A 225      25.014  -1.053  -1.454  1.00  3.06           H  
ATOM   3556  HE1 PHE A 225      20.916  -3.278   0.162  1.00  3.06           H  
ATOM   3557  HE2 PHE A 225      22.864   0.166  -1.449  1.00  3.06           H  
ATOM   3558  HZ  PHE A 225      20.813  -0.952  -0.655  1.00  3.06           H  
ATOM   3559  N   GLU A 226      27.798  -5.154  -1.961  1.00  2.10           N  
ATOM   3560  CA  GLU A 226      28.970  -6.002  -1.809  1.00  2.53           C  
ATOM   3561  C   GLU A 226      30.144  -5.506  -2.627  1.00  2.27           C  
ATOM   3562  O   GLU A 226      31.289  -5.648  -2.207  1.00  2.50           O  
ATOM   3563  CB  GLU A 226      28.652  -7.448  -2.198  1.00  3.79           C  
ATOM   3564  CG  GLU A 226      27.730  -8.169  -1.229  1.00  3.79           C  
ATOM   3565  CD  GLU A 226      27.429  -9.588  -1.626  1.00  3.79           C  
ATOM   3566  OE1 GLU A 226      27.969 -10.037  -2.609  1.00  3.79           O  
ATOM   3567  OE2 GLU A 226      26.652 -10.227  -0.950  1.00  3.79           O  
ATOM   3568  H   GLU A 226      26.969  -5.552  -2.382  1.00  2.52           H  
ATOM   3569  HA  GLU A 226      29.264  -5.990  -0.760  1.00  3.04           H  
ATOM   3570 1HB  GLU A 226      28.185  -7.467  -3.183  1.00  4.55           H  
ATOM   3571 2HB  GLU A 226      29.578  -8.019  -2.264  1.00  4.55           H  
ATOM   3572 1HG  GLU A 226      28.208  -8.178  -0.250  1.00  4.55           H  
ATOM   3573 2HG  GLU A 226      26.801  -7.614  -1.139  1.00  4.55           H  
ATOM   3574  N   TRP A 227      29.883  -4.919  -3.794  1.00  2.10           N  
ATOM   3575  CA  TRP A 227      30.971  -4.378  -4.592  1.00  2.33           C  
ATOM   3576  C   TRP A 227      31.677  -3.278  -3.827  1.00  2.11           C  
ATOM   3577  O   TRP A 227      32.908  -3.243  -3.772  1.00  3.00           O  
ATOM   3578  CB  TRP A 227      30.485  -3.799  -5.920  1.00  3.50           C  
ATOM   3579  CG  TRP A 227      31.637  -3.301  -6.744  1.00  3.50           C  
ATOM   3580  CD1 TRP A 227      32.355  -4.028  -7.642  1.00  3.50           C  
ATOM   3581  CD2 TRP A 227      32.246  -1.987  -6.718  1.00  3.50           C  
ATOM   3582  NE1 TRP A 227      33.357  -3.262  -8.181  1.00  3.50           N  
ATOM   3583  CE2 TRP A 227      33.311  -2.014  -7.618  1.00  3.50           C  
ATOM   3584  CE3 TRP A 227      31.985  -0.813  -6.006  1.00  3.50           C  
ATOM   3585  CZ2 TRP A 227      34.124  -0.914  -7.820  1.00  3.50           C  
ATOM   3586  CZ3 TRP A 227      32.798   0.290  -6.204  1.00  3.50           C  
ATOM   3587  CH2 TRP A 227      33.843   0.235  -7.085  1.00  3.50           C  
ATOM   3588  H   TRP A 227      28.934  -4.856  -4.133  1.00  2.52           H  
ATOM   3589  HA  TRP A 227      31.684  -5.175  -4.797  1.00  2.80           H  
ATOM   3590 1HB  TRP A 227      29.954  -4.565  -6.483  1.00  4.19           H  
ATOM   3591 2HB  TRP A 227      29.795  -2.975  -5.742  1.00  4.19           H  
ATOM   3592  HD1 TRP A 227      32.161  -5.070  -7.892  1.00  4.19           H  
ATOM   3593  HE1 TRP A 227      34.029  -3.571  -8.869  1.00  4.19           H  
ATOM   3594  HE3 TRP A 227      31.159  -0.773  -5.305  1.00  4.19           H  
ATOM   3595  HZ2 TRP A 227      34.963  -0.931  -8.517  1.00  4.19           H  
ATOM   3596  HZ3 TRP A 227      32.590   1.198  -5.638  1.00  4.19           H  
ATOM   3597  HH2 TRP A 227      34.471   1.112  -7.214  1.00  4.19           H  
ATOM   3598  N   VAL A 228      30.887  -2.389  -3.226  1.00  1.72           N  
ATOM   3599  CA  VAL A 228      31.429  -1.267  -2.480  1.00  1.89           C  
ATOM   3600  C   VAL A 228      32.181  -1.766  -1.254  1.00  2.81           C  
ATOM   3601  O   VAL A 228      33.299  -1.336  -0.969  1.00  5.83           O  
ATOM   3602  CB  VAL A 228      30.295  -0.320  -2.050  1.00  2.83           C  
ATOM   3603  CG1 VAL A 228      30.842   0.768  -1.147  1.00  2.83           C  
ATOM   3604  CG2 VAL A 228      29.620   0.270  -3.272  1.00  2.83           C  
ATOM   3605  H   VAL A 228      29.878  -2.479  -3.320  1.00  2.06           H  
ATOM   3606  HA  VAL A 228      32.123  -0.721  -3.119  1.00  2.27           H  
ATOM   3607  HB  VAL A 228      29.564  -0.887  -1.476  1.00  3.40           H  
ATOM   3608 1HG1 VAL A 228      30.031   1.425  -0.834  1.00  3.40           H  
ATOM   3609 2HG1 VAL A 228      31.308   0.319  -0.270  1.00  3.40           H  
ATOM   3610 3HG1 VAL A 228      31.574   1.348  -1.695  1.00  3.40           H  
ATOM   3611 1HG2 VAL A 228      28.811   0.928  -2.961  1.00  3.40           H  
ATOM   3612 2HG2 VAL A 228      30.347   0.833  -3.851  1.00  3.40           H  
ATOM   3613 3HG2 VAL A 228      29.218  -0.533  -3.887  1.00  3.40           H  
ATOM   3614  N   ILE A 229      31.572  -2.705  -0.542  1.00  2.00           N  
ATOM   3615  CA  ILE A 229      32.166  -3.293   0.649  1.00  2.72           C  
ATOM   3616  C   ILE A 229      33.482  -4.006   0.359  1.00  3.44           C  
ATOM   3617  O   ILE A 229      34.511  -3.705   0.964  1.00  5.24           O  
ATOM   3618  CB  ILE A 229      31.192  -4.307   1.264  1.00  4.08           C  
ATOM   3619  CG1 ILE A 229      29.972  -3.591   1.806  1.00  4.08           C  
ATOM   3620  CG2 ILE A 229      31.873  -5.082   2.380  1.00  4.08           C  
ATOM   3621  CD1 ILE A 229      28.832  -4.517   2.103  1.00  4.08           C  
ATOM   3622  H   ILE A 229      30.652  -3.020  -0.824  1.00  2.40           H  
ATOM   3623  HA  ILE A 229      32.356  -2.496   1.369  1.00  3.26           H  
ATOM   3624  HB  ILE A 229      30.855  -5.000   0.495  1.00  4.90           H  
ATOM   3625 1HG1 ILE A 229      30.247  -3.087   2.731  1.00  4.90           H  
ATOM   3626 2HG1 ILE A 229      29.643  -2.838   1.094  1.00  4.90           H  
ATOM   3627 1HG2 ILE A 229      31.171  -5.800   2.804  1.00  4.90           H  
ATOM   3628 2HG2 ILE A 229      32.738  -5.613   1.986  1.00  4.90           H  
ATOM   3629 3HG2 ILE A 229      32.197  -4.389   3.158  1.00  4.90           H  
ATOM   3630 1HD1 ILE A 229      27.994  -3.944   2.499  1.00  4.90           H  
ATOM   3631 2HD1 ILE A 229      28.526  -5.021   1.186  1.00  4.90           H  
ATOM   3632 3HD1 ILE A 229      29.148  -5.259   2.833  1.00  4.90           H  
ATOM   3633  N   SER A 230      33.449  -4.940  -0.588  1.00  3.27           N  
ATOM   3634  CA  SER A 230      34.610  -5.750  -0.924  1.00  4.20           C  
ATOM   3635  C   SER A 230      35.749  -4.971  -1.565  1.00  4.32           C  
ATOM   3636  O   SER A 230      36.909  -5.370  -1.445  1.00  5.82           O  
ATOM   3637  CB  SER A 230      34.190  -6.882  -1.839  1.00  6.30           C  
ATOM   3638  OG  SER A 230      33.741  -6.394  -3.071  1.00  6.30           O  
ATOM   3639  H   SER A 230      32.586  -5.124  -1.073  1.00  3.92           H  
ATOM   3640  HA  SER A 230      34.988  -6.186   0.002  1.00  5.04           H  
ATOM   3641 1HB  SER A 230      35.035  -7.553  -1.996  1.00  7.56           H  
ATOM   3642 2HB  SER A 230      33.399  -7.459  -1.363  1.00  7.56           H  
ATOM   3643  HG  SER A 230      32.922  -5.925  -2.880  1.00  7.56           H  
ATOM   3644  N   ASN A 231      35.451  -3.844  -2.207  1.00  4.65           N  
ATOM   3645  CA  ASN A 231      36.521  -3.048  -2.784  1.00  5.97           C  
ATOM   3646  C   ASN A 231      36.935  -1.868  -1.905  1.00  5.70           C  
ATOM   3647  O   ASN A 231      37.764  -1.057  -2.316  1.00 29.48           O  
ATOM   3648  CB  ASN A 231      36.130  -2.584  -4.171  1.00  8.96           C  
ATOM   3649  CG  ASN A 231      36.135  -3.722  -5.149  1.00  8.96           C  
ATOM   3650  OD1 ASN A 231      37.196  -4.115  -5.651  1.00  8.96           O  
ATOM   3651  ND2 ASN A 231      34.984  -4.275  -5.410  1.00  8.96           N  
ATOM   3652  H   ASN A 231      34.490  -3.547  -2.334  1.00  5.58           H  
ATOM   3653  HA  ASN A 231      37.399  -3.685  -2.885  1.00  7.16           H  
ATOM   3654 1HB  ASN A 231      35.137  -2.135  -4.147  1.00 10.75           H  
ATOM   3655 2HB  ASN A 231      36.829  -1.824  -4.515  1.00 10.75           H  
ATOM   3656 1HD2 ASN A 231      34.929  -5.045  -6.046  1.00 10.75           H  
ATOM   3657 2HD2 ASN A 231      34.154  -3.928  -4.968  1.00 10.75           H  
ATOM   3658  N   GLY A 232      36.394  -1.779  -0.688  1.00  7.23           N  
ATOM   3659  CA  GLY A 232      36.791  -0.714   0.226  1.00  7.58           C  
ATOM   3660  C   GLY A 232      36.043   0.615   0.049  1.00  4.93           C  
ATOM   3661  O   GLY A 232      36.354   1.584   0.743  1.00 11.98           O  
ATOM   3662  H   GLY A 232      35.720  -2.460  -0.357  1.00  8.68           H  
ATOM   3663 1HA  GLY A 232      36.653  -1.064   1.248  1.00  9.10           H  
ATOM   3664 2HA  GLY A 232      37.859  -0.537   0.109  1.00  9.10           H  
ATOM   3665  N   GLY A 233      35.074   0.680  -0.863  1.00  4.67           N  
ATOM   3666  CA  GLY A 233      34.344   1.924  -1.049  1.00  2.54           C  
ATOM   3667  C   GLY A 233      33.922   2.218  -2.484  1.00  2.01           C  
ATOM   3668  O   GLY A 233      34.068   1.382  -3.376  1.00  2.85           O  
ATOM   3669  H   GLY A 233      34.813  -0.130  -1.405  1.00  5.60           H  
ATOM   3670 1HA  GLY A 233      33.455   1.881  -0.432  1.00  3.05           H  
ATOM   3671 2HA  GLY A 233      34.943   2.754  -0.678  1.00  3.05           H  
ATOM   3672  N   ILE A 234      33.401   3.428  -2.682  1.00  1.50           N  
ATOM   3673  CA  ILE A 234      32.904   3.885  -3.974  1.00  1.83           C  
ATOM   3674  C   ILE A 234      33.255   5.359  -4.225  1.00  1.59           C  
ATOM   3675  O   ILE A 234      33.306   6.175  -3.299  1.00  1.90           O  
ATOM   3676  CB  ILE A 234      31.371   3.690  -4.053  1.00  2.75           C  
ATOM   3677  CG1 ILE A 234      30.843   3.983  -5.462  1.00  2.75           C  
ATOM   3678  CG2 ILE A 234      30.675   4.572  -3.038  1.00  2.75           C  
ATOM   3679  CD1 ILE A 234      29.421   3.529  -5.689  1.00  2.75           C  
ATOM   3680  H   ILE A 234      33.299   4.035  -1.881  1.00  1.80           H  
ATOM   3681  HA  ILE A 234      33.371   3.287  -4.755  1.00  2.20           H  
ATOM   3682  HB  ILE A 234      31.142   2.654  -3.833  1.00  3.29           H  
ATOM   3683 1HG1 ILE A 234      30.889   5.051  -5.645  1.00  3.29           H  
ATOM   3684 2HG1 ILE A 234      31.479   3.480  -6.191  1.00  3.29           H  
ATOM   3685 1HG2 ILE A 234      29.600   4.401  -3.091  1.00  3.29           H  
ATOM   3686 2HG2 ILE A 234      31.032   4.328  -2.041  1.00  3.29           H  
ATOM   3687 3HG2 ILE A 234      30.890   5.617  -3.257  1.00  3.29           H  
ATOM   3688 1HD1 ILE A 234      29.122   3.771  -6.710  1.00  3.29           H  
ATOM   3689 2HD1 ILE A 234      29.354   2.451  -5.537  1.00  3.29           H  
ATOM   3690 3HD1 ILE A 234      28.760   4.038  -4.989  1.00  3.29           H  
ATOM   3691  N   ASP A 235      33.534   5.683  -5.485  1.00  1.70           N  
ATOM   3692  CA  ASP A 235      33.854   7.045  -5.902  1.00  2.41           C  
ATOM   3693  C   ASP A 235      32.569   7.858  -6.065  1.00  1.76           C  
ATOM   3694  O   ASP A 235      31.478   7.283  -6.112  1.00  1.71           O  
ATOM   3695  CB  ASP A 235      34.629   7.033  -7.215  1.00  3.62           C  
ATOM   3696  CG  ASP A 235      35.993   6.382  -7.091  1.00  3.62           C  
ATOM   3697  OD1 ASP A 235      36.424   6.152  -5.988  1.00  3.62           O  
ATOM   3698  OD2 ASP A 235      36.592   6.123  -8.104  1.00  3.62           O  
ATOM   3699  H   ASP A 235      33.499   4.966  -6.202  1.00  2.04           H  
ATOM   3700  HA  ASP A 235      34.469   7.513  -5.132  1.00  2.89           H  
ATOM   3701 1HB  ASP A 235      34.058   6.504  -7.978  1.00  4.34           H  
ATOM   3702 2HB  ASP A 235      34.768   8.050  -7.558  1.00  4.34           H  
ATOM   3703  N   THR A 236      32.697   9.188  -6.125  1.00  1.84           N  
ATOM   3704  CA  THR A 236      31.523  10.039  -6.268  1.00  2.05           C  
ATOM   3705  C   THR A 236      31.189  10.275  -7.721  1.00  1.86           C  
ATOM   3706  O   THR A 236      32.004  10.004  -8.600  1.00  1.86           O  
ATOM   3707  CB  THR A 236      31.715  11.407  -5.598  1.00  3.07           C  
ATOM   3708  OG1 THR A 236      32.769  12.117  -6.259  1.00  3.07           O  
ATOM   3709  CG2 THR A 236      32.048  11.232  -4.134  1.00  3.07           C  
ATOM   3710  H   THR A 236      33.620   9.618  -6.101  1.00  2.21           H  
ATOM   3711  HA  THR A 236      30.686   9.540  -5.797  1.00  2.46           H  
ATOM   3712  HB  THR A 236      30.801  11.987  -5.682  1.00  3.69           H  
ATOM   3713  HG1 THR A 236      33.577  11.592  -6.234  1.00  3.69           H  
ATOM   3714 1HG2 THR A 236      32.183  12.210  -3.673  1.00  3.69           H  
ATOM   3715 2HG2 THR A 236      31.237  10.702  -3.635  1.00  3.69           H  
ATOM   3716 3HG2 THR A 236      32.966  10.657  -4.052  1.00  3.69           H  
ATOM   3717  N   GLU A 237      30.006  10.826  -7.961  1.00  1.87           N  
ATOM   3718  CA  GLU A 237      29.570  11.192  -9.309  1.00  1.82           C  
ATOM   3719  C   GLU A 237      30.559  12.151  -9.962  1.00  2.05           C  
ATOM   3720  O   GLU A 237      30.774  12.107 -11.170  1.00  2.46           O  
ATOM   3721  CB  GLU A 237      28.186  11.836  -9.293  1.00  2.73           C  
ATOM   3722  CG  GLU A 237      27.664  12.179 -10.684  1.00  2.73           C  
ATOM   3723  CD  GLU A 237      26.284  12.788 -10.699  1.00  2.73           C  
ATOM   3724  OE1 GLU A 237      25.700  12.972  -9.655  1.00  2.73           O  
ATOM   3725  OE2 GLU A 237      25.811  13.073 -11.774  1.00  2.73           O  
ATOM   3726  H   GLU A 237      29.396  11.000  -7.172  1.00  2.24           H  
ATOM   3727  HA  GLU A 237      29.528  10.287  -9.916  1.00  2.18           H  
ATOM   3728 1HB  GLU A 237      27.474  11.156  -8.825  1.00  3.28           H  
ATOM   3729 2HB  GLU A 237      28.210  12.750  -8.701  1.00  3.28           H  
ATOM   3730 1HG  GLU A 237      28.356  12.879 -11.152  1.00  3.28           H  
ATOM   3731 2HG  GLU A 237      27.655  11.270 -11.283  1.00  3.28           H  
ATOM   3732  N   SER A 238      31.153  13.035  -9.154  1.00  2.16           N  
ATOM   3733  CA  SER A 238      32.125  14.010  -9.633  1.00  2.70           C  
ATOM   3734  C   SER A 238      33.438  13.350 -10.080  1.00  3.04           C  
ATOM   3735  O   SER A 238      34.235  13.971 -10.786  1.00  4.08           O  
ATOM   3736  CB  SER A 238      32.418  15.035  -8.547  1.00  4.05           C  
ATOM   3737  OG  SER A 238      33.165  14.488  -7.491  1.00  4.05           O  
ATOM   3738  H   SER A 238      30.927  13.030  -8.170  1.00  2.59           H  
ATOM   3739  HA  SER A 238      31.695  14.528 -10.492  1.00  3.24           H  
ATOM   3740 1HB  SER A 238      32.959  15.877  -8.978  1.00  4.86           H  
ATOM   3741 2HB  SER A 238      31.476  15.422  -8.160  1.00  4.86           H  
ATOM   3742  HG  SER A 238      32.739  13.669  -7.218  1.00  4.86           H  
ATOM   3743  N   ASP A 239      33.657  12.100  -9.669  1.00  2.72           N  
ATOM   3744  CA  ASP A 239      34.840  11.348 -10.049  1.00  3.57           C  
ATOM   3745  C   ASP A 239      34.518  10.521 -11.286  1.00  2.46           C  
ATOM   3746  O   ASP A 239      35.347  10.367 -12.181  1.00  2.35           O  
ATOM   3747  CB  ASP A 239      35.281  10.412  -8.915  1.00  5.35           C  
ATOM   3748  CG  ASP A 239      35.703  11.124  -7.632  1.00  5.35           C  
ATOM   3749  OD1 ASP A 239      36.578  11.955  -7.698  1.00  5.35           O  
ATOM   3750  OD2 ASP A 239      35.138  10.835  -6.595  1.00  5.35           O  
ATOM   3751  H   ASP A 239      32.980  11.630  -9.093  1.00  3.26           H  
ATOM   3752  HA  ASP A 239      35.648  12.041 -10.287  1.00  4.28           H  
ATOM   3753 1HB  ASP A 239      34.468   9.728  -8.684  1.00  6.43           H  
ATOM   3754 2HB  ASP A 239      36.122   9.809  -9.261  1.00  6.43           H  
ATOM   3755  N   TYR A 240      33.283  10.025 -11.353  1.00  2.75           N  
ATOM   3756  CA  TYR A 240      32.850   9.238 -12.497  1.00  2.17           C  
ATOM   3757  C   TYR A 240      31.350   9.455 -12.758  1.00  1.89           C  
ATOM   3758  O   TYR A 240      30.505   8.716 -12.241  1.00  1.68           O  
ATOM   3759  CB  TYR A 240      33.181   7.766 -12.244  1.00  3.25           C  
ATOM   3760  CG  TYR A 240      33.073   6.856 -13.448  1.00  3.25           C  
ATOM   3761  CD1 TYR A 240      32.897   7.379 -14.721  1.00  3.25           C  
ATOM   3762  CD2 TYR A 240      33.192   5.486 -13.274  1.00  3.25           C  
ATOM   3763  CE1 TYR A 240      32.837   6.530 -15.812  1.00  3.25           C  
ATOM   3764  CE2 TYR A 240      33.130   4.638 -14.360  1.00  3.25           C  
ATOM   3765  CZ  TYR A 240      32.956   5.153 -15.628  1.00  3.25           C  
ATOM   3766  OH  TYR A 240      32.900   4.305 -16.713  1.00  3.25           O  
ATOM   3767  H   TYR A 240      32.647  10.168 -10.579  1.00  3.30           H  
ATOM   3768  HA  TYR A 240      33.406   9.560 -13.376  1.00  2.60           H  
ATOM   3769 1HB  TYR A 240      34.202   7.696 -11.865  1.00  3.91           H  
ATOM   3770 2HB  TYR A 240      32.527   7.379 -11.466  1.00  3.91           H  
ATOM   3771  HD1 TYR A 240      32.813   8.457 -14.863  1.00  3.91           H  
ATOM   3772  HD2 TYR A 240      33.340   5.079 -12.274  1.00  3.91           H  
ATOM   3773  HE1 TYR A 240      32.701   6.939 -16.813  1.00  3.91           H  
ATOM   3774  HE2 TYR A 240      33.227   3.562 -14.217  1.00  3.91           H  
ATOM   3775  HH  TYR A 240      33.026   4.811 -17.520  1.00  3.91           H  
ATOM   3776  N   PRO A 241      31.007  10.483 -13.542  1.00  2.03           N  
ATOM   3777  CA  PRO A 241      29.683  10.921 -13.977  1.00  2.08           C  
ATOM   3778  C   PRO A 241      28.893   9.831 -14.672  1.00  1.82           C  
ATOM   3779  O   PRO A 241      29.468   9.033 -15.428  1.00  1.86           O  
ATOM   3780  CB  PRO A 241      29.985  12.073 -14.938  1.00  3.12           C  
ATOM   3781  CG  PRO A 241      31.294  12.610 -14.476  1.00  3.12           C  
ATOM   3782  CD  PRO A 241      32.058  11.398 -14.041  1.00  3.12           C  
ATOM   3783  HA  PRO A 241      29.125  11.273 -13.079  1.00  2.50           H  
ATOM   3784 1HB  PRO A 241      30.009  11.704 -15.974  1.00  3.74           H  
ATOM   3785 2HB  PRO A 241      29.179  12.819 -14.880  1.00  3.74           H  
ATOM   3786 1HG  PRO A 241      31.791  13.148 -15.302  1.00  3.74           H  
ATOM   3787 2HG  PRO A 241      31.149  13.333 -13.664  1.00  3.74           H  
ATOM   3788 1HD  PRO A 241      32.580  10.944 -14.889  1.00  3.74           H  
ATOM   3789 2HD  PRO A 241      32.749  11.679 -13.233  1.00  3.74           H  
ATOM   3790  N   TYR A 242      27.587   9.797 -14.451  1.00  1.72           N  
ATOM   3791  CA  TYR A 242      26.748   8.785 -15.075  1.00  1.61           C  
ATOM   3792  C   TYR A 242      26.444   9.084 -16.528  1.00  1.77           C  
ATOM   3793  O   TYR A 242      26.005  10.182 -16.874  1.00  1.93           O  
ATOM   3794  CB  TYR A 242      25.450   8.602 -14.298  1.00  2.42           C  
ATOM   3795  CG  TYR A 242      24.574   7.506 -14.860  1.00  2.42           C  
ATOM   3796  CD1 TYR A 242      24.863   6.176 -14.582  1.00  2.42           C  
ATOM   3797  CD2 TYR A 242      23.487   7.829 -15.657  1.00  2.42           C  
ATOM   3798  CE1 TYR A 242      24.061   5.173 -15.091  1.00  2.42           C  
ATOM   3799  CE2 TYR A 242      22.688   6.828 -16.164  1.00  2.42           C  
ATOM   3800  CZ  TYR A 242      22.966   5.506 -15.882  1.00  2.42           C  
ATOM   3801  OH  TYR A 242      22.153   4.512 -16.379  1.00  2.42           O  
ATOM   3802  H   TYR A 242      27.170  10.483 -13.829  1.00  2.06           H  
ATOM   3803  HA  TYR A 242      27.288   7.857 -15.073  1.00  1.93           H  
ATOM   3804 1HB  TYR A 242      25.676   8.362 -13.259  1.00  2.90           H  
ATOM   3805 2HB  TYR A 242      24.882   9.532 -14.306  1.00  2.90           H  
ATOM   3806  HD1 TYR A 242      25.719   5.924 -13.959  1.00  2.90           H  
ATOM   3807  HD2 TYR A 242      23.263   8.872 -15.879  1.00  2.90           H  
ATOM   3808  HE1 TYR A 242      24.284   4.131 -14.867  1.00  2.90           H  
ATOM   3809  HE2 TYR A 242      21.833   7.085 -16.788  1.00  2.90           H  
ATOM   3810  HH  TYR A 242      21.339   4.906 -16.722  1.00  2.90           H  
ATOM   3811  N   THR A 243      26.682   8.083 -17.372  1.00  2.02           N  
ATOM   3812  CA  THR A 243      26.442   8.189 -18.803  1.00  2.70           C  
ATOM   3813  C   THR A 243      25.381   7.204 -19.267  1.00  3.07           C  
ATOM   3814  O   THR A 243      24.556   7.521 -20.123  1.00  5.46           O  
ATOM   3815  CB  THR A 243      27.718   7.880 -19.592  1.00  4.05           C  
ATOM   3816  OG1 THR A 243      28.092   6.517 -19.341  1.00  4.05           O  
ATOM   3817  CG2 THR A 243      28.847   8.800 -19.155  1.00  4.05           C  
ATOM   3818  H   THR A 243      27.052   7.216 -17.006  1.00  2.42           H  
ATOM   3819  HA  THR A 243      26.103   9.199 -19.031  1.00  3.24           H  
ATOM   3820  HB  THR A 243      27.539   8.009 -20.657  1.00  4.86           H  
ATOM   3821  HG1 THR A 243      27.993   6.320 -18.405  1.00  4.86           H  
ATOM   3822 1HG2 THR A 243      29.750   8.563 -19.718  1.00  4.86           H  
ATOM   3823 2HG2 THR A 243      28.564   9.837 -19.342  1.00  4.86           H  
ATOM   3824 3HG2 THR A 243      29.038   8.664 -18.091  1.00  4.86           H  
ATOM   3825  N   GLY A 244      25.413   5.999 -18.697  1.00  2.93           N  
ATOM   3826  CA  GLY A 244      24.488   4.944 -19.091  1.00  4.83           C  
ATOM   3827  C   GLY A 244      25.142   3.972 -20.077  1.00  4.51           C  
ATOM   3828  O   GLY A 244      24.505   3.019 -20.537  1.00  7.06           O  
ATOM   3829  H   GLY A 244      26.114   5.794 -17.995  1.00  3.52           H  
ATOM   3830 1HA  GLY A 244      24.158   4.400 -18.207  1.00  5.80           H  
ATOM   3831 2HA  GLY A 244      23.602   5.387 -19.544  1.00  5.80           H  
ATOM   3832  N   GLU A 245      26.416   4.217 -20.394  1.00  3.86           N  
ATOM   3833  CA  GLU A 245      27.164   3.346 -21.282  1.00  4.03           C  
ATOM   3834  C   GLU A 245      28.096   2.463 -20.477  1.00  3.56           C  
ATOM   3835  O   GLU A 245      28.837   2.946 -19.622  1.00  5.11           O  
ATOM   3836  CB  GLU A 245      27.948   4.171 -22.313  1.00  6.04           C  
ATOM   3837  CG  GLU A 245      28.738   3.343 -23.321  1.00  6.04           C  
ATOM   3838  CD  GLU A 245      29.413   4.182 -24.375  1.00  6.04           C  
ATOM   3839  OE1 GLU A 245      29.204   5.372 -24.382  1.00  6.04           O  
ATOM   3840  OE2 GLU A 245      30.131   3.634 -25.178  1.00  6.04           O  
ATOM   3841  H   GLU A 245      26.895   5.021 -20.006  1.00  4.63           H  
ATOM   3842  HA  GLU A 245      26.467   2.697 -21.804  1.00  4.84           H  
ATOM   3843 1HB  GLU A 245      27.257   4.802 -22.871  1.00  7.25           H  
ATOM   3844 2HB  GLU A 245      28.648   4.829 -21.796  1.00  7.25           H  
ATOM   3845 1HG  GLU A 245      29.497   2.771 -22.788  1.00  7.25           H  
ATOM   3846 2HG  GLU A 245      28.063   2.636 -23.802  1.00  7.25           H  
ATOM   3847  N   ASP A 246      28.033   1.162 -20.728  1.00  3.82           N  
ATOM   3848  CA  ASP A 246      28.888   0.227 -20.016  1.00  4.43           C  
ATOM   3849  C   ASP A 246      30.337   0.387 -20.436  1.00  3.98           C  
ATOM   3850  O   ASP A 246      30.631   0.629 -21.608  1.00 16.61           O  
ATOM   3851  CB  ASP A 246      28.405  -1.206 -20.230  1.00  6.64           C  
ATOM   3852  CG  ASP A 246      27.102  -1.415 -19.495  1.00  6.64           C  
ATOM   3853  OD1 ASP A 246      26.748  -0.520 -18.780  1.00  6.64           O  
ATOM   3854  OD2 ASP A 246      26.472  -2.436 -19.611  1.00  6.64           O  
ATOM   3855  H   ASP A 246      27.395   0.820 -21.432  1.00  4.58           H  
ATOM   3856  HA  ASP A 246      28.823   0.446 -18.949  1.00  5.32           H  
ATOM   3857 1HB  ASP A 246      28.256  -1.397 -21.293  1.00  7.97           H  
ATOM   3858 2HB  ASP A 246      29.148  -1.913 -19.859  1.00  7.97           H  
ATOM   3859  N   GLY A 247      31.241   0.243 -19.476  1.00 10.56           N  
ATOM   3860  CA  GLY A 247      32.660   0.400 -19.745  1.00 10.66           C  
ATOM   3861  C   GLY A 247      33.508  -0.570 -18.939  1.00  9.98           C  
ATOM   3862  O   GLY A 247      33.073  -1.676 -18.614  1.00  9.12           O  
ATOM   3863  H   GLY A 247      30.936   0.036 -18.535  1.00 12.67           H  
ATOM   3864 1HA  GLY A 247      32.845   0.248 -20.809  1.00 12.79           H  
ATOM   3865 2HA  GLY A 247      32.958   1.422 -19.515  1.00 12.79           H  
ATOM   3866  N   THR A 248      34.733  -0.149 -18.646  1.00 11.89           N  
ATOM   3867  CA  THR A 248      35.701  -0.965 -17.921  1.00 12.00           C  
ATOM   3868  C   THR A 248      35.934  -0.491 -16.495  1.00  6.72           C  
ATOM   3869  O   THR A 248      35.484   0.585 -16.097  1.00  5.56           O  
ATOM   3870  CB  THR A 248      37.052  -0.991 -18.671  1.00 18.00           C  
ATOM   3871  OG1 THR A 248      37.595   0.340 -18.763  1.00 18.00           O  
ATOM   3872  CG2 THR A 248      36.868  -1.554 -20.072  1.00 18.00           C  
ATOM   3873  H   THR A 248      35.009   0.776 -18.943  1.00 14.27           H  
ATOM   3874  HA  THR A 248      35.317  -1.984 -17.872  1.00 14.40           H  
ATOM   3875  HB  THR A 248      37.755  -1.620 -18.126  1.00 21.60           H  
ATOM   3876  HG1 THR A 248      37.693   0.745 -17.892  1.00 21.60           H  
ATOM   3877 1HG2 THR A 248      37.830  -1.573 -20.585  1.00 21.60           H  
ATOM   3878 2HG2 THR A 248      36.470  -2.566 -20.008  1.00 21.60           H  
ATOM   3879 3HG2 THR A 248      36.174  -0.925 -20.628  1.00 21.60           H  
ATOM   3880  N   CYS A 249      36.645  -1.309 -15.720  1.00  6.96           N  
ATOM   3881  CA  CYS A 249      36.940  -0.968 -14.336  1.00  6.26           C  
ATOM   3882  C   CYS A 249      37.927   0.187 -14.268  1.00  7.61           C  
ATOM   3883  O   CYS A 249      39.139  -0.016 -14.188  1.00 12.03           O  
ATOM   3884  CB  CYS A 249      37.516  -2.173 -13.590  1.00  9.39           C  
ATOM   3885  SG  CYS A 249      37.896  -1.850 -11.850  1.00  9.39           S  
ATOM   3886  H   CYS A 249      36.986  -2.180 -16.100  1.00  8.35           H  
ATOM   3887  HA  CYS A 249      36.015  -0.671 -13.855  1.00  7.51           H  
ATOM   3888 1HB  CYS A 249      36.808  -3.002 -13.632  1.00 11.27           H  
ATOM   3889 2HB  CYS A 249      38.433  -2.500 -14.079  1.00 11.27           H  
ATOM   3890  HG  CYS A 249      36.643  -1.622 -11.473  1.00 11.27           H  
ATOM   3891  N   ASP A 250      37.389   1.400 -14.266  1.00  8.48           N  
ATOM   3892  CA  ASP A 250      38.194   2.612 -14.241  1.00 15.53           C  
ATOM   3893  C   ASP A 250      38.414   3.164 -12.831  1.00 12.74           C  
ATOM   3894  O   ASP A 250      38.970   4.248 -12.672  1.00 13.96           O  
ATOM   3895  CB  ASP A 250      37.542   3.672 -15.125  1.00 23.29           C  
ATOM   3896  CG  ASP A 250      37.530   3.264 -16.599  1.00 23.29           C  
ATOM   3897  OD1 ASP A 250      38.334   2.439 -16.981  1.00 23.29           O  
ATOM   3898  OD2 ASP A 250      36.731   3.792 -17.333  1.00 23.29           O  
ATOM   3899  H   ASP A 250      36.382   1.468 -14.347  1.00 10.18           H  
ATOM   3900  HA  ASP A 250      39.172   2.377 -14.660  1.00 18.64           H  
ATOM   3901 1HB  ASP A 250      36.515   3.838 -14.799  1.00 27.95           H  
ATOM   3902 2HB  ASP A 250      38.075   4.618 -15.024  1.00 27.95           H  
ATOM   3903  N   THR A 251      37.988   2.412 -11.815  1.00 13.82           N  
ATOM   3904  CA  THR A 251      38.133   2.800 -10.411  1.00 16.08           C  
ATOM   3905  C   THR A 251      39.533   3.272 -10.024  1.00  8.46           C  
ATOM   3906  O   THR A 251      39.690   4.303  -9.368  1.00  7.35           O  
ATOM   3907  CB  THR A 251      37.763   1.625  -9.491  1.00 24.12           C  
ATOM   3908  OG1 THR A 251      36.386   1.279  -9.668  1.00 24.12           O  
ATOM   3909  CG2 THR A 251      38.015   1.989  -8.045  1.00 24.12           C  
ATOM   3910  H   THR A 251      37.534   1.533 -12.017  1.00 16.58           H  
ATOM   3911  HA  THR A 251      37.440   3.618 -10.214  1.00 19.30           H  
ATOM   3912  HB  THR A 251      38.374   0.762  -9.752  1.00 28.94           H  
ATOM   3913  HG1 THR A 251      35.836   1.966  -9.269  1.00 28.94           H  
ATOM   3914 1HG2 THR A 251      37.755   1.140  -7.414  1.00 28.94           H  
ATOM   3915 2HG2 THR A 251      39.067   2.237  -7.910  1.00 28.94           H  
ATOM   3916 3HG2 THR A 251      37.400   2.848  -7.775  1.00 28.94           H  
ATOM   3917  N   THR A 252      40.555   2.522 -10.435  1.00  9.33           N  
ATOM   3918  CA  THR A 252      41.943   2.816 -10.075  1.00  8.54           C  
ATOM   3919  C   THR A 252      42.501   4.061 -10.763  1.00  5.91           C  
ATOM   3920  O   THR A 252      43.591   4.525 -10.427  1.00 10.70           O  
ATOM   3921  CB  THR A 252      42.846   1.610 -10.400  1.00 12.81           C  
ATOM   3922  OG1 THR A 252      42.796   1.336 -11.805  1.00 12.81           O  
ATOM   3923  CG2 THR A 252      42.368   0.383  -9.634  1.00 12.81           C  
ATOM   3924  H   THR A 252      40.363   1.702 -10.994  1.00 11.20           H  
ATOM   3925  HA  THR A 252      41.984   2.990  -9.000  1.00 10.25           H  
ATOM   3926  HB  THR A 252      43.876   1.831 -10.118  1.00 15.37           H  
ATOM   3927  HG1 THR A 252      43.065   2.118 -12.290  1.00 15.37           H  
ATOM   3928 1HG2 THR A 252      43.005  -0.471  -9.871  1.00 15.37           H  
ATOM   3929 2HG2 THR A 252      42.413   0.580  -8.563  1.00 15.37           H  
ATOM   3930 3HG2 THR A 252      41.341   0.157  -9.918  1.00 15.37           H  
ATOM   3931  N   LYS A 253      41.756   4.607 -11.717  1.00  5.71           N  
ATOM   3932  CA  LYS A 253      42.158   5.807 -12.417  1.00  8.13           C  
ATOM   3933  C   LYS A 253      41.719   7.044 -11.631  1.00  7.60           C  
ATOM   3934  O   LYS A 253      42.159   8.158 -11.918  1.00 11.21           O  
ATOM   3935  CB  LYS A 253      41.539   5.807 -13.814  1.00 12.20           C  
ATOM   3936  CG  LYS A 253      42.041   4.687 -14.714  1.00 12.20           C  
ATOM   3937  CD  LYS A 253      41.282   4.656 -16.031  1.00 12.20           C  
ATOM   3938  CE  LYS A 253      41.756   3.517 -16.919  1.00 12.20           C  
ATOM   3939  NZ  LYS A 253      40.880   3.346 -18.110  1.00 12.20           N  
ATOM   3940  H   LYS A 253      40.866   4.206 -11.976  1.00  6.85           H  
ATOM   3941  HA  LYS A 253      43.245   5.821 -12.501  1.00  9.76           H  
ATOM   3942 1HB  LYS A 253      40.457   5.726 -13.740  1.00 14.63           H  
ATOM   3943 2HB  LYS A 253      41.757   6.753 -14.309  1.00 14.63           H  
ATOM   3944 1HG  LYS A 253      43.102   4.836 -14.918  1.00 14.63           H  
ATOM   3945 2HG  LYS A 253      41.917   3.728 -14.211  1.00 14.63           H  
ATOM   3946 1HD  LYS A 253      40.216   4.534 -15.839  1.00 14.63           H  
ATOM   3947 2HD  LYS A 253      41.431   5.599 -16.556  1.00 14.63           H  
ATOM   3948 1HE  LYS A 253      42.770   3.730 -17.254  1.00 14.63           H  
ATOM   3949 2HE  LYS A 253      41.761   2.589 -16.348  1.00 14.63           H  
ATOM   3950 1HZ  LYS A 253      41.226   2.588 -18.679  1.00 14.63           H  
ATOM   3951 2HZ  LYS A 253      39.939   3.126 -17.797  1.00 14.63           H  
ATOM   3952 3HZ  LYS A 253      40.867   4.197 -18.653  1.00 14.63           H  
ATOM   3953  N   GLU A 254      40.840   6.840 -10.640  1.00  7.61           N  
ATOM   3954  CA  GLU A 254      40.324   7.929  -9.825  1.00 12.83           C  
ATOM   3955  C   GLU A 254      40.945   7.969  -8.431  1.00 16.85           C  
ATOM   3956  O   GLU A 254      40.479   8.712  -7.567  1.00 38.27           O  
ATOM   3957  CB  GLU A 254      38.809   7.815  -9.713  1.00 19.25           C  
ATOM   3958  CG  GLU A 254      38.083   7.896 -11.045  1.00 19.25           C  
ATOM   3959  CD  GLU A 254      38.332   9.197 -11.751  1.00 19.25           C  
ATOM   3960  OE1 GLU A 254      38.446  10.199 -11.086  1.00 19.25           O  
ATOM   3961  OE2 GLU A 254      38.422   9.189 -12.957  1.00 19.25           O  
ATOM   3962  H   GLU A 254      40.508   5.910 -10.423  1.00  9.13           H  
ATOM   3963  HA  GLU A 254      40.563   8.870 -10.323  1.00 15.40           H  
ATOM   3964 1HB  GLU A 254      38.561   6.859  -9.256  1.00 23.09           H  
ATOM   3965 2HB  GLU A 254      38.425   8.603  -9.065  1.00 23.09           H  
ATOM   3966 1HG  GLU A 254      38.421   7.077 -11.680  1.00 23.09           H  
ATOM   3967 2HG  GLU A 254      37.014   7.773 -10.878  1.00 23.09           H  
ATOM   3968  N   GLU A 255      42.008   7.191  -8.224  1.00 15.14           N  
ATOM   3969  CA  GLU A 255      42.719   7.159  -6.947  1.00 27.21           C  
ATOM   3970  C   GLU A 255      41.820   6.737  -5.761  1.00 14.65           C  
ATOM   3971  O   GLU A 255      41.023   5.806  -5.884  1.00 34.69           O  
ATOM   3972  CB  GLU A 255      43.365   8.529  -6.699  1.00 40.81           C  
ATOM   3973  CG  GLU A 255      44.351   8.948  -7.777  1.00 40.81           C  
ATOM   3974  CD  GLU A 255      45.038  10.248  -7.469  1.00 40.81           C  
ATOM   3975  OE1 GLU A 255      44.663  10.887  -6.516  1.00 40.81           O  
ATOM   3976  OE2 GLU A 255      45.941  10.604  -8.189  1.00 40.81           O  
ATOM   3977  H   GLU A 255      42.345   6.603  -8.972  1.00 18.17           H  
ATOM   3978  HA  GLU A 255      43.518   6.422  -7.029  1.00 32.65           H  
ATOM   3979 1HB  GLU A 255      42.603   9.301  -6.607  1.00 48.98           H  
ATOM   3980 2HB  GLU A 255      43.936   8.510  -5.774  1.00 48.98           H  
ATOM   3981 1HG  GLU A 255      45.105   8.167  -7.893  1.00 48.98           H  
ATOM   3982 2HG  GLU A 255      43.817   9.039  -8.721  1.00 48.98           H  
ATOM   3983  N   THR A 256      42.013   7.381  -4.605  1.00 19.83           N  
ATOM   3984  CA  THR A 256      41.326   7.052  -3.354  1.00 28.52           C  
ATOM   3985  C   THR A 256      39.793   7.147  -3.426  1.00 14.89           C  
ATOM   3986  O   THR A 256      39.234   8.110  -3.950  1.00 19.20           O  
ATOM   3987  CB  THR A 256      41.847   7.961  -2.218  1.00 42.78           C  
ATOM   3988  OG1 THR A 256      43.262   7.777  -2.069  1.00 42.78           O  
ATOM   3989  CG2 THR A 256      41.157   7.637  -0.900  1.00 42.78           C  
ATOM   3990  H   THR A 256      42.670   8.144  -4.571  1.00 23.80           H  
ATOM   3991  HA  THR A 256      41.579   6.021  -3.101  1.00 34.22           H  
ATOM   3992  HB  THR A 256      41.655   9.004  -2.470  1.00 51.34           H  
ATOM   3993  HG1 THR A 256      43.584   8.335  -1.357  1.00 51.34           H  
ATOM   3994 1HG2 THR A 256      41.538   8.293  -0.117  1.00 51.34           H  
ATOM   3995 2HG2 THR A 256      40.086   7.790  -1.003  1.00 51.34           H  
ATOM   3996 3HG2 THR A 256      41.352   6.600  -0.631  1.00 51.34           H  
ATOM   3997  N   LYS A 257      39.141   6.121  -2.873  1.00 11.87           N  
ATOM   3998  CA  LYS A 257      37.681   5.979  -2.822  1.00  5.86           C  
ATOM   3999  C   LYS A 257      37.072   6.905  -1.771  1.00  4.40           C  
ATOM   4000  O   LYS A 257      37.768   7.357  -0.865  1.00  5.66           O  
ATOM   4001  CB  LYS A 257      37.334   4.521  -2.530  1.00  8.79           C  
ATOM   4002  CG  LYS A 257      37.770   3.570  -3.643  1.00  8.79           C  
ATOM   4003  CD  LYS A 257      37.502   2.117  -3.291  1.00  8.79           C  
ATOM   4004  CE  LYS A 257      37.857   1.197  -4.445  1.00  8.79           C  
ATOM   4005  NZ  LYS A 257      39.331   1.072  -4.626  1.00  8.79           N  
ATOM   4006  H   LYS A 257      39.693   5.381  -2.469  1.00 14.24           H  
ATOM   4007  HA  LYS A 257      37.272   6.256  -3.790  1.00  7.03           H  
ATOM   4008 1HB  LYS A 257      37.817   4.200  -1.607  1.00 10.55           H  
ATOM   4009 2HB  LYS A 257      36.258   4.417  -2.393  1.00 10.55           H  
ATOM   4010 1HG  LYS A 257      37.231   3.816  -4.560  1.00 10.55           H  
ATOM   4011 2HG  LYS A 257      38.835   3.692  -3.824  1.00 10.55           H  
ATOM   4012 1HD  LYS A 257      38.099   1.842  -2.423  1.00 10.55           H  
ATOM   4013 2HD  LYS A 257      36.459   1.977  -3.043  1.00 10.55           H  
ATOM   4014 1HE  LYS A 257      37.430   0.211  -4.272  1.00 10.55           H  
ATOM   4015 2HE  LYS A 257      37.419   1.608  -5.351  1.00 10.55           H  
ATOM   4016 1HZ  LYS A 257      39.524   0.463  -5.407  1.00 10.55           H  
ATOM   4017 2HZ  LYS A 257      39.730   1.982  -4.803  1.00 10.55           H  
ATOM   4018 3HZ  LYS A 257      39.739   0.682  -3.789  1.00 10.55           H  
ATOM   4019  N   VAL A 258      35.776   7.209  -1.889  1.00  3.35           N  
ATOM   4020  CA  VAL A 258      35.176   8.179  -0.976  1.00  3.25           C  
ATOM   4021  C   VAL A 258      34.268   7.572   0.095  1.00  2.64           C  
ATOM   4022  O   VAL A 258      34.452   7.850   1.280  1.00  3.34           O  
ATOM   4023  CB  VAL A 258      34.396   9.234  -1.786  1.00  4.88           C  
ATOM   4024  CG1 VAL A 258      33.696  10.215  -0.845  1.00  4.88           C  
ATOM   4025  CG2 VAL A 258      35.381   9.967  -2.691  1.00  4.88           C  
ATOM   4026  H   VAL A 258      35.198   6.797  -2.611  1.00  4.02           H  
ATOM   4027  HA  VAL A 258      35.988   8.698  -0.465  1.00  3.90           H  
ATOM   4028  HB  VAL A 258      33.630   8.743  -2.386  1.00  5.85           H  
ATOM   4029 1HG1 VAL A 258      33.148  10.954  -1.428  1.00  5.85           H  
ATOM   4030 2HG1 VAL A 258      32.999   9.676  -0.202  1.00  5.85           H  
ATOM   4031 3HG1 VAL A 258      34.437  10.718  -0.227  1.00  5.85           H  
ATOM   4032 1HG2 VAL A 258      34.860  10.719  -3.279  1.00  5.85           H  
ATOM   4033 2HG2 VAL A 258      36.140  10.452  -2.078  1.00  5.85           H  
ATOM   4034 3HG2 VAL A 258      35.860   9.253  -3.362  1.00  5.85           H  
ATOM   4035  N   VAL A 259      33.282   6.769  -0.303  1.00  2.02           N  
ATOM   4036  CA  VAL A 259      32.371   6.199   0.694  1.00  1.70           C  
ATOM   4037  C   VAL A 259      32.563   4.708   0.870  1.00  1.60           C  
ATOM   4038  O   VAL A 259      32.461   3.949  -0.083  1.00  2.51           O  
ATOM   4039  CB  VAL A 259      30.897   6.470   0.328  1.00  2.55           C  
ATOM   4040  CG1 VAL A 259      29.977   5.820   1.354  1.00  2.55           C  
ATOM   4041  CG2 VAL A 259      30.653   7.964   0.283  1.00  2.55           C  
ATOM   4042  H   VAL A 259      33.168   6.550  -1.285  1.00  2.42           H  
ATOM   4043  HA  VAL A 259      32.568   6.685   1.650  1.00  2.04           H  
ATOM   4044  HB  VAL A 259      30.678   6.032  -0.643  1.00  3.06           H  
ATOM   4045 1HG1 VAL A 259      28.939   6.011   1.084  1.00  3.06           H  
ATOM   4046 2HG1 VAL A 259      30.153   4.743   1.375  1.00  3.06           H  
ATOM   4047 3HG1 VAL A 259      30.177   6.240   2.339  1.00  3.06           H  
ATOM   4048 1HG2 VAL A 259      29.613   8.154   0.024  1.00  3.06           H  
ATOM   4049 2HG2 VAL A 259      30.871   8.396   1.259  1.00  3.06           H  
ATOM   4050 3HG2 VAL A 259      31.301   8.415  -0.468  1.00  3.06           H  
ATOM   4051  N   SER A 260      32.853   4.296   2.102  1.00  1.27           N  
ATOM   4052  CA  SER A 260      33.068   2.889   2.436  1.00  1.19           C  
ATOM   4053  C   SER A 260      31.854   2.301   3.141  1.00  1.02           C  
ATOM   4054  O   SER A 260      31.087   3.031   3.756  1.00  5.18           O  
ATOM   4055  CB  SER A 260      34.288   2.748   3.327  1.00  1.78           C  
ATOM   4056  OG  SER A 260      35.453   3.170   2.672  1.00  1.78           O  
ATOM   4057  H   SER A 260      32.927   4.988   2.834  1.00  1.52           H  
ATOM   4058  HA  SER A 260      33.236   2.331   1.520  1.00  1.43           H  
ATOM   4059 1HB  SER A 260      34.143   3.342   4.228  1.00  2.14           H  
ATOM   4060 2HB  SER A 260      34.397   1.709   3.635  1.00  2.14           H  
ATOM   4061  HG  SER A 260      35.617   2.540   1.962  1.00  2.14           H  
ATOM   4062  N   ILE A 261      31.675   0.984   3.045  1.00  2.55           N  
ATOM   4063  CA  ILE A 261      30.558   0.309   3.713  1.00  2.11           C  
ATOM   4064  C   ILE A 261      31.067  -0.875   4.535  1.00  2.63           C  
ATOM   4065  O   ILE A 261      31.904  -1.642   4.061  1.00  3.39           O  
ATOM   4066  CB  ILE A 261      29.500  -0.177   2.717  1.00  3.17           C  
ATOM   4067  CG1 ILE A 261      28.927   0.966   1.915  1.00  3.17           C  
ATOM   4068  CG2 ILE A 261      28.370  -0.866   3.433  1.00  3.17           C  
ATOM   4069  CD1 ILE A 261      27.995   0.469   0.852  1.00  3.17           C  
ATOM   4070  H   ILE A 261      32.336   0.437   2.511  1.00  3.06           H  
ATOM   4071  HA  ILE A 261      30.085   1.013   4.391  1.00  2.53           H  
ATOM   4072  HB  ILE A 261      29.963  -0.864   2.014  1.00  3.80           H  
ATOM   4073 1HG1 ILE A 261      28.391   1.653   2.569  1.00  3.80           H  
ATOM   4074 2HG1 ILE A 261      29.737   1.510   1.434  1.00  3.80           H  
ATOM   4075 1HG2 ILE A 261      27.636  -1.216   2.708  1.00  3.80           H  
ATOM   4076 2HG2 ILE A 261      28.760  -1.714   3.988  1.00  3.80           H  
ATOM   4077 3HG2 ILE A 261      27.896  -0.165   4.119  1.00  3.80           H  
ATOM   4078 1HD1 ILE A 261      27.636   1.320   0.288  1.00  3.80           H  
ATOM   4079 2HD1 ILE A 261      28.524  -0.210   0.189  1.00  3.80           H  
ATOM   4080 3HD1 ILE A 261      27.159  -0.055   1.310  1.00  3.80           H  
ATOM   4081  N   ASP A 262      30.599  -0.992   5.779  1.00  3.37           N  
ATOM   4082  CA  ASP A 262      31.041  -2.072   6.658  1.00  5.16           C  
ATOM   4083  C   ASP A 262      30.370  -3.412   6.331  1.00  4.77           C  
ATOM   4084  O   ASP A 262      31.013  -4.462   6.372  1.00  6.66           O  
ATOM   4085  CB  ASP A 262      30.781  -1.698   8.119  1.00  7.74           C  
ATOM   4086  CG  ASP A 262      31.685  -0.569   8.604  1.00  7.74           C  
ATOM   4087  OD1 ASP A 262      32.675  -0.313   7.960  1.00  7.74           O  
ATOM   4088  OD2 ASP A 262      31.381   0.026   9.611  1.00  7.74           O  
ATOM   4089  H   ASP A 262      29.893  -0.350   6.118  1.00  4.04           H  
ATOM   4090  HA  ASP A 262      32.116  -2.196   6.527  1.00  6.19           H  
ATOM   4091 1HB  ASP A 262      29.742  -1.391   8.239  1.00  9.29           H  
ATOM   4092 2HB  ASP A 262      30.941  -2.570   8.753  1.00  9.29           H  
ATOM   4093  N   GLY A 263      29.085  -3.366   5.991  1.00  3.57           N  
ATOM   4094  CA  GLY A 263      28.326  -4.565   5.640  1.00  4.03           C  
ATOM   4095  C   GLY A 263      26.946  -4.158   5.148  1.00  2.45           C  
ATOM   4096  O   GLY A 263      26.751  -3.020   4.740  1.00  1.93           O  
ATOM   4097  H   GLY A 263      28.610  -2.469   5.998  1.00  4.28           H  
ATOM   4098 1HA  GLY A 263      28.854  -5.131   4.877  1.00  4.84           H  
ATOM   4099 2HA  GLY A 263      28.233  -5.208   6.514  1.00  4.84           H  
ATOM   4100  N   TYR A 264      25.995  -5.079   5.153  1.00  2.96           N  
ATOM   4101  CA  TYR A 264      24.636  -4.710   4.776  1.00  3.85           C  
ATOM   4102  C   TYR A 264      23.660  -5.652   5.455  1.00  3.22           C  
ATOM   4103  O   TYR A 264      24.035  -6.746   5.880  1.00  3.81           O  
ATOM   4104  CB  TYR A 264      24.449  -4.720   3.250  1.00  5.78           C  
ATOM   4105  CG  TYR A 264      24.509  -6.080   2.602  1.00  5.78           C  
ATOM   4106  CD1 TYR A 264      23.337  -6.785   2.370  1.00  5.78           C  
ATOM   4107  CD2 TYR A 264      25.727  -6.626   2.245  1.00  5.78           C  
ATOM   4108  CE1 TYR A 264      23.389  -8.030   1.775  1.00  5.78           C  
ATOM   4109  CE2 TYR A 264      25.780  -7.868   1.654  1.00  5.78           C  
ATOM   4110  CZ  TYR A 264      24.620  -8.571   1.415  1.00  5.78           C  
ATOM   4111  OH  TYR A 264      24.679  -9.813   0.821  1.00  5.78           O  
ATOM   4112  H   TYR A 264      26.199  -6.020   5.456  1.00  3.55           H  
ATOM   4113  HA  TYR A 264      24.431  -3.704   5.143  1.00  4.62           H  
ATOM   4114 1HB  TYR A 264      23.488  -4.274   2.999  1.00  6.93           H  
ATOM   4115 2HB  TYR A 264      25.219  -4.098   2.794  1.00  6.93           H  
ATOM   4116  HD1 TYR A 264      22.375  -6.356   2.652  1.00  6.93           H  
ATOM   4117  HD2 TYR A 264      26.643  -6.076   2.435  1.00  6.93           H  
ATOM   4118  HE1 TYR A 264      22.468  -8.584   1.590  1.00  6.93           H  
ATOM   4119  HE2 TYR A 264      26.741  -8.298   1.378  1.00  6.93           H  
ATOM   4120  HH  TYR A 264      25.481  -9.885   0.287  1.00  6.93           H  
ATOM   4121  N   GLU A 265      22.413  -5.222   5.575  1.00  2.59           N  
ATOM   4122  CA  GLU A 265      21.391  -6.010   6.245  1.00  2.20           C  
ATOM   4123  C   GLU A 265      20.107  -6.081   5.421  1.00  2.16           C  
ATOM   4124  O   GLU A 265      19.760  -5.151   4.697  1.00  3.31           O  
ATOM   4125  CB  GLU A 265      21.120  -5.418   7.628  1.00  3.30           C  
ATOM   4126  CG  GLU A 265      22.297  -5.490   8.597  1.00  3.30           C  
ATOM   4127  CD  GLU A 265      22.026  -4.891   9.957  1.00  3.30           C  
ATOM   4128  OE1 GLU A 265      21.025  -4.236  10.134  1.00  3.30           O  
ATOM   4129  OE2 GLU A 265      22.837  -5.097  10.829  1.00  3.30           O  
ATOM   4130  H   GLU A 265      22.169  -4.325   5.188  1.00  3.11           H  
ATOM   4131  HA  GLU A 265      21.765  -7.026   6.371  1.00  2.64           H  
ATOM   4132 1HB  GLU A 265      20.880  -4.373   7.507  1.00  3.96           H  
ATOM   4133 2HB  GLU A 265      20.262  -5.904   8.083  1.00  3.96           H  
ATOM   4134 1HG  GLU A 265      22.576  -6.536   8.726  1.00  3.96           H  
ATOM   4135 2HG  GLU A 265      23.145  -4.973   8.155  1.00  3.96           H  
ATOM   4136  N   ASP A 266      19.406  -7.199   5.525  1.00  2.43           N  
ATOM   4137  CA  ASP A 266      18.172  -7.400   4.778  1.00  4.72           C  
ATOM   4138  C   ASP A 266      16.950  -6.977   5.579  1.00  5.41           C  
ATOM   4139  O   ASP A 266      16.978  -6.966   6.807  1.00 13.88           O  
ATOM   4140  CB  ASP A 266      18.042  -8.862   4.373  1.00  7.08           C  
ATOM   4141  CG  ASP A 266      19.119  -9.285   3.389  1.00  7.08           C  
ATOM   4142  OD1 ASP A 266      19.690  -8.431   2.754  1.00  7.08           O  
ATOM   4143  OD2 ASP A 266      19.367 -10.460   3.288  1.00  7.08           O  
ATOM   4144  H   ASP A 266      19.739  -7.933   6.132  1.00  2.92           H  
ATOM   4145  HA  ASP A 266      18.213  -6.792   3.874  1.00  5.66           H  
ATOM   4146 1HB  ASP A 266      18.110  -9.494   5.259  1.00  8.50           H  
ATOM   4147 2HB  ASP A 266      17.065  -9.034   3.921  1.00  8.50           H  
ATOM   4148  N   VAL A 267      15.870  -6.639   4.888  1.00  2.85           N  
ATOM   4149  CA  VAL A 267      14.642  -6.252   5.571  1.00  3.20           C  
ATOM   4150  C   VAL A 267      13.591  -7.349   5.418  1.00  3.08           C  
ATOM   4151  O   VAL A 267      13.346  -7.828   4.310  1.00  4.39           O  
ATOM   4152  CB  VAL A 267      14.086  -4.939   5.005  1.00  4.80           C  
ATOM   4153  CG1 VAL A 267      12.818  -4.563   5.725  1.00  4.80           C  
ATOM   4154  CG2 VAL A 267      15.097  -3.838   5.140  1.00  4.80           C  
ATOM   4155  H   VAL A 267      15.890  -6.641   3.876  1.00  3.42           H  
ATOM   4156  HA  VAL A 267      14.856  -6.115   6.631  1.00  3.84           H  
ATOM   4157  HB  VAL A 267      13.845  -5.085   3.959  1.00  5.76           H  
ATOM   4158 1HG1 VAL A 267      12.427  -3.638   5.302  1.00  5.76           H  
ATOM   4159 2HG1 VAL A 267      12.083  -5.356   5.607  1.00  5.76           H  
ATOM   4160 3HG1 VAL A 267      13.029  -4.416   6.784  1.00  5.76           H  
ATOM   4161 1HG2 VAL A 267      14.690  -2.916   4.724  1.00  5.76           H  
ATOM   4162 2HG2 VAL A 267      15.322  -3.692   6.194  1.00  5.76           H  
ATOM   4163 3HG2 VAL A 267      16.004  -4.108   4.606  1.00  5.76           H  
ATOM   4164  N   ASP A 268      12.986  -7.755   6.533  1.00  3.33           N  
ATOM   4165  CA  ASP A 268      11.955  -8.793   6.511  1.00  4.49           C  
ATOM   4166  C   ASP A 268      10.737  -8.358   5.698  1.00  8.01           C  
ATOM   4167  O   ASP A 268      10.434  -7.170   5.583  1.00 40.69           O  
ATOM   4168  CB  ASP A 268      11.539  -9.178   7.933  1.00  6.74           C  
ATOM   4169  CG  ASP A 268      12.612  -9.974   8.665  1.00  6.74           C  
ATOM   4170  OD1 ASP A 268      13.534 -10.421   8.025  1.00  6.74           O  
ATOM   4171  OD2 ASP A 268      12.499 -10.130   9.857  1.00  6.74           O  
ATOM   4172  H   ASP A 268      13.240  -7.332   7.414  1.00  4.00           H  
ATOM   4173  HA  ASP A 268      12.376  -9.679   6.035  1.00  5.39           H  
ATOM   4174 1HB  ASP A 268      11.330  -8.283   8.513  1.00  8.08           H  
ATOM   4175 2HB  ASP A 268      10.625  -9.771   7.902  1.00  8.08           H  
ATOM   4176  N   GLN A 269      10.040  -9.335   5.130  1.00  6.29           N  
ATOM   4177  CA  GLN A 269       8.918  -9.083   4.228  1.00  6.37           C  
ATOM   4178  C   GLN A 269       7.618  -8.630   4.916  1.00  6.69           C  
ATOM   4179  O   GLN A 269       6.633  -9.368   4.950  1.00 29.36           O  
ATOM   4180  CB  GLN A 269       8.637 -10.341   3.400  1.00  9.55           C  
ATOM   4181  CG  GLN A 269       9.774 -10.766   2.468  1.00  9.55           C  
ATOM   4182  CD  GLN A 269       9.412 -11.971   1.611  1.00  9.55           C  
ATOM   4183  OE1 GLN A 269       8.712 -12.887   2.060  1.00  9.55           O  
ATOM   4184  NE2 GLN A 269       9.866 -11.982   0.360  1.00  9.55           N  
ATOM   4185  H   GLN A 269      10.323 -10.291   5.296  1.00  7.55           H  
ATOM   4186  HA  GLN A 269       9.217  -8.288   3.548  1.00  7.64           H  
ATOM   4187 1HB  GLN A 269       8.413 -11.174   4.066  1.00 11.47           H  
ATOM   4188 2HB  GLN A 269       7.756 -10.159   2.792  1.00 11.47           H  
ATOM   4189 1HG  GLN A 269      10.033  -9.941   1.807  1.00 11.47           H  
ATOM   4190 2HG  GLN A 269      10.638 -11.033   3.077  1.00 11.47           H  
ATOM   4191 1HE2 GLN A 269       9.647 -12.749  -0.243  1.00 11.47           H  
ATOM   4192 2HE2 GLN A 269      10.410 -11.218   0.004  1.00 11.47           H  
ATOM   4193  N   SER A 270       7.628  -7.407   5.443  1.00  8.88           N  
ATOM   4194  CA  SER A 270       6.475  -6.797   6.113  1.00  9.45           C  
ATOM   4195  C   SER A 270       6.620  -5.307   6.253  1.00  9.26           C  
ATOM   4196  O   SER A 270       7.699  -4.834   6.593  1.00 16.90           O  
ATOM   4197  CB  SER A 270       6.291  -7.349   7.511  1.00 14.17           C  
ATOM   4198  OG  SER A 270       5.260  -6.660   8.181  1.00 14.17           O  
ATOM   4199  H   SER A 270       8.491  -6.885   5.375  1.00 10.66           H  
ATOM   4200  HA  SER A 270       5.583  -7.004   5.522  1.00 11.34           H  
ATOM   4201 1HB  SER A 270       6.051  -8.409   7.458  1.00 17.01           H  
ATOM   4202 2HB  SER A 270       7.222  -7.251   8.066  1.00 17.01           H  
ATOM   4203  HG  SER A 270       4.446  -6.911   7.737  1.00 17.01           H  
ATOM   4204  N   ASP A 271       5.517  -4.571   6.081  1.00  6.63           N  
ATOM   4205  CA  ASP A 271       5.532  -3.122   6.281  1.00  6.53           C  
ATOM   4206  C   ASP A 271       6.118  -2.755   7.630  1.00  4.14           C  
ATOM   4207  O   ASP A 271       6.781  -1.732   7.741  1.00  6.43           O  
ATOM   4208  CB  ASP A 271       4.126  -2.497   6.194  1.00  9.79           C  
ATOM   4209  CG  ASP A 271       3.556  -2.335   4.789  1.00  9.79           C  
ATOM   4210  OD1 ASP A 271       4.302  -2.362   3.843  1.00  9.79           O  
ATOM   4211  OD2 ASP A 271       2.368  -2.174   4.677  1.00  9.79           O  
ATOM   4212  H   ASP A 271       4.656  -5.027   5.814  1.00  7.96           H  
ATOM   4213  HA  ASP A 271       6.156  -2.676   5.506  1.00  7.84           H  
ATOM   4214 1HB  ASP A 271       3.431  -3.109   6.769  1.00 11.75           H  
ATOM   4215 2HB  ASP A 271       4.146  -1.514   6.664  1.00 11.75           H  
ATOM   4216  N   SER A 272       5.867  -3.579   8.654  1.00  2.86           N  
ATOM   4217  CA  SER A 272       6.364  -3.297   9.992  1.00  3.41           C  
ATOM   4218  C   SER A 272       7.880  -3.413  10.070  1.00  3.49           C  
ATOM   4219  O   SER A 272       8.524  -2.719  10.861  1.00  5.38           O  
ATOM   4220  CB  SER A 272       5.729  -4.258  10.973  1.00  5.12           C  
ATOM   4221  OG  SER A 272       6.138  -5.578  10.721  1.00  5.12           O  
ATOM   4222  H   SER A 272       5.342  -4.434   8.500  1.00  3.43           H  
ATOM   4223  HA  SER A 272       6.082  -2.279  10.257  1.00  4.09           H  
ATOM   4224 1HB  SER A 272       6.007  -3.977  11.988  1.00  6.14           H  
ATOM   4225 2HB  SER A 272       4.644  -4.191  10.899  1.00  6.14           H  
ATOM   4226  HG  SER A 272       5.793  -5.814   9.851  1.00  6.14           H  
ATOM   4227  N   ALA A 273       8.447  -4.275   9.232  1.00  2.98           N  
ATOM   4228  CA  ALA A 273       9.878  -4.462   9.177  1.00  3.49           C  
ATOM   4229  C   ALA A 273      10.486  -3.310   8.429  1.00  2.33           C  
ATOM   4230  O   ALA A 273      11.564  -2.834   8.784  1.00  2.66           O  
ATOM   4231  CB  ALA A 273      10.223  -5.774   8.514  1.00  5.24           C  
ATOM   4232  H   ALA A 273       7.879  -4.804   8.590  1.00  3.58           H  
ATOM   4233  HA  ALA A 273      10.271  -4.458  10.194  1.00  4.19           H  
ATOM   4234 1HB  ALA A 273      11.305  -5.897   8.487  1.00  6.28           H  
ATOM   4235 2HB  ALA A 273       9.777  -6.593   9.078  1.00  6.28           H  
ATOM   4236 3HB  ALA A 273       9.833  -5.777   7.500  1.00  6.28           H  
ATOM   4237  N   LEU A 274       9.763  -2.836   7.414  1.00  1.74           N  
ATOM   4238  CA  LEU A 274      10.232  -1.714   6.638  1.00  2.10           C  
ATOM   4239  C   LEU A 274      10.107  -0.445   7.465  1.00  2.51           C  
ATOM   4240  O   LEU A 274      10.934   0.448   7.341  1.00  3.19           O  
ATOM   4241  CB  LEU A 274       9.433  -1.560   5.332  1.00  3.15           C  
ATOM   4242  CG  LEU A 274       9.904  -2.379   4.119  1.00  3.15           C  
ATOM   4243  CD1 LEU A 274       9.683  -3.858   4.382  1.00  3.15           C  
ATOM   4244  CD2 LEU A 274       9.138  -1.934   2.884  1.00  3.15           C  
ATOM   4245  H   LEU A 274       8.892  -3.289   7.162  1.00  2.09           H  
ATOM   4246  HA  LEU A 274      11.281  -1.870   6.392  1.00  2.52           H  
ATOM   4247 1HB  LEU A 274       8.395  -1.824   5.525  1.00  3.78           H  
ATOM   4248 2HB  LEU A 274       9.473  -0.515   5.035  1.00  3.78           H  
ATOM   4249  HG  LEU A 274      10.972  -2.218   3.969  1.00  3.78           H  
ATOM   4250 1HD1 LEU A 274      10.031  -4.439   3.528  1.00  3.78           H  
ATOM   4251 2HD1 LEU A 274      10.220  -4.161   5.274  1.00  3.78           H  
ATOM   4252 3HD1 LEU A 274       8.623  -4.032   4.529  1.00  3.78           H  
ATOM   4253 1HD2 LEU A 274       9.472  -2.506   2.017  1.00  3.78           H  
ATOM   4254 2HD2 LEU A 274       8.072  -2.101   3.038  1.00  3.78           H  
ATOM   4255 3HD2 LEU A 274       9.314  -0.877   2.713  1.00  3.78           H  
ATOM   4256  N   LEU A 275       9.103  -0.362   8.341  1.00  3.64           N  
ATOM   4257  CA  LEU A 275       8.983   0.805   9.210  1.00  6.02           C  
ATOM   4258  C   LEU A 275      10.168   0.887  10.149  1.00  5.36           C  
ATOM   4259  O   LEU A 275      10.737   1.962  10.342  1.00  5.61           O  
ATOM   4260  CB  LEU A 275       7.679   0.757  10.019  1.00  9.03           C  
ATOM   4261  CG  LEU A 275       6.385   1.020   9.237  1.00  9.03           C  
ATOM   4262  CD1 LEU A 275       5.184   0.712  10.115  1.00  9.03           C  
ATOM   4263  CD2 LEU A 275       6.370   2.469   8.809  1.00  9.03           C  
ATOM   4264  H   LEU A 275       8.412  -1.094   8.399  1.00  4.37           H  
ATOM   4265  HA  LEU A 275       8.971   1.700   8.590  1.00  7.22           H  
ATOM   4266 1HB  LEU A 275       7.591  -0.227  10.478  1.00 10.84           H  
ATOM   4267 2HB  LEU A 275       7.738   1.500  10.814  1.00 10.84           H  
ATOM   4268  HG  LEU A 275       6.342   0.391   8.356  1.00 10.84           H  
ATOM   4269 1HD1 LEU A 275       4.267   0.907   9.558  1.00 10.84           H  
ATOM   4270 2HD1 LEU A 275       5.209  -0.334  10.415  1.00 10.84           H  
ATOM   4271 3HD1 LEU A 275       5.211   1.344  11.001  1.00 10.84           H  
ATOM   4272 1HD2 LEU A 275       5.460   2.679   8.255  1.00 10.84           H  
ATOM   4273 2HD2 LEU A 275       6.408   3.103   9.694  1.00 10.84           H  
ATOM   4274 3HD2 LEU A 275       7.235   2.671   8.180  1.00 10.84           H  
ATOM   4275  N   CYS A 276      10.572  -0.258  10.694  1.00  5.44           N  
ATOM   4276  CA  CYS A 276      11.723  -0.299  11.579  1.00  6.24           C  
ATOM   4277  C   CYS A 276      13.014   0.007  10.823  1.00  4.86           C  
ATOM   4278  O   CYS A 276      13.881   0.722  11.327  1.00  5.64           O  
ATOM   4279  CB  CYS A 276      11.834  -1.673  12.234  1.00  9.36           C  
ATOM   4280  SG  CYS A 276      10.523  -2.025  13.429  1.00  9.36           S  
ATOM   4281  H   CYS A 276      10.054  -1.115  10.521  1.00  6.53           H  
ATOM   4282  HA  CYS A 276      11.588   0.451  12.358  1.00  7.49           H  
ATOM   4283 1HB  CYS A 276      11.808  -2.447  11.466  1.00 11.23           H  
ATOM   4284 2HB  CYS A 276      12.791  -1.754  12.751  1.00 11.23           H  
ATOM   4285  HG  CYS A 276      10.961  -3.234  13.765  1.00 11.23           H  
ATOM   4286  N   ALA A 277      13.136  -0.532   9.609  1.00  3.56           N  
ATOM   4287  CA  ALA A 277      14.312  -0.310   8.781  1.00  3.12           C  
ATOM   4288  C   ALA A 277      14.433   1.152   8.344  1.00  2.53           C  
ATOM   4289  O   ALA A 277      15.493   1.763   8.509  1.00  2.77           O  
ATOM   4290  CB  ALA A 277      14.256  -1.225   7.571  1.00  4.68           C  
ATOM   4291  H   ALA A 277      12.405  -1.132   9.250  1.00  4.27           H  
ATOM   4292  HA  ALA A 277      15.193  -0.557   9.374  1.00  3.74           H  
ATOM   4293 1HB  ALA A 277      15.153  -1.095   6.973  1.00  5.62           H  
ATOM   4294 2HB  ALA A 277      14.195  -2.260   7.906  1.00  5.62           H  
ATOM   4295 3HB  ALA A 277      13.379  -0.986   6.972  1.00  5.62           H  
ATOM   4296  N   THR A 278      13.328   1.718   7.840  1.00  2.13           N  
ATOM   4297  CA  THR A 278      13.301   3.097   7.368  1.00  1.86           C  
ATOM   4298  C   THR A 278      13.484   4.075   8.506  1.00  1.89           C  
ATOM   4299  O   THR A 278      14.048   5.150   8.318  1.00  1.89           O  
ATOM   4300  CB  THR A 278      11.988   3.419   6.622  1.00  2.79           C  
ATOM   4301  OG1 THR A 278      10.882   3.118   7.472  1.00  2.79           O  
ATOM   4302  CG2 THR A 278      11.864   2.655   5.315  1.00  2.79           C  
ATOM   4303  H   THR A 278      12.492   1.168   7.748  1.00  2.56           H  
ATOM   4304  HA  THR A 278      14.114   3.230   6.670  1.00  2.23           H  
ATOM   4305  HB  THR A 278      11.966   4.484   6.397  1.00  3.35           H  
ATOM   4306  HG1 THR A 278      10.882   2.174   7.664  1.00  3.35           H  
ATOM   4307 1HG2 THR A 278      10.926   2.922   4.834  1.00  3.35           H  
ATOM   4308 2HG2 THR A 278      12.694   2.920   4.663  1.00  3.35           H  
ATOM   4309 3HG2 THR A 278      11.881   1.585   5.503  1.00  3.35           H  
ATOM   4310  N   ALA A 279      13.094   3.684   9.717  1.00  2.51           N  
ATOM   4311  CA  ALA A 279      13.308   4.528  10.883  1.00  2.96           C  
ATOM   4312  C   ALA A 279      14.800   4.796  11.128  1.00  2.73           C  
ATOM   4313  O   ALA A 279      15.145   5.764  11.807  1.00  3.80           O  
ATOM   4314  CB  ALA A 279      12.693   3.888  12.118  1.00  4.44           C  
ATOM   4315  H   ALA A 279      12.599   2.809   9.841  1.00  3.01           H  
ATOM   4316  HA  ALA A 279      12.822   5.486  10.699  1.00  3.55           H  
ATOM   4317 1HB  ALA A 279      12.834   4.544  12.976  1.00  5.33           H  
ATOM   4318 2HB  ALA A 279      11.627   3.731  11.952  1.00  5.33           H  
ATOM   4319 3HB  ALA A 279      13.174   2.932  12.311  1.00  5.33           H  
ATOM   4320  N   THR A 280      15.689   3.944  10.593  1.00  2.40           N  
ATOM   4321  CA  THR A 280      17.114   4.131  10.792  1.00  2.82           C  
ATOM   4322  C   THR A 280      17.809   4.690   9.550  1.00  1.92           C  
ATOM   4323  O   THR A 280      18.805   5.403   9.678  1.00  3.12           O  
ATOM   4324  CB  THR A 280      17.779   2.798  11.170  1.00  4.23           C  
ATOM   4325  OG1 THR A 280      17.637   1.869  10.087  1.00  4.23           O  
ATOM   4326  CG2 THR A 280      17.111   2.218  12.407  1.00  4.23           C  
ATOM   4327  H   THR A 280      15.389   3.158  10.032  1.00  2.88           H  
ATOM   4328  HA  THR A 280      17.260   4.838  11.608  1.00  3.38           H  
ATOM   4329  HB  THR A 280      18.839   2.957  11.369  1.00  5.08           H  
ATOM   4330  HG1 THR A 280      16.717   1.837   9.806  1.00  5.08           H  
ATOM   4331 1HG2 THR A 280      17.584   1.272  12.666  1.00  5.08           H  
ATOM   4332 2HG2 THR A 280      17.215   2.916  13.237  1.00  5.08           H  
ATOM   4333 3HG2 THR A 280      16.054   2.051  12.204  1.00  5.08           H  
ATOM   4334  N   GLN A 281      17.271   4.403   8.356  1.00  1.37           N  
ATOM   4335  CA  GLN A 281      17.889   4.902   7.116  1.00  2.12           C  
ATOM   4336  C   GLN A 281      17.049   4.615   5.863  1.00  1.66           C  
ATOM   4337  O   GLN A 281      16.089   3.862   5.930  1.00  2.02           O  
ATOM   4338  CB  GLN A 281      19.245   4.237   6.952  1.00  3.18           C  
ATOM   4339  CG  GLN A 281      19.126   2.743   6.812  1.00  3.18           C  
ATOM   4340  CD  GLN A 281      20.466   2.097   6.719  1.00  3.18           C  
ATOM   4341  OE1 GLN A 281      21.128   1.803   7.719  1.00  3.18           O  
ATOM   4342  NE2 GLN A 281      20.886   1.871   5.489  1.00  3.18           N  
ATOM   4343  H   GLN A 281      16.459   3.796   8.306  1.00  1.64           H  
ATOM   4344  HA  GLN A 281      18.017   5.977   7.215  1.00  2.54           H  
ATOM   4345 1HB  GLN A 281      19.756   4.611   6.069  1.00  3.82           H  
ATOM   4346 2HB  GLN A 281      19.883   4.446   7.809  1.00  3.82           H  
ATOM   4347 1HG  GLN A 281      18.608   2.339   7.682  1.00  3.82           H  
ATOM   4348 2HG  GLN A 281      18.570   2.513   5.903  1.00  3.82           H  
ATOM   4349 1HE2 GLN A 281      21.774   1.431   5.335  1.00  3.82           H  
ATOM   4350 2HE2 GLN A 281      20.313   2.131   4.711  1.00  3.82           H  
ATOM   4351  N   PRO A 282      17.407   5.194   4.706  1.00  1.56           N  
ATOM   4352  CA  PRO A 282      16.797   4.959   3.392  1.00  1.33           C  
ATOM   4353  C   PRO A 282      16.934   3.478   2.995  1.00  1.01           C  
ATOM   4354  O   PRO A 282      17.989   2.872   3.203  1.00  1.68           O  
ATOM   4355  CB  PRO A 282      17.554   5.926   2.481  1.00  2.00           C  
ATOM   4356  CG  PRO A 282      17.940   7.055   3.378  1.00  2.00           C  
ATOM   4357  CD  PRO A 282      18.213   6.433   4.716  1.00  2.00           C  
ATOM   4358  HA  PRO A 282      15.735   5.239   3.446  1.00  1.60           H  
ATOM   4359 1HB  PRO A 282      18.425   5.421   2.041  1.00  2.39           H  
ATOM   4360 2HB  PRO A 282      16.909   6.242   1.649  1.00  2.39           H  
ATOM   4361 1HG  PRO A 282      18.815   7.578   2.969  1.00  2.39           H  
ATOM   4362 2HG  PRO A 282      17.124   7.790   3.421  1.00  2.39           H  
ATOM   4363 1HD  PRO A 282      19.282   6.198   4.810  1.00  2.39           H  
ATOM   4364 2HD  PRO A 282      17.870   7.106   5.514  1.00  2.39           H  
ATOM   4365  N   ILE A 283      15.854   2.897   2.450  1.00  0.66           N  
ATOM   4366  CA  ILE A 283      15.820   1.455   2.136  1.00  0.64           C  
ATOM   4367  C   ILE A 283      15.724   1.102   0.646  1.00  0.59           C  
ATOM   4368  O   ILE A 283      14.883   1.624  -0.085  1.00  0.80           O  
ATOM   4369  CB  ILE A 283      14.652   0.784   2.883  1.00  0.96           C  
ATOM   4370  CG1 ILE A 283      14.791   1.066   4.377  1.00  0.96           C  
ATOM   4371  CG2 ILE A 283      14.629  -0.718   2.622  1.00  0.96           C  
ATOM   4372  CD1 ILE A 283      16.060   0.534   4.975  1.00  0.96           C  
ATOM   4373  H   ILE A 283      15.040   3.474   2.269  1.00  0.79           H  
ATOM   4374  HA  ILE A 283      16.743   1.016   2.513  1.00  0.77           H  
ATOM   4375  HB  ILE A 283      13.712   1.223   2.552  1.00  1.15           H  
ATOM   4376 1HG1 ILE A 283      14.761   2.142   4.540  1.00  1.15           H  
ATOM   4377 2HG1 ILE A 283      13.951   0.614   4.904  1.00  1.15           H  
ATOM   4378 1HG2 ILE A 283      13.794  -1.165   3.161  1.00  1.15           H  
ATOM   4379 2HG2 ILE A 283      14.511  -0.903   1.556  1.00  1.15           H  
ATOM   4380 3HG2 ILE A 283      15.563  -1.163   2.966  1.00  1.15           H  
ATOM   4381 1HD1 ILE A 283      16.095   0.770   6.038  1.00  1.15           H  
ATOM   4382 2HD1 ILE A 283      16.087  -0.546   4.840  1.00  1.15           H  
ATOM   4383 3HD1 ILE A 283      16.916   0.984   4.480  1.00  1.15           H  
ATOM   4384  N   SER A 284      16.587   0.194   0.197  1.00  0.55           N  
ATOM   4385  CA  SER A 284      16.592  -0.246  -1.198  1.00  0.72           C  
ATOM   4386  C   SER A 284      15.490  -1.299  -1.417  1.00  0.79           C  
ATOM   4387  O   SER A 284      15.462  -2.323  -0.740  1.00  0.93           O  
ATOM   4388  CB  SER A 284      17.969  -0.794  -1.535  1.00  1.08           C  
ATOM   4389  OG  SER A 284      18.009  -1.333  -2.819  1.00  1.08           O  
ATOM   4390  H   SER A 284      17.247  -0.231   0.835  1.00  0.66           H  
ATOM   4391  HA  SER A 284      16.384   0.612  -1.839  1.00  0.86           H  
ATOM   4392 1HB  SER A 284      18.703   0.007  -1.455  1.00  1.30           H  
ATOM   4393 2HB  SER A 284      18.243  -1.559  -0.812  1.00  1.30           H  
ATOM   4394  HG  SER A 284      17.756  -0.624  -3.418  1.00  1.30           H  
ATOM   4395  N   VAL A 285      14.556  -1.028  -2.340  1.00  0.84           N  
ATOM   4396  CA  VAL A 285      13.397  -1.915  -2.546  1.00  1.08           C  
ATOM   4397  C   VAL A 285      13.107  -2.304  -4.008  1.00  1.15           C  
ATOM   4398  O   VAL A 285      13.151  -1.472  -4.907  1.00  1.58           O  
ATOM   4399  CB  VAL A 285      12.127  -1.259  -1.958  1.00  1.62           C  
ATOM   4400  CG1 VAL A 285      10.916  -2.140  -2.200  1.00  1.62           C  
ATOM   4401  CG2 VAL A 285      12.304  -1.035  -0.472  1.00  1.62           C  
ATOM   4402  H   VAL A 285      14.627  -0.183  -2.888  1.00  1.01           H  
ATOM   4403  HA  VAL A 285      13.587  -2.831  -1.989  1.00  1.30           H  
ATOM   4404  HB  VAL A 285      11.950  -0.307  -2.456  1.00  1.94           H  
ATOM   4405 1HG1 VAL A 285      10.033  -1.658  -1.788  1.00  1.94           H  
ATOM   4406 2HG1 VAL A 285      10.779  -2.291  -3.267  1.00  1.94           H  
ATOM   4407 3HG1 VAL A 285      11.059  -3.104  -1.713  1.00  1.94           H  
ATOM   4408 1HG2 VAL A 285      11.404  -0.581  -0.077  1.00  1.94           H  
ATOM   4409 2HG2 VAL A 285      12.471  -1.990   0.019  1.00  1.94           H  
ATOM   4410 3HG2 VAL A 285      13.151  -0.377  -0.290  1.00  1.94           H  
ATOM   4411  N   GLY A 286      12.806  -3.581  -4.239  1.00  1.44           N  
ATOM   4412  CA  GLY A 286      12.459  -4.065  -5.578  1.00  2.13           C  
ATOM   4413  C   GLY A 286      10.937  -4.173  -5.737  1.00  2.20           C  
ATOM   4414  O   GLY A 286      10.289  -4.924  -5.006  1.00  5.33           O  
ATOM   4415  H   GLY A 286      12.788  -4.225  -3.460  1.00  1.73           H  
ATOM   4416 1HA  GLY A 286      12.862  -3.387  -6.330  1.00  2.56           H  
ATOM   4417 2HA  GLY A 286      12.917  -5.040  -5.744  1.00  2.56           H  
ATOM   4418  N   ILE A 287      10.371  -3.426  -6.696  1.00  1.82           N  
ATOM   4419  CA  ILE A 287       8.922  -3.418  -6.923  1.00  2.39           C  
ATOM   4420  C   ILE A 287       8.498  -3.720  -8.370  1.00  2.48           C  
ATOM   4421  O   ILE A 287       9.318  -3.767  -9.293  1.00  3.47           O  
ATOM   4422  CB  ILE A 287       8.281  -2.059  -6.529  1.00  3.58           C  
ATOM   4423  CG1 ILE A 287       8.810  -0.908  -7.384  1.00  3.58           C  
ATOM   4424  CG2 ILE A 287       8.516  -1.762  -5.066  1.00  3.58           C  
ATOM   4425  CD1 ILE A 287       8.034   0.378  -7.184  1.00  3.58           C  
ATOM   4426  H   ILE A 287      10.948  -2.830  -7.269  1.00  2.18           H  
ATOM   4427  HA  ILE A 287       8.482  -4.186  -6.287  1.00  2.87           H  
ATOM   4428  HB  ILE A 287       7.216  -2.114  -6.700  1.00  4.30           H  
ATOM   4429 1HG1 ILE A 287       9.849  -0.719  -7.123  1.00  4.30           H  
ATOM   4430 2HG1 ILE A 287       8.760  -1.185  -8.436  1.00  4.30           H  
ATOM   4431 1HG2 ILE A 287       8.031  -0.822  -4.801  1.00  4.30           H  
ATOM   4432 2HG2 ILE A 287       8.098  -2.569  -4.475  1.00  4.30           H  
ATOM   4433 3HG2 ILE A 287       9.585  -1.683  -4.881  1.00  4.30           H  
ATOM   4434 1HD1 ILE A 287       8.454   1.164  -7.808  1.00  4.30           H  
ATOM   4435 2HD1 ILE A 287       6.990   0.217  -7.458  1.00  4.30           H  
ATOM   4436 3HD1 ILE A 287       8.093   0.678  -6.139  1.00  4.30           H  
ATOM   4437  N   ASP A 288       7.185  -3.918  -8.532  1.00  2.10           N  
ATOM   4438  CA  ASP A 288       6.526  -4.134  -9.826  1.00  2.35           C  
ATOM   4439  C   ASP A 288       6.283  -2.817 -10.557  1.00  2.05           C  
ATOM   4440  O   ASP A 288       5.398  -2.050 -10.170  1.00  3.78           O  
ATOM   4441  CB  ASP A 288       5.167  -4.831  -9.647  1.00  3.53           C  
ATOM   4442  CG  ASP A 288       4.458  -5.082 -10.981  1.00  3.53           C  
ATOM   4443  OD1 ASP A 288       4.991  -4.689 -11.997  1.00  3.53           O  
ATOM   4444  OD2 ASP A 288       3.365  -5.604 -10.978  1.00  3.53           O  
ATOM   4445  H   ASP A 288       6.609  -3.903  -7.698  1.00  2.52           H  
ATOM   4446  HA  ASP A 288       7.171  -4.758 -10.446  1.00  2.82           H  
ATOM   4447 1HB  ASP A 288       5.311  -5.787  -9.141  1.00  4.23           H  
ATOM   4448 2HB  ASP A 288       4.523  -4.219  -9.016  1.00  4.23           H  
ATOM   4449  N   GLY A 289       7.062  -2.544 -11.604  1.00  1.75           N  
ATOM   4450  CA  GLY A 289       6.893  -1.302 -12.351  1.00  2.71           C  
ATOM   4451  C   GLY A 289       6.211  -1.489 -13.716  1.00  4.45           C  
ATOM   4452  O   GLY A 289       6.204  -0.557 -14.526  1.00 19.31           O  
ATOM   4453  H   GLY A 289       7.774  -3.206 -11.907  1.00  2.10           H  
ATOM   4454 1HA  GLY A 289       6.308  -0.611 -11.749  1.00  3.25           H  
ATOM   4455 2HA  GLY A 289       7.869  -0.841 -12.495  1.00  3.25           H  
ATOM   4456  N   SER A 290       5.673  -2.688 -13.978  1.00  1.69           N  
ATOM   4457  CA  SER A 290       5.083  -3.016 -15.285  1.00  2.17           C  
ATOM   4458  C   SER A 290       3.733  -2.360 -15.581  1.00  1.73           C  
ATOM   4459  O   SER A 290       3.350  -2.223 -16.748  1.00  3.25           O  
ATOM   4460  CB  SER A 290       4.927  -4.518 -15.403  1.00  3.25           C  
ATOM   4461  OG  SER A 290       3.951  -4.996 -14.517  1.00  3.25           O  
ATOM   4462  H   SER A 290       5.670  -3.407 -13.259  1.00  2.03           H  
ATOM   4463  HA  SER A 290       5.776  -2.689 -16.054  1.00  2.60           H  
ATOM   4464 1HB  SER A 290       4.649  -4.774 -16.425  1.00  3.91           H  
ATOM   4465 2HB  SER A 290       5.880  -5.002 -15.192  1.00  3.91           H  
ATOM   4466  HG  SER A 290       4.315  -4.876 -13.632  1.00  3.91           H  
ATOM   4467  N   ALA A 291       3.015  -1.952 -14.541  1.00  2.25           N  
ATOM   4468  CA  ALA A 291       1.712  -1.328 -14.728  1.00  2.93           C  
ATOM   4469  C   ALA A 291       1.826   0.022 -15.415  1.00  1.92           C  
ATOM   4470  O   ALA A 291       2.592   0.877 -14.977  1.00  1.88           O  
ATOM   4471  CB  ALA A 291       1.016  -1.157 -13.387  1.00  4.40           C  
ATOM   4472  H   ALA A 291       3.369  -2.086 -13.605  1.00  2.70           H  
ATOM   4473  HA  ALA A 291       1.112  -1.981 -15.363  1.00  3.52           H  
ATOM   4474 1HB  ALA A 291       0.030  -0.718 -13.538  1.00  5.27           H  
ATOM   4475 2HB  ALA A 291       0.907  -2.131 -12.908  1.00  5.27           H  
ATOM   4476 3HB  ALA A 291       1.610  -0.505 -12.748  1.00  5.27           H  
ATOM   4477  N   ILE A 292       1.020   0.226 -16.456  1.00  2.33           N  
ATOM   4478  CA  ILE A 292       0.970   1.503 -17.163  1.00  2.24           C  
ATOM   4479  C   ILE A 292       0.449   2.625 -16.261  1.00  2.26           C  
ATOM   4480  O   ILE A 292       0.812   3.786 -16.443  1.00  2.68           O  
ATOM   4481  CB  ILE A 292       0.118   1.385 -18.441  1.00  3.36           C  
ATOM   4482  CG1 ILE A 292       0.299   2.629 -19.318  1.00  3.36           C  
ATOM   4483  CG2 ILE A 292      -1.339   1.167 -18.099  1.00  3.36           C  
ATOM   4484  CD1 ILE A 292       1.700   2.811 -19.852  1.00  3.36           C  
ATOM   4485  H   ILE A 292       0.423  -0.527 -16.770  1.00  2.80           H  
ATOM   4486  HA  ILE A 292       1.982   1.760 -17.468  1.00  2.69           H  
ATOM   4487  HB  ILE A 292       0.471   0.533 -19.022  1.00  4.03           H  
ATOM   4488 1HG1 ILE A 292      -0.385   2.565 -20.164  1.00  4.03           H  
ATOM   4489 2HG1 ILE A 292       0.038   3.510 -18.734  1.00  4.03           H  
ATOM   4490 1HG2 ILE A 292      -1.918   1.067 -19.016  1.00  4.03           H  
ATOM   4491 2HG2 ILE A 292      -1.443   0.261 -17.503  1.00  4.03           H  
ATOM   4492 3HG2 ILE A 292      -1.701   2.019 -17.532  1.00  4.03           H  
ATOM   4493 1HD1 ILE A 292       1.741   3.714 -20.463  1.00  4.03           H  
ATOM   4494 2HD1 ILE A 292       2.397   2.904 -19.021  1.00  4.03           H  
ATOM   4495 3HD1 ILE A 292       1.972   1.950 -20.460  1.00  4.03           H  
ATOM   4496  N   ASN A 293      -0.384   2.268 -15.278  1.00  2.72           N  
ATOM   4497  CA  ASN A 293      -0.905   3.220 -14.306  1.00  3.72           C  
ATOM   4498  C   ASN A 293       0.264   3.817 -13.520  1.00  3.92           C  
ATOM   4499  O   ASN A 293       0.328   5.027 -13.297  1.00  6.81           O  
ATOM   4500  CB  ASN A 293      -1.922   2.536 -13.394  1.00  5.58           C  
ATOM   4501  CG  ASN A 293      -2.682   3.492 -12.511  1.00  5.58           C  
ATOM   4502  OD1 ASN A 293      -3.141   4.541 -12.969  1.00  5.58           O  
ATOM   4503  ND2 ASN A 293      -2.835   3.142 -11.263  1.00  5.58           N  
ATOM   4504  H   ASN A 293      -0.661   1.300 -15.196  1.00  3.26           H  
ATOM   4505  HA  ASN A 293      -1.397   4.037 -14.837  1.00  4.46           H  
ATOM   4506 1HB  ASN A 293      -2.632   1.971 -13.996  1.00  6.70           H  
ATOM   4507 2HB  ASN A 293      -1.404   1.819 -12.756  1.00  6.70           H  
ATOM   4508 1HD2 ASN A 293      -3.311   3.746 -10.618  1.00  6.70           H  
ATOM   4509 2HD2 ASN A 293      -2.463   2.270 -10.947  1.00  6.70           H  
ATOM   4510  N   PHE A 294       1.190   2.946 -13.118  1.00  3.11           N  
ATOM   4511  CA  PHE A 294       2.425   3.331 -12.446  1.00  4.00           C  
ATOM   4512  C   PHE A 294       3.299   4.180 -13.346  1.00  2.74           C  
ATOM   4513  O   PHE A 294       3.794   5.229 -12.948  1.00  3.20           O  
ATOM   4514  CB  PHE A 294       3.202   2.101 -11.986  1.00  6.00           C  
ATOM   4515  CG  PHE A 294       4.545   2.421 -11.421  1.00  6.00           C  
ATOM   4516  CD1 PHE A 294       4.673   3.059 -10.202  1.00  6.00           C  
ATOM   4517  CD2 PHE A 294       5.691   2.066 -12.109  1.00  6.00           C  
ATOM   4518  CE1 PHE A 294       5.925   3.344  -9.691  1.00  6.00           C  
ATOM   4519  CE2 PHE A 294       6.936   2.343 -11.591  1.00  6.00           C  
ATOM   4520  CZ  PHE A 294       7.052   2.989 -10.382  1.00  6.00           C  
ATOM   4521  H   PHE A 294       1.046   1.965 -13.311  1.00  3.73           H  
ATOM   4522  HA  PHE A 294       2.169   3.922 -11.566  1.00  4.80           H  
ATOM   4523 1HB  PHE A 294       2.638   1.569 -11.228  1.00  7.20           H  
ATOM   4524 2HB  PHE A 294       3.345   1.419 -12.819  1.00  7.20           H  
ATOM   4525  HD1 PHE A 294       3.775   3.338  -9.652  1.00  7.20           H  
ATOM   4526  HD2 PHE A 294       5.600   1.556 -13.068  1.00  7.20           H  
ATOM   4527  HE1 PHE A 294       6.028   3.850  -8.738  1.00  7.20           H  
ATOM   4528  HE2 PHE A 294       7.828   2.052 -12.136  1.00  7.20           H  
ATOM   4529  HZ  PHE A 294       8.033   3.217  -9.971  1.00  7.20           H  
ATOM   4530  N   GLN A 295       3.501   3.714 -14.565  1.00  2.22           N  
ATOM   4531  CA  GLN A 295       4.367   4.379 -15.524  1.00  2.78           C  
ATOM   4532  C   GLN A 295       3.917   5.811 -15.830  1.00  2.90           C  
ATOM   4533  O   GLN A 295       4.748   6.717 -15.923  1.00  4.35           O  
ATOM   4534  CB  GLN A 295       4.396   3.530 -16.778  1.00  4.17           C  
ATOM   4535  CG  GLN A 295       5.096   2.216 -16.518  1.00  4.17           C  
ATOM   4536  CD  GLN A 295       4.969   1.215 -17.637  1.00  4.17           C  
ATOM   4537  OE1 GLN A 295       4.534   1.514 -18.754  1.00  4.17           O  
ATOM   4538  NE2 GLN A 295       5.346  -0.018 -17.330  1.00  4.17           N  
ATOM   4539  H   GLN A 295       3.064   2.840 -14.835  1.00  2.66           H  
ATOM   4540  HA  GLN A 295       5.371   4.423 -15.104  1.00  3.34           H  
ATOM   4541 1HB  GLN A 295       3.382   3.332 -17.116  1.00  5.00           H  
ATOM   4542 2HB  GLN A 295       4.923   4.055 -17.575  1.00  5.00           H  
ATOM   4543 1HG  GLN A 295       6.147   2.422 -16.357  1.00  5.00           H  
ATOM   4544 2HG  GLN A 295       4.679   1.771 -15.618  1.00  5.00           H  
ATOM   4545 1HE2 GLN A 295       5.291  -0.747 -18.013  1.00  5.00           H  
ATOM   4546 2HE2 GLN A 295       5.677  -0.225 -16.405  1.00  5.00           H  
ATOM   4547  N   LEU A 296       2.604   6.025 -15.910  1.00  2.49           N  
ATOM   4548  CA  LEU A 296       2.040   7.347 -16.165  1.00  2.64           C  
ATOM   4549  C   LEU A 296       1.671   8.108 -14.870  1.00  2.14           C  
ATOM   4550  O   LEU A 296       0.948   9.102 -14.911  1.00  2.40           O  
ATOM   4551  CB  LEU A 296       0.817   7.192 -17.073  1.00  3.96           C  
ATOM   4552  CG  LEU A 296       1.134   6.593 -18.457  1.00  3.96           C  
ATOM   4553  CD1 LEU A 296      -0.152   6.381 -19.236  1.00  3.96           C  
ATOM   4554  CD2 LEU A 296       2.071   7.532 -19.209  1.00  3.96           C  
ATOM   4555  H   LEU A 296       1.970   5.240 -15.836  1.00  2.99           H  
ATOM   4556  HA  LEU A 296       2.784   7.930 -16.701  1.00  3.17           H  
ATOM   4557 1HB  LEU A 296       0.093   6.542 -16.583  1.00  4.75           H  
ATOM   4558 2HB  LEU A 296       0.362   8.170 -17.226  1.00  4.75           H  
ATOM   4559  HG  LEU A 296       1.615   5.622 -18.331  1.00  4.75           H  
ATOM   4560 1HD1 LEU A 296       0.079   5.947 -20.209  1.00  4.75           H  
ATOM   4561 2HD1 LEU A 296      -0.797   5.703 -18.681  1.00  4.75           H  
ATOM   4562 3HD1 LEU A 296      -0.652   7.334 -19.374  1.00  4.75           H  
ATOM   4563 1HD2 LEU A 296       2.305   7.108 -20.186  1.00  4.75           H  
ATOM   4564 2HD2 LEU A 296       1.588   8.501 -19.339  1.00  4.75           H  
ATOM   4565 3HD2 LEU A 296       2.992   7.660 -18.640  1.00  4.75           H  
ATOM   4566  N   TYR A 297       2.193   7.653 -13.727  1.00  1.96           N  
ATOM   4567  CA  TYR A 297       1.949   8.263 -12.419  1.00  2.20           C  
ATOM   4568  C   TYR A 297       2.415   9.711 -12.308  1.00  2.25           C  
ATOM   4569  O   TYR A 297       3.566  10.029 -12.631  1.00  2.86           O  
ATOM   4570  CB  TYR A 297       2.665   7.438 -11.344  1.00  3.30           C  
ATOM   4571  CG  TYR A 297       2.609   7.970  -9.930  1.00  3.30           C  
ATOM   4572  CD1 TYR A 297       1.549   7.678  -9.081  1.00  3.30           C  
ATOM   4573  CD2 TYR A 297       3.653   8.766  -9.490  1.00  3.30           C  
ATOM   4574  CE1 TYR A 297       1.556   8.170  -7.786  1.00  3.30           C  
ATOM   4575  CE2 TYR A 297       3.656   9.266  -8.208  1.00  3.30           C  
ATOM   4576  CZ  TYR A 297       2.618   8.965  -7.355  1.00  3.30           C  
ATOM   4577  OH  TYR A 297       2.646   9.446  -6.069  1.00  3.30           O  
ATOM   4578  H   TYR A 297       2.787   6.837 -13.730  1.00  2.35           H  
ATOM   4579  HA  TYR A 297       0.875   8.245 -12.229  1.00  2.64           H  
ATOM   4580 1HB  TYR A 297       2.244   6.432 -11.336  1.00  3.96           H  
ATOM   4581 2HB  TYR A 297       3.712   7.344 -11.620  1.00  3.96           H  
ATOM   4582  HD1 TYR A 297       0.725   7.053  -9.427  1.00  3.96           H  
ATOM   4583  HD2 TYR A 297       4.480   8.991 -10.163  1.00  3.96           H  
ATOM   4584  HE1 TYR A 297       0.735   7.935  -7.108  1.00  3.96           H  
ATOM   4585  HE2 TYR A 297       4.483   9.887  -7.866  1.00  3.96           H  
ATOM   4586  HH  TYR A 297       1.785   9.323  -5.657  1.00  3.96           H  
ATOM   4587  N   THR A 298       1.506  10.571 -11.828  1.00  2.30           N  
ATOM   4588  CA  THR A 298       1.809  11.978 -11.568  1.00  2.87           C  
ATOM   4589  C   THR A 298       1.671  12.356 -10.099  1.00  2.45           C  
ATOM   4590  O   THR A 298       2.315  13.299  -9.645  1.00  3.08           O  
ATOM   4591  CB  THR A 298       0.924  12.909 -12.399  1.00  4.30           C  
ATOM   4592  OG1 THR A 298      -0.459  12.633 -12.122  1.00  4.30           O  
ATOM   4593  CG2 THR A 298       1.229  12.734 -13.871  1.00  4.30           C  
ATOM   4594  H   THR A 298       0.571  10.234 -11.627  1.00  2.76           H  
ATOM   4595  HA  THR A 298       2.843  12.160 -11.858  1.00  3.44           H  
ATOM   4596  HB  THR A 298       1.131  13.942 -12.120  1.00  5.17           H  
ATOM   4597  HG1 THR A 298      -0.632  11.706 -12.302  1.00  5.17           H  
ATOM   4598 1HG2 THR A 298       0.604  13.410 -14.452  1.00  5.17           H  
ATOM   4599 2HG2 THR A 298       2.279  12.965 -14.053  1.00  5.17           H  
ATOM   4600 3HG2 THR A 298       1.030  11.706 -14.164  1.00  5.17           H  
ATOM   4601  N   GLY A 299       0.860  11.636  -9.335  1.00  2.22           N  
ATOM   4602  CA  GLY A 299       0.811  11.969  -7.915  1.00  2.32           C  
ATOM   4603  C   GLY A 299      -0.261  11.238  -7.138  1.00  2.23           C  
ATOM   4604  O   GLY A 299      -1.120  10.579  -7.711  1.00  2.62           O  
ATOM   4605  H   GLY A 299       0.286  10.896  -9.725  1.00  2.66           H  
ATOM   4606 1HA  GLY A 299       1.782  11.754  -7.471  1.00  2.78           H  
ATOM   4607 2HA  GLY A 299       0.656  13.042  -7.811  1.00  2.78           H  
ATOM   4608  N   GLY A 300      -0.212  11.379  -5.816  1.00  2.87           N  
ATOM   4609  CA  GLY A 300      -1.179  10.742  -4.931  1.00  3.33           C  
ATOM   4610  C   GLY A 300      -0.693   9.388  -4.423  1.00  3.36           C  
ATOM   4611  O   GLY A 300       0.450   8.998  -4.650  1.00  3.81           O  
ATOM   4612  H   GLY A 300       0.521  11.943  -5.411  1.00  3.44           H  
ATOM   4613 1HA  GLY A 300      -1.373  11.398  -4.082  1.00  4.00           H  
ATOM   4614 2HA  GLY A 300      -2.123  10.622  -5.452  1.00  4.00           H  
ATOM   4615  N   ILE A 301      -1.573   8.672  -3.733  1.00  4.11           N  
ATOM   4616  CA  ILE A 301      -1.237   7.378  -3.146  1.00  4.07           C  
ATOM   4617  C   ILE A 301      -1.638   6.237  -4.084  1.00  4.27           C  
ATOM   4618  O   ILE A 301      -2.823   5.995  -4.331  1.00  7.52           O  
ATOM   4619  CB  ILE A 301      -1.916   7.238  -1.775  1.00  6.11           C  
ATOM   4620  CG1 ILE A 301      -1.434   8.363  -0.851  1.00  6.11           C  
ATOM   4621  CG2 ILE A 301      -1.608   5.891  -1.166  1.00  6.11           C  
ATOM   4622  CD1 ILE A 301      -2.203   8.460   0.444  1.00  6.11           C  
ATOM   4623  H   ILE A 301      -2.508   9.036  -3.623  1.00  4.93           H  
ATOM   4624  HA  ILE A 301      -0.159   7.334  -2.998  1.00  4.88           H  
ATOM   4625  HB  ILE A 301      -2.994   7.344  -1.889  1.00  7.33           H  
ATOM   4626 1HG1 ILE A 301      -0.382   8.203  -0.616  1.00  7.33           H  
ATOM   4627 2HG1 ILE A 301      -1.527   9.315  -1.375  1.00  7.33           H  
ATOM   4628 1HG2 ILE A 301      -2.101   5.809  -0.197  1.00  7.33           H  
ATOM   4629 2HG2 ILE A 301      -1.971   5.105  -1.826  1.00  7.33           H  
ATOM   4630 3HG2 ILE A 301      -0.532   5.792  -1.036  1.00  7.33           H  
ATOM   4631 1HD1 ILE A 301      -1.809   9.280   1.042  1.00  7.33           H  
ATOM   4632 2HD1 ILE A 301      -3.257   8.643   0.228  1.00  7.33           H  
ATOM   4633 3HD1 ILE A 301      -2.104   7.527   0.997  1.00  7.33           H  
ATOM   4634  N   TYR A 302      -0.621   5.569  -4.619  1.00  4.69           N  
ATOM   4635  CA  TYR A 302      -0.750   4.497  -5.600  1.00  7.11           C  
ATOM   4636  C   TYR A 302      -1.247   3.160  -5.027  1.00  7.19           C  
ATOM   4637  O   TYR A 302      -0.810   2.731  -3.955  1.00  8.16           O  
ATOM   4638  CB  TYR A 302       0.594   4.311  -6.275  1.00 10.67           C  
ATOM   4639  CG  TYR A 302       0.568   3.344  -7.417  1.00 10.67           C  
ATOM   4640  CD1 TYR A 302       0.108   3.761  -8.652  1.00 10.67           C  
ATOM   4641  CD2 TYR A 302       0.994   2.047  -7.230  1.00 10.67           C  
ATOM   4642  CE1 TYR A 302       0.075   2.870  -9.697  1.00 10.67           C  
ATOM   4643  CE2 TYR A 302       0.955   1.158  -8.276  1.00 10.67           C  
ATOM   4644  CZ  TYR A 302       0.498   1.565  -9.499  1.00 10.67           C  
ATOM   4645  OH  TYR A 302       0.441   0.663 -10.528  1.00 10.67           O  
ATOM   4646  H   TYR A 302       0.320   5.829  -4.347  1.00  5.63           H  
ATOM   4647  HA  TYR A 302      -1.467   4.815  -6.351  1.00  8.53           H  
ATOM   4648 1HB  TYR A 302       0.946   5.274  -6.650  1.00 12.80           H  
ATOM   4649 2HB  TYR A 302       1.323   3.960  -5.546  1.00 12.80           H  
ATOM   4650  HD1 TYR A 302      -0.229   4.787  -8.796  1.00 12.80           H  
ATOM   4651  HD2 TYR A 302       1.353   1.731  -6.253  1.00 12.80           H  
ATOM   4652  HE1 TYR A 302      -0.287   3.188 -10.671  1.00 12.80           H  
ATOM   4653  HE2 TYR A 302       1.273   0.130  -8.139  1.00 12.80           H  
ATOM   4654  HH  TYR A 302      -0.479   0.556 -10.782  1.00 12.80           H  
ATOM   4655  N   ASP A 303      -2.172   2.493  -5.737  1.00  8.76           N  
ATOM   4656  CA  ASP A 303      -2.651   1.199  -5.247  1.00 11.35           C  
ATOM   4657  C   ASP A 303      -2.894   0.148  -6.334  1.00 12.51           C  
ATOM   4658  O   ASP A 303      -3.681  -0.775  -6.123  1.00 32.08           O  
ATOM   4659  CB  ASP A 303      -3.946   1.345  -4.452  1.00 17.02           C  
ATOM   4660  CG  ASP A 303      -5.170   1.768  -5.270  1.00 17.02           C  
ATOM   4661  OD1 ASP A 303      -5.069   1.876  -6.470  1.00 17.02           O  
ATOM   4662  OD2 ASP A 303      -6.212   1.943  -4.677  1.00 17.02           O  
ATOM   4663  H   ASP A 303      -2.523   2.873  -6.604  1.00 10.51           H  
ATOM   4664  HA  ASP A 303      -1.895   0.801  -4.574  1.00 13.62           H  
ATOM   4665 1HB  ASP A 303      -4.172   0.398  -3.962  1.00 20.43           H  
ATOM   4666 2HB  ASP A 303      -3.790   2.085  -3.666  1.00 20.43           H  
ATOM   4667  N   GLY A 304      -2.232   0.265  -7.482  1.00 11.31           N  
ATOM   4668  CA  GLY A 304      -2.401  -0.740  -8.532  1.00 14.63           C  
ATOM   4669  C   GLY A 304      -2.966  -0.180  -9.846  1.00 12.41           C  
ATOM   4670  O   GLY A 304      -2.169   0.478 -10.518  1.00 65.50           O  
ATOM   4671  H   GLY A 304      -1.604   1.042  -7.625  1.00 13.57           H  
ATOM   4672 1HA  GLY A 304      -1.436  -1.200  -8.724  1.00 17.56           H  
ATOM   4673 2HA  GLY A 304      -3.053  -1.521  -8.152  1.00 17.56           H  
ATOM   4674  N   ASP A 305      -3.756  -1.046 -10.500  1.00 19.67           N  
ATOM   4675  CA  ASP A 305      -3.530  -2.499 -10.438  1.00 13.32           C  
ATOM   4676  C   ASP A 305      -2.104  -2.925 -10.792  1.00 10.10           C  
ATOM   4677  O   ASP A 305      -1.549  -2.531 -11.818  1.00 19.76           O  
ATOM   4678  CB  ASP A 305      -4.500  -3.213 -11.381  1.00 19.98           C  
ATOM   4679  CG  ASP A 305      -5.947  -3.147 -10.910  1.00 19.98           C  
ATOM   4680  OD1 ASP A 305      -6.170  -2.742  -9.794  1.00 19.98           O  
ATOM   4681  OD2 ASP A 305      -6.814  -3.501 -11.671  1.00 19.98           O  
ATOM   4682  H   ASP A 305      -4.736  -0.852 -10.347  1.00 23.60           H  
ATOM   4683  HA  ASP A 305      -3.744  -2.841  -9.427  1.00 15.98           H  
ATOM   4684 1HB  ASP A 305      -4.437  -2.766 -12.374  1.00 23.98           H  
ATOM   4685 2HB  ASP A 305      -4.213  -4.261 -11.477  1.00 23.98           H  
ATOM   4686  N   CYS A 306      -1.535  -3.753  -9.920  1.00  5.41           N  
ATOM   4687  CA  CYS A 306      -0.178  -4.271 -10.042  1.00  7.11           C  
ATOM   4688  C   CYS A 306      -0.044  -5.548  -9.211  1.00  4.66           C  
ATOM   4689  O   CYS A 306      -0.975  -5.919  -8.496  1.00  7.48           O  
ATOM   4690  CB  CYS A 306       0.823  -3.223  -9.581  1.00 10.67           C  
ATOM   4691  SG  CYS A 306       0.630  -2.799  -7.848  1.00 10.67           S  
ATOM   4692  H   CYS A 306      -2.077  -4.034  -9.114  1.00  6.49           H  
ATOM   4693  HA  CYS A 306       0.018  -4.508 -11.088  1.00  8.53           H  
ATOM   4694 1HB  CYS A 306       1.839  -3.588  -9.735  1.00 12.80           H  
ATOM   4695 2HB  CYS A 306       0.705  -2.314 -10.172  1.00 12.80           H  
ATOM   4696  HG  CYS A 306       0.763  -4.043  -7.396  1.00 12.80           H  
ATOM   4697  N   SER A 307       1.097  -6.228  -9.311  1.00  5.49           N  
ATOM   4698  CA  SER A 307       1.285  -7.483  -8.589  1.00  5.20           C  
ATOM   4699  C   SER A 307       1.799  -7.299  -7.175  1.00  5.73           C  
ATOM   4700  O   SER A 307       2.689  -6.489  -6.920  1.00 11.90           O  
ATOM   4701  CB  SER A 307       2.237  -8.366  -9.341  1.00  7.80           C  
ATOM   4702  OG  SER A 307       2.513  -9.562  -8.657  1.00  7.80           O  
ATOM   4703  H   SER A 307       1.853  -5.891  -9.901  1.00  6.59           H  
ATOM   4704  HA  SER A 307       0.319  -7.987  -8.534  1.00  6.24           H  
ATOM   4705 1HB  SER A 307       1.808  -8.600 -10.315  1.00  9.36           H  
ATOM   4706 2HB  SER A 307       3.166  -7.827  -9.523  1.00  9.36           H  
ATOM   4707  HG  SER A 307       2.963 -10.104  -9.321  1.00  9.36           H  
ATOM   4708  N   SER A 308       1.232  -8.085  -6.268  1.00  6.18           N  
ATOM   4709  CA  SER A 308       1.620  -8.088  -4.866  1.00  6.63           C  
ATOM   4710  C   SER A 308       2.178  -9.442  -4.432  1.00  5.74           C  
ATOM   4711  O   SER A 308       2.324  -9.715  -3.238  1.00 15.39           O  
ATOM   4712  CB  SER A 308       0.451  -7.672  -4.019  1.00  9.95           C  
ATOM   4713  OG  SER A 308      -0.648  -8.516  -4.201  1.00  9.95           O  
ATOM   4714  H   SER A 308       0.500  -8.713  -6.567  1.00  7.42           H  
ATOM   4715  HA  SER A 308       2.407  -7.347  -4.731  1.00  7.96           H  
ATOM   4716 1HB  SER A 308       0.740  -7.659  -2.969  1.00 11.93           H  
ATOM   4717 2HB  SER A 308       0.172  -6.656  -4.292  1.00 11.93           H  
ATOM   4718  HG  SER A 308      -0.646  -9.151  -3.478  1.00 11.93           H  
ATOM   4719  N   ASP A 309       2.487 -10.301  -5.412  1.00 13.92           N  
ATOM   4720  CA  ASP A 309       3.148 -11.578  -5.118  1.00 21.21           C  
ATOM   4721  C   ASP A 309       3.940 -12.065  -6.320  1.00 29.08           C  
ATOM   4722  O   ASP A 309       3.437 -12.861  -7.115  1.00 43.36           O  
ATOM   4723  CB  ASP A 309       2.193 -12.691  -4.697  1.00 31.82           C  
ATOM   4724  CG  ASP A 309       3.005 -13.932  -4.286  1.00 31.82           C  
ATOM   4725  OD1 ASP A 309       4.208 -13.852  -4.353  1.00 31.82           O  
ATOM   4726  OD2 ASP A 309       2.443 -14.944  -3.942  1.00 31.82           O  
ATOM   4727  H   ASP A 309       2.331 -10.046  -6.389  1.00 16.70           H  
ATOM   4728  HA  ASP A 309       3.835 -11.427  -4.290  1.00 25.45           H  
ATOM   4729 1HB  ASP A 309       1.584 -12.363  -3.854  1.00 38.18           H  
ATOM   4730 2HB  ASP A 309       1.526 -12.947  -5.520  1.00 38.18           H  
ATOM   4731  N   PRO A 310       5.178 -11.600  -6.454  1.00 50.17           N  
ATOM   4732  CA  PRO A 310       6.154 -11.903  -7.481  1.00 78.30           C  
ATOM   4733  C   PRO A 310       6.475 -13.419  -7.522  1.00 45.41           C  
ATOM   4734  O   PRO A 310       7.046 -13.834  -6.514  1.00 56.28           O  
ATOM   4735  CB  PRO A 310       7.355 -11.046  -7.064  1.00117.45           C  
ATOM   4736  CG  PRO A 310       6.786  -9.936  -6.290  1.00117.45           C  
ATOM   4737  CD  PRO A 310       5.674 -10.569  -5.531  1.00117.45           C  
ATOM   4738  HA  PRO A 310       5.702 -11.556  -8.409  1.00 93.96           H  
ATOM   4739 1HB  PRO A 310       8.001 -11.633  -6.409  1.00140.94           H  
ATOM   4740 2HB  PRO A 310       7.947 -10.732  -7.932  1.00140.94           H  
ATOM   4741 1HG  PRO A 310       7.552  -9.492  -5.640  1.00140.94           H  
ATOM   4742 2HG  PRO A 310       6.440  -9.141  -6.967  1.00140.94           H  
ATOM   4743 1HD  PRO A 310       6.053 -11.041  -4.612  1.00140.94           H  
ATOM   4744 2HD  PRO A 310       4.906  -9.822  -5.321  1.00140.94           H  
ATOM   4745  N   ASP A 311       6.871 -13.916  -8.718  1.00 21.52           N  
ATOM   4746  CA  ASP A 311       7.738 -13.193  -9.668  1.00  9.48           C  
ATOM   4747  C   ASP A 311       6.972 -12.110 -10.394  1.00  5.71           C  
ATOM   4748  O   ASP A 311       5.829 -12.352 -10.762  1.00  6.25           O  
ATOM   4749  CB  ASP A 311       8.318 -14.160 -10.710  1.00 14.22           C  
ATOM   4750  CG  ASP A 311       9.327 -15.165 -10.160  1.00 14.22           C  
ATOM   4751  OD1 ASP A 311       9.820 -14.970  -9.078  1.00 14.22           O  
ATOM   4752  OD2 ASP A 311       9.591 -16.127 -10.840  1.00 14.22           O  
ATOM   4753  H   ASP A 311       6.095 -14.327  -9.217  1.00 25.82           H  
ATOM   4754  HA  ASP A 311       8.554 -12.729  -9.117  1.00 11.38           H  
ATOM   4755 1HB  ASP A 311       7.502 -14.715 -11.174  1.00 17.06           H  
ATOM   4756 2HB  ASP A 311       8.804 -13.586 -11.500  1.00 17.06           H  
ATOM   4757  N   ASP A 312       7.624 -10.952 -10.584  1.00  3.95           N  
ATOM   4758  CA  ASP A 312       7.111  -9.676 -11.157  1.00  3.10           C  
ATOM   4759  C   ASP A 312       7.903  -8.438 -10.684  1.00  2.12           C  
ATOM   4760  O   ASP A 312       7.434  -7.311 -10.847  1.00  2.39           O  
ATOM   4761  CB  ASP A 312       5.618  -9.388 -10.823  1.00  4.65           C  
ATOM   4762  CG  ASP A 312       4.566 -10.119 -11.662  1.00  4.65           C  
ATOM   4763  OD1 ASP A 312       4.825 -10.383 -12.813  1.00  4.65           O  
ATOM   4764  OD2 ASP A 312       3.525 -10.436 -11.127  1.00  4.65           O  
ATOM   4765  H   ASP A 312       8.578 -10.953 -10.263  1.00  4.74           H  
ATOM   4766  HA  ASP A 312       7.203  -9.734 -12.241  1.00  3.72           H  
ATOM   4767 1HB  ASP A 312       5.441  -9.636  -9.776  1.00  5.58           H  
ATOM   4768 2HB  ASP A 312       5.438  -8.317 -10.926  1.00  5.58           H  
ATOM   4769  N   ILE A 313       9.091  -8.636 -10.110  1.00  2.45           N  
ATOM   4770  CA  ILE A 313       9.928  -7.519  -9.672  1.00  2.66           C  
ATOM   4771  C   ILE A 313      10.829  -7.032 -10.793  1.00  2.99           C  
ATOM   4772  O   ILE A 313      11.545  -7.823 -11.410  1.00  4.20           O  
ATOM   4773  CB  ILE A 313      10.795  -7.897  -8.457  1.00  3.99           C  
ATOM   4774  CG1 ILE A 313       9.902  -8.216  -7.260  1.00  3.99           C  
ATOM   4775  CG2 ILE A 313      11.771  -6.778  -8.137  1.00  3.99           C  
ATOM   4776  CD1 ILE A 313      10.645  -8.823  -6.095  1.00  3.99           C  
ATOM   4777  H   ILE A 313       9.446  -9.569  -9.981  1.00  2.94           H  
ATOM   4778  HA  ILE A 313       9.276  -6.696  -9.380  1.00  3.19           H  
ATOM   4779  HB  ILE A 313      11.358  -8.802  -8.685  1.00  4.79           H  
ATOM   4780 1HG1 ILE A 313       9.420  -7.299  -6.921  1.00  4.79           H  
ATOM   4781 2HG1 ILE A 313       9.130  -8.910  -7.578  1.00  4.79           H  
ATOM   4782 1HG2 ILE A 313      12.385  -7.062  -7.283  1.00  4.79           H  
ATOM   4783 2HG2 ILE A 313      12.410  -6.597  -8.999  1.00  4.79           H  
ATOM   4784 3HG2 ILE A 313      11.214  -5.874  -7.903  1.00  4.79           H  
ATOM   4785 1HD1 ILE A 313       9.947  -9.027  -5.285  1.00  4.79           H  
ATOM   4786 2HD1 ILE A 313      11.118  -9.753  -6.410  1.00  4.79           H  
ATOM   4787 3HD1 ILE A 313      11.408  -8.127  -5.751  1.00  4.79           H  
ATOM   4788  N   ASP A 314      10.801  -5.730 -11.052  1.00  3.01           N  
ATOM   4789  CA  ASP A 314      11.634  -5.174 -12.107  1.00  3.91           C  
ATOM   4790  C   ASP A 314      11.850  -3.677 -11.997  1.00  5.85           C  
ATOM   4791  O   ASP A 314      12.161  -3.019 -12.990  1.00 20.58           O  
ATOM   4792  CB  ASP A 314      11.055  -5.493 -13.474  1.00  5.87           C  
ATOM   4793  CG  ASP A 314       9.672  -4.924 -13.714  1.00  5.87           C  
ATOM   4794  OD1 ASP A 314       9.143  -4.267 -12.841  1.00  5.87           O  
ATOM   4795  OD2 ASP A 314       9.166  -5.162 -14.789  1.00  5.87           O  
ATOM   4796  H   ASP A 314      10.195  -5.123 -10.515  1.00  3.61           H  
ATOM   4797  HA  ASP A 314      12.613  -5.651 -12.043  1.00  4.69           H  
ATOM   4798 1HB  ASP A 314      11.717  -5.078 -14.231  1.00  7.04           H  
ATOM   4799 2HB  ASP A 314      11.024  -6.573 -13.617  1.00  7.04           H  
ATOM   4800  N   HIS A 315      11.687  -3.126 -10.805  1.00  2.60           N  
ATOM   4801  CA  HIS A 315      11.959  -1.718 -10.633  1.00  3.17           C  
ATOM   4802  C   HIS A 315      12.502  -1.412  -9.246  1.00  4.52           C  
ATOM   4803  O   HIS A 315      11.797  -1.510  -8.246  1.00 13.23           O  
ATOM   4804  CB  HIS A 315      10.729  -0.896 -10.987  1.00  4.75           C  
ATOM   4805  CG  HIS A 315      10.962   0.562 -10.887  1.00  4.75           C  
ATOM   4806  ND1 HIS A 315      12.015   1.194 -11.510  1.00  4.75           N  
ATOM   4807  CD2 HIS A 315      10.259   1.523 -10.263  1.00  4.75           C  
ATOM   4808  CE1 HIS A 315      11.958   2.487 -11.249  1.00  4.75           C  
ATOM   4809  NE2 HIS A 315      10.891   2.713 -10.505  1.00  4.75           N  
ATOM   4810  H   HIS A 315      11.368  -3.669 -10.013  1.00  3.12           H  
ATOM   4811  HA  HIS A 315      12.740  -1.433 -11.337  1.00  3.80           H  
ATOM   4812 1HB  HIS A 315      10.419  -1.127 -12.007  1.00  5.71           H  
ATOM   4813 2HB  HIS A 315       9.907  -1.162 -10.325  1.00  5.71           H  
ATOM   4814  HD1 HIS A 315      12.778   0.750 -11.982  1.00  5.71           H  
ATOM   4815  HD2 HIS A 315       9.353   1.495  -9.663  1.00  5.71           H  
ATOM   4816  HE1 HIS A 315      12.709   3.170 -11.648  1.00  5.71           H  
ATOM   4817  N   ALA A 316      13.780  -1.071  -9.179  1.00  1.74           N  
ATOM   4818  CA  ALA A 316      14.397  -0.783  -7.899  1.00  1.89           C  
ATOM   4819  C   ALA A 316      14.195   0.676  -7.533  1.00  2.16           C  
ATOM   4820  O   ALA A 316      14.424   1.571  -8.350  1.00  3.53           O  
ATOM   4821  CB  ALA A 316      15.867  -1.134  -7.929  1.00  2.83           C  
ATOM   4822  H   ALA A 316      14.325  -1.002 -10.024  1.00  2.09           H  
ATOM   4823  HA  ALA A 316      13.907  -1.394  -7.144  1.00  2.27           H  
ATOM   4824 1HB  ALA A 316      16.302  -0.939  -6.954  1.00  3.40           H  
ATOM   4825 2HB  ALA A 316      15.986  -2.189  -8.176  1.00  3.40           H  
ATOM   4826 3HB  ALA A 316      16.367  -0.527  -8.678  1.00  3.40           H  
ATOM   4827  N   VAL A 317      13.767   0.903  -6.296  1.00  1.18           N  
ATOM   4828  CA  VAL A 317      13.474   2.231  -5.781  1.00  0.96           C  
ATOM   4829  C   VAL A 317      14.055   2.448  -4.389  1.00  0.76           C  
ATOM   4830  O   VAL A 317      14.517   1.507  -3.743  1.00  0.92           O  
ATOM   4831  CB  VAL A 317      11.963   2.462  -5.714  1.00  1.44           C  
ATOM   4832  CG1 VAL A 317      11.326   2.354  -7.084  1.00  1.44           C  
ATOM   4833  CG2 VAL A 317      11.330   1.460  -4.754  1.00  1.44           C  
ATOM   4834  H   VAL A 317      13.613   0.112  -5.690  1.00  1.42           H  
ATOM   4835  HA  VAL A 317      13.911   2.966  -6.458  1.00  1.15           H  
ATOM   4836  HB  VAL A 317      11.801   3.471  -5.368  1.00  1.73           H  
ATOM   4837 1HG1 VAL A 317      10.258   2.554  -7.004  1.00  1.73           H  
ATOM   4838 2HG1 VAL A 317      11.782   3.080  -7.756  1.00  1.73           H  
ATOM   4839 3HG1 VAL A 317      11.473   1.350  -7.479  1.00  1.73           H  
ATOM   4840 1HG2 VAL A 317      10.259   1.646  -4.689  1.00  1.73           H  
ATOM   4841 2HG2 VAL A 317      11.501   0.448  -5.120  1.00  1.73           H  
ATOM   4842 3HG2 VAL A 317      11.778   1.571  -3.767  1.00  1.73           H  
ATOM   4843  N   LEU A 318      14.046   3.694  -3.924  1.00  0.66           N  
ATOM   4844  CA  LEU A 318      14.554   3.981  -2.589  1.00  0.60           C  
ATOM   4845  C   LEU A 318      13.450   4.494  -1.665  1.00  0.51           C  
ATOM   4846  O   LEU A 318      12.838   5.519  -1.942  1.00  0.56           O  
ATOM   4847  CB  LEU A 318      15.654   5.045  -2.663  1.00  0.90           C  
ATOM   4848  CG  LEU A 318      16.268   5.449  -1.321  1.00  0.90           C  
ATOM   4849  CD1 LEU A 318      17.044   4.263  -0.789  1.00  0.90           C  
ATOM   4850  CD2 LEU A 318      17.142   6.675  -1.494  1.00  0.90           C  
ATOM   4851  H   LEU A 318      13.680   4.452  -4.493  1.00  0.79           H  
ATOM   4852  HA  LEU A 318      14.967   3.067  -2.166  1.00  0.72           H  
ATOM   4853 1HB  LEU A 318      16.458   4.665  -3.290  1.00  1.08           H  
ATOM   4854 2HB  LEU A 318      15.251   5.934  -3.131  1.00  1.08           H  
ATOM   4855  HG  LEU A 318      15.474   5.673  -0.608  1.00  1.08           H  
ATOM   4856 1HD1 LEU A 318      17.481   4.505   0.175  1.00  1.08           H  
ATOM   4857 2HD1 LEU A 318      16.370   3.420  -0.681  1.00  1.08           H  
ATOM   4858 3HD1 LEU A 318      17.837   4.006  -1.490  1.00  1.08           H  
ATOM   4859 1HD2 LEU A 318      17.578   6.952  -0.533  1.00  1.08           H  
ATOM   4860 2HD2 LEU A 318      17.933   6.456  -2.203  1.00  1.08           H  
ATOM   4861 3HD2 LEU A 318      16.538   7.500  -1.869  1.00  1.08           H  
ATOM   4862  N   ILE A 319      13.187   3.820  -0.550  1.00  0.65           N  
ATOM   4863  CA  ILE A 319      12.203   4.400   0.351  1.00  0.80           C  
ATOM   4864  C   ILE A 319      12.902   5.447   1.174  1.00  0.57           C  
ATOM   4865  O   ILE A 319      13.904   5.176   1.839  1.00  0.87           O  
ATOM   4866  CB  ILE A 319      11.499   3.395   1.274  1.00  1.20           C  
ATOM   4867  CG1 ILE A 319      10.689   2.387   0.472  1.00  1.20           C  
ATOM   4868  CG2 ILE A 319      10.579   4.138   2.226  1.00  1.20           C  
ATOM   4869  CD1 ILE A 319      10.119   1.291   1.330  1.00  1.20           C  
ATOM   4870  H   ILE A 319      13.675   2.969  -0.320  1.00  0.78           H  
ATOM   4871  HA  ILE A 319      11.432   4.892  -0.239  1.00  0.96           H  
ATOM   4872  HB  ILE A 319      12.242   2.840   1.846  1.00  1.44           H  
ATOM   4873 1HG1 ILE A 319       9.866   2.900  -0.021  1.00  1.44           H  
ATOM   4874 2HG1 ILE A 319      11.324   1.938  -0.293  1.00  1.44           H  
ATOM   4875 1HG2 ILE A 319      10.089   3.424   2.884  1.00  1.44           H  
ATOM   4876 2HG2 ILE A 319      11.159   4.841   2.823  1.00  1.44           H  
ATOM   4877 3HG2 ILE A 319       9.826   4.681   1.656  1.00  1.44           H  
ATOM   4878 1HD1 ILE A 319       9.547   0.601   0.708  1.00  1.44           H  
ATOM   4879 2HD1 ILE A 319      10.931   0.751   1.819  1.00  1.44           H  
ATOM   4880 3HD1 ILE A 319       9.465   1.723   2.085  1.00  1.44           H  
ATOM   4881  N   VAL A 320      12.375   6.659   1.111  1.00  0.57           N  
ATOM   4882  CA  VAL A 320      12.981   7.784   1.790  1.00  1.02           C  
ATOM   4883  C   VAL A 320      12.123   8.249   2.960  1.00  1.03           C  
ATOM   4884  O   VAL A 320      12.562   9.059   3.775  1.00  2.88           O  
ATOM   4885  CB  VAL A 320      13.212   8.925   0.786  1.00  1.53           C  
ATOM   4886  CG1 VAL A 320      14.126   8.431  -0.318  1.00  1.53           C  
ATOM   4887  CG2 VAL A 320      11.904   9.397   0.205  1.00  1.53           C  
ATOM   4888  H   VAL A 320      11.535   6.797   0.568  1.00  0.68           H  
ATOM   4889  HA  VAL A 320      13.951   7.471   2.176  1.00  1.22           H  
ATOM   4890  HB  VAL A 320      13.704   9.754   1.290  1.00  1.84           H  
ATOM   4891 1HG1 VAL A 320      14.306   9.233  -1.028  1.00  1.84           H  
ATOM   4892 2HG1 VAL A 320      15.072   8.103   0.111  1.00  1.84           H  
ATOM   4893 3HG1 VAL A 320      13.654   7.596  -0.833  1.00  1.84           H  
ATOM   4894 1HG2 VAL A 320      12.090  10.205  -0.502  1.00  1.84           H  
ATOM   4895 2HG2 VAL A 320      11.417   8.570  -0.310  1.00  1.84           H  
ATOM   4896 3HG2 VAL A 320      11.262   9.757   1.008  1.00  1.84           H  
ATOM   4897  N   GLY A 321      10.910   7.720   3.069  1.00  1.26           N  
ATOM   4898  CA  GLY A 321      10.085   8.067   4.215  1.00  1.62           C  
ATOM   4899  C   GLY A 321       8.728   7.385   4.197  1.00  0.95           C  
ATOM   4900  O   GLY A 321       8.525   6.402   3.486  1.00  1.00           O  
ATOM   4901  H   GLY A 321      10.549   7.100   2.354  1.00  1.51           H  
ATOM   4902 1HA  GLY A 321      10.613   7.809   5.132  1.00  1.94           H  
ATOM   4903 2HA  GLY A 321       9.947   9.144   4.220  1.00  1.94           H  
ATOM   4904  N   TYR A 322       7.814   7.910   5.009  1.00  1.29           N  
ATOM   4905  CA  TYR A 322       6.428   7.458   5.060  1.00  3.16           C  
ATOM   4906  C   TYR A 322       5.563   8.427   5.861  1.00  4.18           C  
ATOM   4907  O   TYR A 322       6.064   9.286   6.583  1.00  3.59           O  
ATOM   4908  CB  TYR A 322       6.332   6.058   5.658  1.00  4.74           C  
ATOM   4909  CG  TYR A 322       6.880   5.931   7.055  1.00  4.74           C  
ATOM   4910  CD1 TYR A 322       6.082   6.264   8.134  1.00  4.74           C  
ATOM   4911  CD2 TYR A 322       8.164   5.449   7.262  1.00  4.74           C  
ATOM   4912  CE1 TYR A 322       6.567   6.127   9.414  1.00  4.74           C  
ATOM   4913  CE2 TYR A 322       8.648   5.306   8.547  1.00  4.74           C  
ATOM   4914  CZ  TYR A 322       7.856   5.645   9.620  1.00  4.74           C  
ATOM   4915  OH  TYR A 322       8.338   5.492  10.894  1.00  4.74           O  
ATOM   4916  H   TYR A 322       8.090   8.701   5.573  1.00  1.55           H  
ATOM   4917  HA  TYR A 322       6.035   7.425   4.047  1.00  3.79           H  
ATOM   4918 1HB  TYR A 322       5.291   5.737   5.674  1.00  5.69           H  
ATOM   4919 2HB  TYR A 322       6.873   5.367   5.024  1.00  5.69           H  
ATOM   4920  HD1 TYR A 322       5.069   6.633   7.972  1.00  5.69           H  
ATOM   4921  HD2 TYR A 322       8.789   5.177   6.412  1.00  5.69           H  
ATOM   4922  HE1 TYR A 322       5.931   6.390  10.255  1.00  5.69           H  
ATOM   4923  HE2 TYR A 322       9.654   4.923   8.714  1.00  5.69           H  
ATOM   4924  HH  TYR A 322       7.680   5.801  11.522  1.00  5.69           H  
ATOM   4925  N   GLY A 323       4.253   8.274   5.763  1.00 10.62           N  
ATOM   4926  CA  GLY A 323       3.369   9.155   6.511  1.00 19.69           C  
ATOM   4927  C   GLY A 323       1.919   8.743   6.379  1.00 10.41           C  
ATOM   4928  O   GLY A 323       1.615   7.586   6.083  1.00 21.80           O  
ATOM   4929  H   GLY A 323       3.876   7.559   5.157  1.00 12.74           H  
ATOM   4930 1HA  GLY A 323       3.656   9.150   7.563  1.00 23.63           H
[truncated: 123,785 more chars]
