# Supplementary material for: Sequence comparison, molecular modeling, and network analysis predict structural diversity in cysteine proteases from the Cape sundew, Drosera capensis
Source: Comput Struct Biotechnol J. 2016 Jun 14;14:271–82. doi: 10.1016/j.csbj.2016.05.003 (PMC4949590; doi:10.1016/j.csbj.2016.05.003)
Supplement: Supplementary file 3 [file mmc3.zip › Rosetta_full/DCAP_7714_full_m1.pdb]

PFRMAT TS
TARGET DCAP_7714
AUTHOR BAKER-ROSETTASERVER
METHOD    ROSETTA provides both ab initio and
METHOD    comparative models of protein domains.
METHOD    Comparative models are built from structures
METHOD    detected and aligned by HHSEARCH, SPARKS, and
METHOD    Raptor. Loop regions are assembled from fragments and 
METHOD    optimized to fit the aligned template structures.
METHOD    De novo models are built using the Rosetta de
METHOD    novo protocol.  The procedure is fully automated.
MODEL     1
PARENT 4qrvB_301
REMARK PARENT    4qrvB_301
REMARK PARSRC    alignment
REMARK SCORE     0.89
ATOM      1  N   MET A   1       8.946  11.964   8.557  1.00999.99           N  
ATOM      2  CA  MET A   1       8.235  11.901   7.282  1.00999.99           C  
ATOM      3  C   MET A   1       6.725  12.092   7.429  1.00999.99           C  
ATOM      4  O   MET A   1       6.096  12.724   6.577  1.00999.99           O  
ATOM      5  CB  MET A   1       8.521  10.566   6.599  1.00999.99           C  
ATOM      6  CG  MET A   1       9.964  10.393   6.148  1.00999.99           C  
ATOM      7  SD  MET A   1      10.479  11.670   4.983  1.00999.99           S  
ATOM      8  CE  MET A   1       9.472  11.252   3.564  1.00999.99           C  
ATOM      9 1H   MET A   1       9.019  11.038   8.957  1.00999.99           H  
ATOM     10 2H   MET A   1       9.877  12.329   8.398  1.00999.99           H  
ATOM     11 3H   MET A   1       8.457  12.574   9.195  1.00999.99           H  
ATOM     12  HA  MET A   1       8.604  12.703   6.645  1.00999.99           H  
ATOM     13 1HB  MET A   1       8.285   9.748   7.279  1.00999.99           H  
ATOM     14 2HB  MET A   1       7.882  10.459   5.723  1.00999.99           H  
ATOM     15 1HG  MET A   1      10.623  10.432   7.014  1.00999.99           H  
ATOM     16 2HG  MET A   1      10.084   9.420   5.670  1.00999.99           H  
ATOM     17 1HE  MET A   1       9.670  11.957   2.757  1.00999.99           H  
ATOM     18 2HE  MET A   1       9.712  10.241   3.232  1.00999.99           H  
ATOM     19 3HE  MET A   1       8.418  11.302   3.841  1.00999.99           H  
ATOM     20  N   ALA A   2       6.153  11.553   8.508  1.00999.99           N  
ATOM     21  CA  ALA A   2       4.719  11.636   8.763  1.00999.99           C  
ATOM     22  C   ALA A   2       4.238  13.072   8.878  1.00999.99           C  
ATOM     23  O   ALA A   2       3.160  13.400   8.388  1.00999.99           O  
ATOM     24  CB  ALA A   2       4.361  10.884  10.031  1.00999.99           C  
ATOM     25  H   ALA A   2       6.723  11.049   9.174  1.00999.99           H  
ATOM     26  HA  ALA A   2       4.203  11.175   7.919  1.00999.99           H  
ATOM     27 1HB  ALA A   2       3.285  10.928  10.191  1.00999.99           H  
ATOM     28 2HB  ALA A   2       4.674   9.845   9.938  1.00999.99           H  
ATOM     29 3HB  ALA A   2       4.872  11.342  10.878  1.00999.99           H  
ATOM     30  N   SER A   3       5.043  13.929   9.518  1.00999.99           N  
ATOM     31  CA  SER A   3       4.682  15.331   9.669  1.00999.99           C  
ATOM     32  C   SER A   3       4.543  16.006   8.319  1.00999.99           C  
ATOM     33  O   SER A   3       3.590  16.750   8.100  1.00999.99           O  
ATOM     34  CB  SER A   3       5.716  16.064  10.503  1.00999.99           C  
ATOM     35  OG  SER A   3       5.726  15.593  11.822  1.00999.99           O  
ATOM     36  H   SER A   3       5.913  13.601   9.906  1.00999.99           H  
ATOM     37  HA  SER A   3       3.723  15.388  10.176  1.00999.99           H  
ATOM     38 1HB  SER A   3       6.704  15.939  10.059  1.00999.99           H  
ATOM     39 2HB  SER A   3       5.490  17.130  10.501  1.00999.99           H  
ATOM     40  HG  SER A   3       6.351  16.146  12.297  1.00999.99           H  
ATOM     41  N   THR A   4       5.476  15.712   7.408  1.00999.99           N  
ATOM     42  CA  THR A   4       5.447  16.269   6.060  1.00999.99           C  
ATOM     43  C   THR A   4       4.218  15.798   5.322  1.00999.99           C  
ATOM     44  O   THR A   4       3.555  16.593   4.655  1.00999.99           O  
ATOM     45  CB  THR A   4       6.694  15.870   5.249  1.00999.99           C  
ATOM     46  OG1 THR A   4       7.869  16.391   5.883  1.00999.99           O  
ATOM     47  CG2 THR A   4       6.593  16.413   3.828  1.00999.99           C  
ATOM     48  H   THR A   4       6.228  15.090   7.661  1.00999.99           H  
ATOM     49  HA  THR A   4       5.408  17.356   6.130  1.00999.99           H  
ATOM     50  HB  THR A   4       6.768  14.786   5.211  1.00999.99           H  
ATOM     51  HG1 THR A   4       7.840  17.350   5.871  1.00999.99           H  
ATOM     52 1HG2 THR A   4       7.478  16.118   3.267  1.00999.99           H  
ATOM     53 2HG2 THR A   4       5.705  16.005   3.345  1.00999.99           H  
ATOM     54 3HG2 THR A   4       6.524  17.500   3.853  1.00999.99           H  
ATOM     55  N   ASN A   5       3.912  14.508   5.450  1.00999.99           N  
ATOM     56  CA  ASN A   5       2.751  13.936   4.797  1.00999.99           C  
ATOM     57  C   ASN A   5       1.466  14.590   5.277  1.00999.99           C  
ATOM     58  O   ASN A   5       0.595  14.897   4.467  1.00999.99           O  
ATOM     59  CB  ASN A   5       2.704  12.443   5.031  1.00999.99           C  
ATOM     60  CG  ASN A   5       3.746  11.708   4.236  1.00999.99           C  
ATOM     61  OD1 ASN A   5       4.273  12.229   3.246  1.00999.99           O  
ATOM     62  ND2 ASN A   5       4.051  10.505   4.648  1.00999.99           N  
ATOM     63  H   ASN A   5       4.512  13.903   6.001  1.00999.99           H  
ATOM     64  HA  ASN A   5       2.829  14.121   3.725  1.00999.99           H  
ATOM     65 1HB  ASN A   5       2.858  12.234   6.090  1.00999.99           H  
ATOM     66 2HB  ASN A   5       1.719  12.062   4.761  1.00999.99           H  
ATOM     67 1HD2 ASN A   5       4.736   9.967   4.156  1.00999.99           H  
ATOM     68 2HD2 ASN A   5       3.599  10.123   5.452  1.00999.99           H  
ATOM     69  N   MET A   6       1.370  14.837   6.585  1.00999.99           N  
ATOM     70  CA  MET A   6       0.190  15.479   7.143  1.00999.99           C  
ATOM     71  C   MET A   6       0.073  16.914   6.671  1.00999.99           C  
ATOM     72  O   MET A   6      -1.029  17.365   6.369  1.00999.99           O  
ATOM     73  CB  MET A   6       0.216  15.406   8.664  1.00999.99           C  
ATOM     74  CG  MET A   6      -0.027  14.006   9.214  1.00999.99           C  
ATOM     75  SD  MET A   6      -0.221  13.976  11.006  1.00999.99           S  
ATOM     76  CE  MET A   6       1.471  14.208  11.534  1.00999.99           C  
ATOM     77  H   MET A   6       2.112  14.549   7.207  1.00999.99           H  
ATOM     78  HA  MET A   6      -0.693  14.945   6.788  1.00999.99           H  
ATOM     79 1HB  MET A   6       1.182  15.752   9.030  1.00999.99           H  
ATOM     80 2HB  MET A   6      -0.547  16.066   9.075  1.00999.99           H  
ATOM     81 1HG  MET A   6      -0.933  13.601   8.765  1.00999.99           H  
ATOM     82 2HG  MET A   6       0.802  13.355   8.945  1.00999.99           H  
ATOM     83 1HE  MET A   6       1.515  14.214  12.623  1.00999.99           H  
ATOM     84 2HE  MET A   6       2.089  13.396  11.149  1.00999.99           H  
ATOM     85 3HE  MET A   6       1.839  15.159  11.152  1.00999.99           H  
ATOM     86  N   ILE A   7       1.208  17.612   6.562  1.00999.99           N  
ATOM     87  CA  ILE A   7       1.213  18.975   6.047  1.00999.99           C  
ATOM     88  C   ILE A   7       0.687  19.010   4.634  1.00999.99           C  
ATOM     89  O   ILE A   7      -0.144  19.857   4.308  1.00999.99           O  
ATOM     90  CB  ILE A   7       2.620  19.591   6.072  1.00999.99           C  
ATOM     91  CG1 ILE A   7       3.064  19.831   7.514  1.00999.99           C  
ATOM     92  CG2 ILE A   7       2.640  20.880   5.265  1.00999.99           C  
ATOM     93  CD1 ILE A   7       4.536  20.147   7.644  1.00999.99           C  
ATOM     94  H   ILE A   7       2.084  17.200   6.856  1.00999.99           H  
ATOM     95  HA  ILE A   7       0.559  19.583   6.670  1.00999.99           H  
ATOM     96  HB  ILE A   7       3.329  18.889   5.633  1.00999.99           H  
ATOM     97 1HG1 ILE A   7       2.496  20.666   7.924  1.00999.99           H  
ATOM     98 2HG1 ILE A   7       2.840  18.951   8.109  1.00999.99           H  
ATOM     99 1HG2 ILE A   7       3.645  21.301   5.279  1.00999.99           H  
ATOM    100 2HG2 ILE A   7       2.349  20.672   4.237  1.00999.99           H  
ATOM    101 3HG2 ILE A   7       1.942  21.594   5.702  1.00999.99           H  
ATOM    102 1HD1 ILE A   7       4.781  20.311   8.694  1.00999.99           H  
ATOM    103 2HD1 ILE A   7       5.123  19.314   7.261  1.00999.99           H  
ATOM    104 3HD1 ILE A   7       4.764  21.046   7.075  1.00999.99           H  
ATOM    105  N   LEU A   8       1.161  18.082   3.804  1.00999.99           N  
ATOM    106  CA  LEU A   8       0.716  18.005   2.429  1.00999.99           C  
ATOM    107  C   LEU A   8      -0.769  17.738   2.351  1.00999.99           C  
ATOM    108  O   LEU A   8      -1.453  18.374   1.557  1.00999.99           O  
ATOM    109  CB  LEU A   8       1.479  16.911   1.690  1.00999.99           C  
ATOM    110  CG  LEU A   8       2.953  17.206   1.419  1.00999.99           C  
ATOM    111  CD1 LEU A   8       3.619  15.955   0.866  1.00999.99           C  
ATOM    112  CD2 LEU A   8       3.052  18.367   0.439  1.00999.99           C  
ATOM    113  H   LEU A   8       1.857  17.424   4.132  1.00999.99           H  
ATOM    114  HA  LEU A   8       0.919  18.961   1.948  1.00999.99           H  
ATOM    115 1HB  LEU A   8       1.429  15.996   2.278  1.00999.99           H  
ATOM    116 2HB  LEU A   8       0.993  16.730   0.734  1.00999.99           H  
ATOM    117  HG  LEU A   8       3.455  17.475   2.348  1.00999.99           H  
ATOM    118 1HD1 LEU A   8       4.673  16.156   0.674  1.00999.99           H  
ATOM    119 2HD1 LEU A   8       3.532  15.146   1.592  1.00999.99           H  
ATOM    120 3HD1 LEU A   8       3.130  15.663  -0.063  1.00999.99           H  
ATOM    121 1HD2 LEU A   8       4.101  18.586   0.239  1.00999.99           H  
ATOM    122 2HD2 LEU A   8       2.553  18.099  -0.493  1.00999.99           H  
ATOM    123 3HD2 LEU A   8       2.573  19.247   0.867  1.00999.99           H  
ATOM    124  N   VAL A   9      -1.278  16.843   3.204  1.00999.99           N  
ATOM    125  CA  VAL A   9      -2.707  16.562   3.233  1.00999.99           C  
ATOM    126  C   VAL A   9      -3.503  17.798   3.581  1.00999.99           C  
ATOM    127  O   VAL A   9      -4.499  18.080   2.923  1.00999.99           O  
ATOM    128  CB  VAL A   9      -3.045  15.442   4.226  1.00999.99           C  
ATOM    129  CG1 VAL A   9      -4.553  15.350   4.403  1.00999.99           C  
ATOM    130  CG2 VAL A   9      -2.512  14.124   3.690  1.00999.99           C  
ATOM    131  H   VAL A   9      -0.664  16.332   3.826  1.00999.99           H  
ATOM    132  HA  VAL A   9      -3.008  16.231   2.239  1.00999.99           H  
ATOM    133  HB  VAL A   9      -2.598  15.663   5.195  1.00999.99           H  
ATOM    134 1HG1 VAL A   9      -4.789  14.552   5.107  1.00999.99           H  
ATOM    135 2HG1 VAL A   9      -4.933  16.296   4.787  1.00999.99           H  
ATOM    136 3HG1 VAL A   9      -5.019  15.134   3.442  1.00999.99           H  
ATOM    137 1HG2 VAL A   9      -2.750  13.324   4.389  1.00999.99           H  
ATOM    138 2HG2 VAL A   9      -2.975  13.913   2.725  1.00999.99           H  
ATOM    139 3HG2 VAL A   9      -1.436  14.184   3.562  1.00999.99           H  
ATOM    140  N   VAL A  10      -3.059  18.543   4.593  1.00999.99           N  
ATOM    141  CA  VAL A  10      -3.731  19.779   4.972  1.00999.99           C  
ATOM    142  C   VAL A  10      -3.766  20.749   3.813  1.00999.99           C  
ATOM    143  O   VAL A  10      -4.805  21.348   3.542  1.00999.99           O  
ATOM    144  CB  VAL A  10      -3.038  20.447   6.169  1.00999.99           C  
ATOM    145  CG1 VAL A  10      -3.610  21.842   6.379  1.00999.99           C  
ATOM    146  CG2 VAL A  10      -3.252  19.603   7.414  1.00999.99           C  
ATOM    147  H   VAL A  10      -2.245  18.246   5.115  1.00999.99           H  
ATOM    148  HA  VAL A  10      -4.756  19.540   5.256  1.00999.99           H  
ATOM    149  HB  VAL A  10      -1.972  20.545   5.964  1.00999.99           H  
ATOM    150 1HG1 VAL A  10      -3.112  22.314   7.226  1.00999.99           H  
ATOM    151 2HG1 VAL A  10      -3.448  22.440   5.483  1.00999.99           H  
ATOM    152 3HG1 VAL A  10      -4.678  21.770   6.581  1.00999.99           H  
ATOM    153 1HG2 VAL A  10      -2.758  20.075   8.262  1.00999.99           H  
ATOM    154 2HG2 VAL A  10      -4.320  19.518   7.616  1.00999.99           H  
ATOM    155 3HG2 VAL A  10      -2.837  18.609   7.262  1.00999.99           H  
ATOM    156  N   LEU A  11      -2.638  20.889   3.121  1.00999.99           N  
ATOM    157  CA  LEU A  11      -2.552  21.770   1.973  1.00999.99           C  
ATOM    158  C   LEU A  11      -3.485  21.313   0.861  1.00999.99           C  
ATOM    159  O   LEU A  11      -4.097  22.146   0.189  1.00999.99           O  
ATOM    160  CB  LEU A  11      -1.111  21.807   1.456  1.00999.99           C  
ATOM    161  CG  LEU A  11      -0.095  22.490   2.377  1.00999.99           C  
ATOM    162  CD1 LEU A  11       1.306  22.273   1.820  1.00999.99           C  
ATOM    163  CD2 LEU A  11      -0.427  23.970   2.481  1.00999.99           C  
ATOM    164  H   LEU A  11      -1.812  20.382   3.408  1.00999.99           H  
ATOM    165  HA  LEU A  11      -2.845  22.772   2.280  1.00999.99           H  
ATOM    166 1HB  LEU A  11      -0.774  20.786   1.290  1.00999.99           H  
ATOM    167 2HB  LEU A  11      -1.098  22.332   0.502  1.00999.99           H  
ATOM    168  HG  LEU A  11      -0.139  22.047   3.369  1.00999.99           H  
ATOM    169 1HD1 LEU A  11       2.036  22.750   2.475  1.00999.99           H  
ATOM    170 2HD1 LEU A  11       1.514  21.205   1.764  1.00999.99           H  
ATOM    171 3HD1 LEU A  11       1.372  22.709   0.824  1.00999.99           H  
ATOM    172 1HD2 LEU A  11       0.292  24.459   3.139  1.00999.99           H  
ATOM    173 2HD2 LEU A  11      -0.381  24.423   1.491  1.00999.99           H  
ATOM    174 3HD2 LEU A  11      -1.430  24.090   2.889  1.00999.99           H  
ATOM    175  N   PHE A  12      -3.615  19.995   0.686  1.00999.99           N  
ATOM    176  CA  PHE A  12      -4.487  19.457  -0.340  1.00999.99           C  
ATOM    177  C   PHE A  12      -5.931  19.772   0.008  1.00999.99           C  
ATOM    178  O   PHE A  12      -6.690  20.169  -0.871  1.00999.99           O  
ATOM    179  CB  PHE A  12      -4.320  17.939  -0.450  1.00999.99           C  
ATOM    180  CG  PHE A  12      -2.959  17.505  -0.924  1.00999.99           C  
ATOM    181  CD1 PHE A  12      -2.103  18.396  -1.555  1.00999.99           C  
ATOM    182  CD2 PHE A  12      -2.523  16.204  -0.715  1.00999.99           C  
ATOM    183  CE1 PHE A  12      -0.843  17.995  -1.961  1.00999.99           C  
ATOM    184  CE2 PHE A  12      -1.266  15.802  -1.126  1.00999.99           C  
ATOM    185  CZ  PHE A  12      -0.425  16.700  -1.750  1.00999.99           C  
ATOM    186  H   PHE A  12      -3.073  19.355   1.250  1.00999.99           H  
ATOM    187  HA  PHE A  12      -4.242  19.924  -1.296  1.00999.99           H  
ATOM    188 1HB  PHE A  12      -4.503  17.481   0.519  1.00999.99           H  
ATOM    189 2HB  PHE A  12      -5.062  17.544  -1.141  1.00999.99           H  
ATOM    190  HD1 PHE A  12      -2.428  19.423  -1.721  1.00999.99           H  
ATOM    191  HD2 PHE A  12      -3.184  15.496  -0.216  1.00999.99           H  
ATOM    192  HE1 PHE A  12      -0.179  18.706  -2.450  1.00999.99           H  
ATOM    193  HE2 PHE A  12      -0.938  14.777  -0.956  1.00999.99           H  
ATOM    194  HZ  PHE A  12       0.566  16.387  -2.074  1.00999.99           H  
ATOM    195  N   VAL A  13      -6.278  19.654   1.298  1.00999.99           N  
ATOM    196  CA  VAL A  13      -7.614  19.961   1.812  1.00999.99           C  
ATOM    197  C   VAL A  13      -7.959  21.421   1.628  1.00999.99           C  
ATOM    198  O   VAL A  13      -9.076  21.756   1.230  1.00999.99           O  
ATOM    199  CB  VAL A  13      -7.734  19.588   3.300  1.00999.99           C  
ATOM    200  CG1 VAL A  13      -9.035  20.129   3.865  1.00999.99           C  
ATOM    201  CG2 VAL A  13      -7.711  18.074   3.445  1.00999.99           C  
ATOM    202  H   VAL A  13      -5.590  19.309   1.952  1.00999.99           H  
ATOM    203  HA  VAL A  13      -8.336  19.365   1.259  1.00999.99           H  
ATOM    204  HB  VAL A  13      -6.909  20.031   3.855  1.00999.99           H  
ATOM    205 1HG1 VAL A  13      -9.112  19.861   4.919  1.00999.99           H  
ATOM    206 2HG1 VAL A  13      -9.052  21.214   3.765  1.00999.99           H  
ATOM    207 3HG1 VAL A  13      -9.876  19.700   3.320  1.00999.99           H  
ATOM    208 1HG2 VAL A  13      -7.796  17.810   4.499  1.00999.99           H  
ATOM    209 2HG2 VAL A  13      -8.548  17.644   2.895  1.00999.99           H  
ATOM    210 3HG2 VAL A  13      -6.783  17.676   3.047  1.00999.99           H  
ATOM    211  N   LEU A  14      -6.994  22.294   1.895  1.00999.99           N  
ATOM    212  CA  LEU A  14      -7.183  23.716   1.686  1.00999.99           C  
ATOM    213  C   LEU A  14      -7.440  23.973   0.204  1.00999.99           C  
ATOM    214  O   LEU A  14      -8.275  24.804  -0.160  1.00999.99           O  
ATOM    215  CB  LEU A  14      -5.940  24.480   2.157  1.00999.99           C  
ATOM    216  CG  LEU A  14      -5.696  24.483   3.672  1.00999.99           C  
ATOM    217  CD1 LEU A  14      -4.332  25.095   3.959  1.00999.99           C  
ATOM    218  CD2 LEU A  14      -6.804  25.263   4.358  1.00999.99           C  
ATOM    219  H   LEU A  14      -6.108  21.966   2.256  1.00999.99           H  
ATOM    220  HA  LEU A  14      -8.049  24.048   2.258  1.00999.99           H  
ATOM    221 1HB  LEU A  14      -5.063  24.042   1.684  1.00999.99           H  
ATOM    222 2HB  LEU A  14      -6.023  25.518   1.833  1.00999.99           H  
ATOM    223  HG  LEU A  14      -5.696  23.463   4.048  1.00999.99           H  
ATOM    224 1HD1 LEU A  14      -4.151  25.093   5.034  1.00999.99           H  
ATOM    225 2HD1 LEU A  14      -3.560  24.511   3.460  1.00999.99           H  
ATOM    226 3HD1 LEU A  14      -4.308  26.119   3.589  1.00999.99           H  
ATOM    227 1HD2 LEU A  14      -6.636  25.264   5.435  1.00999.99           H  
ATOM    228 2HD2 LEU A  14      -6.807  26.289   3.990  1.00999.99           H  
ATOM    229 3HD2 LEU A  14      -7.765  24.796   4.141  1.00999.99           H  
ATOM    230  N   GLY A  15      -6.742  23.220  -0.646  1.00999.99           N  
ATOM    231  CA  GLY A  15      -6.916  23.297  -2.081  1.00999.99           C  
ATOM    232  C   GLY A  15      -8.232  22.681  -2.569  1.00999.99           C  
ATOM    233  O   GLY A  15      -8.771  23.152  -3.567  1.00999.99           O  
ATOM    234  H   GLY A  15      -6.041  22.584  -0.288  1.00999.99           H  
ATOM    235 1HA  GLY A  15      -6.875  24.343  -2.387  1.00999.99           H  
ATOM    236 2HA  GLY A  15      -6.081  22.796  -2.566  1.00999.99           H  
ATOM    237  N   VAL A  16      -8.752  21.650  -1.875  1.00999.99           N  
ATOM    238  CA  VAL A  16      -9.992  20.971  -2.283  1.00999.99           C  
ATOM    239  C   VAL A  16     -11.148  21.894  -2.581  1.00999.99           C  
ATOM    240  O   VAL A  16     -11.762  21.779  -3.638  1.00999.99           O  
ATOM    241  CB  VAL A  16     -10.504  19.972  -1.211  1.00999.99           C  
ATOM    242  CG1 VAL A  16     -11.909  19.520  -1.572  1.00999.99           C  
ATOM    243  CG2 VAL A  16      -9.629  18.736  -1.137  1.00999.99           C  
ATOM    244  H   VAL A  16      -8.258  21.301  -1.067  1.00999.99           H  
ATOM    245  HA  VAL A  16      -9.771  20.406  -3.192  1.00999.99           H  
ATOM    246  HB  VAL A  16     -10.539  20.469  -0.242  1.00999.99           H  
ATOM    247 1HG1 VAL A  16     -12.272  18.827  -0.813  1.00999.99           H  
ATOM    248 2HG1 VAL A  16     -12.578  20.377  -1.622  1.00999.99           H  
ATOM    249 3HG1 VAL A  16     -11.893  19.018  -2.539  1.00999.99           H  
ATOM    250 1HG2 VAL A  16     -10.024  18.059  -0.382  1.00999.99           H  
ATOM    251 2HG2 VAL A  16      -9.628  18.235  -2.103  1.00999.99           H  
ATOM    252 3HG2 VAL A  16      -8.620  19.010  -0.874  1.00999.99           H  
ATOM    253  N   PHE A  17     -11.480  22.771  -1.637  1.00999.99           N  
ATOM    254  CA  PHE A  17     -12.628  23.650  -1.813  1.00999.99           C  
ATOM    255  C   PHE A  17     -12.487  24.576  -3.002  1.00999.99           C  
ATOM    256  O   PHE A  17     -13.370  24.626  -3.859  1.00999.99           O  
ATOM    257  CB  PHE A  17     -12.887  24.480  -0.564  1.00999.99           C  
ATOM    258  CG  PHE A  17     -14.036  25.429  -0.743  1.00999.99           C  
ATOM    259  CD1 PHE A  17     -15.342  24.967  -0.677  1.00999.99           C  
ATOM    260  CD2 PHE A  17     -13.819  26.776  -0.986  1.00999.99           C  
ATOM    261  CE1 PHE A  17     -16.407  25.830  -0.847  1.00999.99           C  
ATOM    262  CE2 PHE A  17     -14.881  27.642  -1.156  1.00999.99           C  
ATOM    263  CZ  PHE A  17     -16.177  27.169  -1.086  1.00999.99           C  
ATOM    264  H   PHE A  17     -10.937  22.823  -0.788  1.00999.99           H  
ATOM    265  HA  PHE A  17     -13.505  23.024  -1.983  1.00999.99           H  
ATOM    266 1HB  PHE A  17     -13.109  23.823   0.276  1.00999.99           H  
ATOM    267 2HB  PHE A  17     -11.999  25.056  -0.310  1.00999.99           H  
ATOM    268  HD1 PHE A  17     -15.523  23.909  -0.489  1.00999.99           H  
ATOM    269  HD2 PHE A  17     -12.796  27.149  -1.042  1.00999.99           H  
ATOM    270  HE1 PHE A  17     -17.427  25.453  -0.791  1.00999.99           H  
ATOM    271  HE2 PHE A  17     -14.698  28.699  -1.345  1.00999.99           H  
ATOM    272  HZ  PHE A  17     -17.015  27.850  -1.219  1.00999.99           H  
ATOM    273  N   ALA A  18     -11.384  25.313  -3.050  1.00999.99           N  
ATOM    274  CA  ALA A  18     -11.139  26.264  -4.122  1.00999.99           C  
ATOM    275  C   ALA A  18     -11.064  25.565  -5.470  1.00999.99           C  
ATOM    276  O   ALA A  18     -11.594  26.064  -6.465  1.00999.99           O  
ATOM    277  CB  ALA A  18      -9.858  27.032  -3.855  1.00999.99           C  
ATOM    278  H   ALA A  18     -10.695  25.218  -2.315  1.00999.99           H  
ATOM    279  HA  ALA A  18     -11.977  26.963  -4.153  1.00999.99           H  
ATOM    280 1HB  ALA A  18      -9.696  27.760  -4.649  1.00999.99           H  
ATOM    281 2HB  ALA A  18      -9.937  27.549  -2.899  1.00999.99           H  
ATOM    282 3HB  ALA A  18      -9.019  26.338  -3.822  1.00999.99           H  
ATOM    283  N   SER A  19     -10.408  24.402  -5.490  1.00999.99           N  
ATOM    284  CA  SER A  19     -10.261  23.624  -6.703  1.00999.99           C  
ATOM    285  C   SER A  19     -11.607  23.131  -7.174  1.00999.99           C  
ATOM    286  O   SER A  19     -11.895  23.188  -8.366  1.00999.99           O  
ATOM    287  CB  SER A  19      -9.344  22.439  -6.467  1.00999.99           C  
ATOM    288  OG  SER A  19      -8.047  22.866  -6.157  1.00999.99           O  
ATOM    289  H   SER A  19      -9.984  24.045  -4.648  1.00999.99           H  
ATOM    290  HA  SER A  19      -9.832  24.260  -7.478  1.00999.99           H  
ATOM    291 1HB  SER A  19      -9.734  21.826  -5.654  1.00999.99           H  
ATOM    292 2HB  SER A  19      -9.320  21.819  -7.362  1.00999.99           H  
ATOM    293  HG  SER A  19      -8.104  23.246  -5.274  1.00999.99           H  
ATOM    294  N   SER A  20     -12.437  22.671  -6.237  1.00999.99           N  
ATOM    295  CA  SER A  20     -13.758  22.166  -6.560  1.00999.99           C  
ATOM    296  C   SER A  20     -14.622  23.243  -7.182  1.00999.99           C  
ATOM    297  O   SER A  20     -15.291  23.007  -8.186  1.00999.99           O  
ATOM    298  CB  SER A  20     -14.434  21.635  -5.309  1.00999.99           C  
ATOM    299  OG  SER A  20     -13.757  20.517  -4.805  1.00999.99           O  
ATOM    300  H   SER A  20     -12.143  22.641  -5.272  1.00999.99           H  
ATOM    301  HA  SER A  20     -13.645  21.355  -7.279  1.00999.99           H  
ATOM    302 1HB  SER A  20     -14.467  22.416  -4.552  1.00999.99           H  
ATOM    303 2HB  SER A  20     -15.461  21.364  -5.541  1.00999.99           H  
ATOM    304  HG  SER A  20     -12.913  20.848  -4.480  1.00999.99           H  
ATOM    305  N   VAL A  21     -14.572  24.442  -6.611  1.00999.99           N  
ATOM    306  CA  VAL A  21     -15.340  25.559  -7.133  1.00999.99           C  
ATOM    307  C   VAL A  21     -14.899  25.926  -8.545  1.00999.99           C  
ATOM    308  O   VAL A  21     -15.730  26.156  -9.425  1.00999.99           O  
ATOM    309  CB  VAL A  21     -15.199  26.786  -6.209  1.00999.99           C  
ATOM    310  CG1 VAL A  21     -15.822  28.009  -6.864  1.00999.99           C  
ATOM    311  CG2 VAL A  21     -15.880  26.504  -4.878  1.00999.99           C  
ATOM    312  H   VAL A  21     -14.011  24.578  -5.778  1.00999.99           H  
ATOM    313  HA  VAL A  21     -16.391  25.269  -7.163  1.00999.99           H  
ATOM    314  HB  VAL A  21     -14.141  26.995  -6.046  1.00999.99           H  
ATOM    315 1HG1 VAL A  21     -15.708  28.870  -6.205  1.00999.99           H  
ATOM    316 2HG1 VAL A  21     -15.324  28.208  -7.812  1.00999.99           H  
ATOM    317 3HG1 VAL A  21     -16.882  27.826  -7.041  1.00999.99           H  
ATOM    318 1HG2 VAL A  21     -15.772  27.369  -4.224  1.00999.99           H  
ATOM    319 2HG2 VAL A  21     -16.939  26.307  -5.046  1.00999.99           H  
ATOM    320 3HG2 VAL A  21     -15.426  25.636  -4.406  1.00999.99           H  
ATOM    321  N   SER A  22     -13.585  25.989  -8.758  1.00999.99           N  
ATOM    322  CA  SER A  22     -13.044  26.352 -10.058  1.00999.99           C  
ATOM    323  C   SER A  22     -12.970  25.208 -11.083  1.00999.99           C  
ATOM    324  O   SER A  22     -12.776  25.478 -12.269  1.00999.99           O  
ATOM    325  CB  SER A  22     -11.658  26.940  -9.878  1.00999.99           C  
ATOM    326  OG  SER A  22     -10.756  25.972  -9.423  1.00999.99           O  
ATOM    327  H   SER A  22     -12.941  25.805  -7.999  1.00999.99           H  
ATOM    328  HA  SER A  22     -13.688  27.126 -10.477  1.00999.99           H  
ATOM    329 1HB  SER A  22     -11.311  27.348 -10.827  1.00999.99           H  
ATOM    330 2HB  SER A  22     -11.704  27.761  -9.165  1.00999.99           H  
ATOM    331  HG  SER A  22     -11.087  25.690  -8.566  1.00999.99           H  
ATOM    332  N   SER A  23     -13.128  23.946 -10.659  1.00999.99           N  
ATOM    333  CA  SER A  23     -12.982  22.845 -11.615  1.00999.99           C  
ATOM    334  C   SER A  23     -14.244  22.037 -11.899  1.00999.99           C  
ATOM    335  O   SER A  23     -14.137  20.832 -12.117  1.00999.99           O  
ATOM    336  CB  SER A  23     -11.932  21.869 -11.119  1.00999.99           C  
ATOM    337  OG  SER A  23     -11.730  20.832 -12.043  1.00999.99           O  
ATOM    338  H   SER A  23     -13.283  23.741  -9.681  1.00999.99           H  
ATOM    339  HA  SER A  23     -12.644  23.268 -12.561  1.00999.99           H  
ATOM    340 1HB  SER A  23     -10.995  22.389 -10.931  1.00999.99           H  
ATOM    341 2HB  SER A  23     -12.266  21.445 -10.174  1.00999.99           H  
ATOM    342  HG  SER A  23     -11.485  20.054 -11.525  1.00999.99           H  
ATOM    343  N   SER A  24     -15.407  22.704 -11.947  1.00 32.31           N  
ATOM    344  CA  SER A  24     -16.703  22.114 -12.350  1.00  4.08           C  
ATOM    345  C   SER A  24     -17.890  22.739 -11.652  1.00  4.15           C  
ATOM    346  O   SER A  24     -17.913  22.879 -10.432  1.00  4.64           O  
ATOM    347  CB  SER A  24     -16.801  20.616 -12.131  1.00  6.12           C  
ATOM    348  OG  SER A  24     -18.086  20.163 -12.469  1.00  6.12           O  
ATOM    349  H   SER A  24     -15.390  23.687 -11.717  1.00  7.34           H  
ATOM    350  HA  SER A  24     -16.825  22.294 -13.420  1.00  4.90           H  
ATOM    351 1HB  SER A  24     -16.096  20.098 -12.777  1.00  7.34           H  
ATOM    352 2HB  SER A  24     -16.567  20.366 -11.098  1.00  7.34           H  
ATOM    353  HG  SER A  24     -18.021  19.206 -12.516  1.00  7.34           H  
ATOM    354  N   ARG A  25     -18.921  23.033 -12.436  1.00  5.23           N  
ATOM    355  CA  ARG A  25     -20.165  23.589 -11.916  1.00  6.51           C  
ATOM    356  C   ARG A  25     -20.918  22.553 -11.089  1.00  4.70           C  
ATOM    357  O   ARG A  25     -21.751  22.899 -10.250  1.00  4.70           O  
ATOM    358  CB  ARG A  25     -21.053  24.076 -13.049  1.00  9.77           C  
ATOM    359  CG  ARG A  25     -20.540  25.307 -13.780  1.00  9.77           C  
ATOM    360  CD  ARG A  25     -21.439  25.697 -14.896  1.00  9.77           C  
ATOM    361  NE  ARG A  25     -20.952  26.873 -15.600  1.00  9.77           N  
ATOM    362  CZ  ARG A  25     -21.503  27.377 -16.721  1.00  9.77           C  
ATOM    363  NH1 ARG A  25     -22.557  26.798 -17.252  1.00  9.77           N  
ATOM    364  NH2 ARG A  25     -20.984  28.453 -17.287  1.00  9.77           N  
ATOM    365  H   ARG A  25     -18.834  22.876 -13.430  1.00  6.28           H  
ATOM    366  HA  ARG A  25     -19.923  24.435 -11.274  1.00  7.81           H  
ATOM    367 1HB  ARG A  25     -21.172  23.282 -13.785  1.00 11.72           H  
ATOM    368 2HB  ARG A  25     -22.043  24.313 -12.660  1.00 11.72           H  
ATOM    369 1HG  ARG A  25     -20.474  26.143 -13.084  1.00 11.72           H  
ATOM    370 2HG  ARG A  25     -19.552  25.100 -14.193  1.00 11.72           H  
ATOM    371 1HD  ARG A  25     -21.510  24.878 -15.610  1.00 11.72           H  
ATOM    372 2HD  ARG A  25     -22.430  25.922 -14.503  1.00 11.72           H  
ATOM    373  HE  ARG A  25     -20.142  27.345 -15.221  1.00 11.72           H  
ATOM    374 1HH1 ARG A  25     -22.954  25.976 -16.820  1.00 11.72           H  
ATOM    375 2HH1 ARG A  25     -22.971  27.176 -18.093  1.00 11.72           H  
ATOM    376 1HH2 ARG A  25     -20.174  28.897 -16.878  1.00 11.72           H  
ATOM    377 2HH2 ARG A  25     -21.397  28.830 -18.126  1.00 11.72           H  
ATOM    378  N   LEU A  26     -20.600  21.275 -11.305  1.00  3.94           N  
ATOM    379  CA  LEU A  26     -21.229  20.190 -10.577  1.00  3.86           C  
ATOM    380  C   LEU A  26     -20.747  20.121  -9.136  1.00  2.69           C  
ATOM    381  O   LEU A  26     -21.338  19.423  -8.314  1.00  3.71           O  
ATOM    382  CB  LEU A  26     -20.959  18.861 -11.282  1.00  5.79           C  
ATOM    383  CG  LEU A  26     -21.623  18.711 -12.656  1.00  5.79           C  
ATOM    384  CD1 LEU A  26     -21.132  17.439 -13.330  1.00  5.79           C  
ATOM    385  CD2 LEU A  26     -23.133  18.667 -12.467  1.00  5.79           C  
ATOM    386  H   LEU A  26     -19.887  21.037 -11.983  1.00  4.73           H  
ATOM    387  HA  LEU A  26     -22.299  20.366 -10.573  1.00  4.63           H  
ATOM    388 1HB  LEU A  26     -19.886  18.745 -11.413  1.00  6.95           H  
ATOM    389 2HB  LEU A  26     -21.319  18.053 -10.647  1.00  6.95           H  
ATOM    390  HG  LEU A  26     -21.356  19.560 -13.287  1.00  6.95           H  
ATOM    391 1HD1 LEU A  26     -21.603  17.340 -14.307  1.00  6.95           H  
ATOM    392 2HD1 LEU A  26     -20.050  17.488 -13.452  1.00  6.95           H  
ATOM    393 3HD1 LEU A  26     -21.390  16.579 -12.718  1.00  6.95           H  
ATOM    394 1HD2 LEU A  26     -23.620  18.565 -13.438  1.00  6.95           H  
ATOM    395 2HD2 LEU A  26     -23.396  17.815 -11.839  1.00  6.95           H  
ATOM    396 3HD2 LEU A  26     -23.467  19.588 -11.989  1.00  6.95           H  
ATOM    397  N   LEU A  27     -19.701  20.867  -8.807  1.00  2.07           N  
ATOM    398  CA  LEU A  27     -19.205  20.881  -7.456  1.00  2.48           C  
ATOM    399  C   LEU A  27     -19.705  22.103  -6.683  1.00  3.05           C  
ATOM    400  O   LEU A  27     -19.280  22.338  -5.551  1.00  4.24           O  
ATOM    401  CB  LEU A  27     -17.685  20.837  -7.504  1.00  3.72           C  
ATOM    402  CG  LEU A  27     -17.132  19.585  -8.193  1.00  3.72           C  
ATOM    403  CD1 LEU A  27     -15.617  19.637  -8.261  1.00  3.72           C  
ATOM    404  CD2 LEU A  27     -17.609  18.373  -7.427  1.00  3.72           C  
ATOM    405  H   LEU A  27     -19.220  21.442  -9.488  1.00  2.48           H  
ATOM    406  HA  LEU A  27     -19.562  19.989  -6.947  1.00  2.98           H  
ATOM    407 1HB  LEU A  27     -17.327  21.709  -8.045  1.00  4.46           H  
ATOM    408 2HB  LEU A  27     -17.297  20.867  -6.487  1.00  4.46           H  
ATOM    409  HG  LEU A  27     -17.508  19.538  -9.215  1.00  4.46           H  
ATOM    410 1HD1 LEU A  27     -15.241  18.745  -8.758  1.00  4.46           H  
ATOM    411 2HD1 LEU A  27     -15.308  20.519  -8.821  1.00  4.46           H  
ATOM    412 3HD1 LEU A  27     -15.209  19.683  -7.253  1.00  4.46           H  
ATOM    413 1HD2 LEU A  27     -17.244  17.470  -7.904  1.00  4.46           H  
ATOM    414 2HD2 LEU A  27     -17.238  18.418  -6.403  1.00  4.46           H  
ATOM    415 3HD2 LEU A  27     -18.695  18.367  -7.424  1.00  4.46           H  
ATOM    416  N   ASN A  28     -20.614  22.882  -7.286  1.00  3.74           N  
ATOM    417  CA  ASN A  28     -21.154  24.058  -6.616  1.00  5.51           C  
ATOM    418  C   ASN A  28     -22.152  23.715  -5.510  1.00  3.39           C  
ATOM    419  O   ASN A  28     -22.162  24.370  -4.466  1.00  2.94           O  
ATOM    420  CB  ASN A  28     -21.797  24.988  -7.622  1.00  8.27           C  
ATOM    421  CG  ASN A  28     -20.783  25.712  -8.463  1.00  8.27           C  
ATOM    422  OD1 ASN A  28     -19.611  25.822  -8.084  1.00  8.27           O  
ATOM    423  ND2 ASN A  28     -21.210  26.217  -9.590  1.00  8.27           N  
ATOM    424  H   ASN A  28     -20.946  22.677  -8.222  1.00  4.49           H  
ATOM    425  HA  ASN A  28     -20.326  24.588  -6.143  1.00  6.61           H  
ATOM    426 1HB  ASN A  28     -22.455  24.415  -8.276  1.00  9.92           H  
ATOM    427 2HB  ASN A  28     -22.411  25.722  -7.100  1.00  9.92           H  
ATOM    428 1HD2 ASN A  28     -20.578  26.713 -10.186  1.00  9.92           H  
ATOM    429 2HD2 ASN A  28     -22.167  26.107  -9.856  1.00  9.92           H  
ATOM    430  N   THR A  29     -22.993  22.698  -5.728  1.00  3.83           N  
ATOM    431  CA  THR A  29     -23.969  22.310  -4.715  1.00  4.85           C  
ATOM    432  C   THR A  29     -23.916  20.816  -4.482  1.00  3.66           C  
ATOM    433  O   THR A  29     -23.410  20.071  -5.318  1.00  3.65           O  
ATOM    434  CB  THR A  29     -25.409  22.685  -5.128  1.00  7.27           C  
ATOM    435  OG1 THR A  29     -25.784  21.924  -6.282  1.00  7.27           O  
ATOM    436  CG2 THR A  29     -25.524  24.167  -5.448  1.00  7.27           C  
ATOM    437  H   THR A  29     -22.969  22.178  -6.596  1.00  4.60           H  
ATOM    438  HA  THR A  29     -23.727  22.813  -3.779  1.00  5.82           H  
ATOM    439  HB  THR A  29     -26.090  22.453  -4.312  1.00  8.73           H  
ATOM    440  HG1 THR A  29     -25.169  22.114  -6.996  1.00  8.73           H  
ATOM    441 1HG2 THR A  29     -26.550  24.397  -5.731  1.00  8.73           H  
ATOM    442 2HG2 THR A  29     -25.250  24.751  -4.569  1.00  8.73           H  
ATOM    443 3HG2 THR A  29     -24.858  24.416  -6.272  1.00  8.73           H  
ATOM    444  N   GLN A  30     -24.478  20.375  -3.367  1.00  3.93           N  
ATOM    445  CA  GLN A  30     -24.482  18.959  -3.058  1.00  3.16           C  
ATOM    446  C   GLN A  30     -25.410  18.194  -4.012  1.00  2.35           C  
ATOM    447  O   GLN A  30     -25.098  17.055  -4.364  1.00  1.98           O  
ATOM    448  CB  GLN A  30     -24.861  18.731  -1.585  1.00  4.74           C  
ATOM    449  CG  GLN A  30     -23.828  19.238  -0.596  1.00  4.74           C  
ATOM    450  CD  GLN A  30     -22.502  18.519  -0.710  1.00  4.74           C  
ATOM    451  OE1 GLN A  30     -22.452  17.287  -0.767  1.00  4.74           O  
ATOM    452  NE2 GLN A  30     -21.418  19.286  -0.735  1.00  4.74           N  
ATOM    453  H   GLN A  30     -24.891  21.030  -2.719  1.00  4.72           H  
ATOM    454  HA  GLN A  30     -23.472  18.576  -3.202  1.00  3.79           H  
ATOM    455 1HB  GLN A  30     -25.785  19.243  -1.342  1.00  5.69           H  
ATOM    456 2HB  GLN A  30     -25.017  17.669  -1.397  1.00  5.69           H  
ATOM    457 1HG  GLN A  30     -23.657  20.299  -0.779  1.00  5.69           H  
ATOM    458 2HG  GLN A  30     -24.206  19.092   0.416  1.00  5.69           H  
ATOM    459 1HE2 GLN A  30     -20.509  18.869  -0.805  1.00  5.69           H  
ATOM    460 2HE2 GLN A  30     -21.508  20.280  -0.684  1.00  5.69           H  
ATOM    461  N   PRO A  31     -26.541  18.792  -4.444  1.00  2.37           N  
ATOM    462  CA  PRO A  31     -27.428  18.228  -5.451  1.00  2.13           C  
ATOM    463  C   PRO A  31     -26.734  18.082  -6.789  1.00  1.99           C  
ATOM    464  O   PRO A  31     -26.948  17.092  -7.485  1.00  2.11           O  
ATOM    465  CB  PRO A  31     -28.591  19.211  -5.486  1.00  3.19           C  
ATOM    466  CG  PRO A  31     -28.709  19.666  -4.077  1.00  3.19           C  
ATOM    467  CD  PRO A  31     -27.320  19.657  -3.524  1.00  3.19           C  
ATOM    468  HA  PRO A  31     -27.774  17.245  -5.101  1.00  2.56           H  
ATOM    469 1HB  PRO A  31     -28.376  20.033  -6.186  1.00  3.83           H  
ATOM    470 2HB  PRO A  31     -29.502  18.711  -5.846  1.00  3.83           H  
ATOM    471 1HG  PRO A  31     -29.163  20.667  -4.046  1.00  3.83           H  
ATOM    472 2HG  PRO A  31     -29.383  18.996  -3.523  1.00  3.83           H  
ATOM    473 1HD  PRO A  31     -26.935  20.683  -3.502  1.00  3.83           H  
ATOM    474 2HD  PRO A  31     -27.358  19.213  -2.525  1.00  3.83           H  
ATOM    475  N   SER A  32     -25.872  19.039  -7.136  1.00  2.15           N  
ATOM    476  CA  SER A  32     -25.153  18.939  -8.396  1.00  2.19           C  
ATOM    477  C   SER A  32     -24.065  17.871  -8.310  1.00  1.82           C  
ATOM    478  O   SER A  32     -23.771  17.208  -9.306  1.00  2.01           O  
ATOM    479  CB  SER A  32     -24.573  20.287  -8.775  1.00  3.29           C  
ATOM    480  OG  SER A  32     -23.585  20.694  -7.867  1.00  3.29           O  
ATOM    481  H   SER A  32     -25.733  19.851  -6.545  1.00  2.58           H  
ATOM    482  HA  SER A  32     -25.859  18.641  -9.173  1.00  2.63           H  
ATOM    483 1HB  SER A  32     -24.158  20.229  -9.777  1.00  3.94           H  
ATOM    484 2HB  SER A  32     -25.371  21.027  -8.802  1.00  3.94           H  
ATOM    485  HG  SER A  32     -22.909  20.009  -7.883  1.00  3.94           H  
ATOM    486  N   MET A  33     -23.523  17.652  -7.106  1.00  2.03           N  
ATOM    487  CA  MET A  33     -22.558  16.577  -6.908  1.00  2.10           C  
ATOM    488  C   MET A  33     -23.285  15.247  -7.050  1.00  1.62           C  
ATOM    489  O   MET A  33     -22.741  14.297  -7.615  1.00  1.64           O  
ATOM    490  CB  MET A  33     -21.862  16.696  -5.549  1.00  3.15           C  
ATOM    491  CG  MET A  33     -20.942  17.904  -5.452  1.00  3.15           C  
ATOM    492  SD  MET A  33     -20.141  18.104  -3.851  1.00  3.15           S  
ATOM    493  CE  MET A  33     -18.874  16.843  -3.950  1.00  3.15           C  
ATOM    494  H   MET A  33     -23.760  18.254  -6.326  1.00  2.44           H  
ATOM    495  HA  MET A  33     -21.803  16.631  -7.693  1.00  2.52           H  
ATOM    496 1HB  MET A  33     -22.607  16.775  -4.760  1.00  3.78           H  
ATOM    497 2HB  MET A  33     -21.268  15.803  -5.357  1.00  3.78           H  
ATOM    498 1HG  MET A  33     -20.169  17.793  -6.202  1.00  3.78           H  
ATOM    499 2HG  MET A  33     -21.494  18.810  -5.679  1.00  3.78           H  
ATOM    500 1HE  MET A  33     -18.294  16.834  -3.026  1.00  3.78           H  
ATOM    501 2HE  MET A  33     -19.340  15.874  -4.099  1.00  3.78           H  
ATOM    502 3HE  MET A  33     -18.212  17.056  -4.790  1.00  3.78           H  
ATOM    503  N   ARG A  34     -24.530  15.202  -6.563  1.00  1.50           N  
ATOM    504  CA  ARG A  34     -25.377  14.024  -6.696  1.00  1.40           C  
ATOM    505  C   ARG A  34     -25.649  13.748  -8.160  1.00  1.50           C  
ATOM    506  O   ARG A  34     -25.586  12.597  -8.583  1.00  1.83           O  
ATOM    507  CB  ARG A  34     -26.672  14.199  -5.925  1.00  2.10           C  
ATOM    508  CG  ARG A  34     -27.532  12.952  -5.812  1.00  2.10           C  
ATOM    509  CD  ARG A  34     -28.742  13.207  -4.987  1.00  2.10           C  
ATOM    510  NE  ARG A  34     -28.397  13.585  -3.621  1.00  2.10           N  
ATOM    511  CZ  ARG A  34     -28.105  12.722  -2.624  1.00  2.10           C  
ATOM    512  NH1 ARG A  34     -28.130  11.425  -2.836  1.00  2.10           N  
ATOM    513  NH2 ARG A  34     -27.790  13.179  -1.423  1.00  2.10           N  
ATOM    514  H   ARG A  34     -24.898  16.004  -6.067  1.00  1.80           H  
ATOM    515  HA  ARG A  34     -24.857  13.164  -6.292  1.00  1.68           H  
ATOM    516 1HB  ARG A  34     -26.450  14.541  -4.915  1.00  2.52           H  
ATOM    517 2HB  ARG A  34     -27.282  14.964  -6.402  1.00  2.52           H  
ATOM    518 1HG  ARG A  34     -27.856  12.640  -6.806  1.00  2.52           H  
ATOM    519 2HG  ARG A  34     -26.958  12.150  -5.347  1.00  2.52           H  
ATOM    520 1HD  ARG A  34     -29.321  14.017  -5.429  1.00  2.52           H  
ATOM    521 2HD  ARG A  34     -29.352  12.305  -4.948  1.00  2.52           H  
ATOM    522  HE  ARG A  34     -28.363  14.573  -3.408  1.00  2.52           H  
ATOM    523 1HH1 ARG A  34     -28.367  11.063  -3.747  1.00  2.52           H  
ATOM    524 2HH1 ARG A  34     -27.914  10.789  -2.074  1.00  2.52           H  
ATOM    525 1HH2 ARG A  34     -27.769  14.173  -1.249  1.00  2.52           H  
ATOM    526 2HH2 ARG A  34     -27.561  12.528  -0.677  1.00  2.52           H  
ATOM    527  N   GLU A  35     -25.901  14.802  -8.938  1.00  1.58           N  
ATOM    528  CA  GLU A  35     -26.104  14.669 -10.374  1.00  1.94           C  
ATOM    529  C   GLU A  35     -24.851  14.134 -11.055  1.00  2.00           C  
ATOM    530  O   GLU A  35     -24.948  13.318 -11.973  1.00  2.29           O  
ATOM    531  CB  GLU A  35     -26.505  16.011 -10.984  1.00  2.91           C  
ATOM    532  CG  GLU A  35     -27.907  16.465 -10.623  1.00  2.91           C  
ATOM    533  CD  GLU A  35     -28.217  17.849 -11.119  1.00  2.91           C  
ATOM    534  OE1 GLU A  35     -27.305  18.535 -11.516  1.00  2.91           O  
ATOM    535  OE2 GLU A  35     -29.367  18.220 -11.107  1.00  2.91           O  
ATOM    536  H   GLU A  35     -25.976  15.720  -8.520  1.00  1.90           H  
ATOM    537  HA  GLU A  35     -26.914  13.959 -10.543  1.00  2.33           H  
ATOM    538 1HB  GLU A  35     -25.816  16.785 -10.655  1.00  3.49           H  
ATOM    539 2HB  GLU A  35     -26.443  15.955 -12.071  1.00  3.49           H  
ATOM    540 1HG  GLU A  35     -28.619  15.768 -11.065  1.00  3.49           H  
ATOM    541 2HG  GLU A  35     -28.032  16.428  -9.544  1.00  3.49           H  
ATOM    542  N   ARG A  36     -23.675  14.564 -10.587  1.00  1.95           N  
ATOM    543  CA  ARG A  36     -22.424  14.060 -11.137  1.00  2.61           C  
ATOM    544  C   ARG A  36     -22.325  12.560 -10.847  1.00  1.50           C  
ATOM    545  O   ARG A  36     -21.915  11.788 -11.717  1.00  1.47           O  
ATOM    546  CB  ARG A  36     -21.225  14.808 -10.561  1.00  3.92           C  
ATOM    547  CG  ARG A  36     -19.889  14.487 -11.226  1.00  3.92           C  
ATOM    548  CD  ARG A  36     -18.792  15.371 -10.737  1.00  3.92           C  
ATOM    549  NE  ARG A  36     -17.516  15.074 -11.382  1.00  3.92           N  
ATOM    550  CZ  ARG A  36     -16.366  15.748 -11.159  1.00  3.92           C  
ATOM    551  NH1 ARG A  36     -16.352  16.756 -10.326  1.00  3.92           N  
ATOM    552  NH2 ARG A  36     -15.243  15.408 -11.769  1.00  3.92           N  
ATOM    553  H   ARG A  36     -23.649  15.267  -9.860  1.00  2.34           H  
ATOM    554  HA  ARG A  36     -22.431  14.208 -12.216  1.00  3.13           H  
ATOM    555 1HB  ARG A  36     -21.391  15.879 -10.641  1.00  4.70           H  
ATOM    556 2HB  ARG A  36     -21.124  14.574  -9.502  1.00  4.70           H  
ATOM    557 1HG  ARG A  36     -19.618  13.453 -11.033  1.00  4.70           H  
ATOM    558 2HG  ARG A  36     -19.983  14.635 -12.302  1.00  4.70           H  
ATOM    559 1HD  ARG A  36     -19.047  16.409 -10.948  1.00  4.70           H  
ATOM    560 2HD  ARG A  36     -18.671  15.239  -9.663  1.00  4.70           H  
ATOM    561  HE  ARG A  36     -17.488  14.301 -12.034  1.00  4.70           H  
ATOM    562 1HH1 ARG A  36     -17.200  17.030  -9.853  1.00  4.70           H  
ATOM    563 2HH1 ARG A  36     -15.490  17.257 -10.162  1.00  4.70           H  
ATOM    564 1HH2 ARG A  36     -15.232  14.633 -12.417  1.00  4.70           H  
ATOM    565 2HH2 ARG A  36     -14.390  15.926 -11.576  1.00  4.70           H  
ATOM    566  N   HIS A  37     -22.735  12.153  -9.636  1.00  1.00           N  
ATOM    567  CA  HIS A  37     -22.775  10.740  -9.271  1.00  0.65           C  
ATOM    568  C   HIS A  37     -23.759   9.988 -10.145  1.00  0.61           C  
ATOM    569  O   HIS A  37     -23.477   8.869 -10.556  1.00  0.51           O  
ATOM    570  CB  HIS A  37     -23.134  10.515  -7.802  1.00  0.98           C  
ATOM    571  CG  HIS A  37     -23.053   9.059  -7.432  1.00  0.98           C  
ATOM    572  ND1 HIS A  37     -21.876   8.352  -7.515  1.00  0.98           N  
ATOM    573  CD2 HIS A  37     -23.982   8.183  -6.978  1.00  0.98           C  
ATOM    574  CE1 HIS A  37     -22.080   7.105  -7.139  1.00  0.98           C  
ATOM    575  NE2 HIS A  37     -23.349   6.970  -6.812  1.00  0.98           N  
ATOM    576  H   HIS A  37     -23.019  12.842  -8.952  1.00  1.20           H  
ATOM    577  HA  HIS A  37     -21.795  10.299  -9.437  1.00  0.78           H  
ATOM    578 1HB  HIS A  37     -22.459  11.080  -7.164  1.00  1.17           H  
ATOM    579 2HB  HIS A  37     -24.146  10.864  -7.605  1.00  1.17           H  
ATOM    580  HD2 HIS A  37     -25.035   8.394  -6.790  1.00  1.17           H  
ATOM    581  HE1 HIS A  37     -21.328   6.317  -7.111  1.00  1.17           H  
ATOM    582  HE2 HIS A  37     -23.769   6.103  -6.499  1.00  1.17           H  
ATOM    583  N   GLU A  38     -24.914  10.593 -10.424  1.00  0.96           N  
ATOM    584  CA  GLU A  38     -25.916   9.967 -11.275  1.00  1.30           C  
ATOM    585  C   GLU A  38     -25.356   9.692 -12.657  1.00  1.17           C  
ATOM    586  O   GLU A  38     -25.612   8.627 -13.229  1.00  1.30           O  
ATOM    587  CB  GLU A  38     -27.169  10.843 -11.352  1.00  1.95           C  
ATOM    588  CG  GLU A  38     -27.982  10.874 -10.065  1.00  1.95           C  
ATOM    589  CD  GLU A  38     -29.109  11.867 -10.096  1.00  1.95           C  
ATOM    590  OE1 GLU A  38     -29.152  12.665 -11.002  1.00  1.95           O  
ATOM    591  OE2 GLU A  38     -29.933  11.825  -9.211  1.00  1.95           O  
ATOM    592  H   GLU A  38     -25.108  11.502 -10.030  1.00  1.15           H  
ATOM    593  HA  GLU A  38     -26.188   9.018 -10.843  1.00  1.56           H  
ATOM    594 1HB  GLU A  38     -26.890  11.866 -11.591  1.00  2.34           H  
ATOM    595 2HB  GLU A  38     -27.819  10.485 -12.150  1.00  2.34           H  
ATOM    596 1HG  GLU A  38     -28.403   9.883  -9.903  1.00  2.34           H  
ATOM    597 2HG  GLU A  38     -27.325  11.094  -9.228  1.00  2.34           H  
ATOM    598  N   GLN A  39     -24.559  10.622 -13.177  1.00  1.24           N  
ATOM    599  CA  GLN A  39     -23.923  10.396 -14.459  1.00  1.49           C  
ATOM    600  C   GLN A  39     -22.920   9.260 -14.334  1.00  1.08           C  
ATOM    601  O   GLN A  39     -22.862   8.399 -15.206  1.00  1.12           O  
ATOM    602  CB  GLN A  39     -23.224  11.656 -14.960  1.00  2.23           C  
ATOM    603  CG  GLN A  39     -22.670  11.533 -16.372  1.00  2.23           C  
ATOM    604  CD  GLN A  39     -23.774  11.331 -17.397  1.00  2.23           C  
ATOM    605  OE1 GLN A  39     -24.802  12.012 -17.338  1.00  2.23           O  
ATOM    606  NE2 GLN A  39     -23.577  10.415 -18.340  1.00  2.23           N  
ATOM    607  H   GLN A  39     -24.410  11.496 -12.686  1.00  1.49           H  
ATOM    608  HA  GLN A  39     -24.684  10.103 -15.182  1.00  1.79           H  
ATOM    609 1HB  GLN A  39     -23.922  12.493 -14.939  1.00  2.68           H  
ATOM    610 2HB  GLN A  39     -22.397  11.904 -14.294  1.00  2.68           H  
ATOM    611 1HG  GLN A  39     -22.129  12.445 -16.624  1.00  2.68           H  
ATOM    612 2HG  GLN A  39     -22.000  10.674 -16.417  1.00  2.68           H  
ATOM    613 1HE2 GLN A  39     -24.279  10.255 -19.035  1.00  2.68           H  
ATOM    614 2HE2 GLN A  39     -22.727   9.881 -18.374  1.00  2.68           H  
ATOM    615  N   TRP A  40     -22.173   9.235 -13.225  1.00  0.87           N  
ATOM    616  CA  TRP A  40     -21.191   8.187 -12.957  1.00  0.67           C  
ATOM    617  C   TRP A  40     -21.862   6.813 -12.940  1.00  0.57           C  
ATOM    618  O   TRP A  40     -21.341   5.854 -13.511  1.00  0.62           O  
ATOM    619  CB  TRP A  40     -20.494   8.440 -11.610  1.00  1.01           C  
ATOM    620  CG  TRP A  40     -19.371   7.498 -11.311  1.00  1.01           C  
ATOM    621  CD1 TRP A  40     -18.060   7.703 -11.607  1.00  1.01           C  
ATOM    622  CD2 TRP A  40     -19.441   6.197 -10.683  1.00  1.01           C  
ATOM    623  NE1 TRP A  40     -17.309   6.632 -11.200  1.00  1.01           N  
ATOM    624  CE2 TRP A  40     -18.134   5.695 -10.640  1.00  1.01           C  
ATOM    625  CE3 TRP A  40     -20.486   5.423 -10.171  1.00  1.01           C  
ATOM    626  CZ2 TRP A  40     -17.843   4.454 -10.108  1.00  1.01           C  
ATOM    627  CZ3 TRP A  40     -20.192   4.176  -9.640  1.00  1.01           C  
ATOM    628  CH2 TRP A  40     -18.904   3.703  -9.614  1.00  1.01           C  
ATOM    629  H   TRP A  40     -22.261   9.989 -12.554  1.00  1.04           H  
ATOM    630  HA  TRP A  40     -20.444   8.198 -13.749  1.00  0.80           H  
ATOM    631 1HB  TRP A  40     -20.102   9.456 -11.592  1.00  1.21           H  
ATOM    632 2HB  TRP A  40     -21.212   8.355 -10.800  1.00  1.21           H  
ATOM    633  HD1 TRP A  40     -17.668   8.591 -12.095  1.00  1.21           H  
ATOM    634  HE1 TRP A  40     -16.306   6.540 -11.308  1.00  1.21           H  
ATOM    635  HE3 TRP A  40     -21.511   5.793 -10.191  1.00  1.21           H  
ATOM    636  HZ2 TRP A  40     -16.827   4.062 -10.076  1.00  1.21           H  
ATOM    637  HZ3 TRP A  40     -21.010   3.578  -9.244  1.00  1.21           H  
ATOM    638  HH2 TRP A  40     -18.710   2.717  -9.191  1.00  1.21           H  
ATOM    639  N   MET A  41     -23.027   6.727 -12.293  1.00  0.74           N  
ATOM    640  CA  MET A  41     -23.764   5.476 -12.199  1.00  1.23           C  
ATOM    641  C   MET A  41     -24.176   5.010 -13.581  1.00  1.07           C  
ATOM    642  O   MET A  41     -24.096   3.819 -13.888  1.00  1.67           O  
ATOM    643  CB  MET A  41     -25.006   5.648 -11.317  1.00  1.84           C  
ATOM    644  CG  MET A  41     -24.719   5.843  -9.839  1.00  1.84           C  
ATOM    645  SD  MET A  41     -26.203   5.777  -8.801  1.00  1.84           S  
ATOM    646  CE  MET A  41     -27.033   7.333  -9.046  1.00  1.84           C  
ATOM    647  H   MET A  41     -23.397   7.547 -11.834  1.00  0.89           H  
ATOM    648  HA  MET A  41     -23.113   4.717 -11.765  1.00  1.48           H  
ATOM    649 1HB  MET A  41     -25.575   6.511 -11.659  1.00  2.21           H  
ATOM    650 2HB  MET A  41     -25.648   4.773 -11.418  1.00  2.21           H  
ATOM    651 1HG  MET A  41     -24.031   5.067  -9.511  1.00  2.21           H  
ATOM    652 2HG  MET A  41     -24.238   6.804  -9.683  1.00  2.21           H  
ATOM    653 1HE  MET A  41     -27.942   7.358  -8.440  1.00  2.21           H  
ATOM    654 2HE  MET A  41     -26.375   8.148  -8.746  1.00  2.21           H  
ATOM    655 3HE  MET A  41     -27.298   7.438 -10.096  1.00  2.21           H  
ATOM    656  N   SER A  42     -24.591   5.960 -14.424  1.00  1.21           N  
ATOM    657  CA  SER A  42     -24.974   5.656 -15.793  1.00  2.00           C  
ATOM    658  C   SER A  42     -23.771   5.223 -16.629  1.00  2.43           C  
ATOM    659  O   SER A  42     -23.886   4.327 -17.468  1.00  4.87           O  
ATOM    660  CB  SER A  42     -25.635   6.863 -16.436  1.00  3.00           C  
ATOM    661  OG  SER A  42     -26.856   7.161 -15.814  1.00  3.00           O  
ATOM    662  H   SER A  42     -24.666   6.918 -14.100  1.00  1.45           H  
ATOM    663  HA  SER A  42     -25.691   4.836 -15.775  1.00  2.40           H  
ATOM    664 1HB  SER A  42     -24.973   7.724 -16.373  1.00  3.60           H  
ATOM    665 2HB  SER A  42     -25.806   6.659 -17.492  1.00  3.60           H  
ATOM    666  HG  SER A  42     -26.635   7.441 -14.921  1.00  3.60           H  
ATOM    667  N   GLU A  43     -22.614   5.843 -16.390  1.00  1.92           N  
ATOM    668  CA  GLU A  43     -21.408   5.520 -17.142  1.00  3.73           C  
ATOM    669  C   GLU A  43     -20.874   4.132 -16.840  1.00  3.58           C  
ATOM    670  O   GLU A  43     -20.367   3.458 -17.737  1.00  6.40           O  
ATOM    671  CB  GLU A  43     -20.295   6.535 -16.853  1.00  5.59           C  
ATOM    672  CG  GLU A  43     -20.526   7.936 -17.401  1.00  5.59           C  
ATOM    673  CD  GLU A  43     -20.620   7.980 -18.896  1.00  5.59           C  
ATOM    674  OE1 GLU A  43     -19.839   7.328 -19.546  1.00  5.59           O  
ATOM    675  OE2 GLU A  43     -21.474   8.680 -19.389  1.00  5.59           O  
ATOM    676  H   GLU A  43     -22.576   6.578 -15.698  1.00  2.30           H  
ATOM    677  HA  GLU A  43     -21.651   5.563 -18.204  1.00  4.48           H  
ATOM    678 1HB  GLU A  43     -20.153   6.619 -15.776  1.00  6.71           H  
ATOM    679 2HB  GLU A  43     -19.359   6.170 -17.275  1.00  6.71           H  
ATOM    680 1HG  GLU A  43     -21.449   8.332 -16.995  1.00  6.71           H  
ATOM    681 2HG  GLU A  43     -19.712   8.580 -17.074  1.00  6.71           H  
ATOM    682  N   TYR A  44     -20.992   3.689 -15.592  1.00  2.15           N  
ATOM    683  CA  TYR A  44     -20.462   2.379 -15.253  1.00  3.26           C  
ATOM    684  C   TYR A  44     -21.524   1.303 -15.013  1.00  2.68           C  
ATOM    685  O   TYR A  44     -21.180   0.132 -14.850  1.00  7.57           O  
ATOM    686  CB  TYR A  44     -19.534   2.524 -14.046  1.00  4.89           C  
ATOM    687  CG  TYR A  44     -18.345   3.393 -14.390  1.00  4.89           C  
ATOM    688  CD1 TYR A  44     -18.317   4.712 -13.988  1.00  4.89           C  
ATOM    689  CD2 TYR A  44     -17.298   2.881 -15.141  1.00  4.89           C  
ATOM    690  CE1 TYR A  44     -17.255   5.518 -14.331  1.00  4.89           C  
ATOM    691  CE2 TYR A  44     -16.231   3.691 -15.483  1.00  4.89           C  
ATOM    692  CZ  TYR A  44     -16.213   5.006 -15.081  1.00  4.89           C  
ATOM    693  OH  TYR A  44     -15.164   5.824 -15.421  1.00  4.89           O  
ATOM    694  H   TYR A  44     -21.399   4.279 -14.874  1.00  2.58           H  
ATOM    695  HA  TYR A  44     -19.856   2.038 -16.092  1.00  3.91           H  
ATOM    696 1HB  TYR A  44     -20.069   2.979 -13.211  1.00  5.87           H  
ATOM    697 2HB  TYR A  44     -19.172   1.547 -13.727  1.00  5.87           H  
ATOM    698  HD1 TYR A  44     -19.135   5.119 -13.403  1.00  5.87           H  
ATOM    699  HD2 TYR A  44     -17.321   1.842 -15.468  1.00  5.87           H  
ATOM    700  HE1 TYR A  44     -17.236   6.560 -14.018  1.00  5.87           H  
ATOM    701  HE2 TYR A  44     -15.408   3.293 -16.077  1.00  5.87           H  
ATOM    702  HH  TYR A  44     -15.062   6.502 -14.743  1.00  5.87           H  
ATOM    703  N   GLY A  45     -22.807   1.673 -15.029  1.00  2.61           N  
ATOM    704  CA  GLY A  45     -23.867   0.678 -14.868  1.00  2.35           C  
ATOM    705  C   GLY A  45     -23.937   0.176 -13.432  1.00  2.52           C  
ATOM    706  O   GLY A  45     -24.081  -1.024 -13.192  1.00  2.99           O  
ATOM    707  H   GLY A  45     -23.070   2.642 -15.138  1.00  3.13           H  
ATOM    708 1HA  GLY A  45     -24.824   1.117 -15.151  1.00  2.82           H  
ATOM    709 2HA  GLY A  45     -23.685  -0.158 -15.541  1.00  2.82           H  
ATOM    710  N   ARG A  46     -23.807   1.091 -12.480  1.00  2.31           N  
ATOM    711  CA  ARG A  46     -23.789   0.703 -11.075  1.00  2.57           C  
ATOM    712  C   ARG A  46     -25.183   0.494 -10.506  1.00  3.34           C  
ATOM    713  O   ARG A  46     -25.979   1.427 -10.398  1.00  4.13           O  
ATOM    714  CB  ARG A  46     -23.053   1.736 -10.250  1.00  3.85           C  
ATOM    715  CG  ARG A  46     -22.967   1.439  -8.759  1.00  3.85           C  
ATOM    716  CD  ARG A  46     -22.135   0.251  -8.444  1.00  3.85           C  
ATOM    717  NE  ARG A  46     -21.705   0.256  -7.051  1.00  3.85           N  
ATOM    718  CZ  ARG A  46     -22.341  -0.302  -5.996  1.00  3.85           C  
ATOM    719  NH1 ARG A  46     -23.477  -0.956  -6.102  1.00  3.85           N  
ATOM    720  NH2 ARG A  46     -21.806  -0.194  -4.796  1.00  3.85           N  
ATOM    721  H   ARG A  46     -23.722   2.066 -12.745  1.00  2.77           H  
ATOM    722  HA  ARG A  46     -23.246  -0.238 -10.993  1.00  3.08           H  
ATOM    723 1HB  ARG A  46     -22.036   1.836 -10.624  1.00  4.63           H  
ATOM    724 2HB  ARG A  46     -23.541   2.704 -10.366  1.00  4.63           H  
ATOM    725 1HG  ARG A  46     -22.552   2.298  -8.233  1.00  4.63           H  
ATOM    726 2HG  ARG A  46     -23.967   1.230  -8.385  1.00  4.63           H  
ATOM    727 1HD  ARG A  46     -22.709  -0.658  -8.621  1.00  4.63           H  
ATOM    728 2HD  ARG A  46     -21.246   0.249  -9.074  1.00  4.63           H  
ATOM    729  HE  ARG A  46     -20.828   0.733  -6.857  1.00  4.63           H  
ATOM    730 1HH1 ARG A  46     -23.938  -1.080  -6.994  1.00  4.63           H  
ATOM    731 2HH1 ARG A  46     -23.888  -1.343  -5.259  1.00  4.63           H  
ATOM    732 1HH2 ARG A  46     -20.930   0.298  -4.676  1.00  4.63           H  
ATOM    733 2HH2 ARG A  46     -22.288  -0.606  -4.004  1.00  4.63           H  
ATOM    734  N   VAL A  47     -25.454  -0.753 -10.135  1.00  4.11           N  
ATOM    735  CA  VAL A  47     -26.721  -1.160  -9.542  1.00  5.61           C  
ATOM    736  C   VAL A  47     -26.515  -1.426  -8.058  1.00  5.24           C  
ATOM    737  O   VAL A  47     -25.521  -2.037  -7.665  1.00  5.14           O  
ATOM    738  CB  VAL A  47     -27.277  -2.411 -10.250  1.00  8.42           C  
ATOM    739  CG1 VAL A  47     -28.565  -2.871  -9.580  1.00  8.42           C  
ATOM    740  CG2 VAL A  47     -27.529  -2.084 -11.716  1.00  8.42           C  
ATOM    741  H   VAL A  47     -24.744  -1.457 -10.272  1.00  4.93           H  
ATOM    742  HA  VAL A  47     -27.440  -0.349  -9.658  1.00  6.73           H  
ATOM    743  HB  VAL A  47     -26.553  -3.222 -10.173  1.00 10.10           H  
ATOM    744 1HG1 VAL A  47     -28.940  -3.759 -10.090  1.00 10.10           H  
ATOM    745 2HG1 VAL A  47     -28.371  -3.111  -8.536  1.00 10.10           H  
ATOM    746 3HG1 VAL A  47     -29.311  -2.079  -9.640  1.00 10.10           H  
ATOM    747 1HG2 VAL A  47     -27.915  -2.968 -12.224  1.00 10.10           H  
ATOM    748 2HG2 VAL A  47     -28.259  -1.277 -11.789  1.00 10.10           H  
ATOM    749 3HG2 VAL A  47     -26.597  -1.773 -12.188  1.00 10.10           H  
ATOM    750  N   TYR A  48     -27.434  -0.923  -7.240  1.00  5.82           N  
ATOM    751  CA  TYR A  48     -27.333  -1.015  -5.786  1.00  5.75           C  
ATOM    752  C   TYR A  48     -28.322  -1.988  -5.175  1.00  6.77           C  
ATOM    753  O   TYR A  48     -29.370  -2.272  -5.754  1.00  9.19           O  
ATOM    754  CB  TYR A  48     -27.579   0.354  -5.188  1.00  8.62           C  
ATOM    755  CG  TYR A  48     -26.563   1.363  -5.623  1.00  8.62           C  
ATOM    756  CD1 TYR A  48     -26.690   1.965  -6.855  1.00  8.62           C  
ATOM    757  CD2 TYR A  48     -25.525   1.706  -4.793  1.00  8.62           C  
ATOM    758  CE1 TYR A  48     -25.771   2.905  -7.247  1.00  8.62           C  
ATOM    759  CE2 TYR A  48     -24.608   2.648  -5.183  1.00  8.62           C  
ATOM    760  CZ  TYR A  48     -24.728   3.257  -6.403  1.00  8.62           C  
ATOM    761  OH  TYR A  48     -23.807   4.202  -6.791  1.00  8.62           O  
ATOM    762  H   TYR A  48     -28.227  -0.444  -7.642  1.00  6.98           H  
ATOM    763  HA  TYR A  48     -26.329  -1.349  -5.526  1.00  6.90           H  
ATOM    764 1HB  TYR A  48     -28.567   0.713  -5.474  1.00 10.35           H  
ATOM    765 2HB  TYR A  48     -27.552   0.288  -4.100  1.00 10.35           H  
ATOM    766  HD1 TYR A  48     -27.513   1.696  -7.516  1.00 10.35           H  
ATOM    767  HD2 TYR A  48     -25.440   1.230  -3.829  1.00 10.35           H  
ATOM    768  HE1 TYR A  48     -25.875   3.366  -8.221  1.00 10.35           H  
ATOM    769  HE2 TYR A  48     -23.791   2.917  -4.525  1.00 10.35           H  
ATOM    770  HH  TYR A  48     -23.869   4.327  -7.740  1.00 10.35           H  
ATOM    771  N   LYS A  49     -27.985  -2.484  -3.987  1.00  6.72           N  
ATOM    772  CA  LYS A  49     -28.866  -3.377  -3.250  1.00  9.52           C  
ATOM    773  C   LYS A  49     -29.900  -2.583  -2.453  1.00  8.11           C  
ATOM    774  O   LYS A  49     -30.985  -3.088  -2.158  1.00 11.35           O  
ATOM    775  CB  LYS A  49     -28.059  -4.280  -2.318  1.00 14.28           C  
ATOM    776  CG  LYS A  49     -27.198  -5.306  -3.042  1.00 14.28           C  
ATOM    777  CD  LYS A  49     -26.420  -6.169  -2.061  1.00 14.28           C  
ATOM    778  CE  LYS A  49     -25.561  -7.194  -2.788  1.00 14.28           C  
ATOM    779  NZ  LYS A  49     -24.772  -8.027  -1.839  1.00 14.28           N  
ATOM    780  H   LYS A  49     -27.097  -2.226  -3.570  1.00  8.06           H  
ATOM    781  HA  LYS A  49     -29.403  -4.003  -3.962  1.00 11.42           H  
ATOM    782 1HB  LYS A  49     -27.402  -3.671  -1.697  1.00 17.14           H  
ATOM    783 2HB  LYS A  49     -28.736  -4.817  -1.653  1.00 17.14           H  
ATOM    784 1HG  LYS A  49     -27.835  -5.948  -3.652  1.00 17.14           H  
ATOM    785 2HG  LYS A  49     -26.497  -4.792  -3.698  1.00 17.14           H  
ATOM    786 1HD  LYS A  49     -25.777  -5.534  -1.452  1.00 17.14           H  
ATOM    787 2HD  LYS A  49     -27.115  -6.691  -1.404  1.00 17.14           H  
ATOM    788 1HE  LYS A  49     -26.202  -7.845  -3.380  1.00 17.14           H  
ATOM    789 2HE  LYS A  49     -24.873  -6.676  -3.456  1.00 17.14           H  
ATOM    790 1HZ  LYS A  49     -24.216  -8.692  -2.357  1.00 17.14           H  
ATOM    791 2HZ  LYS A  49     -24.165  -7.432  -1.293  1.00 17.14           H  
ATOM    792 3HZ  LYS A  49     -25.401  -8.522  -1.223  1.00 17.14           H  
ATOM    793  N   SER A  50     -29.566  -1.338  -2.104  1.00  5.31           N  
ATOM    794  CA  SER A  50     -30.487  -0.497  -1.350  1.00  4.72           C  
ATOM    795  C   SER A  50     -30.170   0.977  -1.505  1.00  3.64           C  
ATOM    796  O   SER A  50     -29.066   1.349  -1.901  1.00  3.19           O  
ATOM    797  CB  SER A  50     -30.438  -0.846   0.126  1.00  7.08           C  
ATOM    798  OG  SER A  50     -29.210  -0.475   0.696  1.00  7.08           O  
ATOM    799  H   SER A  50     -28.660  -0.972  -2.363  1.00  6.37           H  
ATOM    800  HA  SER A  50     -31.497  -0.669  -1.725  1.00  5.66           H  
ATOM    801 1HB  SER A  50     -31.254  -0.350   0.651  1.00  8.50           H  
ATOM    802 2HB  SER A  50     -30.583  -1.920   0.243  1.00  8.50           H  
ATOM    803  HG  SER A  50     -29.192  -0.881   1.567  1.00  8.50           H  
ATOM    804  N   ASP A  51     -31.142   1.812  -1.148  1.00  3.81           N  
ATOM    805  CA  ASP A  51     -30.985   3.259  -1.183  1.00  3.59           C  
ATOM    806  C   ASP A  51     -29.985   3.720  -0.133  1.00  3.01           C  
ATOM    807  O   ASP A  51     -29.335   4.753  -0.300  1.00  2.76           O  
ATOM    808  CB  ASP A  51     -32.328   3.956  -0.976  1.00  5.38           C  
ATOM    809  CG  ASP A  51     -33.265   3.822  -2.176  1.00  5.38           C  
ATOM    810  OD1 ASP A  51     -32.801   3.479  -3.239  1.00  5.38           O  
ATOM    811  OD2 ASP A  51     -34.438   4.061  -2.014  1.00  5.38           O  
ATOM    812  H   ASP A  51     -32.024   1.429  -0.836  1.00  4.57           H  
ATOM    813  HA  ASP A  51     -30.602   3.534  -2.162  1.00  4.31           H  
ATOM    814 1HB  ASP A  51     -32.823   3.536  -0.100  1.00  6.46           H  
ATOM    815 2HB  ASP A  51     -32.161   5.016  -0.780  1.00  6.46           H  
ATOM    816  N   VAL A  52     -29.847   2.932   0.931  1.00  3.11           N  
ATOM    817  CA  VAL A  52     -28.872   3.206   1.965  1.00  3.01           C  
ATOM    818  C   VAL A  52     -27.492   3.062   1.368  1.00  2.60           C  
ATOM    819  O   VAL A  52     -26.633   3.922   1.577  1.00  2.43           O  
ATOM    820  CB  VAL A  52     -29.038   2.242   3.149  1.00  4.51           C  
ATOM    821  CG1 VAL A  52     -27.885   2.418   4.126  1.00  4.51           C  
ATOM    822  CG2 VAL A  52     -30.372   2.504   3.834  1.00  4.51           C  
ATOM    823  H   VAL A  52     -30.427   2.110   1.018  1.00  3.73           H  
ATOM    824  HA  VAL A  52     -29.004   4.231   2.316  1.00  3.61           H  
ATOM    825  HB  VAL A  52     -29.010   1.217   2.783  1.00  5.42           H  
ATOM    826 1HG1 VAL A  52     -28.003   1.720   4.955  1.00  5.42           H  
ATOM    827 2HG1 VAL A  52     -26.944   2.217   3.615  1.00  5.42           H  
ATOM    828 3HG1 VAL A  52     -27.881   3.438   4.508  1.00  5.42           H  
ATOM    829 1HG2 VAL A  52     -30.494   1.812   4.667  1.00  5.42           H  
ATOM    830 2HG2 VAL A  52     -30.398   3.528   4.207  1.00  5.42           H  
ATOM    831 3HG2 VAL A  52     -31.185   2.359   3.121  1.00  5.42           H  
ATOM    832  N   GLU A  53     -27.297   1.981   0.606  1.00  2.73           N  
ATOM    833  CA  GLU A  53     -26.045   1.760  -0.098  1.00  2.78           C  
ATOM    834  C   GLU A  53     -25.785   2.926  -1.036  1.00  2.33           C  
ATOM    835  O   GLU A  53     -24.672   3.439  -1.083  1.00  2.53           O  
ATOM    836  CB  GLU A  53     -26.059   0.457  -0.901  1.00  4.17           C  
ATOM    837  CG  GLU A  53     -24.717   0.126  -1.555  1.00  4.17           C  
ATOM    838  CD  GLU A  53     -24.775  -1.094  -2.436  1.00  4.17           C  
ATOM    839  OE1 GLU A  53     -25.789  -1.747  -2.440  1.00  4.17           O  
ATOM    840  OE2 GLU A  53     -23.818  -1.357  -3.132  1.00  4.17           O  
ATOM    841  H   GLU A  53     -28.041   1.296   0.507  1.00  3.28           H  
ATOM    842  HA  GLU A  53     -25.236   1.715   0.630  1.00  3.34           H  
ATOM    843 1HB  GLU A  53     -26.335  -0.371  -0.250  1.00  5.00           H  
ATOM    844 2HB  GLU A  53     -26.805   0.519  -1.690  1.00  5.00           H  
ATOM    845 1HG  GLU A  53     -24.381   0.980  -2.136  1.00  5.00           H  
ATOM    846 2HG  GLU A  53     -23.985  -0.042  -0.765  1.00  5.00           H  
ATOM    847  N   LYS A  54     -26.815   3.351  -1.778  1.00  2.17           N  
ATOM    848  CA  LYS A  54     -26.679   4.464  -2.719  1.00  2.17           C  
ATOM    849  C   LYS A  54     -26.139   5.714  -2.053  1.00  1.94           C  
ATOM    850  O   LYS A  54     -25.232   6.355  -2.587  1.00  1.80           O  
ATOM    851  CB  LYS A  54     -28.030   4.813  -3.353  1.00  3.25           C  
ATOM    852  CG  LYS A  54     -28.584   3.803  -4.329  1.00  3.25           C  
ATOM    853  CD  LYS A  54     -29.955   4.221  -4.822  1.00  3.25           C  
ATOM    854  CE  LYS A  54     -30.599   3.149  -5.684  1.00  3.25           C  
ATOM    855  NZ  LYS A  54     -32.023   3.479  -5.968  1.00  3.25           N  
ATOM    856  H   LYS A  54     -27.706   2.872  -1.708  1.00  2.60           H  
ATOM    857  HA  LYS A  54     -25.983   4.179  -3.499  1.00  2.60           H  
ATOM    858 1HB  LYS A  54     -28.776   4.962  -2.579  1.00  3.91           H  
ATOM    859 2HB  LYS A  54     -27.936   5.757  -3.890  1.00  3.91           H  
ATOM    860 1HG  LYS A  54     -27.919   3.750  -5.187  1.00  3.91           H  
ATOM    861 2HG  LYS A  54     -28.643   2.821  -3.864  1.00  3.91           H  
ATOM    862 1HD  LYS A  54     -30.607   4.443  -3.981  1.00  3.91           H  
ATOM    863 2HD  LYS A  54     -29.853   5.127  -5.419  1.00  3.91           H  
ATOM    864 1HE  LYS A  54     -30.059   3.068  -6.626  1.00  3.91           H  
ATOM    865 2HE  LYS A  54     -30.555   2.189  -5.169  1.00  3.91           H  
ATOM    866 1HZ  LYS A  54     -32.441   2.758  -6.538  1.00  3.91           H  
ATOM    867 2HZ  LYS A  54     -32.511   3.538  -5.079  1.00  3.91           H  
ATOM    868 3HZ  LYS A  54     -32.081   4.366  -6.447  1.00  3.91           H  
ATOM    869  N   GLU A  55     -26.682   6.058  -0.889  1.00  2.11           N  
ATOM    870  CA  GLU A  55     -26.254   7.266  -0.206  1.00  2.18           C  
ATOM    871  C   GLU A  55     -24.858   7.112   0.386  1.00  2.11           C  
ATOM    872  O   GLU A  55     -24.062   8.052   0.342  1.00  1.95           O  
ATOM    873  CB  GLU A  55     -27.242   7.638   0.894  1.00  3.27           C  
ATOM    874  CG  GLU A  55     -26.994   9.016   1.488  1.00  3.27           C  
ATOM    875  CD  GLU A  55     -27.191  10.094   0.451  1.00  3.27           C  
ATOM    876  OE1 GLU A  55     -27.735   9.785  -0.583  1.00  3.27           O  
ATOM    877  OE2 GLU A  55     -26.821  11.222   0.680  1.00  3.27           O  
ATOM    878  H   GLU A  55     -27.432   5.498  -0.499  1.00  2.53           H  
ATOM    879  HA  GLU A  55     -26.224   8.078  -0.932  1.00  2.62           H  
ATOM    880 1HB  GLU A  55     -28.258   7.613   0.500  1.00  3.92           H  
ATOM    881 2HB  GLU A  55     -27.183   6.909   1.701  1.00  3.92           H  
ATOM    882 1HG  GLU A  55     -27.685   9.184   2.315  1.00  3.92           H  
ATOM    883 2HG  GLU A  55     -25.978   9.064   1.878  1.00  3.92           H  
ATOM    884  N   ALA A  56     -24.562   5.931   0.935  1.00  2.39           N  
ATOM    885  CA  ALA A  56     -23.250   5.664   1.511  1.00  2.59           C  
ATOM    886  C   ALA A  56     -22.174   5.735   0.442  1.00  2.33           C  
ATOM    887  O   ALA A  56     -21.138   6.374   0.638  1.00  2.29           O  
ATOM    888  CB  ALA A  56     -23.236   4.296   2.177  1.00  3.88           C  
ATOM    889  H   ALA A  56     -25.261   5.200   0.965  1.00  2.87           H  
ATOM    890  HA  ALA A  56     -23.042   6.430   2.258  1.00  3.11           H  
ATOM    891 1HB  ALA A  56     -22.257   4.117   2.621  1.00  4.66           H  
ATOM    892 2HB  ALA A  56     -23.999   4.261   2.955  1.00  4.66           H  
ATOM    893 3HB  ALA A  56     -23.442   3.528   1.434  1.00  4.66           H  
ATOM    894  N   ARG A  57     -22.444   5.100  -0.696  1.00  2.26           N  
ATOM    895  CA  ARG A  57     -21.527   5.075  -1.817  1.00  2.18           C  
ATOM    896  C   ARG A  57     -21.404   6.455  -2.427  1.00  1.27           C  
ATOM    897  O   ARG A  57     -20.335   6.814  -2.909  1.00  0.96           O  
ATOM    898  CB  ARG A  57     -21.995   4.072  -2.853  1.00  3.27           C  
ATOM    899  CG  ARG A  57     -21.957   2.626  -2.376  1.00  3.27           C  
ATOM    900  CD  ARG A  57     -20.573   2.147  -2.236  1.00  3.27           C  
ATOM    901  NE  ARG A  57     -20.497   0.790  -1.725  1.00  3.27           N  
ATOM    902  CZ  ARG A  57     -19.339   0.196  -1.375  1.00  3.27           C  
ATOM    903  NH1 ARG A  57     -18.209   0.847  -1.525  1.00  3.27           N  
ATOM    904  NH2 ARG A  57     -19.327  -1.030  -0.881  1.00  3.27           N  
ATOM    905  H   ARG A  57     -23.313   4.598  -0.783  1.00  2.71           H  
ATOM    906  HA  ARG A  57     -20.547   4.767  -1.456  1.00  2.62           H  
ATOM    907 1HB  ARG A  57     -23.019   4.303  -3.139  1.00  3.92           H  
ATOM    908 2HB  ARG A  57     -21.374   4.148  -3.744  1.00  3.92           H  
ATOM    909 1HG  ARG A  57     -22.440   2.545  -1.403  1.00  3.92           H  
ATOM    910 2HG  ARG A  57     -22.470   1.982  -3.090  1.00  3.92           H  
ATOM    911 1HD  ARG A  57     -20.104   2.159  -3.218  1.00  3.92           H  
ATOM    912 2HD  ARG A  57     -20.022   2.800  -1.561  1.00  3.92           H  
ATOM    913  HE  ARG A  57     -21.357   0.273  -1.598  1.00  3.92           H  
ATOM    914 1HH1 ARG A  57     -18.194   1.776  -1.928  1.00  3.92           H  
ATOM    915 2HH1 ARG A  57     -17.340   0.411  -1.243  1.00  3.92           H  
ATOM    916 1HH2 ARG A  57     -20.190  -1.540  -0.760  1.00  3.92           H  
ATOM    917 2HH2 ARG A  57     -18.440  -1.460  -0.632  1.00  3.92           H  
ATOM    918  N   PHE A  58     -22.484   7.236  -2.371  1.00  1.14           N  
ATOM    919  CA  PHE A  58     -22.454   8.621  -2.807  1.00  0.79           C  
ATOM    920  C   PHE A  58     -21.503   9.450  -1.966  1.00  0.62           C  
ATOM    921  O   PHE A  58     -20.739  10.246  -2.505  1.00  0.47           O  
ATOM    922  CB  PHE A  58     -23.838   9.242  -2.845  1.00  1.19           C  
ATOM    923  CG  PHE A  58     -23.779  10.698  -3.170  1.00  1.19           C  
ATOM    924  CD1 PHE A  58     -23.057  11.139  -4.264  1.00  1.19           C  
ATOM    925  CD2 PHE A  58     -24.456  11.625  -2.396  1.00  1.19           C  
ATOM    926  CE1 PHE A  58     -22.998  12.480  -4.571  1.00  1.19           C  
ATOM    927  CE2 PHE A  58     -24.408  12.968  -2.707  1.00  1.19           C  
ATOM    928  CZ  PHE A  58     -23.675  13.395  -3.793  1.00  1.19           C  
ATOM    929  H   PHE A  58     -23.359   6.869  -2.022  1.00  1.37           H  
ATOM    930  HA  PHE A  58     -22.079   8.636  -3.831  1.00  0.95           H  
ATOM    931 1HB  PHE A  58     -24.449   8.743  -3.594  1.00  1.42           H  
ATOM    932 2HB  PHE A  58     -24.325   9.125  -1.881  1.00  1.42           H  
ATOM    933  HD1 PHE A  58     -22.524  10.414  -4.877  1.00  1.42           H  
ATOM    934  HD2 PHE A  58     -25.036  11.284  -1.537  1.00  1.42           H  
ATOM    935  HE1 PHE A  58     -22.420  12.816  -5.430  1.00  1.42           H  
ATOM    936  HE2 PHE A  58     -24.946  13.692  -2.094  1.00  1.42           H  
ATOM    937  HZ  PHE A  58     -23.633  14.455  -4.035  1.00  1.42           H  
ATOM    938  N   GLN A  59     -21.547   9.283  -0.645  1.00  0.86           N  
ATOM    939  CA  GLN A  59     -20.606  10.000   0.205  1.00  0.90           C  
ATOM    940  C   GLN A  59     -19.177   9.600  -0.125  1.00  0.60           C  
ATOM    941  O   GLN A  59     -18.293  10.459  -0.179  1.00  0.57           O  
ATOM    942  CB  GLN A  59     -20.878   9.734   1.682  1.00  1.35           C  
ATOM    943  CG  GLN A  59     -19.941  10.495   2.615  1.00  1.35           C  
ATOM    944  CD  GLN A  59     -20.093  12.004   2.515  1.00  1.35           C  
ATOM    945  OE1 GLN A  59     -21.207  12.528   2.615  1.00  1.35           O  
ATOM    946  NE2 GLN A  59     -18.984  12.715   2.323  1.00  1.35           N  
ATOM    947  H   GLN A  59     -22.226   8.656  -0.233  1.00  1.03           H  
ATOM    948  HA  GLN A  59     -20.709  11.065   0.018  1.00  1.08           H  
ATOM    949 1HB  GLN A  59     -21.903  10.016   1.919  1.00  1.62           H  
ATOM    950 2HB  GLN A  59     -20.772   8.671   1.887  1.00  1.62           H  
ATOM    951 1HG  GLN A  59     -20.149  10.196   3.640  1.00  1.62           H  
ATOM    952 2HG  GLN A  59     -18.912  10.240   2.356  1.00  1.62           H  
ATOM    953 1HE2 GLN A  59     -19.033  13.710   2.255  1.00  1.62           H  
ATOM    954 2HE2 GLN A  59     -18.089  12.265   2.244  1.00  1.62           H  
ATOM    955  N   VAL A  60     -18.961   8.307  -0.383  1.00  0.58           N  
ATOM    956  CA  VAL A  60     -17.650   7.809  -0.773  1.00  0.44           C  
ATOM    957  C   VAL A  60     -17.218   8.429  -2.096  1.00  0.32           C  
ATOM    958  O   VAL A  60     -16.068   8.838  -2.244  1.00  0.29           O  
ATOM    959  CB  VAL A  60     -17.650   6.284  -0.898  1.00  0.66           C  
ATOM    960  CG1 VAL A  60     -16.341   5.839  -1.492  1.00  0.66           C  
ATOM    961  CG2 VAL A  60     -17.852   5.647   0.465  1.00  0.66           C  
ATOM    962  H   VAL A  60     -19.727   7.648  -0.290  1.00  0.70           H  
ATOM    963  HA  VAL A  60     -16.930   8.094  -0.003  1.00  0.53           H  
ATOM    964  HB  VAL A  60     -18.447   5.972  -1.572  1.00  0.79           H  
ATOM    965 1HG1 VAL A  60     -16.348   4.758  -1.586  1.00  0.79           H  
ATOM    966 2HG1 VAL A  60     -16.210   6.293  -2.474  1.00  0.79           H  
ATOM    967 3HG1 VAL A  60     -15.524   6.145  -0.837  1.00  0.79           H  
ATOM    968 1HG2 VAL A  60     -17.847   4.562   0.364  1.00  0.79           H  
ATOM    969 2HG2 VAL A  60     -17.045   5.952   1.133  1.00  0.79           H  
ATOM    970 3HG2 VAL A  60     -18.803   5.967   0.884  1.00  0.79           H  
ATOM    971  N   PHE A  61     -18.159   8.502  -3.037  1.00  0.31           N  
ATOM    972  CA  PHE A  61     -17.949   9.128  -4.329  1.00  0.30           C  
ATOM    973  C   PHE A  61     -17.466  10.546  -4.146  1.00  0.24           C  
ATOM    974  O   PHE A  61     -16.452  10.921  -4.722  1.00  0.24           O  
ATOM    975  CB  PHE A  61     -19.255   9.122  -5.137  1.00  0.45           C  
ATOM    976  CG  PHE A  61     -19.243   9.927  -6.404  1.00  0.45           C  
ATOM    977  CD1 PHE A  61     -18.783   9.398  -7.596  1.00  0.45           C  
ATOM    978  CD2 PHE A  61     -19.718  11.231  -6.397  1.00  0.45           C  
ATOM    979  CE1 PHE A  61     -18.792  10.153  -8.750  1.00  0.45           C  
ATOM    980  CE2 PHE A  61     -19.731  11.987  -7.550  1.00  0.45           C  
ATOM    981  CZ  PHE A  61     -19.264  11.443  -8.728  1.00  0.45           C  
ATOM    982  H   PHE A  61     -19.067   8.111  -2.849  1.00  0.37           H  
ATOM    983  HA  PHE A  61     -17.187   8.567  -4.870  1.00  0.36           H  
ATOM    984 1HB  PHE A  61     -19.500   8.094  -5.400  1.00  0.54           H  
ATOM    985 2HB  PHE A  61     -20.068   9.490  -4.528  1.00  0.54           H  
ATOM    986  HD1 PHE A  61     -18.417   8.373  -7.617  1.00  0.54           H  
ATOM    987  HD2 PHE A  61     -20.088  11.656  -5.464  1.00  0.54           H  
ATOM    988  HE1 PHE A  61     -18.426   9.727  -9.681  1.00  0.54           H  
ATOM    989  HE2 PHE A  61     -20.108  13.010  -7.531  1.00  0.54           H  
ATOM    990  HZ  PHE A  61     -19.269  12.030  -9.639  1.00  0.54           H  
ATOM    991  N   LYS A  62     -18.183  11.320  -3.329  1.00  0.26           N  
ATOM    992  CA  LYS A  62     -17.836  12.711  -3.080  1.00  0.27           C  
ATOM    993  C   LYS A  62     -16.451  12.854  -2.479  1.00  0.27           C  
ATOM    994  O   LYS A  62     -15.685  13.726  -2.890  1.00  0.36           O  
ATOM    995  CB  LYS A  62     -18.836  13.356  -2.129  1.00  0.41           C  
ATOM    996  CG  LYS A  62     -20.219  13.592  -2.696  1.00  0.41           C  
ATOM    997  CD  LYS A  62     -21.016  14.499  -1.772  1.00  0.41           C  
ATOM    998  CE  LYS A  62     -21.460  13.761  -0.521  1.00  0.41           C  
ATOM    999  NZ  LYS A  62     -22.341  14.598   0.341  1.00  0.41           N  
ATOM   1000  H   LYS A  62     -19.009  10.940  -2.888  1.00  0.31           H  
ATOM   1001  HA  LYS A  62     -17.843  13.247  -4.029  1.00  0.32           H  
ATOM   1002 1HB  LYS A  62     -18.946  12.731  -1.242  1.00  0.49           H  
ATOM   1003 2HB  LYS A  62     -18.447  14.319  -1.798  1.00  0.49           H  
ATOM   1004 1HG  LYS A  62     -20.157  14.033  -3.690  1.00  0.49           H  
ATOM   1005 2HG  LYS A  62     -20.738  12.641  -2.776  1.00  0.49           H  
ATOM   1006 1HD  LYS A  62     -20.392  15.342  -1.474  1.00  0.49           H  
ATOM   1007 2HD  LYS A  62     -21.891  14.891  -2.289  1.00  0.49           H  
ATOM   1008 1HE  LYS A  62     -22.000  12.859  -0.808  1.00  0.49           H  
ATOM   1009 2HE  LYS A  62     -20.578  13.474   0.050  1.00  0.49           H  
ATOM   1010 1HZ  LYS A  62     -22.608  14.069   1.161  1.00  0.49           H  
ATOM   1011 2HZ  LYS A  62     -21.846  15.433   0.623  1.00  0.49           H  
ATOM   1012 3HZ  LYS A  62     -23.168  14.861  -0.176  1.00  0.49           H  
ATOM   1013  N   ASP A  63     -16.121  11.984  -1.522  1.00  0.32           N  
ATOM   1014  CA  ASP A  63     -14.818  12.013  -0.880  1.00  0.43           C  
ATOM   1015  C   ASP A  63     -13.727  11.799  -1.921  1.00  0.27           C  
ATOM   1016  O   ASP A  63     -12.708  12.496  -1.921  1.00  0.28           O  
ATOM   1017  CB  ASP A  63     -14.729  10.928   0.202  1.00  0.65           C  
ATOM   1018  CG  ASP A  63     -15.613  11.196   1.422  1.00  0.65           C  
ATOM   1019  OD1 ASP A  63     -16.122  12.284   1.553  1.00  0.65           O  
ATOM   1020  OD2 ASP A  63     -15.765  10.302   2.218  1.00  0.65           O  
ATOM   1021  H   ASP A  63     -16.799  11.298  -1.215  1.00  0.38           H  
ATOM   1022  HA  ASP A  63     -14.673  12.990  -0.421  1.00  0.52           H  
ATOM   1023 1HB  ASP A  63     -15.011   9.965  -0.223  1.00  0.77           H  
ATOM   1024 2HB  ASP A  63     -13.695  10.842   0.539  1.00  0.77           H  
ATOM   1025  N   ASN A  64     -13.960  10.839  -2.811  1.00  0.22           N  
ATOM   1026  CA  ASN A  64     -13.017  10.523  -3.858  1.00  0.18           C  
ATOM   1027  C   ASN A  64     -12.952  11.618  -4.911  1.00  0.19           C  
ATOM   1028  O   ASN A  64     -11.873  11.890  -5.429  1.00  0.26           O  
ATOM   1029  CB  ASN A  64     -13.366   9.186  -4.448  1.00  0.27           C  
ATOM   1030  CG  ASN A  64     -13.016   8.083  -3.488  1.00  0.27           C  
ATOM   1031  OD1 ASN A  64     -12.166   8.261  -2.608  1.00  0.27           O  
ATOM   1032  ND2 ASN A  64     -13.643   6.950  -3.646  1.00  0.27           N  
ATOM   1033  H   ASN A  64     -14.809  10.293  -2.744  1.00  0.26           H  
ATOM   1034  HA  ASN A  64     -12.025  10.451  -3.414  1.00  0.22           H  
ATOM   1035 1HB  ASN A  64     -14.434   9.143  -4.667  1.00  0.32           H  
ATOM   1036 2HB  ASN A  64     -12.826   9.036  -5.383  1.00  0.32           H  
ATOM   1037 1HD2 ASN A  64     -13.451   6.160  -3.059  1.00  0.32           H  
ATOM   1038 2HD2 ASN A  64     -14.327   6.855  -4.364  1.00  0.32           H  
ATOM   1039  N   VAL A  65     -14.074  12.285  -5.192  1.00  0.20           N  
ATOM   1040  CA  VAL A  65     -14.074  13.415  -6.115  1.00  0.29           C  
ATOM   1041  C   VAL A  65     -13.199  14.534  -5.597  1.00  0.32           C  
ATOM   1042  O   VAL A  65     -12.405  15.101  -6.342  1.00  0.36           O  
ATOM   1043  CB  VAL A  65     -15.493  13.973  -6.349  1.00  0.43           C  
ATOM   1044  CG1 VAL A  65     -15.400  15.285  -7.100  1.00  0.43           C  
ATOM   1045  CG2 VAL A  65     -16.317  13.011  -7.180  1.00  0.43           C  
ATOM   1046  H   VAL A  65     -14.945  12.003  -4.767  1.00  0.24           H  
ATOM   1047  HA  VAL A  65     -13.673  13.076  -7.073  1.00  0.35           H  
ATOM   1048  HB  VAL A  65     -15.975  14.152  -5.389  1.00  0.52           H  
ATOM   1049 1HG1 VAL A  65     -16.404  15.673  -7.258  1.00  0.52           H  
ATOM   1050 2HG1 VAL A  65     -14.819  16.000  -6.518  1.00  0.52           H  
ATOM   1051 3HG1 VAL A  65     -14.918  15.121  -8.064  1.00  0.52           H  
ATOM   1052 1HG2 VAL A  65     -17.307  13.436  -7.335  1.00  0.52           H  
ATOM   1053 2HG2 VAL A  65     -15.836  12.867  -8.143  1.00  0.52           H  
ATOM   1054 3HG2 VAL A  65     -16.408  12.055  -6.680  1.00  0.52           H  
ATOM   1055  N   GLU A  66     -13.346  14.848  -4.310  1.00  0.36           N  
ATOM   1056  CA  GLU A  66     -12.559  15.898  -3.686  1.00  0.54           C  
ATOM   1057  C   GLU A  66     -11.078  15.555  -3.718  1.00  0.48           C  
ATOM   1058  O   GLU A  66     -10.245  16.412  -4.020  1.00  0.64           O  
ATOM   1059  CB  GLU A  66     -13.021  16.111  -2.246  1.00  0.81           C  
ATOM   1060  CG  GLU A  66     -14.399  16.745  -2.118  1.00  0.81           C  
ATOM   1061  CD  GLU A  66     -14.850  16.888  -0.690  1.00  0.81           C  
ATOM   1062  OE1 GLU A  66     -14.134  16.463   0.184  1.00  0.81           O  
ATOM   1063  OE2 GLU A  66     -15.911  17.424  -0.473  1.00  0.81           O  
ATOM   1064  H   GLU A  66     -14.032  14.355  -3.753  1.00  0.43           H  
ATOM   1065  HA  GLU A  66     -12.707  16.823  -4.245  1.00  0.65           H  
ATOM   1066 1HB  GLU A  66     -13.053  15.150  -1.731  1.00  0.97           H  
ATOM   1067 2HB  GLU A  66     -12.304  16.736  -1.718  1.00  0.97           H  
ATOM   1068 1HG  GLU A  66     -14.374  17.734  -2.576  1.00  0.97           H  
ATOM   1069 2HG  GLU A  66     -15.120  16.142  -2.665  1.00  0.97           H  
ATOM   1070  N   HIS A  67     -10.765  14.288  -3.440  1.00  0.52           N  
ATOM   1071  CA  HIS A  67      -9.397  13.793  -3.465  1.00  0.68           C  
ATOM   1072  C   HIS A  67      -8.794  13.919  -4.855  1.00  0.66           C  
ATOM   1073  O   HIS A  67      -7.729  14.511  -5.019  1.00  0.93           O  
ATOM   1074  CB  HIS A  67      -9.378  12.327  -3.022  1.00  1.02           C  
ATOM   1075  CG  HIS A  67      -8.022  11.700  -3.005  1.00  1.02           C  
ATOM   1076  ND1 HIS A  67      -7.070  12.022  -2.060  1.00  1.02           N  
ATOM   1077  CD2 HIS A  67      -7.465  10.761  -3.803  1.00  1.02           C  
ATOM   1078  CE1 HIS A  67      -5.981  11.307  -2.282  1.00  1.02           C  
ATOM   1079  NE2 HIS A  67      -6.196  10.529  -3.327  1.00  1.02           N  
ATOM   1080  H   HIS A  67     -11.498  13.640  -3.175  1.00  0.62           H  
ATOM   1081  HA  HIS A  67      -8.782  14.370  -2.776  1.00  0.82           H  
ATOM   1082 1HB  HIS A  67      -9.799  12.248  -2.019  1.00  1.22           H  
ATOM   1083 2HB  HIS A  67     -10.012  11.739  -3.684  1.00  1.22           H  
ATOM   1084  HD1 HIS A  67      -7.190  12.642  -1.287  1.00  1.22           H  
ATOM   1085  HD2 HIS A  67      -7.835  10.212  -4.668  1.00  1.22           H  
ATOM   1086  HE1 HIS A  67      -5.107  11.416  -1.638  1.00  1.22           H  
ATOM   1087  N   ILE A  68      -9.491  13.381  -5.845  1.00  0.46           N  
ATOM   1088  CA  ILE A  68      -9.067  13.401  -7.235  1.00  0.47           C  
ATOM   1089  C   ILE A  68      -8.879  14.798  -7.796  1.00  0.66           C  
ATOM   1090  O   ILE A  68      -7.855  15.079  -8.417  1.00  0.88           O  
ATOM   1091  CB  ILE A  68     -10.080  12.618  -8.088  1.00  0.70           C  
ATOM   1092  CG1 ILE A  68      -9.973  11.126  -7.757  1.00  0.70           C  
ATOM   1093  CG2 ILE A  68      -9.907  12.893  -9.567  1.00  0.70           C  
ATOM   1094  CD1 ILE A  68     -11.111  10.312  -8.308  1.00  0.70           C  
ATOM   1095  H   ILE A  68     -10.361  12.918  -5.630  1.00  0.55           H  
ATOM   1096  HA  ILE A  68      -8.106  12.888  -7.296  1.00  0.56           H  
ATOM   1097  HB  ILE A  68     -11.085  12.926  -7.796  1.00  0.85           H  
ATOM   1098 1HG1 ILE A  68      -9.041  10.738  -8.169  1.00  0.85           H  
ATOM   1099 2HG1 ILE A  68      -9.945  10.997  -6.677  1.00  0.85           H  
ATOM   1100 1HG2 ILE A  68     -10.657  12.337 -10.129  1.00  0.85           H  
ATOM   1101 2HG2 ILE A  68     -10.029  13.958  -9.756  1.00  0.85           H  
ATOM   1102 3HG2 ILE A  68      -8.918  12.585  -9.884  1.00  0.85           H  
ATOM   1103 1HD1 ILE A  68     -10.978   9.267  -8.045  1.00  0.85           H  
ATOM   1104 2HD1 ILE A  68     -12.050  10.673  -7.888  1.00  0.85           H  
ATOM   1105 3HD1 ILE A  68     -11.135  10.413  -9.390  1.00  0.85           H  
ATOM   1106  N   GLU A  69      -9.852  15.677  -7.567  1.00  0.64           N  
ATOM   1107  CA  GLU A  69      -9.765  17.032  -8.083  1.00  0.90           C  
ATOM   1108  C   GLU A  69      -8.611  17.803  -7.457  1.00  1.12           C  
ATOM   1109  O   GLU A  69      -7.934  18.560  -8.151  1.00  1.66           O  
ATOM   1110  CB  GLU A  69     -11.088  17.777  -7.841  1.00  1.35           C  
ATOM   1111  CG  GLU A  69     -12.272  17.327  -8.705  1.00  1.35           C  
ATOM   1112  CD  GLU A  69     -12.117  17.685 -10.165  1.00  1.35           C  
ATOM   1113  OE1 GLU A  69     -11.384  18.609 -10.439  1.00  1.35           O  
ATOM   1114  OE2 GLU A  69     -12.746  17.067 -11.000  1.00  1.35           O  
ATOM   1115  H   GLU A  69     -10.674  15.403  -7.048  1.00  0.77           H  
ATOM   1116  HA  GLU A  69      -9.591  16.978  -9.158  1.00  1.08           H  
ATOM   1117 1HB  GLU A  69     -11.382  17.655  -6.798  1.00  1.62           H  
ATOM   1118 2HB  GLU A  69     -10.938  18.842  -8.012  1.00  1.62           H  
ATOM   1119 1HG  GLU A  69     -12.378  16.246  -8.619  1.00  1.62           H  
ATOM   1120 2HG  GLU A  69     -13.180  17.785  -8.317  1.00  1.62           H  
ATOM   1121  N   ALA A  70      -8.358  17.597  -6.161  1.00  0.97           N  
ATOM   1122  CA  ALA A  70      -7.243  18.270  -5.502  1.00  1.22           C  
ATOM   1123  C   ALA A  70      -5.897  17.746  -5.991  1.00  1.39           C  
ATOM   1124  O   ALA A  70      -4.992  18.530  -6.282  1.00  1.83           O  
ATOM   1125  CB  ALA A  70      -7.344  18.100  -4.001  1.00  1.83           C  
ATOM   1126  H   ALA A  70      -8.951  16.986  -5.609  1.00  1.16           H  
ATOM   1127  HA  ALA A  70      -7.300  19.330  -5.743  1.00  1.46           H  
ATOM   1128 1HB  ALA A  70      -6.526  18.634  -3.516  1.00  2.20           H  
ATOM   1129 2HB  ALA A  70      -8.293  18.508  -3.668  1.00  2.20           H  
ATOM   1130 3HB  ALA A  70      -7.290  17.043  -3.748  1.00  2.20           H  
ATOM   1131  N   MET A  71      -5.768  16.424  -6.112  1.00  1.31           N  
ATOM   1132  CA  MET A  71      -4.511  15.816  -6.534  1.00  1.52           C  
ATOM   1133  C   MET A  71      -4.179  16.180  -7.984  1.00  1.39           C  
ATOM   1134  O   MET A  71      -3.009  16.316  -8.350  1.00  1.68           O  
ATOM   1135  CB  MET A  71      -4.585  14.301  -6.332  1.00  2.28           C  
ATOM   1136  CG  MET A  71      -4.650  13.855  -4.867  1.00  2.28           C  
ATOM   1137  SD  MET A  71      -3.263  14.408  -3.858  1.00  2.28           S  
ATOM   1138  CE  MET A  71      -1.932  13.395  -4.486  1.00  2.28           C  
ATOM   1139  H   MET A  71      -6.541  15.816  -5.872  1.00  1.57           H  
ATOM   1140  HA  MET A  71      -3.712  16.208  -5.905  1.00  1.82           H  
ATOM   1141 1HB  MET A  71      -5.461  13.905  -6.842  1.00  2.74           H  
ATOM   1142 2HB  MET A  71      -3.707  13.833  -6.770  1.00  2.74           H  
ATOM   1143 1HG  MET A  71      -5.554  14.237  -4.409  1.00  2.74           H  
ATOM   1144 2HG  MET A  71      -4.689  12.766  -4.827  1.00  2.74           H  
ATOM   1145 1HE  MET A  71      -1.011  13.631  -3.952  1.00  2.74           H  
ATOM   1146 2HE  MET A  71      -2.175  12.340  -4.343  1.00  2.74           H  
ATOM   1147 3HE  MET A  71      -1.796  13.595  -5.547  1.00  2.74           H  
ATOM   1148  N   ASN A  72      -5.210  16.403  -8.800  1.00  1.13           N  
ATOM   1149  CA  ASN A  72      -5.025  16.824 -10.183  1.00  1.22           C  
ATOM   1150  C   ASN A  72      -4.501  18.252 -10.351  1.00  1.53           C  
ATOM   1151  O   ASN A  72      -4.161  18.650 -11.466  1.00  3.36           O  
ATOM   1152  CB  ASN A  72      -6.313  16.659 -10.954  1.00  1.83           C  
ATOM   1153  CG  ASN A  72      -6.569  15.232 -11.328  1.00  1.83           C  
ATOM   1154  OD1 ASN A  72      -5.625  14.434 -11.440  1.00  1.83           O  
ATOM   1155  ND2 ASN A  72      -7.805  14.892 -11.566  1.00  1.83           N  
ATOM   1156  H   ASN A  72      -6.156  16.251  -8.471  1.00  1.36           H  
ATOM   1157  HA  ASN A  72      -4.282  16.166 -10.632  1.00  1.46           H  
ATOM   1158 1HB  ASN A  72      -7.147  17.021 -10.352  1.00  2.20           H  
ATOM   1159 2HB  ASN A  72      -6.277  17.261 -11.862  1.00  2.20           H  
ATOM   1160 1HD2 ASN A  72      -8.018  13.954 -11.850  1.00  2.20           H  
ATOM   1161 2HD2 ASN A  72      -8.537  15.568 -11.479  1.00  2.20           H  
ATOM   1162  N   LYS A  73      -4.410  19.018  -9.264  1.00  1.64           N  
ATOM   1163  CA  LYS A  73      -3.881  20.366  -9.344  1.00  1.84           C  
ATOM   1164  C   LYS A  73      -2.402  20.408  -8.970  1.00  1.71           C  
ATOM   1165  O   LYS A  73      -1.819  21.487  -8.854  1.00  1.87           O  
ATOM   1166  CB  LYS A  73      -4.687  21.302  -8.450  1.00  2.76           C  
ATOM   1167  CG  LYS A  73      -6.153  21.395  -8.840  1.00  2.76           C  
ATOM   1168  CD  LYS A  73      -6.304  21.975 -10.238  1.00  2.76           C  
ATOM   1169  CE  LYS A  73      -7.764  22.141 -10.626  1.00  2.76           C  
ATOM   1170  NZ  LYS A  73      -7.903  22.665 -12.015  1.00  2.76           N  
ATOM   1171  H   LYS A  73      -4.699  18.682  -8.355  1.00  1.97           H  
ATOM   1172  HA  LYS A  73      -3.972  20.712 -10.374  1.00  2.21           H  
ATOM   1173 1HB  LYS A  73      -4.634  20.958  -7.416  1.00  3.31           H  
ATOM   1174 2HB  LYS A  73      -4.261  22.305  -8.487  1.00  3.31           H  
ATOM   1175 1HG  LYS A  73      -6.597  20.404  -8.822  1.00  3.31           H  
ATOM   1176 2HG  LYS A  73      -6.682  22.028  -8.129  1.00  3.31           H  
ATOM   1177 1HD  LYS A  73      -5.814  22.948 -10.282  1.00  3.31           H  
ATOM   1178 2HD  LYS A  73      -5.822  21.313 -10.958  1.00  3.31           H  
ATOM   1179 1HE  LYS A  73      -8.265  21.176 -10.560  1.00  3.31           H  
ATOM   1180 2HE  LYS A  73      -8.245  22.835  -9.937  1.00  3.31           H  
ATOM   1181 1HZ  LYS A  73      -8.883  22.761 -12.241  1.00  3.31           H  
ATOM   1182 2HZ  LYS A  73      -7.452  23.567 -12.082  1.00  3.31           H  
ATOM   1183 3HZ  LYS A  73      -7.469  22.022 -12.662  1.00  3.31           H  
ATOM   1184  N   LEU A  74      -1.787  19.233  -8.798  1.00  1.70           N  
ATOM   1185  CA  LEU A  74      -0.382  19.155  -8.429  1.00  1.74           C  
ATOM   1186  C   LEU A  74       0.572  19.199  -9.628  1.00  3.01           C  
ATOM   1187  O   LEU A  74       1.790  19.191  -9.441  1.00 32.69           O  
ATOM   1188  CB  LEU A  74      -0.145  17.884  -7.624  1.00  2.61           C  
ATOM   1189  CG  LEU A  74      -0.920  17.835  -6.308  1.00  2.61           C  
ATOM   1190  CD1 LEU A  74      -0.667  16.508  -5.620  1.00  2.61           C  
ATOM   1191  CD2 LEU A  74      -0.507  19.012  -5.448  1.00  2.61           C  
ATOM   1192  H   LEU A  74      -2.294  18.360  -8.888  1.00  2.04           H  
ATOM   1193  HA  LEU A  74      -0.157  20.008  -7.790  1.00  2.09           H  
ATOM   1194 1HB  LEU A  74      -0.445  17.026  -8.221  1.00  3.13           H  
ATOM   1195 2HB  LEU A  74       0.917  17.799  -7.397  1.00  3.13           H  
ATOM   1196  HG  LEU A  74      -1.989  17.904  -6.515  1.00  3.13           H  
ATOM   1197 1HD1 LEU A  74      -1.232  16.467  -4.689  1.00  3.13           H  
ATOM   1198 2HD1 LEU A  74      -0.985  15.696  -6.273  1.00  3.13           H  
ATOM   1199 3HD1 LEU A  74       0.396  16.407  -5.405  1.00  3.13           H  
ATOM   1200 1HD2 LEU A  74      -1.070  18.995  -4.517  1.00  3.13           H  
ATOM   1201 2HD2 LEU A  74       0.560  18.951  -5.233  1.00  3.13           H  
ATOM   1202 3HD2 LEU A  74      -0.718  19.940  -5.979  1.00  3.13           H  
ATOM   1203  N   ASN A  75       0.022  19.245 -10.850  1.00 21.19           N  
ATOM   1204  CA  ASN A  75       0.811  19.325 -12.086  1.00 21.95           C  
ATOM   1205  C   ASN A  75       1.720  18.116 -12.300  1.00 16.86           C  
ATOM   1206  O   ASN A  75       2.872  18.257 -12.714  1.00 29.72           O  
ATOM   1207  CB  ASN A  75       1.627  20.608 -12.112  1.00 32.92           C  
ATOM   1208  CG  ASN A  75       0.764  21.838 -12.117  1.00 32.92           C  
ATOM   1209  OD1 ASN A  75      -0.251  21.899 -12.820  1.00 32.92           O  
ATOM   1210  ND2 ASN A  75       1.149  22.822 -11.344  1.00 32.92           N  
ATOM   1211  H   ASN A  75      -0.984  19.239 -10.935  1.00 25.43           H  
ATOM   1212  HA  ASN A  75       0.117  19.352 -12.926  1.00 26.34           H  
ATOM   1213 1HB  ASN A  75       2.294  20.650 -11.253  1.00 39.51           H  
ATOM   1214 2HB  ASN A  75       2.251  20.620 -13.006  1.00 39.51           H  
ATOM   1215 1HD2 ASN A  75       0.614  23.666 -11.306  1.00 39.51           H  
ATOM   1216 2HD2 ASN A  75       1.977  22.729 -10.792  1.00 39.51           H  
ATOM   1217  N   ARG A  76       1.193  16.933 -12.004  1.00  6.10           N  
ATOM   1218  CA  ARG A  76       1.913  15.676 -12.155  1.00  3.38           C  
ATOM   1219  C   ARG A  76       1.939  15.210 -13.606  1.00  2.56           C  
ATOM   1220  O   ARG A  76       1.265  15.780 -14.466  1.00  2.86           O  
ATOM   1221  CB  ARG A  76       1.281  14.614 -11.285  1.00  5.07           C  
ATOM   1222  CG  ARG A  76       1.359  14.924  -9.806  1.00  5.07           C  
ATOM   1223  CD  ARG A  76       0.645  13.913  -9.012  1.00  5.07           C  
ATOM   1224  NE  ARG A  76      -0.762  13.887  -9.351  1.00  5.07           N  
ATOM   1225  CZ  ARG A  76      -1.661  13.081  -8.768  1.00  5.07           C  
ATOM   1226  NH1 ARG A  76      -1.273  12.276  -7.808  1.00  5.07           N  
ATOM   1227  NH2 ARG A  76      -2.919  13.102  -9.158  1.00  5.07           N  
ATOM   1228  H   ARG A  76       0.242  16.897 -11.666  1.00  7.32           H  
ATOM   1229  HA  ARG A  76       2.941  15.829 -11.821  1.00  4.06           H  
ATOM   1230 1HB  ARG A  76       0.230  14.496 -11.550  1.00  6.08           H  
ATOM   1231 2HB  ARG A  76       1.773  13.655 -11.449  1.00  6.08           H  
ATOM   1232 1HG  ARG A  76       2.403  14.941  -9.490  1.00  6.08           H  
ATOM   1233 2HG  ARG A  76       0.908  15.897  -9.614  1.00  6.08           H  
ATOM   1234 1HD  ARG A  76       1.062  12.926  -9.204  1.00  6.08           H  
ATOM   1235 2HD  ARG A  76       0.739  14.149  -7.953  1.00  6.08           H  
ATOM   1236  HE  ARG A  76      -1.086  14.498 -10.090  1.00  6.08           H  
ATOM   1237 1HH1 ARG A  76      -0.306  12.264  -7.516  1.00  6.08           H  
ATOM   1238 2HH1 ARG A  76      -1.930  11.653  -7.351  1.00  6.08           H  
ATOM   1239 1HH2 ARG A  76      -3.212  13.726  -9.898  1.00  6.08           H  
ATOM   1240 2HH2 ARG A  76      -3.588  12.497  -8.709  1.00  6.08           H  
ATOM   1241  N   GLY A  77       2.704  14.152 -13.873  1.00  2.17           N  
ATOM   1242  CA  GLY A  77       2.817  13.595 -15.224  1.00  1.84           C  
ATOM   1243  C   GLY A  77       1.668  12.639 -15.587  1.00  1.39           C  
ATOM   1244  O   GLY A  77       1.645  12.095 -16.694  1.00  1.48           O  
ATOM   1245  H   GLY A  77       3.233  13.729 -13.124  1.00  2.60           H  
ATOM   1246 1HA  GLY A  77       2.846  14.413 -15.945  1.00  2.21           H  
ATOM   1247 2HA  GLY A  77       3.766  13.068 -15.313  1.00  2.21           H  
ATOM   1248  N   PHE A  78       0.712  12.479 -14.667  1.00  1.66           N  
ATOM   1249  CA  PHE A  78      -0.469  11.648 -14.856  1.00  1.07           C  
ATOM   1250  C   PHE A  78      -1.634  12.276 -14.131  1.00  0.94           C  
ATOM   1251  O   PHE A  78      -1.455  13.193 -13.327  1.00  1.82           O  
ATOM   1252  CB  PHE A  78      -0.260  10.238 -14.314  1.00  1.60           C  
ATOM   1253  CG  PHE A  78      -0.085  10.164 -12.824  1.00  1.60           C  
ATOM   1254  CD1 PHE A  78      -1.154   9.837 -12.001  1.00  1.60           C  
ATOM   1255  CD2 PHE A  78       1.140  10.441 -12.239  1.00  1.60           C  
ATOM   1256  CE1 PHE A  78      -0.995   9.774 -10.630  1.00  1.60           C  
ATOM   1257  CE2 PHE A  78       1.299  10.380 -10.868  1.00  1.60           C  
ATOM   1258  CZ  PHE A  78       0.232  10.042 -10.065  1.00  1.60           C  
ATOM   1259  H   PHE A  78       0.802  12.950 -13.782  1.00  1.99           H  
ATOM   1260  HA  PHE A  78      -0.703  11.602 -15.917  1.00  1.28           H  
ATOM   1261 1HB  PHE A  78      -1.112   9.617 -14.586  1.00  1.93           H  
ATOM   1262 2HB  PHE A  78       0.607   9.806 -14.781  1.00  1.93           H  
ATOM   1263  HD1 PHE A  78      -2.126   9.626 -12.449  1.00  1.93           H  
ATOM   1264  HD2 PHE A  78       1.984  10.706 -12.876  1.00  1.93           H  
ATOM   1265  HE1 PHE A  78      -1.839   9.511  -9.995  1.00  1.93           H  
ATOM   1266  HE2 PHE A  78       2.268  10.596 -10.418  1.00  1.93           H  
ATOM   1267  HZ  PHE A  78       0.359   9.991  -8.984  1.00  1.93           H  
ATOM   1268  N   THR A  79      -2.828  11.777 -14.407  1.00  0.65           N  
ATOM   1269  CA  THR A  79      -4.020  12.329 -13.804  1.00  1.18           C  
ATOM   1270  C   THR A  79      -5.001  11.259 -13.367  1.00  0.71           C  
ATOM   1271  O   THR A  79      -5.061  10.164 -13.941  1.00  0.92           O  
ATOM   1272  CB  THR A  79      -4.724  13.282 -14.776  1.00  1.77           C  
ATOM   1273  OG1 THR A  79      -5.823  13.896 -14.108  1.00  1.77           O  
ATOM   1274  CG2 THR A  79      -5.242  12.527 -15.982  1.00  1.77           C  
ATOM   1275  H   THR A  79      -2.912  11.028 -15.078  1.00  0.78           H  
ATOM   1276  HA  THR A  79      -3.727  12.895 -12.919  1.00  1.42           H  
ATOM   1277  HB  THR A  79      -4.024  14.053 -15.096  1.00  2.12           H  
ATOM   1278  HG1 THR A  79      -5.569  14.081 -13.201  1.00  2.12           H  
ATOM   1279 1HG2 THR A  79      -5.744  13.220 -16.656  1.00  2.12           H  
ATOM   1280 2HG2 THR A  79      -4.407  12.059 -16.500  1.00  2.12           H  
ATOM   1281 3HG2 THR A  79      -5.946  11.763 -15.658  1.00  2.12           H  
ATOM   1282  N   LEU A  80      -5.765  11.605 -12.333  1.00  0.40           N  
ATOM   1283  CA  LEU A  80      -6.746  10.718 -11.757  1.00  0.33           C  
ATOM   1284  C   LEU A  80      -8.113  11.098 -12.279  1.00  0.35           C  
ATOM   1285  O   LEU A  80      -8.349  12.243 -12.665  1.00  0.55           O  
ATOM   1286  CB  LEU A  80      -6.739  10.818 -10.226  1.00  0.49           C  
ATOM   1287  CG  LEU A  80      -5.399  10.574  -9.540  1.00  0.49           C  
ATOM   1288  CD1 LEU A  80      -5.578  10.721  -8.032  1.00  0.49           C  
ATOM   1289  CD2 LEU A  80      -4.859   9.217  -9.912  1.00  0.49           C  
ATOM   1290  H   LEU A  80      -5.656  12.533 -11.939  1.00  0.48           H  
ATOM   1291  HA  LEU A  80      -6.521   9.698 -12.062  1.00  0.40           H  
ATOM   1292 1HB  LEU A  80      -7.049  11.821  -9.951  1.00  0.59           H  
ATOM   1293 2HB  LEU A  80      -7.460  10.109  -9.824  1.00  0.59           H  
ATOM   1294  HG  LEU A  80      -4.693  11.328  -9.875  1.00  0.59           H  
ATOM   1295 1HD1 LEU A  80      -4.620  10.572  -7.535  1.00  0.59           H  
ATOM   1296 2HD1 LEU A  80      -5.952  11.719  -7.806  1.00  0.59           H  
ATOM   1297 3HD1 LEU A  80      -6.289   9.978  -7.676  1.00  0.59           H  
ATOM   1298 1HD2 LEU A  80      -3.894   9.072  -9.432  1.00  0.59           H  
ATOM   1299 2HD2 LEU A  80      -5.546   8.448  -9.576  1.00  0.59           H  
ATOM   1300 3HD2 LEU A  80      -4.738   9.155 -10.994  1.00  0.59           H  
ATOM   1301  N   GLY A  81      -9.031  10.157 -12.260  1.00  0.25           N  
ATOM   1302  CA  GLY A  81     -10.362  10.455 -12.743  1.00  0.30           C  
ATOM   1303  C   GLY A  81     -11.380   9.545 -12.121  1.00  0.22           C  
ATOM   1304  O   GLY A  81     -11.046   8.640 -11.356  1.00  0.21           O  
ATOM   1305  H   GLY A  81      -8.791   9.236 -11.919  1.00  0.30           H  
ATOM   1306 1HA  GLY A  81     -10.611  11.492 -12.513  1.00  0.36           H  
ATOM   1307 2HA  GLY A  81     -10.390  10.351 -13.827  1.00  0.36           H  
ATOM   1308  N   LEU A  82     -12.639   9.773 -12.459  1.00  0.31           N  
ATOM   1309  CA  LEU A  82     -13.710   9.013 -11.854  1.00  0.35           C  
ATOM   1310  C   LEU A  82     -13.908   7.689 -12.561  1.00  0.51           C  
ATOM   1311  O   LEU A  82     -14.847   7.518 -13.342  1.00  0.90           O  
ATOM   1312  CB  LEU A  82     -15.001   9.822 -11.872  1.00  0.52           C  
ATOM   1313  CG  LEU A  82     -14.909  11.183 -11.183  1.00  0.52           C  
ATOM   1314  CD1 LEU A  82     -16.261  11.866 -11.247  1.00  0.52           C  
ATOM   1315  CD2 LEU A  82     -14.439  10.999  -9.759  1.00  0.52           C  
ATOM   1316  H   LEU A  82     -12.858  10.506 -13.117  1.00  0.37           H  
ATOM   1317  HA  LEU A  82     -13.443   8.813 -10.819  1.00  0.42           H  
ATOM   1318 1HB  LEU A  82     -15.311   9.982 -12.904  1.00  0.63           H  
ATOM   1319 2HB  LEU A  82     -15.769   9.251 -11.359  1.00  0.63           H  
ATOM   1320  HG  LEU A  82     -14.191  11.807 -11.715  1.00  0.63           H  
ATOM   1321 1HD1 LEU A  82     -16.193  12.839 -10.766  1.00  0.63           H  
ATOM   1322 2HD1 LEU A  82     -16.558  11.991 -12.288  1.00  0.63           H  
ATOM   1323 3HD1 LEU A  82     -16.998  11.256 -10.730  1.00  0.63           H  
ATOM   1324 1HD2 LEU A  82     -14.351  11.969  -9.274  1.00  0.63           H  
ATOM   1325 2HD2 LEU A  82     -15.155  10.387  -9.220  1.00  0.63           H  
ATOM   1326 3HD2 LEU A  82     -13.469  10.507  -9.765  1.00  0.63           H  
ATOM   1327  N   ASN A  83     -12.994   6.765 -12.286  1.00  0.45           N  
ATOM   1328  CA  ASN A  83     -13.047   5.430 -12.848  1.00  0.53           C  
ATOM   1329  C   ASN A  83     -13.960   4.558 -11.986  1.00  0.87           C  
ATOM   1330  O   ASN A  83     -14.557   5.042 -11.018  1.00  0.95           O  
ATOM   1331  CB  ASN A  83     -11.641   4.852 -12.999  1.00  0.80           C  
ATOM   1332  CG  ASN A  83     -10.934   4.567 -11.710  1.00  0.80           C  
ATOM   1333  OD1 ASN A  83     -11.547   4.238 -10.688  1.00  0.80           O  
ATOM   1334  ND2 ASN A  83      -9.630   4.662 -11.730  1.00  0.80           N  
ATOM   1335  H   ASN A  83     -12.245   7.017 -11.654  1.00  0.54           H  
ATOM   1336  HA  ASN A  83     -13.491   5.485 -13.838  1.00  0.64           H  
ATOM   1337 1HB  ASN A  83     -11.688   3.930 -13.571  1.00  0.95           H  
ATOM   1338 2HB  ASN A  83     -11.034   5.551 -13.575  1.00  0.95           H  
ATOM   1339 1HD2 ASN A  83      -9.114   4.451 -10.898  1.00  0.95           H  
ATOM   1340 2HD2 ASN A  83      -9.128   4.924 -12.560  1.00  0.95           H  
ATOM   1341  N   ALA A  84     -14.034   3.270 -12.313  1.00  1.36           N  
ATOM   1342  CA  ALA A  84     -14.911   2.313 -11.625  1.00  2.55           C  
ATOM   1343  C   ALA A  84     -14.678   2.155 -10.114  1.00  1.40           C  
ATOM   1344  O   ALA A  84     -15.527   1.585  -9.429  1.00  1.58           O  
ATOM   1345  CB  ALA A  84     -14.763   0.951 -12.261  1.00  3.82           C  
ATOM   1346  H   ALA A  84     -13.502   2.946 -13.116  1.00  1.63           H  
ATOM   1347  HA  ALA A  84     -15.936   2.656 -11.764  1.00  3.06           H  
ATOM   1348 1HB  ALA A  84     -15.454   0.251 -11.793  1.00  4.59           H  
ATOM   1349 2HB  ALA A  84     -14.989   1.028 -13.318  1.00  4.59           H  
ATOM   1350 3HB  ALA A  84     -13.742   0.593 -12.132  1.00  4.59           H  
ATOM   1351  N   PHE A  85     -13.555   2.633  -9.581  1.00  1.03           N  
ATOM   1352  CA  PHE A  85     -13.293   2.450  -8.160  1.00  0.78           C  
ATOM   1353  C   PHE A  85     -13.675   3.667  -7.334  1.00  0.56           C  
ATOM   1354  O   PHE A  85     -13.420   3.714  -6.131  1.00  1.24           O  
ATOM   1355  CB  PHE A  85     -11.826   2.103  -7.958  1.00  1.17           C  
ATOM   1356  CG  PHE A  85     -11.511   0.845  -8.685  1.00  1.17           C  
ATOM   1357  CD1 PHE A  85     -10.490   0.776  -9.615  1.00  1.17           C  
ATOM   1358  CD2 PHE A  85     -12.298  -0.266  -8.481  1.00  1.17           C  
ATOM   1359  CE1 PHE A  85     -10.255  -0.398 -10.307  1.00  1.17           C  
ATOM   1360  CE2 PHE A  85     -12.074  -1.426  -9.172  1.00  1.17           C  
ATOM   1361  CZ  PHE A  85     -11.049  -1.499 -10.081  1.00  1.17           C  
ATOM   1362  H   PHE A  85     -12.872   3.117 -10.148  1.00  1.24           H  
ATOM   1363  HA  PHE A  85     -13.889   1.605  -7.811  1.00  0.94           H  
ATOM   1364 1HB  PHE A  85     -11.190   2.900  -8.340  1.00  1.40           H  
ATOM   1365 2HB  PHE A  85     -11.608   1.963  -6.900  1.00  1.40           H  
ATOM   1366  HD1 PHE A  85      -9.874   1.657  -9.794  1.00  1.40           H  
ATOM   1367  HD2 PHE A  85     -13.115  -0.206  -7.768  1.00  1.40           H  
ATOM   1368  HE1 PHE A  85      -9.448  -0.455 -11.034  1.00  1.40           H  
ATOM   1369  HE2 PHE A  85     -12.714  -2.287  -9.001  1.00  1.40           H  
ATOM   1370  HZ  PHE A  85     -10.879  -2.426 -10.621  1.00  1.40           H  
ATOM   1371  N   THR A  86     -14.312   4.643  -7.970  1.00  0.67           N  
ATOM   1372  CA  THR A  86     -14.721   5.858  -7.289  1.00  0.93           C  
ATOM   1373  C   THR A  86     -15.748   5.593  -6.189  1.00  0.38           C  
ATOM   1374  O   THR A  86     -15.761   6.284  -5.171  1.00  0.70           O  
ATOM   1375  CB  THR A  86     -15.297   6.873  -8.264  1.00  1.40           C  
ATOM   1376  OG1 THR A  86     -14.328   7.161  -9.276  1.00  1.40           O  
ATOM   1377  CG2 THR A  86     -15.616   8.148  -7.516  1.00  1.40           C  
ATOM   1378  H   THR A  86     -14.502   4.569  -8.962  1.00  0.80           H  
ATOM   1379  HA  THR A  86     -13.843   6.301  -6.824  1.00  1.12           H  
ATOM   1380  HB  THR A  86     -16.199   6.478  -8.722  1.00  1.67           H  
ATOM   1381  HG1 THR A  86     -14.180   6.370  -9.806  1.00  1.67           H  
ATOM   1382 1HG2 THR A  86     -16.028   8.877  -8.207  1.00  1.67           H  
ATOM   1383 2HG2 THR A  86     -16.347   7.934  -6.738  1.00  1.67           H  
ATOM   1384 3HG2 THR A  86     -14.708   8.543  -7.064  1.00  1.67           H  
ATOM   1385  N   ASP A  87     -16.612   4.597  -6.375  1.00  0.45           N  
ATOM   1386  CA  ASP A  87     -17.625   4.295  -5.365  1.00  0.95           C  
ATOM   1387  C   ASP A  87     -17.113   3.501  -4.151  1.00  0.60           C  
ATOM   1388  O   ASP A  87     -17.916   3.140  -3.290  1.00  2.15           O  
ATOM   1389  CB  ASP A  87     -18.766   3.486  -5.974  1.00  1.42           C  
ATOM   1390  CG  ASP A  87     -18.298   2.105  -6.429  1.00  1.42           C  
ATOM   1391  OD1 ASP A  87     -17.120   1.851  -6.345  1.00  1.42           O  
ATOM   1392  OD2 ASP A  87     -19.117   1.309  -6.827  1.00  1.42           O  
ATOM   1393  H   ASP A  87     -16.573   4.048  -7.222  1.00  0.54           H  
ATOM   1394  HA  ASP A  87     -18.025   5.241  -5.001  1.00  1.14           H  
ATOM   1395 1HB  ASP A  87     -19.561   3.364  -5.239  1.00  1.71           H  
ATOM   1396 2HB  ASP A  87     -19.184   4.024  -6.823  1.00  1.71           H  
ATOM   1397  N   MET A  88     -15.802   3.252  -4.051  1.00  0.46           N  
ATOM   1398  CA  MET A  88     -15.276   2.518  -2.906  1.00  0.65           C  
ATOM   1399  C   MET A  88     -14.114   3.257  -2.279  1.00  0.49           C  
ATOM   1400  O   MET A  88     -13.499   4.125  -2.901  1.00  0.55           O  
ATOM   1401  CB  MET A  88     -14.848   1.107  -3.306  1.00  0.98           C  
ATOM   1402  CG  MET A  88     -13.688   1.030  -4.283  1.00  0.98           C  
ATOM   1403  SD  MET A  88     -13.300  -0.663  -4.757  1.00  0.98           S  
ATOM   1404  CE  MET A  88     -14.752  -1.081  -5.716  1.00  0.98           C  
ATOM   1405  H   MET A  88     -15.153   3.544  -4.772  1.00  0.55           H  
ATOM   1406  HA  MET A  88     -16.059   2.442  -2.153  1.00  0.78           H  
ATOM   1407 1HB  MET A  88     -14.563   0.549  -2.416  1.00  1.17           H  
ATOM   1408 2HB  MET A  88     -15.696   0.589  -3.757  1.00  1.17           H  
ATOM   1409 1HG  MET A  88     -13.945   1.582  -5.184  1.00  1.17           H  
ATOM   1410 2HG  MET A  88     -12.800   1.481  -3.842  1.00  1.17           H  
ATOM   1411 1HE  MET A  88     -14.661  -2.101  -6.090  1.00  1.17           H  
ATOM   1412 2HE  MET A  88     -15.639  -1.003  -5.086  1.00  1.17           H  
ATOM   1413 3HE  MET A  88     -14.848  -0.393  -6.557  1.00  1.17           H  
ATOM   1414  N   THR A  89     -13.841   2.946  -1.021  1.00  0.42           N  
ATOM   1415  CA  THR A  89     -12.757   3.617  -0.336  1.00  0.46           C  
ATOM   1416  C   THR A  89     -11.466   2.948  -0.715  1.00  0.52           C  
ATOM   1417  O   THR A  89     -11.473   1.837  -1.243  1.00  0.52           O  
ATOM   1418  CB  THR A  89     -12.929   3.579   1.194  1.00  0.69           C  
ATOM   1419  OG1 THR A  89     -12.869   2.222   1.660  1.00  0.69           O  
ATOM   1420  CG2 THR A  89     -14.270   4.185   1.582  1.00  0.69           C  
ATOM   1421  H   THR A  89     -14.380   2.234  -0.545  1.00  0.50           H  
ATOM   1422  HA  THR A  89     -12.717   4.657  -0.662  1.00  0.55           H  
ATOM   1423  HB  THR A  89     -12.131   4.152   1.666  1.00  0.83           H  
ATOM   1424  HG1 THR A  89     -13.132   2.192   2.584  1.00  0.83           H  
ATOM   1425 1HG2 THR A  89     -14.382   4.158   2.666  1.00  0.83           H  
ATOM   1426 2HG2 THR A  89     -14.315   5.219   1.239  1.00  0.83           H  
ATOM   1427 3HG2 THR A  89     -15.075   3.614   1.120  1.00  0.83           H  
ATOM   1428  N   SER A  90     -10.358   3.616  -0.436  1.00  0.76           N  
ATOM   1429  CA  SER A  90      -9.056   3.069  -0.760  1.00  1.01           C  
ATOM   1430  C   SER A  90      -8.785   1.819   0.041  1.00  0.86           C  
ATOM   1431  O   SER A  90      -8.165   0.890  -0.464  1.00  1.05           O  
ATOM   1432  CB  SER A  90      -7.974   4.097  -0.520  1.00  1.52           C  
ATOM   1433  OG  SER A  90      -8.106   5.163  -1.418  1.00  1.52           O  
ATOM   1434  H   SER A  90     -10.421   4.525   0.001  1.00  0.91           H  
ATOM   1435  HA  SER A  90      -9.049   2.799  -1.815  1.00  1.21           H  
ATOM   1436 1HB  SER A  90      -8.034   4.467   0.503  1.00  1.82           H  
ATOM   1437 2HB  SER A  90      -6.997   3.632  -0.646  1.00  1.82           H  
ATOM   1438  HG  SER A  90      -8.139   4.762  -2.295  1.00  1.82           H  
ATOM   1439  N   GLU A  91      -9.251   1.787   1.286  1.00  0.88           N  
ATOM   1440  CA  GLU A  91      -9.038   0.620   2.116  1.00  1.53           C  
ATOM   1441  C   GLU A  91      -9.898  -0.544   1.634  1.00  0.96           C  
ATOM   1442  O   GLU A  91      -9.436  -1.683   1.639  1.00  1.10           O  
ATOM   1443  CB  GLU A  91      -9.328   0.928   3.577  1.00  2.29           C  
ATOM   1444  CG  GLU A  91      -8.933  -0.200   4.513  1.00  2.29           C  
ATOM   1445  CD  GLU A  91      -7.445  -0.454   4.486  1.00  2.29           C  
ATOM   1446  OE1 GLU A  91      -6.719   0.422   4.071  1.00  2.29           O  
ATOM   1447  OE2 GLU A  91      -7.037  -1.522   4.878  1.00  2.29           O  
ATOM   1448  H   GLU A  91      -9.754   2.580   1.659  1.00  1.06           H  
ATOM   1449  HA  GLU A  91      -7.994   0.322   2.031  1.00  1.84           H  
ATOM   1450 1HB  GLU A  91      -8.789   1.826   3.879  1.00  2.75           H  
ATOM   1451 2HB  GLU A  91     -10.393   1.121   3.709  1.00  2.75           H  
ATOM   1452 1HG  GLU A  91      -9.231   0.057   5.529  1.00  2.75           H  
ATOM   1453 2HG  GLU A  91      -9.461  -1.107   4.223  1.00  2.75           H  
ATOM   1454  N   GLU A  92     -11.139  -0.262   1.214  1.00  0.77           N  
ATOM   1455  CA  GLU A  92     -12.004  -1.308   0.665  1.00  0.74           C  
ATOM   1456  C   GLU A  92     -11.371  -1.886  -0.590  1.00  0.73           C  
ATOM   1457  O   GLU A  92     -11.343  -3.104  -0.780  1.00  1.00           O  
ATOM   1458  CB  GLU A  92     -13.393  -0.781   0.346  1.00  1.11           C  
ATOM   1459  CG  GLU A  92     -14.349  -1.866  -0.127  1.00  1.11           C  
ATOM   1460  CD  GLU A  92     -15.734  -1.356  -0.361  1.00  1.11           C  
ATOM   1461  OE1 GLU A  92     -15.913  -0.163  -0.346  1.00  1.11           O  
ATOM   1462  OE2 GLU A  92     -16.631  -2.147  -0.539  1.00  1.11           O  
ATOM   1463  H   GLU A  92     -11.497   0.687   1.261  1.00  0.92           H  
ATOM   1464  HA  GLU A  92     -12.096  -2.108   1.401  1.00  0.89           H  
ATOM   1465 1HB  GLU A  92     -13.820  -0.313   1.233  1.00  1.33           H  
ATOM   1466 2HB  GLU A  92     -13.329  -0.020  -0.431  1.00  1.33           H  
ATOM   1467 1HG  GLU A  92     -13.969  -2.291  -1.056  1.00  1.33           H  
ATOM   1468 2HG  GLU A  92     -14.379  -2.660   0.618  1.00  1.33           H  
ATOM   1469  N   PHE A  93     -10.864  -0.992  -1.433  1.00  0.79           N  
ATOM   1470  CA  PHE A  93     -10.141  -1.343  -2.637  1.00  1.30           C  
ATOM   1471  C   PHE A  93      -8.967  -2.241  -2.269  1.00  1.17           C  
ATOM   1472  O   PHE A  93      -8.769  -3.290  -2.865  1.00  1.58           O  
ATOM   1473  CB  PHE A  93      -9.681  -0.064  -3.334  1.00  1.95           C  
ATOM   1474  CG  PHE A  93      -8.847  -0.243  -4.562  1.00  1.95           C  
ATOM   1475  CD1 PHE A  93      -9.427  -0.555  -5.780  1.00  1.95           C  
ATOM   1476  CD2 PHE A  93      -7.474  -0.073  -4.500  1.00  1.95           C  
ATOM   1477  CE1 PHE A  93      -8.645  -0.698  -6.908  1.00  1.95           C  
ATOM   1478  CE2 PHE A  93      -6.695  -0.211  -5.630  1.00  1.95           C  
ATOM   1479  CZ  PHE A  93      -7.285  -0.522  -6.833  1.00  1.95           C  
ATOM   1480  H   PHE A  93     -10.971  -0.009  -1.225  1.00  0.95           H  
ATOM   1481  HA  PHE A  93     -10.807  -1.893  -3.302  1.00  1.56           H  
ATOM   1482 1HB  PHE A  93     -10.559   0.518  -3.610  1.00  2.34           H  
ATOM   1483 2HB  PHE A  93      -9.112   0.540  -2.635  1.00  2.34           H  
ATOM   1484  HD1 PHE A  93     -10.507  -0.687  -5.842  1.00  2.34           H  
ATOM   1485  HD2 PHE A  93      -7.010   0.178  -3.545  1.00  2.34           H  
ATOM   1486  HE1 PHE A  93      -9.105  -0.949  -7.858  1.00  2.34           H  
ATOM   1487  HE2 PHE A  93      -5.616  -0.072  -5.571  1.00  2.34           H  
ATOM   1488  HZ  PHE A  93      -6.674  -0.627  -7.721  1.00  2.34           H  
ATOM   1489  N   ARG A  94      -8.203  -1.857  -1.253  1.00  1.04           N  
ATOM   1490  CA  ARG A  94      -7.098  -2.687  -0.797  1.00  1.36           C  
ATOM   1491  C   ARG A  94      -7.569  -4.063  -0.326  1.00  1.18           C  
ATOM   1492  O   ARG A  94      -6.896  -5.065  -0.557  1.00  1.79           O  
ATOM   1493  CB  ARG A  94      -6.353  -2.003   0.334  1.00  2.04           C  
ATOM   1494  CG  ARG A  94      -5.510  -0.803  -0.063  1.00  2.04           C  
ATOM   1495  CD  ARG A  94      -5.010  -0.101   1.143  1.00  2.04           C  
ATOM   1496  NE  ARG A  94      -4.226   1.075   0.820  1.00  2.04           N  
ATOM   1497  CZ  ARG A  94      -3.946   2.066   1.685  1.00  2.04           C  
ATOM   1498  NH1 ARG A  94      -4.398   2.034   2.923  1.00  2.04           N  
ATOM   1499  NH2 ARG A  94      -3.209   3.075   1.260  1.00  2.04           N  
ATOM   1500  H   ARG A  94      -8.371  -0.972  -0.796  1.00  1.25           H  
ATOM   1501  HA  ARG A  94      -6.411  -2.819  -1.623  1.00  1.63           H  
ATOM   1502 1HB  ARG A  94      -7.060  -1.666   1.088  1.00  2.45           H  
ATOM   1503 2HB  ARG A  94      -5.688  -2.721   0.813  1.00  2.45           H  
ATOM   1504 1HG  ARG A  94      -4.649  -1.146  -0.635  1.00  2.45           H  
ATOM   1505 2HG  ARG A  94      -6.088  -0.110  -0.668  1.00  2.45           H  
ATOM   1506 1HD  ARG A  94      -5.855   0.214   1.751  1.00  2.45           H  
ATOM   1507 2HD  ARG A  94      -4.384  -0.779   1.723  1.00  2.45           H  
ATOM   1508  HE  ARG A  94      -3.846   1.170  -0.117  1.00  2.45           H  
ATOM   1509 1HH1 ARG A  94      -4.981   1.264   3.242  1.00  2.45           H  
ATOM   1510 2HH1 ARG A  94      -4.179   2.787   3.558  1.00  2.45           H  
ATOM   1511 1HH2 ARG A  94      -2.884   3.064   0.298  1.00  2.45           H  
ATOM   1512 2HH2 ARG A  94      -2.978   3.838   1.879  1.00  2.45           H  
ATOM   1513  N   ALA A  95      -8.723  -4.117   0.331  1.00  1.24           N  
ATOM   1514  CA  ALA A  95      -9.262  -5.380   0.814  1.00  1.38           C  
ATOM   1515  C   ALA A  95      -9.638  -6.353  -0.313  1.00  1.25           C  
ATOM   1516  O   ALA A  95      -9.402  -7.556  -0.181  1.00  1.83           O  
ATOM   1517  CB  ALA A  95     -10.482  -5.120   1.688  1.00  2.07           C  
ATOM   1518  H   ALA A  95      -9.228  -3.264   0.526  1.00  1.49           H  
ATOM   1519  HA  ALA A  95      -8.492  -5.857   1.421  1.00  1.66           H  
ATOM   1520 1HB  ALA A  95     -10.852  -6.066   2.084  1.00  2.48           H  
ATOM   1521 2HB  ALA A  95     -10.203  -4.465   2.514  1.00  2.48           H  
ATOM   1522 3HB  ALA A  95     -11.264  -4.647   1.099  1.00  2.48           H  
ATOM   1523  N   THR A  96     -10.226  -5.857  -1.412  1.00  0.95           N  
ATOM   1524  CA  THR A  96     -10.667  -6.786  -2.464  1.00  1.11           C  
ATOM   1525  C   THR A  96      -9.901  -6.736  -3.791  1.00  1.20           C  
ATOM   1526  O   THR A  96      -9.905  -7.725  -4.524  1.00  1.57           O  
ATOM   1527  CB  THR A  96     -12.151  -6.567  -2.789  1.00  1.67           C  
ATOM   1528  OG1 THR A  96     -12.346  -5.242  -3.295  1.00  1.67           O  
ATOM   1529  CG2 THR A  96     -13.010  -6.760  -1.550  1.00  1.67           C  
ATOM   1530  H   THR A  96     -10.410  -4.862  -1.483  1.00  1.14           H  
ATOM   1531  HA  THR A  96     -10.562  -7.797  -2.073  1.00  1.33           H  
ATOM   1532  HB  THR A  96     -12.457  -7.283  -3.552  1.00  2.00           H  
ATOM   1533  HG1 THR A  96     -13.180  -5.217  -3.778  1.00  2.00           H  
ATOM   1534 1HG2 THR A  96     -14.058  -6.605  -1.809  1.00  2.00           H  
ATOM   1535 2HG2 THR A  96     -12.876  -7.772  -1.168  1.00  2.00           H  
ATOM   1536 3HG2 THR A  96     -12.715  -6.041  -0.787  1.00  2.00           H  
ATOM   1537  N   HIS A  97      -9.258  -5.613  -4.100  1.00  1.07           N  
ATOM   1538  CA  HIS A  97      -8.508  -5.447  -5.349  1.00  1.23           C  
ATOM   1539  C   HIS A  97      -6.995  -5.535  -5.184  1.00  1.46           C  
ATOM   1540  O   HIS A  97      -6.253  -5.408  -6.160  1.00  3.01           O  
ATOM   1541  CB  HIS A  97      -8.871  -4.129  -6.020  1.00  1.84           C  
ATOM   1542  CG  HIS A  97     -10.278  -4.111  -6.505  1.00  1.84           C  
ATOM   1543  ND1 HIS A  97     -10.665  -4.758  -7.657  1.00  1.84           N  
ATOM   1544  CD2 HIS A  97     -11.399  -3.559  -5.986  1.00  1.84           C  
ATOM   1545  CE1 HIS A  97     -11.959  -4.594  -7.833  1.00  1.84           C  
ATOM   1546  NE2 HIS A  97     -12.435  -3.877  -6.829  1.00  1.84           N  
ATOM   1547  H   HIS A  97      -9.293  -4.833  -3.471  1.00  1.28           H  
ATOM   1548  HA  HIS A  97      -8.801  -6.223  -6.038  1.00  1.48           H  
ATOM   1549 1HB  HIS A  97      -8.732  -3.308  -5.320  1.00  2.21           H  
ATOM   1550 2HB  HIS A  97      -8.211  -3.954  -6.870  1.00  2.21           H  
ATOM   1551  HD1 HIS A  97     -10.128  -5.446  -8.146  1.00  2.21           H  
ATOM   1552  HD2 HIS A  97     -11.585  -2.971  -5.087  1.00  2.21           H  
ATOM   1553  HE1 HIS A  97     -12.460  -5.029  -8.698  1.00  2.21           H  
ATOM   1554  N   ASN A  98      -6.539  -5.760  -3.957  1.00  1.37           N  
ATOM   1555  CA  ASN A  98      -5.112  -5.858  -3.683  1.00  1.15           C  
ATOM   1556  C   ASN A  98      -4.843  -7.082  -2.805  1.00  1.20           C  
ATOM   1557  O   ASN A  98      -5.757  -7.605  -2.168  1.00  2.43           O  
ATOM   1558  CB  ASN A  98      -4.626  -4.592  -2.995  1.00  1.72           C  
ATOM   1559  CG  ASN A  98      -4.868  -3.330  -3.792  1.00  1.72           C  
ATOM   1560  OD1 ASN A  98      -6.016  -2.936  -4.015  1.00  1.72           O  
ATOM   1561  ND2 ASN A  98      -3.822  -2.664  -4.181  1.00  1.72           N  
ATOM   1562  H   ASN A  98      -7.189  -5.859  -3.191  1.00  1.64           H  
ATOM   1563  HA  ASN A  98      -4.574  -5.994  -4.623  1.00  1.38           H  
ATOM   1564 1HB  ASN A  98      -5.107  -4.498  -2.026  1.00  2.07           H  
ATOM   1565 2HB  ASN A  98      -3.556  -4.676  -2.811  1.00  2.07           H  
ATOM   1566 1HD2 ASN A  98      -3.925  -1.801  -4.677  1.00  2.07           H  
ATOM   1567 2HD2 ASN A  98      -2.906  -2.992  -3.959  1.00  2.07           H  
ATOM   1568  N   GLY A  99      -3.593  -7.530  -2.749  1.00  1.06           N  
ATOM   1569  CA  GLY A  99      -3.232  -8.650  -1.889  1.00  1.14           C  
ATOM   1570  C   GLY A  99      -3.205  -9.963  -2.651  1.00  1.40           C  
ATOM   1571  O   GLY A  99      -3.280 -11.041  -2.061  1.00  3.75           O  
ATOM   1572  H   GLY A  99      -2.877  -7.107  -3.322  1.00  1.27           H  
ATOM   1573 1HA  GLY A  99      -2.259  -8.456  -1.448  1.00  1.37           H  
ATOM   1574 2HA  GLY A  99      -3.944  -8.719  -1.066  1.00  1.37           H  
ATOM   1575  N   TYR A 100      -3.083  -9.863  -3.968  1.00  3.03           N  
ATOM   1576  CA  TYR A 100      -3.092 -11.013  -4.852  1.00  4.57           C  
ATOM   1577  C   TYR A 100      -1.670 -11.558  -4.927  1.00  5.34           C  
ATOM   1578  O   TYR A 100      -1.434 -12.764  -5.038  1.00  8.82           O  
ATOM   1579  CB  TYR A 100      -3.561 -10.598  -6.243  1.00  6.86           C  
ATOM   1580  CG  TYR A 100      -4.941  -9.962  -6.321  1.00  6.86           C  
ATOM   1581  CD1 TYR A 100      -5.724  -9.714  -5.198  1.00  6.86           C  
ATOM   1582  CD2 TYR A 100      -5.427  -9.630  -7.565  1.00  6.86           C  
ATOM   1583  CE1 TYR A 100      -6.981  -9.143  -5.342  1.00  6.86           C  
ATOM   1584  CE2 TYR A 100      -6.674  -9.072  -7.717  1.00  6.86           C  
ATOM   1585  CZ  TYR A 100      -7.453  -8.833  -6.618  1.00  6.86           C  
ATOM   1586  OH  TYR A 100      -8.706  -8.313  -6.798  1.00  6.86           O  
ATOM   1587  H   TYR A 100      -2.978  -8.949  -4.378  1.00  3.64           H  
ATOM   1588  HA  TYR A 100      -3.746 -11.784  -4.443  1.00  5.48           H  
ATOM   1589 1HB  TYR A 100      -2.848  -9.897  -6.664  1.00  8.23           H  
ATOM   1590 2HB  TYR A 100      -3.561 -11.475  -6.889  1.00  8.23           H  
ATOM   1591  HD1 TYR A 100      -5.367  -9.973  -4.207  1.00  8.23           H  
ATOM   1592  HD2 TYR A 100      -4.817  -9.826  -8.432  1.00  8.23           H  
ATOM   1593  HE1 TYR A 100      -7.600  -8.958  -4.465  1.00  8.23           H  
ATOM   1594  HE2 TYR A 100      -7.050  -8.828  -8.710  1.00  8.23           H  
ATOM   1595  HH  TYR A 100      -9.124  -8.179  -5.944  1.00  8.23           H  
ATOM   1596  N   LYS A 101      -0.720 -10.631  -4.856  1.00  3.68           N  
ATOM   1597  CA  LYS A 101       0.703 -10.939  -4.857  1.00  4.67           C  
ATOM   1598  C   LYS A 101       1.362 -10.661  -3.513  1.00  5.64           C  
ATOM   1599  O   LYS A 101       2.583 -10.732  -3.390  1.00 15.18           O  
ATOM   1600  CB  LYS A 101       1.411 -10.172  -5.965  1.00  7.00           C  
ATOM   1601  CG  LYS A 101       0.974 -10.601  -7.350  1.00  7.00           C  
ATOM   1602  CD  LYS A 101       1.368 -12.049  -7.541  1.00  7.00           C  
ATOM   1603  CE  LYS A 101       2.878 -12.156  -7.604  1.00  7.00           C  
ATOM   1604  NZ  LYS A 101       3.351 -13.552  -7.635  1.00  7.00           N  
ATOM   1605  H   LYS A 101      -1.010  -9.665  -4.799  1.00  4.42           H  
ATOM   1606  HA  LYS A 101       0.819 -12.004  -5.061  1.00  5.60           H  
ATOM   1607 1HB  LYS A 101       1.226  -9.106  -5.860  1.00  8.41           H  
ATOM   1608 2HB  LYS A 101       2.487 -10.327  -5.888  1.00  8.41           H  
ATOM   1609 1HG  LYS A 101      -0.106 -10.498  -7.455  1.00  8.41           H  
ATOM   1610 2HG  LYS A 101       1.466  -9.987  -8.104  1.00  8.41           H  
ATOM   1611 1HD  LYS A 101       0.999 -12.646  -6.707  1.00  8.41           H  
ATOM   1612 2HD  LYS A 101       0.939 -12.434  -8.466  1.00  8.41           H  
ATOM   1613 1HE  LYS A 101       3.219 -11.658  -8.506  1.00  8.41           H  
ATOM   1614 2HE  LYS A 101       3.315 -11.655  -6.740  1.00  8.41           H  
ATOM   1615 1HZ  LYS A 101       4.362 -13.545  -7.699  1.00  8.41           H  
ATOM   1616 2HZ  LYS A 101       3.061 -14.031  -6.794  1.00  8.41           H  
ATOM   1617 3HZ  LYS A 101       2.967 -14.016  -8.440  1.00  8.41           H  
ATOM   1618  N   LYS A 102       0.554 -10.350  -2.507  1.00  3.11           N  
ATOM   1619  CA  LYS A 102       1.065 -10.087  -1.172  1.00  3.44           C  
ATOM   1620  C   LYS A 102       1.273 -11.375  -0.384  1.00  4.70           C  
ATOM   1621  O   LYS A 102       2.282 -11.509   0.308  1.00 16.67           O  
ATOM   1622  CB  LYS A 102       0.113  -9.171  -0.410  1.00  5.16           C  
ATOM   1623  CG  LYS A 102       0.574  -8.794   0.987  1.00  5.16           C  
ATOM   1624  CD  LYS A 102      -0.383  -7.800   1.623  1.00  5.16           C  
ATOM   1625  CE  LYS A 102       0.064  -7.416   3.024  1.00  5.16           C  
ATOM   1626  NZ  LYS A 102      -0.879  -6.456   3.660  1.00  5.16           N  
ATOM   1627  H   LYS A 102      -0.440 -10.297  -2.665  1.00  3.73           H  
ATOM   1628  HA  LYS A 102       2.030  -9.586  -1.261  1.00  4.13           H  
ATOM   1629 1HB  LYS A 102      -0.031  -8.246  -0.971  1.00  6.19           H  
ATOM   1630 2HB  LYS A 102      -0.858  -9.654  -0.318  1.00  6.19           H  
ATOM   1631 1HG  LYS A 102       0.626  -9.689   1.608  1.00  6.19           H  
ATOM   1632 2HG  LYS A 102       1.568  -8.349   0.937  1.00  6.19           H  
ATOM   1633 1HD  LYS A 102      -0.437  -6.902   1.007  1.00  6.19           H  
ATOM   1634 2HD  LYS A 102      -1.378  -8.241   1.680  1.00  6.19           H  
ATOM   1635 1HE  LYS A 102       0.124  -8.312   3.639  1.00  6.19           H  
ATOM   1636 2HE  LYS A 102       1.052  -6.960   2.975  1.00  6.19           H  
ATOM   1637 1HZ  LYS A 102      -0.552  -6.226   4.587  1.00  6.19           H  
ATOM   1638 2HZ  LYS A 102      -0.933  -5.614   3.103  1.00  6.19           H  
ATOM   1639 3HZ  LYS A 102      -1.796  -6.875   3.722  1.00  6.19           H  
ATOM   1640  N   HIS A 103       0.307 -12.303  -0.506  1.00  4.64           N  
ATOM   1641  CA  HIS A 103       0.259 -13.612   0.178  1.00  6.68           C  
ATOM   1642  C   HIS A 103       1.403 -13.886   1.154  1.00  4.37           C  
ATOM   1643  O   HIS A 103       1.238 -13.730   2.367  1.00  8.20           O  
ATOM   1644  CB  HIS A 103       0.159 -14.752  -0.849  1.00 10.02           C  
ATOM   1645  CG  HIS A 103       0.089 -16.116  -0.229  1.00 10.02           C  
ATOM   1646  ND1 HIS A 103      -0.987 -16.538   0.521  1.00 10.02           N  
ATOM   1647  CD2 HIS A 103       0.958 -17.155  -0.257  1.00 10.02           C  
ATOM   1648  CE1 HIS A 103      -0.775 -17.776   0.934  1.00 10.02           C  
ATOM   1649  NE2 HIS A 103       0.397 -18.172   0.474  1.00 10.02           N  
ATOM   1650  H   HIS A 103      -0.470 -12.081  -1.112  1.00  5.57           H  
ATOM   1651  HA  HIS A 103      -0.656 -13.646   0.768  1.00  8.02           H  
ATOM   1652 1HB  HIS A 103      -0.738 -14.609  -1.455  1.00 12.02           H  
ATOM   1653 2HB  HIS A 103       1.013 -14.721  -1.523  1.00 12.02           H  
ATOM   1654  HD1 HIS A 103      -1.838 -16.033   0.672  1.00 12.02           H  
ATOM   1655  HD2 HIS A 103       1.934 -17.292  -0.725  1.00 12.02           H  
ATOM   1656  HE1 HIS A 103      -1.513 -18.292   1.546  1.00 12.02           H  
ATOM   1657  N   MET A 104       2.552 -14.308   0.635  1.00  6.08           N  
ATOM   1658  CA  MET A 104       3.706 -14.558   1.483  1.00  6.16           C  
ATOM   1659  C   MET A 104       4.989 -14.454   0.688  1.00  6.88           C  
ATOM   1660  O   MET A 104       5.113 -15.057  -0.376  1.00 11.37           O  
ATOM   1661  CB  MET A 104       3.598 -15.933   2.132  1.00  9.24           C  
ATOM   1662  CG  MET A 104       4.742 -16.274   3.074  1.00  9.24           C  
ATOM   1663  SD  MET A 104       4.547 -17.897   3.834  1.00  9.24           S  
ATOM   1664  CE  MET A 104       3.170 -17.579   4.932  1.00  9.24           C  
ATOM   1665  H   MET A 104       2.638 -14.457  -0.358  1.00  7.30           H  
ATOM   1666  HA  MET A 104       3.732 -13.796   2.262  1.00  7.39           H  
ATOM   1667 1HB  MET A 104       2.670 -15.994   2.699  1.00 11.09           H  
ATOM   1668 2HB  MET A 104       3.561 -16.700   1.358  1.00 11.09           H  
ATOM   1669 1HG  MET A 104       5.683 -16.263   2.523  1.00 11.09           H  
ATOM   1670 2HG  MET A 104       4.800 -15.527   3.865  1.00 11.09           H  
ATOM   1671 1HE  MET A 104       2.923 -18.490   5.479  1.00 11.09           H  
ATOM   1672 2HE  MET A 104       3.441 -16.793   5.638  1.00 11.09           H  
ATOM   1673 3HE  MET A 104       2.306 -17.260   4.349  1.00 11.09           H  
ATOM   1674  N   LYS A 105       5.944 -13.688   1.207  1.00  6.28           N  
ATOM   1675  CA  LYS A 105       7.220 -13.536   0.531  1.00  8.79           C  
ATOM   1676  C   LYS A 105       7.963 -14.876   0.492  1.00  7.11           C  
ATOM   1677  O   LYS A 105       8.155 -15.500   1.536  1.00 24.76           O  
ATOM   1678  CB  LYS A 105       8.088 -12.491   1.226  1.00 13.18           C  
ATOM   1679  CG  LYS A 105       9.414 -12.231   0.524  1.00 13.18           C  
ATOM   1680  CD  LYS A 105      10.214 -11.144   1.221  1.00 13.18           C  
ATOM   1681  CE  LYS A 105      11.539 -10.899   0.514  1.00 13.18           C  
ATOM   1682  NZ  LYS A 105      12.335  -9.834   1.181  1.00 13.18           N  
ATOM   1683  H   LYS A 105       5.783 -13.212   2.082  1.00  7.54           H  
ATOM   1684  HA  LYS A 105       7.020 -13.189  -0.477  1.00 10.55           H  
ATOM   1685 1HB  LYS A 105       7.547 -11.546   1.284  1.00 15.82           H  
ATOM   1686 2HB  LYS A 105       8.302 -12.813   2.245  1.00 15.82           H  
ATOM   1687 1HG  LYS A 105      10.003 -13.149   0.510  1.00 15.82           H  
ATOM   1688 2HG  LYS A 105       9.227 -11.927  -0.505  1.00 15.82           H  
ATOM   1689 1HD  LYS A 105       9.638 -10.218   1.232  1.00 15.82           H  
ATOM   1690 2HD  LYS A 105      10.412 -11.442   2.250  1.00 15.82           H  
ATOM   1691 1HE  LYS A 105      12.117 -11.822   0.510  1.00 15.82           H  
ATOM   1692 2HE  LYS A 105      11.346 -10.602  -0.517  1.00 15.82           H  
ATOM   1693 1HZ  LYS A 105      13.205  -9.702   0.684  1.00 15.82           H  
ATOM   1694 2HZ  LYS A 105      11.812  -8.969   1.178  1.00 15.82           H  
ATOM   1695 3HZ  LYS A 105      12.530 -10.105   2.134  1.00 15.82           H  
ATOM   1696  N   PRO A 106       8.358 -15.339  -0.702  1.00  8.30           N  
ATOM   1697  CA  PRO A 106       9.097 -16.556  -1.002  1.00 15.39           C  
ATOM   1698  C   PRO A 106      10.594 -16.337  -0.797  1.00 10.89           C  
ATOM   1699  O   PRO A 106      11.013 -15.426  -0.079  1.00 41.11           O  
ATOM   1700  CB  PRO A 106       8.743 -16.809  -2.475  1.00 23.09           C  
ATOM   1701  CG  PRO A 106       8.587 -15.447  -3.046  1.00 23.09           C  
ATOM   1702  CD  PRO A 106       7.956 -14.642  -1.945  1.00 23.09           C  
ATOM   1703  HA  PRO A 106       8.730 -17.371  -0.359  1.00 18.47           H  
ATOM   1704 1HB  PRO A 106       9.515 -17.397  -2.987  1.00 27.70           H  
ATOM   1705 2HB  PRO A 106       7.814 -17.395  -2.534  1.00 27.70           H  
ATOM   1706 1HG  PRO A 106       9.564 -15.047  -3.356  1.00 27.70           H  
ATOM   1707 2HG  PRO A 106       7.960 -15.486  -3.949  1.00 27.70           H  
ATOM   1708 1HD  PRO A 106       8.364 -13.620  -1.955  1.00 27.70           H  
ATOM   1709 2HD  PRO A 106       6.862 -14.649  -2.050  1.00 27.70           H  
ATOM   1710  N   ALA A 107      11.400 -17.137  -1.479  1.00 11.23           N  
ATOM   1711  CA  ALA A 107      12.845 -17.000  -1.446  1.00  7.88           C  
ATOM   1712  C   ALA A 107      13.327 -16.597  -2.834  1.00  9.72           C  
ATOM   1713  O   ALA A 107      14.374 -17.045  -3.296  1.00 43.47           O  
ATOM   1714  CB  ALA A 107      13.500 -18.294  -1.000  1.00 11.82           C  
ATOM   1715  H   ALA A 107      11.005 -17.880  -2.038  1.00 13.48           H  
ATOM   1716  HA  ALA A 107      13.106 -16.202  -0.750  1.00  9.46           H  
ATOM   1717 1HB  ALA A 107      14.582 -18.166  -0.977  1.00 14.18           H  
ATOM   1718 2HB  ALA A 107      13.146 -18.560  -0.004  1.00 14.18           H  
ATOM   1719 3HB  ALA A 107      13.242 -19.087  -1.700  1.00 14.18           H  
ATOM   1720  N   SER A 108      12.505 -15.774  -3.499  1.00  9.42           N  
ATOM   1721  CA  SER A 108      12.693 -15.218  -4.852  1.00 15.76           C  
ATOM   1722  C   SER A 108      12.561 -16.241  -5.989  1.00 19.30           C  
ATOM   1723  O   SER A 108      11.741 -16.050  -6.886  1.00 55.45           O  
ATOM   1724  CB  SER A 108      14.044 -14.527  -4.962  1.00 23.64           C  
ATOM   1725  OG  SER A 108      14.111 -13.414  -4.113  1.00 23.64           O  
ATOM   1726  H   SER A 108      11.673 -15.479  -3.019  1.00 11.30           H  
ATOM   1727  HA  SER A 108      11.923 -14.460  -5.007  1.00 18.91           H  
ATOM   1728 1HB  SER A 108      14.846 -15.220  -4.721  1.00 28.37           H  
ATOM   1729 2HB  SER A 108      14.197 -14.206  -5.991  1.00 28.37           H  
ATOM   1730  HG  SER A 108      14.972 -13.017  -4.266  1.00 28.37           H  
ATOM   1731  N   SER A 109      13.338 -17.323  -5.918  1.00 23.99           N  
ATOM   1732  CA  SER A 109      13.336 -18.430  -6.880  1.00 39.03           C  
ATOM   1733  C   SER A 109      14.559 -19.301  -6.677  1.00 26.51           C  
ATOM   1734  O   SER A 109      15.500 -18.917  -5.985  1.00 38.00           O  
ATOM   1735  CB  SER A 109      13.327 -17.960  -8.320  1.00 58.55           C  
ATOM   1736  OG  SER A 109      13.381 -19.061  -9.185  1.00 58.55           O  
ATOM   1737  H   SER A 109      13.980 -17.379  -5.142  1.00 28.79           H  
ATOM   1738  HA  SER A 109      12.446 -19.040  -6.706  1.00 46.84           H  
ATOM   1739 1HB  SER A 109      12.425 -17.401  -8.539  1.00 70.25           H  
ATOM   1740 2HB  SER A 109      14.175 -17.304  -8.495  1.00 70.25           H  
ATOM   1741  HG  SER A 109      13.361 -18.701 -10.078  1.00 70.25           H  
ATOM   1742  N   MET A 110      14.554 -20.472  -7.301  1.00 48.95           N  
ATOM   1743  CA  MET A 110      15.708 -21.353  -7.228  1.00 72.73           C  
ATOM   1744  C   MET A 110      16.875 -20.720  -7.984  1.00 63.79           C  
ATOM   1745  O   MET A 110      16.718 -20.237  -9.107  1.00116.57           O  
ATOM   1746  CB  MET A 110      15.361 -22.742  -7.764  1.00109.09           C  
ATOM   1747  CG  MET A 110      16.491 -23.758  -7.688  1.00109.09           C  
ATOM   1748  SD  MET A 110      16.013 -25.377  -8.322  1.00109.09           S  
ATOM   1749  CE  MET A 110      15.875 -25.025 -10.072  1.00109.09           C  
ATOM   1750  H   MET A 110      13.747 -20.740  -7.847  1.00 58.74           H  
ATOM   1751  HA  MET A 110      16.005 -21.454  -6.186  1.00 87.28           H  
ATOM   1752 1HB  MET A 110      14.525 -23.143  -7.192  1.00130.91           H  
ATOM   1753 2HB  MET A 110      15.032 -22.680  -8.795  1.00130.91           H  
ATOM   1754 1HG  MET A 110      17.337 -23.405  -8.267  1.00130.91           H  
ATOM   1755 2HG  MET A 110      16.811 -23.873  -6.653  1.00130.91           H  
ATOM   1756 1HE  MET A 110      15.586 -25.931 -10.604  1.00130.91           H  
ATOM   1757 2HE  MET A 110      15.118 -24.257 -10.227  1.00130.91           H  
ATOM   1758 3HE  MET A 110      16.831 -24.673 -10.451  1.00130.91           H  
ATOM   1759  N   LYS A 111      18.048 -20.723  -7.346  1.00 52.97           N  
ATOM   1760  CA  LYS A 111      19.274 -20.104  -7.870  1.00 68.40           C  
ATOM   1761  C   LYS A 111      19.741 -20.630  -9.232  1.00 50.79           C  
ATOM   1762  O   LYS A 111      20.573 -19.999  -9.884  1.00 57.23           O  
ATOM   1763  CB  LYS A 111      20.414 -20.298  -6.867  1.00102.60           C  
ATOM   1764  CG  LYS A 111      20.883 -21.739  -6.734  1.00102.60           C  
ATOM   1765  CD  LYS A 111      21.977 -21.876  -5.687  1.00102.60           C  
ATOM   1766  CE  LYS A 111      22.474 -23.312  -5.585  1.00102.60           C  
ATOM   1767  NZ  LYS A 111      23.515 -23.463  -4.529  1.00102.60           N  
ATOM   1768  H   LYS A 111      18.090 -21.152  -6.434  1.00 63.56           H  
ATOM   1769  HA  LYS A 111      19.086 -19.035  -7.980  1.00 82.08           H  
ATOM   1770 1HB  LYS A 111      21.271 -19.693  -7.163  1.00123.12           H  
ATOM   1771 2HB  LYS A 111      20.098 -19.957  -5.881  1.00123.12           H  
ATOM   1772 1HG  LYS A 111      20.041 -22.377  -6.464  1.00123.12           H  
ATOM   1773 2HG  LYS A 111      21.278 -22.072  -7.692  1.00123.12           H  
ATOM   1774 1HD  LYS A 111      22.816 -21.231  -5.951  1.00123.12           H  
ATOM   1775 2HD  LYS A 111      21.594 -21.562  -4.716  1.00123.12           H  
ATOM   1776 1HE  LYS A 111      21.637 -23.967  -5.351  1.00123.12           H  
ATOM   1777 2HE  LYS A 111      22.898 -23.611  -6.543  1.00123.12           H  
ATOM   1778 1HZ  LYS A 111      23.823 -24.424  -4.492  1.00123.12           H  
ATOM   1779 2HZ  LYS A 111      24.302 -22.866  -4.744  1.00123.12           H  
ATOM   1780 3HZ  LYS A 111      23.128 -23.199  -3.634  1.00123.12           H  
ATOM   1781  N   LEU A 112      19.228 -21.781  -9.656  1.00 43.95           N  
ATOM   1782  CA  LEU A 112      19.623 -22.374 -10.916  1.00 35.71           C  
ATOM   1783  C   LEU A 112      18.608 -22.119 -12.036  1.00 36.59           C  
ATOM   1784  O   LEU A 112      18.723 -22.700 -13.116  1.00 95.84           O  
ATOM   1785  CB  LEU A 112      19.818 -23.881 -10.727  1.00 53.56           C  
ATOM   1786  CG  LEU A 112      20.890 -24.278  -9.705  1.00 53.56           C  
ATOM   1787  CD1 LEU A 112      20.935 -25.794  -9.584  1.00 53.56           C  
ATOM   1788  CD2 LEU A 112      22.237 -23.718 -10.138  1.00 53.56           C  
ATOM   1789  H   LEU A 112      18.552 -22.262  -9.089  1.00 52.74           H  
ATOM   1790  HA  LEU A 112      20.575 -21.935 -11.212  1.00 42.85           H  
ATOM   1791 1HB  LEU A 112      18.877 -24.321 -10.410  1.00 64.28           H  
ATOM   1792 2HB  LEU A 112      20.096 -24.318 -11.686  1.00 64.28           H  
ATOM   1793  HG  LEU A 112      20.625 -23.873  -8.730  1.00 64.28           H  
ATOM   1794 1HD1 LEU A 112      21.687 -26.078  -8.847  1.00 64.28           H  
ATOM   1795 2HD1 LEU A 112      19.960 -26.166  -9.267  1.00 64.28           H  
ATOM   1796 3HD1 LEU A 112      21.192 -26.229 -10.548  1.00 64.28           H  
ATOM   1797 1HD2 LEU A 112      22.998 -23.994  -9.407  1.00 64.28           H  
ATOM   1798 2HD2 LEU A 112      22.507 -24.127 -11.112  1.00 64.28           H  
ATOM   1799 3HD2 LEU A 112      22.178 -22.631 -10.206  1.00 64.28           H  
ATOM   1800  N   THR A 113      17.622 -21.246 -11.794  1.00 28.97           N  
ATOM   1801  CA  THR A 113      16.626 -20.952 -12.824  1.00 50.21           C  
ATOM   1802  C   THR A 113      17.115 -19.912 -13.847  1.00 19.72           C  
ATOM   1803  O   THR A 113      18.060 -19.166 -13.583  1.00 73.43           O  
ATOM   1804  CB  THR A 113      15.310 -20.473 -12.186  1.00 75.31           C  
ATOM   1805  OG1 THR A 113      15.553 -19.300 -11.403  1.00 75.31           O  
ATOM   1806  CG2 THR A 113      14.717 -21.561 -11.326  1.00 75.31           C  
ATOM   1807  H   THR A 113      17.541 -20.793 -10.892  1.00 34.76           H  
ATOM   1808  HA  THR A 113      16.422 -21.885 -13.334  1.00 60.25           H  
ATOM   1809  HB  THR A 113      14.596 -20.220 -12.967  1.00 90.38           H  
ATOM   1810  HG1 THR A 113      16.070 -19.537 -10.625  1.00 90.38           H  
ATOM   1811 1HG2 THR A 113      13.786 -21.212 -10.880  1.00 90.38           H  
ATOM   1812 2HG2 THR A 113      14.523 -22.441 -11.938  1.00 90.38           H  
ATOM   1813 3HG2 THR A 113      15.426 -21.814 -10.544  1.00 90.38           H  
ATOM   1814  N   PRO A 114      16.460 -19.842 -15.019  1.00 13.57           N  
ATOM   1815  CA  PRO A 114      16.783 -18.975 -16.152  1.00 36.90           C  
ATOM   1816  C   PRO A 114      16.566 -17.489 -15.918  1.00 19.87           C  
ATOM   1817  O   PRO A 114      15.574 -16.926 -16.374  1.00 36.33           O  
ATOM   1818  CB  PRO A 114      15.854 -19.472 -17.259  1.00 55.35           C  
ATOM   1819  CG  PRO A 114      15.598 -20.896 -16.944  1.00 55.35           C  
ATOM   1820  CD  PRO A 114      15.619 -20.984 -15.453  1.00 55.35           C  
ATOM   1821  HA  PRO A 114      17.829 -19.156 -16.438  1.00 44.28           H  
ATOM   1822 1HB  PRO A 114      14.937 -18.870 -17.268  1.00 66.42           H  
ATOM   1823 2HB  PRO A 114      16.335 -19.335 -18.238  1.00 66.42           H  
ATOM   1824 1HG  PRO A 114      14.633 -21.210 -17.369  1.00 66.42           H  
ATOM   1825 2HG  PRO A 114      16.368 -21.527 -17.411  1.00 66.42           H  
ATOM   1826 1HD  PRO A 114      14.604 -20.898 -15.042  1.00 66.42           H  
ATOM   1827 2HD  PRO A 114      16.090 -21.938 -15.195  1.00 66.42           H  
ATOM   1828  N   PHE A 115      17.519 -16.843 -15.261  1.00 13.36           N  
ATOM   1829  CA  PHE A 115      17.475 -15.391 -15.103  1.00 27.57           C  
ATOM   1830  C   PHE A 115      18.426 -14.682 -16.042  1.00 42.73           C  
ATOM   1831  O   PHE A 115      17.999 -13.986 -16.959  1.00111.63           O  
ATOM   1832  CB  PHE A 115      17.814 -14.952 -13.680  1.00 41.36           C  
ATOM   1833  CG  PHE A 115      16.703 -15.057 -12.684  1.00 41.36           C  
ATOM   1834  CD1 PHE A 115      16.577 -16.159 -11.858  1.00 41.36           C  
ATOM   1835  CD2 PHE A 115      15.797 -14.017 -12.549  1.00 41.36           C  
ATOM   1836  CE1 PHE A 115      15.563 -16.218 -10.921  1.00 41.36           C  
ATOM   1837  CE2 PHE A 115      14.786 -14.071 -11.615  1.00 41.36           C  
ATOM   1838  CZ  PHE A 115      14.667 -15.176 -10.798  1.00 41.36           C  
ATOM   1839  H   PHE A 115      18.275 -17.388 -14.862  1.00 16.03           H  
ATOM   1840  HA  PHE A 115      16.463 -15.054 -15.328  1.00 33.08           H  
ATOM   1841 1HB  PHE A 115      18.647 -15.548 -13.313  1.00 49.63           H  
ATOM   1842 2HB  PHE A 115      18.146 -13.915 -13.700  1.00 49.63           H  
ATOM   1843  HD1 PHE A 115      17.288 -16.981 -11.949  1.00 49.63           H  
ATOM   1844  HD2 PHE A 115      15.896 -13.145 -13.191  1.00 49.63           H  
ATOM   1845  HE1 PHE A 115      15.474 -17.090 -10.276  1.00 49.63           H  
ATOM   1846  HE2 PHE A 115      14.082 -13.244 -11.520  1.00 49.63           H  
ATOM   1847  HZ  PHE A 115      13.870 -15.226 -10.058  1.00 49.63           H  
ATOM   1848  N   LYS A 116      19.721 -14.820 -15.785  1.00 56.13           N  
ATOM   1849  CA  LYS A 116      20.713 -14.052 -16.517  1.00 88.66           C  
ATOM   1850  C   LYS A 116      21.107 -14.710 -17.827  1.00 30.17           C  
ATOM   1851  O   LYS A 116      21.185 -15.935 -17.925  1.00 73.11           O  
ATOM   1852  CB  LYS A 116      21.960 -13.854 -15.664  1.00132.99           C  
ATOM   1853  CG  LYS A 116      21.768 -12.993 -14.424  1.00132.99           C  
ATOM   1854  CD  LYS A 116      23.081 -12.854 -13.671  1.00132.99           C  
ATOM   1855  CE  LYS A 116      22.929 -12.006 -12.420  1.00132.99           C  
ATOM   1856  NZ  LYS A 116      24.210 -11.896 -11.670  1.00132.99           N  
ATOM   1857  H   LYS A 116      20.021 -15.436 -15.044  1.00 67.36           H  
ATOM   1858  HA  LYS A 116      20.289 -13.077 -16.751  1.00106.39           H  
ATOM   1859 1HB  LYS A 116      22.327 -14.826 -15.340  1.00159.59           H  
ATOM   1860 2HB  LYS A 116      22.741 -13.393 -16.272  1.00159.59           H  
ATOM   1861 1HG  LYS A 116      21.413 -12.002 -14.712  1.00159.59           H  
ATOM   1862 2HG  LYS A 116      21.026 -13.450 -13.771  1.00159.59           H  
ATOM   1863 1HD  LYS A 116      23.445 -13.845 -13.389  1.00159.59           H  
ATOM   1864 2HD  LYS A 116      23.821 -12.390 -14.322  1.00159.59           H  
ATOM   1865 1HE  LYS A 116      22.598 -11.010 -12.699  1.00159.59           H  
ATOM   1866 2HE  LYS A 116      22.178 -12.456 -11.771  1.00159.59           H  
ATOM   1867 1HZ  LYS A 116      24.069 -11.327 -10.846  1.00159.59           H  
ATOM   1868 2HZ  LYS A 116      24.518 -12.820 -11.396  1.00159.59           H  
ATOM   1869 3HZ  LYS A 116      24.909 -11.469 -12.261  1.00159.59           H  
ATOM   1870  N   TYR A 117      21.374 -13.871 -18.824  1.00 17.94           N  
ATOM   1871  CA  TYR A 117      21.807 -14.285 -20.157  1.00 42.29           C  
ATOM   1872  C   TYR A 117      22.036 -13.046 -21.007  1.00 24.23           C  
ATOM   1873  O   TYR A 117      21.420 -12.005 -20.770  1.00 49.62           O  
ATOM   1874  CB  TYR A 117      20.782 -15.202 -20.837  1.00 63.44           C  
ATOM   1875  CG  TYR A 117      19.413 -14.589 -21.023  1.00 63.44           C  
ATOM   1876  CD1 TYR A 117      19.153 -13.819 -22.146  1.00 63.44           C  
ATOM   1877  CD2 TYR A 117      18.412 -14.814 -20.087  1.00 63.44           C  
ATOM   1878  CE1 TYR A 117      17.899 -13.275 -22.330  1.00 63.44           C  
ATOM   1879  CE2 TYR A 117      17.158 -14.270 -20.273  1.00 63.44           C  
ATOM   1880  CZ  TYR A 117      16.902 -13.501 -21.390  1.00 63.44           C  
ATOM   1881  OH  TYR A 117      15.652 -12.965 -21.585  1.00 63.44           O  
ATOM   1882  H   TYR A 117      21.281 -12.880 -18.644  1.00 21.53           H  
ATOM   1883  HA  TYR A 117      22.755 -14.818 -20.076  1.00 50.75           H  
ATOM   1884 1HB  TYR A 117      21.157 -15.484 -21.821  1.00 76.12           H  
ATOM   1885 2HB  TYR A 117      20.666 -16.121 -20.265  1.00 76.12           H  
ATOM   1886  HD1 TYR A 117      19.937 -13.648 -22.885  1.00 76.12           H  
ATOM   1887  HD2 TYR A 117      18.612 -15.426 -19.208  1.00 76.12           H  
ATOM   1888  HE1 TYR A 117      17.690 -12.672 -23.211  1.00 76.12           H  
ATOM   1889  HE2 TYR A 117      16.370 -14.448 -19.540  1.00 76.12           H  
ATOM   1890  HH  TYR A 117      14.993 -13.557 -21.209  1.00 76.12           H  
ATOM   1891  N   GLU A 118      22.929 -13.147 -21.983  1.00 46.47           N  
ATOM   1892  CA  GLU A 118      23.245 -12.005 -22.828  1.00 52.87           C  
ATOM   1893  C   GLU A 118      22.645 -12.117 -24.220  1.00 79.67           C  
ATOM   1894  O   GLU A 118      22.536 -13.208 -24.783  1.00190.10           O  
ATOM   1895  CB  GLU A 118      24.760 -11.833 -22.936  1.00 79.30           C  
ATOM   1896  CG  GLU A 118      25.451 -11.498 -21.621  1.00 79.30           C  
ATOM   1897  CD  GLU A 118      26.939 -11.332 -21.768  1.00 79.30           C  
ATOM   1898  OE1 GLU A 118      27.443 -11.586 -22.835  1.00 79.30           O  
ATOM   1899  OE2 GLU A 118      27.570 -10.951 -20.811  1.00 79.30           O  
ATOM   1900  H   GLU A 118      23.402 -14.028 -22.139  1.00 55.76           H  
ATOM   1901  HA  GLU A 118      22.827 -11.110 -22.359  1.00 63.44           H  
ATOM   1902 1HB  GLU A 118      25.203 -12.752 -23.321  1.00 95.17           H  
ATOM   1903 2HB  GLU A 118      24.989 -11.038 -23.646  1.00 95.17           H  
ATOM   1904 1HG  GLU A 118      25.031 -10.573 -21.228  1.00 95.17           H  
ATOM   1905 2HG  GLU A 118      25.248 -12.292 -20.904  1.00 95.17           H  
ATOM   1906  N   ASN A 119      22.269 -10.969 -24.769  1.00 71.12           N  
ATOM   1907  CA  ASN A 119      21.697 -10.869 -26.104  1.00151.33           C  
ATOM   1908  C   ASN A 119      21.926  -9.464 -26.656  1.00109.44           C  
ATOM   1909  O   ASN A 119      22.585  -8.643 -26.018  1.00115.10           O  
ATOM   1910  CB  ASN A 119      20.220 -11.214 -26.091  1.00227.00           C  
ATOM   1911  CG  ASN A 119      19.423 -10.291 -25.212  1.00227.00           C  
ATOM   1912  OD1 ASN A 119      19.894  -9.221 -24.811  1.00227.00           O  
ATOM   1913  ND2 ASN A 119      18.212 -10.682 -24.917  1.00227.00           N  
ATOM   1914  H   ASN A 119      22.385 -10.121 -24.232  1.00 85.34           H  
ATOM   1915  HA  ASN A 119      22.218 -11.567 -26.763  1.00181.60           H  
ATOM   1916 1HB  ASN A 119      19.820 -11.172 -27.105  1.00272.39           H  
ATOM   1917 2HB  ASN A 119      20.089 -12.236 -25.735  1.00272.39           H  
ATOM   1918 1HD2 ASN A 119      17.628 -10.109 -24.342  1.00272.39           H  
ATOM   1919 2HD2 ASN A 119      17.870 -11.554 -25.267  1.00272.39           H  
ATOM   1920  N   LEU A 120      21.382  -9.190 -27.839  1.00107.13           N  
ATOM   1921  CA  LEU A 120      21.520  -7.873 -28.443  1.00 92.70           C  
ATOM   1922  C   LEU A 120      20.826  -6.812 -27.603  1.00 71.91           C  
ATOM   1923  O   LEU A 120      19.615  -6.866 -27.386  1.00151.44           O  
ATOM   1924  CB  LEU A 120      20.943  -7.868 -29.863  1.00139.05           C  
ATOM   1925  CG  LEU A 120      21.052  -6.537 -30.615  1.00139.05           C  
ATOM   1926  CD1 LEU A 120      22.518  -6.198 -30.841  1.00139.05           C  
ATOM   1927  CD2 LEU A 120      20.310  -6.641 -31.938  1.00139.05           C  
ATOM   1928  H   LEU A 120      20.860  -9.902 -28.328  1.00128.56           H  
ATOM   1929  HA  LEU A 120      22.581  -7.627 -28.498  1.00111.24           H  
ATOM   1930 1HB  LEU A 120      21.457  -8.625 -30.452  1.00166.86           H  
ATOM   1931 2HB  LEU A 120      19.887  -8.133 -29.812  1.00166.86           H  
ATOM   1932  HG  LEU A 120      20.604  -5.745 -30.019  1.00166.86           H  
ATOM   1933 1HD1 LEU A 120      22.596  -5.247 -31.369  1.00166.86           H  
ATOM   1934 2HD1 LEU A 120      23.027  -6.123 -29.880  1.00166.86           H  
ATOM   1935 3HD1 LEU A 120      22.986  -6.981 -31.437  1.00166.86           H  
ATOM   1936 1HD2 LEU A 120      20.380  -5.692 -32.471  1.00166.86           H  
ATOM   1937 2HD2 LEU A 120      20.754  -7.431 -32.542  1.00166.86           H  
ATOM   1938 3HD2 LEU A 120      19.262  -6.875 -31.748  1.00166.86           H  
ATOM   1939  N   ARG A 121      21.611  -5.842 -27.143  1.00 43.39           N  
ATOM   1940  CA  ARG A 121      21.123  -4.749 -26.310  1.00 47.62           C  
ATOM   1941  C   ARG A 121      20.309  -3.725 -27.094  1.00 41.46           C  
ATOM   1942  O   ARG A 121      19.504  -2.992 -26.517  1.00105.85           O  
ATOM   1943  CB  ARG A 121      22.288  -4.045 -25.632  1.00 71.43           C  
ATOM   1944  CG  ARG A 121      22.999  -4.866 -24.569  1.00 71.43           C  
ATOM   1945  CD  ARG A 121      24.144  -4.127 -23.979  1.00 71.43           C  
ATOM   1946  NE  ARG A 121      24.832  -4.909 -22.963  1.00 71.43           N  
ATOM   1947  CZ  ARG A 121      25.949  -4.516 -22.319  1.00 71.43           C  
ATOM   1948  NH1 ARG A 121      26.490  -3.350 -22.594  1.00 71.43           N  
ATOM   1949  NH2 ARG A 121      26.501  -5.301 -21.411  1.00 71.43           N  
ATOM   1950  H   ARG A 121      22.595  -5.872 -27.370  1.00 52.07           H  
ATOM   1951  HA  ARG A 121      20.482  -5.176 -25.539  1.00 57.14           H  
ATOM   1952 1HB  ARG A 121      23.027  -3.764 -26.381  1.00 85.72           H  
ATOM   1953 2HB  ARG A 121      21.933  -3.128 -25.158  1.00 85.72           H  
ATOM   1954 1HG  ARG A 121      22.298  -5.109 -23.769  1.00 85.72           H  
ATOM   1955 2HG  ARG A 121      23.377  -5.788 -25.013  1.00 85.72           H  
ATOM   1956 1HD  ARG A 121      24.861  -3.881 -24.762  1.00 85.72           H  
ATOM   1957 2HD  ARG A 121      23.783  -3.209 -23.516  1.00 85.72           H  
ATOM   1958  HE  ARG A 121      24.446  -5.813 -22.725  1.00 85.72           H  
ATOM   1959 1HH1 ARG A 121      26.069  -2.749 -23.288  1.00 85.72           H  
ATOM   1960 2HH1 ARG A 121      27.327  -3.056 -22.111  1.00 85.72           H  
ATOM   1961 1HH2 ARG A 121      26.087  -6.199 -21.198  1.00 85.72           H  
ATOM   1962 2HH2 ARG A 121      27.337  -5.005 -20.929  1.00 85.72           H  
ATOM   1963  N   ASP A 122      20.532  -3.664 -28.407  1.00 20.04           N  
ATOM   1964  CA  ASP A 122      19.850  -2.715 -29.282  1.00 32.53           C  
ATOM   1965  C   ASP A 122      18.370  -3.049 -29.482  1.00 18.29           C  
ATOM   1966  O   ASP A 122      17.970  -3.545 -30.535  1.00 36.81           O  
ATOM   1967  CB  ASP A 122      20.552  -2.664 -30.645  1.00 48.80           C  
ATOM   1968  CG  ASP A 122      20.012  -1.575 -31.564  1.00 48.80           C  
ATOM   1969  OD1 ASP A 122      19.205  -0.794 -31.121  1.00 48.80           O  
ATOM   1970  OD2 ASP A 122      20.417  -1.534 -32.702  1.00 48.80           O  
ATOM   1971  H   ASP A 122      21.205  -4.294 -28.816  1.00 24.05           H  
ATOM   1972  HA  ASP A 122      19.913  -1.728 -28.826  1.00 39.04           H  
ATOM   1973 1HB  ASP A 122      21.618  -2.494 -30.496  1.00 58.55           H  
ATOM   1974 2HB  ASP A 122      20.443  -3.626 -31.147  1.00 58.55           H  
ATOM   1975  N   ALA A 123      17.567  -2.752 -28.463  1.00 13.55           N  
ATOM   1976  CA  ALA A 123      16.129  -2.972 -28.496  1.00  6.95           C  
ATOM   1977  C   ALA A 123      15.451  -1.890 -29.347  1.00  5.24           C  
ATOM   1978  O   ALA A 123      15.991  -0.791 -29.481  1.00  9.74           O  
ATOM   1979  CB  ALA A 123      15.559  -2.974 -27.079  1.00 10.43           C  
ATOM   1980  H   ALA A 123      17.989  -2.371 -27.627  1.00 16.26           H  
ATOM   1981  HA  ALA A 123      15.958  -3.945 -28.946  1.00  8.34           H  
ATOM   1982 1HB  ALA A 123      14.487  -3.164 -27.111  1.00 12.51           H  
ATOM   1983 2HB  ALA A 123      16.047  -3.754 -26.495  1.00 12.51           H  
ATOM   1984 3HB  ALA A 123      15.742  -2.007 -26.615  1.00 12.51           H  
ATOM   1985  N   PRO A 124      14.282  -2.188 -29.938  1.00  4.27           N  
ATOM   1986  CA  PRO A 124      13.427  -1.308 -30.730  1.00  6.30           C  
ATOM   1987  C   PRO A 124      13.046  -0.072 -29.936  1.00  6.36           C  
ATOM   1988  O   PRO A 124      12.878  -0.139 -28.721  1.00  7.28           O  
ATOM   1989  CB  PRO A 124      12.208  -2.180 -31.043  1.00  9.45           C  
ATOM   1990  CG  PRO A 124      12.738  -3.572 -31.030  1.00  9.45           C  
ATOM   1991  CD  PRO A 124      13.791  -3.580 -29.962  1.00  9.45           C  
ATOM   1992  HA  PRO A 124      13.956  -1.026 -31.652  1.00  7.56           H  
ATOM   1993 1HB  PRO A 124      11.424  -2.015 -30.290  1.00 11.34           H  
ATOM   1994 2HB  PRO A 124      11.783  -1.896 -32.017  1.00 11.34           H  
ATOM   1995 1HG  PRO A 124      11.931  -4.290 -30.830  1.00 11.34           H  
ATOM   1996 2HG  PRO A 124      13.145  -3.825 -32.020  1.00 11.34           H  
ATOM   1997 1HD  PRO A 124      13.362  -3.846 -28.987  1.00 11.34           H  
ATOM   1998 2HD  PRO A 124      14.586  -4.272 -30.269  1.00 11.34           H  
ATOM   1999  N   ALA A 125      12.888   1.053 -30.629  1.00  8.77           N  
ATOM   2000  CA  ALA A 125      12.544   2.328 -29.995  1.00 11.46           C  
ATOM   2001  C   ALA A 125      11.204   2.274 -29.260  1.00 17.40           C  
ATOM   2002  O   ALA A 125      11.040   2.923 -28.223  1.00 67.03           O  
ATOM   2003  CB  ALA A 125      12.508   3.432 -31.038  1.00 17.19           C  
ATOM   2004  H   ALA A 125      13.034   1.032 -31.629  1.00 10.52           H  
ATOM   2005  HA  ALA A 125      13.318   2.556 -29.263  1.00 13.75           H  
ATOM   2006 1HB  ALA A 125      12.288   4.383 -30.554  1.00 20.63           H  
ATOM   2007 2HB  ALA A 125      13.476   3.494 -31.535  1.00 20.63           H  
ATOM   2008 3HB  ALA A 125      11.737   3.212 -31.774  1.00 20.63           H  
ATOM   2009  N   SER A 126      10.251   1.518 -29.791  1.00  9.92           N  
ATOM   2010  CA  SER A 126       8.958   1.389 -29.144  1.00  9.55           C  
ATOM   2011  C   SER A 126       8.276   0.082 -29.498  1.00  6.74           C  
ATOM   2012  O   SER A 126       8.356  -0.394 -30.632  1.00 12.65           O  
ATOM   2013  CB  SER A 126       8.059   2.546 -29.511  1.00 14.33           C  
ATOM   2014  OG  SER A 126       6.799   2.398 -28.915  1.00 14.33           O  
ATOM   2015  H   SER A 126      10.425   1.015 -30.650  1.00 11.90           H  
ATOM   2016  HA  SER A 126       9.116   1.406 -28.066  1.00 11.46           H  
ATOM   2017 1HB  SER A 126       8.515   3.479 -29.178  1.00 17.19           H  
ATOM   2018 2HB  SER A 126       7.952   2.600 -30.594  1.00 17.19           H  
ATOM   2019  HG  SER A 126       6.964   2.252 -27.977  1.00 17.19           H  
ATOM   2020  N   ILE A 127       7.620  -0.494 -28.501  1.00  1.98           N  
ATOM   2021  CA  ILE A 127       6.905  -1.758 -28.619  1.00  1.46           C  
ATOM   2022  C   ILE A 127       5.471  -1.637 -28.169  1.00  0.65           C  
ATOM   2023  O   ILE A 127       5.176  -0.998 -27.162  1.00  1.00           O  
ATOM   2024  CB  ILE A 127       7.619  -2.875 -27.838  1.00  2.19           C  
ATOM   2025  CG1 ILE A 127       8.994  -3.118 -28.453  1.00  2.19           C  
ATOM   2026  CG2 ILE A 127       6.799  -4.158 -27.829  1.00  2.19           C  
ATOM   2027  CD1 ILE A 127       8.932  -3.701 -29.842  1.00  2.19           C  
ATOM   2028  H   ILE A 127       7.598  -0.010 -27.614  1.00  2.38           H  
ATOM   2029  HA  ILE A 127       6.900  -2.049 -29.668  1.00  1.75           H  
ATOM   2030  HB  ILE A 127       7.775  -2.548 -26.811  1.00  2.63           H  
ATOM   2031 1HG1 ILE A 127       9.534  -2.177 -28.507  1.00  2.63           H  
ATOM   2032 2HG1 ILE A 127       9.556  -3.788 -27.817  1.00  2.63           H  
ATOM   2033 1HG2 ILE A 127       7.330  -4.924 -27.264  1.00  2.63           H  
ATOM   2034 2HG2 ILE A 127       5.832  -3.975 -27.363  1.00  2.63           H  
ATOM   2035 3HG2 ILE A 127       6.649  -4.502 -28.852  1.00  2.63           H  
ATOM   2036 1HD1 ILE A 127       9.940  -3.848 -30.222  1.00  2.63           H  
ATOM   2037 2HD1 ILE A 127       8.415  -4.661 -29.810  1.00  2.63           H  
ATOM   2038 3HD1 ILE A 127       8.394  -3.021 -30.500  1.00  2.63           H  
ATOM   2039  N   ASP A 128       4.570  -2.242 -28.921  1.00  0.59           N  
ATOM   2040  CA  ASP A 128       3.174  -2.257 -28.538  1.00  0.49           C  
ATOM   2041  C   ASP A 128       2.529  -3.496 -29.119  1.00  0.44           C  
ATOM   2042  O   ASP A 128       2.153  -3.525 -30.296  1.00  0.59           O  
ATOM   2043  CB  ASP A 128       2.463  -0.983 -28.989  1.00  0.73           C  
ATOM   2044  CG  ASP A 128       1.033  -0.874 -28.471  1.00  0.73           C  
ATOM   2045  OD1 ASP A 128       0.459  -1.867 -28.082  1.00  0.73           O  
ATOM   2046  OD2 ASP A 128       0.532   0.227 -28.434  1.00  0.73           O  
ATOM   2047  H   ASP A 128       4.864  -2.728 -29.757  1.00  0.71           H  
ATOM   2048  HA  ASP A 128       3.108  -2.317 -27.451  1.00  0.59           H  
ATOM   2049 1HB  ASP A 128       3.025  -0.116 -28.641  1.00  0.88           H  
ATOM   2050 2HB  ASP A 128       2.444  -0.944 -30.079  1.00  0.88           H  
ATOM   2051  N   TRP A 129       2.390  -4.514 -28.273  1.00  0.29           N  
ATOM   2052  CA  TRP A 129       1.873  -5.810 -28.674  1.00  0.24           C  
ATOM   2053  C   TRP A 129       0.392  -5.788 -29.082  1.00  0.28           C  
ATOM   2054  O   TRP A 129      -0.117  -6.763 -29.632  1.00  0.37           O  
ATOM   2055  CB  TRP A 129       2.144  -6.831 -27.556  1.00  0.36           C  
ATOM   2056  CG  TRP A 129       3.600  -7.209 -27.475  1.00  0.36           C  
ATOM   2057  CD1 TRP A 129       4.491  -6.886 -26.494  1.00  0.36           C  
ATOM   2058  CD2 TRP A 129       4.347  -7.969 -28.453  1.00  0.36           C  
ATOM   2059  NE1 TRP A 129       5.734  -7.371 -26.807  1.00  0.36           N  
ATOM   2060  CE2 TRP A 129       5.666  -8.026 -28.005  1.00  0.36           C  
ATOM   2061  CE3 TRP A 129       4.013  -8.584 -29.662  1.00  0.36           C  
ATOM   2062  CZ2 TRP A 129       6.655  -8.658 -28.730  1.00  0.36           C  
ATOM   2063  CZ3 TRP A 129       5.005  -9.232 -30.385  1.00  0.36           C  
ATOM   2064  CH2 TRP A 129       6.296  -9.264 -29.930  1.00  0.36           C  
ATOM   2065  H   TRP A 129       2.687  -4.395 -27.313  1.00  0.35           H  
ATOM   2066  HA  TRP A 129       2.449  -6.131 -29.533  1.00  0.29           H  
ATOM   2067 1HB  TRP A 129       1.850  -6.404 -26.597  1.00  0.43           H  
ATOM   2068 2HB  TRP A 129       1.551  -7.723 -27.714  1.00  0.43           H  
ATOM   2069  HD1 TRP A 129       4.261  -6.318 -25.602  1.00  0.43           H  
ATOM   2070  HE1 TRP A 129       6.576  -7.259 -26.253  1.00  0.43           H  
ATOM   2071  HE3 TRP A 129       2.991  -8.553 -30.032  1.00  0.43           H  
ATOM   2072  HZ2 TRP A 129       7.684  -8.689 -28.385  1.00  0.43           H  
ATOM   2073  HZ3 TRP A 129       4.732  -9.707 -31.327  1.00  0.43           H  
ATOM   2074  HH2 TRP A 129       7.056  -9.774 -30.522  1.00  0.43           H  
ATOM   2075  N   ARG A 130      -0.303  -4.667 -28.854  1.00  0.49           N  
ATOM   2076  CA  ARG A 130      -1.688  -4.550 -29.293  1.00  0.64           C  
ATOM   2077  C   ARG A 130      -1.744  -4.262 -30.789  1.00  0.84           C  
ATOM   2078  O   ARG A 130      -2.768  -4.496 -31.435  1.00  1.19           O  
ATOM   2079  CB  ARG A 130      -2.388  -3.419 -28.578  1.00  0.96           C  
ATOM   2080  CG  ARG A 130      -2.529  -3.583 -27.088  1.00  0.96           C  
ATOM   2081  CD  ARG A 130      -3.069  -2.348 -26.487  1.00  0.96           C  
ATOM   2082  NE  ARG A 130      -2.178  -1.228 -26.728  1.00  0.96           N  
ATOM   2083  CZ  ARG A 130      -2.410   0.041 -26.345  1.00  0.96           C  
ATOM   2084  NH1 ARG A 130      -3.497   0.347 -25.667  1.00  0.96           N  
ATOM   2085  NH2 ARG A 130      -1.539   0.981 -26.662  1.00  0.96           N  
ATOM   2086  H   ARG A 130       0.121  -3.868 -28.390  1.00  0.59           H  
ATOM   2087  HA  ARG A 130      -2.206  -5.487 -29.093  1.00  0.77           H  
ATOM   2088 1HB  ARG A 130      -1.854  -2.488 -28.757  1.00  1.15           H  
ATOM   2089 2HB  ARG A 130      -3.392  -3.302 -28.987  1.00  1.15           H  
ATOM   2090 1HG  ARG A 130      -3.219  -4.397 -26.873  1.00  1.15           H  
ATOM   2091 2HG  ARG A 130      -1.554  -3.798 -26.654  1.00  1.15           H  
ATOM   2092 1HD  ARG A 130      -4.041  -2.115 -26.919  1.00  1.15           H  
ATOM   2093 2HD  ARG A 130      -3.164  -2.478 -25.414  1.00  1.15           H  
ATOM   2094  HE  ARG A 130      -1.324  -1.414 -27.248  1.00  1.15           H  
ATOM   2095 1HH1 ARG A 130      -4.162  -0.375 -25.427  1.00  1.15           H  
ATOM   2096 2HH1 ARG A 130      -3.664   1.302 -25.386  1.00  1.15           H  
ATOM   2097 1HH2 ARG A 130      -0.713   0.736 -27.201  1.00  1.15           H  
ATOM   2098 2HH2 ARG A 130      -1.699   1.937 -26.387  1.00  1.15           H  
ATOM   2099  N   THR A 131      -0.635  -3.758 -31.339  1.00  0.99           N  
ATOM   2100  CA  THR A 131      -0.549  -3.451 -32.756  1.00  1.32           C  
ATOM   2101  C   THR A 131       0.137  -4.606 -33.450  1.00  1.26           C  
ATOM   2102  O   THR A 131      -0.091  -4.866 -34.632  1.00  1.50           O  
ATOM   2103  CB  THR A 131       0.243  -2.157 -33.009  1.00  1.98           C  
ATOM   2104  OG1 THR A 131       1.598  -2.332 -32.573  1.00  1.98           O  
ATOM   2105  CG2 THR A 131      -0.380  -1.008 -32.232  1.00  1.98           C  
ATOM   2106  H   THR A 131       0.184  -3.587 -30.771  1.00  1.19           H  
ATOM   2107  HA  THR A 131      -1.553  -3.343 -33.166  1.00  1.58           H  
ATOM   2108  HB  THR A 131       0.237  -1.922 -34.072  1.00  2.38           H  
ATOM   2109  HG1 THR A 131       1.608  -2.616 -31.653  1.00  2.38           H  
ATOM   2110 1HG2 THR A 131       0.188  -0.095 -32.411  1.00  2.38           H  
ATOM   2111 2HG2 THR A 131      -1.410  -0.864 -32.559  1.00  2.38           H  
ATOM   2112 3HG2 THR A 131      -0.368  -1.239 -31.167  1.00  2.38           H  
ATOM   2113  N   LEU A 132       0.941  -5.337 -32.679  1.00  1.49           N  
ATOM   2114  CA  LEU A 132       1.623  -6.517 -33.178  1.00  1.72           C  
ATOM   2115  C   LEU A 132       0.705  -7.751 -33.096  1.00  1.46           C  
ATOM   2116  O   LEU A 132       1.001  -8.791 -33.687  1.00  1.71           O  
ATOM   2117  CB  LEU A 132       2.905  -6.718 -32.375  1.00  2.58           C  
ATOM   2118  CG  LEU A 132       3.918  -5.563 -32.494  1.00  2.58           C  
ATOM   2119  CD1 LEU A 132       5.087  -5.776 -31.539  1.00  2.58           C  
ATOM   2120  CD2 LEU A 132       4.405  -5.486 -33.930  1.00  2.58           C  
ATOM   2121  H   LEU A 132       1.120  -5.037 -31.727  1.00  1.79           H  
ATOM   2122  HA  LEU A 132       1.886  -6.351 -34.222  1.00  2.06           H  
ATOM   2123 1HB  LEU A 132       2.640  -6.836 -31.336  1.00  3.10           H  
ATOM   2124 2HB  LEU A 132       3.394  -7.631 -32.716  1.00  3.10           H  
ATOM   2125  HG  LEU A 132       3.432  -4.625 -32.227  1.00  3.10           H  
ATOM   2126 1HD1 LEU A 132       5.789  -4.947 -31.634  1.00  3.10           H  
ATOM   2127 2HD1 LEU A 132       4.717  -5.820 -30.515  1.00  3.10           H  
ATOM   2128 3HD1 LEU A 132       5.593  -6.708 -31.784  1.00  3.10           H  
ATOM   2129 1HD2 LEU A 132       5.114  -4.663 -34.031  1.00  3.10           H  
ATOM   2130 2HD2 LEU A 132       4.896  -6.422 -34.199  1.00  3.10           H  
ATOM   2131 3HD2 LEU A 132       3.557  -5.318 -34.594  1.00  3.10           H  
ATOM   2132  N   GLY A 133      -0.431  -7.608 -32.399  1.00  1.17           N  
ATOM   2133  CA  GLY A 133      -1.461  -8.645 -32.338  1.00  1.07           C  
ATOM   2134  C   GLY A 133      -1.310  -9.691 -31.233  1.00  0.83           C  
ATOM   2135  O   GLY A 133      -1.989 -10.713 -31.272  1.00  1.19           O  
ATOM   2136  H   GLY A 133      -0.605  -6.743 -31.909  1.00  1.40           H  
ATOM   2137 1HA  GLY A 133      -2.431  -8.160 -32.229  1.00  1.28           H  
ATOM   2138 2HA  GLY A 133      -1.491  -9.156 -33.300  1.00  1.28           H  
ATOM   2139  N   ALA A 134      -0.436  -9.460 -30.258  1.00  0.56           N  
ATOM   2140  CA  ALA A 134      -0.249 -10.436 -29.185  1.00  0.40           C  
ATOM   2141  C   ALA A 134      -1.099 -10.118 -27.943  1.00  0.28           C  
ATOM   2142  O   ALA A 134      -0.993 -10.811 -26.931  1.00  0.36           O  
ATOM   2143  CB  ALA A 134       1.220 -10.519 -28.806  1.00  0.60           C  
ATOM   2144  H   ALA A 134       0.091  -8.598 -30.240  1.00  0.67           H  
ATOM   2145  HA  ALA A 134      -0.563 -11.409 -29.561  1.00  0.48           H  
ATOM   2146 1HB  ALA A 134       1.360 -11.275 -28.038  1.00  0.72           H  
ATOM   2147 2HB  ALA A 134       1.804 -10.787 -29.687  1.00  0.72           H  
ATOM   2148 3HB  ALA A 134       1.556  -9.563 -28.430  1.00  0.72           H  
ATOM   2149  N   VAL A 135      -1.927  -9.070 -28.003  1.00  0.29           N  
ATOM   2150  CA  VAL A 135      -2.745  -8.693 -26.848  1.00  0.27           C  
ATOM   2151  C   VAL A 135      -4.247  -8.858 -27.080  1.00  0.29           C  
ATOM   2152  O   VAL A 135      -4.813  -8.328 -28.037  1.00  0.34           O  
ATOM   2153  CB  VAL A 135      -2.445  -7.236 -26.433  1.00  0.41           C  
ATOM   2154  CG1 VAL A 135      -3.329  -6.802 -25.276  1.00  0.41           C  
ATOM   2155  CG2 VAL A 135      -0.998  -7.133 -26.019  1.00  0.41           C  
ATOM   2156  H   VAL A 135      -1.991  -8.523 -28.848  1.00  0.35           H  
ATOM   2157  HA  VAL A 135      -2.462  -9.338 -26.015  1.00  0.32           H  
ATOM   2158  HB  VAL A 135      -2.642  -6.577 -27.276  1.00  0.49           H  
ATOM   2159 1HG1 VAL A 135      -3.095  -5.772 -25.004  1.00  0.49           H  
ATOM   2160 2HG1 VAL A 135      -4.372  -6.868 -25.577  1.00  0.49           H  
ATOM   2161 3HG1 VAL A 135      -3.151  -7.451 -24.419  1.00  0.49           H  
ATOM   2162 1HG2 VAL A 135      -0.770  -6.105 -25.740  1.00  0.49           H  
ATOM   2163 2HG2 VAL A 135      -0.814  -7.792 -25.170  1.00  0.49           H  
ATOM   2164 3HG2 VAL A 135      -0.375  -7.434 -26.853  1.00  0.49           H  
ATOM   2165  N   THR A 136      -4.872  -9.595 -26.163  1.00  0.28           N  
ATOM   2166  CA  THR A 136      -6.307  -9.880 -26.145  1.00  0.31           C  
ATOM   2167  C   THR A 136      -7.072  -8.740 -25.450  1.00  0.37           C  
ATOM   2168  O   THR A 136      -6.443  -7.852 -24.876  1.00  0.46           O  
ATOM   2169  CB  THR A 136      -6.553 -11.235 -25.420  1.00  0.46           C  
ATOM   2170  OG1 THR A 136      -6.083 -11.145 -24.065  1.00  0.46           O  
ATOM   2171  CG2 THR A 136      -5.839 -12.357 -26.144  1.00  0.46           C  
ATOM   2172  H   THR A 136      -4.309  -9.991 -25.423  1.00  0.34           H  
ATOM   2173  HA  THR A 136      -6.653  -9.963 -27.174  1.00  0.37           H  
ATOM   2174  HB  THR A 136      -7.608 -11.475 -25.399  1.00  0.56           H  
ATOM   2175  HG1 THR A 136      -5.804 -12.020 -23.759  1.00  0.56           H  
ATOM   2176 1HG2 THR A 136      -6.024 -13.298 -25.627  1.00  0.56           H  
ATOM   2177 2HG2 THR A 136      -6.215 -12.425 -27.163  1.00  0.56           H  
ATOM   2178 3HG2 THR A 136      -4.771 -12.154 -26.159  1.00  0.56           H  
ATOM   2179  N   PRO A 137      -8.414  -8.739 -25.505  1.00  0.46           N  
ATOM   2180  CA  PRO A 137      -9.334  -7.789 -24.871  1.00  0.64           C  
ATOM   2181  C   PRO A 137      -9.127  -7.715 -23.359  1.00  0.60           C  
ATOM   2182  O   PRO A 137      -8.613  -8.648 -22.736  1.00  1.34           O  
ATOM   2183  CB  PRO A 137     -10.714  -8.320 -25.259  1.00  0.96           C  
ATOM   2184  CG  PRO A 137     -10.494  -8.985 -26.578  1.00  0.96           C  
ATOM   2185  CD  PRO A 137      -9.114  -9.567 -26.513  1.00  0.96           C  
ATOM   2186  HA  PRO A 137      -9.176  -6.797 -25.319  1.00  0.77           H  
ATOM   2187 1HB  PRO A 137     -11.082  -9.012 -24.487  1.00  1.15           H  
ATOM   2188 2HB  PRO A 137     -11.434  -7.490 -25.315  1.00  1.15           H  
ATOM   2189 1HG  PRO A 137     -11.265  -9.751 -26.744  1.00  1.15           H  
ATOM   2190 2HG  PRO A 137     -10.601  -8.251 -27.390  1.00  1.15           H  
ATOM   2191 1HD  PRO A 137      -9.185 -10.610 -26.186  1.00  1.15           H  
ATOM   2192 2HD  PRO A 137      -8.624  -9.475 -27.493  1.00  1.15           H  
ATOM   2193  N   ILE A 138      -9.491  -6.574 -22.780  1.00  0.70           N  
ATOM   2194  CA  ILE A 138      -9.260  -6.327 -21.363  1.00  0.64           C  
ATOM   2195  C   ILE A 138     -10.237  -7.101 -20.497  1.00  0.45           C  
ATOM   2196  O   ILE A 138     -11.453  -6.963 -20.634  1.00  1.71           O  
ATOM   2197  CB  ILE A 138      -9.395  -4.835 -21.023  1.00  0.96           C  
ATOM   2198  CG1 ILE A 138      -8.408  -4.007 -21.839  1.00  0.96           C  
ATOM   2199  CG2 ILE A 138      -9.118  -4.639 -19.543  1.00  0.96           C  
ATOM   2200  CD1 ILE A 138      -8.941  -3.656 -23.209  1.00  0.96           C  
ATOM   2201  H   ILE A 138      -9.925  -5.855 -23.340  1.00  0.84           H  
ATOM   2202  HA  ILE A 138      -8.255  -6.653 -21.112  1.00  0.77           H  
ATOM   2203  HB  ILE A 138     -10.400  -4.488 -21.259  1.00  1.15           H  
ATOM   2204 1HG1 ILE A 138      -8.185  -3.085 -21.307  1.00  1.15           H  
ATOM   2205 2HG1 ILE A 138      -7.480  -4.565 -21.960  1.00  1.15           H  
ATOM   2206 1HG2 ILE A 138      -9.214  -3.585 -19.296  1.00  1.15           H  
ATOM   2207 2HG2 ILE A 138      -9.834  -5.214 -18.960  1.00  1.15           H  
ATOM   2208 3HG2 ILE A 138      -8.107  -4.975 -19.313  1.00  1.15           H  
ATOM   2209 1HD1 ILE A 138      -8.205  -3.065 -23.750  1.00  1.15           H  
ATOM   2210 2HD1 ILE A 138      -9.150  -4.569 -23.766  1.00  1.15           H  
ATOM   2211 3HD1 ILE A 138      -9.858  -3.078 -23.103  1.00  1.15           H  
ATOM   2212  N   LYS A 139      -9.691  -7.913 -19.602  1.00  0.65           N  
ATOM   2213  CA  LYS A 139     -10.496  -8.718 -18.700  1.00  0.72           C  
ATOM   2214  C   LYS A 139     -10.706  -7.992 -17.378  1.00  0.51           C  
ATOM   2215  O   LYS A 139     -10.057  -6.978 -17.112  1.00  0.39           O  
ATOM   2216  CB  LYS A 139      -9.845 -10.082 -18.473  1.00  1.08           C  
ATOM   2217  CG  LYS A 139      -9.746 -10.929 -19.737  1.00  1.08           C  
ATOM   2218  CD  LYS A 139      -9.197 -12.318 -19.445  1.00  1.08           C  
ATOM   2219  CE  LYS A 139      -8.958 -13.099 -20.732  1.00  1.08           C  
ATOM   2220  NZ  LYS A 139     -10.221 -13.357 -21.481  1.00  1.08           N  
ATOM   2221  H   LYS A 139      -8.684  -7.976 -19.548  1.00  0.78           H  
ATOM   2222  HA  LYS A 139     -11.475  -8.875 -19.154  1.00  0.86           H  
ATOM   2223 1HB  LYS A 139      -8.839  -9.948 -18.077  1.00  1.30           H  
ATOM   2224 2HB  LYS A 139     -10.417 -10.647 -17.737  1.00  1.30           H  
ATOM   2225 1HG  LYS A 139     -10.737 -11.031 -20.181  1.00  1.30           H  
ATOM   2226 2HG  LYS A 139      -9.095 -10.434 -20.457  1.00  1.30           H  
ATOM   2227 1HD  LYS A 139      -8.257 -12.236 -18.903  1.00  1.30           H  
ATOM   2228 2HD  LYS A 139      -9.906 -12.868 -18.825  1.00  1.30           H  
ATOM   2229 1HE  LYS A 139      -8.282 -12.530 -21.369  1.00  1.30           H  
ATOM   2230 2HE  LYS A 139      -8.491 -14.054 -20.491  1.00  1.30           H  
ATOM   2231 1HZ  LYS A 139     -10.008 -13.881 -22.320  1.00  1.30           H  
ATOM   2232 2HZ  LYS A 139     -10.855 -13.912 -20.920  1.00  1.30           H  
ATOM   2233 3HZ  LYS A 139     -10.663 -12.485 -21.728  1.00  1.30           H  
ATOM   2234  N   ASP A 140     -11.617  -8.521 -16.569  1.00  0.85           N  
ATOM   2235  CA  ASP A 140     -11.972  -7.948 -15.277  1.00  0.83           C  
ATOM   2236  C   ASP A 140     -12.083  -9.047 -14.222  1.00  0.83           C  
ATOM   2237  O   ASP A 140     -12.972  -9.897 -14.294  1.00  1.04           O  
ATOM   2238  CB  ASP A 140     -13.283  -7.167 -15.381  1.00  1.24           C  
ATOM   2239  CG  ASP A 140     -13.660  -6.426 -14.103  1.00  1.24           C  
ATOM   2240  OD1 ASP A 140     -13.056  -6.667 -13.083  1.00  1.24           O  
ATOM   2241  OD2 ASP A 140     -14.558  -5.620 -14.162  1.00  1.24           O  
ATOM   2242  H   ASP A 140     -12.096  -9.359 -16.868  1.00  1.02           H  
ATOM   2243  HA  ASP A 140     -11.185  -7.260 -14.974  1.00  1.00           H  
ATOM   2244 1HB  ASP A 140     -13.209  -6.443 -16.192  1.00  1.49           H  
ATOM   2245 2HB  ASP A 140     -14.093  -7.853 -15.632  1.00  1.49           H  
ATOM   2246  N   GLN A 141     -11.178  -9.029 -13.238  1.00  1.00           N  
ATOM   2247  CA  GLN A 141     -11.151 -10.061 -12.194  1.00  1.13           C  
ATOM   2248  C   GLN A 141     -12.225  -9.869 -11.115  1.00  1.12           C  
ATOM   2249  O   GLN A 141     -12.362 -10.715 -10.223  1.00  1.59           O  
ATOM   2250  CB  GLN A 141      -9.792 -10.089 -11.490  1.00  1.69           C  
ATOM   2251  CG  GLN A 141      -8.621 -10.348 -12.404  1.00  1.69           C  
ATOM   2252  CD  GLN A 141      -8.736 -11.629 -13.191  1.00  1.69           C  
ATOM   2253  OE1 GLN A 141      -8.946 -12.715 -12.650  1.00  1.69           O  
ATOM   2254  NE2 GLN A 141      -8.586 -11.497 -14.499  1.00  1.69           N  
ATOM   2255  H   GLN A 141     -10.478  -8.297 -13.242  1.00  1.20           H  
ATOM   2256  HA  GLN A 141     -11.318 -11.025 -12.669  1.00  1.36           H  
ATOM   2257 1HB  GLN A 141      -9.622  -9.134 -10.994  1.00  2.03           H  
ATOM   2258 2HB  GLN A 141      -9.796 -10.861 -10.720  1.00  2.03           H  
ATOM   2259 1HG  GLN A 141      -8.548  -9.521 -13.104  1.00  2.03           H  
ATOM   2260 2HG  GLN A 141      -7.717 -10.406 -11.800  1.00  2.03           H  
ATOM   2261 1HE2 GLN A 141      -8.617 -12.304 -15.095  1.00  2.03           H  
ATOM   2262 2HE2 GLN A 141      -8.415 -10.592 -14.886  1.00  2.03           H  
ATOM   2263  N   GLY A 142     -12.970  -8.765 -11.190  1.00  1.26           N  
ATOM   2264  CA  GLY A 142     -14.038  -8.497 -10.246  1.00  1.83           C  
ATOM   2265  C   GLY A 142     -13.501  -8.282  -8.852  1.00  1.98           C  
ATOM   2266  O   GLY A 142     -12.593  -7.482  -8.640  1.00  5.68           O  
ATOM   2267  H   GLY A 142     -12.816  -8.090 -11.930  1.00  1.51           H  
ATOM   2268 1HA  GLY A 142     -14.592  -7.614 -10.568  1.00  2.20           H  
ATOM   2269 2HA  GLY A 142     -14.738  -9.329 -10.244  1.00  2.20           H  
ATOM   2270  N   GLN A 143     -14.066  -9.010  -7.900  1.00  2.01           N  
ATOM   2271  CA  GLN A 143     -13.669  -8.895  -6.507  1.00  2.29           C  
ATOM   2272  C   GLN A 143     -12.835 -10.089  -6.042  1.00  2.80           C  
ATOM   2273  O   GLN A 143     -12.700 -10.314  -4.839  1.00 21.42           O  
ATOM   2274  CB  GLN A 143     -14.913  -8.748  -5.618  1.00  3.44           C  
ATOM   2275  CG  GLN A 143     -15.752  -7.515  -5.928  1.00  3.44           C  
ATOM   2276  CD  GLN A 143     -14.979  -6.235  -5.698  1.00  3.44           C  
ATOM   2277  OE1 GLN A 143     -14.474  -5.995  -4.599  1.00  3.44           O  
ATOM   2278  NE2 GLN A 143     -14.866  -5.418  -6.735  1.00  3.44           N  
ATOM   2279  H   GLN A 143     -14.806  -9.653  -8.149  1.00  2.41           H  
ATOM   2280  HA  GLN A 143     -13.059  -8.000  -6.397  1.00  2.75           H  
ATOM   2281 1HB  GLN A 143     -15.550  -9.625  -5.737  1.00  4.12           H  
ATOM   2282 2HB  GLN A 143     -14.612  -8.700  -4.572  1.00  4.12           H  
ATOM   2283 1HG  GLN A 143     -16.060  -7.547  -6.972  1.00  4.12           H  
ATOM   2284 2HG  GLN A 143     -16.627  -7.509  -5.278  1.00  4.12           H  
ATOM   2285 1HE2 GLN A 143     -14.325  -4.577  -6.652  1.00  4.12           H  
ATOM   2286 2HE2 GLN A 143     -15.286  -5.657  -7.610  1.00  4.12           H  
ATOM   2287  N   CYS A 144     -12.285 -10.865  -6.984  1.00  3.31           N  
ATOM   2288  CA  CYS A 144     -11.498 -12.033  -6.597  1.00  1.53           C  
ATOM   2289  C   CYS A 144     -10.024 -11.905  -6.951  1.00  2.09           C  
ATOM   2290  O   CYS A 144      -9.653 -11.339  -7.981  1.00  3.92           O  
ATOM   2291  CB  CYS A 144     -12.063 -13.285  -7.256  1.00  2.29           C  
ATOM   2292  SG  CYS A 144     -13.738 -13.684  -6.714  1.00  2.29           S  
ATOM   2293  H   CYS A 144     -12.408 -10.661  -7.971  1.00  3.97           H  
ATOM   2294  HA  CYS A 144     -11.578 -12.154  -5.517  1.00  1.84           H  
ATOM   2295 1HB  CYS A 144     -12.078 -13.154  -8.338  1.00  2.75           H  
ATOM   2296 2HB  CYS A 144     -11.420 -14.135  -7.035  1.00  2.75           H  
ATOM   2297  HG  CYS A 144     -14.312 -12.593  -7.212  1.00  2.75           H  
ATOM   2298  N   GLY A 145      -9.182 -12.456  -6.079  1.00  1.87           N  
ATOM   2299  CA  GLY A 145      -7.733 -12.386  -6.203  1.00  2.83           C  
ATOM   2300  C   GLY A 145      -7.140 -13.300  -7.234  1.00  2.00           C  
ATOM   2301  O   GLY A 145      -6.460 -14.264  -6.888  1.00  2.66           O  
ATOM   2302  H   GLY A 145      -9.549 -12.937  -5.269  1.00  2.24           H  
ATOM   2303 1HA  GLY A 145      -7.475 -11.387  -6.478  1.00  3.40           H  
ATOM   2304 2HA  GLY A 145      -7.273 -12.577  -5.235  1.00  3.40           H  
ATOM   2305  N   CYS A 146      -7.377 -12.997  -8.509  1.00  1.11           N  
ATOM   2306  CA  CYS A 146      -6.856 -13.859  -9.550  1.00  0.90           C  
ATOM   2307  C   CYS A 146      -6.062 -13.150 -10.655  1.00  0.45           C  
ATOM   2308  O   CYS A 146      -5.992 -13.657 -11.776  1.00  0.93           O  
ATOM   2309  CB  CYS A 146      -8.020 -14.620 -10.170  1.00  1.35           C  
ATOM   2310  SG  CYS A 146      -8.909 -15.654  -8.982  1.00  1.35           S  
ATOM   2311  H   CYS A 146      -7.946 -12.189  -8.728  1.00  1.33           H  
ATOM   2312  HA  CYS A 146      -6.206 -14.586  -9.086  1.00  1.08           H  
ATOM   2313 1HB  CYS A 146      -8.733 -13.917 -10.596  1.00  1.62           H  
ATOM   2314 2HB  CYS A 146      -7.658 -15.257 -10.977  1.00  1.62           H  
ATOM   2315  HG  CYS A 146      -7.839 -16.322  -8.560  1.00  1.62           H  
ATOM   2316  N   CYS A 147      -5.360 -12.057 -10.327  1.00  0.83           N  
ATOM   2317  CA  CYS A 147      -4.543 -11.397 -11.352  1.00  0.97           C  
ATOM   2318  C   CYS A 147      -3.261 -12.165 -11.557  1.00  0.55           C  
ATOM   2319  O   CYS A 147      -2.663 -12.125 -12.628  1.00  0.70           O  
ATOM   2320  CB  CYS A 147      -4.176  -9.959 -11.010  1.00  1.46           C  
ATOM   2321  SG  CYS A 147      -5.552  -8.790 -11.010  1.00  1.46           S  
ATOM   2322  H   CYS A 147      -5.418 -11.676  -9.394  1.00  1.00           H  
ATOM   2323  HA  CYS A 147      -5.102 -11.388 -12.284  1.00  1.16           H  
ATOM   2324 1HB  CYS A 147      -3.677  -9.919 -10.045  1.00  1.75           H  
ATOM   2325 2HB  CYS A 147      -3.462  -9.615 -11.750  1.00  1.75           H  
ATOM   2326  HG  CYS A 147      -5.865  -8.958 -12.287  1.00  1.75           H  
ATOM   2327  N   TRP A 148      -2.840 -12.907 -10.542  1.00  0.51           N  
ATOM   2328  CA  TRP A 148      -1.691 -13.789 -10.673  1.00  0.62           C  
ATOM   2329  C   TRP A 148      -1.930 -14.862 -11.749  1.00  0.69           C  
ATOM   2330  O   TRP A 148      -0.978 -15.445 -12.272  1.00  1.69           O  
ATOM   2331  CB  TRP A 148      -1.405 -14.434  -9.332  1.00  0.93           C  
ATOM   2332  CG  TRP A 148      -2.562 -15.238  -8.870  1.00  0.93           C  
ATOM   2333  CD1 TRP A 148      -3.579 -14.802  -8.086  1.00  0.93           C  
ATOM   2334  CD2 TRP A 148      -2.853 -16.620  -9.170  1.00  0.93           C  
ATOM   2335  NE1 TRP A 148      -4.480 -15.813  -7.876  1.00  0.93           N  
ATOM   2336  CE2 TRP A 148      -4.056 -16.929  -8.540  1.00  0.93           C  
ATOM   2337  CE3 TRP A 148      -2.199 -17.597  -9.919  1.00  0.93           C  
ATOM   2338  CZ2 TRP A 148      -4.636 -18.179  -8.636  1.00  0.93           C  
ATOM   2339  CZ3 TRP A 148      -2.779 -18.850 -10.012  1.00  0.93           C  
ATOM   2340  CH2 TRP A 148      -3.967 -19.136  -9.391  1.00  0.93           C  
ATOM   2341  H   TRP A 148      -3.337 -12.883  -9.663  1.00  0.61           H  
ATOM   2342  HA  TRP A 148      -0.828 -13.192 -10.965  1.00  0.74           H  
ATOM   2343 1HB  TRP A 148      -0.533 -15.083  -9.408  1.00  1.12           H  
ATOM   2344 2HB  TRP A 148      -1.189 -13.668  -8.587  1.00  1.12           H  
ATOM   2345  HD1 TRP A 148      -3.667 -13.795  -7.683  1.00  1.12           H  
ATOM   2346  HE1 TRP A 148      -5.328 -15.737  -7.326  1.00  1.12           H  
ATOM   2347  HE3 TRP A 148      -1.256 -17.380 -10.418  1.00  1.12           H  
ATOM   2348  HZ2 TRP A 148      -5.575 -18.418  -8.147  1.00  1.12           H  
ATOM   2349  HZ3 TRP A 148      -2.260 -19.611 -10.595  1.00  1.12           H  
ATOM   2350  HH2 TRP A 148      -4.390 -20.137  -9.490  1.00  1.12           H  
ATOM   2351  N   ALA A 149      -3.206 -15.119 -12.086  1.00  0.47           N  
ATOM   2352  CA  ALA A 149      -3.547 -16.048 -13.135  1.00  0.58           C  
ATOM   2353  C   ALA A 149      -3.587 -15.268 -14.434  1.00  0.43           C  
ATOM   2354  O   ALA A 149      -2.878 -15.609 -15.370  1.00  0.74           O  
ATOM   2355  CB  ALA A 149      -4.877 -16.736 -12.851  1.00  0.87           C  
ATOM   2356  H   ALA A 149      -3.973 -14.639 -11.637  1.00  0.56           H  
ATOM   2357  HA  ALA A 149      -2.763 -16.801 -13.210  1.00  0.70           H  
ATOM   2358 1HB  ALA A 149      -5.109 -17.429 -13.661  1.00  1.04           H  
ATOM   2359 2HB  ALA A 149      -4.808 -17.287 -11.913  1.00  1.04           H  
ATOM   2360 3HB  ALA A 149      -5.665 -15.991 -12.776  1.00  1.04           H  
ATOM   2361  N   PHE A 150      -4.351 -14.166 -14.441  1.00  0.29           N  
ATOM   2362  CA  PHE A 150      -4.488 -13.291 -15.610  1.00  0.24           C  
ATOM   2363  C   PHE A 150      -3.186 -12.836 -16.207  1.00  0.41           C  
ATOM   2364  O   PHE A 150      -2.990 -12.897 -17.420  1.00  0.87           O  
ATOM   2365  CB  PHE A 150      -5.216 -12.017 -15.234  1.00  0.36           C  
ATOM   2366  CG  PHE A 150      -5.151 -10.986 -16.326  1.00  0.36           C  
ATOM   2367  CD1 PHE A 150      -6.013 -11.021 -17.408  1.00  0.36           C  
ATOM   2368  CD2 PHE A 150      -4.191  -9.979 -16.272  1.00  0.36           C  
ATOM   2369  CE1 PHE A 150      -5.919 -10.069 -18.409  1.00  0.36           C  
ATOM   2370  CE2 PHE A 150      -4.092  -9.032 -17.268  1.00  0.36           C  
ATOM   2371  CZ  PHE A 150      -4.959  -9.080 -18.335  1.00  0.36           C  
ATOM   2372  H   PHE A 150      -4.885 -13.942 -13.609  1.00  0.35           H  
ATOM   2373  HA  PHE A 150      -5.056 -13.822 -16.373  1.00  0.29           H  
ATOM   2374 1HB  PHE A 150      -6.256 -12.247 -15.033  1.00  0.43           H  
ATOM   2375 2HB  PHE A 150      -4.784 -11.591 -14.333  1.00  0.43           H  
ATOM   2376  HD1 PHE A 150      -6.764 -11.808 -17.461  1.00  0.43           H  
ATOM   2377  HD2 PHE A 150      -3.504  -9.944 -15.427  1.00  0.43           H  
ATOM   2378  HE1 PHE A 150      -6.602 -10.104 -19.257  1.00  0.43           H  
ATOM   2379  HE2 PHE A 150      -3.333  -8.251 -17.211  1.00  0.43           H  
ATOM   2380  HZ  PHE A 150      -4.880  -8.334 -19.115  1.00  0.43           H  
ATOM   2381  N   SER A 151      -2.308 -12.347 -15.351  1.00  0.21           N  
ATOM   2382  CA  SER A 151      -1.025 -11.813 -15.735  1.00  0.37           C  
ATOM   2383  C   SER A 151      -0.076 -12.861 -16.266  1.00  0.27           C  
ATOM   2384  O   SER A 151       0.946 -12.504 -16.842  1.00  1.16           O  
ATOM   2385  CB  SER A 151      -0.401 -11.144 -14.559  1.00  0.55           C  
ATOM   2386  OG  SER A 151      -0.128 -12.096 -13.575  1.00  0.55           O  
ATOM   2387  H   SER A 151      -2.549 -12.327 -14.375  1.00  0.25           H  
ATOM   2388  HA  SER A 151      -1.185 -11.073 -16.518  1.00  0.44           H  
ATOM   2389 1HB  SER A 151       0.520 -10.647 -14.862  1.00  0.67           H  
ATOM   2390 2HB  SER A 151      -1.076 -10.387 -14.164  1.00  0.67           H  
ATOM   2391  HG  SER A 151      -0.988 -12.380 -13.246  1.00  0.67           H  
ATOM   2392  N   ALA A 152      -0.390 -14.140 -16.055  1.00  0.77           N  
ATOM   2393  CA  ALA A 152       0.393 -15.214 -16.612  1.00  0.47           C  
ATOM   2394  C   ALA A 152      -0.239 -15.614 -17.939  1.00  0.30           C  
ATOM   2395  O   ALA A 152       0.446 -15.881 -18.928  1.00  0.40           O  
ATOM   2396  CB  ALA A 152       0.455 -16.394 -15.654  1.00  0.70           C  
ATOM   2397  H   ALA A 152      -1.223 -14.390 -15.545  1.00  0.92           H  
ATOM   2398  HA  ALA A 152       1.393 -14.843 -16.803  1.00  0.56           H  
ATOM   2399 1HB  ALA A 152       1.052 -17.192 -16.095  1.00  0.85           H  
ATOM   2400 2HB  ALA A 152       0.910 -16.076 -14.715  1.00  0.85           H  
ATOM   2401 3HB  ALA A 152      -0.551 -16.761 -15.462  1.00  0.85           H  
ATOM   2402  N   ILE A 153      -1.567 -15.608 -17.943  1.00  0.26           N  
ATOM   2403  CA  ILE A 153      -2.357 -15.938 -19.105  1.00  0.45           C  
ATOM   2404  C   ILE A 153      -2.194 -14.988 -20.262  1.00  0.22           C  
ATOM   2405  O   ILE A 153      -2.056 -15.441 -21.389  1.00  0.18           O  
ATOM   2406  CB  ILE A 153      -3.842 -16.024 -18.724  1.00  0.68           C  
ATOM   2407  CG1 ILE A 153      -4.072 -17.226 -17.819  1.00  0.68           C  
ATOM   2408  CG2 ILE A 153      -4.697 -16.098 -19.958  1.00  0.68           C  
ATOM   2409  CD1 ILE A 153      -3.742 -18.522 -18.496  1.00  0.68           C  
ATOM   2410  H   ILE A 153      -2.058 -15.386 -17.090  1.00  0.31           H  
ATOM   2411  HA  ILE A 153      -2.045 -16.925 -19.444  1.00  0.54           H  
ATOM   2412  HB  ILE A 153      -4.119 -15.139 -18.153  1.00  0.81           H  
ATOM   2413 1HG1 ILE A 153      -3.448 -17.150 -16.937  1.00  0.81           H  
ATOM   2414 2HG1 ILE A 153      -5.113 -17.249 -17.509  1.00  0.81           H  
ATOM   2415 1HG2 ILE A 153      -5.749 -16.153 -19.678  1.00  0.81           H  
ATOM   2416 2HG2 ILE A 153      -4.530 -15.212 -20.567  1.00  0.81           H  
ATOM   2417 3HG2 ILE A 153      -4.419 -16.983 -20.519  1.00  0.81           H  
ATOM   2418 1HD1 ILE A 153      -3.924 -19.344 -17.809  1.00  0.81           H  
ATOM   2419 2HD1 ILE A 153      -4.371 -18.641 -19.379  1.00  0.81           H  
ATOM   2420 3HD1 ILE A 153      -2.695 -18.522 -18.793  1.00  0.81           H  
ATOM   2421  N   ALA A 154      -2.193 -13.686 -20.013  1.00  0.28           N  
ATOM   2422  CA  ALA A 154      -2.081 -12.746 -21.118  1.00  0.20           C  
ATOM   2423  C   ALA A 154      -0.731 -12.914 -21.869  1.00  0.13           C  
ATOM   2424  O   ALA A 154      -0.715 -12.786 -23.094  1.00  0.17           O  
ATOM   2425  CB  ALA A 154      -2.316 -11.321 -20.611  1.00  0.30           C  
ATOM   2426  H   ALA A 154      -2.305 -13.348 -19.070  1.00  0.34           H  
ATOM   2427  HA  ALA A 154      -2.871 -12.973 -21.833  1.00  0.24           H  
ATOM   2428 1HB  ALA A 154      -2.278 -10.629 -21.451  1.00  0.36           H  
ATOM   2429 2HB  ALA A 154      -3.302 -11.273 -20.150  1.00  0.36           H  
ATOM   2430 3HB  ALA A 154      -1.583 -11.030 -19.874  1.00  0.36           H  
ATOM   2431  N   PRO A 155       0.395 -13.195 -21.180  1.00  0.15           N  
ATOM   2432  CA  PRO A 155       1.669 -13.519 -21.817  1.00  0.18           C  
ATOM   2433  C   PRO A 155       1.630 -14.862 -22.497  1.00  0.21           C  
ATOM   2434  O   PRO A 155       2.240 -15.030 -23.550  1.00  0.36           O  
ATOM   2435  CB  PRO A 155       2.675 -13.471 -20.684  1.00  0.27           C  
ATOM   2436  CG  PRO A 155       2.150 -12.413 -19.804  1.00  0.27           C  
ATOM   2437  CD  PRO A 155       0.657 -12.481 -19.924  1.00  0.27           C  
ATOM   2438  HA  PRO A 155       1.891 -12.744 -22.557  1.00  0.22           H  
ATOM   2439 1HB  PRO A 155       2.733 -14.451 -20.193  1.00  0.32           H  
ATOM   2440 2HB  PRO A 155       3.677 -13.243 -21.076  1.00  0.32           H  
ATOM   2441 1HG  PRO A 155       2.497 -12.573 -18.782  1.00  0.32           H  
ATOM   2442 2HG  PRO A 155       2.553 -11.442 -20.122  1.00  0.32           H  
ATOM   2443 1HD  PRO A 155       0.214 -13.026 -19.084  1.00  0.32           H  
ATOM   2444 2HD  PRO A 155       0.292 -11.458 -19.990  1.00  0.32           H  
ATOM   2445  N   THR A 156       0.903 -15.817 -21.915  1.00  0.19           N  
ATOM   2446  CA  THR A 156       0.766 -17.129 -22.528  1.00  0.28           C  
ATOM   2447  C   THR A 156       0.050 -16.970 -23.863  1.00  0.20           C  
ATOM   2448  O   THR A 156       0.475 -17.516 -24.876  1.00  0.22           O  
ATOM   2449  CB  THR A 156      -0.019 -18.096 -21.625  1.00  0.42           C  
ATOM   2450  OG1 THR A 156       0.665 -18.256 -20.377  1.00  0.42           O  
ATOM   2451  CG2 THR A 156      -0.144 -19.449 -22.303  1.00  0.42           C  
ATOM   2452  H   THR A 156       0.452 -15.646 -21.022  1.00  0.23           H  
ATOM   2453  HA  THR A 156       1.758 -17.542 -22.712  1.00  0.34           H  
ATOM   2454  HB  THR A 156      -1.015 -17.696 -21.438  1.00  0.50           H  
ATOM   2455  HG1 THR A 156       0.658 -17.418 -19.900  1.00  0.50           H  
ATOM   2456 1HG2 THR A 156      -0.706 -20.128 -21.665  1.00  0.50           H  
ATOM   2457 2HG2 THR A 156      -0.663 -19.331 -23.252  1.00  0.50           H  
ATOM   2458 3HG2 THR A 156       0.844 -19.859 -22.483  1.00  0.50           H  
ATOM   2459  N   GLU A 157      -1.015 -16.177 -23.857  1.00  0.18           N  
ATOM   2460  CA  GLU A 157      -1.795 -15.883 -25.044  1.00  0.18           C  
ATOM   2461  C   GLU A 157      -0.926 -15.174 -26.079  1.00  0.17           C  
ATOM   2462  O   GLU A 157      -0.970 -15.498 -27.270  1.00  0.21           O  
ATOM   2463  CB  GLU A 157      -2.980 -14.989 -24.663  1.00  0.27           C  
ATOM   2464  CG  GLU A 157      -4.048 -15.651 -23.802  1.00  0.27           C  
ATOM   2465  CD  GLU A 157      -5.061 -14.661 -23.291  1.00  0.27           C  
ATOM   2466  OE1 GLU A 157      -4.793 -13.485 -23.376  1.00  0.27           O  
ATOM   2467  OE2 GLU A 157      -6.096 -15.068 -22.816  1.00  0.27           O  
ATOM   2468  H   GLU A 157      -1.310 -15.770 -22.985  1.00  0.22           H  
ATOM   2469  HA  GLU A 157      -2.160 -16.817 -25.471  1.00  0.22           H  
ATOM   2470 1HB  GLU A 157      -2.616 -14.116 -24.123  1.00  0.32           H  
ATOM   2471 2HB  GLU A 157      -3.466 -14.629 -25.570  1.00  0.32           H  
ATOM   2472 1HG  GLU A 157      -4.554 -16.408 -24.388  1.00  0.32           H  
ATOM   2473 2HG  GLU A 157      -3.579 -16.157 -22.965  1.00  0.32           H  
ATOM   2474  N   GLY A 158      -0.123 -14.220 -25.601  1.00  0.14           N  
ATOM   2475  CA  GLY A 158       0.767 -13.447 -26.442  1.00  0.13           C  
ATOM   2476  C   GLY A 158       1.827 -14.289 -27.125  1.00  0.15           C  
ATOM   2477  O   GLY A 158       1.973 -14.196 -28.341  1.00  0.24           O  
ATOM   2478  H   GLY A 158      -0.155 -13.990 -24.616  1.00  0.17           H  
ATOM   2479 1HA  GLY A 158       0.177 -12.935 -27.201  1.00  0.16           H  
ATOM   2480 2HA  GLY A 158       1.247 -12.677 -25.842  1.00  0.16           H  
ATOM   2481  N   ILE A 159       2.552 -15.116 -26.362  1.00  0.34           N  
ATOM   2482  CA  ILE A 159       3.599 -15.952 -26.948  1.00  0.74           C  
ATOM   2483  C   ILE A 159       3.027 -16.971 -27.923  1.00  0.94           C  
ATOM   2484  O   ILE A 159       3.692 -17.323 -28.897  1.00  1.43           O  
ATOM   2485  CB  ILE A 159       4.450 -16.656 -25.866  1.00  1.11           C  
ATOM   2486  CG1 ILE A 159       5.708 -17.245 -26.512  1.00  1.11           C  
ATOM   2487  CG2 ILE A 159       3.666 -17.733 -25.148  1.00  1.11           C  
ATOM   2488  CD1 ILE A 159       6.633 -16.201 -27.092  1.00  1.11           C  
ATOM   2489  H   ILE A 159       2.389 -15.152 -25.368  1.00  0.41           H  
ATOM   2490  HA  ILE A 159       4.270 -15.305 -27.505  1.00  0.89           H  
ATOM   2491  HB  ILE A 159       4.780 -15.916 -25.138  1.00  1.33           H  
ATOM   2492 1HG1 ILE A 159       6.257 -17.815 -25.764  1.00  1.33           H  
ATOM   2493 2HG1 ILE A 159       5.412 -17.924 -27.312  1.00  1.33           H  
ATOM   2494 1HG2 ILE A 159       4.297 -18.196 -24.392  1.00  1.33           H  
ATOM   2495 2HG2 ILE A 159       2.804 -17.282 -24.672  1.00  1.33           H  
ATOM   2496 3HG2 ILE A 159       3.339 -18.489 -25.859  1.00  1.33           H  
ATOM   2497 1HD1 ILE A 159       7.502 -16.690 -27.532  1.00  1.33           H  
ATOM   2498 2HD1 ILE A 159       6.108 -15.634 -27.859  1.00  1.33           H  
ATOM   2499 3HD1 ILE A 159       6.959 -15.527 -26.303  1.00  1.33           H  
ATOM   2500  N   ILE A 160       1.780 -17.402 -27.707  1.00  0.99           N  
ATOM   2501  CA  ILE A 160       1.133 -18.274 -28.670  1.00  1.41           C  
ATOM   2502  C   ILE A 160       0.975 -17.563 -29.996  1.00  1.23           C  
ATOM   2503  O   ILE A 160       1.306 -18.117 -31.039  1.00  1.50           O  
ATOM   2504  CB  ILE A 160      -0.221 -18.756 -28.160  1.00  2.11           C  
ATOM   2505  CG1 ILE A 160      -0.003 -19.702 -26.989  1.00  2.11           C  
ATOM   2506  CG2 ILE A 160      -1.002 -19.436 -29.273  1.00  2.11           C  
ATOM   2507  CD1 ILE A 160      -1.260 -19.966 -26.222  1.00  2.11           C  
ATOM   2508  H   ILE A 160       1.275 -17.138 -26.866  1.00  1.19           H  
ATOM   2509  HA  ILE A 160       1.767 -19.150 -28.823  1.00  1.69           H  
ATOM   2510  HB  ILE A 160      -0.792 -17.907 -27.789  1.00  2.54           H  
ATOM   2511 1HG1 ILE A 160       0.371 -20.652 -27.368  1.00  2.54           H  
ATOM   2512 2HG1 ILE A 160       0.748 -19.290 -26.321  1.00  2.54           H  
ATOM   2513 1HG2 ILE A 160      -1.967 -19.768 -28.890  1.00  2.54           H  
ATOM   2514 2HG2 ILE A 160      -1.160 -18.733 -30.089  1.00  2.54           H  
ATOM   2515 3HG2 ILE A 160      -0.442 -20.297 -29.640  1.00  2.54           H  
ATOM   2516 1HD1 ILE A 160      -1.053 -20.656 -25.405  1.00  2.54           H  
ATOM   2517 2HD1 ILE A 160      -1.640 -19.027 -25.820  1.00  2.54           H  
ATOM   2518 3HD1 ILE A 160      -2.000 -20.400 -26.891  1.00  2.54           H  
ATOM   2519  N   GLN A 161       0.479 -16.327 -29.960  1.00  0.99           N  
ATOM   2520  CA  GLN A 161       0.344 -15.559 -31.189  1.00  1.10           C  
ATOM   2521  C   GLN A 161       1.702 -15.266 -31.823  1.00  0.87           C  
ATOM   2522  O   GLN A 161       1.868 -15.369 -33.035  1.00  1.51           O  
ATOM   2523  CB  GLN A 161      -0.394 -14.255 -30.943  1.00  1.65           C  
ATOM   2524  CG  GLN A 161      -0.712 -13.514 -32.226  1.00  1.65           C  
ATOM   2525  CD  GLN A 161       0.445 -12.657 -32.701  1.00  1.65           C  
ATOM   2526  OE1 GLN A 161       1.257 -12.182 -31.903  1.00  1.65           O  
ATOM   2527  NE2 GLN A 161       0.526 -12.450 -34.010  1.00  1.65           N  
ATOM   2528  H   GLN A 161       0.188 -15.922 -29.076  1.00  1.19           H  
ATOM   2529  HA  GLN A 161      -0.233 -16.146 -31.894  1.00  1.32           H  
ATOM   2530 1HB  GLN A 161      -1.328 -14.457 -30.421  1.00  1.98           H  
ATOM   2531 2HB  GLN A 161       0.206 -13.604 -30.307  1.00  1.98           H  
ATOM   2532 1HG  GLN A 161      -0.932 -14.245 -33.003  1.00  1.98           H  
ATOM   2533 2HG  GLN A 161      -1.574 -12.875 -32.068  1.00  1.98           H  
ATOM   2534 1HE2 GLN A 161       1.265 -11.888 -34.383  1.00  1.98           H  
ATOM   2535 2HE2 GLN A 161      -0.154 -12.852 -34.624  1.00  1.98           H  
ATOM   2536  N   ILE A 162       2.688 -14.946 -30.999  1.00  0.51           N  
ATOM   2537  CA  ILE A 162       4.029 -14.659 -31.483  1.00  1.20           C  
ATOM   2538  C   ILE A 162       4.642 -15.835 -32.239  1.00  0.36           C  
ATOM   2539  O   ILE A 162       5.273 -15.645 -33.281  1.00  1.28           O  
ATOM   2540  CB  ILE A 162       4.944 -14.254 -30.314  1.00  1.80           C  
ATOM   2541  CG1 ILE A 162       4.511 -12.886 -29.774  1.00  1.80           C  
ATOM   2542  CG2 ILE A 162       6.398 -14.231 -30.750  1.00  1.80           C  
ATOM   2543  CD1 ILE A 162       5.137 -12.520 -28.449  1.00  1.80           C  
ATOM   2544  H   ILE A 162       2.503 -14.867 -30.009  1.00  0.61           H  
ATOM   2545  HA  ILE A 162       3.969 -13.814 -32.165  1.00  1.44           H  
ATOM   2546  HB  ILE A 162       4.828 -14.973 -29.509  1.00  2.16           H  
ATOM   2547 1HG1 ILE A 162       4.788 -12.126 -30.501  1.00  2.16           H  
ATOM   2548 2HG1 ILE A 162       3.429 -12.870 -29.666  1.00  2.16           H  
ATOM   2549 1HG2 ILE A 162       7.027 -13.953 -29.904  1.00  2.16           H  
ATOM   2550 2HG2 ILE A 162       6.686 -15.218 -31.108  1.00  2.16           H  
ATOM   2551 3HG2 ILE A 162       6.526 -13.503 -31.552  1.00  2.16           H  
ATOM   2552 1HD1 ILE A 162       4.787 -11.534 -28.145  1.00  2.16           H  
ATOM   2553 2HD1 ILE A 162       4.856 -13.253 -27.694  1.00  2.16           H  
ATOM   2554 3HD1 ILE A 162       6.221 -12.503 -28.553  1.00  2.16           H  
ATOM   2555  N   LYS A 163       4.470 -17.041 -31.712  1.00  0.76           N  
ATOM   2556  CA  LYS A 163       5.047 -18.226 -32.329  1.00  1.05           C  
ATOM   2557  C   LYS A 163       4.171 -18.927 -33.382  1.00  1.00           C  
ATOM   2558  O   LYS A 163       4.706 -19.520 -34.319  1.00  2.03           O  
ATOM   2559  CB  LYS A 163       5.425 -19.218 -31.236  1.00  1.58           C  
ATOM   2560  CG  LYS A 163       6.506 -18.703 -30.297  1.00  1.58           C  
ATOM   2561  CD  LYS A 163       7.799 -18.429 -31.043  1.00  1.58           C  
ATOM   2562  CE  LYS A 163       8.907 -18.003 -30.092  1.00  1.58           C  
ATOM   2563  NZ  LYS A 163      10.187 -17.752 -30.811  1.00  1.58           N  
ATOM   2564  H   LYS A 163       3.958 -17.140 -30.845  1.00  0.91           H  
ATOM   2565  HA  LYS A 163       5.967 -17.920 -32.829  1.00  1.26           H  
ATOM   2566 1HB  LYS A 163       4.545 -19.458 -30.637  1.00  1.89           H  
ATOM   2567 2HB  LYS A 163       5.781 -20.144 -31.687  1.00  1.89           H  
ATOM   2568 1HG  LYS A 163       6.168 -17.791 -29.804  1.00  1.89           H  
ATOM   2569 2HG  LYS A 163       6.716 -19.453 -29.541  1.00  1.89           H  
ATOM   2570 1HD  LYS A 163       8.113 -19.332 -31.569  1.00  1.89           H  
ATOM   2571 2HD  LYS A 163       7.637 -17.639 -31.776  1.00  1.89           H  
ATOM   2572 1HE  LYS A 163       8.607 -17.091 -29.577  1.00  1.89           H  
ATOM   2573 2HE  LYS A 163       9.067 -18.787 -29.352  1.00  1.89           H  
ATOM   2574 1HZ  LYS A 163      10.897 -17.473 -30.149  1.00  1.89           H  
ATOM   2575 2HZ  LYS A 163      10.479 -18.598 -31.280  1.00  1.89           H  
ATOM   2576 3HZ  LYS A 163      10.054 -17.017 -31.491  1.00  1.89           H  
ATOM   2577  N   THR A 164       2.842 -18.880 -33.238  1.00  0.96           N  
ATOM   2578  CA  THR A 164       1.966 -19.598 -34.174  1.00  0.94           C  
ATOM   2579  C   THR A 164       1.062 -18.695 -35.012  1.00  0.97           C  
ATOM   2580  O   THR A 164       0.445 -19.169 -35.967  1.00  0.88           O  
ATOM   2581  CB  THR A 164       1.063 -20.598 -33.423  1.00  1.41           C  
ATOM   2582  OG1 THR A 164       0.193 -19.887 -32.536  1.00  1.41           O  
ATOM   2583  CG2 THR A 164       1.909 -21.565 -32.610  1.00  1.41           C  
ATOM   2584  H   THR A 164       2.429 -18.387 -32.463  1.00  1.15           H  
ATOM   2585  HA  THR A 164       2.595 -20.163 -34.861  1.00  1.13           H  
ATOM   2586  HB  THR A 164       0.463 -21.157 -34.140  1.00  1.69           H  
ATOM   2587  HG1 THR A 164       0.721 -19.376 -31.917  1.00  1.69           H  
ATOM   2588 1HG2 THR A 164       1.259 -22.265 -32.085  1.00  1.69           H  
ATOM   2589 2HG2 THR A 164       2.572 -22.116 -33.277  1.00  1.69           H  
ATOM   2590 3HG2 THR A 164       2.503 -21.009 -31.886  1.00  1.69           H  
ATOM   2591  N   ARG A 165       0.957 -17.419 -34.640  1.00  1.24           N  
ATOM   2592  CA  ARG A 165       0.108 -16.441 -35.323  1.00  1.31           C  
ATOM   2593  C   ARG A 165      -1.368 -16.773 -35.136  1.00  1.16           C  
ATOM   2594  O   ARG A 165      -2.164 -16.670 -36.071  1.00  1.15           O  
ATOM   2595  CB  ARG A 165       0.445 -16.353 -36.808  1.00  1.97           C  
ATOM   2596  CG  ARG A 165       1.878 -15.939 -37.106  1.00  1.97           C  
ATOM   2597  CD  ARG A 165       2.122 -15.811 -38.565  1.00  1.97           C  
ATOM   2598  NE  ARG A 165       3.494 -15.424 -38.851  1.00  1.97           N  
ATOM   2599  CZ  ARG A 165       4.014 -15.307 -40.089  1.00  1.97           C  
ATOM   2600  NH1 ARG A 165       3.266 -15.550 -41.142  1.00  1.97           N  
ATOM   2601  NH2 ARG A 165       5.277 -14.949 -40.243  1.00  1.97           N  
ATOM   2602  H   ARG A 165       1.487 -17.079 -33.856  1.00  1.49           H  
ATOM   2603  HA  ARG A 165       0.292 -15.460 -34.885  1.00  1.57           H  
ATOM   2604 1HB  ARG A 165       0.254 -17.299 -37.307  1.00  2.36           H  
ATOM   2605 2HB  ARG A 165      -0.203 -15.612 -37.274  1.00  2.36           H  
ATOM   2606 1HG  ARG A 165       2.081 -14.975 -36.640  1.00  2.36           H  
ATOM   2607 2HG  ARG A 165       2.565 -16.686 -36.709  1.00  2.36           H  
ATOM   2608 1HD  ARG A 165       1.929 -16.767 -39.052  1.00  2.36           H  
ATOM   2609 2HD  ARG A 165       1.460 -15.052 -38.980  1.00  2.36           H  
ATOM   2610  HE  ARG A 165       4.101 -15.230 -38.066  1.00  2.36           H  
ATOM   2611 1HH1 ARG A 165       2.301 -15.824 -41.024  1.00  2.36           H  
ATOM   2612 2HH1 ARG A 165       3.655 -15.462 -42.070  1.00  2.36           H  
ATOM   2613 1HH2 ARG A 165       5.852 -14.763 -39.432  1.00  2.36           H  
ATOM   2614 2HH2 ARG A 165       5.668 -14.862 -41.169  1.00  2.36           H  
ATOM   2615  N   ASN A 166      -1.725 -17.152 -33.914  1.00  1.35           N  
ATOM   2616  CA  ASN A 166      -3.096 -17.495 -33.572  1.00  1.44           C  
ATOM   2617  C   ASN A 166      -3.444 -17.022 -32.163  1.00  1.10           C  
ATOM   2618  O   ASN A 166      -3.330 -17.779 -31.200  1.00  2.31           O  
ATOM   2619  CB  ASN A 166      -3.304 -18.993 -33.704  1.00  2.16           C  
ATOM   2620  CG  ASN A 166      -4.735 -19.407 -33.503  1.00  2.16           C  
ATOM   2621  OD1 ASN A 166      -5.623 -18.564 -33.335  1.00  2.16           O  
ATOM   2622  ND2 ASN A 166      -4.975 -20.694 -33.518  1.00  2.16           N  
ATOM   2623  H   ASN A 166      -1.018 -17.222 -33.201  1.00  1.62           H  
ATOM   2624  HA  ASN A 166      -3.767 -16.984 -34.263  1.00  1.73           H  
ATOM   2625 1HB  ASN A 166      -2.982 -19.316 -34.695  1.00  2.59           H  
ATOM   2626 2HB  ASN A 166      -2.682 -19.512 -32.974  1.00  2.59           H  
ATOM   2627 1HD2 ASN A 166      -5.909 -21.030 -33.391  1.00  2.59           H  
ATOM   2628 2HD2 ASN A 166      -4.226 -21.340 -33.657  1.00  2.59           H  
ATOM   2629  N   LEU A 167      -3.873 -15.767 -32.050  1.00  1.33           N  
ATOM   2630  CA  LEU A 167      -4.238 -15.202 -30.754  1.00  1.68           C  
ATOM   2631  C   LEU A 167      -5.542 -15.815 -30.260  1.00  1.25           C  
ATOM   2632  O   LEU A 167      -6.524 -15.875 -31.001  1.00  2.65           O  
ATOM   2633  CB  LEU A 167      -4.392 -13.680 -30.854  1.00  2.52           C  
ATOM   2634  CG  LEU A 167      -4.591 -12.956 -29.522  1.00  2.52           C  
ATOM   2635  CD1 LEU A 167      -3.307 -13.078 -28.706  1.00  2.52           C  
ATOM   2636  CD2 LEU A 167      -4.957 -11.501 -29.777  1.00  2.52           C  
ATOM   2637  H   LEU A 167      -3.953 -15.194 -32.878  1.00  1.60           H  
ATOM   2638  HA  LEU A 167      -3.451 -15.435 -30.038  1.00  2.02           H  
ATOM   2639 1HB  LEU A 167      -3.508 -13.266 -31.328  1.00  3.02           H  
ATOM   2640 2HB  LEU A 167      -5.254 -13.459 -31.483  1.00  3.02           H  
ATOM   2641  HG  LEU A 167      -5.394 -13.435 -28.962  1.00  3.02           H  
ATOM   2642 1HD1 LEU A 167      -3.427 -12.577 -27.748  1.00  3.02           H  
ATOM   2643 2HD1 LEU A 167      -3.080 -14.130 -28.538  1.00  3.02           H  
ATOM   2644 3HD1 LEU A 167      -2.488 -12.613 -29.253  1.00  3.02           H  
ATOM   2645 1HD2 LEU A 167      -5.100 -10.991 -28.826  1.00  3.02           H  
ATOM   2646 2HD2 LEU A 167      -4.159 -11.014 -30.332  1.00  3.02           H  
ATOM   2647 3HD2 LEU A 167      -5.879 -11.455 -30.355  1.00  3.02           H  
ATOM   2648  N   THR A 168      -5.559 -16.264 -29.009  1.00  1.13           N  
ATOM   2649  CA  THR A 168      -6.760 -16.867 -28.434  1.00  1.32           C  
ATOM   2650  C   THR A 168      -6.846 -16.593 -26.944  1.00  1.88           C  
ATOM   2651  O   THR A 168      -5.820 -16.478 -26.282  1.00 12.63           O  
ATOM   2652  CB  THR A 168      -6.777 -18.389 -28.664  1.00  1.98           C  
ATOM   2653  OG1 THR A 168      -8.021 -18.930 -28.202  1.00  1.98           O  
ATOM   2654  CG2 THR A 168      -5.628 -19.047 -27.906  1.00  1.98           C  
ATOM   2655  H   THR A 168      -4.725 -16.190 -28.445  1.00  1.36           H  
ATOM   2656  HA  THR A 168      -7.636 -16.428 -28.913  1.00  1.58           H  
ATOM   2657  HB  THR A 168      -6.673 -18.595 -29.730  1.00  2.38           H  
ATOM   2658  HG1 THR A 168      -8.065 -18.858 -27.245  1.00  2.38           H  
ATOM   2659 1HG2 THR A 168      -5.649 -20.123 -28.076  1.00  2.38           H  
ATOM   2660 2HG2 THR A 168      -4.679 -18.642 -28.259  1.00  2.38           H  
ATOM   2661 3HG2 THR A 168      -5.733 -18.846 -26.840  1.00  2.38           H  
ATOM   2662  N   SER A 169      -8.067 -16.491 -26.420  1.00  1.70           N  
ATOM   2663  CA  SER A 169      -8.262 -16.241 -24.991  1.00  1.17           C  
ATOM   2664  C   SER A 169      -8.236 -17.544 -24.194  1.00  0.72           C  
ATOM   2665  O   SER A 169      -8.972 -18.480 -24.510  1.00  1.07           O  
ATOM   2666  CB  SER A 169      -9.570 -15.513 -24.750  1.00  1.75           C  
ATOM   2667  OG  SER A 169      -9.818 -15.377 -23.377  1.00  1.75           O  
ATOM   2668  H   SER A 169      -8.873 -16.589 -27.022  1.00  2.04           H  
ATOM   2669  HA  SER A 169      -7.449 -15.609 -24.646  1.00  1.40           H  
ATOM   2670 1HB  SER A 169      -9.531 -14.528 -25.216  1.00  2.11           H  
ATOM   2671 2HB  SER A 169     -10.384 -16.064 -25.217  1.00  2.11           H  
ATOM   2672  HG  SER A 169      -9.793 -16.266 -23.012  1.00  2.11           H  
ATOM   2673  N   LEU A 170      -7.393 -17.597 -23.165  1.00  0.51           N  
ATOM   2674  CA  LEU A 170      -7.217 -18.818 -22.377  1.00  0.50           C  
ATOM   2675  C   LEU A 170      -7.890 -18.809 -21.016  1.00  0.31           C  
ATOM   2676  O   LEU A 170      -8.151 -17.757 -20.427  1.00  0.39           O  
ATOM   2677  CB  LEU A 170      -5.741 -19.096 -22.210  1.00  0.75           C  
ATOM   2678  CG  LEU A 170      -4.995 -19.289 -23.516  1.00  0.75           C  
ATOM   2679  CD1 LEU A 170      -3.522 -19.423 -23.223  1.00  0.75           C  
ATOM   2680  CD2 LEU A 170      -5.543 -20.522 -24.210  1.00  0.75           C  
ATOM   2681  H   LEU A 170      -6.838 -16.774 -22.946  1.00  0.61           H  
ATOM   2682  HA  LEU A 170      -7.641 -19.632 -22.948  1.00  0.60           H  
ATOM   2683 1HB  LEU A 170      -5.288 -18.262 -21.697  1.00  0.90           H  
ATOM   2684 2HB  LEU A 170      -5.610 -19.993 -21.605  1.00  0.90           H  
ATOM   2685  HG  LEU A 170      -5.138 -18.422 -24.158  1.00  0.90           H  
ATOM   2686 1HD1 LEU A 170      -2.983 -19.560 -24.154  1.00  0.90           H  
ATOM   2687 2HD1 LEU A 170      -3.166 -18.520 -22.727  1.00  0.90           H  
ATOM   2688 3HD1 LEU A 170      -3.355 -20.279 -22.577  1.00  0.90           H  
ATOM   2689 1HD2 LEU A 170      -5.020 -20.668 -25.153  1.00  0.90           H  
ATOM   2690 2HD2 LEU A 170      -5.400 -21.394 -23.573  1.00  0.90           H  
ATOM   2691 3HD2 LEU A 170      -6.606 -20.383 -24.403  1.00  0.90           H  
ATOM   2692  N   SER A 171      -8.184 -20.011 -20.524  1.00  0.44           N  
ATOM   2693  CA  SER A 171      -8.912 -20.169 -19.277  1.00  0.47           C  
ATOM   2694  C   SER A 171      -8.118 -19.862 -18.023  1.00  0.52           C  
ATOM   2695  O   SER A 171      -7.587 -20.762 -17.366  1.00  1.72           O  
ATOM   2696  CB  SER A 171      -9.445 -21.573 -19.143  1.00  0.70           C  
ATOM   2697  OG  SER A 171     -10.146 -21.706 -17.937  1.00  0.70           O  
ATOM   2698  H   SER A 171      -7.926 -20.842 -21.045  1.00  0.53           H  
ATOM   2699  HA  SER A 171      -9.763 -19.486 -19.304  1.00  0.56           H  
ATOM   2700 1HB  SER A 171     -10.101 -21.809 -19.979  1.00  0.85           H  
ATOM   2701 2HB  SER A 171      -8.615 -22.278 -19.166  1.00  0.85           H  
ATOM   2702  HG  SER A 171     -11.058 -21.455 -18.129  1.00  0.85           H  
ATOM   2703  N   GLU A 172      -8.122 -18.589 -17.648  1.00  1.00           N  
ATOM   2704  CA  GLU A 172      -7.541 -18.150 -16.384  1.00  0.86           C  
ATOM   2705  C   GLU A 172      -8.266 -18.814 -15.204  1.00  0.43           C  
ATOM   2706  O   GLU A 172      -7.682 -18.996 -14.137  1.00  0.58           O  
ATOM   2707  CB  GLU A 172      -7.625 -16.627 -16.276  1.00  1.29           C  
ATOM   2708  CG  GLU A 172      -9.051 -16.101 -16.207  1.00  1.29           C  
ATOM   2709  CD  GLU A 172      -9.141 -14.606 -16.167  1.00  1.29           C  
ATOM   2710  OE1 GLU A 172      -8.147 -13.968 -15.925  1.00  1.29           O  
ATOM   2711  OE2 GLU A 172     -10.209 -14.089 -16.390  1.00  1.29           O  
ATOM   2712  H   GLU A 172      -8.537 -17.914 -18.281  1.00  1.20           H  
ATOM   2713  HA  GLU A 172      -6.494 -18.453 -16.356  1.00  1.03           H  
ATOM   2714 1HB  GLU A 172      -7.094 -16.290 -15.386  1.00  1.55           H  
ATOM   2715 2HB  GLU A 172      -7.142 -16.172 -17.141  1.00  1.55           H  
ATOM   2716 1HG  GLU A 172      -9.602 -16.462 -17.076  1.00  1.55           H  
ATOM   2717 2HG  GLU A 172      -9.528 -16.506 -15.317  1.00  1.55           H  
ATOM   2718  N   GLN A 173      -9.524 -19.212 -15.432  1.00  0.33           N  
ATOM   2719  CA  GLN A 173     -10.344 -19.909 -14.457  1.00  0.33           C  
ATOM   2720  C   GLN A 173      -9.760 -21.274 -14.156  1.00  0.24           C  
ATOM   2721  O   GLN A 173      -9.724 -21.686 -12.999  1.00  0.30           O  
ATOM   2722  CB  GLN A 173     -11.765 -20.056 -15.000  1.00  0.49           C  
ATOM   2723  CG  GLN A 173     -12.790 -20.659 -14.045  1.00  0.49           C  
ATOM   2724  CD  GLN A 173     -13.054 -19.834 -12.799  1.00  0.49           C  
ATOM   2725  OE1 GLN A 173     -13.285 -18.623 -12.833  1.00  0.49           O  
ATOM   2726  NE2 GLN A 173     -13.046 -20.514 -11.664  1.00  0.49           N  
ATOM   2727  H   GLN A 173      -9.938 -19.011 -16.330  1.00  0.40           H  
ATOM   2728  HA  GLN A 173     -10.366 -19.330 -13.534  1.00  0.40           H  
ATOM   2729 1HB  GLN A 173     -12.108 -19.087 -15.334  1.00  0.59           H  
ATOM   2730 2HB  GLN A 173     -11.738 -20.699 -15.880  1.00  0.59           H  
ATOM   2731 1HG  GLN A 173     -13.733 -20.789 -14.573  1.00  0.59           H  
ATOM   2732 2HG  GLN A 173     -12.417 -21.626 -13.713  1.00  0.59           H  
ATOM   2733 1HE2 GLN A 173     -13.214 -20.049 -10.792  1.00  0.59           H  
ATOM   2734 2HE2 GLN A 173     -12.877 -21.501 -11.671  1.00  0.59           H  
ATOM   2735  N   GLU A 174      -9.271 -21.956 -15.196  1.00  0.20           N  
ATOM   2736  CA  GLU A 174      -8.621 -23.249 -15.046  1.00  0.27           C  
ATOM   2737  C   GLU A 174      -7.426 -23.117 -14.136  1.00  0.38           C  
ATOM   2738  O   GLU A 174      -7.246 -23.926 -13.230  1.00  0.87           O  
ATOM   2739  CB  GLU A 174      -8.197 -23.804 -16.403  1.00  0.41           C  
ATOM   2740  CG  GLU A 174      -7.591 -25.194 -16.361  1.00  0.41           C  
ATOM   2741  CD  GLU A 174      -7.255 -25.702 -17.726  1.00  0.41           C  
ATOM   2742  OE1 GLU A 174      -7.366 -24.936 -18.653  1.00  0.41           O  
ATOM   2743  OE2 GLU A 174      -6.925 -26.858 -17.856  1.00  0.41           O  
ATOM   2744  H   GLU A 174      -9.368 -21.589 -16.134  1.00  0.24           H  
ATOM   2745  HA  GLU A 174      -9.324 -23.944 -14.587  1.00  0.32           H  
ATOM   2746 1HB  GLU A 174      -9.061 -23.839 -17.066  1.00  0.49           H  
ATOM   2747 2HB  GLU A 174      -7.464 -23.141 -16.859  1.00  0.49           H  
ATOM   2748 1HG  GLU A 174      -6.686 -25.171 -15.755  1.00  0.49           H  
ATOM   2749 2HG  GLU A 174      -8.300 -25.873 -15.889  1.00  0.49           H  
ATOM   2750  N   ILE A 175      -6.620 -22.084 -14.367  1.00  0.50           N  
ATOM   2751  CA  ILE A 175      -5.452 -21.832 -13.534  1.00  1.35           C  
ATOM   2752  C   ILE A 175      -5.847 -21.661 -12.064  1.00  0.82           C  
ATOM   2753  O   ILE A 175      -5.244 -22.256 -11.168  1.00  1.29           O  
ATOM   2754  CB  ILE A 175      -4.718 -20.575 -14.010  1.00  2.03           C  
ATOM   2755  CG1 ILE A 175      -4.143 -20.786 -15.399  1.00  2.03           C  
ATOM   2756  CG2 ILE A 175      -3.633 -20.231 -13.035  1.00  2.03           C  
ATOM   2757  CD1 ILE A 175      -3.123 -21.886 -15.448  1.00  2.03           C  
ATOM   2758  H   ILE A 175      -6.831 -21.467 -15.150  1.00  0.60           H  
ATOM   2759  HA  ILE A 175      -4.777 -22.682 -13.613  1.00  1.62           H  
ATOM   2760  HB  ILE A 175      -5.416 -19.746 -14.069  1.00  2.43           H  
ATOM   2761 1HG1 ILE A 175      -4.950 -21.029 -16.090  1.00  2.43           H  
ATOM   2762 2HG1 ILE A 175      -3.669 -19.863 -15.732  1.00  2.43           H  
ATOM   2763 1HG2 ILE A 175      -3.125 -19.325 -13.362  1.00  2.43           H  
ATOM   2764 2HG2 ILE A 175      -4.083 -20.067 -12.061  1.00  2.43           H  
ATOM   2765 3HG2 ILE A 175      -2.917 -21.051 -12.975  1.00  2.43           H  
ATOM   2766 1HD1 ILE A 175      -2.751 -21.988 -16.463  1.00  2.43           H  
ATOM   2767 2HD1 ILE A 175      -2.295 -21.650 -14.778  1.00  2.43           H  
ATOM   2768 3HD1 ILE A 175      -3.590 -22.818 -15.135  1.00  2.43           H  
ATOM   2769  N   VAL A 176      -6.906 -20.896 -11.828  1.00  0.57           N  
ATOM   2770  CA  VAL A 176      -7.437 -20.684 -10.487  1.00  0.71           C  
ATOM   2771  C   VAL A 176      -7.920 -21.979  -9.821  1.00  0.82           C  
ATOM   2772  O   VAL A 176      -7.665 -22.204  -8.635  1.00  1.76           O  
ATOM   2773  CB  VAL A 176      -8.592 -19.668 -10.547  1.00  1.06           C  
ATOM   2774  CG1 VAL A 176      -9.320 -19.586  -9.213  1.00  1.06           C  
ATOM   2775  CG2 VAL A 176      -8.025 -18.313 -10.923  1.00  1.06           C  
ATOM   2776  H   VAL A 176      -7.349 -20.415 -12.604  1.00  0.68           H  
ATOM   2777  HA  VAL A 176      -6.643 -20.259  -9.874  1.00  0.85           H  
ATOM   2778  HB  VAL A 176      -9.312 -19.989 -11.297  1.00  1.28           H  
ATOM   2779 1HG1 VAL A 176     -10.135 -18.865  -9.289  1.00  1.28           H  
ATOM   2780 2HG1 VAL A 176      -9.725 -20.565  -8.957  1.00  1.28           H  
ATOM   2781 3HG1 VAL A 176      -8.627 -19.265  -8.441  1.00  1.28           H  
ATOM   2782 1HG2 VAL A 176      -8.835 -17.588 -10.990  1.00  1.28           H  
ATOM   2783 2HG2 VAL A 176      -7.313 -17.995 -10.161  1.00  1.28           H  
ATOM   2784 3HG2 VAL A 176      -7.518 -18.379 -11.881  1.00  1.28           H  
ATOM   2785  N   ASP A 177      -8.624 -22.814 -10.581  1.00  0.41           N  
ATOM   2786  CA  ASP A 177      -9.190 -24.056 -10.063  1.00  0.53           C  
ATOM   2787  C   ASP A 177      -8.263 -25.265 -10.078  1.00  0.71           C  
ATOM   2788  O   ASP A 177      -8.551 -26.265  -9.416  1.00  2.45           O  
ATOM   2789  CB  ASP A 177     -10.428 -24.414 -10.867  1.00  0.80           C  
ATOM   2790  CG  ASP A 177     -11.513 -23.397 -10.681  1.00  0.80           C  
ATOM   2791  OD1 ASP A 177     -11.447 -22.684  -9.710  1.00  0.80           O  
ATOM   2792  OD2 ASP A 177     -12.419 -23.336 -11.479  1.00  0.80           O  
ATOM   2793  H   ASP A 177      -8.802 -22.567 -11.546  1.00  0.49           H  
ATOM   2794  HA  ASP A 177      -9.486 -23.878  -9.029  1.00  0.64           H  
ATOM   2795 1HB  ASP A 177     -10.177 -24.479 -11.926  1.00  0.95           H  
ATOM   2796 2HB  ASP A 177     -10.798 -25.385 -10.551  1.00  0.95           H  
ATOM   2797  N   CYS A 178      -7.169 -25.201 -10.820  1.00  0.51           N  
ATOM   2798  CA  CYS A 178      -6.312 -26.364 -10.957  1.00  0.53           C  
ATOM   2799  C   CYS A 178      -4.931 -26.212 -10.335  1.00  0.92           C  
ATOM   2800  O   CYS A 178      -4.340 -27.196  -9.894  1.00  3.33           O  
ATOM   2801  CB  CYS A 178      -6.148 -26.708 -12.426  1.00  0.80           C  
ATOM   2802  SG  CYS A 178      -7.703 -27.026 -13.282  1.00  0.80           S  
ATOM   2803  H   CYS A 178      -6.954 -24.364 -11.350  1.00  0.61           H  
ATOM   2804  HA  CYS A 178      -6.809 -27.201 -10.457  1.00  0.64           H  
ATOM   2805 1HB  CYS A 178      -5.637 -25.895 -12.936  1.00  0.95           H  
ATOM   2806 2HB  CYS A 178      -5.530 -27.600 -12.518  1.00  0.95           H  
ATOM   2807  HG  CYS A 178      -7.145 -27.275 -14.459  1.00  0.95           H  
ATOM   2808  N   ASP A 179      -4.387 -24.995 -10.302  1.00  3.21           N  
ATOM   2809  CA  ASP A 179      -3.057 -24.866  -9.729  1.00  5.47           C  
ATOM   2810  C   ASP A 179      -3.109 -24.843  -8.206  1.00  1.67           C  
ATOM   2811  O   ASP A 179      -3.211 -23.792  -7.577  1.00  4.00           O  
ATOM   2812  CB  ASP A 179      -2.341 -23.629 -10.238  1.00  8.21           C  
ATOM   2813  CG  ASP A 179      -0.912 -23.581  -9.724  1.00  8.21           C  
ATOM   2814  OD1 ASP A 179      -0.607 -24.269  -8.773  1.00  8.21           O  
ATOM   2815  OD2 ASP A 179      -0.125 -22.886 -10.312  1.00  8.21           O  
ATOM   2816  H   ASP A 179      -4.857 -24.175 -10.661  1.00  3.85           H  
ATOM   2817  HA  ASP A 179      -2.470 -25.732 -10.031  1.00  6.56           H  
ATOM   2818 1HB  ASP A 179      -2.331 -23.626 -11.328  1.00  9.85           H  
ATOM   2819 2HB  ASP A 179      -2.867 -22.733  -9.907  1.00  9.85           H  
ATOM   2820  N   VAL A 180      -2.984 -26.049  -7.644  1.00  1.13           N  
ATOM   2821  CA  VAL A 180      -3.034 -26.326  -6.204  1.00  3.16           C  
ATOM   2822  C   VAL A 180      -1.968 -25.626  -5.345  1.00  2.04           C  
ATOM   2823  O   VAL A 180      -2.048 -25.686  -4.117  1.00  3.40           O  
ATOM   2824  CB  VAL A 180      -2.903 -27.847  -5.968  1.00  4.74           C  
ATOM   2825  CG1 VAL A 180      -4.051 -28.584  -6.631  1.00  4.74           C  
ATOM   2826  CG2 VAL A 180      -1.574 -28.330  -6.520  1.00  4.74           C  
ATOM   2827  H   VAL A 180      -2.920 -26.826  -8.284  1.00  1.36           H  
ATOM   2828  HA  VAL A 180      -4.008 -26.034  -5.842  1.00  3.79           H  
ATOM   2829  HB  VAL A 180      -2.952 -28.056  -4.900  1.00  5.69           H  
ATOM   2830 1HG1 VAL A 180      -3.944 -29.654  -6.447  1.00  5.69           H  
ATOM   2831 2HG1 VAL A 180      -4.995 -28.235  -6.213  1.00  5.69           H  
ATOM   2832 3HG1 VAL A 180      -4.032 -28.395  -7.703  1.00  5.69           H  
ATOM   2833 1HG2 VAL A 180      -1.481 -29.401  -6.345  1.00  5.69           H  
ATOM   2834 2HG2 VAL A 180      -1.533 -28.129  -7.590  1.00  5.69           H  
ATOM   2835 3HG2 VAL A 180      -0.759 -27.808  -6.018  1.00  5.69           H  
ATOM   2836  N   ASN A 181      -0.988 -24.961  -5.956  1.00  1.80           N  
ATOM   2837  CA  ASN A 181       0.030 -24.272  -5.177  1.00  1.85           C  
ATOM   2838  C   ASN A 181      -0.394 -22.837  -4.863  1.00  2.03           C  
ATOM   2839  O   ASN A 181       0.295 -22.127  -4.128  1.00  3.64           O  
ATOM   2840  CB  ASN A 181       1.350 -24.301  -5.916  1.00  2.78           C  
ATOM   2841  CG  ASN A 181       1.925 -25.689  -5.991  1.00  2.78           C  
ATOM   2842  OD1 ASN A 181       1.809 -26.478  -5.046  1.00  2.78           O  
ATOM   2843  ND2 ASN A 181       2.540 -26.003  -7.102  1.00  2.78           N  
ATOM   2844  H   ASN A 181      -0.936 -24.915  -6.969  1.00  2.16           H  
ATOM   2845  HA  ASN A 181       0.152 -24.794  -4.227  1.00  2.22           H  
ATOM   2846 1HB  ASN A 181       1.211 -23.920  -6.930  1.00  3.33           H  
ATOM   2847 2HB  ASN A 181       2.065 -23.649  -5.415  1.00  3.33           H  
ATOM   2848 1HD2 ASN A 181       2.940 -26.913  -7.213  1.00  3.33           H  
ATOM   2849 2HD2 ASN A 181       2.606 -25.334  -7.843  1.00  3.33           H  
ATOM   2850  N   ASP A 182      -1.538 -22.422  -5.405  1.00  1.40           N  
ATOM   2851  CA  ASP A 182      -2.056 -21.083  -5.193  1.00  1.89           C  
ATOM   2852  C   ASP A 182      -3.321 -21.085  -4.355  1.00  2.04           C  
ATOM   2853  O   ASP A 182      -3.886 -22.141  -4.069  1.00  5.71           O  
ATOM   2854  CB  ASP A 182      -2.285 -20.427  -6.533  1.00  2.83           C  
ATOM   2855  CG  ASP A 182      -0.958 -20.220  -7.225  1.00  2.83           C  
ATOM   2856  OD1 ASP A 182      -0.044 -19.803  -6.556  1.00  2.83           O  
ATOM   2857  OD2 ASP A 182      -0.850 -20.481  -8.394  1.00  2.83           O  
ATOM   2858  H   ASP A 182      -2.069 -23.040  -6.007  1.00  1.68           H  
ATOM   2859  HA  ASP A 182      -1.303 -20.506  -4.659  1.00  2.27           H  
ATOM   2860 1HB  ASP A 182      -2.922 -21.057  -7.156  1.00  3.40           H  
ATOM   2861 2HB  ASP A 182      -2.781 -19.465  -6.404  1.00  3.40           H  
ATOM   2862  N   MET A 183      -3.752 -19.896  -3.937  1.00  1.68           N  
ATOM   2863  CA  MET A 183      -4.924 -19.759  -3.084  1.00  2.59           C  
ATOM   2864  C   MET A 183      -6.180 -19.411  -3.878  1.00  2.59           C  
ATOM   2865  O   MET A 183      -7.206 -19.059  -3.295  1.00  3.59           O  
ATOM   2866  CB  MET A 183      -4.670 -18.690  -2.023  1.00  3.88           C  
ATOM   2867  CG  MET A 183      -3.515 -18.996  -1.087  1.00  3.88           C  
ATOM   2868  SD  MET A 183      -3.761 -20.509  -0.139  1.00  3.88           S  
ATOM   2869  CE  MET A 183      -5.072 -20.002   0.968  1.00  3.88           C  
ATOM   2870  H   MET A 183      -3.266 -19.052  -4.218  1.00  2.02           H  
ATOM   2871  HA  MET A 183      -5.099 -20.711  -2.585  1.00  3.11           H  
ATOM   2872 1HB  MET A 183      -4.460 -17.739  -2.505  1.00  4.66           H  
ATOM   2873 2HB  MET A 183      -5.567 -18.560  -1.416  1.00  4.66           H  
ATOM   2874 1HG  MET A 183      -2.597 -19.097  -1.666  1.00  4.66           H  
ATOM   2875 2HG  MET A 183      -3.389 -18.170  -0.390  1.00  4.66           H  
ATOM   2876 1HE  MET A 183      -5.337 -20.832   1.624  1.00  4.66           H  
ATOM   2877 2HE  MET A 183      -4.735 -19.157   1.570  1.00  4.66           H  
ATOM   2878 3HE  MET A 183      -5.946 -19.707   0.387  1.00  4.66           H  
ATOM   2879  N   GLY A 184      -6.097 -19.492  -5.204  1.00  2.11           N  
ATOM   2880  CA  GLY A 184      -7.246 -19.188  -6.037  1.00  1.94           C  
ATOM   2881  C   GLY A 184      -7.592 -17.732  -5.889  1.00  1.33           C  
ATOM   2882  O   GLY A 184      -6.762 -16.864  -6.142  1.00  1.54           O  
ATOM   2883  H   GLY A 184      -5.236 -19.776  -5.644  1.00  2.53           H  
ATOM   2884 1HA  GLY A 184      -7.026 -19.428  -7.075  1.00  2.33           H  
ATOM   2885 2HA  GLY A 184      -8.091 -19.793  -5.730  1.00  2.33           H  
ATOM   2886  N   CYS A 185      -8.818 -17.475  -5.436  1.00  1.50           N  
ATOM   2887  CA  CYS A 185      -9.333 -16.130  -5.192  1.00  1.25           C  
ATOM   2888  C   CYS A 185      -8.582 -15.377  -4.087  1.00  1.30           C  
ATOM   2889  O   CYS A 185      -8.744 -14.166  -3.938  1.00  1.36           O  
ATOM   2890  CB  CYS A 185     -10.807 -16.198  -4.813  1.00  1.88           C  
ATOM   2891  SG  CYS A 185     -11.876 -16.788  -6.137  1.00  1.88           S  
ATOM   2892  H   CYS A 185      -9.430 -18.259  -5.251  1.00  1.80           H  
ATOM   2893  HA  CYS A 185      -9.240 -15.561  -6.117  1.00  1.50           H  
ATOM   2894 1HB  CYS A 185     -10.932 -16.862  -3.957  1.00  2.25           H  
ATOM   2895 2HB  CYS A 185     -11.153 -15.208  -4.514  1.00  2.25           H  
ATOM   2896  HG  CYS A 185     -13.015 -16.632  -5.467  1.00  2.25           H  
ATOM   2897  N   GLY A 186      -7.764 -16.084  -3.307  1.00  1.64           N  
ATOM   2898  CA  GLY A 186      -6.986 -15.457  -2.256  1.00  1.77           C  
ATOM   2899  C   GLY A 186      -5.565 -15.083  -2.699  1.00  1.57           C  
ATOM   2900  O   GLY A 186      -4.721 -14.793  -1.850  1.00  4.39           O  
ATOM   2901  H   GLY A 186      -7.671 -17.083  -3.432  1.00  1.97           H  
ATOM   2902 1HA  GLY A 186      -7.504 -14.562  -1.912  1.00  2.12           H  
ATOM   2903 2HA  GLY A 186      -6.931 -16.132  -1.404  1.00  2.12           H  
ATOM   2904  N   GLY A 187      -5.283 -15.090  -4.009  1.00  0.93           N  
ATOM   2905  CA  GLY A 187      -3.941 -14.745  -4.461  1.00  0.77           C  
ATOM   2906  C   GLY A 187      -3.128 -15.978  -4.857  1.00  1.15           C  
ATOM   2907  O   GLY A 187      -3.591 -17.112  -4.725  1.00  2.86           O  
ATOM   2908  H   GLY A 187      -5.977 -15.320  -4.716  1.00  1.12           H  
ATOM   2909 1HA  GLY A 187      -4.013 -14.067  -5.310  1.00  0.92           H  
ATOM   2910 2HA  GLY A 187      -3.420 -14.205  -3.673  1.00  0.92           H  
ATOM   2911  N   GLY A 188      -1.921 -15.737  -5.360  1.00  0.89           N  
ATOM   2912  CA  GLY A 188      -1.063 -16.826  -5.822  1.00  1.51           C  
ATOM   2913  C   GLY A 188       0.180 -16.348  -6.580  1.00  1.56           C  
ATOM   2914  O   GLY A 188       0.487 -15.157  -6.618  1.00  3.06           O  
ATOM   2915  H   GLY A 188      -1.614 -14.774  -5.416  1.00  1.07           H  
ATOM   2916 1HA  GLY A 188      -0.757 -17.427  -4.967  1.00  1.81           H  
ATOM   2917 2HA  GLY A 188      -1.645 -17.480  -6.470  1.00  1.81           H  
ATOM   2918  N   THR A 189       0.895 -17.304  -7.173  1.00  2.24           N  
ATOM   2919  CA  THR A 189       2.134 -17.047  -7.892  1.00  2.52           C  
ATOM   2920  C   THR A 189       1.987 -17.228  -9.416  1.00  1.70           C  
ATOM   2921  O   THR A 189       1.466 -18.240  -9.892  1.00  3.27           O  
ATOM   2922  CB  THR A 189       3.244 -17.976  -7.348  1.00  3.78           C  
ATOM   2923  OG1 THR A 189       3.430 -17.724  -5.950  1.00  3.78           O  
ATOM   2924  CG2 THR A 189       4.558 -17.724  -8.054  1.00  3.78           C  
ATOM   2925  H   THR A 189       0.582 -18.259  -7.090  1.00  2.69           H  
ATOM   2926  HA  THR A 189       2.429 -16.018  -7.703  1.00  3.02           H  
ATOM   2927  HB  THR A 189       2.949 -19.016  -7.486  1.00  4.54           H  
ATOM   2928  HG1 THR A 189       2.647 -18.006  -5.469  1.00  4.54           H  
ATOM   2929 1HG2 THR A 189       5.323 -18.386  -7.647  1.00  4.54           H  
ATOM   2930 2HG2 THR A 189       4.439 -17.919  -9.112  1.00  4.54           H  
ATOM   2931 3HG2 THR A 189       4.861 -16.688  -7.906  1.00  4.54           H  
ATOM   2932  N   MET A 190       2.474 -16.230 -10.159  1.00  1.49           N  
ATOM   2933  CA  MET A 190       2.425 -16.185 -11.621  1.00  1.92           C  
ATOM   2934  C   MET A 190       3.263 -17.296 -12.228  1.00  1.30           C  
ATOM   2935  O   MET A 190       2.851 -17.943 -13.189  1.00  1.33           O  
ATOM   2936  CB  MET A 190       2.990 -14.849 -12.085  1.00  2.88           C  
ATOM   2937  CG  MET A 190       2.158 -13.629 -11.746  1.00  2.88           C  
ATOM   2938  SD  MET A 190       2.838 -12.138 -12.493  1.00  2.88           S  
ATOM   2939  CE  MET A 190       4.321 -11.910 -11.515  1.00  2.88           C  
ATOM   2940  H   MET A 190       2.896 -15.450  -9.683  1.00  1.79           H  
ATOM   2941  HA  MET A 190       1.395 -16.306 -11.949  1.00  2.30           H  
ATOM   2942 1HB  MET A 190       3.978 -14.704 -11.651  1.00  3.46           H  
ATOM   2943 2HB  MET A 190       3.113 -14.869 -13.169  1.00  3.46           H  
ATOM   2944 1HG  MET A 190       1.141 -13.769 -12.109  1.00  3.46           H  
ATOM   2945 2HG  MET A 190       2.122 -13.492 -10.666  1.00  3.46           H  
ATOM   2946 1HE  MET A 190       4.857 -11.030 -11.863  1.00  3.46           H  
ATOM   2947 2HE  MET A 190       4.052 -11.782 -10.468  1.00  3.46           H  
ATOM   2948 3HE  MET A 190       4.963 -12.786 -11.619  1.00  3.46           H  
ATOM   2949  N   ASP A 191       4.430 -17.520 -11.625  1.00  1.55           N  
ATOM   2950  CA  ASP A 191       5.370 -18.547 -12.041  1.00  1.82           C  
ATOM   2951  C   ASP A 191       4.713 -19.912 -11.967  1.00  0.79           C  
ATOM   2952  O   ASP A 191       4.941 -20.763 -12.827  1.00  0.65           O  
ATOM   2953  CB  ASP A 191       6.608 -18.540 -11.136  1.00  2.73           C  
ATOM   2954  CG  ASP A 191       7.499 -17.314 -11.298  1.00  2.73           C  
ATOM   2955  OD1 ASP A 191       7.385 -16.629 -12.290  1.00  2.73           O  
ATOM   2956  OD2 ASP A 191       8.288 -17.073 -10.417  1.00  2.73           O  
ATOM   2957  H   ASP A 191       4.684 -16.935 -10.843  1.00  1.86           H  
ATOM   2958  HA  ASP A 191       5.667 -18.359 -13.070  1.00  2.18           H  
ATOM   2959 1HB  ASP A 191       6.302 -18.610 -10.095  1.00  3.28           H  
ATOM   2960 2HB  ASP A 191       7.208 -19.424 -11.353  1.00  3.28           H  
ATOM   2961  N   GLY A 192       3.903 -20.106 -10.923  1.00  0.92           N  
ATOM   2962  CA  GLY A 192       3.165 -21.336 -10.715  1.00  0.97           C  
ATOM   2963  C   GLY A 192       2.160 -21.536 -11.831  1.00  0.69           C  
ATOM   2964  O   GLY A 192       2.076 -22.625 -12.395  1.00  0.88           O  
ATOM   2965  H   GLY A 192       3.782 -19.363 -10.253  1.00  1.10           H  
ATOM   2966 1HA  GLY A 192       3.857 -22.178 -10.678  1.00  1.16           H  
ATOM   2967 2HA  GLY A 192       2.648 -21.297  -9.756  1.00  1.16           H  
ATOM   2968  N   ALA A 193       1.421 -20.475 -12.168  1.00  0.54           N  
ATOM   2969  CA  ALA A 193       0.434 -20.540 -13.247  1.00  0.51           C  
ATOM   2970  C   ALA A 193       1.093 -20.961 -14.558  1.00  0.58           C  
ATOM   2971  O   ALA A 193       0.544 -21.778 -15.300  1.00  0.93           O  
ATOM   2972  CB  ALA A 193      -0.255 -19.193 -13.410  1.00  0.77           C  
ATOM   2973  H   ALA A 193       1.525 -19.612 -11.643  1.00  0.65           H  
ATOM   2974  HA  ALA A 193      -0.308 -21.294 -12.986  1.00  0.61           H  
ATOM   2975 1HB  ALA A 193      -1.001 -19.258 -14.202  1.00  0.92           H  
ATOM   2976 2HB  ALA A 193      -0.742 -18.918 -12.474  1.00  0.92           H  
ATOM   2977 3HB  ALA A 193       0.481 -18.438 -13.669  1.00  0.92           H  
ATOM   2978  N   PHE A 194       2.285 -20.434 -14.825  1.00  0.50           N  
ATOM   2979  CA  PHE A 194       2.995 -20.815 -16.033  1.00  0.71           C  
ATOM   2980  C   PHE A 194       3.524 -22.226 -15.966  1.00  0.71           C  
ATOM   2981  O   PHE A 194       3.496 -22.944 -16.966  1.00  1.35           O  
ATOM   2982  CB  PHE A 194       4.194 -19.934 -16.242  1.00  1.06           C  
ATOM   2983  CG  PHE A 194       3.901 -18.584 -16.766  1.00  1.06           C  
ATOM   2984  CD1 PHE A 194       4.128 -17.468 -15.995  1.00  1.06           C  
ATOM   2985  CD2 PHE A 194       3.430 -18.430 -18.047  1.00  1.06           C  
ATOM   2986  CE1 PHE A 194       3.918 -16.219 -16.506  1.00  1.06           C  
ATOM   2987  CE2 PHE A 194       3.205 -17.184 -18.562  1.00  1.06           C  
ATOM   2988  CZ  PHE A 194       3.459 -16.079 -17.795  1.00  1.06           C  
ATOM   2989  H   PHE A 194       2.687 -19.748 -14.196  1.00  0.60           H  
ATOM   2990  HA  PHE A 194       2.315 -20.730 -16.881  1.00  0.85           H  
ATOM   2991 1HB  PHE A 194       4.724 -19.819 -15.297  1.00  1.28           H  
ATOM   2992 2HB  PHE A 194       4.878 -20.422 -16.935  1.00  1.28           H  
ATOM   2993  HD1 PHE A 194       4.506 -17.587 -14.980  1.00  1.28           H  
ATOM   2994  HD2 PHE A 194       3.248 -19.311 -18.651  1.00  1.28           H  
ATOM   2995  HE1 PHE A 194       4.118 -15.345 -15.891  1.00  1.28           H  
ATOM   2996  HE2 PHE A 194       2.836 -17.070 -19.580  1.00  1.28           H  
ATOM   2997  HZ  PHE A 194       3.288 -15.089 -18.209  1.00  1.28           H  
ATOM   2998  N   SER A 195       3.990 -22.626 -14.782  1.00  0.60           N  
ATOM   2999  CA  SER A 195       4.512 -23.962 -14.566  1.00  0.97           C  
ATOM   3000  C   SER A 195       3.410 -24.971 -14.811  1.00  1.00           C  
ATOM   3001  O   SER A 195       3.641 -26.016 -15.412  1.00  1.72           O  
ATOM   3002  CB  SER A 195       5.049 -24.099 -13.153  1.00  1.46           C  
ATOM   3003  OG  SER A 195       6.151 -23.257 -12.947  1.00  1.46           O  
ATOM   3004  H   SER A 195       4.008 -21.979 -14.007  1.00  0.72           H  
ATOM   3005  HA  SER A 195       5.317 -24.146 -15.278  1.00  1.16           H  
ATOM   3006 1HB  SER A 195       4.266 -23.861 -12.435  1.00  1.75           H  
ATOM   3007 2HB  SER A 195       5.346 -25.133 -12.979  1.00  1.75           H  
ATOM   3008  HG  SER A 195       5.806 -22.358 -12.991  1.00  1.75           H  
ATOM   3009  N   PHE A 196       2.200 -24.641 -14.365  1.00  1.19           N  
ATOM   3010  CA  PHE A 196       1.028 -25.465 -14.598  1.00  1.86           C  
ATOM   3011  C   PHE A 196       0.786 -25.668 -16.082  1.00  1.77           C  
ATOM   3012  O   PHE A 196       0.623 -26.792 -16.547  1.00  3.92           O  
ATOM   3013  CB  PHE A 196      -0.220 -24.823 -13.996  1.00  2.79           C  
ATOM   3014  CG  PHE A 196      -1.474 -25.581 -14.317  1.00  2.79           C  
ATOM   3015  CD1 PHE A 196      -1.887 -26.643 -13.531  1.00  2.79           C  
ATOM   3016  CD2 PHE A 196      -2.232 -25.244 -15.429  1.00  2.79           C  
ATOM   3017  CE1 PHE A 196      -3.035 -27.341 -13.847  1.00  2.79           C  
ATOM   3018  CE2 PHE A 196      -3.379 -25.938 -15.749  1.00  2.79           C  
ATOM   3019  CZ  PHE A 196      -3.782 -26.989 -14.955  1.00  2.79           C  
ATOM   3020  H   PHE A 196       2.089 -23.785 -13.843  1.00  1.43           H  
ATOM   3021  HA  PHE A 196       1.186 -26.437 -14.132  1.00  2.23           H  
ATOM   3022 1HB  PHE A 196      -0.119 -24.769 -12.912  1.00  3.35           H  
ATOM   3023 2HB  PHE A 196      -0.332 -23.808 -14.366  1.00  3.35           H  
ATOM   3024  HD1 PHE A 196      -1.297 -26.924 -12.659  1.00  3.35           H  
ATOM   3025  HD2 PHE A 196      -1.908 -24.416 -16.059  1.00  3.35           H  
ATOM   3026  HE1 PHE A 196      -3.352 -28.174 -13.221  1.00  3.35           H  
ATOM   3027  HE2 PHE A 196      -3.964 -25.659 -16.626  1.00  3.35           H  
ATOM   3028  HZ  PHE A 196      -4.687 -27.541 -15.204  1.00  3.35           H  
ATOM   3029  N   ILE A 197       0.771 -24.572 -16.833  1.00  0.87           N  
ATOM   3030  CA  ILE A 197       0.483 -24.658 -18.258  1.00  1.70           C  
ATOM   3031  C   ILE A 197       1.550 -25.485 -18.976  1.00  4.38           C  
ATOM   3032  O   ILE A 197       1.232 -26.369 -19.773  1.00 16.40           O  
ATOM   3033  CB  ILE A 197       0.454 -23.250 -18.873  1.00  2.55           C  
ATOM   3034  CG1 ILE A 197      -0.724 -22.469 -18.310  1.00  2.55           C  
ATOM   3035  CG2 ILE A 197       0.300 -23.375 -20.383  1.00  2.55           C  
ATOM   3036  CD1 ILE A 197      -0.668 -20.991 -18.613  1.00  2.55           C  
ATOM   3037  H   ILE A 197       0.905 -23.664 -16.404  1.00  1.04           H  
ATOM   3038  HA  ILE A 197      -0.483 -25.131 -18.396  1.00  2.04           H  
ATOM   3039  HB  ILE A 197       1.366 -22.710 -18.633  1.00  3.06           H  
ATOM   3040 1HG1 ILE A 197      -1.643 -22.866 -18.717  1.00  3.06           H  
ATOM   3041 2HG1 ILE A 197      -0.745 -22.599 -17.229  1.00  3.06           H  
ATOM   3042 1HG2 ILE A 197       0.267 -22.380 -20.826  1.00  3.06           H  
ATOM   3043 2HG2 ILE A 197       1.147 -23.925 -20.789  1.00  3.06           H  
ATOM   3044 3HG2 ILE A 197      -0.623 -23.906 -20.614  1.00  3.06           H  
ATOM   3045 1HD1 ILE A 197      -1.537 -20.500 -18.178  1.00  3.06           H  
ATOM   3046 2HD1 ILE A 197       0.242 -20.563 -18.186  1.00  3.06           H  
ATOM   3047 3HD1 ILE A 197      -0.667 -20.844 -19.689  1.00  3.06           H  
ATOM   3048  N   MET A 198       2.808 -25.187 -18.698  1.00  1.55           N  
ATOM   3049  CA  MET A 198       3.942 -25.866 -19.303  1.00  2.97           C  
ATOM   3050  C   MET A 198       4.048 -27.357 -18.938  1.00  4.15           C  
ATOM   3051  O   MET A 198       4.179 -28.207 -19.820  1.00  7.23           O  
ATOM   3052  CB  MET A 198       5.225 -25.116 -18.915  1.00  4.46           C  
ATOM   3053  CG  MET A 198       6.523 -25.674 -19.483  1.00  4.46           C  
ATOM   3054  SD  MET A 198       7.198 -27.028 -18.506  1.00  4.46           S  
ATOM   3055  CE  MET A 198       7.740 -26.130 -17.053  1.00  4.46           C  
ATOM   3056  H   MET A 198       2.999 -24.446 -18.036  1.00  1.86           H  
ATOM   3057  HA  MET A 198       3.827 -25.811 -20.385  1.00  3.56           H  
ATOM   3058 1HB  MET A 198       5.149 -24.078 -19.234  1.00  5.35           H  
ATOM   3059 2HB  MET A 198       5.322 -25.110 -17.829  1.00  5.35           H  
ATOM   3060 1HG  MET A 198       6.355 -26.032 -20.498  1.00  5.35           H  
ATOM   3061 2HG  MET A 198       7.266 -24.880 -19.522  1.00  5.35           H  
ATOM   3062 1HE  MET A 198       8.184 -26.825 -16.340  1.00  5.35           H  
ATOM   3063 2HE  MET A 198       8.481 -25.383 -17.341  1.00  5.35           H  
ATOM   3064 3HE  MET A 198       6.885 -25.634 -16.590  1.00  5.35           H  
ATOM   3065  N   SER A 199       4.035 -27.668 -17.638  1.00  4.17           N  
ATOM   3066  CA  SER A 199       4.247 -29.039 -17.170  1.00  6.98           C  
ATOM   3067  C   SER A 199       3.008 -29.928 -17.039  1.00  5.82           C  
ATOM   3068  O   SER A 199       3.143 -31.152 -17.048  1.00  7.91           O  
ATOM   3069  CB  SER A 199       4.939 -29.015 -15.821  1.00 10.47           C  
ATOM   3070  OG  SER A 199       4.105 -28.482 -14.831  1.00 10.47           O  
ATOM   3071  H   SER A 199       3.905 -26.944 -16.952  1.00  5.00           H  
ATOM   3072  HA  SER A 199       4.918 -29.521 -17.881  1.00  8.38           H  
ATOM   3073 1HB  SER A 199       5.231 -30.028 -15.547  1.00 12.56           H  
ATOM   3074 2HB  SER A 199       5.849 -28.420 -15.892  1.00 12.56           H  
ATOM   3075  HG  SER A 199       3.878 -27.597 -15.128  1.00 12.56           H  
ATOM   3076  N   ASN A 200       1.805 -29.358 -16.925  1.00  4.56           N  
ATOM   3077  CA  ASN A 200       0.624 -30.211 -16.754  1.00  7.15           C  
ATOM   3078  C   ASN A 200      -0.081 -30.566 -18.063  1.00 15.51           C  
ATOM   3079  O   ASN A 200      -1.260 -30.924 -18.053  1.00 53.67           O  
ATOM   3080  CB  ASN A 200      -0.382 -29.575 -15.814  1.00 10.73           C  
ATOM   3081  CG  ASN A 200      -1.335 -30.593 -15.251  1.00 10.73           C  
ATOM   3082  OD1 ASN A 200      -0.911 -31.605 -14.681  1.00 10.73           O  
ATOM   3083  ND2 ASN A 200      -2.612 -30.359 -15.413  1.00 10.73           N  
ATOM   3084  H   ASN A 200       1.687 -28.356 -16.917  1.00  5.47           H  
ATOM   3085  HA  ASN A 200       0.951 -31.151 -16.308  1.00  8.58           H  
ATOM   3086 1HB  ASN A 200       0.139 -29.079 -14.993  1.00 12.87           H  
ATOM   3087 2HB  ASN A 200      -0.953 -28.815 -16.348  1.00 12.87           H  
ATOM   3088 1HD2 ASN A 200      -3.288 -31.010 -15.066  1.00 12.87           H  
ATOM   3089 2HD2 ASN A 200      -2.911 -29.532 -15.888  1.00 12.87           H  
ATOM   3090  N   GLY A 201       0.632 -30.492 -19.183  1.00  9.35           N  
ATOM   3091  CA  GLY A 201       0.060 -30.865 -20.468  1.00 18.39           C  
ATOM   3092  C   GLY A 201      -0.497 -29.688 -21.264  1.00  8.71           C  
ATOM   3093  O   GLY A 201      -0.814 -29.846 -22.442  1.00  8.30           O  
ATOM   3094  H   GLY A 201       1.592 -30.185 -19.150  1.00 11.22           H  
ATOM   3095 1HA  GLY A 201       0.822 -31.370 -21.060  1.00 22.07           H  
ATOM   3096 2HA  GLY A 201      -0.733 -31.593 -20.304  1.00 22.07           H  
ATOM   3097  N   GLY A 202      -0.603 -28.514 -20.644  1.00 13.47           N  
ATOM   3098  CA  GLY A 202      -1.116 -27.352 -21.355  1.00 27.31           C  
ATOM   3099  C   GLY A 202      -2.252 -26.662 -20.614  1.00 17.77           C  
ATOM   3100  O   GLY A 202      -2.368 -26.754 -19.391  1.00 33.10           O  
ATOM   3101  H   GLY A 202      -0.333 -28.418 -19.676  1.00 16.16           H  
ATOM   3102 1HA  GLY A 202      -0.311 -26.641 -21.521  1.00 32.77           H  
ATOM   3103 2HA  GLY A 202      -1.457 -27.654 -22.340  1.00 32.77           H  
ATOM   3104  N   ILE A 203      -3.083 -25.967 -21.384  1.00  3.71           N  
ATOM   3105  CA  ILE A 203      -4.220 -25.213 -20.873  1.00  1.19           C  
ATOM   3106  C   ILE A 203      -5.360 -25.169 -21.890  1.00  0.89           C  
ATOM   3107  O   ILE A 203      -5.123 -25.202 -23.094  1.00  1.84           O  
ATOM   3108  CB  ILE A 203      -3.789 -23.787 -20.516  1.00  1.78           C  
ATOM   3109  CG1 ILE A 203      -4.911 -23.063 -19.777  1.00  1.78           C  
ATOM   3110  CG2 ILE A 203      -3.396 -23.027 -21.770  1.00  1.78           C  
ATOM   3111  CD1 ILE A 203      -4.479 -21.790 -19.127  1.00  1.78           C  
ATOM   3112  H   ILE A 203      -2.895 -25.949 -22.376  1.00  4.45           H  
ATOM   3113  HA  ILE A 203      -4.584 -25.703 -19.971  1.00  1.43           H  
ATOM   3114  HB  ILE A 203      -2.939 -23.839 -19.845  1.00  2.14           H  
ATOM   3115 1HG1 ILE A 203      -5.703 -22.823 -20.476  1.00  2.14           H  
ATOM   3116 2HG1 ILE A 203      -5.312 -23.717 -19.006  1.00  2.14           H  
ATOM   3117 1HG2 ILE A 203      -3.077 -22.024 -21.491  1.00  2.14           H  
ATOM   3118 2HG2 ILE A 203      -2.579 -23.543 -22.271  1.00  2.14           H  
ATOM   3119 3HG2 ILE A 203      -4.253 -22.965 -22.442  1.00  2.14           H  
ATOM   3120 1HD1 ILE A 203      -5.330 -21.328 -18.624  1.00  2.14           H  
ATOM   3121 2HD1 ILE A 203      -3.697 -22.002 -18.399  1.00  2.14           H  
ATOM   3122 3HD1 ILE A 203      -4.093 -21.110 -19.886  1.00  2.14           H  
ATOM   3123  N   THR A 204      -6.599 -25.130 -21.404  1.00  0.90           N  
ATOM   3124  CA  THR A 204      -7.766 -25.040 -22.280  1.00  1.40           C  
ATOM   3125  C   THR A 204      -8.101 -23.565 -22.545  1.00  1.21           C  
ATOM   3126  O   THR A 204      -7.580 -22.686 -21.856  1.00  1.92           O  
ATOM   3127  CB  THR A 204      -8.977 -25.723 -21.631  1.00  2.10           C  
ATOM   3128  OG1 THR A 204      -9.383 -24.979 -20.478  1.00  2.10           O  
ATOM   3129  CG2 THR A 204      -8.584 -27.117 -21.175  1.00  2.10           C  
ATOM   3130  H   THR A 204      -6.749 -25.138 -20.399  1.00  1.08           H  
ATOM   3131  HA  THR A 204      -7.539 -25.528 -23.226  1.00  1.68           H  
ATOM   3132  HB  THR A 204      -9.802 -25.781 -22.337  1.00  2.52           H  
ATOM   3133  HG1 THR A 204      -8.658 -24.951 -19.843  1.00  2.52           H  
ATOM   3134 1HG2 THR A 204      -9.440 -27.598 -20.698  1.00  2.52           H  
ATOM   3135 2HG2 THR A 204      -8.267 -27.709 -22.032  1.00  2.52           H  
ATOM   3136 3HG2 THR A 204      -7.765 -27.052 -20.457  1.00  2.52           H  
ATOM   3137  N   THR A 205      -8.976 -23.287 -23.515  1.00  1.26           N  
ATOM   3138  CA  THR A 205      -9.354 -21.893 -23.744  1.00  1.18           C  
ATOM   3139  C   THR A 205     -10.483 -21.485 -22.828  1.00  0.75           C  
ATOM   3140  O   THR A 205     -11.205 -22.333 -22.306  1.00  0.83           O  
ATOM   3141  CB  THR A 205      -9.792 -21.614 -25.200  1.00  1.77           C  
ATOM   3142  OG1 THR A 205     -10.976 -22.359 -25.514  1.00  1.77           O  
ATOM   3143  CG2 THR A 205      -8.686 -21.968 -26.171  1.00  1.77           C  
ATOM   3144  H   THR A 205      -9.377 -24.028 -24.071  1.00  1.51           H  
ATOM   3145  HA  THR A 205      -8.497 -21.270 -23.527  1.00  1.42           H  
ATOM   3146  HB  THR A 205     -10.015 -20.555 -25.310  1.00  2.12           H  
ATOM   3147  HG1 THR A 205     -11.150 -22.289 -26.458  1.00  2.12           H  
ATOM   3148 1HG2 THR A 205      -9.008 -21.754 -27.189  1.00  2.12           H  
ATOM   3149 2HG2 THR A 205      -7.797 -21.383 -25.941  1.00  2.12           H  
ATOM   3150 3HG2 THR A 205      -8.462 -23.022 -26.078  1.00  2.12           H  
ATOM   3151  N   GLU A 206     -10.657 -20.179 -22.665  1.00  0.85           N  
ATOM   3152  CA  GLU A 206     -11.708 -19.657 -21.799  1.00  1.03           C  
ATOM   3153  C   GLU A 206     -13.089 -20.043 -22.302  1.00  0.89           C  
ATOM   3154  O   GLU A 206     -14.024 -20.180 -21.520  1.00  1.02           O  
ATOM   3155  CB  GLU A 206     -11.619 -18.150 -21.629  1.00  1.54           C  
ATOM   3156  CG  GLU A 206     -12.583 -17.672 -20.560  1.00  1.54           C  
ATOM   3157  CD  GLU A 206     -12.444 -16.241 -20.165  1.00  1.54           C  
ATOM   3158  OE1 GLU A 206     -11.703 -15.535 -20.806  1.00  1.54           O  
ATOM   3159  OE2 GLU A 206     -13.071 -15.861 -19.202  1.00  1.54           O  
ATOM   3160  H   GLU A 206     -10.037 -19.543 -23.151  1.00  1.02           H  
ATOM   3161  HA  GLU A 206     -11.583 -20.102 -20.813  1.00  1.24           H  
ATOM   3162 1HB  GLU A 206     -10.611 -17.862 -21.339  1.00  1.85           H  
ATOM   3163 2HB  GLU A 206     -11.858 -17.650 -22.568  1.00  1.85           H  
ATOM   3164 1HG  GLU A 206     -13.596 -17.822 -20.933  1.00  1.85           H  
ATOM   3165 2HG  GLU A 206     -12.455 -18.297 -19.677  1.00  1.85           H  
ATOM   3166  N   SER A 207     -13.223 -20.226 -23.615  1.00  0.95           N  
ATOM   3167  CA  SER A 207     -14.484 -20.650 -24.210  1.00  1.16           C  
ATOM   3168  C   SER A 207     -14.870 -22.072 -23.772  1.00  0.99           C  
ATOM   3169  O   SER A 207     -16.035 -22.460 -23.873  1.00  1.28           O  
ATOM   3170  CB  SER A 207     -14.385 -20.594 -25.722  1.00  1.74           C  
ATOM   3171  OG  SER A 207     -13.522 -21.584 -26.219  1.00  1.74           O  
ATOM   3172  H   SER A 207     -12.430 -20.077 -24.221  1.00  1.14           H  
ATOM   3173  HA  SER A 207     -15.268 -19.966 -23.882  1.00  1.39           H  
ATOM   3174 1HB  SER A 207     -15.375 -20.723 -26.158  1.00  2.09           H  
ATOM   3175 2HB  SER A 207     -14.025 -19.610 -26.021  1.00  2.09           H  
ATOM   3176  HG  SER A 207     -12.721 -21.561 -25.686  1.00  2.09           H  
ATOM   3177  N   ASN A 208     -13.893 -22.840 -23.279  1.00  0.71           N  
ATOM   3178  CA  ASN A 208     -14.125 -24.178 -22.772  1.00  0.64           C  
ATOM   3179  C   ASN A 208     -14.304 -24.139 -21.264  1.00  0.45           C  
ATOM   3180  O   ASN A 208     -15.019 -24.967 -20.696  1.00  0.46           O  
ATOM   3181  CB  ASN A 208     -12.984 -25.105 -23.162  1.00  0.96           C  
ATOM   3182  CG  ASN A 208     -12.983 -25.451 -24.623  1.00  0.96           C  
ATOM   3183  OD1 ASN A 208     -13.738 -26.333 -25.047  1.00  0.96           O  
ATOM   3184  ND2 ASN A 208     -12.174 -24.783 -25.403  1.00  0.96           N  
ATOM   3185  H   ASN A 208     -12.950 -22.489 -23.226  1.00  0.85           H  
ATOM   3186  HA  ASN A 208     -15.051 -24.560 -23.206  1.00  0.77           H  
ATOM   3187 1HB  ASN A 208     -12.030 -24.636 -22.914  1.00  1.15           H  
ATOM   3188 2HB  ASN A 208     -13.052 -26.025 -22.586  1.00  1.15           H  
ATOM   3189 1HD2 ASN A 208     -12.152 -24.983 -26.382  1.00  1.15           H  
ATOM   3190 2HD2 ASN A 208     -11.591 -24.058 -25.038  1.00  1.15           H  
ATOM   3191  N   TYR A 209     -13.693 -23.148 -20.615  1.00  0.40           N  
ATOM   3192  CA  TYR A 209     -13.842 -23.011 -19.169  1.00  0.34           C  
ATOM   3193  C   TYR A 209     -13.770 -21.525 -18.742  1.00  0.39           C  
ATOM   3194  O   TYR A 209     -12.715 -21.040 -18.321  1.00  0.44           O  
ATOM   3195  CB  TYR A 209     -12.773 -23.868 -18.495  1.00  0.51           C  
ATOM   3196  CG  TYR A 209     -13.013 -24.175 -17.039  1.00  0.51           C  
ATOM   3197  CD1 TYR A 209     -14.174 -24.829 -16.658  1.00  0.51           C  
ATOM   3198  CD2 TYR A 209     -12.065 -23.843 -16.093  1.00  0.51           C  
ATOM   3199  CE1 TYR A 209     -14.384 -25.142 -15.331  1.00  0.51           C  
ATOM   3200  CE2 TYR A 209     -12.270 -24.159 -14.767  1.00  0.51           C  
ATOM   3201  CZ  TYR A 209     -13.423 -24.804 -14.386  1.00  0.51           C  
ATOM   3202  OH  TYR A 209     -13.626 -25.125 -13.065  1.00  0.51           O  
ATOM   3203  H   TYR A 209     -13.089 -22.512 -21.122  1.00  0.48           H  
ATOM   3204  HA  TYR A 209     -14.815 -23.404 -18.880  1.00  0.41           H  
ATOM   3205 1HB  TYR A 209     -12.697 -24.818 -19.027  1.00  0.61           H  
ATOM   3206 2HB  TYR A 209     -11.807 -23.378 -18.585  1.00  0.61           H  
ATOM   3207  HD1 TYR A 209     -14.920 -25.099 -17.408  1.00  0.61           H  
ATOM   3208  HD2 TYR A 209     -11.154 -23.339 -16.401  1.00  0.61           H  
ATOM   3209  HE1 TYR A 209     -15.295 -25.658 -15.029  1.00  0.61           H  
ATOM   3210  HE2 TYR A 209     -11.520 -23.900 -14.019  1.00  0.61           H  
ATOM   3211  HH  TYR A 209     -13.094 -24.539 -12.511  1.00  0.61           H  
ATOM   3212  N   PRO A 210     -14.895 -20.793 -18.901  1.00  0.47           N  
ATOM   3213  CA  PRO A 210     -15.142 -19.363 -18.645  1.00  0.65           C  
ATOM   3214  C   PRO A 210     -14.839 -18.903 -17.228  1.00  0.57           C  
ATOM   3215  O   PRO A 210     -15.143 -19.611 -16.266  1.00  0.48           O  
ATOM   3216  CB  PRO A 210     -16.642 -19.206 -18.924  1.00  0.98           C  
ATOM   3217  CG  PRO A 210     -16.969 -20.302 -19.868  1.00  0.98           C  
ATOM   3218  CD  PRO A 210     -16.119 -21.448 -19.414  1.00  0.98           C  
ATOM   3219  HA  PRO A 210     -14.573 -18.771 -19.363  1.00  0.78           H  
ATOM   3220 1HB  PRO A 210     -17.207 -19.275 -17.981  1.00  1.17           H  
ATOM   3221 2HB  PRO A 210     -16.843 -18.210 -19.345  1.00  1.17           H  
ATOM   3222 1HG  PRO A 210     -18.045 -20.528 -19.829  1.00  1.17           H  
ATOM   3223 2HG  PRO A 210     -16.746 -19.990 -20.899  1.00  1.17           H  
ATOM   3224 1HD  PRO A 210     -16.616 -22.008 -18.609  1.00  1.17           H  
ATOM   3225 2HD  PRO A 210     -15.902 -22.083 -20.279  1.00  1.17           H  
ATOM   3226  N   TYR A 211     -14.273 -17.698 -17.093  1.00  0.91           N  
ATOM   3227  CA  TYR A 211     -14.020 -17.137 -15.769  1.00  0.78           C  
ATOM   3228  C   TYR A 211     -15.329 -16.714 -15.124  1.00  0.89           C  
ATOM   3229  O   TYR A 211     -16.139 -16.019 -15.739  1.00  1.89           O  
ATOM   3230  CB  TYR A 211     -13.035 -15.971 -15.858  1.00  1.17           C  
ATOM   3231  CG  TYR A 211     -12.630 -15.376 -14.522  1.00  1.17           C  
ATOM   3232  CD1 TYR A 211     -11.823 -16.105 -13.660  1.00  1.17           C  
ATOM   3233  CD2 TYR A 211     -13.036 -14.099 -14.169  1.00  1.17           C  
ATOM   3234  CE1 TYR A 211     -11.434 -15.570 -12.449  1.00  1.17           C  
ATOM   3235  CE2 TYR A 211     -12.641 -13.560 -12.961  1.00  1.17           C  
ATOM   3236  CZ  TYR A 211     -11.846 -14.290 -12.101  1.00  1.17           C  
ATOM   3237  OH  TYR A 211     -11.458 -13.753 -10.896  1.00  1.17           O  
ATOM   3238  H   TYR A 211     -14.014 -17.152 -17.914  1.00  1.09           H  
ATOM   3239  HA  TYR A 211     -13.595 -17.904 -15.138  1.00  0.94           H  
ATOM   3240 1HB  TYR A 211     -12.130 -16.301 -16.370  1.00  1.40           H  
ATOM   3241 2HB  TYR A 211     -13.472 -15.177 -16.463  1.00  1.40           H  
ATOM   3242  HD1 TYR A 211     -11.497 -17.106 -13.940  1.00  1.40           H  
ATOM   3243  HD2 TYR A 211     -13.663 -13.518 -14.847  1.00  1.40           H  
ATOM   3244  HE1 TYR A 211     -10.804 -16.148 -11.774  1.00  1.40           H  
ATOM   3245  HE2 TYR A 211     -12.958 -12.554 -12.688  1.00  1.40           H  
ATOM   3246  HH  TYR A 211     -11.667 -12.814 -10.879  1.00  1.40           H  
ATOM   3247  N   VAL A 212     -15.534 -17.145 -13.882  1.00  1.92           N  
ATOM   3248  CA  VAL A 212     -16.776 -16.853 -13.171  1.00  4.98           C  
ATOM   3249  C   VAL A 212     -16.576 -16.135 -11.840  1.00  1.74           C  
ATOM   3250  O   VAL A 212     -17.527 -16.001 -11.072  1.00  2.66           O  
ATOM   3251  CB  VAL A 212     -17.560 -18.151 -12.903  1.00  7.47           C  
ATOM   3252  CG1 VAL A 212     -17.967 -18.808 -14.213  1.00  7.47           C  
ATOM   3253  CG2 VAL A 212     -16.703 -19.091 -12.075  1.00  7.47           C  
ATOM   3254  H   VAL A 212     -14.816 -17.704 -13.436  1.00  2.30           H  
ATOM   3255  HA  VAL A 212     -17.386 -16.214 -13.811  1.00  5.98           H  
ATOM   3256  HB  VAL A 212     -18.472 -17.910 -12.359  1.00  8.96           H  
ATOM   3257 1HG1 VAL A 212     -18.533 -19.717 -14.004  1.00  8.96           H  
ATOM   3258 2HG1 VAL A 212     -18.587 -18.120 -14.788  1.00  8.96           H  
ATOM   3259 3HG1 VAL A 212     -17.077 -19.062 -14.786  1.00  8.96           H  
ATOM   3260 1HG2 VAL A 212     -17.258 -20.005 -11.868  1.00  8.96           H  
ATOM   3261 2HG2 VAL A 212     -15.798 -19.333 -12.628  1.00  8.96           H  
ATOM   3262 3HG2 VAL A 212     -16.436 -18.608 -11.135  1.00  8.96           H  
ATOM   3263  N   GLU A 213     -15.347 -15.688 -11.569  1.00  2.38           N  
ATOM   3264  CA  GLU A 213     -15.032 -14.974 -10.327  1.00  1.86           C  
ATOM   3265  C   GLU A 213     -15.244 -15.824  -9.077  1.00  2.20           C  
ATOM   3266  O   GLU A 213     -15.910 -15.383  -8.134  1.00  5.37           O  
ATOM   3267  CB  GLU A 213     -15.852 -13.687 -10.201  1.00  2.79           C  
ATOM   3268  CG  GLU A 213     -15.636 -12.660 -11.300  1.00  2.79           C  
ATOM   3269  CD  GLU A 213     -16.439 -11.409 -11.086  1.00  2.79           C  
ATOM   3270  OE1 GLU A 213     -17.148 -11.340 -10.111  1.00  2.79           O  
ATOM   3271  OE2 GLU A 213     -16.348 -10.521 -11.900  1.00  2.79           O  
ATOM   3272  H   GLU A 213     -14.615 -15.831 -12.244  1.00  2.86           H  
ATOM   3273  HA  GLU A 213     -13.972 -14.704 -10.358  1.00  2.23           H  
ATOM   3274 1HB  GLU A 213     -16.916 -13.922 -10.175  1.00  3.35           H  
ATOM   3275 2HB  GLU A 213     -15.611 -13.204  -9.256  1.00  3.35           H  
ATOM   3276 1HG  GLU A 213     -14.583 -12.390 -11.314  1.00  3.35           H  
ATOM   3277 2HG  GLU A 213     -15.890 -13.098 -12.264  1.00  3.35           H  
ATOM   3278  N   SER A 214     -14.681 -17.024  -9.060  1.00  1.42           N  
ATOM   3279  CA  SER A 214     -14.769 -17.906  -7.898  1.00  1.78           C  
ATOM   3280  C   SER A 214     -13.820 -19.080  -8.075  1.00  1.47           C  
ATOM   3281  O   SER A 214     -13.325 -19.314  -9.176  1.00  5.14           O  
ATOM   3282  CB  SER A 214     -16.186 -18.419  -7.696  1.00  2.67           C  
ATOM   3283  OG  SER A 214     -16.556 -19.311  -8.710  1.00  2.67           O  
ATOM   3284  H   SER A 214     -14.158 -17.331  -9.868  1.00  1.70           H  
ATOM   3285  HA  SER A 214     -14.472 -17.348  -7.010  1.00  2.14           H  
ATOM   3286 1HB  SER A 214     -16.255 -18.919  -6.730  1.00  3.20           H  
ATOM   3287 2HB  SER A 214     -16.883 -17.583  -7.676  1.00  3.20           H  
ATOM   3288  HG  SER A 214     -17.453 -19.585  -8.505  1.00  3.20           H  
ATOM   3289  N   GLN A 215     -13.567 -19.818  -6.997  1.00  3.60           N  
ATOM   3290  CA  GLN A 215     -12.698 -20.985  -7.087  1.00  4.23           C  
ATOM   3291  C   GLN A 215     -13.474 -22.265  -6.828  1.00  4.00           C  
ATOM   3292  O   GLN A 215     -14.214 -22.373  -5.849  1.00 11.48           O  
ATOM   3293  CB  GLN A 215     -11.525 -20.919  -6.107  1.00  6.35           C  
ATOM   3294  CG  GLN A 215     -10.587 -22.116  -6.250  1.00  6.35           C  
ATOM   3295  CD  GLN A 215      -9.422 -22.103  -5.284  1.00  6.35           C  
ATOM   3296  OE1 GLN A 215      -9.585 -21.805  -4.098  1.00  6.35           O  
ATOM   3297  NE2 GLN A 215      -8.233 -22.425  -5.785  1.00  6.35           N  
ATOM   3298  H   GLN A 215     -13.990 -19.576  -6.112  1.00  4.32           H  
ATOM   3299  HA  GLN A 215     -12.295 -21.037  -8.096  1.00  5.08           H  
ATOM   3300 1HB  GLN A 215     -10.951 -20.008  -6.277  1.00  7.61           H  
ATOM   3301 2HB  GLN A 215     -11.898 -20.893  -5.083  1.00  7.61           H  
ATOM   3302 1HG  GLN A 215     -11.156 -23.027  -6.067  1.00  7.61           H  
ATOM   3303 2HG  GLN A 215     -10.188 -22.129  -7.264  1.00  7.61           H  
ATOM   3304 1HE2 GLN A 215      -7.425 -22.434  -5.193  1.00  7.61           H  
ATOM   3305 2HE2 GLN A 215      -8.138 -22.641  -6.760  1.00  7.61           H  
ATOM   3306  N   GLY A 216     -13.286 -23.230  -7.712  1.00  1.27           N  
ATOM   3307  CA  GLY A 216     -13.925 -24.531  -7.611  1.00  1.34           C  
ATOM   3308  C   GLY A 216     -12.883 -25.644  -7.639  1.00  1.02           C  
ATOM   3309  O   GLY A 216     -11.846 -25.555  -6.981  1.00  1.49           O  
ATOM   3310  H   GLY A 216     -12.665 -23.046  -8.487  1.00  1.52           H  
ATOM   3311 1HA  GLY A 216     -14.501 -24.586  -6.688  1.00  1.61           H  
ATOM   3312 2HA  GLY A 216     -14.623 -24.658  -8.438  1.00  1.61           H  
ATOM   3313  N   THR A 217     -13.175 -26.696  -8.400  1.00  1.13           N  
ATOM   3314  CA  THR A 217     -12.283 -27.850  -8.518  1.00  1.08           C  
ATOM   3315  C   THR A 217     -11.716 -27.987  -9.928  1.00  0.73           C  
ATOM   3316  O   THR A 217     -12.186 -27.343 -10.865  1.00  0.65           O  
ATOM   3317  CB  THR A 217     -13.014 -29.151  -8.138  1.00  1.62           C  
ATOM   3318  OG1 THR A 217     -14.069 -29.400  -9.076  1.00  1.62           O  
ATOM   3319  CG2 THR A 217     -13.600 -29.040  -6.741  1.00  1.62           C  
ATOM   3320  H   THR A 217     -14.046 -26.696  -8.910  1.00  1.36           H  
ATOM   3321  HA  THR A 217     -11.447 -27.712  -7.832  1.00  1.30           H  
ATOM   3322  HB  THR A 217     -12.312 -29.984  -8.167  1.00  1.94           H  
ATOM   3323  HG1 THR A 217     -13.693 -29.551  -9.947  1.00  1.94           H  
ATOM   3324 1HG2 THR A 217     -14.113 -29.968  -6.487  1.00  1.94           H  
ATOM   3325 2HG2 THR A 217     -12.799 -28.860  -6.024  1.00  1.94           H  
ATOM   3326 3HG2 THR A 217     -14.309 -28.214  -6.708  1.00  1.94           H  
ATOM   3327  N   CYS A 218     -10.708 -28.843 -10.067  1.00  0.82           N  
ATOM   3328  CA  CYS A 218     -10.044 -29.069 -11.347  1.00  0.68           C  
ATOM   3329  C   CYS A 218     -10.941 -29.763 -12.361  1.00  0.64           C  
ATOM   3330  O   CYS A 218     -11.344 -30.910 -12.163  1.00  1.20           O  
ATOM   3331  CB  CYS A 218      -8.787 -29.914 -11.137  1.00  1.02           C  
ATOM   3332  SG  CYS A 218      -7.872 -30.284 -12.654  1.00  1.02           S  
ATOM   3333  H   CYS A 218     -10.381 -29.346  -9.255  1.00  0.98           H  
ATOM   3334  HA  CYS A 218      -9.750 -28.101 -11.750  1.00  0.82           H  
ATOM   3335 1HB  CYS A 218      -8.112 -29.392 -10.458  1.00  1.22           H  
ATOM   3336 2HB  CYS A 218      -9.057 -30.859 -10.666  1.00  1.22           H  
ATOM   3337  HG  CYS A 218      -6.877 -30.932 -12.056  1.00  1.22           H  
ATOM   3338  N   ASN A 219     -11.237 -29.066 -13.456  1.00  0.89           N  
ATOM   3339  CA  ASN A 219     -12.078 -29.613 -14.516  1.00  1.19           C  
ATOM   3340  C   ASN A 219     -11.372 -29.726 -15.869  1.00  1.82           C  
ATOM   3341  O   ASN A 219     -12.034 -29.742 -16.905  1.00  3.14           O  
ATOM   3342  CB  ASN A 219     -13.354 -28.802 -14.644  1.00  1.78           C  
ATOM   3343  CG  ASN A 219     -14.281 -29.013 -13.476  1.00  1.78           C  
ATOM   3344  OD1 ASN A 219     -14.767 -30.133 -13.275  1.00  1.78           O  
ATOM   3345  ND2 ASN A 219     -14.541 -27.985 -12.710  1.00  1.78           N  
ATOM   3346  H   ASN A 219     -10.874 -28.127 -13.552  1.00  1.07           H  
ATOM   3347  HA  ASN A 219     -12.359 -30.627 -14.229  1.00  1.43           H  
ATOM   3348 1HB  ASN A 219     -13.104 -27.744 -14.707  1.00  2.14           H  
ATOM   3349 2HB  ASN A 219     -13.873 -29.073 -15.563  1.00  2.14           H  
ATOM   3350 1HD2 ASN A 219     -15.152 -28.090 -11.925  1.00  2.14           H  
ATOM   3351 2HD2 ASN A 219     -14.132 -27.090 -12.897  1.00  2.14           H  
ATOM   3352  N   THR A 220     -10.039 -29.836 -15.860  1.00  1.87           N  
ATOM   3353  CA  THR A 220      -9.258 -29.965 -17.099  1.00  3.16           C  
ATOM   3354  C   THR A 220      -9.728 -31.154 -17.934  1.00  3.83           C  
ATOM   3355  O   THR A 220      -9.846 -31.068 -19.155  1.00  4.06           O  
ATOM   3356  CB  THR A 220      -7.754 -30.136 -16.802  1.00  4.74           C  
ATOM   3357  OG1 THR A 220      -7.253 -28.981 -16.119  1.00  4.74           O  
ATOM   3358  CG2 THR A 220      -6.977 -30.333 -18.093  1.00  4.74           C  
ATOM   3359  H   THR A 220      -9.547 -29.821 -14.977  1.00  2.24           H  
ATOM   3360  HA  THR A 220      -9.394 -29.060 -17.692  1.00  3.79           H  
ATOM   3361  HB  THR A 220      -7.612 -31.008 -16.165  1.00  5.69           H  
ATOM   3362  HG1 THR A 220      -7.184 -28.243 -16.736  1.00  5.69           H  
ATOM   3363 1HG2 THR A 220      -5.919 -30.457 -17.864  1.00  5.69           H  
ATOM   3364 2HG2 THR A 220      -7.345 -31.220 -18.609  1.00  5.69           H  
ATOM   3365 3HG2 THR A 220      -7.109 -29.460 -18.733  1.00  5.69           H  
ATOM   3366  N   LYS A 221     -10.001 -32.263 -17.248  1.00  5.81           N  
ATOM   3367  CA  LYS A 221     -10.449 -33.521 -17.846  1.00  8.43           C  
ATOM   3368  C   LYS A 221     -11.764 -33.437 -18.634  1.00  8.20           C  
ATOM   3369  O   LYS A 221     -12.078 -34.346 -19.402  1.00 10.53           O  
ATOM   3370  CB  LYS A 221     -10.599 -34.568 -16.744  1.00 12.64           C  
ATOM   3371  CG  LYS A 221     -11.727 -34.278 -15.760  1.00 12.64           C  
ATOM   3372  CD  LYS A 221     -11.788 -35.329 -14.660  1.00 12.64           C  
ATOM   3373  CE  LYS A 221     -12.936 -35.062 -13.695  1.00 12.64           C  
ATOM   3374  NZ  LYS A 221     -12.988 -36.072 -12.601  1.00 12.64           N  
ATOM   3375  H   LYS A 221      -9.880 -32.242 -16.246  1.00  6.97           H  
ATOM   3376  HA  LYS A 221      -9.675 -33.856 -18.537  1.00 10.12           H  
ATOM   3377 1HB  LYS A 221     -10.792 -35.543 -17.192  1.00 15.17           H  
ATOM   3378 2HB  LYS A 221      -9.668 -34.646 -16.180  1.00 15.17           H  
ATOM   3379 1HG  LYS A 221     -11.573 -33.297 -15.308  1.00 15.17           H  
ATOM   3380 2HG  LYS A 221     -12.678 -34.268 -16.292  1.00 15.17           H  
ATOM   3381 1HD  LYS A 221     -11.921 -36.315 -15.107  1.00 15.17           H  
ATOM   3382 2HD  LYS A 221     -10.851 -35.326 -14.103  1.00 15.17           H  
ATOM   3383 1HE  LYS A 221     -12.814 -34.073 -13.257  1.00 15.17           H  
ATOM   3384 2HE  LYS A 221     -13.877 -35.089 -14.244  1.00 15.17           H  
ATOM   3385 1HZ  LYS A 221     -13.761 -35.862 -11.985  1.00 15.17           H  
ATOM   3386 2HZ  LYS A 221     -13.114 -36.993 -12.997  1.00 15.17           H  
ATOM   3387 3HZ  LYS A 221     -12.125 -36.046 -12.077  1.00 15.17           H  
ATOM   3388  N   ALA A 222     -12.538 -32.365 -18.442  1.00  7.33           N  
ATOM   3389  CA  ALA A 222     -13.804 -32.192 -19.144  1.00 10.18           C  
ATOM   3390  C   ALA A 222     -13.595 -31.666 -20.570  1.00  9.76           C  
ATOM   3391  O   ALA A 222     -14.529 -31.660 -21.375  1.00 14.45           O  
ATOM   3392  CB  ALA A 222     -14.703 -31.242 -18.368  1.00 15.27           C  
ATOM   3393  H   ALA A 222     -12.255 -31.631 -17.805  1.00  8.80           H  
ATOM   3394  HA  ALA A 222     -14.289 -33.166 -19.210  1.00 12.22           H  
ATOM   3395 1HB  ALA A 222     -15.660 -31.145 -18.883  1.00 18.32           H  
ATOM   3396 2HB  ALA A 222     -14.870 -31.633 -17.365  1.00 18.32           H  
ATOM   3397 3HB  ALA A 222     -14.227 -30.265 -18.303  1.00 18.32           H  
ATOM   3398  N   GLY A 223     -12.381 -31.218 -20.874  1.00  8.58           N  
ATOM   3399  CA  GLY A 223     -12.046 -30.674 -22.179  1.00 12.83           C  
ATOM   3400  C   GLY A 223     -10.533 -30.625 -22.294  1.00 18.12           C  
ATOM   3401  O   GLY A 223      -9.960 -29.537 -22.269  1.00 56.56           O  
ATOM   3402  H   GLY A 223     -11.640 -31.243 -20.183  1.00 10.30           H  
ATOM   3403 1HA  GLY A 223     -12.483 -31.287 -22.969  1.00 15.40           H  
ATOM   3404 2HA  GLY A 223     -12.462 -29.677 -22.277  1.00 15.40           H  
ATOM   3405  N   PRO A 224      -9.904 -31.785 -22.502  1.00 19.63           N  
ATOM   3406  CA  PRO A 224      -8.448 -32.051 -22.452  1.00 23.69           C  
ATOM   3407  C   PRO A 224      -7.538 -30.803 -22.566  1.00 25.82           C  
ATOM   3408  O   PRO A 224      -7.141 -30.254 -21.536  1.00 93.12           O  
ATOM   3409  CB  PRO A 224      -8.217 -33.029 -23.625  1.00 35.54           C  
ATOM   3410  CG  PRO A 224      -9.521 -33.691 -23.822  1.00 35.54           C  
ATOM   3411  CD  PRO A 224     -10.519 -32.609 -23.567  1.00 35.54           C  
ATOM   3412  HA  PRO A 224      -8.235 -32.569 -21.504  1.00 28.43           H  
ATOM   3413 1HB  PRO A 224      -7.891 -32.529 -24.539  1.00 42.64           H  
ATOM   3414 2HB  PRO A 224      -7.424 -33.740 -23.355  1.00 42.64           H  
ATOM   3415 1HG  PRO A 224      -9.588 -34.105 -24.841  1.00 42.64           H  
ATOM   3416 2HG  PRO A 224      -9.626 -34.537 -23.127  1.00 42.64           H  
ATOM   3417 1HD  PRO A 224     -10.681 -32.000 -24.468  1.00 42.64           H  
ATOM   3418 2HD  PRO A 224     -11.456 -33.057 -23.206  1.00 42.64           H  
ATOM   3419  N   VAL A 225      -7.114 -30.405 -23.768  1.00 10.28           N  
ATOM   3420  CA  VAL A 225      -6.191 -29.277 -23.845  1.00 21.15           C  
ATOM   3421  C   VAL A 225      -6.226 -28.533 -25.171  1.00  4.02           C  
ATOM   3422  O   VAL A 225      -6.373 -29.139 -26.233  1.00 17.26           O  
ATOM   3423  CB  VAL A 225      -4.755 -29.768 -23.578  1.00 31.72           C  
ATOM   3424  CG1 VAL A 225      -4.336 -30.774 -24.635  1.00 31.72           C  
ATOM   3425  CG2 VAL A 225      -3.801 -28.592 -23.578  1.00 31.72           C  
ATOM   3426  H   VAL A 225      -7.433 -30.839 -24.618  1.00 12.34           H  
ATOM   3427  HA  VAL A 225      -6.458 -28.573 -23.056  1.00 25.38           H  
ATOM   3428  HB  VAL A 225      -4.726 -30.267 -22.608  1.00 38.07           H  
ATOM   3429 1HG1 VAL A 225      -3.325 -31.121 -24.421  1.00 38.07           H  
ATOM   3430 2HG1 VAL A 225      -5.021 -31.622 -24.623  1.00 38.07           H  
ATOM   3431 3HG1 VAL A 225      -4.358 -30.301 -25.616  1.00 38.07           H  
ATOM   3432 1HG2 VAL A 225      -2.798 -28.950 -23.373  1.00 38.07           H  
ATOM   3433 2HG2 VAL A 225      -3.809 -28.101 -24.549  1.00 38.07           H  
ATOM   3434 3HG2 VAL A 225      -4.104 -27.886 -22.808  1.00 38.07           H  
ATOM   3435  N   ALA A 226      -6.084 -27.211 -25.095  1.00  7.10           N  
ATOM   3436  CA  ALA A 226      -6.030 -26.360 -26.268  1.00  1.33           C  
ATOM   3437  C   ALA A 226      -4.517 -26.053 -26.592  1.00  2.90           C  
ATOM   3438  O   ALA A 226      -3.977 -26.721 -27.479  1.00 17.09           O  
ATOM   3439  CB  ALA A 226      -6.941 -25.163 -26.036  1.00  2.00           C  
ATOM   3440  H   ALA A 226      -5.974 -26.765 -24.196  1.00  8.52           H  
ATOM   3441  HA  ALA A 226      -6.422 -26.907 -27.123  1.00  1.60           H  
ATOM   3442 1HB  ALA A 226      -6.941 -24.518 -26.917  1.00  2.39           H  
ATOM   3443 2HB  ALA A 226      -7.952 -25.540 -25.870  1.00  2.39           H  
ATOM   3444 3HB  ALA A 226      -6.644 -24.597 -25.161  1.00  2.39           H  
ATOM   3445  N   PRO A 227      -3.813 -25.091 -25.937  1.00  0.68           N  
ATOM   3446  CA  PRO A 227      -2.369 -24.941 -26.238  1.00  0.72           C  
ATOM   3447  C   PRO A 227      -1.478 -25.390 -25.079  1.00  1.22           C  
ATOM   3448  O   PRO A 227      -1.963 -25.870 -24.056  1.00  2.99           O  
ATOM   3449  CB  PRO A 227      -2.190 -23.457 -26.545  1.00  1.08           C  
ATOM   3450  CG  PRO A 227      -3.221 -22.802 -25.750  1.00  1.08           C  
ATOM   3451  CD  PRO A 227      -4.386 -23.720 -25.869  1.00  1.08           C  
ATOM   3452  HA  PRO A 227      -2.132 -25.534 -27.133  1.00  0.86           H  
ATOM   3453 1HB  PRO A 227      -1.175 -23.130 -26.278  1.00  1.30           H  
ATOM   3454 2HB  PRO A 227      -2.310 -23.281 -27.625  1.00  1.30           H  
ATOM   3455 1HG  PRO A 227      -2.880 -22.667 -24.714  1.00  1.30           H  
ATOM   3456 2HG  PRO A 227      -3.440 -21.805 -26.151  1.00  1.30           H  
ATOM   3457 1HD  PRO A 227      -4.990 -23.595 -24.962  1.00  1.30           H  
ATOM   3458 2HD  PRO A 227      -4.946 -23.488 -26.786  1.00  1.30           H  
ATOM   3459  N   LYS A 228      -0.164 -25.232 -25.255  1.00  1.74           N  
ATOM   3460  CA  LYS A 228       0.829 -25.655 -24.262  1.00  2.42           C  
ATOM   3461  C   LYS A 228       2.161 -24.919 -24.404  1.00  1.35           C  
ATOM   3462  O   LYS A 228       2.634 -24.686 -25.517  1.00  5.03           O  
ATOM   3463  CB  LYS A 228       1.097 -27.156 -24.386  1.00  3.63           C  
ATOM   3464  CG  LYS A 228       2.062 -27.714 -23.344  1.00  3.63           C  
ATOM   3465  CD  LYS A 228       2.307 -29.199 -23.556  1.00  3.63           C  
ATOM   3466  CE  LYS A 228       3.243 -29.763 -22.500  1.00  3.63           C  
ATOM   3467  NZ  LYS A 228       3.521 -31.209 -22.722  1.00  3.63           N  
ATOM   3468  H   LYS A 228       0.162 -24.818 -26.118  1.00  2.09           H  
ATOM   3469  HA  LYS A 228       0.434 -25.443 -23.269  1.00  2.90           H  
ATOM   3470 1HB  LYS A 228       0.157 -27.702 -24.296  1.00  4.36           H  
ATOM   3471 2HB  LYS A 228       1.509 -27.373 -25.372  1.00  4.36           H  
ATOM   3472 1HG  LYS A 228       3.016 -27.198 -23.419  1.00  4.36           H  
ATOM   3473 2HG  LYS A 228       1.660 -27.557 -22.343  1.00  4.36           H  
ATOM   3474 1HD  LYS A 228       1.364 -29.741 -23.529  1.00  4.36           H  
ATOM   3475 2HD  LYS A 228       2.759 -29.349 -24.537  1.00  4.36           H  
ATOM   3476 1HE  LYS A 228       4.184 -29.214 -22.524  1.00  4.36           H  
ATOM   3477 2HE  LYS A 228       2.790 -29.638 -21.517  1.00  4.36           H  
ATOM   3478 1HZ  LYS A 228       4.143 -31.548 -22.002  1.00  4.36           H  
ATOM   3479 2HZ  LYS A 228       2.654 -31.727 -22.689  1.00  4.36           H  
ATOM   3480 3HZ  LYS A 228       3.953 -31.334 -23.626  1.00  4.36           H  
ATOM   3481  N   LEU A 229       2.762 -24.563 -23.271  1.00  1.73           N  
ATOM   3482  CA  LEU A 229       4.069 -23.909 -23.258  1.00  1.29           C  
ATOM   3483  C   LEU A 229       5.203 -24.926 -23.331  1.00  1.00           C  
ATOM   3484  O   LEU A 229       5.092 -26.032 -22.803  1.00  1.41           O  
ATOM   3485  CB  LEU A 229       4.229 -23.065 -21.998  1.00  1.94           C  
ATOM   3486  CG  LEU A 229       3.263 -21.895 -21.858  1.00  1.94           C  
ATOM   3487  CD1 LEU A 229       3.461 -21.248 -20.502  1.00  1.94           C  
ATOM   3488  CD2 LEU A 229       3.526 -20.912 -22.977  1.00  1.94           C  
ATOM   3489  H   LEU A 229       2.309 -24.770 -22.391  1.00  2.08           H  
ATOM   3490  HA  LEU A 229       4.136 -23.256 -24.125  1.00  1.55           H  
ATOM   3491 1HB  LEU A 229       4.087 -23.706 -21.134  1.00  2.32           H  
ATOM   3492 2HB  LEU A 229       5.243 -22.666 -21.968  1.00  2.32           H  
ATOM   3493  HG  LEU A 229       2.238 -22.247 -21.925  1.00  2.32           H  
ATOM   3494 1HD1 LEU A 229       2.769 -20.413 -20.402  1.00  2.32           H  
ATOM   3495 2HD1 LEU A 229       3.266 -21.979 -19.717  1.00  2.32           H  
ATOM   3496 3HD1 LEU A 229       4.485 -20.887 -20.417  1.00  2.32           H  
ATOM   3497 1HD2 LEU A 229       2.852 -20.062 -22.893  1.00  2.32           H  
ATOM   3498 2HD2 LEU A 229       4.556 -20.564 -22.918  1.00  2.32           H  
ATOM   3499 3HD2 LEU A 229       3.363 -21.410 -23.930  1.00  2.32           H  
ATOM   3500  N   SER A 230       6.295 -24.546 -23.992  1.00  1.11           N  
ATOM   3501  CA  SER A 230       7.458 -25.415 -24.124  1.00  1.59           C  
ATOM   3502  C   SER A 230       8.356 -25.327 -22.896  1.00  1.69           C  
ATOM   3503  O   SER A 230       8.857 -26.340 -22.407  1.00  2.39           O  
ATOM   3504  CB  SER A 230       8.260 -25.039 -25.357  1.00  2.39           C  
ATOM   3505  OG  SER A 230       7.536 -25.281 -26.532  1.00  2.39           O  
ATOM   3506  H   SER A 230       6.336 -23.620 -24.398  1.00  1.33           H  
ATOM   3507  HA  SER A 230       7.112 -26.444 -24.226  1.00  1.91           H  
ATOM   3508 1HB  SER A 230       8.521 -23.982 -25.305  1.00  2.86           H  
ATOM   3509 2HB  SER A 230       9.191 -25.603 -25.376  1.00  2.86           H  
ATOM   3510  HG  SER A 230       7.892 -24.672 -27.191  1.00  2.86           H  
ATOM   3511  N   SER A 231       8.561 -24.106 -22.409  1.00  1.69           N  
ATOM   3512  CA  SER A 231       9.408 -23.872 -21.247  1.00  2.50           C  
ATOM   3513  C   SER A 231       9.014 -22.603 -20.504  1.00  1.80           C  
ATOM   3514  O   SER A 231       7.967 -22.005 -20.772  1.00  4.89           O  
ATOM   3515  CB  SER A 231      10.867 -23.794 -21.661  1.00  3.75           C  
ATOM   3516  OG  SER A 231      11.701 -23.800 -20.533  1.00  3.75           O  
ATOM   3517  H   SER A 231       8.122 -23.316 -22.860  1.00  2.03           H  
ATOM   3518  HA  SER A 231       9.291 -24.714 -20.563  1.00  3.00           H  
ATOM   3519 1HB  SER A 231      11.109 -24.644 -22.299  1.00  4.50           H  
ATOM   3520 2HB  SER A 231      11.039 -22.890 -22.241  1.00  4.50           H  
ATOM   3521  HG  SER A 231      12.600 -23.821 -20.870  1.00  4.50           H  
ATOM   3522  N   TYR A 232       9.861 -22.202 -19.564  1.00  2.01           N  
ATOM   3523  CA  TYR A 232       9.585 -21.024 -18.771  1.00  3.18           C  
ATOM   3524  C   TYR A 232      10.855 -20.350 -18.249  1.00  1.57           C  
ATOM   3525  O   TYR A 232      11.727 -21.010 -17.682  1.00  2.47           O  
ATOM   3526  CB  TYR A 232       8.660 -21.414 -17.631  1.00  4.77           C  
ATOM   3527  CG  TYR A 232       8.256 -20.238 -16.819  1.00  4.77           C  
ATOM   3528  CD1 TYR A 232       7.614 -19.213 -17.463  1.00  4.77           C  
ATOM   3529  CD2 TYR A 232       8.501 -20.183 -15.458  1.00  4.77           C  
ATOM   3530  CE1 TYR A 232       7.222 -18.115 -16.763  1.00  4.77           C  
ATOM   3531  CE2 TYR A 232       8.089 -19.079 -14.747  1.00  4.77           C  
ATOM   3532  CZ  TYR A 232       7.450 -18.054 -15.407  1.00  4.77           C  
ATOM   3533  OH  TYR A 232       7.004 -16.960 -14.731  1.00  4.77           O  
ATOM   3534  H   TYR A 232      10.705 -22.735 -19.413  1.00  2.41           H  
ATOM   3535  HA  TYR A 232       9.068 -20.301 -19.404  1.00  3.82           H  
ATOM   3536 1HB  TYR A 232       7.758 -21.885 -18.025  1.00  5.72           H  
ATOM   3537 2HB  TYR A 232       9.155 -22.132 -16.978  1.00  5.72           H  
ATOM   3538  HD1 TYR A 232       7.428 -19.278 -18.530  1.00  5.72           H  
ATOM   3539  HD2 TYR A 232       9.006 -21.008 -14.956  1.00  5.72           H  
ATOM   3540  HE1 TYR A 232       6.712 -17.297 -17.267  1.00  5.72           H  
ATOM   3541  HE2 TYR A 232       8.263 -19.020 -13.673  1.00  5.72           H  
ATOM   3542  HH  TYR A 232       7.178 -17.063 -13.796  1.00  5.72           H  
ATOM   3543  N   GLN A 233      10.960 -19.031 -18.453  1.00  1.00           N  
ATOM   3544  CA  GLN A 233      12.136 -18.276 -18.013  1.00  1.12           C  
ATOM   3545  C   GLN A 233      11.759 -17.053 -17.163  1.00  0.63           C  
ATOM   3546  O   GLN A 233      10.605 -16.626 -17.148  1.00  2.37           O  
ATOM   3547  CB  GLN A 233      12.966 -17.852 -19.224  1.00  1.68           C  
ATOM   3548  CG  GLN A 233      13.531 -19.011 -20.030  1.00  1.68           C  
ATOM   3549  CD  GLN A 233      14.382 -18.576 -21.210  1.00  1.68           C  
ATOM   3550  OE1 GLN A 233      14.446 -17.402 -21.592  1.00  1.68           O  
ATOM   3551  NE2 GLN A 233      15.057 -19.549 -21.812  1.00  1.68           N  
ATOM   3552  H   GLN A 233      10.208 -18.528 -18.915  1.00  1.20           H  
ATOM   3553  HA  GLN A 233      12.746 -18.931 -17.393  1.00  1.34           H  
ATOM   3554 1HB  GLN A 233      12.332 -17.282 -19.893  1.00  2.02           H  
ATOM   3555 2HB  GLN A 233      13.789 -17.211 -18.909  1.00  2.02           H  
ATOM   3556 1HG  GLN A 233      14.142 -19.633 -19.382  1.00  2.02           H  
ATOM   3557 2HG  GLN A 233      12.701 -19.598 -20.420  1.00  2.02           H  
ATOM   3558 1HE2 GLN A 233      15.640 -19.342 -22.599  1.00  2.02           H  
ATOM   3559 2HE2 GLN A 233      14.983 -20.490 -21.479  1.00  2.02           H  
ATOM   3560  N   ASP A 234      12.732 -16.515 -16.432  1.00  0.81           N  
ATOM   3561  CA  ASP A 234      12.505 -15.368 -15.552  1.00  0.91           C  
ATOM   3562  C   ASP A 234      13.223 -14.101 -16.037  1.00  0.75           C  
ATOM   3563  O   ASP A 234      14.159 -14.174 -16.830  1.00  1.32           O  
ATOM   3564  CB  ASP A 234      12.967 -15.702 -14.135  1.00  1.36           C  
ATOM   3565  CG  ASP A 234      12.200 -16.855 -13.492  1.00  1.36           C  
ATOM   3566  OD1 ASP A 234      11.070 -17.077 -13.855  1.00  1.36           O  
ATOM   3567  OD2 ASP A 234      12.758 -17.505 -12.641  1.00  1.36           O  
ATOM   3568  H   ASP A 234      13.667 -16.899 -16.485  1.00  0.97           H  
ATOM   3569  HA  ASP A 234      11.437 -15.164 -15.529  1.00  1.09           H  
ATOM   3570 1HB  ASP A 234      14.028 -15.955 -14.148  1.00  1.64           H  
ATOM   3571 2HB  ASP A 234      12.850 -14.820 -13.508  1.00  1.64           H  
ATOM   3572  N   VAL A 235      12.788 -12.934 -15.555  1.00  0.66           N  
ATOM   3573  CA  VAL A 235      13.444 -11.680 -15.926  1.00  0.93           C  
ATOM   3574  C   VAL A 235      14.385 -11.219 -14.810  1.00  0.94           C  
ATOM   3575  O   VAL A 235      13.911 -10.985 -13.698  1.00  1.50           O  
ATOM   3576  CB  VAL A 235      12.416 -10.542 -16.153  1.00  1.40           C  
ATOM   3577  CG1 VAL A 235      13.134  -9.250 -16.511  1.00  1.40           C  
ATOM   3578  CG2 VAL A 235      11.433 -10.907 -17.240  1.00  1.40           C  
ATOM   3579  H   VAL A 235      12.002 -12.904 -14.917  1.00  0.79           H  
ATOM   3580  HA  VAL A 235      13.995 -11.841 -16.848  1.00  1.12           H  
ATOM   3581  HB  VAL A 235      11.881 -10.369 -15.222  1.00  1.67           H  
ATOM   3582 1HG1 VAL A 235      12.404  -8.452 -16.638  1.00  1.67           H  
ATOM   3583 2HG1 VAL A 235      13.825  -8.984 -15.711  1.00  1.67           H  
ATOM   3584 3HG1 VAL A 235      13.687  -9.387 -17.439  1.00  1.67           H  
ATOM   3585 1HG2 VAL A 235      10.715 -10.098 -17.369  1.00  1.67           H  
ATOM   3586 2HG2 VAL A 235      11.963 -11.073 -18.173  1.00  1.67           H  
ATOM   3587 3HG2 VAL A 235      10.909 -11.813 -16.957  1.00  1.67           H  
ATOM   3588  N   PRO A 236      15.709 -11.143 -15.058  1.00  1.14           N  
ATOM   3589  CA  PRO A 236      16.726 -10.590 -14.154  1.00  1.40           C  
ATOM   3590  C   PRO A 236      16.142  -9.444 -13.340  1.00  1.23           C  
ATOM   3591  O   PRO A 236      15.899  -8.359 -13.876  1.00  1.46           O  
ATOM   3592  CB  PRO A 236      17.817 -10.074 -15.087  1.00  2.10           C  
ATOM   3593  CG  PRO A 236      17.675 -10.893 -16.310  1.00  2.10           C  
ATOM   3594  CD  PRO A 236      16.190 -11.093 -16.456  1.00  2.10           C  
ATOM   3595  HA  PRO A 236      17.108 -11.384 -13.496  1.00  1.68           H  
ATOM   3596 1HB  PRO A 236      17.677  -9.000 -15.263  1.00  2.52           H  
ATOM   3597 2HB  PRO A 236      18.803 -10.192 -14.612  1.00  2.52           H  
ATOM   3598 1HG  PRO A 236      18.120 -10.374 -17.171  1.00  2.52           H  
ATOM   3599 2HG  PRO A 236      18.232 -11.826 -16.183  1.00  2.52           H  
ATOM   3600 1HD  PRO A 236      15.738 -10.249 -16.994  1.00  2.52           H  
ATOM   3601 2HD  PRO A 236      16.000 -12.053 -16.959  1.00  2.52           H  
ATOM   3602  N   SER A 237      15.905  -9.690 -12.055  1.00  1.31           N  
ATOM   3603  CA  SER A 237      15.297  -8.686 -11.196  1.00  1.25           C  
ATOM   3604  C   SER A 237      16.228  -7.511 -10.935  1.00  1.16           C  
ATOM   3605  O   SER A 237      17.446  -7.616 -11.091  1.00  1.55           O  
ATOM   3606  CB  SER A 237      14.883  -9.316  -9.879  1.00  1.88           C  
ATOM   3607  OG  SER A 237      16.003  -9.702  -9.129  1.00  1.88           O  
ATOM   3608  H   SER A 237      16.136 -10.596 -11.671  1.00  1.57           H  
ATOM   3609  HA  SER A 237      14.404  -8.308 -11.696  1.00  1.50           H  
ATOM   3610 1HB  SER A 237      14.285  -8.608  -9.306  1.00  2.25           H  
ATOM   3611 2HB  SER A 237      14.258 -10.186 -10.075  1.00  2.25           H  
ATOM   3612  HG  SER A 237      16.473  -8.890  -8.924  1.00  2.25           H  
ATOM   3613  N   ASN A 238      15.631  -6.396 -10.522  1.00  0.85           N  
ATOM   3614  CA  ASN A 238      16.339  -5.149 -10.238  1.00  0.87           C  
ATOM   3615  C   ASN A 238      17.078  -4.595 -11.458  1.00  0.68           C  
ATOM   3616  O   ASN A 238      18.182  -4.064 -11.329  1.00  0.99           O  
ATOM   3617  CB  ASN A 238      17.296  -5.322  -9.069  1.00  1.30           C  
ATOM   3618  CG  ASN A 238      16.585  -5.588  -7.771  1.00  1.30           C  
ATOM   3619  OD1 ASN A 238      15.552  -4.975  -7.476  1.00  1.30           O  
ATOM   3620  ND2 ASN A 238      17.120  -6.488  -6.986  1.00  1.30           N  
ATOM   3621  H   ASN A 238      14.627  -6.413 -10.409  1.00  1.02           H  
ATOM   3622  HA  ASN A 238      15.599  -4.403  -9.953  1.00  1.04           H  
ATOM   3623 1HB  ASN A 238      17.983  -6.144  -9.266  1.00  1.57           H  
ATOM   3624 2HB  ASN A 238      17.898  -4.422  -8.958  1.00  1.57           H  
ATOM   3625 1HD2 ASN A 238      16.691  -6.706  -6.108  1.00  1.57           H  
ATOM   3626 2HD2 ASN A 238      17.958  -6.958  -7.261  1.00  1.57           H  
ATOM   3627  N   SER A 239      16.462  -4.702 -12.637  1.00  0.70           N  
ATOM   3628  CA  SER A 239      17.066  -4.182 -13.860  1.00  1.43           C  
ATOM   3629  C   SER A 239      16.026  -3.770 -14.883  1.00  1.46           C  
ATOM   3630  O   SER A 239      15.365  -4.615 -15.494  1.00  2.26           O  
ATOM   3631  CB  SER A 239      17.977  -5.207 -14.492  1.00  2.15           C  
ATOM   3632  OG  SER A 239      18.513  -4.709 -15.692  1.00  2.15           O  
ATOM   3633  H   SER A 239      15.560  -5.152 -12.689  1.00  0.84           H  
ATOM   3634  HA  SER A 239      17.657  -3.302 -13.601  1.00  1.72           H  
ATOM   3635 1HB  SER A 239      18.784  -5.456 -13.802  1.00  2.57           H  
ATOM   3636 2HB  SER A 239      17.417  -6.121 -14.685  1.00  2.57           H  
ATOM   3637  HG  SER A 239      19.131  -4.019 -15.435  1.00  2.57           H  
ATOM   3638  N   GLU A 240      15.929  -2.459 -15.092  1.00  1.77           N  
ATOM   3639  CA  GLU A 240      14.995  -1.883 -16.043  1.00  1.82           C  
ATOM   3640  C   GLU A 240      15.362  -2.302 -17.468  1.00  1.23           C  
ATOM   3641  O   GLU A 240      14.484  -2.551 -18.293  1.00  1.54           O  
ATOM   3642  CB  GLU A 240      15.006  -0.348 -15.959  1.00  2.73           C  
ATOM   3643  CG  GLU A 240      14.466   0.315 -14.687  1.00  2.73           C  
ATOM   3644  CD  GLU A 240      14.621   1.826 -14.716  1.00  2.73           C  
ATOM   3645  OE1 GLU A 240      15.328   2.289 -15.580  1.00  2.73           O  
ATOM   3646  OE2 GLU A 240      13.995   2.520 -13.935  1.00  2.73           O  
ATOM   3647  H   GLU A 240      16.519  -1.839 -14.553  1.00  2.12           H  
ATOM   3648  HA  GLU A 240      13.992  -2.252 -15.821  1.00  2.18           H  
ATOM   3649 1HB  GLU A 240      16.018   0.020 -16.128  1.00  3.28           H  
ATOM   3650 2HB  GLU A 240      14.383   0.015 -16.766  1.00  3.28           H  
ATOM   3651 1HG  GLU A 240      13.409   0.071 -14.579  1.00  3.28           H  
ATOM   3652 2HG  GLU A 240      14.998  -0.085 -13.825  1.00  3.28           H  
ATOM   3653  N   SER A 241      16.673  -2.366 -17.738  1.00  1.08           N  
ATOM   3654  CA  SER A 241      17.202  -2.734 -19.048  1.00  1.17           C  
ATOM   3655  C   SER A 241      16.966  -4.200 -19.380  1.00  0.89           C  
ATOM   3656  O   SER A 241      16.638  -4.531 -20.521  1.00  1.44           O  
ATOM   3657  CB  SER A 241      18.688  -2.437 -19.116  1.00  1.75           C  
ATOM   3658  OG  SER A 241      18.936  -1.058 -19.051  1.00  1.75           O  
ATOM   3659  H   SER A 241      17.331  -2.145 -17.005  1.00  1.30           H  
ATOM   3660  HA  SER A 241      16.693  -2.132 -19.802  1.00  1.40           H  
ATOM   3661 1HB  SER A 241      19.197  -2.939 -18.293  1.00  2.11           H  
ATOM   3662 2HB  SER A 241      19.095  -2.837 -20.043  1.00  2.11           H  
ATOM   3663  HG  SER A 241      19.890  -0.960 -19.115  1.00  2.11           H  
ATOM   3664  N   ALA A 242      17.123  -5.085 -18.391  1.00  0.65           N  
ATOM   3665  CA  ALA A 242      16.859  -6.495 -18.638  1.00  0.73           C  
ATOM   3666  C   ALA A 242      15.402  -6.681 -19.001  1.00  0.55           C  
ATOM   3667  O   ALA A 242      15.078  -7.401 -19.952  1.00  0.55           O  
ATOM   3668  CB  ALA A 242      17.204  -7.327 -17.426  1.00  1.09           C  
ATOM   3669  H   ALA A 242      17.431  -4.795 -17.468  1.00  0.78           H  
ATOM   3670  HA  ALA A 242      17.468  -6.818 -19.482  1.00  0.88           H  
ATOM   3671 1HB  ALA A 242      17.008  -8.376 -17.643  1.00  1.31           H  
ATOM   3672 2HB  ALA A 242      18.258  -7.196 -17.182  1.00  1.31           H  
ATOM   3673 3HB  ALA A 242      16.594  -7.011 -16.582  1.00  1.31           H  
ATOM   3674  N   LEU A 243      14.533  -5.995 -18.260  1.00  0.70           N  
ATOM   3675  CA  LEU A 243      13.109  -6.040 -18.502  1.00  1.23           C  
ATOM   3676  C   LEU A 243      12.792  -5.539 -19.901  1.00  1.20           C  
ATOM   3677  O   LEU A 243      12.030  -6.180 -20.620  1.00  1.75           O  
ATOM   3678  CB  LEU A 243      12.378  -5.217 -17.436  1.00  1.84           C  
ATOM   3679  CG  LEU A 243      10.857  -5.171 -17.554  1.00  1.84           C  
ATOM   3680  CD1 LEU A 243      10.324  -6.589 -17.469  1.00  1.84           C  
ATOM   3681  CD2 LEU A 243      10.300  -4.313 -16.421  1.00  1.84           C  
ATOM   3682  H   LEU A 243      14.868  -5.435 -17.481  1.00  0.84           H  
ATOM   3683  HA  LEU A 243      12.778  -7.074 -18.429  1.00  1.48           H  
ATOM   3684 1HB  LEU A 243      12.622  -5.628 -16.457  1.00  2.21           H  
ATOM   3685 2HB  LEU A 243      12.744  -4.191 -17.474  1.00  2.21           H  
ATOM   3686  HG  LEU A 243      10.568  -4.750 -18.516  1.00  2.21           H  
ATOM   3687 1HD1 LEU A 243       9.243  -6.579 -17.550  1.00  2.21           H  
ATOM   3688 2HD1 LEU A 243      10.742  -7.184 -18.281  1.00  2.21           H  
ATOM   3689 3HD1 LEU A 243      10.611  -7.026 -16.514  1.00  2.21           H  
ATOM   3690 1HD2 LEU A 243       9.216  -4.273 -16.484  1.00  2.21           H  
ATOM   3691 2HD2 LEU A 243      10.590  -4.746 -15.463  1.00  2.21           H  
ATOM   3692 3HD2 LEU A 243      10.702  -3.304 -16.496  1.00  2.21           H  
ATOM   3693  N   LEU A 244      13.400  -4.411 -20.282  1.00  1.21           N  
ATOM   3694  CA  LEU A 244      13.222  -3.796 -21.597  1.00  1.78           C  
ATOM   3695  C   LEU A 244      13.409  -4.799 -22.718  1.00  1.32           C  
ATOM   3696  O   LEU A 244      12.550  -4.938 -23.597  1.00  1.81           O  
ATOM   3697  CB  LEU A 244      14.267  -2.695 -21.815  1.00  2.67           C  
ATOM   3698  CG  LEU A 244      14.181  -1.961 -23.151  1.00  2.67           C  
ATOM   3699  CD1 LEU A 244      12.914  -1.131 -23.155  1.00  2.67           C  
ATOM   3700  CD2 LEU A 244      15.431  -1.131 -23.377  1.00  2.67           C  
ATOM   3701  H   LEU A 244      13.998  -3.930 -19.622  1.00  1.45           H  
ATOM   3702  HA  LEU A 244      12.221  -3.379 -21.662  1.00  2.14           H  
ATOM   3703 1HB  LEU A 244      14.168  -1.956 -21.022  1.00  3.20           H  
ATOM   3704 2HB  LEU A 244      15.259  -3.131 -21.756  1.00  3.20           H  
ATOM   3705  HG  LEU A 244      14.098  -2.691 -23.958  1.00  3.20           H  
ATOM   3706 1HD1 LEU A 244      12.820  -0.617 -24.110  1.00  3.20           H  
ATOM   3707 2HD1 LEU A 244      12.054  -1.781 -23.003  1.00  3.20           H  
ATOM   3708 3HD1 LEU A 244      12.958  -0.395 -22.352  1.00  3.20           H  
ATOM   3709 1HD2 LEU A 244      15.359  -0.620 -24.337  1.00  3.20           H  
ATOM   3710 2HD2 LEU A 244      15.530  -0.402 -22.583  1.00  3.20           H  
ATOM   3711 3HD2 LEU A 244      16.305  -1.784 -23.379  1.00  3.20           H  
ATOM   3712  N   ASN A 245      14.551  -5.483 -22.677  1.00  0.82           N  
ATOM   3713  CA  ASN A 245      14.921  -6.447 -23.694  1.00  0.82           C  
ATOM   3714  C   ASN A 245      13.943  -7.605 -23.775  1.00  0.60           C  
ATOM   3715  O   ASN A 245      13.642  -8.081 -24.871  1.00  0.74           O  
ATOM   3716  CB  ASN A 245      16.322  -6.953 -23.436  1.00  1.23           C  
ATOM   3717  CG  ASN A 245      17.364  -5.915 -23.745  1.00  1.23           C  
ATOM   3718  OD1 ASN A 245      17.095  -4.942 -24.457  1.00  1.23           O  
ATOM   3719  ND2 ASN A 245      18.549  -6.103 -23.223  1.00  1.23           N  
ATOM   3720  H   ASN A 245      15.201  -5.304 -21.917  1.00  0.98           H  
ATOM   3721  HA  ASN A 245      14.906  -5.944 -24.663  1.00  0.98           H  
ATOM   3722 1HB  ASN A 245      16.417  -7.247 -22.389  1.00  1.48           H  
ATOM   3723 2HB  ASN A 245      16.512  -7.836 -24.045  1.00  1.48           H  
ATOM   3724 1HD2 ASN A 245      19.282  -5.444 -23.397  1.00  1.48           H  
ATOM   3725 2HD2 ASN A 245      18.723  -6.906 -22.655  1.00  1.48           H  
ATOM   3726  N   VAL A 246      13.424  -8.042 -22.630  1.00  0.51           N  
ATOM   3727  CA  VAL A 246      12.448  -9.120 -22.631  1.00  0.67           C  
ATOM   3728  C   VAL A 246      11.123  -8.669 -23.248  1.00  0.67           C  
ATOM   3729  O   VAL A 246      10.561  -9.380 -24.082  1.00  0.84           O  
ATOM   3730  CB  VAL A 246      12.204  -9.641 -21.214  1.00  1.01           C  
ATOM   3731  CG1 VAL A 246      11.070 -10.639 -21.249  1.00  1.01           C  
ATOM   3732  CG2 VAL A 246      13.471 -10.288 -20.675  1.00  1.01           C  
ATOM   3733  H   VAL A 246      13.727  -7.642 -21.746  1.00  0.61           H  
ATOM   3734  HA  VAL A 246      12.846  -9.940 -23.230  1.00  0.80           H  
ATOM   3735  HB  VAL A 246      11.904  -8.814 -20.571  1.00  1.21           H  
ATOM   3736 1HG1 VAL A 246      10.870 -10.995 -20.241  1.00  1.21           H  
ATOM   3737 2HG1 VAL A 246      10.182 -10.157 -21.650  1.00  1.21           H  
ATOM   3738 3HG1 VAL A 246      11.341 -11.479 -21.888  1.00  1.21           H  
ATOM   3739 1HG2 VAL A 246      13.298 -10.660 -19.669  1.00  1.21           H  
ATOM   3740 2HG2 VAL A 246      13.755 -11.118 -21.322  1.00  1.21           H  
ATOM   3741 3HG2 VAL A 246      14.274  -9.556 -20.655  1.00  1.21           H  
ATOM   3742  N   VAL A 247      10.652  -7.477 -22.855  1.00  0.61           N  
ATOM   3743  CA  VAL A 247       9.395  -6.905 -23.353  1.00  0.79           C  
ATOM   3744  C   VAL A 247       9.412  -6.771 -24.872  1.00  0.69           C  
ATOM   3745  O   VAL A 247       8.407  -7.003 -25.547  1.00  0.85           O  
ATOM   3746  CB  VAL A 247       9.115  -5.527 -22.728  1.00  1.19           C  
ATOM   3747  CG1 VAL A 247       7.914  -4.892 -23.420  1.00  1.19           C  
ATOM   3748  CG2 VAL A 247       8.846  -5.675 -21.241  1.00  1.19           C  
ATOM   3749  H   VAL A 247      11.175  -6.951 -22.168  1.00  0.73           H  
ATOM   3750  HA  VAL A 247       8.582  -7.570 -23.069  1.00  0.95           H  
ATOM   3751  HB  VAL A 247       9.978  -4.879 -22.883  1.00  1.42           H  
ATOM   3752 1HG1 VAL A 247       7.717  -3.913 -22.984  1.00  1.42           H  
ATOM   3753 2HG1 VAL A 247       8.121  -4.781 -24.484  1.00  1.42           H  
ATOM   3754 3HG1 VAL A 247       7.039  -5.528 -23.285  1.00  1.42           H  
ATOM   3755 1HG2 VAL A 247       8.661  -4.694 -20.809  1.00  1.42           H  
ATOM   3756 2HG2 VAL A 247       7.973  -6.308 -21.093  1.00  1.42           H  
ATOM   3757 3HG2 VAL A 247       9.704  -6.127 -20.751  1.00  1.42           H  
ATOM   3758  N   ALA A 248      10.565  -6.393 -25.418  1.00  0.57           N  
ATOM   3759  CA  ALA A 248      10.732  -6.272 -26.860  1.00  0.63           C  
ATOM   3760  C   ALA A 248      10.526  -7.600 -27.613  1.00  0.61           C  
ATOM   3761  O   ALA A 248      10.290  -7.590 -28.822  1.00  0.69           O  
ATOM   3762  CB  ALA A 248      12.112  -5.721 -27.167  1.00  0.95           C  
ATOM   3763  H   ALA A 248      11.352  -6.171 -24.818  1.00  0.68           H  
ATOM   3764  HA  ALA A 248       9.980  -5.581 -27.219  1.00  0.76           H  
ATOM   3765 1HB  ALA A 248      12.217  -5.592 -28.244  1.00  1.13           H  
ATOM   3766 2HB  ALA A 248      12.240  -4.759 -26.670  1.00  1.13           H  
ATOM   3767 3HB  ALA A 248      12.869  -6.417 -26.809  1.00  1.13           H  
ATOM   3768  N   ASN A 249      10.625  -8.733 -26.915  1.00  0.61           N  
ATOM   3769  CA  ASN A 249      10.445 -10.037 -27.530  1.00  0.61           C  
ATOM   3770  C   ASN A 249       9.073 -10.637 -27.231  1.00  0.43           C  
ATOM   3771  O   ASN A 249       8.556 -11.414 -28.036  1.00  0.34           O  
ATOM   3772  CB  ASN A 249      11.551 -10.968 -27.087  1.00  0.92           C  
ATOM   3773  CG  ASN A 249      12.880 -10.583 -27.672  1.00  0.92           C  
ATOM   3774  OD1 ASN A 249      13.155 -10.889 -28.838  1.00  0.92           O  
ATOM   3775  ND2 ASN A 249      13.702  -9.912 -26.909  1.00  0.92           N  
ATOM   3776  H   ASN A 249      10.815  -8.712 -25.926  1.00  0.73           H  
ATOM   3777  HA  ASN A 249      10.512  -9.917 -28.612  1.00  0.73           H  
ATOM   3778 1HB  ASN A 249      11.626 -10.952 -25.998  1.00  1.10           H  
ATOM   3779 2HB  ASN A 249      11.314 -11.988 -27.386  1.00  1.10           H  
ATOM   3780 1HD2 ASN A 249      14.594  -9.630 -27.264  1.00  1.10           H  
ATOM   3781 2HD2 ASN A 249      13.442  -9.658 -25.976  1.00  1.10           H  
ATOM   3782  N   GLN A 250       8.463 -10.248 -26.106  1.00  0.58           N  
ATOM   3783  CA  GLN A 250       7.125 -10.743 -25.766  1.00  0.68           C  
ATOM   3784  C   GLN A 250       6.546 -10.034 -24.537  1.00  0.55           C  
ATOM   3785  O   GLN A 250       7.276  -9.360 -23.818  1.00  0.82           O  
ATOM   3786  CB  GLN A 250       7.205 -12.240 -25.490  1.00  1.02           C  
ATOM   3787  CG  GLN A 250       8.076 -12.560 -24.302  1.00  1.02           C  
ATOM   3788  CD  GLN A 250       8.247 -14.036 -24.131  1.00  1.02           C  
ATOM   3789  OE1 GLN A 250       9.249 -14.622 -24.550  1.00  1.02           O  
ATOM   3790  NE2 GLN A 250       7.259 -14.657 -23.513  1.00  1.02           N  
ATOM   3791  H   GLN A 250       8.945  -9.628 -25.465  1.00  0.70           H  
ATOM   3792  HA  GLN A 250       6.474 -10.568 -26.616  1.00  0.82           H  
ATOM   3793 1HB  GLN A 250       6.215 -12.643 -25.290  1.00  1.22           H  
ATOM   3794 2HB  GLN A 250       7.600 -12.769 -26.354  1.00  1.22           H  
ATOM   3795 1HG  GLN A 250       9.059 -12.112 -24.446  1.00  1.22           H  
ATOM   3796 2HG  GLN A 250       7.610 -12.160 -23.401  1.00  1.22           H  
ATOM   3797 1HE2 GLN A 250       7.314 -15.644 -23.354  1.00  1.22           H  
ATOM   3798 2HE2 GLN A 250       6.466 -14.139 -23.192  1.00  1.22           H  
ATOM   3799  N   PRO A 251       5.244 -10.198 -24.261  1.00  0.43           N  
ATOM   3800  CA  PRO A 251       4.538  -9.678 -23.090  1.00  0.35           C  
ATOM   3801  C   PRO A 251       5.149 -10.260 -21.809  1.00  0.32           C  
ATOM   3802  O   PRO A 251       5.559 -11.420 -21.780  1.00  0.45           O  
ATOM   3803  CB  PRO A 251       3.093 -10.110 -23.327  1.00  0.52           C  
ATOM   3804  CG  PRO A 251       2.961 -10.174 -24.816  1.00  0.52           C  
ATOM   3805  CD  PRO A 251       4.302 -10.630 -25.316  1.00  0.52           C  
ATOM   3806  HA  PRO A 251       4.621  -8.587 -23.093  1.00  0.42           H  
ATOM   3807 1HB  PRO A 251       2.913 -11.070 -22.836  1.00  0.63           H  
ATOM   3808 2HB  PRO A 251       2.406  -9.382 -22.872  1.00  0.63           H  
ATOM   3809 1HG  PRO A 251       2.151 -10.864 -25.092  1.00  0.63           H  
ATOM   3810 2HG  PRO A 251       2.681  -9.187 -25.210  1.00  0.63           H  
ATOM   3811 1HD  PRO A 251       4.317 -11.723 -25.419  1.00  0.63           H  
ATOM   3812 2HD  PRO A 251       4.530 -10.125 -26.265  1.00  0.63           H  
ATOM   3813  N   VAL A 252       5.211  -9.440 -20.753  1.00  0.29           N  
ATOM   3814  CA  VAL A 252       5.865  -9.858 -19.506  1.00  0.39           C  
ATOM   3815  C   VAL A 252       4.978  -9.860 -18.270  1.00  0.18           C  
ATOM   3816  O   VAL A 252       4.244  -8.910 -18.001  1.00  0.32           O  
ATOM   3817  CB  VAL A 252       7.081  -8.958 -19.214  1.00  0.58           C  
ATOM   3818  CG1 VAL A 252       7.732  -9.359 -17.897  1.00  0.58           C  
ATOM   3819  CG2 VAL A 252       8.066  -9.079 -20.347  1.00  0.58           C  
ATOM   3820  H   VAL A 252       4.827  -8.505 -20.842  1.00  0.35           H  
ATOM   3821  HA  VAL A 252       6.231 -10.875 -19.653  1.00  0.47           H  
ATOM   3822  HB  VAL A 252       6.757  -7.925 -19.118  1.00  0.70           H  
ATOM   3823 1HG1 VAL A 252       8.587  -8.719 -17.703  1.00  0.70           H  
ATOM   3824 2HG1 VAL A 252       7.014  -9.252 -17.087  1.00  0.70           H  
ATOM   3825 3HG1 VAL A 252       8.064 -10.395 -17.957  1.00  0.70           H  
ATOM   3826 1HG2 VAL A 252       8.930  -8.446 -20.150  1.00  0.70           H  
ATOM   3827 2HG2 VAL A 252       8.384 -10.117 -20.428  1.00  0.70           H  
ATOM   3828 3HG2 VAL A 252       7.595  -8.769 -21.279  1.00  0.70           H  
ATOM   3829  N   SER A 253       5.058 -10.941 -17.503  1.00  0.18           N  
ATOM   3830  CA  SER A 253       4.311 -11.050 -16.264  1.00  0.32           C  
ATOM   3831  C   SER A 253       5.053 -10.292 -15.188  1.00  0.43           C  
ATOM   3832  O   SER A 253       6.235 -10.538 -14.965  1.00  1.28           O  
ATOM   3833  CB  SER A 253       4.189 -12.491 -15.857  1.00  0.48           C  
ATOM   3834  OG  SER A 253       3.473 -13.211 -16.806  1.00  0.48           O  
ATOM   3835  H   SER A 253       5.682 -11.697 -17.755  1.00  0.22           H  
ATOM   3836  HA  SER A 253       3.321 -10.611 -16.395  1.00  0.38           H  
ATOM   3837 1HB  SER A 253       5.183 -12.923 -15.744  1.00  0.58           H  
ATOM   3838 2HB  SER A 253       3.692 -12.563 -14.898  1.00  0.58           H  
ATOM   3839  HG  SER A 253       2.567 -12.900 -16.757  1.00  0.58           H  
ATOM   3840  N   VAL A 254       4.385  -9.376 -14.504  1.00  0.37           N  
ATOM   3841  CA  VAL A 254       5.090  -8.624 -13.478  1.00  0.41           C  
ATOM   3842  C   VAL A 254       4.194  -8.202 -12.325  1.00  0.39           C  
ATOM   3843  O   VAL A 254       3.048  -7.806 -12.517  1.00  1.05           O  
ATOM   3844  CB  VAL A 254       5.744  -7.390 -14.113  1.00  0.61           C  
ATOM   3845  CG1 VAL A 254       4.689  -6.495 -14.703  1.00  0.61           C  
ATOM   3846  CG2 VAL A 254       6.529  -6.624 -13.082  1.00  0.61           C  
ATOM   3847  H   VAL A 254       3.412  -9.179 -14.708  1.00  0.44           H  
ATOM   3848  HA  VAL A 254       5.879  -9.260 -13.080  1.00  0.49           H  
ATOM   3849  HB  VAL A 254       6.405  -7.712 -14.919  1.00  0.74           H  
ATOM   3850 1HG1 VAL A 254       5.161  -5.626 -15.156  1.00  0.74           H  
ATOM   3851 2HG1 VAL A 254       4.121  -7.040 -15.457  1.00  0.74           H  
ATOM   3852 3HG1 VAL A 254       4.026  -6.171 -13.905  1.00  0.74           H  
ATOM   3853 1HG2 VAL A 254       6.990  -5.769 -13.563  1.00  0.74           H  
ATOM   3854 2HG2 VAL A 254       5.869  -6.281 -12.288  1.00  0.74           H  
ATOM   3855 3HG2 VAL A 254       7.306  -7.256 -12.663  1.00  0.74           H  
ATOM   3856  N   ALA A 255       4.719  -8.300 -11.114  1.00  0.43           N  
ATOM   3857  CA  ALA A 255       3.952  -7.902  -9.949  1.00  0.49           C  
ATOM   3858  C   ALA A 255       4.249  -6.460  -9.609  1.00  0.35           C  
ATOM   3859  O   ALA A 255       5.398  -6.029  -9.699  1.00  0.49           O  
ATOM   3860  CB  ALA A 255       4.265  -8.799  -8.775  1.00  0.73           C  
ATOM   3861  H   ALA A 255       5.672  -8.633 -11.010  1.00  0.52           H  
ATOM   3862  HA  ALA A 255       2.895  -7.983 -10.188  1.00  0.59           H  
ATOM   3863 1HB  ALA A 255       3.670  -8.497  -7.913  1.00  0.88           H  
ATOM   3864 2HB  ALA A 255       4.032  -9.827  -9.039  1.00  0.88           H  
ATOM   3865 3HB  ALA A 255       5.322  -8.718  -8.534  1.00  0.88           H  
ATOM   3866  N   ILE A 256       3.219  -5.709  -9.227  1.00  0.30           N  
ATOM   3867  CA  ILE A 256       3.399  -4.314  -8.825  1.00  0.43           C  
ATOM   3868  C   ILE A 256       2.511  -3.922  -7.622  1.00  0.35           C  
ATOM   3869  O   ILE A 256       1.576  -4.635  -7.250  1.00  0.41           O  
ATOM   3870  CB  ILE A 256       3.157  -3.336 -10.006  1.00  0.65           C  
ATOM   3871  CG1 ILE A 256       1.743  -3.480 -10.525  1.00  0.65           C  
ATOM   3872  CG2 ILE A 256       4.172  -3.523 -11.131  1.00  0.65           C  
ATOM   3873  CD1 ILE A 256       1.381  -2.428 -11.542  1.00  0.65           C  
ATOM   3874  H   ILE A 256       2.299  -6.125  -9.190  1.00  0.36           H  
ATOM   3875  HA  ILE A 256       4.436  -4.189  -8.519  1.00  0.52           H  
ATOM   3876  HB  ILE A 256       3.248  -2.321  -9.632  1.00  0.77           H  
ATOM   3877 1HG1 ILE A 256       1.623  -4.463 -10.978  1.00  0.77           H  
ATOM   3878 2HG1 ILE A 256       1.063  -3.404  -9.684  1.00  0.77           H  
ATOM   3879 1HG2 ILE A 256       3.978  -2.795 -11.918  1.00  0.77           H  
ATOM   3880 2HG2 ILE A 256       5.175  -3.374 -10.737  1.00  0.77           H  
ATOM   3881 3HG2 ILE A 256       4.088  -4.527 -11.544  1.00  0.77           H  
ATOM   3882 1HD1 ILE A 256       0.353  -2.580 -11.870  1.00  0.77           H  
ATOM   3883 2HD1 ILE A 256       1.479  -1.441 -11.092  1.00  0.77           H  
ATOM   3884 3HD1 ILE A 256       2.049  -2.504 -12.399  1.00  0.77           H  
ATOM   3885  N   ASP A 257       2.847  -2.779  -7.027  1.00  0.48           N  
ATOM   3886  CA  ASP A 257       2.183  -2.162  -5.873  1.00  0.71           C  
ATOM   3887  C   ASP A 257       1.120  -1.108  -6.221  1.00  1.10           C  
ATOM   3888  O   ASP A 257       1.457  -0.005  -6.652  1.00  4.85           O  
ATOM   3889  CB  ASP A 257       3.246  -1.509  -4.978  1.00  1.06           C  
ATOM   3890  CG  ASP A 257       2.714  -0.828  -3.711  1.00  1.06           C  
ATOM   3891  OD1 ASP A 257       1.551  -0.505  -3.653  1.00  1.06           O  
ATOM   3892  OD2 ASP A 257       3.488  -0.630  -2.804  1.00  1.06           O  
ATOM   3893  H   ASP A 257       3.657  -2.302  -7.392  1.00  0.58           H  
ATOM   3894  HA  ASP A 257       1.694  -2.956  -5.306  1.00  0.85           H  
ATOM   3895 1HB  ASP A 257       3.978  -2.261  -4.687  1.00  1.28           H  
ATOM   3896 2HB  ASP A 257       3.777  -0.762  -5.567  1.00  1.28           H  
ATOM   3897  N   ALA A 258      -0.156  -1.434  -5.994  1.00  0.87           N  
ATOM   3898  CA  ALA A 258      -1.250  -0.471  -6.192  1.00  1.04           C  
ATOM   3899  C   ALA A 258      -1.946  -0.119  -4.889  1.00  1.33           C  
ATOM   3900  O   ALA A 258      -3.167   0.042  -4.867  1.00  3.50           O  
ATOM   3901  CB  ALA A 258      -2.292  -1.004  -7.134  1.00  1.56           C  
ATOM   3902  H   ALA A 258      -0.371  -2.374  -5.678  1.00  1.04           H  
ATOM   3903  HA  ALA A 258      -0.828   0.444  -6.604  1.00  1.25           H  
ATOM   3904 1HB  ALA A 258      -3.076  -0.258  -7.259  1.00  1.87           H  
ATOM   3905 2HB  ALA A 258      -1.829  -1.197  -8.090  1.00  1.87           H  
ATOM   3906 3HB  ALA A 258      -2.722  -1.919  -6.732  1.00  1.87           H  
ATOM   3907  N   SER A 259      -1.190  -0.028  -3.800  1.00  0.95           N  
ATOM   3908  CA  SER A 259      -1.764   0.324  -2.503  1.00  1.29           C  
ATOM   3909  C   SER A 259      -2.064   1.822  -2.389  1.00  1.30           C  
ATOM   3910  O   SER A 259      -2.831   2.242  -1.518  1.00  3.25           O  
ATOM   3911  CB  SER A 259      -0.824  -0.096  -1.392  1.00  1.94           C  
ATOM   3912  OG  SER A 259       0.365   0.645  -1.434  1.00  1.94           O  
ATOM   3913  H   SER A 259      -0.193  -0.197  -3.864  1.00  1.14           H  
ATOM   3914  HA  SER A 259      -2.703  -0.219  -2.388  1.00  1.55           H  
ATOM   3915 1HB  SER A 259      -1.313   0.051  -0.429  1.00  2.32           H  
ATOM   3916 2HB  SER A 259      -0.598  -1.159  -1.485  1.00  2.32           H  
ATOM   3917  HG  SER A 259       0.848   0.314  -2.203  1.00  2.32           H  
ATOM   3918  N   GLY A 260      -1.456   2.624  -3.267  1.00  0.96           N  
ATOM   3919  CA  GLY A 260      -1.678   4.064  -3.288  1.00  0.98           C  
ATOM   3920  C   GLY A 260      -2.908   4.440  -4.113  1.00  0.46           C  
ATOM   3921  O   GLY A 260      -3.178   3.833  -5.155  1.00  0.44           O  
ATOM   3922  H   GLY A 260      -0.823   2.225  -3.946  1.00  1.15           H  
ATOM   3923 1HA  GLY A 260      -1.799   4.426  -2.267  1.00  1.18           H  
ATOM   3924 2HA  GLY A 260      -0.797   4.559  -3.697  1.00  1.18           H  
ATOM   3925  N   SER A 261      -3.612   5.484  -3.656  1.00  0.64           N  
ATOM   3926  CA  SER A 261      -4.828   5.989  -4.303  1.00  0.66           C  
ATOM   3927  C   SER A 261      -4.558   6.554  -5.692  1.00  0.69           C  
ATOM   3928  O   SER A 261      -5.452   6.617  -6.534  1.00  1.03           O  
ATOM   3929  CB  SER A 261      -5.450   7.075  -3.458  1.00  0.99           C  
ATOM   3930  OG  SER A 261      -4.622   8.204  -3.433  1.00  0.99           O  
ATOM   3931  H   SER A 261      -3.305   5.932  -2.804  1.00  0.77           H  
ATOM   3932  HA  SER A 261      -5.533   5.164  -4.393  1.00  0.79           H  
ATOM   3933 1HB  SER A 261      -6.417   7.344  -3.875  1.00  1.19           H  
ATOM   3934 2HB  SER A 261      -5.618   6.713  -2.443  1.00  1.19           H  
ATOM   3935  HG  SER A 261      -5.203   8.965  -3.329  1.00  1.19           H  
ATOM   3936  N   ASP A 262      -3.310   6.927  -5.943  1.00  0.70           N  
ATOM   3937  CA  ASP A 262      -2.900   7.413  -7.244  1.00  1.36           C  
ATOM   3938  C   ASP A 262      -3.000   6.326  -8.307  1.00  1.40           C  
ATOM   3939  O   ASP A 262      -3.185   6.621  -9.488  1.00  5.12           O  
ATOM   3940  CB  ASP A 262      -1.473   7.950  -7.178  1.00  2.04           C  
ATOM   3941  CG  ASP A 262      -1.370   9.292  -6.486  1.00  2.04           C  
ATOM   3942  OD1 ASP A 262      -2.353   9.995  -6.443  1.00  2.04           O  
ATOM   3943  OD2 ASP A 262      -0.307   9.620  -6.018  1.00  2.04           O  
ATOM   3944  H   ASP A 262      -2.620   6.875  -5.208  1.00  0.84           H  
ATOM   3945  HA  ASP A 262      -3.563   8.229  -7.524  1.00  1.63           H  
ATOM   3946 1HB  ASP A 262      -0.838   7.236  -6.653  1.00  2.45           H  
ATOM   3947 2HB  ASP A 262      -1.078   8.062  -8.184  1.00  2.45           H  
ATOM   3948  N   PHE A 263      -2.853   5.068  -7.904  1.00  0.92           N  
ATOM   3949  CA  PHE A 263      -2.938   3.986  -8.858  1.00  0.83           C  
ATOM   3950  C   PHE A 263      -4.421   3.644  -8.977  1.00  0.76           C  
ATOM   3951  O   PHE A 263      -4.950   3.468 -10.074  1.00  1.01           O  
ATOM   3952  CB  PHE A 263      -2.157   2.773  -8.368  1.00  1.24           C  
ATOM   3953  CG  PHE A 263      -1.881   1.752  -9.435  1.00  1.24           C  
ATOM   3954  CD1 PHE A 263      -0.640   1.732 -10.048  1.00  1.24           C  
ATOM   3955  CD2 PHE A 263      -2.836   0.842  -9.852  1.00  1.24           C  
ATOM   3956  CE1 PHE A 263      -0.346   0.816 -11.034  1.00  1.24           C  
ATOM   3957  CE2 PHE A 263      -2.542  -0.078 -10.843  1.00  1.24           C  
ATOM   3958  CZ  PHE A 263      -1.301  -0.091 -11.433  1.00  1.24           C  
ATOM   3959  H   PHE A 263      -2.713   4.843  -6.927  1.00  1.10           H  
ATOM   3960  HA  PHE A 263      -2.561   4.314  -9.828  1.00  1.00           H  
ATOM   3961 1HB  PHE A 263      -1.203   3.100  -7.957  1.00  1.49           H  
ATOM   3962 2HB  PHE A 263      -2.708   2.286  -7.565  1.00  1.49           H  
ATOM   3963  HD1 PHE A 263       0.115   2.449  -9.735  1.00  1.49           H  
ATOM   3964  HD2 PHE A 263      -3.822   0.851  -9.388  1.00  1.49           H  
ATOM   3965  HE1 PHE A 263       0.639   0.813 -11.500  1.00  1.49           H  
ATOM   3966  HE2 PHE A 263      -3.294  -0.794 -11.164  1.00  1.49           H  
ATOM   3967  HZ  PHE A 263      -1.075  -0.815 -12.214  1.00  1.49           H  
ATOM   3968  N   GLN A 264      -5.093   3.595  -7.818  1.00  0.56           N  
ATOM   3969  CA  GLN A 264      -6.525   3.297  -7.721  1.00  0.58           C  
ATOM   3970  C   GLN A 264      -7.388   4.154  -8.630  1.00  0.46           C  
ATOM   3971  O   GLN A 264      -8.236   3.633  -9.360  1.00  0.87           O  
ATOM   3972  CB  GLN A 264      -7.011   3.502  -6.290  1.00  0.87           C  
ATOM   3973  CG  GLN A 264      -8.494   3.254  -6.089  1.00  0.87           C  
ATOM   3974  CD  GLN A 264      -8.919   3.542  -4.667  1.00  0.87           C  
ATOM   3975  OE1 GLN A 264      -8.106   4.014  -3.865  1.00  0.87           O  
ATOM   3976  NE2 GLN A 264     -10.181   3.272  -4.351  1.00  0.87           N  
ATOM   3977  H   GLN A 264      -4.580   3.753  -6.955  1.00  0.67           H  
ATOM   3978  HA  GLN A 264      -6.674   2.255  -8.000  1.00  0.70           H  
ATOM   3979 1HB  GLN A 264      -6.457   2.846  -5.619  1.00  1.04           H  
ATOM   3980 2HB  GLN A 264      -6.811   4.527  -5.987  1.00  1.04           H  
ATOM   3981 1HG  GLN A 264      -9.056   3.909  -6.754  1.00  1.04           H  
ATOM   3982 2HG  GLN A 264      -8.717   2.213  -6.315  1.00  1.04           H  
ATOM   3983 1HE2 GLN A 264     -10.517   3.448  -3.425  1.00  1.04           H  
ATOM   3984 2HE2 GLN A 264     -10.802   2.896  -5.040  1.00  1.04           H  
ATOM   3985  N   PHE A 265      -7.180   5.467  -8.587  1.00  0.35           N  
ATOM   3986  CA  PHE A 265      -7.996   6.380  -9.369  1.00  0.30           C  
ATOM   3987  C   PHE A 265      -7.340   6.790 -10.677  1.00  0.25           C  
ATOM   3988  O   PHE A 265      -7.725   7.791 -11.276  1.00  0.32           O  
ATOM   3989  CB  PHE A 265      -8.292   7.632  -8.564  1.00  0.45           C  
ATOM   3990  CG  PHE A 265      -9.021   7.326  -7.302  1.00  0.45           C  
ATOM   3991  CD1 PHE A 265      -8.457   7.650  -6.082  1.00  0.45           C  
ATOM   3992  CD2 PHE A 265     -10.249   6.681  -7.330  1.00  0.45           C  
ATOM   3993  CE1 PHE A 265      -9.106   7.346  -4.908  1.00  0.45           C  
ATOM   3994  CE2 PHE A 265     -10.898   6.375  -6.156  1.00  0.45           C  
ATOM   3995  CZ  PHE A 265     -10.321   6.708  -4.948  1.00  0.45           C  
ATOM   3996  H   PHE A 265      -6.470   5.842  -7.972  1.00  0.42           H  
ATOM   3997  HA  PHE A 265      -8.942   5.890  -9.589  1.00  0.36           H  
ATOM   3998 1HB  PHE A 265      -7.361   8.133  -8.307  1.00  0.54           H  
ATOM   3999 2HB  PHE A 265      -8.893   8.321  -9.154  1.00  0.54           H  
ATOM   4000  HD1 PHE A 265      -7.488   8.148  -6.058  1.00  0.54           H  
ATOM   4001  HD2 PHE A 265     -10.695   6.414  -8.289  1.00  0.54           H  
ATOM   4002  HE1 PHE A 265      -8.657   7.603  -3.950  1.00  0.54           H  
ATOM   4003  HE2 PHE A 265     -11.859   5.865  -6.177  1.00  0.54           H  
ATOM   4004  HZ  PHE A 265     -10.830   6.460  -4.018  1.00  0.54           H  
ATOM   4005  N   TYR A 266      -6.368   6.015 -11.144  1.00  0.28           N  
ATOM   4006  CA  TYR A 266      -5.679   6.350 -12.375  1.00  0.42           C  
ATOM   4007  C   TYR A 266      -6.618   6.427 -13.567  1.00  0.37           C  
ATOM   4008  O   TYR A 266      -7.440   5.534 -13.801  1.00  0.48           O  
ATOM   4009  CB  TYR A 266      -4.575   5.333 -12.648  1.00  0.63           C  
ATOM   4010  CG  TYR A 266      -3.850   5.528 -13.961  1.00  0.63           C  
ATOM   4011  CD1 TYR A 266      -2.835   6.467 -14.113  1.00  0.63           C  
ATOM   4012  CD2 TYR A 266      -4.225   4.739 -15.030  1.00  0.63           C  
ATOM   4013  CE1 TYR A 266      -2.195   6.592 -15.339  1.00  0.63           C  
ATOM   4014  CE2 TYR A 266      -3.601   4.869 -16.245  1.00  0.63           C  
ATOM   4015  CZ  TYR A 266      -2.586   5.783 -16.409  1.00  0.63           C  
ATOM   4016  OH  TYR A 266      -1.948   5.858 -17.629  1.00  0.63           O  
ATOM   4017  H   TYR A 266      -6.071   5.182 -10.651  1.00  0.34           H  
ATOM   4018  HA  TYR A 266      -5.223   7.332 -12.254  1.00  0.50           H  
ATOM   4019 1HB  TYR A 266      -3.838   5.377 -11.845  1.00  0.76           H  
ATOM   4020 2HB  TYR A 266      -5.003   4.334 -12.642  1.00  0.76           H  
ATOM   4021  HD1 TYR A 266      -2.534   7.090 -13.270  1.00  0.76           H  
ATOM   4022  HD2 TYR A 266      -5.018   4.006 -14.900  1.00  0.76           H  
ATOM   4023  HE1 TYR A 266      -1.388   7.315 -15.463  1.00  0.76           H  
ATOM   4024  HE2 TYR A 266      -3.900   4.240 -17.077  1.00  0.76           H  
ATOM   4025  HH  TYR A 266      -1.319   6.583 -17.627  1.00  0.76           H  
ATOM   4026  N   SER A 267      -6.483   7.516 -14.319  1.00  0.32           N  
ATOM   4027  CA  SER A 267      -7.253   7.735 -15.528  1.00  0.37           C  
ATOM   4028  C   SER A 267      -6.334   7.690 -16.734  1.00  0.35           C  
ATOM   4029  O   SER A 267      -6.523   6.872 -17.632  1.00  0.39           O  
ATOM   4030  CB  SER A 267      -7.973   9.064 -15.477  1.00  0.55           C  
ATOM   4031  OG  SER A 267      -8.693   9.294 -16.658  1.00  0.55           O  
ATOM   4032  H   SER A 267      -5.827   8.236 -14.044  1.00  0.38           H  
ATOM   4033  HA  SER A 267      -7.990   6.938 -15.625  1.00  0.44           H  
ATOM   4034 1HB  SER A 267      -8.658   9.061 -14.633  1.00  0.67           H  
ATOM   4035 2HB  SER A 267      -7.258   9.869 -15.317  1.00  0.67           H  
ATOM   4036  HG  SER A 267      -8.045   9.302 -17.367  1.00  0.67           H  
ATOM   4037  N   GLU A 268      -5.353   8.583 -16.778  1.00  0.37           N  
ATOM   4038  CA  GLU A 268      -4.437   8.574 -17.914  1.00  0.46           C  
ATOM   4039  C   GLU A 268      -3.120   9.269 -17.620  1.00  0.52           C  
ATOM   4040  O   GLU A 268      -3.007  10.036 -16.668  1.00  0.62           O  
ATOM   4041  CB  GLU A 268      -5.097   9.218 -19.138  1.00  0.69           C  
ATOM   4042  CG  GLU A 268      -5.447  10.688 -18.978  1.00  0.69           C  
ATOM   4043  CD  GLU A 268      -6.122  11.273 -20.188  1.00  0.69           C  
ATOM   4044  OE1 GLU A 268      -6.371  10.546 -21.120  1.00  0.69           O  
ATOM   4045  OE2 GLU A 268      -6.389  12.451 -20.179  1.00  0.69           O  
ATOM   4046  H   GLU A 268      -5.226   9.239 -16.014  1.00  0.44           H  
ATOM   4047  HA  GLU A 268      -4.213   7.537 -18.154  1.00  0.55           H  
ATOM   4048 1HB  GLU A 268      -4.433   9.126 -19.997  1.00  0.83           H  
ATOM   4049 2HB  GLU A 268      -6.014   8.682 -19.380  1.00  0.83           H  
ATOM   4050 1HG  GLU A 268      -6.113  10.798 -18.123  1.00  0.83           H  
ATOM   4051 2HG  GLU A 268      -4.536  11.248 -18.770  1.00  0.83           H  
ATOM   4052  N   GLY A 269      -2.120   9.004 -18.455  1.00  0.65           N  
ATOM   4053  CA  GLY A 269      -0.823   9.660 -18.301  1.00  0.77           C  
ATOM   4054  C   GLY A 269       0.277   8.715 -17.835  1.00  0.91           C  
ATOM   4055  O   GLY A 269       0.084   7.503 -17.761  1.00  3.26           O  
ATOM   4056  H   GLY A 269      -2.269   8.340 -19.209  1.00  0.78           H  
ATOM   4057 1HA  GLY A 269      -0.534  10.107 -19.252  1.00  0.92           H  
ATOM   4058 2HA  GLY A 269      -0.919  10.479 -17.596  1.00  0.92           H  
ATOM   4059  N   VAL A 270       1.436   9.281 -17.516  1.00  1.88           N  
ATOM   4060  CA  VAL A 270       2.586   8.493 -17.083  1.00  1.52           C  
ATOM   4061  C   VAL A 270       2.680   8.434 -15.578  1.00  1.17           C  
ATOM   4062  O   VAL A 270       2.921   9.444 -14.918  1.00  2.16           O  
ATOM   4063  CB  VAL A 270       3.875   9.077 -17.638  1.00  2.28           C  
ATOM   4064  CG1 VAL A 270       5.042   8.271 -17.116  1.00  2.28           C  
ATOM   4065  CG2 VAL A 270       3.824   9.054 -19.159  1.00  2.28           C  
ATOM   4066  H   VAL A 270       1.519  10.288 -17.552  1.00  2.26           H  
ATOM   4067  HA  VAL A 270       2.472   7.478 -17.464  1.00  1.82           H  
ATOM   4068  HB  VAL A 270       3.991  10.103 -17.286  1.00  2.74           H  
ATOM   4069 1HG1 VAL A 270       5.971   8.695 -17.491  1.00  2.74           H  
ATOM   4070 2HG1 VAL A 270       5.046   8.305 -16.027  1.00  2.74           H  
ATOM   4071 3HG1 VAL A 270       4.949   7.237 -17.448  1.00  2.74           H  
ATOM   4072 1HG2 VAL A 270       4.744   9.477 -19.559  1.00  2.74           H  
ATOM   4073 2HG2 VAL A 270       3.714   8.026 -19.505  1.00  2.74           H  
ATOM   4074 3HG2 VAL A 270       2.976   9.646 -19.504  1.00  2.74           H  
ATOM   4075  N   PHE A 271       2.490   7.246 -15.039  1.00  1.18           N  
ATOM   4076  CA  PHE A 271       2.438   7.065 -13.612  1.00  1.16           C  
ATOM   4077  C   PHE A 271       3.791   7.310 -12.964  1.00  0.95           C  
ATOM   4078  O   PHE A 271       4.819   6.800 -13.408  1.00  1.47           O  
ATOM   4079  CB  PHE A 271       1.907   5.676 -13.290  1.00  1.74           C  
ATOM   4080  CG  PHE A 271       1.550   5.533 -11.855  1.00  1.74           C  
ATOM   4081  CD1 PHE A 271       0.486   6.269 -11.381  1.00  1.74           C  
ATOM   4082  CD2 PHE A 271       2.221   4.689 -10.989  1.00  1.74           C  
ATOM   4083  CE1 PHE A 271       0.102   6.183 -10.072  1.00  1.74           C  
ATOM   4084  CE2 PHE A 271       1.831   4.603  -9.667  1.00  1.74           C  
ATOM   4085  CZ  PHE A 271       0.769   5.353  -9.208  1.00  1.74           C  
ATOM   4086  H   PHE A 271       2.338   6.446 -15.629  1.00  1.42           H  
ATOM   4087  HA  PHE A 271       1.735   7.790 -13.205  1.00  1.39           H  
ATOM   4088 1HB  PHE A 271       1.022   5.469 -13.890  1.00  2.09           H  
ATOM   4089 2HB  PHE A 271       2.658   4.927 -13.535  1.00  2.09           H  
ATOM   4090  HD1 PHE A 271      -0.048   6.931 -12.063  1.00  2.09           H  
ATOM   4091  HD2 PHE A 271       3.057   4.094 -11.353  1.00  2.09           H  
ATOM   4092  HE1 PHE A 271      -0.733   6.780  -9.729  1.00  2.09           H  
ATOM   4093  HE2 PHE A 271       2.360   3.944  -8.983  1.00  2.09           H  
ATOM   4094  HZ  PHE A 271       0.460   5.288  -8.166  1.00  2.09           H  
ATOM   4095  N   ASN A 272       3.784   8.130 -11.923  1.00  1.93           N  
ATOM   4096  CA  ASN A 272       4.993   8.475 -11.190  1.00  2.66           C  
ATOM   4097  C   ASN A 272       4.892   8.140  -9.706  1.00  2.33           C  
ATOM   4098  O   ASN A 272       5.778   8.503  -8.930  1.00  6.39           O  
ATOM   4099  CB  ASN A 272       5.302   9.951 -11.352  1.00  3.99           C  
ATOM   4100  CG  ASN A 272       5.680  10.327 -12.754  1.00  3.99           C  
ATOM   4101  OD1 ASN A 272       6.742   9.936 -13.247  1.00  3.99           O  
ATOM   4102  ND2 ASN A 272       4.833  11.081 -13.404  1.00  3.99           N  
ATOM   4103  H   ASN A 272       2.905   8.519 -11.622  1.00  2.32           H  
ATOM   4104  HA  ASN A 272       5.821   7.894 -11.596  1.00  3.19           H  
ATOM   4105 1HB  ASN A 272       4.434  10.538 -11.054  1.00  4.79           H  
ATOM   4106 2HB  ASN A 272       6.122  10.222 -10.686  1.00  4.79           H  
ATOM   4107 1HD2 ASN A 272       5.034  11.359 -14.344  1.00  4.79           H  
ATOM   4108 2HD2 ASN A 272       3.985  11.371 -12.965  1.00  4.79           H  
ATOM   4109  N   GLY A 273       3.823   7.460  -9.306  1.00  1.82           N  
ATOM   4110  CA  GLY A 273       3.622   7.153  -7.897  1.00  2.33           C  
ATOM   4111  C   GLY A 273       2.564   8.098  -7.315  1.00  2.30           C  
ATOM   4112  O   GLY A 273       2.649   9.260  -7.714  1.00  4.02           O  
ATOM   4113  H   GLY A 273       3.129   7.162  -9.975  1.00  2.18           H  
ATOM   4114 1HA  GLY A 273       3.307   6.117  -7.780  1.00  2.80           H  
ATOM   4115 2HA  GLY A 273       4.570   7.267  -7.382  1.00  2.80           H  
ATOM   4116  N   ASN A 274       2.292   7.901  -6.019  1.00  4.05           N  
ATOM   4117  CA  ASN A 274       3.324   7.518  -5.051  1.00  3.29           C  
ATOM   4118  C   ASN A 274       3.131   6.091  -4.549  1.00  1.81           C  
ATOM   4119  O   ASN A 274       2.376   5.861  -3.603  1.00  3.33           O  
ATOM   4120  CB  ASN A 274       3.328   8.488  -3.883  1.00  4.94           C  
ATOM   4121  CG  ASN A 274       4.430   8.209  -2.898  1.00  4.94           C  
ATOM   4122  OD1 ASN A 274       5.137   7.202  -3.008  1.00  4.94           O  
ATOM   4123  ND2 ASN A 274       4.588   9.081  -1.935  1.00  4.94           N  
ATOM   4124  H   ASN A 274       1.465   7.335  -5.885  1.00  4.86           H  
ATOM   4125  HA  ASN A 274       4.300   7.568  -5.523  1.00  3.95           H  
ATOM   4126 1HB  ASN A 274       3.438   9.506  -4.258  1.00  5.92           H  
ATOM   4127 2HB  ASN A 274       2.370   8.434  -3.365  1.00  5.92           H  
ATOM   4128 1HD2 ASN A 274       5.305   8.945  -1.250  1.00  5.92           H  
ATOM   4129 2HD2 ASN A 274       3.994   9.883  -1.883  1.00  5.92           H  
ATOM   4130  N   CYS A 275       3.812   5.136  -5.174  1.00  1.51           N  
ATOM   4131  CA  CYS A 275       3.713   3.744  -4.755  1.00  1.10           C  
ATOM   4132  C   CYS A 275       5.061   3.186  -4.308  1.00  1.92           C  
ATOM   4133  O   CYS A 275       6.113   3.581  -4.812  1.00  8.93           O  
ATOM   4134  CB  CYS A 275       3.139   2.884  -5.874  1.00  1.65           C  
ATOM   4135  SG  CYS A 275       1.444   3.326  -6.325  1.00  1.65           S  
ATOM   4136  H   CYS A 275       4.417   5.377  -5.945  1.00  1.81           H  
ATOM   4137  HA  CYS A 275       3.028   3.690  -3.909  1.00  1.32           H  
ATOM   4138 1HB  CYS A 275       3.764   2.980  -6.761  1.00  1.98           H  
ATOM   4139 2HB  CYS A 275       3.147   1.836  -5.575  1.00  1.98           H  
ATOM   4140  HG  CYS A 275       1.307   2.405  -7.274  1.00  1.98           H  
ATOM   4141  N   ASP A 276       5.003   2.271  -3.348  1.00  1.45           N  
ATOM   4142  CA  ASP A 276       6.166   1.608  -2.772  1.00  1.88           C  
ATOM   4143  C   ASP A 276       6.460   0.338  -3.576  1.00  1.31           C  
ATOM   4144  O   ASP A 276       5.847   0.103  -4.613  1.00  1.46           O  
ATOM   4145  CB  ASP A 276       5.889   1.307  -1.279  1.00  2.82           C  
ATOM   4146  CG  ASP A 276       7.127   1.187  -0.384  1.00  2.82           C  
ATOM   4147  OD1 ASP A 276       8.173   0.841  -0.880  1.00  2.82           O  
ATOM   4148  OD2 ASP A 276       7.009   1.450   0.789  1.00  2.82           O  
ATOM   4149  H   ASP A 276       4.092   2.010  -2.995  1.00  1.74           H  
ATOM   4150  HA  ASP A 276       7.028   2.273  -2.845  1.00  2.26           H  
ATOM   4151 1HB  ASP A 276       5.259   2.100  -0.875  1.00  3.38           H  
ATOM   4152 2HB  ASP A 276       5.320   0.381  -1.203  1.00  3.38           H  
ATOM   4153  N   ILE A 277       7.400  -0.472  -3.110  1.00  1.39           N  
ATOM   4154  CA  ILE A 277       7.725  -1.730  -3.767  1.00  1.39           C  
ATOM   4155  C   ILE A 277       6.964  -2.902  -3.131  1.00  0.67           C  
ATOM   4156  O   ILE A 277       7.236  -4.067  -3.430  1.00  0.60           O  
ATOM   4157  CB  ILE A 277       9.235  -1.992  -3.713  1.00  2.08           C  
ATOM   4158  CG1 ILE A 277       9.688  -2.184  -2.266  1.00  2.08           C  
ATOM   4159  CG2 ILE A 277       9.969  -0.823  -4.343  1.00  2.08           C  
ATOM   4160  CD1 ILE A 277      11.113  -2.676  -2.145  1.00  2.08           C  
ATOM   4161  H   ILE A 277       7.901  -0.206  -2.274  1.00  1.67           H  
ATOM   4162  HA  ILE A 277       7.428  -1.660  -4.812  1.00  1.67           H  
ATOM   4163  HB  ILE A 277       9.471  -2.905  -4.255  1.00  2.50           H  
ATOM   4164 1HG1 ILE A 277       9.604  -1.234  -1.737  1.00  2.50           H  
ATOM   4165 2HG1 ILE A 277       9.033  -2.906  -1.778  1.00  2.50           H  
ATOM   4166 1HG2 ILE A 277      11.040  -1.006  -4.303  1.00  2.50           H  
ATOM   4167 2HG2 ILE A 277       9.656  -0.708  -5.379  1.00  2.50           H  
ATOM   4168 3HG2 ILE A 277       9.739   0.090  -3.791  1.00  2.50           H  
ATOM   4169 1HD1 ILE A 277      11.370  -2.790  -1.092  1.00  2.50           H  
ATOM   4170 2HD1 ILE A 277      11.210  -3.637  -2.649  1.00  2.50           H  
ATOM   4171 3HD1 ILE A 277      11.785  -1.953  -2.605  1.00  2.50           H  
ATOM   4172  N   ASN A 278       6.014  -2.591  -2.241  1.00  0.50           N  
ATOM   4173  CA  ASN A 278       5.202  -3.602  -1.573  1.00  0.42           C  
ATOM   4174  C   ASN A 278       4.209  -4.199  -2.559  1.00  0.50           C  
ATOM   4175  O   ASN A 278       3.056  -3.779  -2.633  1.00  1.21           O  
ATOM   4176  CB  ASN A 278       4.487  -3.002  -0.376  1.00  0.63           C  
ATOM   4177  CG  ASN A 278       3.767  -4.028   0.454  1.00  0.63           C  
ATOM   4178  OD1 ASN A 278       3.823  -5.230   0.172  1.00  0.63           O  
ATOM   4179  ND2 ASN A 278       3.089  -3.574   1.477  1.00  0.63           N  
ATOM   4180  H   ASN A 278       5.829  -1.623  -2.024  1.00  0.60           H  
ATOM   4181  HA  ASN A 278       5.853  -4.408  -1.231  1.00  0.50           H  
ATOM   4182 1HB  ASN A 278       5.210  -2.485   0.256  1.00  0.76           H  
ATOM   4183 2HB  ASN A 278       3.766  -2.260  -0.721  1.00  0.76           H  
ATOM   4184 1HD2 ASN A 278       2.590  -4.208   2.068  1.00  0.76           H  
ATOM   4185 2HD2 ASN A 278       3.071  -2.593   1.667  1.00  0.76           H  
ATOM   4186  N   LEU A 279       4.683  -5.189  -3.301  1.00  0.37           N  
ATOM   4187  CA  LEU A 279       3.937  -5.840  -4.367  1.00  0.43           C  
ATOM   4188  C   LEU A 279       2.592  -6.362  -3.878  1.00  0.47           C  
ATOM   4189  O   LEU A 279       2.513  -6.963  -2.804  1.00  0.64           O  
ATOM   4190  CB  LEU A 279       4.755  -7.021  -4.890  1.00  0.65           C  
ATOM   4191  CG  LEU A 279       6.150  -6.671  -5.420  1.00  0.65           C  
ATOM   4192  CD1 LEU A 279       6.844  -7.948  -5.882  1.00  0.65           C  
ATOM   4193  CD2 LEU A 279       6.035  -5.640  -6.510  1.00  0.65           C  
ATOM   4194  H   LEU A 279       5.648  -5.455  -3.150  1.00  0.44           H  
ATOM   4195  HA  LEU A 279       3.769  -5.120  -5.166  1.00  0.52           H  
ATOM   4196 1HB  LEU A 279       4.877  -7.744  -4.085  1.00  0.77           H  
ATOM   4197 2HB  LEU A 279       4.202  -7.498  -5.699  1.00  0.77           H  
ATOM   4198  HG  LEU A 279       6.748  -6.256  -4.609  1.00  0.77           H  
ATOM   4199 1HD1 LEU A 279       7.845  -7.714  -6.238  1.00  0.77           H  
ATOM   4200 2HD1 LEU A 279       6.912  -8.647  -5.048  1.00  0.77           H  
ATOM   4201 3HD1 LEU A 279       6.274  -8.403  -6.688  1.00  0.77           H  
ATOM   4202 1HD2 LEU A 279       7.029  -5.387  -6.876  1.00  0.77           H  
ATOM   4203 2HD2 LEU A 279       5.442  -6.051  -7.313  1.00  0.77           H  
ATOM   4204 3HD2 LEU A 279       5.552  -4.745  -6.118  1.00  0.77           H  
ATOM   4205  N   ASP A 280       1.537  -6.189  -4.676  1.00  0.46           N  
ATOM   4206  CA  ASP A 280       0.248  -6.687  -4.221  1.00  0.63           C  
ATOM   4207  C   ASP A 280      -0.718  -7.124  -5.323  1.00  0.61           C  
ATOM   4208  O   ASP A 280      -1.780  -7.660  -5.020  1.00  0.86           O  
ATOM   4209  CB  ASP A 280      -0.420  -5.640  -3.346  1.00  0.95           C  
ATOM   4210  CG  ASP A 280      -0.772  -4.349  -4.074  1.00  0.95           C  
ATOM   4211  OD1 ASP A 280      -0.591  -4.238  -5.268  1.00  0.95           O  
ATOM   4212  OD2 ASP A 280      -1.250  -3.466  -3.405  1.00  0.95           O  
ATOM   4213  H   ASP A 280       1.621  -5.692  -5.553  1.00  0.55           H  
ATOM   4214  HA  ASP A 280       0.441  -7.564  -3.599  1.00  0.76           H  
ATOM   4215 1HB  ASP A 280      -1.324  -6.049  -2.904  1.00  1.13           H  
ATOM   4216 2HB  ASP A 280       0.250  -5.390  -2.523  1.00  1.13           H  
ATOM   4217  N   HIS A 281      -0.351  -6.979  -6.594  1.00  0.68           N  
ATOM   4218  CA  HIS A 281      -1.195  -7.571  -7.632  1.00  1.02           C  
ATOM   4219  C   HIS A 281      -0.353  -7.740  -8.886  1.00  0.62           C  
ATOM   4220  O   HIS A 281       0.742  -7.192  -8.979  1.00  0.85           O  
ATOM   4221  CB  HIS A 281      -2.466  -6.763  -7.908  1.00  1.53           C  
ATOM   4222  CG  HIS A 281      -2.253  -5.544  -8.723  1.00  1.53           C  
ATOM   4223  ND1 HIS A 281      -1.522  -4.466  -8.287  1.00  1.53           N  
ATOM   4224  CD2 HIS A 281      -2.714  -5.225  -9.956  1.00  1.53           C  
ATOM   4225  CE1 HIS A 281      -1.520  -3.544  -9.237  1.00  1.53           C  
ATOM   4226  NE2 HIS A 281      -2.250  -3.972 -10.252  1.00  1.53           N  
ATOM   4227  H   HIS A 281       0.487  -6.471  -6.845  1.00  0.82           H  
ATOM   4228  HA  HIS A 281      -1.495  -8.564  -7.318  1.00  1.22           H  
ATOM   4229 1HB  HIS A 281      -3.194  -7.392  -8.422  1.00  1.84           H  
ATOM   4230 2HB  HIS A 281      -2.913  -6.457  -6.962  1.00  1.84           H  
ATOM   4231  HD1 HIS A 281      -1.180  -4.328  -7.346  1.00  1.84           H  
ATOM   4232  HD2 HIS A 281      -3.340  -5.758 -10.672  1.00  1.84           H  
ATOM   4233  HE1 HIS A 281      -0.971  -2.617  -9.107  1.00  1.84           H  
ATOM   4234  N   ALA A 282      -0.833  -8.518  -9.840  1.00  0.72           N  
ATOM   4235  CA  ALA A 282      -0.024  -8.769 -11.022  1.00  0.46           C  
ATOM   4236  C   ALA A 282      -0.627  -8.177 -12.293  1.00  0.41           C  
ATOM   4237  O   ALA A 282      -1.844  -8.128 -12.464  1.00  0.47           O  
ATOM   4238  CB  ALA A 282       0.181 -10.251 -11.172  1.00  0.69           C  
ATOM   4239  H   ALA A 282      -1.743  -8.945  -9.743  1.00  0.86           H  
ATOM   4240  HA  ALA A 282       0.945  -8.299 -10.873  1.00  0.55           H  
ATOM   4241 1HB  ALA A 282       0.824 -10.430 -12.029  1.00  0.83           H  
ATOM   4242 2HB  ALA A 282       0.653 -10.647 -10.274  1.00  0.83           H  
ATOM   4243 3HB  ALA A 282      -0.777 -10.740 -11.325  1.00  0.83           H  
ATOM   4244  N   VAL A 283       0.256  -7.719 -13.180  1.00  0.38           N  
ATOM   4245  CA  VAL A 283      -0.110  -7.092 -14.449  1.00  0.42           C  
ATOM   4246  C   VAL A 283       0.758  -7.597 -15.610  1.00  0.32           C  
ATOM   4247  O   VAL A 283       1.732  -8.324 -15.407  1.00  0.38           O  
ATOM   4248  CB  VAL A 283       0.020  -5.565 -14.345  1.00  0.63           C  
ATOM   4249  CG1 VAL A 283      -0.903  -5.012 -13.286  1.00  0.63           C  
ATOM   4250  CG2 VAL A 283       1.450  -5.215 -14.011  1.00  0.63           C  
ATOM   4251  H   VAL A 283       1.238  -7.799 -12.961  1.00  0.46           H  
ATOM   4252  HA  VAL A 283      -1.151  -7.336 -14.663  1.00  0.50           H  
ATOM   4253  HB  VAL A 283      -0.268  -5.120 -15.294  1.00  0.76           H  
ATOM   4254 1HG1 VAL A 283      -0.802  -3.927 -13.248  1.00  0.76           H  
ATOM   4255 2HG1 VAL A 283      -1.930  -5.273 -13.535  1.00  0.76           H  
ATOM   4256 3HG1 VAL A 283      -0.647  -5.428 -12.314  1.00  0.76           H  
ATOM   4257 1HG2 VAL A 283       1.558  -4.135 -13.945  1.00  0.76           H  
ATOM   4258 2HG2 VAL A 283       1.724  -5.666 -13.057  1.00  0.76           H  
ATOM   4259 3HG2 VAL A 283       2.095  -5.598 -14.798  1.00  0.76           H  
ATOM   4260  N   THR A 284       0.387  -7.228 -16.837  1.00  0.28           N  
ATOM   4261  CA  THR A 284       1.147  -7.644 -18.014  1.00  0.28           C  
ATOM   4262  C   THR A 284       1.779  -6.476 -18.759  1.00  0.17           C  
ATOM   4263  O   THR A 284       1.097  -5.539 -19.156  1.00  0.16           O  
ATOM   4264  CB  THR A 284       0.259  -8.420 -18.995  1.00  0.42           C  
ATOM   4265  OG1 THR A 284      -0.235  -9.599 -18.353  1.00  0.42           O  
ATOM   4266  CG2 THR A 284       1.050  -8.797 -20.239  1.00  0.42           C  
ATOM   4267  H   THR A 284      -0.426  -6.637 -16.963  1.00  0.34           H  
ATOM   4268  HA  THR A 284       1.946  -8.305 -17.685  1.00  0.34           H  
ATOM   4269  HB  THR A 284      -0.588  -7.799 -19.285  1.00  0.50           H  
ATOM   4270  HG1 THR A 284       0.506 -10.137 -18.059  1.00  0.50           H  
ATOM   4271 1HG2 THR A 284       0.408  -9.347 -20.926  1.00  0.50           H  
ATOM   4272 2HG2 THR A 284       1.414  -7.894 -20.727  1.00  0.50           H  
ATOM   4273 3HG2 THR A 284       1.896  -9.418 -19.954  1.00  0.50           H  
ATOM   4274  N   ILE A 285       3.083  -6.535 -18.988  1.00  0.34           N  
ATOM   4275  CA  ILE A 285       3.714  -5.462 -19.737  1.00  0.44           C  
ATOM   4276  C   ILE A 285       3.544  -5.778 -21.201  1.00  0.50           C  
ATOM   4277  O   ILE A 285       3.944  -6.847 -21.660  1.00  0.63           O  
ATOM   4278  CB  ILE A 285       5.202  -5.313 -19.427  1.00  0.66           C  
ATOM   4279  CG1 ILE A 285       5.408  -5.022 -17.954  1.00  0.66           C  
ATOM   4280  CG2 ILE A 285       5.757  -4.153 -20.242  1.00  0.66           C  
ATOM   4281  CD1 ILE A 285       6.841  -5.140 -17.531  1.00  0.66           C  
ATOM   4282  H   ILE A 285       3.625  -7.318 -18.655  1.00  0.41           H  
ATOM   4283  HA  ILE A 285       3.209  -4.522 -19.520  1.00  0.53           H  
ATOM   4284  HB  ILE A 285       5.734  -6.227 -19.674  1.00  0.79           H  
ATOM   4285 1HG1 ILE A 285       5.078  -4.013 -17.735  1.00  0.79           H  
ATOM   4286 2HG1 ILE A 285       4.809  -5.717 -17.370  1.00  0.79           H  
ATOM   4287 1HG2 ILE A 285       6.814  -4.026 -20.020  1.00  0.79           H  
ATOM   4288 2HG2 ILE A 285       5.628  -4.356 -21.304  1.00  0.79           H  
ATOM   4289 3HG2 ILE A 285       5.224  -3.238 -19.981  1.00  0.79           H  
ATOM   4290 1HD1 ILE A 285       6.927  -4.921 -16.467  1.00  0.79           H  
ATOM   4291 2HD1 ILE A 285       7.187  -6.155 -17.723  1.00  0.79           H  
ATOM   4292 3HD1 ILE A 285       7.448  -4.435 -18.097  1.00  0.79           H  
ATOM   4293  N   ILE A 286       2.923  -4.868 -21.929  1.00  0.73           N  
ATOM   4294  CA  ILE A 286       2.660  -5.091 -23.338  1.00  1.61           C  
ATOM   4295  C   ILE A 286       3.408  -4.121 -24.248  1.00  0.39           C  
ATOM   4296  O   ILE A 286       3.241  -4.154 -25.468  1.00  2.73           O  
ATOM   4297  CB  ILE A 286       1.163  -4.986 -23.614  1.00  2.42           C  
ATOM   4298  CG1 ILE A 286       0.702  -3.584 -23.264  1.00  2.42           C  
ATOM   4299  CG2 ILE A 286       0.390  -6.021 -22.809  1.00  2.42           C  
ATOM   4300  CD1 ILE A 286      -0.687  -3.292 -23.724  1.00  2.42           C  
ATOM   4301  H   ILE A 286       2.634  -4.001 -21.498  1.00  0.88           H  
ATOM   4302  HA  ILE A 286       2.981  -6.100 -23.589  1.00  1.93           H  
ATOM   4303  HB  ILE A 286       0.978  -5.140 -24.676  1.00  2.90           H  
ATOM   4304 1HG1 ILE A 286       0.743  -3.456 -22.183  1.00  2.90           H  
ATOM   4305 2HG1 ILE A 286       1.378  -2.862 -23.722  1.00  2.90           H  
ATOM   4306 1HG2 ILE A 286      -0.674  -5.926 -23.022  1.00  2.90           H  
ATOM   4307 2HG2 ILE A 286       0.727  -7.020 -23.082  1.00  2.90           H  
ATOM   4308 3HG2 ILE A 286       0.561  -5.859 -21.745  1.00  2.90           H  
ATOM   4309 1HD1 ILE A 286      -0.959  -2.275 -23.443  1.00  2.90           H  
ATOM   4310 2HD1 ILE A 286      -0.733  -3.394 -24.805  1.00  2.90           H  
ATOM   4311 3HD1 ILE A 286      -1.369  -3.998 -23.259  1.00  2.90           H  
ATOM   4312  N   GLY A 287       4.264  -3.283 -23.684  1.00  1.63           N  
ATOM   4313  CA  GLY A 287       5.043  -2.426 -24.557  1.00  1.01           C  
ATOM   4314  C   GLY A 287       5.860  -1.373 -23.839  1.00  0.62           C  
ATOM   4315  O   GLY A 287       6.015  -1.408 -22.617  1.00  1.05           O  
ATOM   4316  H   GLY A 287       4.346  -3.213 -22.678  1.00  1.96           H  
ATOM   4317 1HA  GLY A 287       5.702  -3.041 -25.168  1.00  1.21           H  
ATOM   4318 2HA  GLY A 287       4.354  -1.934 -25.237  1.00  1.21           H  
ATOM   4319  N   TYR A 288       6.400  -0.446 -24.627  1.00  0.91           N  
ATOM   4320  CA  TYR A 288       7.161   0.674 -24.103  1.00  2.03           C  
ATOM   4321  C   TYR A 288       7.433   1.758 -25.157  1.00  2.09           C  
ATOM   4322  O   TYR A 288       7.330   1.529 -26.363  1.00  3.25           O  
ATOM   4323  CB  TYR A 288       8.497   0.210 -23.518  1.00  3.04           C  
ATOM   4324  CG  TYR A 288       9.404  -0.464 -24.514  1.00  3.04           C  
ATOM   4325  CD1 TYR A 288      10.122   0.316 -25.390  1.00  3.04           C  
ATOM   4326  CD2 TYR A 288       9.560  -1.840 -24.525  1.00  3.04           C  
ATOM   4327  CE1 TYR A 288      10.982  -0.268 -26.284  1.00  3.04           C  
ATOM   4328  CE2 TYR A 288      10.435  -2.433 -25.419  1.00  3.04           C  
ATOM   4329  CZ  TYR A 288      11.149  -1.642 -26.301  1.00  3.04           C  
ATOM   4330  OH  TYR A 288      12.031  -2.200 -27.198  1.00  3.04           O  
ATOM   4331  H   TYR A 288       6.228  -0.513 -25.620  1.00  1.09           H  
ATOM   4332  HA  TYR A 288       6.575   1.131 -23.308  1.00  2.44           H  
ATOM   4333 1HB  TYR A 288       9.031   1.067 -23.105  1.00  3.65           H  
ATOM   4334 2HB  TYR A 288       8.320  -0.484 -22.698  1.00  3.65           H  
ATOM   4335  HD1 TYR A 288      10.008   1.400 -25.372  1.00  3.65           H  
ATOM   4336  HD2 TYR A 288       9.001  -2.445 -23.820  1.00  3.65           H  
ATOM   4337  HE1 TYR A 288      11.537   0.366 -26.966  1.00  3.65           H  
ATOM   4338  HE2 TYR A 288      10.565  -3.515 -25.424  1.00  3.65           H  
ATOM   4339  HH  TYR A 288      12.423  -1.501 -27.735  1.00  3.65           H  
ATOM   4340  N   ASP A 289       7.835   2.932 -24.680  1.00  3.72           N  
ATOM   4341  CA  ASP A 289       8.219   4.060 -25.527  1.00  8.81           C  
ATOM   4342  C   ASP A 289       9.487   4.670 -24.983  1.00 15.19           C  
ATOM   4343  O   ASP A 289       9.448   5.360 -23.969  1.00 28.94           O  
ATOM   4344  CB  ASP A 289       7.119   5.116 -25.596  1.00 13.21           C  
ATOM   4345  CG  ASP A 289       7.487   6.297 -26.499  1.00 13.21           C  
ATOM   4346  OD1 ASP A 289       8.649   6.462 -26.810  1.00 13.21           O  
ATOM   4347  OD2 ASP A 289       6.595   7.025 -26.867  1.00 13.21           O  
ATOM   4348  H   ASP A 289       7.879   3.040 -23.674  1.00  4.46           H  
ATOM   4349  HA  ASP A 289       8.418   3.694 -26.535  1.00 10.57           H  
ATOM   4350 1HB  ASP A 289       6.202   4.661 -25.972  1.00 15.86           H  
ATOM   4351 2HB  ASP A 289       6.911   5.491 -24.594  1.00 15.86           H  
ATOM   4352  N   THR A 290      10.616   4.411 -25.640  1.00 23.64           N  
ATOM   4353  CA  THR A 290      11.904   4.850 -25.113  1.00 38.35           C  
ATOM   4354  C   THR A 290      12.249   6.314 -25.251  1.00 26.50           C  
ATOM   4355  O   THR A 290      13.180   6.736 -24.576  1.00 83.19           O  
ATOM   4356  CB  THR A 290      13.069   4.080 -25.762  1.00 57.53           C  
ATOM   4357  OG1 THR A 290      13.066   4.316 -27.174  1.00 57.53           O  
ATOM   4358  CG2 THR A 290      12.957   2.596 -25.495  1.00 57.53           C  
ATOM   4359  H   THR A 290      10.595   3.872 -26.497  1.00 28.37           H  
ATOM   4360  HA  THR A 290      11.911   4.626 -24.054  1.00 46.02           H  
ATOM   4361  HB  THR A 290      14.009   4.444 -25.347  1.00 69.03           H  
ATOM   4362  HG1 THR A 290      12.234   4.002 -27.543  1.00 69.03           H  
ATOM   4363 1HG2 THR A 290      13.793   2.075 -25.962  1.00 69.03           H  
ATOM   4364 2HG2 THR A 290      12.966   2.412 -24.421  1.00 69.03           H  
ATOM   4365 3HG2 THR A 290      12.025   2.241 -25.919  1.00 69.03           H  
ATOM   4366  N   THR A 291      11.534   7.086 -26.090  1.00 31.65           N  
ATOM   4367  CA  THR A 291      11.910   8.494 -26.374  1.00 62.18           C  
ATOM   4368  C   THR A 291      13.435   8.677 -26.406  1.00104.24           C  
ATOM   4369  O   THR A 291      14.050   9.059 -25.405  1.00103.53           O  
ATOM   4370  CB  THR A 291      11.291   9.452 -25.343  1.00 93.27           C  
ATOM   4371  OG1 THR A 291       9.861   9.367 -25.410  1.00 93.27           O  
ATOM   4372  CG2 THR A 291      11.731  10.882 -25.615  1.00 93.27           C  
ATOM   4373  H   THR A 291      10.721   6.695 -26.561  1.00 37.98           H  
ATOM   4374  HA  THR A 291      11.520   8.762 -27.355  1.00 74.62           H  
ATOM   4375  HB  THR A 291      11.614   9.159 -24.344  1.00111.92           H  
ATOM   4376  HG1 THR A 291       9.593   8.444 -25.456  1.00111.92           H  
ATOM   4377 1HG2 THR A 291      11.286  11.548 -24.875  1.00111.92           H  
ATOM   4378 2HG2 THR A 291      12.817  10.947 -25.555  1.00111.92           H  
ATOM   4379 3HG2 THR A 291      11.405  11.179 -26.612  1.00111.92           H  
ATOM   4380  N   SER A 292      14.017   8.417 -27.590  1.00204.19           N  
ATOM   4381  CA  SER A 292      15.470   8.363 -27.871  1.00338.69           C  
ATOM   4382  C   SER A 292      16.371   9.578 -27.540  1.00400.00           C  
ATOM   4383  O   SER A 292      17.129  10.043 -28.388  1.00400.00           O  
ATOM   4384  CB  SER A 292      15.654   8.063 -29.347  1.00508.03           C  
ATOM   4385  OG  SER A 292      15.184   9.116 -30.140  1.00508.03           O  
ATOM   4386  H   SER A 292      13.399   8.170 -28.350  1.00245.03           H  
ATOM   4387  HA  SER A 292      15.865   7.516 -27.314  1.00406.43           H  
ATOM   4388 1HB  SER A 292      16.710   7.892 -29.553  1.00609.64           H  
ATOM   4389 2HB  SER A 292      15.121   7.147 -29.598  1.00609.64           H  
ATOM   4390  HG  SER A 292      15.708   9.883 -29.897  1.00609.64           H  
ATOM   4391  N   ASN A 293      16.335  10.018 -26.294  1.00400.00           N  
ATOM   4392  CA  ASN A 293      17.226  11.028 -25.740  1.00400.00           C  
ATOM   4393  C   ASN A 293      17.536  10.661 -24.281  1.00400.00           C  
ATOM   4394  O   ASN A 293      18.300  11.347 -23.600  1.00400.00           O  
ATOM   4395  CB  ASN A 293      16.623  12.416 -25.858  1.00600.00           C  
ATOM   4396  CG  ASN A 293      15.351  12.592 -25.077  1.00600.00           C  
ATOM   4397  OD1 ASN A 293      15.042  11.820 -24.163  1.00600.00           O  
ATOM   4398  ND2 ASN A 293      14.600  13.606 -25.423  1.00600.00           N  
ATOM   4399  H   ASN A 293      15.641   9.621 -25.701  1.00480.00           H  
ATOM   4400  HA  ASN A 293      18.170  11.010 -26.287  1.00480.00           H  
ATOM   4401 1HB  ASN A 293      17.349  13.156 -25.517  1.00720.00           H  
ATOM   4402 2HB  ASN A 293      16.416  12.625 -26.908  1.00720.00           H  
ATOM   4403 1HD2 ASN A 293      13.741  13.779 -24.941  1.00720.00           H  
ATOM   4404 2HD2 ASN A 293      14.886  14.208 -26.169  1.00720.00           H  
ATOM   4405  N   GLY A 294      16.947   9.551 -23.824  1.00360.58           N  
ATOM   4406  CA  GLY A 294      17.102   9.036 -22.479  1.00348.18           C  
ATOM   4407  C   GLY A 294      16.123   7.882 -22.323  1.00265.19           C  
ATOM   4408  O   GLY A 294      16.025   7.029 -23.206  1.00305.93           O  
ATOM   4409  H   GLY A 294      16.317   9.041 -24.422  1.00432.70           H  
ATOM   4410 1HA  GLY A 294      18.124   8.694 -22.322  1.00417.82           H  
ATOM   4411 2HA  GLY A 294      16.887   9.817 -21.752  1.00417.82           H  
ATOM   4412  N   THR A 295      15.417   7.844 -21.197  1.00207.45           N  
ATOM   4413  CA  THR A 295      14.400   6.822 -20.956  1.00163.37           C  
ATOM   4414  C   THR A 295      13.109   7.512 -20.480  1.00 88.91           C  
ATOM   4415  O   THR A 295      13.150   7.809 -19.288  1.00159.10           O  
ATOM   4416  CB  THR A 295      14.918   5.851 -19.853  1.00245.06           C  
ATOM   4417  OG1 THR A 295      15.187   6.603 -18.662  1.00245.06           O  
ATOM   4418  CG2 THR A 295      16.180   5.130 -20.296  1.00245.06           C  
ATOM   4419  H   THR A 295      15.568   8.560 -20.500  1.00248.94           H  
ATOM   4420  HA  THR A 295      14.213   6.303 -21.891  1.00196.04           H  
ATOM   4421  HB  THR A 295      14.170   5.112 -19.617  1.00294.07           H  
ATOM   4422  HG1 THR A 295      14.374   7.017 -18.359  1.00294.07           H  
ATOM   4423 1HG2 THR A 295      16.515   4.465 -19.500  1.00294.07           H  
ATOM   4424 2HG2 THR A 295      15.968   4.549 -21.193  1.00294.07           H  
ATOM   4425 3HG2 THR A 295      16.963   5.856 -20.511  1.00294.07           H  
ATOM   4426  N   ASP A 296      11.906   7.093 -20.967  1.00 37.05           N  
ATOM   4427  CA  ASP A 296      11.332   5.773 -21.378  1.00 24.29           C  
ATOM   4428  C   ASP A 296      10.050   5.554 -20.563  1.00  8.39           C  
ATOM   4429  O   ASP A 296       9.981   5.948 -19.396  1.00 29.71           O  
ATOM   4430  CB  ASP A 296      12.240   4.546 -21.222  1.00 36.44           C  
ATOM   4431  CG  ASP A 296      11.690   3.226 -21.813  1.00 36.44           C  
ATOM   4432  OD1 ASP A 296      10.604   3.219 -22.334  1.00 36.44           O  
ATOM   4433  OD2 ASP A 296      12.385   2.238 -21.746  1.00 36.44           O  
ATOM   4434  H   ASP A 296      11.651   7.731 -21.708  1.00 44.46           H  
ATOM   4435  HA  ASP A 296      11.062   5.837 -22.425  1.00 29.15           H  
ATOM   4436 1HB  ASP A 296      13.186   4.703 -21.717  1.00 43.72           H  
ATOM   4437 2HB  ASP A 296      12.429   4.406 -20.171  1.00 43.72           H  
ATOM   4438  N   TYR A 297       9.046   4.936 -21.183  1.00  7.43           N  
ATOM   4439  CA  TYR A 297       7.776   4.683 -20.519  1.00  6.03           C  
ATOM   4440  C   TYR A 297       7.334   3.235 -20.729  1.00  2.79           C  
ATOM   4441  O   TYR A 297       7.518   2.681 -21.807  1.00 26.01           O  
ATOM   4442  CB  TYR A 297       6.724   5.630 -21.083  1.00  9.04           C  
ATOM   4443  CG  TYR A 297       7.182   7.067 -21.064  1.00  9.04           C  
ATOM   4444  CD1 TYR A 297       7.151   7.799 -19.898  1.00  9.04           C  
ATOM   4445  CD2 TYR A 297       7.640   7.652 -22.238  1.00  9.04           C  
ATOM   4446  CE1 TYR A 297       7.575   9.114 -19.895  1.00  9.04           C  
ATOM   4447  CE2 TYR A 297       8.064   8.964 -22.239  1.00  9.04           C  
ATOM   4448  CZ  TYR A 297       8.032   9.696 -21.070  1.00  9.04           C  
ATOM   4449  OH  TYR A 297       8.451  11.007 -21.064  1.00  9.04           O  
ATOM   4450  H   TYR A 297       9.174   4.657 -22.146  1.00  8.92           H  
ATOM   4451  HA  TYR A 297       7.895   4.854 -19.450  1.00  7.24           H  
ATOM   4452 1HB  TYR A 297       6.492   5.355 -22.113  1.00 10.85           H  
ATOM   4453 2HB  TYR A 297       5.806   5.554 -20.502  1.00 10.85           H  
ATOM   4454  HD1 TYR A 297       6.796   7.331 -18.983  1.00 10.85           H  
ATOM   4455  HD2 TYR A 297       7.664   7.073 -23.160  1.00 10.85           H  
ATOM   4456  HE1 TYR A 297       7.551   9.692 -18.973  1.00 10.85           H  
ATOM   4457  HE2 TYR A 297       8.424   9.421 -23.161  1.00 10.85           H  
ATOM   4458  HH  TYR A 297       8.336  11.375 -20.184  1.00 10.85           H  
ATOM   4459  N   TRP A 298       6.715   2.625 -19.721  1.00  4.85           N  
ATOM   4460  CA  TRP A 298       6.231   1.254 -19.870  1.00  1.62           C  
ATOM   4461  C   TRP A 298       4.760   1.263 -20.231  1.00  1.02           C  
ATOM   4462  O   TRP A 298       4.010   2.095 -19.730  1.00  2.09           O  
ATOM   4463  CB  TRP A 298       6.385   0.451 -18.580  1.00  2.43           C  
ATOM   4464  CG  TRP A 298       7.791   0.275 -18.116  1.00  2.43           C  
ATOM   4465  CD1 TRP A 298       8.376   0.931 -17.076  1.00  2.43           C  
ATOM   4466  CD2 TRP A 298       8.809  -0.586 -18.676  1.00  2.43           C  
ATOM   4467  NE1 TRP A 298       9.678   0.530 -16.940  1.00  2.43           N  
ATOM   4468  CE2 TRP A 298       9.966  -0.390 -17.911  1.00  2.43           C  
ATOM   4469  CE3 TRP A 298       8.838  -1.488 -19.749  1.00  2.43           C  
ATOM   4470  CZ2 TRP A 298      11.141  -1.060 -18.183  1.00  2.43           C  
ATOM   4471  CZ3 TRP A 298      10.023  -2.157 -20.022  1.00  2.43           C  
ATOM   4472  CH2 TRP A 298      11.141  -1.941 -19.255  1.00  2.43           C  
ATOM   4473  H   TRP A 298       6.585   3.111 -18.848  1.00  5.82           H  
ATOM   4474  HA  TRP A 298       6.788   0.764 -20.669  1.00  1.94           H  
ATOM   4475 1HB  TRP A 298       5.825   0.936 -17.791  1.00  2.92           H  
ATOM   4476 2HB  TRP A 298       5.951  -0.539 -18.720  1.00  2.92           H  
ATOM   4477  HD1 TRP A 298       7.880   1.664 -16.443  1.00  2.92           H  
ATOM   4478  HE1 TRP A 298      10.326   0.866 -16.241  1.00  2.92           H  
ATOM   4479  HE3 TRP A 298       7.949  -1.655 -20.358  1.00  2.92           H  
ATOM   4480  HZ2 TRP A 298      12.046  -0.910 -17.591  1.00  2.92           H  
ATOM   4481  HZ3 TRP A 298      10.046  -2.855 -20.859  1.00  2.92           H  
ATOM   4482  HH2 TRP A 298      12.056  -2.471 -19.487  1.00  2.92           H  
ATOM   4483  N   ILE A 299       4.334   0.319 -21.060  1.00  0.80           N  
ATOM   4484  CA  ILE A 299       2.918   0.187 -21.386  1.00  0.67           C  
ATOM   4485  C   ILE A 299       2.425  -1.112 -20.759  1.00  0.51           C  
ATOM   4486  O   ILE A 299       2.878  -2.198 -21.132  1.00  0.68           O  
ATOM   4487  CB  ILE A 299       2.676   0.177 -22.901  1.00  1.01           C  
ATOM   4488  CG1 ILE A 299       3.230   1.459 -23.531  1.00  1.01           C  
ATOM   4489  CG2 ILE A 299       1.185   0.071 -23.169  1.00  1.01           C  
ATOM   4490  CD1 ILE A 299       3.243   1.432 -25.043  1.00  1.01           C  
ATOM   4491  H   ILE A 299       4.995  -0.324 -21.469  1.00  0.96           H  
ATOM   4492  HA  ILE A 299       2.366   1.017 -20.947  1.00  0.80           H  
ATOM   4493  HB  ILE A 299       3.184  -0.670 -23.352  1.00  1.21           H  
ATOM   4494 1HG1 ILE A 299       2.626   2.305 -23.205  1.00  1.21           H  
ATOM   4495 2HG1 ILE A 299       4.252   1.613 -23.185  1.00  1.21           H  
ATOM   4496 1HG2 ILE A 299       1.007   0.057 -24.244  1.00  1.21           H  
ATOM   4497 2HG2 ILE A 299       0.801  -0.844 -22.724  1.00  1.21           H  
ATOM   4498 3HG2 ILE A 299       0.676   0.927 -22.727  1.00  1.21           H  
ATOM   4499 1HD1 ILE A 299       3.648   2.371 -25.421  1.00  1.21           H  
ATOM   4500 2HD1 ILE A 299       3.863   0.605 -25.390  1.00  1.21           H  
ATOM   4501 3HD1 ILE A 299       2.227   1.302 -25.414  1.00  1.21           H  
ATOM   4502  N   VAL A 300       1.527  -0.985 -19.781  1.00  0.39           N  
ATOM   4503  CA  VAL A 300       1.056  -2.120 -18.995  1.00  0.39           C  
ATOM   4504  C   VAL A 300      -0.462  -2.351 -18.998  1.00  0.36           C  
ATOM   4505  O   VAL A 300      -1.257  -1.423 -18.867  1.00  0.67           O  
ATOM   4506  CB  VAL A 300       1.534  -1.935 -17.546  1.00  0.58           C  
ATOM   4507  CG1 VAL A 300       1.010  -3.046 -16.672  1.00  0.58           C  
ATOM   4508  CG2 VAL A 300       3.052  -1.902 -17.503  1.00  0.58           C  
ATOM   4509  H   VAL A 300       1.188  -0.065 -19.529  1.00  0.47           H  
ATOM   4510  HA  VAL A 300       1.532  -3.015 -19.394  1.00  0.47           H  
ATOM   4511  HB  VAL A 300       1.145  -1.000 -17.162  1.00  0.70           H  
ATOM   4512 1HG1 VAL A 300       1.350  -2.878 -15.653  1.00  0.70           H  
ATOM   4513 2HG1 VAL A 300      -0.079  -3.050 -16.692  1.00  0.70           H  
ATOM   4514 3HG1 VAL A 300       1.385  -4.004 -17.031  1.00  0.70           H  
ATOM   4515 1HG2 VAL A 300       3.384  -1.763 -16.475  1.00  0.70           H  
ATOM   4516 2HG2 VAL A 300       3.434  -2.843 -17.887  1.00  0.70           H  
ATOM   4517 3HG2 VAL A 300       3.422  -1.080 -18.115  1.00  0.70           H  
ATOM   4518  N   LYS A 301      -0.852  -3.613 -19.155  1.00  0.29           N  
ATOM   4519  CA  LYS A 301      -2.246  -4.041 -19.133  1.00  0.42           C  
ATOM   4520  C   LYS A 301      -2.661  -4.554 -17.751  1.00  0.38           C  
ATOM   4521  O   LYS A 301      -2.017  -5.443 -17.187  1.00  0.54           O  
ATOM   4522  CB  LYS A 301      -2.481  -5.144 -20.163  1.00  0.63           C  
ATOM   4523  CG  LYS A 301      -3.935  -5.588 -20.276  1.00  0.63           C  
ATOM   4524  CD  LYS A 301      -4.107  -6.681 -21.321  1.00  0.63           C  
ATOM   4525  CE  LYS A 301      -5.572  -7.060 -21.476  1.00  0.63           C  
ATOM   4526  NZ  LYS A 301      -5.757  -8.240 -22.359  1.00  0.63           N  
ATOM   4527  H   LYS A 301      -0.149  -4.320 -19.267  1.00  0.35           H  
ATOM   4528  HA  LYS A 301      -2.878  -3.186 -19.373  1.00  0.50           H  
ATOM   4529 1HB  LYS A 301      -2.151  -4.805 -21.143  1.00  0.76           H  
ATOM   4530 2HB  LYS A 301      -1.883  -6.017 -19.902  1.00  0.76           H  
ATOM   4531 1HG  LYS A 301      -4.267  -5.971 -19.311  1.00  0.76           H  
ATOM   4532 2HG  LYS A 301      -4.561  -4.738 -20.538  1.00  0.76           H  
ATOM   4533 1HD  LYS A 301      -3.727  -6.329 -22.281  1.00  0.76           H  
ATOM   4534 2HD  LYS A 301      -3.540  -7.563 -21.024  1.00  0.76           H  
ATOM   4535 1HE  LYS A 301      -5.998  -7.277 -20.500  1.00  0.76           H  
ATOM   4536 2HE  LYS A 301      -6.107  -6.216 -21.908  1.00  0.76           H  
ATOM   4537 1HZ  LYS A 301      -6.747  -8.446 -22.441  1.00  0.76           H  
ATOM   4538 2HZ  LYS A 301      -5.389  -8.038 -23.279  1.00  0.76           H  
ATOM   4539 3HZ  LYS A 301      -5.280  -9.042 -21.974  1.00  0.76           H  
ATOM   4540  N   ASN A 302      -3.740  -4.005 -17.199  1.00  0.63           N  
ATOM   4541  CA  ASN A 302      -4.238  -4.495 -15.913  1.00  0.71           C  
ATOM   4542  C   ASN A 302      -5.504  -5.313 -16.189  1.00  0.32           C  
ATOM   4543  O   ASN A 302      -5.911  -5.444 -17.344  1.00  0.58           O  
ATOM   4544  CB  ASN A 302      -4.492  -3.341 -14.937  1.00  1.06           C  
ATOM   4545  CG  ASN A 302      -4.304  -3.737 -13.488  1.00  1.06           C  
ATOM   4546  OD1 ASN A 302      -4.846  -4.749 -13.027  1.00  1.06           O  
ATOM   4547  ND2 ASN A 302      -3.513  -2.975 -12.778  1.00  1.06           N  
ATOM   4548  H   ASN A 302      -4.236  -3.269 -17.689  1.00  0.76           H  
ATOM   4549  HA  ASN A 302      -3.501  -5.168 -15.474  1.00  0.85           H  
ATOM   4550 1HB  ASN A 302      -3.806  -2.524 -15.164  1.00  1.28           H  
ATOM   4551 2HB  ASN A 302      -5.505  -2.962 -15.073  1.00  1.28           H  
ATOM   4552 1HD2 ASN A 302      -3.303  -3.211 -11.823  1.00  1.28           H  
ATOM   4553 2HD2 ASN A 302      -3.086  -2.175 -13.196  1.00  1.28           H  
ATOM   4554  N   SER A 303      -6.124  -5.863 -15.148  1.00  0.44           N  
ATOM   4555  CA  SER A 303      -7.337  -6.643 -15.351  1.00  0.28           C  
ATOM   4556  C   SER A 303      -8.478  -6.164 -14.479  1.00  0.24           C  
ATOM   4557  O   SER A 303      -9.093  -6.945 -13.750  1.00  0.65           O  
ATOM   4558  CB  SER A 303      -7.083  -8.088 -15.074  1.00  0.42           C  
ATOM   4559  OG  SER A 303      -8.207  -8.848 -15.407  1.00  0.42           O  
ATOM   4560  H   SER A 303      -5.754  -5.728 -14.219  1.00  0.53           H  
ATOM   4561  HA  SER A 303      -7.641  -6.540 -16.393  1.00  0.34           H  
ATOM   4562 1HB  SER A 303      -6.235  -8.410 -15.657  1.00  0.50           H  
ATOM   4563 2HB  SER A 303      -6.838  -8.225 -14.024  1.00  0.50           H  
ATOM   4564  HG  SER A 303      -8.406  -8.619 -16.319  1.00  0.50           H  
ATOM   4565  N   TRP A 304      -8.758  -4.874 -14.567  1.00  0.47           N  
ATOM   4566  CA  TRP A 304      -9.859  -4.258 -13.847  1.00  1.00           C  
ATOM   4567  C   TRP A 304     -10.908  -3.737 -14.823  1.00  0.85           C  
ATOM   4568  O   TRP A 304     -11.644  -2.798 -14.514  1.00  1.47           O  
ATOM   4569  CB  TRP A 304      -9.331  -3.142 -12.950  1.00  1.50           C  
ATOM   4570  CG  TRP A 304      -8.534  -3.672 -11.787  1.00  1.50           C  
ATOM   4571  CD1 TRP A 304      -8.674  -4.896 -11.204  1.00  1.50           C  
ATOM   4572  CD2 TRP A 304      -7.468  -3.010 -11.068  1.00  1.50           C  
ATOM   4573  NE1 TRP A 304      -7.773  -5.041 -10.180  1.00  1.50           N  
ATOM   4574  CE2 TRP A 304      -7.025  -3.899 -10.084  1.00  1.50           C  
ATOM   4575  CE3 TRP A 304      -6.864  -1.762 -11.178  1.00  1.50           C  
ATOM   4576  CZ2 TRP A 304      -5.995  -3.577  -9.215  1.00  1.50           C  
ATOM   4577  CZ3 TRP A 304      -5.837  -1.436 -10.311  1.00  1.50           C  
ATOM   4578  CH2 TRP A 304      -5.408  -2.322  -9.356  1.00  1.50           C  
ATOM   4579  H   TRP A 304      -8.193  -4.297 -15.175  1.00  0.56           H  
ATOM   4580  HA  TRP A 304     -10.328  -5.012 -13.215  1.00  1.20           H  
ATOM   4581 1HB  TRP A 304      -8.691  -2.479 -13.532  1.00  1.80           H  
ATOM   4582 2HB  TRP A 304     -10.162  -2.550 -12.578  1.00  1.80           H  
ATOM   4583  HD1 TRP A 304      -9.396  -5.652 -11.509  1.00  1.80           H  
ATOM   4584  HE1 TRP A 304      -7.671  -5.858  -9.595  1.00  1.80           H  
ATOM   4585  HE3 TRP A 304      -7.199  -1.062 -11.933  1.00  1.80           H  
ATOM   4586  HZ2 TRP A 304      -5.644  -4.269  -8.449  1.00  1.80           H  
ATOM   4587  HZ3 TRP A 304      -5.379  -0.454 -10.412  1.00  1.80           H  
ATOM   4588  HH2 TRP A 304      -4.595  -2.035  -8.691  1.00  1.80           H  
ATOM   4589  N   GLY A 305     -10.945  -4.338 -16.015  1.00  0.45           N  
ATOM   4590  CA  GLY A 305     -11.853  -3.927 -17.072  1.00  0.40           C  
ATOM   4591  C   GLY A 305     -11.371  -2.651 -17.758  1.00  0.35           C  
ATOM   4592  O   GLY A 305     -10.424  -1.998 -17.315  1.00  0.53           O  
ATOM   4593  H   GLY A 305     -10.348  -5.132 -16.203  1.00  0.54           H  
ATOM   4594 1HA  GLY A 305     -11.945  -4.728 -17.805  1.00  0.48           H  
ATOM   4595 2HA  GLY A 305     -12.845  -3.765 -16.651  1.00  0.48           H  
ATOM   4596  N   ALA A 306     -12.078  -2.258 -18.817  1.00  0.36           N  
ATOM   4597  CA  ALA A 306     -11.756  -1.031 -19.542  1.00  0.65           C  
ATOM   4598  C   ALA A 306     -12.260   0.192 -18.769  1.00  1.20           C  
ATOM   4599  O   ALA A 306     -11.986   1.334 -19.136  1.00  3.05           O  
ATOM   4600  CB  ALA A 306     -12.351  -1.067 -20.940  1.00  0.98           C  
ATOM   4601  H   ALA A 306     -12.847  -2.831 -19.137  1.00  0.43           H  
ATOM   4602  HA  ALA A 306     -10.675  -0.958 -19.618  1.00  0.78           H  
ATOM   4603 1HB  ALA A 306     -12.082  -0.157 -21.476  1.00  1.17           H  
ATOM   4604 2HB  ALA A 306     -11.961  -1.932 -21.478  1.00  1.17           H  
ATOM   4605 3HB  ALA A 306     -13.435  -1.140 -20.874  1.00  1.17           H  
ATOM   4606  N   SER A 307     -12.983  -0.067 -17.676  1.00  0.75           N  
ATOM   4607  CA  SER A 307     -13.501   0.939 -16.775  1.00  1.44           C  
ATOM   4608  C   SER A 307     -12.410   1.548 -15.878  1.00  1.27           C  
ATOM   4609  O   SER A 307     -12.675   2.512 -15.157  1.00  1.57           O  
ATOM   4610  CB  SER A 307     -14.588   0.323 -15.931  1.00  2.16           C  
ATOM   4611  OG  SER A 307     -14.065  -0.634 -15.051  1.00  2.16           O  
ATOM   4612  H   SER A 307     -13.197  -1.023 -17.445  1.00  0.90           H  
ATOM   4613  HA  SER A 307     -13.935   1.740 -17.373  1.00  1.73           H  
ATOM   4614 1HB  SER A 307     -15.092   1.102 -15.370  1.00  2.59           H  
ATOM   4615 2HB  SER A 307     -15.328  -0.142 -16.579  1.00  2.59           H  
ATOM   4616  HG  SER A 307     -13.615  -1.285 -15.594  1.00  2.59           H  
ATOM   4617  N   TRP A 308     -11.195   0.982 -15.909  1.00  1.32           N  
ATOM   4618  CA  TRP A 308     -10.081   1.536 -15.146  1.00  1.70           C  
ATOM   4619  C   TRP A 308      -8.930   1.966 -16.045  1.00  1.81           C  
ATOM   4620  O   TRP A 308      -8.541   1.233 -16.953  1.00  5.63           O  
ATOM   4621  CB  TRP A 308      -9.539   0.523 -14.141  1.00  2.55           C  
ATOM   4622  CG  TRP A 308      -8.309   1.031 -13.442  1.00  2.55           C  
ATOM   4623  CD1 TRP A 308      -8.271   1.781 -12.310  1.00  2.55           C  
ATOM   4624  CD2 TRP A 308      -6.929   0.838 -13.839  1.00  2.55           C  
ATOM   4625  NE1 TRP A 308      -6.974   2.068 -11.971  1.00  2.55           N  
ATOM   4626  CE2 TRP A 308      -6.139   1.499 -12.892  1.00  2.55           C  
ATOM   4627  CE3 TRP A 308      -6.309   0.169 -14.902  1.00  2.55           C  
ATOM   4628  CZ2 TRP A 308      -4.761   1.510 -12.971  1.00  2.55           C  
ATOM   4629  CZ3 TRP A 308      -4.923   0.182 -14.978  1.00  2.55           C  
ATOM   4630  CH2 TRP A 308      -4.174   0.832 -14.032  1.00  2.55           C  
ATOM   4631  H   TRP A 308     -11.021   0.157 -16.474  1.00  1.58           H  
ATOM   4632  HA  TRP A 308     -10.436   2.411 -14.603  1.00  2.04           H  
ATOM   4633 1HB  TRP A 308     -10.301   0.300 -13.394  1.00  3.06           H  
ATOM   4634 2HB  TRP A 308      -9.292  -0.407 -14.652  1.00  3.06           H  
ATOM   4635  HD1 TRP A 308      -9.146   2.106 -11.758  1.00  3.06           H  
ATOM   4636  HE1 TRP A 308      -6.679   2.611 -11.169  1.00  3.06           H  
ATOM   4637  HE3 TRP A 308      -6.906  -0.350 -15.652  1.00  3.06           H  
ATOM   4638  HZ2 TRP A 308      -4.144   2.024 -12.234  1.00  3.06           H  
ATOM   4639  HZ3 TRP A 308      -4.445  -0.342 -15.806  1.00  3.06           H  
ATOM   4640  HH2 TRP A 308      -3.090   0.819 -14.113  1.00  3.06           H  
ATOM   4641  N   GLY A 309      -8.370   3.142 -15.762  1.00  0.73           N  
ATOM   4642  CA  GLY A 309      -7.208   3.649 -16.482  1.00  0.92           C  
ATOM   4643  C   GLY A 309      -7.486   3.957 -17.937  1.00  0.69           C  
ATOM   4644  O   GLY A 309      -8.613   4.281 -18.318  1.00  0.81           O  
ATOM   4645  H   GLY A 309      -8.750   3.699 -15.008  1.00  0.88           H  
ATOM   4646 1HA  GLY A 309      -6.861   4.556 -15.992  1.00  1.10           H  
ATOM   4647 2HA  GLY A 309      -6.399   2.924 -16.412  1.00  1.10           H  
ATOM   4648  N   GLU A 310      -6.440   3.872 -18.761  1.00  0.78           N  
ATOM   4649  CA  GLU A 310      -6.530   4.154 -20.192  1.00  1.15           C  
ATOM   4650  C   GLU A 310      -7.145   2.961 -20.901  1.00  0.84           C  
ATOM   4651  O   GLU A 310      -6.460   2.260 -21.638  1.00  1.10           O  
ATOM   4652  CB  GLU A 310      -5.139   4.457 -20.783  1.00  1.72           C  
ATOM   4653  CG  GLU A 310      -4.443   5.695 -20.216  1.00  1.72           C  
ATOM   4654  CD  GLU A 310      -3.118   5.998 -20.884  1.00  1.72           C  
ATOM   4655  OE1 GLU A 310      -2.773   5.289 -21.799  1.00  1.72           O  
ATOM   4656  OE2 GLU A 310      -2.444   6.930 -20.490  1.00  1.72           O  
ATOM   4657  H   GLU A 310      -5.549   3.571 -18.397  1.00  0.94           H  
ATOM   4658  HA  GLU A 310      -7.177   5.018 -20.342  1.00  1.38           H  
ATOM   4659 1HB  GLU A 310      -4.480   3.605 -20.618  1.00  2.07           H  
ATOM   4660 2HB  GLU A 310      -5.228   4.596 -21.860  1.00  2.07           H  
ATOM   4661 1HG  GLU A 310      -5.105   6.551 -20.337  1.00  2.07           H  
ATOM   4662 2HG  GLU A 310      -4.281   5.542 -19.150  1.00  2.07           H  
ATOM   4663  N   GLN A 311      -8.436   2.740 -20.663  1.00  0.94           N  
ATOM   4664  CA  GLN A 311      -9.176   1.585 -21.159  1.00  0.95           C  
ATOM   4665  C   GLN A 311      -8.496   0.270 -20.783  1.00  0.71           C  
ATOM   4666  O   GLN A 311      -8.305  -0.599 -21.633  1.00  0.74           O  
ATOM   4667  CB  GLN A 311      -9.350   1.662 -22.677  1.00  1.42           C  
ATOM   4668  CG  GLN A 311     -10.203   2.828 -23.140  1.00  1.42           C  
ATOM   4669  CD  GLN A 311     -11.666   2.643 -22.781  1.00  1.42           C  
ATOM   4670  OE1 GLN A 311     -12.331   1.734 -23.285  1.00  1.42           O  
ATOM   4671  NE2 GLN A 311     -12.175   3.503 -21.906  1.00  1.42           N  
ATOM   4672  H   GLN A 311      -8.912   3.402 -20.063  1.00  1.13           H  
ATOM   4673  HA  GLN A 311     -10.164   1.592 -20.703  1.00  1.14           H  
ATOM   4674 1HB  GLN A 311      -8.375   1.746 -23.157  1.00  1.71           H  
ATOM   4675 2HB  GLN A 311      -9.812   0.744 -23.037  1.00  1.71           H  
ATOM   4676 1HG  GLN A 311      -9.846   3.740 -22.661  1.00  1.71           H  
ATOM   4677 2HG  GLN A 311     -10.124   2.917 -24.223  1.00  1.71           H  
ATOM   4678 1HE2 GLN A 311     -13.134   3.428 -21.630  1.00  1.71           H  
ATOM   4679 2HE2 GLN A 311     -11.600   4.225 -21.520  1.00  1.71           H  
ATOM   4680  N   GLY A 312      -8.170   0.121 -19.496  1.00  0.66           N  
ATOM   4681  CA  GLY A 312      -7.546  -1.089 -18.975  1.00  0.63           C  
ATOM   4682  C   GLY A 312      -6.023  -1.059 -19.038  1.00  0.79           C  
ATOM   4683  O   GLY A 312      -5.372  -2.076 -18.787  1.00  2.66           O  
ATOM   4684  H   GLY A 312      -8.362   0.861 -18.836  1.00  0.79           H  
ATOM   4685 1HA  GLY A 312      -7.862  -1.237 -17.942  1.00  0.76           H  
ATOM   4686 2HA  GLY A 312      -7.909  -1.944 -19.536  1.00  0.76           H  
ATOM   4687  N   TYR A 313      -5.452   0.096 -19.377  1.00  0.45           N  
ATOM   4688  CA  TYR A 313      -4.008   0.193 -19.520  1.00  0.52           C  
ATOM   4689  C   TYR A 313      -3.411   1.348 -18.713  1.00  0.52           C  
ATOM   4690  O   TYR A 313      -4.080   2.329 -18.398  1.00  0.94           O  
ATOM   4691  CB  TYR A 313      -3.637   0.346 -21.002  1.00  0.78           C  
ATOM   4692  CG  TYR A 313      -4.138  -0.790 -21.879  1.00  0.78           C  
ATOM   4693  CD1 TYR A 313      -5.291  -0.626 -22.629  1.00  0.78           C  
ATOM   4694  CD2 TYR A 313      -3.470  -1.999 -21.922  1.00  0.78           C  
ATOM   4695  CE1 TYR A 313      -5.771  -1.647 -23.416  1.00  0.78           C  
ATOM   4696  CE2 TYR A 313      -3.958  -3.026 -22.710  1.00  0.78           C  
ATOM   4697  CZ  TYR A 313      -5.100  -2.855 -23.453  1.00  0.78           C  
ATOM   4698  OH  TYR A 313      -5.575  -3.880 -24.238  1.00  0.78           O  
ATOM   4699  H   TYR A 313      -6.021   0.909 -19.558  1.00  0.54           H  
ATOM   4700  HA  TYR A 313      -3.567  -0.728 -19.146  1.00  0.62           H  
ATOM   4701 1HB  TYR A 313      -4.048   1.280 -21.386  1.00  0.94           H  
ATOM   4702 2HB  TYR A 313      -2.553   0.400 -21.103  1.00  0.94           H  
ATOM   4703  HD1 TYR A 313      -5.828   0.314 -22.603  1.00  0.94           H  
ATOM   4704  HD2 TYR A 313      -2.564  -2.143 -21.335  1.00  0.94           H  
ATOM   4705  HE1 TYR A 313      -6.678  -1.500 -24.002  1.00  0.94           H  
ATOM   4706  HE2 TYR A 313      -3.437  -3.980 -22.747  1.00  0.94           H  
ATOM   4707  HH  TYR A 313      -6.359  -3.583 -24.707  1.00  0.94           H  
ATOM   4708  N   ILE A 314      -2.133   1.219 -18.379  1.00  0.40           N  
ATOM   4709  CA  ILE A 314      -1.418   2.247 -17.636  1.00  0.96           C  
ATOM   4710  C   ILE A 314      -0.006   2.458 -18.113  1.00  0.55           C  
ATOM   4711  O   ILE A 314       0.738   1.508 -18.361  1.00  0.99           O  
ATOM   4712  CB  ILE A 314      -1.395   1.912 -16.128  1.00  1.44           C  
ATOM   4713  CG1 ILE A 314      -0.668   3.003 -15.332  1.00  1.44           C  
ATOM   4714  CG2 ILE A 314      -0.744   0.568 -15.881  1.00  1.44           C  
ATOM   4715  CD1 ILE A 314      -0.917   2.942 -13.849  1.00  1.44           C  
ATOM   4716  H   ILE A 314      -1.643   0.378 -18.646  1.00  0.48           H  
ATOM   4717  HA  ILE A 314      -1.951   3.185 -17.767  1.00  1.15           H  
ATOM   4718  HB  ILE A 314      -2.420   1.890 -15.775  1.00  1.73           H  
ATOM   4719 1HG1 ILE A 314       0.402   2.896 -15.497  1.00  1.73           H  
ATOM   4720 2HG1 ILE A 314      -0.959   3.972 -15.697  1.00  1.73           H  
ATOM   4721 1HG2 ILE A 314      -0.762   0.344 -14.814  1.00  1.73           H  
ATOM   4722 2HG2 ILE A 314      -1.283  -0.207 -16.424  1.00  1.73           H  
ATOM   4723 3HG2 ILE A 314       0.288   0.608 -16.225  1.00  1.73           H  
ATOM   4724 1HD1 ILE A 314      -0.360   3.734 -13.350  1.00  1.73           H  
ATOM   4725 2HD1 ILE A 314      -1.981   3.066 -13.650  1.00  1.73           H  
ATOM   4726 3HD1 ILE A 314      -0.587   1.977 -13.478  1.00  1.73           H  
ATOM   4727  N   ARG A 315       0.366   3.726 -18.245  1.00  0.95           N  
ATOM   4728  CA  ARG A 315       1.743   4.026 -18.593  1.00  1.02           C  
ATOM   4729  C   ARG A 315       2.530   4.272 -17.324  1.00  1.03           C  
ATOM   4730  O   ARG A 315       2.001   4.847 -16.377  1.00  3.91           O  
ATOM   4731  CB  ARG A 315       1.843   5.197 -19.559  1.00  1.53           C  
ATOM   4732  CG  ARG A 315       1.360   4.874 -20.967  1.00  1.53           C  
ATOM   4733  CD  ARG A 315       1.423   6.047 -21.880  1.00  1.53           C  
ATOM   4734  NE  ARG A 315       0.353   6.999 -21.635  1.00  1.53           N  
ATOM   4735  CZ  ARG A 315       0.320   8.264 -22.082  1.00  1.53           C  
ATOM   4736  NH1 ARG A 315       1.322   8.770 -22.770  1.00  1.53           N  
ATOM   4737  NH2 ARG A 315      -0.752   8.982 -21.816  1.00  1.53           N  
ATOM   4738  H   ARG A 315      -0.307   4.473 -18.065  1.00  1.14           H  
ATOM   4739  HA  ARG A 315       2.154   3.160 -19.094  1.00  1.22           H  
ATOM   4740 1HB  ARG A 315       1.249   6.029 -19.194  1.00  1.84           H  
ATOM   4741 2HB  ARG A 315       2.878   5.532 -19.627  1.00  1.84           H  
ATOM   4742 1HG  ARG A 315       1.980   4.082 -21.389  1.00  1.84           H  
ATOM   4743 2HG  ARG A 315       0.324   4.537 -20.925  1.00  1.84           H  
ATOM   4744 1HD  ARG A 315       2.373   6.561 -21.742  1.00  1.84           H  
ATOM   4745 2HD  ARG A 315       1.344   5.706 -22.911  1.00  1.84           H  
ATOM   4746  HE  ARG A 315      -0.467   6.686 -21.123  1.00  1.84           H  
ATOM   4747 1HH1 ARG A 315       2.135   8.204 -22.968  1.00  1.84           H  
ATOM   4748 2HH1 ARG A 315       1.277   9.722 -23.100  1.00  1.84           H  
ATOM   4749 1HH2 ARG A 315      -1.505   8.541 -21.298  1.00  1.84           H  
ATOM   4750 2HH2 ARG A 315      -0.825   9.935 -22.137  1.00  1.84           H  
ATOM   4751  N   MET A 316       3.779   3.812 -17.301  1.00  0.98           N  
ATOM   4752  CA  MET A 316       4.616   3.917 -16.105  1.00  1.01           C  
ATOM   4753  C   MET A 316       5.995   4.514 -16.398  1.00  1.19           C  
ATOM   4754  O   MET A 316       6.650   4.165 -17.377  1.00  1.81           O  
ATOM   4755  CB  MET A 316       4.752   2.529 -15.469  1.00  1.52           C  
ATOM   4756  CG  MET A 316       3.451   1.942 -14.923  1.00  1.52           C  
ATOM   4757  SD  MET A 316       3.656   0.283 -14.236  1.00  1.52           S  
ATOM   4758  CE  MET A 316       4.613   0.600 -12.758  1.00  1.52           C  
ATOM   4759  H   MET A 316       4.133   3.346 -18.128  1.00  1.18           H  
ATOM   4760  HA  MET A 316       4.119   4.578 -15.396  1.00  1.21           H  
ATOM   4761 1HB  MET A 316       5.121   1.832 -16.208  1.00  1.82           H  
ATOM   4762 2HB  MET A 316       5.484   2.555 -14.666  1.00  1.82           H  
ATOM   4763 1HG  MET A 316       3.059   2.593 -14.142  1.00  1.82           H  
ATOM   4764 2HG  MET A 316       2.712   1.888 -15.721  1.00  1.82           H  
ATOM   4765 1HE  MET A 316       4.809  -0.340 -12.241  1.00  1.82           H  
ATOM   4766 2HE  MET A 316       5.560   1.068 -13.031  1.00  1.82           H  
ATOM   4767 3HE  MET A 316       4.056   1.267 -12.099  1.00  1.82           H  
ATOM   4768  N   GLN A 317       6.445   5.415 -15.534  1.00  1.34           N  
ATOM   4769  CA  GLN A 317       7.736   6.079 -15.730  1.00  1.75           C  
ATOM   4770  C   GLN A 317       8.959   5.200 -15.449  1.00  1.91           C  
ATOM   4771  O   GLN A 317       9.132   4.692 -14.341  1.00  3.29           O  
ATOM   4772  CB  GLN A 317       7.848   7.309 -14.832  1.00  2.62           C  
ATOM   4773  CG  GLN A 317       9.145   8.078 -15.025  1.00  2.62           C  
ATOM   4774  CD  GLN A 317       9.195   8.783 -16.371  1.00  2.62           C  
ATOM   4775  OE1 GLN A 317       8.364   9.655 -16.640  1.00  2.62           O  
ATOM   4776  NE2 GLN A 317      10.144   8.411 -17.223  1.00  2.62           N  
ATOM   4777  H   GLN A 317       5.869   5.684 -14.745  1.00  1.61           H  
ATOM   4778  HA  GLN A 317       7.792   6.402 -16.769  1.00  2.10           H  
ATOM   4779 1HB  GLN A 317       7.019   7.988 -15.024  1.00  3.15           H  
ATOM   4780 2HB  GLN A 317       7.785   7.006 -13.787  1.00  3.15           H  
ATOM   4781 1HG  GLN A 317       9.225   8.832 -14.242  1.00  3.15           H  
ATOM   4782 2HG  GLN A 317       9.985   7.387 -14.966  1.00  3.15           H  
ATOM   4783 1HE2 GLN A 317      10.209   8.845 -18.122  1.00  3.15           H  
ATOM   4784 2HE2 GLN A 317      10.799   7.693 -16.975  1.00  3.15           H  
ATOM   4785  N   ARG A 318       9.825   5.069 -16.456  1.00  3.84           N  
ATOM   4786  CA  ARG A 318      11.110   4.375 -16.336  1.00  5.83           C  
ATOM   4787  C   ARG A 318      12.250   5.376 -16.127  1.00  3.53           C  
ATOM   4788  O   ARG A 318      12.178   6.508 -16.605  1.00  6.35           O  
ATOM   4789  CB  ARG A 318      11.443   3.555 -17.576  1.00  8.75           C  
ATOM   4790  CG  ARG A 318      12.806   2.883 -17.481  1.00  8.75           C  
ATOM   4791  CD  ARG A 318      13.230   2.111 -18.655  1.00  8.75           C  
ATOM   4792  NE  ARG A 318      14.619   1.729 -18.516  1.00  8.75           N  
ATOM   4793  CZ  ARG A 318      15.431   1.387 -19.529  1.00  8.75           C  
ATOM   4794  NH1 ARG A 318      14.985   1.406 -20.765  1.00  8.75           N  
ATOM   4795  NH2 ARG A 318      16.684   1.046 -19.277  1.00  8.75           N  
ATOM   4796  H   ARG A 318       9.609   5.481 -17.358  1.00  4.61           H  
ATOM   4797  HA  ARG A 318      11.068   3.709 -15.474  1.00  7.00           H  
ATOM   4798 1HB  ARG A 318      10.688   2.791 -17.740  1.00 10.49           H  
ATOM   4799 2HB  ARG A 318      11.446   4.204 -18.442  1.00 10.49           H  
ATOM   4800 1HG  ARG A 318      13.581   3.631 -17.354  1.00 10.49           H  
ATOM   4801 2HG  ARG A 318      12.800   2.210 -16.627  1.00 10.49           H  
ATOM   4802 1HD  ARG A 318      12.629   1.212 -18.763  1.00 10.49           H  
ATOM   4803 2HD  ARG A 318      13.152   2.709 -19.541  1.00 10.49           H  
ATOM   4804  HE  ARG A 318      15.006   1.733 -17.576  1.00 10.49           H  
ATOM   4805 1HH1 ARG A 318      14.027   1.681 -20.966  1.00 10.49           H  
ATOM   4806 2HH1 ARG A 318      15.601   1.161 -21.523  1.00 10.49           H  
ATOM   4807 1HH2 ARG A 318      17.023   1.038 -18.324  1.00 10.49           H  
ATOM   4808 2HH2 ARG A 318      17.303   0.790 -20.032  1.00 10.49           H  
ATOM   4809  N   GLY A 319      13.294   4.987 -15.394  1.00  3.25           N  
ATOM   4810  CA  GLY A 319      14.439   5.875 -15.238  1.00  5.70           C  
ATOM   4811  C   GLY A 319      14.428   6.521 -13.885  1.00  6.25           C  
ATOM   4812  O   GLY A 319      14.698   7.716 -13.751  1.00  9.76           O  
ATOM   4813  H   GLY A 319      13.324   4.068 -14.968  1.00  3.90           H  
ATOM   4814 1HA  GLY A 319      15.359   5.304 -15.367  1.00  6.84           H  
ATOM   4815 2HA  GLY A 319      14.422   6.639 -16.013  1.00  6.84           H  
ATOM   4816  N   LEU A 320      14.073   5.741 -12.879  1.00  6.59           N  
ATOM   4817  CA  LEU A 320      13.965   6.303 -11.542  1.00 10.03           C  
ATOM   4818  C   LEU A 320      15.259   6.215 -10.741  1.00  9.72           C  
ATOM   4819  O   LEU A 320      15.339   6.762  -9.641  1.00 47.72           O  
ATOM   4820  CB  LEU A 320      12.842   5.607 -10.785  1.00 15.04           C  
ATOM   4821  CG  LEU A 320      11.459   5.763 -11.422  1.00 15.04           C  
ATOM   4822  CD1 LEU A 320      10.452   4.987 -10.606  1.00 15.04           C  
ATOM   4823  CD2 LEU A 320      11.089   7.235 -11.499  1.00 15.04           C  
ATOM   4824  H   LEU A 320      13.890   4.751 -13.058  1.00  7.91           H  
ATOM   4825  HA  LEU A 320      13.704   7.356 -11.640  1.00 12.04           H  
ATOM   4826 1HB  LEU A 320      13.065   4.543 -10.722  1.00 18.05           H  
ATOM   4827 2HB  LEU A 320      12.794   6.013  -9.774  1.00 18.05           H  
ATOM   4828  HG  LEU A 320      11.471   5.343 -12.428  1.00 18.05           H  
ATOM   4829 1HD1 LEU A 320       9.475   5.094 -11.068  1.00 18.05           H  
ATOM   4830 2HD1 LEU A 320      10.735   3.935 -10.579  1.00 18.05           H  
ATOM   4831 3HD1 LEU A 320      10.421   5.384  -9.592  1.00 18.05           H  
ATOM   4832 1HD2 LEU A 320      10.105   7.338 -11.957  1.00 18.05           H  
ATOM   4833 2HD2 LEU A 320      11.068   7.659 -10.495  1.00 18.05           H  
ATOM   4834 3HD2 LEU A 320      11.827   7.765 -12.101  1.00 18.05           H  
ATOM   4835  N   ASN A 321      16.261   5.516 -11.283  1.00 20.76           N  
ATOM   4836  CA  ASN A 321      17.551   5.338 -10.615  1.00 21.97           C  
ATOM   4837  C   ASN A 321      17.376   4.628  -9.275  1.00 15.61           C  
ATOM   4838  O   ASN A 321      18.079   4.912  -8.305  1.00 38.65           O  
ATOM   4839  CB  ASN A 321      18.256   6.673 -10.444  1.00 32.95           C  
ATOM   4840  CG  ASN A 321      18.582   7.316 -11.764  1.00 32.95           C  
ATOM   4841  OD1 ASN A 321      19.011   6.641 -12.708  1.00 32.95           O  
ATOM   4842  ND2 ASN A 321      18.386   8.607 -11.851  1.00 32.95           N  
ATOM   4843  H   ASN A 321      16.131   5.093 -12.190  1.00 24.91           H  
ATOM   4844  HA  ASN A 321      18.178   4.698 -11.240  1.00 26.36           H  
ATOM   4845 1HB  ASN A 321      17.638   7.356  -9.862  1.00 39.55           H  
ATOM   4846 2HB  ASN A 321      19.183   6.524  -9.891  1.00 39.55           H  
ATOM   4847 1HD2 ASN A 321      18.584   9.087 -12.706  1.00 39.55           H  
ATOM   4848 2HD2 ASN A 321      18.036   9.113 -11.063  1.00 39.55           H  
ATOM   4849  N   SER A 322      16.429   3.699  -9.246  1.00 13.99           N  
ATOM   4850  CA  SER A 322      16.095   2.918  -8.071  1.00  8.71           C  
ATOM   4851  C   SER A 322      15.706   1.526  -8.552  1.00  4.59           C  
ATOM   4852  O   SER A 322      14.523   1.288  -8.795  1.00  5.83           O  
ATOM   4853  CB  SER A 322      14.950   3.558  -7.311  1.00 13.07           C  
ATOM   4854  OG  SER A 322      14.665   2.848  -6.136  1.00 13.07           O  
ATOM   4855  H   SER A 322      15.905   3.523 -10.090  1.00 16.79           H  
ATOM   4856  HA  SER A 322      16.958   2.870  -7.413  1.00 10.45           H  
ATOM   4857 1HB  SER A 322      15.203   4.590  -7.065  1.00 15.68           H  
ATOM   4858 2HB  SER A 322      14.067   3.580  -7.947  1.00 15.68           H  
ATOM   4859  HG  SER A 322      14.599   1.923  -6.391  1.00 15.68           H  
ATOM   4860  N   PRO A 323      16.693   0.626  -8.698  1.00  4.23           N  
ATOM   4861  CA  PRO A 323      16.630  -0.742  -9.251  1.00  4.29           C  
ATOM   4862  C   PRO A 323      15.298  -1.463  -9.087  1.00  3.09           C  
ATOM   4863  O   PRO A 323      14.808  -2.069 -10.036  1.00  3.54           O  
ATOM   4864  CB  PRO A 323      17.706  -1.492  -8.464  1.00  6.44           C  
ATOM   4865  CG  PRO A 323      18.689  -0.452  -8.100  1.00  6.44           C  
ATOM   4866  CD  PRO A 323      17.846   0.740  -7.775  1.00  6.44           C  
ATOM   4867  HA  PRO A 323      16.903  -0.700 -10.319  1.00  5.15           H  
ATOM   4868 1HB  PRO A 323      17.262  -1.985  -7.586  1.00  7.72           H  
ATOM   4869 2HB  PRO A 323      18.143  -2.281  -9.091  1.00  7.72           H  
ATOM   4870 1HG  PRO A 323      19.301  -0.785  -7.250  1.00  7.72           H  
ATOM   4871 2HG  PRO A 323      19.378  -0.270  -8.939  1.00  7.72           H  
ATOM   4872 1HD  PRO A 323      17.502   0.709  -6.730  1.00  7.72           H  
ATOM   4873 2HD  PRO A 323      18.418   1.653  -7.993  1.00  7.72           H  
ATOM   4874  N   GLN A 324      14.704  -1.388  -7.893  1.00  2.43           N  
ATOM   4875  CA  GLN A 324      13.433  -2.053  -7.592  1.00  1.81           C  
ATOM   4876  C   GLN A 324      12.304  -1.741  -8.592  1.00  1.41           C  
ATOM   4877  O   GLN A 324      11.404  -2.562  -8.784  1.00  1.42           O  
ATOM   4878  CB  GLN A 324      12.980  -1.656  -6.196  1.00  2.71           C  
ATOM   4879  CG  GLN A 324      13.924  -2.101  -5.095  1.00  2.71           C  
ATOM   4880  CD  GLN A 324      15.030  -1.092  -4.852  1.00  2.71           C  
ATOM   4881  OE1 GLN A 324      15.255  -0.186  -5.659  1.00  2.71           O  
ATOM   4882  NE2 GLN A 324      15.729  -1.242  -3.731  1.00  2.71           N  
ATOM   4883  H   GLN A 324      15.157  -0.863  -7.160  1.00  2.92           H  
ATOM   4884  HA  GLN A 324      13.604  -3.129  -7.610  1.00  2.17           H  
ATOM   4885 1HB  GLN A 324      12.870  -0.573  -6.137  1.00  3.26           H  
ATOM   4886 2HB  GLN A 324      12.005  -2.098  -5.998  1.00  3.26           H  
ATOM   4887 1HG  GLN A 324      13.362  -2.226  -4.171  1.00  3.26           H  
ATOM   4888 2HG  GLN A 324      14.383  -3.046  -5.384  1.00  3.26           H  
ATOM   4889 1HE2 GLN A 324      16.471  -0.606  -3.515  1.00  3.26           H  
ATOM   4890 2HE2 GLN A 324      15.514  -1.990  -3.103  1.00  3.26           H  
ATOM   4891  N   GLY A 325      12.363  -0.567  -9.223  1.00  1.39           N  
ATOM   4892  CA  GLY A 325      11.400  -0.157 -10.234  1.00  1.39           C  
ATOM   4893  C   GLY A 325      10.178   0.561  -9.661  1.00  1.10           C  
ATOM   4894  O   GLY A 325       9.903   0.493  -8.461  1.00  0.99           O  
ATOM   4895  H   GLY A 325      13.124   0.061  -9.011  1.00  1.67           H  
ATOM   4896 1HA  GLY A 325      11.896   0.493 -10.955  1.00  1.67           H  
ATOM   4897 2HA  GLY A 325      11.083  -1.040 -10.782  1.00  1.67           H  
ATOM   4898  N   LEU A 326       9.438   1.240 -10.539  1.00  1.17           N  
ATOM   4899  CA  LEU A 326       8.222   1.942 -10.144  1.00  1.23           C  
ATOM   4900  C   LEU A 326       7.196   0.939  -9.708  1.00  1.27           C  
ATOM   4901  O   LEU A 326       6.913  -0.009 -10.439  1.00  1.18           O  
ATOM   4902  CB  LEU A 326       7.645   2.772 -11.289  1.00  1.84           C  
ATOM   4903  CG  LEU A 326       6.398   3.592 -10.924  1.00  1.84           C  
ATOM   4904  CD1 LEU A 326       6.742   4.650  -9.885  1.00  1.84           C  
ATOM   4905  CD2 LEU A 326       5.864   4.243 -12.172  1.00  1.84           C  
ATOM   4906  H   LEU A 326       9.723   1.265 -11.509  1.00  1.40           H  
ATOM   4907  HA  LEU A 326       8.449   2.598  -9.304  1.00  1.48           H  
ATOM   4908 1HB  LEU A 326       8.402   3.447 -11.672  1.00  2.21           H  
ATOM   4909 2HB  LEU A 326       7.364   2.092 -12.093  1.00  2.21           H  
ATOM   4910  HG  LEU A 326       5.642   2.934 -10.500  1.00  2.21           H  
ATOM   4911 1HD1 LEU A 326       5.845   5.216  -9.635  1.00  2.21           H  
ATOM   4912 2HD1 LEU A 326       7.126   4.167  -8.986  1.00  2.21           H  
ATOM   4913 3HD1 LEU A 326       7.494   5.326 -10.286  1.00  2.21           H  
ATOM   4914 1HD2 LEU A 326       4.978   4.821 -11.923  1.00  2.21           H  
ATOM   4915 2HD2 LEU A 326       6.623   4.903 -12.593  1.00  2.21           H  
ATOM   4916 3HD2 LEU A 326       5.609   3.474 -12.892  1.00  2.21           H  
ATOM   4917  N   CYS A 327       6.687   1.097  -8.489  1.00  1.64           N  
ATOM   4918  CA  CYS A 327       5.701   0.183  -7.916  1.00  1.82           C  
ATOM   4919  C   CYS A 327       6.289  -1.213  -7.689  1.00  1.51           C  
ATOM   4920  O   CYS A 327       5.552  -2.173  -7.480  1.00  2.34           O  
ATOM   4921  CB  CYS A 327       4.467   0.049  -8.826  1.00  2.73           C  
ATOM   4922  SG  CYS A 327       3.605   1.590  -9.167  1.00  2.73           S  
ATOM   4923  H   CYS A 327       6.983   1.893  -7.938  1.00  1.97           H  
ATOM   4924  HA  CYS A 327       5.375   0.584  -6.961  1.00  2.18           H  
ATOM   4925 1HB  CYS A 327       4.733  -0.409  -9.775  1.00  3.28           H  
ATOM   4926 2HB  CYS A 327       3.753  -0.612  -8.344  1.00  3.28           H  
ATOM   4927  HG  CYS A 327       2.615   1.041  -9.865  1.00  3.28           H  
ATOM   4928  N   GLY A 328       7.615  -1.341  -7.755  1.00  1.07           N  
ATOM   4929  CA  GLY A 328       8.245  -2.633  -7.621  1.00  1.20           C  
ATOM   4930  C   GLY A 328       8.199  -3.423  -8.934  1.00  1.21           C
[truncated: 12,653 more chars]
