# Supplementary material for: Sequence comparison, molecular modeling, and network analysis predict structural diversity in cysteine proteases from the Cape sundew, Drosera capensis
Source: Comput Struct Biotechnol J. 2016 Jun 14;14:271–82. doi: 10.1016/j.csbj.2016.05.003 (PMC4949590; doi:10.1016/j.csbj.2016.05.003)
Supplement: Supplementary file 3 [file mmc3.zip › Rosetta_full/DCAP_7834_full_m1.pdb]

PFRMAT TS
TARGET DCAP_7834
AUTHOR BAKER-ROSETTASERVER
METHOD    ROSETTA provides both ab initio and
METHOD    comparative models of protein domains.
METHOD    Comparative models are built from structures
METHOD    detected and aligned by HHSEARCH, SPARKS, and
METHOD    Raptor. Loop regions are assembled from fragments and 
METHOD    optimized to fit the aligned template structures.
METHOD    De novo models are built using the Rosetta de
METHOD    novo protocol.  The procedure is fully automated.
MODEL     1
PARENT 4qrgA_201
REMARK PARENT    4qrgA_201
REMARK PARSRC    alignment
REMARK SCORE     0.90
ATOM      1  N   ILE A   1      20.228 -39.290  18.401  1.00999.99           N  
ATOM      2  CA  ILE A   1      19.640 -38.291  19.288  1.00999.99           C  
ATOM      3  C   ILE A   1      20.051 -38.560  20.735  1.00999.99           C  
ATOM      4  O   ILE A   1      20.263 -39.714  21.108  1.00999.99           O  
ATOM      5  CB  ILE A   1      18.100 -38.328  19.170  1.00999.99           C  
ATOM      6  CG1 ILE A   1      17.477 -37.090  19.793  1.00999.99           C  
ATOM      7  CG2 ILE A   1      17.562 -39.571  19.858  1.00999.99           C  
ATOM      8  CD1 ILE A   1      16.016 -36.902  19.448  1.00999.99           C  
ATOM      9 1H   ILE A   1      19.489 -39.801  17.935  1.00999.99           H  
ATOM     10 2H   ILE A   1      20.804 -38.834  17.708  1.00999.99           H  
ATOM     11 3H   ILE A   1      20.792 -39.930  18.938  1.00999.99           H  
ATOM     12  HA  ILE A   1      19.999 -37.303  19.001  1.00999.99           H  
ATOM     13  HB  ILE A   1      17.817 -38.345  18.117  1.00999.99           H  
ATOM     14 1HG1 ILE A   1      17.568 -37.154  20.874  1.00999.99           H  
ATOM     15 2HG1 ILE A   1      18.025 -36.215  19.450  1.00999.99           H  
ATOM     16 1HG2 ILE A   1      16.477 -39.598  19.762  1.00999.99           H  
ATOM     17 2HG2 ILE A   1      17.990 -40.459  19.395  1.00999.99           H  
ATOM     18 3HG2 ILE A   1      17.832 -39.546  20.914  1.00999.99           H  
ATOM     19 1HD1 ILE A   1      15.643 -35.997  19.928  1.00999.99           H  
ATOM     20 2HD1 ILE A   1      15.906 -36.810  18.366  1.00999.99           H  
ATOM     21 3HD1 ILE A   1      15.447 -37.761  19.800  1.00999.99           H  
ATOM     22  N   ASN A   2      20.152 -37.513  21.555  1.00999.99           N  
ATOM     23  CA  ASN A   2      20.478 -37.730  22.962  1.00999.99           C  
ATOM     24  C   ASN A   2      19.263 -37.429  23.833  1.00999.99           C  
ATOM     25  O   ASN A   2      18.231 -37.003  23.321  1.00999.99           O  
ATOM     26  CB  ASN A   2      21.684 -36.902  23.373  1.00999.99           C  
ATOM     27  CG  ASN A   2      21.449 -35.426  23.306  1.00999.99           C  
ATOM     28  OD1 ASN A   2      20.345 -34.955  23.592  1.00999.99           O  
ATOM     29  ND2 ASN A   2      22.464 -34.687  22.934  1.00999.99           N  
ATOM     30  H   ASN A   2      19.988 -36.578  21.210  1.00999.99           H  
ATOM     31  HA  ASN A   2      20.722 -38.783  23.108  1.00999.99           H  
ATOM     32 1HB  ASN A   2      21.976 -37.165  24.390  1.00999.99           H  
ATOM     33 2HB  ASN A   2      22.526 -37.149  22.724  1.00999.99           H  
ATOM     34 1HD2 ASN A   2      22.361 -33.694  22.871  1.00999.99           H  
ATOM     35 2HD2 ASN A   2      23.340 -35.113  22.711  1.00999.99           H  
ATOM     36  N   ASN A   3      19.402 -37.610  25.144  1.00999.99           N  
ATOM     37  CA  ASN A   3      18.290 -37.434  26.077  1.00999.99           C  
ATOM     38  C   ASN A   3      17.754 -36.010  26.140  1.00999.99           C  
ATOM     39  O   ASN A   3      16.546 -35.811  26.284  1.00999.99           O  
ATOM     40  CB  ASN A   3      18.705 -37.890  27.458  1.00999.99           C  
ATOM     41  CG  ASN A   3      18.808 -39.384  27.553  1.00999.99           C  
ATOM     42  OD1 ASN A   3      18.224 -40.113  26.744  1.00999.99           O  
ATOM     43  ND2 ASN A   3      19.545 -39.854  28.526  1.00999.99           N  
ATOM     44  H   ASN A   3      20.292 -37.927  25.502  1.00999.99           H  
ATOM     45  HA  ASN A   3      17.467 -38.067  25.743  1.00999.99           H  
ATOM     46 1HB  ASN A   3      19.671 -37.453  27.714  1.00999.99           H  
ATOM     47 2HB  ASN A   3      17.981 -37.539  28.194  1.00999.99           H  
ATOM     48 1HD2 ASN A   3      19.653 -40.843  28.639  1.00999.99           H  
ATOM     49 2HD2 ASN A   3      20.000 -39.226  29.157  1.00999.99           H  
ATOM     50  N   SER A   4      18.644 -35.026  26.028  1.00999.99           N  
ATOM     51  CA  SER A   4      18.242 -33.626  26.065  1.00999.99           C  
ATOM     52  C   SER A   4      17.425 -33.276  24.836  1.00999.99           C  
ATOM     53  O   SER A   4      16.433 -32.548  24.922  1.00999.99           O  
ATOM     54  CB  SER A   4      19.459 -32.728  26.144  1.00999.99           C  
ATOM     55  OG  SER A   4      20.141 -32.895  27.357  1.00999.99           O  
ATOM     56  H   SER A   4      19.622 -35.252  25.911  1.00999.99           H  
ATOM     57  HA  SER A   4      17.624 -33.463  26.949  1.00999.99           H  
ATOM     58 1HB  SER A   4      20.129 -32.943  25.313  1.00999.99           H  
ATOM     59 2HB  SER A   4      19.140 -31.692  26.045  1.00999.99           H  
ATOM     60  HG  SER A   4      20.798 -32.195  27.384  1.00999.99           H  
ATOM     61  N   HIS A   5      17.840 -33.824  23.697  1.00999.99           N  
ATOM     62  CA  HIS A   5      17.160 -33.600  22.439  1.00999.99           C  
ATOM     63  C   HIS A   5      15.810 -34.289  22.435  1.00999.99           C  
ATOM     64  O   HIS A   5      14.840 -33.734  21.926  1.00999.99           O  
ATOM     65  CB  HIS A   5      17.996 -34.129  21.286  1.00999.99           C  
ATOM     66  CG  HIS A   5      19.238 -33.359  20.998  1.00999.99           C  
ATOM     67  ND1 HIS A   5      20.233 -33.845  20.176  1.00999.99           N  
ATOM     68  CD2 HIS A   5      19.655 -32.143  21.418  1.00999.99           C  
ATOM     69  CE1 HIS A   5      21.208 -32.956  20.099  1.00999.99           C  
ATOM     70  NE2 HIS A   5      20.882 -31.916  20.844  1.00999.99           N  
ATOM     71  H   HIS A   5      18.669 -34.406  23.701  1.00999.99           H  
ATOM     72  HA  HIS A   5      16.996 -32.533  22.290  1.00999.99           H  
ATOM     73 1HB  HIS A   5      18.296 -35.148  21.519  1.00999.99           H  
ATOM     74 2HB  HIS A   5      17.393 -34.158  20.379  1.00999.99           H  
ATOM     75  HD2 HIS A   5      19.118 -31.468  22.086  1.00999.99           H  
ATOM     76  HE1 HIS A   5      22.124 -33.065  19.519  1.00999.99           H  
ATOM     77  HE2 HIS A   5      21.441 -31.085  20.974  1.00999.99           H  
ATOM     78  N   ILE A   6      15.745 -35.479  23.039  1.00999.99           N  
ATOM     79  CA  ILE A   6      14.492 -36.213  23.159  1.00999.99           C  
ATOM     80  C   ILE A   6      13.494 -35.439  23.990  1.00999.99           C  
ATOM     81  O   ILE A   6      12.332 -35.323  23.604  1.00999.99           O  
ATOM     82  CB  ILE A   6      14.709 -37.599  23.792  1.00999.99           C  
ATOM     83  CG1 ILE A   6      15.484 -38.504  22.836  1.00999.99           C  
ATOM     84  CG2 ILE A   6      13.368 -38.217  24.155  1.00999.99           C  
ATOM     85  CD1 ILE A   6      16.004 -39.766  23.483  1.00999.99           C  
ATOM     86  H   ILE A   6      16.587 -35.898  23.410  1.00999.99           H  
ATOM     87  HA  ILE A   6      14.075 -36.351  22.164  1.00999.99           H  
ATOM     88  HB  ILE A   6      15.309 -37.493  24.694  1.00999.99           H  
ATOM     89 1HG1 ILE A   6      14.829 -38.789  22.014  1.00999.99           H  
ATOM     90 2HG1 ILE A   6      16.322 -37.954  22.422  1.00999.99           H  
ATOM     91 1HG2 ILE A   6      13.532 -39.191  24.616  1.00999.99           H  
ATOM     92 2HG2 ILE A   6      12.846 -37.569  24.857  1.00999.99           H  
ATOM     93 3HG2 ILE A   6      12.766 -38.338  23.255  1.00999.99           H  
ATOM     94 1HD1 ILE A   6      16.538 -40.362  22.742  1.00999.99           H  
ATOM     95 2HD1 ILE A   6      16.683 -39.507  24.296  1.00999.99           H  
ATOM     96 3HD1 ILE A   6      15.169 -40.343  23.878  1.00999.99           H  
ATOM     97  N   SER A   7      13.948 -34.913  25.128  1.00999.99           N  
ATOM     98  CA  SER A   7      13.103 -34.128  26.015  1.00999.99           C  
ATOM     99  C   SER A   7      12.530 -32.909  25.307  1.00999.99           C  
ATOM    100  O   SER A   7      11.314 -32.704  25.312  1.00999.99           O  
ATOM    101  CB  SER A   7      13.899 -33.692  27.229  1.00999.99           C  
ATOM    102  OG  SER A   7      13.119 -32.916  28.096  1.00999.99           O  
ATOM    103  H   SER A   7      14.912 -35.071  25.398  1.00999.99           H  
ATOM    104  HA  SER A   7      12.273 -34.755  26.345  1.00999.99           H  
ATOM    105 1HB  SER A   7      14.267 -34.572  27.756  1.00999.99           H  
ATOM    106 2HB  SER A   7      14.768 -33.119  26.908  1.00999.99           H  
ATOM    107  HG  SER A   7      13.700 -32.667  28.819  1.00999.99           H  
ATOM    108  N   SER A   8      13.411 -32.113  24.694  1.00999.99           N  
ATOM    109  CA  SER A   8      13.006 -30.911  23.974  1.00999.99           C  
ATOM    110  C   SER A   8      12.043 -31.230  22.846  1.00999.99           C  
ATOM    111  O   SER A   8      11.013 -30.569  22.708  1.00999.99           O  
ATOM    112  CB  SER A   8      14.222 -30.201  23.416  1.00999.99           C  
ATOM    113  OG  SER A   8      13.849 -29.055  22.701  1.00999.99           O  
ATOM    114  H   SER A   8      14.399 -32.338  24.733  1.00999.99           H  
ATOM    115  HA  SER A   8      12.502 -30.244  24.675  1.00999.99           H  
ATOM    116 1HB  SER A   8      14.888 -29.924  24.234  1.00999.99           H  
ATOM    117 2HB  SER A   8      14.772 -30.879  22.764  1.00999.99           H  
ATOM    118  HG  SER A   8      14.667 -28.677  22.370  1.00999.99           H  
ATOM    119  N   LEU A   9      12.386 -32.243  22.050  1.00999.99           N  
ATOM    120  CA  LEU A   9      11.566 -32.680  20.936  1.00999.99           C  
ATOM    121  C   LEU A   9      10.189 -33.096  21.383  1.00999.99           C  
ATOM    122  O   LEU A   9       9.201 -32.636  20.820  1.00999.99           O  
ATOM    123  CB  LEU A   9      12.227 -33.853  20.212  1.00999.99           C  
ATOM    124  CG  LEU A   9      11.402 -34.467  19.078  1.00999.99           C  
ATOM    125  CD1 LEU A   9      11.148 -33.414  18.008  1.00999.99           C  
ATOM    126  CD2 LEU A   9      12.148 -35.661  18.505  1.00999.99           C  
ATOM    127  H   LEU A   9      13.254 -32.734  22.212  1.00999.99           H  
ATOM    128  HA  LEU A   9      11.464 -31.850  20.238  1.00999.99           H  
ATOM    129 1HB  LEU A   9      13.172 -33.514  19.792  1.00999.99           H  
ATOM    130 2HB  LEU A   9      12.436 -34.639  20.937  1.00999.99           H  
ATOM    131  HG  LEU A   9      10.439 -34.795  19.466  1.00999.99           H  
ATOM    132 1HD1 LEU A   9      10.552 -33.847  17.205  1.00999.99           H  
ATOM    133 2HD1 LEU A   9      10.608 -32.574  18.446  1.00999.99           H  
ATOM    134 3HD1 LEU A   9      12.099 -33.066  17.608  1.00999.99           H  
ATOM    135 1HD2 LEU A   9      11.561 -36.106  17.701  1.00999.99           H  
ATOM    136 2HD2 LEU A   9      13.112 -35.334  18.114  1.00999.99           H  
ATOM    137 3HD2 LEU A   9      12.308 -36.401  19.290  1.00999.99           H  
ATOM    138  N   ALA A  10      10.126 -33.957  22.396  1.00999.99           N  
ATOM    139  CA  ALA A  10       8.863 -34.450  22.914  1.00999.99           C  
ATOM    140  C   ALA A  10       7.981 -33.306  23.369  1.00999.99           C  
ATOM    141  O   ALA A  10       6.776 -33.312  23.104  1.00999.99           O  
ATOM    142  CB  ALA A  10       9.107 -35.409  24.066  1.00999.99           C  
ATOM    143  H   ALA A  10      10.978 -34.299  22.816  1.00999.99           H  
ATOM    144  HA  ALA A  10       8.348 -34.977  22.112  1.00999.99           H  
ATOM    145 1HB  ALA A  10       8.154 -35.791  24.431  1.00999.99           H  
ATOM    146 2HB  ALA A  10       9.723 -36.240  23.722  1.00999.99           H  
ATOM    147 3HB  ALA A  10       9.622 -34.887  24.871  1.00999.99           H  
ATOM    148  N   PHE A  11       8.579 -32.312  24.028  1.00999.99           N  
ATOM    149  CA  PHE A  11       7.805 -31.174  24.471  1.00999.99           C  
ATOM    150  C   PHE A  11       7.276 -30.381  23.295  1.00999.99           C  
ATOM    151  O   PHE A  11       6.111 -30.002  23.297  1.00999.99           O  
ATOM    152  CB  PHE A  11       8.653 -30.255  25.345  1.00999.99           C  
ATOM    153  CG  PHE A  11       8.889 -30.781  26.725  1.00999.99           C  
ATOM    154  CD1 PHE A  11      10.113 -30.605  27.349  1.00999.99           C  
ATOM    155  CD2 PHE A  11       7.883 -31.450  27.405  1.00999.99           C  
ATOM    156  CE1 PHE A  11      10.328 -31.086  28.625  1.00999.99           C  
ATOM    157  CE2 PHE A  11       8.094 -31.931  28.681  1.00999.99           C  
ATOM    158  CZ  PHE A  11       9.319 -31.749  29.292  1.00999.99           C  
ATOM    159  H   PHE A  11       9.568 -32.358  24.246  1.00999.99           H  
ATOM    160  HA  PHE A  11       6.957 -31.535  25.054  1.00999.99           H  
ATOM    161 1HB  PHE A  11       9.621 -30.095  24.873  1.00999.99           H  
ATOM    162 2HB  PHE A  11       8.166 -29.288  25.431  1.00999.99           H  
ATOM    163  HD1 PHE A  11      10.910 -30.080  26.822  1.00999.99           H  
ATOM    164  HD2 PHE A  11       6.916 -31.592  26.922  1.00999.99           H  
ATOM    165  HE1 PHE A  11      11.295 -30.943  29.106  1.00999.99           H  
ATOM    166  HE2 PHE A  11       7.295 -32.454  29.207  1.00999.99           H  
ATOM    167  HZ  PHE A  11       9.488 -32.128  30.298  1.00999.99           H  
ATOM    168  N   LEU A  12       8.099 -30.185  22.269  1.00999.99           N  
ATOM    169  CA  LEU A  12       7.674 -29.436  21.095  1.00999.99           C  
ATOM    170  C   LEU A  12       6.638 -30.182  20.266  1.00999.99           C  
ATOM    171  O   LEU A  12       5.778 -29.553  19.647  1.00999.99           O  
ATOM    172  CB  LEU A  12       8.893 -29.072  20.253  1.00999.99           C  
ATOM    173  CG  LEU A  12       9.808 -28.029  20.907  1.00999.99           C  
ATOM    174  CD1 LEU A  12      11.070 -27.850  20.076  1.00999.99           C  
ATOM    175  CD2 LEU A  12       9.034 -26.721  21.026  1.00999.99           C  
ATOM    176  H   LEU A  12       9.054 -30.523  22.315  1.00999.99           H  
ATOM    177  HA  LEU A  12       7.220 -28.508  21.438  1.00999.99           H  
ATOM    178 1HB  LEU A  12       9.481 -29.972  20.076  1.00999.99           H  
ATOM    179 2HB  LEU A  12       8.560 -28.677  19.294  1.00999.99           H  
ATOM    180  HG  LEU A  12      10.104 -28.367  21.900  1.00999.99           H  
ATOM    181 1HD1 LEU A  12      11.715 -27.109  20.547  1.00999.99           H  
ATOM    182 2HD1 LEU A  12      11.600 -28.800  20.009  1.00999.99           H  
ATOM    183 3HD1 LEU A  12      10.801 -27.512  19.076  1.00999.99           H  
ATOM    184 1HD2 LEU A  12       9.658 -25.962  21.492  1.00999.99           H  
ATOM    185 2HD2 LEU A  12       8.740 -26.383  20.032  1.00999.99           H  
ATOM    186 3HD2 LEU A  12       8.143 -26.879  21.634  1.00999.99           H  
ATOM    187  N   LEU A  13       6.697 -31.514  20.272  1.00999.99           N  
ATOM    188  CA  LEU A  13       5.695 -32.313  19.585  1.00999.99           C  
ATOM    189  C   LEU A  13       4.351 -32.140  20.280  1.00999.99           C  
ATOM    190  O   LEU A  13       3.315 -32.028  19.621  1.00999.99           O  
ATOM    191  CB  LEU A  13       6.105 -33.791  19.577  1.00999.99           C  
ATOM    192  CG  LEU A  13       7.316 -34.148  18.701  1.00999.99           C  
ATOM    193  CD1 LEU A  13       7.714 -35.593  18.961  1.00999.99           C  
ATOM    194  CD2 LEU A  13       6.960 -33.935  17.241  1.00999.99           C  
ATOM    195  H   LEU A  13       7.448 -31.982  20.758  1.00999.99           H  
ATOM    196  HA  LEU A  13       5.606 -31.961  18.558  1.00999.99           H  
ATOM    197 1HB  LEU A  13       6.336 -34.093  20.597  1.00999.99           H  
ATOM    198 2HB  LEU A  13       5.260 -34.384  19.228  1.00999.99           H  
ATOM    199  HG  LEU A  13       8.157 -33.511  18.956  1.00999.99           H  
ATOM    200 1HD1 LEU A  13       8.577 -35.849  18.345  1.00999.99           H  
ATOM    201 2HD1 LEU A  13       7.971 -35.717  20.013  1.00999.99           H  
ATOM    202 3HD1 LEU A  13       6.882 -36.250  18.710  1.00999.99           H  
ATOM    203 1HD2 LEU A  13       7.819 -34.185  16.617  1.00999.99           H  
ATOM    204 2HD2 LEU A  13       6.119 -34.575  16.974  1.00999.99           H  
ATOM    205 3HD2 LEU A  13       6.687 -32.892  17.081  1.00999.99           H  
ATOM    206  N   LEU A  14       4.389 -32.074  21.615  1.00999.99           N  
ATOM    207  CA  LEU A  14       3.207 -31.848  22.434  1.00999.99           C  
ATOM    208  C   LEU A  14       2.627 -30.463  22.143  1.00999.99           C  
ATOM    209  O   LEU A  14       1.412 -30.313  21.992  1.00999.99           O  
ATOM    210  CB  LEU A  14       3.567 -31.983  23.920  1.00999.99           C  
ATOM    211  CG  LEU A  14       2.417 -31.855  24.918  1.00999.99           C  
ATOM    212  CD1 LEU A  14       1.403 -32.955  24.647  1.00999.99           C  
ATOM    213  CD2 LEU A  14       2.972 -31.963  26.329  1.00999.99           C  
ATOM    214  H   LEU A  14       5.274 -32.212  22.091  1.00999.99           H  
ATOM    215  HA  LEU A  14       2.458 -32.598  22.182  1.00999.99           H  
ATOM    216 1HB  LEU A  14       4.028 -32.957  24.074  1.00999.99           H  
ATOM    217 2HB  LEU A  14       4.296 -31.219  24.175  1.00999.99           H  
ATOM    218  HG  LEU A  14       1.920 -30.893  24.791  1.00999.99           H  
ATOM    219 1HD1 LEU A  14       0.580 -32.875  25.355  1.00999.99           H  
ATOM    220 2HD1 LEU A  14       1.020 -32.856  23.631  1.00999.99           H  
ATOM    221 3HD1 LEU A  14       1.883 -33.926  24.762  1.00999.99           H  
ATOM    222 1HD2 LEU A  14       2.159 -31.877  27.049  1.00999.99           H  
ATOM    223 2HD2 LEU A  14       3.464 -32.927  26.453  1.00999.99           H  
ATOM    224 3HD2 LEU A  14       3.693 -31.163  26.499  1.00999.99           H  
ATOM    225  N   ILE A  15       3.513 -29.458  22.036  1.00999.99           N  
ATOM    226  CA  ILE A  15       3.108 -28.089  21.724  1.00999.99           C  
ATOM    227  C   ILE A  15       2.417 -28.019  20.364  1.00999.99           C  
ATOM    228  O   ILE A  15       1.363 -27.398  20.216  1.00999.99           O  
ATOM    229  CB  ILE A  15       4.327 -27.119  21.671  1.00999.99           C  
ATOM    230  CG1 ILE A  15       5.021 -26.984  23.023  1.00999.99           C  
ATOM    231  CG2 ILE A  15       3.879 -25.752  21.198  1.00999.99           C  
ATOM    232  CD1 ILE A  15       4.132 -26.468  24.095  1.00999.99           C  
ATOM    233  H   ILE A  15       4.493 -29.648  22.201  1.00999.99           H  
ATOM    234  HA  ILE A  15       2.415 -27.747  22.488  1.00999.99           H  
ATOM    235  HB  ILE A  15       5.063 -27.509  20.969  1.00999.99           H  
ATOM    236 1HG1 ILE A  15       5.394 -27.941  23.338  1.00999.99           H  
ATOM    237 2HG1 ILE A  15       5.866 -26.303  22.921  1.00999.99           H  
ATOM    238 1HG2 ILE A  15       4.741 -25.087  21.140  1.00999.99           H  
ATOM    239 2HG2 ILE A  15       3.420 -25.838  20.215  1.00999.99           H  
ATOM    240 3HG2 ILE A  15       3.154 -25.345  21.903  1.00999.99           H  
ATOM    241 1HD1 ILE A  15       4.684 -26.395  25.034  1.00999.99           H  
ATOM    242 2HD1 ILE A  15       3.753 -25.488  23.814  1.00999.99           H  
ATOM    243 3HD1 ILE A  15       3.310 -27.166  24.203  1.00999.99           H  
ATOM    244  N   THR A  16       3.007 -28.684  19.375  1.00999.99           N  
ATOM    245  CA  THR A  16       2.477 -28.686  18.022  1.00999.99           C  
ATOM    246  C   THR A  16       1.100 -29.328  17.946  1.00999.99           C  
ATOM    247  O   THR A  16       0.194 -28.790  17.308  1.00999.99           O  
ATOM    248  CB  THR A  16       3.432 -29.430  17.068  1.00999.99           C  
ATOM    249  OG1 THR A  16       4.703 -28.768  17.045  1.00999.99           O  
ATOM    250  CG2 THR A  16       2.855 -29.462  15.663  1.00999.99           C  
ATOM    251  H   THR A  16       3.874 -29.174  19.553  1.00999.99           H  
ATOM    252  HA  THR A  16       2.387 -27.653  17.686  1.00999.99           H  
ATOM    253  HB  THR A  16       3.573 -30.452  17.421  1.00999.99           H  
ATOM    254  HG1 THR A  16       5.113 -28.839  17.914  1.00999.99           H  
ATOM    255 1HG2 THR A  16       3.539 -29.992  15.001  1.00999.99           H  
ATOM    256 2HG2 THR A  16       1.893 -29.974  15.676  1.00999.99           H  
ATOM    257 3HG2 THR A  16       2.719 -28.443  15.304  1.00999.99           H  
ATOM    258  N   SER A  17       0.952 -30.483  18.593  1.00999.99           N  
ATOM    259  CA  SER A  17      -0.305 -31.218  18.592  1.00999.99           C  
ATOM    260  C   SER A  17      -1.438 -30.479  19.299  1.00999.99           C  
ATOM    261  O   SER A  17      -2.469 -30.183  18.691  1.00999.99           O  
ATOM    262  CB  SER A  17      -0.100 -32.572  19.246  1.00999.99           C  
ATOM    263  OG  SER A  17      -1.298 -33.302  19.283  1.00999.99           O  
ATOM    264  H   SER A  17       1.740 -30.881  19.088  1.00999.99           H  
ATOM    265  HA  SER A  17      -0.603 -31.377  17.555  1.00999.99           H  
ATOM    266 1HB  SER A  17       0.650 -33.131  18.687  1.00999.99           H  
ATOM    267 2HB  SER A  17       0.282 -32.437  20.257  1.00999.99           H  
ATOM    268  HG  SER A  17      -1.903 -32.787  19.821  1.00999.99           H  
ATOM    269  N   ILE A  18      -1.258 -30.200  20.587  1.00999.99           N  
ATOM    270  CA  ILE A  18      -2.311 -29.569  21.371  1.00999.99           C  
ATOM    271  C   ILE A  18      -2.711 -28.174  20.936  1.00999.99           C  
ATOM    272  O   ILE A  18      -3.886 -27.830  21.066  1.00999.99           O  
ATOM    273  CB  ILE A  18      -2.004 -29.530  22.845  1.00999.99           C  
ATOM    274  CG1 ILE A  18      -2.053 -30.933  23.453  1.00999.99           C  
ATOM    275  CG2 ILE A  18      -2.995 -28.592  23.505  1.00999.99           C  
ATOM    276  CD1 ILE A  18      -1.536 -30.998  24.871  1.00999.99           C  
ATOM    277  H   ILE A  18      -0.380 -30.429  21.039  1.00999.99           H  
ATOM    278  HA  ILE A  18      -3.196 -30.195  21.267  1.00999.99           H  
ATOM    279  HB  ILE A  18      -0.992 -29.175  22.976  1.00999.99           H  
ATOM    280 1HG1 ILE A  18      -3.083 -31.288  23.445  1.00999.99           H  
ATOM    281 2HG1 ILE A  18      -1.455 -31.606  22.838  1.00999.99           H  
ATOM    282 1HG2 ILE A  18      -2.781 -28.534  24.570  1.00999.99           H  
ATOM    283 2HG2 ILE A  18      -2.911 -27.601  23.063  1.00999.99           H  
ATOM    284 3HG2 ILE A  18      -4.006 -28.971  23.355  1.00999.99           H  
ATOM    285 1HD1 ILE A  18      -1.601 -32.024  25.234  1.00999.99           H  
ATOM    286 2HD1 ILE A  18      -0.498 -30.670  24.896  1.00999.99           H  
ATOM    287 3HD1 ILE A  18      -2.137 -30.351  25.508  1.00999.99           H  
ATOM    288  N   ASN A  19      -1.787 -27.357  20.417  1.00999.99           N  
ATOM    289  CA  ASN A  19      -2.198 -26.027  19.962  1.00999.99           C  
ATOM    290  C   ASN A  19      -3.307 -26.040  18.902  1.00999.99           C  
ATOM    291  O   ASN A  19      -3.933 -25.006  18.669  1.00999.99           O  
ATOM    292  CB  ASN A  19      -1.028 -25.209  19.472  1.00999.99           C  
ATOM    293  CG  ASN A  19      -0.256 -24.598  20.605  1.00999.99           C  
ATOM    294  OD1 ASN A  19      -0.806 -24.403  21.698  1.00999.99           O  
ATOM    295  ND2 ASN A  19       0.985 -24.274  20.362  1.00999.99           N  
ATOM    296  H   ASN A  19      -0.810 -27.626  20.340  1.00999.99           H  
ATOM    297  HA  ASN A  19      -2.603 -25.507  20.827  1.00999.99           H  
ATOM    298 1HB  ASN A  19      -0.358 -25.844  18.891  1.00999.99           H  
ATOM    299 2HB  ASN A  19      -1.384 -24.416  18.815  1.00999.99           H  
ATOM    300 1HD2 ASN A  19       1.543 -23.856  21.078  1.00999.99           H  
ATOM    301 2HD2 ASN A  19       1.378 -24.448  19.460  1.00999.99           H  
ATOM    302  N   VAL A  20      -3.577 -27.193  18.279  1.00999.99           N  
ATOM    303  CA  VAL A  20      -4.717 -27.299  17.389  1.00999.99           C  
ATOM    304  C   VAL A  20      -5.987 -27.086  18.225  1.00999.99           C  
ATOM    305  O   VAL A  20      -6.870 -26.318  17.845  1.00999.99           O  
ATOM    306  CB  VAL A  20      -4.757 -28.675  16.698  1.00999.99           C  
ATOM    307  CG1 VAL A  20      -6.057 -28.834  15.924  1.00999.99           C  
ATOM    308  CG2 VAL A  20      -3.558 -28.806  15.773  1.00999.99           C  
ATOM    309  H   VAL A  20      -3.027 -28.030  18.451  1.00999.99           H  
ATOM    310  HA  VAL A  20      -4.653 -26.516  16.631  1.00999.99           H  
ATOM    311  HB  VAL A  20      -4.723 -29.461  17.452  1.00999.99           H  
ATOM    312 1HG1 VAL A  20      -6.075 -29.814  15.447  1.00999.99           H  
ATOM    313 2HG1 VAL A  20      -6.902 -28.747  16.607  1.00999.99           H  
ATOM    314 3HG1 VAL A  20      -6.125 -28.059  15.162  1.00999.99           H  
ATOM    315 1HG2 VAL A  20      -3.577 -29.781  15.288  1.00999.99           H  
ATOM    316 2HG2 VAL A  20      -3.594 -28.023  15.015  1.00999.99           H  
ATOM    317 3HG2 VAL A  20      -2.642 -28.708  16.355  1.00999.99           H  
ATOM    318  N   VAL A  21      -6.041 -27.725  19.398  1.00999.99           N  
ATOM    319  CA  VAL A  21      -7.157 -27.583  20.331  1.00999.99           C  
ATOM    320  C   VAL A  21      -7.240 -26.158  20.843  1.00999.99           C  
ATOM    321  O   VAL A  21      -8.325 -25.584  20.960  1.00999.99           O  
ATOM    322  CB  VAL A  21      -7.010 -28.527  21.534  1.00999.99           C  
ATOM    323  CG1 VAL A  21      -8.086 -28.207  22.565  1.00999.99           C  
ATOM    324  CG2 VAL A  21      -7.106 -29.968  21.065  1.00999.99           C  
ATOM    325  H   VAL A  21      -5.271 -28.323  19.667  1.00999.99           H  
ATOM    326  HA  VAL A  21      -8.080 -27.829  19.811  1.00999.99           H  
ATOM    327  HB  VAL A  21      -6.044 -28.363  22.009  1.00999.99           H  
ATOM    328 1HG1 VAL A  21      -7.977 -28.866  23.424  1.00999.99           H  
ATOM    329 2HG1 VAL A  21      -7.983 -27.172  22.888  1.00999.99           H  
ATOM    330 3HG1 VAL A  21      -9.071 -28.355  22.123  1.00999.99           H  
ATOM    331 1HG2 VAL A  21      -6.996 -30.636  21.918  1.00999.99           H  
ATOM    332 2HG2 VAL A  21      -8.077 -30.134  20.597  1.00999.99           H  
ATOM    333 3HG2 VAL A  21      -6.316 -30.169  20.341  1.00999.99           H  
ATOM    334  N   ALA A  22      -6.077 -25.583  21.140  1.00999.99           N  
ATOM    335  CA  ALA A  22      -5.984 -24.214  21.634  1.00999.99           C  
ATOM    336  C   ALA A  22      -6.532 -23.189  20.631  1.00999.99           C  
ATOM    337  O   ALA A  22      -6.783 -22.042  21.001  1.00999.99           O  
ATOM    338  CB  ALA A  22      -4.547 -23.868  21.973  1.00999.99           C  
ATOM    339  H   ALA A  22      -5.229 -26.131  21.028  1.00999.99           H  
ATOM    340  HA  ALA A  22      -6.574 -24.151  22.545  1.00999.99           H  
ATOM    341 1HB  ALA A  22      -4.504 -22.858  22.380  1.00999.99           H  
ATOM    342 2HB  ALA A  22      -4.166 -24.574  22.711  1.00999.99           H  
ATOM    343 3HB  ALA A  22      -3.941 -23.919  21.072  1.00999.99           H  
ATOM    344  N   SER A  23      -6.691 -23.575  19.354  1.00999.99           N  
ATOM    345  CA  SER A  23      -7.196 -22.669  18.338  1.00999.99           C  
ATOM    346  C   SER A  23      -8.632 -22.992  17.916  1.00999.99           C  
ATOM    347  O   SER A  23      -9.041 -22.595  16.826  1.00999.99           O  
ATOM    348  CB  SER A  23      -6.307 -22.706  17.111  1.00999.99           C  
ATOM    349  OG  SER A  23      -6.282 -23.985  16.540  1.00999.99           O  
ATOM    350  H   SER A  23      -6.486 -24.520  19.057  1.00999.99           H  
ATOM    351  HA  SER A  23      -7.183 -21.658  18.746  1.00999.99           H  
ATOM    352 1HB  SER A  23      -6.660 -21.982  16.377  1.00999.99           H  
ATOM    353 2HB  SER A  23      -5.296 -22.416  17.394  1.00999.99           H  
ATOM    354  HG  SER A  23      -6.176 -24.600  17.271  1.00999.99           H  
ATOM    355  N   ARG A  24      -9.394 -23.702  18.761  1.00385.63           N  
ATOM    356  CA  ARG A  24     -10.782 -24.045  18.417  1.00220.16           C  
ATOM    357  C   ARG A  24     -11.749 -22.856  18.531  1.00128.67           C  
ATOM    358  O   ARG A  24     -11.947 -22.123  17.561  1.00171.65           O  
ATOM    359  CB  ARG A  24     -11.311 -25.193  19.276  1.00330.24           C  
ATOM    360  CG  ARG A  24     -10.715 -26.560  18.986  1.00330.24           C  
ATOM    361  CD  ARG A  24     -11.373 -27.626  19.796  1.00330.24           C  
ATOM    362  NE  ARG A  24     -12.747 -27.849  19.355  1.00330.24           N  
ATOM    363  CZ  ARG A  24     -13.689 -28.540  20.032  1.00330.24           C  
ATOM    364  NH1 ARG A  24     -13.431 -29.081  21.203  1.00330.24           N  
ATOM    365  NH2 ARG A  24     -14.897 -28.677  19.510  1.00330.24           N  
ATOM    366  H   ARG A  24      -9.010 -24.041  19.636  1.00396.29           H  
ATOM    367  HA  ARG A  24     -10.792 -24.382  17.380  1.00264.19           H  
ATOM    368 1HB  ARG A  24     -11.125 -24.980  20.328  1.00396.29           H  
ATOM    369 2HB  ARG A  24     -12.386 -25.280  19.143  1.00396.29           H  
ATOM    370 1HG  ARG A  24     -10.861 -26.800  17.933  1.00396.29           H  
ATOM    371 2HG  ARG A  24      -9.652 -26.554  19.207  1.00396.29           H  
ATOM    372 1HD  ARG A  24     -10.824 -28.561  19.688  1.00396.29           H  
ATOM    373 2HD  ARG A  24     -11.394 -27.335  20.846  1.00396.29           H  
ATOM    374  HE  ARG A  24     -13.013 -27.460  18.460  1.00396.29           H  
ATOM    375 1HH1 ARG A  24     -12.518 -28.991  21.638  1.00396.29           H  
ATOM    376 2HH1 ARG A  24     -14.150 -29.589  21.695  1.00396.29           H  
ATOM    377 1HH2 ARG A  24     -15.110 -28.268  18.610  1.00396.29           H  
ATOM    378 2HH2 ARG A  24     -15.605 -29.191  20.012  1.00396.29           H  
ATOM    379  N   TYR A  25     -12.398 -22.682  19.684  1.00101.49           N  
ATOM    380  CA  TYR A  25     -13.371 -21.597  19.780  1.00 90.88           C  
ATOM    381  C   TYR A  25     -13.146 -20.678  20.970  1.00 60.72           C  
ATOM    382  O   TYR A  25     -12.826 -21.125  22.071  1.00 96.28           O  
ATOM    383  CB  TYR A  25     -14.786 -22.177  19.865  1.00136.32           C  
ATOM    384  CG  TYR A  25     -15.151 -23.038  18.681  1.00136.32           C  
ATOM    385  CD1 TYR A  25     -14.979 -24.413  18.756  1.00136.32           C  
ATOM    386  CD2 TYR A  25     -15.635 -22.461  17.518  1.00136.32           C  
ATOM    387  CE1 TYR A  25     -15.291 -25.209  17.674  1.00136.32           C  
ATOM    388  CE2 TYR A  25     -15.947 -23.258  16.434  1.00136.32           C  
ATOM    389  CZ  TYR A  25     -15.777 -24.626  16.510  1.00136.32           C  
ATOM    390  OH  TYR A  25     -16.085 -25.419  15.429  1.00136.32           O  
ATOM    391  H   TYR A  25     -12.228 -23.284  20.476  1.00121.79           H  
ATOM    392  HA  TYR A  25     -13.296 -20.987  18.880  1.00109.06           H  
ATOM    393 1HB  TYR A  25     -14.881 -22.780  20.768  1.00163.58           H  
ATOM    394 2HB  TYR A  25     -15.511 -21.367  19.933  1.00163.58           H  
ATOM    395  HD1 TYR A  25     -14.595 -24.863  19.672  1.00163.58           H  
ATOM    396  HD2 TYR A  25     -15.765 -21.380  17.458  1.00163.58           H  
ATOM    397  HE1 TYR A  25     -15.157 -26.288  17.732  1.00163.58           H  
ATOM    398  HE2 TYR A  25     -16.327 -22.806  15.518  1.00163.58           H  
ATOM    399  HH  TYR A  25     -16.394 -24.868  14.706  1.00163.58           H  
ATOM    400  N   LEU A  26     -13.351 -19.385  20.729  1.00 33.54           N  
ATOM    401  CA  LEU A  26     -13.253 -18.360  21.759  1.00 34.58           C  
ATOM    402  C   LEU A  26     -14.625 -17.763  22.067  1.00 30.29           C  
ATOM    403  O   LEU A  26     -14.748 -16.867  22.902  1.00 48.01           O  
ATOM    404  CB  LEU A  26     -12.293 -17.254  21.322  1.00 51.87           C  
ATOM    405  CG  LEU A  26     -10.855 -17.705  21.056  1.00 51.87           C  
ATOM    406  CD1 LEU A  26     -10.036 -16.519  20.561  1.00 51.87           C  
ATOM    407  CD2 LEU A  26     -10.277 -18.291  22.333  1.00 51.87           C  
ATOM    408  H   LEU A  26     -13.589 -19.103  19.787  1.00 40.25           H  
ATOM    409  HA  LEU A  26     -12.867 -18.819  22.666  1.00 41.50           H  
ATOM    410 1HB  LEU A  26     -12.674 -16.798  20.409  1.00 62.24           H  
ATOM    411 2HB  LEU A  26     -12.263 -16.490  22.099  1.00 62.24           H  
ATOM    412  HG  LEU A  26     -10.849 -18.465  20.275  1.00 62.24           H  
ATOM    413 1HD1 LEU A  26      -9.014 -16.841  20.362  1.00 62.24           H  
ATOM    414 2HD1 LEU A  26     -10.478 -16.129  19.644  1.00 62.24           H  
ATOM    415 3HD1 LEU A  26     -10.030 -15.739  21.320  1.00 62.24           H  
ATOM    416 1HD2 LEU A  26      -9.254 -18.623  22.151  1.00 62.24           H  
ATOM    417 2HD2 LEU A  26     -10.279 -17.533  23.116  1.00 62.24           H  
ATOM    418 3HD2 LEU A  26     -10.882 -19.141  22.649  1.00 62.24           H  
ATOM    419  N   SER A  27     -15.654 -18.257  21.376  1.00 25.85           N  
ATOM    420  CA  SER A  27     -17.021 -17.783  21.556  1.00 31.10           C  
ATOM    421  C   SER A  27     -17.696 -18.396  22.782  1.00 19.23           C  
ATOM    422  O   SER A  27     -18.760 -17.940  23.202  1.00 33.18           O  
ATOM    423  CB  SER A  27     -17.840 -18.106  20.322  1.00 46.65           C  
ATOM    424  OG  SER A  27     -18.020 -19.490  20.190  1.00 46.65           O  
ATOM    425  H   SER A  27     -15.494 -18.989  20.701  1.00 31.02           H  
ATOM    426  HA  SER A  27     -16.993 -16.701  21.688  1.00 37.32           H  
ATOM    427 1HB  SER A  27     -18.810 -17.614  20.389  1.00 55.98           H  
ATOM    428 2HB  SER A  27     -17.336 -17.716  19.438  1.00 55.98           H  
ATOM    429  HG  SER A  27     -18.461 -19.776  20.994  1.00 55.98           H  
ATOM    430  N   GLU A  28     -17.081 -19.431  23.344  1.00 11.13           N  
ATOM    431  CA  GLU A  28     -17.629 -20.117  24.501  1.00 10.29           C  
ATOM    432  C   GLU A  28     -16.597 -20.273  25.601  1.00  8.38           C  
ATOM    433  O   GLU A  28     -15.509 -20.789  25.358  1.00  7.75           O  
ATOM    434  CB  GLU A  28     -18.138 -21.495  24.098  1.00 15.43           C  
ATOM    435  CG  GLU A  28     -18.753 -22.294  25.230  1.00 15.43           C  
ATOM    436  CD  GLU A  28     -19.217 -23.645  24.787  1.00 15.43           C  
ATOM    437  OE1 GLU A  28     -18.385 -24.422  24.378  1.00 15.43           O  
ATOM    438  OE2 GLU A  28     -20.397 -23.904  24.848  1.00 15.43           O  
ATOM    439  H   GLU A  28     -16.210 -19.762  22.959  1.00 13.36           H  
ATOM    440  HA  GLU A  28     -18.461 -19.531  24.893  1.00 12.35           H  
ATOM    441 1HB  GLU A  28     -18.896 -21.386  23.322  1.00 18.52           H  
ATOM    442 2HB  GLU A  28     -17.321 -22.076  23.673  1.00 18.52           H  
ATOM    443 1HG  GLU A  28     -18.016 -22.416  26.017  1.00 18.52           H  
ATOM    444 2HG  GLU A  28     -19.596 -21.740  25.639  1.00 18.52           H  
ATOM    445  N   GLU A  29     -16.967 -19.850  26.810  1.00  8.59           N  
ATOM    446  CA  GLU A  29     -16.105 -19.949  27.986  1.00  8.00           C  
ATOM    447  C   GLU A  29     -15.593 -21.353  28.216  1.00  6.12           C  
ATOM    448  O   GLU A  29     -14.409 -21.541  28.481  1.00  5.17           O  
ATOM    449  CB  GLU A  29     -16.844 -19.493  29.237  1.00 12.00           C  
ATOM    450  CG  GLU A  29     -16.010 -19.595  30.506  1.00 12.00           C  
ATOM    451  CD  GLU A  29     -16.748 -19.141  31.731  1.00 12.00           C  
ATOM    452  OE1 GLU A  29     -17.689 -18.395  31.598  1.00 12.00           O  
ATOM    453  OE2 GLU A  29     -16.386 -19.568  32.804  1.00 12.00           O  
ATOM    454  H   GLU A  29     -17.882 -19.434  26.918  1.00 10.31           H  
ATOM    455  HA  GLU A  29     -15.246 -19.296  27.832  1.00  9.60           H  
ATOM    456 1HB  GLU A  29     -17.157 -18.455  29.119  1.00 14.40           H  
ATOM    457 2HB  GLU A  29     -17.742 -20.095  29.374  1.00 14.40           H  
ATOM    458 1HG  GLU A  29     -15.703 -20.630  30.641  1.00 14.40           H  
ATOM    459 2HG  GLU A  29     -15.112 -18.990  30.385  1.00 14.40           H  
ATOM    460  N   VAL A  30     -16.491 -22.330  28.128  1.00  6.41           N  
ATOM    461  CA  VAL A  30     -16.157 -23.733  28.318  1.00  5.87           C  
ATOM    462  C   VAL A  30     -15.136 -24.201  27.294  1.00  5.05           C  
ATOM    463  O   VAL A  30     -14.196 -24.913  27.643  1.00  4.74           O  
ATOM    464  CB  VAL A  30     -17.414 -24.604  28.234  1.00  8.80           C  
ATOM    465  CG1 VAL A  30     -17.025 -26.074  28.226  1.00  8.80           C  
ATOM    466  CG2 VAL A  30     -18.318 -24.290  29.414  1.00  8.80           C  
ATOM    467  H   VAL A  30     -17.450 -22.089  27.917  1.00  7.69           H  
ATOM    468  HA  VAL A  30     -15.725 -23.849  29.314  1.00  7.04           H  
ATOM    469  HB  VAL A  30     -17.938 -24.396  27.302  1.00 10.57           H  
ATOM    470 1HG1 VAL A  30     -17.923 -26.688  28.157  1.00 10.57           H  
ATOM    471 2HG1 VAL A  30     -16.381 -26.276  27.371  1.00 10.57           H  
ATOM    472 3HG1 VAL A  30     -16.493 -26.313  29.147  1.00 10.57           H  
ATOM    473 1HG2 VAL A  30     -19.219 -24.901  29.356  1.00 10.57           H  
ATOM    474 2HG2 VAL A  30     -17.793 -24.505  30.345  1.00 10.57           H  
ATOM    475 3HG2 VAL A  30     -18.596 -23.235  29.390  1.00 10.57           H  
ATOM    476  N   SER A  31     -15.318 -23.801  26.034  1.00  5.37           N  
ATOM    477  CA  SER A  31     -14.357 -24.142  24.994  1.00  5.14           C  
ATOM    478  C   SER A  31     -12.993 -23.533  25.317  1.00  4.89           C  
ATOM    479  O   SER A  31     -11.967 -24.183  25.123  1.00  5.11           O  
ATOM    480  CB  SER A  31     -14.834 -23.660  23.632  1.00  7.71           C  
ATOM    481  OG  SER A  31     -15.965 -24.372  23.199  1.00  7.71           O  
ATOM    482  H   SER A  31     -16.123 -23.240  25.794  1.00  6.44           H  
ATOM    483  HA  SER A  31     -14.251 -25.226  24.963  1.00  6.17           H  
ATOM    484 1HB  SER A  31     -15.068 -22.599  23.680  1.00  9.25           H  
ATOM    485 2HB  SER A  31     -14.031 -23.781  22.907  1.00  9.25           H  
ATOM    486  HG  SER A  31     -16.667 -24.217  23.843  1.00  9.25           H  
ATOM    487  N   ILE A  32     -12.991 -22.305  25.837  1.00  5.07           N  
ATOM    488  CA  ILE A  32     -11.753 -21.644  26.226  1.00  5.42           C  
ATOM    489  C   ILE A  32     -11.115 -22.418  27.387  1.00  4.09           C  
ATOM    490  O   ILE A  32      -9.896 -22.578  27.430  1.00  3.76           O  
ATOM    491  CB  ILE A  32     -11.986 -20.177  26.621  1.00  8.13           C  
ATOM    492  CG1 ILE A  32     -12.459 -19.385  25.408  1.00  8.13           C  
ATOM    493  CG2 ILE A  32     -10.671 -19.569  27.089  1.00  8.13           C  
ATOM    494  CD1 ILE A  32     -12.986 -18.015  25.752  1.00  8.13           C  
ATOM    495  H   ILE A  32     -13.868 -21.809  25.944  1.00  6.08           H  
ATOM    496  HA  ILE A  32     -11.065 -21.662  25.382  1.00  6.50           H  
ATOM    497  HB  ILE A  32     -12.736 -20.107  27.407  1.00  9.76           H  
ATOM    498 1HG1 ILE A  32     -11.624 -19.269  24.720  1.00  9.76           H  
ATOM    499 2HG1 ILE A  32     -13.245 -19.942  24.901  1.00  9.76           H  
ATOM    500 1HG2 ILE A  32     -10.826 -18.527  27.360  1.00  9.76           H  
ATOM    501 2HG2 ILE A  32     -10.293 -20.114  27.942  1.00  9.76           H  
ATOM    502 3HG2 ILE A  32      -9.943 -19.627  26.279  1.00  9.76           H  
ATOM    503 1HD1 ILE A  32     -13.300 -17.506  24.842  1.00  9.76           H  
ATOM    504 2HD1 ILE A  32     -13.837 -18.111  26.426  1.00  9.76           H  
ATOM    505 3HD1 ILE A  32     -12.203 -17.436  26.237  1.00  9.76           H  
ATOM    506  N   ARG A  33     -11.943 -22.888  28.330  1.00  3.81           N  
ATOM    507  CA  ARG A  33     -11.468 -23.694  29.455  1.00  3.37           C  
ATOM    508  C   ARG A  33     -10.838 -24.993  28.973  1.00  3.59           C  
ATOM    509  O   ARG A  33      -9.830 -25.422  29.529  1.00  3.60           O  
ATOM    510  CB  ARG A  33     -12.601 -23.999  30.431  1.00  5.05           C  
ATOM    511  CG  ARG A  33     -13.049 -22.813  31.262  1.00  5.05           C  
ATOM    512  CD  ARG A  33     -14.151 -23.131  32.195  1.00  5.05           C  
ATOM    513  NE  ARG A  33     -14.540 -21.953  32.954  1.00  5.05           N  
ATOM    514  CZ  ARG A  33     -13.942 -21.531  34.083  1.00  5.05           C  
ATOM    515  NH1 ARG A  33     -12.937 -22.198  34.606  1.00  5.05           N  
ATOM    516  NH2 ARG A  33     -14.382 -20.429  34.656  1.00  5.05           N  
ATOM    517  H   ARG A  33     -12.929 -22.682  28.267  1.00  4.57           H  
ATOM    518  HA  ARG A  33     -10.707 -23.126  29.988  1.00  4.04           H  
ATOM    519 1HB  ARG A  33     -13.468 -24.367  29.889  1.00  6.07           H  
ATOM    520 2HB  ARG A  33     -12.287 -24.783  31.120  1.00  6.07           H  
ATOM    521 1HG  ARG A  33     -12.208 -22.461  31.860  1.00  6.07           H  
ATOM    522 2HG  ARG A  33     -13.386 -22.015  30.604  1.00  6.07           H  
ATOM    523 1HD  ARG A  33     -15.018 -23.484  31.637  1.00  6.07           H  
ATOM    524 2HD  ARG A  33     -13.828 -23.900  32.897  1.00  6.07           H  
ATOM    525  HE  ARG A  33     -15.305 -21.382  32.611  1.00  6.07           H  
ATOM    526 1HH1 ARG A  33     -12.602 -23.041  34.164  1.00  6.07           H  
ATOM    527 2HH1 ARG A  33     -12.502 -21.864  35.461  1.00  6.07           H  
ATOM    528 1HH2 ARG A  33     -15.155 -19.928  34.228  1.00  6.07           H  
ATOM    529 2HH2 ARG A  33     -13.943 -20.085  35.504  1.00  6.07           H  
ATOM    530  N   GLU A  34     -11.411 -25.599  27.929  1.00  4.22           N  
ATOM    531  CA  GLU A  34     -10.830 -26.787  27.306  1.00  5.13           C  
ATOM    532  C   GLU A  34      -9.430 -26.483  26.802  1.00  4.59           C  
ATOM    533  O   GLU A  34      -8.494 -27.245  27.056  1.00  4.79           O  
ATOM    534  CB  GLU A  34     -11.697 -27.282  26.146  1.00  7.70           C  
ATOM    535  CG  GLU A  34     -11.142 -28.503  25.425  1.00  7.70           C  
ATOM    536  CD  GLU A  34     -12.010 -28.948  24.279  1.00  7.70           C  
ATOM    537  OE1 GLU A  34     -13.186 -29.134  24.479  1.00  7.70           O  
ATOM    538  OE2 GLU A  34     -11.498 -29.089  23.191  1.00  7.70           O  
ATOM    539  H   GLU A  34     -12.273 -25.226  27.555  1.00  5.06           H  
ATOM    540  HA  GLU A  34     -10.760 -27.575  28.055  1.00  6.16           H  
ATOM    541 1HB  GLU A  34     -12.691 -27.532  26.516  1.00  9.23           H  
ATOM    542 2HB  GLU A  34     -11.813 -26.495  25.407  1.00  9.23           H  
ATOM    543 1HG  GLU A  34     -10.151 -28.265  25.040  1.00  9.23           H  
ATOM    544 2HG  GLU A  34     -11.041 -29.321  26.138  1.00  9.23           H  
ATOM    545  N   GLN A  35      -9.304 -25.358  26.092  1.00  4.29           N  
ATOM    546  CA  GLN A  35      -8.035 -24.903  25.539  1.00  4.34           C  
ATOM    547  C   GLN A  35      -7.010 -24.750  26.656  1.00  3.34           C  
ATOM    548  O   GLN A  35      -5.879 -25.217  26.531  1.00  3.66           O  
ATOM    549  CB  GLN A  35      -8.218 -23.555  24.834  1.00  6.51           C  
ATOM    550  CG  GLN A  35      -9.074 -23.595  23.584  1.00  6.51           C  
ATOM    551  CD  GLN A  35      -9.325 -22.209  23.030  1.00  6.51           C  
ATOM    552  OE1 GLN A  35      -9.114 -21.208  23.720  1.00  6.51           O  
ATOM    553  NE2 GLN A  35      -9.777 -22.140  21.786  1.00  6.51           N  
ATOM    554  H   GLN A  35     -10.132 -24.801  25.910  1.00  5.15           H  
ATOM    555  HA  GLN A  35      -7.671 -25.646  24.830  1.00  5.21           H  
ATOM    556 1HB  GLN A  35      -8.656 -22.832  25.513  1.00  7.81           H  
ATOM    557 2HB  GLN A  35      -7.240 -23.170  24.547  1.00  7.81           H  
ATOM    558 1HG  GLN A  35      -8.574 -24.180  22.825  1.00  7.81           H  
ATOM    559 2HG  GLN A  35     -10.032 -24.048  23.820  1.00  7.81           H  
ATOM    560 1HE2 GLN A  35      -9.961 -21.249  21.369  1.00  7.81           H  
ATOM    561 2HE2 GLN A  35      -9.933 -22.977  21.264  1.00  7.81           H  
ATOM    562  N   PHE A  36      -7.435 -24.097  27.741  1.00  2.67           N  
ATOM    563  CA  PHE A  36      -6.633 -23.862  28.934  1.00  2.25           C  
ATOM    564  C   PHE A  36      -6.178 -25.160  29.587  1.00  2.74           C  
ATOM    565  O   PHE A  36      -5.006 -25.303  29.919  1.00  3.05           O  
ATOM    566  CB  PHE A  36      -7.410 -22.986  29.913  1.00  3.38           C  
ATOM    567  CG  PHE A  36      -6.730 -22.710  31.222  1.00  3.38           C  
ATOM    568  CD1 PHE A  36      -5.575 -21.949  31.277  1.00  3.38           C  
ATOM    569  CD2 PHE A  36      -7.276 -23.169  32.409  1.00  3.38           C  
ATOM    570  CE1 PHE A  36      -4.974 -21.655  32.485  1.00  3.38           C  
ATOM    571  CE2 PHE A  36      -6.682 -22.875  33.619  1.00  3.38           C  
ATOM    572  CZ  PHE A  36      -5.531 -22.117  33.658  1.00  3.38           C  
ATOM    573  H   PHE A  36      -8.376 -23.728  27.736  1.00  3.20           H  
ATOM    574  HA  PHE A  36      -5.741 -23.310  28.637  1.00  2.70           H  
ATOM    575 1HB  PHE A  36      -7.627 -22.030  29.440  1.00  4.05           H  
ATOM    576 2HB  PHE A  36      -8.367 -23.457  30.128  1.00  4.05           H  
ATOM    577  HD1 PHE A  36      -5.144 -21.583  30.350  1.00  4.05           H  
ATOM    578  HD2 PHE A  36      -8.192 -23.760  32.380  1.00  4.05           H  
ATOM    579  HE1 PHE A  36      -4.064 -21.055  32.511  1.00  4.05           H  
ATOM    580  HE2 PHE A  36      -7.126 -23.237  34.543  1.00  4.05           H  
ATOM    581  HZ  PHE A  36      -5.064 -21.884  34.614  1.00  4.05           H  
ATOM    582  N   GLU A  37      -7.099 -26.099  29.779  1.00  3.08           N  
ATOM    583  CA  GLU A  37      -6.766 -27.384  30.382  1.00  3.74           C  
ATOM    584  C   GLU A  37      -5.674 -28.096  29.587  1.00  4.08           C  
ATOM    585  O   GLU A  37      -4.715 -28.628  30.157  1.00  4.45           O  
ATOM    586  CB  GLU A  37      -8.010 -28.268  30.461  1.00  5.61           C  
ATOM    587  CG  GLU A  37      -7.789 -29.609  31.150  1.00  5.61           C  
ATOM    588  CD  GLU A  37      -7.549 -29.482  32.634  1.00  5.61           C  
ATOM    589  OE1 GLU A  37      -7.984 -28.513  33.212  1.00  5.61           O  
ATOM    590  OE2 GLU A  37      -6.932 -30.356  33.195  1.00  5.61           O  
ATOM    591  H   GLU A  37      -8.054 -25.922  29.507  1.00  3.70           H  
ATOM    592  HA  GLU A  37      -6.400 -27.210  31.389  1.00  4.49           H  
ATOM    593 1HB  GLU A  37      -8.796 -27.740  31.001  1.00  6.73           H  
ATOM    594 2HB  GLU A  37      -8.382 -28.466  29.456  1.00  6.73           H  
ATOM    595 1HG  GLU A  37      -8.666 -30.235  30.988  1.00  6.73           H  
ATOM    596 2HG  GLU A  37      -6.936 -30.104  30.689  1.00  6.73           H  
ATOM    597  N   GLU A  38      -5.815 -28.089  28.265  1.00  4.26           N  
ATOM    598  CA  GLU A  38      -4.838 -28.725  27.404  1.00  4.88           C  
ATOM    599  C   GLU A  38      -3.534 -27.913  27.371  1.00  4.22           C  
ATOM    600  O   GLU A  38      -2.450 -28.488  27.272  1.00  4.63           O  
ATOM    601  CB  GLU A  38      -5.427 -28.905  26.014  1.00  7.32           C  
ATOM    602  CG  GLU A  38      -6.582 -29.891  25.943  1.00  7.32           C  
ATOM    603  CD  GLU A  38      -6.181 -31.294  26.300  1.00  7.32           C  
ATOM    604  OE1 GLU A  38      -5.161 -31.737  25.830  1.00  7.32           O  
ATOM    605  OE2 GLU A  38      -6.902 -31.931  27.032  1.00  7.32           O  
ATOM    606  H   GLU A  38      -6.628 -27.651  27.845  1.00  5.11           H  
ATOM    607  HA  GLU A  38      -4.612 -29.711  27.810  1.00  5.86           H  
ATOM    608 1HB  GLU A  38      -5.752 -27.946  25.611  1.00  8.78           H  
ATOM    609 2HB  GLU A  38      -4.662 -29.305  25.366  1.00  8.78           H  
ATOM    610 1HG  GLU A  38      -7.369 -29.564  26.623  1.00  8.78           H  
ATOM    611 2HG  GLU A  38      -6.987 -29.887  24.935  1.00  8.78           H  
ATOM    612  N   TRP A  39      -3.646 -26.587  27.493  1.00  3.64           N  
ATOM    613  CA  TRP A  39      -2.495 -25.691  27.574  1.00  3.28           C  
ATOM    614  C   TRP A  39      -1.606 -26.043  28.751  1.00  3.21           C  
ATOM    615  O   TRP A  39      -0.379 -26.061  28.635  1.00  4.23           O  
ATOM    616  CB  TRP A  39      -2.953 -24.241  27.708  1.00  4.92           C  
ATOM    617  CG  TRP A  39      -1.834 -23.283  27.878  1.00  4.92           C  
ATOM    618  CD1 TRP A  39      -1.124 -22.708  26.887  1.00  4.92           C  
ATOM    619  CD2 TRP A  39      -1.282 -22.771  29.113  1.00  4.92           C  
ATOM    620  NE1 TRP A  39      -0.172 -21.868  27.409  1.00  4.92           N  
ATOM    621  CE2 TRP A  39      -0.246 -21.901  28.765  1.00  4.92           C  
ATOM    622  CE3 TRP A  39      -1.574 -22.979  30.462  1.00  4.92           C  
ATOM    623  CZ2 TRP A  39       0.512 -21.242  29.710  1.00  4.92           C  
ATOM    624  CZ3 TRP A  39      -0.812 -22.320  31.412  1.00  4.92           C  
ATOM    625  CH2 TRP A  39       0.208 -21.478  31.043  1.00  4.92           C  
ATOM    626  H   TRP A  39      -4.565 -26.169  27.522  1.00  4.37           H  
ATOM    627  HA  TRP A  39      -1.918 -25.794  26.662  1.00  3.94           H  
ATOM    628 1HB  TRP A  39      -3.521 -23.955  26.822  1.00  5.90           H  
ATOM    629 2HB  TRP A  39      -3.607 -24.129  28.563  1.00  5.90           H  
ATOM    630  HD1 TRP A  39      -1.288 -22.884  25.826  1.00  5.90           H  
ATOM    631  HE1 TRP A  39       0.490 -21.320  26.875  1.00  5.90           H  
ATOM    632  HE3 TRP A  39      -2.379 -23.647  30.757  1.00  5.90           H  
ATOM    633  HZ2 TRP A  39       1.322 -20.567  29.438  1.00  5.90           H  
ATOM    634  HZ3 TRP A  39      -1.041 -22.489  32.462  1.00  5.90           H  
ATOM    635  HH2 TRP A  39       0.791 -20.979  31.817  1.00  5.90           H  
ATOM    636  N   ILE A  40      -2.238 -26.331  29.879  1.00  3.35           N  
ATOM    637  CA  ILE A  40      -1.546 -26.728  31.089  1.00  5.26           C  
ATOM    638  C   ILE A  40      -0.697 -27.953  30.817  1.00  5.45           C  
ATOM    639  O   ILE A  40       0.469 -28.013  31.216  1.00  6.74           O  
ATOM    640  CB  ILE A  40      -2.565 -27.023  32.182  1.00  7.89           C  
ATOM    641  CG1 ILE A  40      -3.250 -25.728  32.590  1.00  7.89           C  
ATOM    642  CG2 ILE A  40      -1.896 -27.690  33.363  1.00  7.89           C  
ATOM    643  CD1 ILE A  40      -4.482 -25.956  33.413  1.00  7.89           C  
ATOM    644  H   ILE A  40      -3.249 -26.258  29.903  1.00  4.02           H  
ATOM    645  HA  ILE A  40      -0.899 -25.914  31.410  1.00  6.31           H  
ATOM    646  HB  ILE A  40      -3.333 -27.685  31.795  1.00  9.47           H  
ATOM    647 1HG1 ILE A  40      -2.551 -25.123  33.165  1.00  9.47           H  
ATOM    648 2HG1 ILE A  40      -3.526 -25.170  31.701  1.00  9.47           H  
ATOM    649 1HG2 ILE A  40      -2.639 -27.899  34.132  1.00  9.47           H  
ATOM    650 2HG2 ILE A  40      -1.434 -28.622  33.042  1.00  9.47           H  
ATOM    651 3HG2 ILE A  40      -1.137 -27.026  33.761  1.00  9.47           H  
ATOM    652 1HD1 ILE A  40      -4.922 -24.998  33.679  1.00  9.47           H  
ATOM    653 2HD1 ILE A  40      -5.199 -26.540  32.844  1.00  9.47           H  
ATOM    654 3HD1 ILE A  40      -4.218 -26.497  34.320  1.00  9.47           H  
ATOM    655  N   VAL A  41      -1.287 -28.924  30.116  1.00  5.51           N  
ATOM    656  CA  VAL A  41      -0.574 -30.135  29.732  1.00  7.34           C  
ATOM    657  C   VAL A  41       0.631 -29.812  28.851  1.00  7.65           C  
ATOM    658  O   VAL A  41       1.715 -30.358  29.062  1.00  9.60           O  
ATOM    659  CB  VAL A  41      -1.504 -31.108  28.986  1.00 11.01           C  
ATOM    660  CG1 VAL A  41      -0.696 -32.264  28.418  1.00 11.01           C  
ATOM    661  CG2 VAL A  41      -2.583 -31.603  29.933  1.00 11.01           C  
ATOM    662  H   VAL A  41      -2.267 -28.822  29.857  1.00  6.61           H  
ATOM    663  HA  VAL A  41      -0.220 -30.628  30.639  1.00  8.81           H  
ATOM    664  HB  VAL A  41      -1.967 -30.597  28.147  1.00 13.21           H  
ATOM    665 1HG1 VAL A  41      -1.360 -32.941  27.879  1.00 13.21           H  
ATOM    666 2HG1 VAL A  41       0.059 -31.878  27.734  1.00 13.21           H  
ATOM    667 3HG1 VAL A  41      -0.210 -32.803  29.231  1.00 13.21           H  
ATOM    668 1HG2 VAL A  41      -3.247 -32.284  29.402  1.00 13.21           H  
ATOM    669 2HG2 VAL A  41      -2.120 -32.126  30.771  1.00 13.21           H  
ATOM    670 3HG2 VAL A  41      -3.157 -30.755  30.307  1.00 13.21           H  
ATOM    671  N   GLN A  42       0.443 -28.915  27.876  1.00  7.00           N  
ATOM    672  CA  GLN A  42       1.521 -28.526  26.968  1.00  8.87           C  
ATOM    673  C   GLN A  42       2.762 -27.993  27.637  1.00  8.60           C  
ATOM    674  O   GLN A  42       3.879 -28.395  27.303  1.00 10.08           O  
ATOM    675  CB  GLN A  42       1.087 -27.432  26.006  1.00 13.30           C  
ATOM    676  CG  GLN A  42       0.151 -27.851  24.938  1.00 13.30           C  
ATOM    677  CD  GLN A  42      -0.091 -26.758  23.916  1.00 13.30           C  
ATOM    678  OE1 GLN A  42       0.129 -27.004  22.731  1.00 13.30           O  
ATOM    679  NE2 GLN A  42      -0.520 -25.574  24.324  1.00 13.30           N  
ATOM    680  H   GLN A  42      -0.479 -28.515  27.745  1.00  8.40           H  
ATOM    681  HA  GLN A  42       1.805 -29.401  26.393  1.00 10.64           H  
ATOM    682 1HB  GLN A  42       0.577 -26.655  26.566  1.00 15.97           H  
ATOM    683 2HB  GLN A  42       1.949 -26.967  25.560  1.00 15.97           H  
ATOM    684 1HG  GLN A  42       0.571 -28.714  24.424  1.00 15.97           H  
ATOM    685 2HG  GLN A  42      -0.801 -28.111  25.396  1.00 15.97           H  
ATOM    686 1HE2 GLN A  42      -0.673 -24.857  23.635  1.00 15.97           H  
ATOM    687 2HE2 GLN A  42      -0.680 -25.399  25.293  1.00 15.97           H  
ATOM    688  N   TYR A  43       2.577 -27.067  28.560  1.00  8.07           N  
ATOM    689  CA  TYR A  43       3.724 -26.428  29.169  1.00  8.42           C  
ATOM    690  C   TYR A  43       4.066 -26.992  30.549  1.00  9.02           C  
ATOM    691  O   TYR A  43       5.058 -26.583  31.151  1.00 15.31           O  
ATOM    692  CB  TYR A  43       3.463 -24.921  29.213  1.00 12.63           C  
ATOM    693  CG  TYR A  43       3.341 -24.317  27.819  1.00 12.63           C  
ATOM    694  CD1 TYR A  43       2.107 -24.229  27.208  1.00 12.63           C  
ATOM    695  CD2 TYR A  43       4.451 -23.846  27.149  1.00 12.63           C  
ATOM    696  CE1 TYR A  43       1.987 -23.679  25.944  1.00 12.63           C  
ATOM    697  CE2 TYR A  43       4.327 -23.291  25.884  1.00 12.63           C  
ATOM    698  CZ  TYR A  43       3.097 -23.202  25.285  1.00 12.63           C  
ATOM    699  OH  TYR A  43       2.965 -22.637  24.034  1.00 12.63           O  
ATOM    700  H   TYR A  43       1.635 -26.776  28.800  1.00  9.68           H  
ATOM    701  HA  TYR A  43       4.588 -26.601  28.528  1.00 10.10           H  
ATOM    702 1HB  TYR A  43       2.541 -24.718  29.759  1.00 15.16           H  
ATOM    703 2HB  TYR A  43       4.277 -24.420  29.735  1.00 15.16           H  
ATOM    704  HD1 TYR A  43       1.223 -24.593  27.724  1.00 15.16           H  
ATOM    705  HD2 TYR A  43       5.422 -23.906  27.627  1.00 15.16           H  
ATOM    706  HE1 TYR A  43       1.013 -23.611  25.467  1.00 15.16           H  
ATOM    707  HE2 TYR A  43       5.198 -22.913  25.356  1.00 15.16           H  
ATOM    708  HH  TYR A  43       2.197 -22.048  24.022  1.00 15.16           H  
ATOM    709  N   GLY A  44       3.274 -27.948  31.045  1.00  7.99           N  
ATOM    710  CA  GLY A  44       3.588 -28.583  32.323  1.00  8.46           C  
ATOM    711  C   GLY A  44       3.344 -27.620  33.467  1.00  8.13           C  
ATOM    712  O   GLY A  44       4.144 -27.530  34.400  1.00  9.17           O  
ATOM    713  H   GLY A  44       2.442 -28.244  30.554  1.00  9.59           H  
ATOM    714 1HA  GLY A  44       2.970 -29.472  32.449  1.00 10.15           H  
ATOM    715 2HA  GLY A  44       4.628 -28.907  32.325  1.00 10.15           H  
ATOM    716  N   ARG A  45       2.253 -26.877  33.376  1.00  7.43           N  
ATOM    717  CA  ARG A  45       1.957 -25.863  34.366  1.00  7.44           C  
ATOM    718  C   ARG A  45       1.362 -26.439  35.643  1.00  7.72           C  
ATOM    719  O   ARG A  45       0.262 -26.988  35.644  1.00 10.70           O  
ATOM    720  CB  ARG A  45       1.020 -24.836  33.784  1.00 11.16           C  
ATOM    721  CG  ARG A  45       0.638 -23.729  34.732  1.00 11.16           C  
ATOM    722  CD  ARG A  45       1.742 -22.789  35.015  1.00 11.16           C  
ATOM    723  NE  ARG A  45       1.240 -21.607  35.691  1.00 11.16           N  
ATOM    724  CZ  ARG A  45       1.255 -21.396  37.023  1.00 11.16           C  
ATOM    725  NH1 ARG A  45       1.787 -22.279  37.835  1.00 11.16           N  
ATOM    726  NH2 ARG A  45       0.720 -20.290  37.509  1.00 11.16           N  
ATOM    727  H   ARG A  45       1.618 -27.024  32.600  1.00  8.92           H  
ATOM    728  HA  ARG A  45       2.891 -25.360  34.623  1.00  8.93           H  
ATOM    729 1HB  ARG A  45       1.480 -24.377  32.910  1.00 13.39           H  
ATOM    730 2HB  ARG A  45       0.103 -25.320  33.452  1.00 13.39           H  
ATOM    731 1HG  ARG A  45      -0.165 -23.151  34.287  1.00 13.39           H  
ATOM    732 2HG  ARG A  45       0.303 -24.157  35.677  1.00 13.39           H  
ATOM    733 1HD  ARG A  45       2.480 -23.267  35.657  1.00 13.39           H  
ATOM    734 2HD  ARG A  45       2.211 -22.478  34.083  1.00 13.39           H  
ATOM    735  HE  ARG A  45       0.779 -20.910  35.115  1.00 13.39           H  
ATOM    736 1HH1 ARG A  45       2.190 -23.130  37.470  1.00 13.39           H  
ATOM    737 2HH1 ARG A  45       1.789 -22.114  38.832  1.00 13.39           H  
ATOM    738 1HH2 ARG A  45       0.309 -19.615  36.878  1.00 13.39           H  
ATOM    739 2HH2 ARG A  45       0.703 -20.122  38.509  1.00 13.39           H  
ATOM    740  N   VAL A  46       2.095 -26.297  36.738  1.00  7.52           N  
ATOM    741  CA  VAL A  46       1.637 -26.778  38.031  1.00  8.81           C  
ATOM    742  C   VAL A  46       1.198 -25.607  38.888  1.00  7.92           C  
ATOM    743  O   VAL A  46       1.960 -24.661  39.093  1.00  9.77           O  
ATOM    744  CB  VAL A  46       2.744 -27.571  38.748  1.00 13.21           C  
ATOM    745  CG1 VAL A  46       2.257 -28.026  40.117  1.00 13.21           C  
ATOM    746  CG2 VAL A  46       3.141 -28.767  37.894  1.00 13.21           C  
ATOM    747  H   VAL A  46       2.998 -25.847  36.671  1.00  9.02           H  
ATOM    748  HA  VAL A  46       0.782 -27.438  37.876  1.00 10.57           H  
ATOM    749  HB  VAL A  46       3.609 -26.925  38.901  1.00 15.86           H  
ATOM    750 1HG1 VAL A  46       3.050 -28.577  40.621  1.00 15.86           H  
ATOM    751 2HG1 VAL A  46       1.984 -27.157  40.716  1.00 15.86           H  
ATOM    752 3HG1 VAL A  46       1.387 -28.672  39.997  1.00 15.86           H  
ATOM    753 1HG2 VAL A  46       3.931 -29.326  38.396  1.00 15.86           H  
ATOM    754 2HG2 VAL A  46       2.276 -29.413  37.748  1.00 15.86           H  
ATOM    755 3HG2 VAL A  46       3.502 -28.419  36.926  1.00 15.86           H  
ATOM    756  N   TYR A  47      -0.032 -25.669  39.379  1.00  7.73           N  
ATOM    757  CA  TYR A  47      -0.593 -24.588  40.177  1.00  8.04           C  
ATOM    758  C   TYR A  47      -0.470 -24.874  41.658  1.00  9.56           C  
ATOM    759  O   TYR A  47      -0.446 -26.032  42.077  1.00 11.49           O  
ATOM    760  CB  TYR A  47      -2.061 -24.377  39.811  1.00 12.06           C  
ATOM    761  CG  TYR A  47      -2.227 -23.937  38.383  1.00 12.06           C  
ATOM    762  CD1 TYR A  47      -2.512 -24.873  37.406  1.00 12.06           C  
ATOM    763  CD2 TYR A  47      -2.061 -22.613  38.040  1.00 12.06           C  
ATOM    764  CE1 TYR A  47      -2.634 -24.476  36.094  1.00 12.06           C  
ATOM    765  CE2 TYR A  47      -2.182 -22.228  36.725  1.00 12.06           C  
ATOM    766  CZ  TYR A  47      -2.470 -23.139  35.757  1.00 12.06           C  
ATOM    767  OH  TYR A  47      -2.560 -22.711  34.452  1.00 12.06           O  
ATOM    768  H   TYR A  47      -0.599 -26.481  39.181  1.00  9.28           H  
ATOM    769  HA  TYR A  47      -0.039 -23.674  39.966  1.00  9.65           H  
ATOM    770 1HB  TYR A  47      -2.620 -25.302  39.955  1.00 14.47           H  
ATOM    771 2HB  TYR A  47      -2.501 -23.618  40.457  1.00 14.47           H  
ATOM    772  HD1 TYR A  47      -2.630 -25.924  37.671  1.00 14.47           H  
ATOM    773  HD2 TYR A  47      -1.820 -21.880  38.804  1.00 14.47           H  
ATOM    774  HE1 TYR A  47      -2.845 -25.216  35.337  1.00 14.47           H  
ATOM    775  HE2 TYR A  47      -2.037 -21.193  36.436  1.00 14.47           H  
ATOM    776  HH  TYR A  47      -2.104 -21.861  34.361  1.00 14.47           H  
ATOM    777  N   ALA A  48      -0.401 -23.810  42.456  1.00 12.27           N  
ATOM    778  CA  ALA A  48      -0.314 -23.948  43.905  1.00 16.07           C  
ATOM    779  C   ALA A  48      -1.678 -24.291  44.502  1.00 19.93           C  
ATOM    780  O   ALA A  48      -1.765 -24.757  45.638  1.00 22.35           O  
ATOM    781  CB  ALA A  48       0.223 -22.667  44.525  1.00 24.11           C  
ATOM    782  H   ALA A  48      -0.416 -22.877  42.054  1.00 14.72           H  
ATOM    783  HA  ALA A  48       0.369 -24.768  44.130  1.00 19.28           H  
ATOM    784 1HB  ALA A  48       0.306 -22.790  45.605  1.00 28.93           H  
ATOM    785 2HB  ALA A  48       1.206 -22.447  44.109  1.00 28.93           H  
ATOM    786 3HB  ALA A  48      -0.455 -21.844  44.305  1.00 28.93           H  
ATOM    787  N   ASP A  49      -2.735 -24.063  43.725  1.00 26.43           N  
ATOM    788  CA  ASP A  49      -4.095 -24.341  44.150  1.00 41.97           C  
ATOM    789  C   ASP A  49      -5.042 -24.246  42.966  1.00 34.61           C  
ATOM    790  O   ASP A  49      -4.715 -23.632  41.950  1.00 20.48           O  
ATOM    791  CB  ASP A  49      -4.531 -23.358  45.248  1.00 62.95           C  
ATOM    792  CG  ASP A  49      -5.699 -23.857  46.095  1.00 62.95           C  
ATOM    793  OD1 ASP A  49      -6.226 -24.905  45.797  1.00 62.95           O  
ATOM    794  OD2 ASP A  49      -6.058 -23.180  47.028  1.00 62.95           O  
ATOM    795  H   ASP A  49      -2.594 -23.675  42.806  1.00 31.72           H  
ATOM    796  HA  ASP A  49      -4.137 -25.356  44.546  1.00 50.36           H  
ATOM    797 1HB  ASP A  49      -3.689 -23.159  45.912  1.00 75.55           H  
ATOM    798 2HB  ASP A  49      -4.814 -22.409  44.794  1.00 75.55           H  
ATOM    799  N   ASN A  50      -6.216 -24.847  43.109  1.00 54.96           N  
ATOM    800  CA  ASN A  50      -7.243 -24.788  42.080  1.00 59.19           C  
ATOM    801  C   ASN A  50      -7.784 -23.372  41.984  1.00 36.64           C  
ATOM    802  O   ASN A  50      -8.219 -22.936  40.918  1.00 63.09           O  
ATOM    803  CB  ASN A  50      -8.349 -25.779  42.371  1.00 88.78           C  
ATOM    804  CG  ASN A  50      -7.926 -27.198  42.107  1.00 88.78           C  
ATOM    805  OD1 ASN A  50      -6.990 -27.448  41.339  1.00 88.78           O  
ATOM    806  ND2 ASN A  50      -8.598 -28.133  42.728  1.00 88.78           N  
ATOM    807  H   ASN A  50      -6.399 -25.337  43.979  1.00 65.95           H  
ATOM    808  HA  ASN A  50      -6.790 -25.030  41.118  1.00 71.03           H  
ATOM    809 1HB  ASN A  50      -8.651 -25.691  43.415  1.00106.54           H  
ATOM    810 2HB  ASN A  50      -9.220 -25.549  41.757  1.00106.54           H  
ATOM    811 1HD2 ASN A  50      -8.362 -29.095  42.589  1.00106.54           H  
ATOM    812 2HD2 ASN A  50      -9.349 -27.887  43.339  1.00106.54           H  
ATOM    813  N   ALA A  51      -7.725 -22.645  43.099  1.00  9.79           N  
ATOM    814  CA  ALA A  51      -8.103 -21.250  43.119  1.00  7.26           C  
ATOM    815  C   ALA A  51      -7.174 -20.471  42.207  1.00  6.35           C  
ATOM    816  O   ALA A  51      -7.628 -19.613  41.447  1.00  6.10           O  
ATOM    817  CB  ALA A  51      -8.048 -20.703  44.537  1.00 10.89           C  
ATOM    818  H   ALA A  51      -7.396 -23.071  43.953  1.00 11.75           H  
ATOM    819  HA  ALA A  51      -9.118 -21.157  42.733  1.00  8.71           H  
ATOM    820 1HB  ALA A  51      -8.341 -19.654  44.534  1.00 13.07           H  
ATOM    821 2HB  ALA A  51      -8.730 -21.269  45.168  1.00 13.07           H  
ATOM    822 3HB  ALA A  51      -7.035 -20.797  44.925  1.00 13.07           H  
ATOM    823  N   GLU A  52      -5.870 -20.763  42.299  1.00  6.43           N  
ATOM    824  CA  GLU A  52      -4.905 -20.144  41.407  1.00  5.97           C  
ATOM    825  C   GLU A  52      -5.237 -20.488  39.981  1.00  4.68           C  
ATOM    826  O   GLU A  52      -5.304 -19.598  39.143  1.00  4.38           O  
ATOM    827  CB  GLU A  52      -3.460 -20.566  41.690  1.00  8.96           C  
ATOM    828  CG  GLU A  52      -2.499 -19.860  40.739  1.00  8.96           C  
ATOM    829  CD  GLU A  52      -1.042 -20.206  40.878  1.00  8.96           C  
ATOM    830  OE1 GLU A  52      -0.699 -21.037  41.685  1.00  8.96           O  
ATOM    831  OE2 GLU A  52      -0.267 -19.626  40.145  1.00  8.96           O  
ATOM    832  H   GLU A  52      -5.555 -21.448  42.970  1.00  7.72           H  
ATOM    833  HA  GLU A  52      -4.973 -19.061  41.522  1.00  7.16           H  
ATOM    834 1HB  GLU A  52      -3.189 -20.313  42.717  1.00 10.75           H  
ATOM    835 2HB  GLU A  52      -3.348 -21.641  41.565  1.00 10.75           H  
ATOM    836 1HG  GLU A  52      -2.809 -20.108  39.728  1.00 10.75           H  
ATOM    837 2HG  GLU A  52      -2.620 -18.785  40.866  1.00 10.75           H  
ATOM    838  N   LYS A  53      -5.455 -21.776  39.710  1.00  4.38           N  
ATOM    839  CA  LYS A  53      -5.803 -22.249  38.375  1.00  3.65           C  
ATOM    840  C   LYS A  53      -6.950 -21.444  37.763  1.00  2.91           C  
ATOM    841  O   LYS A  53      -6.884 -21.071  36.591  1.00  2.56           O  
ATOM    842  CB  LYS A  53      -6.159 -23.733  38.420  1.00  5.47           C  
ATOM    843  CG  LYS A  53      -6.523 -24.339  37.079  1.00  5.47           C  
ATOM    844  CD  LYS A  53      -6.825 -25.823  37.210  1.00  5.47           C  
ATOM    845  CE  LYS A  53      -7.270 -26.405  35.878  1.00  5.47           C  
ATOM    846  NZ  LYS A  53      -7.546 -27.865  35.955  1.00  5.47           N  
ATOM    847  H   LYS A  53      -5.369 -22.455  40.457  1.00  5.26           H  
ATOM    848  HA  LYS A  53      -4.934 -22.124  37.731  1.00  4.38           H  
ATOM    849 1HB  LYS A  53      -5.319 -24.299  38.823  1.00  6.57           H  
ATOM    850 2HB  LYS A  53      -7.005 -23.890  39.084  1.00  6.57           H  
ATOM    851 1HG  LYS A  53      -7.405 -23.836  36.681  1.00  6.57           H  
ATOM    852 2HG  LYS A  53      -5.700 -24.203  36.377  1.00  6.57           H  
ATOM    853 1HD  LYS A  53      -5.932 -26.349  37.551  1.00  6.57           H  
ATOM    854 2HD  LYS A  53      -7.617 -25.970  37.944  1.00  6.57           H  
ATOM    855 1HE  LYS A  53      -8.171 -25.892  35.547  1.00  6.57           H  
ATOM    856 2HE  LYS A  53      -6.487 -26.237  35.149  1.00  6.57           H  
ATOM    857 1HZ  LYS A  53      -7.821 -28.187  35.033  1.00  6.57           H  
ATOM    858 2HZ  LYS A  53      -6.712 -28.356  36.244  1.00  6.57           H  
ATOM    859 3HZ  LYS A  53      -8.288 -28.042  36.615  1.00  6.57           H  
ATOM    860  N   GLU A  54      -7.986 -21.165  38.557  1.00  3.10           N  
ATOM    861  CA  GLU A  54      -9.129 -20.385  38.090  1.00  2.98           C  
ATOM    862  C   GLU A  54      -8.764 -18.931  37.808  1.00  2.76           C  
ATOM    863  O   GLU A  54      -9.210 -18.362  36.810  1.00  2.55           O  
ATOM    864  CB  GLU A  54     -10.256 -20.436  39.116  1.00  4.47           C  
ATOM    865  CG  GLU A  54     -11.500 -19.653  38.718  1.00  4.47           C  
ATOM    866  CD  GLU A  54     -12.157 -20.177  37.471  1.00  4.47           C  
ATOM    867  OE1 GLU A  54     -11.864 -21.281  37.076  1.00  4.47           O  
ATOM    868  OE2 GLU A  54     -12.966 -19.476  36.908  1.00  4.47           O  
ATOM    869  H   GLU A  54      -7.994 -21.524  39.504  1.00  3.72           H  
ATOM    870  HA  GLU A  54      -9.485 -20.829  37.161  1.00  3.58           H  
ATOM    871 1HB  GLU A  54     -10.551 -21.472  39.282  1.00  5.36           H  
ATOM    872 2HB  GLU A  54      -9.901 -20.041  40.068  1.00  5.36           H  
ATOM    873 1HG  GLU A  54     -12.217 -19.696  39.538  1.00  5.36           H  
ATOM    874 2HG  GLU A  54     -11.227 -18.609  38.569  1.00  5.36           H  
ATOM    875  N   LYS A  55      -7.944 -18.337  38.671  1.00  3.19           N  
ATOM    876  CA  LYS A  55      -7.500 -16.964  38.461  1.00  3.42           C  
ATOM    877  C   LYS A  55      -6.670 -16.879  37.193  1.00  2.72           C  
ATOM    878  O   LYS A  55      -6.802 -15.934  36.409  1.00  2.58           O  
ATOM    879  CB  LYS A  55      -6.675 -16.486  39.652  1.00  5.13           C  
ATOM    880  CG  LYS A  55      -7.471 -16.272  40.928  1.00  5.13           C  
ATOM    881  CD  LYS A  55      -6.563 -15.853  42.072  1.00  5.13           C  
ATOM    882  CE  LYS A  55      -7.343 -15.670  43.363  1.00  5.13           C  
ATOM    883  NZ  LYS A  55      -6.454 -15.286  44.494  1.00  5.13           N  
ATOM    884  H   LYS A  55      -7.631 -18.836  39.498  1.00  3.83           H  
ATOM    885  HA  LYS A  55      -8.374 -16.322  38.346  1.00  4.10           H  
ATOM    886 1HB  LYS A  55      -5.889 -17.209  39.868  1.00  6.16           H  
ATOM    887 2HB  LYS A  55      -6.190 -15.542  39.401  1.00  6.16           H  
ATOM    888 1HG  LYS A  55      -8.215 -15.492  40.761  1.00  6.16           H  
ATOM    889 2HG  LYS A  55      -7.990 -17.190  41.196  1.00  6.16           H  
ATOM    890 1HD  LYS A  55      -5.796 -16.615  42.223  1.00  6.16           H  
ATOM    891 2HD  LYS A  55      -6.070 -14.915  41.818  1.00  6.16           H  
ATOM    892 1HE  LYS A  55      -8.091 -14.891  43.222  1.00  6.16           H  
ATOM    893 2HE  LYS A  55      -7.848 -16.603  43.611  1.00  6.16           H  
ATOM    894 1HZ  LYS A  55      -7.003 -15.173  45.333  1.00  6.16           H  
ATOM    895 2HZ  LYS A  55      -5.763 -16.010  44.639  1.00  6.16           H  
ATOM    896 3HZ  LYS A  55      -5.989 -14.416  44.277  1.00  6.16           H  
ATOM    897  N   ARG A  56      -5.823 -17.887  37.015  1.00  2.60           N  
ATOM    898  CA  ARG A  56      -4.953 -18.026  35.873  1.00  2.42           C  
ATOM    899  C   ARG A  56      -5.754 -18.274  34.614  1.00  1.74           C  
ATOM    900  O   ARG A  56      -5.372 -17.799  33.552  1.00  1.55           O  
ATOM    901  CB  ARG A  56      -3.969 -19.136  36.148  1.00  3.63           C  
ATOM    902  CG  ARG A  56      -3.004 -18.798  37.274  1.00  3.63           C  
ATOM    903  CD  ARG A  56      -2.008 -17.797  36.874  1.00  3.63           C  
ATOM    904  NE  ARG A  56      -1.059 -17.531  37.938  1.00  3.63           N  
ATOM    905  CZ  ARG A  56      -0.224 -16.481  37.946  1.00  3.63           C  
ATOM    906  NH1 ARG A  56      -0.230 -15.635  36.939  1.00  3.63           N  
ATOM    907  NH2 ARG A  56       0.600 -16.303  38.964  1.00  3.63           N  
ATOM    908  H   ARG A  56      -5.774 -18.602  37.721  1.00  3.12           H  
ATOM    909  HA  ARG A  56      -4.394 -17.099  35.750  1.00  2.90           H  
ATOM    910 1HB  ARG A  56      -4.506 -20.039  36.434  1.00  4.36           H  
ATOM    911 2HB  ARG A  56      -3.391 -19.368  35.259  1.00  4.36           H  
ATOM    912 1HG  ARG A  56      -3.566 -18.359  38.097  1.00  4.36           H  
ATOM    913 2HG  ARG A  56      -2.483 -19.677  37.632  1.00  4.36           H  
ATOM    914 1HD  ARG A  56      -1.456 -18.159  36.010  1.00  4.36           H  
ATOM    915 2HD  ARG A  56      -2.506 -16.864  36.620  1.00  4.36           H  
ATOM    916  HE  ARG A  56      -1.018 -18.174  38.725  1.00  4.36           H  
ATOM    917 1HH1 ARG A  56      -0.839 -15.781  36.142  1.00  4.36           H  
ATOM    918 2HH1 ARG A  56       0.391 -14.835  36.952  1.00  4.36           H  
ATOM    919 1HH2 ARG A  56       0.601 -16.957  39.735  1.00  4.36           H  
ATOM    920 2HH2 ARG A  56       1.235 -15.513  38.963  1.00  4.36           H  
ATOM    921  N   PHE A  57      -6.891 -18.967  34.738  1.00  1.76           N  
ATOM    922  CA  PHE A  57      -7.814 -19.125  33.624  1.00  1.59           C  
ATOM    923  C   PHE A  57      -8.294 -17.785  33.125  1.00  1.55           C  
ATOM    924  O   PHE A  57      -8.285 -17.530  31.922  1.00  1.76           O  
ATOM    925  CB  PHE A  57      -9.039 -19.960  33.967  1.00  2.39           C  
ATOM    926  CG  PHE A  57     -10.048 -19.853  32.868  1.00  2.39           C  
ATOM    927  CD1 PHE A  57      -9.850 -20.497  31.667  1.00  2.39           C  
ATOM    928  CD2 PHE A  57     -11.189 -19.075  33.024  1.00  2.39           C  
ATOM    929  CE1 PHE A  57     -10.760 -20.368  30.647  1.00  2.39           C  
ATOM    930  CE2 PHE A  57     -12.106 -18.945  31.999  1.00  2.39           C  
ATOM    931  CZ  PHE A  57     -11.889 -19.594  30.803  1.00  2.39           C  
ATOM    932  H   PHE A  57      -7.126 -19.395  35.623  1.00  2.11           H  
ATOM    933  HA  PHE A  57      -7.285 -19.620  32.809  1.00  1.91           H  
ATOM    934 1HB  PHE A  57      -8.766 -21.006  34.092  1.00  2.86           H  
ATOM    935 2HB  PHE A  57      -9.495 -19.620  34.890  1.00  2.86           H  
ATOM    936  HD1 PHE A  57      -8.960 -21.103  31.530  1.00  2.86           H  
ATOM    937  HD2 PHE A  57     -11.353 -18.556  33.969  1.00  2.86           H  
ATOM    938  HE1 PHE A  57     -10.581 -20.888  29.714  1.00  2.86           H  
ATOM    939  HE2 PHE A  57     -12.995 -18.328  32.133  1.00  2.86           H  
ATOM    940  HZ  PHE A  57     -12.605 -19.499  29.989  1.00  2.86           H  
ATOM    941  N   VAL A  58      -8.753 -16.943  34.048  1.00  1.67           N  
ATOM    942  CA  VAL A  58      -9.239 -15.617  33.691  1.00  1.83           C  
ATOM    943  C   VAL A  58      -8.148 -14.797  33.012  1.00  1.55           C  
ATOM    944  O   VAL A  58      -8.396 -14.166  31.985  1.00  1.59           O  
ATOM    945  CB  VAL A  58      -9.744 -14.879  34.939  1.00  2.75           C  
ATOM    946  CG1 VAL A  58     -10.049 -13.428  34.592  1.00  2.75           C  
ATOM    947  CG2 VAL A  58     -10.981 -15.587  35.474  1.00  2.75           C  
ATOM    948  H   VAL A  58      -8.767 -17.234  35.021  1.00  2.00           H  
ATOM    949  HA  VAL A  58     -10.071 -15.732  32.996  1.00  2.20           H  
ATOM    950  HB  VAL A  58      -8.964 -14.879  35.700  1.00  3.29           H  
ATOM    951 1HG1 VAL A  58     -10.396 -12.906  35.484  1.00  3.29           H  
ATOM    952 2HG1 VAL A  58      -9.145 -12.946  34.220  1.00  3.29           H  
ATOM    953 3HG1 VAL A  58     -10.823 -13.391  33.826  1.00  3.29           H  
ATOM    954 1HG2 VAL A  58     -11.338 -15.071  36.364  1.00  3.29           H  
ATOM    955 2HG2 VAL A  58     -11.762 -15.581  34.713  1.00  3.29           H  
ATOM    956 3HG2 VAL A  58     -10.730 -16.616  35.727  1.00  3.29           H  
ATOM    957  N   ILE A  59      -6.942 -14.830  33.584  1.00  1.50           N  
ATOM    958  CA  ILE A  59      -5.794 -14.117  33.035  1.00  1.50           C  
ATOM    959  C   ILE A  59      -5.473 -14.609  31.635  1.00  1.18           C  
ATOM    960  O   ILE A  59      -5.255 -13.809  30.724  1.00  1.20           O  
ATOM    961  CB  ILE A  59      -4.557 -14.316  33.918  1.00  2.25           C  
ATOM    962  CG1 ILE A  59      -4.746 -13.629  35.266  1.00  2.25           C  
ATOM    963  CG2 ILE A  59      -3.343 -13.747  33.203  1.00  2.25           C  
ATOM    964  CD1 ILE A  59      -3.719 -14.046  36.294  1.00  2.25           C  
ATOM    965  H   ILE A  59      -6.817 -15.357  34.441  1.00  1.80           H  
ATOM    966  HA  ILE A  59      -6.032 -13.054  32.985  1.00  1.80           H  
ATOM    967  HB  ILE A  59      -4.404 -15.378  34.107  1.00  2.70           H  
ATOM    968 1HG1 ILE A  59      -4.676 -12.551  35.127  1.00  2.70           H  
ATOM    969 2HG1 ILE A  59      -5.738 -13.858  35.652  1.00  2.70           H  
ATOM    970 1HG2 ILE A  59      -2.461 -13.889  33.825  1.00  2.70           H  
ATOM    971 2HG2 ILE A  59      -3.205 -14.260  32.252  1.00  2.70           H  
ATOM    972 3HG2 ILE A  59      -3.493 -12.683  33.023  1.00  2.70           H  
ATOM    973 1HD1 ILE A  59      -3.905 -13.518  37.229  1.00  2.70           H  
ATOM    974 2HD1 ILE A  59      -3.793 -15.119  36.464  1.00  2.70           H  
ATOM    975 3HD1 ILE A  59      -2.722 -13.804  35.931  1.00  2.70           H  
ATOM    976  N   PHE A  60      -5.450 -15.933  31.490  1.00  1.22           N  
ATOM    977  CA  PHE A  60      -5.194 -16.633  30.245  1.00  1.40           C  
ATOM    978  C   PHE A  60      -6.168 -16.177  29.180  1.00  1.29           C  
ATOM    979  O   PHE A  60      -5.751 -15.760  28.104  1.00  1.25           O  
ATOM    980  CB  PHE A  60      -5.344 -18.138  30.493  1.00  2.10           C  
ATOM    981  CG  PHE A  60      -5.200 -19.030  29.306  1.00  2.10           C  
ATOM    982  CD1 PHE A  60      -3.952 -19.469  28.909  1.00  2.10           C  
ATOM    983  CD2 PHE A  60      -6.317 -19.451  28.593  1.00  2.10           C  
ATOM    984  CE1 PHE A  60      -3.822 -20.306  27.825  1.00  2.10           C  
ATOM    985  CE2 PHE A  60      -6.184 -20.292  27.505  1.00  2.10           C  
ATOM    986  CZ  PHE A  60      -4.931 -20.721  27.121  1.00  2.10           C  
ATOM    987  H   PHE A  60      -5.618 -16.506  32.302  1.00  1.46           H  
ATOM    988  HA  PHE A  60      -4.181 -16.412  29.913  1.00  1.68           H  
ATOM    989 1HB  PHE A  60      -4.597 -18.444  31.223  1.00  2.52           H  
ATOM    990 2HB  PHE A  60      -6.313 -18.337  30.937  1.00  2.52           H  
ATOM    991  HD1 PHE A  60      -3.071 -19.146  29.463  1.00  2.52           H  
ATOM    992  HD2 PHE A  60      -7.305 -19.112  28.904  1.00  2.52           H  
ATOM    993  HE1 PHE A  60      -2.832 -20.637  27.527  1.00  2.52           H  
ATOM    994  HE2 PHE A  60      -7.066 -20.617  26.952  1.00  2.52           H  
ATOM    995  HZ  PHE A  60      -4.819 -21.383  26.264  1.00  2.52           H  
ATOM    996  N   GLN A  61      -7.460 -16.236  29.503  1.00  1.66           N  
ATOM    997  CA  GLN A  61      -8.531 -15.824  28.607  1.00  2.09           C  
ATOM    998  C   GLN A  61      -8.326 -14.400  28.109  1.00  1.86           C  
ATOM    999  O   GLN A  61      -8.439 -14.136  26.909  1.00  2.15           O  
ATOM   1000  CB  GLN A  61      -9.882 -15.942  29.317  1.00  3.13           C  
ATOM   1001  CG  GLN A  61     -11.068 -15.551  28.457  1.00  3.13           C  
ATOM   1002  CD  GLN A  61     -12.388 -15.654  29.198  1.00  3.13           C  
ATOM   1003  OE1 GLN A  61     -12.428 -15.960  30.393  1.00  3.13           O  
ATOM   1004  NE2 GLN A  61     -13.482 -15.391  28.493  1.00  3.13           N  
ATOM   1005  H   GLN A  61      -7.718 -16.596  30.410  1.00  1.99           H  
ATOM   1006  HA  GLN A  61      -8.530 -16.487  27.742  1.00  2.51           H  
ATOM   1007 1HB  GLN A  61     -10.029 -16.970  29.649  1.00  3.76           H  
ATOM   1008 2HB  GLN A  61      -9.886 -15.310  30.204  1.00  3.76           H  
ATOM   1009 1HG  GLN A  61     -10.941 -14.519  28.133  1.00  3.76           H  
ATOM   1010 2HG  GLN A  61     -11.107 -16.211  27.592  1.00  3.76           H  
ATOM   1011 1HE2 GLN A  61     -14.382 -15.438  28.928  1.00  3.76           H  
ATOM   1012 2HE2 GLN A  61     -13.407 -15.143  27.526  1.00  3.76           H  
ATOM   1013  N   GLN A  62      -8.027 -13.489  29.037  1.00  1.69           N  
ATOM   1014  CA  GLN A  62      -7.801 -12.092  28.701  1.00  2.09           C  
ATOM   1015  C   GLN A  62      -6.605 -11.928  27.773  1.00  1.75           C  
ATOM   1016  O   GLN A  62      -6.675 -11.174  26.800  1.00  2.23           O  
ATOM   1017  CB  GLN A  62      -7.584 -11.280  29.978  1.00  3.13           C  
ATOM   1018  CG  GLN A  62      -8.829 -11.123  30.833  1.00  3.13           C  
ATOM   1019  CD  GLN A  62      -8.540 -10.436  32.153  1.00  3.13           C  
ATOM   1020  OE1 GLN A  62      -7.397 -10.398  32.616  1.00  3.13           O  
ATOM   1021  NE2 GLN A  62      -9.581  -9.887  32.769  1.00  3.13           N  
ATOM   1022  H   GLN A  62      -7.969 -13.768  30.010  1.00  2.03           H  
ATOM   1023  HA  GLN A  62      -8.684 -11.712  28.187  1.00  2.51           H  
ATOM   1024 1HB  GLN A  62      -6.817 -11.756  30.587  1.00  3.76           H  
ATOM   1025 2HB  GLN A  62      -7.226 -10.283  29.720  1.00  3.76           H  
ATOM   1026 1HG  GLN A  62      -9.552 -10.517  30.287  1.00  3.76           H  
ATOM   1027 2HG  GLN A  62      -9.250 -12.106  31.038  1.00  3.76           H  
ATOM   1028 1HE2 GLN A  62      -9.454  -9.419  33.645  1.00  3.76           H  
ATOM   1029 2HE2 GLN A  62     -10.491  -9.942  32.359  1.00  3.76           H  
ATOM   1030  N   ASN A  63      -5.522 -12.652  28.052  1.00  1.27           N  
ATOM   1031  CA  ASN A  63      -4.347 -12.581  27.204  1.00  1.32           C  
ATOM   1032  C   ASN A  63      -4.619 -13.148  25.820  1.00  1.10           C  
ATOM   1033  O   ASN A  63      -4.097 -12.621  24.841  1.00  1.29           O  
ATOM   1034  CB  ASN A  63      -3.171 -13.273  27.850  1.00  1.98           C  
ATOM   1035  CG  ASN A  63      -2.553 -12.476  28.970  1.00  1.98           C  
ATOM   1036  OD1 ASN A  63      -2.719 -11.252  29.065  1.00  1.98           O  
ATOM   1037  ND2 ASN A  63      -1.823 -13.163  29.808  1.00  1.98           N  
ATOM   1038  H   ASN A  63      -5.503 -13.245  28.872  1.00  1.52           H  
ATOM   1039  HA  ASN A  63      -4.086 -11.530  27.072  1.00  1.58           H  
ATOM   1040 1HB  ASN A  63      -3.488 -14.241  28.242  1.00  2.38           H  
ATOM   1041 2HB  ASN A  63      -2.407 -13.458  27.097  1.00  2.38           H  
ATOM   1042 1HD2 ASN A  63      -1.352 -12.726  30.578  1.00  2.38           H  
ATOM   1043 2HD2 ASN A  63      -1.729 -14.150  29.684  1.00  2.38           H  
ATOM   1044  N   VAL A  64      -5.461 -14.182  25.728  1.00  0.99           N  
ATOM   1045  CA  VAL A  64      -5.833 -14.743  24.434  1.00  1.13           C  
ATOM   1046  C   VAL A  64      -6.586 -13.715  23.611  1.00  1.44           C  
ATOM   1047  O   VAL A  64      -6.355 -13.600  22.409  1.00  1.69           O  
ATOM   1048  CB  VAL A  64      -6.677 -16.018  24.580  1.00  1.69           C  
ATOM   1049  CG1 VAL A  64      -7.210 -16.424  23.220  1.00  1.69           C  
ATOM   1050  CG2 VAL A  64      -5.821 -17.143  25.140  1.00  1.69           C  
ATOM   1051  H   VAL A  64      -5.837 -14.600  26.570  1.00  1.19           H  
ATOM   1052  HA  VAL A  64      -4.927 -15.006  23.899  1.00  1.36           H  
ATOM   1053  HB  VAL A  64      -7.523 -15.826  25.239  1.00  2.03           H  
ATOM   1054 1HG1 VAL A  64      -7.807 -17.327  23.326  1.00  2.03           H  
ATOM   1055 2HG1 VAL A  64      -7.828 -15.623  22.814  1.00  2.03           H  
ATOM   1056 3HG1 VAL A  64      -6.376 -16.618  22.545  1.00  2.03           H  
ATOM   1057 1HG2 VAL A  64      -6.423 -18.047  25.235  1.00  2.03           H  
ATOM   1058 2HG2 VAL A  64      -4.989 -17.330  24.463  1.00  2.03           H  
ATOM   1059 3HG2 VAL A  64      -5.430 -16.867  26.114  1.00  2.03           H  
ATOM   1060  N   ALA A  65      -7.481 -12.967  24.255  1.00  1.64           N  
ATOM   1061  CA  ALA A  65      -8.203 -11.904  23.566  1.00  2.24           C  
ATOM   1062  C   ALA A  65      -7.225 -10.853  23.026  1.00  2.34           C  
ATOM   1063  O   ALA A  65      -7.406 -10.345  21.916  1.00  2.75           O  
ATOM   1064  CB  ALA A  65      -9.210 -11.259  24.504  1.00  3.36           C  
ATOM   1065  H   ALA A  65      -7.666 -13.139  25.237  1.00  1.97           H  
ATOM   1066  HA  ALA A  65      -8.732 -12.342  22.720  1.00  2.69           H  
ATOM   1067 1HB  ALA A  65      -9.758 -10.484  23.969  1.00  4.03           H  
ATOM   1068 2HB  ALA A  65      -9.909 -12.016  24.860  1.00  4.03           H  
ATOM   1069 3HB  ALA A  65      -8.692 -10.817  25.351  1.00  4.03           H  
ATOM   1070  N   ARG A  66      -6.180 -10.548  23.806  1.00  2.18           N  
ATOM   1071  CA  ARG A  66      -5.161  -9.592  23.388  1.00  2.53           C  
ATOM   1072  C   ARG A  66      -4.370 -10.142  22.203  1.00  2.31           C  
ATOM   1073  O   ARG A  66      -4.063  -9.401  21.270  1.00  2.76           O  
ATOM   1074  CB  ARG A  66      -4.236  -9.268  24.552  1.00  3.79           C  
ATOM   1075  CG  ARG A  66      -4.922  -8.496  25.669  1.00  3.79           C  
ATOM   1076  CD  ARG A  66      -4.053  -8.282  26.855  1.00  3.79           C  
ATOM   1077  NE  ARG A  66      -2.988  -7.323  26.602  1.00  3.79           N  
ATOM   1078  CZ  ARG A  66      -2.019  -7.016  27.488  1.00  3.79           C  
ATOM   1079  NH1 ARG A  66      -1.991  -7.609  28.660  1.00  3.79           N  
ATOM   1080  NH2 ARG A  66      -1.102  -6.114  27.188  1.00  3.79           N  
ATOM   1081  H   ARG A  66      -6.106 -10.972  24.725  1.00  2.62           H  
ATOM   1082  HA  ARG A  66      -5.656  -8.671  23.078  1.00  3.04           H  
ATOM   1083 1HB  ARG A  66      -3.834 -10.184  24.977  1.00  4.55           H  
ATOM   1084 2HB  ARG A  66      -3.396  -8.670  24.200  1.00  4.55           H  
ATOM   1085 1HG  ARG A  66      -5.220  -7.518  25.292  1.00  4.55           H  
ATOM   1086 2HG  ARG A  66      -5.810  -9.038  25.992  1.00  4.55           H  
ATOM   1087 1HD  ARG A  66      -4.658  -7.907  27.680  1.00  4.55           H  
ATOM   1088 2HD  ARG A  66      -3.596  -9.228  27.144  1.00  4.55           H  
ATOM   1089  HE  ARG A  66      -2.982  -6.845  25.710  1.00  4.55           H  
ATOM   1090 1HH1 ARG A  66      -2.690  -8.301  28.896  1.00  4.55           H  
ATOM   1091 2HH1 ARG A  66      -1.268  -7.372  29.323  1.00  4.55           H  
ATOM   1092 1HH2 ARG A  66      -1.120  -5.651  26.290  1.00  4.55           H  
ATOM   1093 2HH2 ARG A  66      -0.387  -5.875  27.866  1.00  4.55           H  
ATOM   1094  N   ILE A  67      -4.090 -11.449  22.226  1.00  1.83           N  
ATOM   1095  CA  ILE A  67      -3.435 -12.147  21.126  1.00  1.86           C  
ATOM   1096  C   ILE A  67      -4.242 -12.045  19.856  1.00  2.18           C  
ATOM   1097  O   ILE A  67      -3.693 -11.762  18.797  1.00  2.54           O  
ATOM   1098  CB  ILE A  67      -3.194 -13.626  21.473  1.00  2.79           C  
ATOM   1099  CG1 ILE A  67      -2.122 -13.750  22.550  1.00  2.79           C  
ATOM   1100  CG2 ILE A  67      -2.824 -14.422  20.241  1.00  2.79           C  
ATOM   1101  CD1 ILE A  67      -2.047 -15.126  23.154  1.00  2.79           C  
ATOM   1102  H   ILE A  67      -4.342 -11.986  23.045  1.00  2.20           H  
ATOM   1103  HA  ILE A  67      -2.466 -11.671  20.949  1.00  2.23           H  
ATOM   1104  HB  ILE A  67      -4.105 -14.043  21.889  1.00  3.35           H  
ATOM   1105 1HG1 ILE A  67      -1.155 -13.525  22.101  1.00  3.35           H  
ATOM   1106 2HG1 ILE A  67      -2.303 -13.024  23.339  1.00  3.35           H  
ATOM   1107 1HG2 ILE A  67      -2.687 -15.467  20.515  1.00  3.35           H  
ATOM   1108 2HG2 ILE A  67      -3.620 -14.343  19.501  1.00  3.35           H  
ATOM   1109 3HG2 ILE A  67      -1.901 -14.033  19.828  1.00  3.35           H  
ATOM   1110 1HD1 ILE A  67      -1.245 -15.151  23.889  1.00  3.35           H  
ATOM   1111 2HD1 ILE A  67      -2.988 -15.374  23.635  1.00  3.35           H  
ATOM   1112 3HD1 ILE A  67      -1.847 -15.848  22.369  1.00  3.35           H  
ATOM   1113  N   GLU A  68      -5.552 -12.270  19.974  1.00  2.26           N  
ATOM   1114  CA  GLU A  68      -6.461 -12.146  18.846  1.00  2.97           C  
ATOM   1115  C   GLU A  68      -6.356 -10.764  18.228  1.00  2.92           C  
ATOM   1116  O   GLU A  68      -6.200 -10.637  17.011  1.00  3.29           O  
ATOM   1117  CB  GLU A  68      -7.903 -12.404  19.281  1.00  4.46           C  
ATOM   1118  CG  GLU A  68      -8.912 -12.272  18.153  1.00  4.46           C  
ATOM   1119  CD  GLU A  68     -10.336 -12.491  18.586  1.00  4.46           C  
ATOM   1120  OE1 GLU A  68     -10.550 -12.883  19.707  1.00  4.46           O  
ATOM   1121  OE2 GLU A  68     -11.215 -12.244  17.791  1.00  4.46           O  
ATOM   1122  H   GLU A  68      -5.927 -12.536  20.872  1.00  2.71           H  
ATOM   1123  HA  GLU A  68      -6.185 -12.882  18.093  1.00  3.56           H  
ATOM   1124 1HB  GLU A  68      -7.986 -13.409  19.694  1.00  5.35           H  
ATOM   1125 2HB  GLU A  68      -8.186 -11.703  20.064  1.00  5.35           H  
ATOM   1126 1HG  GLU A  68      -8.824 -11.272  17.732  1.00  5.35           H  
ATOM   1127 2HG  GLU A  68      -8.660 -12.988  17.372  1.00  5.35           H  
ATOM   1128  N   ALA A  69      -6.433  -9.735  19.072  1.00  3.06           N  
ATOM   1129  CA  ALA A  69      -6.337  -8.357  18.620  1.00  3.58           C  
ATOM   1130  C   ALA A  69      -5.016  -8.106  17.902  1.00  3.41           C  
ATOM   1131  O   ALA A  69      -4.996  -7.450  16.864  1.00  4.26           O  
ATOM   1132  CB  ALA A  69      -6.484  -7.410  19.798  1.00  5.37           C  
ATOM   1133  H   ALA A  69      -6.580  -9.914  20.061  1.00  3.67           H  
ATOM   1134  HA  ALA A  69      -7.145  -8.176  17.909  1.00  4.30           H  
ATOM   1135 1HB  ALA A  69      -6.437  -6.379  19.446  1.00  6.44           H  
ATOM   1136 2HB  ALA A  69      -7.443  -7.584  20.286  1.00  6.44           H  
ATOM   1137 3HB  ALA A  69      -5.680  -7.586  20.510  1.00  6.44           H  
ATOM   1138  N   LEU A  70      -3.920  -8.656  18.436  1.00  2.69           N  
ATOM   1139  CA  LEU A  70      -2.615  -8.523  17.799  1.00  2.61           C  
ATOM   1140  C   LEU A  70      -2.577  -9.224  16.448  1.00  2.56           C  
ATOM   1141  O   LEU A  70      -2.026  -8.694  15.488  1.00  3.06           O  
ATOM   1142  CB  LEU A  70      -1.527  -9.101  18.702  1.00  3.92           C  
ATOM   1143  CG  LEU A  70      -1.204  -8.318  19.975  1.00  3.92           C  
ATOM   1144  CD1 LEU A  70      -0.266  -9.145  20.845  1.00  3.92           C  
ATOM   1145  CD2 LEU A  70      -0.561  -6.994  19.593  1.00  3.92           C  
ATOM   1146  H   LEU A  70      -3.989  -9.162  19.309  1.00  3.23           H  
ATOM   1147  HA  LEU A  70      -2.414  -7.465  17.644  1.00  3.13           H  
ATOM   1148 1HB  LEU A  70      -1.841 -10.093  19.012  1.00  4.70           H  
ATOM   1149 2HB  LEU A  70      -0.606  -9.194  18.126  1.00  4.70           H  
ATOM   1150  HG  LEU A  70      -2.118  -8.129  20.537  1.00  4.70           H  
ATOM   1151 1HD1 LEU A  70      -0.034  -8.594  21.756  1.00  4.70           H  
ATOM   1152 2HD1 LEU A  70      -0.748 -10.088  21.105  1.00  4.70           H  
ATOM   1153 3HD1 LEU A  70       0.653  -9.344  20.298  1.00  4.70           H  
ATOM   1154 1HD2 LEU A  70      -0.327  -6.429  20.495  1.00  4.70           H  
ATOM   1155 2HD2 LEU A  70       0.355  -7.182  19.033  1.00  4.70           H  
ATOM   1156 3HD2 LEU A  70      -1.253  -6.422  18.977  1.00  4.70           H  
ATOM   1157  N   ARG A  71      -3.215 -10.388  16.346  1.00  2.39           N  
ATOM   1158  CA  ARG A  71      -3.255 -11.115  15.083  1.00  2.86           C  
ATOM   1159  C   ARG A  71      -4.060 -10.362  14.029  1.00  3.68           C  
ATOM   1160  O   ARG A  71      -3.789 -10.479  12.834  1.00  6.00           O  
ATOM   1161  CB  ARG A  71      -3.827 -12.508  15.280  1.00  4.29           C  
ATOM   1162  CG  ARG A  71      -2.902 -13.462  16.017  1.00  4.29           C  
ATOM   1163  CD  ARG A  71      -3.519 -14.795  16.207  1.00  4.29           C  
ATOM   1164  NE  ARG A  71      -2.598 -15.723  16.840  1.00  4.29           N  
ATOM   1165  CZ  ARG A  71      -2.889 -16.985  17.195  1.00  4.29           C  
ATOM   1166  NH1 ARG A  71      -4.087 -17.485  16.985  1.00  4.29           N  
ATOM   1167  NH2 ARG A  71      -1.940 -17.709  17.756  1.00  4.29           N  
ATOM   1168  H   ARG A  71      -3.650 -10.795  17.162  1.00  2.87           H  
ATOM   1169  HA  ARG A  71      -2.233 -11.219  14.718  1.00  3.43           H  
ATOM   1170 1HB  ARG A  71      -4.757 -12.447  15.842  1.00  5.15           H  
ATOM   1171 2HB  ARG A  71      -4.056 -12.950  14.310  1.00  5.15           H  
ATOM   1172 1HG  ARG A  71      -1.986 -13.591  15.442  1.00  5.15           H  
ATOM   1173 2HG  ARG A  71      -2.659 -13.054  16.996  1.00  5.15           H  
ATOM   1174 1HD  ARG A  71      -4.399 -14.702  16.842  1.00  5.15           H  
ATOM   1175 2HD  ARG A  71      -3.808 -15.206  15.241  1.00  5.15           H  
ATOM   1176  HE  ARG A  71      -1.653 -15.408  17.034  1.00  5.15           H  
ATOM   1177 1HH1 ARG A  71      -4.802 -16.918  16.553  1.00  5.15           H  
ATOM   1178 2HH1 ARG A  71      -4.291 -18.436  17.256  1.00  5.15           H  
ATOM   1179 1HH2 ARG A  71      -1.030 -17.284  17.898  1.00  5.15           H  
ATOM   1180 2HH2 ARG A  71      -2.120 -18.662  18.032  1.00  5.15           H  
ATOM   1181  N   LYS A  72      -5.016  -9.548  14.479  1.00  3.62           N  
ATOM   1182  CA  LYS A  72      -5.799  -8.703  13.585  1.00  4.46           C  
ATOM   1183  C   LYS A  72      -5.042  -7.441  13.123  1.00  5.11           C  
ATOM   1184  O   LYS A  72      -5.568  -6.667  12.320  1.00  8.25           O  
ATOM   1185  CB  LYS A  72      -7.112  -8.316  14.263  1.00  6.69           C  
ATOM   1186  CG  LYS A  72      -8.069  -9.486  14.449  1.00  6.69           C  
ATOM   1187  CD  LYS A  72      -9.344  -9.073  15.165  1.00  6.69           C  
ATOM   1188  CE  LYS A  72     -10.309 -10.246  15.268  1.00  6.69           C  
ATOM   1189  NZ  LYS A  72     -11.529  -9.906  16.051  1.00  6.69           N  
ATOM   1190  H   LYS A  72      -5.228  -9.533  15.469  1.00  4.34           H  
ATOM   1191  HA  LYS A  72      -6.038  -9.284  12.695  1.00  5.35           H  
ATOM   1192 1HB  LYS A  72      -6.908  -7.887  15.244  1.00  8.03           H  
ATOM   1193 2HB  LYS A  72      -7.621  -7.556  13.670  1.00  8.03           H  
ATOM   1194 1HG  LYS A  72      -8.334  -9.890  13.470  1.00  8.03           H  
ATOM   1195 2HG  LYS A  72      -7.580 -10.272  15.020  1.00  8.03           H  
ATOM   1196 1HD  LYS A  72      -9.102  -8.721  16.169  1.00  8.03           H  
ATOM   1197 2HD  LYS A  72      -9.825  -8.263  14.619  1.00  8.03           H  
ATOM   1198 1HE  LYS A  72     -10.609 -10.547  14.266  1.00  8.03           H  
ATOM   1199 2HE  LYS A  72      -9.805 -11.082  15.747  1.00  8.03           H  
ATOM   1200 1HZ  LYS A  72     -12.133 -10.716  16.095  1.00  8.03           H  
ATOM   1201 2HZ  LYS A  72     -11.261  -9.641  16.989  1.00  8.03           H  
ATOM   1202 3HZ  LYS A  72     -12.018  -9.141  15.610  1.00  8.03           H  
ATOM   1203  N   LEU A  73      -3.817  -7.234  13.617  1.00  5.17           N  
ATOM   1204  CA  LEU A  73      -2.999  -6.102  13.209  1.00  5.88           C  
ATOM   1205  C   LEU A  73      -2.045  -6.521  12.107  1.00  7.84           C  
ATOM   1206  O   LEU A  73      -1.692  -7.695  11.995  1.00 54.45           O  
ATOM   1207  CB  LEU A  73      -2.177  -5.558  14.384  1.00  8.82           C  
ATOM   1208  CG  LEU A  73      -2.961  -5.071  15.597  1.00  8.82           C  
ATOM   1209  CD1 LEU A  73      -1.983  -4.644  16.679  1.00  8.82           C  
ATOM   1210  CD2 LEU A  73      -3.872  -3.926  15.186  1.00  8.82           C  
ATOM   1211  H   LEU A  73      -3.411  -7.874  14.282  1.00  6.20           H  
ATOM   1212  HA  LEU A  73      -3.649  -5.314  12.831  1.00  7.06           H  
ATOM   1213 1HB  LEU A  73      -1.507  -6.342  14.728  1.00 10.58           H  
ATOM   1214 2HB  LEU A  73      -1.571  -4.725  14.028  1.00 10.58           H  
ATOM   1215  HG  LEU A  73      -3.560  -5.883  15.991  1.00 10.58           H  
ATOM   1216 1HD1 LEU A  73      -2.534  -4.307  17.557  1.00 10.58           H  
ATOM   1217 2HD1 LEU A  73      -1.351  -5.489  16.950  1.00 10.58           H  
ATOM   1218 3HD1 LEU A  73      -1.361  -3.831  16.306  1.00 10.58           H  
ATOM   1219 1HD2 LEU A  73      -4.436  -3.580  16.052  1.00 10.58           H  
ATOM   1220 2HD2 LEU A  73      -3.271  -3.106  14.793  1.00 10.58           H  
ATOM   1221 3HD2 LEU A  73      -4.563  -4.271  14.416  1.00 10.58           H  
ATOM   1222  N   ASN A  74      -1.604  -5.558  11.302  1.00 18.94           N  
ATOM   1223  CA  ASN A  74      -0.672  -5.841  10.212  1.00 19.30           C  
ATOM   1224  C   ASN A  74       0.748  -6.019  10.739  1.00 14.58           C  
ATOM   1225  O   ASN A  74       1.600  -5.145  10.578  1.00 21.97           O  
ATOM   1226  CB  ASN A  74      -0.714  -4.742   9.168  1.00 28.95           C  
ATOM   1227  CG  ASN A  74       0.070  -5.095   7.934  1.00 28.95           C  
ATOM   1228  OD1 ASN A  74       0.473  -6.248   7.746  1.00 28.95           O  
ATOM   1229  ND2 ASN A  74       0.295  -4.121   7.088  1.00 28.95           N  
ATOM   1230  H   ASN A  74      -1.925  -4.610  11.443  1.00 22.73           H  
ATOM   1231  HA  ASN A  74      -0.964  -6.781   9.742  1.00 23.16           H  
ATOM   1232 1HB  ASN A  74      -1.749  -4.547   8.885  1.00 34.74           H  
ATOM   1233 2HB  ASN A  74      -0.310  -3.822   9.590  1.00 34.74           H  
ATOM   1234 1HD2 ASN A  74       0.813  -4.297   6.250  1.00 34.74           H  
ATOM   1235 2HD2 ASN A  74      -0.049  -3.203   7.280  1.00 34.74           H  
ATOM   1236  N   LEU A  75       0.985  -7.161  11.371  1.00  8.18           N  
ATOM   1237  CA  LEU A  75       2.273  -7.477  11.956  1.00  5.25           C  
ATOM   1238  C   LEU A  75       3.116  -8.299  10.996  1.00  4.64           C  
ATOM   1239  O   LEU A  75       2.586  -9.039  10.167  1.00  5.58           O  
ATOM   1240  CB  LEU A  75       2.072  -8.263  13.260  1.00  7.88           C  
ATOM   1241  CG  LEU A  75       1.217  -7.579  14.337  1.00  7.88           C  
ATOM   1242  CD1 LEU A  75       1.075  -8.513  15.532  1.00  7.88           C  
ATOM   1243  CD2 LEU A  75       1.847  -6.254  14.738  1.00  7.88           C  
ATOM   1244  H   LEU A  75       0.222  -7.821  11.458  1.00  9.82           H  
ATOM   1245  HA  LEU A  75       2.797  -6.546  12.173  1.00  6.30           H  
ATOM   1246 1HB  LEU A  75       1.595  -9.213  13.020  1.00  9.45           H  
ATOM   1247 2HB  LEU A  75       3.045  -8.474  13.695  1.00  9.45           H  
ATOM   1248  HG  LEU A  75       0.220  -7.395  13.939  1.00  9.45           H  
ATOM   1249 1HD1 LEU A  75       0.452  -8.041  16.292  1.00  9.45           H  
ATOM   1250 2HD1 LEU A  75       0.609  -9.445  15.210  1.00  9.45           H  
ATOM   1251 3HD1 LEU A  75       2.055  -8.726  15.949  1.00  9.45           H  
ATOM   1252 1HD2 LEU A  75       1.228  -5.772  15.496  1.00  9.45           H  
ATOM   1253 2HD2 LEU A  75       2.842  -6.428  15.143  1.00  9.45           H  
ATOM   1254 3HD2 LEU A  75       1.920  -5.606  13.864  1.00  9.45           H  
ATOM   1255  N   GLY A  76       4.436  -8.194  11.132  1.00  3.83           N  
ATOM   1256  CA  GLY A  76       5.362  -8.981  10.318  1.00  3.38           C  
ATOM   1257  C   GLY A  76       5.787 -10.254  11.055  1.00  2.65           C  
ATOM   1258  O   GLY A  76       6.697 -10.965  10.613  1.00  2.66           O  
ATOM   1259  H   GLY A  76       4.810  -7.557  11.821  1.00  4.60           H  
ATOM   1260 1HA  GLY A  76       4.885  -9.243   9.374  1.00  4.06           H  
ATOM   1261 2HA  GLY A  76       6.239  -8.384  10.082  1.00  4.06           H  
ATOM   1262  N   TYR A  77       5.097 -10.532  12.163  1.00  2.52           N  
ATOM   1263  CA  TYR A  77       5.350 -11.668  13.016  1.00  1.95           C  
ATOM   1264  C   TYR A  77       4.068 -12.190  13.610  1.00  2.44           C  
ATOM   1265  O   TYR A  77       3.034 -11.521  13.587  1.00  3.92           O  
ATOM   1266  CB  TYR A  77       6.301 -11.273  14.130  1.00  2.92           C  
ATOM   1267  CG  TYR A  77       5.736 -10.222  15.044  1.00  2.92           C  
ATOM   1268  CD1 TYR A  77       5.176 -10.571  16.261  1.00  2.92           C  
ATOM   1269  CD2 TYR A  77       5.755  -8.899  14.641  1.00  2.92           C  
ATOM   1270  CE1 TYR A  77       4.656  -9.589  17.078  1.00  2.92           C  
ATOM   1271  CE2 TYR A  77       5.231  -7.923  15.454  1.00  2.92           C  
ATOM   1272  CZ  TYR A  77       4.682  -8.264  16.670  1.00  2.92           C  
ATOM   1273  OH  TYR A  77       4.153  -7.291  17.484  1.00  2.92           O  
ATOM   1274  H   TYR A  77       4.358  -9.913  12.448  1.00  3.02           H  
ATOM   1275  HA  TYR A  77       5.790 -12.458  12.416  1.00  2.34           H  
ATOM   1276 1HB  TYR A  77       6.556 -12.143  14.732  1.00  3.51           H  
ATOM   1277 2HB  TYR A  77       7.212 -10.899  13.704  1.00  3.51           H  
ATOM   1278  HD1 TYR A  77       5.156 -11.616  16.575  1.00  3.51           H  
ATOM   1279  HD2 TYR A  77       6.188  -8.631  13.677  1.00  3.51           H  
ATOM   1280  HE1 TYR A  77       4.222  -9.849  18.040  1.00  3.51           H  
ATOM   1281  HE2 TYR A  77       5.246  -6.881  15.133  1.00  3.51           H  
ATOM   1282  HH  TYR A  77       4.536  -6.441  17.251  1.00  3.51           H  
ATOM   1283  N   GLY A  78       4.144 -13.397  14.134  1.00  1.93           N  
ATOM   1284  CA  GLY A  78       3.009 -14.036  14.747  1.00  2.73           C  
ATOM   1285  C   GLY A  78       3.139 -14.100  16.259  1.00  1.37           C  
ATOM   1286  O   GLY A  78       4.228 -14.281  16.821  1.00  1.08           O  
ATOM   1287  H   GLY A  78       5.026 -13.877  14.119  1.00  2.32           H  
ATOM   1288 1HA  GLY A  78       2.101 -13.495  14.481  1.00  3.28           H  
ATOM   1289 2HA  GLY A  78       2.905 -15.045  14.348  1.00  3.28           H  
ATOM   1290  N   VAL A  79       1.990 -13.976  16.897  1.00  1.73           N  
ATOM   1291  CA  VAL A  79       1.855 -14.088  18.328  1.00  2.57           C  
ATOM   1292  C   VAL A  79       0.933 -15.228  18.662  1.00  1.56           C  
ATOM   1293  O   VAL A  79       0.157 -15.682  17.815  1.00  1.65           O  
ATOM   1294  CB  VAL A  79       1.303 -12.787  18.925  1.00  3.85           C  
ATOM   1295  CG1 VAL A  79       2.263 -11.641  18.696  1.00  3.85           C  
ATOM   1296  CG2 VAL A  79      -0.021 -12.475  18.261  1.00  3.85           C  
ATOM   1297  H   VAL A  79       1.159 -13.804  16.350  1.00  2.08           H  
ATOM   1298  HA  VAL A  79       2.837 -14.284  18.754  1.00  3.08           H  
ATOM   1299  HB  VAL A  79       1.165 -12.913  19.996  1.00  4.63           H  
ATOM   1300 1HG1 VAL A  79       1.851 -10.729  19.125  1.00  4.63           H  
ATOM   1301 2HG1 VAL A  79       3.217 -11.866  19.171  1.00  4.63           H  
ATOM   1302 3HG1 VAL A  79       2.412 -11.501  17.626  1.00  4.63           H  
ATOM   1303 1HG2 VAL A  79      -0.426 -11.567  18.690  1.00  4.63           H  
ATOM   1304 2HG2 VAL A  79       0.132 -12.339  17.190  1.00  4.63           H  
ATOM   1305 3HG2 VAL A  79      -0.714 -13.295  18.422  1.00  4.63           H  
ATOM   1306  N   GLY A  80       1.009 -15.696  19.892  1.00  1.58           N  
ATOM   1307  CA  GLY A  80       0.190 -16.817  20.280  1.00  1.63           C  
ATOM   1308  C   GLY A  80       0.371 -17.236  21.722  1.00  1.58           C  
ATOM   1309  O   GLY A  80       1.039 -16.578  22.522  1.00  1.64           O  
ATOM   1310  H   GLY A  80       1.657 -15.275  20.545  1.00  1.90           H  
ATOM   1311 1HA  GLY A  80      -0.855 -16.569  20.107  1.00  1.96           H  
ATOM   1312 2HA  GLY A  80       0.419 -17.660  19.631  1.00  1.96           H  
ATOM   1313  N   ILE A  81      -0.233 -18.365  22.044  1.00  1.58           N  
ATOM   1314  CA  ILE A  81      -0.357 -18.806  23.414  1.00  1.62           C  
ATOM   1315  C   ILE A  81       0.901 -19.567  23.881  1.00  1.51           C  
ATOM   1316  O   ILE A  81       0.944 -20.804  23.872  1.00  1.78           O  
ATOM   1317  CB  ILE A  81      -1.611 -19.683  23.520  1.00  2.43           C  
ATOM   1318  CG1 ILE A  81      -2.849 -18.901  23.079  1.00  2.43           C  
ATOM   1319  CG2 ILE A  81      -1.780 -20.157  24.915  1.00  2.43           C  
ATOM   1320  CD1 ILE A  81      -4.091 -19.756  22.960  1.00  2.43           C  
ATOM   1321  H   ILE A  81      -0.698 -18.894  21.319  1.00  1.90           H  
ATOM   1322  HA  ILE A  81      -0.484 -17.931  24.050  1.00  1.94           H  
ATOM   1323  HB  ILE A  81      -1.506 -20.542  22.857  1.00  2.92           H  
ATOM   1324 1HG1 ILE A  81      -3.042 -18.109  23.801  1.00  2.92           H  
ATOM   1325 2HG1 ILE A  81      -2.655 -18.441  22.110  1.00  2.92           H  
ATOM   1326 1HG2 ILE A  81      -2.659 -20.798  24.983  1.00  2.92           H  
ATOM   1327 2HG2 ILE A  81      -0.891 -20.713  25.187  1.00  2.92           H  
ATOM   1328 3HG2 ILE A  81      -1.900 -19.308  25.578  1.00  2.92           H  
ATOM   1329 1HD1 ILE A  81      -4.931 -19.137  22.645  1.00  2.92           H  
ATOM   1330 2HD1 ILE A  81      -3.924 -20.542  22.223  1.00  2.92           H  
ATOM   1331 3HD1 ILE A  81      -4.317 -20.206  23.926  1.00  2.92           H  
ATOM   1332  N   ASN A  82       1.910 -18.796  24.292  1.00  1.64           N  
ATOM   1333  CA  ASN A  82       3.197 -19.326  24.756  1.00  1.90           C  
ATOM   1334  C   ASN A  82       3.238 -19.675  26.251  1.00  1.98           C  
ATOM   1335  O   ASN A  82       2.221 -19.619  26.950  1.00  1.92           O  
ATOM   1336  CB  ASN A  82       4.314 -18.350  24.403  1.00  2.85           C  
ATOM   1337  CG  ASN A  82       4.263 -17.042  25.148  1.00  2.85           C  
ATOM   1338  OD1 ASN A  82       4.063 -16.961  26.368  1.00  2.85           O  
ATOM   1339  ND2 ASN A  82       4.451 -15.987  24.402  1.00  2.85           N  
ATOM   1340  H   ASN A  82       1.777 -17.792  24.239  1.00  1.97           H  
ATOM   1341  HA  ASN A  82       3.390 -20.252  24.216  1.00  2.28           H  
ATOM   1342 1HB  ASN A  82       5.283 -18.814  24.575  1.00  3.42           H  
ATOM   1343 2HB  ASN A  82       4.257 -18.132  23.336  1.00  3.42           H  
ATOM   1344 1HD2 ASN A  82       4.439 -15.071  24.809  1.00  3.42           H  
ATOM   1345 2HD2 ASN A  82       4.613 -16.090  23.421  1.00  3.42           H  
ATOM   1346  N   LYS A  83       4.449 -20.013  26.716  1.00  2.39           N  
ATOM   1347  CA  LYS A  83       4.764 -20.398  28.098  1.00  2.85           C  
ATOM   1348  C   LYS A  83       4.113 -19.567  29.197  1.00  2.49           C  
ATOM   1349  O   LYS A  83       3.777 -20.105  30.253  1.00  3.12           O  
ATOM   1350  CB  LYS A  83       6.278 -20.342  28.316  1.00  4.28           C  
ATOM   1351  CG  LYS A  83       6.730 -20.765  29.710  1.00  4.28           C  
ATOM   1352  CD  LYS A  83       8.245 -20.674  29.866  1.00  4.28           C  
ATOM   1353  CE  LYS A  83       8.650 -20.778  31.335  1.00  4.28           C  
ATOM   1354  NZ  LYS A  83       8.625 -22.173  31.846  1.00  4.28           N  
ATOM   1355  H   LYS A  83       5.219 -20.047  26.053  1.00  2.87           H  
ATOM   1356  HA  LYS A  83       4.430 -21.421  28.241  1.00  3.42           H  
ATOM   1357 1HB  LYS A  83       6.779 -20.974  27.592  1.00  5.13           H  
ATOM   1358 2HB  LYS A  83       6.629 -19.323  28.151  1.00  5.13           H  
ATOM   1359 1HG  LYS A  83       6.261 -20.120  30.453  1.00  5.13           H  
ATOM   1360 2HG  LYS A  83       6.417 -21.791  29.898  1.00  5.13           H  
ATOM   1361 1HD  LYS A  83       8.720 -21.486  29.314  1.00  5.13           H  
ATOM   1362 2HD  LYS A  83       8.604 -19.729  29.460  1.00  5.13           H  
ATOM   1363 1HE  LYS A  83       9.651 -20.368  31.471  1.00  5.13           H  
ATOM   1364 2HE  LYS A  83       7.947 -20.187  31.921  1.00  5.13           H  
ATOM   1365 1HZ  LYS A  83       8.881 -22.174  32.822  1.00  5.13           H  
ATOM   1366 2HZ  LYS A  83       7.705 -22.573  31.736  1.00  5.13           H  
ATOM   1367 3HZ  LYS A  83       9.307 -22.714  31.331  1.00  5.13           H  
ATOM   1368  N   PHE A  84       3.988 -18.260  28.993  1.00  2.57           N  
ATOM   1369  CA  PHE A  84       3.474 -17.395  30.048  1.00  3.20           C  
ATOM   1370  C   PHE A  84       2.105 -16.827  29.751  1.00  2.41           C  
ATOM   1371  O   PHE A  84       1.777 -15.738  30.219  1.00  2.96           O  
ATOM   1372  CB  PHE A  84       4.418 -16.220  30.248  1.00  4.80           C  
ATOM   1373  CG  PHE A  84       5.783 -16.610  30.697  1.00  4.80           C  
ATOM   1374  CD1 PHE A  84       6.808 -16.693  29.784  1.00  4.80           C  
ATOM   1375  CD2 PHE A  84       6.045 -16.886  32.023  1.00  4.80           C  
ATOM   1376  CE1 PHE A  84       8.077 -17.036  30.182  1.00  4.80           C  
ATOM   1377  CE2 PHE A  84       7.315 -17.231  32.430  1.00  4.80           C  
ATOM   1378  CZ  PHE A  84       8.335 -17.301  31.507  1.00  4.80           C  
ATOM   1379  H   PHE A  84       4.238 -17.859  28.095  1.00  3.08           H  
ATOM   1380  HA  PHE A  84       3.415 -17.974  30.970  1.00  3.84           H  
ATOM   1381 1HB  PHE A  84       4.515 -15.671  29.312  1.00  5.76           H  
ATOM   1382 2HB  PHE A  84       4.002 -15.537  30.984  1.00  5.76           H  
ATOM   1383  HD1 PHE A  84       6.600 -16.480  28.736  1.00  5.76           H  
ATOM   1384  HD2 PHE A  84       5.235 -16.825  32.748  1.00  5.76           H  
ATOM   1385  HE1 PHE A  84       8.872 -17.098  29.444  1.00  5.76           H  
ATOM   1386  HE2 PHE A  84       7.515 -17.445  33.480  1.00  5.76           H  
ATOM   1387  HZ  PHE A  84       9.340 -17.574  31.827  1.00  5.76           H  
ATOM   1388  N   ASN A  85       1.282 -17.548  29.006  1.00  1.93           N  
ATOM   1389  CA  ASN A  85      -0.013 -16.985  28.664  1.00  2.69           C  
ATOM   1390  C   ASN A  85      -0.952 -16.806  29.866  1.00  1.98           C  
ATOM   1391  O   ASN A  85      -1.828 -15.945  29.831  1.00  3.18           O  
ATOM   1392  CB  ASN A  85      -0.687 -17.791  27.589  1.00  4.04           C  
ATOM   1393  CG  ASN A  85      -1.770 -16.975  26.956  1.00  4.04           C  
ATOM   1394  OD1 ASN A  85      -2.958 -17.306  26.966  1.00  4.04           O  
ATOM   1395  ND2 ASN A  85      -1.360 -15.869  26.398  1.00  4.04           N  
ATOM   1396  H   ASN A  85       1.567 -18.443  28.624  1.00  2.32           H  
ATOM   1397  HA  ASN A  85       0.161 -15.987  28.258  1.00  3.23           H  
ATOM   1398 1HB  ASN A  85       0.040 -18.083  26.829  1.00  4.84           H  
ATOM   1399 2HB  ASN A  85      -1.114 -18.700  28.013  1.00  4.84           H  
ATOM   1400 1HD2 ASN A  85      -2.017 -15.259  25.955  1.00  4.84           H  
ATOM   1401 2HD2 ASN A  85      -0.389 -15.632  26.414  1.00  4.84           H  
ATOM   1402  N   ASP A  86      -0.769 -17.572  30.947  1.00  1.60           N  
ATOM   1403  CA  ASP A  86      -1.624 -17.369  32.122  1.00  2.35           C  
ATOM   1404  C   ASP A  86      -0.995 -16.385  33.138  1.00  1.90           C  
ATOM   1405  O   ASP A  86      -1.478 -16.273  34.268  1.00  3.05           O  
ATOM   1406  CB  ASP A  86      -1.933 -18.686  32.838  1.00  3.53           C  
ATOM   1407  CG  ASP A  86      -0.718 -19.325  33.496  1.00  3.53           C  
ATOM   1408  OD1 ASP A  86       0.357 -18.799  33.338  1.00  3.53           O  
ATOM   1409  OD2 ASP A  86      -0.864 -20.330  34.158  1.00  3.53           O  
ATOM   1410  H   ASP A  86      -0.051 -18.283  30.959  1.00  1.92           H  
ATOM   1411  HA  ASP A  86      -2.569 -16.942  31.786  1.00  2.82           H  
ATOM   1412 1HB  ASP A  86      -2.691 -18.500  33.593  1.00  4.23           H  
ATOM   1413 2HB  ASP A  86      -2.354 -19.394  32.123  1.00  4.23           H  
ATOM   1414  N   MET A  87       0.073 -15.684  32.729  1.00  1.86           N  
ATOM   1415  CA  MET A  87       0.771 -14.694  33.549  1.00  3.66           C  
ATOM   1416  C   MET A  87       0.367 -13.290  33.117  1.00  2.99           C  
ATOM   1417  O   MET A  87       0.112 -13.060  31.932  1.00  2.90           O  
ATOM   1418  CB  MET A  87       2.288 -14.901  33.434  1.00  5.49           C  
ATOM   1419  CG  MET A  87       3.135 -13.917  34.221  1.00  5.49           C  
ATOM   1420  SD  MET A  87       4.900 -14.263  34.146  1.00  5.49           S  
ATOM   1421  CE  MET A  87       5.036 -15.601  35.323  1.00  5.49           C  
ATOM   1422  H   MET A  87       0.441 -15.823  31.798  1.00  2.23           H  
ATOM   1423  HA  MET A  87       0.474 -14.821  34.585  1.00  4.39           H  
ATOM   1424 1HB  MET A  87       2.543 -15.906  33.769  1.00  6.59           H  
ATOM   1425 2HB  MET A  87       2.581 -14.821  32.389  1.00  6.59           H  
ATOM   1426 1HG  MET A  87       2.967 -12.910  33.846  1.00  6.59           H  
ATOM   1427 2HG  MET A  87       2.829 -13.948  35.260  1.00  6.59           H  
ATOM   1428 1HE  MET A  87       6.074 -15.928  35.386  1.00  6.59           H  
ATOM   1429 2HE  MET A  87       4.701 -15.259  36.303  1.00  6.59           H  
ATOM   1430 3HE  MET A  87       4.412 -16.435  34.998  1.00  6.59           H  
ATOM   1431  N   THR A  88       0.270 -12.352  34.065  1.00  4.65           N  
ATOM   1432  CA  THR A  88      -0.147 -11.009  33.659  1.00  5.89           C  
ATOM   1433  C   THR A  88       1.051 -10.251  33.134  1.00  5.90           C  
ATOM   1434  O   THR A  88       2.191 -10.627  33.401  1.00  5.10           O  
ATOM   1435  CB  THR A  88      -0.786 -10.186  34.803  1.00  8.83           C  
ATOM   1436  OG1 THR A  88       0.176  -9.923  35.831  1.00  8.83           O  
ATOM   1437  CG2 THR A  88      -1.953 -10.940  35.403  1.00  8.83           C  
ATOM   1438  H   THR A  88       0.497 -12.568  35.035  1.00  5.58           H  
ATOM   1439  HA  THR A  88      -0.877 -11.095  32.854  1.00  7.07           H  
ATOM   1440  HB  THR A  88      -1.145  -9.237  34.408  1.00 10.60           H  
ATOM   1441  HG1 THR A  88      -0.264  -9.504  36.576  1.00 10.60           H  
ATOM   1442 1HG2 THR A  88      -2.398 -10.346  36.202  1.00 10.60           H  
ATOM   1443 2HG2 THR A  88      -2.699 -11.128  34.632  1.00 10.60           H  
ATOM   1444 3HG2 THR A  88      -1.600 -11.886  35.809  1.00 10.60           H  
ATOM   1445  N   GLN A  89       0.785  -9.176  32.398  1.00  9.72           N  
ATOM   1446  CA  GLN A  89       1.839  -8.349  31.825  1.00 12.25           C  
ATOM   1447  C   GLN A  89       2.752  -7.808  32.908  1.00 11.92           C  
ATOM   1448  O   GLN A  89       3.974  -7.948  32.830  1.00 11.61           O  
ATOM   1449  CB  GLN A  89       1.247  -7.183  31.033  1.00 18.38           C  
ATOM   1450  CG  GLN A  89       2.305  -6.317  30.389  1.00 18.38           C  
ATOM   1451  CD  GLN A  89       1.769  -5.095  29.681  1.00 18.38           C  
ATOM   1452  OE1 GLN A  89       0.643  -5.074  29.171  1.00 18.38           O  
ATOM   1453  NE2 GLN A  89       2.596  -4.055  29.643  1.00 18.38           N  
ATOM   1454  H   GLN A  89      -0.180  -8.931  32.225  1.00 11.66           H  
ATOM   1455  HA  GLN A  89       2.438  -8.966  31.154  1.00 14.70           H  
ATOM   1456 1HB  GLN A  89       0.600  -7.570  30.247  1.00 22.05           H  
ATOM   1457 2HB  GLN A  89       0.640  -6.557  31.687  1.00 22.05           H  
ATOM   1458 1HG  GLN A  89       3.015  -5.992  31.150  1.00 22.05           H  
ATOM   1459 2HG  GLN A  89       2.808  -6.922  29.641  1.00 22.05           H  
ATOM   1460 1HE2 GLN A  89       2.319  -3.207  29.190  1.00 22.05           H  
ATOM   1461 2HE2 GLN A  89       3.507  -4.126  30.064  1.00 22.05           H  
ATOM   1462  N   GLU A  90       2.132  -7.192  33.913  1.00 14.32           N  
ATOM   1463  CA  GLU A  90       2.826  -6.622  35.054  1.00 16.83           C  
ATOM   1464  C   GLU A  90       3.646  -7.659  35.784  1.00 11.18           C  
ATOM   1465  O   GLU A  90       4.805  -7.409  36.109  1.00 10.46           O  
ATOM   1466  CB  GLU A  90       1.831  -5.996  36.025  1.00 25.24           C  
ATOM   1467  CG  GLU A  90       2.478  -5.352  37.242  1.00 25.24           C  
ATOM   1468  CD  GLU A  90       1.476  -4.734  38.175  1.00 25.24           C  
ATOM   1469  OE1 GLU A  90       0.304  -4.811  37.893  1.00 25.24           O  
ATOM   1470  OE2 GLU A  90       1.882  -4.186  39.173  1.00 25.24           O  
ATOM   1471  H   GLU A  90       1.126  -7.119  33.885  1.00 17.18           H  
ATOM   1472  HA  GLU A  90       3.502  -5.845  34.694  1.00 20.20           H  
ATOM   1473 1HB  GLU A  90       1.249  -5.232  35.510  1.00 30.29           H  
ATOM   1474 2HB  GLU A  90       1.135  -6.756  36.378  1.00 30.29           H  
ATOM   1475 1HG  GLU A  90       3.043  -6.110  37.784  1.00 30.29           H  
ATOM   1476 2HG  GLU A  90       3.177  -4.587  36.907  1.00 30.29           H  
ATOM   1477  N   GLU A  91       3.029  -8.810  36.062  1.00  9.21           N  
ATOM   1478  CA  GLU A  91       3.691  -9.897  36.764  1.00  7.77           C  
ATOM   1479  C   GLU A  91       4.946 -10.335  36.039  1.00  5.29           C  
ATOM   1480  O   GLU A  91       6.001 -10.469  36.658  1.00  6.27           O  
ATOM   1481  CB  GLU A  91       2.739 -11.069  36.916  1.00 11.65           C  
ATOM   1482  CG  GLU A  91       3.283 -12.243  37.692  1.00 11.65           C  
ATOM   1483  CD  GLU A  91       2.268 -13.333  37.814  1.00 11.65           C  
ATOM   1484  OE1 GLU A  91       1.304 -13.316  37.079  1.00 11.65           O  
ATOM   1485  OE2 GLU A  91       2.442 -14.191  38.648  1.00 11.65           O  
ATOM   1486  H   GLU A  91       2.065  -8.954  35.778  1.00 11.05           H  
ATOM   1487  HA  GLU A  91       3.975  -9.545  37.756  1.00  9.32           H  
ATOM   1488 1HB  GLU A  91       1.841 -10.734  37.433  1.00 13.99           H  
ATOM   1489 2HB  GLU A  91       2.435 -11.425  35.932  1.00 13.99           H  
ATOM   1490 1HG  GLU A  91       4.165 -12.631  37.183  1.00 13.99           H  
ATOM   1491 2HG  GLU A  91       3.582 -11.910  38.685  1.00 13.99           H  
ATOM   1492  N   PHE A  92       4.822 -10.557  34.732  1.00  4.60           N  
ATOM   1493  CA  PHE A  92       5.944 -10.945  33.897  1.00  5.40           C  
ATOM   1494  C   PHE A  92       7.065  -9.927  33.969  1.00  6.21           C  
ATOM   1495  O   PHE A  92       8.227 -10.293  34.114  1.00  9.38           O  
ATOM   1496  CB  PHE A  92       5.524 -11.107  32.445  1.00  8.10           C  
ATOM   1497  CG  PHE A  92       6.680 -11.476  31.571  1.00  8.10           C  
ATOM   1498  CD1 PHE A  92       7.058 -12.801  31.419  1.00  8.10           C  
ATOM   1499  CD2 PHE A  92       7.410 -10.493  30.921  1.00  8.10           C  
ATOM   1500  CE1 PHE A  92       8.139 -13.132  30.633  1.00  8.10           C  
ATOM   1501  CE2 PHE A  92       8.489 -10.823  30.132  1.00  8.10           C  
ATOM   1502  CZ  PHE A  92       8.849 -12.144  29.992  1.00  8.10           C  
ATOM   1503  H   PHE A  92       3.916 -10.449  34.294  1.00  5.52           H  
ATOM   1504  HA  PHE A  92       6.330 -11.897  34.260  1.00  6.48           H  
ATOM   1505 1HB  PHE A  92       4.765 -11.884  32.361  1.00  9.72           H  
ATOM   1506 2HB  PHE A  92       5.091 -10.179  32.073  1.00  9.72           H  
ATOM   1507  HD1 PHE A  92       6.495 -13.581  31.930  1.00  9.72           H  
ATOM   1508  HD2 PHE A  92       7.121  -9.448  31.041  1.00  9.72           H  
ATOM   1509  HE1 PHE A  92       8.432 -14.174  30.518  1.00  9.72           H  
ATOM   1510  HE2 PHE A  92       9.056 -10.044  29.623  1.00  9.72           H  
ATOM   1511  HZ  PHE A  92       9.694 -12.404  29.370  1.00  9.72           H  
ATOM   1512  N   GLU A  93       6.719  -8.649  33.841  1.00  7.49           N  
ATOM   1513  CA  GLU A  93       7.706  -7.580  33.893  1.00 10.91           C  
ATOM   1514  C   GLU A  93       8.388  -7.513  35.266  1.00 10.70           C  
ATOM   1515  O   GLU A  93       9.594  -7.287  35.366  1.00 15.37           O  
ATOM   1516  CB  GLU A  93       7.023  -6.255  33.549  1.00 16.37           C  
ATOM   1517  CG  GLU A  93       6.590  -6.159  32.088  1.00 16.37           C  
ATOM   1518  CD  GLU A  93       5.744  -4.949  31.782  1.00 16.37           C  
ATOM   1519  OE1 GLU A  93       5.468  -4.191  32.679  1.00 16.37           O  
ATOM   1520  OE2 GLU A  93       5.360  -4.795  30.644  1.00 16.37           O  
ATOM   1521  H   GLU A  93       5.747  -8.405  33.695  1.00  8.99           H  
ATOM   1522  HA  GLU A  93       8.469  -7.781  33.142  1.00 13.09           H  
ATOM   1523 1HB  GLU A  93       6.138  -6.126  34.173  1.00 19.64           H  
ATOM   1524 2HB  GLU A  93       7.699  -5.426  33.758  1.00 19.64           H  
ATOM   1525 1HG  GLU A  93       7.483  -6.124  31.465  1.00 19.64           H  
ATOM   1526 2HG  GLU A  93       6.038  -7.059  31.824  1.00 19.64           H  
ATOM   1527  N   ALA A  94       7.636  -7.731  36.332  1.00  8.70           N  
ATOM   1528  CA  ALA A  94       8.230  -7.751  37.659  1.00 11.32           C  
ATOM   1529  C   ALA A  94       9.199  -8.928  37.802  1.00 12.73           C  
ATOM   1530  O   ALA A  94      10.254  -8.811  38.424  1.00 30.78           O  
ATOM   1531  CB  ALA A  94       7.143  -7.829  38.720  1.00 16.98           C  
ATOM   1532  H   ALA A  94       6.640  -7.880  36.232  1.00 10.44           H  
ATOM   1533  HA  ALA A  94       8.796  -6.828  37.793  1.00 13.58           H  
ATOM   1534 1HB  ALA A  94       7.598  -7.820  39.710  1.00 20.38           H  
ATOM   1535 2HB  ALA A  94       6.474  -6.975  38.619  1.00 20.38           H  
ATOM   1536 3HB  ALA A  94       6.576  -8.751  38.590  1.00 20.38           H  
ATOM   1537  N   ALA A  95       8.811 -10.062  37.225  1.00  7.30           N  
ATOM   1538  CA  ALA A  95       9.563 -11.306  37.287  1.00 10.67           C  
ATOM   1539  C   ALA A  95      10.824 -11.373  36.413  1.00 10.33           C  
ATOM   1540  O   ALA A  95      11.889 -11.751  36.901  1.00 16.88           O  
ATOM   1541  CB  ALA A  95       8.630 -12.433  36.889  1.00 16.00           C  
ATOM   1542  H   ALA A  95       7.924 -10.082  36.743  1.00  8.76           H  
ATOM   1543  HA  ALA A  95       9.873 -11.453  38.319  1.00 12.80           H  
ATOM   1544 1HB  ALA A  95       9.148 -13.382  36.965  1.00 19.21           H  
ATOM   1545 2HB  ALA A  95       7.760 -12.434  37.546  1.00 19.21           H  
ATOM   1546 3HB  ALA A  95       8.304 -12.285  35.862  1.00 19.21           H  
ATOM   1547  N   TYR A  96      10.699 -11.053  35.129  1.00 11.04           N  
ATOM   1548  CA  TYR A  96      11.787 -11.250  34.170  1.00 19.33           C  
ATOM   1549  C   TYR A  96      12.426 -10.009  33.571  1.00 21.63           C  
ATOM   1550  O   TYR A  96      12.648  -9.961  32.360  1.00 37.62           O  
ATOM   1551  CB  TYR A  96      11.279 -12.145  33.043  1.00 28.99           C  
ATOM   1552  CG  TYR A  96      10.886 -13.498  33.568  1.00 28.99           C  
ATOM   1553  CD1 TYR A  96       9.556 -13.786  33.810  1.00 28.99           C  
ATOM   1554  CD2 TYR A  96      11.865 -14.436  33.844  1.00 28.99           C  
ATOM   1555  CE1 TYR A  96       9.202 -15.008  34.335  1.00 28.99           C  
ATOM   1556  CE2 TYR A  96      11.514 -15.660  34.366  1.00 28.99           C  
ATOM   1557  CZ  TYR A  96      10.188 -15.945  34.616  1.00 28.99           C  
ATOM   1558  OH  TYR A  96       9.841 -17.152  35.177  1.00 28.99           O  
ATOM   1559  H   TYR A  96       9.815 -10.710  34.791  1.00 13.25           H  
ATOM   1560  HA  TYR A  96      12.581 -11.787  34.690  1.00 23.20           H  
ATOM   1561 1HB  TYR A  96      10.409 -11.690  32.567  1.00 34.79           H  
ATOM   1562 2HB  TYR A  96      12.052 -12.275  32.287  1.00 34.79           H  
ATOM   1563  HD1 TYR A  96       8.792 -13.039  33.601  1.00 34.79           H  
ATOM   1564  HD2 TYR A  96      12.914 -14.201  33.661  1.00 34.79           H  
ATOM   1565  HE1 TYR A  96       8.155 -15.231  34.541  1.00 34.79           H  
ATOM   1566  HE2 TYR A  96      12.283 -16.397  34.596  1.00 34.79           H  
ATOM   1567  HH  TYR A  96      10.637 -17.678  35.328  1.00 34.79           H  
ATOM   1568  N   THR A  97      12.735  -9.011  34.386  1.00 17.02           N  
ATOM   1569  CA  THR A  97      13.415  -7.832  33.858  1.00 22.64           C  
ATOM   1570  C   THR A  97      14.787  -7.594  34.495  1.00 20.09           C  
ATOM   1571  O   THR A  97      15.054  -8.068  35.602  1.00 34.79           O  
ATOM   1572  CB  THR A  97      12.526  -6.582  33.976  1.00 33.96           C  
ATOM   1573  OG1 THR A  97      12.104  -6.392  35.332  1.00 33.96           O  
ATOM   1574  CG2 THR A  97      11.328  -6.707  33.047  1.00 33.96           C  
ATOM   1575  H   THR A  97      12.519  -9.072  35.373  1.00 20.42           H  
ATOM   1576  HA  THR A  97      13.581  -7.995  32.794  1.00 27.17           H  
ATOM   1577  HB  THR A  97      13.110  -5.711  33.686  1.00 40.75           H  
ATOM   1578  HG1 THR A  97      11.257  -6.836  35.463  1.00 40.75           H  
ATOM   1579 1HG2 THR A  97      10.713  -5.811  33.121  1.00 40.75           H  
ATOM   1580 2HG2 THR A  97      11.675  -6.828  32.024  1.00 40.75           H  
ATOM   1581 3HG2 THR A  97      10.739  -7.577  33.324  1.00 40.75           H  
ATOM   1582  N   ASP A  98      15.629  -6.867  33.737  1.00 22.80           N  
ATOM   1583  CA  ASP A  98      17.043  -6.507  33.993  1.00 39.01           C  
ATOM   1584  C   ASP A  98      17.940  -7.363  33.082  1.00 35.59           C  
ATOM   1585  O   ASP A  98      17.841  -8.588  33.092  1.00 94.36           O  
ATOM   1586  CB  ASP A  98      17.457  -6.677  35.462  1.00 58.52           C  
ATOM   1587  CG  ASP A  98      16.774  -5.672  36.393  1.00 58.52           C  
ATOM   1588  OD1 ASP A  98      16.291  -4.677  35.906  1.00 58.52           O  
ATOM   1589  OD2 ASP A  98      16.749  -5.906  37.578  1.00 58.52           O  
ATOM   1590  H   ASP A  98      15.253  -6.561  32.853  1.00 27.36           H  
ATOM   1591  HA  ASP A  98      17.188  -5.464  33.730  1.00 46.81           H  
ATOM   1592 1HB  ASP A  98      17.271  -7.691  35.807  1.00 70.22           H  
ATOM   1593 2HB  ASP A  98      18.529  -6.520  35.534  1.00 70.22           H  
ATOM   1594  N   GLY A  99      18.797  -6.717  32.274  1.00 17.87           N  
ATOM   1595  CA  GLY A  99      19.611  -7.470  31.310  1.00 48.32           C  
ATOM   1596  C   GLY A  99      21.083  -7.035  31.115  1.00 42.21           C  
ATOM   1597  O   GLY A  99      21.888  -7.827  30.627  1.00 96.02           O  
ATOM   1598  H   GLY A  99      18.859  -5.711  32.313  1.00 21.44           H  
ATOM   1599 1HA  GLY A  99      19.603  -8.520  31.603  1.00 57.98           H  
ATOM   1600 2HA  GLY A  99      19.112  -7.436  30.342  1.00 57.98           H  
ATOM   1601  N   GLY A 100      21.448  -5.800  31.471  1.00 35.82           N  
ATOM   1602  CA  GLY A 100      22.840  -5.370  31.254  1.00 45.98           C  
ATOM   1603  C   GLY A 100      23.119  -3.923  31.677  1.00 26.19           C  
ATOM   1604  O   GLY A 100      22.225  -3.229  32.171  1.00 64.52           O  
ATOM   1605  H   GLY A 100      20.780  -5.164  31.877  1.00 42.98           H  
ATOM   1606 1HA  GLY A 100      23.505  -6.038  31.801  1.00 55.18           H  
ATOM   1607 2HA  GLY A 100      23.084  -5.487  30.199  1.00 55.18           H  
ATOM   1608  N   VAL A 101      24.393  -3.509  31.543  1.00 36.10           N  
ATOM   1609  CA  VAL A 101      24.832  -2.162  31.941  1.00 74.73           C  
ATOM   1610  C   VAL A 101      25.742  -1.399  30.918  1.00 72.21           C  
ATOM   1611  O   VAL A 101      25.401  -0.301  30.476  1.00165.20           O  
ATOM   1612  CB  VAL A 101      25.608  -2.224  33.282  1.00112.09           C  
ATOM   1613  CG1 VAL A 101      26.051  -0.822  33.673  1.00112.09           C  
ATOM   1614  CG2 VAL A 101      24.769  -2.852  34.383  1.00112.09           C  
ATOM   1615  H   VAL A 101      25.054  -4.142  31.126  1.00 43.32           H  
ATOM   1616  HA  VAL A 101      23.937  -1.563  32.101  1.00 89.68           H  
ATOM   1617  HB  VAL A 101      26.508  -2.814  33.139  1.00134.51           H  
ATOM   1618 1HG1 VAL A 101      26.627  -0.866  34.597  1.00134.51           H  
ATOM   1619 2HG1 VAL A 101      26.661  -0.392  32.884  1.00134.51           H  
ATOM   1620 3HG1 VAL A 101      25.171  -0.196  33.824  1.00134.51           H  
ATOM   1621 1HG2 VAL A 101      25.350  -2.884  35.304  1.00134.51           H  
ATOM   1622 2HG2 VAL A 101      23.873  -2.255  34.542  1.00134.51           H  
ATOM   1623 3HG2 VAL A 101      24.488  -3.866  34.102  1.00134.51           H  
ATOM   1624  N   VAL A 102      26.928  -1.970  30.615  1.00 30.83           N  
ATOM   1625  CA  VAL A 102      28.012  -1.310  29.841  1.00 36.03           C  
ATOM   1626  C   VAL A 102      28.246  -1.795  28.392  1.00 27.17           C  
ATOM   1627  O   VAL A 102      28.161  -2.988  28.099  1.00 69.77           O  
ATOM   1628  CB  VAL A 102      29.368  -1.478  30.597  1.00 54.05           C  
ATOM   1629  CG1 VAL A 102      30.511  -0.825  29.826  1.00 54.05           C  
ATOM   1630  CG2 VAL A 102      29.279  -0.878  31.983  1.00 54.05           C  
ATOM   1631  H   VAL A 102      27.112  -2.889  30.977  1.00 37.00           H  
ATOM   1632  HA  VAL A 102      27.777  -0.246  29.802  1.00 43.24           H  
ATOM   1633  HB  VAL A 102      29.597  -2.540  30.678  1.00 64.85           H  
ATOM   1634 1HG1 VAL A 102      31.443  -0.972  30.372  1.00 64.85           H  
ATOM   1635 2HG1 VAL A 102      30.607  -1.272  28.841  1.00 64.85           H  
ATOM   1636 3HG1 VAL A 102      30.318   0.243  29.724  1.00 64.85           H  
ATOM   1637 1HG2 VAL A 102      30.229  -1.017  32.498  1.00 64.85           H  
ATOM   1638 2HG2 VAL A 102      29.058   0.188  31.910  1.00 64.85           H  
ATOM   1639 3HG2 VAL A 102      28.493  -1.379  32.539  1.00 64.85           H  
ATOM   1640  N   SER A 103      28.561  -0.836  27.504  1.00 39.35           N  
ATOM   1641  CA  SER A 103      28.918  -1.083  26.096  1.00 65.91           C  
ATOM   1642  C   SER A 103      29.748   0.093  25.555  1.00 54.47           C  
ATOM   1643  O   SER A 103      29.862   1.097  26.257  1.00 86.43           O  
ATOM   1644  CB  SER A 103      27.689  -1.235  25.262  1.00 98.86           C  
ATOM   1645  OG  SER A 103      27.034  -0.005  25.145  1.00 98.86           O  
ATOM   1646  H   SER A 103      28.578   0.120  27.832  1.00 47.22           H  
ATOM   1647  HA  SER A 103      29.508  -1.990  26.033  1.00 79.09           H  
ATOM   1648 1HB  SER A 103      27.949  -1.615  24.279  1.00118.64           H  
ATOM   1649 2HB  SER A 103      27.030  -1.961  25.733  1.00118.64           H  
ATOM   1650  HG  SER A 103      26.785   0.248  26.036  1.00118.64           H  
ATOM   1651  N   ASP A 104      30.310  -0.045  24.323  1.00 74.73           N  
ATOM   1652  CA  ASP A 104      31.063   1.023  23.598  1.00 71.38           C  
ATOM   1653  C   ASP A 104      32.500   0.690  23.118  1.00 49.32           C  
ATOM   1654  O   ASP A 104      33.434   1.416  23.457  1.00 98.84           O  
ATOM   1655  CB  ASP A 104      31.151   2.334  24.391  1.00107.07           C  
ATOM   1656  CG  ASP A 104      31.770   3.460  23.573  1.00107.07           C  
ATOM   1657  OD1 ASP A 104      32.199   3.202  22.474  1.00107.07           O  
ATOM   1658  OD2 ASP A 104      31.803   4.567  24.054  1.00107.07           O  
ATOM   1659  H   ASP A 104      30.174  -0.926  23.847  1.00 89.68           H  
ATOM   1660  HA  ASP A 104      30.484   1.258  22.712  1.00 85.66           H  
ATOM   1661 1HB  ASP A 104      30.153   2.667  24.673  1.00128.48           H  
ATOM   1662 2HB  ASP A 104      31.741   2.194  25.297  1.00128.48           H  
ATOM   1663  N   LEU A 105      32.690  -0.375  22.333  1.00 47.60           N  
ATOM   1664  CA  LEU A 105      34.038  -0.688  21.810  1.00 43.03           C  
ATOM   1665  C   LEU A 105      33.969  -1.050  20.321  1.00 40.13           C  
ATOM   1666  O   LEU A 105      33.013  -1.670  19.881  1.00 96.35           O  
ATOM   1667  CB  LEU A 105      34.709  -1.814  22.605  1.00 64.55           C  
ATOM   1668  CG  LEU A 105      36.124  -2.201  22.152  1.00 64.55           C  
ATOM   1669  CD1 LEU A 105      37.072  -1.040  22.417  1.00 64.55           C  
ATOM   1670  CD2 LEU A 105      36.572  -3.441  22.905  1.00 64.55           C  
ATOM   1671  H   LEU A 105      31.909  -0.961  22.079  1.00 57.12           H  
ATOM   1672  HA  LEU A 105      34.658   0.201  21.909  1.00 51.64           H  
ATOM   1673 1HB  LEU A 105      34.766  -1.515  23.650  1.00 77.45           H  
ATOM   1674 2HB  LEU A 105      34.098  -2.703  22.535  1.00 77.45           H  
ATOM   1675  HG  LEU A 105      36.126  -2.408  21.083  1.00 77.45           H  
ATOM   1676 1HD1 LEU A 105      38.076  -1.309  22.090  1.00 77.45           H  
ATOM   1677 2HD1 LEU A 105      36.735  -0.161  21.866  1.00 77.45           H  
ATOM   1678 3HD1 LEU A 105      37.085  -0.816  23.483  1.00 77.45           H  
ATOM   1679 1HD2 LEU A 105      37.576  -3.719  22.583  1.00 77.45           H  
ATOM   1680 2HD2 LEU A 105      36.576  -3.238  23.977  1.00 77.45           H  
ATOM   1681 3HD2 LEU A 105      35.885  -4.256  22.691  1.00 77.45           H  
ATOM   1682  N   ALA A 106      34.973  -0.615  19.555  1.00 38.64           N  
ATOM   1683  CA  ALA A 106      35.039  -0.742  18.087  1.00 39.02           C  
ATOM   1684  C   ALA A 106      34.650  -2.139  17.519  1.00 32.52           C  
ATOM   1685  O   ALA A 106      35.011  -3.172  18.082  1.00 36.82           O  
ATOM   1686  CB  ALA A 106      36.460  -0.416  17.638  1.00 58.53           C  
ATOM   1687  H   ALA A 106      35.733  -0.136  20.014  1.00 46.37           H  
ATOM   1688  HA  ALA A 106      34.362   0.002  17.683  1.00 46.82           H  
ATOM   1689 1HB  ALA A 106      36.519  -0.444  16.551  1.00 70.24           H  
ATOM   1690 2HB  ALA A 106      36.733   0.579  17.989  1.00 70.24           H  
ATOM   1691 3HB  ALA A 106      37.147  -1.149  18.055  1.00 70.24           H  
ATOM   1692  N   PRO A 107      33.953  -2.144  16.354  1.00 38.96           N  
ATOM   1693  CA  PRO A 107      33.358  -3.261  15.591  1.00 43.82           C  
ATOM   1694  C   PRO A 107      34.352  -4.189  14.875  1.00 33.30           C  
ATOM   1695  O   PRO A 107      35.535  -3.879  14.728  1.00 39.69           O  
ATOM   1696  CB  PRO A 107      32.504  -2.546  14.547  1.00 65.73           C  
ATOM   1697  CG  PRO A 107      33.187  -1.250  14.324  1.00 65.73           C  
ATOM   1698  CD  PRO A 107      33.710  -0.859  15.665  1.00 65.73           C  
ATOM   1699  HA  PRO A 107      32.720  -3.846  16.267  1.00 52.58           H  
ATOM   1700 1HB  PRO A 107      32.463  -3.144  13.631  1.00 78.88           H  
ATOM   1701 2HB  PRO A 107      31.473  -2.436  14.912  1.00 78.88           H  
ATOM   1702 1HG  PRO A 107      33.988  -1.372  13.579  1.00 78.88           H  
ATOM   1703 2HG  PRO A 107      32.488  -0.510  13.915  1.00 78.88           H  
ATOM   1704 1HD  PRO A 107      34.645  -0.298  15.542  1.00 78.88           H  
ATOM   1705 2HD  PRO A 107      32.951  -0.276  16.205  1.00 78.88           H  
ATOM   1706  N   THR A 108      33.827  -5.347  14.449  1.00 33.95           N  
ATOM   1707  CA  THR A 108      34.582  -6.437  13.818  1.00 37.64           C  
ATOM   1708  C   THR A 108      34.034  -6.664  12.325  1.00 26.82           C  
ATOM   1709  O   THR A 108      33.593  -5.678  11.736  1.00 29.57           O  
ATOM   1710  CB  THR A 108      34.538  -7.645  14.806  1.00 56.46           C  
ATOM   1711  OG1 THR A 108      33.233  -8.216  14.869  1.00 56.46           O  
ATOM   1712  CG2 THR A 108      34.875  -7.153  16.202  1.00 56.46           C  
ATOM   1713  H   THR A 108      32.840  -5.493  14.598  1.00 40.74           H  
ATOM   1714  HA  THR A 108      35.626  -6.132  13.738  1.00 45.17           H  
ATOM   1715  HB  THR A 108      35.288  -8.390  14.587  1.00 67.75           H  
ATOM   1716  HG1 THR A 108      32.792  -8.130  14.025  1.00 67.75           H  
ATOM   1717 1HG2 THR A 108      34.845  -7.991  16.897  1.00 67.75           H  
ATOM   1718 2HG2 THR A 108      35.873  -6.715  16.203  1.00 67.75           H  
ATOM   1719 3HG2 THR A 108      34.150  -6.405  16.518  1.00 67.75           H  
ATOM   1720  N   PRO A 109      34.140  -7.875  11.672  1.00 26.51           N  
ATOM   1721  CA  PRO A 109      33.783  -8.234  10.253  1.00 24.72           C  
ATOM   1722  C   PRO A 109      32.336  -8.009   9.718  1.00 21.61           C  
ATOM   1723  O   PRO A 109      31.595  -7.154  10.190  1.00 22.41           O  
ATOM   1724  CB  PRO A 109      34.125  -9.729  10.183  1.00 37.08           C  
ATOM   1725  CG  PRO A 109      35.216  -9.918  11.159  1.00 37.08           C  
ATOM   1726  CD  PRO A 109      34.918  -8.977  12.270  1.00 37.08           C  
ATOM   1727  HA  PRO A 109      34.480  -7.687   9.600  1.00 29.66           H  
ATOM   1728 1HB  PRO A 109      33.239 -10.334  10.419  1.00 44.50           H  
ATOM   1729 2HB  PRO A 109      34.432  -9.997   9.161  1.00 44.50           H  
ATOM   1730 1HG  PRO A 109      35.246 -10.965  11.494  1.00 44.50           H  
ATOM   1731 2HG  PRO A 109      36.186  -9.711  10.683  1.00 44.50           H  
ATOM   1732 1HD  PRO A 109      34.320  -9.504  13.026  1.00 44.50           H  
ATOM   1733 2HD  PRO A 109      35.866  -8.593  12.671  1.00 44.50           H  
ATOM   1734  N   PHE A 110      31.990  -8.752   8.648  1.00 24.07           N  
ATOM   1735  CA  PHE A 110      30.743  -8.566   7.878  1.00 23.72           C  
ATOM   1736  C   PHE A 110      29.450  -9.278   8.352  1.00 16.84           C  
ATOM   1737  O   PHE A 110      28.514  -8.598   8.778  1.00 15.39           O  
ATOM   1738  CB  PHE A 110      31.014  -8.892   6.404  1.00 35.58           C  
ATOM   1739  CG  PHE A 110      29.821  -8.769   5.500  1.00 35.58           C  
ATOM   1740  CD1 PHE A 110      29.252  -7.531   5.245  1.00 35.58           C  
ATOM   1741  CD2 PHE A 110      29.282  -9.885   4.881  1.00 35.58           C  
ATOM   1742  CE1 PHE A 110      28.162  -7.414   4.404  1.00 35.58           C  
ATOM   1743  CE2 PHE A 110      28.193  -9.773   4.039  1.00 35.58           C  
ATOM   1744  CZ  PHE A 110      27.631  -8.535   3.802  1.00 35.58           C  
ATOM   1745  H   PHE A 110      32.637  -9.458   8.325  1.00 28.88           H  
ATOM   1746  HA  PHE A 110      30.525  -7.500   7.914  1.00 28.46           H  
ATOM   1747 1HB  PHE A 110      31.790  -8.227   6.027  1.00 42.70           H  
ATOM   1748 2HB  PHE A 110      31.396  -9.909   6.322  1.00 42.70           H  
ATOM   1749  HD1 PHE A 110      29.674  -6.644   5.719  1.00 42.70           H  
ATOM   1750  HD2 PHE A 110      29.728 -10.863   5.066  1.00 42.70           H  
ATOM   1751  HE1 PHE A 110      27.723  -6.435   4.215  1.00 42.70           H  
ATOM   1752  HE2 PHE A 110      27.778 -10.660   3.561  1.00 42.70           H  
ATOM   1753  HZ  PHE A 110      26.773  -8.444   3.138  1.00 42.70           H  
ATOM   1754  N   THR A 111      29.362 -10.610   8.220  1.00 15.85           N  
ATOM   1755  CA  THR A 111      28.103 -11.310   8.543  1.00 13.05           C  
ATOM   1756  C   THR A 111      28.270 -12.421   9.568  1.00 10.10           C  
ATOM   1757  O   THR A 111      29.362 -12.626  10.095  1.00 10.19           O  
ATOM   1758  CB  THR A 111      27.453 -11.902   7.277  1.00 19.58           C  
ATOM   1759  OG1 THR A 111      26.132 -12.363   7.595  1.00 19.58           O  
ATOM   1760  CG2 THR A 111      28.281 -13.057   6.735  1.00 19.58           C  
ATOM   1761  H   THR A 111      30.154 -11.138   7.882  1.00 19.02           H  
ATOM   1762  HA  THR A 111      27.408 -10.586   8.947  1.00 15.66           H  
ATOM   1763  HB  THR A 111      27.376 -11.126   6.519  1.00 23.49           H  
ATOM   1764  HG1 THR A 111      25.706 -12.687   6.797  1.00 23.49           H  
ATOM   1765 1HG2 THR A 111      27.804 -13.457   5.841  1.00 23.49           H  
ATOM   1766 2HG2 THR A 111      29.281 -12.702   6.486  1.00 23.49           H  
ATOM   1767 3HG2 THR A 111      28.354 -13.841   7.487  1.00 23.49           H  
ATOM   1768  N   PHE A 112      27.178 -13.143   9.856  1.00  8.43           N  
ATOM   1769  CA  PHE A 112      27.259 -14.164  10.893  1.00  5.44           C  
ATOM   1770  C   PHE A 112      26.052 -15.094  10.961  1.00  4.60           C  
ATOM   1771  O   PHE A 112      24.903 -14.651  10.975  1.00  7.82           O  
ATOM   1772  CB  PHE A 112      27.391 -13.495  12.243  1.00  8.16           C  
ATOM   1773  CG  PHE A 112      28.001 -14.370  13.290  1.00  8.16           C  
ATOM   1774  CD1 PHE A 112      29.344 -14.701  13.205  1.00  8.16           C  
ATOM   1775  CD2 PHE A 112      27.269 -14.837  14.363  1.00  8.16           C  
ATOM   1776  CE1 PHE A 112      29.940 -15.488  14.164  1.00  8.16           C  
ATOM   1777  CE2 PHE A 112      27.862 -15.619  15.327  1.00  8.16           C  
ATOM   1778  CZ  PHE A 112      29.198 -15.947  15.222  1.00  8.16           C  
ATOM   1779  H   PHE A 112      26.318 -12.959   9.360  1.00 10.12           H  
ATOM   1780  HA  PHE A 112      28.147 -14.769  10.705  1.00  6.53           H  
ATOM   1781 1HB  PHE A 112      27.960 -12.582  12.161  1.00  9.79           H  
ATOM   1782 2HB  PHE A 112      26.398 -13.215  12.588  1.00  9.79           H  
ATOM   1783  HD1 PHE A 112      29.931 -14.329  12.364  1.00  9.79           H  
ATOM   1784  HD2 PHE A 112      26.216 -14.574  14.447  1.00  9.79           H  
ATOM   1785  HE1 PHE A 112      30.996 -15.743  14.083  1.00  9.79           H  
ATOM   1786  HE2 PHE A 112      27.275 -15.982  16.170  1.00  9.79           H  
ATOM   1787  HZ  PHE A 112      29.667 -16.570  15.978  1.00  9.79           H  
ATOM   1788  N   ALA A 113      26.327 -16.391  11.001  1.00  3.08           N  
ATOM   1789  CA  ALA A 113      25.303 -17.418  11.156  1.00  3.66           C  
ATOM   1790  C   ALA A 113      25.905 -18.643  11.834  1.00  2.96           C  
ATOM   1791  O   ALA A 113      26.124 -19.658  11.169  1.00  5.35           O  
ATOM   1792  CB  ALA A 113      24.706 -17.790   9.808  1.00  5.49           C  
ATOM   1793  H   ALA A 113      27.296 -16.680  10.952  1.00  3.70           H  
ATOM   1794  HA  ALA A 113      24.518 -17.024  11.805  1.00  4.39           H  
ATOM   1795 1HB  ALA A 113      23.933 -18.547   9.946  1.00  6.59           H  
ATOM   1796 2HB  ALA A 113      24.267 -16.905   9.347  1.00  6.59           H  
ATOM   1797 3HB  ALA A 113      25.487 -18.186   9.162  1.00  6.59           H  
ATOM   1798  N   ASN A 114      26.180 -18.581  13.144  1.00  3.42           N  
ATOM   1799  CA  ASN A 114      26.877 -19.717  13.765  1.00  6.51           C  
ATOM   1800  C   ASN A 114      25.955 -20.886  14.103  1.00  4.27           C  
ATOM   1801  O   ASN A 114      26.401 -21.899  14.645  1.00  5.73           O  
ATOM   1802  CB  ASN A 114      27.629 -19.309  15.001  1.00  9.77           C  
ATOM   1803  CG  ASN A 114      26.725 -18.973  16.132  1.00  9.77           C  
ATOM   1804  OD1 ASN A 114      25.504 -19.042  15.983  1.00  9.77           O  
ATOM   1805  ND2 ASN A 114      27.287 -18.631  17.259  1.00  9.77           N  
ATOM   1806  H   ASN A 114      25.926 -17.765  13.694  1.00  4.10           H  
ATOM   1807  HA  ASN A 114      27.604 -20.092  13.045  1.00  7.81           H  
ATOM   1808 1HB  ASN A 114      28.304 -20.110  15.294  1.00 11.72           H  
ATOM   1809 2HB  ASN A 114      28.245 -18.445  14.769  1.00 11.72           H  
ATOM   1810 1HD2 ASN A 114      26.720 -18.403  18.051  1.00 11.72           H  
ATOM   1811 2HD2 ASN A 114      28.283 -18.596  17.329  1.00 11.72           H  
ATOM   1812  N   ILE A 115      24.684 -20.772  13.731  1.00  5.00           N  
ATOM   1813  CA  ILE A 115      23.761 -21.878  13.829  1.00  9.04           C  
ATOM   1814  C   ILE A 115      24.227 -22.924  12.831  1.00 12.64           C  
ATOM   1815  O   ILE A 115      24.225 -24.120  13.115  1.00 20.66           O  
ATOM   1816  CB  ILE A 115      22.312 -21.452  13.538  1.00 13.56           C  
ATOM   1817  CG1 ILE A 115      21.801 -20.527  14.648  1.00 13.56           C  
ATOM   1818  CG2 ILE A 115      21.425 -22.679  13.411  1.00 13.56           C  
ATOM   1819  CD1 ILE A 115      20.486 -19.859  14.318  1.00 13.56           C  
ATOM   1820  H   ILE A 115      24.348 -19.904  13.347  1.00  6.00           H  
ATOM   1821  HA  ILE A 115      23.809 -22.300  14.832  1.00 10.85           H  
ATOM   1822  HB  ILE A 115      22.280 -20.889  12.606  1.00 16.27           H  
ATOM   1823 1HG1 ILE A 115      21.671 -21.108  15.561  1.00 16.27           H  
ATOM   1824 2HG1 ILE A 115      22.543 -19.751  14.838  1.00 16.27           H  
ATOM   1825 1HG2 ILE A 115      20.403 -22.369  13.194  1.00 16.27           H  
ATOM   1826 2HG2 ILE A 115      21.791 -23.310  12.602  1.00 16.27           H  
ATOM   1827 3HG2 ILE A 115      21.442 -23.240  14.345  1.00 16.27           H  
ATOM   1828 1HD1 ILE A 115      20.179 -19.224  15.147  1.00 16.27           H  
ATOM   1829 2HD1 ILE A 115      20.601 -19.253  13.419  1.00 16.27           H  
ATOM   1830 3HD1 ILE A 115      19.726 -20.620  14.148  1.00 16.27           H  
ATOM   1831  N   GLU A 116      24.651 -22.451  11.652  1.00 11.07           N  
ATOM   1832  CA  GLU A 116      25.136 -23.303  10.574  1.00 17.63           C  
ATOM   1833  C   GLU A 116      26.464 -23.957  10.947  1.00 21.67           C  
ATOM   1834  O   GLU A 116      26.816 -25.017  10.429  1.00 30.65           O  
ATOM   1835  CB  GLU A 116      25.301 -22.482   9.296  1.00 26.45           C  
ATOM   1836  CG  GLU A 116      23.992 -21.979   8.704  1.00 26.45           C  
ATOM   1837  CD  GLU A 116      24.186 -21.162   7.457  1.00 26.45           C  
ATOM   1838  OE1 GLU A 116      25.312 -20.886   7.117  1.00 26.45           O  
ATOM   1839  OE2 GLU A 116      23.206 -20.816   6.841  1.00 26.45           O  
ATOM   1840  H   GLU A 116      24.673 -21.450  11.497  1.00 13.28           H  
ATOM   1841  HA  GLU A 116      24.403 -24.091  10.397  1.00 21.16           H  
ATOM   1842 1HB  GLU A 116      25.933 -21.617   9.495  1.00 31.73           H  
ATOM   1843 2HB  GLU A 116      25.800 -23.084   8.537  1.00 31.73           H  
ATOM   1844 1HG  GLU A 116      23.361 -22.836   8.470  1.00 31.73           H  
ATOM   1845 2HG  GLU A 116      23.477 -21.377   9.451  1.00 31.73           H  
ATOM   1846  N   LEU A 117      27.190 -23.310  11.855  1.00 19.43           N  
ATOM   1847  CA  LEU A 117      28.466 -23.784  12.358  1.00 25.52           C  
ATOM   1848  C   LEU A 117      28.306 -24.727  13.556  1.00 23.71           C  
ATOM   1849  O   LEU A 117      29.302 -25.230  14.077  1.00 27.87           O  
ATOM   1850  CB  LEU A 117      29.329 -22.586  12.766  1.00 38.28           C  
ATOM   1851  CG  LEU A 117      29.684 -21.617  11.631  1.00 38.28           C  
ATOM   1852  CD1 LEU A 117      30.448 -20.429  12.200  1.00 38.28           C  
ATOM   1853  CD2 LEU A 117      30.508 -22.352  10.586  1.00 38.28           C  
ATOM   1854  H   LEU A 117      26.842 -22.438  12.217  1.00 23.32           H  
ATOM   1855  HA  LEU A 117      28.971 -24.325  11.559  1.00 30.62           H  
ATOM   1856 1HB  LEU A 117      28.805 -22.023  13.536  1.00 45.94           H  
ATOM   1857 2HB  LEU A 117      30.262 -22.958  13.189  1.00 45.94           H  
ATOM   1858  HG  LEU A 117      28.770 -21.241  11.172  1.00 45.94           H  
ATOM   1859 1HD1 LEU A 117      30.693 -19.736  11.395  1.00 45.94           H  
ATOM   1860 2HD1 LEU A 117      29.834 -19.919  12.941  1.00 45.94           H  
ATOM   1861 3HD1 LEU A 117      31.367 -20.779  12.669  1.00 45.94           H  
ATOM   1862 1HD2 LEU A 117      30.759 -21.669   9.774  1.00 45.94           H  
ATOM   1863 2HD2 LEU A 117      31.426 -22.725  11.042  1.00 45.94           H  
ATOM   1864 3HD2 LEU A 117      29.933 -23.189  10.191  1.00 45.94           H  
ATOM   1865  N   ASP A 118      27.061 -24.938  14.010  1.00 19.66           N  
ATOM   1866  CA  ASP A 118      26.762 -25.769  15.172  1.00 19.39           C  
ATOM   1867  C   ASP A 118      27.439 -25.257  16.441  1.00 11.90           C  
ATOM   1868  O   ASP A 118      27.918 -26.048  17.254  1.00 13.84           O  
ATOM   1869  CB  ASP A 118      27.172 -27.225  14.920  1.00 29.09           C  
ATOM   1870  CG  ASP A 118      26.386 -27.876  13.789  1.00 29.09           C  
ATOM   1871  OD1 ASP A 118      25.222 -27.585  13.654  1.00 29.09           O  
ATOM   1872  OD2 ASP A 118      26.959 -28.664  13.075  1.00 29.09           O  
ATOM   1873  H   ASP A 118      26.266 -24.523  13.544  1.00 23.59           H  
ATOM   1874  HA  ASP A 118      25.684 -25.747  15.335  1.00 23.27           H  
ATOM   1875 1HB  ASP A 118      28.234 -27.282  14.684  1.00 34.90           H  
ATOM   1876 2HB  ASP A 118      27.012 -27.806  15.828  1.00 34.90           H  
ATOM   1877  N   SER A 119      27.461 -23.932  16.610  1.00  6.51           N  
ATOM   1878  CA  SER A 119      28.028 -23.288  17.791  1.00  4.45           C  
ATOM   1879  C   SER A 119      26.965 -22.902  18.806  1.00  3.98           C  
ATOM   1880  O   SER A 119      27.277 -22.342  19.857  1.00 12.32           O  
ATOM   1881  CB  SER A 119      28.790 -22.051  17.400  1.00  6.68           C  
ATOM   1882  OG  SER A 119      29.913 -22.364  16.631  1.00  6.68           O  
ATOM   1883  H   SER A 119      27.063 -23.337  15.893  1.00  7.81           H  
ATOM   1884  HA  SER A 119      28.716 -23.988  18.268  1.00  5.34           H  
ATOM   1885 1HB  SER A 119      28.125 -21.407  16.837  1.00  8.01           H  
ATOM   1886 2HB  SER A 119      29.095 -21.508  18.293  1.00  8.01           H  
ATOM   1887  HG  SER A 119      30.576 -22.644  17.271  1.00  8.01           H  
ATOM   1888  N   VAL A 120      25.708 -23.195  18.494  1.00  2.13           N  
ATOM   1889  CA  VAL A 120      24.621 -22.802  19.366  1.00  4.67           C  
ATOM   1890  C   VAL A 120      24.115 -23.997  20.163  1.00  2.85           C  
ATOM   1891  O   VAL A 120      23.750 -25.028  19.596  1.00  3.64           O  
ATOM   1892  CB  VAL A 120      23.472 -22.189  18.549  1.00  7.00           C  
ATOM   1893  CG1 VAL A 120      22.338 -21.781  19.469  1.00  7.00           C  
ATOM   1894  CG2 VAL A 120      23.987 -20.998  17.772  1.00  7.00           C  
ATOM   1895  H   VAL A 120      25.496 -23.677  17.634  1.00  2.56           H  
ATOM   1896  HA  VAL A 120      24.989 -22.049  20.063  1.00  5.60           H  
ATOM   1897  HB  VAL A 120      23.083 -22.935  17.856  1.00  8.41           H  
ATOM   1898 1HG1 VAL A 120      21.530 -21.355  18.875  1.00  8.41           H  
ATOM   1899 2HG1 VAL A 120      21.972 -22.655  20.007  1.00  8.41           H  
ATOM   1900 3HG1 VAL A 120      22.695 -21.037  20.180  1.00  8.41           H  
ATOM   1901 1HG2 VAL A 120      23.176 -20.568  17.188  1.00  8.41           H  
ATOM   1902 2HG2 VAL A 120      24.370 -20.250  18.466  1.00  8.41           H  
ATOM   1903 3HG2 VAL A 120      24.787 -21.316  17.103  1.00  8.41           H  
ATOM   1904  N   THR A 121      24.104 -23.845  21.483  1.00  2.12           N  
ATOM   1905  CA  THR A 121      23.660 -24.891  22.399  1.00  2.37           C  
ATOM   1906  C   THR A 121      22.157 -24.874  22.588  1.00  2.09           C  
ATOM   1907  O   THR A 121      21.479 -23.942  22.152  1.00  2.04           O  
ATOM   1908  CB  THR A 121      24.317 -24.745  23.785  1.00  3.56           C  
ATOM   1909  OG1 THR A 121      23.915 -23.493  24.365  1.00  3.56           O  
ATOM   1910  CG2 THR A 121      25.823 -24.805  23.678  1.00  3.56           C  
ATOM   1911  H   THR A 121      24.424 -22.968  21.868  1.00  2.54           H  
ATOM   1912  HA  THR A 121      23.937 -25.859  21.981  1.00  2.84           H  
ATOM   1913  HB  THR A 121      23.984 -25.555  24.433  1.00  4.27           H  
ATOM   1914  HG1 THR A 121      24.576 -23.204  25.007  1.00  4.27           H  
ATOM   1915 1HG2 THR A 121      26.264 -24.705  24.668  1.00  4.27           H  
ATOM   1916 2HG2 THR A 121      26.118 -25.761  23.246  1.00  4.27           H  
ATOM   1917 3HG2 THR A 121      26.168 -23.993  23.042  1.00  4.27           H  
ATOM   1918  N   GLU A 122      21.662 -25.895  23.280  1.00  2.30           N  
ATOM   1919  CA  GLU A 122      20.251 -26.064  23.614  1.00  2.64           C  
ATOM   1920  C   GLU A 122      19.665 -24.832  24.292  1.00  2.11           C  
ATOM   1921  O   GLU A 122      20.312 -24.205  25.140  1.00  2.54           O  
ATOM   1922  CB  GLU A 122      20.079 -27.271  24.536  1.00  3.96           C  
ATOM   1923  CG  GLU A 122      18.641 -27.602  24.909  1.00  3.96           C  
ATOM   1924  CD  GLU A 122      18.556 -28.796  25.812  1.00  3.96           C  
ATOM   1925  OE1 GLU A 122      19.589 -29.283  26.208  1.00  3.96           O  
ATOM   1926  OE2 GLU A 122      17.466 -29.229  26.104  1.00  3.96           O  
ATOM   1927  H   GLU A 122      22.306 -26.606  23.595  1.00  2.76           H  
ATOM   1928  HA  GLU A 122      19.699 -26.241  22.690  1.00  3.17           H  
ATOM   1929 1HB  GLU A 122      20.509 -28.153  24.062  1.00  4.75           H  
ATOM   1930 2HB  GLU A 122      20.628 -27.099  25.462  1.00  4.75           H  
ATOM   1931 1HG  GLU A 122      18.197 -26.747  25.417  1.00  4.75           H  
ATOM   1932 2HG  GLU A 122      18.070 -27.793  24.002  1.00  4.75           H  
ATOM   1933  N   VAL A 123      18.443 -24.477  23.903  1.00  2.51           N  
ATOM   1934  CA  VAL A 123      17.781 -23.326  24.494  1.00  2.50           C  
ATOM   1935  C   VAL A 123      17.320 -23.670  25.890  1.00  2.76           C  
ATOM   1936  O   VAL A 123      16.558 -24.615  26.094  1.00  4.51           O  
ATOM   1937  CB  VAL A 123      16.584 -22.869  23.655  1.00  3.75           C  
ATOM   1938  CG1 VAL A 123      15.909 -21.706  24.368  1.00  3.75           C  
ATOM   1939  CG2 VAL A 123      17.044 -22.487  22.253  1.00  3.75           C  
ATOM   1940  H   VAL A 123      17.965 -25.020  23.198  1.00  3.01           H  
ATOM   1941  HA  VAL A 123      18.485 -22.511  24.570  1.00  3.00           H  
ATOM   1942  HB  VAL A 123      15.862 -23.683  23.592  1.00  4.50           H  
ATOM   1943 1HG1 VAL A 123      15.037 -21.380  23.809  1.00  4.50           H  
ATOM   1944 2HG1 VAL A 123      15.598 -22.024  25.361  1.00  4.50           H  
ATOM   1945 3HG1 VAL A 123      16.610 -20.876  24.458  1.00  4.50           H  
ATOM   1946 1HG2 VAL A 123      16.192 -22.178  21.655  1.00  4.50           H  
ATOM   1947 2HG2 VAL A 123      17.758 -21.667  22.310  1.00  4.50           H  
ATOM   1948 3HG2 VAL A 123      17.517 -23.348  21.780  1.00  4.50           H  
ATOM   1949  N   LYS A 124      17.803 -22.901  26.852  1.00  2.52           N  
ATOM   1950  CA  LYS A 124      17.502 -23.155  28.242  1.00  3.84           C  
ATOM   1951  C   LYS A 124      16.353 -22.302  28.738  1.00  2.73           C  
ATOM   1952  O   LYS A 124      16.132 -21.191  28.254  1.00  2.58           O  
ATOM   1953  CB  LYS A 124      18.744 -22.917  29.083  1.00  5.76           C  
ATOM   1954  CG  LYS A 124      19.882 -23.857  28.728  1.00  5.76           C  
ATOM   1955  CD  LYS A 124      21.095 -23.649  29.613  1.00  5.76           C  
ATOM   1956  CE  LYS A 124      22.250 -24.515  29.138  1.00  5.76           C  
ATOM   1957  NZ  LYS A 124      23.440 -24.381  30.009  1.00  5.76           N  
ATOM   1958  H   LYS A 124      18.410 -22.130  26.611  1.00  3.02           H  
ATOM   1959  HA  LYS A 124      17.209 -24.200  28.347  1.00  4.61           H  
ATOM   1960 1HB  LYS A 124      19.094 -21.893  28.945  1.00  6.91           H  
ATOM   1961 2HB  LYS A 124      18.508 -23.049  30.138  1.00  6.91           H  
ATOM   1962 1HG  LYS A 124      19.544 -24.890  28.832  1.00  6.91           H  
ATOM   1963 2HG  LYS A 124      20.174 -23.695  27.691  1.00  6.91           H  
ATOM   1964 1HD  LYS A 124      21.400 -22.602  29.588  1.00  6.91           H  
ATOM   1965 2HD  LYS A 124      20.852 -23.916  30.642  1.00  6.91           H  
ATOM   1966 1HE  LYS A 124      21.940 -25.558  29.119  1.00  6.91           H  
ATOM   1967 2HE  LYS A 124      22.522 -24.211  28.128  1.00  6.91           H  
ATOM   1968 1HZ  LYS A 124      24.182 -24.968  29.648  1.00  6.91           H  
ATOM   1969 2HZ  LYS A 124      23.736 -23.413  30.037  1.00  6.91           H  
ATOM   1970 3HZ  LYS A 124      23.204 -24.674  30.945  1.00  6.91           H  
ATOM   1971  N   ASP A 125      15.630 -22.853  29.702  1.00  5.72           N  
ATOM   1972  CA  ASP A 125      14.505 -22.206  30.355  1.00  5.03           C  
ATOM   1973  C   ASP A 125      14.952 -21.681  31.710  1.00  4.45           C  
ATOM   1974  O   ASP A 125      15.188 -22.461  32.633  1.00  5.24           O  
ATOM   1975  CB  ASP A 125      13.341 -23.196  30.489  1.00  7.54           C  
ATOM   1976  CG  ASP A 125      12.057 -22.619  31.082  1.00  7.54           C  
ATOM   1977  OD1 ASP A 125      12.096 -21.590  31.719  1.00  7.54           O  
ATOM   1978  OD2 ASP A 125      11.031 -23.231  30.880  1.00  7.54           O  
ATOM   1979  H   ASP A 125      15.886 -23.779  30.014  1.00  6.86           H  
ATOM   1980  HA  ASP A 125      14.184 -21.360  29.753  1.00  6.04           H  
ATOM   1981 1HB  ASP A 125      13.108 -23.606  29.507  1.00  9.05           H  
ATOM   1982 2HB  ASP A 125      13.657 -24.031  31.115  1.00  9.05           H  
ATOM   1983  N   GLN A 126      15.078 -20.358  31.832  1.00  3.85           N  
ATOM   1984  CA  GLN A 126      15.542 -19.733  33.071  1.00  4.51           C  
ATOM   1985  C   GLN A 126      14.607 -19.922  34.275  1.00  4.08           C  
ATOM   1986  O   GLN A 126      15.007 -19.581  35.390  1.00  9.42           O  
ATOM   1987  CB  GLN A 126      15.804 -18.235  32.863  1.00  6.76           C  
ATOM   1988  CG  GLN A 126      14.576 -17.370  32.665  1.00  6.76           C  
ATOM   1989  CD  GLN A 126      14.955 -15.932  32.349  1.00  6.76           C  
ATOM   1990  OE1 GLN A 126      15.533 -15.220  33.175  1.00  6.76           O  
ATOM   1991  NE2 GLN A 126      14.633 -15.501  31.139  1.00  6.76           N  
ATOM   1992  H   GLN A 126      14.867 -19.761  31.043  1.00  4.62           H  
ATOM   1993  HA  GLN A 126      16.491 -20.196  33.334  1.00  5.41           H  
ATOM   1994 1HB  GLN A 126      16.348 -17.842  33.721  1.00  8.12           H  
ATOM   1995 2HB  GLN A 126      16.442 -18.103  31.989  1.00  8.12           H  
ATOM   1996 1HG  GLN A 126      13.979 -17.763  31.845  1.00  8.12           H  
ATOM   1997 2HG  GLN A 126      13.995 -17.376  33.586  1.00  8.12           H  
ATOM   1998 1HE2 GLN A 126      14.851 -14.563  30.856  1.00  8.12           H  
ATOM   1999 2HE2 GLN A 126      14.170 -16.113  30.498  1.00  8.12           H  
ATOM   2000  N   GLY A 127      13.373 -20.433  34.053  1.00  8.49           N  
ATOM   2001  CA  GLY A 127      12.396 -20.737  35.116  1.00 10.09           C  
ATOM   2002  C   GLY A 127      12.409 -19.695  36.223  1.00 16.10           C  
ATOM   2003  O   GLY A 127      11.985 -18.565  35.970  1.00 37.63           O  
ATOM   2004  H   GLY A 127      13.093 -20.667  33.106  1.00 10.19           H  
ATOM   2005 1HA  GLY A 127      11.400 -20.773  34.674  1.00 12.11           H  
ATOM   2006 2HA  GLY A 127      12.585 -21.732  35.512  1.00 12.11           H  
ATOM   2007  N   PRO A 128      12.728 -20.113  37.480  1.00 41.73           N  
ATOM   2008  CA  PRO A 128      12.988 -19.205  38.623  1.00 59.94           C  
ATOM   2009  C   PRO A 128      12.859 -17.739  38.249  1.00 28.26           C  
ATOM   2010  O   PRO A 128      13.790 -17.132  37.716  1.00 91.35           O  
ATOM   2011  CB  PRO A 128      14.404 -19.573  39.060  1.00 89.91           C  
ATOM   2012  CG  PRO A 128      14.508 -21.026  38.763  1.00 89.91           C  
ATOM   2013  CD  PRO A 128      13.680 -21.252  37.541  1.00 89.91           C  
ATOM   2014  HA  PRO A 128      12.278 -19.449  39.427  1.00 71.93           H  
ATOM   2015 1HB  PRO A 128      15.138 -18.971  38.504  1.00107.89           H  
ATOM   2016 2HB  PRO A 128      14.542 -19.343  40.127  1.00107.89           H  
ATOM   2017 1HG  PRO A 128      15.560 -21.308  38.608  1.00107.89           H  
ATOM   2018 2HG  PRO A 128      14.151 -21.610  39.623  1.00107.89           H  
ATOM   2019 1HD  PRO A 128      14.321 -21.300  36.661  1.00107.89           H  
ATOM   2020 2HD  PRO A 128      13.112 -22.186  37.658  1.00107.89           H  
ATOM   2021  N   SER A 129      11.677 -17.194  38.514  1.00 11.71           N  
ATOM   2022  CA  SER A 129      11.287 -15.839  38.141  1.00 12.30           C  
ATOM   2023  C   SER A 129      12.200 -14.715  38.644  1.00  5.87           C  
ATOM   2024  O   SER A 129      11.870 -14.011  39.600  1.00 19.88           O  
ATOM   2025  CB  SER A 129       9.878 -15.612  38.635  1.00 18.45           C  
ATOM   2026  OG  SER A 129       8.976 -16.478  37.994  1.00 18.45           O  
ATOM   2027  H   SER A 129      10.990 -17.771  38.979  1.00 14.05           H  
ATOM   2028  HA  SER A 129      11.281 -15.789  37.061  1.00 14.76           H  
ATOM   2029 1HB  SER A 129       9.840 -15.780  39.710  1.00 22.14           H  
ATOM   2030 2HB  SER A 129       9.595 -14.582  38.466  1.00 22.14           H  
ATOM   2031  HG  SER A 129       9.287 -16.586  37.087  1.00 22.14           H  
ATOM   2032  N   CYS A 130      13.333 -14.541  37.961  1.00  4.62           N  
ATOM   2033  CA  CYS A 130      14.309 -13.497  38.258  1.00  4.70           C  
ATOM   2034  C   CYS A 130      14.991 -12.991  36.978  1.00  4.61           C  
ATOM   2035  O   CYS A 130      14.633 -13.405  35.875  1.00  8.31           O  
ATOM   2036  CB  CYS A 130      15.361 -14.011  39.222  1.00  7.05           C  
ATOM   2037  SG  CYS A 130      16.402 -15.327  38.561  1.00  7.05           S  
ATOM   2038  H   CYS A 130      13.532 -15.192  37.216  1.00  5.54           H  
ATOM   2039  HA  CYS A 130      13.789 -12.661  38.727  1.00  5.64           H  
ATOM   2040 1HB  CYS A 130      16.004 -13.184  39.505  1.00  8.46           H  
ATOM   2041 2HB  CYS A 130      14.882 -14.379  40.130  1.00  8.46           H  
ATOM   2042  HG  CYS A 130      15.612 -16.330  38.920  1.00  8.46           H  
ATOM   2043  N   GLY A 131      15.977 -12.095  37.127  1.00  3.85           N  
ATOM   2044  CA  GLY A 131      16.673 -11.512  35.974  1.00  4.16           C  
ATOM   2045  C   GLY A 131      18.030 -12.163  35.662  1.00  3.54           C  
ATOM   2046  O   GLY A 131      18.948 -11.490  35.188  1.00  6.36           O  
ATOM   2047  H   GLY A 131      16.252 -11.793  38.057  1.00  4.62           H  
ATOM   2048 1HA  GLY A 131      16.030 -11.592  35.099  1.00  4.99           H  
ATOM   2049 2HA  GLY A 131      16.815 -10.447  36.152  1.00  4.99           H  
ATOM   2050  N   SER A 132      18.118 -13.487  35.870  1.00  1.63           N  
ATOM   2051  CA  SER A 132      19.351 -14.277  35.719  1.00  1.48           C  
ATOM   2052  C   SER A 132      19.856 -14.386  34.279  1.00  1.25           C  
ATOM   2053  O   SER A 132      20.962 -14.878  34.045  1.00  1.59           O  
ATOM   2054  CB  SER A 132      19.132 -15.679  36.256  1.00  2.22           C  
ATOM   2055  OG  SER A 132      18.197 -16.373  35.475  1.00  2.22           O  
ATOM   2056  H   SER A 132      17.298 -13.972  36.204  1.00  1.96           H  
ATOM   2057  HA  SER A 132      20.130 -13.796  36.309  1.00  1.78           H  
ATOM   2058 1HB  SER A 132      20.077 -16.216  36.252  1.00  2.66           H  
ATOM   2059 2HB  SER A 132      18.791 -15.628  37.287  1.00  2.66           H  
ATOM   2060  HG  SER A 132      18.027 -17.209  35.923  1.00  2.66           H  
ATOM   2061  N   CYS A 133      19.056 -13.915  33.326  1.00  1.37           N  
ATOM   2062  CA  CYS A 133      19.389 -13.933  31.917  1.00  1.81           C  
ATOM   2063  C   CYS A 133      20.710 -13.258  31.574  1.00  1.27           C  
ATOM   2064  O   CYS A 133      21.305 -13.581  30.551  1.00  1.54           O  
ATOM   2065  CB  CYS A 133      18.300 -13.239  31.137  1.00  2.71           C  
ATOM   2066  SG  CYS A 133      18.150 -11.483  31.533  1.00  2.71           S  
ATOM   2067  H   CYS A 133      18.157 -13.539  33.580  1.00  1.64           H  
ATOM   2068  HA  CYS A 133      19.433 -14.970  31.596  1.00  2.17           H  
ATOM   2069 1HB  CYS A 133      18.495 -13.334  30.069  1.00  3.26           H  
ATOM   2070 2HB  CYS A 133      17.344 -13.718  31.346  1.00  3.26           H  
ATOM   2071  HG  CYS A 133      17.761 -11.652  32.792  1.00  3.26           H  
ATOM   2072  N   TRP A 134      21.197 -12.335  32.413  1.00  1.19           N  
ATOM   2073  CA  TRP A 134      22.507 -11.740  32.125  1.00  1.48           C  
ATOM   2074  C   TRP A 134      23.611 -12.811  32.118  1.00  1.52           C  
ATOM   2075  O   TRP A 134      24.593 -12.696  31.383  1.00  1.97           O  
ATOM   2076  CB  TRP A 134      22.849 -10.643  33.141  1.00  2.22           C  
ATOM   2077  CG  TRP A 134      23.076 -11.138  34.539  1.00  2.22           C  
ATOM   2078  CD1 TRP A 134      22.123 -11.277  35.490  1.00  2.22           C  
ATOM   2079  CD2 TRP A 134      24.323 -11.516  35.172  1.00  2.22           C  
ATOM   2080  NE1 TRP A 134      22.667 -11.738  36.655  1.00  2.22           N  
ATOM   2081  CE2 TRP A 134      24.013 -11.891  36.484  1.00  2.22           C  
ATOM   2082  CE3 TRP A 134      25.652 -11.560  34.745  1.00  2.22           C  
ATOM   2083  CZ2 TRP A 134      24.982 -12.315  37.376  1.00  2.22           C  
ATOM   2084  CZ3 TRP A 134      26.619 -11.973  35.650  1.00  2.22           C  
ATOM   2085  CH2 TRP A 134      26.292 -12.345  36.926  1.00  2.22           C  
ATOM   2086  H   TRP A 134      20.670 -12.059  33.243  1.00  1.43           H  
ATOM   2087  HA  TRP A 134      22.468 -11.285  31.135  1.00  1.78           H  
ATOM   2088 1HB  TRP A 134      23.747 -10.117  32.817  1.00  2.66           H  
ATOM   2089 2HB  TRP A 134      22.040  -9.913  33.167  1.00  2.66           H  
ATOM   2090  HD1 TRP A 134      21.082 -11.051  35.341  1.00  2.66           H  
ATOM   2091  HE1 TRP A 134      22.151 -11.921  37.505  1.00  2.66           H  
ATOM   2092  HE3 TRP A 134      25.922 -11.268  33.731  1.00  2.66           H  
ATOM   2093  HZ2 TRP A 134      24.752 -12.607  38.397  1.00  2.66           H  
ATOM   2094  HZ3 TRP A 134      27.657 -11.995  35.330  1.00  2.66           H  
ATOM   2095  HH2 TRP A 134      27.085 -12.663  37.603  1.00  2.66           H  
ATOM   2096  N   ALA A 135      23.422 -13.862  32.925  1.00  1.50           N  
ATOM   2097  CA  ALA A 135      24.368 -14.956  33.022  1.00  1.79           C  
ATOM   2098  C   ALA A 135      24.135 -15.931  31.886  1.00  1.65           C  
ATOM   2099  O   ALA A 135      25.086 -16.492  31.348  1.00  1.86           O  
ATOM   2100  CB  ALA A 135      24.243 -15.653  34.367  1.00  2.69           C  
ATOM   2101  H   ALA A 135      22.585 -13.916  33.485  1.00  1.80           H  
ATOM   2102  HA  ALA A 135      25.375 -14.551  32.922  1.00  2.15           H  
ATOM   2103 1HB  ALA A 135      24.971 -16.462  34.429  1.00  3.22           H  
ATOM   2104 2HB  ALA A 135      24.430 -14.935  35.166  1.00  3.22           H  
ATOM   2105 3HB  ALA A 135      23.240 -16.060  34.475  1.00  3.22           H  
ATOM   2106  N   PHE A 136      22.871 -16.103  31.493  1.00  1.49           N  
ATOM   2107  CA  PHE A 136      22.563 -16.988  30.369  1.00  1.60           C  
ATOM   2108  C   PHE A 136      23.082 -16.440  29.060  1.00  1.42           C  
ATOM   2109  O   PHE A 136      23.603 -17.194  28.239  1.00  1.75           O  
ATOM   2110  CB  PHE A 136      21.057 -17.190  30.215  1.00  2.40           C  
ATOM   2111  CG  PHE A 136      20.435 -18.188  31.142  1.00  2.40           C  
ATOM   2112  CD1 PHE A 136      19.878 -17.796  32.344  1.00  2.40           C  
ATOM   2113  CD2 PHE A 136      20.387 -19.531  30.794  1.00  2.40           C  
ATOM   2114  CE1 PHE A 136      19.295 -18.721  33.178  1.00  2.40           C  
ATOM   2115  CE2 PHE A 136      19.805 -20.459  31.632  1.00  2.40           C  
ATOM   2116  CZ  PHE A 136      19.259 -20.053  32.825  1.00  2.40           C  
ATOM   2117  H   PHE A 136      22.126 -15.632  32.000  1.00  1.79           H  
ATOM   2118  HA  PHE A 136      23.038 -17.948  30.540  1.00  1.92           H  
ATOM   2119 1HB  PHE A 136      20.553 -16.238  30.356  1.00  2.88           H  
ATOM   2120 2HB  PHE A 136      20.849 -17.511  29.195  1.00  2.88           H  
ATOM   2121  HD1 PHE A 136      19.902 -16.747  32.628  1.00  2.88           H  
ATOM   2122  HD2 PHE A 136      20.819 -19.850  29.845  1.00  2.88           H  
ATOM   2123  HE1 PHE A 136      18.860 -18.394  34.119  1.00  2.88           H  
ATOM   2124  HE2 PHE A 136      19.777 -21.511  31.353  1.00  2.88           H  
ATOM   2125  HZ  PHE A 136      18.798 -20.782  33.487  1.00  2.88           H  
ATOM   2126  N   ALA A 137      22.960 -15.133  28.870  1.00  1.22           N  
ATOM   2127  CA  ALA A 137      23.450 -14.505  27.660  1.00  1.14           C  
ATOM   2128  C   ALA A 137      24.961 -14.567  27.617  1.00  1.06           C  
ATOM   2129  O   ALA A 137      25.542 -14.878  26.572  1.00  1.00           O  
ATOM   2130  CB  ALA A 137      22.973 -13.072  27.576  1.00  1.71           C  
ATOM   2131  H   ALA A 137      22.505 -14.567  29.568  1.00  1.46           H  
ATOM   2132  HA  ALA A 137      23.063 -15.060  26.808  1.00  1.37           H  
ATOM   2133 1HB  ALA A 137      23.333 -12.622  26.651  1.00  2.05           H  
ATOM   2134 2HB  ALA A 137      21.884 -13.055  27.589  1.00  2.05           H  
ATOM   2135 3HB  ALA A 137      23.356 -12.509  28.426  1.00  2.05           H  
ATOM   2136  N   ALA A 138      25.595 -14.268  28.758  1.00  1.18           N  
ATOM   2137  CA  ALA A 138      27.038 -14.338  28.863  1.00  1.29           C  
ATOM   2138  C   ALA A 138      27.547 -15.727  28.530  1.00  1.02           C  
ATOM   2139  O   ALA A 138      28.398 -15.884  27.653  1.00  0.90           O  
ATOM   2140  CB  ALA A 138      27.479 -13.952  30.261  1.00  1.94           C  
ATOM   2141  H   ALA A 138      25.075 -13.975  29.579  1.00  1.42           H  
ATOM   2142  HA  ALA A 138      27.457 -13.640  28.143  1.00  1.55           H  
ATOM   2143 1HB  ALA A 138      28.568 -13.985  30.320  1.00  2.32           H  
ATOM   2144 2HB  ALA A 138      27.131 -12.945  30.486  1.00  2.32           H  
ATOM   2145 3HB  ALA A 138      27.056 -14.649  30.982  1.00  2.32           H  
ATOM   2146  N   ILE A 139      27.013 -16.732  29.213  1.00  1.15           N  
ATOM   2147  CA  ILE A 139      27.410 -18.102  28.973  1.00  1.47           C  
ATOM   2148  C   ILE A 139      27.146 -18.574  27.567  1.00  0.99           C  
ATOM   2149  O   ILE A 139      27.989 -19.260  27.007  1.00  0.97           O  
ATOM   2150  CB  ILE A 139      26.755 -19.053  29.974  1.00  2.21           C  
ATOM   2151  CG1 ILE A 139      27.337 -18.832  31.368  1.00  2.21           C  
ATOM   2152  CG2 ILE A 139      26.955 -20.478  29.532  1.00  2.21           C  
ATOM   2153  CD1 ILE A 139      28.813 -19.162  31.440  1.00  2.21           C  
ATOM   2154  H   ILE A 139      26.316 -16.549  29.921  1.00  1.38           H  
ATOM   2155  HA  ILE A 139      28.484 -18.162  29.137  1.00  1.76           H  
ATOM   2156  HB  ILE A 139      25.688 -18.841  30.029  1.00  2.65           H  
ATOM   2157 1HG1 ILE A 139      27.197 -17.794  31.662  1.00  2.65           H  
ATOM   2158 2HG1 ILE A 139      26.813 -19.469  32.076  1.00  2.65           H  
ATOM   2159 1HG2 ILE A 139      26.478 -21.151  30.244  1.00  2.65           H  
ATOM   2160 2HG2 ILE A 139      26.510 -20.616  28.549  1.00  2.65           H  
ATOM   2161 3HG2 ILE A 139      28.020 -20.687  29.483  1.00  2.65           H  
ATOM   2162 1HD1 ILE A 139      29.179 -19.002  32.451  1.00  2.65           H  
ATOM   2163 2HD1 ILE A 139      28.964 -20.208  31.167  1.00  2.65           H  
ATOM   2164 3HD1 ILE A 139      29.362 -18.528  30.751  1.00  2.65           H  
ATOM   2165  N   ALA A 140      26.010 -18.215  26.978  1.00  0.99           N  
ATOM   2166  CA  ALA A 140      25.729 -18.642  25.612  1.00  0.85           C  
ATOM   2167  C   ALA A 140      26.818 -18.159  24.658  1.00  0.71           C  
ATOM   2168  O   ALA A 140      27.289 -18.923  23.809  1.00  0.78           O  
ATOM   2169  CB  ALA A 140      24.375 -18.124  25.167  1.00  1.27           C  
ATOM   2170  H   ALA A 140      25.321 -17.663  27.470  1.00  1.19           H  
ATOM   2171  HA  ALA A 140      25.721 -19.732  25.591  1.00  1.02           H  
ATOM   2172 1HB  ALA A 140      24.167 -18.469  24.155  1.00  1.53           H  
ATOM   2173 2HB  ALA A 140      23.606 -18.495  25.844  1.00  1.53           H  
ATOM   2174 3HB  ALA A 140      24.380 -17.036  25.187  1.00  1.53           H  
ATOM   2175  N   ALA A 141      27.229 -16.897  24.817  1.00  0.66           N  
ATOM   2176  CA  ALA A 141      28.291 -16.338  23.994  1.00  0.63           C  
ATOM   2177  C   ALA A 141      29.617 -17.056  24.265  1.00  0.73           C  
ATOM   2178  O   ALA A 141      30.357 -17.355  23.327  1.00  0.83           O  
ATOM   2179  CB  ALA A 141      28.417 -14.846  24.252  1.00  0.95           C  
ATOM   2180  H   ALA A 141      26.787 -16.307  25.515  1.00  0.79           H  
ATOM   2181  HA  ALA A 141      28.030 -16.495  22.948  1.00  0.76           H  
ATOM   2182 1HB  ALA A 141      29.192 -14.435  23.608  1.00  1.13           H  
ATOM   2183 2HB  ALA A 141      27.467 -14.359  24.031  1.00  1.13           H  
ATOM   2184 3HB  ALA A 141      28.678 -14.675  25.294  1.00  1.13           H  
ATOM   2185  N   ILE A 142      29.894 -17.345  25.542  1.00  0.81           N  
ATOM   2186  CA  ILE A 142      31.095 -18.071  25.962  1.00  1.03           C  
ATOM   2187  C   ILE A 142      31.140 -19.490  25.391  1.00  1.24           C  
ATOM   2188  O   ILE A 142      32.185 -19.955  24.949  1.00  1.67           O  
ATOM   2189  CB  ILE A 142      31.204 -18.118  27.502  1.00  1.54           C  
ATOM   2190  CG1 ILE A 142      31.492 -16.722  28.070  1.00  1.54           C  
ATOM   2191  CG2 ILE A 142      32.278 -19.092  27.928  1.00  1.54           C  
ATOM   2192  CD1 ILE A 142      31.332 -16.643  29.575  1.00  1.54           C  
ATOM   2193  H   ILE A 142      29.250 -17.042  26.263  1.00  0.97           H  
ATOM   2194  HA  ILE A 142      31.964 -17.531  25.585  1.00  1.24           H  
ATOM   2195  HB  ILE A 142      30.251 -18.444  27.914  1.00  1.85           H  
ATOM   2196 1HG1 ILE A 142      32.517 -16.448  27.820  1.00  1.85           H  
ATOM   2197 2HG1 ILE A 142      30.824 -15.997  27.608  1.00  1.85           H  
ATOM   2198 1HG2 ILE A 142      32.329 -19.128  29.016  1.00  1.85           H  
ATOM   2199 2HG2 ILE A 142      32.044 -20.080  27.541  1.00  1.85           H  
ATOM   2200 3HG2 ILE A 142      33.240 -18.767  27.531  1.00  1.85           H  
ATOM   2201 1HD1 ILE A 142      31.562 -15.638  29.920  1.00  1.85           H  
ATOM   2202 2HD1 ILE A 142      30.306 -16.889  29.842  1.00  1.85           H  
ATOM   2203 3HD1 ILE A 142      32.012 -17.349  30.050  1.00  1.85           H  
ATOM   2204  N   GLU A 143      30.013 -20.181  25.406  1.00  1.40           N  
ATOM   2205  CA  GLU A 143      29.949 -21.529  24.870  1.00  2.14           C  
ATOM   2206  C   GLU A 143      30.329 -21.516  23.389  1.00  1.61           C  
ATOM   2207  O   GLU A 143      31.170 -22.308  22.945  1.00  2.01           O  
ATOM   2208  CB  GLU A 143      28.536 -22.088  25.058  1.00  3.21           C  
ATOM   2209  CG  GLU A 143      28.150 -22.395  26.502  1.00  3.21           C  
ATOM   2210  CD  GLU A 143      26.687 -22.718  26.644  1.00  3.21           C  
ATOM   2211  OE1 GLU A 143      25.946 -22.352  25.762  1.00  3.21           O  
ATOM   2212  OE2 GLU A 143      26.306 -23.331  27.615  1.00  3.21           O  
ATOM   2213  H   GLU A 143      29.182 -19.771  25.797  1.00  1.68           H  
ATOM   2214  HA  GLU A 143      30.660 -22.157  25.407  1.00  2.57           H  
ATOM   2215 1HB  GLU A 143      27.810 -21.376  24.665  1.00  3.85           H  
ATOM   2216 2HB  GLU A 143      28.433 -23.009  24.486  1.00  3.85           H  
ATOM   2217 1HG  GLU A 143      28.734 -23.237  26.856  1.00  3.85           H  
ATOM   2218 2HG  GLU A 143      28.398 -21.546  27.130  1.00  3.85           H  
ATOM   2219  N   ALA A 144      29.735 -20.581  22.644  1.00  1.54           N  
ATOM   2220  CA  ALA A 144      30.022 -20.431  21.226  1.00  1.76           C  
ATOM   2221  C   ALA A 144      31.482 -20.050  20.999  1.00  1.77           C  
ATOM   2222  O   ALA A 144      32.113 -20.566  20.073  1.00  2.42           O  
ATOM   2223  CB  ALA A 144      29.106 -19.400  20.624  1.00  2.64           C  
ATOM   2224  H   ALA A 144      29.045 -19.967  23.066  1.00  1.85           H  
ATOM   2225  HA  ALA A 144      29.844 -21.390  20.739  1.00  2.11           H  
ATOM   2226 1HB  ALA A 144      29.306 -19.308  19.557  1.00  3.17           H  
ATOM   2227 2HB  ALA A 144      28.070 -19.704  20.776  1.00  3.17           H  
ATOM   2228 3HB  ALA A 144      29.279 -18.443  21.112  1.00  3.17           H  
ATOM   2229  N   LEU A 145      32.019 -19.184  21.868  1.00  2.09           N  
ATOM   2230  CA  LEU A 145      33.420 -18.774  21.839  1.00  3.27           C  
ATOM   2231  C   LEU A 145      34.347 -19.964  21.745  1.00  4.30           C  
ATOM   2232  O   LEU A 145      35.269 -19.963  20.934  1.00  5.47           O  
ATOM   2233  CB  LEU A 145      33.765 -17.967  23.102  1.00  4.91           C  
ATOM   2234  CG  LEU A 145      35.218 -17.544  23.303  1.00  4.91           C  
ATOM   2235  CD1 LEU A 145      35.650 -16.601  22.208  1.00  4.91           C  
ATOM   2236  CD2 LEU A 145      35.326 -16.891  24.666  1.00  4.91           C  
ATOM   2237  H   LEU A 145      31.429 -18.774  22.580  1.00  2.51           H  
ATOM   2238  HA  LEU A 145      33.577 -18.145  20.965  1.00  3.92           H  
ATOM   2239 1HB  LEU A 145      33.155 -17.064  23.109  1.00  5.89           H  
ATOM   2240 2HB  LEU A 145      33.515 -18.546  23.971  1.00  5.89           H  
ATOM   2241  HG  LEU A 145      35.863 -18.422  23.264  1.00  5.89           H  
ATOM   2242 1HD1 LEU A 145      36.688 -16.311  22.362  1.00  5.89           H  
ATOM   2243 2HD1 LEU A 145      35.550 -17.091  21.240  1.00  5.89           H  
ATOM   2244 3HD1 LEU A 145      35.019 -15.720  22.244  1.00  5.89           H  
ATOM   2245 1HD2 LEU A 145      36.350 -16.581  24.852  1.00  5.89           H  
ATOM   2246 2HD2 LEU A 145      34.674 -16.023  24.688  1.00  5.89           H  
ATOM   2247 3HD2 LEU A 145      35.015 -17.601  25.432  1.00  5.89           H  
ATOM   2248  N   HIS A 146      34.108 -20.973  22.574  1.00  5.38           N  
ATOM   2249  CA  HIS A 146      34.977 -22.140  22.609  1.00  8.93           C  
ATOM   2250  C   HIS A 146      34.794 -23.060  21.403  1.00  8.45           C  
ATOM   2251  O   HIS A 146      35.750 -23.709  20.962  1.00 11.78           O  
ATOM   2252  CB  HIS A 146      34.707 -22.910  23.883  1.00 13.39           C  
ATOM   2253  CG  HIS A 146      34.994 -22.065  25.066  1.00 13.39           C  
ATOM   2254  ND1 HIS A 146      36.206 -21.442  25.262  1.00 13.39           N  
ATOM   2255  CD2 HIS A 146      34.215 -21.721  26.110  1.00 13.39           C  
ATOM   2256  CE1 HIS A 146      36.150 -20.735  26.375  1.00 13.39           C  
ATOM   2257  NE2 HIS A 146      34.959 -20.904  26.921  1.00 13.39           N  
ATOM   2258  H   HIS A 146      33.332 -20.901  23.227  1.00  6.46           H  
ATOM   2259  HA  HIS A 146      36.017 -21.816  22.627  1.00 10.72           H  
ATOM   2260 1HB  HIS A 146      33.664 -23.226  23.918  1.00 16.07           H  
ATOM   2261 2HB  HIS A 146      35.332 -23.799  23.925  1.00 16.07           H  
ATOM   2262  HD1 HIS A 146      37.070 -21.714  24.836  1.00 16.07           H  
ATOM   2263  HD2 HIS A 146      33.188 -21.969  26.378  1.00 16.07           H  
ATOM   2264  HE1 HIS A 146      37.009 -20.161  26.704  1.00 16.07           H  
ATOM   2265  N   SER A 147      33.588 -23.085  20.832  1.00  6.85           N  
ATOM   2266  CA  SER A 147      33.391 -23.859  19.613  1.00  8.95           C  
ATOM   2267  C   SER A 147      34.087 -23.175  18.435  1.00  9.94           C  
ATOM   2268  O   SER A 147      34.483 -23.833  17.474  1.00 15.61           O  
ATOM   2269  CB  SER A 147      31.928 -23.993  19.281  1.00 13.42           C  
ATOM   2270  OG  SER A 147      31.419 -22.772  18.829  1.00 13.42           O  
ATOM   2271  H   SER A 147      32.810 -22.583  21.253  1.00  8.22           H  
ATOM   2272  HA  SER A 147      33.819 -24.847  19.747  1.00 10.74           H  
ATOM   2273 1HB  SER A 147      31.785 -24.759  18.520  1.00 16.11           H  
ATOM   2274 2HB  SER A 147      31.391 -24.305  20.171  1.00 16.11           H  
ATOM   2275  HG  SER A 147      31.737 -22.107  19.446  1.00 16.11           H  
ATOM   2276  N   ALA A 148      34.258 -21.855  18.523  1.00  7.22           N  
ATOM   2277  CA  ALA A 148      34.907 -21.099  17.462  1.00  9.73           C  
ATOM   2278  C   ALA A 148      36.424 -21.033  17.615  1.00 12.74           C  
ATOM   2279  O   ALA A 148      37.154 -21.145  16.630  1.00 18.21           O  
ATOM   2280  CB  ALA A 148      34.342 -19.688  17.422  1.00 14.60           C  
ATOM   2281  H   ALA A 148      33.882 -21.351  19.317  1.00  8.66           H  
ATOM   2282  HA  ALA A 148      34.688 -21.596  16.516  1.00 11.68           H  
ATOM   2283 1HB  ALA A 148      34.800 -19.136  16.602  1.00 17.51           H  
ATOM   2284 2HB  ALA A 148      33.263 -19.733  17.272  1.00 17.51           H  
ATOM   2285 3HB  ALA A 148      34.556 -19.185  18.364  1.00 17.51           H  
ATOM   2286  N   MET A 149      36.900 -20.835  18.843  1.00 12.91           N  
ATOM   2287  CA  MET A 149      38.329 -20.690  19.090  1.00 20.43           C  
ATOM   2288  C   MET A 149      39.063 -22.017  19.169  1.00 20.83           C  
ATOM   2289  O   MET A 149      40.217 -22.111  18.746  1.00 27.44           O  
ATOM   2290  CB  MET A 149      38.563 -19.891  20.369  1.00 30.64           C  
ATOM   2291  CG  MET A 149      38.116 -18.437  20.301  1.00 30.64           C  
ATOM   2292  SD  MET A 149      38.975 -17.489  19.026  1.00 30.64           S  
ATOM   2293  CE  MET A 149      37.771 -17.488  17.702  1.00 30.64           C  
ATOM   2294  H   MET A 149      36.263 -20.750  19.619  1.00 15.49           H  
ATOM   2295  HA  MET A 149      38.759 -20.133  18.258  1.00 24.52           H  
ATOM   2296 1HB  MET A 149      38.030 -20.362  21.193  1.00 36.77           H  
ATOM   2297 2HB  MET A 149      39.625 -19.903  20.616  1.00 36.77           H  
ATOM   2298 1HG  MET A 149      37.048 -18.397  20.095  1.00 36.77           H  
ATOM   2299 2HG  MET A 149      38.296 -17.959  21.263  1.00 36.77           H  
ATOM   2300 1HE  MET A 149      38.167 -16.932  16.852  1.00 36.77           H  
ATOM   2301 2HE  MET A 149      37.566 -18.513  17.397  1.00 36.77           H  
ATOM   2302 3HE  MET A 149      36.849 -17.020  18.046  1.00 36.77           H  
ATOM   2303  N   TYR A 150      38.413 -23.043  19.704  1.00 20.16           N  
ATOM   2304  CA  TYR A 150      39.048 -24.344  19.800  1.00 29.09           C  
ATOM   2305  C   TYR A 150      38.418 -25.339  18.844  1.00 22.36           C  
ATOM   2306  O   TYR A 150      39.116 -25.990  18.065  1.00 33.01           O  
ATOM   2307  CB  TYR A 150      38.965 -24.869  21.227  1.00 43.63           C  
ATOM   2308  CG  TYR A 150      39.594 -26.228  21.399  1.00 43.63           C  
ATOM   2309  CD1 TYR A 150      40.970 -26.361  21.486  1.00 43.63           C  
ATOM   2310  CD2 TYR A 150      38.784 -27.346  21.459  1.00 43.63           C  
ATOM   2311  CE1 TYR A 150      41.527 -27.614  21.639  1.00 43.63           C  
ATOM   2312  CE2 TYR A 150      39.336 -28.598  21.615  1.00 43.63           C  
ATOM   2313  CZ  TYR A 150      40.704 -28.736  21.703  1.00 43.63           C  
ATOM   2314  OH  TYR A 150      41.256 -29.991  21.855  1.00 43.63           O  
ATOM   2315  H   TYR A 150      37.470 -22.944  20.060  1.00 24.19           H  
ATOM   2316  HA  TYR A 150      40.098 -24.240  19.525  1.00 34.91           H  
ATOM   2317 1HB  TYR A 150      39.466 -24.173  21.901  1.00 52.36           H  
ATOM   2318 2HB  TYR A 150      37.923 -24.934  21.535  1.00 52.36           H  
ATOM   2319  HD1 TYR A 150      41.611 -25.479  21.434  1.00 52.36           H  
ATOM   2320  HD2 TYR A 150      37.705 -27.229  21.386  1.00 52.36           H  
ATOM   2321  HE1 TYR A 150      42.609 -27.722  21.704  1.00 52.36           H  
ATOM   2322  HE2 TYR A 150      38.692 -29.477  21.664  1.00 52.36           H  
ATOM   2323  HH  TYR A 150      40.585 -30.656  21.676  1.00 52.36           H  
ATOM   2324  N   GLY A 151      37.099 -25.468  18.912  1.00 15.54           N  
ATOM   2325  CA  GLY A 151      36.393 -26.401  18.051  1.00 14.54           C  
ATOM   2326  C   GLY A 151      35.642 -27.440  18.865  1.00 13.08           C  
ATOM   2327  O   GLY A 151      35.518 -28.590  18.442  1.00 23.03           O  
ATOM   2328  H   GLY A 151      36.576 -24.902  19.568  1.00 18.65           H  
ATOM   2329 1HA  GLY A 151      35.699 -25.863  17.410  1.00 17.45           H  
ATOM   2330 2HA  GLY A 151      37.105 -26.899  17.394  1.00 17.45           H  
ATOM   2331  N   ASP A 152      35.142 -27.047  20.033  1.00 11.50           N  
ATOM   2332  CA  ASP A 152      34.428 -28.008  20.870  1.00 11.89           C  
ATOM   2333  C   ASP A 152      33.389 -27.320  21.766  1.00  9.12           C  
ATOM   2334  O   ASP A 152      33.708 -26.738  22.805  1.00 12.83           O  
ATOM   2335  CB  ASP A 152      35.447 -28.824  21.675  1.00 17.84           C  
ATOM   2336  CG  ASP A 152      34.859 -29.945  22.508  1.00 17.84           C  
ATOM   2337  OD1 ASP A 152      33.665 -29.989  22.674  1.00 17.84           O  
ATOM   2338  OD2 ASP A 152      35.614 -30.767  22.976  1.00 17.84           O  
ATOM   2339  H   ASP A 152      35.267 -26.086  20.341  1.00 13.80           H  
ATOM   2340  HA  ASP A 152      33.895 -28.697  20.215  1.00 14.27           H  
ATOM   2341 1HB  ASP A 152      36.171 -29.261  20.986  1.00 21.40           H  
ATOM   2342 2HB  ASP A 152      35.998 -28.159  22.333  1.00 21.40           H  
ATOM   2343  N   LEU A 153      32.134 -27.385  21.323  1.00  6.47           N  
ATOM   2344  CA  LEU A 153      31.007 -26.759  22.006  1.00  5.37           C  
ATOM   2345  C   LEU A 153      30.567 -27.537  23.248  1.00  5.15           C  
ATOM   2346  O   LEU A 153      30.197 -28.708  23.155  1.00  7.14           O  
ATOM   2347  CB  LEU A 153      29.819 -26.657  21.040  1.00  8.05           C  
ATOM   2348  CG  LEU A 153      28.584 -25.936  21.575  1.00  8.05           C  
ATOM   2349  CD1 LEU A 153      28.941 -24.477  21.808  1.00  8.05           C  
ATOM   2350  CD2 LEU A 153      27.447 -26.078  20.576  1.00  8.05           C  
ATOM   2351  H   LEU A 153      31.954 -27.891  20.468  1.00  7.76           H  
ATOM   2352  HA  LEU A 153      31.307 -25.759  22.316  1.00  6.44           H  
ATOM   2353 1HB  LEU A 153      30.141 -26.139  20.139  1.00  9.67           H  
ATOM   2354 2HB  LEU A 153      29.515 -27.666  20.761  1.00  9.67           H  
ATOM   2355  HG  LEU A 153      28.286 -26.371  22.529  1.00  9.67           H  
ATOM   2356 1HD1 LEU A 153      28.080 -23.938  22.195  1.00  9.67           H  
ATOM   2357 2HD1 LEU A 153      29.758 -24.416  22.527  1.00  9.67           H  
ATOM   2358 3HD1 LEU A 153      29.251 -24.026  20.866  1.00  9.67           H  
ATOM   2359 1HD2 LEU A 153      26.563 -25.562  20.948  1.00  9.67           H  
ATOM   2360 2HD2 LEU A 153      27.748 -25.639  19.627  1.00  9.67           H  
ATOM   2361 3HD2 LEU A 153      27.218 -27.133  20.432  1.00  9.67           H  
ATOM   2362  N   ARG A 154      30.596 -26.881  24.407  1.00  5.59           N  
ATOM   2363  CA  ARG A 154      30.165 -27.506  25.660  1.00  6.14           C  
ATOM   2364  C   ARG A 154      29.130 -26.652  26.363  1.00  5.19           C  
ATOM   2365  O   ARG A 154      29.167 -25.430  26.251  1.00 14.53           O  
ATOM   2366  CB  ARG A 154      31.335 -27.702  26.619  1.00  9.21           C  
ATOM   2367  CG  ARG A 154      32.479 -28.537  26.088  1.00  9.21           C  
ATOM   2368  CD  ARG A 154      32.089 -29.954  25.893  1.00  9.21           C  
ATOM   2369  NE  ARG A 154      33.190 -30.714  25.347  1.00  9.21           N  
ATOM   2370  CZ  ARG A 154      34.084 -31.423  26.061  1.00  9.21           C  
ATOM   2371  NH1 ARG A 154      33.975 -31.513  27.369  1.00  9.21           N  
ATOM   2372  NH2 ARG A 154      35.077 -32.026  25.433  1.00  9.21           N  
ATOM   2373  H   ARG A 154      30.920 -25.925  24.420  1.00  6.71           H  
ATOM   2374  HA  ARG A 154      29.725 -28.477  25.433  1.00  7.37           H  
ATOM   2375 1HB  ARG A 154      31.742 -26.731  26.896  1.00 11.05           H  
ATOM   2376 2HB  ARG A 154      30.979 -28.178  27.532  1.00 11.05           H  
ATOM   2377 1HG  ARG A 154      32.810 -28.140  25.128  1.00 11.05           H  
ATOM   2378 2HG  ARG A 154      33.308 -28.508  26.796  1.00 11.05           H  
ATOM   2379 1HD  ARG A 154      31.805 -30.396  26.847  1.00 11.05           H  
ATOM   2380 2HD  ARG A 154      31.253 -30.013  25.196  1.00 11.05           H  
ATOM   2381  HE  ARG A 154      33.319 -30.671  24.341  1.00 11.05           H  
ATOM   2382 1HH1 ARG A 154      33.215 -31.051  27.845  1.00 11.05           H  
ATOM   2383 2HH1 ARG A 154      34.652 -32.047  27.895  1.00 11.05           H  
ATOM   2384 1HH2 ARG A 154      35.166 -31.922  24.426  1.00 11.05           H  
ATOM   2385 2HH2 ARG A 154      35.759 -32.558  25.951  1.00 11.05           H  
ATOM   2386  N   SER A 155      28.220 -27.285  27.101  1.00  4.88           N  
ATOM   2387  CA  SER A 155      27.251 -26.519  27.874  1.00  5.03           C  
ATOM   2388  C   SER A 155      27.887 -26.116  29.192  1.00  4.53           C  
ATOM   2389  O   SER A 155      28.424 -26.960  29.907  1.00  8.99           O  
ATOM   2390  CB  SER A 155      25.991 -27.300  28.143  1.00  7.54           C  
ATOM   2391  OG  SER A 155      25.140 -26.556  28.972  1.00  7.54           O  
ATOM   2392  H   SER A 155      28.212 -28.294  27.142  1.00  5.86           H  
ATOM   2393  HA  SER A 155      26.994 -25.619  27.318  1.00  6.04           H  
ATOM   2394 1HB  SER A 155      25.488 -27.535  27.205  1.00  9.05           H  
ATOM   2395 2HB  SER A 155      26.245 -28.242  28.627  1.00  9.05           H  
ATOM   2396  HG  SER A 155      24.523 -27.177  29.372  1.00  9.05           H  
ATOM   2397  N   LEU A 156      27.838 -24.829  29.498  1.00  2.24           N  
ATOM   2398  CA  LEU A 156      28.499 -24.301  30.683  1.00  2.01           C  
ATOM   2399  C   LEU A 156      27.530 -23.752  31.739  1.00  1.83           C  
ATOM   2400  O   LEU A 156      26.384 -23.422  31.440  1.00  2.20           O  
ATOM   2401  CB  LEU A 156      29.497 -23.248  30.230  1.00  3.01           C  
ATOM   2402  CG  LEU A 156      30.574 -23.765  29.255  1.00  3.01           C  
ATOM   2403  CD1 LEU A 156      31.424 -22.607  28.763  1.00  3.01           C  
ATOM   2404  CD2 LEU A 156      31.437 -24.808  29.960  1.00  3.01           C  
ATOM   2405  H   LEU A 156      27.350 -24.196  28.874  1.00  2.69           H  
ATOM   2406  HA  LEU A 156      29.061 -25.112  31.141  1.00  2.41           H  
ATOM   2407 1HB  LEU A 156      28.960 -22.456  29.724  1.00  3.62           H  
ATOM   2408 2HB  LEU A 156      29.983 -22.839  31.103  1.00  3.62           H  
ATOM   2409  HG  LEU A 156      30.093 -24.219  28.389  1.00  3.62           H  
ATOM   2410 1HD1 LEU A 156      32.174 -22.982  28.068  1.00  3.62           H  
ATOM   2411 2HD1 LEU A 156      30.790 -21.880  28.257  1.00  3.62           H  
ATOM   2412 3HD1 LEU A 156      31.920 -22.131  29.606  1.00  3.62           H  
ATOM   2413 1HD2 LEU A 156      32.194 -25.180  29.269  1.00  3.62           H  
ATOM   2414 2HD2 LEU A 156      31.925 -24.354  30.823  1.00  3.62           H  
ATOM   2415 3HD2 LEU A 156      30.810 -25.635  30.290  1.00  3.62           H  
ATOM   2416  N   SER A 157      28.008 -23.706  32.985  1.00  1.79           N  
ATOM   2417  CA  SER A 157      27.214 -23.315  34.156  1.00  1.89           C  
ATOM   2418  C   SER A 157      26.922 -21.820  34.342  1.00  2.73           C  
ATOM   2419  O   SER A 157      27.794 -21.042  34.749  1.00  8.41           O  
ATOM   2420  CB  SER A 157      27.918 -23.786  35.409  1.00  2.83           C  
ATOM   2421  OG  SER A 157      27.217 -23.383  36.555  1.00  2.83           O  
ATOM   2422  H   SER A 157      28.966 -23.992  33.132  1.00  2.15           H  
ATOM   2423  HA  SER A 157      26.255 -23.830  34.082  1.00  2.27           H  
ATOM   2424 1HB  SER A 157      28.016 -24.871  35.398  1.00  3.40           H  
ATOM   2425 2HB  SER A 157      28.923 -23.367  35.429  1.00  3.40           H  
ATOM   2426  HG  SER A 157      26.648 -24.126  36.780  1.00  3.40           H  
ATOM   2427  N   GLU A 158      25.660 -21.447  34.121  1.00  3.07           N  
ATOM   2428  CA  GLU A 158      25.199 -20.084  34.370  1.00  4.72           C  
ATOM   2429  C   GLU A 158      25.140 -19.803  35.860  1.00  2.61           C  
ATOM   2430  O   GLU A 158      25.289 -18.658  36.285  1.00  2.47           O  
ATOM   2431  CB  GLU A 158      23.810 -19.863  33.772  1.00  7.08           C  
ATOM   2432  CG  GLU A 158      23.753 -19.984  32.268  1.00  7.08           C  
ATOM   2433  CD  GLU A 158      23.645 -21.402  31.793  1.00  7.08           C  
ATOM   2434  OE1 GLU A 158      23.424 -22.268  32.605  1.00  7.08           O  
ATOM   2435  OE2 GLU A 158      23.786 -21.629  30.614  1.00  7.08           O  
ATOM   2436  H   GLU A 158      25.003 -22.131  33.774  1.00  3.68           H  
ATOM   2437  HA  GLU A 158      25.900 -19.384  33.921  1.00  5.66           H  
ATOM   2438 1HB  GLU A 158      23.112 -20.588  34.191  1.00  8.50           H  
ATOM   2439 2HB  GLU A 158      23.451 -18.870  34.041  1.00  8.50           H  
ATOM   2440 1HG  GLU A 158      22.882 -19.439  31.926  1.00  8.50           H  
ATOM   2441 2HG  GLU A 158      24.632 -19.518  31.836  1.00  8.50           H  
ATOM   2442  N   GLN A 159      24.937 -20.865  36.644  1.00  2.43           N  
ATOM   2443  CA  GLN A 159      24.832 -20.766  38.087  1.00  2.29           C  
ATOM   2444  C   GLN A 159      26.167 -20.353  38.665  1.00  1.86           C  
ATOM   2445  O   GLN A 159      26.217 -19.556  39.602  1.00  2.12           O  
ATOM   2446  CB  GLN A 159      24.381 -22.097  38.674  1.00  3.44           C  
ATOM   2447  CG  GLN A 159      23.990 -22.040  40.134  1.00  3.44           C  
ATOM   2448  CD  GLN A 159      22.790 -21.139  40.364  1.00  3.44           C  
ATOM   2449  OE1 GLN A 159      21.804 -21.188  39.619  1.00  3.44           O  
ATOM   2450  NE2 GLN A 159      22.865 -20.326  41.406  1.00  3.44           N  
ATOM   2451  H   GLN A 159      24.834 -21.775  36.219  1.00  2.92           H  
ATOM   2452  HA  GLN A 159      24.100 -20.000  38.337  1.00  2.75           H  
ATOM   2453 1HB  GLN A 159      23.539 -22.465  38.107  1.00  4.12           H  
ATOM   2454 2HB  GLN A 159      25.184 -22.828  38.574  1.00  4.12           H  
ATOM   2455 1HG  GLN A 159      23.743 -23.045  40.478  1.00  4.12           H  
ATOM   2456 2HG  GLN A 159      24.825 -21.641  40.708  1.00  4.12           H  
ATOM   2457 1HE2 GLN A 159      22.118 -19.698  41.630  1.00  4.12           H  
ATOM   2458 2HE2 GLN A 159      23.684 -20.326  41.983  1.00  4.12           H  
ATOM   2459  N   GLN A 160      27.248 -20.869  38.075  1.00  1.72           N  
ATOM   2460  CA  GLN A 160      28.590 -20.482  38.462  1.00  1.87           C  
ATOM   2461  C   GLN A 160      28.760 -18.996  38.330  1.00  1.58           C  
ATOM   2462  O   GLN A 160      29.205 -18.336  39.262  1.00  1.91           O  
ATOM   2463  CB  GLN A 160      29.630 -21.169  37.606  1.00  2.81           C  
ATOM   2464  CG  GLN A 160      31.043 -20.809  37.987  1.00  2.81           C  
ATOM   2465  CD  GLN A 160      32.022 -21.462  37.069  1.00  2.81           C  
ATOM   2466  OE1 GLN A 160      31.610 -22.200  36.172  1.00  2.81           O  
ATOM   2467  NE2 GLN A 160      33.304 -21.200  37.262  1.00  2.81           N  
ATOM   2468  H   GLN A 160      27.147 -21.563  37.344  1.00  2.06           H  
ATOM   2469  HA  GLN A 160      28.751 -20.749  39.503  1.00  2.24           H  
ATOM   2470 1HB  GLN A 160      29.518 -22.250  37.681  1.00  3.37           H  
ATOM   2471 2HB  GLN A 160      29.486 -20.897  36.562  1.00  3.37           H  
ATOM   2472 1HG  GLN A 160      31.171 -19.729  37.919  1.00  3.37           H  
ATOM   2473 2HG  GLN A 160      31.240 -21.150  39.003  1.00  3.37           H  
ATOM   2474 1HE2 GLN A 160      33.992 -21.587  36.649  1.00  3.37           H  
ATOM   2475 2HE2 GLN A 160      33.606 -20.576  37.986  1.00  3.37           H  
ATOM   2476  N   ILE A 161      28.387 -18.461  37.174  1.00  1.52           N  
ATOM   2477  CA  ILE A 161      28.478 -17.023  36.962  1.00  1.92           C  
ATOM   2478  C   ILE A 161      27.672 -16.225  37.987  1.00  1.95           C  
ATOM   2479  O   ILE A 161      28.159 -15.236  38.542  1.00  2.64           O  
ATOM   2480  CB  ILE A 161      27.995 -16.669  35.553  1.00  2.88           C  
ATOM   2481  CG1 ILE A 161      28.951 -17.229  34.510  1.00  2.88           C  
ATOM   2482  CG2 ILE A 161      27.836 -15.184  35.416  1.00  2.88           C  
ATOM   2483  CD1 ILE A 161      30.349 -16.665  34.610  1.00  2.88           C  
ATOM   2484  H   ILE A 161      28.047 -19.070  36.429  1.00  1.82           H  
ATOM   2485  HA  ILE A 161      29.523 -16.731  37.051  1.00  2.30           H  
ATOM   2486  HB  ILE A 161      27.029 -17.139  35.380  1.00  3.46           H  
ATOM   2487 1HG1 ILE A 161      29.003 -18.312  34.616  1.00  3.46           H  
ATOM   2488 2HG1 ILE A 161      28.561 -17.000  33.518  1.00  3.46           H  
ATOM   2489 1HG2 ILE A 161      27.468 -14.948  34.418  1.00  3.46           H  
ATOM   2490 2HG2 ILE A 161      27.121 -14.839  36.158  1.00  3.46           H  
ATOM   2491 3HG2 ILE A 161      28.797 -14.696  35.578  1.00  3.46           H  
ATOM   2492 1HD1 ILE A 161      30.969 -17.100  33.829  1.00  3.46           H  
ATOM   2493 2HD1 ILE A 161      30.316 -15.583  34.483  1.00  3.46           H  
ATOM   2494 3HD1 ILE A 161      30.768 -16.903  35.586  1.00  3.46           H  
ATOM   2495  N   ILE A 162      26.462 -16.687  38.274  1.00  1.89           N  
ATOM   2496  CA  ILE A 162      25.588 -16.037  39.239  1.00  2.32           C  
ATOM   2497  C   ILE A 162      26.170 -15.973  40.651  1.00  2.79           C  
ATOM   2498  O   ILE A 162      26.085 -14.938  41.313  1.00  3.61           O  
ATOM   2499  CB  ILE A 162      24.232 -16.756  39.293  1.00  3.48           C  
ATOM   2500  CG1 ILE A 162      23.478 -16.548  37.982  1.00  3.48           C  
ATOM   2501  CG2 ILE A 162      23.420 -16.267  40.477  1.00  3.48           C  
ATOM   2502  CD1 ILE A 162      22.285 -17.459  37.825  1.00  3.48           C  
ATOM   2503  H   ILE A 162      26.115 -17.503  37.780  1.00  2.27           H  
ATOM   2504  HA  ILE A 162      25.418 -15.014  38.901  1.00  2.78           H  
ATOM   2505  HB  ILE A 162      24.400 -17.827  39.400  1.00  4.18           H  
ATOM   2506 1HG1 ILE A 162      23.132 -15.515  37.932  1.00  4.18           H  
ATOM   2507 2HG1 ILE A 162      24.158 -16.718  37.150  1.00  4.18           H  
ATOM   2508 1HG2 ILE A 162      22.469 -16.798  40.509  1.00  4.18           H  
ATOM   2509 2HG2 ILE A 162      23.969 -16.453  41.399  1.00  4.18           H  
ATOM   2510 3HG2 ILE A 162      23.236 -15.199  40.373  1.00  4.18           H  
ATOM   2511 1HD1 ILE A 162      21.800 -17.259  36.871  1.00  4.18           H  
ATOM   2512 2HD1 ILE A 162      22.615 -18.498  37.849  1.00  4.18           H  
ATOM   2513 3HD1 ILE A 162      21.580 -17.282  38.636  1.00  4.18           H  
ATOM   2514  N   ASP A 163      26.743 -17.080  41.119  1.00  2.82           N  
ATOM   2515  CA  ASP A 163      27.255 -17.140  42.485  1.00  4.02           C  
ATOM   2516  C   ASP A 163      28.715 -16.713  42.644  1.00  4.74           C  
ATOM   2517  O   ASP A 163      29.101 -16.230  43.709  1.00 10.98           O  
ATOM   2518  CB  ASP A 163      27.089 -18.553  43.031  1.00  6.03           C  
ATOM   2519  CG  ASP A 163      25.630 -18.958  43.145  1.00  6.03           C  
ATOM   2520  OD1 ASP A 163      24.830 -18.155  43.574  1.00  6.03           O  
ATOM   2521  OD2 ASP A 163      25.326 -20.085  42.821  1.00  6.03           O  
ATOM   2522  H   ASP A 163      26.788 -17.903  40.534  1.00  3.38           H  
ATOM   2523  HA  ASP A 163      26.648 -16.471  43.096  1.00  4.82           H  
ATOM   2524 1HB  ASP A 163      27.601 -19.259  42.378  1.00  7.24           H  
ATOM   2525 2HB  ASP A 163      27.550 -18.615  44.013  1.00  7.24           H  
ATOM   2526  N   CYS A 164      29.529 -16.889  41.606  1.00  3.88           N  
ATOM   2527  CA  CYS A 164      30.939 -16.533  41.700  1.00  4.29           C  
ATOM   2528  C   CYS A 164      31.206 -15.063  41.429  1.00  4.28           C  
ATOM   2529  O   CYS A 164      32.121 -14.479  42.018  1.00  6.41           O  
ATOM   2530  CB  CYS A 164      31.773 -17.337  40.710  1.00  6.44           C  
ATOM   2531  SG  CYS A 164      31.871 -19.099  41.061  1.00  6.44           S  
ATOM   2532  H   CYS A 164      29.187 -17.293  40.751  1.00  4.66           H  
ATOM   2533  HA  CYS A 164      31.282 -16.765  42.708  1.00  5.15           H  
ATOM   2534 1HB  CYS A 164      31.375 -17.210  39.704  1.00  7.72           H  
ATOM   2535 2HB  CYS A 164      32.786 -16.944  40.713  1.00  7.72           H  
ATOM   2536  HG  CYS A 164      32.478 -18.968  42.236  1.00  7.72           H  
ATOM   2537  N   ASP A 165      30.423 -14.439  40.555  1.00  3.46           N  
ATOM   2538  CA  ASP A 165      30.708 -13.051  40.260  1.00  4.88           C  
ATOM   2539  C   ASP A 165      30.134 -12.119  41.312  1.00  3.91           C  
ATOM   2540  O   ASP A 165      29.005 -11.636  41.199  1.00  3.18           O  
ATOM   2541  CB  ASP A 165      30.199 -12.673  38.888  1.00  7.32           C  
ATOM   2542  CG  ASP A 165      30.618 -11.271  38.516  1.00  7.32           C  
ATOM   2543  OD1 ASP A 165      30.979 -10.506  39.385  1.00  7.32           O  
ATOM   2544  OD2 ASP A 165      30.620 -10.993  37.348  1.00  7.32           O  
ATOM   2545  H   ASP A 165      29.665 -14.906  40.068  1.00  4.15           H  
ATOM   2546  HA  ASP A 165      31.792 -12.921  40.257  1.00  5.86           H  
ATOM   2547 1HB  ASP A 165      30.584 -13.370  38.144  1.00  8.78           H  
ATOM   2548 2HB  ASP A 165      29.110 -12.735  38.869  1.00  8.78           H  
ATOM   2549  N   LYS A 166      30.968 -11.841  42.310  1.00  6.71           N  
ATOM   2550  CA  LYS A 166      30.660 -10.994  43.462  1.00  9.17           C  
ATOM   2551  C   LYS A 166      30.339  -9.529  43.145  1.00  9.45           C  
ATOM   2552  O   LYS A 166      29.911  -8.793  44.035  1.00 16.73           O  
ATOM   2553  CB  LYS A 166      31.827 -11.040  44.446  1.00 13.75           C  
ATOM   2554  CG  LYS A 166      33.104 -10.374  43.953  1.00 13.75           C  
ATOM   2555  CD  LYS A 166      34.217 -10.531  44.978  1.00 13.75           C  
ATOM   2556  CE  LYS A 166      35.501  -9.854  44.530  1.00 13.75           C  
ATOM   2557  NZ  LYS A 166      36.602 -10.056  45.514  1.00 13.75           N  
ATOM   2558  H   LYS A 166      31.866 -12.310  42.280  1.00  8.05           H  
ATOM   2559  HA  LYS A 166      29.783 -11.415  43.955  1.00 11.00           H  
ATOM   2560 1HB  LYS A 166      31.536 -10.554  45.378  1.00 16.51           H  
ATOM   2561 2HB  LYS A 166      32.063 -12.079  44.678  1.00 16.51           H  
ATOM   2562 1HG  LYS A 166      33.416 -10.831  43.013  1.00 16.51           H  
ATOM   2563 2HG  LYS A 166      32.923  -9.314  43.780  1.00 16.51           H  
ATOM   2564 1HD  LYS A 166      33.900 -10.093  45.926  1.00 16.51           H  
ATOM   2565 2HD  LYS A 166      34.415 -11.591  45.137  1.00 16.51           H  
ATOM   2566 1HE  LYS A 166      35.807 -10.262  43.568  1.00 16.51           H  
ATOM   2567 2HE  LYS A 166      35.321  -8.786  44.420  1.00 16.51           H  
ATOM   2568 1HZ  LYS A 166      37.436  -9.591  45.184  1.00 16.51           H  
ATOM   2569 2HZ  LYS A 166      36.331  -9.669  46.407  1.00 16.51           H  
ATOM   2570 3HZ  LYS A 166      36.786 -11.043  45.616  1.00 16.51           H  
ATOM   2571  N   TYR A 167      30.543  -9.093  41.903  1.00  8.06           N  
ATOM   2572  CA  TYR A 167      30.248  -7.714  41.555  1.00  8.30           C  
ATOM   2573  C   TYR A 167      28.825  -7.570  41.019  1.00  5.38           C  
ATOM   2574  O   TYR A 167      28.361  -6.459  40.760  1.00 11.06           O  
ATOM   2575  CB  TYR A 167      31.253  -7.229  40.522  1.00 12.45           C  
ATOM   2576  CG  TYR A 167      32.667  -7.214  41.040  1.00 12.45           C  
ATOM   2577  CD1 TYR A 167      33.531  -8.243  40.699  1.00 12.45           C  
ATOM   2578  CD2 TYR A 167      33.101  -6.179  41.853  1.00 12.45           C  
ATOM   2579  CE1 TYR A 167      34.829  -8.234  41.166  1.00 12.45           C  
ATOM   2580  CE2 TYR A 167      34.399  -6.170  42.320  1.00 12.45           C  
ATOM   2581  CZ  TYR A 167      35.262  -7.191  41.978  1.00 12.45           C  
ATOM   2582  OH  TYR A 167      36.558  -7.178  42.442  1.00 12.45           O  
ATOM   2583  H   TYR A 167      30.898  -9.712  41.180  1.00  9.67           H  
ATOM   2584  HA  TYR A 167      30.333  -7.102  42.455  1.00  9.96           H  
ATOM   2585 1HB  TYR A 167      31.217  -7.880  39.646  1.00 14.94           H  
ATOM   2586 2HB  TYR A 167      30.994  -6.222  40.199  1.00 14.94           H  
ATOM   2587  HD1 TYR A 167      33.183  -9.056  40.060  1.00 14.94           H  
ATOM   2588  HD2 TYR A 167      32.418  -5.372  42.121  1.00 14.94           H  
ATOM   2589  HE1 TYR A 167      35.510  -9.041  40.897  1.00 14.94           H  
ATOM   2590  HE2 TYR A 167      34.743  -5.355  42.958  1.00 14.94           H  
ATOM   2591  HH  TYR A 167      36.734  -6.336  42.872  1.00 14.94           H  
ATOM   2592  N   ASP A 168      28.128  -8.696  40.874  1.00  4.04           N  
ATOM   2593  CA  ASP A 168      26.752  -8.698  40.409  1.00  5.23           C  
ATOM   2594  C   ASP A 168      25.798  -9.157  41.495  1.00  7.89           C  
ATOM   2595  O   ASP A 168      26.218  -9.754  42.487  1.00 25.05           O  
ATOM   2596  CB  ASP A 168      26.620  -9.571  39.180  1.00  7.85           C  
ATOM   2597  CG  ASP A 168      27.315  -8.962  37.979  1.00  7.85           C  
ATOM   2598  OD1 ASP A 168      27.158  -7.783  37.760  1.00  7.85           O  
ATOM   2599  OD2 ASP A 168      27.972  -9.673  37.269  1.00  7.85           O  
ATOM   2600  H   ASP A 168      28.554  -9.592  41.087  1.00  4.85           H  
ATOM   2601  HA  ASP A 168      26.480  -7.681  40.130  1.00  6.28           H  
ATOM   2602 1HB  ASP A 168      27.058 -10.550  39.380  1.00  9.41           H  
ATOM   2603 2HB  ASP A 168      25.567  -9.722  38.944  1.00  9.41           H  
ATOM   2604  N   ASN A 169      24.511  -8.868  41.313  1.00  5.67           N  
ATOM   2605  CA  ASN A 169      23.511  -9.242  42.299  1.00  6.95           C  
ATOM   2606  C   ASN A 169      22.742 -10.506  41.899  1.00  8.12           C  
ATOM   2607  O   ASN A 169      21.741 -10.853  42.532  1.00 23.79           O  
ATOM   2608  CB  ASN A 169      22.561  -8.091  42.539  1.00 10.43           C  
ATOM   2609  CG  ASN A 169      23.231  -6.908  43.177  1.00 10.43           C  
ATOM   2610  OD1 ASN A 169      24.031  -7.056  44.108  1.00 10.43           O  
ATOM   2611  ND2 ASN A 169      22.919  -5.733  42.694  1.00 10.43           N  
ATOM   2612  H   ASN A 169      24.204  -8.381  40.479  1.00  6.80           H  
ATOM   2613  HA  ASN A 169      24.022  -9.462  43.237  1.00  8.34           H  
ATOM   2614 1HB  ASN A 169      22.093  -7.783  41.604  1.00 12.51           H  
ATOM   2615 2HB  ASN A 169      21.778  -8.424  43.212  1.00 12.51           H  
ATOM   2616 1HD2 ASN A 169      23.333  -4.907  43.078  1.00 12.51           H  
ATOM   2617 2HD2 ASN A 169      22.266  -5.660  41.940  1.00 12.51           H  
ATOM   2618  N   GLY A 170      23.205 -11.190  40.847  1.00  6.55           N  
ATOM   2619  CA  GLY A 170      22.596 -12.447  40.431  1.00  6.55           C  
ATOM   2620  C   GLY A 170      21.186 -12.249  39.925  1.00  4.53           C  
ATOM   2621  O   GLY A 170      20.955 -11.595  38.906  1.00  6.36           O  
ATOM   2622  H   GLY A 170      24.011 -10.852  40.343  1.00  7.86           H  
ATOM   2623 1HA  GLY A 170      23.199 -12.912  39.657  1.00  7.86           H  
ATOM   2624 2HA  GLY A 170      22.584 -13.135  41.274  1.00  7.86           H  
ATOM   2625  N   CYS A 171      20.243 -12.811  40.674  1.00  4.55           N  
ATOM   2626  CA  CYS A 171      18.817 -12.746  40.389  1.00  4.28           C  
ATOM   2627  C   CYS A 171      18.291 -11.316  40.373  1.00  4.78           C  
ATOM   2628  O   CYS A 171      17.290 -11.013  39.717  1.00  5.10           O  
ATOM   2629  CB  CYS A 171      18.055 -13.543  41.451  1.00  6.42           C  
ATOM   2630  SG  CYS A 171      18.310 -15.332  41.366  1.00  6.42           S  
ATOM   2631  H   CYS A 171      20.534 -13.329  41.494  1.00  5.46           H  
ATOM   2632  HA  CYS A 171      18.643 -13.195  39.411  1.00  5.14           H  
ATOM   2633 1HB  CYS A 171      18.375 -13.212  42.440  1.00  7.70           H  
ATOM   2634 2HB  CYS A 171      16.988 -13.344  41.379  1.00  7.70           H  
ATOM   2635  HG  CYS A 171      17.521 -15.636  42.392  1.00  7.70           H  
ATOM   2636  N   LYS A 172      18.975 -10.432  41.098  1.00  6.70           N  
ATOM   2637  CA  LYS A 172      18.564  -9.042  41.211  1.00  8.71           C  
ATOM   2638  C   LYS A 172      19.235  -8.101  40.199  1.00  8.62           C  
ATOM   2639  O   LYS A 172      19.084  -6.884  40.344  1.00 20.02           O  
ATOM   2640  CB  LYS A 172      18.832  -8.551  42.627  1.00 13.07           C  
ATOM   2641  CG  LYS A 172      18.003  -9.236  43.701  1.00 13.07           C  
ATOM   2642  CD  LYS A 172      18.335  -8.683  45.079  1.00 13.07           C  
ATOM   2643  CE  LYS A 172      17.515  -9.364  46.165  1.00 13.07           C  
ATOM   2644  NZ  LYS A 172      17.862  -8.857  47.520  1.00 13.07           N  
ATOM   2645  H   LYS A 172      19.803 -10.726  41.605  1.00  8.04           H  
ATOM   2646  HA  LYS A 172      17.492  -8.992  41.036  1.00 10.45           H  
ATOM   2647 1HB  LYS A 172      19.870  -8.726  42.873  1.00 15.68           H  
ATOM   2648 2HB  LYS A 172      18.650  -7.478  42.687  1.00 15.68           H  
ATOM   2649 1HG  LYS A 172      16.943  -9.080  43.500  1.00 15.68           H  
ATOM   2650 2HG  LYS A 172      18.205 -10.306  43.690  1.00 15.68           H  
ATOM   2651 1HD  LYS A 172      19.395  -8.835  45.287  1.00 15.68           H  
ATOM   2652 2HD  LYS A 172      18.129  -7.612  45.100  1.00 15.68           H  
ATOM   2653 1HE  LYS A 172      16.457  -9.184  45.981  1.00 15.68           H  
ATOM   2654 2HE  LYS A 172      17.700 -10.438  46.132  1.00 15.68           H  
ATOM   2655 1HZ  LYS A 172      17.300  -9.331  48.212  1.00 15.68           H  
ATOM   2656 2HZ  LYS A 172      18.841  -9.031  47.704  1.00 15.68           H  
ATOM   2657 3HZ  LYS A 172      17.683  -7.864  47.565  1.00 15.68           H  
ATOM   2658  N   ARG A 173      19.945  -8.653  39.188  1.00  5.98           N  
ATOM   2659  CA  ARG A 173      20.616  -7.892  38.102  1.00  5.64           C  
ATOM   2660  C   ARG A 173      22.134  -7.951  38.146  1.00  5.77           C  
ATOM   2661  O   ARG A 173      22.750  -7.791  39.202  1.00 26.69           O  
ATOM   2662  CB  ARG A 173      20.255  -6.404  38.080  1.00  8.46           C  
ATOM   2663  CG  ARG A 173      20.850  -5.617  36.911  1.00  8.46           C  
ATOM   2664  CD  ARG A 173      20.403  -4.198  36.914  1.00  8.46           C  
ATOM   2665  NE  ARG A 173      20.907  -3.461  35.761  1.00  8.46           N  
ATOM   2666  CZ  ARG A 173      20.813  -2.126  35.602  1.00  8.46           C  
ATOM   2667  NH1 ARG A 173      20.255  -1.391  36.541  1.00  8.46           N  
ATOM   2668  NH2 ARG A 173      21.280  -1.554  34.504  1.00  8.46           N  
ATOM   2669  H   ARG A 173      20.042  -9.659  39.153  1.00  7.18           H  
ATOM   2670  HA  ARG A 173      20.292  -8.323  37.154  1.00  6.77           H  
ATOM   2671 1HB  ARG A 173      19.175  -6.278  38.046  1.00 10.15           H  
ATOM   2672 2HB  ARG A 173      20.629  -5.918  38.980  1.00 10.15           H  
ATOM   2673 1HG  ARG A 173      21.936  -5.618  36.990  1.00 10.15           H  
ATOM   2674 2HG  ARG A 173      20.556  -6.074  35.967  1.00 10.15           H  
ATOM   2675 1HD  ARG A 173      19.314  -4.159  36.895  1.00 10.15           H  
ATOM   2676 2HD  ARG A 173      20.765  -3.707  37.817  1.00 10.15           H  
ATOM   2677  HE  ARG A 173      21.346  -3.992  35.020  1.00 10.15           H  
ATOM   2678 1HH1 ARG A 173      19.897  -1.829  37.379  1.00 10.15           H  
ATOM   2679 2HH1 ARG A 173      20.185  -0.390  36.426  1.00 10.15           H  
ATOM   2680 1HH2 ARG A 173      21.704  -2.119  33.772  1.00 10.15           H  
ATOM   2681 2HH2 ARG A 173      21.213  -0.554  34.389  1.00 10.15           H  
ATOM   2682  N   GLY A 174      22.721  -8.150  36.969  1.00  4.86           N  
ATOM   2683  CA  GLY A 174      24.161  -8.153  36.808  1.00  5.11           C  
ATOM   2684  C   GLY A 174      24.554  -7.815  35.371  1.00  9.49           C  
ATOM   2685  O   GLY A 174      23.701  -7.688  34.492  1.00 19.83           O  
ATOM   2686  H   GLY A 174      22.141  -8.291  36.154  1.00  5.83           H  
ATOM   2687 1HA  GLY A 174      24.609  -7.433  37.493  1.00  6.13           H  
ATOM   2688 2HA  GLY A 174      24.550  -9.132  37.073  1.00  6.13           H  
ATOM   2689  N   LEU A 175      25.854  -7.680  35.148  1.00  6.51           N  
ATOM   2690  CA  LEU A 175      26.415  -7.358  33.843  1.00  9.13           C  
ATOM   2691  C   LEU A 175      27.166  -8.521  33.198  1.00  4.91           C  
ATOM   2692  O   LEU A 175      28.114  -9.054  33.770  1.00  4.22           O  
ATOM   2693  CB  LEU A 175      27.329  -6.127  33.999  1.00 13.70           C  
ATOM   2694  CG  LEU A 175      28.189  -5.733  32.799  1.00 13.70           C  
ATOM   2695  CD1 LEU A 175      27.314  -5.378  31.628  1.00 13.70           C  
ATOM   2696  CD2 LEU A 175      29.045  -4.528  33.174  1.00 13.70           C  
ATOM   2697  H   LEU A 175      26.481  -7.778  35.939  1.00  7.81           H  
ATOM   2698  HA  LEU A 175      25.592  -7.087  33.183  1.00 10.96           H  
ATOM   2699 1HB  LEU A 175      26.706  -5.270  34.248  1.00 16.43           H  
ATOM   2700 2HB  LEU A 175      28.000  -6.308  34.834  1.00 16.43           H  
ATOM   2701  HG  LEU A 175      28.826  -6.566  32.525  1.00 16.43           H  
ATOM   2702 1HD1 LEU A 175      27.936  -5.093  30.778  1.00 16.43           H  
ATOM   2703 2HD1 LEU A 175      26.693  -6.230  31.355  1.00 16.43           H  
ATOM   2704 3HD1 LEU A 175      26.689  -4.547  31.918  1.00 16.43           H  
ATOM   2705 1HD2 LEU A 175      29.664  -4.243  32.323  1.00 16.43           H  
ATOM   2706 2HD2 LEU A 175      28.400  -3.694  33.446  1.00 16.43           H  
ATOM   2707 3HD2 LEU A 175      29.683  -4.773  34.018  1.00 16.43           H  
ATOM   2708  N   ALA A 176      26.761  -8.869  31.973  1.00  6.14           N  
ATOM   2709  CA  ALA A 176      27.375  -9.953  31.201  1.00  5.20           C  
ATOM   2710  C   ALA A 176      28.872  -9.725  31.001  1.00  4.43           C  
ATOM   2711  O   ALA A 176      29.641 -10.682  30.986  1.00  4.24           O  
ATOM   2712  CB  ALA A 176      26.693 -10.092  29.849  1.00  7.80           C  
ATOM   2713  H   ALA A 176      25.980  -8.374  31.565  1.00  7.37           H  
ATOM   2714  HA  ALA A 176      27.247 -10.880  31.759  1.00  6.24           H  
ATOM   2715 1HB  ALA A 176      27.140 -10.919  29.299  1.00  9.36           H  
ATOM   2716 2HB  ALA A 176      25.630 -10.286  29.996  1.00  9.36           H  
ATOM   2717 3HB  ALA A 176      26.817  -9.171  29.281  1.00  9.36           H  
ATOM   2718  N   ALA A 177      29.291  -8.467  30.873  1.00  5.08           N  
ATOM   2719  CA  ALA A 177      30.708  -8.138  30.743  1.00  5.52           C  
ATOM   2720  C   ALA A 177      31.485  -8.547  31.987  1.00  4.71           C  
ATOM   2721  O   ALA A 177      32.660  -8.895  31.889  1.00  5.29           O  
ATOM   2722  CB  ALA A 177      30.897  -6.667  30.476  1.00  8.28           C  
ATOM   2723  H   ALA A 177      28.614  -7.720  30.867  1.00  6.10           H  
ATOM   2724  HA  ALA A 177      31.105  -8.686  29.907  1.00  6.62           H  
ATOM   2725 1HB  ALA A 177      31.958  -6.454  30.350  1.00  9.94           H  
ATOM   2726 2HB  ALA A 177      30.361  -6.397  29.566  1.00  9.94           H  
ATOM   2727 3HB  ALA A 177      30.513  -6.088  31.308  1.00  9.94           H  
ATOM   2728  N   ARG A 178      30.842  -8.497  33.156  1.00  4.74           N  
ATOM   2729  CA  ARG A 178      31.484  -8.906  34.390  1.00  4.99           C  
ATOM   2730  C   ARG A 178      31.548 -10.420  34.434  1.00  3.93           C  
ATOM   2731  O   ARG A 178      32.514 -10.982  34.943  1.00  5.16           O  
ATOM   2732  CB  ARG A 178      30.751  -8.370  35.600  1.00  7.49           C  
ATOM   2733  CG  ARG A 178      30.859  -6.879  35.808  1.00  7.49           C  
ATOM   2734  CD  ARG A 178      29.993  -6.440  36.925  1.00  7.49           C  
ATOM   2735  NE  ARG A 178      30.098  -5.016  37.185  1.00  7.49           N  
ATOM   2736  CZ  ARG A 178      29.202  -4.311  37.901  1.00  7.49           C  
ATOM   2737  NH1 ARG A 178      28.137  -4.906  38.393  1.00  7.49           N  
ATOM   2738  NH2 ARG A 178      29.392  -3.018  38.109  1.00  7.49           N  
ATOM   2739  H   ARG A 178      29.874  -8.217  33.201  1.00  5.69           H  
ATOM   2740  HA  ARG A 178      32.499  -8.510  34.405  1.00  5.99           H  
ATOM   2741 1HB  ARG A 178      29.696  -8.631  35.550  1.00  8.98           H  
ATOM   2742 2HB  ARG A 178      31.157  -8.834  36.496  1.00  8.98           H  
ATOM   2743 1HG  ARG A 178      31.890  -6.618  36.048  1.00  8.98           H  
ATOM   2744 2HG  ARG A 178      30.556  -6.368  34.900  1.00  8.98           H  
ATOM   2745 1HD  ARG A 178      28.960  -6.661  36.678  1.00  8.98           H  
ATOM   2746 2HD  ARG A 178      30.268  -6.976  37.830  1.00  8.98           H  
ATOM   2747  HE  ARG A 178      30.904  -4.526  36.823  1.00  8.98           H  
ATOM   2748 1HH1 ARG A 178      27.977  -5.897  38.230  1.00  8.98           H  
ATOM   2749 2HH1 ARG A 178      27.467  -4.379  38.933  1.00  8.98           H  
ATOM   2750 1HH2 ARG A 178      30.210  -2.560  37.732  1.00  8.98           H  
ATOM   2751 2HH2 ARG A 178      28.720  -2.491  38.647  1.00  8.98           H  
ATOM   2752  N   ALA A 179      30.542 -11.081  33.856  1.00  2.87           N  
ATOM   2753  CA  ALA A 179      30.574 -12.536  33.736  1.00  2.60           C  
ATOM   2754  C   ALA A 179      31.765 -12.945  32.891  1.00  2.64           C  
ATOM   2755  O   ALA A 179      32.458 -13.919  33.199  1.00  2.98           O  
ATOM   2756  CB  ALA A 179      29.307 -13.067  33.106  1.00  3.90           C  
ATOM   2757  H   ALA A 179      29.744 -10.560  33.506  1.00  3.44           H  
ATOM   2758  HA  ALA A 179      30.693 -12.961  34.734  1.00  3.12           H  
ATOM   2759 1HB  ALA A 179      29.364 -14.153  33.038  1.00  4.68           H  
ATOM   2760 2HB  ALA A 179      28.449 -12.789  33.704  1.00  4.68           H  
ATOM   2761 3HB  ALA A 179      29.197 -12.654  32.111  1.00  4.68           H  
ATOM   2762  N   PHE A 180      32.005 -12.172  31.829  1.00  2.66           N  
ATOM   2763  CA  PHE A 180      33.116 -12.426  30.942  1.00  2.71           C  
ATOM   2764  C   PHE A 180      34.413 -12.130  31.679  1.00  3.43           C  
ATOM   2765  O   PHE A 180      35.391 -12.847  31.503  1.00  3.88           O  
ATOM   2766  CB  PHE A 180      33.067 -11.508  29.735  1.00  4.06           C  
ATOM   2767  CG  PHE A 180      31.865 -11.638  28.855  1.00  4.06           C  
ATOM   2768  CD1 PHE A 180      31.382 -10.537  28.167  1.00  4.06           C  
ATOM   2769  CD2 PHE A 180      31.204 -12.833  28.723  1.00  4.06           C  
ATOM   2770  CE1 PHE A 180      30.253 -10.623  27.384  1.00  4.06           C  
ATOM   2771  CE2 PHE A 180      30.089 -12.928  27.926  1.00  4.06           C  
ATOM   2772  CZ  PHE A 180      29.602 -11.824  27.262  1.00  4.06           C  
ATOM   2773  H   PHE A 180      31.376 -11.407  31.620  1.00  3.19           H  
ATOM   2774  HA  PHE A 180      33.104 -13.471  30.631  1.00  3.25           H  
ATOM   2775 1HB  PHE A 180      33.159 -10.470  30.045  1.00  4.88           H  
ATOM   2776 2HB  PHE A 180      33.931 -11.754  29.131  1.00  4.88           H  
ATOM   2777  HD1 PHE A 180      31.902  -9.585  28.263  1.00  4.88           H  
ATOM   2778  HD2 PHE A 180      31.576 -13.704  29.257  1.00  4.88           H  
ATOM   2779  HE1 PHE A 180      29.883  -9.741  26.861  1.00  4.88           H  
ATOM   2780  HE2 PHE A 180      29.586 -13.881  27.828  1.00  4.88           H  
ATOM   2781  HZ  PHE A 180      28.713 -11.905  26.639  1.00  4.88           H  
ATOM   2782  N   LYS A 181      34.402 -11.081  32.517  1.00  4.04           N  
ATOM   2783  CA  LYS A 181      35.544 -10.691  33.341  1.00  5.48           C  
ATOM   2784  C   LYS A 181      35.912 -11.798  34.315  1.00  6.44           C  
ATOM   2785  O   LYS A 181      37.092 -12.083  34.518  1.00  8.42           O  
ATOM   2786  CB  LYS A 181      35.249  -9.399  34.101  1.00  8.22           C  
ATOM   2787  CG  LYS A 181      36.420  -8.861  34.905  1.00  8.22           C  
ATOM   2788  CD  LYS A 181      36.076  -7.523  35.540  1.00  8.22           C  
ATOM   2789  CE  LYS A 181      37.245  -6.976  36.347  1.00  8.22           C  
ATOM   2790  NZ  LYS A 181      36.929  -5.655  36.957  1.00  8.22           N  
ATOM   2791  H   LYS A 181      33.571 -10.508  32.571  1.00  4.85           H  
ATOM   2792  HA  LYS A 181      36.400 -10.521  32.689  1.00  6.58           H  
ATOM   2793 1HB  LYS A 181      34.923  -8.625  33.409  1.00  9.86           H  
ATOM   2794 2HB  LYS A 181      34.438  -9.567  34.805  1.00  9.86           H  
ATOM   2795 1HG  LYS A 181      36.680  -9.571  35.691  1.00  9.86           H  
ATOM   2796 2HG  LYS A 181      37.283  -8.735  34.253  1.00  9.86           H  
ATOM   2797 1HD  LYS A 181      35.816  -6.807  34.759  1.00  9.86           H  
ATOM   2798 2HD  LYS A 181      35.216  -7.644  36.199  1.00  9.86           H  
ATOM   2799 1HE  LYS A 181      37.494  -7.680  37.139  1.00  9.86           H  
ATOM   2800 2HE  LYS A 181      38.110  -6.863  35.693  1.00  9.86           H  
ATOM   2801 1HZ  LYS A 181      37.726  -5.326  37.482  1.00  9.86           H  
ATOM   2802 2HZ  LYS A 181      36.709  -4.991  36.227  1.00  9.86           H  
ATOM   2803 3HZ  LYS A 181      36.136  -5.751  37.575  1.00  9.86           H  
ATOM   2804  N   TYR A 182      34.901 -12.418  34.919  1.00  6.06           N  
ATOM   2805  CA  TYR A 182      35.125 -13.555  35.792  1.00  8.43           C  
ATOM   2806  C   TYR A 182      35.822 -14.660  35.033  1.00  7.46           C  
ATOM   2807  O   TYR A 182      36.842 -15.189  35.476  1.00  9.59           O  
ATOM   2808  CB  TYR A 182      33.817 -14.089  36.378  1.00 12.64           C  
ATOM   2809  CG  TYR A 182      34.047 -15.403  37.086  1.00 12.64           C  
ATOM   2810  CD1 TYR A 182      34.613 -15.438  38.351  1.00 12.64           C  
ATOM   2811  CD2 TYR A 182      33.719 -16.582  36.437  1.00 12.64           C  
ATOM   2812  CE1 TYR A 182      34.855 -16.656  38.958  1.00 12.64           C  
ATOM   2813  CE2 TYR A 182      33.959 -17.794  37.042  1.00 12.64           C  
ATOM   2814  CZ  TYR A 182      34.527 -17.835  38.296  1.00 12.64           C  
ATOM   2815  OH  TYR A 182      34.784 -19.048  38.890  1.00 12.64           O  
ATOM   2816  H   TYR A 182      33.958 -12.102  34.757  1.00  7.27           H  
ATOM   2817  HA  TYR A 182      35.777 -13.248  36.610  1.00 10.12           H  
ATOM   2818 1HB  TYR A 182      33.405 -13.374  37.092  1.00 15.17           H  
ATOM   2819 2HB  TYR A 182      33.081 -14.242  35.591  1.00 15.17           H  
ATOM   2820  HD1 TYR A 182      34.878 -14.511  38.860  1.00 15.17           H  
ATOM   2821  HD2 TYR A 182      33.281 -16.549  35.440  1.00 15.17           H  
ATOM   2822  HE1 TYR A 182      35.309 -16.691  39.948  1.00 15.17           H  
ATOM   2823  HE2 TYR A 182      33.708 -18.716  36.522  1.00 15.17           H  
ATOM   2824  HH  TYR A 182      35.211 -18.902  39.739  1.00 15.17           H  
ATOM   2825  N   ALA A 183      35.282 -15.002  33.870  1.00  5.95           N  
ATOM   2826  CA  ALA A 183      35.882 -16.035  33.052  1.00  6.48           C  
ATOM   2827  C   ALA A 183      37.327 -15.645  32.673  1.00  7.89           C  
ATOM   2828  O   ALA A 183      38.233 -16.475  32.754  1.00 12.16           O  
ATOM   2829  CB  ALA A 183      35.019 -16.269  31.830  1.00  9.72           C  
ATOM   2830  H   ALA A 183      34.431 -14.548  33.552  1.00  7.14           H  
ATOM   2831  HA  ALA A 183      35.921 -16.952  33.638  1.00  7.78           H  
ATOM   2832 1HB  ALA A 183      35.444 -17.074  31.239  1.00 11.66           H  
ATOM   2833 2HB  ALA A 183      34.014 -16.548  32.143  1.00 11.66           H  
ATOM   2834 3HB  ALA A 183      34.970 -15.360  31.234  1.00 11.66           H  
ATOM   2835  N   SER A 184      37.534 -14.365  32.328  1.00  7.08           N  
ATOM   2836  CA  SER A 184      38.839 -13.786  31.990  1.00  9.62           C  
ATOM   2837  C   SER A 184      39.863 -13.960  33.090  1.00 14.49           C  
ATOM   2838  O   SER A 184      41.013 -14.314  32.822  1.00 26.82           O  
ATOM   2839  CB  SER A 184      38.697 -12.303  31.693  1.00 14.43           C  
ATOM   2840  OG  SER A 184      39.943 -11.700  31.444  1.00 14.43           O  
ATOM   2841  H   SER A 184      36.738 -13.752  32.274  1.00  8.50           H  
ATOM   2842  HA  SER A 184      39.211 -14.283  31.097  1.00 11.54           H  
ATOM   2843 1HB  SER A 184      38.043 -12.172  30.832  1.00 17.32           H  
ATOM   2844 2HB  SER A 184      38.227 -11.803  32.529  1.00 17.32           H  
ATOM   2845  HG  SER A 184      40.297 -12.094  30.641  1.00 17.32           H  
ATOM   2846  N   SER A 185      39.450 -13.754  34.338  1.00 39.02           N  
ATOM   2847  CA  SER A 185      40.367 -13.842  35.466  1.00 62.72           C  
ATOM   2848  C   SER A 185      41.080 -15.206  35.545  1.00 60.53           C  
ATOM   2849  O   SER A 185      42.145 -15.295  36.154  1.00 92.60           O  
ATOM   2850  CB  SER A 185      39.635 -13.557  36.768  1.00 94.08           C  
ATOM   2851  OG  SER A 185      38.788 -14.606  37.143  1.00 94.08           O  
ATOM   2852  H   SER A 185      38.491 -13.471  34.505  1.00 46.82           H  
ATOM   2853  HA  SER A 185      41.131 -13.074  35.337  1.00 75.26           H  
ATOM   2854 1HB  SER A 185      40.354 -13.359  37.556  1.00112.90           H  
ATOM   2855 2HB  SER A 185      39.045 -12.650  36.644  1.00112.90           H  
ATOM   2856  HG  SER A 185      38.115 -14.683  36.464  1.00112.90           H  
ATOM   2857  N   SER A 186      40.525 -16.243  34.896  1.00 91.27           N  
ATOM   2858  CA  SER A 186      41.160 -17.548  34.814  1.00188.13           C  
ATOM   2859  C   SER A 186      42.514 -17.470  34.117  1.00198.13           C  
ATOM   2860  O   SER A 186      43.483 -18.067  34.584  1.00290.47           O  
ATOM   2861  CB  SER A 186      40.280 -18.508  34.058  1.00282.19           C  
ATOM   2862  OG  SER A 186      40.867 -19.779  33.981  1.00282.19           O  
ATOM   2863  H   SER A 186      39.642 -16.134  34.411  1.00109.52           H  
ATOM   2864  HA  SER A 186      41.311 -17.925  35.826  1.00225.76           H  
ATOM   2865 1HB  SER A 186      39.317 -18.567  34.553  1.00338.63           H  
ATOM   2866 2HB  SER A 186      40.109 -18.125  33.053  1.00338.63           H  
ATOM   2867  HG  SER A 186      40.889 -20.114  34.881  1.00338.63           H  
ATOM   2868  N   ILE A 187      42.598 -16.729  32.997  1.00233.41           N  
ATOM   2869  CA  ILE A 187      43.875 -16.618  32.281  1.00376.21           C  
ATOM   2870  C   ILE A 187      44.840 -15.802  33.136  1.00316.89           C  
ATOM   2871  O   ILE A 187      46.058 -15.980  33.061  1.00400.00           O  
ATOM   2872  CB  ILE A 187      43.734 -15.969  30.874  1.00564.31           C  
ATOM   2873  CG1 ILE A 187      44.946 -16.338  30.015  1.00564.31           C  
ATOM   2874  CG2 ILE A 187      43.665 -14.451  30.949  1.00564.31           C  
ATOM   2875  CD1 ILE A 187      45.028 -17.809  29.703  1.00564.31           C  
ATOM   2876  H   ILE A 187      41.790 -16.222  32.658  1.00280.09           H  
ATOM   2877  HA  ILE A 187      44.293 -17.615  32.151  1.00451.45           H  
ATOM   2878  HB  ILE A 187      42.839 -16.353  30.384  1.00677.18           H  
ATOM   2879 1HG1 ILE A 187      44.898 -15.788  29.076  1.00677.18           H  
ATOM   2880 2HG1 ILE A 187      45.856 -16.045  30.539  1.00677.18           H  
ATOM   2881 1HG2 ILE A 187      43.576 -14.047  29.940  1.00677.18           H  
ATOM   2882 2HG2 ILE A 187      42.812 -14.141  31.532  1.00677.18           H  
ATOM   2883 3HG2 ILE A 187      44.576 -14.069  31.410  1.00677.18           H  
ATOM   2884 1HD1 ILE A 187      45.909 -18.001  29.091  1.00677.18           H  
ATOM   2885 2HD1 ILE A 187      45.097 -18.374  30.633  1.00677.18           H  
ATOM   2886 3HD1 ILE A 187      44.135 -18.111  29.158  1.00677.18           H  
ATOM   2887  N   GLY A 188      44.277 -14.942  33.992  1.00246.24           N  
ATOM   2888  CA  GLY A 188      45.049 -14.143  34.935  1.00283.09           C  
ATOM   2889  C   GLY A 188      45.531 -14.935  36.172  1.00236.63           C  
ATOM   2890  O   GLY A 188      46.235 -14.381  37.017  1.00312.38           O  
ATOM   2891  H   GLY A 188      43.268 -14.819  33.957  1.00295.49           H  
ATOM   2892 1HA  GLY A 188      45.913 -13.723  34.420  1.00339.71           H  
ATOM   2893 2HA  GLY A 188      44.443 -13.299  35.263  1.00339.71           H  
ATOM   2894  N   GLY A 189      45.159 -16.220  36.285  1.00197.55           N  
ATOM   2895  CA  GLY A 189      45.589 -17.051  37.408  1.00248.60           C  
ATOM   2896  C   GLY A 189      44.662 -16.960  38.618  1.00252.10           C  
ATOM   2897  O   GLY A 189      45.072 -17.264  39.740  1.00344.45           O  
ATOM   2898  H   GLY A 189      44.581 -16.658  35.583  1.00237.06           H  
ATOM   2899 1HA  GLY A 189      45.649 -18.088  37.078  1.00298.32           H  
ATOM   2900 2HA  GLY A 189      46.596 -16.759  37.702  1.00298.32           H  
ATOM   2901  N   LYS A 190      43.421 -16.540  38.396  1.00254.83           N  
ATOM   2902  CA  LYS A 190      42.449 -16.388  39.472  1.00302.77           C  
ATOM   2903  C   LYS A 190      41.312 -17.398  39.329  1.00288.62           C  
ATOM   2904  O   LYS A 190      41.333 -18.231  38.423  1.00344.01           O  
ATOM   2905  CB  LYS A 190      41.913 -14.964  39.475  1.00454.15           C  
ATOM   2906  CG  LYS A 190      42.975 -13.907  39.740  1.00454.15           C  
ATOM   2907  CD  LYS A 190      42.384 -12.507  39.734  1.00454.15           C  
ATOM   2908  CE  LYS A 190      43.456 -11.458  39.994  1.00454.15           C  
ATOM   2909  NZ  LYS A 190      42.899 -10.078  39.980  1.00454.15           N  
ATOM   2910  H   LYS A 190      43.125 -16.302  37.460  1.00305.80           H  
ATOM   2911  HA  LYS A 190      42.948 -16.577  40.422  1.00363.32           H  
ATOM   2912 1HB  LYS A 190      41.464 -14.756  38.511  1.00544.99           H  
ATOM   2913 2HB  LYS A 190      41.137 -14.856  40.233  1.00544.99           H  
ATOM   2914 1HG  LYS A 190      43.439 -14.092  40.709  1.00544.99           H  
ATOM   2915 2HG  LYS A 190      43.746 -13.967  38.972  1.00544.99           H  
ATOM   2916 1HD  LYS A 190      41.924 -12.308  38.766  1.00544.99           H  
ATOM   2917 2HD  LYS A 190      41.617 -12.430  40.505  1.00544.99           H  
ATOM   2918 1HE  LYS A 190      43.911 -11.645  40.965  1.00544.99           H  
ATOM   2919 2HE  LYS A 190      44.225 -11.534  39.225  1.00544.99           H  
ATOM   2920 1HZ  LYS A 190      43.639  -9.413  40.155  1.00544.99           H  
ATOM   2921 2HZ  LYS A 190      42.486  -9.889  39.077  1.00544.99           H  
ATOM   2922 3HZ  LYS A 190      42.193  -9.991  40.697  1.00544.99           H  
ATOM   2923  N   HIS A 191      40.349 -17.334  40.256  1.00287.33           N  
ATOM   2924  CA  HIS A 191      39.179 -18.222  40.291  1.00284.57           C  
ATOM   2925  C   HIS A 191      38.206 -17.924  39.127  1.00231.33           C  
ATOM   2926  O   HIS A 191      38.482 -16.920  38.471  1.00285.03           O  
ATOM   2927  CB  HIS A 191      38.441 -18.048  41.632  1.00426.86           C  
ATOM   2928  CG  HIS A 191      37.403 -19.092  41.957  1.00426.86           C  
ATOM   2929  ND1 HIS A 191      36.169 -19.157  41.335  1.00426.86           N  
ATOM   2930  CD2 HIS A 191      37.421 -20.104  42.861  1.00426.86           C  
ATOM   2931  CE1 HIS A 191      35.477 -20.165  41.851  1.00426.86           C  
ATOM   2932  NE2 HIS A 191      36.213 -20.752  42.774  1.00426.86           N  
ATOM   2933  H   HIS A 191      40.422 -16.625  40.970  1.00344.80           H  
ATOM   2934  HA  HIS A 191      39.515 -19.251  40.235  1.00341.48           H  
ATOM   2935 1HB  HIS A 191      39.172 -18.046  42.441  1.00512.23           H  
ATOM   2936 2HB  HIS A 191      37.950 -17.075  41.643  1.00512.23           H  
ATOM   2937  HD2 HIS A 191      38.240 -20.352  43.536  1.00512.23           H  
ATOM   2938  HE1 HIS A 191      34.469 -20.462  41.562  1.00512.23           H  
ATOM   2939  HE2 HIS A 191      35.927 -21.554  43.327  1.00512.23           H  
ATOM   2940  N   VAL A 192      37.769 -19.009  38.472  1.00172.42           N  
ATOM   2941  CA  VAL A 192      38.641 -20.162  38.221  1.00119.99           C  
ATOM   2942  C   VAL A 192      38.559 -20.627  36.782  1.00 43.39           C  
ATOM   2943  O   VAL A 192      39.297 -21.522  36.377  1.00 75.12           O  
ATOM   2944  CB  VAL A 192      38.268 -21.348  39.122  1.00179.98           C  
ATOM   2945  CG1 VAL A 192      36.929 -21.923  38.691  1.00179.98           C  
ATOM   2946  CG2 VAL A 192      39.359 -22.401  39.037  1.00179.98           C  
ATOM   2947  H   VAL A 192      36.852 -19.303  38.792  1.00206.90           H  
ATOM   2948  HA  VAL A 192      39.672 -19.881  38.412  1.00143.99           H  
ATOM   2949  HB  VAL A 192      38.167 -21.010  40.149  1.00215.98           H  
ATOM   2950 1HG1 VAL A 192      36.665 -22.758  39.341  1.00215.98           H  
ATOM   2951 2HG1 VAL A 192      36.163 -21.154  38.763  1.00215.98           H  
ATOM   2952 3HG1 VAL A 192      36.996 -22.273  37.661  1.00215.98           H  
ATOM   2953 1HG2 VAL A 192      39.103 -23.242  39.680  1.00215.98           H  
ATOM   2954 2HG2 VAL A 192      39.453 -22.746  38.008  1.00215.98           H  
ATOM   2955 3HG2 VAL A 192      40.306 -21.972  39.363  1.00215.98           H  
ATOM   2956  N   GLY A 193      37.658 -20.025  36.018  1.00 33.01           N  
ATOM   2957  CA  GLY A 193      37.387 -20.437  34.647  1.00 32.88           C  
ATOM   2958  C   GLY A 193      35.962 -20.921  34.643  1.00 18.62           C  
ATOM   2959  O   GLY A 193      35.294 -20.793  35.664  1.00 29.40           O  
ATOM   2960  H   GLY A 193      37.113 -19.269  36.404  1.00 39.61           H  
ATOM   2961 1HA  GLY A 193      37.503 -19.595  33.965  1.00 39.46           H  
ATOM   2962 2HA  GLY A 193      38.066 -21.226  34.337  1.00 39.46           H  
ATOM   2963  N   ILE A 194      35.476 -21.450  33.526  1.00 13.23           N  
ATOM   2964  CA  ILE A 194      34.072 -21.847  33.497  1.00  8.04           C  
ATOM   2965  C   ILE A 194      33.879 -23.362  33.524  1.00  7.06           C  
ATOM   2966  O   ILE A 194      34.474 -24.097  32.737  1.00 12.68           O  
ATOM   2967  CB  ILE A 194      33.350 -21.239  32.284  1.00 12.06           C  
ATOM   2968  CG1 ILE A 194      33.524 -19.720  32.269  1.00 12.06           C  
ATOM   2969  CG2 ILE A 194      31.874 -21.553  32.394  1.00 12.06           C  
ATOM   2970  CD1 ILE A 194      32.951 -19.051  33.497  1.00 12.06           C  
ATOM   2971  H   ILE A 194      36.070 -21.579  32.711  1.00 15.88           H  
ATOM   2972  HA  ILE A 194      33.590 -21.442  34.387  1.00  9.65           H  
ATOM   2973  HB  ILE A 194      33.755 -21.643  31.356  1.00 14.47           H  
ATOM   2974 1HG1 ILE A 194      34.585 -19.480  32.204  1.00 14.47           H  
ATOM   2975 2HG1 ILE A 194      33.026 -19.311  31.389  1.00 14.47           H  
ATOM   2976 1HG2 ILE A 194      31.347 -21.117  31.545  1.00 14.47           H  
ATOM   2977 2HG2 ILE A 194      31.732 -22.631  32.395  1.00 14.47           H  
ATOM   2978 3HG2 ILE A 194      31.479 -21.133  33.319  1.00 14.47           H  
ATOM   2979 1HD1 ILE A 194      33.099 -17.974  33.434  1.00 14.47           H  
ATOM   2980 2HD1 ILE A 194      31.884 -19.265  33.562  1.00 14.47           H  
ATOM   2981 3HD1 ILE A 194      33.450 -19.432  34.386  1.00 14.47           H  
ATOM   2982  N   ALA A 195      33.049 -23.812  34.466  1.00  4.15           N  
ATOM   2983  CA  ALA A 195      32.698 -25.218  34.665  1.00  3.98           C  
ATOM   2984  C   ALA A 195      31.457 -25.594  33.852  1.00  3.16           C  
ATOM   2985  O   ALA A 195      30.733 -24.717  33.380  1.00  3.63           O  
ATOM   2986  CB  ALA A 195      32.465 -25.502  36.141  1.00  5.97           C  
ATOM   2987  H   ALA A 195      32.612 -23.135  35.075  1.00  4.98           H  
ATOM   2988  HA  ALA A 195      33.530 -25.827  34.316  1.00  4.78           H  
ATOM   2989 1HB  ALA A 195      32.232 -26.558  36.278  1.00  7.16           H  
ATOM   2990 2HB  ALA A 195      33.363 -25.254  36.707  1.00  7.16           H  
ATOM   2991 3HB  ALA A 195      31.633 -24.898  36.501  1.00  7.16           H  
ATOM   2992  N   ASN A 196      31.245 -26.900  33.679  1.00  3.54           N  
ATOM   2993  CA  ASN A 196      30.139 -27.459  32.900  1.00  5.17           C  
ATOM   2994  C   ASN A 196      28.799 -27.356  33.611  1.00  3.65           C  
ATOM   2995  O   ASN A 196      28.732 -27.439  34.839  1.00  3.50           O  
ATOM   2996  CB  ASN A 196      30.418 -28.916  32.556  1.00  7.75           C  
ATOM   2997  CG  ASN A 196      29.505 -29.493  31.505  1.00  7.75           C  
ATOM   2998  OD1 ASN A 196      28.328 -29.797  31.739  1.00  7.75           O  
ATOM   2999  ND2 ASN A 196      30.040 -29.660  30.323  1.00  7.75           N  
ATOM   3000  H   ASN A 196      31.879 -27.556  34.126  1.00  4.25           H  
ATOM   3001  HA  ASN A 196      30.056 -26.893  31.973  1.00  6.20           H  
ATOM   3002 1HB  ASN A 196      31.441 -29.018  32.205  1.00  9.31           H  
ATOM   3003 2HB  ASN A 196      30.327 -29.518  33.458  1.00  9.31           H  
ATOM   3004 1HD2 ASN A 196      29.495 -30.042  29.577  1.00  9.31           H  
ATOM   3005 2HD2 ASN A 196      30.995 -29.407  30.169  1.00  9.31           H  
ATOM   3006  N   GLU A 197      27.737 -27.196  32.824  1.00  4.81           N  
ATOM   3007  CA  GLU A 197      26.361 -27.169  33.323  1.00  6.70           C  
ATOM   3008  C   GLU A 197      26.043 -28.340  34.246  1.00  6.28           C  
ATOM   3009  O   GLU A 197      25.347 -28.183  35.241  1.00  7.98           O  
ATOM   3010  CB  GLU A 197      25.352 -27.209  32.180  1.00 10.05           C  
ATOM   3011  CG  GLU A 197      23.907 -27.195  32.675  1.00 10.05           C  
ATOM   3012  CD  GLU A 197      22.862 -27.320  31.597  1.00 10.05           C  
ATOM   3013  OE1 GLU A 197      23.202 -27.472  30.446  1.00 10.05           O  
ATOM   3014  OE2 GLU A 197      21.704 -27.248  31.933  1.00 10.05           O  
ATOM   3015  H   GLU A 197      27.898 -27.110  31.827  1.00  5.77           H  
ATOM   3016  HA  GLU A 197      26.221 -26.245  33.888  1.00  8.04           H  
ATOM   3017 1HB  GLU A 197      25.501 -26.348  31.529  1.00 12.06           H  
ATOM   3018 2HB  GLU A 197      25.504 -28.109  31.583  1.00 12.06           H  
ATOM   3019 1HG  GLU A 197      23.777 -28.020  33.375  1.00 12.06           H  
ATOM   3020 2HG  GLU A 197      23.740 -26.269  33.223  1.00 12.06           H  
ATOM   3021  N   GLU A 198      26.518 -29.525  33.888  1.00  6.33           N  
ATOM   3022  CA  GLU A 198      26.270 -30.717  34.680  1.00  9.59           C  
ATOM   3023  C   GLU A 198      27.022 -30.671  35.996  1.00 10.13           C  
ATOM   3024  O   GLU A 198      26.520 -31.131  37.023  1.00 17.08           O  
ATOM   3025  CB  GLU A 198      26.645 -31.963  33.887  1.00 14.38           C  
ATOM   3026  CG  GLU A 198      26.397 -33.265  34.626  1.00 14.38           C  
ATOM   3027  CD  GLU A 198      24.962 -33.421  35.029  1.00 14.38           C  
ATOM   3028  OE1 GLU A 198      24.171 -32.576  34.687  1.00 14.38           O  
ATOM   3029  OE2 GLU A 198      24.639 -34.387  35.680  1.00 14.38           O  
ATOM   3030  H   GLU A 198      27.086 -29.604  33.053  1.00  7.60           H  
ATOM   3031  HA  GLU A 198      25.203 -30.761  34.903  1.00 11.51           H  
ATOM   3032 1HB  GLU A 198      26.077 -31.990  32.958  1.00 17.26           H  
ATOM   3033 2HB  GLU A 198      27.702 -31.923  33.621  1.00 17.26           H  
ATOM   3034 1HG  GLU A 198      26.679 -34.100  33.983  1.00 17.26           H  
ATOM   3035 2HG  GLU A 198      27.028 -33.296  35.514  1.00 17.26           H  
ATOM   3036  N   GLU A 199      28.228 -30.117  35.960  1.00  6.95           N  
ATOM   3037  CA  GLU A 199      29.058 -29.983  37.144  1.00  8.65           C  
ATOM   3038  C   GLU A 199      28.437 -29.007  38.155  1.00  7.16           C  
ATOM   3039  O   GLU A 199      28.525 -29.222  39.364  1.00 10.12           O  
ATOM   3040  CB  GLU A 199      30.457 -29.538  36.736  1.00 12.98           C  
ATOM   3041  CG  GLU A 199      31.239 -30.594  35.978  1.00 12.98           C  
ATOM   3042  CD  GLU A 199      32.560 -30.100  35.466  1.00 12.98           C  
ATOM   3043  OE1 GLU A 199      32.669 -28.933  35.169  1.00 12.98           O  
ATOM   3044  OE2 GLU A 199      33.464 -30.896  35.365  1.00 12.98           O  
ATOM   3045  H   GLU A 199      28.582 -29.769  35.080  1.00  8.34           H  
ATOM   3046  HA  GLU A 199      29.133 -30.960  37.623  1.00 10.38           H  
ATOM   3047 1HB  GLU A 199      30.409 -28.635  36.130  1.00 15.57           H  
ATOM   3048 2HB  GLU A 199      31.027 -29.311  37.628  1.00 15.57           H  
ATOM   3049 1HG  GLU A 199      31.416 -31.440  36.641  1.00 15.57           H  
ATOM   3050 2HG  GLU A 199      30.637 -30.947  35.142  1.00 15.57           H  
ATOM   3051  N   TYR A 200      27.769 -27.964  37.659  1.00  4.30           N  
ATOM   3052  CA  TYR A 200      27.083 -27.018  38.541  1.00  4.25           C  
ATOM   3053  C   TYR A 200      25.803 -26.551  37.850  1.00  3.73           C  
ATOM   3054  O   TYR A 200      25.776 -25.543  37.137  1.00  3.21           O  
ATOM   3055  CB  TYR A 200      28.014 -25.850  38.897  1.00  6.38           C  
ATOM   3056  CG  TYR A 200      27.536 -24.941  40.018  1.00  6.38           C  
ATOM   3057  CD1 TYR A 200      26.660 -25.412  40.984  1.00  6.38           C  
ATOM   3058  CD2 TYR A 200      28.013 -23.643  40.103  1.00  6.38           C  
ATOM   3059  CE1 TYR A 200      26.266 -24.586  42.022  1.00  6.38           C  
ATOM   3060  CE2 TYR A 200      27.621 -22.816  41.141  1.00  6.38           C  
ATOM   3061  CZ  TYR A 200      26.754 -23.284  42.100  1.00  6.38           C  
ATOM   3062  OH  TYR A 200      26.384 -22.473  43.152  1.00  6.38           O  
ATOM   3063  H   TYR A 200      27.757 -27.816  36.656  1.00  5.16           H  
ATOM   3064  HA  TYR A 200      26.797 -27.533  39.459  1.00  5.10           H  
ATOM   3065 1HB  TYR A 200      28.983 -26.251  39.189  1.00  7.65           H  
ATOM   3066 2HB  TYR A 200      28.177 -25.237  38.013  1.00  7.65           H  
ATOM   3067  HD1 TYR A 200      26.287 -26.436  40.931  1.00  7.65           H  
ATOM   3068  HD2 TYR A 200      28.709 -23.278  39.352  1.00  7.65           H  
ATOM   3069  HE1 TYR A 200      25.583 -24.961  42.783  1.00  7.65           H  
ATOM   3070  HE2 TYR A 200      28.006 -21.799  41.209  1.00  7.65           H  
ATOM   3071  HH  TYR A 200      26.159 -21.589  42.833  1.00  7.65           H  
ATOM   3072  N   ARG A 201      24.732 -27.308  38.084  1.00  4.85           N  
ATOM   3073  CA  ARG A 201      23.439 -27.095  37.442  1.00  5.29           C  
ATOM   3074  C   ARG A 201      22.741 -25.821  37.880  1.00  4.38           C  
ATOM   3075  O   ARG A 201      22.893 -25.367  39.015  1.00  4.18           O  
ATOM   3076  CB  ARG A 201      22.514 -28.271  37.726  1.00  7.94           C  
ATOM   3077  CG  ARG A 201      22.919 -29.610  37.115  1.00  7.94           C  
ATOM   3078  CD  ARG A 201      21.945 -30.671  37.495  1.00  7.94           C  
ATOM   3079  NE  ARG A 201      22.311 -31.992  37.006  1.00  7.94           N  
ATOM   3080  CZ  ARG A 201      21.688 -33.132  37.368  1.00  7.94           C  
ATOM   3081  NH1 ARG A 201      20.672 -33.089  38.205  1.00  7.94           N  
ATOM   3082  NH2 ARG A 201      22.095 -34.294  36.888  1.00  7.94           N  
ATOM   3083  H   ARG A 201      24.830 -28.095  38.711  1.00  5.82           H  
ATOM   3084  HA  ARG A 201      23.599 -27.035  36.366  1.00  6.35           H  
ATOM   3085 1HB  ARG A 201      22.442 -28.418  38.803  1.00  9.52           H  
ATOM   3086 2HB  ARG A 201      21.513 -28.039  37.364  1.00  9.52           H  
ATOM   3087 1HG  ARG A 201      22.938 -29.530  36.027  1.00  9.52           H  
ATOM   3088 2HG  ARG A 201      23.906 -29.900  37.476  1.00  9.52           H  
ATOM   3089 1HD  ARG A 201      21.878 -30.720  38.581  1.00  9.52           H  
ATOM   3090 2HD  ARG A 201      20.967 -30.419  37.086  1.00  9.52           H  
ATOM   3091  HE  ARG A 201      23.079 -32.067  36.344  1.00  9.52           H  
ATOM   3092 1HH1 ARG A 201      20.360 -32.202  38.575  1.00  9.52           H  
ATOM   3093 2HH1 ARG A 201      20.207 -33.942  38.477  1.00  9.52           H  
ATOM   3094 1HH2 ARG A 201      22.892 -34.330  36.258  1.00  9.52           H  
ATOM   3095 2HH2 ARG A 201      21.630 -35.146  37.160  1.00  9.52           H  
ATOM   3096  N   TYR A 202      21.963 -25.258  36.959  1.00  5.01           N  
ATOM   3097  CA  TYR A 202      21.212 -24.044  37.220  1.00  4.99           C  
ATOM   3098  C   TYR A 202      20.161 -24.246  38.289  1.00  4.04           C  
ATOM   3099  O   TYR A 202      19.311 -25.132  38.194  1.00  5.71           O  
ATOM   3100  CB  TYR A 202      20.570 -23.540  35.934  1.00  7.49           C  
ATOM   3101  CG  TYR A 202      19.743 -22.288  36.104  1.00  7.49           C  
ATOM   3102  CD1 TYR A 202      20.350 -21.056  36.307  1.00  7.49           C  
ATOM   3103  CD2 TYR A 202      18.362 -22.383  36.045  1.00  7.49           C  
ATOM   3104  CE1 TYR A 202      19.568 -19.922  36.442  1.00  7.49           C  
ATOM   3105  CE2 TYR A 202      17.586 -21.256  36.178  1.00  7.49           C  
ATOM   3106  CZ  TYR A 202      18.179 -20.027  36.371  1.00  7.49           C  
ATOM   3107  OH  TYR A 202      17.393 -18.901  36.481  1.00  7.49           O  
ATOM   3108  H   TYR A 202      21.890 -25.690  36.048  1.00  6.01           H  
ATOM   3109  HA  TYR A 202      21.892 -23.286  37.579  1.00  5.99           H  
ATOM   3110 1HB  TYR A 202      21.348 -23.334  35.197  1.00  8.98           H  
ATOM   3111 2HB  TYR A 202      19.929 -24.317  35.519  1.00  8.98           H  
ATOM   3112  HD1 TYR A 202      21.436 -20.981  36.353  1.00  8.98           H  
ATOM   3113  HD2 TYR A 202      17.890 -23.352  35.885  1.00  8.98           H  
ATOM   3114  HE1 TYR A 202      20.037 -18.952  36.593  1.00  8.98           H  
ATOM   3115  HE2 TYR A 202      16.503 -21.340  36.124  1.00  8.98           H  
ATOM   3116  HH  TYR A 202      16.516 -19.093  36.123  1.00  8.98           H  
ATOM   3117  N   LEU A 203      20.234 -23.405  39.305  1.00  3.28           N  
ATOM   3118  CA  LEU A 203      19.308 -23.417  40.419  1.00  3.37           C  
ATOM   3119  C   LEU A 203      18.351 -22.243  40.322  1.00  3.75           C  
ATOM   3120  O   LEU A 203      17.163 -22.365  40.623  1.00  4.69           O  
ATOM   3121  CB  LEU A 203      20.078 -23.339  41.740  1.00  5.05           C  
ATOM   3122  CG  LEU A 203      21.065 -24.480  41.997  1.00  5.05           C  
ATOM   3123  CD1 LEU A 203      21.808 -24.215  43.297  1.00  5.05           C  
ATOM   3124  CD2 LEU A 203      20.310 -25.798  42.047  1.00  5.05           C  
ATOM   3125  H   LEU A 203      20.967 -22.712  39.300  1.00  3.94           H  
ATOM   3126  HA  LEU A 203      18.733 -24.342  40.390  1.00  4.04           H  
ATOM   3127 1HB  LEU A 203      20.634 -22.405  41.767  1.00  6.07           H  
ATOM   3128 2HB  LEU A 203      19.360 -23.334  42.559  1.00  6.07           H  
ATOM   3129  HG  LEU A 203      21.799 -24.517  41.192  1.00  6.07           H  
ATOM   3130 1HD1 LEU A 203      22.521 -25.019  43.478  1.00  6.07           H  
ATOM   3131 2HD1 LEU A 203      22.342 -23.267  43.223  1.00  6.07           H  
ATOM   3132 3HD1 LEU A 203      21.096 -24.168  44.119  1.00  6.07           H  
ATOM   3133 1HD2 LEU A 203      21.011 -26.613  42.225  1.00  6.07           H  
ATOM   3134 2HD2 LEU A 203      19.577 -25.767  42.853  1.00  6.07           H  
ATOM   3135 3HD2 LEU A 203      19.798 -25.960  41.098  1.00  6.07           H  
ATOM   3136  N   GLY A 204      18.890 -21.095  39.909  1.00  3.85           N  
ATOM   3137  CA  GLY A 204      18.114 -19.868  39.830  1.00  4.72           C  
ATOM   3138  C   GLY A 204      18.110 -19.194  41.187  1.00  5.35           C  
ATOM   3139  O   GLY A 204      17.180 -18.466  41.536  1.00  7.59           O  
ATOM   3140  H   GLY A 204      19.875 -21.065  39.672  1.00  4.62           H  
ATOM   3141 1HA  GLY A 204      18.549 -19.200  39.088  1.00  5.66           H  
ATOM   3142 2HA  GLY A 204      17.101 -20.092  39.519  1.00  5.66           H  
ATOM   3143  N   LYS A 205      19.157 -19.466  41.957  1.00  6.95           N  
ATOM   3144  CA  LYS A 205      19.313 -18.934  43.296  1.00  8.74           C  
ATOM   3145  C   LYS A 205      20.569 -18.079  43.356  1.00  7.35           C  
ATOM   3146  O   LYS A 205      21.509 -18.303  42.596  1.00 10.41           O  
ATOM   3147  CB  LYS A 205      19.393 -20.087  44.295  1.00 13.11           C  
ATOM   3148  CG  LYS A 205      18.138 -20.947  44.342  1.00 13.11           C  
ATOM   3149  CD  LYS A 205      18.260 -22.068  45.360  1.00 13.11           C  
ATOM   3150  CE  LYS A 205      17.002 -22.924  45.379  1.00 13.11           C  
ATOM   3151  NZ  LYS A 205      17.084 -24.015  46.390  1.00 13.11           N  
ATOM   3152  H   LYS A 205      19.881 -20.070  41.599  1.00  8.34           H  
ATOM   3153  HA  LYS A 205      18.455 -18.304  43.532  1.00 10.49           H  
ATOM   3154 1HB  LYS A 205      20.235 -20.733  44.043  1.00 15.73           H  
ATOM   3155 2HB  LYS A 205      19.569 -19.693  45.296  1.00 15.73           H  
ATOM   3156 1HG  LYS A 205      17.281 -20.324  44.603  1.00 15.73           H  
ATOM   3157 2HG  LYS A 205      17.959 -21.382  43.359  1.00 15.73           H  
ATOM   3158 1HD  LYS A 205      19.116 -22.696  45.111  1.00 15.73           H  
ATOM   3159 2HD  LYS A 205      18.416 -21.645  46.352  1.00 15.73           H  
ATOM   3160 1HE  LYS A 205      16.145 -22.294  45.610  1.00 15.73           H  
ATOM   3161 2HE  LYS A 205      16.856 -23.368  44.394  1.00 15.73           H  
ATOM   3162 1HZ  LYS A 205      16.232 -24.557  46.371  1.00 15.73           H  
ATOM   3163 2HZ  LYS A 205      17.869 -24.614  46.177  1.00 15.73           H  
ATOM   3164 3HZ  LYS A 205      17.206 -23.614  47.309  1.00 15.73           H  
ATOM   3165  N   THR A 206      20.602 -17.102  44.254  1.00  6.37           N  
ATOM   3166  CA  THR A 206      21.794 -16.267  44.373  1.00  6.78           C  
ATOM   3167  C   THR A 206      22.366 -16.337  45.776  1.00 10.91           C  
ATOM   3168  O   THR A 206      21.722 -15.930  46.745  1.00 20.39           O  
ATOM   3169  CB  THR A 206      21.496 -14.803  44.003  1.00 10.17           C  
ATOM   3170  OG1 THR A 206      21.015 -14.754  42.658  1.00 10.17           O  
ATOM   3171  CG2 THR A 206      22.764 -13.968  44.109  1.00 10.17           C  
ATOM   3172  H   THR A 206      19.808 -16.940  44.859  1.00  7.64           H  
ATOM   3173  HA  THR A 206      22.552 -16.642  43.686  1.00  8.14           H  
ATOM   3174  HB  THR A 206      20.737 -14.398  44.672  1.00 12.20           H  
ATOM   3175  HG1 THR A 206      21.560 -15.323  42.109  1.00 12.20           H  
ATOM   3176 1HG2 THR A 206      22.545 -12.936  43.838  1.00 12.20           H  
ATOM   3177 2HG2 THR A 206      23.137 -14.002  45.133  1.00 12.20           H  
ATOM   3178 3HG2 THR A 206      23.520 -14.368  43.435  1.00 12.20           H  
ATOM   3179  N   GLY A 207      23.587 -16.850  45.877  1.00  9.56           N  
ATOM   3180  CA  GLY A 207      24.259 -16.977  47.162  1.00 13.95           C  
ATOM   3181  C   GLY A 207      25.750 -17.192  46.967  1.00 11.94           C  
ATOM   3182  O   GLY A 207      26.371 -16.562  46.111  1.00 11.01           O  
ATOM   3183  H   GLY A 207      24.059 -17.175  45.037  1.00 11.47           H  
ATOM   3184 1HA  GLY A 207      24.089 -16.078  47.754  1.00 16.74           H  
ATOM   3185 2HA  GLY A 207      23.834 -17.814  47.715  1.00 16.74           H  
ATOM   3186  N   THR A 208      26.321 -18.087  47.769  1.00 15.49           N  
ATOM   3187  CA  THR A 208      27.735 -18.406  47.650  1.00 16.03           C  
ATOM   3188  C   THR A 208      27.938 -19.495  46.610  1.00 13.62           C  
ATOM   3189  O   THR A 208      26.995 -20.188  46.229  1.00 15.15           O  
ATOM   3190  CB  THR A 208      28.323 -18.858  49.001  1.00 24.05           C  
ATOM   3191  OG1 THR A 208      27.681 -20.067  49.426  1.00 24.05           O  
ATOM   3192  CG2 THR A 208      28.115 -17.780  50.053  1.00 24.05           C  
ATOM   3193  H   THR A 208      25.761 -18.562  48.463  1.00 18.59           H  
ATOM   3194  HA  THR A 208      28.269 -17.515  47.320  1.00 19.24           H  
ATOM   3195  HB  THR A 208      29.390 -19.046  48.888  1.00 28.85           H  
ATOM   3196  HG1 THR A 208      27.871 -20.766  48.795  1.00 28.85           H  
ATOM   3197 1HG2 THR A 208      28.538 -18.111  51.002  1.00 28.85           H  
ATOM   3198 2HG2 THR A 208      28.610 -16.863  49.735  1.00 28.85           H  
ATOM   3199 3HG2 THR A 208      27.050 -17.592  50.177  1.00 28.85           H  
ATOM   3200  N   CYS A 209      29.173 -19.644  46.157  1.00 13.32           N  
ATOM   3201  CA  CYS A 209      29.494 -20.628  45.136  1.00 14.30           C  
ATOM   3202  C   CYS A 209      29.506 -22.049  45.664  1.00 16.69           C  
ATOM   3203  O   CYS A 209      30.353 -22.407  46.485  1.00 22.34           O  
ATOM   3204  CB  CYS A 209      30.861 -20.325  44.529  1.00 21.45           C  
ATOM   3205  SG  CYS A 209      31.381 -21.496  43.257  1.00 21.45           S  
ATOM   3206  H   CYS A 209      29.906 -19.050  46.518  1.00 15.98           H  
ATOM   3207  HA  CYS A 209      28.743 -20.559  44.351  1.00 17.16           H  
ATOM   3208 1HB  CYS A 209      30.850 -19.328  44.087  1.00 25.74           H  
ATOM   3209 2HB  CYS A 209      31.615 -20.325  45.316  1.00 25.74           H  
ATOM   3210  HG  CYS A 209      30.381 -21.241  42.418  1.00 25.74           H  
ATOM   3211  N   LYS A 210      28.594 -22.878  45.156  1.00 16.97           N  
ATOM   3212  CA  LYS A 210      28.575 -24.284  45.527  1.00 22.01           C  
ATOM   3213  C   LYS A 210      29.343 -25.104  44.490  1.00 17.43           C  
ATOM   3214  O   LYS A 210      29.545 -26.306  44.661  1.00 17.70           O  
ATOM   3215  CB  LYS A 210      27.142 -24.782  45.686  1.00 33.02           C  
ATOM   3216  CG  LYS A 210      26.396 -24.129  46.841  1.00 33.02           C  
ATOM   3217  CD  LYS A 210      24.989 -24.684  46.992  1.00 33.02           C  
ATOM   3218  CE  LYS A 210      24.273 -24.037  48.170  1.00 33.02           C  
ATOM   3219  NZ  LYS A 210      22.891 -24.559  48.339  1.00 33.02           N  
ATOM   3220  H   LYS A 210      27.897 -22.541  44.500  1.00 20.36           H  
ATOM   3221  HA  LYS A 210      29.084 -24.399  46.485  1.00 26.41           H  
ATOM   3222 1HB  LYS A 210      26.578 -24.584  44.779  1.00 39.62           H  
ATOM   3223 2HB  LYS A 210      27.140 -25.860  45.849  1.00 39.62           H  
ATOM   3224 1HG  LYS A 210      26.943 -24.296  47.769  1.00 39.62           H  
ATOM   3225 2HG  LYS A 210      26.333 -23.054  46.668  1.00 39.62           H  
ATOM   3226 1HD  LYS A 210      24.421 -24.493  46.081  1.00 39.62           H  
ATOM   3227 2HD  LYS A 210      25.036 -25.761  47.153  1.00 39.62           H  
ATOM   3228 1HE  LYS A 210      24.838 -24.232  49.080  1.00 39.62           H  
ATOM   3229 2HE  LYS A 210      24.226 -22.960  48.011  1.00 39.62           H  
ATOM   3230 1HZ  LYS A 210      22.454 -24.105  49.128  1.00 39.62           H  
ATOM   3231 2HZ  LYS A 210      22.356 -24.370  47.503  1.00 39.62           H  
ATOM   3232 3HZ  LYS A 210      22.924 -25.555  48.500  1.00 39.62           H  
ATOM   3233  N   GLY A 211      29.823 -24.426  43.439  1.00 20.48           N  
ATOM   3234  CA  GLY A 211      30.624 -25.032  42.382  1.00 25.60           C  
ATOM   3235  C   GLY A 211      31.988 -25.480  42.903  1.00 24.94           C  
ATOM   3236  O   GLY A 211      32.653 -26.311  42.293  1.00 29.28           O  
ATOM   3237  H   GLY A 211      29.615 -23.444  43.354  1.00 24.58           H  
ATOM   3238 1HA  GLY A 211      30.091 -25.887  41.966  1.00 30.72           H  
ATOM   3239 2HA  GLY A 211      30.759 -24.315  41.572  1.00 30.72           H  
ATOM   3240  N   ASN A 212      32.388 -24.978  44.068  1.00 28.48           N  
ATOM   3241  CA  ASN A 212      33.639 -25.392  44.677  1.00 39.02           C  
ATOM   3242  C   ASN A 212      33.564 -26.841  45.190  1.00 32.31           C  
ATOM   3243  O   ASN A 212      34.591 -27.443  45.502  1.00 42.66           O  
ATOM   3244  CB  ASN A 212      34.013 -24.433  45.788  1.00 58.53           C  
ATOM   3245  CG  ASN A 212      34.490 -23.101  45.263  1.00 58.53           C  
ATOM   3246  OD1 ASN A 212      35.063 -23.013  44.169  1.00 58.53           O  
ATOM   3247  ND2 ASN A 212      34.261 -22.061  46.022  1.00 58.53           N  
ATOM   3248  H   ASN A 212      31.826 -24.287  44.542  1.00 34.18           H  
ATOM   3249  HA  ASN A 212      34.420 -25.361  43.915  1.00 46.82           H  
ATOM   3250 1HB  ASN A 212      33.148 -24.266  46.432  1.00 70.24           H  
ATOM   3251 2HB  ASN A 212      34.799 -24.872  46.402  1.00 70.24           H  
ATOM   3252 1HD2 ASN A 212      34.553 -21.151  45.727  1.00 70.24           H  
ATOM   3253 2HD2 ASN A 212      33.792 -22.176  46.898  1.00 70.24           H  
ATOM   3254  N   SER A 213      32.346 -27.406  45.254  1.00 25.97           N  
ATOM   3255  CA  SER A 213      32.144 -28.791  45.650  1.00 31.41           C  
ATOM   3256  C   SER A 213      32.389 -29.772  44.495  1.00 28.09           C  
ATOM   3257  O   SER A 213      32.365 -30.984  44.709  1.00 40.33           O  
ATOM   3258  CB  SER A 213      30.736 -28.991  46.185  1.00 47.12           C  
ATOM   3259  OG  SER A 213      29.780 -28.850  45.170  1.00 47.12           O  
ATOM   3260  H   SER A 213      31.519 -26.876  45.011  1.00 31.16           H  
ATOM   3261  HA  SER A 213      32.851 -29.023  46.447  1.00 37.69           H  
ATOM   3262 1HB  SER A 213      30.656 -29.984  46.625  1.00 56.54           H  
ATOM   3263 2HB  SER A 213      30.540 -28.267  46.974  1.00 56.54           H  
ATOM   3264  HG  SER A 213      29.825 -27.932  44.887  1.00 56.54           H  
ATOM   3265  N   ILE A 214      32.612 -29.257  43.274  1.00 26.29           N  
ATOM   3266  CA  ILE A 214      32.849 -30.107  42.103  1.00 43.60           C  
ATOM   3267  C   ILE A 214      34.087 -30.981  42.295  1.00 56.01           C  
ATOM   3268  O   ILE A 214      34.067 -32.173  41.980  1.00 79.03           O  
ATOM   3269  CB  ILE A 214      33.026 -29.250  40.829  1.00 65.40           C  
ATOM   3270  CG1 ILE A 214      31.707 -28.569  40.453  1.00 65.40           C  
ATOM   3271  CG2 ILE A 214      33.499 -30.122  39.673  1.00 65.40           C  
ATOM   3272  CD1 ILE A 214      31.874 -27.480  39.413  1.00 65.40           C  
ATOM   3273  H   ILE A 214      32.620 -28.255  43.129  1.00 31.55           H  
ATOM   3274  HA  ILE A 214      31.988 -30.757  41.967  1.00 52.32           H  
ATOM   3275  HB  ILE A 214      33.760 -28.467  41.015  1.00 78.48           H  
ATOM   3276 1HG1 ILE A 214      31.022 -29.318  40.059  1.00 78.48           H  
ATOM   3277 2HG1 ILE A 214      31.257 -28.132  41.345  1.00 78.48           H  
ATOM   3278 1HG2 ILE A 214      33.629 -29.505  38.784  1.00 78.48           H  
ATOM   3279 2HG2 ILE A 214      34.446 -30.591  39.929  1.00 78.48           H  
ATOM   3280 3HG2 ILE A 214      32.758 -30.895  39.473  1.00 78.48           H  
ATOM   3281 1HD1 ILE A 214      30.906 -27.042  39.183  1.00 78.48           H  
ATOM   3282 2HD1 ILE A 214      32.541 -26.707  39.797  1.00 78.48           H  
ATOM   3283 3HD1 ILE A 214      32.305 -27.903  38.507  1.00 78.48           H  
ATOM   3284  N   GLY A 215      35.165 -30.386  42.802  1.00 72.97           N  
ATOM   3285  CA  GLY A 215      36.399 -31.121  43.063  1.00132.49           C  
ATOM   3286  C   GLY A 215      37.464 -30.915  41.988  1.00122.27           C  
ATOM   3287  O   GLY A 215      38.618 -31.300  42.175  1.00199.33           O  
ATOM   3288  H   GLY A 215      35.124 -29.402  43.030  1.00 87.56           H  
ATOM   3289 1HA  GLY A 215      36.799 -30.812  44.029  1.00158.99           H  
ATOM   3290 2HA  GLY A 215      36.172 -32.182  43.147  1.00158.99           H  
ATOM   3291  N   GLU A 216      37.084 -30.306  40.869  1.00102.36           N  
ATOM   3292  CA  GLU A 216      38.025 -30.053  39.790  1.00128.46           C  
ATOM   3293  C   GLU A 216      37.514 -28.986  38.840  1.00 65.14           C  
ATOM   3294  O   GLU A 216      36.537 -29.196  38.122  1.00 67.67           O  
ATOM   3295  CB  GLU A 216      38.294 -31.335  39.004  1.00192.69           C  
ATOM   3296  CG  GLU A 216      39.312 -31.174  37.885  1.00192.69           C  
ATOM   3297  CD  GLU A 216      39.584 -32.458  37.152  1.00192.69           C  
ATOM   3298  OE1 GLU A 216      39.000 -33.456  37.499  1.00192.69           O  
ATOM   3299  OE2 GLU A 216      40.377 -32.440  36.240  1.00192.69           O  
ATOM   3300  H   GLU A 216      36.129 -30.005  40.760  1.00122.83           H  
ATOM   3301  HA  GLU A 216      38.962 -29.703  40.224  1.00154.15           H  
ATOM   3302 1HB  GLU A 216      38.663 -32.106  39.680  1.00231.23           H  
ATOM   3303 2HB  GLU A 216      37.364 -31.698  38.567  1.00231.23           H  
ATOM   3304 1HG  GLU A 216      38.945 -30.433  37.176  1.00231.23           H  
ATOM   3305 2HG  GLU A 216      40.243 -30.800  38.308  1.00231.23           H  
ATOM   3306  N   ASP A 217      38.195 -27.850  38.826  1.00 82.25           N  
ATOM   3307  CA  ASP A 217      37.843 -26.759  37.936  1.00 61.21           C  
ATOM   3308  C   ASP A 217      39.024 -26.403  37.038  1.00 23.32           C  
ATOM   3309  O   ASP A 217      40.174 -26.588  37.437  1.00 68.88           O  
ATOM   3310  CB  ASP A 217      37.404 -25.541  38.737  1.00 91.81           C  
ATOM   3311  CG  ASP A 217      36.125 -25.774  39.525  1.00 91.81           C  
ATOM   3312  OD1 ASP A 217      35.157 -26.205  38.946  1.00 91.81           O  
ATOM   3313  OD2 ASP A 217      36.133 -25.521  40.705  1.00 91.81           O  
ATOM   3314  H   ASP A 217      38.985 -27.742  39.447  1.00 98.70           H  
ATOM   3315  HA  ASP A 217      37.014 -27.093  37.316  1.00 73.45           H  
ATOM   3316 1HB  ASP A 217      38.195 -25.261  39.432  1.00110.18           H  
ATOM   3317 2HB  ASP A 217      37.248 -24.702  38.060  1.00110.18           H  
ATOM   3318  N   PRO A 218      38.768 -25.890  35.833  1.00 27.97           N  
ATOM   3319  CA  PRO A 218      37.447 -25.618  35.248  1.00 61.62           C  
ATOM   3320  C   PRO A 218      37.276 -26.537  34.050  1.00 37.37           C  
ATOM   3321  O   PRO A 218      37.925 -27.580  33.967  1.00 58.06           O  
ATOM   3322  CB  PRO A 218      37.532 -24.154  34.806  1.00 92.43           C  
ATOM   3323  CG  PRO A 218      38.962 -23.975  34.467  1.00 92.43           C  
ATOM   3324  CD  PRO A 218      39.692 -24.792  35.486  1.00 92.43           C  
ATOM   3325  HA  PRO A 218      36.644 -25.759  35.979  1.00 73.94           H  
ATOM   3326 1HB  PRO A 218      36.867 -23.937  33.962  1.00110.92           H  
ATOM   3327 2HB  PRO A 218      37.216 -23.502  35.633  1.00110.92           H  
ATOM   3328 1HG  PRO A 218      39.147 -24.329  33.442  1.00110.92           H  
ATOM   3329 2HG  PRO A 218      39.247 -22.918  34.484  1.00110.92           H  
ATOM   3330 1HD  PRO A 218      40.615 -25.206  35.056  1.00110.92           H  
ATOM   3331 2HD  PRO A 218      39.903 -24.188  36.379  1.00110.92           H  
ATOM   3332  N   VAL A 219      36.458 -26.123  33.093  1.00 18.98           N  
ATOM   3333  CA  VAL A 219      36.322 -26.842  31.846  1.00 24.98           C  
ATOM   3334  C   VAL A 219      36.923 -26.008  30.729  1.00 42.40           C  
ATOM   3335  O   VAL A 219      37.727 -26.517  29.947  1.00103.70           O  
ATOM   3336  CB  VAL A 219      34.856 -27.178  31.548  1.00 37.47           C  
ATOM   3337  CG1 VAL A 219      34.725 -27.851  30.188  1.00 37.47           C  
ATOM   3338  CG2 VAL A 219      34.353 -28.105  32.629  1.00 37.47           C  
ATOM   3339  H   VAL A 219      35.900 -25.294  33.210  1.00 22.78           H  
ATOM   3340  HA  VAL A 219      36.875 -27.778  31.917  1.00 29.98           H  
ATOM   3341  HB  VAL A 219      34.265 -26.263  31.530  1.00 44.96           H  
ATOM   3342 1HG1 VAL A 219      33.677 -28.084  29.997  1.00 44.96           H  
ATOM   3343 2HG1 VAL A 219      35.096 -27.187  29.412  1.00 44.96           H  
ATOM   3344 3HG1 VAL A 219      35.308 -28.772  30.184  1.00 44.96           H  
ATOM   3345 1HG2 VAL A 219      33.315 -28.350  32.439  1.00 44.96           H  
ATOM   3346 2HG2 VAL A 219      34.947 -29.019  32.631  1.00 44.96           H  
ATOM   3347 3HG2 VAL A 219      34.438 -27.620  33.601  1.00 44.96           H  
ATOM   3348  N   THR A 220      36.541 -24.723  30.649  1.00 42.22           N  
ATOM   3349  CA  THR A 220      37.082 -23.888  29.582  1.00 34.74           C  
ATOM   3350  C   THR A 220      37.782 -22.615  30.079  1.00 28.24           C  
ATOM   3351  O   THR A 220      37.577 -22.168  31.214  1.00 69.31           O  
ATOM   3352  CB  THR A 220      35.990 -23.455  28.606  1.00 52.11           C  
ATOM   3353  OG1 THR A 220      35.103 -22.530  29.250  1.00 52.11           O  
ATOM   3354  CG2 THR A 220      35.184 -24.645  28.103  1.00 52.11           C  
ATOM   3355  H   THR A 220      35.877 -24.344  31.312  1.00 50.66           H  
ATOM   3356  HA  THR A 220      37.820 -24.472  29.043  1.00 41.69           H  
ATOM   3357  HB  THR A 220      36.467 -22.972  27.760  1.00 62.53           H  
ATOM   3358  HG1 THR A 220      34.845 -21.865  28.603  1.00 62.53           H  
ATOM   3359 1HG2 THR A 220      34.427 -24.303  27.400  1.00 62.53           H  
ATOM   3360 2HG2 THR A 220      35.850 -25.350  27.605  1.00 62.53           H  
ATOM   3361 3HG2 THR A 220      34.698 -25.133  28.945  1.00 62.53           H  
ATOM   3362  N   ILE A 221      38.589 -22.012  29.188  1.00 19.95           N  
ATOM   3363  CA  ILE A 221      39.364 -20.804  29.503  1.00 43.61           C  
ATOM   3364  C   ILE A 221      39.045 -19.619  28.581  1.00 25.38           C  
ATOM   3365  O   ILE A 221      39.234 -19.696  27.368  1.00 30.30           O  
ATOM   3366  CB  ILE A 221      40.883 -21.083  29.405  1.00 65.41           C  
ATOM   3367  CG1 ILE A 221      41.294 -22.191  30.379  1.00 65.41           C  
ATOM   3368  CG2 ILE A 221      41.673 -19.807  29.689  1.00 65.41           C  
ATOM   3369  CD1 ILE A 221      42.719 -22.660  30.189  1.00 65.41           C  
ATOM   3370  H   ILE A 221      38.692 -22.419  28.263  1.00 23.94           H  
ATOM   3371  HA  ILE A 221      39.133 -20.507  30.525  1.00 52.33           H  
ATOM   3372  HB  ILE A 221      41.119 -21.434  28.399  1.00 78.50           H  
ATOM   3373 1HG1 ILE A 221      41.182 -21.827  31.400  1.00 78.50           H  
ATOM   3374 2HG1 ILE A 221      40.635 -23.048  30.245  1.00 78.50           H  
ATOM   3375 1HG2 ILE A 221      42.738 -20.013  29.603  1.00 78.50           H  
ATOM   3376 2HG2 ILE A 221      41.394 -19.037  28.970  1.00 78.50           H  
ATOM   3377 3HG2 ILE A 221      41.451 -19.459  30.697  1.00 78.50           H  
ATOM   3378 1HD1 ILE A 221      42.943 -23.446  30.912  1.00 78.50           H  
ATOM   3379 2HD1 ILE A 221      42.843 -23.051  29.179  1.00 78.50           H  
ATOM   3380 3HD1 ILE A 221      43.398 -21.824  30.343  1.00 78.50           H  
ATOM   3381  N   VAL A 222      38.595 -18.519  29.177  1.00 15.56           N  
ATOM   3382  CA  VAL A 222      38.299 -17.274  28.459  1.00  7.63           C  
ATOM   3383  C   VAL A 222      39.410 -16.278  28.766  1.00  8.82           C  
ATOM   3384  O   VAL A 222      39.923 -16.259  29.883  1.00 19.36           O  
ATOM   3385  CB  VAL A 222      36.932 -16.706  28.871  1.00 11.45           C  
ATOM   3386  CG1 VAL A 222      36.656 -15.373  28.186  1.00 11.45           C  
ATOM   3387  CG2 VAL A 222      35.843 -17.709  28.521  1.00 11.45           C  
ATOM   3388  H   VAL A 222      38.457 -18.538  30.177  1.00 18.67           H  
ATOM   3389  HA  VAL A 222      38.290 -17.474  27.388  1.00  9.16           H  
ATOM   3390  HB  VAL A 222      36.945 -16.524  29.938  1.00 13.73           H  
ATOM   3391 1HG1 VAL A 222      35.688 -14.992  28.512  1.00 13.73           H  
ATOM   3392 2HG1 VAL A 222      37.430 -14.655  28.452  1.00 13.73           H  
ATOM   3393 3HG1 VAL A 222      36.645 -15.513  27.106  1.00 13.73           H  
ATOM   3394 1HG2 VAL A 222      34.874 -17.319  28.830  1.00 13.73           H  
ATOM   3395 2HG2 VAL A 222      35.839 -17.880  27.445  1.00 13.73           H  
ATOM   3396 3HG2 VAL A 222      36.035 -18.651  29.036  1.00 13.73           H  
ATOM   3397  N   ASP A 223      39.838 -15.503  27.775  1.00  6.27           N  
ATOM   3398  CA  ASP A 223      40.959 -14.607  28.008  1.00 10.00           C  
ATOM   3399  C   ASP A 223      40.538 -13.187  28.392  1.00 11.70           C  
ATOM   3400  O   ASP A 223      41.190 -12.552  29.222  1.00 36.02           O  
ATOM   3401  CB  ASP A 223      41.845 -14.587  26.771  1.00 15.00           C  
ATOM   3402  CG  ASP A 223      42.431 -15.969  26.515  1.00 15.00           C  
ATOM   3403  OD1 ASP A 223      43.047 -16.480  27.414  1.00 15.00           O  
ATOM   3404  OD2 ASP A 223      42.243 -16.517  25.452  1.00 15.00           O  
ATOM   3405  H   ASP A 223      39.383 -15.510  26.869  1.00  7.52           H  
ATOM   3406  HA  ASP A 223      41.546 -15.011  28.831  1.00 12.00           H  
ATOM   3407 1HB  ASP A 223      41.276 -14.258  25.906  1.00 18.00           H  
ATOM   3408 2HB  ASP A 223      42.663 -13.881  26.916  1.00 18.00           H  
ATOM   3409  N   GLY A 224      39.434 -12.699  27.837  1.00  7.94           N  
ATOM   3410  CA  GLY A 224      38.976 -11.345  28.124  1.00  8.30           C  
ATOM   3411  C   GLY A 224      37.588 -11.103  27.564  1.00  4.62           C  
ATOM   3412  O   GLY A 224      36.785 -12.030  27.442  1.00  5.22           O  
ATOM   3413  H   GLY A 224      38.921 -13.255  27.171  1.00  9.53           H  
ATOM   3414 1HA  GLY A 224      38.975 -11.171  29.195  1.00  9.96           H  
ATOM   3415 2HA  GLY A 224      39.673 -10.629  27.690  1.00  9.96           H  
ATOM   3416  N   TYR A 225      37.298  -9.841  27.259  1.00  4.06           N  
ATOM   3417  CA  TYR A 225      36.021  -9.470  26.670  1.00  3.07           C  
ATOM   3418  C   TYR A 225      36.083  -8.150  25.933  1.00  4.69           C  
ATOM   3419  O   TYR A 225      36.980  -7.335  26.154  1.00  7.27           O  
ATOM   3420  CB  TYR A 225      34.948  -9.445  27.734  1.00  4.60           C  
ATOM   3421  CG  TYR A 225      35.194  -8.488  28.872  1.00  4.60           C  
ATOM   3422  CD1 TYR A 225      34.670  -7.206  28.849  1.00  4.60           C  
ATOM   3423  CD2 TYR A 225      35.961  -8.907  29.948  1.00  4.60           C  
ATOM   3424  CE1 TYR A 225      34.918  -6.352  29.907  1.00  4.60           C  
ATOM   3425  CE2 TYR A 225      36.209  -8.050  30.995  1.00  4.60           C  
ATOM   3426  CZ  TYR A 225      35.689  -6.777  30.979  1.00  4.60           C  
ATOM   3427  OH  TYR A 225      35.934  -5.918  32.026  1.00  4.60           O  
ATOM   3428  H   TYR A 225      37.994  -9.125  27.413  1.00  4.87           H  
ATOM   3429  HA  TYR A 225      35.751 -10.230  25.940  1.00  3.68           H  
ATOM   3430 1HB  TYR A 225      33.982  -9.209  27.285  1.00  5.53           H  
ATOM   3431 2HB  TYR A 225      34.890 -10.438  28.143  1.00  5.53           H  
ATOM   3432  HD1 TYR A 225      34.067  -6.874  28.003  1.00  5.53           H  
ATOM   3433  HD2 TYR A 225      36.373  -9.915  29.965  1.00  5.53           H  
ATOM   3434  HE1 TYR A 225      34.515  -5.345  29.902  1.00  5.53           H  
ATOM   3435  HE2 TYR A 225      36.817  -8.379  31.837  1.00  5.53           H  
ATOM   3436  HH  TYR A 225      35.484  -5.086  31.865  1.00  5.53           H  
ATOM   3437  N   GLU A 226      35.120  -7.961  25.042  1.00  5.02           N  
ATOM   3438  CA  GLU A 226      35.025  -6.776  24.205  1.00  8.16           C  
ATOM   3439  C   GLU A 226      33.590  -6.234  24.196  1.00  6.24           C  
ATOM   3440  O   GLU A 226      32.630  -6.976  24.375  1.00  7.63           O  
ATOM   3441  CB  GLU A 226      35.503  -7.121  22.785  1.00 12.24           C  
ATOM   3442  CG  GLU A 226      36.986  -7.498  22.694  1.00 12.24           C  
ATOM   3443  CD  GLU A 226      37.477  -7.886  21.316  1.00 12.24           C  
ATOM   3444  OE1 GLU A 226      36.709  -7.934  20.382  1.00 12.24           O  
ATOM   3445  OE2 GLU A 226      38.652  -8.154  21.195  1.00 12.24           O  
ATOM   3446  H   GLU A 226      34.416  -8.676  24.933  1.00  6.02           H  
ATOM   3447  HA  GLU A 226      35.677  -6.005  24.616  1.00  9.79           H  
ATOM   3448 1HB  GLU A 226      34.937  -7.977  22.432  1.00 14.69           H  
ATOM   3449 2HB  GLU A 226      35.309  -6.290  22.107  1.00 14.69           H  
ATOM   3450 1HG  GLU A 226      37.577  -6.653  23.046  1.00 14.69           H  
ATOM   3451 2HG  GLU A 226      37.172  -8.332  23.368  1.00 14.69           H  
ATOM   3452  N   PHE A 227      33.437  -4.941  23.995  1.00  7.31           N  
ATOM   3453  CA  PHE A 227      32.106  -4.356  23.969  1.00  7.76           C  
ATOM   3454  C   PHE A 227      31.686  -4.040  22.554  1.00  6.75           C  
ATOM   3455  O   PHE A 227      32.483  -4.137  21.624  1.00 13.58           O  
ATOM   3456  CB  PHE A 227      32.039  -3.080  24.792  1.00 11.64           C  
ATOM   3457  CG  PHE A 227      32.269  -3.274  26.252  1.00 11.64           C  
ATOM   3458  CD1 PHE A 227      33.503  -3.002  26.817  1.00 11.64           C  
ATOM   3459  CD2 PHE A 227      31.251  -3.729  27.065  1.00 11.64           C  
ATOM   3460  CE1 PHE A 227      33.703  -3.172  28.172  1.00 11.64           C  
ATOM   3461  CE2 PHE A 227      31.446  -3.900  28.413  1.00 11.64           C  
ATOM   3462  CZ  PHE A 227      32.672  -3.618  28.970  1.00 11.64           C  
ATOM   3463  H   PHE A 227      34.245  -4.353  23.860  1.00  8.77           H  
ATOM   3464  HA  PHE A 227      31.400  -5.076  24.383  1.00  9.31           H  
ATOM   3465 1HB  PHE A 227      32.771  -2.366  24.429  1.00 13.97           H  
ATOM   3466 2HB  PHE A 227      31.059  -2.630  24.665  1.00 13.97           H  
ATOM   3467  HD1 PHE A 227      34.315  -2.644  26.183  1.00 13.97           H  
ATOM   3468  HD2 PHE A 227      30.278  -3.946  26.626  1.00 13.97           H  
ATOM   3469  HE1 PHE A 227      34.676  -2.950  28.610  1.00 13.97           H  
ATOM   3470  HE2 PHE A 227      30.627  -4.250  29.038  1.00 13.97           H  
ATOM   3471  HZ  PHE A 227      32.827  -3.749  30.040  1.00 13.97           H  
ATOM   3472  N   VAL A 228      30.424  -3.682  22.392  1.00  4.58           N  
ATOM   3473  CA  VAL A 228      29.887  -3.317  21.093  1.00  5.03           C  
ATOM   3474  C   VAL A 228      29.424  -1.851  21.117  1.00  5.23           C  
ATOM   3475  O   VAL A 228      28.694  -1.481  22.035  1.00  6.08           O  
ATOM   3476  CB  VAL A 228      28.724  -4.242  20.777  1.00  7.54           C  
ATOM   3477  CG1 VAL A 228      28.095  -3.894  19.456  1.00  7.54           C  
ATOM   3478  CG2 VAL A 228      29.190  -5.662  20.792  1.00  7.54           C  
ATOM   3479  H   VAL A 228      29.793  -3.672  23.187  1.00  5.50           H  
ATOM   3480  HA  VAL A 228      30.666  -3.455  20.349  1.00  6.04           H  
ATOM   3481  HB  VAL A 228      27.985  -4.128  21.548  1.00  9.05           H  
ATOM   3482 1HG1 VAL A 228      27.259  -4.559  19.281  1.00  9.05           H  
ATOM   3483 2HG1 VAL A 228      27.740  -2.863  19.482  1.00  9.05           H  
ATOM   3484 3HG1 VAL A 228      28.828  -4.009  18.659  1.00  9.05           H  
ATOM   3485 1HG2 VAL A 228      28.353  -6.323  20.587  1.00  9.05           H  
ATOM   3486 2HG2 VAL A 228      29.955  -5.794  20.037  1.00  9.05           H  
ATOM   3487 3HG2 VAL A 228      29.605  -5.894  21.771  1.00  9.05           H  
ATOM   3488  N   PRO A 229      29.883  -0.991  20.179  1.00  7.15           N  
ATOM   3489  CA  PRO A 229      29.559   0.439  20.094  1.00  9.38           C  
ATOM   3490  C   PRO A 229      28.100   0.707  20.458  1.00  7.74           C  
ATOM   3491  O   PRO A 229      27.185   0.182  19.818  1.00  6.77           O  
ATOM   3492  CB  PRO A 229      29.802   0.785  18.621  1.00 14.07           C  
ATOM   3493  CG  PRO A 229      30.788  -0.217  18.180  1.00 14.07           C  
ATOM   3494  CD  PRO A 229      30.275  -1.471  18.832  1.00 14.07           C  
ATOM   3495  HA  PRO A 229      30.239   1.010  20.740  1.00 11.26           H  
ATOM   3496 1HB  PRO A 229      28.858   0.733  18.060  1.00 16.88           H  
ATOM   3497 2HB  PRO A 229      30.174   1.817  18.531  1.00 16.88           H  
ATOM   3498 1HG  PRO A 229      30.839  -0.266  17.089  1.00 16.88           H  
ATOM   3499 2HG  PRO A 229      31.791   0.067  18.531  1.00 16.88           H  
ATOM   3500 1HD  PRO A 229      29.390  -1.819  18.283  1.00 16.88           H  
ATOM   3501 2HD  PRO A 229      31.052  -2.239  18.870  1.00 16.88           H  
ATOM   3502  N   SER A 230      27.891   1.540  21.473  1.00  8.73           N  
ATOM   3503  CA  SER A 230      26.549   1.874  21.934  1.00  7.86           C  
ATOM   3504  C   SER A 230      25.755   2.640  20.894  1.00  5.72           C  
ATOM   3505  O   SER A 230      26.274   3.560  20.260  1.00  7.08           O  
ATOM   3506  CB  SER A 230      26.614   2.698  23.201  1.00 11.79           C  
ATOM   3507  OG  SER A 230      25.329   3.101  23.598  1.00 11.79           O  
ATOM   3508  H   SER A 230      28.685   1.945  21.947  1.00 10.48           H  
ATOM   3509  HA  SER A 230      26.022   0.943  22.150  1.00  9.43           H  
ATOM   3510 1HB  SER A 230      27.079   2.115  23.993  1.00 14.15           H  
ATOM   3511 2HB  SER A 230      27.237   3.575  23.032  1.00 14.15           H  
ATOM   3512  HG  SER A 230      24.811   2.293  23.702  1.00 14.15           H  
ATOM   3513  N   ASN A 231      24.483   2.274  20.757  1.00  4.37           N  
ATOM   3514  CA  ASN A 231      23.559   2.899  19.818  1.00  4.16           C  
ATOM   3515  C   ASN A 231      24.026   2.805  18.377  1.00  3.49           C  
ATOM   3516  O   ASN A 231      24.034   3.804  17.656  1.00  6.99           O  
ATOM   3517  CB  ASN A 231      23.295   4.345  20.192  1.00  6.24           C  
ATOM   3518  CG  ASN A 231      22.549   4.479  21.486  1.00  6.24           C  
ATOM   3519  OD1 ASN A 231      21.553   3.782  21.711  1.00  6.24           O  
ATOM   3520  ND2 ASN A 231      23.005   5.360  22.339  1.00  6.24           N  
ATOM   3521  H   ASN A 231      24.143   1.497  21.306  1.00  5.24           H  
ATOM   3522  HA  ASN A 231      22.614   2.362  19.877  1.00  4.99           H  
ATOM   3523 1HB  ASN A 231      24.238   4.886  20.275  1.00  7.49           H  
ATOM   3524 2HB  ASN A 231      22.716   4.822  19.403  1.00  7.49           H  
ATOM   3525 1HD2 ASN A 231      22.547   5.490  23.218  1.00  7.49           H  
ATOM   3526 2HD2 ASN A 231      23.815   5.900  22.114  1.00  7.49           H  
ATOM   3527  N   SER A 232      24.426   1.607  17.959  1.00  4.98           N  
ATOM   3528  CA  SER A 232      24.840   1.417  16.570  1.00  5.98           C  
ATOM   3529  C   SER A 232      24.517   0.041  16.033  1.00  4.22           C  
ATOM   3530  O   SER A 232      25.372  -0.840  16.051  1.00  4.86           O  
ATOM   3531  CB  SER A 232      26.316   1.648  16.399  1.00  8.97           C  
ATOM   3532  OG  SER A 232      26.661   1.499  15.045  1.00  8.97           O  
ATOM   3533  H   SER A 232      24.397   0.828  18.611  1.00  5.98           H  
ATOM   3534  HA  SER A 232      24.309   2.146  15.959  1.00  7.18           H  
ATOM   3535 1HB  SER A 232      26.574   2.650  16.739  1.00 10.76           H  
ATOM   3536 2HB  SER A 232      26.875   0.938  17.007  1.00 10.76           H  
ATOM   3537  HG  SER A 232      27.603   1.698  14.981  1.00 10.76           H  
ATOM   3538  N   GLU A 233      23.297  -0.121  15.519  1.00  3.83           N  
ATOM   3539  CA  GLU A 233      22.828  -1.382  14.936  1.00  3.43           C  
ATOM   3540  C   GLU A 233      23.776  -1.898  13.852  1.00  2.40           C  
ATOM   3541  O   GLU A 233      23.997  -3.104  13.732  1.00  2.52           O  
ATOM   3542  CB  GLU A 233      21.411  -1.220  14.373  1.00  5.15           C  
ATOM   3543  CG  GLU A 233      20.799  -2.537  13.923  1.00  5.15           C  
ATOM   3544  CD  GLU A 233      19.387  -2.453  13.427  1.00  5.15           C  
ATOM   3545  OE1 GLU A 233      19.128  -1.704  12.514  1.00  5.15           O  
ATOM   3546  OE2 GLU A 233      18.566  -3.175  13.947  1.00  5.15           O  
ATOM   3547  H   GLU A 233      22.657   0.660  15.575  1.00  4.60           H  
ATOM   3548  HA  GLU A 233      22.797  -2.135  15.719  1.00  4.12           H  
ATOM   3549 1HB  GLU A 233      20.763  -0.782  15.132  1.00  6.17           H  
ATOM   3550 2HB  GLU A 233      21.427  -0.541  13.520  1.00  6.17           H  
ATOM   3551 1HG  GLU A 233      21.421  -2.963  13.137  1.00  6.17           H  
ATOM   3552 2HG  GLU A 233      20.821  -3.213  14.775  1.00  6.17           H  
ATOM   3553  N   ILE A 234      24.330  -0.975  13.067  1.00  2.44           N  
ATOM   3554  CA  ILE A 234      25.279  -1.320  12.021  1.00  2.66           C  
ATOM   3555  C   ILE A 234      26.551  -1.923  12.615  1.00  2.58           C  
ATOM   3556  O   ILE A 234      27.031  -2.956  12.133  1.00  3.12           O  
ATOM   3557  CB  ILE A 234      25.634  -0.082  11.181  1.00  3.99           C  
ATOM   3558  CG1 ILE A 234      24.408   0.363  10.378  1.00  3.99           C  
ATOM   3559  CG2 ILE A 234      26.799  -0.398  10.255  1.00  3.99           C  
ATOM   3560  CD1 ILE A 234      24.566   1.723   9.738  1.00  3.99           C  
ATOM   3561  H   ILE A 234      24.091  -0.005  13.205  1.00  2.93           H  
ATOM   3562  HA  ILE A 234      24.823  -2.059  11.369  1.00  3.19           H  
ATOM   3563  HB  ILE A 234      25.910   0.740  11.839  1.00  4.79           H  
ATOM   3564 1HG1 ILE A 234      24.214  -0.367   9.594  1.00  4.79           H  
ATOM   3565 2HG1 ILE A 234      23.542   0.394  11.040  1.00  4.79           H  
ATOM   3566 1HG2 ILE A 234      27.045   0.487   9.667  1.00  4.79           H  
ATOM   3567 2HG2 ILE A 234      27.665  -0.691  10.847  1.00  4.79           H  
ATOM   3568 3HG2 ILE A 234      26.521  -1.212   9.587  1.00  4.79           H  
ATOM   3569 1HD1 ILE A 234      23.660   1.973   9.186  1.00  4.79           H  
ATOM   3570 2HD1 ILE A 234      24.738   2.472  10.512  1.00  4.79           H  
ATOM   3571 3HD1 ILE A 234      25.413   1.706   9.054  1.00  4.79           H  
ATOM   3572  N   ASP A 235      27.085  -1.306  13.671  1.00  3.10           N  
ATOM   3573  CA  ASP A 235      28.294  -1.832  14.276  1.00  4.75           C  
ATOM   3574  C   ASP A 235      28.003  -3.036  15.155  1.00  3.86           C  
ATOM   3575  O   ASP A 235      28.900  -3.839  15.402  1.00  4.55           O  
ATOM   3576  CB  ASP A 235      29.003  -0.756  15.061  1.00  7.12           C  
ATOM   3577  CG  ASP A 235      29.579   0.321  14.151  1.00  7.12           C  
ATOM   3578  OD1 ASP A 235      30.249  -0.025  13.204  1.00  7.12           O  
ATOM   3579  OD2 ASP A 235      29.294   1.474  14.379  1.00  7.12           O  
ATOM   3580  H   ASP A 235      26.681  -0.453  14.055  1.00  3.72           H  
ATOM   3581  HA  ASP A 235      28.958  -2.154  13.478  1.00  5.70           H  
ATOM   3582 1HB  ASP A 235      28.317  -0.301  15.772  1.00  8.55           H  
ATOM   3583 2HB  ASP A 235      29.813  -1.209  15.627  1.00  8.55           H  
ATOM   3584  N   LEU A 236      26.749  -3.183  15.590  1.00  3.03           N  
ATOM   3585  CA  LEU A 236      26.324  -4.380  16.294  1.00  2.60           C  
ATOM   3586  C   LEU A 236      26.516  -5.561  15.390  1.00  1.85           C  
ATOM   3587  O   LEU A 236      27.120  -6.552  15.789  1.00  2.34           O  
ATOM   3588  CB  LEU A 236      24.862  -4.282  16.748  1.00  3.90           C  
ATOM   3589  CG  LEU A 236      24.269  -5.552  17.381  1.00  3.90           C  
ATOM   3590  CD1 LEU A 236      25.059  -5.943  18.605  1.00  3.90           C  
ATOM   3591  CD2 LEU A 236      22.828  -5.284  17.761  1.00  3.90           C  
ATOM   3592  H   LEU A 236      26.069  -2.458  15.417  1.00  3.64           H  
ATOM   3593  HA  LEU A 236      26.952  -4.518  17.163  1.00  3.12           H  
ATOM   3594 1HB  LEU A 236      24.780  -3.478  17.477  1.00  4.68           H  
ATOM   3595 2HB  LEU A 236      24.243  -4.030  15.892  1.00  4.68           H  
ATOM   3596  HG  LEU A 236      24.318  -6.374  16.668  1.00  4.68           H  
ATOM   3597 1HD1 LEU A 236      24.630  -6.840  19.047  1.00  4.68           H  
ATOM   3598 2HD1 LEU A 236      26.093  -6.137  18.323  1.00  4.68           H  
ATOM   3599 3HD1 LEU A 236      25.022  -5.131  19.325  1.00  4.68           H  
ATOM   3600 1HD2 LEU A 236      22.395  -6.177  18.205  1.00  4.68           H  
ATOM   3601 2HD2 LEU A 236      22.793  -4.473  18.482  1.00  4.68           H  
ATOM   3602 3HD2 LEU A 236      22.258  -5.006  16.877  1.00  4.68           H  
ATOM   3603  N   ALA A 237      26.022  -5.439  14.160  1.00  1.74           N  
ATOM   3604  CA  ALA A 237      26.155  -6.494  13.167  1.00  2.79           C  
ATOM   3605  C   ALA A 237      27.609  -6.819  12.947  1.00  3.98           C  
ATOM   3606  O   ALA A 237      28.001  -7.988  12.933  1.00  5.35           O  
ATOM   3607  CB  ALA A 237      25.502  -6.065  11.862  1.00  4.19           C  
ATOM   3608  H   ALA A 237      25.515  -4.594  13.913  1.00  2.09           H  
ATOM   3609  HA  ALA A 237      25.662  -7.390  13.543  1.00  3.35           H  
ATOM   3610 1HB  ALA A 237      25.595  -6.860  11.127  1.00  5.02           H  
ATOM   3611 2HB  ALA A 237      24.448  -5.850  12.032  1.00  5.02           H  
ATOM   3612 3HB  ALA A 237      25.996  -5.171  11.487  1.00  5.02           H  
ATOM   3613  N   ARG A 238      28.416  -5.775  12.824  1.00  4.91           N  
ATOM   3614  CA  ARG A 238      29.832  -5.949  12.623  1.00  7.92           C  
ATOM   3615  C   ARG A 238      30.494  -6.699  13.776  1.00  8.65           C  
ATOM   3616  O   ARG A 238      31.320  -7.574  13.533  1.00 28.02           O  
ATOM   3617  CB  ARG A 238      30.482  -4.596  12.430  1.00 11.88           C  
ATOM   3618  CG  ARG A 238      30.176  -3.929  11.097  1.00 11.88           C  
ATOM   3619  CD  ARG A 238      30.700  -2.538  11.029  1.00 11.88           C  
ATOM   3620  NE  ARG A 238      30.512  -1.950   9.709  1.00 11.88           N  
ATOM   3621  CZ  ARG A 238      30.510  -0.628   9.432  1.00 11.88           C  
ATOM   3622  NH1 ARG A 238      30.644   0.271  10.386  1.00 11.88           N  
ATOM   3623  NH2 ARG A 238      30.367  -0.228   8.179  1.00 11.88           N  
ATOM   3624  H   ARG A 238      28.031  -4.835  12.829  1.00  5.89           H  
ATOM   3625  HA  ARG A 238      29.969  -6.529  11.715  1.00  9.50           H  
ATOM   3626 1HB  ARG A 238      30.163  -3.921  13.219  1.00 14.26           H  
ATOM   3627 2HB  ARG A 238      31.560  -4.699  12.504  1.00 14.26           H  
ATOM   3628 1HG  ARG A 238      30.635  -4.505  10.293  1.00 14.26           H  
ATOM   3629 2HG  ARG A 238      29.097  -3.896  10.948  1.00 14.26           H  
ATOM   3630 1HD  ARG A 238      30.173  -1.920  11.749  1.00 14.26           H  
ATOM   3631 2HD  ARG A 238      31.766  -2.535  11.256  1.00 14.26           H  
ATOM   3632  HE  ARG A 238      30.403  -2.588   8.933  1.00 14.26           H  
ATOM   3633 1HH1 ARG A 238      30.730  -0.006  11.358  1.00 14.26           H  
ATOM   3634 2HH1 ARG A 238      30.636   1.253  10.155  1.00 14.26           H  
ATOM   3635 1HH2 ARG A 238      30.262  -0.908   7.439  1.00 14.26           H  
ATOM   3636 2HH2 ARG A 238      30.363   0.758   7.963  1.00 14.26           H  
ATOM   3637  N   ALA A 239      30.116  -6.383  15.015  1.00  3.31           N  
ATOM   3638  CA  ALA A 239      30.648  -7.056  16.203  1.00  2.84           C  
ATOM   3639  C   ALA A 239      30.240  -8.534  16.272  1.00  2.04           C  
ATOM   3640  O   ALA A 239      31.068  -9.402  16.577  1.00  2.58           O  
ATOM   3641  CB  ALA A 239      30.182  -6.344  17.441  1.00  4.26           C  
ATOM   3642  H   ALA A 239      29.450  -5.635  15.148  1.00  3.97           H  
ATOM   3643  HA  ALA A 239      31.733  -7.005  16.162  1.00  3.41           H  
ATOM   3644 1HB  ALA A 239      30.613  -6.832  18.313  1.00  5.11           H  
ATOM   3645 2HB  ALA A 239      30.505  -5.303  17.408  1.00  5.11           H  
ATOM   3646 3HB  ALA A 239      29.095  -6.385  17.500  1.00  5.11           H  
ATOM   3647  N   VAL A 240      28.970  -8.807  15.949  1.00  1.78           N  
ATOM   3648  CA  VAL A 240      28.420 -10.160  15.959  1.00  2.16           C  
ATOM   3649  C   VAL A 240      29.178 -11.038  14.993  1.00  2.32           C  
ATOM   3650  O   VAL A 240      29.429 -12.207  15.279  1.00  2.83           O  
ATOM   3651  CB  VAL A 240      26.928 -10.168  15.586  1.00  3.24           C  
ATOM   3652  CG1 VAL A 240      26.465 -11.598  15.411  1.00  3.24           C  
ATOM   3653  CG2 VAL A 240      26.097  -9.509  16.656  1.00  3.24           C  
ATOM   3654  H   VAL A 240      28.352  -8.043  15.710  1.00  2.14           H  
ATOM   3655  HA  VAL A 240      28.530 -10.574  16.959  1.00  2.59           H  
ATOM   3656  HB  VAL A 240      26.800  -9.636  14.646  1.00  3.89           H  
ATOM   3657 1HG1 VAL A 240      25.416 -11.610  15.124  1.00  3.89           H  
ATOM   3658 2HG1 VAL A 240      27.059 -12.063  14.631  1.00  3.89           H  
ATOM   3659 3HG1 VAL A 240      26.594 -12.144  16.345  1.00  3.89           H  
ATOM   3660 1HG2 VAL A 240      25.053  -9.522  16.354  1.00  3.89           H  
ATOM   3661 2HG2 VAL A 240      26.213 -10.063  17.584  1.00  3.89           H  
ATOM   3662 3HG2 VAL A 240      26.417  -8.483  16.804  1.00  3.89           H  
ATOM   3663  N   ALA A 241      29.568 -10.457  13.855  1.00  2.51           N  
ATOM   3664  CA  ALA A 241      30.332 -11.146  12.823  1.00  3.45           C  
ATOM   3665  C   ALA A 241      31.624 -11.786  13.330  1.00  3.86           C  
ATOM   3666  O   ALA A 241      32.125 -12.719  12.699  1.00  6.23           O  
ATOM   3667  CB  ALA A 241      30.645 -10.187  11.708  1.00  5.18           C  
ATOM   3668  H   ALA A 241      29.295  -9.497  13.677  1.00  3.01           H  
ATOM   3669  HA  ALA A 241      29.719 -11.939  12.429  1.00  4.14           H  
ATOM   3670 1HB  ALA A 241      31.167 -10.716  10.911  1.00  6.21           H  
ATOM   3671 2HB  ALA A 241      29.718  -9.768  11.317  1.00  6.21           H  
ATOM   3672 3HB  ALA A 241      31.276  -9.386  12.080  1.00  6.21           H  
ATOM   3673  N   ARG A 242      32.181 -11.313  14.448  1.00  4.43           N  
ATOM   3674  CA  ARG A 242      33.349 -11.984  14.984  1.00  7.00           C  
ATOM   3675  C   ARG A 242      32.849 -13.134  15.832  1.00  4.22           C  
ATOM   3676  O   ARG A 242      33.280 -14.275  15.662  1.00  5.95           O  
ATOM   3677  CB  ARG A 242      34.219 -11.064  15.813  1.00 10.50           C  
ATOM   3678  CG  ARG A 242      35.531 -11.674  16.276  1.00 10.50           C  
ATOM   3679  CD  ARG A 242      36.383 -10.686  16.990  1.00 10.50           C  
ATOM   3680  NE  ARG A 242      37.731 -11.196  17.198  1.00 10.50           N  
ATOM   3681  CZ  ARG A 242      38.649 -10.658  18.028  1.00 10.50           C  
ATOM   3682  NH1 ARG A 242      38.353  -9.613  18.768  1.00 10.50           N  
ATOM   3683  NH2 ARG A 242      39.856 -11.191  18.099  1.00 10.50           N  
ATOM   3684  H   ARG A 242      31.782 -10.533  14.957  1.00  5.32           H  
ATOM   3685  HA  ARG A 242      33.945 -12.382  14.162  1.00  8.40           H  
ATOM   3686 1HB  ARG A 242      34.482 -10.206  15.214  1.00 12.60           H  
ATOM   3687 2HB  ARG A 242      33.672 -10.710  16.687  1.00 12.60           H  
ATOM   3688 1HG  ARG A 242      35.324 -12.501  16.954  1.00 12.60           H  
ATOM   3689 2HG  ARG A 242      36.083 -12.044  15.411  1.00 12.60           H  
ATOM   3690 1HD  ARG A 242      36.452  -9.771  16.405  1.00 12.60           H  
ATOM   3691 2HD  ARG A 242      35.948 -10.462  17.963  1.00 12.60           H  
ATOM   3692  HE  ARG A 242      38.012 -11.997  16.648  1.00 12.60           H  
ATOM   3693 1HH1 ARG A 242      37.434  -9.189  18.744  1.00 12.60           H  
ATOM   3694 2HH1 ARG A 242      39.031  -9.213  19.407  1.00 12.60           H  
ATOM   3695 1HH2 ARG A 242      40.092 -11.992  17.529  1.00 12.60           H  
ATOM   3696 2HH2 ARG A 242      40.545 -10.788  18.716  1.00 12.60           H  
ATOM   3697  N   ARG A 243      31.922 -12.826  16.744  1.00  3.02           N  
ATOM   3698  CA  ARG A 243      31.330 -13.864  17.580  1.00  3.64           C  
ATOM   3699  C   ARG A 243      30.154 -13.294  18.389  1.00  1.82           C  
ATOM   3700  O   ARG A 243      30.240 -12.146  18.820  1.00  2.23           O  
ATOM   3701  CB  ARG A 243      32.378 -14.430  18.531  1.00  5.46           C  
ATOM   3702  CG  ARG A 243      32.848 -13.480  19.608  1.00  5.46           C  
ATOM   3703  CD  ARG A 243      33.834 -14.164  20.457  1.00  5.46           C  
ATOM   3704  NE  ARG A 243      35.085 -14.395  19.756  1.00  5.46           N  
ATOM   3705  CZ  ARG A 243      36.148 -13.567  19.788  1.00  5.46           C  
ATOM   3706  NH1 ARG A 243      36.132 -12.488  20.541  1.00  5.46           N  
ATOM   3707  NH2 ARG A 243      37.217 -13.850  19.065  1.00  5.46           N  
ATOM   3708  H   ARG A 243      31.610 -11.861  16.831  1.00  3.62           H  
ATOM   3709  HA  ARG A 243      30.972 -14.660  16.932  1.00  4.37           H  
ATOM   3710 1HB  ARG A 243      32.032 -15.337  19.014  1.00  6.55           H  
ATOM   3711 2HB  ARG A 243      33.266 -14.708  17.968  1.00  6.55           H  
ATOM   3712 1HG  ARG A 243      33.314 -12.604  19.158  1.00  6.55           H  
ATOM   3713 2HG  ARG A 243      32.004 -13.173  20.227  1.00  6.55           H  
ATOM   3714 1HD  ARG A 243      34.039 -13.566  21.332  1.00  6.55           H  
ATOM   3715 2HD  ARG A 243      33.433 -15.129  20.763  1.00  6.55           H  
ATOM   3716  HE  ARG A 243      35.147 -15.214  19.166  1.00  6.55           H  
ATOM   3717 1HH1 ARG A 243      35.340 -12.287  21.142  1.00  6.55           H  
ATOM   3718 2HH1 ARG A 243      36.933 -11.875  20.559  1.00  6.55           H  
ATOM   3719 1HH2 ARG A 243      37.233 -14.682  18.491  1.00  6.55           H  
ATOM   3720 2HH2 ARG A 243      38.019 -13.239  19.090  1.00  6.55           H  
ATOM   3721  N   PRO A 244      29.037 -14.062  18.479  1.00  2.84           N  
ATOM   3722  CA  PRO A 244      27.798 -13.771  19.270  1.00  2.12           C  
ATOM   3723  C   PRO A 244      27.822 -12.572  20.195  1.00  1.27           C  
ATOM   3724  O   PRO A 244      28.774 -12.357  20.940  1.00  1.90           O  
ATOM   3725  CB  PRO A 244      27.548 -15.019  20.104  1.00  3.18           C  
ATOM   3726  CG  PRO A 244      28.165 -16.082  19.339  1.00  3.18           C  
ATOM   3727  CD  PRO A 244      29.402 -15.458  18.822  1.00  3.18           C  
ATOM   3728  HA  PRO A 244      26.986 -13.643  18.547  1.00  2.54           H  
ATOM   3729 1HB  PRO A 244      27.990 -14.900  21.104  1.00  3.82           H  
ATOM   3730 2HB  PRO A 244      26.468 -15.169  20.244  1.00  3.82           H  
ATOM   3731 1HG  PRO A 244      28.345 -16.943  19.984  1.00  3.82           H  
ATOM   3732 2HG  PRO A 244      27.483 -16.405  18.542  1.00  3.82           H  
ATOM   3733 1HD  PRO A 244      30.132 -15.454  19.640  1.00  3.82           H  
ATOM   3734 2HD  PRO A 244      29.774 -16.001  17.948  1.00  3.82           H  
ATOM   3735  N   VAL A 245      26.705 -11.870  20.258  1.00  1.00           N  
ATOM   3736  CA  VAL A 245      26.636 -10.706  21.136  1.00  1.40           C  
ATOM   3737  C   VAL A 245      25.469 -10.704  22.104  1.00  1.42           C  
ATOM   3738  O   VAL A 245      24.318 -10.915  21.727  1.00  3.05           O  
ATOM   3739  CB  VAL A 245      26.609  -9.406  20.316  1.00  2.10           C  
ATOM   3740  CG1 VAL A 245      26.421  -8.226  21.232  1.00  2.10           C  
ATOM   3741  CG2 VAL A 245      27.932  -9.234  19.585  1.00  2.10           C  
ATOM   3742  H   VAL A 245      25.924 -12.145  19.670  1.00  1.20           H  
ATOM   3743  HA  VAL A 245      27.548 -10.689  21.731  1.00  1.68           H  
ATOM   3744  HB  VAL A 245      25.779  -9.434  19.612  1.00  2.52           H  
ATOM   3745 1HG1 VAL A 245      26.409  -7.316  20.638  1.00  2.52           H  
ATOM   3746 2HG1 VAL A 245      25.479  -8.321  21.767  1.00  2.52           H  
ATOM   3747 3HG1 VAL A 245      27.243  -8.183  21.944  1.00  2.52           H  
ATOM   3748 1HG2 VAL A 245      27.914  -8.309  19.010  1.00  2.52           H  
ATOM   3749 2HG2 VAL A 245      28.742  -9.194  20.309  1.00  2.52           H  
ATOM   3750 3HG2 VAL A 245      28.091 -10.074  18.914  1.00  2.52           H  
ATOM   3751  N   SER A 246      25.783 -10.459  23.371  1.00  0.61           N  
ATOM   3752  CA  SER A 246      24.771 -10.340  24.401  1.00  0.77           C  
ATOM   3753  C   SER A 246      24.125  -8.980  24.256  1.00  1.06           C  
ATOM   3754  O   SER A 246      24.804  -7.955  24.294  1.00  2.40           O  
ATOM   3755  CB  SER A 246      25.381 -10.488  25.781  1.00  1.16           C  
ATOM   3756  OG  SER A 246      24.429 -10.220  26.774  1.00  1.16           O  
ATOM   3757  H   SER A 246      26.747 -10.300  23.620  1.00  0.73           H  
ATOM   3758  HA  SER A 246      24.017 -11.110  24.254  1.00  0.92           H  
ATOM   3759 1HB  SER A 246      25.765 -11.500  25.904  1.00  1.39           H  
ATOM   3760 2HB  SER A 246      26.221  -9.803  25.883  1.00  1.39           H  
ATOM   3761  HG  SER A 246      24.114  -9.329  26.604  1.00  1.39           H  
ATOM   3762  N   VAL A 247      22.814  -8.957  24.074  1.00  0.94           N  
ATOM   3763  CA  VAL A 247      22.131  -7.697  23.864  1.00  1.00           C  
ATOM   3764  C   VAL A 247      21.020  -7.521  24.845  1.00  1.18           C  
ATOM   3765  O   VAL A 247      20.393  -8.486  25.253  1.00  5.24           O  
ATOM   3766  CB  VAL A 247      21.527  -7.639  22.455  1.00  1.50           C  
ATOM   3767  CG1 VAL A 247      22.604  -7.721  21.403  1.00  1.50           C  
ATOM   3768  CG2 VAL A 247      20.545  -8.789  22.290  1.00  1.50           C  
ATOM   3769  H   VAL A 247      22.292  -9.820  24.054  1.00  1.13           H  
ATOM   3770  HA  VAL A 247      22.844  -6.882  23.985  1.00  1.20           H  
ATOM   3771  HB  VAL A 247      21.011  -6.687  22.328  1.00  1.80           H  
ATOM   3772 1HG1 VAL A 247      22.141  -7.661  20.425  1.00  1.80           H  
ATOM   3773 2HG1 VAL A 247      23.295  -6.900  21.523  1.00  1.80           H  
ATOM   3774 3HG1 VAL A 247      23.140  -8.664  21.497  1.00  1.80           H  
ATOM   3775 1HG2 VAL A 247      20.099  -8.758  21.299  1.00  1.80           H  
ATOM   3776 2HG2 VAL A 247      21.075  -9.729  22.409  1.00  1.80           H  
ATOM   3777 3HG2 VAL A 247      19.761  -8.711  23.043  1.00  1.80           H  
ATOM   3778  N   ARG A 248      20.737  -6.281  25.200  1.00  2.29           N  
ATOM   3779  CA  ARG A 248      19.640  -5.999  26.108  1.00  2.26           C  
ATOM   3780  C   ARG A 248      18.508  -5.344  25.337  1.00  1.80           C  
ATOM   3781  O   ARG A 248      18.719  -4.335  24.674  1.00  3.06           O  
ATOM   3782  CB  ARG A 248      20.070  -5.094  27.232  1.00  3.39           C  
ATOM   3783  CG  ARG A 248      18.996  -4.851  28.267  1.00  3.39           C  
ATOM   3784  CD  ARG A 248      19.453  -3.867  29.267  1.00  3.39           C  
ATOM   3785  NE  ARG A 248      18.426  -3.520  30.220  1.00  3.39           N  
ATOM   3786  CZ  ARG A 248      18.560  -2.590  31.184  1.00  3.39           C  
ATOM   3787  NH1 ARG A 248      19.697  -1.945  31.337  1.00  3.39           N  
ATOM   3788  NH2 ARG A 248      17.532  -2.322  31.970  1.00  3.39           N  
ATOM   3789  H   ARG A 248      21.292  -5.518  24.836  1.00  2.75           H  
ATOM   3790  HA  ARG A 248      19.283  -6.934  26.532  1.00  2.71           H  
ATOM   3791 1HB  ARG A 248      20.931  -5.525  27.741  1.00  4.07           H  
ATOM   3792 2HB  ARG A 248      20.375  -4.127  26.831  1.00  4.07           H  
ATOM   3793 1HG  ARG A 248      18.092  -4.498  27.781  1.00  4.07           H  
ATOM   3794 2HG  ARG A 248      18.782  -5.785  28.786  1.00  4.07           H  
ATOM   3795 1HD  ARG A 248      20.315  -4.247  29.805  1.00  4.07           H  
ATOM   3796 2HD  ARG A 248      19.731  -2.957  28.740  1.00  4.07           H  
ATOM   3797  HE  ARG A 248      17.534  -3.982  30.137  1.00  4.07           H  
ATOM   3798 1HH1 ARG A 248      20.487  -2.133  30.724  1.00  4.07           H  
ATOM   3799 2HH1 ARG A 248      19.786  -1.245  32.056  1.00  4.07           H  
ATOM   3800 1HH2 ARG A 248      16.646  -2.789  31.812  1.00  4.07           H  
ATOM   3801 2HH2 ARG A 248      17.614  -1.624  32.694  1.00  4.07           H  
ATOM   3802  N   VAL A 249      17.318  -5.923  25.398  1.00  1.31           N  
ATOM   3803  CA  VAL A 249      16.190  -5.367  24.661  1.00  1.26           C  
ATOM   3804  C   VAL A 249      14.968  -5.185  25.531  1.00  1.27           C  
ATOM   3805  O   VAL A 249      14.853  -5.794  26.594  1.00  1.32           O  
ATOM   3806  CB  VAL A 249      15.790  -6.294  23.493  1.00  1.89           C  
ATOM   3807  CG1 VAL A 249      16.931  -6.465  22.508  1.00  1.89           C  
ATOM   3808  CG2 VAL A 249      15.365  -7.635  24.056  1.00  1.89           C  
ATOM   3809  H   VAL A 249      17.197  -6.757  25.954  1.00  1.57           H  
ATOM   3810  HA  VAL A 249      16.482  -4.399  24.260  1.00  1.51           H  
ATOM   3811  HB  VAL A 249      14.958  -5.848  22.955  1.00  2.27           H  
ATOM   3812 1HG1 VAL A 249      16.613  -7.112  21.690  1.00  2.27           H  
ATOM   3813 2HG1 VAL A 249      17.203  -5.489  22.114  1.00  2.27           H  
ATOM   3814 3HG1 VAL A 249      17.789  -6.911  23.009  1.00  2.27           H  
ATOM   3815 1HG2 VAL A 249      15.060  -8.288  23.240  1.00  2.27           H  
ATOM   3816 2HG2 VAL A 249      16.201  -8.087  24.592  1.00  2.27           H  
ATOM   3817 3HG2 VAL A 249      14.529  -7.494  24.740  1.00  2.27           H  
ATOM   3818  N   GLN A 250      14.028  -4.363  25.058  1.00  1.85           N  
ATOM   3819  CA  GLN A 250      12.743  -4.175  25.739  1.00  2.61           C  
ATOM   3820  C   GLN A 250      11.820  -5.365  25.526  1.00  3.87           C  
ATOM   3821  O   GLN A 250      10.825  -5.259  24.818  1.00 10.73           O  
ATOM   3822  CB  GLN A 250      12.007  -2.909  25.270  1.00  3.92           C  
ATOM   3823  CG  GLN A 250      10.667  -2.729  25.993  1.00  3.92           C  
ATOM   3824  CD  GLN A 250       9.934  -1.432  25.694  1.00  3.92           C  
ATOM   3825  OE1 GLN A 250      10.525  -0.374  25.468  1.00  3.92           O  
ATOM   3826  NE2 GLN A 250       8.609  -1.504  25.708  1.00  3.92           N  
ATOM   3827  H   GLN A 250      14.218  -3.854  24.203  1.00  2.22           H  
ATOM   3828  HA  GLN A 250      12.931  -4.086  26.808  1.00  3.13           H  
ATOM   3829 1HB  GLN A 250      12.624  -2.029  25.453  1.00  4.70           H  
ATOM   3830 2HB  GLN A 250      11.817  -2.966  24.198  1.00  4.70           H  
ATOM   3831 1HG  GLN A 250      10.015  -3.547  25.689  1.00  4.70           H  
ATOM   3832 2HG  GLN A 250      10.830  -2.784  27.066  1.00  4.70           H  
ATOM   3833 1HE2 GLN A 250       8.060  -0.686  25.527  1.00  4.70           H  
ATOM   3834 2HE2 GLN A 250       8.157  -2.375  25.903  1.00  4.70           H  
ATOM   3835  N   SER A 251      12.135  -6.491  26.167  1.00  4.08           N  
ATOM   3836  CA  SER A 251      11.369  -7.731  26.019  1.00  5.96           C  
ATOM   3837  C   SER A 251       9.951  -7.638  26.573  1.00  4.28           C  
ATOM   3838  O   SER A 251       9.109  -8.489  26.284  1.00 11.12           O  
ATOM   3839  CB  SER A 251      12.067  -8.856  26.726  1.00  8.94           C  
ATOM   3840  OG  SER A 251      12.004  -8.673  28.114  1.00  8.94           O  
ATOM   3841  H   SER A 251      12.962  -6.485  26.753  1.00  4.90           H  
ATOM   3842  HA  SER A 251      11.304  -7.966  24.956  1.00  7.15           H  
ATOM   3843 1HB  SER A 251      11.600  -9.802  26.456  1.00 10.73           H  
ATOM   3844 2HB  SER A 251      13.106  -8.896  26.403  1.00 10.73           H  
ATOM   3845  HG  SER A 251      12.319  -7.778  28.288  1.00 10.73           H  
ATOM   3846  N   GLY A 252       9.689  -6.605  27.371  1.00 10.59           N  
ATOM   3847  CA  GLY A 252       8.378  -6.390  27.952  1.00 14.08           C  
ATOM   3848  C   GLY A 252       7.369  -5.828  26.947  1.00 27.93           C  
ATOM   3849  O   GLY A 252       6.187  -5.738  27.270  1.00109.86           O  
ATOM   3850  H   GLY A 252      10.422  -5.948  27.583  1.00 12.71           H  
ATOM   3851 1HA  GLY A 252       8.006  -7.335  28.348  1.00 16.90           H  
ATOM   3852 2HA  GLY A 252       8.466  -5.708  28.797  1.00 16.90           H  
ATOM   3853  N   ASP A 253       7.823  -5.475  25.740  1.00 19.42           N  
ATOM   3854  CA  ASP A 253       6.939  -4.994  24.680  1.00 35.64           C  
ATOM   3855  C   ASP A 253       6.106  -6.145  24.084  1.00 16.58           C  
ATOM   3856  O   ASP A 253       5.880  -7.163  24.742  1.00 20.57           O  
ATOM   3857  CB  ASP A 253       7.754  -4.279  23.606  1.00 53.46           C  
ATOM   3858  CG  ASP A 253       8.673  -5.180  22.801  1.00 53.46           C  
ATOM   3859  OD1 ASP A 253       8.485  -6.370  22.800  1.00 53.46           O  
ATOM   3860  OD2 ASP A 253       9.572  -4.658  22.192  1.00 53.46           O  
ATOM   3861  H   ASP A 253       8.812  -5.542  25.527  1.00 23.30           H  
ATOM   3862  HA  ASP A 253       6.247  -4.272  25.113  1.00 42.77           H  
ATOM   3863 1HB  ASP A 253       7.082  -3.752  22.938  1.00 64.15           H  
ATOM   3864 2HB  ASP A 253       8.375  -3.525  24.082  1.00 64.15           H  
ATOM   3865  N   ALA A 254       5.653  -5.994  22.830  1.00 11.12           N  
ATOM   3866  CA  ALA A 254       4.801  -7.007  22.192  1.00 12.00           C  
ATOM   3867  C   ALA A 254       5.453  -8.406  22.109  1.00  8.23           C  
ATOM   3868  O   ALA A 254       4.742  -9.397  21.917  1.00 11.09           O  
ATOM   3869  CB  ALA A 254       4.398  -6.535  20.812  1.00 18.00           C  
ATOM   3870  H   ALA A 254       5.887  -5.160  22.296  1.00 13.34           H  
ATOM   3871  HA  ALA A 254       3.899  -7.106  22.797  1.00 14.40           H  
ATOM   3872 1HB  ALA A 254       3.726  -7.263  20.358  1.00 21.60           H  
ATOM   3873 2HB  ALA A 254       3.888  -5.578  20.900  1.00 21.60           H  
ATOM   3874 3HB  ALA A 254       5.276  -6.415  20.192  1.00 21.60           H  
ATOM   3875  N   LEU A 255       6.779  -8.499  22.312  1.00  7.00           N  
ATOM   3876  CA  LEU A 255       7.482  -9.780  22.337  1.00  6.35           C  
ATOM   3877  C   LEU A 255       6.959 -10.744  23.387  1.00  4.34           C  
ATOM   3878  O   LEU A 255       7.173 -11.945  23.256  1.00  4.84           O  
ATOM   3879  CB  LEU A 255       8.991  -9.593  22.591  1.00  9.52           C  
ATOM   3880  CG  LEU A 255       9.825  -9.030  21.440  1.00  9.52           C  
ATOM   3881  CD1 LEU A 255      11.232  -8.708  21.929  1.00  9.52           C  
ATOM   3882  CD2 LEU A 255       9.884 -10.079  20.337  1.00  9.52           C  
ATOM   3883  H   LEU A 255       7.324  -7.659  22.455  1.00  8.40           H  
ATOM   3884  HA  LEU A 255       7.359 -10.242  21.361  1.00  7.62           H  
ATOM   3885 1HB  LEU A 255       9.111  -8.918  23.437  1.00 11.43           H  
ATOM   3886 2HB  LEU A 255       9.416 -10.559  22.863  1.00 11.43           H  
ATOM   3887  HG  LEU A 255       9.373  -8.115  21.068  1.00 11.43           H  
ATOM   3888 1HD1 LEU A 255      11.822  -8.313  21.103  1.00 11.43           H  
ATOM   3889 2HD1 LEU A 255      11.175  -7.963  22.722  1.00 11.43           H  
ATOM   3890 3HD1 LEU A 255      11.701  -9.613  22.311  1.00 11.43           H  
ATOM   3891 1HD2 LEU A 255      10.479  -9.701  19.506  1.00 11.43           H  
ATOM   3892 2HD2 LEU A 255      10.342 -10.989  20.725  1.00 11.43           H  
ATOM   3893 3HD2 LEU A 255       8.874 -10.300  19.991  1.00 11.43           H  
ATOM   3894  N   GLN A 256       6.233 -10.265  24.403  1.00  3.92           N  
ATOM   3895  CA  GLN A 256       5.717 -11.183  25.411  1.00  3.39           C  
ATOM   3896  C   GLN A 256       4.809 -12.276  24.825  1.00  2.70           C  
ATOM   3897  O   GLN A 256       4.703 -13.354  25.411  1.00  3.81           O  
ATOM   3898  CB  GLN A 256       4.955 -10.454  26.520  1.00  5.08           C  
ATOM   3899  CG  GLN A 256       5.819  -9.606  27.438  1.00  5.08           C  
ATOM   3900  CD  GLN A 256       5.035  -9.094  28.636  1.00  5.08           C  
ATOM   3901  OE1 GLN A 256       4.332  -9.880  29.278  1.00  5.08           O  
ATOM   3902  NE2 GLN A 256       5.139  -7.812  28.955  1.00  5.08           N  
ATOM   3903  H   GLN A 256       6.061  -9.269  24.491  1.00  4.70           H  
ATOM   3904  HA  GLN A 256       6.561 -11.675  25.871  1.00  4.07           H  
ATOM   3905 1HB  GLN A 256       4.205  -9.801  26.074  1.00  6.10           H  
ATOM   3906 2HB  GLN A 256       4.429 -11.182  27.137  1.00  6.10           H  
ATOM   3907 1HG  GLN A 256       6.651 -10.209  27.801  1.00  6.10           H  
ATOM   3908 2HG  GLN A 256       6.193  -8.748  26.879  1.00  6.10           H  
ATOM   3909 1HE2 GLN A 256       4.645  -7.452  29.746  1.00  6.10           H  
ATOM   3910 2HE2 GLN A 256       5.695  -7.188  28.408  1.00  6.10           H  
ATOM   3911  N   ALA A 257       4.142 -11.997  23.695  1.00  2.87           N  
ATOM   3912  CA  ALA A 257       3.260 -12.977  23.054  1.00  3.43           C  
ATOM   3913  C   ALA A 257       3.904 -13.602  21.804  1.00  3.23           C  
ATOM   3914  O   ALA A 257       3.254 -14.346  21.073  1.00  4.82           O  
ATOM   3915  CB  ALA A 257       1.937 -12.323  22.681  1.00  5.15           C  
ATOM   3916  H   ALA A 257       4.266 -11.094  23.248  1.00  3.44           H  
ATOM   3917  HA  ALA A 257       3.066 -13.775  23.769  1.00  4.12           H  
ATOM   3918 1HB  ALA A 257       1.276 -13.067  22.239  1.00  6.17           H  
ATOM   3919 2HB  ALA A 257       1.471 -11.912  23.577  1.00  6.17           H  
ATOM   3920 3HB  ALA A 257       2.115 -11.523  21.966  1.00  6.17           H  
ATOM   3921  N   TYR A 258       5.173 -13.292  21.548  1.00  2.18           N  
ATOM   3922  CA  TYR A 258       5.863 -13.745  20.341  1.00  2.71           C  
ATOM   3923  C   TYR A 258       6.036 -15.263  20.226  1.00  2.19           C  
ATOM   3924  O   TYR A 258       6.581 -15.913  21.128  1.00  2.63           O  
ATOM   3925  CB  TYR A 258       7.240 -13.078  20.284  1.00  4.06           C  
ATOM   3926  CG  TYR A 258       8.088 -13.458  19.098  1.00  4.06           C  
ATOM   3927  CD1 TYR A 258       7.989 -12.777  17.893  1.00  4.06           C  
ATOM   3928  CD2 TYR A 258       8.966 -14.514  19.228  1.00  4.06           C  
ATOM   3929  CE1 TYR A 258       8.786 -13.155  16.828  1.00  4.06           C  
ATOM   3930  CE2 TYR A 258       9.749 -14.899  18.166  1.00  4.06           C  
ATOM   3931  CZ  TYR A 258       9.668 -14.226  16.973  1.00  4.06           C  
ATOM   3932  OH  TYR A 258      10.465 -14.623  15.925  1.00  4.06           O  
ATOM   3933  H   TYR A 258       5.697 -12.722  22.194  1.00  2.62           H  
ATOM   3934  HA  TYR A 258       5.281 -13.417  19.480  1.00  3.25           H  
ATOM   3935 1HB  TYR A 258       7.106 -11.998  20.265  1.00  4.88           H  
ATOM   3936 2HB  TYR A 258       7.796 -13.321  21.189  1.00  4.88           H  
ATOM   3937  HD1 TYR A 258       7.293 -11.945  17.789  1.00  4.88           H  
ATOM   3938  HD2 TYR A 258       9.034 -15.044  20.177  1.00  4.88           H  
ATOM   3939  HE1 TYR A 258       8.717 -12.621  15.881  1.00  4.88           H  
ATOM   3940  HE2 TYR A 258      10.439 -15.735  18.274  1.00  4.88           H  
ATOM   3941  HH  TYR A 258      10.126 -14.256  15.106  1.00  4.88           H  
ATOM   3942  N   THR A 259       5.595 -15.805  19.083  1.00  1.79           N  
ATOM   3943  CA  THR A 259       5.763 -17.225  18.777  1.00  2.07           C  
ATOM   3944  C   THR A 259       6.569 -17.437  17.491  1.00  2.32           C  
ATOM   3945  O   THR A 259       7.145 -18.505  17.292  1.00  3.22           O  
ATOM   3946  CB  THR A 259       4.413 -17.950  18.652  1.00  3.10           C  
ATOM   3947  OG1 THR A 259       3.651 -17.368  17.588  1.00  3.10           O  
ATOM   3948  CG2 THR A 259       3.641 -17.862  19.959  1.00  3.10           C  
ATOM   3949  H   THR A 259       5.131 -15.211  18.405  1.00  2.15           H  
ATOM   3950  HA  THR A 259       6.314 -17.688  19.594  1.00  2.48           H  
ATOM   3951  HB  THR A 259       4.591 -18.999  18.420  1.00  3.73           H  
ATOM   3952  HG1 THR A 259       3.636 -16.413  17.691  1.00  3.73           H  
ATOM   3953 1HG2 THR A 259       2.692 -18.388  19.856  1.00  3.73           H  
ATOM   3954 2HG2 THR A 259       4.225 -18.319  20.757  1.00  3.73           H  
ATOM   3955 3HG2 THR A 259       3.453 -16.818  20.201  1.00  3.73           H  
ATOM   3956  N   GLY A 260       6.639 -16.429  16.625  1.00  1.82           N  
ATOM   3957  CA  GLY A 260       7.479 -16.576  15.437  1.00  2.03           C  
ATOM   3958  C   GLY A 260       7.353 -15.410  14.481  1.00  1.99           C  
ATOM   3959  O   GLY A 260       6.543 -14.523  14.697  1.00  4.24           O  
ATOM   3960  H   GLY A 260       6.110 -15.577  16.772  1.00  2.18           H  
ATOM   3961 1HA  GLY A 260       8.512 -16.660  15.754  1.00  2.44           H  
ATOM   3962 2HA  GLY A 260       7.224 -17.502  14.923  1.00  2.44           H  
ATOM   3963  N   GLY A 261       8.165 -15.403  13.428  1.00  1.73           N  
ATOM   3964  CA  GLY A 261       8.120 -14.320  12.439  1.00  1.96           C  
ATOM   3965  C   GLY A 261       9.104 -13.202  12.788  1.00  1.97           C  
ATOM   3966  O   GLY A 261       9.852 -13.317  13.751  1.00  1.82           O  
ATOM   3967  H   GLY A 261       8.829 -16.164  13.309  1.00  2.08           H  
ATOM   3968 1HA  GLY A 261       8.358 -14.722  11.454  1.00  2.35           H  
ATOM   3969 2HA  GLY A 261       7.112 -13.926  12.385  1.00  2.35           H  
ATOM   3970  N   ILE A 262       9.110 -12.115  12.012  1.00  2.71           N  
ATOM   3971  CA  ILE A 262      10.078 -11.030  12.242  1.00  2.83           C  
ATOM   3972  C   ILE A 262       9.468  -9.909  13.051  1.00  2.06           C  
ATOM   3973  O   ILE A 262       8.527  -9.256  12.609  1.00  2.33           O  
ATOM   3974  CB  ILE A 262      10.598 -10.465  10.916  1.00  4.25           C  
ATOM   3975  CG1 ILE A 262      11.291 -11.566  10.115  1.00  4.25           C  
ATOM   3976  CG2 ILE A 262      11.553  -9.310  11.184  1.00  4.25           C  
ATOM   3977  CD1 ILE A 262      11.607 -11.156   8.698  1.00  4.25           C  
ATOM   3978  H   ILE A 262       8.432 -12.024  11.264  1.00  3.25           H  
ATOM   3979  HA  ILE A 262      10.921 -11.427  12.800  1.00  3.40           H  
ATOM   3980  HB  ILE A 262       9.759 -10.107  10.320  1.00  5.09           H  
ATOM   3981 1HG1 ILE A 262      12.220 -11.841  10.612  1.00  5.09           H  
ATOM   3982 2HG1 ILE A 262      10.645 -12.443  10.083  1.00  5.09           H  
ATOM   3983 1HG2 ILE A 262      11.913  -8.906  10.238  1.00  5.09           H  
ATOM   3984 2HG2 ILE A 262      11.032  -8.529  11.737  1.00  5.09           H  
ATOM   3985 3HG2 ILE A 262      12.398  -9.667  11.772  1.00  5.09           H  
ATOM   3986 1HD1 ILE A 262      12.095 -11.982   8.179  1.00  5.09           H  
ATOM   3987 2HD1 ILE A 262      10.683 -10.898   8.179  1.00  5.09           H  
ATOM   3988 3HD1 ILE A 262      12.271 -10.292   8.708  1.00  5.09           H  
ATOM   3989  N   PHE A 263       9.992  -9.690  14.245  1.00  2.91           N  
ATOM   3990  CA  PHE A 263       9.419  -8.700  15.126  1.00  4.41           C  
ATOM   3991  C   PHE A 263       9.584  -7.311  14.540  1.00  4.04           C  
ATOM   3992  O   PHE A 263      10.687  -6.889  14.204  1.00  5.10           O  
ATOM   3993  CB  PHE A 263      10.048  -8.794  16.512  1.00  6.62           C  
ATOM   3994  CG  PHE A 263       9.349  -7.937  17.514  1.00  6.62           C  
ATOM   3995  CD1 PHE A 263       8.063  -8.268  17.886  1.00  6.62           C  
ATOM   3996  CD2 PHE A 263       9.947  -6.835  18.100  1.00  6.62           C  
ATOM   3997  CE1 PHE A 263       7.381  -7.518  18.811  1.00  6.62           C  
ATOM   3998  CE2 PHE A 263       9.259  -6.075  19.026  1.00  6.62           C  
ATOM   3999  CZ  PHE A 263       7.975  -6.417  19.381  1.00  6.62           C  
ATOM   4000  H   PHE A 263      10.781 -10.228  14.558  1.00  3.49           H  
ATOM   4001  HA  PHE A 263       8.359  -8.904  15.228  1.00  5.29           H  
ATOM   4002 1HB  PHE A 263      10.019  -9.826  16.861  1.00  7.94           H  
ATOM   4003 2HB  PHE A 263      11.092  -8.488  16.466  1.00  7.94           H  
ATOM   4004  HD1 PHE A 263       7.590  -9.139  17.435  1.00  7.94           H  
ATOM   4005  HD2 PHE A 263      10.965  -6.570  17.828  1.00  7.94           H  
ATOM   4006  HE1 PHE A 263       6.368  -7.802  19.087  1.00  7.94           H  
ATOM   4007  HE2 PHE A 263       9.728  -5.207  19.483  1.00  7.94           H  
ATOM   4008  HZ  PHE A 263       7.435  -5.821  20.114  1.00  7.94           H  
ATOM   4009  N   LYS A 264       8.476  -6.602  14.391  1.00  4.47           N  
ATOM   4010  CA  LYS A 264       8.506  -5.259  13.833  1.00  5.29           C  
ATOM   4011  C   LYS A 264       7.840  -4.267  14.771  1.00  5.71           C  
ATOM   4012  O   LYS A 264       7.151  -3.348  14.327  1.00  9.33           O  
ATOM   4013  CB  LYS A 264       7.821  -5.230  12.462  1.00  7.94           C  
ATOM   4014  CG  LYS A 264       8.500  -6.085  11.400  1.00  7.94           C  
ATOM   4015  CD  LYS A 264       7.859  -5.913  10.034  1.00  7.94           C  
ATOM   4016  CE  LYS A 264       8.557  -6.769   8.984  1.00  7.94           C  
ATOM   4017  NZ  LYS A 264       7.941  -6.608   7.633  1.00  7.94           N  
ATOM   4018  H   LYS A 264       7.594  -6.997  14.676  1.00  5.36           H  
ATOM   4019  HA  LYS A 264       9.545  -4.955  13.710  1.00  6.35           H  
ATOM   4020 1HB  LYS A 264       6.792  -5.575  12.562  1.00  9.52           H  
ATOM   4021 2HB  LYS A 264       7.787  -4.205  12.094  1.00  9.52           H  
ATOM   4022 1HG  LYS A 264       9.554  -5.830  11.339  1.00  9.52           H  
ATOM   4023 2HG  LYS A 264       8.420  -7.130  11.681  1.00  9.52           H  
ATOM   4024 1HD  LYS A 264       6.807  -6.197  10.084  1.00  9.52           H  
ATOM   4025 2HD  LYS A 264       7.920  -4.867   9.733  1.00  9.52           H  
ATOM   4026 1HE  LYS A 264       9.607  -6.484   8.929  1.00  9.52           H  
ATOM   4027 2HE  LYS A 264       8.494  -7.817   9.277  1.00  9.52           H  
ATOM   4028 1HZ  LYS A 264       8.430  -7.190   6.968  1.00  9.52           H  
ATOM   4029 2HZ  LYS A 264       6.970  -6.883   7.669  1.00  9.52           H  
ATOM   4030 3HZ  LYS A 264       8.006  -5.643   7.346  1.00  9.52           H  
ATOM   4031  N   GLY A 265       8.036  -4.459  16.067  1.00  5.58           N  
ATOM   4032  CA  GLY A 265       7.414  -3.602  17.061  1.00  8.86           C  
ATOM   4033  C   GLY A 265       6.033  -4.149  17.410  1.00  9.50           C  
ATOM   4034  O   GLY A 265       5.639  -5.196  16.902  1.00 34.43           O  
ATOM   4035  H   GLY A 265       8.622  -5.221  16.374  1.00  6.70           H  
ATOM   4036 1HA  GLY A 265       8.043  -3.566  17.949  1.00 10.63           H  
ATOM   4037 2HA  GLY A 265       7.331  -2.587  16.675  1.00 10.63           H  
ATOM   4038  N   PRO A 266       5.300  -3.439  18.261  1.00  8.73           N  
ATOM   4039  CA  PRO A 266       5.624  -2.189  18.931  1.00  8.24           C  
ATOM   4040  C   PRO A 266       6.666  -2.391  20.016  1.00  9.16           C  
ATOM   4041  O   PRO A 266       6.687  -3.424  20.693  1.00 22.77           O  
ATOM   4042  CB  PRO A 266       4.272  -1.727  19.493  1.00 12.36           C  
ATOM   4043  CG  PRO A 266       3.460  -2.969  19.607  1.00 12.36           C  
ATOM   4044  CD  PRO A 266       3.880  -3.785  18.413  1.00 12.36           C  
ATOM   4045  HA  PRO A 266       5.992  -1.471  18.181  1.00  9.89           H  
ATOM   4046 1HB  PRO A 266       4.419  -1.226  20.462  1.00 14.83           H  
ATOM   4047 2HB  PRO A 266       3.819  -0.987  18.817  1.00 14.83           H  
ATOM   4048 1HG  PRO A 266       3.667  -3.468  20.565  1.00 14.83           H  
ATOM   4049 2HG  PRO A 266       2.388  -2.725  19.600  1.00 14.83           H  
ATOM   4050 1HD  PRO A 266       3.769  -4.860  18.609  1.00 14.83           H  
ATOM   4051 2HD  PRO A 266       3.322  -3.476  17.517  1.00 14.83           H  
ATOM   4052  N   CYS A 267       7.517  -1.380  20.175  1.00  3.97           N  
ATOM   4053  CA  CYS A 267       8.614  -1.396  21.132  1.00  6.48           C  
ATOM   4054  C   CYS A 267       9.014   0.019  21.526  1.00  5.63           C  
ATOM   4055  O   CYS A 267       8.521   0.994  20.955  1.00 11.79           O  
ATOM   4056  CB  CYS A 267       9.832  -2.089  20.532  1.00  9.72           C  
ATOM   4057  SG  CYS A 267      10.561  -1.207  19.133  1.00  9.72           S  
ATOM   4058  H   CYS A 267       7.407  -0.566  19.587  1.00  4.76           H  
ATOM   4059  HA  CYS A 267       8.296  -1.935  22.023  1.00  7.78           H  
ATOM   4060 1HB  CYS A 267      10.600  -2.212  21.296  1.00 11.66           H  
ATOM   4061 2HB  CYS A 267       9.550  -3.084  20.191  1.00 11.66           H  
ATOM   4062  HG  CYS A 267      10.823  -0.086  19.798  1.00 11.66           H  
ATOM   4063  N   GLY A 268       9.915   0.128  22.495  1.00  5.16           N  
ATOM   4064  CA  GLY A 268      10.401   1.425  22.952  1.00  5.44           C  
ATOM   4065  C   GLY A 268      11.853   1.340  23.410  1.00  4.70           C  
ATOM   4066  O   GLY A 268      12.622   0.508  22.926  1.00  6.33           O  
ATOM   4067  H   GLY A 268      10.275  -0.710  22.930  1.00  6.19           H  
ATOM   4068 1HA  GLY A 268      10.312   2.153  22.145  1.00  6.53           H  
ATOM   4069 2HA  GLY A 268       9.776   1.777  23.773  1.00  6.53           H  
ATOM   4070  N   LYS A 269      12.215   2.209  24.351  1.00  3.91           N  
ATOM   4071  CA  LYS A 269      13.563   2.241  24.906  1.00  4.64           C  
ATOM   4072  C   LYS A 269      13.631   1.727  26.347  1.00  4.91           C  
ATOM   4073  O   LYS A 269      14.610   1.974  27.054  1.00  8.08           O  
ATOM   4074  CB  LYS A 269      14.126   3.659  24.832  1.00  6.96           C  
ATOM   4075  CG  LYS A 269      14.332   4.173  23.415  1.00  6.96           C  
ATOM   4076  CD  LYS A 269      14.950   5.562  23.414  1.00  6.96           C  
ATOM   4077  CE  LYS A 269      15.175   6.069  21.997  1.00  6.96           C  
ATOM   4078  NZ  LYS A 269      15.751   7.442  21.984  1.00  6.96           N  
ATOM   4079  H   LYS A 269      11.531   2.869  24.694  1.00  4.69           H  
ATOM   4080  HA  LYS A 269      14.194   1.593  24.299  1.00  5.57           H  
ATOM   4081 1HB  LYS A 269      13.450   4.347  25.341  1.00  8.35           H  
ATOM   4082 2HB  LYS A 269      15.084   3.702  25.345  1.00  8.35           H  
ATOM   4083 1HG  LYS A 269      14.988   3.492  22.872  1.00  8.35           H  
ATOM   4084 2HG  LYS A 269      13.373   4.213  22.899  1.00  8.35           H  
ATOM   4085 1HD  LYS A 269      14.290   6.255  23.938  1.00  8.35           H  
ATOM   4086 2HD  LYS A 269      15.907   5.536  23.936  1.00  8.35           H  
ATOM   4087 1HE  LYS A 269      15.858   5.395  21.480  1.00  8.35           H  
ATOM   4088 2HE  LYS A 269      14.224   6.081  21.465  1.00  8.35           H  
ATOM   4089 1HZ  LYS A 269      15.886   7.742  21.029  1.00  8.35           H  
ATOM   4090 2HZ  LYS A 269      15.118   8.077  22.451  1.00  8.35           H  
ATOM   4091 3HZ  LYS A 269      16.639   7.439  22.465  1.00  8.35           H  
ATOM   4092  N   LYS A 270      12.616   0.987  26.789  1.00  6.80           N  
ATOM   4093  CA  LYS A 270      12.609   0.477  28.161  1.00  8.58           C  
ATOM   4094  C   LYS A 270      13.236  -0.906  28.186  1.00  6.53           C  
ATOM   4095  O   LYS A 270      12.557  -1.914  28.383  1.00  9.23           O  
ATOM   4096  CB  LYS A 270      11.189   0.435  28.724  1.00 12.87           C  
ATOM   4097  CG  LYS A 270      10.536   1.800  28.876  1.00 12.87           C  
ATOM   4098  CD  LYS A 270       9.129   1.680  29.442  1.00 12.87           C  
ATOM   4099  CE  LYS A 270       8.474   3.046  29.593  1.00 12.87           C  
ATOM   4100  NZ  LYS A 270       7.088   2.939  30.125  1.00 12.87           N  
ATOM   4101  H   LYS A 270      11.839   0.765  26.186  1.00  8.16           H  
ATOM   4102  HA  LYS A 270      13.211   1.133  28.788  1.00 10.30           H  
ATOM   4103 1HB  LYS A 270      10.553  -0.169  28.080  1.00 15.44           H  
ATOM   4104 2HB  LYS A 270      11.202  -0.039  29.706  1.00 15.44           H  
ATOM   4105 1HG  LYS A 270      11.137   2.418  29.544  1.00 15.44           H  
ATOM   4106 2HG  LYS A 270      10.486   2.289  27.904  1.00 15.44           H  
ATOM   4107 1HD  LYS A 270       8.521   1.066  28.777  1.00 15.44           H  
ATOM   4108 2HD  LYS A 270       9.170   1.198  30.418  1.00 15.44           H  
ATOM   4109 1HE  LYS A 270       9.068   3.654  30.274  1.00 15.44           H  
ATOM   4110 2HE  LYS A 270       8.441   3.537  28.621  1.00 15.44           H  
ATOM   4111 1HZ  LYS A 270       6.688   3.863  30.211  1.00 15.44           H  
ATOM   4112 2HZ  LYS A 270       6.525   2.387  29.493  1.00 15.44           H  
ATOM   4113 3HZ  LYS A 270       7.108   2.496  31.032  1.00 15.44           H  
ATOM   4114  N   LEU A 271      14.546  -0.932  27.997  1.00  5.35           N  
ATOM   4115  CA  LEU A 271      15.292  -2.176  27.883  1.00  4.68           C  
ATOM   4116  C   LEU A 271      15.266  -2.973  29.165  1.00  4.36           C  
ATOM   4117  O   LEU A 271      15.357  -2.411  30.260  1.00  6.57           O  
ATOM   4118  CB  LEU A 271      16.733  -1.860  27.524  1.00  7.02           C  
ATOM   4119  CG  LEU A 271      17.024  -1.638  26.052  1.00  7.02           C  
ATOM   4120  CD1 LEU A 271      16.253  -0.418  25.596  1.00  7.02           C  
ATOM   4121  CD2 LEU A 271      18.518  -1.450  25.876  1.00  7.02           C  
ATOM   4122  H   LEU A 271      15.021  -0.041  27.884  1.00  6.42           H  
ATOM   4123  HA  LEU A 271      14.845  -2.773  27.096  1.00  5.62           H  
ATOM   4124 1HB  LEU A 271      17.027  -0.955  28.053  1.00  8.42           H  
ATOM   4125 2HB  LEU A 271      17.361  -2.665  27.867  1.00  8.42           H  
ATOM   4126  HG  LEU A 271      16.691  -2.494  25.466  1.00  8.42           H  
ATOM   4127 1HD1 LEU A 271      16.437  -0.221  24.548  1.00  8.42           H  
ATOM   4128 2HD1 LEU A 271      15.188  -0.595  25.746  1.00  8.42           H  
ATOM   4129 3HD1 LEU A 271      16.565   0.443  26.184  1.00  8.42           H  
ATOM   4130 1HD2 LEU A 271      18.735  -1.282  24.823  1.00  8.42           H  
ATOM   4131 2HD2 LEU A 271      18.849  -0.592  26.460  1.00  8.42           H  
ATOM   4132 3HD2 LEU A 271      19.041  -2.342  26.217  1.00  8.42           H  
ATOM   4133  N   ASN A 272      15.158  -4.293  29.043  1.00  2.96           N  
ATOM   4134  CA  ASN A 272      15.034  -5.087  30.240  1.00  3.50           C  
ATOM   4135  C   ASN A 272      15.372  -6.579  30.143  1.00  2.88           C  
ATOM   4136  O   ASN A 272      15.183  -7.291  31.122  1.00  4.61           O  
ATOM   4137  CB  ASN A 272      13.628  -4.923  30.756  1.00  5.25           C  
ATOM   4138  CG  ASN A 272      12.596  -5.444  29.794  1.00  5.25           C  
ATOM   4139  OD1 ASN A 272      12.902  -6.285  28.938  1.00  5.25           O  
ATOM   4140  ND2 ASN A 272      11.387  -4.955  29.920  1.00  5.25           N  
ATOM   4141  H   ASN A 272      15.104  -4.730  28.136  1.00  3.55           H  
ATOM   4142  HA  ASN A 272      15.721  -4.666  30.979  1.00  4.20           H  
ATOM   4143 1HB  ASN A 272      13.535  -5.459  31.693  1.00  6.30           H  
ATOM   4144 2HB  ASN A 272      13.425  -3.871  30.959  1.00  6.30           H  
ATOM   4145 1HD2 ASN A 272      10.655  -5.260  29.314  1.00  6.30           H  
ATOM   4146 2HD2 ASN A 272      11.196  -4.276  30.627  1.00  6.30           H  
ATOM   4147  N   HIS A 273      15.908  -7.079  29.033  1.00  1.97           N  
ATOM   4148  CA  HIS A 273      16.262  -8.502  29.073  1.00  1.95           C  
ATOM   4149  C   HIS A 273      17.356  -8.858  28.091  1.00  1.51           C  
ATOM   4150  O   HIS A 273      17.389  -8.380  26.958  1.00  1.93           O  
ATOM   4151  CB  HIS A 273      15.028  -9.376  28.820  1.00  2.92           C  
ATOM   4152  CG  HIS A 273      15.181 -10.840  29.149  1.00  2.92           C  
ATOM   4153  ND1 HIS A 273      15.772 -11.754  28.297  1.00  2.92           N  
ATOM   4154  CD2 HIS A 273      14.800 -11.538  30.244  1.00  2.92           C  
ATOM   4155  CE1 HIS A 273      15.723 -12.954  28.851  1.00  2.92           C  
ATOM   4156  NE2 HIS A 273      15.145 -12.849  30.033  1.00  2.92           N  
ATOM   4157  H   HIS A 273      16.033  -6.527  28.195  1.00  2.36           H  
ATOM   4158  HA  HIS A 273      16.637  -8.746  30.067  1.00  2.34           H  
ATOM   4159 1HB  HIS A 273      14.191  -8.990  29.403  1.00  3.51           H  
ATOM   4160 2HB  HIS A 273      14.754  -9.300  27.770  1.00  3.51           H  
ATOM   4161  HD1 HIS A 273      16.559 -11.548  27.716  1.00  3.51           H  
ATOM   4162  HD2 HIS A 273      14.302 -11.251  31.169  1.00  3.51           H  
ATOM   4163  HE1 HIS A 273      16.136 -13.817  28.331  1.00  3.51           H  
ATOM   4164  N   ALA A 274      18.268  -9.702  28.551  1.00  1.29           N  
ATOM   4165  CA  ALA A 274      19.406 -10.114  27.759  1.00  1.08           C  
ATOM   4166  C   ALA A 274      19.049 -11.222  26.765  1.00  1.10           C  
ATOM   4167  O   ALA A 274      18.251 -12.107  27.067  1.00  2.37           O  
ATOM   4168  CB  ALA A 274      20.524 -10.571  28.676  1.00  1.62           C  
ATOM   4169  H   ALA A 274      18.172 -10.059  29.489  1.00  1.55           H  
ATOM   4170  HA  ALA A 274      19.747  -9.251  27.208  1.00  1.30           H  
ATOM   4171 1HB  ALA A 274      21.394 -10.834  28.078  1.00  1.94           H  
ATOM   4172 2HB  ALA A 274      20.787  -9.764  29.359  1.00  1.94           H  
ATOM   4173 3HB  ALA A 274      20.197 -11.438  29.246  1.00  1.94           H  
ATOM   4174  N   MET A 275      19.628 -11.148  25.571  1.00  0.99           N  
ATOM   4175  CA  MET A 275      19.446 -12.150  24.518  1.00  0.90           C  
ATOM   4176  C   MET A 275      20.781 -12.370  23.815  1.00  0.80           C  
ATOM   4177  O   MET A 275      21.645 -11.502  23.848  1.00  1.14           O  
ATOM   4178  CB  MET A 275      18.359 -11.721  23.524  1.00  1.35           C  
ATOM   4179  CG  MET A 275      16.960 -11.606  24.119  1.00  1.35           C  
ATOM   4180  SD  MET A 275      15.710 -11.147  22.906  1.00  1.35           S  
ATOM   4181  CE  MET A 275      14.254 -11.098  23.947  1.00  1.35           C  
ATOM   4182  H   MET A 275      20.230 -10.358  25.385  1.00  1.19           H  
ATOM   4183  HA  MET A 275      19.150 -13.094  24.976  1.00  1.08           H  
ATOM   4184 1HB  MET A 275      18.615 -10.755  23.095  1.00  1.62           H  
ATOM   4185 2HB  MET A 275      18.312 -12.441  22.707  1.00  1.62           H  
ATOM   4186 1HG  MET A 275      16.675 -12.559  24.564  1.00  1.62           H  
ATOM   4187 2HG  MET A 275      16.960 -10.851  24.904  1.00  1.62           H  
ATOM   4188 1HE  MET A 275      13.386 -10.828  23.347  1.00  1.62           H  
ATOM   4189 2HE  MET A 275      14.099 -12.079  24.392  1.00  1.62           H  
ATOM   4190 3HE  MET A 275      14.394 -10.360  24.738  1.00  1.62           H  
ATOM   4191  N   THR A 276      20.983 -13.522  23.191  1.00  0.71           N  
ATOM   4192  CA  THR A 276      22.261 -13.725  22.508  1.00  0.68           C  
ATOM   4193  C   THR A 276      22.104 -13.738  20.999  1.00  0.56           C  
ATOM   4194  O   THR A 276      21.402 -14.582  20.454  1.00  0.82           O  
ATOM   4195  CB  THR A 276      22.926 -15.042  22.946  1.00  1.02           C  
ATOM   4196  OG1 THR A 276      23.178 -15.003  24.353  1.00  1.02           O  
ATOM   4197  CG2 THR A 276      24.241 -15.247  22.206  1.00  1.02           C  
ATOM   4198  H   THR A 276      20.269 -14.242  23.185  1.00  0.85           H  
ATOM   4199  HA  THR A 276      22.929 -12.904  22.766  1.00  0.82           H  
ATOM   4200  HB  THR A 276      22.258 -15.875  22.729  1.00  1.22           H  
ATOM   4201  HG1 THR A 276      23.816 -14.312  24.545  1.00  1.22           H  
ATOM   4202 1HG2 THR A 276      24.698 -16.182  22.529  1.00  1.22           H  
ATOM   4203 2HG2 THR A 276      24.054 -15.286  21.133  1.00  1.22           H  
ATOM   4204 3HG2 THR A 276      24.915 -14.419  22.426  1.00  1.22           H  
ATOM   4205  N   ILE A 277      22.772 -12.825  20.303  1.00  0.74           N  
ATOM   4206  CA  ILE A 277      22.680 -12.857  18.856  1.00  0.77           C  
ATOM   4207  C   ILE A 277      23.541 -13.989  18.379  1.00  0.88           C  
ATOM   4208  O   ILE A 277      24.741 -14.006  18.644  1.00  1.37           O  
ATOM   4209  CB  ILE A 277      23.150 -11.556  18.175  1.00  1.16           C  
ATOM   4210  CG1 ILE A 277      22.299 -10.363  18.587  1.00  1.16           C  
ATOM   4211  CG2 ILE A 277      23.040 -11.739  16.668  1.00  1.16           C  
ATOM   4212  CD1 ILE A 277      22.874  -9.052  18.147  1.00  1.16           C  
ATOM   4213  H   ILE A 277      23.336 -12.130  20.767  1.00  0.89           H  
ATOM   4214  HA  ILE A 277      21.654 -13.059  18.561  1.00  0.92           H  
ATOM   4215  HB  ILE A 277      24.183 -11.343  18.448  1.00  1.39           H  
ATOM   4216 1HG1 ILE A 277      21.321 -10.454  18.125  1.00  1.39           H  
ATOM   4217 2HG1 ILE A 277      22.178 -10.351  19.670  1.00  1.39           H  
ATOM   4218 1HG2 ILE A 277      23.371 -10.834  16.163  1.00  1.39           H  
ATOM   4219 2HG2 ILE A 277      23.663 -12.576  16.356  1.00  1.39           H  
ATOM   4220 3HG2 ILE A 277      22.002 -11.941  16.402  1.00  1.39           H  
ATOM   4221 1HD1 ILE A 277      22.207  -8.249  18.448  1.00  1.39           H  
ATOM   4222 2HD1 ILE A 277      23.851  -8.910  18.607  1.00  1.39           H  
ATOM   4223 3HD1 ILE A 277      22.978  -9.049  17.068  1.00  1.39           H  
ATOM   4224  N   VAL A 278      22.931 -14.933  17.676  1.00  1.01           N  
ATOM   4225  CA  VAL A 278      23.653 -16.090  17.168  1.00  2.08           C  
ATOM   4226  C   VAL A 278      23.870 -15.962  15.662  1.00  1.47           C  
ATOM   4227  O   VAL A 278      24.739 -16.621  15.088  1.00  4.42           O  
ATOM   4228  CB  VAL A 278      22.894 -17.394  17.509  1.00  3.12           C  
ATOM   4229  CG1 VAL A 278      22.774 -17.555  19.019  1.00  3.12           C  
ATOM   4230  CG2 VAL A 278      21.513 -17.368  16.890  1.00  3.12           C  
ATOM   4231  H   VAL A 278      21.942 -14.837  17.491  1.00  1.21           H  
ATOM   4232  HA  VAL A 278      24.627 -16.131  17.654  1.00  2.50           H  
ATOM   4233  HB  VAL A 278      23.454 -18.242  17.124  1.00  3.74           H  
ATOM   4234 1HG1 VAL A 278      22.250 -18.484  19.245  1.00  3.74           H  
ATOM   4235 2HG1 VAL A 278      23.769 -17.584  19.462  1.00  3.74           H  
ATOM   4236 3HG1 VAL A 278      22.216 -16.716  19.431  1.00  3.74           H  
ATOM   4237 1HG2 VAL A 278      20.992 -18.294  17.131  1.00  3.74           H  
ATOM   4238 2HG2 VAL A 278      20.952 -16.524  17.289  1.00  3.74           H  
ATOM   4239 3HG2 VAL A 278      21.598 -17.271  15.808  1.00  3.74           H  
ATOM   4240  N   GLY A 279      23.129 -15.057  15.039  1.00  1.66           N  
ATOM   4241  CA  GLY A 279      23.322 -14.786  13.629  1.00  2.20           C  
ATOM   4242  C   GLY A 279      22.370 -13.713  13.172  1.00  1.69           C  
ATOM   4243  O   GLY A 279      21.603 -13.181  13.971  1.00  1.65           O  
ATOM   4244  H   GLY A 279      22.393 -14.569  15.540  1.00  1.99           H  
ATOM   4245 1HA  GLY A 279      24.348 -14.468  13.452  1.00  2.64           H  
ATOM   4246 2HA  GLY A 279      23.158 -15.696  13.054  1.00  2.64           H  
ATOM   4247  N   TYR A 280      22.440 -13.372  11.898  1.00  1.99           N  
ATOM   4248  CA  TYR A 280      21.540 -12.375  11.346  1.00  1.54           C  
ATOM   4249  C   TYR A 280      21.529 -12.374   9.833  1.00  1.47           C  
ATOM   4250  O   TYR A 280      22.395 -12.961   9.183  1.00  3.06           O  
ATOM   4251  CB  TYR A 280      21.895 -10.986  11.869  1.00  2.31           C  
ATOM   4252  CG  TYR A 280      23.299 -10.527  11.550  1.00  2.31           C  
ATOM   4253  CD1 TYR A 280      23.561  -9.800  10.398  1.00  2.31           C  
ATOM   4254  CD2 TYR A 280      24.327 -10.826  12.426  1.00  2.31           C  
ATOM   4255  CE1 TYR A 280      24.849  -9.371  10.132  1.00  2.31           C  
ATOM   4256  CE2 TYR A 280      25.604 -10.397  12.157  1.00  2.31           C  
ATOM   4257  CZ  TYR A 280      25.867  -9.673  11.029  1.00  2.31           C  
ATOM   4258  OH  TYR A 280      27.153  -9.244  10.810  1.00  2.31           O  
ATOM   4259  H   TYR A 280      23.131 -13.825  11.313  1.00  2.39           H  
ATOM   4260  HA  TYR A 280      20.528 -12.612  11.675  1.00  1.85           H  
ATOM   4261 1HB  TYR A 280      21.198 -10.255  11.458  1.00  2.77           H  
ATOM   4262 2HB  TYR A 280      21.777 -10.975  12.947  1.00  2.77           H  
ATOM   4263  HD1 TYR A 280      22.752  -9.563   9.707  1.00  2.77           H  
ATOM   4264  HD2 TYR A 280      24.124 -11.396  13.331  1.00  2.77           H  
ATOM   4265  HE1 TYR A 280      25.060  -8.794   9.233  1.00  2.77           H  
ATOM   4266  HE2 TYR A 280      26.417 -10.624  12.840  1.00  2.77           H  
ATOM   4267  HH  TYR A 280      27.253  -8.910   9.914  1.00  2.77           H  
ATOM   4268  N   THR A 281      20.536 -11.693   9.285  1.00  1.13           N  
ATOM   4269  CA  THR A 281      20.349 -11.566   7.857  1.00  1.36           C  
ATOM   4270  C   THR A 281      20.321 -10.083   7.521  1.00  3.22           C  
ATOM   4271  O   THR A 281      20.533  -9.246   8.399  1.00  6.65           O  
ATOM   4272  CB  THR A 281      19.026 -12.223   7.407  1.00  2.04           C  
ATOM   4273  OG1 THR A 281      17.921 -11.451   7.889  1.00  2.04           O  
ATOM   4274  CG2 THR A 281      18.929 -13.632   7.965  1.00  2.04           C  
ATOM   4275  H   THR A 281      19.862 -11.255   9.892  1.00  1.36           H  
ATOM   4276  HA  THR A 281      21.186 -12.038   7.338  1.00  1.63           H  
ATOM   4277  HB  THR A 281      18.973 -12.282   6.326  1.00  2.45           H  
ATOM   4278  HG1 THR A 281      17.791 -11.645   8.822  1.00  2.45           H  
ATOM   4279 1HG2 THR A 281      17.993 -14.085   7.643  1.00  2.45           H  
ATOM   4280 2HG2 THR A 281      19.764 -14.227   7.596  1.00  2.45           H  
ATOM   4281 3HG2 THR A 281      18.959 -13.598   9.053  1.00  2.45           H  
ATOM   4282  N   PRO A 282      20.114  -9.745   6.251  1.00  3.77           N  
ATOM   4283  CA  PRO A 282      19.917  -8.386   5.768  1.00  7.19           C  
ATOM   4284  C   PRO A 282      18.613  -7.754   6.275  1.00 12.80           C  
ATOM   4285  O   PRO A 282      18.463  -6.533   6.204  1.00 43.64           O  
ATOM   4286  CB  PRO A 282      19.948  -8.542   4.248  1.00 10.79           C  
ATOM   4287  CG  PRO A 282      20.879  -9.683   4.015  1.00 10.79           C  
ATOM   4288  CD  PRO A 282      20.726 -10.588   5.200  1.00 10.79           C  
ATOM   4289  HA  PRO A 282      20.773  -7.778   6.092  1.00  8.63           H  
ATOM   4290 1HB  PRO A 282      18.934  -8.734   3.868  1.00 12.94           H  
ATOM   4291 2HB  PRO A 282      20.294  -7.608   3.781  1.00 12.94           H  
ATOM   4292 1HG  PRO A 282      20.625 -10.186   3.070  1.00 12.94           H  
ATOM   4293 2HG  PRO A 282      21.908  -9.310   3.904  1.00 12.94           H  
ATOM   4294 1HD  PRO A 282      20.065 -11.419   4.929  1.00 12.94           H  
ATOM   4295 2HD  PRO A 282      21.712 -10.945   5.533  1.00 12.94           H  
ATOM   4296  N   SER A 283      17.664  -8.566   6.767  1.00  6.15           N  
ATOM   4297  CA  SER A 283      16.392  -8.003   7.205  1.00 10.13           C  
ATOM   4298  C   SER A 283      16.037  -8.297   8.664  1.00  5.80           C  
ATOM   4299  O   SER A 283      15.179  -7.614   9.229  1.00  7.35           O  
ATOM   4300  CB  SER A 283      15.282  -8.509   6.307  1.00 15.20           C  
ATOM   4301  OG  SER A 283      15.140  -9.898   6.411  1.00 15.20           O  
ATOM   4302  H   SER A 283      17.812  -9.567   6.842  1.00  7.38           H  
ATOM   4303  HA  SER A 283      16.450  -6.919   7.094  1.00 12.16           H  
ATOM   4304 1HB  SER A 283      14.345  -8.023   6.575  1.00 18.23           H  
ATOM   4305 2HB  SER A 283      15.506  -8.242   5.275  1.00 18.23           H  
ATOM   4306  HG  SER A 283      16.015 -10.267   6.264  1.00 18.23           H  
ATOM   4307  N   TYR A 284      16.712  -9.261   9.298  1.00  3.97           N  
ATOM   4308  CA  TYR A 284      16.421  -9.510  10.711  1.00  5.04           C  
ATOM   4309  C   TYR A 284      17.565 -10.120  11.528  1.00  1.76           C  
ATOM   4310  O   TYR A 284      18.481 -10.741  10.995  1.00  1.77           O  
ATOM   4311  CB  TYR A 284      15.191 -10.411  10.850  1.00  7.56           C  
ATOM   4312  CG  TYR A 284      15.344 -11.790  10.253  1.00  7.56           C  
ATOM   4313  CD1 TYR A 284      15.864 -12.833  11.001  1.00  7.56           C  
ATOM   4314  CD2 TYR A 284      14.937 -12.015   8.952  1.00  7.56           C  
ATOM   4315  CE1 TYR A 284      15.975 -14.092  10.441  1.00  7.56           C  
ATOM   4316  CE2 TYR A 284      15.043 -13.270   8.393  1.00  7.56           C  
ATOM   4317  CZ  TYR A 284      15.560 -14.309   9.134  1.00  7.56           C  
ATOM   4318  OH  TYR A 284      15.667 -15.564   8.579  1.00  7.56           O  
ATOM   4319  H   TYR A 284      17.395  -9.820   8.811  1.00  4.76           H  
ATOM   4320  HA  TYR A 284      16.189  -8.548  11.156  1.00  6.05           H  
ATOM   4321 1HB  TYR A 284      14.942 -10.525  11.906  1.00  9.07           H  
ATOM   4322 2HB  TYR A 284      14.342  -9.929  10.367  1.00  9.07           H  
ATOM   4323  HD1 TYR A 284      16.181 -12.664  12.029  1.00  9.07           H  
ATOM   4324  HD2 TYR A 284      14.524 -11.195   8.367  1.00  9.07           H  
ATOM   4325  HE1 TYR A 284      16.379 -14.917  11.022  1.00  9.07           H  
ATOM   4326  HE2 TYR A 284      14.717 -13.440   7.366  1.00  9.07           H  
ATOM   4327  HH  TYR A 284      16.111 -16.150   9.197  1.00  9.07           H  
ATOM   4328  N   TRP A 285      17.470  -9.947  12.847  1.00  1.69           N  
ATOM   4329  CA  TRP A 285      18.412 -10.485  13.816  1.00  1.55           C  
ATOM   4330  C   TRP A 285      17.962 -11.838  14.256  1.00  1.21           C  
ATOM   4331  O   TRP A 285      16.769 -12.053  14.413  1.00  1.93           O  
ATOM   4332  CB  TRP A 285      18.472  -9.641  15.090  1.00  2.33           C  
ATOM   4333  CG  TRP A 285      19.038  -8.288  14.924  1.00  2.33           C  
ATOM   4334  CD1 TRP A 285      18.377  -7.097  14.905  1.00  2.33           C  
ATOM   4335  CD2 TRP A 285      20.425  -7.989  14.731  1.00  2.33           C  
ATOM   4336  NE1 TRP A 285      19.271  -6.073  14.716  1.00  2.33           N  
ATOM   4337  CE2 TRP A 285      20.527  -6.606  14.601  1.00  2.33           C  
ATOM   4338  CE3 TRP A 285      21.573  -8.778  14.652  1.00  2.33           C  
ATOM   4339  CZ2 TRP A 285      21.736  -5.996  14.389  1.00  2.33           C  
ATOM   4340  CZ3 TRP A 285      22.788  -8.160  14.442  1.00  2.33           C  
ATOM   4341  CH2 TRP A 285      22.849  -6.807  14.315  1.00  2.33           C  
ATOM   4342  H   TRP A 285      16.698  -9.407  13.193  1.00  2.03           H  
ATOM   4343  HA  TRP A 285      19.397 -10.561  13.360  1.00  1.86           H  
ATOM   4344 1HB  TRP A 285      17.473  -9.546  15.499  1.00  2.79           H  
ATOM   4345 2HB  TRP A 285      19.072 -10.164  15.833  1.00  2.79           H  
ATOM   4346  HD1 TRP A 285      17.301  -6.975  15.020  1.00  2.79           H  
ATOM   4347  HE1 TRP A 285      19.040  -5.084  14.654  1.00  2.79           H  
ATOM   4348  HE3 TRP A 285      21.508  -9.860  14.754  1.00  2.79           H  
ATOM   4349  HZ2 TRP A 285      21.846  -4.924  14.282  1.00  2.79           H  
ATOM   4350  HZ3 TRP A 285      23.687  -8.773  14.382  1.00  2.79           H  
ATOM   4351  HH2 TRP A 285      23.799  -6.339  14.155  1.00  2.79           H  
ATOM   4352  N   ILE A 286      18.892 -12.742  14.506  1.00  0.91           N  
ATOM   4353  CA  ILE A 286      18.521 -14.034  15.057  1.00  0.88           C  
ATOM   4354  C   ILE A 286      19.078 -14.124  16.468  1.00  0.71           C  
ATOM   4355  O   ILE A 286      20.296 -14.236  16.651  1.00  0.89           O  
ATOM   4356  CB  ILE A 286      19.075 -15.196  14.221  1.00  1.32           C  
ATOM   4357  CG1 ILE A 286      18.587 -15.084  12.780  1.00  1.32           C  
ATOM   4358  CG2 ILE A 286      18.611 -16.511  14.826  1.00  1.32           C  
ATOM   4359  CD1 ILE A 286      19.267 -16.045  11.834  1.00  1.32           C  
ATOM   4360  H   ILE A 286      19.866 -12.546  14.326  1.00  1.09           H  
ATOM   4361  HA  ILE A 286      17.435 -14.111  15.104  1.00  1.06           H  
ATOM   4362  HB  ILE A 286      20.161 -15.167  14.214  1.00  1.58           H  
ATOM   4363 1HG1 ILE A 286      17.517 -15.278  12.760  1.00  1.58           H  
ATOM   4364 2HG1 ILE A 286      18.762 -14.070  12.421  1.00  1.58           H  
ATOM   4365 1HG2 ILE A 286      19.004 -17.339  14.238  1.00  1.58           H  
ATOM   4366 2HG2 ILE A 286      18.970 -16.588  15.850  1.00  1.58           H  
ATOM   4367 3HG2 ILE A 286      17.522 -16.548  14.821  1.00  1.58           H  
ATOM   4368 1HD1 ILE A 286      18.868 -15.910  10.829  1.00  1.58           H  
ATOM   4369 2HD1 ILE A 286      20.341 -15.850  11.827  1.00  1.58           H  
ATOM   4370 3HD1 ILE A 286      19.086 -17.067  12.162  1.00  1.58           H  
ATOM   4371  N   VAL A 287      18.197 -14.087  17.471  1.00  0.74           N  
ATOM   4372  CA  VAL A 287      18.690 -14.150  18.838  1.00  1.09           C  
ATOM   4373  C   VAL A 287      18.129 -15.326  19.606  1.00  0.91           C  
ATOM   4374  O   VAL A 287      17.019 -15.793  19.360  1.00  1.52           O  
ATOM   4375  CB  VAL A 287      18.344 -12.867  19.629  1.00  1.64           C  
ATOM   4376  CG1 VAL A 287      18.972 -11.654  18.988  1.00  1.64           C  
ATOM   4377  CG2 VAL A 287      16.848 -12.701  19.717  1.00  1.64           C  
ATOM   4378  H   VAL A 287      17.204 -13.990  17.287  1.00  0.89           H  
ATOM   4379  HA  VAL A 287      19.771 -14.249  18.800  1.00  1.31           H  
ATOM   4380  HB  VAL A 287      18.758 -12.953  20.633  1.00  1.96           H  
ATOM   4381 1HG1 VAL A 287      18.737 -10.766  19.575  1.00  1.96           H  
ATOM   4382 2HG1 VAL A 287      20.043 -11.799  18.961  1.00  1.96           H  
ATOM   4383 3HG1 VAL A 287      18.589 -11.532  17.976  1.00  1.96           H  
ATOM   4384 1HG2 VAL A 287      16.615 -11.806  20.291  1.00  1.96           H  
ATOM   4385 2HG2 VAL A 287      16.436 -12.604  18.715  1.00  1.96           H  
ATOM   4386 3HG2 VAL A 287      16.414 -13.572  20.208  1.00  1.96           H  
ATOM   4387  N   LYS A 288      18.907 -15.770  20.577  1.00  0.72           N  
ATOM   4388  CA  LYS A 288      18.555 -16.856  21.461  1.00  0.75           C  
ATOM   4389  C   LYS A 288      18.039 -16.304  22.782  1.00  0.79           C  
ATOM   4390  O   LYS A 288      18.728 -15.535  23.456  1.00  0.98           O  
ATOM   4391  CB  LYS A 288      19.769 -17.753  21.687  1.00  1.12           C  
ATOM   4392  CG  LYS A 288      19.501 -18.948  22.576  1.00  1.12           C  
ATOM   4393  CD  LYS A 288      20.742 -19.810  22.752  1.00  1.12           C  
ATOM   4394  CE  LYS A 288      20.427 -20.943  23.699  1.00  1.12           C  
ATOM   4395  NZ  LYS A 288      21.550 -21.885  23.905  1.00  1.12           N  
ATOM   4396  H   LYS A 288      19.804 -15.334  20.702  1.00  0.86           H  
ATOM   4397  HA  LYS A 288      17.758 -17.442  21.002  1.00  0.90           H  
ATOM   4398 1HB  LYS A 288      20.131 -18.125  20.728  1.00  1.35           H  
ATOM   4399 2HB  LYS A 288      20.572 -17.173  22.139  1.00  1.35           H  
ATOM   4400 1HG  LYS A 288      19.165 -18.604  23.555  1.00  1.35           H  
ATOM   4401 2HG  LYS A 288      18.710 -19.554  22.136  1.00  1.35           H  
ATOM   4402 1HD  LYS A 288      21.052 -20.217  21.789  1.00  1.35           H  
ATOM   4403 2HD  LYS A 288      21.556 -19.212  23.161  1.00  1.35           H  
ATOM   4404 1HE  LYS A 288      20.138 -20.525  24.661  1.00  1.35           H  
ATOM   4405 2HE  LYS A 288      19.591 -21.494  23.287  1.00  1.35           H  
ATOM   4406 1HZ  LYS A 288      21.239 -22.621  24.533  1.00  1.35           H  
ATOM   4407 2HZ  LYS A 288      21.796 -22.314  23.023  1.00  1.35           H  
ATOM   4408 3HZ  LYS A 288      22.352 -21.415  24.297  1.00  1.35           H  
ATOM   4409  N   ASN A 289      16.810 -16.659  23.141  1.00  1.21           N  
ATOM   4410  CA  ASN A 289      16.248 -16.168  24.392  1.00  1.94           C  
ATOM   4411  C   ASN A 289      16.482 -17.180  25.503  1.00  1.88           C  
ATOM   4412  O   ASN A 289      16.992 -18.272  25.251  1.00  3.06           O  
ATOM   4413  CB  ASN A 289      14.778 -15.859  24.234  1.00  2.91           C  
ATOM   4414  CG  ASN A 289      13.925 -17.079  24.012  1.00  2.91           C  
ATOM   4415  OD1 ASN A 289      13.925 -18.034  24.800  1.00  2.91           O  
ATOM   4416  ND2 ASN A 289      13.183 -17.059  22.940  1.00  2.91           N  
ATOM   4417  H   ASN A 289      16.272 -17.285  22.554  1.00  1.45           H  
ATOM   4418  HA  ASN A 289      16.767 -15.251  24.674  1.00  2.33           H  
ATOM   4419 1HB  ASN A 289      14.435 -15.338  25.121  1.00  3.49           H  
ATOM   4420 2HB  ASN A 289      14.643 -15.184  23.389  1.00  3.49           H  
ATOM   4421 1HD2 ASN A 289      12.586 -17.835  22.728  1.00  3.49           H  
ATOM   4422 2HD2 ASN A 289      13.209 -16.270  22.329  1.00  3.49           H  
ATOM   4423  N   SER A 290      16.110 -16.824  26.732  1.00  2.30           N  
ATOM   4424  CA  SER A 290      16.311 -17.736  27.850  1.00  3.29           C  
ATOM   4425  C   SER A 290      15.010 -18.184  28.495  1.00  1.69           C  
ATOM   4426  O   SER A 290      14.955 -18.352  29.710  1.00  2.15           O  
ATOM   4427  CB  SER A 290      17.184 -17.079  28.903  1.00  4.94           C  
ATOM   4428  OG  SER A 290      18.448 -16.775  28.385  1.00  4.94           O  
ATOM   4429  H   SER A 290      15.695 -15.917  26.893  1.00  2.76           H  
ATOM   4430  HA  SER A 290      16.826 -18.624  27.480  1.00  3.95           H  
ATOM   4431 1HB  SER A 290      16.705 -16.168  29.261  1.00  5.92           H  
ATOM   4432 2HB  SER A 290      17.291 -17.750  29.755  1.00  5.92           H  
ATOM   4433  HG  SER A 290      18.798 -17.602  28.043  1.00  5.92           H  
ATOM   4434  N   TRP A 291      13.967 -18.388  27.697  1.00  1.66           N  
ATOM   4435  CA  TRP A 291      12.704 -18.878  28.247  1.00  2.76           C  
ATOM   4436  C   TRP A 291      12.346 -20.261  27.712  1.00  2.69           C  
ATOM   4437  O   TRP A 291      11.169 -20.626  27.669  1.00  4.08           O  
ATOM   4438  CB  TRP A 291      11.559 -17.922  27.940  1.00  4.14           C  
ATOM   4439  CG  TRP A 291      11.660 -16.582  28.598  1.00  4.14           C  
ATOM   4440  CD1 TRP A 291      11.441 -16.283  29.909  1.00  4.14           C  
ATOM   4441  CD2 TRP A 291      11.963 -15.331  27.950  1.00  4.14           C  
ATOM   4442  NE1 TRP A 291      11.584 -14.936  30.115  1.00  4.14           N  
ATOM   4443  CE2 TRP A 291      11.898 -14.339  28.924  1.00  4.14           C  
ATOM   4444  CE3 TRP A 291      12.266 -14.979  26.641  1.00  4.14           C  
ATOM   4445  CZ2 TRP A 291      12.122 -13.009  28.624  1.00  4.14           C  
ATOM   4446  CZ3 TRP A 291      12.493 -13.649  26.336  1.00  4.14           C  
ATOM   4447  CH2 TRP A 291      12.421 -12.687  27.303  1.00  4.14           C  
ATOM   4448  H   TRP A 291      14.051 -18.222  26.699  1.00  1.99           H  
ATOM   4449  HA  TRP A 291      12.804 -18.951  29.329  1.00  3.31           H  
ATOM   4450 1HB  TRP A 291      11.521 -17.758  26.866  1.00  4.97           H  
ATOM   4451 2HB  TRP A 291      10.616 -18.379  28.234  1.00  4.97           H  
ATOM   4452  HD1 TRP A 291      11.182 -17.008  30.677  1.00  4.97           H  
ATOM   4453  HE1 TRP A 291      11.469 -14.460  30.998  1.00  4.97           H  
ATOM   4454  HE3 TRP A 291      12.313 -15.742  25.868  1.00  4.97           H  
ATOM   4455  HZ2 TRP A 291      12.068 -12.228  29.382  1.00  4.97           H  
ATOM   4456  HZ3 TRP A 291      12.724 -13.391  25.304  1.00  4.97           H  
ATOM   4457  HH2 TRP A 291      12.603 -11.649  27.033  1.00  4.97           H  
ATOM   4458  N   GLY A 292      13.354 -21.017  27.285  1.00  2.16           N  
ATOM   4459  CA  GLY A 292      13.129 -22.345  26.736  1.00  2.81           C  
ATOM   4460  C   GLY A 292      12.597 -22.302  25.307  1.00  2.89           C  
ATOM   4461  O   GLY A 292      12.384 -21.237  24.721  1.00  6.43           O  
ATOM   4462  H   GLY A 292      14.307 -20.693  27.376  1.00  2.59           H  
ATOM   4463 1HA  GLY A 292      14.062 -22.907  26.761  1.00  3.37           H  
ATOM   4464 2HA  GLY A 292      12.423 -22.879  27.371  1.00  3.37           H  
ATOM   4465  N   VAL A 293      12.332 -23.488  24.766  1.00  1.90           N  
ATOM   4466  CA  VAL A 293      11.801 -23.638  23.415  1.00  2.08           C  
ATOM   4467  C   VAL A 293      10.316 -23.270  23.331  1.00  3.02           C  
ATOM   4468  O   VAL A 293       9.735 -23.210  22.248  1.00  7.02           O  
ATOM   4469  CB  VAL A 293      12.022 -25.077  22.924  1.00  3.12           C  
ATOM   4470  CG1 VAL A 293      13.510 -25.390  22.900  1.00  3.12           C  
ATOM   4471  CG2 VAL A 293      11.296 -26.048  23.848  1.00  3.12           C  
ATOM   4472  H   VAL A 293      12.523 -24.320  25.307  1.00  2.28           H  
ATOM   4473  HA  VAL A 293      12.357 -22.970  22.766  1.00  2.50           H  
ATOM   4474  HB  VAL A 293      11.645 -25.175  21.907  1.00  3.74           H  
ATOM   4475 1HG1 VAL A 293      13.661 -26.409  22.541  1.00  3.74           H  
ATOM   4476 2HG1 VAL A 293      14.018 -24.693  22.233  1.00  3.74           H  
ATOM   4477 3HG1 VAL A 293      13.920 -25.296  23.905  1.00  3.74           H  
ATOM   4478 1HG2 VAL A 293      11.451 -27.068  23.497  1.00  3.74           H  
ATOM   4479 2HG2 VAL A 293      11.687 -25.949  24.861  1.00  3.74           H  
ATOM   4480 3HG2 VAL A 293      10.230 -25.823  23.846  1.00  3.74           H  
ATOM   4481  N   TRP A 294       9.720 -23.003  24.491  1.00  2.66           N  
ATOM   4482  CA  TRP A 294       8.340 -22.595  24.645  1.00  3.32           C  
ATOM   4483  C   TRP A 294       8.103 -21.091  24.395  1.00  4.72           C  
ATOM   4484  O   TRP A 294       6.976 -20.602  24.526  1.00 12.28           O  
ATOM   4485  CB  TRP A 294       7.911 -22.982  26.044  1.00  4.98           C  
ATOM   4486  CG  TRP A 294       7.774 -24.462  26.204  1.00  4.98           C  
ATOM   4487  CD1 TRP A 294       7.620 -25.368  25.201  1.00  4.98           C  
ATOM   4488  CD2 TRP A 294       7.767 -25.223  27.435  1.00  4.98           C  
ATOM   4489  NE1 TRP A 294       7.510 -26.632  25.718  1.00  4.98           N  
ATOM   4490  CE2 TRP A 294       7.595 -26.563  27.083  1.00  4.98           C  
ATOM   4491  CE3 TRP A 294       7.886 -24.877  28.786  1.00  4.98           C  
ATOM   4492  CZ2 TRP A 294       7.534 -27.568  28.031  1.00  4.98           C  
ATOM   4493  CZ3 TRP A 294       7.830 -25.888  29.737  1.00  4.98           C  
ATOM   4494  CH2 TRP A 294       7.659 -27.199  29.368  1.00  4.98           C  
ATOM   4495  H   TRP A 294      10.251 -23.094  25.341  1.00  3.19           H  
ATOM   4496  HA  TRP A 294       7.740 -23.157  23.929  1.00  3.98           H  
ATOM   4497 1HB  TRP A 294       8.648 -22.625  26.764  1.00  5.98           H  
ATOM   4498 2HB  TRP A 294       6.966 -22.512  26.284  1.00  5.98           H  
ATOM   4499  HD1 TRP A 294       7.582 -25.123  24.141  1.00  5.98           H  
ATOM   4500  HE1 TRP A 294       7.383 -27.476  25.180  1.00  5.98           H  
ATOM   4501  HE3 TRP A 294       8.019 -23.838  29.084  1.00  5.98           H  
ATOM   4502  HZ2 TRP A 294       7.396 -28.612  27.761  1.00  5.98           H  
ATOM   4503  HZ3 TRP A 294       7.924 -25.614  30.789  1.00  5.98           H  
ATOM   4504  HH2 TRP A 294       7.617 -27.966  30.142  1.00  5.98           H  
ATOM   4505  N   TRP A 295       9.167 -20.363  24.036  1.00  3.26           N  
ATOM   4506  CA  TRP A 295       9.074 -18.945  23.705  1.00  3.33           C  
ATOM   4507  C   TRP A 295       9.649 -18.678  22.310  1.00  3.13           C  
ATOM   4508  O   TRP A 295      10.826 -18.954  22.062  1.00  5.70           O  
ATOM   4509  CB  TRP A 295       9.822 -18.105  24.729  1.00  5.00           C  
ATOM   4510  CG  TRP A 295       9.713 -16.625  24.505  1.00  5.00           C  
ATOM   4511  CD1 TRP A 295      10.119 -15.926  23.408  1.00  5.00           C  
ATOM   4512  CD2 TRP A 295       9.186 -15.642  25.425  1.00  5.00           C  
ATOM   4513  NE1 TRP A 295       9.884 -14.588  23.582  1.00  5.00           N  
ATOM   4514  CE2 TRP A 295       9.324 -14.396  24.814  1.00  5.00           C  
ATOM   4515  CE3 TRP A 295       8.629 -15.720  26.702  1.00  5.00           C  
ATOM   4516  CZ2 TRP A 295       8.938 -13.226  25.441  1.00  5.00           C  
ATOM   4517  CZ3 TRP A 295       8.240 -14.543  27.325  1.00  5.00           C  
ATOM   4518  CH2 TRP A 295       8.395 -13.334  26.714  1.00  5.00           C  
ATOM   4519  H   TRP A 295      10.088 -20.790  23.999  1.00  3.91           H  
ATOM   4520  HA  TRP A 295       8.025 -18.652  23.708  1.00  4.00           H  
ATOM   4521 1HB  TRP A 295       9.441 -18.330  25.725  1.00  5.99           H  
ATOM   4522 2HB  TRP A 295      10.877 -18.377  24.716  1.00  5.99           H  
ATOM   4523  HD1 TRP A 295      10.570 -16.366  22.521  1.00  5.99           H  
ATOM   4524  HE1 TRP A 295      10.098 -13.860  22.917  1.00  5.99           H  
ATOM   4525  HE3 TRP A 295       8.511 -16.681  27.199  1.00  5.99           H  
ATOM   4526  HZ2 TRP A 295       9.051 -12.250  24.969  1.00  5.99           H  
ATOM   4527  HZ3 TRP A 295       7.810 -14.605  28.320  1.00  5.99           H  
ATOM   4528  HH2 TRP A 295       8.080 -12.433  27.237  1.00  5.99           H  
ATOM   4529  N   GLY A 296       8.820 -18.178  21.391  1.00  2.03           N  
ATOM   4530  CA  GLY A 296       9.302 -17.870  20.055  1.00  2.28           C  
ATOM   4531  C   GLY A 296       9.515 -19.104  19.203  1.00  1.92           C  
ATOM   4532  O   GLY A 296       8.908 -20.152  19.434  1.00  2.30           O  
ATOM   4533  H   GLY A 296       7.857 -17.947  21.613  1.00  2.44           H  
ATOM   4534 1HA  GLY A 296       8.582 -17.222  19.564  1.00  2.74           H  
ATOM   4535 2HA  GLY A 296      10.234 -17.311  20.126  1.00  2.74           H  
ATOM   4536  N   GLU A 297      10.381 -18.969  18.200  1.00  1.60           N  
ATOM   4537  CA  GLU A 297      10.670 -20.030  17.244  1.00  1.78           C  
ATOM   4538  C   GLU A 297      11.582 -21.051  17.872  1.00  1.72           C  
ATOM   4539  O   GLU A 297      12.775 -21.068  17.588  1.00  1.86           O  
ATOM   4540  CB  GLU A 297      11.327 -19.462  15.979  1.00  2.67           C  
ATOM   4541  CG  GLU A 297      10.450 -18.483  15.217  1.00  2.67           C  
ATOM   4542  CD  GLU A 297      11.052 -17.968  13.935  1.00  2.67           C  
ATOM   4543  OE1 GLU A 297      12.190 -18.268  13.655  1.00  2.67           O  
ATOM   4544  OE2 GLU A 297      10.370 -17.263  13.224  1.00  2.67           O  
ATOM   4545  H   GLU A 297      10.882 -18.099  18.094  1.00  1.92           H  
ATOM   4546  HA  GLU A 297       9.736 -20.523  16.972  1.00  2.14           H  
ATOM   4547 1HB  GLU A 297      12.252 -18.950  16.243  1.00  3.20           H  
ATOM   4548 2HB  GLU A 297      11.582 -20.278  15.304  1.00  3.20           H  
ATOM   4549 1HG  GLU A 297       9.494 -18.957  14.998  1.00  3.20           H  
ATOM   4550 2HG  GLU A 297      10.266 -17.638  15.876  1.00  3.20           H  
ATOM   4551  N   ASP A 298      11.033 -21.847  18.780  1.00  2.02           N  
ATOM   4552  CA  ASP A 298      11.792 -22.848  19.510  1.00  2.27           C  
ATOM   4553  C   ASP A 298      12.964 -22.203  20.247  1.00  1.77           C  
ATOM   4554  O   ASP A 298      14.066 -22.753  20.261  1.00  1.86           O  
ATOM   4555  CB  ASP A 298      12.315 -23.933  18.564  1.00  3.41           C  
ATOM   4556  CG  ASP A 298      11.204 -24.676  17.833  1.00  3.41           C  
ATOM   4557  OD1 ASP A 298      10.135 -24.808  18.379  1.00  3.41           O  
ATOM   4558  OD2 ASP A 298      11.437 -25.103  16.728  1.00  3.41           O  
ATOM   4559  H   ASP A 298      10.043 -21.742  18.965  1.00  2.42           H  
ATOM   4560  HA  ASP A 298      11.138 -23.313  20.245  1.00  2.72           H  
ATOM   4561 1HB  ASP A 298      12.983 -23.493  17.825  1.00  4.09           H  
ATOM   4562 2HB  ASP A 298      12.896 -24.658  19.134  1.00  4.09           H  
ATOM   4563  N   GLY A 299      12.729 -21.037  20.863  1.00  1.57           N  
ATOM   4564  CA  GLY A 299      13.784 -20.353  21.586  1.00  1.64           C  
ATOM   4565  C   GLY A 299      14.461 -19.235  20.794  1.00  1.70           C  
ATOM   4566  O   GLY A 299      15.288 -18.502  21.342  1.00  3.87           O  
ATOM   4567  H   GLY A 299      11.812 -20.605  20.854  1.00  1.88           H  
ATOM   4568 1HA  GLY A 299      13.374 -19.944  22.510  1.00  1.97           H  
ATOM   4569 2HA  GLY A 299      14.528 -21.081  21.875  1.00  1.97           H  
ATOM   4570  N   TYR A 300      14.111 -19.070  19.519  1.00  1.54           N  
ATOM   4571  CA  TYR A 300      14.739 -18.010  18.749  1.00  1.74           C  
ATOM   4572  C   TYR A 300      13.761 -16.907  18.352  1.00  1.98           C  
ATOM   4573  O   TYR A 300      12.583 -17.143  18.078  1.00  2.86           O  
ATOM   4574  CB  TYR A 300      15.404 -18.603  17.515  1.00  2.61           C  
ATOM   4575  CG  TYR A 300      16.485 -19.590  17.882  1.00  2.61           C  
ATOM   4576  CD1 TYR A 300      16.146 -20.927  18.002  1.00  2.61           C  
ATOM   4577  CD2 TYR A 300      17.791 -19.177  18.120  1.00  2.61           C  
ATOM   4578  CE1 TYR A 300      17.094 -21.855  18.352  1.00  2.61           C  
ATOM   4579  CE2 TYR A 300      18.749 -20.112  18.473  1.00  2.61           C  
ATOM   4580  CZ  TYR A 300      18.396 -21.447  18.588  1.00  2.61           C  
ATOM   4581  OH  TYR A 300      19.325 -22.393  18.937  1.00  2.61           O  
ATOM   4582  H   TYR A 300      13.459 -19.690  19.062  1.00  1.85           H  
ATOM   4583  HA  TYR A 300      15.510 -17.558  19.366  1.00  2.09           H  
ATOM   4584 1HB  TYR A 300      14.661 -19.116  16.903  1.00  3.13           H  
ATOM   4585 2HB  TYR A 300      15.847 -17.811  16.912  1.00  3.13           H  
ATOM   4586  HD1 TYR A 300      15.123 -21.248  17.820  1.00  3.13           H  
ATOM   4587  HD2 TYR A 300      18.058 -18.123  18.032  1.00  3.13           H  
ATOM   4588  HE1 TYR A 300      16.821 -22.905  18.445  1.00  3.13           H  
ATOM   4589  HE2 TYR A 300      19.776 -19.799  18.663  1.00  3.13           H  
ATOM   4590  HH  TYR A 300      18.902 -23.254  18.980  1.00  3.13           H  
ATOM   4591  N   ILE A 301      14.265 -15.681  18.337  1.00  1.72           N  
ATOM   4592  CA  ILE A 301      13.445 -14.533  17.983  1.00  2.12           C  
ATOM   4593  C   ILE A 301      14.037 -13.800  16.796  1.00  1.89           C  
ATOM   4594  O   ILE A 301      15.219 -13.454  16.793  1.00  2.28           O  
ATOM   4595  CB  ILE A 301      13.302 -13.553  19.172  1.00  3.18           C  
ATOM   4596  CG1 ILE A 301      12.661 -14.248  20.375  1.00  3.18           C  
ATOM   4597  CG2 ILE A 301      12.489 -12.331  18.765  1.00  3.18           C  
ATOM   4598  CD1 ILE A 301      12.691 -13.413  21.630  1.00  3.18           C  
ATOM   4599  H   ILE A 301      15.239 -15.550  18.579  1.00  2.06           H  
ATOM   4600  HA  ILE A 301      12.458 -14.885  17.703  1.00  2.54           H  
ATOM   4601  HB  ILE A 301      14.284 -13.227  19.483  1.00  3.82           H  
ATOM   4602 1HG1 ILE A 301      11.628 -14.488  20.148  1.00  3.82           H  
ATOM   4603 2HG1 ILE A 301      13.193 -15.177  20.574  1.00  3.82           H  
ATOM   4604 1HG2 ILE A 301      12.420 -11.644  19.608  1.00  3.82           H  
ATOM   4605 2HG2 ILE A 301      12.976 -11.833  17.930  1.00  3.82           H  
ATOM   4606 3HG2 ILE A 301      11.489 -12.636  18.466  1.00  3.82           H  
ATOM   4607 1HD1 ILE A 301      12.231 -13.964  22.448  1.00  3.82           H  
ATOM   4608 2HD1 ILE A 301      13.726 -13.184  21.885  1.00  3.82           H  
ATOM   4609 3HD1 ILE A 301      12.145 -12.486  21.463  1.00  3.82           H  
ATOM   4610  N   ARG A 302      13.222 -13.580  15.769  1.00  1.65           N  
ATOM   4611  CA  ARG A 302      13.694 -12.825  14.619  1.00  1.80           C  
ATOM   4612  C   ARG A 302      13.324 -11.372  14.860  1.00  1.74           C  
ATOM   4613  O   ARG A 302      12.186 -11.097  15.229  1.00  4.36           O  
ATOM   4614  CB  ARG A 302      13.072 -13.297  13.321  1.00  2.70           C  
ATOM   4615  CG  ARG A 302      13.317 -14.749  12.959  1.00  2.70           C  
ATOM   4616  CD  ARG A 302      12.699 -15.097  11.651  1.00  2.70           C  
ATOM   4617  NE  ARG A 302      12.791 -16.522  11.377  1.00  2.70           N  
ATOM   4618  CZ  ARG A 302      12.683 -17.091  10.162  1.00  2.70           C  
ATOM   4619  NH1 ARG A 302      12.526 -16.348   9.088  1.00  2.70           N  
ATOM   4620  NH2 ARG A 302      12.734 -18.407  10.058  1.00  2.70           N  
ATOM   4621  H   ARG A 302      12.267 -13.915  15.803  1.00  1.98           H  
ATOM   4622  HA  ARG A 302      14.765 -12.930  14.547  1.00  2.16           H  
ATOM   4623 1HB  ARG A 302      12.010 -13.149  13.361  1.00  3.24           H  
ATOM   4624 2HB  ARG A 302      13.446 -12.689  12.500  1.00  3.24           H  
ATOM   4625 1HG  ARG A 302      14.388 -14.935  12.895  1.00  3.24           H  
ATOM   4626 2HG  ARG A 302      12.880 -15.394  13.723  1.00  3.24           H  
ATOM   4627 1HD  ARG A 302      11.644 -14.825  11.670  1.00  3.24           H  
ATOM   4628 2HD  ARG A 302      13.195 -14.559  10.847  1.00  3.24           H  
ATOM   4629  HE  ARG A 302      12.881 -17.146  12.174  1.00  3.24           H  
ATOM   4630 1HH1 ARG A 302      12.489 -15.343   9.173  1.00  3.24           H  
ATOM   4631 2HH1 ARG A 302      12.447 -16.783   8.180  1.00  3.24           H  
ATOM   4632 1HH2 ARG A 302      12.849 -18.969  10.892  1.00  3.24           H  
ATOM   4633 2HH2 ARG A 302      12.652 -18.847   9.155  1.00  3.24           H  
ATOM   4634  N   MET A 303      14.266 -10.449  14.687  1.00  1.31           N  
ATOM   4635  CA  MET A 303      13.965  -9.036  14.944  1.00  1.12           C  
ATOM   4636  C   MET A 303      14.332  -8.135  13.775  1.00  1.09           C  
ATOM   4637  O   MET A 303      15.438  -8.199  13.261  1.00  1.53           O  
ATOM   4638  CB  MET A 303      14.704  -8.573  16.200  1.00  1.68           C  
ATOM   4639  CG  MET A 303      14.280  -9.265  17.486  1.00  1.68           C  
ATOM   4640  SD  MET A 303      15.206  -8.690  18.922  1.00  1.68           S  
ATOM   4641  CE  MET A 303      14.592  -7.017  19.071  1.00  1.68           C  
ATOM   4642  H   MET A 303      15.192 -10.745  14.401  1.00  1.57           H  
ATOM   4643  HA  MET A 303      12.894  -8.936  15.109  1.00  1.34           H  
ATOM   4644 1HB  MET A 303      15.766  -8.742  16.079  1.00  2.02           H  
ATOM   4645 2HB  MET A 303      14.568  -7.503  16.336  1.00  2.02           H  
ATOM   4646 1HG  MET A 303      13.219  -9.093  17.664  1.00  2.02           H  
ATOM   4647 2HG  MET A 303      14.442 -10.337  17.387  1.00  2.02           H  
ATOM   4648 1HE  MET A 303      15.074  -6.528  19.918  1.00  2.02           H  
ATOM   4649 2HE  MET A 303      14.815  -6.464  18.158  1.00  2.02           H  
ATOM   4650 3HE  MET A 303      13.513  -7.038  19.229  1.00  2.02           H  
ATOM   4651  N   ARG A 304      13.417  -7.263  13.375  1.00  1.45           N  
ATOM   4652  CA  ARG A 304      13.660  -6.358  12.249  1.00  1.67           C  
ATOM   4653  C   ARG A 304      14.899  -5.491  12.416  1.00  1.24           C  
ATOM   4654  O   ARG A 304      15.083  -4.838  13.444  1.00  1.61           O  
ATOM   4655  CB  ARG A 304      12.475  -5.427  12.029  1.00  2.50           C  
ATOM   4656  CG  ARG A 304      12.620  -4.486  10.840  1.00  2.50           C  
ATOM   4657  CD  ARG A 304      11.428  -3.616  10.660  1.00  2.50           C  
ATOM   4658  NE  ARG A 304      11.593  -2.694   9.546  1.00  2.50           N  
ATOM   4659  CZ  ARG A 304      10.678  -1.783   9.159  1.00  2.50           C  
ATOM   4660  NH1 ARG A 304       9.538  -1.674   9.806  1.00  2.50           N  
ATOM   4661  NH2 ARG A 304      10.926  -0.996   8.127  1.00  2.50           N  
ATOM   4662  H   ARG A 304      12.517  -7.236  13.835  1.00  1.74           H  
ATOM   4663  HA  ARG A 304      13.787  -6.965  11.353  1.00  2.00           H  
ATOM   4664 1HB  ARG A 304      11.578  -6.021  11.875  1.00  3.01           H  
ATOM   4665 2HB  ARG A 304      12.314  -4.813  12.912  1.00  3.01           H  
ATOM   4666 1HG  ARG A 304      13.488  -3.843  10.990  1.00  3.01           H  
ATOM   4667 2HG  ARG A 304      12.757  -5.071   9.930  1.00  3.01           H  
ATOM   4668 1HD  ARG A 304      10.555  -4.231  10.457  1.00  3.01           H  
ATOM   4669 2HD  ARG A 304      11.260  -3.033  11.565  1.00  3.01           H  
ATOM   4670  HE  ARG A 304      12.456  -2.744   9.020  1.00  3.01           H  
ATOM   4671 1HH1 ARG A 304       9.346  -2.272  10.596  1.00  3.01           H  
ATOM   4672 2HH1 ARG A 304       8.856  -0.990   9.513  1.00  3.01           H  
ATOM   4673 1HH2 ARG A 304      11.802  -1.077   7.629  1.00  3.01           H  
ATOM   4674 2HH2 ARG A 304      10.241  -0.314   7.836  1.00  3.01           H  
ATOM   4675  N   LYS A 305      15.720  -5.445  11.372  1.00  1.30           N  
ATOM   4676  CA  LYS A 305      16.906  -4.594  11.375  1.00  2.31           C  
ATOM   4677  C   LYS A 305      17.009  -3.809  10.082  1.00  2.00           C  
ATOM   4678  O   LYS A 305      16.424  -4.187   9.066  1.00  3.23           O  
ATOM   4679  CB  LYS A 305      18.165  -5.424  11.597  1.00  3.46           C  
ATOM   4680  CG  LYS A 305      18.476  -6.422  10.514  1.00  3.46           C  
ATOM   4681  CD  LYS A 305      19.662  -7.297  10.882  1.00  3.46           C  
ATOM   4682  CE  LYS A 305      20.978  -6.653  10.493  1.00  3.46           C  
ATOM   4683  NZ  LYS A 305      21.089  -6.532   9.013  1.00  3.46           N  
ATOM   4684  H   LYS A 305      15.522  -6.030  10.567  1.00  1.56           H  
ATOM   4685  HA  LYS A 305      16.818  -3.877  12.192  1.00  2.77           H  
ATOM   4686 1HB  LYS A 305      19.028  -4.772  11.725  1.00  4.16           H  
ATOM   4687 2HB  LYS A 305      18.039  -5.990  12.510  1.00  4.16           H  
ATOM   4688 1HG  LYS A 305      17.606  -7.045  10.375  1.00  4.16           H  
ATOM   4689 2HG  LYS A 305      18.687  -5.900   9.581  1.00  4.16           H  
ATOM   4690 1HD  LYS A 305      19.658  -7.472  11.957  1.00  4.16           H  
ATOM   4691 2HD  LYS A 305      19.572  -8.257  10.379  1.00  4.16           H  
ATOM   4692 1HE  LYS A 305      21.056  -5.663  10.941  1.00  4.16           H  
ATOM   4693 2HE  LYS A 305      21.797  -7.272  10.859  1.00  4.16           H  
ATOM   4694 1HZ  LYS A 305      21.977  -6.122   8.763  1.00  4.16           H  
ATOM   4695 2HZ  LYS A 305      21.010  -7.464   8.618  1.00  4.16           H  
ATOM   4696 3HZ  LYS A 305      20.339  -5.955   8.662  1.00  4.16           H  
ATOM   4697  N   GLY A 306      17.751  -2.704  10.123  1.00  2.47           N  
ATOM   4698  CA  GLY A 306      17.880  -1.841   8.957  1.00  4.30           C  
ATOM   4699  C   GLY A 306      16.709  -0.863   8.901  1.00  5.01           C  
ATOM   4700  O   GLY A 306      16.291  -0.437   7.825  1.00  6.81           O  
ATOM   4701  H   GLY A 306      18.221  -2.443  10.986  1.00  2.96           H  
ATOM   4702 1HA  GLY A 306      18.821  -1.292   9.007  1.00  5.16           H  
ATOM   4703 2HA  GLY A 306      17.902  -2.445   8.051  1.00  5.16           H  
ATOM   4704  N   ALA A 307      16.177  -0.524  10.079  1.00  5.49           N  
ATOM   4705  CA  ALA A 307      15.038   0.384  10.221  1.00  8.65           C  
ATOM   4706  C   ALA A 307      15.458   1.859  10.333  1.00  9.18           C  
ATOM   4707  O   ALA A 307      14.623   2.712  10.638  1.00 31.67           O  
ATOM   4708  CB  ALA A 307      14.221  -0.013  11.441  1.00 12.98           C  
ATOM   4709  H   ALA A 307      16.578  -0.913  10.921  1.00  6.59           H  
ATOM   4710  HA  ALA A 307      14.417   0.283   9.331  1.00 10.38           H  
ATOM   4711 1HB  ALA A 307      13.351   0.640  11.523  1.00 15.57           H  
ATOM   4712 2HB  ALA A 307      13.890  -1.046  11.338  1.00 15.57           H  
ATOM   4713 3HB  ALA A 307      14.832   0.084  12.336  1.00 15.57           H  
ATOM   4714  N   ASP A 308      16.745   2.146  10.117  1.00 10.07           N  
ATOM   4715  CA  ASP A 308      17.312   3.494  10.205  1.00 10.08           C  
ATOM   4716  C   ASP A 308      17.247   4.088  11.613  1.00  7.00           C  
ATOM   4717  O   ASP A 308      17.164   5.306  11.777  1.00 17.32           O  
ATOM   4718  CB  ASP A 308      16.623   4.445   9.217  1.00 15.12           C  
ATOM   4719  CG  ASP A 308      16.851   4.058   7.763  1.00 15.12           C  
ATOM   4720  OD1 ASP A 308      17.890   3.515   7.469  1.00 15.12           O  
ATOM   4721  OD2 ASP A 308      15.988   4.317   6.958  1.00 15.12           O  
ATOM   4722  H   ASP A 308      17.375   1.398   9.872  1.00 12.08           H  
ATOM   4723  HA  ASP A 308      18.363   3.431   9.923  1.00 12.10           H  
ATOM   4724 1HB  ASP A 308      15.552   4.479   9.405  1.00 18.14           H  
ATOM   4725 2HB  ASP A 308      17.007   5.454   9.367  1.00 18.14           H  
ATOM   4726  N   GLY A 309      17.314   3.227  12.624  1.00  9.81           N  
ATOM   4727  CA  GLY A 309      17.337   3.662  14.011  1.00  6.63           C  
ATOM   4728  C   GLY A 309      18.547   3.017  14.687  1.00  3.43           C  
ATOM   4729  O   GLY A 309      18.504   1.826  14.991  1.00  3.94           O  
ATOM   4730  H   GLY A 309      17.368   2.239  12.426  1.00 11.77           H  
ATOM   4731 1HA  GLY A 309      17.361   4.747  14.072  1.00  7.96           H  
ATOM   4732 2HA  GLY A 309      16.423   3.336  14.507  1.00  7.96           H  
ATOM   4733  N   PRO A 310      19.613   3.790  14.946  1.00  3.42           N  
ATOM   4734  CA  PRO A 310      20.912   3.411  15.511  1.00  3.60           C  
ATOM   4735  C   PRO A 310      20.814   2.569  16.775  1.00  2.80           C  
ATOM   4736  O   PRO A 310      21.547   1.595  16.932  1.00  3.57           O  
ATOM   4737  CB  PRO A 310      21.556   4.768  15.807  1.00  5.40           C  
ATOM   4738  CG  PRO A 310      20.997   5.666  14.762  1.00  5.40           C  
ATOM   4739  CD  PRO A 310      19.568   5.231  14.623  1.00  5.40           C  
ATOM   4740  HA  PRO A 310      21.488   2.874  14.743  1.00  4.32           H  
ATOM   4741 1HB  PRO A 310      21.310   5.091  16.829  1.00  6.48           H  
ATOM   4742 2HB  PRO A 310      22.651   4.684  15.749  1.00  6.48           H  
ATOM   4743 1HG  PRO A 310      21.089   6.717  15.075  1.00  6.48           H  
ATOM   4744 2HG  PRO A 310      21.566   5.560  13.828  1.00  6.48           H  
ATOM   4745 1HD  PRO A 310      18.921   5.763  15.336  1.00  6.48           H  
ATOM   4746 2HD  PRO A 310      19.242   5.378  13.582  1.00  6.48           H  
ATOM   4747  N   ALA A 311      19.865   2.900  17.649  1.00  2.44           N  
ATOM   4748  CA  ALA A 311      19.675   2.175  18.904  1.00  1.95           C  
ATOM   4749  C   ALA A 311      19.326   0.703  18.683  1.00  1.34           C  
ATOM   4750  O   ALA A 311      19.540  -0.118  19.576  1.00  1.18           O  
ATOM   4751  CB  ALA A 311      18.586   2.842  19.727  1.00  2.92           C  
ATOM   4752  H   ALA A 311      19.276   3.696  17.455  1.00  2.93           H  
ATOM   4753  HA  ALA A 311      20.607   2.217  19.460  1.00  2.34           H  
ATOM   4754 1HB  ALA A 311      18.475   2.319  20.677  1.00  3.51           H  
ATOM   4755 2HB  ALA A 311      18.860   3.880  19.914  1.00  3.51           H  
ATOM   4756 3HB  ALA A 311      17.645   2.807  19.182  1.00  3.51           H  
ATOM   4757  N   GLY A 312      18.769   0.378  17.517  1.00  1.38           N  
ATOM   4758  CA  GLY A 312      18.383  -0.979  17.196  1.00  1.22           C  
ATOM   4759  C   GLY A 312      16.942  -1.226  17.604  1.00  0.99           C  
ATOM   4760  O   GLY A 312      16.378  -0.484  18.411  1.00  0.93           O  
ATOM   4761  H   GLY A 312      18.624   1.079  16.806  1.00  1.66           H  
ATOM   4762 1HA  GLY A 312      18.502  -1.151  16.126  1.00  1.46           H  
ATOM   4763 2HA  GLY A 312      19.044  -1.672  17.711  1.00  1.46           H  
ATOM   4764  N   LEU A 313      16.337  -2.266  17.042  1.00  1.17           N  
ATOM   4765  CA  LEU A 313      14.965  -2.589  17.392  1.00  1.36           C  
ATOM   4766  C   LEU A 313      14.925  -3.002  18.845  1.00  0.90           C  
ATOM   4767  O   LEU A 313      15.700  -3.857  19.269  1.00  0.79           O  
ATOM   4768  CB  LEU A 313      14.410  -3.711  16.523  1.00  2.04           C  
ATOM   4769  CG  LEU A 313      12.923  -4.008  16.744  1.00  2.04           C  
ATOM   4770  CD1 LEU A 313      12.099  -2.816  16.291  1.00  2.04           C  
ATOM   4771  CD2 LEU A 313      12.540  -5.236  15.971  1.00  2.04           C  
ATOM   4772  H   LEU A 313      16.837  -2.837  16.373  1.00  1.40           H  
ATOM   4773  HA  LEU A 313      14.347  -1.702  17.263  1.00  1.63           H  
ATOM   4774 1HB  LEU A 313      14.546  -3.440  15.477  1.00  2.45           H  
ATOM   4775 2HB  LEU A 313      14.972  -4.623  16.721  1.00  2.45           H  
ATOM   4776  HG  LEU A 313      12.732  -4.168  17.804  1.00  2.45           H  
ATOM   4777 1HD1 LEU A 313      11.041  -3.021  16.452  1.00  2.45           H  
ATOM   4778 2HD1 LEU A 313      12.388  -1.934  16.863  1.00  2.45           H  
ATOM   4779 3HD1 LEU A 313      12.276  -2.634  15.231  1.00  2.45           H  
ATOM   4780 1HD2 LEU A 313      11.481  -5.439  16.118  1.00  2.45           H  
ATOM   4781 2HD2 LEU A 313      12.733  -5.067  14.915  1.00  2.45           H  
ATOM   4782 3HD2 LEU A 313      13.125  -6.083  16.318  1.00  2.45           H  
ATOM   4783  N   CYS A 314      14.068  -2.337  19.620  1.00  1.19           N  
ATOM   4784  CA  CYS A 314      13.917  -2.589  21.056  1.00  1.62           C  
ATOM   4785  C   CYS A 314      15.168  -2.201  21.849  1.00  1.19           C  
ATOM   4786  O   CYS A 314      15.306  -2.582  23.012  1.00  2.05           O  
ATOM   4787  CB  CYS A 314      13.608  -4.060  21.330  1.00  2.43           C  
ATOM   4788  SG  CYS A 314      12.147  -4.678  20.491  1.00  2.43           S  
ATOM   4789  H   CYS A 314      13.478  -1.638  19.193  1.00  1.43           H  
ATOM   4790  HA  CYS A 314      13.081  -1.990  21.420  1.00  1.94           H  
ATOM   4791 1HB  CYS A 314      14.453  -4.689  21.057  1.00  2.92           H  
ATOM   4792 2HB  CYS A 314      13.445  -4.189  22.397  1.00  2.92           H  
ATOM   4793  HG  CYS A 314      12.051  -5.807  21.188  1.00  2.92           H  
ATOM   4794  N   GLY A 315      16.089  -1.469  21.215  1.00  0.81           N  
ATOM   4795  CA  GLY A 315      17.335  -1.079  21.839  1.00  1.05           C  
ATOM   4796  C   GLY A 315      18.389  -2.177  21.780  1.00  0.91           C  
ATOM   4797  O   GLY A 315      19.355  -2.140  22.540  1.00  1.11           O  
ATOM   4798  H   GLY A 315      15.936  -1.161  20.264  1.00  0.97           H  
ATOM   4799 1HA  GLY A 315      17.715  -0.183  21.349  1.00  1.26           H  
ATOM   4800 2HA  GLY A 315      17.154  -0.817  22.870  1.00  1.26           H  
ATOM   4801  N   ILE A 316      18.248  -3.129  20.849  1.00  0.88           N  
ATOM   4802  CA  ILE A 316      19.205  -4.236  20.731  1.00  1.17           C  
ATOM   4803  C   ILE A 316      20.664  -3.788  20.551  1.00  1.52           C  
ATOM   4804  O   ILE A 316      21.584  -4.516  20.924  1.00  2.22           O  
ATOM   4805  CB  ILE A 316      18.801  -5.170  19.554  1.00  1.75           C  
ATOM   4806  CG1 ILE A 316      19.559  -6.483  19.651  1.00  1.75           C  
ATOM   4807  CG2 ILE A 316      19.051  -4.522  18.207  1.00  1.75           C  
ATOM   4808  CD1 ILE A 316      19.061  -7.559  18.715  1.00  1.75           C  
ATOM   4809  H   ILE A 316      17.440  -3.133  20.239  1.00  1.06           H  
ATOM   4810  HA  ILE A 316      19.159  -4.816  21.649  1.00  1.40           H  
ATOM   4811  HB  ILE A 316      17.741  -5.404  19.640  1.00  2.11           H  
ATOM   4812 1HG1 ILE A 316      20.611  -6.301  19.445  1.00  2.11           H  
ATOM   4813 2HG1 ILE A 316      19.467  -6.847  20.669  1.00  2.11           H  
ATOM   4814 1HG2 ILE A 316      18.740  -5.203  17.415  1.00  2.11           H  
ATOM   4815 2HG2 ILE A 316      18.473  -3.609  18.145  1.00  2.11           H  
ATOM   4816 3HG2 ILE A 316      20.109  -4.297  18.093  1.00  2.11           H  
ATOM   4817 1HD1 ILE A 316      19.649  -8.466  18.855  1.00  2.11           H  
ATOM   4818 2HD1 ILE A 316      18.012  -7.770  18.927  1.00  2.11           H  
ATOM   4819 3HD1 ILE A 316      19.162  -7.216  17.688  1.00  2.11           H  
ATOM   4820  N   ALA A 317      20.879  -2.602  19.987  1.00  1.49           N  
ATOM   4821  CA  ALA A 317      22.223  -2.076  19.788  1.00  2.18           C  
ATOM   4822  C   ALA A 317      22.569  -0.931  20.746  1.00  2.35           C  
ATOM   4823  O   ALA A 317      23.568  -0.238  20.537  1.00  3.64           O  
ATOM   4824  CB  ALA A 317      22.377  -1.602  18.374  1.00  3.27           C  
ATOM   4825  H   ALA A 317      20.097  -2.030  19.694  1.00  1.79           H  
ATOM   4826  HA  ALA A 317      22.927  -2.887  19.967  1.00  2.62           H  
ATOM   4827 1HB  ALA A 317      23.397  -1.254  18.224  1.00  3.92           H  
ATOM   4828 2HB  ALA A 317      22.167  -2.426  17.695  1.00  3.92           H  
ATOM   4829 3HB  ALA A 317      21.683  -0.788  18.180  1.00  3.92           H  
ATOM   4830  N   ARG A 318      21.732  -0.706  21.764  1.00  2.16           N  
ATOM   4831  CA  ARG A 318      21.943   0.372  22.730  1.00  2.65           C  
ATOM   4832  C   ARG A 318      23.030   0.032  23.745  1.00  4.85           C  
ATOM   4833  O   ARG A 318      23.886   0.866  24.053  1.00 11.93           O  
ATOM   4834  CB  ARG A 318      20.651   0.696  23.459  1.00  3.97           C  
ATOM   4835  CG  ARG A 318      20.744   1.851  24.444  1.00  3.97           C  
ATOM   4836  CD  ARG A 318      19.419   2.218  25.010  1.00  3.97           C  
ATOM   4837  NE  ARG A 318      19.526   3.291  25.990  1.00  3.97           N  
ATOM   4838  CZ  ARG A 318      18.513   3.724  26.767  1.00  3.97           C  
ATOM   4839  NH1 ARG A 318      17.326   3.170  26.673  1.00  3.97           N  
ATOM   4840  NH2 ARG A 318      18.716   4.706  27.629  1.00  3.97           N  
ATOM   4841  H   ARG A 318      20.925  -1.295  21.892  1.00  2.59           H  
ATOM   4842  HA  ARG A 318      22.251   1.262  22.185  1.00  3.18           H  
ATOM   4843 1HB  ARG A 318      19.874   0.938  22.735  1.00  4.77           H  
ATOM   4844 2HB  ARG A 318      20.323  -0.181  24.010  1.00  4.77           H  
ATOM   4845 1HG  ARG A 318      21.399   1.569  25.270  1.00  4.77           H  
ATOM   4846 2HG  ARG A 318      21.155   2.726  23.942  1.00  4.77           H  
ATOM   4847 1HD  ARG A 318      18.762   2.554  24.208  1.00  4.77           H  
ATOM   4848 2HD  ARG A 318      18.977   1.355  25.500  1.00  4.77           H  
ATOM   4849  HE  ARG A 318      20.425   3.741  26.095  1.00  4.77           H  
ATOM   4850 1HH1 ARG A 318      17.169   2.419  26.016  1.00  4.77           H  
ATOM   4851 2HH1 ARG A 318      16.567   3.489  27.257  1.00  4.77           H  
ATOM   4852 1HH2 ARG A 318      19.629   5.133  27.705  1.00  4.77           H  
ATOM   4853 2HH2 ARG A 318      17.957   5.028  28.212  1.00  4.77           H  
ATOM   4854  N   GLU A 319      23.035  -1.201  24.259  1.00  4.29           N  
ATOM   4855  CA  GLU A 319      24.105  -1.581  25.187  1.00  9.35           C  
ATOM   4856  C   GLU A 319      24.527  -3.076  25.149  1.00  6.83           C  
ATOM   4857  O   GLU A 319      24.388  -3.789  26.142  1.00 16.86           O  
ATOM   4858  CB  GLU A 319      23.702  -1.189  26.607  1.00 14.02           C  
ATOM   4859  CG  GLU A 319      22.464  -1.883  27.131  1.00 14.02           C  
ATOM   4860  CD  GLU A 319      22.062  -1.387  28.488  1.00 14.02           C  
ATOM   4861  OE1 GLU A 319      21.873  -0.205  28.645  1.00 14.02           O  
ATOM   4862  OE2 GLU A 319      21.950  -2.196  29.374  1.00 14.02           O  
ATOM   4863  H   GLU A 319      22.316  -1.866  24.009  1.00  5.15           H  
ATOM   4864  HA  GLU A 319      24.974  -0.994  24.923  1.00 11.22           H  
ATOM   4865 1HB  GLU A 319      24.523  -1.402  27.290  1.00 16.83           H  
ATOM   4866 2HB  GLU A 319      23.519  -0.114  26.644  1.00 16.83           H  
ATOM   4867 1HG  GLU A 319      21.642  -1.718  26.435  1.00 16.83           H  
ATOM   4868 2HG  GLU A 319      22.652  -2.955  27.182  1.00 16.83           H  
ATOM   4869  N   PRO A 320      25.030  -3.537  23.989  1.00  2.73           N  
ATOM   4870  CA  PRO A 320      25.582  -4.865  23.658  1.00  2.25           C  
ATOM   4871  C   PRO A 320      27.072  -5.132  24.039  1.00  2.81           C  
ATOM   4872  O   PRO A 320      27.883  -4.204  24.113  1.00  7.26           O  
ATOM   4873  CB  PRO A 320      25.377  -4.913  22.141  1.00  3.38           C  
ATOM   4874  CG  PRO A 320      25.398  -3.505  21.687  1.00  3.38           C  
ATOM   4875  CD  PRO A 320      24.700  -2.792  22.760  1.00  3.38           C  
ATOM   4876  HA  PRO A 320      24.942  -5.616  24.137  1.00  2.70           H  
ATOM   4877 1HB  PRO A 320      26.166  -5.510  21.676  1.00  4.05           H  
ATOM   4878 2HB  PRO A 320      24.422  -5.393  21.914  1.00  4.05           H  
ATOM   4879 1HG  PRO A 320      26.402  -3.100  21.559  1.00  4.05           H  
ATOM   4880 2HG  PRO A 320      24.893  -3.410  20.717  1.00  4.05           H  
ATOM   4881 1HD  PRO A 320      25.072  -1.759  22.817  1.00  4.05           H  
ATOM   4882 2HD  PRO A 320      23.622  -2.848  22.563  1.00  4.05           H  
ATOM   4883  N   SER A 321      27.412  -6.428  24.244  1.00  2.17           N  
ATOM   4884  CA  SER A 321      28.792  -6.871  24.571  1.00  3.03           C  
ATOM   4885  C   SER A 321      29.041  -8.377  24.279  1.00  1.48           C  
ATOM   4886  O   SER A 321      28.097  -9.155  24.167  1.00  2.61           O  
ATOM   4887  CB  SER A 321      29.088  -6.602  26.034  1.00  4.54           C  
ATOM   4888  OG  SER A 321      28.313  -7.425  26.863  1.00  4.54           O  
ATOM   4889  H   SER A 321      26.676  -7.123  24.181  1.00  2.60           H  
ATOM   4890  HA  SER A 321      29.487  -6.289  23.964  1.00  3.64           H  
ATOM   4891 1HB  SER A 321      30.146  -6.771  26.231  1.00  5.45           H  
ATOM   4892 2HB  SER A 321      28.874  -5.559  26.258  1.00  5.45           H  
ATOM   4893  HG  SER A 321      27.400  -7.172  26.704  1.00  5.45           H  
ATOM   4894  N   TYR A 322      30.316  -8.785  24.175  1.00  1.63           N  
ATOM   4895  CA  TYR A 322      30.665 -10.195  23.891  1.00  4.82           C  
ATOM   4896  C   TYR A 322      32.058 -10.553  24.467  1.00  3.25           C  
ATOM   4897  O   TYR A 322      32.847  -9.660  24.741  1.00  2.59           O  
ATOM   4898  CB  TYR A 322      30.598 -10.415  22.377  1.00  7.23           C  
ATOM   4899  CG  TYR A 322      31.607  -9.634  21.589  1.00  7.23           C  
ATOM   4900  CD1 TYR A 322      32.795 -10.216  21.186  1.00  7.23           C  
ATOM   4901  CD2 TYR A 322      31.340  -8.322  21.281  1.00  7.23           C  
ATOM   4902  CE1 TYR A 322      33.708  -9.476  20.464  1.00  7.23           C  
ATOM   4903  CE2 TYR A 322      32.247  -7.575  20.567  1.00  7.23           C  
ATOM   4904  CZ  TYR A 322      33.424  -8.148  20.157  1.00  7.23           C  
ATOM   4905  OH  TYR A 322      34.335  -7.396  19.461  1.00  7.23           O  
ATOM   4906  H   TYR A 322      31.063  -8.111  24.281  1.00  1.96           H  
ATOM   4907  HA  TYR A 322      29.926 -10.834  24.371  1.00  5.78           H  
ATOM   4908 1HB  TYR A 322      30.722 -11.462  22.127  1.00  8.68           H  
ATOM   4909 2HB  TYR A 322      29.611 -10.123  22.030  1.00  8.68           H  
ATOM   4910  HD1 TYR A 322      33.003 -11.253  21.438  1.00  8.68           H  
ATOM   4911  HD2 TYR A 322      30.405  -7.886  21.616  1.00  8.68           H  
ATOM   4912  HE1 TYR A 322      34.647  -9.926  20.143  1.00  8.68           H  
ATOM   4913  HE2 TYR A 322      32.038  -6.532  20.327  1.00  8.68           H  
ATOM   4914  HH  TYR A 322      35.221  -7.595  19.782  1.00  8.68           H  
ATOM   4915  N   PRO A 323      32.373 -11.839  24.683  1.00  4.89           N  
ATOM   4916  CA  PRO A 323      33.604 -12.361  25.262  1.00  5.53           C  
ATOM   4917  C   PRO A 323      34.753 -12.413  24.262  1.00  4.16           C  
ATOM   4918  O   PRO A 323      34.557 -12.211  23.063  1.00  5.55           O  
ATOM   4919  CB  PRO A 323      33.201 -13.760  25.709  1.00  8.29           C  
ATOM   4920  CG  PRO A 323      32.200 -14.187  24.697  1.00  8.29           C  
ATOM   4921  CD  PRO A 323      31.438 -12.933  24.350  1.00  8.29           C  
ATOM   4922  HA  PRO A 323      33.879 -11.744  26.130  1.00  6.64           H  
ATOM   4923 1HB  PRO A 323      34.086 -14.406  25.749  1.00  9.95           H  
ATOM   4924 2HB  PRO A 323      32.793 -13.728  26.725  1.00  9.95           H  
ATOM   4925 1HG  PRO A 323      32.707 -14.627  23.826  1.00  9.95           H  
ATOM   4926 2HG  PRO A 323      31.554 -14.971  25.117  1.00  9.95           H  
ATOM   4927 1HD  PRO A 323      31.227 -12.951  23.276  1.00  9.95           H  
ATOM   4928 2HD  PRO A 323      30.520 -12.855  24.943  1.00  9.95           H  
ATOM   4929  N   PHE A 324      35.942 -12.702  24.781  1.00  5.69           N  
ATOM   4930  CA  PHE A 324      37.158 -12.835  23.993  1.00  7.21           C
[truncated: 24,560 more chars]
