# Supplementary material for: Sequence comparison, molecular modeling, and network analysis predict structural diversity in cysteine proteases from the Cape sundew, Drosera capensis
Source: Comput Struct Biotechnol J. 2016 Jun 14;14:271–82. doi: 10.1016/j.csbj.2016.05.003 (PMC4949590; doi:10.1016/j.csbj.2016.05.003)
Supplement: Supplementary file 3 [file mmc3.zip › Rosetta_full/DCAP_7844_full_m1.pdb]

PFRMAT TS
TARGET DCAP_7844_full
AUTHOR BAKER-ROSETTASERVER
METHOD    ROSETTA provides both ab initio and
METHOD    comparative models of protein domains.
METHOD    Comparative models are built from structures
METHOD    detected and aligned by HHSEARCH, SPARKS, and
METHOD    Raptor. Loop regions are assembled from fragments and 
METHOD    optimized to fit the aligned template structures.
METHOD    De novo models are built using the Rosetta de
METHOD    novo protocol.  The procedure is fully automated.
MODEL     1
PARENT 4qrvB_301
REMARK PARENT    4qrvB_301
REMARK PARSRC    alignment
REMARK SCORE     0.80
ATOM      1  N   MET A   1      20.449  26.859 -21.268  1.00999.99           N  
ATOM      2  CA  MET A   1      19.496  27.643 -20.485  1.00999.99           C  
ATOM      3  C   MET A   1      18.044  27.344 -20.865  1.00999.99           C  
ATOM      4  O   MET A   1      17.136  27.568 -20.064  1.00999.99           O  
ATOM      5  CB  MET A   1      19.796  29.134 -20.641  1.00999.99           C  
ATOM      6  CG  MET A   1      21.141  29.561 -20.064  1.00999.99           C  
ATOM      7  SD  MET A   1      21.300  29.183 -18.305  1.00999.99           S  
ATOM      8  CE  MET A   1      20.124  30.323 -17.582  1.00999.99           C  
ATOM      9 1H   MET A   1      20.555  27.258 -22.189  1.00999.99           H  
ATOM     10 2H   MET A   1      21.347  26.864 -20.805  1.00999.99           H  
ATOM     11 3H   MET A   1      20.122  25.905 -21.347  1.00999.99           H  
ATOM     12  HA  MET A   1      19.617  27.377 -19.436  1.00999.99           H  
ATOM     13 1HB  MET A   1      19.785  29.399 -21.696  1.00999.99           H  
ATOM     14 2HB  MET A   1      19.019  29.715 -20.146  1.00999.99           H  
ATOM     15 1HG  MET A   1      21.944  29.053 -20.599  1.00999.99           H  
ATOM     16 2HG  MET A   1      21.271  30.634 -20.199  1.00999.99           H  
ATOM     17 1HE  MET A   1      20.115  30.196 -16.499  1.00999.99           H  
ATOM     18 2HE  MET A   1      20.414  31.346 -17.826  1.00999.99           H  
ATOM     19 3HE  MET A   1      19.128  30.123 -17.980  1.00999.99           H  
ATOM     20  N   ASP A   2      17.828  26.809 -22.072  1.00999.99           N  
ATOM     21  CA  ASP A   2      16.484  26.499 -22.561  1.00999.99           C  
ATOM     22  C   ASP A   2      15.810  25.340 -21.826  1.00999.99           C  
ATOM     23  O   ASP A   2      14.615  25.109 -22.009  1.00999.99           O  
ATOM     24  CB  ASP A   2      16.515  26.216 -24.062  1.00999.99           C  
ATOM     25  CG  ASP A   2      16.712  27.477 -24.909  1.00999.99           C  
ATOM     26  OD1 ASP A   2      16.414  28.550 -24.437  1.00999.99           O  
ATOM     27  OD2 ASP A   2      17.158  27.351 -26.023  1.00999.99           O  
ATOM     28  H   ASP A   2      18.608  26.631 -22.688  1.00999.99           H  
ATOM     29  HA  ASP A   2      15.866  27.384 -22.408  1.00999.99           H  
ATOM     30 1HB  ASP A   2      17.329  25.525 -24.279  1.00999.99           H  
ATOM     31 2HB  ASP A   2      15.586  25.729 -24.363  1.00999.99           H  
ATOM     32  N   SER A   3      16.553  24.626 -20.975  1.00999.99           N  
ATOM     33  CA  SER A   3      15.957  23.567 -20.175  1.00999.99           C  
ATOM     34  C   SER A   3      14.948  24.158 -19.188  1.00999.99           C  
ATOM     35  O   SER A   3      14.046  23.456 -18.736  1.00999.99           O  
ATOM     36  CB  SER A   3      17.020  22.786 -19.424  1.00999.99           C  
ATOM     37  OG  SER A   3      17.620  23.565 -18.424  1.00999.99           O  
ATOM     38  H   SER A   3      17.535  24.821 -20.876  1.00999.99           H  
ATOM     39  HA  SER A   3      15.429  22.882 -20.840  1.00999.99           H  
ATOM     40 1HB  SER A   3      16.574  21.896 -18.978  1.00999.99           H  
ATOM     41 2HB  SER A   3      17.783  22.448 -20.125  1.00999.99           H  
ATOM     42  HG  SER A   3      16.920  23.804 -17.813  1.00999.99           H  
ATOM     43  N   LYS A   4      15.083  25.453 -18.870  1.00999.99           N  
ATOM     44  CA  LYS A   4      14.106  26.115 -18.025  1.00999.99           C  
ATOM     45  C   LYS A   4      12.784  26.165 -18.748  1.00999.99           C  
ATOM     46  O   LYS A   4      11.745  25.879 -18.162  1.00999.99           O  
ATOM     47  CB  LYS A   4      14.535  27.527 -17.646  1.00999.99           C  
ATOM     48  CG  LYS A   4      13.539  28.227 -16.729  1.00999.99           C  
ATOM     49  CD  LYS A   4      14.041  29.593 -16.302  1.00999.99           C  
ATOM     50  CE  LYS A   4      13.033  30.297 -15.408  1.00999.99           C  
ATOM     51  NZ  LYS A   4      13.528  31.631 -14.974  1.00999.99           N  
ATOM     52  H   LYS A   4      15.851  26.003 -19.238  1.00999.99           H  
ATOM     53  HA  LYS A   4      13.973  25.531 -17.114  1.00999.99           H  
ATOM     54 1HB  LYS A   4      15.499  27.495 -17.139  1.00999.99           H  
ATOM     55 2HB  LYS A   4      14.655  28.133 -18.545  1.00999.99           H  
ATOM     56 1HG  LYS A   4      12.587  28.349 -17.248  1.00999.99           H  
ATOM     57 2HG  LYS A   4      13.372  27.617 -15.843  1.00999.99           H  
ATOM     58 1HD  LYS A   4      14.980  29.484 -15.760  1.00999.99           H  
ATOM     59 2HD  LYS A   4      14.219  30.205 -17.185  1.00999.99           H  
ATOM     60 1HE  LYS A   4      12.097  30.426 -15.951  1.00999.99           H  
ATOM     61 2HE  LYS A   4      12.845  29.685 -14.526  1.00999.99           H  
ATOM     62 1HZ  LYS A   4      12.840  32.072 -14.382  1.00999.99           H  
ATOM     63 2HZ  LYS A   4      14.391  31.516 -14.461  1.00999.99           H  
ATOM     64 3HZ  LYS A   4      13.694  32.208 -15.786  1.00999.99           H  
ATOM     65  N   LYS A   5      12.840  26.526 -20.031  1.00999.99           N  
ATOM     66  CA  LYS A   5      11.673  26.627 -20.895  1.00999.99           C  
ATOM     67  C   LYS A   5      10.997  25.283 -21.003  1.00999.99           C  
ATOM     68  O   LYS A   5       9.771  25.194 -20.947  1.00999.99           O  
ATOM     69  CB  LYS A   5      12.099  27.121 -22.268  1.00999.99           C  
ATOM     70  CG  LYS A   5      12.573  28.558 -22.277  1.00999.99           C  
ATOM     71  CD  LYS A   5      13.118  28.925 -23.640  1.00999.99           C  
ATOM     72  CE  LYS A   5      13.677  30.333 -23.655  1.00999.99           C  
ATOM     73  NZ  LYS A   5      14.410  30.603 -24.918  1.00999.99           N  
ATOM     74  H   LYS A   5      13.740  26.746 -20.431  1.00999.99           H  
ATOM     75  HA  LYS A   5      10.968  27.328 -20.461  1.00999.99           H  
ATOM     76 1HB  LYS A   5      12.903  26.503 -22.656  1.00999.99           H  
ATOM     77 2HB  LYS A   5      11.262  27.041 -22.961  1.00999.99           H  
ATOM     78 1HG  LYS A   5      11.742  29.218 -22.032  1.00999.99           H  
ATOM     79 2HG  LYS A   5      13.356  28.694 -21.531  1.00999.99           H  
ATOM     80 1HD  LYS A   5      13.911  28.227 -23.915  1.00999.99           H  
ATOM     81 2HD  LYS A   5      12.322  28.852 -24.380  1.00999.99           H  
ATOM     82 1HE  LYS A   5      12.858  31.045 -23.559  1.00999.99           H  
ATOM     83 2HE  LYS A   5      14.359  30.464 -22.814  1.00999.99           H  
ATOM     84 1HZ  LYS A   5      14.774  31.544 -24.906  1.00999.99           H  
ATOM     85 2HZ  LYS A   5      15.179  29.939 -24.985  1.00999.99           H  
ATOM     86 3HZ  LYS A   5      13.788  30.488 -25.705  1.00999.99           H  
ATOM     87  N   PHE A   6      11.807  24.234 -21.114  1.00999.99           N  
ATOM     88  CA  PHE A   6      11.316  22.867 -21.132  1.00999.99           C  
ATOM     89  C   PHE A   6      10.481  22.592 -19.899  1.00999.99           C  
ATOM     90  O   PHE A   6       9.369  22.073 -20.003  1.00999.99           O  
ATOM     91  CB  PHE A   6      12.464  21.869 -21.216  1.00999.99           C  
ATOM     92  CG  PHE A   6      12.026  20.445 -21.053  1.00999.99           C  
ATOM     93  CD1 PHE A   6      11.437  19.751 -22.098  1.00999.99           C  
ATOM     94  CD2 PHE A   6      12.208  19.796 -19.840  1.00999.99           C  
ATOM     95  CE1 PHE A   6      11.036  18.438 -21.932  1.00999.99           C  
ATOM     96  CE2 PHE A   6      11.809  18.486 -19.672  1.00999.99           C  
ATOM     97  CZ  PHE A   6      11.223  17.806 -20.720  1.00999.99           C  
ATOM     98  H   PHE A   6      12.808  24.396 -21.195  1.00999.99           H  
ATOM     99  HA  PHE A   6      10.677  22.747 -22.010  1.00999.99           H  
ATOM    100 1HB  PHE A   6      12.960  21.965 -22.181  1.00999.99           H  
ATOM    101 2HB  PHE A   6      13.202  22.085 -20.448  1.00999.99           H  
ATOM    102  HD1 PHE A   6      11.291  20.251 -23.055  1.00999.99           H  
ATOM    103  HD2 PHE A   6      12.672  20.335 -19.013  1.00999.99           H  
ATOM    104  HE1 PHE A   6      10.573  17.902 -22.760  1.00999.99           H  
ATOM    105  HE2 PHE A   6      11.957  17.988 -18.714  1.00999.99           H  
ATOM    106  HZ  PHE A   6      10.907  16.771 -20.589  1.00999.99           H  
ATOM    107  N   LEU A   7      11.040  22.911 -18.733  1.00999.99           N  
ATOM    108  CA  LEU A   7      10.364  22.693 -17.469  1.00999.99           C  
ATOM    109  C   LEU A   7       9.155  23.611 -17.272  1.00999.99           C  
ATOM    110  O   LEU A   7       8.171  23.204 -16.658  1.00999.99           O  
ATOM    111  CB  LEU A   7      11.351  22.876 -16.328  1.00999.99           C  
ATOM    112  CG  LEU A   7      12.459  21.826 -16.245  1.00999.99           C  
ATOM    113  CD1 LEU A   7      13.446  22.229 -15.159  1.00999.99           C  
ATOM    114  CD2 LEU A   7      11.838  20.468 -15.956  1.00999.99           C  
ATOM    115  H   LEU A   7      11.973  23.310 -18.725  1.00999.99           H  
ATOM    116  HA  LEU A   7      10.016  21.661 -17.450  1.00999.99           H  
ATOM    117 1HB  LEU A   7      11.817  23.857 -16.412  1.00999.99           H  
ATOM    118 2HB  LEU A   7      10.796  22.828 -15.394  1.00999.99           H  
ATOM    119  HG  LEU A   7      12.998  21.784 -17.191  1.00999.99           H  
ATOM    120 1HD1 LEU A   7      14.245  21.490 -15.099  1.00999.99           H  
ATOM    121 2HD1 LEU A   7      13.873  23.204 -15.399  1.00999.99           H  
ATOM    122 3HD1 LEU A   7      12.931  22.285 -14.201  1.00999.99           H  
ATOM    123 1HD2 LEU A   7      12.623  19.713 -15.898  1.00999.99           H  
ATOM    124 2HD2 LEU A   7      11.303  20.508 -15.007  1.00999.99           H  
ATOM    125 3HD2 LEU A   7      11.143  20.209 -16.754  1.00999.99           H  
ATOM    126  N   LEU A   8       9.206  24.834 -17.816  1.00999.99           N  
ATOM    127  CA  LEU A   8       8.060  25.744 -17.749  1.00999.99           C  
ATOM    128  C   LEU A   8       6.879  25.129 -18.482  1.00999.99           C  
ATOM    129  O   LEU A   8       5.740  25.179 -17.998  1.00999.99           O  
ATOM    130  CB  LEU A   8       8.409  27.115 -18.372  1.00999.99           C  
ATOM    131  CG  LEU A   8       9.362  28.022 -17.570  1.00999.99           C  
ATOM    132  CD1 LEU A   8       9.808  29.196 -18.431  1.00999.99           C  
ATOM    133  CD2 LEU A   8       8.623  28.551 -16.356  1.00999.99           C  
ATOM    134  H   LEU A   8      10.049  25.146 -18.274  1.00999.99           H  
ATOM    135  HA  LEU A   8       7.786  25.889 -16.707  1.00999.99           H  
ATOM    136 1HB  LEU A   8       8.861  26.945 -19.347  1.00999.99           H  
ATOM    137 2HB  LEU A   8       7.482  27.668 -18.520  1.00999.99           H  
ATOM    138  HG  LEU A   8      10.236  27.457 -17.255  1.00999.99           H  
ATOM    139 1HD1 LEU A   8      10.471  29.838 -17.852  1.00999.99           H  
ATOM    140 2HD1 LEU A   8      10.336  28.835 -19.309  1.00999.99           H  
ATOM    141 3HD1 LEU A   8       8.935  29.766 -18.744  1.00999.99           H  
ATOM    142 1HD2 LEU A   8       9.283  29.195 -15.775  1.00999.99           H  
ATOM    143 2HD2 LEU A   8       7.755  29.124 -16.683  1.00999.99           H  
ATOM    144 3HD2 LEU A   8       8.289  27.721 -15.744  1.00999.99           H  
ATOM    145  N   VAL A   9       7.164  24.514 -19.630  1.00999.99           N  
ATOM    146  CA  VAL A   9       6.155  23.828 -20.412  1.00999.99           C  
ATOM    147  C   VAL A   9       5.704  22.563 -19.713  1.00999.99           C  
ATOM    148  O   VAL A   9       4.508  22.315 -19.618  1.00999.99           O  
ATOM    149  CB  VAL A   9       6.679  23.486 -21.814  1.00999.99           C  
ATOM    150  CG1 VAL A   9       5.670  22.613 -22.540  1.00999.99           C  
ATOM    151  CG2 VAL A   9       6.921  24.770 -22.589  1.00999.99           C  
ATOM    152  H   VAL A   9       8.116  24.538 -19.981  1.00999.99           H  
ATOM    153  HA  VAL A   9       5.294  24.490 -20.521  1.00999.99           H  
ATOM    154  HB  VAL A   9       7.609  22.924 -21.729  1.00999.99           H  
ATOM    155 1HG1 VAL A   9       6.047  22.367 -23.533  1.00999.99           H  
ATOM    156 2HG1 VAL A   9       5.513  21.696 -21.973  1.00999.99           H  
ATOM    157 3HG1 VAL A   9       4.726  23.151 -22.634  1.00999.99           H  
ATOM    158 1HG2 VAL A   9       7.296  24.529 -23.584  1.00999.99           H  
ATOM    159 2HG2 VAL A   9       5.983  25.321 -22.677  1.00999.99           H  
ATOM    160 3HG2 VAL A   9       7.652  25.383 -22.063  1.00999.99           H  
ATOM    161  N   THR A  10       6.662  21.773 -19.223  1.00999.99           N  
ATOM    162  CA  THR A  10       6.377  20.529 -18.516  1.00999.99           C  
ATOM    163  C   THR A  10       5.406  20.753 -17.371  1.00999.99           C  
ATOM    164  O   THR A  10       4.417  20.027 -17.247  1.00999.99           O  
ATOM    165  CB  THR A  10       7.673  19.902 -17.975  1.00999.99           C  
ATOM    166  OG1 THR A  10       8.553  19.609 -19.068  1.00999.99           O  
ATOM    167  CG2 THR A  10       7.369  18.622 -17.215  1.00999.99           C  
ATOM    168  H   THR A  10       7.629  22.031 -19.351  1.00999.99           H  
ATOM    169  HA  THR A  10       5.921  19.829 -19.216  1.00999.99           H  
ATOM    170  HB  THR A  10       8.162  20.605 -17.305  1.00999.99           H  
ATOM    171  HG1 THR A  10       8.790  20.430 -19.515  1.00999.99           H  
ATOM    172 1HG2 THR A  10       8.298  18.194 -16.839  1.00999.99           H  
ATOM    173 2HG2 THR A  10       6.707  18.845 -16.379  1.00999.99           H  
ATOM    174 3HG2 THR A  10       6.885  17.910 -17.882  1.00999.99           H  
ATOM    175  N   LEU A  11       5.690  21.761 -16.544  1.00999.99           N  
ATOM    176  CA  LEU A  11       4.817  22.104 -15.439  1.00999.99           C  
ATOM    177  C   LEU A  11       3.460  22.528 -15.952  1.00999.99           C  
ATOM    178  O   LEU A  11       2.442  22.040 -15.471  1.00999.99           O  
ATOM    179  CB  LEU A  11       5.394  23.226 -14.577  1.00999.99           C  
ATOM    180  CG  LEU A  11       4.463  23.656 -13.432  1.00999.99           C  
ATOM    181  CD1 LEU A  11       4.223  22.470 -12.511  1.00999.99           C  
ATOM    182  CD2 LEU A  11       5.068  24.815 -12.665  1.00999.99           C  
ATOM    183  H   LEU A  11       6.531  22.301 -16.685  1.00999.99           H  
ATOM    184  HA  LEU A  11       4.693  21.224 -14.813  1.00999.99           H  
ATOM    185 1HB  LEU A  11       6.335  22.892 -14.143  1.00999.99           H  
ATOM    186 2HB  LEU A  11       5.588  24.096 -15.205  1.00999.99           H  
ATOM    187  HG  LEU A  11       3.506  23.961 -13.848  1.00999.99           H  
ATOM    188 1HD1 LEU A  11       3.548  22.764 -11.708  1.00999.99           H  
ATOM    189 2HD1 LEU A  11       3.777  21.654 -13.078  1.00999.99           H  
ATOM    190 3HD1 LEU A  11       5.171  22.142 -12.087  1.00999.99           H  
ATOM    191 1HD2 LEU A  11       4.392  25.111 -11.862  1.00999.99           H  
ATOM    192 2HD2 LEU A  11       6.024  24.510 -12.240  1.00999.99           H  
ATOM    193 3HD2 LEU A  11       5.221  25.657 -13.340  1.00999.99           H  
ATOM    194  N   SER A  12       3.439  23.430 -16.931  1.00999.99           N  
ATOM    195  CA  SER A  12       2.183  23.894 -17.493  1.00999.99           C  
ATOM    196  C   SER A  12       1.323  22.727 -17.976  1.00999.99           C  
ATOM    197  O   SER A  12       0.116  22.708 -17.737  1.00999.99           O  
ATOM    198  CB  SER A  12       2.451  24.841 -18.648  1.00999.99           C  
ATOM    199  OG  SER A  12       3.099  26.004 -18.209  1.00999.99           O  
ATOM    200  H   SER A  12       4.301  23.821 -17.293  1.00999.99           H  
ATOM    201  HA  SER A  12       1.633  24.428 -16.717  1.00999.99           H  
ATOM    202 1HB  SER A  12       3.063  24.344 -19.399  1.00999.99           H  
ATOM    203 2HB  SER A  12       1.507  25.107 -19.120  1.00999.99           H  
ATOM    204  HG  SER A  12       3.995  25.734 -17.973  1.00999.99           H  
ATOM    205  N   LEU A  13       1.952  21.752 -18.636  1.00999.99           N  
ATOM    206  CA  LEU A  13       1.247  20.593 -19.153  1.00999.99           C  
ATOM    207  C   LEU A  13       0.644  19.736 -18.059  1.00999.99           C  
ATOM    208  O   LEU A  13      -0.513  19.334 -18.174  1.00999.99           O  
ATOM    209  CB  LEU A  13       2.193  19.726 -19.990  1.00999.99           C  
ATOM    210  CG  LEU A  13       2.637  20.314 -21.334  1.00999.99           C  
ATOM    211  CD1 LEU A  13       3.717  19.425 -21.932  1.00999.99           C  
ATOM    212  CD2 LEU A  13       1.436  20.414 -22.259  1.00999.99           C  
ATOM    213  H   LEU A  13       2.943  21.829 -18.805  1.00999.99           H  
ATOM    214  HA  LEU A  13       0.440  20.944 -19.794  1.00999.99           H  
ATOM    215 1HB  LEU A  13       3.091  19.531 -19.406  1.00999.99           H  
ATOM    216 2HB  LEU A  13       1.704  18.774 -20.193  1.00999.99           H  
ATOM    217  HG  LEU A  13       3.055  21.307 -21.185  1.00999.99           H  
ATOM    218 1HD1 LEU A  13       4.043  19.839 -22.886  1.00999.99           H  
ATOM    219 2HD1 LEU A  13       4.566  19.376 -21.250  1.00999.99           H  
ATOM    220 3HD1 LEU A  13       3.319  18.423 -22.088  1.00999.99           H  
ATOM    221 1HD2 LEU A  13       1.749  20.833 -23.216  1.00999.99           H  
ATOM    222 2HD2 LEU A  13       1.015  19.421 -22.418  1.00999.99           H  
ATOM    223 3HD2 LEU A  13       0.683  21.061 -21.809  1.00999.99           H  
ATOM    224  N   VAL A  14       1.397  19.479 -16.984  1.00999.99           N  
ATOM    225  CA  VAL A  14       0.841  18.647 -15.926  1.00999.99           C  
ATOM    226  C   VAL A  14      -0.188  19.415 -15.113  1.00999.99           C  
ATOM    227  O   VAL A  14      -1.084  18.802 -14.539  1.00999.99           O  
ATOM    228  CB  VAL A  14       1.939  18.068 -15.004  1.00999.99           C  
ATOM    229  CG1 VAL A  14       2.897  17.215 -15.824  1.00999.99           C  
ATOM    230  CG2 VAL A  14       2.690  19.172 -14.297  1.00999.99           C  
ATOM    231  H   VAL A  14       2.350  19.824 -16.922  1.00999.99           H  
ATOM    232  HA  VAL A  14       0.339  17.801 -16.394  1.00999.99           H  
ATOM    233  HB  VAL A  14       1.471  17.418 -14.265  1.00999.99           H  
ATOM    234 1HG1 VAL A  14       3.655  16.787 -15.168  1.00999.99           H  
ATOM    235 2HG1 VAL A  14       2.344  16.412 -16.311  1.00999.99           H  
ATOM    236 3HG1 VAL A  14       3.379  17.833 -16.580  1.00999.99           H  
ATOM    237 1HG2 VAL A  14       3.450  18.737 -13.649  1.00999.99           H  
ATOM    238 2HG2 VAL A  14       3.166  19.800 -15.042  1.00999.99           H  
ATOM    239 3HG2 VAL A  14       2.001  19.766 -13.698  1.00999.99           H  
ATOM    240  N   LEU A  15      -0.094  20.749 -15.089  1.00999.99           N  
ATOM    241  CA  LEU A  15      -1.114  21.540 -14.419  1.00999.99           C  
ATOM    242  C   LEU A  15      -2.431  21.418 -15.173  1.00999.99           C  
ATOM    243  O   LEU A  15      -3.480  21.260 -14.552  1.00999.99           O  
ATOM    244  CB  LEU A  15      -0.698  23.013 -14.320  1.00999.99           C  
ATOM    245  CG  LEU A  15       0.456  23.328 -13.358  1.00999.99           C  
ATOM    246  CD1 LEU A  15       0.857  24.787 -13.523  1.00999.99           C  
ATOM    247  CD2 LEU A  15       0.017  23.042 -11.933  1.00999.99           C  
ATOM    248  H   LEU A  15       0.686  21.218 -15.528  1.00999.99           H  
ATOM    249  HA  LEU A  15      -1.255  21.149 -13.412  1.00999.99           H  
ATOM    250 1HB  LEU A  15      -0.402  23.356 -15.310  1.00999.99           H  
ATOM    251 2HB  LEU A  15      -1.562  23.596 -14.001  1.00999.99           H  
ATOM    252  HG  LEU A  15       1.315  22.708 -13.591  1.00999.99           H  
ATOM    253 1HD1 LEU A  15       1.679  25.017 -12.846  1.00999.99           H  
ATOM    254 2HD1 LEU A  15       1.174  24.963 -14.551  1.00999.99           H  
ATOM    255 3HD1 LEU A  15       0.006  25.426 -13.291  1.00999.99           H  
ATOM    256 1HD2 LEU A  15       0.837  23.264 -11.248  1.00999.99           H  
ATOM    257 2HD2 LEU A  15      -0.842  23.664 -11.684  1.00999.99           H  
ATOM    258 3HD2 LEU A  15      -0.257  21.991 -11.841  1.00999.99           H  
ATOM    259  N   VAL A  16      -2.364  21.433 -16.510  1.00999.99           N  
ATOM    260  CA  VAL A  16      -3.552  21.248 -17.340  1.00999.99           C  
ATOM    261  C   VAL A  16      -4.141  19.865 -17.142  1.00999.99           C  
ATOM    262  O   VAL A  16      -5.359  19.723 -17.009  1.00999.99           O  
ATOM    263  CB  VAL A  16      -3.233  21.462 -18.828  1.00999.99           C  
ATOM    264  CG1 VAL A  16      -4.424  21.044 -19.675  1.00999.99           C  
ATOM    265  CG2 VAL A  16      -2.920  22.930 -19.071  1.00999.99           C  
ATOM    266  H   VAL A  16      -1.472  21.599 -16.964  1.00999.99           H  
ATOM    267  HA  VAL A  16      -4.297  21.986 -17.041  1.00999.99           H  
ATOM    268  HB  VAL A  16      -2.380  20.845 -19.111  1.00999.99           H  
ATOM    269 1HG1 VAL A  16      -4.191  21.195 -20.729  1.00999.99           H  
ATOM    270 2HG1 VAL A  16      -4.645  19.992 -19.500  1.00999.99           H  
ATOM    271 3HG1 VAL A  16      -5.291  21.648 -19.406  1.00999.99           H  
ATOM    272 1HG2 VAL A  16      -2.692  23.083 -20.125  1.00999.99           H  
ATOM    273 2HG2 VAL A  16      -3.784  23.534 -18.795  1.00999.99           H  
ATOM    274 3HG2 VAL A  16      -2.066  23.229 -18.469  1.00999.99           H  
ATOM    275  N   VAL A  17      -3.274  18.849 -17.110  1.00999.99           N  
ATOM    276  CA  VAL A  17      -3.722  17.489 -16.866  1.00999.99           C  
ATOM    277  C   VAL A  17      -4.419  17.407 -15.524  1.00999.99           C  
ATOM    278  O   VAL A  17      -5.512  16.855 -15.439  1.00999.99           O  
ATOM    279  CB  VAL A  17      -2.547  16.496 -16.902  1.00999.99           C  
ATOM    280  CG1 VAL A  17      -3.008  15.131 -16.412  1.00999.99           C  
ATOM    281  CG2 VAL A  17      -2.020  16.381 -18.323  1.00999.99           C  
ATOM    282  H   VAL A  17      -2.287  19.024 -17.262  1.00999.99           H  
ATOM    283  HA  VAL A  17      -4.432  17.212 -17.647  1.00999.99           H  
ATOM    284  HB  VAL A  17      -1.756  16.845 -16.238  1.00999.99           H  
ATOM    285 1HG1 VAL A  17      -2.169  14.434 -16.434  1.00999.99           H  
ATOM    286 2HG1 VAL A  17      -3.380  15.217 -15.392  1.00999.99           H  
ATOM    287 3HG1 VAL A  17      -3.802  14.761 -17.060  1.00999.99           H  
ATOM    288 1HG2 VAL A  17      -1.186  15.680 -18.346  1.00999.99           H  
ATOM    289 2HG2 VAL A  17      -2.816  16.020 -18.976  1.00999.99           H  
ATOM    290 3HG2 VAL A  17      -1.685  17.354 -18.672  1.00999.99           H  
ATOM    291  N   GLY A  18      -3.803  17.990 -14.496  1.00999.99           N  
ATOM    292  CA  GLY A  18      -4.365  18.021 -13.157  1.00999.99           C  
ATOM    293  C   GLY A  18      -5.737  18.676 -13.140  1.00999.99           C  
ATOM    294  O   GLY A  18      -6.645  18.191 -12.472  1.00999.99           O  
ATOM    295  H   GLY A  18      -2.899  18.413 -14.636  1.00999.99           H  
ATOM    296 1HA  GLY A  18      -4.437  17.005 -12.768  1.00999.99           H  
ATOM    297 2HA  GLY A  18      -3.691  18.566 -12.496  1.00999.99           H  
ATOM    298  N   LEU A  19      -5.900  19.769 -13.882  1.00999.99           N  
ATOM    299  CA  LEU A  19      -7.191  20.440 -13.955  1.00999.99           C  
ATOM    300  C   LEU A  19      -8.268  19.561 -14.592  1.00999.99           C  
ATOM    301  O   LEU A  19      -9.414  19.564 -14.138  1.00999.99           O  
ATOM    302  CB  LEU A  19      -7.057  21.742 -14.753  1.00999.99           C  
ATOM    303  CG  LEU A  19      -6.264  22.863 -14.071  1.00999.99           C  
ATOM    304  CD1 LEU A  19      -6.036  23.994 -15.064  1.00999.99           C  
ATOM    305  CD2 LEU A  19      -7.038  23.352 -12.857  1.00999.99           C  
ATOM    306  H   LEU A  19      -5.114  20.156 -14.388  1.00999.99           H  
ATOM    307  HA  LEU A  19      -7.505  20.684 -12.942  1.00999.99           H  
ATOM    308 1HB  LEU A  19      -6.568  21.523 -15.700  1.00999.99           H  
ATOM    309 2HB  LEU A  19      -8.055  22.125 -14.963  1.00999.99           H  
ATOM    310  HG  LEU A  19      -5.296  22.490 -13.749  1.00999.99           H  
ATOM    311 1HD1 LEU A  19      -5.469  24.792 -14.584  1.00999.99           H  
ATOM    312 2HD1 LEU A  19      -5.478  23.619 -15.921  1.00999.99           H  
ATOM    313 3HD1 LEU A  19      -6.997  24.383 -15.399  1.00999.99           H  
ATOM    314 1HD2 LEU A  19      -6.479  24.148 -12.365  1.00999.99           H  
ATOM    315 2HD2 LEU A  19      -8.009  23.732 -13.173  1.00999.99           H  
ATOM    316 3HD2 LEU A  19      -7.181  22.525 -12.160  1.00999.99           H  
ATOM    317  N   SER A  20      -7.909  18.794 -15.627  1.00999.99           N  
ATOM    318  CA  SER A  20      -8.897  17.929 -16.270  1.00999.99           C  
ATOM    319  C   SER A  20      -9.124  16.633 -15.499  1.00999.99           C  
ATOM    320  O   SER A  20     -10.202  16.041 -15.574  1.00999.99           O  
ATOM    321  CB  SER A  20      -8.458  17.572 -17.677  1.00999.99           C  
ATOM    322  OG  SER A  20      -7.355  16.706 -17.657  1.00999.99           O  
ATOM    323  H   SER A  20      -6.962  18.838 -15.986  1.00999.99           H  
ATOM    324  HA  SER A  20      -9.845  18.469 -16.321  1.00999.99           H  
ATOM    325 1HB  SER A  20      -9.284  17.103 -18.211  1.00999.99           H  
ATOM    326 2HB  SER A  20      -8.197  18.483 -18.215  1.00999.99           H  
ATOM    327  HG  SER A  20      -6.694  17.135 -17.105  1.00999.99           H  
ATOM    328  N   GLN A  21      -8.113  16.201 -14.748  1.00999.99           N  
ATOM    329  CA  GLN A  21      -8.187  14.968 -13.982  1.00999.99           C  
ATOM    330  C   GLN A  21      -8.463  15.219 -12.500  1.00999.99           C  
ATOM    331  O   GLN A  21      -8.537  14.260 -11.730  1.00999.99           O  
ATOM    332  CB  GLN A  21      -6.877  14.186 -14.134  1.00999.99           C  
ATOM    333  CG  GLN A  21      -6.523  13.841 -15.574  1.00999.99           C  
ATOM    334  CD  GLN A  21      -7.560  12.988 -16.263  1.00999.99           C  
ATOM    335  OE1 GLN A  21      -7.862  11.870 -15.835  1.00999.99           O  
ATOM    336  NE2 GLN A  21      -8.121  13.524 -17.342  1.00999.99           N  
ATOM    337  H   GLN A  21      -7.247  16.718 -14.732  1.00999.99           H  
ATOM    338  HA  GLN A  21      -9.004  14.363 -14.379  1.00999.99           H  
ATOM    339 1HB  GLN A  21      -6.055  14.771 -13.718  1.00999.99           H  
ATOM    340 2HB  GLN A  21      -6.937  13.257 -13.569  1.00999.99           H  
ATOM    341 1HG  GLN A  21      -6.424  14.761 -16.145  1.00999.99           H  
ATOM    342 2HG  GLN A  21      -5.578  13.298 -15.581  1.00999.99           H  
ATOM    343 1HE2 GLN A  21      -8.821  13.019 -17.848  1.00999.99           H  
ATOM    344 2HE2 GLN A  21      -7.848  14.443 -17.639  1.00999.99           H  
ATOM    345  N   ALA A  22      -8.636  16.508 -12.136  1.00999.99           N  
ATOM    346  CA  ALA A  22      -8.838  17.020 -10.765  1.00999.99           C  
ATOM    347  C   ALA A  22      -9.453  15.987  -9.845  1.00999.99           C  
ATOM    348  O   ALA A  22      -8.749  15.387  -9.028  1.00999.99           O  
ATOM    349  CB  ALA A  22      -9.706  18.273 -10.808  1.00999.99           C  
ATOM    350  H   ALA A  22      -8.581  17.208 -12.860  1.00999.99           H  
ATOM    351  HA  ALA A  22      -7.865  17.287 -10.359  1.00999.99           H  
ATOM    352 1HB  ALA A  22      -9.820  18.671  -9.800  1.00999.99           H  
ATOM    353 2HB  ALA A  22      -9.225  19.020 -11.440  1.00999.99           H  
ATOM    354 3HB  ALA A  22     -10.686  18.038 -11.219  1.00999.99           H  
ATOM    355  N   PHE A  23     -10.759  15.795  -9.942  1.00174.04           N  
ATOM    356  CA  PHE A  23     -11.375  14.769  -9.133  1.00112.52           C  
ATOM    357  C   PHE A  23     -12.660  14.244  -9.738  1.00 68.45           C  
ATOM    358  O   PHE A  23     -13.496  13.664  -9.044  1.00115.48           O  
ATOM    359  CB  PHE A  23     -11.491  15.179  -7.655  1.00168.78           C  
ATOM    360  CG  PHE A  23     -12.308  16.382  -7.293  1.00168.78           C  
ATOM    361  CD1 PHE A  23     -13.587  16.241  -6.780  1.00168.78           C  
ATOM    362  CD2 PHE A  23     -11.796  17.659  -7.446  1.00168.78           C  
ATOM    363  CE1 PHE A  23     -14.327  17.350  -6.413  1.00168.78           C  
ATOM    364  CE2 PHE A  23     -12.537  18.768  -7.091  1.00168.78           C  
ATOM    365  CZ  PHE A  23     -13.804  18.611  -6.572  1.00168.78           C  
ATOM    366  H   PHE A  23     -11.310  16.334 -10.591  1.00202.54           H  
ATOM    367  HA  PHE A  23     -10.685  13.942  -9.137  1.00135.02           H  
ATOM    368 1HB  PHE A  23     -11.900  14.338  -7.103  1.00202.54           H  
ATOM    369 2HB  PHE A  23     -10.488  15.346  -7.268  1.00202.54           H  
ATOM    370  HD1 PHE A  23     -14.001  15.241  -6.652  1.00202.54           H  
ATOM    371  HD2 PHE A  23     -10.790  17.783  -7.848  1.00202.54           H  
ATOM    372  HE1 PHE A  23     -15.329  17.224  -6.003  1.00202.54           H  
ATOM    373  HE2 PHE A  23     -12.120  19.767  -7.216  1.00202.54           H  
ATOM    374  HZ  PHE A  23     -14.389  19.484  -6.290  1.00202.54           H  
ATOM    375  N   ASP A  24     -12.788  14.447 -11.056  1.00 55.69           N  
ATOM    376  CA  ASP A  24     -13.911  13.983 -11.865  1.00 36.98           C  
ATOM    377  C   ASP A  24     -15.252  14.282 -11.234  1.00 29.04           C  
ATOM    378  O   ASP A  24     -16.135  13.424 -11.210  1.00 51.94           O  
ATOM    379  CB  ASP A  24     -13.784  12.481 -12.134  1.00 55.47           C  
ATOM    380  CG  ASP A  24     -12.547  12.145 -12.958  1.00 55.47           C  
ATOM    381  OD1 ASP A  24     -12.173  12.944 -13.781  1.00 55.47           O  
ATOM    382  OD2 ASP A  24     -11.981  11.095 -12.756  1.00 55.47           O  
ATOM    383  H   ASP A  24     -12.051  14.936 -11.540  1.00 66.83           H  
ATOM    384  HA  ASP A  24     -13.871  14.502 -12.824  1.00 44.38           H  
ATOM    385 1HB  ASP A  24     -13.736  11.943 -11.187  1.00 66.56           H  
ATOM    386 2HB  ASP A  24     -14.667  12.129 -12.668  1.00 66.56           H  
ATOM    387  N   PHE A  25     -15.409  15.498 -10.730  1.00 23.50           N  
ATOM    388  CA  PHE A  25     -16.650  15.875 -10.100  1.00 22.88           C  
ATOM    389  C   PHE A  25     -16.892  17.350 -10.392  1.00 21.18           C  
ATOM    390  O   PHE A  25     -16.148  18.210  -9.919  1.00 40.08           O  
ATOM    391  CB  PHE A  25     -16.558  15.631  -8.601  1.00 34.32           C  
ATOM    392  CG  PHE A  25     -17.877  15.651  -7.925  1.00 34.32           C  
ATOM    393  CD1 PHE A  25     -18.373  14.506  -7.322  1.00 34.32           C  
ATOM    394  CD2 PHE A  25     -18.654  16.781  -7.942  1.00 34.32           C  
ATOM    395  CE1 PHE A  25     -19.626  14.496  -6.751  1.00 34.32           C  
ATOM    396  CE2 PHE A  25     -19.898  16.761  -7.378  1.00 34.32           C  
ATOM    397  CZ  PHE A  25     -20.389  15.633  -6.790  1.00 34.32           C  
ATOM    398  H   PHE A  25     -14.654  16.166 -10.781  1.00 28.20           H  
ATOM    399  HA  PHE A  25     -17.460  15.299 -10.527  1.00 27.46           H  
ATOM    400 1HB  PHE A  25     -16.074  14.677  -8.400  1.00 41.18           H  
ATOM    401 2HB  PHE A  25     -15.955  16.414  -8.171  1.00 41.18           H  
ATOM    402  HD1 PHE A  25     -17.766  13.601  -7.319  1.00 41.18           H  
ATOM    403  HD2 PHE A  25     -18.283  17.685  -8.425  1.00 41.18           H  
ATOM    404  HE1 PHE A  25     -20.012  13.590  -6.285  1.00 41.18           H  
ATOM    405  HE2 PHE A  25     -20.515  17.648  -7.410  1.00 41.18           H  
ATOM    406  HZ  PHE A  25     -21.384  15.654  -6.363  1.00 41.18           H  
ATOM    407  N   HIS A  26     -17.892  17.639 -11.220  1.00 23.65           N  
ATOM    408  CA  HIS A  26     -18.157  19.009 -11.644  1.00 24.14           C  
ATOM    409  C   HIS A  26     -19.034  19.772 -10.661  1.00 20.65           C  
ATOM    410  O   HIS A  26     -19.876  19.184  -9.989  1.00 17.74           O  
ATOM    411  CB  HIS A  26     -18.814  19.028 -13.028  1.00 36.21           C  
ATOM    412  CG  HIS A  26     -18.746  20.370 -13.693  1.00 36.21           C  
ATOM    413  ND1 HIS A  26     -19.572  21.421 -13.359  1.00 36.21           N  
ATOM    414  CD2 HIS A  26     -17.929  20.828 -14.669  1.00 36.21           C  
ATOM    415  CE1 HIS A  26     -19.261  22.472 -14.102  1.00 36.21           C  
ATOM    416  NE2 HIS A  26     -18.269  22.136 -14.905  1.00 36.21           N  
ATOM    417  H   HIS A  26     -18.518  16.908 -11.551  1.00 28.38           H  
ATOM    418  HA  HIS A  26     -17.214  19.548 -11.720  1.00 28.97           H  
ATOM    419 1HB  HIS A  26     -18.325  18.299 -13.674  1.00 43.45           H  
ATOM    420 2HB  HIS A  26     -19.861  18.738 -12.941  1.00 43.45           H  
ATOM    421  HD2 HIS A  26     -17.143  20.264 -15.171  1.00 43.45           H  
ATOM    422  HE1 HIS A  26     -19.743  23.449 -14.060  1.00 43.45           H  
ATOM    423  HE2 HIS A  26     -17.826  22.739 -15.584  1.00 43.45           H  
ATOM    424  N   GLU A  27     -18.851  21.090 -10.608  1.00 25.30           N  
ATOM    425  CA  GLU A  27     -19.679  21.985  -9.797  1.00 26.31           C  
ATOM    426  C   GLU A  27     -21.178  21.763 -10.047  1.00 22.80           C  
ATOM    427  O   GLU A  27     -21.986  21.851  -9.125  1.00 23.36           O  
ATOM    428  CB  GLU A  27     -19.334  23.442 -10.084  1.00 39.46           C  
ATOM    429  CG  GLU A  27     -20.099  24.444  -9.232  1.00 39.46           C  
ATOM    430  CD  GLU A  27     -19.699  25.866  -9.506  1.00 39.46           C  
ATOM    431  OE1 GLU A  27     -18.868  26.076 -10.356  1.00 39.46           O  
ATOM    432  OE2 GLU A  27     -20.225  26.745  -8.864  1.00 39.46           O  
ATOM    433  H   GLU A  27     -18.120  21.497 -11.177  1.00 30.36           H  
ATOM    434  HA  GLU A  27     -19.477  21.778  -8.745  1.00 31.57           H  
ATOM    435 1HB  GLU A  27     -18.269  23.603  -9.918  1.00 47.36           H  
ATOM    436 2HB  GLU A  27     -19.540  23.666 -11.131  1.00 47.36           H  
ATOM    437 1HG  GLU A  27     -21.166  24.337  -9.428  1.00 47.36           H  
ATOM    438 2HG  GLU A  27     -19.927  24.221  -8.180  1.00 47.36           H  
ATOM    439  N   LYS A  28     -21.546  21.461 -11.298  1.00 23.25           N  
ATOM    440  CA  LYS A  28     -22.931  21.152 -11.656  1.00 25.81           C  
ATOM    441  C   LYS A  28     -23.441  19.879 -10.990  1.00 22.18           C  
ATOM    442  O   LYS A  28     -24.633  19.748 -10.728  1.00 30.93           O  
ATOM    443  CB  LYS A  28     -23.076  21.026 -13.168  1.00 38.71           C  
ATOM    444  CG  LYS A  28     -22.959  22.343 -13.914  1.00 38.71           C  
ATOM    445  CD  LYS A  28     -23.085  22.140 -15.413  1.00 38.71           C  
ATOM    446  CE  LYS A  28     -22.970  23.460 -16.157  1.00 38.71           C  
ATOM    447  NZ  LYS A  28     -23.076  23.279 -17.631  1.00 38.71           N  
ATOM    448  H   LYS A  28     -20.842  21.428 -12.024  1.00 27.90           H  
ATOM    449  HA  LYS A  28     -23.561  21.976 -11.318  1.00 30.97           H  
ATOM    450 1HB  LYS A  28     -22.307  20.352 -13.551  1.00 46.46           H  
ATOM    451 2HB  LYS A  28     -24.046  20.588 -13.406  1.00 46.46           H  
ATOM    452 1HG  LYS A  28     -23.752  23.013 -13.582  1.00 46.46           H  
ATOM    453 2HG  LYS A  28     -22.002  22.808 -13.690  1.00 46.46           H  
ATOM    454 1HD  LYS A  28     -22.298  21.467 -15.758  1.00 46.46           H  
ATOM    455 2HD  LYS A  28     -24.051  21.687 -15.641  1.00 46.46           H  
ATOM    456 1HE  LYS A  28     -23.764  24.128 -15.825  1.00 46.46           H  
ATOM    457 2HE  LYS A  28     -22.008  23.918 -15.928  1.00 46.46           H  
ATOM    458 1HZ  LYS A  28     -22.996  24.177 -18.088  1.00 46.46           H  
ATOM    459 2HZ  LYS A  28     -22.336  22.671 -17.952  1.00 46.46           H  
ATOM    460 3HZ  LYS A  28     -23.971  22.867 -17.855  1.00 46.46           H  
ATOM    461  N   ASP A  29     -22.540  18.968 -10.649  1.00 16.19           N  
ATOM    462  CA  ASP A  29     -22.922  17.737  -9.990  1.00 16.62           C  
ATOM    463  C   ASP A  29     -23.172  18.054  -8.513  1.00 14.38           C  
ATOM    464  O   ASP A  29     -24.019  17.429  -7.872  1.00 18.73           O  
ATOM    465  CB  ASP A  29     -21.836  16.675 -10.174  1.00 24.93           C  
ATOM    466  CG  ASP A  29     -21.686  16.200 -11.615  1.00 24.93           C  
ATOM    467  OD1 ASP A  29     -22.650  15.724 -12.174  1.00 24.93           O  
ATOM    468  OD2 ASP A  29     -20.601  16.311 -12.147  1.00 24.93           O  
ATOM    469  H   ASP A  29     -21.566  19.117 -10.846  1.00 19.43           H  
ATOM    470  HA  ASP A  29     -23.848  17.371 -10.430  1.00 19.94           H  
ATOM    471 1HB  ASP A  29     -20.881  17.072  -9.854  1.00 29.92           H  
ATOM    472 2HB  ASP A  29     -22.060  15.813  -9.544  1.00 29.92           H  
ATOM    473  N   LEU A  30     -22.505  19.107  -8.014  1.00 11.82           N  
ATOM    474  CA  LEU A  30     -22.739  19.617  -6.657  1.00 11.90           C  
ATOM    475  C   LEU A  30     -24.020  20.467  -6.551  1.00 12.18           C  
ATOM    476  O   LEU A  30     -24.349  20.931  -5.458  1.00 14.61           O  
ATOM    477  CB  LEU A  30     -21.583  20.527  -6.168  1.00 17.85           C  
ATOM    478  CG  LEU A  30     -20.200  19.919  -5.934  1.00 17.85           C  
ATOM    479  CD1 LEU A  30     -19.216  21.029  -5.603  1.00 17.85           C  
ATOM    480  CD2 LEU A  30     -20.278  18.926  -4.785  1.00 17.85           C  
ATOM    481  H   LEU A  30     -21.792  19.542  -8.591  1.00 14.18           H  
ATOM    482  HA  LEU A  30     -22.834  18.766  -5.984  1.00 14.28           H  
ATOM    483 1HB  LEU A  30     -21.459  21.336  -6.881  1.00 21.42           H  
ATOM    484 2HB  LEU A  30     -21.894  20.971  -5.222  1.00 21.42           H  
ATOM    485  HG  LEU A  30     -19.851  19.436  -6.840  1.00 21.42           H  
ATOM    486 1HD1 LEU A  30     -18.227  20.602  -5.441  1.00 21.42           H  
ATOM    487 2HD1 LEU A  30     -19.174  21.736  -6.431  1.00 21.42           H  
ATOM    488 3HD1 LEU A  30     -19.541  21.546  -4.701  1.00 21.42           H  
ATOM    489 1HD2 LEU A  30     -19.291  18.499  -4.609  1.00 21.42           H  
ATOM    490 2HD2 LEU A  30     -20.617  19.441  -3.890  1.00 21.42           H  
ATOM    491 3HD2 LEU A  30     -20.981  18.132  -5.033  1.00 21.42           H  
ATOM    492  N   GLU A  31     -24.724  20.704  -7.667  1.00 12.66           N  
ATOM    493  CA  GLU A  31     -25.909  21.550  -7.646  1.00 14.46           C  
ATOM    494  C   GLU A  31     -27.073  20.930  -6.887  1.00 11.09           C  
ATOM    495  O   GLU A  31     -27.793  21.639  -6.178  1.00 14.21           O  
ATOM    496  CB  GLU A  31     -26.353  21.869  -9.076  1.00 21.69           C  
ATOM    497  CG  GLU A  31     -27.567  22.783  -9.168  1.00 21.69           C  
ATOM    498  CD  GLU A  31     -27.330  24.155  -8.597  1.00 21.69           C  
ATOM    499  OE1 GLU A  31     -26.194  24.554  -8.499  1.00 21.69           O  
ATOM    500  OE2 GLU A  31     -28.290  24.807  -8.260  1.00 21.69           O  
ATOM    501  H   GLU A  31     -24.467  20.299  -8.556  1.00 15.19           H  
ATOM    502  HA  GLU A  31     -25.648  22.486  -7.153  1.00 17.35           H  
ATOM    503 1HB  GLU A  31     -25.533  22.343  -9.615  1.00 26.03           H  
ATOM    504 2HB  GLU A  31     -26.594  20.943  -9.597  1.00 26.03           H  
ATOM    505 1HG  GLU A  31     -27.851  22.884 -10.215  1.00 26.03           H  
ATOM    506 2HG  GLU A  31     -28.398  22.315  -8.641  1.00 26.03           H  
ATOM    507  N   SER A  32     -27.267  19.620  -7.016  1.00  9.15           N  
ATOM    508  CA  SER A  32     -28.375  18.976  -6.329  1.00  9.36           C  
ATOM    509  C   SER A  32     -28.008  17.607  -5.799  1.00  7.95           C  
ATOM    510  O   SER A  32     -26.996  17.025  -6.189  1.00  6.20           O  
ATOM    511  CB  SER A  32     -29.541  18.827  -7.275  1.00 14.04           C  
ATOM    512  OG  SER A  32     -29.229  17.913  -8.291  1.00 14.04           O  
ATOM    513  H   SER A  32     -26.672  19.059  -7.612  1.00 10.98           H  
ATOM    514  HA  SER A  32     -28.672  19.602  -5.486  1.00 11.23           H  
ATOM    515 1HB  SER A  32     -30.428  18.498  -6.735  1.00 16.85           H  
ATOM    516 2HB  SER A  32     -29.767  19.798  -7.715  1.00 16.85           H  
ATOM    517  HG  SER A  32     -28.298  18.057  -8.500  1.00 16.85           H  
ATOM    518  N   GLU A  33     -28.865  17.089  -4.927  1.00 10.56           N  
ATOM    519  CA  GLU A  33     -28.685  15.784  -4.311  1.00 10.15           C  
ATOM    520  C   GLU A  33     -28.803  14.697  -5.374  1.00  7.62           C  
ATOM    521  O   GLU A  33     -28.118  13.677  -5.314  1.00  6.21           O  
ATOM    522  CB  GLU A  33     -29.736  15.567  -3.219  1.00 15.23           C  
ATOM    523  CG  GLU A  33     -29.516  14.352  -2.329  1.00 15.23           C  
ATOM    524  CD  GLU A  33     -28.323  14.496  -1.416  1.00 15.23           C  
ATOM    525  OE1 GLU A  33     -27.910  15.604  -1.164  1.00 15.23           O  
ATOM    526  OE2 GLU A  33     -27.835  13.500  -0.946  1.00 15.23           O  
ATOM    527  H   GLU A  33     -29.676  17.635  -4.668  1.00 12.67           H  
ATOM    528  HA  GLU A  33     -27.688  15.734  -3.870  1.00 12.18           H  
ATOM    529 1HB  GLU A  33     -29.774  16.446  -2.575  1.00 18.27           H  
ATOM    530 2HB  GLU A  33     -30.719  15.462  -3.679  1.00 18.27           H  
ATOM    531 1HG  GLU A  33     -30.407  14.195  -1.721  1.00 18.27           H  
ATOM    532 2HG  GLU A  33     -29.381  13.474  -2.959  1.00 18.27           H  
ATOM    533  N   GLU A  34     -29.695  14.926  -6.339  1.00  8.52           N  
ATOM    534  CA  GLU A  34     -29.908  13.992  -7.431  1.00  8.09           C  
ATOM    535  C   GLU A  34     -28.735  13.989  -8.403  1.00  6.08           C  
ATOM    536  O   GLU A  34     -28.335  12.925  -8.872  1.00  5.79           O  
ATOM    537  CB  GLU A  34     -31.199  14.334  -8.172  1.00 12.13           C  
ATOM    538  CG  GLU A  34     -32.466  14.083  -7.366  1.00 12.13           C  
ATOM    539  CD  GLU A  34     -33.720  14.459  -8.105  1.00 12.13           C  
ATOM    540  OE1 GLU A  34     -33.616  15.025  -9.167  1.00 12.13           O  
ATOM    541  OE2 GLU A  34     -34.785  14.179  -7.607  1.00 12.13           O  
ATOM    542  H   GLU A  34     -30.237  15.776  -6.319  1.00 10.22           H  
ATOM    543  HA  GLU A  34     -30.003  12.992  -7.013  1.00  9.71           H  
ATOM    544 1HB  GLU A  34     -31.188  15.387  -8.460  1.00 14.56           H  
ATOM    545 2HB  GLU A  34     -31.261  13.745  -9.087  1.00 14.56           H  
ATOM    546 1HG  GLU A  34     -32.514  13.025  -7.107  1.00 14.56           H  
ATOM    547 2HG  GLU A  34     -32.412  14.653  -6.439  1.00 14.56           H  
ATOM    548  N   SER A  35     -28.166  15.167  -8.689  1.00  5.62           N  
ATOM    549  CA  SER A  35     -27.003  15.234  -9.577  1.00  4.96           C  
ATOM    550  C   SER A  35     -25.773  14.637  -8.906  1.00  4.15           C  
ATOM    551  O   SER A  35     -24.934  14.022  -9.567  1.00  4.40           O  
ATOM    552  CB  SER A  35     -26.750  16.674  -9.990  1.00  7.44           C  
ATOM    553  OG  SER A  35     -26.475  17.484  -8.877  1.00  7.44           O  
ATOM    554  H   SER A  35     -28.542  16.022  -8.299  1.00  6.74           H  
ATOM    555  HA  SER A  35     -27.218  14.651 -10.474  1.00  5.95           H  
ATOM    556 1HB  SER A  35     -25.915  16.711 -10.687  1.00  8.93           H  
ATOM    557 2HB  SER A  35     -27.628  17.055 -10.510  1.00  8.93           H  
ATOM    558  HG  SER A  35     -25.617  17.200  -8.537  1.00  8.93           H  
ATOM    559  N   LEU A  36     -25.726  14.757  -7.582  1.00  4.06           N  
ATOM    560  CA  LEU A  36     -24.706  14.135  -6.759  1.00  4.02           C  
ATOM    561  C   LEU A  36     -24.813  12.616  -6.903  1.00  3.72           C  
ATOM    562  O   LEU A  36     -23.813  11.948  -7.186  1.00  4.09           O  
ATOM    563  CB  LEU A  36     -24.904  14.599  -5.310  1.00  6.03           C  
ATOM    564  CG  LEU A  36     -24.028  14.008  -4.212  1.00  6.03           C  
ATOM    565  CD1 LEU A  36     -22.570  14.327  -4.419  1.00  6.03           C  
ATOM    566  CD2 LEU A  36     -24.521  14.554  -2.898  1.00  6.03           C  
ATOM    567  H   LEU A  36     -26.420  15.322  -7.112  1.00  4.87           H  
ATOM    568  HA  LEU A  36     -23.727  14.455  -7.113  1.00  4.82           H  
ATOM    569 1HB  LEU A  36     -24.756  15.678  -5.286  1.00  7.24           H  
ATOM    570 2HB  LEU A  36     -25.931  14.404  -5.027  1.00  7.24           H  
ATOM    571  HG  LEU A  36     -24.122  12.935  -4.218  1.00  7.24           H  
ATOM    572 1HD1 LEU A  36     -21.983  13.886  -3.614  1.00  7.24           H  
ATOM    573 2HD1 LEU A  36     -22.247  13.913  -5.373  1.00  7.24           H  
ATOM    574 3HD1 LEU A  36     -22.432  15.408  -4.420  1.00  7.24           H  
ATOM    575 1HD2 LEU A  36     -23.928  14.120  -2.103  1.00  7.24           H  
ATOM    576 2HD2 LEU A  36     -24.418  15.639  -2.887  1.00  7.24           H  
ATOM    577 3HD2 LEU A  36     -25.569  14.288  -2.759  1.00  7.24           H  
ATOM    578  N   TRP A  37     -26.036  12.090  -6.727  1.00  3.75           N  
ATOM    579  CA  TRP A  37     -26.345  10.668  -6.903  1.00  4.18           C  
ATOM    580  C   TRP A  37     -25.953  10.154  -8.276  1.00  3.57           C  
ATOM    581  O   TRP A  37     -25.307   9.112  -8.380  1.00  3.49           O  
ATOM    582  CB  TRP A  37     -27.835  10.398  -6.689  1.00  6.27           C  
ATOM    583  CG  TRP A  37     -28.204   8.955  -6.897  1.00  6.27           C  
ATOM    584  CD1 TRP A  37     -28.675   8.396  -8.047  1.00  6.27           C  
ATOM    585  CD2 TRP A  37     -28.147   7.880  -5.926  1.00  6.27           C  
ATOM    586  NE1 TRP A  37     -28.905   7.053  -7.861  1.00  6.27           N  
ATOM    587  CE2 TRP A  37     -28.584   6.721  -6.569  1.00  6.27           C  
ATOM    588  CE3 TRP A  37     -27.770   7.811  -4.588  1.00  6.27           C  
ATOM    589  CZ2 TRP A  37     -28.647   5.497  -5.916  1.00  6.27           C  
ATOM    590  CZ3 TRP A  37     -27.831   6.588  -3.929  1.00  6.27           C  
ATOM    591  CH2 TRP A  37     -28.257   5.459  -4.576  1.00  6.27           C  
ATOM    592  H   TRP A  37     -26.794  12.703  -6.454  1.00  4.50           H  
ATOM    593  HA  TRP A  37     -25.786  10.097  -6.171  1.00  5.02           H  
ATOM    594 1HB  TRP A  37     -28.115  10.684  -5.675  1.00  7.52           H  
ATOM    595 2HB  TRP A  37     -28.424  11.003  -7.375  1.00  7.52           H  
ATOM    596  HD1 TRP A  37     -28.842   8.934  -8.980  1.00  7.52           H  
ATOM    597  HE1 TRP A  37     -29.251   6.412  -8.561  1.00  7.52           H  
ATOM    598  HE3 TRP A  37     -27.436   8.708  -4.076  1.00  7.52           H  
ATOM    599  HZ2 TRP A  37     -28.987   4.590  -6.416  1.00  7.52           H  
ATOM    600  HZ3 TRP A  37     -27.533   6.551  -2.882  1.00  7.52           H  
ATOM    601  HH2 TRP A  37     -28.294   4.515  -4.032  1.00  7.52           H  
ATOM    602  N   ASP A  38     -26.360  10.873  -9.324  1.00  3.65           N  
ATOM    603  CA  ASP A  38     -26.060  10.471 -10.689  1.00  3.76           C  
ATOM    604  C   ASP A  38     -24.570  10.302 -10.898  1.00  2.92           C  
ATOM    605  O   ASP A  38     -24.140   9.307 -11.488  1.00  2.94           O  
ATOM    606  CB  ASP A  38     -26.607  11.492 -11.686  1.00  5.64           C  
ATOM    607  CG  ASP A  38     -28.125  11.450 -11.810  1.00  5.64           C  
ATOM    608  OD1 ASP A  38     -28.716  10.496 -11.361  1.00  5.64           O  
ATOM    609  OD2 ASP A  38     -28.677  12.370 -12.365  1.00  5.64           O  
ATOM    610  H   ASP A  38     -26.902  11.712  -9.171  1.00  4.38           H  
ATOM    611  HA  ASP A  38     -26.541   9.511 -10.879  1.00  4.51           H  
ATOM    612 1HB  ASP A  38     -26.311  12.495 -11.378  1.00  6.77           H  
ATOM    613 2HB  ASP A  38     -26.173  11.309 -12.669  1.00  6.77           H  
ATOM    614  N   LEU A  39     -23.781  11.256 -10.400  1.00  2.62           N  
ATOM    615  CA  LEU A  39     -22.343  11.129 -10.502  1.00  2.37           C  
ATOM    616  C   LEU A  39     -21.851   9.923  -9.748  1.00  1.99           C  
ATOM    617  O   LEU A  39     -21.020   9.192 -10.273  1.00  2.19           O  
ATOM    618  CB  LEU A  39     -21.604  12.349 -10.019  1.00  3.56           C  
ATOM    619  CG  LEU A  39     -20.096  12.232 -10.267  1.00  3.56           C  
ATOM    620  CD1 LEU A  39     -19.535  13.602 -10.490  1.00  3.56           C  
ATOM    621  CD2 LEU A  39     -19.424  11.540  -9.090  1.00  3.56           C  
ATOM    622  H   LEU A  39     -24.183  12.074  -9.953  1.00  3.14           H  
ATOM    623  HA  LEU A  39     -22.091  10.987 -11.551  1.00  2.84           H  
ATOM    624 1HB  LEU A  39     -21.975  13.228 -10.543  1.00  4.27           H  
ATOM    625 2HB  LEU A  39     -21.772  12.477  -8.949  1.00  4.27           H  
ATOM    626  HG  LEU A  39     -19.915  11.647 -11.170  1.00  4.27           H  
ATOM    627 1HD1 LEU A  39     -18.468  13.520 -10.675  1.00  4.27           H  
ATOM    628 2HD1 LEU A  39     -20.019  14.046 -11.355  1.00  4.27           H  
ATOM    629 3HD1 LEU A  39     -19.714  14.221  -9.619  1.00  4.27           H  
ATOM    630 1HD2 LEU A  39     -18.352  11.465  -9.277  1.00  4.27           H  
ATOM    631 2HD2 LEU A  39     -19.595  12.111  -8.182  1.00  4.27           H  
ATOM    632 3HD2 LEU A  39     -19.838  10.541  -8.968  1.00  4.27           H  
ATOM    633  N   TYR A  40     -22.321   9.728  -8.509  1.00  2.15           N  
ATOM    634  CA  TYR A  40     -21.930   8.554  -7.734  1.00  2.38           C  
ATOM    635  C   TYR A  40     -22.129   7.281  -8.533  1.00  1.84           C  
ATOM    636  O   TYR A  40     -21.282   6.393  -8.495  1.00  1.86           O  
ATOM    637  CB  TYR A  40     -22.696   8.466  -6.419  1.00  3.57           C  
ATOM    638  CG  TYR A  40     -22.398   7.198  -5.639  1.00  3.57           C  
ATOM    639  CD1 TYR A  40     -21.121   6.971  -5.163  1.00  3.57           C  
ATOM    640  CD2 TYR A  40     -23.403   6.276  -5.374  1.00  3.57           C  
ATOM    641  CE1 TYR A  40     -20.833   5.836  -4.435  1.00  3.57           C  
ATOM    642  CE2 TYR A  40     -23.116   5.136  -4.642  1.00  3.57           C  
ATOM    643  CZ  TYR A  40     -21.832   4.914  -4.174  1.00  3.57           C  
ATOM    644  OH  TYR A  40     -21.542   3.773  -3.457  1.00  3.57           O  
ATOM    645  H   TYR A  40     -22.975  10.389  -8.107  1.00  2.58           H  
ATOM    646  HA  TYR A  40     -20.867   8.635  -7.505  1.00  2.86           H  
ATOM    647 1HB  TYR A  40     -22.446   9.322  -5.791  1.00  4.28           H  
ATOM    648 2HB  TYR A  40     -23.766   8.502  -6.610  1.00  4.28           H  
ATOM    649  HD1 TYR A  40     -20.336   7.693  -5.372  1.00  4.28           H  
ATOM    650  HD2 TYR A  40     -24.415   6.450  -5.741  1.00  4.28           H  
ATOM    651  HE1 TYR A  40     -19.822   5.666  -4.069  1.00  4.28           H  
ATOM    652  HE2 TYR A  40     -23.904   4.411  -4.435  1.00  4.28           H  
ATOM    653  HH  TYR A  40     -20.605   3.753  -3.214  1.00  4.28           H  
ATOM    654  N   GLU A  41     -23.238   7.190  -9.259  1.00  1.79           N  
ATOM    655  CA  GLU A  41     -23.495   6.017 -10.067  1.00  1.84           C  
ATOM    656  C   GLU A  41     -22.507   5.918 -11.234  1.00  1.85           C  
ATOM    657  O   GLU A  41     -22.067   4.818 -11.575  1.00  2.14           O  
ATOM    658  CB  GLU A  41     -24.930   6.046 -10.573  1.00  2.76           C  
ATOM    659  CG  GLU A  41     -25.958   5.893  -9.464  1.00  2.76           C  
ATOM    660  CD  GLU A  41     -25.796   4.608  -8.713  1.00  2.76           C  
ATOM    661  OE1 GLU A  41     -25.634   3.592  -9.344  1.00  2.76           O  
ATOM    662  OE2 GLU A  41     -25.820   4.631  -7.507  1.00  2.76           O  
ATOM    663  H   GLU A  41     -23.919   7.940  -9.232  1.00  2.15           H  
ATOM    664  HA  GLU A  41     -23.367   5.134  -9.441  1.00  2.21           H  
ATOM    665 1HB  GLU A  41     -25.122   6.989 -11.083  1.00  3.31           H  
ATOM    666 2HB  GLU A  41     -25.084   5.243 -11.293  1.00  3.31           H  
ATOM    667 1HG  GLU A  41     -25.861   6.723  -8.767  1.00  3.31           H  
ATOM    668 2HG  GLU A  41     -26.956   5.934  -9.898  1.00  3.31           H  
ATOM    669  N   ARG A  42     -22.123   7.062 -11.815  1.00  1.96           N  
ATOM    670  CA  ARG A  42     -21.118   7.050 -12.877  1.00  2.30           C  
ATOM    671  C   ARG A  42     -19.773   6.594 -12.303  1.00  2.07           C  
ATOM    672  O   ARG A  42     -19.056   5.806 -12.926  1.00  2.60           O  
ATOM    673  CB  ARG A  42     -20.955   8.425 -13.527  1.00  3.45           C  
ATOM    674  CG  ARG A  42     -22.140   8.895 -14.360  1.00  3.45           C  
ATOM    675  CD  ARG A  42     -21.787  10.040 -15.251  1.00  3.45           C  
ATOM    676  NE  ARG A  42     -21.380  11.247 -14.541  1.00  3.45           N  
ATOM    677  CZ  ARG A  42     -22.209  12.229 -14.126  1.00  3.45           C  
ATOM    678  NH1 ARG A  42     -23.504  12.138 -14.331  1.00  3.45           N  
ATOM    679  NH2 ARG A  42     -21.705  13.291 -13.519  1.00  3.45           N  
ATOM    680  H   ARG A  42     -22.543   7.941 -11.532  1.00  2.35           H  
ATOM    681  HA  ARG A  42     -21.428   6.340 -13.644  1.00  2.76           H  
ATOM    682 1HB  ARG A  42     -20.777   9.174 -12.758  1.00  4.14           H  
ATOM    683 2HB  ARG A  42     -20.081   8.415 -14.179  1.00  4.14           H  
ATOM    684 1HG  ARG A  42     -22.489   8.072 -14.986  1.00  4.14           H  
ATOM    685 2HG  ARG A  42     -22.946   9.212 -13.699  1.00  4.14           H  
ATOM    686 1HD  ARG A  42     -20.965   9.741 -15.900  1.00  4.14           H  
ATOM    687 2HD  ARG A  42     -22.652  10.288 -15.865  1.00  4.14           H  
ATOM    688  HE  ARG A  42     -20.393  11.367 -14.361  1.00  4.14           H  
ATOM    689 1HH1 ARG A  42     -23.885  11.328 -14.798  1.00  4.14           H  
ATOM    690 2HH1 ARG A  42     -24.116  12.879 -14.020  1.00  4.14           H  
ATOM    691 1HH2 ARG A  42     -20.708  13.361 -13.368  1.00  4.14           H  
ATOM    692 2HH2 ARG A  42     -22.303  14.048 -13.204  1.00  4.14           H  
ATOM    693  N   TRP A  43     -19.473   7.075 -11.096  1.00  1.72           N  
ATOM    694  CA  TRP A  43     -18.280   6.736 -10.338  1.00  1.61           C  
ATOM    695  C   TRP A  43     -18.225   5.235 -10.085  1.00  1.76           C  
ATOM    696  O   TRP A  43     -17.168   4.615 -10.236  1.00  2.63           O  
ATOM    697  CB  TRP A  43     -18.272   7.528  -9.022  1.00  2.42           C  
ATOM    698  CG  TRP A  43     -17.124   7.227  -8.127  1.00  2.42           C  
ATOM    699  CD1 TRP A  43     -15.900   7.821  -8.126  1.00  2.42           C  
ATOM    700  CD2 TRP A  43     -17.098   6.238  -7.079  1.00  2.42           C  
ATOM    701  NE1 TRP A  43     -15.111   7.267  -7.155  1.00  2.42           N  
ATOM    702  CE2 TRP A  43     -15.826   6.287  -6.505  1.00  2.42           C  
ATOM    703  CE3 TRP A  43     -18.037   5.327  -6.589  1.00  2.42           C  
ATOM    704  CZ2 TRP A  43     -15.464   5.443  -5.470  1.00  2.42           C  
ATOM    705  CZ3 TRP A  43     -17.672   4.495  -5.546  1.00  2.42           C  
ATOM    706  CH2 TRP A  43     -16.417   4.549  -5.004  1.00  2.42           C  
ATOM    707  H   TRP A  43     -20.113   7.725 -10.675  1.00  2.06           H  
ATOM    708  HA  TRP A  43     -17.404   7.020 -10.922  1.00  1.93           H  
ATOM    709 1HB  TRP A  43     -18.257   8.594  -9.246  1.00  2.90           H  
ATOM    710 2HB  TRP A  43     -19.180   7.331  -8.464  1.00  2.90           H  
ATOM    711  HD1 TRP A  43     -15.594   8.619  -8.799  1.00  2.90           H  
ATOM    712  HE1 TRP A  43     -14.156   7.554  -6.968  1.00  2.90           H  
ATOM    713  HE3 TRP A  43     -19.036   5.275  -7.020  1.00  2.90           H  
ATOM    714  HZ2 TRP A  43     -14.480   5.465  -5.017  1.00  2.90           H  
ATOM    715  HZ3 TRP A  43     -18.410   3.787  -5.168  1.00  2.90           H  
ATOM    716  HH2 TRP A  43     -16.162   3.874  -4.187  1.00  2.90           H  
ATOM    717  N   ARG A  44     -19.372   4.655  -9.721  1.00  1.80           N  
ATOM    718  CA  ARG A  44     -19.477   3.224  -9.505  1.00  2.90           C  
ATOM    719  C   ARG A  44     -19.177   2.445 -10.773  1.00  2.93           C  
ATOM    720  O   ARG A  44     -18.505   1.419 -10.726  1.00  5.97           O  
ATOM    721  CB  ARG A  44     -20.869   2.822  -9.061  1.00  4.35           C  
ATOM    722  CG  ARG A  44     -21.321   3.203  -7.669  1.00  4.35           C  
ATOM    723  CD  ARG A  44     -22.712   2.730  -7.496  1.00  4.35           C  
ATOM    724  NE  ARG A  44     -22.766   1.280  -7.567  1.00  4.35           N  
ATOM    725  CZ  ARG A  44     -23.805   0.546  -8.009  1.00  4.35           C  
ATOM    726  NH1 ARG A  44     -24.909   1.104  -8.453  1.00  4.35           N  
ATOM    727  NH2 ARG A  44     -23.684  -0.766  -8.002  1.00  4.35           N  
ATOM    728  H   ARG A  44     -20.191   5.229  -9.577  1.00  2.16           H  
ATOM    729  HA  ARG A  44     -18.759   2.936  -8.737  1.00  3.48           H  
ATOM    730 1HB  ARG A  44     -21.598   3.242  -9.751  1.00  5.22           H  
ATOM    731 2HB  ARG A  44     -20.959   1.737  -9.130  1.00  5.22           H  
ATOM    732 1HG  ARG A  44     -20.692   2.724  -6.920  1.00  5.22           H  
ATOM    733 2HG  ARG A  44     -21.295   4.280  -7.535  1.00  5.22           H  
ATOM    734 1HD  ARG A  44     -23.099   3.040  -6.528  1.00  5.22           H  
ATOM    735 2HD  ARG A  44     -23.338   3.134  -8.289  1.00  5.22           H  
ATOM    736  HE  ARG A  44     -21.949   0.763  -7.259  1.00  5.22           H  
ATOM    737 1HH1 ARG A  44     -25.008   2.113  -8.487  1.00  5.22           H  
ATOM    738 2HH1 ARG A  44     -25.663   0.527  -8.789  1.00  5.22           H  
ATOM    739 1HH2 ARG A  44     -22.815  -1.166  -7.666  1.00  5.22           H  
ATOM    740 2HH2 ARG A  44     -24.434  -1.352  -8.334  1.00  5.22           H  
ATOM    741  N   SER A  45     -19.679   2.916 -11.922  1.00  2.82           N  
ATOM    742  CA  SER A  45     -19.424   2.191 -13.166  1.00  3.85           C  
ATOM    743  C   SER A  45     -17.953   2.278 -13.563  1.00  3.92           C  
ATOM    744  O   SER A  45     -17.417   1.353 -14.174  1.00  5.57           O  
ATOM    745  CB  SER A  45     -20.276   2.737 -14.296  1.00  5.78           C  
ATOM    746  OG  SER A  45     -19.849   4.011 -14.687  1.00  5.78           O  
ATOM    747  H   SER A  45     -20.258   3.749 -11.927  1.00  3.38           H  
ATOM    748  HA  SER A  45     -19.675   1.142 -13.014  1.00  4.62           H  
ATOM    749 1HB  SER A  45     -20.235   2.058 -15.147  1.00  6.93           H  
ATOM    750 2HB  SER A  45     -21.314   2.785 -13.968  1.00  6.93           H  
ATOM    751  HG  SER A  45     -19.755   4.523 -13.880  1.00  6.93           H  
ATOM    752  N   HIS A  46     -17.292   3.363 -13.161  1.00  5.61           N  
ATOM    753  CA  HIS A  46     -15.869   3.536 -13.405  1.00  8.97           C  
ATOM    754  C   HIS A  46     -15.063   2.533 -12.583  1.00  8.13           C  
ATOM    755  O   HIS A  46     -14.170   1.864 -13.106  1.00 14.24           O  
ATOM    756  CB  HIS A  46     -15.427   4.970 -13.106  1.00 13.46           C  
ATOM    757  CG  HIS A  46     -13.991   5.230 -13.435  1.00 13.46           C  
ATOM    758  ND1 HIS A  46     -13.517   5.237 -14.730  1.00 13.46           N  
ATOM    759  CD2 HIS A  46     -12.930   5.507 -12.645  1.00 13.46           C  
ATOM    760  CE1 HIS A  46     -12.221   5.499 -14.719  1.00 13.46           C  
ATOM    761  NE2 HIS A  46     -11.841   5.668 -13.466  1.00 13.46           N  
ATOM    762  H   HIS A  46     -17.797   4.111 -12.701  1.00  6.73           H  
ATOM    763  HA  HIS A  46     -15.659   3.338 -14.456  1.00 10.76           H  
ATOM    764 1HB  HIS A  46     -16.040   5.666 -13.679  1.00 16.15           H  
ATOM    765 2HB  HIS A  46     -15.578   5.192 -12.052  1.00 16.15           H  
ATOM    766  HD1 HIS A  46     -14.015   4.921 -15.538  1.00 16.15           H  
ATOM    767  HD2 HIS A  46     -12.819   5.613 -11.570  1.00 16.15           H  
ATOM    768  HE1 HIS A  46     -11.657   5.548 -15.649  1.00 16.15           H  
ATOM    769  N   HIS A  47     -15.384   2.432 -11.293  1.00  4.50           N  
ATOM    770  CA  HIS A  47     -14.694   1.509 -10.394  1.00  5.96           C  
ATOM    771  C   HIS A  47     -15.453   0.195 -10.152  1.00  9.82           C  
ATOM    772  O   HIS A  47     -15.222  -0.462  -9.136  1.00 22.83           O  
ATOM    773  CB  HIS A  47     -14.436   2.176  -9.038  1.00  8.94           C  
ATOM    774  CG  HIS A  47     -13.488   3.327  -9.080  1.00  8.94           C  
ATOM    775  ND1 HIS A  47     -12.132   3.173  -9.277  1.00  8.94           N  
ATOM    776  CD2 HIS A  47     -13.701   4.652  -8.942  1.00  8.94           C  
ATOM    777  CE1 HIS A  47     -11.552   4.360  -9.256  1.00  8.94           C  
ATOM    778  NE2 HIS A  47     -12.482   5.273  -9.047  1.00  8.94           N  
ATOM    779  H   HIS A  47     -16.113   3.027 -10.917  1.00  5.40           H  
ATOM    780  HA  HIS A  47     -13.726   1.250 -10.822  1.00  7.15           H  
ATOM    781 1HB  HIS A  47     -15.378   2.542  -8.633  1.00 10.73           H  
ATOM    782 2HB  HIS A  47     -14.044   1.438  -8.339  1.00 10.73           H  
ATOM    783  HD1 HIS A  47     -11.672   2.339  -9.590  1.00 10.73           H  
ATOM    784  HD2 HIS A  47     -14.603   5.236  -8.773  1.00 10.73           H  
ATOM    785  HE1 HIS A  47     -10.477   4.457  -9.396  1.00 10.73           H  
ATOM    786  N   THR A  48     -16.341  -0.187 -11.084  1.00 32.47           N  
ATOM    787  CA  THR A  48     -17.174  -1.407 -11.005  1.00 42.83           C  
ATOM    788  C   THR A  48     -17.686  -1.747  -9.592  1.00 27.99           C  
ATOM    789  O   THR A  48     -17.649  -2.903  -9.159  1.00 57.16           O  
ATOM    790  CB  THR A  48     -16.406  -2.619 -11.565  1.00 64.25           C  
ATOM    791  OG1 THR A  48     -15.267  -2.898 -10.741  1.00 64.25           O  
ATOM    792  CG2 THR A  48     -15.940  -2.327 -12.984  1.00 64.25           C  
ATOM    793  H   THR A  48     -16.463   0.400 -11.895  1.00 38.96           H  
ATOM    794  HA  THR A  48     -18.049  -1.249 -11.637  1.00 51.40           H  
ATOM    795  HB  THR A  48     -17.060  -3.491 -11.572  1.00 77.09           H  
ATOM    796  HG1 THR A  48     -15.546  -2.971  -9.825  1.00 77.09           H  
ATOM    797 1HG2 THR A  48     -15.400  -3.188 -13.375  1.00 77.09           H  
ATOM    798 2HG2 THR A  48     -16.804  -2.122 -13.616  1.00 77.09           H  
ATOM    799 3HG2 THR A  48     -15.282  -1.458 -12.979  1.00 77.09           H  
ATOM    800  N   VAL A  49     -18.169  -0.732  -8.880  1.00 15.16           N  
ATOM    801  CA  VAL A  49     -18.628  -0.879  -7.504  1.00 16.22           C  
ATOM    802  C   VAL A  49     -20.012  -1.510  -7.386  1.00 20.31           C  
ATOM    803  O   VAL A  49     -21.013  -0.821  -7.181  1.00 58.38           O  
ATOM    804  CB  VAL A  49     -18.627   0.499  -6.827  1.00 24.33           C  
ATOM    805  CG1 VAL A  49     -19.081   0.396  -5.384  1.00 24.33           C  
ATOM    806  CG2 VAL A  49     -17.230   1.071  -6.904  1.00 24.33           C  
ATOM    807  H   VAL A  49     -18.204   0.179  -9.315  1.00 18.19           H  
ATOM    808  HA  VAL A  49     -17.915  -1.517  -6.981  1.00 19.46           H  
ATOM    809  HB  VAL A  49     -19.320   1.153  -7.345  1.00 29.20           H  
ATOM    810 1HG1 VAL A  49     -19.075   1.387  -4.928  1.00 29.20           H  
ATOM    811 2HG1 VAL A  49     -20.089  -0.009  -5.355  1.00 29.20           H  
ATOM    812 3HG1 VAL A  49     -18.406  -0.259  -4.835  1.00 29.20           H  
ATOM    813 1HG2 VAL A  49     -17.207   2.051  -6.443  1.00 29.20           H  
ATOM    814 2HG2 VAL A  49     -16.536   0.411  -6.383  1.00 29.20           H  
ATOM    815 3HG2 VAL A  49     -16.938   1.155  -7.948  1.00 29.20           H  
ATOM    816  N   SER A  50     -20.051  -2.836  -7.480  1.00 27.78           N  
ATOM    817  CA  SER A  50     -21.296  -3.590  -7.334  1.00 40.66           C  
ATOM    818  C   SER A  50     -21.744  -3.624  -5.875  1.00 27.34           C  
ATOM    819  O   SER A  50     -21.031  -4.140  -5.013  1.00 54.42           O  
ATOM    820  CB  SER A  50     -21.120  -5.002  -7.851  1.00 60.99           C  
ATOM    821  OG  SER A  50     -22.267  -5.769  -7.605  1.00 60.99           O  
ATOM    822  H   SER A  50     -19.183  -3.320  -7.682  1.00 33.34           H  
ATOM    823  HA  SER A  50     -22.070  -3.097  -7.922  1.00 48.79           H  
ATOM    824 1HB  SER A  50     -20.919  -4.975  -8.921  1.00 73.19           H  
ATOM    825 2HB  SER A  50     -20.260  -5.463  -7.367  1.00 73.19           H  
ATOM    826  HG  SER A  50     -22.082  -6.642  -7.957  1.00 73.19           H  
ATOM    827  N   ARG A  51     -22.924  -3.064  -5.602  1.00 41.25           N  
ATOM    828  CA  ARG A  51     -23.459  -2.996  -4.241  1.00 71.40           C  
ATOM    829  C   ARG A  51     -24.968  -3.214  -4.184  1.00 50.54           C  
ATOM    830  O   ARG A  51     -25.687  -2.911  -5.135  1.00 93.95           O  
ATOM    831  CB  ARG A  51     -23.143  -1.645  -3.599  1.00107.10           C  
ATOM    832  CG  ARG A  51     -21.668  -1.357  -3.373  1.00107.10           C  
ATOM    833  CD  ARG A  51     -21.098  -2.218  -2.305  1.00107.10           C  
ATOM    834  NE  ARG A  51     -19.714  -1.878  -2.009  1.00107.10           N  
ATOM    835  CZ  ARG A  51     -18.642  -2.382  -2.656  1.00107.10           C  
ATOM    836  NH1 ARG A  51     -18.795  -3.248  -3.635  1.00107.10           N  
ATOM    837  NH2 ARG A  51     -17.426  -2.003  -2.303  1.00107.10           N  
ATOM    838  H   ARG A  51     -23.466  -2.673  -6.356  1.00 49.50           H  
ATOM    839  HA  ARG A  51     -22.981  -3.776  -3.649  1.00 85.68           H  
ATOM    840 1HB  ARG A  51     -23.537  -0.846  -4.225  1.00128.52           H  
ATOM    841 2HB  ARG A  51     -23.642  -1.576  -2.635  1.00128.52           H  
ATOM    842 1HG  ARG A  51     -21.107  -1.530  -4.287  1.00128.52           H  
ATOM    843 2HG  ARG A  51     -21.547  -0.316  -3.070  1.00128.52           H  
ATOM    844 1HD  ARG A  51     -21.680  -2.098  -1.392  1.00128.52           H  
ATOM    845 2HD  ARG A  51     -21.132  -3.260  -2.620  1.00128.52           H  
ATOM    846  HE  ARG A  51     -19.543  -1.214  -1.266  1.00128.52           H  
ATOM    847 1HH1 ARG A  51     -19.720  -3.547  -3.921  1.00128.52           H  
ATOM    848 2HH1 ARG A  51     -17.985  -3.618  -4.109  1.00128.52           H  
ATOM    849 1HH2 ARG A  51     -17.300  -1.336  -1.554  1.00128.52           H  
ATOM    850 2HH2 ARG A  51     -16.622  -2.380  -2.784  1.00128.52           H  
ATOM    851  N   SER A  52     -25.431  -3.733  -3.049  1.00 31.32           N  
ATOM    852  CA  SER A  52     -26.852  -3.939  -2.783  1.00 26.79           C  
ATOM    853  C   SER A  52     -27.514  -2.596  -2.553  1.00 20.59           C  
ATOM    854  O   SER A  52     -26.864  -1.691  -2.047  1.00 16.06           O  
ATOM    855  CB  SER A  52     -27.052  -4.827  -1.572  1.00 40.19           C  
ATOM    856  OG  SER A  52     -28.414  -4.941  -1.257  1.00 40.19           O  
ATOM    857  H   SER A  52     -24.769  -3.977  -2.324  1.00 37.58           H  
ATOM    858  HA  SER A  52     -27.311  -4.411  -3.654  1.00 32.15           H  
ATOM    859 1HB  SER A  52     -26.639  -5.815  -1.773  1.00 48.22           H  
ATOM    860 2HB  SER A  52     -26.511  -4.413  -0.721  1.00 48.22           H  
ATOM    861  HG  SER A  52     -28.458  -5.494  -0.473  1.00 48.22           H  
ATOM    862  N   ILE A  53     -28.785  -2.468  -2.936  1.00 28.05           N  
ATOM    863  CA  ILE A  53     -29.567  -1.226  -2.793  1.00 26.55           C  
ATOM    864  C   ILE A  53     -29.281  -0.474  -1.492  1.00 20.02           C  
ATOM    865  O   ILE A  53     -29.014   0.732  -1.516  1.00 15.25           O  
ATOM    866  CB  ILE A  53     -31.072  -1.524  -2.873  1.00 39.83           C  
ATOM    867  CG1 ILE A  53     -31.436  -1.970  -4.291  1.00 39.83           C  
ATOM    868  CG2 ILE A  53     -31.871  -0.289  -2.481  1.00 39.83           C  
ATOM    869  CD1 ILE A  53     -32.829  -2.549  -4.400  1.00 39.83           C  
ATOM    870  H   ILE A  53     -29.237  -3.276  -3.341  1.00 33.66           H  
ATOM    871  HA  ILE A  53     -29.312  -0.572  -3.620  1.00 31.86           H  
ATOM    872  HB  ILE A  53     -31.319  -2.342  -2.202  1.00 47.79           H  
ATOM    873 1HG1 ILE A  53     -31.363  -1.116  -4.962  1.00 47.79           H  
ATOM    874 2HG1 ILE A  53     -30.724  -2.727  -4.619  1.00 47.79           H  
ATOM    875 1HG2 ILE A  53     -32.937  -0.512  -2.536  1.00 47.79           H  
ATOM    876 2HG2 ILE A  53     -31.617   0.003  -1.463  1.00 47.79           H  
ATOM    877 3HG2 ILE A  53     -31.637   0.530  -3.162  1.00 47.79           H  
ATOM    878 1HD1 ILE A  53     -33.021  -2.844  -5.432  1.00 47.79           H  
ATOM    879 2HD1 ILE A  53     -32.913  -3.420  -3.751  1.00 47.79           H  
ATOM    880 3HD1 ILE A  53     -33.558  -1.798  -4.098  1.00 47.79           H  
ATOM    881  N   GLU A  54     -29.343  -1.190  -0.367  1.00 24.87           N  
ATOM    882  CA  GLU A  54     -29.042  -0.634   0.949  1.00 24.21           C  
ATOM    883  C   GLU A  54     -27.671   0.011   0.983  1.00 15.49           C  
ATOM    884  O   GLU A  54     -27.522   1.148   1.436  1.00 15.62           O  
ATOM    885  CB  GLU A  54     -29.110  -1.725   2.013  1.00 36.31           C  
ATOM    886  CG  GLU A  54     -28.799  -1.240   3.419  1.00 36.31           C  
ATOM    887  CD  GLU A  54     -28.877  -2.334   4.446  1.00 36.31           C  
ATOM    888  OE1 GLU A  54     -29.265  -3.425   4.100  1.00 36.31           O  
ATOM    889  OE2 GLU A  54     -28.543  -2.080   5.582  1.00 36.31           O  
ATOM    890  H   GLU A  54     -29.590  -2.167  -0.430  1.00 29.84           H  
ATOM    891  HA  GLU A  54     -29.785   0.132   1.179  1.00 29.05           H  
ATOM    892 1HB  GLU A  54     -30.109  -2.162   2.023  1.00 43.58           H  
ATOM    893 2HB  GLU A  54     -28.406  -2.522   1.769  1.00 43.58           H  
ATOM    894 1HG  GLU A  54     -27.794  -0.821   3.429  1.00 43.58           H  
ATOM    895 2HG  GLU A  54     -29.499  -0.447   3.683  1.00 43.58           H  
ATOM    896  N   ASP A  55     -26.680  -0.735   0.505  1.00 14.83           N  
ATOM    897  CA  ASP A  55     -25.314  -0.264   0.437  1.00 14.29           C  
ATOM    898  C   ASP A  55     -25.170   0.870  -0.561  1.00 10.68           C  
ATOM    899  O   ASP A  55     -24.388   1.778  -0.338  1.00 17.78           O  
ATOM    900  CB  ASP A  55     -24.364  -1.403   0.064  1.00 21.43           C  
ATOM    901  CG  ASP A  55     -24.161  -2.412   1.182  1.00 21.43           C  
ATOM    902  OD1 ASP A  55     -24.482  -2.104   2.305  1.00 21.43           O  
ATOM    903  OD2 ASP A  55     -23.681  -3.484   0.903  1.00 21.43           O  
ATOM    904  H   ASP A  55     -26.887  -1.662   0.161  1.00 17.80           H  
ATOM    905  HA  ASP A  55     -25.030   0.111   1.420  1.00 17.15           H  
ATOM    906 1HB  ASP A  55     -24.753  -1.930  -0.805  1.00 25.72           H  
ATOM    907 2HB  ASP A  55     -23.393  -0.990  -0.211  1.00 25.72           H  
ATOM    908  N   LYS A  56     -25.944   0.858  -1.646  1.00  9.48           N  
ATOM    909  CA  LYS A  56     -25.852   1.935  -2.626  1.00 11.54           C  
ATOM    910  C   LYS A  56     -26.151   3.259  -1.938  1.00 10.27           C  
ATOM    911  O   LYS A  56     -25.431   4.240  -2.119  1.00 14.46           O  
ATOM    912  CB  LYS A  56     -26.844   1.732  -3.777  1.00 17.31           C  
ATOM    913  CG  LYS A  56     -26.560   0.566  -4.712  1.00 17.31           C  
ATOM    914  CD  LYS A  56     -27.638   0.483  -5.786  1.00 17.31           C  
ATOM    915  CE  LYS A  56     -27.490  -0.755  -6.655  1.00 17.31           C  
ATOM    916  NZ  LYS A  56     -28.537  -0.818  -7.715  1.00 17.31           N  
ATOM    917  H   LYS A  56     -26.577   0.090  -1.802  1.00 11.38           H  
ATOM    918  HA  LYS A  56     -24.836   1.972  -3.022  1.00 13.85           H  
ATOM    919 1HB  LYS A  56     -27.848   1.600  -3.381  1.00 20.77           H  
ATOM    920 2HB  LYS A  56     -26.861   2.633  -4.390  1.00 20.77           H  
ATOM    921 1HG  LYS A  56     -25.589   0.706  -5.189  1.00 20.77           H  
ATOM    922 2HG  LYS A  56     -26.539  -0.364  -4.150  1.00 20.77           H  
ATOM    923 1HD  LYS A  56     -28.623   0.474  -5.320  1.00 20.77           H  
ATOM    924 2HD  LYS A  56     -27.571   1.364  -6.424  1.00 20.77           H  
ATOM    925 1HE  LYS A  56     -26.508  -0.752  -7.125  1.00 20.77           H  
ATOM    926 2HE  LYS A  56     -27.577  -1.641  -6.028  1.00 20.77           H  
ATOM    927 1HZ  LYS A  56     -28.409  -1.655  -8.266  1.00 20.77           H  
ATOM    928 2HZ  LYS A  56     -29.450  -0.836  -7.282  1.00 20.77           H  
ATOM    929 3HZ  LYS A  56     -28.464  -0.007  -8.312  1.00 20.77           H  
ATOM    930  N   HIS A  57     -27.205   3.258  -1.121  1.00  7.96           N  
ATOM    931  CA  HIS A  57     -27.604   4.431  -0.358  1.00  8.01           C  
ATOM    932  C   HIS A  57     -26.606   4.817   0.726  1.00  6.06           C  
ATOM    933  O   HIS A  57     -26.220   5.981   0.831  1.00  5.43           O  
ATOM    934  CB  HIS A  57     -28.964   4.227   0.298  1.00 12.02           C  
ATOM    935  CG  HIS A  57     -29.364   5.412   1.117  1.00 12.02           C  
ATOM    936  ND1 HIS A  57     -29.782   6.599   0.556  1.00 12.02           N  
ATOM    937  CD2 HIS A  57     -29.381   5.601   2.457  1.00 12.02           C  
ATOM    938  CE1 HIS A  57     -30.042   7.470   1.516  1.00 12.02           C  
ATOM    939  NE2 HIS A  57     -29.796   6.893   2.680  1.00 12.02           N  
ATOM    940  H   HIS A  57     -27.760   2.412  -1.045  1.00  9.55           H  
ATOM    941  HA  HIS A  57     -27.691   5.281  -1.032  1.00  9.61           H  
ATOM    942 1HB  HIS A  57     -29.723   4.061  -0.467  1.00 14.42           H  
ATOM    943 2HB  HIS A  57     -28.941   3.348   0.941  1.00 14.42           H  
ATOM    944  HD1 HIS A  57     -29.755   6.831  -0.417  1.00 14.42           H  
ATOM    945  HD2 HIS A  57     -29.126   4.956   3.298  1.00 14.42           H  
ATOM    946  HE1 HIS A  57     -30.387   8.475   1.275  1.00 14.42           H  
ATOM    947  N   LYS A  58     -26.229   3.856   1.562  1.00  6.56           N  
ATOM    948  CA  LYS A  58     -25.331   4.133   2.672  1.00  6.65           C  
ATOM    949  C   LYS A  58     -23.937   4.538   2.207  1.00  4.97           C  
ATOM    950  O   LYS A  58     -23.343   5.463   2.766  1.00  3.88           O  
ATOM    951  CB  LYS A  58     -25.286   2.921   3.595  1.00  9.98           C  
ATOM    952  CG  LYS A  58     -26.586   2.737   4.370  1.00  9.98           C  
ATOM    953  CD  LYS A  58     -26.568   1.512   5.270  1.00  9.98           C  
ATOM    954  CE  LYS A  58     -27.850   1.437   6.091  1.00  9.98           C  
ATOM    955  NZ  LYS A  58     -27.908   0.223   6.950  1.00  9.98           N  
ATOM    956  H   LYS A  58     -26.578   2.913   1.436  1.00  7.87           H  
ATOM    957  HA  LYS A  58     -25.742   4.970   3.237  1.00  7.98           H  
ATOM    958 1HB  LYS A  58     -25.104   2.017   3.013  1.00 11.97           H  
ATOM    959 2HB  LYS A  58     -24.470   3.029   4.310  1.00 11.97           H  
ATOM    960 1HG  LYS A  58     -26.765   3.619   4.985  1.00 11.97           H  
ATOM    961 2HG  LYS A  58     -27.412   2.639   3.665  1.00 11.97           H  
ATOM    962 1HD  LYS A  58     -26.479   0.610   4.663  1.00 11.97           H  
ATOM    963 2HD  LYS A  58     -25.713   1.563   5.945  1.00 11.97           H  
ATOM    964 1HE  LYS A  58     -27.903   2.318   6.729  1.00 11.97           H  
ATOM    965 2HE  LYS A  58     -28.710   1.437   5.422  1.00 11.97           H  
ATOM    966 1HZ  LYS A  58     -28.768   0.227   7.478  1.00 11.97           H  
ATOM    967 2HZ  LYS A  58     -27.886  -0.608   6.369  1.00 11.97           H  
ATOM    968 3HZ  LYS A  58     -27.123   0.213   7.584  1.00 11.97           H  
ATOM    969  N   ARG A  59     -23.438   3.881   1.163  1.00  5.53           N  
ATOM    970  CA  ARG A  59     -22.143   4.219   0.598  1.00  4.92           C  
ATOM    971  C   ARG A  59     -22.205   5.577  -0.052  1.00  3.64           C  
ATOM    972  O   ARG A  59     -21.256   6.348   0.052  1.00  3.31           O  
ATOM    973  CB  ARG A  59     -21.707   3.173  -0.408  1.00  7.38           C  
ATOM    974  CG  ARG A  59     -21.393   1.835   0.214  1.00  7.38           C  
ATOM    975  CD  ARG A  59     -20.212   1.959   1.081  1.00  7.38           C  
ATOM    976  NE  ARG A  59     -19.877   0.720   1.740  1.00  7.38           N  
ATOM    977  CZ  ARG A  59     -18.904   0.613   2.658  1.00  7.38           C  
ATOM    978  NH1 ARG A  59     -18.189   1.671   2.974  1.00  7.38           N  
ATOM    979  NH2 ARG A  59     -18.666  -0.550   3.236  1.00  7.38           N  
ATOM    980  H   ARG A  59     -23.954   3.123   0.750  1.00  6.64           H  
ATOM    981  HA  ARG A  59     -21.409   4.251   1.403  1.00  5.90           H  
ATOM    982 1HB  ARG A  59     -22.486   3.029  -1.154  1.00  8.86           H  
ATOM    983 2HB  ARG A  59     -20.818   3.510  -0.930  1.00  8.86           H  
ATOM    984 1HG  ARG A  59     -22.232   1.495   0.821  1.00  8.86           H  
ATOM    985 2HG  ARG A  59     -21.180   1.104  -0.567  1.00  8.86           H  
ATOM    986 1HD  ARG A  59     -19.358   2.260   0.474  1.00  8.86           H  
ATOM    987 2HD  ARG A  59     -20.396   2.713   1.845  1.00  8.86           H  
ATOM    988  HE  ARG A  59     -20.417  -0.106   1.516  1.00  8.86           H  
ATOM    989 1HH1 ARG A  59     -18.344   2.562   2.512  1.00  8.86           H  
ATOM    990 2HH1 ARG A  59     -17.457   1.593   3.670  1.00  8.86           H  
ATOM    991 1HH2 ARG A  59     -19.214  -1.362   2.995  1.00  8.86           H  
ATOM    992 2HH2 ARG A  59     -17.918  -0.624   3.916  1.00  8.86           H  
ATOM    993  N   PHE A  60     -23.342   5.889  -0.667  1.00  3.95           N  
ATOM    994  CA  PHE A  60     -23.589   7.202  -1.220  1.00  3.52           C  
ATOM    995  C   PHE A  60     -23.495   8.297  -0.177  1.00  2.66           C  
ATOM    996  O   PHE A  60     -22.880   9.333  -0.422  1.00  2.65           O  
ATOM    997  CB  PHE A  60     -24.930   7.262  -1.890  1.00  5.28           C  
ATOM    998  CG  PHE A  60     -25.287   8.639  -2.283  1.00  5.28           C  
ATOM    999  CD1 PHE A  60     -24.651   9.246  -3.337  1.00  5.28           C  
ATOM   1000  CD2 PHE A  60     -26.273   9.328  -1.597  1.00  5.28           C  
ATOM   1001  CE1 PHE A  60     -24.990  10.516  -3.711  1.00  5.28           C  
ATOM   1002  CE2 PHE A  60     -26.620  10.606  -1.973  1.00  5.28           C  
ATOM   1003  CZ  PHE A  60     -25.978  11.201  -3.036  1.00  5.28           C  
ATOM   1004  H   PHE A  60     -24.075   5.197  -0.771  1.00  4.74           H  
ATOM   1005  HA  PHE A  60     -22.829   7.396  -1.978  1.00  4.22           H  
ATOM   1006 1HB  PHE A  60     -24.922   6.644  -2.786  1.00  6.34           H  
ATOM   1007 2HB  PHE A  60     -25.705   6.883  -1.236  1.00  6.34           H  
ATOM   1008  HD1 PHE A  60     -23.876   8.705  -3.871  1.00  6.34           H  
ATOM   1009  HD2 PHE A  60     -26.779   8.848  -0.759  1.00  6.34           H  
ATOM   1010  HE1 PHE A  60     -24.477  10.976  -4.552  1.00  6.34           H  
ATOM   1011  HE2 PHE A  60     -27.400  11.141  -1.433  1.00  6.34           H  
ATOM   1012  HZ  PHE A  60     -26.252  12.210  -3.338  1.00  6.34           H  
ATOM   1013  N   ASN A  61     -24.138   8.093   0.969  1.00  2.33           N  
ATOM   1014  CA  ASN A  61     -24.104   9.083   2.037  1.00  2.17           C  
ATOM   1015  C   ASN A  61     -22.659   9.351   2.473  1.00  1.40           C  
ATOM   1016  O   ASN A  61     -22.266  10.506   2.674  1.00  1.72           O  
ATOM   1017  CB  ASN A  61     -24.941   8.606   3.205  1.00  3.25           C  
ATOM   1018  CG  ASN A  61     -26.413   8.624   2.901  1.00  3.25           C  
ATOM   1019  OD1 ASN A  61     -26.871   9.316   1.984  1.00  3.25           O  
ATOM   1020  ND2 ASN A  61     -27.164   7.862   3.655  1.00  3.25           N  
ATOM   1021  H   ASN A  61     -24.666   7.238   1.101  1.00  2.80           H  
ATOM   1022  HA  ASN A  61     -24.516  10.020   1.660  1.00  2.60           H  
ATOM   1023 1HB  ASN A  61     -24.651   7.589   3.471  1.00  3.91           H  
ATOM   1024 2HB  ASN A  61     -24.753   9.239   4.071  1.00  3.91           H  
ATOM   1025 1HD2 ASN A  61     -28.153   7.806   3.492  1.00  3.91           H  
ATOM   1026 2HD2 ASN A  61     -26.749   7.317   4.382  1.00  3.91           H  
ATOM   1027  N   VAL A  62     -21.867   8.279   2.575  1.00  1.03           N  
ATOM   1028  CA  VAL A  62     -20.456   8.390   2.921  1.00  1.00           C  
ATOM   1029  C   VAL A  62     -19.689   9.113   1.821  1.00  0.98           C  
ATOM   1030  O   VAL A  62     -18.854   9.975   2.107  1.00  1.00           O  
ATOM   1031  CB  VAL A  62     -19.840   7.000   3.148  1.00  1.50           C  
ATOM   1032  CG1 VAL A  62     -18.341   7.127   3.318  1.00  1.50           C  
ATOM   1033  CG2 VAL A  62     -20.460   6.360   4.377  1.00  1.50           C  
ATOM   1034  H   VAL A  62     -22.261   7.354   2.427  1.00  1.24           H  
ATOM   1035  HA  VAL A  62     -20.369   8.965   3.844  1.00  1.20           H  
ATOM   1036  HB  VAL A  62     -20.025   6.376   2.275  1.00  1.80           H  
ATOM   1037 1HG1 VAL A  62     -17.915   6.136   3.467  1.00  1.80           H  
ATOM   1038 2HG1 VAL A  62     -17.909   7.579   2.426  1.00  1.80           H  
ATOM   1039 3HG1 VAL A  62     -18.123   7.751   4.185  1.00  1.80           H  
ATOM   1040 1HG2 VAL A  62     -20.025   5.373   4.531  1.00  1.80           H  
ATOM   1041 2HG2 VAL A  62     -20.263   6.984   5.249  1.00  1.80           H  
ATOM   1042 3HG2 VAL A  62     -21.535   6.264   4.236  1.00  1.80           H  
ATOM   1043  N   PHE A  63     -19.996   8.753   0.572  1.00  1.50           N  
ATOM   1044  CA  PHE A  63     -19.396   9.339  -0.612  1.00  2.29           C  
ATOM   1045  C   PHE A  63     -19.569  10.834  -0.583  1.00  2.51           C  
ATOM   1046  O   PHE A  63     -18.587  11.552  -0.731  1.00  2.77           O  
ATOM   1047  CB  PHE A  63     -20.022   8.739  -1.879  1.00  3.44           C  
ATOM   1048  CG  PHE A  63     -19.523   9.286  -3.186  1.00  3.44           C  
ATOM   1049  CD1 PHE A  63     -18.320   8.851  -3.721  1.00  3.44           C  
ATOM   1050  CD2 PHE A  63     -20.271  10.211  -3.905  1.00  3.44           C  
ATOM   1051  CE1 PHE A  63     -17.870   9.329  -4.937  1.00  3.44           C  
ATOM   1052  CE2 PHE A  63     -19.824  10.687  -5.125  1.00  3.44           C  
ATOM   1053  CZ  PHE A  63     -18.620  10.245  -5.639  1.00  3.44           C  
ATOM   1054  H   PHE A  63     -20.676   8.024   0.431  1.00  1.80           H  
ATOM   1055  HA  PHE A  63     -18.335   9.121  -0.610  1.00  2.75           H  
ATOM   1056 1HB  PHE A  63     -19.854   7.664  -1.881  1.00  4.12           H  
ATOM   1057 2HB  PHE A  63     -21.095   8.889  -1.855  1.00  4.12           H  
ATOM   1058  HD1 PHE A  63     -17.732   8.119  -3.169  1.00  4.12           H  
ATOM   1059  HD2 PHE A  63     -21.224  10.555  -3.500  1.00  4.12           H  
ATOM   1060  HE1 PHE A  63     -16.923   8.976  -5.345  1.00  4.12           H  
ATOM   1061  HE2 PHE A  63     -20.420  11.410  -5.680  1.00  4.12           H  
ATOM   1062  HZ  PHE A  63     -18.264  10.617  -6.597  1.00  4.12           H  
ATOM   1063  N   LYS A  64     -20.803  11.294  -0.367  1.00  3.19           N  
ATOM   1064  CA  LYS A  64     -21.123  12.714  -0.262  1.00  3.76           C  
ATOM   1065  C   LYS A  64     -20.203  13.453   0.691  1.00  3.01           C  
ATOM   1066  O   LYS A  64     -19.659  14.503   0.339  1.00  3.71           O  
ATOM   1067  CB  LYS A  64     -22.569  12.903   0.187  1.00  5.64           C  
ATOM   1068  CG  LYS A  64     -22.969  14.361   0.381  1.00  5.64           C  
ATOM   1069  CD  LYS A  64     -24.449  14.492   0.725  1.00  5.64           C  
ATOM   1070  CE  LYS A  64     -24.838  15.947   0.948  1.00  5.64           C  
ATOM   1071  NZ  LYS A  64     -26.301  16.108   1.181  1.00  5.64           N  
ATOM   1072  H   LYS A  64     -21.555  10.627  -0.273  1.00  3.83           H  
ATOM   1073  HA  LYS A  64     -21.007  13.163  -1.248  1.00  4.51           H  
ATOM   1074 1HB  LYS A  64     -23.240  12.463  -0.551  1.00  6.77           H  
ATOM   1075 2HB  LYS A  64     -22.734  12.383   1.129  1.00  6.77           H  
ATOM   1076 1HG  LYS A  64     -22.384  14.785   1.197  1.00  6.77           H  
ATOM   1077 2HG  LYS A  64     -22.755  14.928  -0.523  1.00  6.77           H  
ATOM   1078 1HD  LYS A  64     -25.057  14.078  -0.079  1.00  6.77           H  
ATOM   1079 2HD  LYS A  64     -24.657  13.930   1.636  1.00  6.77           H  
ATOM   1080 1HE  LYS A  64     -24.302  16.324   1.817  1.00  6.77           H  
ATOM   1081 2HE  LYS A  64     -24.554  16.538   0.077  1.00  6.77           H  
ATOM   1082 1HZ  LYS A  64     -26.513  17.083   1.334  1.00  6.77           H  
ATOM   1083 2HZ  LYS A  64     -26.814  15.782   0.368  1.00  6.77           H  
ATOM   1084 3HZ  LYS A  64     -26.579  15.573   1.991  1.00  6.77           H  
ATOM   1085  N   GLU A  65     -20.024  12.913   1.895  1.00  2.11           N  
ATOM   1086  CA  GLU A  65     -19.140  13.559   2.855  1.00  2.17           C  
ATOM   1087  C   GLU A  65     -17.716  13.640   2.309  1.00  1.38           C  
ATOM   1088  O   GLU A  65     -17.045  14.667   2.451  1.00  1.65           O  
ATOM   1089  CB  GLU A  65     -19.151  12.804   4.184  1.00  3.25           C  
ATOM   1090  CG  GLU A  65     -20.461  12.910   4.951  1.00  3.25           C  
ATOM   1091  CD  GLU A  65     -20.445  12.152   6.251  1.00  3.25           C  
ATOM   1092  OE1 GLU A  65     -19.493  11.453   6.500  1.00  3.25           O  
ATOM   1093  OE2 GLU A  65     -21.385  12.280   7.001  1.00  3.25           O  
ATOM   1094  H   GLU A  65     -20.511  12.055   2.147  1.00  2.53           H  
ATOM   1095  HA  GLU A  65     -19.498  14.574   3.027  1.00  2.60           H  
ATOM   1096 1HB  GLU A  65     -18.958  11.747   4.004  1.00  3.91           H  
ATOM   1097 2HB  GLU A  65     -18.354  13.179   4.825  1.00  3.91           H  
ATOM   1098 1HG  GLU A  65     -20.668  13.960   5.156  1.00  3.91           H  
ATOM   1099 2HG  GLU A  65     -21.265  12.526   4.324  1.00  3.91           H  
ATOM   1100  N   ASN A  66     -17.278  12.567   1.655  1.00  0.85           N  
ATOM   1101  CA  ASN A  66     -15.955  12.520   1.061  1.00  0.61           C  
ATOM   1102  C   ASN A  66     -15.834  13.454  -0.155  1.00  0.74           C  
ATOM   1103  O   ASN A  66     -14.749  13.976  -0.414  1.00  1.12           O  
ATOM   1104  CB  ASN A  66     -15.604  11.090   0.711  1.00  0.92           C  
ATOM   1105  CG  ASN A  66     -15.304  10.258   1.941  1.00  0.92           C  
ATOM   1106  OD1 ASN A  66     -14.914  10.786   2.990  1.00  0.92           O  
ATOM   1107  ND2 ASN A  66     -15.478   8.967   1.814  1.00  0.92           N  
ATOM   1108  H   ASN A  66     -17.871  11.746   1.588  1.00  1.02           H  
ATOM   1109  HA  ASN A  66     -15.237  12.870   1.803  1.00  0.73           H  
ATOM   1110 1HB  ASN A  66     -16.433  10.630   0.171  1.00  1.10           H  
ATOM   1111 2HB  ASN A  66     -14.737  11.075   0.052  1.00  1.10           H  
ATOM   1112 1HD2 ASN A  66     -15.298   8.327   2.567  1.00  1.10           H  
ATOM   1113 2HD2 ASN A  66     -15.793   8.607   0.939  1.00  1.10           H  
ATOM   1114  N   VAL A  67     -16.951  13.701  -0.866  1.00  0.72           N  
ATOM   1115  CA  VAL A  67     -16.972  14.640  -1.991  1.00  0.89           C  
ATOM   1116  C   VAL A  67     -16.588  16.009  -1.527  1.00  0.95           C  
ATOM   1117  O   VAL A  67     -15.760  16.675  -2.150  1.00  1.14           O  
ATOM   1118  CB  VAL A  67     -18.365  14.765  -2.650  1.00  1.33           C  
ATOM   1119  CG1 VAL A  67     -18.344  15.923  -3.634  1.00  1.33           C  
ATOM   1120  CG2 VAL A  67     -18.744  13.495  -3.375  1.00  1.33           C  
ATOM   1121  H   VAL A  67     -17.803  13.217  -0.625  1.00  0.86           H  
ATOM   1122  HA  VAL A  67     -16.258  14.316  -2.740  1.00  1.07           H  
ATOM   1123  HB  VAL A  67     -19.106  14.991  -1.888  1.00  1.60           H  
ATOM   1124 1HG1 VAL A  67     -19.329  16.030  -4.087  1.00  1.60           H  
ATOM   1125 2HG1 VAL A  67     -18.086  16.842  -3.110  1.00  1.60           H  
ATOM   1126 3HG1 VAL A  67     -17.606  15.727  -4.411  1.00  1.60           H  
ATOM   1127 1HG2 VAL A  67     -19.725  13.618  -3.830  1.00  1.60           H  
ATOM   1128 2HG2 VAL A  67     -18.016  13.286  -4.151  1.00  1.60           H  
ATOM   1129 3HG2 VAL A  67     -18.774  12.665  -2.684  1.00  1.60           H  
ATOM   1130  N   PHE A  68     -17.194  16.428  -0.425  1.00  0.99           N  
ATOM   1131  CA  PHE A  68     -16.922  17.740   0.107  1.00  1.62           C  
ATOM   1132  C   PHE A  68     -15.557  17.811   0.758  1.00  1.00           C  
ATOM   1133  O   PHE A  68     -14.917  18.856   0.713  1.00  1.14           O  
ATOM   1134  CB  PHE A  68     -18.028  18.160   1.056  1.00  2.43           C  
ATOM   1135  CG  PHE A  68     -19.285  18.495   0.308  1.00  2.43           C  
ATOM   1136  CD1 PHE A  68     -20.381  17.646   0.340  1.00  2.43           C  
ATOM   1137  CD2 PHE A  68     -19.364  19.655  -0.447  1.00  2.43           C  
ATOM   1138  CE1 PHE A  68     -21.529  17.949  -0.364  1.00  2.43           C  
ATOM   1139  CE2 PHE A  68     -20.512  19.962  -1.150  1.00  2.43           C  
ATOM   1140  CZ  PHE A  68     -21.596  19.107  -1.109  1.00  2.43           C  
ATOM   1141  H   PHE A  68     -17.878  15.827   0.028  1.00  1.19           H  
ATOM   1142  HA  PHE A  68     -16.929  18.445  -0.724  1.00  1.94           H  
ATOM   1143 1HB  PHE A  68     -18.245  17.355   1.757  1.00  2.92           H  
ATOM   1144 2HB  PHE A  68     -17.720  19.033   1.629  1.00  2.92           H  
ATOM   1145  HD1 PHE A  68     -20.327  16.732   0.930  1.00  2.92           H  
ATOM   1146  HD2 PHE A  68     -18.506  20.327  -0.483  1.00  2.92           H  
ATOM   1147  HE1 PHE A  68     -22.382  17.273  -0.331  1.00  2.92           H  
ATOM   1148  HE2 PHE A  68     -20.563  20.878  -1.739  1.00  2.92           H  
ATOM   1149  HZ  PHE A  68     -22.501  19.349  -1.664  1.00  2.92           H  
ATOM   1150  N   HIS A  69     -15.073  16.698   1.312  1.00  1.25           N  
ATOM   1151  CA  HIS A  69     -13.723  16.690   1.857  1.00  1.61           C  
ATOM   1152  C   HIS A  69     -12.716  17.010   0.759  1.00  1.12           C  
ATOM   1153  O   HIS A  69     -11.902  17.923   0.900  1.00  1.60           O  
ATOM   1154  CB  HIS A  69     -13.360  15.336   2.464  1.00  2.42           C  
ATOM   1155  CG  HIS A  69     -11.982  15.343   3.044  1.00  2.42           C  
ATOM   1156  ND1 HIS A  69     -11.707  15.883   4.282  1.00  2.42           N  
ATOM   1157  CD2 HIS A  69     -10.797  14.915   2.547  1.00  2.42           C  
ATOM   1158  CE1 HIS A  69     -10.413  15.781   4.525  1.00  2.42           C  
ATOM   1159  NE2 HIS A  69      -9.839  15.203   3.489  1.00  2.42           N  
ATOM   1160  H   HIS A  69     -15.644  15.862   1.376  1.00  1.50           H  
ATOM   1161  HA  HIS A  69     -13.631  17.451   2.631  1.00  1.93           H  
ATOM   1162 1HB  HIS A  69     -14.069  15.083   3.254  1.00  2.90           H  
ATOM   1163 2HB  HIS A  69     -13.415  14.558   1.705  1.00  2.90           H  
ATOM   1164  HD2 HIS A  69     -10.631  14.444   1.578  1.00  2.90           H  
ATOM   1165  HE1 HIS A  69      -9.903  16.126   5.424  1.00  2.90           H  
ATOM   1166  HE2 HIS A  69      -8.846  15.017   3.406  1.00  2.90           H  
ATOM   1167  N   VAL A  70     -12.791  16.251  -0.335  1.00  0.78           N  
ATOM   1168  CA  VAL A  70     -11.910  16.428  -1.481  1.00  0.82           C  
ATOM   1169  C   VAL A  70     -12.059  17.802  -2.115  1.00  1.00           C  
ATOM   1170  O   VAL A  70     -11.063  18.468  -2.403  1.00  1.48           O  
ATOM   1171  CB  VAL A  70     -12.194  15.329  -2.522  1.00  1.23           C  
ATOM   1172  CG1 VAL A  70     -11.478  15.631  -3.818  1.00  1.23           C  
ATOM   1173  CG2 VAL A  70     -11.718  13.992  -1.967  1.00  1.23           C  
ATOM   1174  H   VAL A  70     -13.485  15.515  -0.370  1.00  0.94           H  
ATOM   1175  HA  VAL A  70     -10.882  16.317  -1.139  1.00  0.98           H  
ATOM   1176  HB  VAL A  70     -13.264  15.288  -2.729  1.00  1.48           H  
ATOM   1177 1HG1 VAL A  70     -11.688  14.844  -4.543  1.00  1.48           H  
ATOM   1178 2HG1 VAL A  70     -11.825  16.587  -4.210  1.00  1.48           H  
ATOM   1179 3HG1 VAL A  70     -10.410  15.682  -3.637  1.00  1.48           H  
ATOM   1180 1HG2 VAL A  70     -11.914  13.206  -2.693  1.00  1.48           H  
ATOM   1181 2HG2 VAL A  70     -10.649  14.042  -1.769  1.00  1.48           H  
ATOM   1182 3HG2 VAL A  70     -12.248  13.772  -1.040  1.00  1.48           H  
ATOM   1183  N   HIS A  71     -13.306  18.221  -2.312  1.00  1.04           N  
ATOM   1184  CA  HIS A  71     -13.619  19.513  -2.891  1.00  1.84           C  
ATOM   1185  C   HIS A  71     -13.019  20.657  -2.097  1.00  1.89           C  
ATOM   1186  O   HIS A  71     -12.357  21.524  -2.664  1.00  3.13           O  
ATOM   1187  CB  HIS A  71     -15.137  19.695  -2.976  1.00  2.76           C  
ATOM   1188  CG  HIS A  71     -15.560  21.035  -3.483  1.00  2.76           C  
ATOM   1189  ND1 HIS A  71     -15.440  21.407  -4.805  1.00  2.76           N  
ATOM   1190  CD2 HIS A  71     -16.104  22.095  -2.842  1.00  2.76           C  
ATOM   1191  CE1 HIS A  71     -15.891  22.640  -4.955  1.00  2.76           C  
ATOM   1192  NE2 HIS A  71     -16.300  23.079  -3.778  1.00  2.76           N  
ATOM   1193  H   HIS A  71     -14.079  17.620  -2.063  1.00  1.25           H  
ATOM   1194  HA  HIS A  71     -13.213  19.565  -3.900  1.00  2.21           H  
ATOM   1195 1HB  HIS A  71     -15.559  18.932  -3.631  1.00  3.31           H  
ATOM   1196 2HB  HIS A  71     -15.572  19.555  -1.988  1.00  3.31           H  
ATOM   1197  HD2 HIS A  71     -16.343  22.157  -1.779  1.00  3.31           H  
ATOM   1198  HE1 HIS A  71     -15.922  23.198  -5.889  1.00  3.31           H  
ATOM   1199  HE2 HIS A  71     -16.694  23.991  -3.592  1.00  3.31           H  
ATOM   1200  N   LYS A  72     -13.254  20.666  -0.788  1.00  1.40           N  
ATOM   1201  CA  LYS A  72     -12.769  21.739   0.064  1.00  1.93           C  
ATOM   1202  C   LYS A  72     -11.248  21.785   0.139  1.00  1.87           C  
ATOM   1203  O   LYS A  72     -10.665  22.862   0.032  1.00  2.65           O  
ATOM   1204  CB  LYS A  72     -13.355  21.599   1.466  1.00  2.90           C  
ATOM   1205  CG  LYS A  72     -14.846  21.909   1.558  1.00  2.90           C  
ATOM   1206  CD  LYS A  72     -15.358  21.713   2.977  1.00  2.90           C  
ATOM   1207  CE  LYS A  72     -16.847  22.001   3.079  1.00  2.90           C  
ATOM   1208  NZ  LYS A  72     -17.354  21.807   4.467  1.00  2.90           N  
ATOM   1209  H   LYS A  72     -13.802  19.928  -0.368  1.00  1.68           H  
ATOM   1210  HA  LYS A  72     -13.107  22.686  -0.358  1.00  2.32           H  
ATOM   1211 1HB  LYS A  72     -13.204  20.581   1.823  1.00  3.47           H  
ATOM   1212 2HB  LYS A  72     -12.831  22.268   2.149  1.00  3.47           H  
ATOM   1213 1HG  LYS A  72     -15.017  22.944   1.263  1.00  3.47           H  
ATOM   1214 2HG  LYS A  72     -15.403  21.262   0.882  1.00  3.47           H  
ATOM   1215 1HD  LYS A  72     -15.170  20.685   3.291  1.00  3.47           H  
ATOM   1216 2HD  LYS A  72     -14.822  22.382   3.650  1.00  3.47           H  
ATOM   1217 1HE  LYS A  72     -17.036  23.029   2.775  1.00  3.47           H  
ATOM   1218 2HE  LYS A  72     -17.389  21.332   2.410  1.00  3.47           H  
ATOM   1219 1HZ  LYS A  72     -18.344  22.005   4.496  1.00  3.47           H  
ATOM   1220 2HZ  LYS A  72     -17.194  20.851   4.753  1.00  3.47           H  
ATOM   1221 3HZ  LYS A  72     -16.868  22.431   5.094  1.00  3.47           H  
ATOM   1222  N   VAL A  73     -10.597  20.626   0.269  1.00  1.51           N  
ATOM   1223  CA  VAL A  73      -9.136  20.596   0.345  1.00  1.53           C  
ATOM   1224  C   VAL A  73      -8.491  21.128  -0.918  1.00  1.42           C  
ATOM   1225  O   VAL A  73      -7.499  21.853  -0.850  1.00  1.78           O  
ATOM   1226  CB  VAL A  73      -8.608  19.185   0.616  1.00  2.29           C  
ATOM   1227  CG1 VAL A  73      -7.091  19.172   0.458  1.00  2.29           C  
ATOM   1228  CG2 VAL A  73      -8.983  18.764   2.030  1.00  2.29           C  
ATOM   1229  H   VAL A  73     -11.109  19.754   0.348  1.00  1.81           H  
ATOM   1230  HA  VAL A  73      -8.829  21.231   1.177  1.00  1.84           H  
ATOM   1231  HB  VAL A  73      -9.037  18.495  -0.109  1.00  2.75           H  
ATOM   1232 1HG1 VAL A  73      -6.711  18.168   0.646  1.00  2.75           H  
ATOM   1233 2HG1 VAL A  73      -6.828  19.474  -0.556  1.00  2.75           H  
ATOM   1234 3HG1 VAL A  73      -6.645  19.864   1.171  1.00  2.75           H  
ATOM   1235 1HG2 VAL A  73      -8.607  17.759   2.223  1.00  2.75           H  
ATOM   1236 2HG2 VAL A  73      -8.540  19.458   2.745  1.00  2.75           H  
ATOM   1237 3HG2 VAL A  73     -10.064  18.774   2.144  1.00  2.75           H  
ATOM   1238  N   ASN A  74      -9.053  20.793  -2.075  1.00  1.24           N  
ATOM   1239  CA  ASN A  74      -8.500  21.268  -3.335  1.00  1.37           C  
ATOM   1240  C   ASN A  74      -8.657  22.782  -3.565  1.00  1.75           C  
ATOM   1241  O   ASN A  74      -8.089  23.315  -4.522  1.00  4.17           O  
ATOM   1242  CB  ASN A  74      -9.096  20.489  -4.481  1.00  2.06           C  
ATOM   1243  CG  ASN A  74      -8.549  19.094  -4.521  1.00  2.06           C  
ATOM   1244  OD1 ASN A  74      -7.515  18.809  -3.907  1.00  2.06           O  
ATOM   1245  ND2 ASN A  74      -9.206  18.227  -5.236  1.00  2.06           N  
ATOM   1246  H   ASN A  74      -9.861  20.180  -2.095  1.00  1.49           H  
ATOM   1247  HA  ASN A  74      -7.428  21.066  -3.321  1.00  1.64           H  
ATOM   1248 1HB  ASN A  74     -10.180  20.444  -4.370  1.00  2.47           H  
ATOM   1249 2HB  ASN A  74      -8.878  20.989  -5.425  1.00  2.47           H  
ATOM   1250 1HD2 ASN A  74      -8.883  17.280  -5.306  1.00  2.47           H  
ATOM   1251 2HD2 ASN A  74     -10.035  18.507  -5.715  1.00  2.47           H  
ATOM   1252  N   LYS A  75      -9.399  23.478  -2.693  1.00  2.28           N  
ATOM   1253  CA  LYS A  75      -9.537  24.922  -2.783  1.00  2.79           C  
ATOM   1254  C   LYS A  75      -8.559  25.611  -1.826  1.00  3.50           C  
ATOM   1255  O   LYS A  75      -8.506  26.841  -1.761  1.00  8.19           O  
ATOM   1256  CB  LYS A  75     -10.973  25.344  -2.473  1.00  4.19           C  
ATOM   1257  CG  LYS A  75     -12.009  24.764  -3.424  1.00  4.19           C  
ATOM   1258  CD  LYS A  75     -11.803  25.272  -4.840  1.00  4.19           C  
ATOM   1259  CE  LYS A  75     -12.881  24.754  -5.779  1.00  4.19           C  
ATOM   1260  NZ  LYS A  75     -12.668  25.225  -7.176  1.00  4.19           N  
ATOM   1261  H   LYS A  75      -9.868  23.021  -1.923  1.00  2.74           H  
ATOM   1262  HA  LYS A  75      -9.291  25.235  -3.798  1.00  3.35           H  
ATOM   1263 1HB  LYS A  75     -11.233  25.031  -1.461  1.00  5.02           H  
ATOM   1264 2HB  LYS A  75     -11.052  26.430  -2.512  1.00  5.02           H  
ATOM   1265 1HG  LYS A  75     -11.924  23.681  -3.434  1.00  5.02           H  
ATOM   1266 2HG  LYS A  75     -13.010  25.032  -3.087  1.00  5.02           H  
ATOM   1267 1HD  LYS A  75     -11.826  26.363  -4.842  1.00  5.02           H  
ATOM   1268 2HD  LYS A  75     -10.830  24.945  -5.206  1.00  5.02           H  
ATOM   1269 1HE  LYS A  75     -12.872  23.665  -5.768  1.00  5.02           H  
ATOM   1270 2HE  LYS A  75     -13.856  25.101  -5.435  1.00  5.02           H  
ATOM   1271 1HZ  LYS A  75     -13.400  24.861  -7.769  1.00  5.02           H  
ATOM   1272 2HZ  LYS A  75     -12.687  26.235  -7.199  1.00  5.02           H  
ATOM   1273 3HZ  LYS A  75     -11.772  24.898  -7.508  1.00  5.02           H  
ATOM   1274  N   MET A  76      -7.785  24.811  -1.089  1.00  2.86           N  
ATOM   1275  CA  MET A  76      -6.793  25.314  -0.155  1.00  4.91           C  
ATOM   1276  C   MET A  76      -5.423  25.280  -0.799  1.00  7.96           C  
ATOM   1277  O   MET A  76      -5.183  24.488  -1.712  1.00 58.23           O  
ATOM   1278  CB  MET A  76      -6.791  24.480   1.124  1.00  7.37           C  
ATOM   1279  CG  MET A  76      -8.125  24.431   1.849  1.00  7.37           C  
ATOM   1280  SD  MET A  76      -8.656  26.051   2.433  1.00  7.37           S  
ATOM   1281  CE  MET A  76      -7.466  26.346   3.737  1.00  7.37           C  
ATOM   1282  H   MET A  76      -7.860  23.808  -1.168  1.00  3.43           H  
ATOM   1283  HA  MET A  76      -7.028  26.351   0.088  1.00  5.89           H  
ATOM   1284 1HB  MET A  76      -6.502  23.457   0.890  1.00  8.84           H  
ATOM   1285 2HB  MET A  76      -6.051  24.879   1.819  1.00  8.84           H  
ATOM   1286 1HG  MET A  76      -8.886  24.042   1.176  1.00  8.84           H  
ATOM   1287 2HG  MET A  76      -8.053  23.762   2.706  1.00  8.84           H  
ATOM   1288 1HE  MET A  76      -7.665  27.313   4.200  1.00  8.84           H  
ATOM   1289 2HE  MET A  76      -7.547  25.559   4.489  1.00  8.84           H  
ATOM   1290 3HE  MET A  76      -6.459  26.344   3.319  1.00  8.84           H  
ATOM   1291  N   ASP A  77      -4.522  26.142  -0.332  1.00 15.84           N  
ATOM   1292  CA  ASP A  77      -3.165  26.210  -0.872  1.00 14.24           C  
ATOM   1293  C   ASP A  77      -2.329  24.993  -0.476  1.00 11.35           C  
ATOM   1294  O   ASP A  77      -1.464  25.076   0.398  1.00 17.97           O  
ATOM   1295  CB  ASP A  77      -2.470  27.491  -0.405  1.00 21.36           C  
ATOM   1296  CG  ASP A  77      -1.111  27.711  -1.058  1.00 21.36           C  
ATOM   1297  OD1 ASP A  77      -0.763  26.957  -1.936  1.00 21.36           O  
ATOM   1298  OD2 ASP A  77      -0.434  28.635  -0.674  1.00 21.36           O  
ATOM   1299  H   ASP A  77      -4.783  26.768   0.418  1.00 19.01           H  
ATOM   1300  HA  ASP A  77      -3.231  26.233  -1.960  1.00 17.09           H  
ATOM   1301 1HB  ASP A  77      -3.105  28.348  -0.627  1.00 25.63           H  
ATOM   1302 2HB  ASP A  77      -2.335  27.457   0.677  1.00 25.63           H  
ATOM   1303  N   LYS A  78      -2.590  23.872  -1.138  1.00  7.52           N  
ATOM   1304  CA  LYS A  78      -1.879  22.634  -0.891  1.00  5.40           C  
ATOM   1305  C   LYS A  78      -0.916  22.328  -2.033  1.00  2.69           C  
ATOM   1306  O   LYS A  78      -1.177  22.694  -3.179  1.00  3.55           O  
ATOM   1307  CB  LYS A  78      -2.863  21.468  -0.740  1.00  8.10           C  
ATOM   1308  CG  LYS A  78      -3.882  21.615   0.376  1.00  8.10           C  
ATOM   1309  CD  LYS A  78      -3.212  21.620   1.737  1.00  8.10           C  
ATOM   1310  CE  LYS A  78      -4.240  21.632   2.858  1.00  8.10           C  
ATOM   1311  NZ  LYS A  78      -3.593  21.651   4.201  1.00  8.10           N  
ATOM   1312  H   LYS A  78      -3.326  23.892  -1.828  1.00  9.02           H  
ATOM   1313  HA  LYS A  78      -1.318  22.751   0.034  1.00  6.48           H  
ATOM   1314 1HB  LYS A  78      -3.417  21.345  -1.671  1.00  9.72           H  
ATOM   1315 2HB  LYS A  78      -2.311  20.544  -0.566  1.00  9.72           H  
ATOM   1316 1HG  LYS A  78      -4.434  22.546   0.244  1.00  9.72           H  
ATOM   1317 2HG  LYS A  78      -4.587  20.787   0.333  1.00  9.72           H  
ATOM   1318 1HD  LYS A  78      -2.588  20.732   1.841  1.00  9.72           H  
ATOM   1319 2HD  LYS A  78      -2.578  22.502   1.828  1.00  9.72           H  
ATOM   1320 1HE  LYS A  78      -4.870  22.515   2.756  1.00  9.72           H  
ATOM   1321 2HE  LYS A  78      -4.865  20.743   2.780  1.00  9.72           H  
ATOM   1322 1HZ  LYS A  78      -4.304  21.657   4.918  1.00  9.72           H  
ATOM   1323 2HZ  LYS A  78      -3.018  20.826   4.305  1.00  9.72           H  
ATOM   1324 3HZ  LYS A  78      -3.018  22.477   4.289  1.00  9.72           H  
ATOM   1325  N   PRO A  79       0.195  21.645  -1.736  1.00  2.06           N  
ATOM   1326  CA  PRO A  79       1.219  21.147  -2.648  1.00  1.39           C  
ATOM   1327  C   PRO A  79       0.754  19.862  -3.341  1.00  1.00           C  
ATOM   1328  O   PRO A  79       1.386  19.407  -4.296  1.00  1.45           O  
ATOM   1329  CB  PRO A  79       2.430  20.940  -1.735  1.00  2.08           C  
ATOM   1330  CG  PRO A  79       1.847  20.647  -0.403  1.00  2.08           C  
ATOM   1331  CD  PRO A  79       0.616  21.507  -0.327  1.00  2.08           C  
ATOM   1332  HA  PRO A  79       1.436  21.924  -3.395  1.00  1.67           H  
ATOM   1333 1HB  PRO A  79       3.052  20.117  -2.117  1.00  2.50           H  
ATOM   1334 2HB  PRO A  79       3.059  21.843  -1.735  1.00  2.50           H  
ATOM   1335 1HG  PRO A  79       1.640  19.578  -0.301  1.00  2.50           H  
ATOM   1336 2HG  PRO A  79       2.573  20.903   0.381  1.00  2.50           H  
ATOM   1337 1HD  PRO A  79      -0.161  20.994   0.257  1.00  2.50           H  
ATOM   1338 2HD  PRO A  79       0.860  22.495   0.092  1.00  2.50           H  
ATOM   1339  N   TYR A  80      -0.371  19.318  -2.867  1.00  0.74           N  
ATOM   1340  CA  TYR A  80      -0.986  18.111  -3.392  1.00  0.64           C  
ATOM   1341  C   TYR A  80      -2.480  18.305  -3.581  1.00  0.55           C  
ATOM   1342  O   TYR A  80      -3.095  19.157  -2.941  1.00  0.78           O  
ATOM   1343  CB  TYR A  80      -0.779  16.943  -2.427  1.00  0.96           C  
ATOM   1344  CG  TYR A  80      -1.462  17.191  -1.095  1.00  0.96           C  
ATOM   1345  CD1 TYR A  80      -2.779  16.802  -0.880  1.00  0.96           C  
ATOM   1346  CD2 TYR A  80      -0.763  17.830  -0.088  1.00  0.96           C  
ATOM   1347  CE1 TYR A  80      -3.387  17.067   0.338  1.00  0.96           C  
ATOM   1348  CE2 TYR A  80      -1.364  18.091   1.123  1.00  0.96           C  
ATOM   1349  CZ  TYR A  80      -2.675  17.716   1.339  1.00  0.96           C  
ATOM   1350  OH  TYR A  80      -3.270  18.004   2.551  1.00  0.96           O  
ATOM   1351  H   TYR A  80      -0.825  19.753  -2.081  1.00  0.89           H  
ATOM   1352  HA  TYR A  80      -0.546  17.880  -4.360  1.00  0.77           H  
ATOM   1353 1HB  TYR A  80      -1.182  16.025  -2.859  1.00  1.15           H  
ATOM   1354 2HB  TYR A  80       0.278  16.791  -2.250  1.00  1.15           H  
ATOM   1355  HD1 TYR A  80      -3.336  16.300  -1.672  1.00  1.15           H  
ATOM   1356  HD2 TYR A  80       0.267  18.130  -0.259  1.00  1.15           H  
ATOM   1357  HE1 TYR A  80      -4.422  16.775   0.509  1.00  1.15           H  
ATOM   1358  HE2 TYR A  80      -0.807  18.601   1.910  1.00  1.15           H  
ATOM   1359  HH  TYR A  80      -4.021  17.421   2.716  1.00  1.15           H  
ATOM   1360  N   LYS A  81      -3.059  17.494  -4.453  1.00  0.67           N  
ATOM   1361  CA  LYS A  81      -4.483  17.513  -4.718  1.00  0.96           C  
ATOM   1362  C   LYS A  81      -5.097  16.171  -4.380  1.00  0.63           C  
ATOM   1363  O   LYS A  81      -4.441  15.127  -4.491  1.00  0.78           O  
ATOM   1364  CB  LYS A  81      -4.769  17.868  -6.178  1.00  1.44           C  
ATOM   1365  CG  LYS A  81      -4.261  19.235  -6.616  1.00  1.44           C  
ATOM   1366  CD  LYS A  81      -5.018  20.357  -5.911  1.00  1.44           C  
ATOM   1367  CE  LYS A  81      -4.594  21.724  -6.429  1.00  1.44           C  
ATOM   1368  NZ  LYS A  81      -5.290  22.835  -5.721  1.00  1.44           N  
ATOM   1369  H   LYS A  81      -2.485  16.831  -4.946  1.00  0.80           H  
ATOM   1370  HA  LYS A  81      -4.948  18.265  -4.079  1.00  1.15           H  
ATOM   1371 1HB  LYS A  81      -4.316  17.122  -6.828  1.00  1.73           H  
ATOM   1372 2HB  LYS A  81      -5.845  17.843  -6.353  1.00  1.73           H  
ATOM   1373 1HG  LYS A  81      -3.199  19.323  -6.384  1.00  1.73           H  
ATOM   1374 2HG  LYS A  81      -4.388  19.342  -7.692  1.00  1.73           H  
ATOM   1375 1HD  LYS A  81      -6.089  20.232  -6.075  1.00  1.73           H  
ATOM   1376 2HD  LYS A  81      -4.825  20.309  -4.839  1.00  1.73           H  
ATOM   1377 1HE  LYS A  81      -3.519  21.839  -6.293  1.00  1.73           H  
ATOM   1378 2HE  LYS A  81      -4.821  21.788  -7.493  1.00  1.73           H  
ATOM   1379 1HZ  LYS A  81      -4.980  23.721  -6.094  1.00  1.73           H  
ATOM   1380 2HZ  LYS A  81      -6.291  22.750  -5.848  1.00  1.73           H  
ATOM   1381 3HZ  LYS A  81      -5.076  22.793  -4.735  1.00  1.73           H  
ATOM   1382  N   LEU A  82      -6.365  16.215  -3.983  1.00  0.60           N  
ATOM   1383  CA  LEU A  82      -7.107  15.022  -3.626  1.00  0.60           C  
ATOM   1384  C   LEU A  82      -8.096  14.627  -4.703  1.00  0.75           C  
ATOM   1385  O   LEU A  82      -8.531  15.456  -5.504  1.00  1.11           O  
ATOM   1386  CB  LEU A  82      -7.887  15.212  -2.330  1.00  0.90           C  
ATOM   1387  CG  LEU A  82      -7.097  15.615  -1.099  1.00  0.90           C  
ATOM   1388  CD1 LEU A  82      -8.062  15.690   0.069  1.00  0.90           C  
ATOM   1389  CD2 LEU A  82      -5.981  14.628  -0.850  1.00  0.90           C  
ATOM   1390  H   LEU A  82      -6.823  17.116  -3.920  1.00  0.72           H  
ATOM   1391  HA  LEU A  82      -6.396  14.212  -3.496  1.00  0.72           H  
ATOM   1392 1HB  LEU A  82      -8.632  15.988  -2.495  1.00  1.08           H  
ATOM   1393 2HB  LEU A  82      -8.407  14.287  -2.100  1.00  1.08           H  
ATOM   1394  HG  LEU A  82      -6.671  16.608  -1.249  1.00  1.08           H  
ATOM   1395 1HD1 LEU A  82      -7.526  16.001   0.963  1.00  1.08           H  
ATOM   1396 2HD1 LEU A  82      -8.846  16.411  -0.152  1.00  1.08           H  
ATOM   1397 3HD1 LEU A  82      -8.508  14.711   0.235  1.00  1.08           H  
ATOM   1398 1HD2 LEU A  82      -5.423  14.924   0.035  1.00  1.08           H  
ATOM   1399 2HD2 LEU A  82      -6.408  13.642  -0.692  1.00  1.08           H  
ATOM   1400 3HD2 LEU A  82      -5.314  14.605  -1.711  1.00  1.08           H  
ATOM   1401  N   LYS A  83      -8.479  13.360  -4.697  1.00  0.93           N  
ATOM   1402  CA  LYS A  83      -9.443  12.862  -5.657  1.00  1.18           C  
ATOM   1403  C   LYS A  83     -10.337  11.781  -5.141  1.00  1.14           C  
ATOM   1404  O   LYS A  83      -9.918  10.918  -4.373  1.00  1.34           O  
ATOM   1405  CB  LYS A  83      -8.744  12.354  -6.905  1.00  1.77           C  
ATOM   1406  CG  LYS A  83      -9.665  11.788  -7.960  1.00  1.77           C  
ATOM   1407  CD  LYS A  83      -8.964  11.708  -9.301  1.00  1.77           C  
ATOM   1408  CE  LYS A  83      -9.947  11.331 -10.388  1.00  1.77           C  
ATOM   1409  NZ  LYS A  83      -9.347  11.417 -11.745  1.00  1.77           N  
ATOM   1410  H   LYS A  83      -8.080  12.734  -4.013  1.00  1.12           H  
ATOM   1411  HA  LYS A  83     -10.079  13.693  -5.938  1.00  1.42           H  
ATOM   1412 1HB  LYS A  83      -8.174  13.165  -7.361  1.00  2.12           H  
ATOM   1413 2HB  LYS A  83      -8.046  11.565  -6.633  1.00  2.12           H  
ATOM   1414 1HG  LYS A  83      -9.939  10.774  -7.668  1.00  2.12           H  
ATOM   1415 2HG  LYS A  83     -10.577  12.367  -8.031  1.00  2.12           H  
ATOM   1416 1HD  LYS A  83      -8.518  12.674  -9.541  1.00  2.12           H  
ATOM   1417 2HD  LYS A  83      -8.173  10.960  -9.259  1.00  2.12           H  
ATOM   1418 1HE  LYS A  83     -10.303  10.315 -10.223  1.00  2.12           H  
ATOM   1419 2HE  LYS A  83     -10.796  12.010 -10.341  1.00  2.12           H  
ATOM   1420 1HZ  LYS A  83     -10.075  11.177 -12.411  1.00  2.12           H  
ATOM   1421 2HZ  LYS A  83      -9.033  12.373 -11.899  1.00  2.12           H  
ATOM   1422 3HZ  LYS A  83      -8.568  10.782 -11.831  1.00  2.12           H  
ATOM   1423  N   LEU A  84     -11.583  11.818  -5.605  1.00  1.46           N  
ATOM   1424  CA  LEU A  84     -12.584  10.807  -5.307  1.00  1.62           C  
ATOM   1425  C   LEU A  84     -12.245   9.519  -6.037  1.00  1.19           C  
ATOM   1426  O   LEU A  84     -12.862   9.158  -7.039  1.00  1.51           O  
ATOM   1427  CB  LEU A  84     -13.954  11.324  -5.709  1.00  2.43           C  
ATOM   1428  CG  LEU A  84     -14.371  12.557  -4.926  1.00  2.43           C  
ATOM   1429  CD1 LEU A  84     -15.670  13.099  -5.479  1.00  2.43           C  
ATOM   1430  CD2 LEU A  84     -14.509  12.153  -3.467  1.00  2.43           C  
ATOM   1431  H   LEU A  84     -11.845  12.578  -6.214  1.00  1.75           H  
ATOM   1432  HA  LEU A  84     -12.579  10.612  -4.236  1.00  1.94           H  
ATOM   1433 1HB  LEU A  84     -13.946  11.576  -6.767  1.00  2.92           H  
ATOM   1434 2HB  LEU A  84     -14.696  10.543  -5.538  1.00  2.92           H  
ATOM   1435  HG  LEU A  84     -13.608  13.330  -5.022  1.00  2.92           H  
ATOM   1436 1HD1 LEU A  84     -15.967  13.983  -4.916  1.00  2.92           H  
ATOM   1437 2HD1 LEU A  84     -15.533  13.368  -6.527  1.00  2.92           H  
ATOM   1438 3HD1 LEU A  84     -16.444  12.338  -5.397  1.00  2.92           H  
ATOM   1439 1HD2 LEU A  84     -14.786  13.016  -2.871  1.00  2.92           H  
ATOM   1440 2HD2 LEU A  84     -15.274  11.383  -3.373  1.00  2.92           H  
ATOM   1441 3HD2 LEU A  84     -13.557  11.763  -3.107  1.00  2.92           H  
ATOM   1442  N   ASN A  85     -11.230   8.860  -5.514  1.00  0.87           N  
ATOM   1443  CA  ASN A  85     -10.650   7.658  -6.043  1.00  0.88           C  
ATOM   1444  C   ASN A  85     -11.425   6.448  -5.609  1.00  0.94           C  
ATOM   1445  O   ASN A  85     -12.484   6.582  -5.002  1.00  1.10           O  
ATOM   1446  CB  ASN A  85      -9.203   7.605  -5.607  1.00  1.32           C  
ATOM   1447  CG  ASN A  85      -9.022   7.488  -4.119  1.00  1.32           C  
ATOM   1448  OD1 ASN A  85      -9.748   6.787  -3.403  1.00  1.32           O  
ATOM   1449  ND2 ASN A  85      -8.034   8.192  -3.633  1.00  1.32           N  
ATOM   1450  H   ASN A  85     -10.808   9.251  -4.684  1.00  1.04           H  
ATOM   1451  HA  ASN A  85     -10.691   7.699  -7.133  1.00  1.06           H  
ATOM   1452 1HB  ASN A  85      -8.718   6.762  -6.070  1.00  1.58           H  
ATOM   1453 2HB  ASN A  85      -8.691   8.504  -5.951  1.00  1.58           H  
ATOM   1454 1HD2 ASN A  85      -7.833   8.169  -2.650  1.00  1.58           H  
ATOM   1455 2HD2 ASN A  85      -7.470   8.750  -4.241  1.00  1.58           H  
ATOM   1456  N   LYS A  86     -10.902   5.266  -5.914  1.00  1.29           N  
ATOM   1457  CA  LYS A  86     -11.540   3.992  -5.568  1.00  2.31           C  
ATOM   1458  C   LYS A  86     -12.176   3.895  -4.170  1.00  1.52           C  
ATOM   1459  O   LYS A  86     -13.100   3.106  -3.971  1.00  2.44           O  
ATOM   1460  CB  LYS A  86     -10.532   2.861  -5.695  1.00  3.46           C  
ATOM   1461  CG  LYS A  86     -11.108   1.491  -5.385  1.00  3.46           C  
ATOM   1462  CD  LYS A  86     -10.082   0.393  -5.605  1.00  3.46           C  
ATOM   1463  CE  LYS A  86     -10.604  -0.952  -5.118  1.00  3.46           C  
ATOM   1464  NZ  LYS A  86     -11.763  -1.425  -5.925  1.00  3.46           N  
ATOM   1465  H   LYS A  86     -10.014   5.242  -6.415  1.00  1.55           H  
ATOM   1466  HA  LYS A  86     -12.336   3.820  -6.292  1.00  2.77           H  
ATOM   1467 1HB  LYS A  86     -10.150   2.832  -6.710  1.00  4.16           H  
ATOM   1468 2HB  LYS A  86      -9.689   3.038  -5.026  1.00  4.16           H  
ATOM   1469 1HG  LYS A  86     -11.440   1.464  -4.346  1.00  4.16           H  
ATOM   1470 2HG  LYS A  86     -11.969   1.305  -6.027  1.00  4.16           H  
ATOM   1471 1HD  LYS A  86      -9.850   0.322  -6.669  1.00  4.16           H  
ATOM   1472 2HD  LYS A  86      -9.166   0.636  -5.067  1.00  4.16           H  
ATOM   1473 1HE  LYS A  86      -9.806  -1.690  -5.183  1.00  4.16           H  
ATOM   1474 2HE  LYS A  86     -10.913  -0.860  -4.077  1.00  4.16           H  
ATOM   1475 1HZ  LYS A  86     -12.079  -2.317  -5.572  1.00  4.16           H  
ATOM   1476 2HZ  LYS A  86     -12.516  -0.753  -5.863  1.00  4.16           H  
ATOM   1477 3HZ  LYS A  86     -11.483  -1.525  -6.890  1.00  4.16           H  
ATOM   1478  N   PHE A  87     -11.666   4.651  -3.197  1.00  1.09           N  
ATOM   1479  CA  PHE A  87     -12.105   4.530  -1.818  1.00  1.51           C  
ATOM   1480  C   PHE A  87     -13.031   5.671  -1.371  1.00  1.24           C  
ATOM   1481  O   PHE A  87     -13.228   5.882  -0.170  1.00  1.67           O  
ATOM   1482  CB  PHE A  87     -10.847   4.562  -0.975  1.00  2.27           C  
ATOM   1483  CG  PHE A  87      -9.849   3.568  -1.476  1.00  2.27           C  
ATOM   1484  CD1 PHE A  87      -8.603   3.999  -1.912  1.00  2.27           C  
ATOM   1485  CD2 PHE A  87     -10.152   2.222  -1.569  1.00  2.27           C  
ATOM   1486  CE1 PHE A  87      -7.677   3.103  -2.405  1.00  2.27           C  
ATOM   1487  CE2 PHE A  87      -9.232   1.330  -2.068  1.00  2.27           C  
ATOM   1488  CZ  PHE A  87      -7.993   1.766  -2.482  1.00  2.27           C  
ATOM   1489  H   PHE A  87     -10.928   5.313  -3.405  1.00  1.31           H  
ATOM   1490  HA  PHE A  87     -12.627   3.580  -1.696  1.00  1.81           H  
ATOM   1491 1HB  PHE A  87     -10.396   5.552  -1.017  1.00  2.72           H  
ATOM   1492 2HB  PHE A  87     -11.075   4.339   0.064  1.00  2.72           H  
ATOM   1493  HD1 PHE A  87      -8.359   5.061  -1.856  1.00  2.72           H  
ATOM   1494  HD2 PHE A  87     -11.131   1.870  -1.252  1.00  2.72           H  
ATOM   1495  HE1 PHE A  87      -6.701   3.455  -2.736  1.00  2.72           H  
ATOM   1496  HE2 PHE A  87      -9.486   0.274  -2.141  1.00  2.72           H  
ATOM   1497  HZ  PHE A  87      -7.270   1.053  -2.875  1.00  2.72           H  
ATOM   1498  N   ALA A  88     -13.599   6.399  -2.335  1.00  1.15           N  
ATOM   1499  CA  ALA A  88     -14.446   7.559  -2.053  1.00  1.68           C  
ATOM   1500  C   ALA A  88     -15.716   7.251  -1.282  1.00  2.51           C  
ATOM   1501  O   ALA A  88     -16.277   8.154  -0.674  1.00  4.20           O  
ATOM   1502  CB  ALA A  88     -14.803   8.266  -3.341  1.00  2.52           C  
ATOM   1503  H   ALA A  88     -13.405   6.176  -3.301  1.00  1.38           H  
ATOM   1504  HA  ALA A  88     -13.872   8.240  -1.439  1.00  2.02           H  
ATOM   1505 1HB  ALA A  88     -15.379   9.161  -3.112  1.00  3.02           H  
ATOM   1506 2HB  ALA A  88     -13.892   8.543  -3.867  1.00  3.02           H  
ATOM   1507 3HB  ALA A  88     -15.398   7.610  -3.964  1.00  3.02           H  
ATOM   1508  N   ASP A  89     -16.189   6.012  -1.276  1.00  2.85           N  
ATOM   1509  CA  ASP A  89     -17.388   5.740  -0.492  1.00  5.97           C  
ATOM   1510  C   ASP A  89     -17.102   4.884   0.752  1.00  4.53           C  
ATOM   1511  O   ASP A  89     -18.009   4.226   1.275  1.00  6.47           O  
ATOM   1512  CB  ASP A  89     -18.468   5.111  -1.366  1.00  8.96           C  
ATOM   1513  CG  ASP A  89     -18.109   3.774  -1.978  1.00  8.96           C  
ATOM   1514  OD1 ASP A  89     -17.004   3.324  -1.792  1.00  8.96           O  
ATOM   1515  OD2 ASP A  89     -18.951   3.219  -2.651  1.00  8.96           O  
ATOM   1516  H   ASP A  89     -15.732   5.275  -1.791  1.00  3.42           H  
ATOM   1517  HA  ASP A  89     -17.785   6.692  -0.143  1.00  7.16           H  
ATOM   1518 1HB  ASP A  89     -19.364   4.985  -0.766  1.00 10.75           H  
ATOM   1519 2HB  ASP A  89     -18.713   5.800  -2.174  1.00 10.75           H  
ATOM   1520  N   LEU A  90     -15.851   4.929   1.240  1.00  3.02           N  
ATOM   1521  CA  LEU A  90     -15.457   4.213   2.455  1.00  4.95           C  
ATOM   1522  C   LEU A  90     -15.274   5.178   3.628  1.00  2.24           C  
ATOM   1523  O   LEU A  90     -15.012   6.369   3.430  1.00  2.73           O  
ATOM   1524  CB  LEU A  90     -14.142   3.457   2.239  1.00  7.43           C  
ATOM   1525  CG  LEU A  90     -14.111   2.461   1.078  1.00  7.43           C  
ATOM   1526  CD1 LEU A  90     -12.734   1.842   1.013  1.00  7.43           C  
ATOM   1527  CD2 LEU A  90     -15.176   1.404   1.275  1.00  7.43           C  
ATOM   1528  H   LEU A  90     -15.137   5.462   0.756  1.00  3.62           H  
ATOM   1529  HA  LEU A  90     -16.238   3.500   2.710  1.00  5.94           H  
ATOM   1530 1HB  LEU A  90     -13.352   4.186   2.067  1.00  8.91           H  
ATOM   1531 2HB  LEU A  90     -13.907   2.907   3.150  1.00  8.91           H  
ATOM   1532  HG  LEU A  90     -14.291   2.986   0.140  1.00  8.91           H  
ATOM   1533 1HD1 LEU A  90     -12.691   1.137   0.183  1.00  8.91           H  
ATOM   1534 2HD1 LEU A  90     -11.989   2.620   0.867  1.00  8.91           H  
ATOM   1535 3HD1 LEU A  90     -12.534   1.319   1.946  1.00  8.91           H  
ATOM   1536 1HD2 LEU A  90     -15.145   0.698   0.445  1.00  8.91           H  
ATOM   1537 2HD2 LEU A  90     -14.997   0.875   2.210  1.00  8.91           H  
ATOM   1538 3HD2 LEU A  90     -16.153   1.883   1.306  1.00  8.91           H  
ATOM   1539  N   THR A  91     -15.416   4.673   4.860  1.00  2.71           N  
ATOM   1540  CA  THR A  91     -15.224   5.553   6.018  1.00  2.88           C  
ATOM   1541  C   THR A  91     -13.759   5.551   6.415  1.00  1.77           C  
ATOM   1542  O   THR A  91     -13.001   4.700   5.960  1.00  1.90           O  
ATOM   1543  CB  THR A  91     -16.090   5.141   7.228  1.00  4.32           C  
ATOM   1544  OG1 THR A  91     -15.699   3.847   7.701  1.00  4.32           O  
ATOM   1545  CG2 THR A  91     -17.556   5.105   6.830  1.00  4.32           C  
ATOM   1546  H   THR A  91     -15.644   3.687   4.990  1.00  3.25           H  
ATOM   1547  HA  THR A  91     -15.497   6.569   5.736  1.00  3.46           H  
ATOM   1548  HB  THR A  91     -15.955   5.866   8.030  1.00  5.18           H  
ATOM   1549  HG1 THR A  91     -16.045   3.180   7.100  1.00  5.18           H  
ATOM   1550 1HG2 THR A  91     -18.161   4.822   7.691  1.00  5.18           H  
ATOM   1551 2HG2 THR A  91     -17.862   6.091   6.480  1.00  5.18           H  
ATOM   1552 3HG2 THR A  91     -17.699   4.378   6.032  1.00  5.18           H  
ATOM   1553  N   ASN A  92     -13.360   6.495   7.266  1.00  2.28           N  
ATOM   1554  CA  ASN A  92     -11.963   6.585   7.685  1.00  2.33           C  
ATOM   1555  C   ASN A  92     -11.540   5.389   8.518  1.00  1.22           C  
ATOM   1556  O   ASN A  92     -10.456   4.845   8.321  1.00  1.73           O  
ATOM   1557  CB  ASN A  92     -11.713   7.859   8.470  1.00  3.50           C  
ATOM   1558  CG  ASN A  92     -11.699   9.085   7.610  1.00  3.50           C  
ATOM   1559  OD1 ASN A  92     -11.562   8.995   6.386  1.00  3.50           O  
ATOM   1560  ND2 ASN A  92     -11.828  10.232   8.229  1.00  3.50           N  
ATOM   1561  H   ASN A  92     -14.029   7.167   7.614  1.00  2.74           H  
ATOM   1562  HA  ASN A  92     -11.336   6.596   6.792  1.00  2.80           H  
ATOM   1563 1HB  ASN A  92     -12.485   7.975   9.231  1.00  4.19           H  
ATOM   1564 2HB  ASN A  92     -10.756   7.784   8.985  1.00  4.19           H  
ATOM   1565 1HD2 ASN A  92     -11.814  11.088   7.708  1.00  4.19           H  
ATOM   1566 2HD2 ASN A  92     -11.932  10.255   9.223  1.00  4.19           H  
ATOM   1567  N   HIS A  93     -12.407   4.975   9.437  1.00  1.24           N  
ATOM   1568  CA  HIS A  93     -12.134   3.837  10.298  1.00  1.69           C  
ATOM   1569  C   HIS A  93     -12.020   2.576   9.470  1.00  1.48           C  
ATOM   1570  O   HIS A  93     -11.072   1.802   9.632  1.00  1.90           O  
ATOM   1571  CB  HIS A  93     -13.226   3.669  11.354  1.00  2.54           C  
ATOM   1572  CG  HIS A  93     -12.967   2.532  12.290  1.00  2.54           C  
ATOM   1573  ND1 HIS A  93     -11.990   2.579  13.263  1.00  2.54           N  
ATOM   1574  CD2 HIS A  93     -13.550   1.316  12.400  1.00  2.54           C  
ATOM   1575  CE1 HIS A  93     -11.987   1.440  13.933  1.00  2.54           C  
ATOM   1576  NE2 HIS A  93     -12.924   0.658  13.430  1.00  2.54           N  
ATOM   1577  H   HIS A  93     -13.282   5.468   9.545  1.00  1.49           H  
ATOM   1578  HA  HIS A  93     -11.184   3.983  10.812  1.00  2.03           H  
ATOM   1579 1HB  HIS A  93     -13.310   4.584  11.941  1.00  3.04           H  
ATOM   1580 2HB  HIS A  93     -14.186   3.502  10.867  1.00  3.04           H  
ATOM   1581  HD2 HIS A  93     -14.366   0.931  11.787  1.00  3.04           H  
ATOM   1582  HE1 HIS A  93     -11.323   1.189  14.760  1.00  3.04           H  
ATOM   1583  HE2 HIS A  93     -13.147  -0.276  13.746  1.00  3.04           H  
ATOM   1584  N   GLU A  94     -13.011   2.371   8.603  1.00  1.42           N  
ATOM   1585  CA  GLU A  94     -13.061   1.227   7.714  1.00  1.70           C  
ATOM   1586  C   GLU A  94     -11.853   1.148   6.818  1.00  1.56           C  
ATOM   1587  O   GLU A  94     -11.240   0.089   6.688  1.00  2.43           O  
ATOM   1588  CB  GLU A  94     -14.300   1.310   6.858  1.00  2.55           C  
ATOM   1589  CG  GLU A  94     -14.488   0.180   5.886  1.00  2.55           C  
ATOM   1590  CD  GLU A  94     -15.738   0.365   5.100  1.00  2.55           C  
ATOM   1591  OE1 GLU A  94     -16.145   1.491   4.899  1.00  2.55           O  
ATOM   1592  OE2 GLU A  94     -16.317  -0.622   4.710  1.00  2.55           O  
ATOM   1593  H   GLU A  94     -13.770   3.045   8.532  1.00  1.70           H  
ATOM   1594  HA  GLU A  94     -13.101   0.321   8.318  1.00  2.04           H  
ATOM   1595 1HB  GLU A  94     -15.178   1.336   7.503  1.00  3.06           H  
ATOM   1596 2HB  GLU A  94     -14.283   2.238   6.287  1.00  3.06           H  
ATOM   1597 1HG  GLU A  94     -13.638   0.143   5.206  1.00  3.06           H  
ATOM   1598 2HG  GLU A  94     -14.533  -0.763   6.431  1.00  3.06           H  
ATOM   1599  N   PHE A  95     -11.536   2.268   6.180  1.00  1.35           N  
ATOM   1600  CA  PHE A  95     -10.415   2.349   5.275  1.00  2.12           C  
ATOM   1601  C   PHE A  95      -9.122   1.987   5.975  1.00  2.30           C  
ATOM   1602  O   PHE A  95      -8.346   1.187   5.467  1.00  3.42           O  
ATOM   1603  CB  PHE A  95     -10.300   3.731   4.660  1.00  3.18           C  
ATOM   1604  CG  PHE A  95      -9.152   3.809   3.716  1.00  3.18           C  
ATOM   1605  CD1 PHE A  95      -9.272   3.249   2.461  1.00  3.18           C  
ATOM   1606  CD2 PHE A  95      -7.958   4.417   4.068  1.00  3.18           C  
ATOM   1607  CE1 PHE A  95      -8.227   3.284   1.575  1.00  3.18           C  
ATOM   1608  CE2 PHE A  95      -6.910   4.460   3.172  1.00  3.18           C  
ATOM   1609  CZ  PHE A  95      -7.055   3.890   1.923  1.00  3.18           C  
ATOM   1610  H   PHE A  95     -12.090   3.100   6.320  1.00  1.62           H  
ATOM   1611  HA  PHE A  95     -10.580   1.635   4.469  1.00  2.54           H  
ATOM   1612 1HB  PHE A  95     -11.212   3.977   4.119  1.00  3.82           H  
ATOM   1613 2HB  PHE A  95     -10.161   4.480   5.440  1.00  3.82           H  
ATOM   1614  HD1 PHE A  95     -10.206   2.764   2.184  1.00  3.82           H  
ATOM   1615  HD2 PHE A  95      -7.853   4.860   5.059  1.00  3.82           H  
ATOM   1616  HE1 PHE A  95      -8.325   2.827   0.598  1.00  3.82           H  
ATOM   1617  HE2 PHE A  95      -5.973   4.941   3.450  1.00  3.82           H  
ATOM   1618  HZ  PHE A  95      -6.245   3.911   1.206  1.00  3.82           H  
ATOM   1619  N   ARG A  96      -8.885   2.571   7.145  1.00  2.09           N  
ATOM   1620  CA  ARG A  96      -7.681   2.255   7.895  1.00  3.06           C  
ATOM   1621  C   ARG A  96      -7.616   0.771   8.227  1.00  3.64           C  
ATOM   1622  O   ARG A  96      -6.587   0.126   8.033  1.00  9.51           O  
ATOM   1623  CB  ARG A  96      -7.650   3.040   9.193  1.00  4.59           C  
ATOM   1624  CG  ARG A  96      -7.393   4.527   9.064  1.00  4.59           C  
ATOM   1625  CD  ARG A  96      -7.565   5.203  10.376  1.00  4.59           C  
ATOM   1626  NE  ARG A  96      -7.313   6.628  10.290  1.00  4.59           N  
ATOM   1627  CZ  ARG A  96      -7.596   7.529  11.246  1.00  4.59           C  
ATOM   1628  NH1 ARG A  96      -8.161   7.165  12.377  1.00  4.59           N  
ATOM   1629  NH2 ARG A  96      -7.286   8.789  11.014  1.00  4.59           N  
ATOM   1630  H   ARG A  96      -9.538   3.245   7.526  1.00  2.51           H  
ATOM   1631  HA  ARG A  96      -6.813   2.522   7.293  1.00  3.67           H  
ATOM   1632 1HB  ARG A  96      -8.601   2.920   9.710  1.00  5.51           H  
ATOM   1633 2HB  ARG A  96      -6.875   2.632   9.842  1.00  5.51           H  
ATOM   1634 1HG  ARG A  96      -6.367   4.682   8.734  1.00  5.51           H  
ATOM   1635 2HG  ARG A  96      -8.076   4.969   8.341  1.00  5.51           H  
ATOM   1636 1HD  ARG A  96      -8.586   5.059  10.727  1.00  5.51           H  
ATOM   1637 2HD  ARG A  96      -6.869   4.777  11.098  1.00  5.51           H  
ATOM   1638  HE  ARG A  96      -6.877   6.990   9.451  1.00  5.51           H  
ATOM   1639 1HH1 ARG A  96      -8.391   6.194  12.537  1.00  5.51           H  
ATOM   1640 2HH1 ARG A  96      -8.365   7.856  13.085  1.00  5.51           H  
ATOM   1641 1HH2 ARG A  96      -6.845   9.017  10.130  1.00  5.51           H  
ATOM   1642 2HH2 ARG A  96      -7.478   9.501  11.703  1.00  5.51           H  
ATOM   1643  N   THR A  97      -8.745   0.223   8.671  1.00  2.32           N  
ATOM   1644  CA  THR A  97      -8.846  -1.177   9.047  1.00  3.16           C  
ATOM   1645  C   THR A  97      -8.536  -2.138   7.906  1.00  2.30           C  
ATOM   1646  O   THR A  97      -7.803  -3.113   8.091  1.00  3.60           O  
ATOM   1647  CB  THR A  97     -10.264  -1.486   9.568  1.00  4.74           C  
ATOM   1648  OG1 THR A  97     -10.530  -0.701  10.738  1.00  4.74           O  
ATOM   1649  CG2 THR A  97     -10.400  -2.963   9.900  1.00  4.74           C  
ATOM   1650  H   THR A  97      -9.565   0.804   8.798  1.00  2.78           H  
ATOM   1651  HA  THR A  97      -8.131  -1.365   9.848  1.00  3.79           H  
ATOM   1652  HB  THR A  97     -10.994  -1.229   8.802  1.00  5.69           H  
ATOM   1653  HG1 THR A  97     -10.594   0.229  10.488  1.00  5.69           H  
ATOM   1654 1HG2 THR A  97     -11.409  -3.162  10.261  1.00  5.69           H  
ATOM   1655 2HG2 THR A  97     -10.211  -3.556   9.005  1.00  5.69           H  
ATOM   1656 3HG2 THR A  97      -9.680  -3.230  10.672  1.00  5.69           H  
ATOM   1657  N   LEU A  98      -9.087  -1.868   6.733  1.00  1.56           N  
ATOM   1658  CA  LEU A  98      -8.918  -2.763   5.601  1.00  1.75           C  
ATOM   1659  C   LEU A  98      -7.743  -2.430   4.680  1.00  2.02           C  
ATOM   1660  O   LEU A  98      -7.301  -3.282   3.911  1.00  3.31           O  
ATOM   1661  CB  LEU A  98     -10.209  -2.755   4.788  1.00  2.62           C  
ATOM   1662  CG  LEU A  98     -11.453  -3.222   5.548  1.00  2.62           C  
ATOM   1663  CD1 LEU A  98     -12.670  -3.085   4.648  1.00  2.62           C  
ATOM   1664  CD2 LEU A  98     -11.255  -4.657   6.013  1.00  2.62           C  
ATOM   1665  H   LEU A  98      -9.675  -1.051   6.633  1.00  1.87           H  
ATOM   1666  HA  LEU A  98      -8.764  -3.769   5.991  1.00  2.10           H  
ATOM   1667 1HB  LEU A  98     -10.400  -1.740   4.451  1.00  3.15           H  
ATOM   1668 2HB  LEU A  98     -10.083  -3.395   3.916  1.00  3.15           H  
ATOM   1669  HG  LEU A  98     -11.608  -2.583   6.418  1.00  3.15           H  
ATOM   1670 1HD1 LEU A  98     -13.561  -3.402   5.190  1.00  3.15           H  
ATOM   1671 2HD1 LEU A  98     -12.783  -2.044   4.344  1.00  3.15           H  
ATOM   1672 3HD1 LEU A  98     -12.543  -3.709   3.766  1.00  3.15           H  
ATOM   1673 1HD2 LEU A  98     -12.138  -4.986   6.561  1.00  3.15           H  
ATOM   1674 2HD2 LEU A  98     -11.103  -5.306   5.152  1.00  3.15           H  
ATOM   1675 3HD2 LEU A  98     -10.383  -4.711   6.664  1.00  3.15           H  
ATOM   1676  N   TYR A  99      -7.233  -1.206   4.737  1.00  3.06           N  
ATOM   1677  CA  TYR A  99      -6.187  -0.830   3.799  1.00  6.39           C  
ATOM   1678  C   TYR A  99      -4.856  -0.384   4.406  1.00 10.05           C  
ATOM   1679  O   TYR A  99      -3.823  -0.520   3.748  1.00 26.81           O  
ATOM   1680  CB  TYR A  99      -6.740   0.252   2.877  1.00  9.58           C  
ATOM   1681  CG  TYR A  99      -7.897  -0.241   2.034  1.00  9.58           C  
ATOM   1682  CD1 TYR A  99      -9.192  -0.115   2.501  1.00  9.58           C  
ATOM   1683  CD2 TYR A  99      -7.670  -0.815   0.796  1.00  9.58           C  
ATOM   1684  CE1 TYR A  99     -10.255  -0.555   1.750  1.00  9.58           C  
ATOM   1685  CE2 TYR A  99      -8.739  -1.257   0.040  1.00  9.58           C  
ATOM   1686  CZ  TYR A  99     -10.028  -1.126   0.512  1.00  9.58           C  
ATOM   1687  OH  TYR A  99     -11.098  -1.552  -0.243  1.00  9.58           O  
ATOM   1688  H   TYR A  99      -7.597  -0.517   5.377  1.00  3.67           H  
ATOM   1689  HA  TYR A  99      -5.978  -1.702   3.189  1.00  7.67           H  
ATOM   1690 1HB  TYR A  99      -7.078   1.107   3.460  1.00 11.50           H  
ATOM   1691 2HB  TYR A  99      -5.964   0.604   2.210  1.00 11.50           H  
ATOM   1692  HD1 TYR A  99      -9.369   0.333   3.472  1.00 11.50           H  
ATOM   1693  HD2 TYR A  99      -6.654  -0.918   0.418  1.00 11.50           H  
ATOM   1694  HE1 TYR A  99     -11.270  -0.452   2.130  1.00 11.50           H  
ATOM   1695  HE2 TYR A  99      -8.560  -1.707  -0.937  1.00 11.50           H  
ATOM   1696  HH  TYR A  99     -11.915  -1.268   0.176  1.00 11.50           H  
ATOM   1697  N   ALA A 100      -4.863   0.135   5.635  1.00  7.98           N  
ATOM   1698  CA  ALA A 100      -3.637   0.613   6.271  1.00 10.51           C  
ATOM   1699  C   ALA A 100      -3.311  -0.196   7.526  1.00 19.62           C  
ATOM   1700  O   ALA A 100      -2.899   0.365   8.539  1.00 94.49           O  
ATOM   1701  CB  ALA A 100      -3.766   2.091   6.614  1.00 15.77           C  
ATOM   1702  H   ALA A 100      -5.719   0.210   6.168  1.00  9.58           H  
ATOM   1703  HA  ALA A 100      -2.818   0.484   5.568  1.00 12.61           H  
ATOM   1704 1HB  ALA A 100      -2.837   2.444   7.061  1.00 18.92           H  
ATOM   1705 2HB  ALA A 100      -3.971   2.659   5.706  1.00 18.92           H  
ATOM   1706 3HB  ALA A 100      -4.582   2.229   7.320  1.00 18.92           H  
ATOM   1707  N   SER A 101      -3.551  -1.506   7.479  1.00 17.27           N  
ATOM   1708  CA  SER A 101      -3.299  -2.375   8.630  1.00 43.79           C  
ATOM   1709  C   SER A 101      -2.078  -3.289   8.495  1.00 28.48           C  
ATOM   1710  O   SER A 101      -2.228  -4.510   8.436  1.00 80.34           O  
ATOM   1711  CB  SER A 101      -4.517  -3.229   8.903  1.00 65.69           C  
ATOM   1712  OG  SER A 101      -5.594  -2.441   9.319  1.00 65.69           O  
ATOM   1713  H   SER A 101      -3.900  -1.915   6.624  1.00 20.72           H  
ATOM   1714  HA  SER A 101      -3.137  -1.734   9.498  1.00 52.55           H  
ATOM   1715 1HB  SER A 101      -4.789  -3.763   7.993  1.00 78.82           H  
ATOM   1716 2HB  SER A 101      -4.289  -3.974   9.664  1.00 78.82           H  
ATOM   1717  HG  SER A 101      -6.389  -2.913   9.053  1.00 78.82           H  
ATOM   1718  N   SER A 102      -0.873  -2.715   8.486  1.00  7.76           N  
ATOM   1719  CA  SER A 102       0.336  -3.538   8.452  1.00 17.06           C  
ATOM   1720  C   SER A 102       1.190  -3.310   9.692  1.00 15.04           C  
ATOM   1721  O   SER A 102       2.145  -4.053   9.929  1.00 64.82           O  
ATOM   1722  CB  SER A 102       1.169  -3.258   7.226  1.00 25.59           C  
ATOM   1723  OG  SER A 102       1.674  -1.954   7.256  1.00 25.59           O  
ATOM   1724  H   SER A 102      -0.781  -1.710   8.509  1.00  9.31           H  
ATOM   1725  HA  SER A 102       0.036  -4.572   8.433  1.00 20.47           H  
ATOM   1726 1HB  SER A 102       1.989  -3.973   7.159  1.00 30.71           H  
ATOM   1727 2HB  SER A 102       0.541  -3.394   6.350  1.00 30.71           H  
ATOM   1728  HG  SER A 102       0.954  -1.407   7.586  1.00 30.71           H  
ATOM   1729  N   LYS A 103       0.799  -2.312  10.497  1.00 26.64           N  
ATOM   1730  CA  LYS A 103       1.455  -1.946  11.756  1.00 42.35           C  
ATOM   1731  C   LYS A 103       2.031  -3.106  12.560  1.00 13.90           C  
ATOM   1732  O   LYS A 103       1.361  -4.110  12.818  1.00 38.71           O  
ATOM   1733  CB  LYS A 103       0.472  -1.203  12.661  1.00 63.53           C  
ATOM   1734  CG  LYS A 103       1.092  -0.738  13.967  1.00 63.53           C  
ATOM   1735  CD  LYS A 103       0.099  -0.024  14.868  1.00 63.53           C  
ATOM   1736  CE  LYS A 103      -0.086   1.420  14.450  1.00 63.53           C  
ATOM   1737  NZ  LYS A 103      -0.961   2.169  15.388  1.00 63.53           N  
ATOM   1738  H   LYS A 103       0.026  -1.734  10.194  1.00 31.97           H  
ATOM   1739  HA  LYS A 103       2.284  -1.275  11.514  1.00 50.82           H  
ATOM   1740 1HB  LYS A 103       0.071  -0.333  12.145  1.00 76.23           H  
ATOM   1741 2HB  LYS A 103      -0.367  -1.856  12.905  1.00 76.23           H  
ATOM   1742 1HG  LYS A 103       1.494  -1.595  14.506  1.00 76.23           H  
ATOM   1743 2HG  LYS A 103       1.908  -0.057  13.737  1.00 76.23           H  
ATOM   1744 1HD  LYS A 103      -0.865  -0.534  14.824  1.00 76.23           H  
ATOM   1745 2HD  LYS A 103       0.457  -0.051  15.897  1.00 76.23           H  
ATOM   1746 1HE  LYS A 103       0.890   1.901  14.429  1.00 76.23           H  
ATOM   1747 2HE  LYS A 103      -0.519   1.460  13.451  1.00 76.23           H  
ATOM   1748 1HZ  LYS A 103      -1.011   3.125  15.061  1.00 76.23           H  
ATOM   1749 2HZ  LYS A 103      -1.883   1.760  15.411  1.00 76.23           H  
ATOM   1750 3HZ  LYS A 103      -0.559   2.155  16.313  1.00 76.23           H  
ATOM   1751  N   ILE A 104       3.267  -2.918  12.997  1.00 30.76           N  
ATOM   1752  CA  ILE A 104       4.001  -3.896  13.782  1.00 50.30           C  
ATOM   1753  C   ILE A 104       4.022  -3.498  15.244  1.00 34.99           C  
ATOM   1754  O   ILE A 104       3.600  -2.400  15.604  1.00 56.21           O  
ATOM   1755  CB  ILE A 104       5.448  -4.006  13.291  1.00 75.45           C  
ATOM   1756  CG1 ILE A 104       6.131  -2.659  13.506  1.00 75.45           C  
ATOM   1757  CG2 ILE A 104       5.485  -4.400  11.831  1.00 75.45           C  
ATOM   1758  CD1 ILE A 104       7.613  -2.661  13.248  1.00 75.45           C  
ATOM   1759  H   ILE A 104       3.732  -2.053  12.755  1.00 36.91           H  
ATOM   1760  HA  ILE A 104       3.510  -4.864  13.688  1.00 60.36           H  
ATOM   1761  HB  ILE A 104       5.983  -4.748  13.881  1.00 90.54           H  
ATOM   1762 1HG1 ILE A 104       5.670  -1.923  12.849  1.00 90.54           H  
ATOM   1763 2HG1 ILE A 104       5.969  -2.346  14.538  1.00 90.54           H  
ATOM   1764 1HG2 ILE A 104       6.519  -4.467  11.498  1.00 90.54           H  
ATOM   1765 2HG2 ILE A 104       4.999  -5.366  11.709  1.00 90.54           H  
ATOM   1766 3HG2 ILE A 104       4.960  -3.652  11.236  1.00 90.54           H  
ATOM   1767 1HD1 ILE A 104       8.017  -1.664  13.429  1.00 90.54           H  
ATOM   1768 2HD1 ILE A 104       8.099  -3.375  13.906  1.00 90.54           H  
ATOM   1769 3HD1 ILE A 104       7.795  -2.937  12.212  1.00 90.54           H  
ATOM   1770  N   LYS A 105       4.510  -4.405  16.087  1.00 57.26           N  
ATOM   1771  CA  LYS A 105       4.629  -4.175  17.526  1.00 76.23           C  
ATOM   1772  C   LYS A 105       5.663  -3.101  17.861  1.00 86.08           C  
ATOM   1773  O   LYS A 105       6.722  -3.418  18.394  1.00106.26           O  
ATOM   1774  CB  LYS A 105       5.015  -5.481  18.229  1.00114.34           C  
ATOM   1775  CG  LYS A 105       3.948  -6.566  18.152  1.00114.34           C  
ATOM   1776  CD  LYS A 105       4.386  -7.831  18.873  1.00114.34           C  
ATOM   1777  CE  LYS A 105       3.339  -8.926  18.750  1.00114.34           C  
ATOM   1778  NZ  LYS A 105       3.771 -10.190  19.407  1.00114.34           N  
ATOM   1779  H   LYS A 105       4.821  -5.290  15.714  1.00 68.71           H  
ATOM   1780  HA  LYS A 105       3.663  -3.841  17.904  1.00 91.48           H  
ATOM   1781 1HB  LYS A 105       5.931  -5.877  17.783  1.00137.21           H  
ATOM   1782 2HB  LYS A 105       5.222  -5.282  19.279  1.00137.21           H  
ATOM   1783 1HG  LYS A 105       3.026  -6.199  18.608  1.00137.21           H  
ATOM   1784 2HG  LYS A 105       3.747  -6.807  17.107  1.00137.21           H  
ATOM   1785 1HD  LYS A 105       5.328  -8.186  18.454  1.00137.21           H  
ATOM   1786 2HD  LYS A 105       4.535  -7.609  19.930  1.00137.21           H  
ATOM   1787 1HE  LYS A 105       2.412  -8.587  19.209  1.00137.21           H  
ATOM   1788 2HE  LYS A 105       3.155  -9.119  17.695  1.00137.21           H  
ATOM   1789 1HZ  LYS A 105       3.050 -10.889  19.296  1.00137.21           H  
ATOM   1790 2HZ  LYS A 105       4.626 -10.517  18.977  1.00137.21           H  
ATOM   1791 3HZ  LYS A 105       3.931 -10.026  20.391  1.00137.21           H  
ATOM   1792  N   HIS A 106       5.322  -1.836  17.592  1.00126.26           N  
ATOM   1793  CA  HIS A 106       6.221  -0.700  17.789  1.00175.18           C  
ATOM   1794  C   HIS A 106       6.523  -0.461  19.251  1.00167.74           C  
ATOM   1795  O   HIS A 106       7.595   0.023  19.605  1.00196.66           O  
ATOM   1796  CB  HIS A 106       5.594   0.577  17.223  1.00262.77           C  
ATOM   1797  CG  HIS A 106       5.524   0.637  15.731  1.00262.77           C  
ATOM   1798  ND1 HIS A 106       6.642   0.770  14.934  1.00262.77           N  
ATOM   1799  CD2 HIS A 106       4.466   0.595  14.896  1.00262.77           C  
ATOM   1800  CE1 HIS A 106       6.266   0.803  13.666  1.00262.77           C  
ATOM   1801  NE2 HIS A 106       4.951   0.695  13.616  1.00262.77           N  
ATOM   1802  H   HIS A 106       4.415  -1.673  17.180  1.00151.51           H  
ATOM   1803  HA  HIS A 106       7.164  -0.876  17.273  1.00210.22           H  
ATOM   1804 1HB  HIS A 106       4.580   0.683  17.611  1.00315.32           H  
ATOM   1805 2HB  HIS A 106       6.157   1.439  17.570  1.00315.32           H  
ATOM   1806  HD1 HIS A 106       7.578   0.930  15.245  1.00315.32           H  
ATOM   1807  HD2 HIS A 106       3.397   0.503  15.078  1.00315.32           H  
ATOM   1808  HE1 HIS A 106       7.005   0.903  12.870  1.00315.32           H  
ATOM   1809  N   HIS A 107       5.609  -0.862  20.124  1.00189.88           N  
ATOM   1810  CA  HIS A 107       5.834  -0.714  21.550  1.00247.63           C  
ATOM   1811  C   HIS A 107       6.978  -1.607  22.042  1.00219.72           C  
ATOM   1812  O   HIS A 107       7.492  -1.402  23.141  1.00291.24           O  
ATOM   1813  CB  HIS A 107       4.543  -1.018  22.311  1.00371.44           C  
ATOM   1814  CG  HIS A 107       4.077  -2.433  22.187  1.00371.44           C  
ATOM   1815  ND1 HIS A 107       3.596  -2.956  21.006  1.00371.44           N  
ATOM   1816  CD2 HIS A 107       3.989  -3.425  23.102  1.00371.44           C  
ATOM   1817  CE1 HIS A 107       3.241  -4.214  21.199  1.00371.44           C  
ATOM   1818  NE2 HIS A 107       3.466  -4.521  22.463  1.00371.44           N  
ATOM   1819  H   HIS A 107       4.740  -1.259  19.800  1.00227.86           H  
ATOM   1820  HA  HIS A 107       6.110   0.317  21.765  1.00297.16           H  
ATOM   1821 1HB  HIS A 107       4.687  -0.801  23.370  1.00445.73           H  
ATOM   1822 2HB  HIS A 107       3.747  -0.365  21.953  1.00445.73           H  
ATOM   1823  HD2 HIS A 107       4.275  -3.364  24.153  1.00445.73           H  
ATOM   1824  HE1 HIS A 107       2.826  -4.881  20.445  1.00445.73           H  
ATOM   1825  HE2 HIS A 107       3.284  -5.415  22.895  1.00445.73           H  
ATOM   1826  N   LEU A 108       7.379  -2.592  21.233  1.00209.38           N  
ATOM   1827  CA  LEU A 108       8.516  -3.421  21.562  1.00282.51           C  
ATOM   1828  C   LEU A 108       9.704  -3.054  20.676  1.00300.67           C  
ATOM   1829  O   LEU A 108      10.824  -2.885  21.158  1.00400.00           O  
ATOM   1830  CB  LEU A 108       8.163  -4.894  21.361  1.00423.76           C  
ATOM   1831  CG  LEU A 108       7.013  -5.411  22.222  1.00423.76           C  
ATOM   1832  CD1 LEU A 108       6.736  -6.861  21.868  1.00423.76           C  
ATOM   1833  CD2 LEU A 108       7.366  -5.252  23.691  1.00423.76           C  
ATOM   1834  H   LEU A 108       6.918  -2.760  20.351  1.00251.26           H  
ATOM   1835  HA  LEU A 108       8.790  -3.252  22.602  1.00339.01           H  
ATOM   1836 1HB  LEU A 108       7.892  -5.049  20.318  1.00508.52           H  
ATOM   1837 2HB  LEU A 108       9.043  -5.498  21.583  1.00508.52           H  
ATOM   1838  HG  LEU A 108       6.117  -4.837  22.002  1.00508.52           H  
ATOM   1839 1HD1 LEU A 108       5.904  -7.231  22.468  1.00508.52           H  
ATOM   1840 2HD1 LEU A 108       6.483  -6.934  20.811  1.00508.52           H  
ATOM   1841 3HD1 LEU A 108       7.624  -7.459  22.073  1.00508.52           H  
ATOM   1842 1HD2 LEU A 108       6.540  -5.612  24.305  1.00508.52           H  
ATOM   1843 2HD2 LEU A 108       8.264  -5.829  23.915  1.00508.52           H  
ATOM   1844 3HD2 LEU A 108       7.548  -4.199  23.908  1.00508.52           H  
ATOM   1845  N   MET A 109       9.430  -2.888  19.381  1.00277.94           N  
ATOM   1846  CA  MET A 109      10.450  -2.619  18.371  1.00356.52           C  
ATOM   1847  C   MET A 109      11.147  -1.279  18.535  1.00271.57           C  
ATOM   1848  O   MET A 109      12.329  -1.153  18.217  1.00271.29           O  
ATOM   1849  CB  MET A 109       9.812  -2.714  16.986  1.00534.78           C  
ATOM   1850  CG  MET A 109       9.410  -4.128  16.581  1.00534.78           C  
ATOM   1851  SD  MET A 109      10.807  -5.267  16.523  1.00534.78           S  
ATOM   1852  CE  MET A 109      11.693  -4.620  15.107  1.00534.78           C  
ATOM   1853  H   MET A 109       8.476  -2.999  19.067  1.00333.53           H  
ATOM   1854  HA  MET A 109      11.215  -3.390  18.455  1.00427.82           H  
ATOM   1855 1HB  MET A 109       8.921  -2.091  16.952  1.00641.74           H  
ATOM   1856 2HB  MET A 109      10.507  -2.333  16.238  1.00641.74           H  
ATOM   1857 1HG  MET A 109       8.685  -4.518  17.293  1.00641.74           H  
ATOM   1858 2HG  MET A 109       8.945  -4.112  15.600  1.00641.74           H  
ATOM   1859 1HE  MET A 109      12.589  -5.216  14.933  1.00641.74           H  
ATOM   1860 2HE  MET A 109      11.052  -4.663  14.225  1.00641.74           H  
ATOM   1861 3HE  MET A 109      11.977  -3.585  15.297  1.00641.74           H  
ATOM   1862  N   LEU A 110      10.437  -0.282  19.052  1.00301.63           N  
ATOM   1863  CA  LEU A 110      11.037   1.022  19.271  1.00359.69           C  
ATOM   1864  C   LEU A 110      11.724   1.116  20.634  1.00329.94           C  
ATOM   1865  O   LEU A 110      12.356   2.129  20.940  1.00400.00           O  
ATOM   1866  CB  LEU A 110       9.973   2.119  19.156  1.00539.53           C  
ATOM   1867  CG  LEU A 110       9.293   2.235  17.784  1.00539.53           C  
ATOM   1868  CD1 LEU A 110       8.214   3.307  17.843  1.00539.53           C  
ATOM   1869  CD2 LEU A 110      10.337   2.562  16.730  1.00539.53           C  
ATOM   1870  H   LEU A 110       9.461  -0.407  19.282  1.00361.96           H  
ATOM   1871  HA  LEU A 110      11.788   1.185  18.499  1.00431.63           H  
ATOM   1872 1HB  LEU A 110       9.200   1.937  19.899  1.00647.44           H  
ATOM   1873 2HB  LEU A 110      10.440   3.079  19.376  1.00647.44           H  
ATOM   1874  HG  LEU A 110       8.813   1.288  17.536  1.00647.44           H  
ATOM   1875 1HD1 LEU A 110       7.721   3.382  16.874  1.00647.44           H  
ATOM   1876 2HD1 LEU A 110       7.479   3.042  18.603  1.00647.44           H  
ATOM   1877 3HD1 LEU A 110       8.666   4.265  18.094  1.00647.44           H  
ATOM   1878 1HD2 LEU A 110       9.858   2.638  15.753  1.00647.44           H  
ATOM   1879 2HD2 LEU A 110      10.815   3.511  16.975  1.00647.44           H  
ATOM   1880 3HD2 LEU A 110      11.088   1.773  16.705  1.00647.44           H  
ATOM   1881  N   LYS A 111      11.608   0.071  21.456  1.00291.73           N  
ATOM   1882  CA  LYS A 111      12.202   0.080  22.783  1.00344.90           C  
ATOM   1883  C   LYS A 111      13.486  -0.730  22.810  1.00267.92           C  
ATOM   1884  O   LYS A 111      14.462  -0.338  23.452  1.00286.98           O  
ATOM   1885  CB  LYS A 111      11.214  -0.467  23.809  1.00517.35           C  
ATOM   1886  CG  LYS A 111       9.941   0.351  23.941  1.00517.35           C  
ATOM   1887  CD  LYS A 111      10.240   1.759  24.425  1.00517.35           C  
ATOM   1888  CE  LYS A 111       8.963   2.559  24.630  1.00517.35           C  
ATOM   1889  NZ  LYS A 111       9.251   3.947  25.084  1.00517.35           N  
ATOM   1890  H   LYS A 111      11.113  -0.763  21.174  1.00350.08           H  
ATOM   1891  HA  LYS A 111      12.448   1.109  23.048  1.00413.88           H  
ATOM   1892 1HB  LYS A 111      10.931  -1.485  23.539  1.00620.82           H  
ATOM   1893 2HB  LYS A 111      11.690  -0.508  24.789  1.00620.82           H  
ATOM   1894 1HG  LYS A 111       9.442   0.405  22.973  1.00620.82           H  
ATOM   1895 2HG  LYS A 111       9.270  -0.133  24.650  1.00620.82           H  
ATOM   1896 1HD  LYS A 111      10.783   1.710  25.370  1.00620.82           H  
ATOM   1897 2HD  LYS A 111      10.864   2.271  23.694  1.00620.82           H  
ATOM   1898 1HE  LYS A 111       8.412   2.602  23.693  1.00620.82           H  
ATOM   1899 2HE  LYS A 111       8.345   2.064  25.379  1.00620.82           H  
ATOM   1900 1HZ  LYS A 111       8.382   4.448  25.211  1.00620.82           H  
ATOM   1901 2HZ  LYS A 111       9.752   3.917  25.961  1.00620.82           H  
ATOM   1902 3HZ  LYS A 111       9.813   4.418  24.391  1.00620.82           H  
ATOM   1903  N   GLY A 112      13.492  -1.855  22.103  1.00257.09           N  
ATOM   1904  CA  GLY A 112      14.689  -2.677  22.042  1.00265.55           C  
ATOM   1905  C   GLY A 112      15.617  -2.180  20.945  1.00270.04           C  
ATOM   1906  O   GLY A 112      15.261  -1.286  20.174  1.00400.00           O  
ATOM   1907  H   GLY A 112      12.655  -2.147  21.613  1.00308.51           H  
ATOM   1908 1HA  GLY A 112      15.203  -2.646  23.003  1.00318.66           H  
ATOM   1909 2HA  GLY A 112      14.415  -3.714  21.855  1.00318.66           H  
ATOM   1910  N   ARG A 113      16.815  -2.746  20.893  1.00179.43           N  
ATOM   1911  CA  ARG A 113      17.792  -2.389  19.873  1.00203.97           C  
ATOM   1912  C   ARG A 113      18.539  -3.626  19.418  1.00130.85           C  
ATOM   1913  O   ARG A 113      18.804  -4.528  20.214  1.00 90.67           O  
ATOM   1914  CB  ARG A 113      18.803  -1.361  20.389  1.00305.95           C  
ATOM   1915  CG  ARG A 113      18.243   0.007  20.755  1.00305.95           C  
ATOM   1916  CD  ARG A 113      17.807   0.763  19.552  1.00305.95           C  
ATOM   1917  NE  ARG A 113      17.377   2.112  19.882  1.00305.95           N  
ATOM   1918  CZ  ARG A 113      16.134   2.447  20.286  1.00305.95           C  
ATOM   1919  NH1 ARG A 113      15.202   1.529  20.417  1.00305.95           N  
ATOM   1920  NH2 ARG A 113      15.847   3.710  20.553  1.00305.95           N  
ATOM   1921  H   ARG A 113      17.051  -3.459  21.570  1.00215.32           H  
ATOM   1922  HA  ARG A 113      17.266  -1.964  19.017  1.00244.76           H  
ATOM   1923 1HB  ARG A 113      19.295  -1.757  21.276  1.00367.15           H  
ATOM   1924 2HB  ARG A 113      19.573  -1.205  19.635  1.00367.15           H  
ATOM   1925 1HG  ARG A 113      17.389  -0.101  21.421  1.00367.15           H  
ATOM   1926 2HG  ARG A 113      19.015   0.590  21.257  1.00367.15           H  
ATOM   1927 1HD  ARG A 113      18.635   0.833  18.847  1.00367.15           H  
ATOM   1928 2HD  ARG A 113      16.973   0.246  19.078  1.00367.15           H  
ATOM   1929  HE  ARG A 113      18.058   2.854  19.797  1.00367.15           H  
ATOM   1930 1HH1 ARG A 113      15.405   0.555  20.217  1.00367.15           H  
ATOM   1931 2HH1 ARG A 113      14.274   1.795  20.718  1.00367.15           H  
ATOM   1932 1HH2 ARG A 113      16.557   4.421  20.455  1.00367.15           H  
ATOM   1933 2HH2 ARG A 113      14.917   3.959  20.855  1.00367.15           H  
ATOM   1934  N   ALA A 114      18.885  -3.667  18.140  1.00193.26           N  
ATOM   1935  CA  ALA A 114      19.625  -4.798  17.608  1.00179.03           C  
ATOM   1936  C   ALA A 114      20.290  -4.442  16.291  1.00104.95           C  
ATOM   1937  O   ALA A 114      19.760  -3.658  15.503  1.00134.88           O  
ATOM   1938  CB  ALA A 114      18.704  -5.993  17.419  1.00268.55           C  
ATOM   1939  H   ALA A 114      18.636  -2.902  17.531  1.00231.91           H  
ATOM   1940  HA  ALA A 114      20.406  -5.059  18.321  1.00214.84           H  
ATOM   1941 1HB  ALA A 114      19.279  -6.839  17.043  1.00322.25           H  
ATOM   1942 2HB  ALA A 114      18.250  -6.260  18.373  1.00322.25           H  
ATOM   1943 3HB  ALA A 114      17.922  -5.740  16.705  1.00322.25           H  
ATOM   1944  N   GLN A 115      21.452  -5.032  16.060  1.00123.50           N  
ATOM   1945  CA  GLN A 115      22.202  -4.828  14.832  1.00170.40           C  
ATOM   1946  C   GLN A 115      21.743  -5.808  13.757  1.00170.39           C  
ATOM   1947  O   GLN A 115      21.680  -7.015  14.000  1.00218.09           O  
ATOM   1948  CB  GLN A 115      23.705  -4.965  15.100  1.00255.60           C  
ATOM   1949  CG  GLN A 115      24.581  -4.797  13.874  1.00255.60           C  
ATOM   1950  CD  GLN A 115      24.553  -3.383  13.330  1.00255.60           C  
ATOM   1951  OE1 GLN A 115      24.844  -2.411  14.033  1.00255.60           O  
ATOM   1952  NE2 GLN A 115      24.190  -3.269  12.059  1.00255.60           N  
ATOM   1953  H   GLN A 115      21.828  -5.657  16.760  1.00148.20           H  
ATOM   1954  HA  GLN A 115      22.006  -3.818  14.471  1.00204.48           H  
ATOM   1955 1HB  GLN A 115      24.011  -4.220  15.834  1.00306.72           H  
ATOM   1956 2HB  GLN A 115      23.910  -5.947  15.527  1.00306.72           H  
ATOM   1957 1HG  GLN A 115      25.610  -5.038  14.140  1.00306.72           H  
ATOM   1958 2HG  GLN A 115      24.232  -5.469  13.095  1.00306.72           H  
ATOM   1959 1HE2 GLN A 115      24.135  -2.368  11.621  1.00306.72           H  
ATOM   1960 2HE2 GLN A 115      23.961  -4.089  11.536  1.00306.72           H  
ATOM   1961  N   GLY A 116      21.408  -5.283  12.578  1.00198.55           N  
ATOM   1962  CA  GLY A 116      20.966  -6.117  11.461  1.00236.64           C  
ATOM   1963  C   GLY A 116      22.164  -6.751  10.763  1.00162.67           C  
ATOM   1964  O   GLY A 116      23.296  -6.651  11.238  1.00142.55           O  
ATOM   1965  H   GLY A 116      21.469  -4.283  12.450  1.00238.26           H  
ATOM   1966 1HA  GLY A 116      20.295  -6.895  11.828  1.00283.97           H  
ATOM   1967 2HA  GLY A 116      20.402  -5.511  10.753  1.00283.97           H  
ATOM   1968  N   LYS A 117      21.945  -7.370   9.607  1.00210.36           N  
ATOM   1969  CA  LYS A 117      23.058  -8.063   8.963  1.00208.52           C  
ATOM   1970  C   LYS A 117      23.864  -7.114   8.084  1.00127.70           C  
ATOM   1971  O   LYS A 117      23.784  -7.166   6.858  1.00191.47           O  
ATOM   1972  CB  LYS A 117      22.541  -9.239   8.121  1.00312.78           C  
ATOM   1973  CG  LYS A 117      23.646 -10.135   7.570  1.00312.78           C  
ATOM   1974  CD  LYS A 117      23.098 -11.308   6.762  1.00312.78           C  
ATOM   1975  CE  LYS A 117      24.224 -12.259   6.372  1.00312.78           C  
ATOM   1976  NZ  LYS A 117      23.778 -13.339   5.450  1.00312.78           N  
ATOM   1977  H   LYS A 117      21.017  -7.406   9.208  1.00252.43           H  
ATOM   1978  HA  LYS A 117      23.720  -8.452   9.736  1.00250.22           H  
ATOM   1979 1HB  LYS A 117      21.874  -9.856   8.725  1.00375.34           H  
ATOM   1980 2HB  LYS A 117      21.964  -8.858   7.279  1.00375.34           H  
ATOM   1981 1HG  LYS A 117      24.300  -9.543   6.928  1.00375.34           H  
ATOM   1982 2HG  LYS A 117      24.239 -10.524   8.396  1.00375.34           H  
ATOM   1983 1HD  LYS A 117      22.360 -11.851   7.354  1.00375.34           H  
ATOM   1984 2HD  LYS A 117      22.616 -10.940   5.858  1.00375.34           H  
ATOM   1985 1HE  LYS A 117      25.020 -11.692   5.891  1.00375.34           H  
ATOM   1986 2HE  LYS A 117      24.619 -12.717   7.279  1.00375.34           H  
ATOM   1987 1HZ  LYS A 117      24.565 -13.932   5.231  1.00375.34           H  
ATOM   1988 2HZ  LYS A 117      23.035 -13.908   5.841  1.00375.34           H  
ATOM   1989 3HZ  LYS A 117      23.431 -12.922   4.597  1.00375.34           H  
ATOM   1990  N   GLY A 118      24.673  -6.274   8.735  1.00 81.60           N  
ATOM   1991  CA  GLY A 118      25.495  -5.293   8.034  1.00 61.02           C  
ATOM   1992  C   GLY A 118      24.644  -4.118   7.559  1.00 57.83           C  
ATOM   1993  O   GLY A 118      24.545  -3.882   6.360  1.00138.31           O  
ATOM   1994  H   GLY A 118      24.680  -6.317   9.746  1.00 97.92           H  
ATOM   1995 1HA  GLY A 118      26.285  -4.937   8.695  1.00 73.22           H  
ATOM   1996 2HA  GLY A 118      25.978  -5.767   7.179  1.00 73.22           H  
ATOM   1997  N   SER A 119      24.028  -3.394   8.502  1.00 53.89           N  
ATOM   1998  CA  SER A 119      23.094  -2.301   8.188  1.00 88.31           C  
ATOM   1999  C   SER A 119      23.716  -1.127   7.429  1.00 50.81           C  
ATOM   2000  O   SER A 119      24.938  -0.978   7.366  1.00 91.71           O  
ATOM   2001  CB  SER A 119      22.473  -1.778   9.467  1.00132.47           C  
ATOM   2002  OG  SER A 119      23.433  -1.134  10.262  1.00132.47           O  
ATOM   2003  H   SER A 119      24.189  -3.628   9.470  1.00 64.67           H  
ATOM   2004  HA  SER A 119      22.302  -2.715   7.564  1.00105.97           H  
ATOM   2005 1HB  SER A 119      21.672  -1.081   9.226  1.00158.96           H  
ATOM   2006 2HB  SER A 119      22.033  -2.605  10.022  1.00158.96           H  
ATOM   2007  HG  SER A 119      23.724  -0.370   9.755  1.00158.96           H  
ATOM   2008  N   PHE A 120      22.848  -0.304   6.837  1.00 41.58           N  
ATOM   2009  CA  PHE A 120      23.275   0.804   5.992  1.00 39.78           C  
ATOM   2010  C   PHE A 120      23.905   1.960   6.753  1.00 22.35           C  
ATOM   2011  O   PHE A 120      23.459   2.329   7.840  1.00 56.69           O  
ATOM   2012  CB  PHE A 120      22.149   1.310   5.082  1.00 59.67           C  
ATOM   2013  CG  PHE A 120      22.640   2.361   4.134  1.00 59.67           C  
ATOM   2014  CD1 PHE A 120      23.520   2.020   3.116  1.00 59.67           C  
ATOM   2015  CD2 PHE A 120      22.248   3.681   4.253  1.00 59.67           C  
ATOM   2016  CE1 PHE A 120      24.007   2.975   2.251  1.00 59.67           C  
ATOM   2017  CE2 PHE A 120      22.738   4.635   3.389  1.00 59.67           C  
ATOM   2018  CZ  PHE A 120      23.617   4.283   2.394  1.00 59.67           C  
ATOM   2019  H   PHE A 120      21.854  -0.435   6.975  1.00 49.90           H  
ATOM   2020  HA  PHE A 120      24.043   0.415   5.322  1.00 47.74           H  
ATOM   2021 1HB  PHE A 120      21.734   0.486   4.504  1.00 71.60           H  
ATOM   2022 2HB  PHE A 120      21.348   1.740   5.677  1.00 71.60           H  
ATOM   2023  HD1 PHE A 120      23.835   0.980   3.013  1.00 71.60           H  
ATOM   2024  HD2 PHE A 120      21.558   3.964   5.044  1.00 71.60           H  
ATOM   2025  HE1 PHE A 120      24.702   2.694   1.460  1.00 71.60           H  
ATOM   2026  HE2 PHE A 120      22.436   5.672   3.494  1.00 71.60           H  
ATOM   2027  HZ  PHE A 120      24.003   5.039   1.724  1.00 71.60           H  
ATOM   2028  N   MET A 121      24.960   2.507   6.159  1.00 30.66           N  
ATOM   2029  CA  MET A 121      25.723   3.622   6.697  1.00 52.15           C  
ATOM   2030  C   MET A 121      25.215   4.970   6.144  1.00 42.03           C  
ATOM   2031  O   MET A 121      24.056   5.330   6.339  1.00111.40           O  
ATOM   2032  CB  MET A 121      27.205   3.408   6.396  1.00 78.22           C  
ATOM   2033  CG  MET A 121      27.802   2.185   7.077  1.00 78.22           C  
ATOM   2034  SD  MET A 121      27.702   2.273   8.876  1.00 78.22           S  
ATOM   2035  CE  MET A 121      28.852   3.601   9.214  1.00 78.22           C  
ATOM   2036  H   MET A 121      25.252   2.124   5.271  1.00 36.79           H  
ATOM   2037  HA  MET A 121      25.589   3.640   7.778  1.00 62.58           H  
ATOM   2038 1HB  MET A 121      27.355   3.303   5.323  1.00 93.87           H  
ATOM   2039 2HB  MET A 121      27.779   4.271   6.734  1.00 93.87           H  
ATOM   2040 1HG  MET A 121      27.276   1.290   6.746  1.00 93.87           H  
ATOM   2041 2HG  MET A 121      28.850   2.087   6.796  1.00 93.87           H  
ATOM   2042 1HE  MET A 121      28.901   3.776  10.289  1.00 93.87           H  
ATOM   2043 2HE  MET A 121      29.842   3.328   8.845  1.00 93.87           H  
ATOM   2044 3HE  MET A 121      28.516   4.510   8.714  1.00 93.87           H  
ATOM   2045  N   TYR A 122      26.094   5.730   5.497  1.00 33.21           N  
ATOM   2046  CA  TYR A 122      25.753   7.056   4.985  1.00 53.18           C  
ATOM   2047  C   TYR A 122      26.450   7.270   3.647  1.00 40.23           C  
ATOM   2048  O   TYR A 122      25.797   7.472   2.623  1.00 76.16           O  
ATOM   2049  CB  TYR A 122      26.170   8.112   6.019  1.00 79.77           C  
ATOM   2050  CG  TYR A 122      25.797   9.557   5.741  1.00 79.77           C  
ATOM   2051  CD1 TYR A 122      24.497   9.991   5.946  1.00 79.77           C  
ATOM   2052  CD2 TYR A 122      26.765  10.461   5.333  1.00 79.77           C  
ATOM   2053  CE1 TYR A 122      24.164  11.318   5.749  1.00 79.77           C  
ATOM   2054  CE2 TYR A 122      26.433  11.789   5.135  1.00 79.77           C  
ATOM   2055  CZ  TYR A 122      25.138  12.224   5.345  1.00 79.77           C  
ATOM   2056  OH  TYR A 122      24.825  13.559   5.159  1.00 79.77           O  
ATOM   2057  H   TYR A 122      27.031   5.392   5.350  1.00 39.85           H  
ATOM   2058  HA  TYR A 122      24.677   7.109   4.821  1.00 63.82           H  
ATOM   2059 1HB  TYR A 122      25.731   7.841   6.980  1.00 95.72           H  
ATOM   2060 2HB  TYR A 122      27.251   8.071   6.149  1.00 95.72           H  
ATOM   2061  HD1 TYR A 122      23.737   9.287   6.280  1.00 95.72           H  
ATOM   2062  HD2 TYR A 122      27.791  10.128   5.178  1.00 95.72           H  
ATOM   2063  HE1 TYR A 122      23.143  11.651   5.926  1.00 95.72           H  
ATOM   2064  HE2 TYR A 122      27.199  12.498   4.821  1.00 95.72           H  
ATOM   2065  HH  TYR A 122      23.901  13.661   4.893  1.00 95.72           H  
ATOM   2066  N   ALA A 123      27.782   7.184   3.681  1.00 81.27           N  
ATOM   2067  CA  ALA A 123      28.666   7.304   2.520  1.00117.11           C  
ATOM   2068  C   ALA A 123      28.648   8.709   1.899  1.00 75.34           C  
ATOM   2069  O   ALA A 123      28.187   9.675   2.510  1.00 79.50           O  
ATOM   2070  CB  ALA A 123      28.285   6.250   1.484  1.00175.66           C  
ATOM   2071  H   ALA A 123      28.216   7.022   4.579  1.00 97.52           H  
ATOM   2072  HA  ALA A 123      29.685   7.108   2.861  1.00140.53           H  
ATOM   2073 1HB  ALA A 123      28.971   6.281   0.640  1.00210.80           H  
ATOM   2074 2HB  ALA A 123      28.338   5.264   1.946  1.00210.80           H  
ATOM   2075 3HB  ALA A 123      27.273   6.425   1.128  1.00210.80           H  
ATOM   2076  N   ASN A 124      29.172   8.823   0.675  1.00 91.74           N  
ATOM   2077  CA  ASN A 124      29.282  10.116   0.002  1.00106.97           C  
ATOM   2078  C   ASN A 124      27.982  10.583  -0.625  1.00125.43           C  
ATOM   2079  O   ASN A 124      27.822  10.558  -1.847  1.00188.54           O  
ATOM   2080  CB  ASN A 124      30.372  10.067  -1.048  1.00160.45           C  
ATOM   2081  CG  ASN A 124      30.663  11.425  -1.622  1.00160.45           C  
ATOM   2082  OD1 ASN A 124      30.119  12.434  -1.159  1.00160.45           O  
ATOM   2083  ND2 ASN A 124      31.510  11.469  -2.618  1.00160.45           N  
ATOM   2084  H   ASN A 124      29.536   8.005   0.209  1.00110.09           H  
ATOM   2085  HA  ASN A 124      29.558  10.861   0.748  1.00128.36           H  
ATOM   2086 1HB  ASN A 124      31.289   9.662  -0.613  1.00192.55           H  
ATOM   2087 2HB  ASN A 124      30.069   9.399  -1.852  1.00192.55           H  
ATOM   2088 1HD2 ASN A 124      31.743  12.346  -3.039  1.00192.55           H  
ATOM   2089 2HD2 ASN A 124      31.927  10.626  -2.958  1.00192.55           H  
ATOM   2090  N   VAL A 125      27.069  11.045   0.225  1.00125.33           N  
ATOM   2091  CA  VAL A 125      25.761  11.528  -0.201  1.00175.39           C  
ATOM   2092  C   VAL A 125      25.841  12.803  -1.051  1.00117.07           C  
ATOM   2093  O   VAL A 125      24.884  13.159  -1.736  1.00156.34           O  
ATOM   2094  CB  VAL A 125      24.879  11.789   1.020  1.00263.08           C  
ATOM   2095  CG1 VAL A 125      24.709  10.501   1.818  1.00263.08           C  
ATOM   2096  CG2 VAL A 125      25.502  12.889   1.851  1.00263.08           C  
ATOM   2097  H   VAL A 125      27.297  11.016   1.213  1.00150.40           H  
ATOM   2098  HA  VAL A 125      25.295  10.746  -0.798  1.00210.47           H  
ATOM   2099  HB  VAL A 125      23.889  12.104   0.691  1.00315.70           H  
ATOM   2100 1HG1 VAL A 125      24.073  10.680   2.683  1.00315.70           H  
ATOM   2101 2HG1 VAL A 125      24.254   9.741   1.186  1.00315.70           H  
ATOM   2102 3HG1 VAL A 125      25.684  10.153   2.156  1.00315.70           H  
ATOM   2103 1HG2 VAL A 125      24.869  13.091   2.711  1.00315.70           H  
ATOM   2104 2HG2 VAL A 125      26.491  12.577   2.187  1.00315.70           H  
ATOM   2105 3HG2 VAL A 125      25.590  13.795   1.252  1.00315.70           H  
ATOM   2106  N   ALA A 126      26.986  13.490  -1.035  1.00104.01           N  
ATOM   2107  CA  ALA A 126      27.159  14.690  -1.847  1.00129.03           C  
ATOM   2108  C   ALA A 126      27.154  14.346  -3.340  1.00 62.72           C  
ATOM   2109  O   ALA A 126      26.938  15.220  -4.180  1.00109.82           O  
ATOM   2110  CB  ALA A 126      28.450  15.405  -1.472  1.00193.55           C  
ATOM   2111  H   ALA A 126      27.752  13.182  -0.452  1.00124.81           H  
ATOM   2112  HA  ALA A 126      26.320  15.355  -1.652  1.00154.84           H  
ATOM   2113 1HB  ALA A 126      28.546  16.318  -2.063  1.00232.25           H  
ATOM   2114 2HB  ALA A 126      28.424  15.664  -0.413  1.00232.25           H  
ATOM   2115 3HB  ALA A 126      29.302  14.754  -1.668  1.00232.25           H  
ATOM   2116  N   SER A 127      27.380  13.069  -3.675  1.00 24.05           N  
ATOM   2117  CA  SER A 127      27.372  12.614  -5.059  1.00 21.12           C  
ATOM   2118  C   SER A 127      25.974  12.216  -5.556  1.00  9.75           C  
ATOM   2119  O   SER A 127      25.830  11.760  -6.693  1.00 15.69           O  
ATOM   2120  CB  SER A 127      28.315  11.435  -5.218  1.00 31.68           C  
ATOM   2121  OG  SER A 127      27.861  10.324  -4.493  1.00 31.68           O  
ATOM   2122  H   SER A 127      27.560  12.374  -2.960  1.00 28.86           H  
ATOM   2123  HA  SER A 127      27.732  13.431  -5.686  1.00 25.34           H  
ATOM   2124 1HB  SER A 127      28.396  11.175  -6.274  1.00 38.02           H  
ATOM   2125 2HB  SER A 127      29.308  11.716  -4.873  1.00 38.02           H  
ATOM   2126  HG  SER A 127      27.830  10.605  -3.571  1.00 38.02           H  
ATOM   2127  N   LEU A 128      24.952  12.369  -4.713  1.00  8.00           N  
ATOM   2128  CA  LEU A 128      23.597  11.985  -5.080  1.00  5.09           C  
ATOM   2129  C   LEU A 128      22.961  12.891  -6.136  1.00  4.77           C  
ATOM   2130  O   LEU A 128      23.205  14.098  -6.155  1.00  7.96           O  
ATOM   2131  CB  LEU A 128      22.737  11.962  -3.825  1.00  7.63           C  
ATOM   2132  CG  LEU A 128      23.132  10.863  -2.857  1.00  7.63           C  
ATOM   2133  CD1 LEU A 128      22.343  10.984  -1.567  1.00  7.63           C  
ATOM   2134  CD2 LEU A 128      22.874   9.545  -3.540  1.00  7.63           C  
ATOM   2135  H   LEU A 128      25.095  12.746  -3.785  1.00  9.60           H  
ATOM   2136  HA  LEU A 128      23.654  10.972  -5.466  1.00  6.11           H  
ATOM   2137 1HB  LEU A 128      22.829  12.918  -3.312  1.00  9.16           H  
ATOM   2138 2HB  LEU A 128      21.699  11.813  -4.104  1.00  9.16           H  
ATOM   2139  HG  LEU A 128      24.190  10.944  -2.623  1.00  9.16           H  
ATOM   2140 1HD1 LEU A 128      22.631  10.188  -0.883  1.00  9.16           H  
ATOM   2141 2HD1 LEU A 128      22.548  11.951  -1.106  1.00  9.16           H  
ATOM   2142 3HD1 LEU A 128      21.286  10.907  -1.789  1.00  9.16           H  
ATOM   2143 1HD2 LEU A 128      23.171   8.745  -2.879  1.00  9.16           H  
ATOM   2144 2HD2 LEU A 128      21.814   9.455  -3.777  1.00  9.16           H  
ATOM   2145 3HD2 LEU A 128      23.459   9.491  -4.458  1.00  9.16           H  
ATOM   2146  N   PRO A 129      22.140  12.306  -7.021  1.00  4.02           N  
ATOM   2147  CA  PRO A 129      21.427  12.902  -8.141  1.00  4.56           C  
ATOM   2148  C   PRO A 129      20.222  13.730  -7.698  1.00  3.90           C  
ATOM   2149  O   PRO A 129      19.717  13.576  -6.583  1.00  5.32           O  
ATOM   2150  CB  PRO A 129      20.974  11.681  -8.954  1.00  6.84           C  
ATOM   2151  CG  PRO A 129      20.798  10.610  -7.942  1.00  6.84           C  
ATOM   2152  CD  PRO A 129      21.893  10.848  -6.946  1.00  6.84           C  
ATOM   2153  HA  PRO A 129      22.137  13.515  -8.715  1.00  5.47           H  
ATOM   2154 1HB  PRO A 129      20.046  11.907  -9.497  1.00  8.21           H  
ATOM   2155 2HB  PRO A 129      21.734  11.431  -9.709  1.00  8.21           H  
ATOM   2156 1HG  PRO A 129      19.799  10.684  -7.491  1.00  8.21           H  
ATOM   2157 2HG  PRO A 129      20.861   9.620  -8.419  1.00  8.21           H  
ATOM   2158 1HD  PRO A 129      21.546  10.567  -5.943  1.00  8.21           H  
ATOM   2159 2HD  PRO A 129      22.798  10.295  -7.240  1.00  8.21           H  
ATOM   2160  N   PRO A 130      19.747  14.621  -8.571  1.00  3.11           N  
ATOM   2161  CA  PRO A 130      18.571  15.466  -8.443  1.00  3.15           C  
ATOM   2162  C   PRO A 130      17.289  14.652  -8.616  1.00  2.69           C  
ATOM   2163  O   PRO A 130      16.206  15.098  -8.236  1.00  4.11           O  
ATOM   2164  CB  PRO A 130      18.740  16.484  -9.573  1.00  4.72           C  
ATOM   2165  CG  PRO A 130      19.536  15.764 -10.607  1.00  4.72           C  
ATOM   2166  CD  PRO A 130      20.478  14.889  -9.826  1.00  4.72           C  
ATOM   2167  HA  PRO A 130      18.587  15.959  -7.457  1.00  3.78           H  
ATOM   2168 1HB  PRO A 130      17.755  16.806  -9.941  1.00  5.67           H  
ATOM   2169 2HB  PRO A 130      19.250  17.383  -9.195  1.00  5.67           H  
ATOM   2170 1HG  PRO A 130      18.868  15.186 -11.263  1.00  5.67           H  
ATOM   2171 2HG  PRO A 130      20.064  16.485 -11.249  1.00  5.67           H  
ATOM   2172 1HD  PRO A 130      20.660  13.958 -10.380  1.00  5.67           H  
ATOM   2173 2HD  PRO A 130      21.414  15.425  -9.610  1.00  5.67           H  
ATOM   2174  N   SER A 131      17.421  13.456  -9.195  1.00  2.37           N  
ATOM   2175  CA  SER A 131      16.283  12.586  -9.404  1.00  2.31           C  
ATOM   2176  C   SER A 131      16.682  11.126  -9.613  1.00  1.31           C  
ATOM   2177  O   SER A 131      17.711  10.824 -10.220  1.00  1.96           O  
ATOM   2178  CB  SER A 131      15.471  13.061 -10.588  1.00  3.46           C  
ATOM   2179  OG  SER A 131      14.382  12.208 -10.814  1.00  3.46           O  
ATOM   2180  H   SER A 131      18.329  13.143  -9.499  1.00  2.84           H  
ATOM   2181  HA  SER A 131      15.662  12.643  -8.514  1.00  2.77           H  
ATOM   2182 1HB  SER A 131      15.111  14.071 -10.398  1.00  4.16           H  
ATOM   2183 2HB  SER A 131      16.101  13.098 -11.476  1.00  4.16           H  
ATOM   2184  HG  SER A 131      13.973  12.066  -9.953  1.00  4.16           H  
ATOM   2185  N   ILE A 132      15.850  10.234  -9.086  1.00  0.66           N  
ATOM   2186  CA  ILE A 132      16.019   8.786  -9.160  1.00  0.47           C  
ATOM   2187  C   ILE A 132      14.721   8.161  -9.659  1.00  0.43           C  
ATOM   2188  O   ILE A 132      13.646   8.503  -9.179  1.00  0.46           O  
ATOM   2189  CB  ILE A 132      16.365   8.190  -7.778  1.00  0.70           C  
ATOM   2190  CG1 ILE A 132      17.653   8.808  -7.231  1.00  0.70           C  
ATOM   2191  CG2 ILE A 132      16.514   6.677  -7.895  1.00  0.70           C  
ATOM   2192  CD1 ILE A 132      17.913   8.472  -5.786  1.00  0.70           C  
ATOM   2193  H   ILE A 132      15.032  10.589  -8.620  1.00  0.79           H  
ATOM   2194  HA  ILE A 132      16.816   8.554  -9.865  1.00  0.56           H  
ATOM   2195  HB  ILE A 132      15.568   8.417  -7.073  1.00  0.85           H  
ATOM   2196 1HG1 ILE A 132      18.495   8.454  -7.824  1.00  0.85           H  
ATOM   2197 2HG1 ILE A 132      17.601   9.892  -7.318  1.00  0.85           H  
ATOM   2198 1HG2 ILE A 132      16.751   6.255  -6.921  1.00  0.85           H  
ATOM   2199 2HG2 ILE A 132      15.584   6.243  -8.258  1.00  0.85           H  
ATOM   2200 3HG2 ILE A 132      17.319   6.445  -8.592  1.00  0.85           H  
ATOM   2201 1HD1 ILE A 132      18.844   8.937  -5.464  1.00  0.85           H  
ATOM   2202 2HD1 ILE A 132      17.090   8.840  -5.171  1.00  0.85           H  
ATOM   2203 3HD1 ILE A 132      17.989   7.394  -5.677  1.00  0.85           H  
ATOM   2204  N   ASP A 133      14.769   7.257 -10.620  1.00  0.51           N  
ATOM   2205  CA  ASP A 133      13.489   6.677 -10.993  1.00  0.52           C  
ATOM   2206  C   ASP A 133      13.642   5.275 -11.549  1.00  0.50           C  
ATOM   2207  O   ASP A 133      13.862   5.080 -12.749  1.00  0.57           O  
ATOM   2208  CB  ASP A 133      12.765   7.586 -11.982  1.00  0.78           C  
ATOM   2209  CG  ASP A 133      11.335   7.151 -12.240  1.00  0.78           C  
ATOM   2210  OD1 ASP A 133      10.980   6.047 -11.896  1.00  0.78           O  
ATOM   2211  OD2 ASP A 133      10.582   7.956 -12.739  1.00  0.78           O  
ATOM   2212  H   ASP A 133      15.637   6.973 -11.050  1.00  0.61           H  
ATOM   2213  HA  ASP A 133      12.874   6.608 -10.097  1.00  0.62           H  
ATOM   2214 1HB  ASP A 133      12.754   8.608 -11.600  1.00  0.94           H  
ATOM   2215 2HB  ASP A 133      13.305   7.599 -12.930  1.00  0.94           H  
ATOM   2216  N   TRP A 134      13.471   4.297 -10.658  1.00  0.50           N  
ATOM   2217  CA  TRP A 134      13.624   2.890 -10.987  1.00  0.49           C  
ATOM   2218  C   TRP A 134      12.523   2.349 -11.903  1.00  0.65           C  
ATOM   2219  O   TRP A 134      12.622   1.233 -12.416  1.00  1.20           O  
ATOM   2220  CB  TRP A 134      13.708   2.072  -9.701  1.00  0.73           C  
ATOM   2221  CG  TRP A 134      14.999   2.284  -8.974  1.00  0.73           C  
ATOM   2222  CD1 TRP A 134      15.191   2.990  -7.826  1.00  0.73           C  
ATOM   2223  CD2 TRP A 134      16.302   1.789  -9.360  1.00  0.73           C  
ATOM   2224  NE1 TRP A 134      16.516   2.979  -7.485  1.00  0.73           N  
ATOM   2225  CE2 TRP A 134      17.211   2.256  -8.415  1.00  0.73           C  
ATOM   2226  CE3 TRP A 134      16.766   1.005 -10.422  1.00  0.73           C  
ATOM   2227  CZ2 TRP A 134      18.560   1.980  -8.500  1.00  0.73           C  
ATOM   2228  CZ3 TRP A 134      18.121   0.719 -10.503  1.00  0.73           C  
ATOM   2229  CH2 TRP A 134      18.997   1.197  -9.565  1.00  0.73           C  
ATOM   2230  H   TRP A 134      13.239   4.536  -9.700  1.00  0.60           H  
ATOM   2231  HA  TRP A 134      14.571   2.781 -11.497  1.00  0.59           H  
ATOM   2232 1HB  TRP A 134      12.890   2.347  -9.036  1.00  0.88           H  
ATOM   2233 2HB  TRP A 134      13.609   1.018  -9.931  1.00  0.88           H  
ATOM   2234  HD1 TRP A 134      14.413   3.498  -7.264  1.00  0.88           H  
ATOM   2235  HE1 TRP A 134      16.921   3.434  -6.678  1.00  0.88           H  
ATOM   2236  HE3 TRP A 134      16.076   0.630 -11.175  1.00  0.88           H  
ATOM   2237  HZ2 TRP A 134      19.270   2.353  -7.766  1.00  0.88           H  
ATOM   2238  HZ3 TRP A 134      18.473   0.108 -11.335  1.00  0.88           H  
ATOM   2239  HH2 TRP A 134      20.057   0.960  -9.657  1.00  0.88           H  
ATOM   2240  N   ARG A 135      11.479   3.144 -12.142  1.00  0.58           N  
ATOM   2241  CA  ARG A 135      10.410   2.721 -13.027  1.00  0.95           C  
ATOM   2242  C   ARG A 135      10.869   2.869 -14.473  1.00  1.39           C  
ATOM   2243  O   ARG A 135      10.303   2.256 -15.378  1.00  2.76           O  
ATOM   2244  CB  ARG A 135       9.181   3.572 -12.819  1.00  1.42           C  
ATOM   2245  CG  ARG A 135       8.571   3.505 -11.437  1.00  1.42           C  
ATOM   2246  CD  ARG A 135       7.493   4.505 -11.316  1.00  1.42           C  
ATOM   2247  NE  ARG A 135       8.005   5.841 -11.544  1.00  1.42           N  
ATOM   2248  CZ  ARG A 135       7.268   6.967 -11.522  1.00  1.42           C  
ATOM   2249  NH1 ARG A 135       5.982   6.920 -11.242  1.00  1.42           N  
ATOM   2250  NH2 ARG A 135       7.849   8.122 -11.792  1.00  1.42           N  
ATOM   2251  H   ARG A 135      11.410   4.069 -11.724  1.00  0.70           H  
ATOM   2252  HA  ARG A 135      10.175   1.676 -12.834  1.00  1.14           H  
ATOM   2253 1HB  ARG A 135       9.412   4.613 -13.033  1.00  1.71           H  
ATOM   2254 2HB  ARG A 135       8.410   3.262 -13.524  1.00  1.71           H  
ATOM   2255 1HG  ARG A 135       8.147   2.516 -11.266  1.00  1.71           H  
ATOM   2256 2HG  ARG A 135       9.332   3.717 -10.685  1.00  1.71           H  
ATOM   2257 1HD  ARG A 135       6.709   4.305 -12.045  1.00  1.71           H  
ATOM   2258 2HD  ARG A 135       7.084   4.476 -10.313  1.00  1.71           H  
ATOM   2259  HE  ARG A 135       8.994   5.929 -11.764  1.00  1.71           H  
ATOM   2260 1HH1 ARG A 135       5.541   6.034 -11.037  1.00  1.71           H  
ATOM   2261 2HH1 ARG A 135       5.436   7.769 -11.229  1.00  1.71           H  
ATOM   2262 1HH2 ARG A 135       8.838   8.140 -12.026  1.00  1.71           H  
ATOM   2263 2HH2 ARG A 135       7.314   8.976 -11.784  1.00  1.71           H  
ATOM   2264  N   THR A 136      11.907   3.690 -14.683  1.00  1.07           N  
ATOM   2265  CA  THR A 136      12.461   3.908 -16.007  1.00  1.50           C  
ATOM   2266  C   THR A 136      13.736   3.104 -16.148  1.00  1.48           C  
ATOM   2267  O   THR A 136      14.104   2.690 -17.249  1.00  2.20           O  
ATOM   2268  CB  THR A 136      12.770   5.394 -16.241  1.00  2.25           C  
ATOM   2269  OG1 THR A 136      13.775   5.823 -15.311  1.00  2.25           O  
ATOM   2270  CG2 THR A 136      11.515   6.226 -16.037  1.00  2.25           C  
ATOM   2271  H   THR A 136      12.341   4.179 -13.912  1.00  1.28           H  
ATOM   2272  HA  THR A 136      11.748   3.565 -16.756  1.00  1.80           H  
ATOM   2273  HB  THR A 136      13.140   5.536 -17.256  1.00  2.70           H  
ATOM   2274  HG1 THR A 136      13.491   5.626 -14.411  1.00  2.70           H  
ATOM   2275 1HG2 THR A 136      11.746   7.279 -16.201  1.00  2.70           H  
ATOM   2276 2HG2 THR A 136      10.749   5.908 -16.743  1.00  2.70           H  
ATOM   2277 3HG2 THR A 136      11.150   6.090 -15.020  1.00  2.70           H  
ATOM   2278  N   LYS A 137      14.388   2.843 -15.015  1.00  1.63           N  
ATOM   2279  CA  LYS A 137      15.598   2.037 -15.006  1.00  2.48           C  
ATOM   2280  C   LYS A 137      15.252   0.560 -15.210  1.00  2.02           C  
ATOM   2281  O   LYS A 137      16.035  -0.188 -15.797  1.00  3.82           O  
ATOM   2282  CB  LYS A 137      16.352   2.252 -13.704  1.00  3.72           C  
ATOM   2283  CG  LYS A 137      16.918   3.662 -13.557  1.00  3.72           C  
ATOM   2284  CD  LYS A 137      17.610   3.870 -12.222  1.00  3.72           C  
ATOM   2285  CE  LYS A 137      18.117   5.293 -12.068  1.00  3.72           C  
ATOM   2286  NZ  LYS A 137      19.177   5.614 -13.065  1.00  3.72           N  
ATOM   2287  H   LYS A 137      14.062   3.249 -14.145  1.00  1.96           H  
ATOM   2288  HA  LYS A 137      16.233   2.351 -15.834  1.00  2.98           H  
ATOM   2289 1HB  LYS A 137      15.699   2.037 -12.871  1.00  4.46           H  
ATOM   2290 2HB  LYS A 137      17.186   1.551 -13.651  1.00  4.46           H  
ATOM   2291 1HG  LYS A 137      17.638   3.844 -14.356  1.00  4.46           H  
ATOM   2292 2HG  LYS A 137      16.112   4.388 -13.654  1.00  4.46           H  
ATOM   2293 1HD  LYS A 137      16.905   3.670 -11.417  1.00  4.46           H  
ATOM   2294 2HD  LYS A 137      18.450   3.182 -12.130  1.00  4.46           H  
ATOM   2295 1HE  LYS A 137      17.287   5.986 -12.202  1.00  4.46           H  
ATOM   2296 2HE  LYS A 137      18.526   5.424 -11.066  1.00  4.46           H  
ATOM   2297 1HZ  LYS A 137      19.490   6.566 -12.934  1.00  4.46           H  
ATOM   2298 2HZ  LYS A 137      19.958   4.984 -12.942  1.00  4.46           H  
ATOM   2299 3HZ  LYS A 137      18.804   5.508 -13.998  1.00  4.46           H  
ATOM   2300  N   GLY A 138      14.055   0.153 -14.772  1.00  1.78           N  
ATOM   2301  CA  GLY A 138      13.581  -1.208 -15.003  1.00  1.64           C  
ATOM   2302  C   GLY A 138      13.643  -2.105 -13.777  1.00  1.05           C  
ATOM   2303  O   GLY A 138      13.742  -3.325 -13.909  1.00  1.45           O  
ATOM   2304  H   GLY A 138      13.461   0.790 -14.258  1.00  2.14           H  
ATOM   2305 1HA  GLY A 138      12.551  -1.165 -15.363  1.00  1.97           H  
ATOM   2306 2HA  GLY A 138      14.166  -1.655 -15.806  1.00  1.97           H  
ATOM   2307  N   ALA A 139      13.588  -1.513 -12.588  1.00  0.64           N  
ATOM   2308  CA  ALA A 139      13.620  -2.299 -11.363  1.00  0.48           C  
ATOM   2309  C   ALA A 139      12.269  -2.271 -10.643  1.00  0.49           C  
ATOM   2310  O   ALA A 139      12.134  -2.813  -9.546  1.00  0.78           O  
ATOM   2311  CB  ALA A 139      14.724  -1.792 -10.451  1.00  0.72           C  
ATOM   2312  H   ALA A 139      13.502  -0.509 -12.524  1.00  0.77           H  
ATOM   2313  HA  ALA A 139      13.826  -3.330 -11.630  1.00  0.58           H  
ATOM   2314 1HB  ALA A 139      14.773  -2.394  -9.551  1.00  0.86           H  
ATOM   2315 2HB  ALA A 139      15.678  -1.850 -10.976  1.00  0.86           H  
ATOM   2316 3HB  ALA A 139      14.525  -0.763 -10.179  1.00  0.86           H  
ATOM   2317  N   VAL A 140      11.269  -1.629 -11.251  1.00  0.39           N  
ATOM   2318  CA  VAL A 140       9.949  -1.530 -10.634  1.00  0.37           C  
ATOM   2319  C   VAL A 140       8.830  -2.044 -11.533  1.00  0.32           C  
ATOM   2320  O   VAL A 140       8.696  -1.638 -12.688  1.00  0.33           O  
ATOM   2321  CB  VAL A 140       9.671  -0.073 -10.231  1.00  0.55           C  
ATOM   2322  CG1 VAL A 140       8.280   0.079  -9.635  1.00  0.55           C  
ATOM   2323  CG2 VAL A 140      10.711   0.347  -9.222  1.00  0.55           C  
ATOM   2324  H   VAL A 140      11.418  -1.198 -12.151  1.00  0.47           H  
ATOM   2325  HA  VAL A 140       9.956  -2.136  -9.727  1.00  0.44           H  
ATOM   2326  HB  VAL A 140       9.730   0.560 -11.112  1.00  0.67           H  
ATOM   2327 1HG1 VAL A 140       8.115   1.121  -9.359  1.00  0.67           H  
ATOM   2328 2HG1 VAL A 140       7.537  -0.221 -10.371  1.00  0.67           H  
ATOM   2329 3HG1 VAL A 140       8.193  -0.549  -8.749  1.00  0.67           H  
ATOM   2330 1HG2 VAL A 140      10.544   1.378  -8.948  1.00  0.67           H  
ATOM   2331 2HG2 VAL A 140      10.642  -0.287  -8.338  1.00  0.67           H  
ATOM   2332 3HG2 VAL A 140      11.696   0.246  -9.663  1.00  0.67           H  
ATOM   2333  N   THR A 141       8.028  -2.944 -10.969  1.00  0.31           N  
ATOM   2334  CA  THR A 141       6.889  -3.576 -11.632  1.00  0.31           C  
ATOM   2335  C   THR A 141       5.637  -2.700 -11.543  1.00  0.30           C  
ATOM   2336  O   THR A 141       5.645  -1.693 -10.835  1.00  0.32           O  
ATOM   2337  CB  THR A 141       6.615  -4.965 -10.990  1.00  0.46           C  
ATOM   2338  OG1 THR A 141       6.344  -4.796  -9.588  1.00  0.46           O  
ATOM   2339  CG2 THR A 141       7.792  -5.892 -11.184  1.00  0.46           C  
ATOM   2340  H   THR A 141       8.225  -3.215 -10.015  1.00  0.37           H  
ATOM   2341  HA  THR A 141       7.146  -3.719 -12.679  1.00  0.37           H  
ATOM   2342  HB  THR A 141       5.749  -5.428 -11.450  1.00  0.56           H  
ATOM   2343  HG1 THR A 141       6.791  -5.494  -9.087  1.00  0.56           H  
ATOM   2344 1HG2 THR A 141       7.573  -6.857 -10.727  1.00  0.56           H  
ATOM   2345 2HG2 THR A 141       7.976  -6.027 -12.249  1.00  0.56           H  
ATOM   2346 3HG2 THR A 141       8.667  -5.457 -10.710  1.00  0.56           H  
ATOM   2347  N   PRO A 142       4.570  -3.050 -12.272  1.00  0.33           N  
ATOM   2348  CA  PRO A 142       3.249  -2.423 -12.262  1.00  0.39           C  
ATOM   2349  C   PRO A 142       2.634  -2.473 -10.863  1.00  0.38           C  
ATOM   2350  O   PRO A 142       2.970  -3.339 -10.051  1.00  0.38           O  
ATOM   2351  CB  PRO A 142       2.463  -3.230 -13.297  1.00  0.58           C  
ATOM   2352  CG  PRO A 142       3.500  -3.694 -14.267  1.00  0.58           C  
ATOM   2353  CD  PRO A 142       4.744  -3.915 -13.459  1.00  0.58           C  
ATOM   2354  HA  PRO A 142       3.353  -1.379 -12.592  1.00  0.47           H  
ATOM   2355 1HB  PRO A 142       1.936  -4.061 -12.806  1.00  0.70           H  
ATOM   2356 2HB  PRO A 142       1.696  -2.596 -13.765  1.00  0.70           H  
ATOM   2357 1HG  PRO A 142       3.158  -4.610 -14.771  1.00  0.70           H  
ATOM   2358 2HG  PRO A 142       3.641  -2.937 -15.054  1.00  0.70           H  
ATOM   2359 1HD  PRO A 142       4.810  -4.971 -13.169  1.00  0.70           H  
ATOM   2360 2HD  PRO A 142       5.622  -3.594 -14.039  1.00  0.70           H  
ATOM   2361  N   VAL A 143       1.768  -1.506 -10.573  1.00  0.42           N  
ATOM   2362  CA  VAL A 143       1.149  -1.402  -9.257  1.00  0.44           C  
ATOM   2363  C   VAL A 143       0.055  -2.430  -9.043  1.00  0.43           C  
ATOM   2364  O   VAL A 143      -0.876  -2.550  -9.841  1.00  0.60           O  
ATOM   2365  CB  VAL A 143       0.569   0.001  -9.038  1.00  0.66           C  
ATOM   2366  CG1 VAL A 143      -0.141   0.050  -7.695  1.00  0.66           C  
ATOM   2367  CG2 VAL A 143       1.689   1.019  -9.095  1.00  0.66           C  
ATOM   2368  H   VAL A 143       1.534  -0.826 -11.282  1.00  0.50           H  
ATOM   2369  HA  VAL A 143       1.914  -1.572  -8.508  1.00  0.53           H  
ATOM   2370  HB  VAL A 143      -0.165   0.216  -9.814  1.00  0.79           H  
ATOM   2371 1HG1 VAL A 143      -0.564   1.038  -7.535  1.00  0.79           H  
ATOM   2372 2HG1 VAL A 143      -0.940  -0.689  -7.682  1.00  0.79           H  
ATOM   2373 3HG1 VAL A 143       0.571  -0.171  -6.902  1.00  0.79           H  
ATOM   2374 1HG2 VAL A 143       1.292   2.019  -8.950  1.00  0.79           H  
ATOM   2375 2HG2 VAL A 143       2.413   0.804  -8.312  1.00  0.79           H  
ATOM   2376 3HG2 VAL A 143       2.178   0.965 -10.068  1.00  0.79           H  
ATOM   2377  N   LYS A 144       0.183  -3.165  -7.948  1.00  0.45           N  
ATOM   2378  CA  LYS A 144      -0.772  -4.192  -7.575  1.00  0.58           C  
ATOM   2379  C   LYS A 144      -1.766  -3.628  -6.571  1.00  0.55           C  
ATOM   2380  O   LYS A 144      -1.541  -2.556  -6.001  1.00  1.07           O  
ATOM   2381  CB  LYS A 144      -0.054  -5.400  -6.988  1.00  0.87           C  
ATOM   2382  CG  LYS A 144       0.905  -6.090  -7.948  1.00  0.87           C  
ATOM   2383  CD  LYS A 144       1.580  -7.264  -7.265  1.00  0.87           C  
ATOM   2384  CE  LYS A 144       2.715  -7.843  -8.095  1.00  0.87           C  
ATOM   2385  NZ  LYS A 144       2.238  -8.557  -9.308  1.00  0.87           N  
ATOM   2386  H   LYS A 144       0.977  -3.002  -7.350  1.00  0.54           H  
ATOM   2387  HA  LYS A 144      -1.324  -4.503  -8.463  1.00  0.70           H  
ATOM   2388 1HB  LYS A 144       0.505  -5.106  -6.103  1.00  1.04           H  
ATOM   2389 2HB  LYS A 144      -0.789  -6.140  -6.673  1.00  1.04           H  
ATOM   2390 1HG  LYS A 144       0.357  -6.451  -8.820  1.00  1.04           H  
ATOM   2391 2HG  LYS A 144       1.665  -5.385  -8.282  1.00  1.04           H  
ATOM   2392 1HD  LYS A 144       1.980  -6.926  -6.312  1.00  1.04           H  
ATOM   2393 2HD  LYS A 144       0.847  -8.048  -7.073  1.00  1.04           H  
ATOM   2394 1HE  LYS A 144       3.374  -7.033  -8.402  1.00  1.04           H  
ATOM   2395 2HE  LYS A 144       3.283  -8.541  -7.479  1.00  1.04           H  
ATOM   2396 1HZ  LYS A 144       3.045  -8.924  -9.796  1.00  1.04           H  
ATOM   2397 2HZ  LYS A 144       1.654  -9.338  -9.035  1.00  1.04           H  
ATOM   2398 3HZ  LYS A 144       1.722  -7.934  -9.909  1.00  1.04           H  
ATOM   2399  N   ASN A 145      -2.859  -4.353  -6.368  1.00  0.62           N  
ATOM   2400  CA  ASN A 145      -3.905  -3.944  -5.446  1.00  0.66           C  
ATOM   2401  C   ASN A 145      -4.158  -5.042  -4.413  1.00  0.66           C  
ATOM   2402  O   ASN A 145      -4.690  -6.105  -4.736  1.00  1.05           O  
ATOM   2403  CB  ASN A 145      -5.168  -3.589  -6.201  1.00  0.99           C  
ATOM   2404  CG  ASN A 145      -6.233  -2.984  -5.329  1.00  0.99           C  
ATOM   2405  OD1 ASN A 145      -6.345  -3.253  -4.127  1.00  0.99           O  
ATOM   2406  ND2 ASN A 145      -7.033  -2.143  -5.930  1.00  0.99           N  
ATOM   2407  H   ASN A 145      -2.969  -5.220  -6.875  1.00  0.74           H  
ATOM   2408  HA  ASN A 145      -3.568  -3.061  -4.905  1.00  0.79           H  
ATOM   2409 1HB  ASN A 145      -4.926  -2.885  -6.998  1.00  1.19           H  
ATOM   2410 2HB  ASN A 145      -5.571  -4.486  -6.672  1.00  1.19           H  
ATOM   2411 1HD2 ASN A 145      -7.763  -1.693  -5.416  1.00  1.19           H  
ATOM   2412 2HD2 ASN A 145      -6.914  -1.946  -6.903  1.00  1.19           H  
ATOM   2413  N   GLN A 146      -3.763  -4.770  -3.170  1.00  0.56           N  
ATOM   2414  CA  GLN A 146      -3.886  -5.691  -2.034  1.00  0.66           C  
ATOM   2415  C   GLN A 146      -5.331  -6.004  -1.616  1.00  0.63           C  
ATOM   2416  O   GLN A 146      -5.560  -6.905  -0.800  1.00  1.80           O  
ATOM   2417  CB  GLN A 146      -3.199  -5.106  -0.812  1.00  0.99           C  
ATOM   2418  CG  GLN A 146      -3.972  -3.936  -0.252  1.00  0.99           C  
ATOM   2419  CD  GLN A 146      -3.319  -3.279   0.924  1.00  0.99           C  
ATOM   2420  OE1 GLN A 146      -2.101  -3.323   1.107  1.00  0.99           O  
ATOM   2421  NE2 GLN A 146      -4.147  -2.636   1.729  1.00  0.99           N  
ATOM   2422  H   GLN A 146      -3.341  -3.868  -3.000  1.00  0.67           H  
ATOM   2423  HA  GLN A 146      -3.401  -6.627  -2.305  1.00  0.79           H  
ATOM   2424 1HB  GLN A 146      -3.118  -5.861  -0.034  1.00  1.19           H  
ATOM   2425 2HB  GLN A 146      -2.193  -4.774  -1.069  1.00  1.19           H  
ATOM   2426 1HG  GLN A 146      -4.100  -3.189  -1.034  1.00  1.19           H  
ATOM   2427 2HG  GLN A 146      -4.944  -4.297   0.076  1.00  1.19           H  
ATOM   2428 1HE2 GLN A 146      -3.807  -2.134   2.526  1.00  1.19           H  
ATOM   2429 2HE2 GLN A 146      -5.127  -2.631   1.526  1.00  1.19           H  
ATOM   2430  N   GLY A 147      -6.292  -5.234  -2.122  1.00  0.75           N  
ATOM   2431  CA  GLY A 147      -7.681  -5.422  -1.762  1.00  0.81           C  
ATOM   2432  C   GLY A 147      -7.913  -4.964  -0.337  1.00  1.11           C  
ATOM   2433  O   GLY A 147      -7.382  -3.941   0.088  1.00  4.75           O  
ATOM   2434  H   GLY A 147      -6.069  -4.504  -2.786  1.00  0.90           H  
ATOM   2435 1HA  GLY A 147      -8.317  -4.856  -2.443  1.00  0.97           H  
ATOM   2436 2HA  GLY A 147      -7.949  -6.474  -1.863  1.00  0.97           H  
ATOM   2437  N   GLN A 148      -8.687  -5.738   0.408  1.00  1.02           N  
ATOM   2438  CA  GLN A 148      -9.008  -5.396   1.786  1.00  1.28           C  
ATOM   2439  C   GLN A 148      -8.125  -6.127   2.794  1.00  3.09           C  
ATOM   2440  O   GLN A 148      -8.536  -6.339   3.936  1.00 17.21           O  
ATOM   2441  CB  GLN A 148     -10.475  -5.707   2.075  1.00  1.92           C  
ATOM   2442  CG  GLN A 148     -11.453  -4.827   1.321  1.00  1.92           C  
ATOM   2443  CD  GLN A 148     -11.619  -5.269  -0.121  1.00  1.92           C  
ATOM   2444  OE1 GLN A 148     -11.824  -6.454  -0.398  1.00  1.92           O  
ATOM   2445  NE2 GLN A 148     -11.527  -4.323  -1.047  1.00  1.92           N  
ATOM   2446  H   GLN A 148      -9.081  -6.576   0.005  1.00  1.22           H  
ATOM   2447  HA  GLN A 148      -8.849  -4.326   1.919  1.00  1.54           H  
ATOM   2448 1HB  GLN A 148     -10.686  -6.745   1.815  1.00  2.30           H  
ATOM   2449 2HB  GLN A 148     -10.669  -5.591   3.138  1.00  2.30           H  
ATOM   2450 1HG  GLN A 148     -12.426  -4.879   1.808  1.00  2.30           H  
ATOM   2451 2HG  GLN A 148     -11.084  -3.802   1.326  1.00  2.30           H  
ATOM   2452 1HE2 GLN A 148     -11.627  -4.558  -2.015  1.00  2.30           H  
ATOM   2453 2HE2 GLN A 148     -11.355  -3.376  -0.778  1.00  2.30           H  
ATOM   2454  N   CYS A 149      -6.920  -6.526   2.380  1.00  1.73           N  
ATOM   2455  CA  CYS A 149      -6.033  -7.244   3.285  1.00  1.30           C  
ATOM   2456  C   CYS A 149      -4.785  -6.458   3.654  1.00  1.64           C  
ATOM   2457  O   CYS A 149      -4.236  -5.715   2.838  1.00  3.36           O  
ATOM   2458  CB  CYS A 149      -5.620  -8.559   2.648  1.00  1.95           C  
ATOM   2459  SG  CYS A 149      -7.009  -9.674   2.372  1.00  1.95           S  
ATOM   2460  H   CYS A 149      -6.605  -6.367   1.427  1.00  2.08           H  
ATOM   2461  HA  CYS A 149      -6.583  -7.462   4.200  1.00  1.56           H  
ATOM   2462 1HB  CYS A 149      -5.146  -8.365   1.686  1.00  2.34           H  
ATOM   2463 2HB  CYS A 149      -4.891  -9.061   3.278  1.00  2.34           H  
ATOM   2464  HG  CYS A 149      -7.365  -9.773   3.649  1.00  2.34           H  
ATOM   2465  N   GLY A 150      -4.317  -6.646   4.890  1.00  1.67           N  
ATOM   2466  CA  GLY A 150      -3.122  -5.980   5.424  1.00  2.31           C  
ATOM   2467  C   GLY A 150      -1.858  -6.689   4.955  1.00  2.19           C  
ATOM   2468  O   GLY A 150      -1.129  -7.288   5.749  1.00  5.04           O  
ATOM   2469  H   GLY A 150      -4.794  -7.296   5.501  1.00  2.00           H  
ATOM   2470 1HA  GLY A 150      -3.104  -4.942   5.096  1.00  2.77           H  
ATOM   2471 2HA  GLY A 150      -3.161  -5.974   6.514  1.00  2.77           H  
ATOM   2472  N   SER A 151      -1.643  -6.664   3.646  1.00  0.97           N  
ATOM   2473  CA  SER A 151      -0.542  -7.370   3.018  1.00  1.08           C  
ATOM   2474  C   SER A 151       0.483  -6.456   2.376  1.00  0.68           C  
ATOM   2475  O   SER A 151       1.379  -6.941   1.684  1.00  0.65           O  
ATOM   2476  CB  SER A 151      -1.085  -8.291   1.960  1.00  1.62           C  
ATOM   2477  OG  SER A 151      -1.732  -7.547   0.967  1.00  1.62           O  
ATOM   2478  H   SER A 151      -2.290  -6.143   3.071  1.00  1.16           H  
ATOM   2479  HA  SER A 151      -0.037  -7.962   3.781  1.00  1.30           H  
ATOM   2480 1HB  SER A 151      -0.268  -8.857   1.519  1.00  1.94           H  
ATOM   2481 2HB  SER A 151      -1.782  -8.997   2.409  1.00  1.94           H  
ATOM   2482  HG  SER A 151      -2.307  -8.152   0.490  1.00  1.94           H  
ATOM   2483  N   CYS A 152       0.367  -5.144   2.593  1.00  0.93           N  
ATOM   2484  CA  CYS A 152       1.290  -4.193   1.972  1.00  0.90           C  
ATOM   2485  C   CYS A 152       2.739  -4.388   2.401  1.00  0.46           C  
ATOM   2486  O   CYS A 152       3.651  -3.939   1.715  1.00  0.64           O  
ATOM   2487  CB  CYS A 152       0.913  -2.771   2.302  1.00  1.35           C  
ATOM   2488  SG  CYS A 152       1.142  -2.377   4.027  1.00  1.35           S  
ATOM   2489  H   CYS A 152      -0.376  -4.794   3.178  1.00  1.12           H  
ATOM   2490  HA  CYS A 152       1.224  -4.317   0.895  1.00  1.08           H  
ATOM   2491 1HB  CYS A 152       1.526  -2.089   1.713  1.00  1.62           H  
ATOM   2492 2HB  CYS A 152      -0.124  -2.580   2.047  1.00  1.62           H  
ATOM   2493  HG  CYS A 152       1.268  -1.073   3.835  1.00  1.62           H  
ATOM   2494  N   TRP A 153       2.964  -5.058   3.523  1.00  0.51           N  
ATOM   2495  CA  TRP A 153       4.315  -5.346   3.954  1.00  0.44           C  
ATOM   2496  C   TRP A 153       4.940  -6.413   3.056  1.00  0.37           C  
ATOM   2497  O   TRP A 153       6.158  -6.460   2.890  1.00  0.39           O  
ATOM   2498  CB  TRP A 153       4.289  -5.836   5.400  1.00  0.66           C  
ATOM   2499  CG  TRP A 153       3.493  -7.095   5.526  1.00  0.66           C  
ATOM   2500  CD1 TRP A 153       2.169  -7.191   5.821  1.00  0.66           C  
ATOM   2501  CD2 TRP A 153       3.959  -8.448   5.322  1.00  0.66           C  
ATOM   2502  NE1 TRP A 153       1.781  -8.507   5.818  1.00  0.66           N  
ATOM   2503  CE2 TRP A 153       2.860  -9.289   5.509  1.00  0.66           C  
ATOM   2504  CE3 TRP A 153       5.196  -9.004   4.982  1.00  0.66           C  
ATOM   2505  CZ2 TRP A 153       2.959 -10.660   5.370  1.00  0.66           C  
ATOM   2506  CZ3 TRP A 153       5.286 -10.377   4.830  1.00  0.66           C  
ATOM   2507  CH2 TRP A 153       4.199 -11.186   5.024  1.00  0.66           C  
ATOM   2508  H   TRP A 153       2.190  -5.384   4.081  1.00  0.61           H  
ATOM   2509  HA  TRP A 153       4.911  -4.437   3.885  1.00  0.53           H  
ATOM   2510 1HB  TRP A 153       5.303  -6.025   5.750  1.00  0.79           H  
ATOM   2511 2HB  TRP A 153       3.849  -5.074   6.044  1.00  0.79           H  
ATOM   2512  HD1 TRP A 153       1.512  -6.349   6.025  1.00  0.79           H  
ATOM   2513  HE1 TRP A 153       0.844  -8.851   6.006  1.00  0.79           H  
ATOM   2514  HE3 TRP A 153       6.066  -8.367   4.826  1.00  0.79           H  
ATOM   2515  HZ2 TRP A 153       2.105 -11.315   5.513  1.00  0.79           H  
ATOM   2516  HZ3 TRP A 153       6.252 -10.797   4.556  1.00  0.79           H  
ATOM   2517  HH2 TRP A 153       4.310 -12.261   4.902  1.00  0.79           H  
ATOM   2518  N   ALA A 154       4.097  -7.249   2.436  1.00  0.39           N  
ATOM   2519  CA  ALA A 154       4.566  -8.283   1.534  1.00  0.39           C  
ATOM   2520  C   ALA A 154       4.765  -7.640   0.198  1.00  0.32           C  
ATOM   2521  O   ALA A 154       5.728  -7.935  -0.499  1.00  0.51           O  
ATOM   2522  CB  ALA A 154       3.583  -9.444   1.450  1.00  0.58           C  
ATOM   2523  H   ALA A 154       3.103  -7.168   2.580  1.00  0.47           H  
ATOM   2524  HA  ALA A 154       5.529  -8.649   1.887  1.00  0.47           H  
ATOM   2525 1HB  ALA A 154       3.966 -10.197   0.761  1.00  0.70           H  
ATOM   2526 2HB  ALA A 154       3.459  -9.887   2.437  1.00  0.70           H  
ATOM   2527 3HB  ALA A 154       2.621  -9.083   1.093  1.00  0.70           H  
ATOM   2528  N   PHE A 155       3.864  -6.717  -0.126  1.00  0.33           N  
ATOM   2529  CA  PHE A 155       3.952  -5.930  -1.339  1.00  0.34           C  
ATOM   2530  C   PHE A 155       5.241  -5.150  -1.395  1.00  0.37           C  
ATOM   2531  O   PHE A 155       5.987  -5.266  -2.361  1.00  0.72           O  
ATOM   2532  CB  PHE A 155       2.793  -4.948  -1.399  1.00  0.51           C  
ATOM   2533  CG  PHE A 155       2.859  -3.978  -2.532  1.00  0.51           C  
ATOM   2534  CD1 PHE A 155       2.339  -4.291  -3.775  1.00  0.51           C  
ATOM   2535  CD2 PHE A 155       3.446  -2.734  -2.344  1.00  0.51           C  
ATOM   2536  CE1 PHE A 155       2.398  -3.380  -4.803  1.00  0.51           C  
ATOM   2537  CE2 PHE A 155       3.507  -1.825  -3.369  1.00  0.51           C  
ATOM   2538  CZ  PHE A 155       2.976  -2.155  -4.595  1.00  0.51           C  
ATOM   2539  H   PHE A 155       3.076  -6.566   0.494  1.00  0.40           H  
ATOM   2540  HA  PHE A 155       3.918  -6.596  -2.194  1.00  0.41           H  
ATOM   2541 1HB  PHE A 155       1.856  -5.498  -1.475  1.00  0.61           H  
ATOM   2542 2HB  PHE A 155       2.762  -4.374  -0.482  1.00  0.61           H  
ATOM   2543  HD1 PHE A 155       1.874  -5.263  -3.932  1.00  0.61           H  
ATOM   2544  HD2 PHE A 155       3.857  -2.478  -1.367  1.00  0.61           H  
ATOM   2545  HE1 PHE A 155       1.985  -3.627  -5.776  1.00  0.61           H  
ATOM   2546  HE2 PHE A 155       3.963  -0.848  -3.213  1.00  0.61           H  
ATOM   2547  HZ  PHE A 155       3.009  -1.436  -5.399  1.00  0.61           H  
ATOM   2548  N   SER A 156       5.492  -4.355  -0.357  1.00  0.29           N  
ATOM   2549  CA  SER A 156       6.680  -3.529  -0.270  1.00  0.33           C  
ATOM   2550  C   SER A 156       7.925  -4.380  -0.284  1.00  0.33           C  
ATOM   2551  O   SER A 156       8.881  -4.052  -0.990  1.00  0.43           O  
ATOM   2552  CB  SER A 156       6.645  -2.683   0.970  1.00  0.49           C  
ATOM   2553  OG  SER A 156       7.791  -1.880   1.053  1.00  0.49           O  
ATOM   2554  H   SER A 156       4.826  -4.310   0.397  1.00  0.35           H  
ATOM   2555  HA  SER A 156       6.707  -2.871  -1.139  1.00  0.40           H  
ATOM   2556 1HB  SER A 156       5.756  -2.052   0.952  1.00  0.59           H  
ATOM   2557 2HB  SER A 156       6.573  -3.324   1.846  1.00  0.59           H  
ATOM   2558  HG  SER A 156       7.616  -1.244   1.753  1.00  0.59           H  
ATOM   2559  N   THR A 157       7.909  -5.480   0.488  1.00  0.40           N  
ATOM   2560  CA  THR A 157       9.017  -6.419   0.495  1.00  0.77           C  
ATOM   2561  C   THR A 157       9.320  -6.860  -0.908  1.00  0.42           C  
ATOM   2562  O   THR A 157      10.438  -6.692  -1.384  1.00  1.21           O  
ATOM   2563  CB  THR A 157       8.702  -7.669   1.340  1.00  1.16           C  
ATOM   2564  OG1 THR A 157       8.525  -7.297   2.711  1.00  1.16           O  
ATOM   2565  CG2 THR A 157       9.799  -8.713   1.206  1.00  1.16           C  
ATOM   2566  H   THR A 157       7.115  -5.682   1.085  1.00  0.48           H  
ATOM   2567  HA  THR A 157       9.894  -5.922   0.902  1.00  0.92           H  
ATOM   2568  HB  THR A 157       7.771  -8.105   0.982  1.00  1.39           H  
ATOM   2569  HG1 THR A 157       7.760  -6.718   2.787  1.00  1.39           H  
ATOM   2570 1HG2 THR A 157       9.540  -9.593   1.788  1.00  1.39           H  
ATOM   2571 2HG2 THR A 157       9.906  -8.996   0.159  1.00  1.39           H  
ATOM   2572 3HG2 THR A 157      10.735  -8.310   1.567  1.00  1.39           H  
ATOM   2573  N   VAL A 158       8.305  -7.385  -1.576  1.00  0.39           N  
ATOM   2574  CA  VAL A 158       8.414  -7.844  -2.939  1.00  0.45           C  
ATOM   2575  C   VAL A 158       8.890  -6.783  -3.910  1.00  0.41           C  
ATOM   2576  O   VAL A 158       9.755  -7.073  -4.721  1.00  0.69           O  
ATOM   2577  CB  VAL A 158       7.075  -8.449  -3.378  1.00  0.68           C  
ATOM   2578  CG1 VAL A 158       7.047  -8.652  -4.861  1.00  0.68           C  
ATOM   2579  CG2 VAL A 158       6.938  -9.811  -2.709  1.00  0.68           C  
ATOM   2580  H   VAL A 158       7.412  -7.485  -1.117  1.00  0.47           H  
ATOM   2581  HA  VAL A 158       9.146  -8.653  -2.953  1.00  0.54           H  
ATOM   2582  HB  VAL A 158       6.250  -7.795  -3.096  1.00  0.81           H  
ATOM   2583 1HG1 VAL A 158       6.102  -9.109  -5.155  1.00  0.81           H  
ATOM   2584 2HG1 VAL A 158       7.149  -7.686  -5.353  1.00  0.81           H  
ATOM   2585 3HG1 VAL A 158       7.871  -9.290  -5.150  1.00  0.81           H  
ATOM   2586 1HG2 VAL A 158       6.002 -10.275  -3.008  1.00  0.81           H  
ATOM   2587 2HG2 VAL A 158       7.769 -10.447  -3.013  1.00  0.81           H  
ATOM   2588 3HG2 VAL A 158       6.956  -9.687  -1.629  1.00  0.81           H  
ATOM   2589  N   VAL A 159       8.376  -5.559  -3.832  1.00  0.33           N  
ATOM   2590  CA  VAL A 159       8.846  -4.511  -4.739  1.00  0.35           C  
ATOM   2591  C   VAL A 159      10.348  -4.285  -4.594  1.00  0.31           C  
ATOM   2592  O   VAL A 159      11.067  -4.201  -5.593  1.00  0.35           O  
ATOM   2593  CB  VAL A 159       8.101  -3.185  -4.483  1.00  0.52           C  
ATOM   2594  CG1 VAL A 159       8.754  -2.051  -5.270  1.00  0.52           C  
ATOM   2595  CG2 VAL A 159       6.650  -3.334  -4.904  1.00  0.52           C  
ATOM   2596  H   VAL A 159       7.651  -5.353  -3.160  1.00  0.40           H  
ATOM   2597  HA  VAL A 159       8.640  -4.828  -5.762  1.00  0.42           H  
ATOM   2598  HB  VAL A 159       8.157  -2.940  -3.422  1.00  0.63           H  
ATOM   2599 1HG1 VAL A 159       8.223  -1.119  -5.076  1.00  0.63           H  
ATOM   2600 2HG1 VAL A 159       9.794  -1.946  -4.960  1.00  0.63           H  
ATOM   2601 3HG1 VAL A 159       8.713  -2.276  -6.335  1.00  0.63           H  
ATOM   2602 1HG2 VAL A 159       6.121  -2.403  -4.712  1.00  0.63           H  
ATOM   2603 2HG2 VAL A 159       6.607  -3.568  -5.967  1.00  0.63           H  
ATOM   2604 3HG2 VAL A 159       6.179  -4.135  -4.344  1.00  0.63           H  
ATOM   2605  N   SER A 160      10.816  -4.193  -3.348  1.00  0.26           N  
ATOM   2606  CA  SER A 160      12.231  -3.986  -3.068  1.00  0.24           C  
ATOM   2607  C   SER A 160      13.088  -5.173  -3.534  1.00  0.25           C  
ATOM   2608  O   SER A 160      14.170  -4.980  -4.098  1.00  0.26           O  
ATOM   2609  CB  SER A 160      12.410  -3.728  -1.580  1.00  0.36           C  
ATOM   2610  OG  SER A 160      11.813  -2.511  -1.215  1.00  0.36           O  
ATOM   2611  H   SER A 160      10.171  -4.257  -2.568  1.00  0.31           H  
ATOM   2612  HA  SER A 160      12.557  -3.104  -3.608  1.00  0.29           H  
ATOM   2613 1HB  SER A 160      11.955  -4.542  -1.016  1.00  0.43           H  
ATOM   2614 2HB  SER A 160      13.467  -3.705  -1.335  1.00  0.43           H  
ATOM   2615  HG  SER A 160      11.507  -2.605  -0.304  1.00  0.43           H  
ATOM   2616  N   VAL A 161      12.580  -6.389  -3.321  1.00  0.28           N  
ATOM   2617  CA  VAL A 161      13.261  -7.615  -3.723  1.00  0.35           C  
ATOM   2618  C   VAL A 161      13.314  -7.748  -5.244  1.00  0.34           C  
ATOM   2619  O   VAL A 161      14.356  -8.087  -5.806  1.00  0.38           O  
ATOM   2620  CB  VAL A 161      12.562  -8.831  -3.095  1.00  0.52           C  
ATOM   2621  CG1 VAL A 161      13.147 -10.117  -3.644  1.00  0.52           C  
ATOM   2622  CG2 VAL A 161      12.741  -8.772  -1.589  1.00  0.52           C  
ATOM   2623  H   VAL A 161      11.694  -6.472  -2.841  1.00  0.34           H  
ATOM   2624  HA  VAL A 161      14.282  -7.579  -3.343  1.00  0.42           H  
ATOM   2625  HB  VAL A 161      11.501  -8.811  -3.345  1.00  0.63           H  
ATOM   2626 1HG1 VAL A 161      12.639 -10.970  -3.193  1.00  0.63           H  
ATOM   2627 2HG1 VAL A 161      13.009 -10.141  -4.722  1.00  0.63           H  
ATOM   2628 3HG1 VAL A 161      14.211 -10.163  -3.412  1.00  0.63           H  
ATOM   2629 1HG2 VAL A 161      12.249  -9.628  -1.127  1.00  0.63           H  
ATOM   2630 2HG2 VAL A 161      13.802  -8.789  -1.358  1.00  0.63           H  
ATOM   2631 3HG2 VAL A 161      12.321  -7.857  -1.195  1.00  0.63           H  
ATOM   2632  N   GLU A 162      12.199  -7.448  -5.907  1.00  0.33           N  
ATOM   2633  CA  GLU A 162      12.124  -7.472  -7.361  1.00  0.35           C  
ATOM   2634  C   GLU A 162      13.138  -6.506  -7.932  1.00  0.36           C  
ATOM   2635  O   GLU A 162      13.787  -6.809  -8.935  1.00  0.44           O  
ATOM   2636  CB  GLU A 162      10.719  -7.080  -7.847  1.00  0.52           C  
ATOM   2637  CG  GLU A 162       9.621  -8.106  -7.613  1.00  0.52           C  
ATOM   2638  CD  GLU A 162       8.250  -7.561  -7.926  1.00  0.52           C  
ATOM   2639  OE1 GLU A 162       8.138  -6.375  -8.134  1.00  0.52           O  
ATOM   2640  OE2 GLU A 162       7.310  -8.321  -7.944  1.00  0.52           O  
ATOM   2641  H   GLU A 162      11.374  -7.195  -5.393  1.00  0.40           H  
ATOM   2642  HA  GLU A 162      12.361  -8.476  -7.712  1.00  0.42           H  
ATOM   2643 1HB  GLU A 162      10.414  -6.157  -7.353  1.00  0.63           H  
ATOM   2644 2HB  GLU A 162      10.753  -6.877  -8.917  1.00  0.63           H  
ATOM   2645 1HG  GLU A 162       9.812  -8.958  -8.257  1.00  0.63           H  
ATOM   2646 2HG  GLU A 162       9.654  -8.459  -6.586  1.00  0.63           H  
ATOM   2647  N   GLY A 163      13.283  -5.357  -7.271  1.00  0.32           N  
ATOM   2648  CA  GLY A 163      14.232  -4.350  -7.681  1.00  0.32           C  
ATOM   2649  C   GLY A 163      15.663  -4.852  -7.700  1.00  0.34           C  
ATOM   2650  O   GLY A 163      16.343  -4.692  -8.711  1.00  0.37           O  
ATOM   2651  H   GLY A 163      12.691  -5.156  -6.473  1.00  0.38           H  
ATOM   2652 1HA  GLY A 163      13.964  -4.012  -8.675  1.00  0.38           H  
ATOM   2653 2HA  GLY A 163      14.156  -3.493  -7.016  1.00  0.38           H  
ATOM   2654  N   ILE A 164      16.119  -5.495  -6.618  1.00  0.38           N  
ATOM   2655  CA  ILE A 164      17.510  -5.962  -6.610  1.00  0.58           C  
ATOM   2656  C   ILE A 164      17.741  -7.104  -7.578  1.00  0.55           C  
ATOM   2657  O   ILE A 164      18.856  -7.282  -8.072  1.00  0.69           O  
ATOM   2658  CB  ILE A 164      17.966  -6.403  -5.201  1.00  0.87           C  
ATOM   2659  CG1 ILE A 164      17.197  -7.625  -4.694  1.00  0.87           C  
ATOM   2660  CG2 ILE A 164      17.771  -5.261  -4.253  1.00  0.87           C  
ATOM   2661  CD1 ILE A 164      17.759  -8.211  -3.420  1.00  0.87           C  
ATOM   2662  H   ILE A 164      15.523  -5.608  -5.802  1.00  0.46           H  
ATOM   2663  HA  ILE A 164      18.145  -5.133  -6.915  1.00  0.70           H  
ATOM   2664  HB  ILE A 164      19.022  -6.669  -5.229  1.00  1.04           H  
ATOM   2665 1HG1 ILE A 164      16.170  -7.331  -4.502  1.00  1.04           H  
ATOM   2666 2HG1 ILE A 164      17.203  -8.405  -5.452  1.00  1.04           H  
ATOM   2667 1HG2 ILE A 164      18.112  -5.553  -3.262  1.00  1.04           H  
ATOM   2668 2HG2 ILE A 164      18.347  -4.405  -4.598  1.00  1.04           H  
ATOM   2669 3HG2 ILE A 164      16.715  -4.997  -4.211  1.00  1.04           H  
ATOM   2670 1HD1 ILE A 164      17.154  -9.064  -3.120  1.00  1.04           H  
ATOM   2671 2HD1 ILE A 164      18.786  -8.533  -3.589  1.00  1.04           H  
ATOM   2672 3HD1 ILE A 164      17.740  -7.457  -2.635  1.00  1.04           H  
ATOM   2673  N   ASN A 165      16.690  -7.845  -7.894  1.00  0.60           N  
ATOM   2674  CA  ASN A 165      16.815  -8.921  -8.845  1.00  0.78           C  
ATOM   2675  C   ASN A 165      16.955  -8.368 -10.250  1.00  0.71           C  
ATOM   2676  O   ASN A 165      17.776  -8.843 -11.031  1.00  0.77           O  
ATOM   2677  CB  ASN A 165      15.634  -9.830  -8.706  1.00  1.17           C  
ATOM   2678  CG  ASN A 165      15.730 -10.589  -7.426  1.00  1.17           C  
ATOM   2679  OD1 ASN A 165      16.810 -11.040  -7.027  1.00  1.17           O  
ATOM   2680  ND2 ASN A 165      14.624 -10.708  -6.752  1.00  1.17           N  
ATOM   2681  H   ASN A 165      15.796  -7.689  -7.439  1.00  0.72           H  
ATOM   2682  HA  ASN A 165      17.723  -9.483  -8.620  1.00  0.94           H  
ATOM   2683 1HB  ASN A 165      14.711  -9.249  -8.714  1.00  1.40           H  
ATOM   2684 2HB  ASN A 165      15.600 -10.530  -9.540  1.00  1.40           H  
ATOM   2685 1HD2 ASN A 165      14.622 -11.192  -5.877  1.00  1.40           H  
ATOM   2686 2HD2 ASN A 165      13.778 -10.312  -7.107  1.00  1.40           H  
ATOM   2687  N   ALA A 166      16.192  -7.325 -10.560  1.00  0.64           N  
ATOM   2688  CA  ALA A 166      16.303  -6.683 -11.858  1.00  0.71           C  
ATOM   2689  C   ALA A 166      17.666  -6.022 -12.011  1.00  0.68           C  
ATOM   2690  O   ALA A 166      18.256  -6.043 -13.089  1.00  0.82           O  
ATOM   2691  CB  ALA A 166      15.205  -5.667 -12.034  1.00  1.06           C  
ATOM   2692  H   ALA A 166      15.510  -6.980  -9.895  1.00  0.77           H  
ATOM   2693  HA  ALA A 166      16.209  -7.447 -12.626  1.00  0.85           H  
ATOM   2694 1HB  ALA A 166      15.286  -5.208 -13.019  1.00  1.28           H  
ATOM   2695 2HB  ALA A 166      14.243  -6.164 -11.942  1.00  1.28           H  
ATOM   2696 3HB  ALA A 166      15.295  -4.902 -11.267  1.00  1.28           H  
ATOM   2697  N   ILE A 167      18.171  -5.449 -10.925  1.00  0.58           N  
ATOM   2698  CA  ILE A 167      19.475  -4.804 -10.923  1.00  0.66           C  
ATOM   2699  C   ILE A 167      20.635  -5.777 -11.149  1.00  0.92           C  
ATOM   2700  O   ILE A 167      21.530  -5.496 -11.946  1.00  1.24           O  
ATOM   2701  CB  ILE A 167      19.680  -4.047  -9.597  1.00  0.99           C  
ATOM   2702  CG1 ILE A 167      18.717  -2.854  -9.532  1.00  0.99           C  
ATOM   2703  CG2 ILE A 167      21.123  -3.589  -9.466  1.00  0.99           C  
ATOM   2704  CD1 ILE A 167      18.608  -2.228  -8.160  1.00  0.99           C  
ATOM   2705  H   ILE A 167      17.629  -5.433 -10.071  1.00  0.70           H  
ATOM   2706  HA  ILE A 167      19.490  -4.074 -11.730  1.00  0.79           H  
ATOM   2707  HB  ILE A 167      19.437  -4.706  -8.765  1.00  1.19           H  
ATOM   2708 1HG1 ILE A 167      19.063  -2.090 -10.226  1.00  1.19           H  
ATOM   2709 2HG1 ILE A 167      17.727  -3.174  -9.852  1.00  1.19           H  
ATOM   2710 1HG2 ILE A 167      21.252  -3.064  -8.520  1.00  1.19           H  
ATOM   2711 2HG2 ILE A 167      21.784  -4.454  -9.493  1.00  1.19           H  
ATOM   2712 3HG2 ILE A 167      21.369  -2.919 -10.289  1.00  1.19           H  
ATOM   2713 1HD1 ILE A 167      17.916  -1.387  -8.198  1.00  1.19           H  
ATOM   2714 2HD1 ILE A 167      18.240  -2.969  -7.450  1.00  1.19           H  
ATOM   2715 3HD1 ILE A 167      19.588  -1.878  -7.844  1.00  1.19           H  
ATOM   2716  N   LYS A 168      20.629  -6.905 -10.443  1.00  1.01           N  
ATOM   2717  CA  LYS A 168      21.730  -7.864 -10.531  1.00  1.62           C  
ATOM   2718  C   LYS A 168      21.627  -8.897 -11.664  1.00  2.22           C  
ATOM   2719  O   LYS A 168      22.657  -9.374 -12.159  1.00  3.06           O  
ATOM   2720  CB  LYS A 168      21.859  -8.587  -9.198  1.00  2.43           C  
ATOM   2721  CG  LYS A 168      22.230  -7.666  -8.045  1.00  2.43           C  
ATOM   2722  CD  LYS A 168      23.594  -7.033  -8.268  1.00  2.43           C  
ATOM   2723  CE  LYS A 168      24.010  -6.171  -7.086  1.00  2.43           C  
ATOM   2724  NZ  LYS A 168      25.337  -5.532  -7.308  1.00  2.43           N  
ATOM   2725  H   LYS A 168      19.872  -7.090  -9.796  1.00  1.21           H  
ATOM   2726  HA  LYS A 168      22.646  -7.297 -10.699  1.00  1.94           H  
ATOM   2727 1HB  LYS A 168      20.917  -9.077  -8.952  1.00  2.92           H  
ATOM   2728 2HB  LYS A 168      22.625  -9.357  -9.273  1.00  2.92           H  
ATOM   2729 1HG  LYS A 168      21.482  -6.878  -7.952  1.00  2.92           H  
ATOM   2730 2HG  LYS A 168      22.251  -8.232  -7.119  1.00  2.92           H  
ATOM   2731 1HD  LYS A 168      24.338  -7.818  -8.415  1.00  2.92           H  
ATOM   2732 2HD  LYS A 168      23.565  -6.414  -9.165  1.00  2.92           H  
ATOM   2733 1HE  LYS A 168      23.265  -5.393  -6.930  1.00  2.92           H  
ATOM   2734 2HE  LYS A 168      24.063  -6.791  -6.191  1.00  2.92           H  
ATOM   2735 1HZ  LYS A 168      25.580  -4.970  -6.505  1.00  2.92           H  
ATOM   2736 2HZ  LYS A 168      26.037  -6.249  -7.442  1.00  2.92           H  
ATOM   2737 3HZ  LYS A 168      25.295  -4.945  -8.129  1.00  2.92           H  
ATOM   2738  N   THR A 169      20.405  -9.253 -12.066  1.00  2.57           N  
ATOM   2739  CA  THR A 169      20.246 -10.241 -13.123  1.00  3.66           C  
ATOM   2740  C   THR A 169      19.631  -9.650 -14.393  1.00  3.26           C  
ATOM   2741  O   THR A 169      19.352 -10.385 -15.341  1.00  4.10           O  
ATOM   2742  CB  THR A 169      19.370 -11.426 -12.661  1.00  5.49           C  
ATOM   2743  OG1 THR A 169      18.057 -10.961 -12.337  1.00  5.49           O  
ATOM   2744  CG2 THR A 169      19.973 -12.077 -11.425  1.00  5.49           C  
ATOM   2745  H   THR A 169      19.579  -8.866 -11.634  1.00  3.08           H  
ATOM   2746  HA  THR A 169      21.232 -10.625 -13.376  1.00  4.39           H  
ATOM   2747  HB  THR A 169      19.301 -12.162 -13.461  1.00  6.59           H  
ATOM   2748  HG1 THR A 169      18.119 -10.287 -11.656  1.00  6.59           H  
ATOM   2749 1HG2 THR A 169      19.343 -12.909 -11.111  1.00  6.59           H  
ATOM   2750 2HG2 THR A 169      20.970 -12.446 -11.650  1.00  6.59           H  
ATOM   2751 3HG2 THR A 169      20.032 -11.345 -10.621  1.00  6.59           H  
ATOM   2752  N   ARG A 170      19.406  -8.334 -14.417  1.00  2.76           N  
ATOM   2753  CA  ARG A 170      18.838  -7.665 -15.596  1.00  3.17           C  
ATOM   2754  C   ARG A 170      17.521  -8.272 -16.065  1.00  3.72           C  
ATOM   2755  O   ARG A 170      17.251  -8.330 -17.266  1.00  7.90           O  
ATOM   2756  CB  ARG A 170      19.837  -7.687 -16.736  1.00  4.75           C  
ATOM   2757  CG  ARG A 170      21.024  -6.771 -16.531  1.00  4.75           C  
ATOM   2758  CD  ARG A 170      21.962  -6.827 -17.676  1.00  4.75           C  
ATOM   2759  NE  ARG A 170      22.663  -8.100 -17.709  1.00  4.75           N  
ATOM   2760  CZ  ARG A 170      22.424  -9.084 -18.600  1.00  4.75           C  
ATOM   2761  NH1 ARG A 170      21.514  -8.919 -19.535  1.00  4.75           N  
ATOM   2762  NH2 ARG A 170      23.087 -10.225 -18.557  1.00  4.75           N  
ATOM   2763  H   ARG A 170      19.642  -7.770 -13.613  1.00  3.31           H  
ATOM   2764  HA  ARG A 170      18.656  -6.623 -15.339  1.00  3.80           H  
ATOM   2765 1HB  ARG A 170      20.217  -8.695 -16.884  1.00  5.71           H  
ATOM   2766 2HB  ARG A 170      19.342  -7.384 -17.659  1.00  5.71           H  
ATOM   2767 1HG  ARG A 170      20.674  -5.743 -16.426  1.00  5.71           H  
ATOM   2768 2HG  ARG A 170      21.554  -7.064 -15.626  1.00  5.71           H  
ATOM   2769 1HD  ARG A 170      21.413  -6.712 -18.609  1.00  5.71           H  
ATOM   2770 2HD  ARG A 170      22.702  -6.032 -17.583  1.00  5.71           H  
ATOM   2771  HE  ARG A 170      23.359  -8.259 -16.986  1.00  5.71           H  
ATOM   2772 1HH1 ARG A 170      20.990  -8.059 -19.591  1.00  5.71           H  
ATOM   2773 2HH1 ARG A 170      21.344  -9.673 -20.193  1.00  5.71           H  
ATOM   2774 1HH2 ARG A 170      23.794 -10.386 -17.850  1.00  5.71           H  
ATOM   2775 2HH2 ARG A 170      22.869 -10.939 -19.243  1.00  5.71           H  
ATOM   2776  N   LYS A 171      16.699  -8.711 -15.121  1.00  5.12           N  
ATOM   2777  CA  LYS A 171      15.418  -9.298 -15.461  1.00  6.31           C  
ATOM   2778  C   LYS A 171      14.427  -9.059 -14.340  1.00  4.54           C  
ATOM   2779  O   LYS A 171      14.577  -9.575 -13.233  1.00  5.92           O  
ATOM   2780  CB  LYS A 171      15.571 -10.791 -15.741  1.00  9.46           C  
ATOM   2781  CG  LYS A 171      14.299 -11.478 -16.214  1.00  9.46           C  
ATOM   2782  CD  LYS A 171      14.556 -12.939 -16.551  1.00  9.46           C  
ATOM   2783  CE  LYS A 171      13.289 -13.635 -17.028  1.00  9.46           C  
ATOM   2784  NZ  LYS A 171      13.538 -15.063 -17.372  1.00  9.46           N  
ATOM   2785  H   LYS A 171      16.969  -8.640 -14.151  1.00  6.14           H  
ATOM   2786  HA  LYS A 171      15.035  -8.811 -16.358  1.00  7.57           H  
ATOM   2787 1HB  LYS A 171      16.335 -10.940 -16.505  1.00 11.36           H  
ATOM   2788 2HB  LYS A 171      15.911 -11.298 -14.838  1.00 11.36           H  
ATOM   2789 1HG  LYS A 171      13.542 -11.415 -15.437  1.00 11.36           H  
ATOM   2790 2HG  LYS A 171      13.923 -10.971 -17.102  1.00 11.36           H  
ATOM   2791 1HD  LYS A 171      15.313 -13.003 -17.334  1.00 11.36           H  
ATOM   2792 2HD  LYS A 171      14.931 -13.455 -15.667  1.00 11.36           H  
ATOM   2793 1HE  LYS A 171      12.536 -13.587 -16.243  1.00 11.36           H  
ATOM   2794 2HE  LYS A 171      12.909 -13.121 -17.911  1.00 11.36           H  
ATOM   2795 1HZ  LYS A 171      12.677 -15.490 -17.684  1.00 11.36           H  
ATOM   2796 2HZ  LYS A 171      14.226 -15.118 -18.109  1.00 11.36           H  
ATOM   2797 3HZ  LYS A 171      13.879 -15.551 -16.556  1.00 11.36           H  
ATOM   2798  N   LEU A 172      13.415  -8.260 -14.638  1.00  4.21           N  
ATOM   2799  CA  LEU A 172      12.399  -7.906 -13.667  1.00  4.13           C  
ATOM   2800  C   LEU A 172      11.250  -8.912 -13.700  1.00  2.25           C  
ATOM   2801  O   LEU A 172      10.548  -9.028 -14.705  1.00  5.04           O  
ATOM   2802  CB  LEU A 172      11.895  -6.498 -13.976  1.00  6.20           C  
ATOM   2803  CG  LEU A 172      10.843  -5.936 -13.037  1.00  6.20           C  
ATOM   2804  CD1 LEU A 172      11.444  -5.778 -11.645  1.00  6.20           C  
ATOM   2805  CD2 LEU A 172      10.361  -4.610 -13.590  1.00  6.20           C  
ATOM   2806  H   LEU A 172      13.352  -7.876 -15.571  1.00  5.05           H  
ATOM   2807  HA  LEU A 172      12.844  -7.918 -12.673  1.00  4.96           H  
ATOM   2808 1HB  LEU A 172      12.745  -5.817 -13.962  1.00  7.43           H  
ATOM   2809 2HB  LEU A 172      11.474  -6.496 -14.981  1.00  7.43           H  
ATOM   2810  HG  LEU A 172      10.006  -6.630 -12.970  1.00  7.43           H  
ATOM   2811 1HD1 LEU A 172      10.702  -5.376 -10.960  1.00  7.43           H  
ATOM   2812 2HD1 LEU A 172      11.783  -6.748 -11.281  1.00  7.43           H  
ATOM   2813 3HD1 LEU A 172      12.290  -5.095 -11.694  1.00  7.43           H  
ATOM   2814 1HD2 LEU A 172       9.600  -4.204 -12.933  1.00  7.43           H  
ATOM   2815 2HD2 LEU A 172      11.198  -3.915 -13.655  1.00  7.43           H  
ATOM   2816 3HD2 LEU A 172       9.938  -4.762 -14.583  1.00  7.43           H  
ATOM   2817  N   VAL A 173      11.071  -9.641 -12.599  1.00  1.46           N  
ATOM   2818  CA  VAL A 173      10.034 -10.669 -12.507  1.00  2.34           C  
ATOM   2819  C   VAL A 173       9.127 -10.462 -11.302  1.00  2.14           C  
ATOM   2820  O   VAL A 173       9.613 -10.278 -10.190  1.00  4.13           O  
ATOM   2821  CB  VAL A 173      10.668 -12.070 -12.413  1.00  3.51           C  
ATOM   2822  CG1 VAL A 173       9.581 -13.120 -12.285  1.00  3.51           C  
ATOM   2823  CG2 VAL A 173      11.520 -12.336 -13.640  1.00  3.51           C  
ATOM   2824  H   VAL A 173      11.678  -9.485 -11.807  1.00  1.75           H  
ATOM   2825  HA  VAL A 173       9.427 -10.628 -13.411  1.00  2.81           H  
ATOM   2826  HB  VAL A 173      11.289 -12.126 -11.519  1.00  4.21           H  
ATOM   2827 1HG1 VAL A 173      10.042 -14.104 -12.211  1.00  4.21           H  
ATOM   2828 2HG1 VAL A 173       8.987 -12.929 -11.392  1.00  4.21           H  
ATOM   2829 3HG1 VAL A 173       8.938 -13.087 -13.164  1.00  4.21           H  
ATOM   2830 1HG2 VAL A 173      11.968 -13.326 -13.562  1.00  4.21           H  
ATOM   2831 2HG2 VAL A 173      10.897 -12.288 -14.534  1.00  4.21           H  
ATOM   2832 3HG2 VAL A 173      12.307 -11.587 -13.702  1.00  4.21           H  
ATOM   2833  N   SER A 174       7.812 -10.503 -11.524  1.00  1.74           N  
ATOM   2834  CA  SER A 174       6.854 -10.336 -10.432  1.00  1.60           C  
ATOM   2835  C   SER A 174       6.907 -11.521  -9.457  1.00  1.62           C  
ATOM   2836  O   SER A 174       6.756 -12.673  -9.868  1.00  3.13           O  
ATOM   2837  CB  SER A 174       5.451 -10.178 -10.983  1.00  2.40           C  
ATOM   2838  OG  SER A 174       4.513 -10.095  -9.946  1.00  2.40           O  
ATOM   2839  H   SER A 174       7.472 -10.653 -12.464  1.00  2.09           H  
ATOM   2840  HA  SER A 174       7.115  -9.432  -9.897  1.00  1.92           H  
ATOM   2841 1HB  SER A 174       5.398  -9.282 -11.600  1.00  2.88           H  
ATOM   2842 2HB  SER A 174       5.216 -11.029 -11.622  1.00  2.88           H  
ATOM   2843  HG  SER A 174       4.660 -10.867  -9.391  1.00  2.88           H  
ATOM   2844  N   LEU A 175       7.111 -11.227  -8.170  1.00  0.92           N  
ATOM   2845  CA  LEU A 175       7.273 -12.279  -7.157  1.00  1.11           C  
ATOM   2846  C   LEU A 175       6.050 -12.516  -6.264  1.00  1.22           C  
ATOM   2847  O   LEU A 175       5.156 -11.672  -6.146  1.00  1.53           O  
ATOM   2848  CB  LEU A 175       8.494 -11.966  -6.307  1.00  1.67           C  
ATOM   2849  CG  LEU A 175       9.790 -11.840  -7.105  1.00  1.67           C  
ATOM   2850  CD1 LEU A 175      10.903 -11.373  -6.192  1.00  1.67           C  
ATOM   2851  CD2 LEU A 175      10.122 -13.190  -7.728  1.00  1.67           C  
ATOM   2852  H   LEU A 175       7.201 -10.249  -7.905  1.00  1.10           H  
ATOM   2853  HA  LEU A 175       7.477 -13.198  -7.683  1.00  1.33           H  
ATOM   2854 1HB  LEU A 175       8.335 -11.043  -5.775  1.00  2.00           H  
ATOM   2855 2HB  LEU A 175       8.629 -12.766  -5.580  1.00  2.00           H  
ATOM   2856  HG  LEU A 175       9.665 -11.099  -7.890  1.00  2.00           H  
ATOM   2857 1HD1 LEU A 175      11.825 -11.277  -6.765  1.00  2.00           H  
ATOM   2858 2HD1 LEU A 175      10.641 -10.407  -5.763  1.00  2.00           H  
ATOM   2859 3HD1 LEU A 175      11.046 -12.098  -5.396  1.00  2.00           H  
ATOM   2860 1HD2 LEU A 175      11.043 -13.107  -8.305  1.00  2.00           H  
ATOM   2861 2HD2 LEU A 175      10.251 -13.933  -6.940  1.00  2.00           H  
ATOM   2862 3HD2 LEU A 175       9.309 -13.494  -8.386  1.00  2.00           H  
ATOM   2863  N   SER A 176       6.006 -13.695  -5.640  1.00  1.39           N  
ATOM   2864  CA  SER A 176       4.832 -14.066  -4.864  1.00  1.55           C  
ATOM   2865  C   SER A 176       4.751 -13.464  -3.470  1.00  1.92           C  
ATOM   2866  O   SER A 176       5.306 -13.989  -2.498  1.00  7.36           O  
ATOM   2867  CB  SER A 176       4.753 -15.566  -4.711  1.00  2.33           C  
ATOM   2868  OG  SER A 176       3.626 -15.917  -3.954  1.00  2.33           O  
ATOM   2869  H   SER A 176       6.768 -14.357  -5.743  1.00  1.67           H  
ATOM   2870  HA  SER A 176       3.953 -13.734  -5.419  1.00  1.86           H  
ATOM   2871 1HB  SER A 176       4.702 -16.042  -5.687  1.00  2.79           H  
ATOM   2872 2HB  SER A 176       5.655 -15.924  -4.216  1.00  2.79           H  
ATOM   2873  HG  SER A 176       2.907 -16.025  -4.586  1.00  2.79           H  
ATOM   2874  N   GLU A 177       3.943 -12.418  -3.387  1.00  1.91           N  
ATOM   2875  CA  GLU A 177       3.600 -11.751  -2.137  1.00  1.49           C  
ATOM   2876  C   GLU A 177       2.855 -12.719  -1.233  1.00  1.00           C  
ATOM   2877  O   GLU A 177       3.030 -12.714  -0.016  1.00  1.10           O  
ATOM   2878  CB  GLU A 177       2.705 -10.551  -2.421  1.00  2.23           C  
ATOM   2879  CG  GLU A 177       3.383  -9.428  -3.169  1.00  2.23           C  
ATOM   2880  CD  GLU A 177       2.423  -8.380  -3.613  1.00  2.23           C  
ATOM   2881  OE1 GLU A 177       1.246  -8.536  -3.396  1.00  2.23           O  
ATOM   2882  OE2 GLU A 177       2.869  -7.421  -4.190  1.00  2.23           O  
ATOM   2883  H   GLU A 177       3.589 -12.052  -4.265  1.00  2.29           H  
ATOM   2884  HA  GLU A 177       4.515 -11.430  -1.637  1.00  1.79           H  
ATOM   2885 1HB  GLU A 177       1.844 -10.869  -3.008  1.00  2.68           H  
ATOM   2886 2HB  GLU A 177       2.330 -10.145  -1.481  1.00  2.68           H  
ATOM   2887 1HG  GLU A 177       4.125  -8.969  -2.518  1.00  2.68           H  
ATOM   2888 2HG  GLU A 177       3.899  -9.838  -4.037  1.00  2.68           H  
ATOM   2889  N   GLN A 178       2.026 -13.549  -1.866  1.00  1.26           N  
ATOM   2890  CA  GLN A 178       1.202 -14.548  -1.214  1.00  1.56           C  
ATOM   2891  C   GLN A 178       2.041 -15.611  -0.526  1.00  1.13           C  
ATOM   2892  O   GLN A 178       1.687 -16.059   0.564  1.00  1.64           O  
ATOM   2893  CB  GLN A 178       0.274 -15.160  -2.247  1.00  2.34           C  
ATOM   2894  CG  GLN A 178      -0.757 -16.127  -1.722  1.00  2.34           C  
ATOM   2895  CD  GLN A 178      -1.790 -15.544  -0.796  1.00  2.34           C  
ATOM   2896  OE1 GLN A 178      -2.276 -14.424  -0.986  1.00  2.34           O  
ATOM   2897  NE2 GLN A 178      -2.166 -16.343   0.200  1.00  2.34           N  
ATOM   2898  H   GLN A 178       1.956 -13.474  -2.871  1.00  1.51           H  
ATOM   2899  HA  GLN A 178       0.600 -14.059  -0.455  1.00  1.87           H  
ATOM   2900 1HB  GLN A 178      -0.249 -14.357  -2.740  1.00  2.81           H  
ATOM   2901 2HB  GLN A 178       0.863 -15.679  -3.003  1.00  2.81           H  
ATOM   2902 1HG  GLN A 178      -1.268 -16.600  -2.560  1.00  2.81           H  
ATOM   2903 2HG  GLN A 178      -0.219 -16.862  -1.139  1.00  2.81           H  
ATOM   2904 1HE2 GLN A 178      -2.857 -16.037   0.859  1.00  2.81           H  
ATOM   2905 2HE2 GLN A 178      -1.765 -17.267   0.287  1.00  2.81           H  
ATOM   2906  N   GLU A 179       3.167 -15.991  -1.136  1.00  0.87           N  
ATOM   2907  CA  GLU A 179       4.077 -16.929  -0.501  1.00  0.95           C  
ATOM   2908  C   GLU A 179       4.550 -16.357   0.821  1.00  0.96           C  
ATOM   2909  O   GLU A 179       4.514 -17.051   1.835  1.00  1.49           O  
ATOM   2910  CB  GLU A 179       5.275 -17.255  -1.394  1.00  1.42           C  
ATOM   2911  CG  GLU A 179       6.215 -18.293  -0.792  1.00  1.42           C  
ATOM   2912  CD  GLU A 179       7.367 -18.656  -1.683  1.00  1.42           C  
ATOM   2913  OE1 GLU A 179       7.467 -18.094  -2.747  1.00  1.42           O  
ATOM   2914  OE2 GLU A 179       8.149 -19.494  -1.303  1.00  1.42           O  
ATOM   2915  H   GLU A 179       3.399 -15.644  -2.057  1.00  1.04           H  
ATOM   2916  HA  GLU A 179       3.539 -17.854  -0.297  1.00  1.14           H  
ATOM   2917 1HB  GLU A 179       4.924 -17.630  -2.356  1.00  1.71           H  
ATOM   2918 2HB  GLU A 179       5.849 -16.348  -1.585  1.00  1.71           H  
ATOM   2919 1HG  GLU A 179       6.609 -17.903   0.146  1.00  1.71           H  
ATOM   2920 2HG  GLU A 179       5.642 -19.192  -0.565  1.00  1.71           H  
ATOM   2921  N   LEU A 180       4.969 -15.085   0.817  1.00  0.77           N  
ATOM   2922  CA  LEU A 180       5.415 -14.442   2.055  1.00  0.90           C  
ATOM   2923  C   LEU A 180       4.291 -14.407   3.086  1.00  1.06           C  
ATOM   2924  O   LEU A 180       4.501 -14.688   4.265  1.00  1.64           O  
ATOM   2925  CB  LEU A 180       5.876 -13.005   1.786  1.00  1.35           C  
ATOM   2926  CG  LEU A 180       7.161 -12.837   0.974  1.00  1.35           C  
ATOM   2927  CD1 LEU A 180       7.338 -11.365   0.645  1.00  1.35           C  
ATOM   2928  CD2 LEU A 180       8.343 -13.359   1.778  1.00  1.35           C  
ATOM   2929  H   LEU A 180       4.991 -14.572  -0.064  1.00  0.92           H  
ATOM   2930  HA  LEU A 180       6.247 -15.013   2.467  1.00  1.08           H  
ATOM   2931 1HB  LEU A 180       5.086 -12.474   1.262  1.00  1.62           H  
ATOM   2932 2HB  LEU A 180       6.036 -12.514   2.746  1.00  1.62           H  
ATOM   2933  HG  LEU A 180       7.080 -13.391   0.039  1.00  1.62           H  
ATOM   2934 1HD1 LEU A 180       8.246 -11.230   0.058  1.00  1.62           H  
ATOM   2935 2HD1 LEU A 180       6.479 -11.018   0.072  1.00  1.62           H  
ATOM   2936 3HD1 LEU A 180       7.414 -10.794   1.569  1.00  1.62           H  
ATOM   2937 1HD2 LEU A 180       9.257 -13.235   1.199  1.00  1.62           H  
ATOM   2938 2HD2 LEU A 180       8.425 -12.801   2.711  1.00  1.62           H  
ATOM   2939 3HD2 LEU A 180       8.195 -14.416   2.002  1.00  1.62           H  
ATOM   2940  N   ILE A 181       3.074 -14.129   2.635  1.00  0.95           N  
ATOM   2941  CA  ILE A 181       1.921 -14.120   3.527  1.00  1.47           C  
ATOM   2942  C   ILE A 181       1.712 -15.457   4.229  1.00  1.47           C  
ATOM   2943  O   ILE A 181       1.420 -15.493   5.427  1.00  2.65           O  
ATOM   2944  CB  ILE A 181       0.644 -13.744   2.753  1.00  2.21           C  
ATOM   2945  CG1 ILE A 181       0.709 -12.280   2.338  1.00  2.21           C  
ATOM   2946  CG2 ILE A 181      -0.614 -14.050   3.548  1.00  2.21           C  
ATOM   2947  CD1 ILE A 181      -0.357 -11.901   1.349  1.00  2.21           C  
ATOM   2948  H   ILE A 181       2.946 -13.886   1.659  1.00  1.14           H  
ATOM   2949  HA  ILE A 181       2.089 -13.362   4.290  1.00  1.76           H  
ATOM   2950  HB  ILE A 181       0.611 -14.326   1.835  1.00  2.65           H  
ATOM   2951 1HG1 ILE A 181       0.600 -11.652   3.222  1.00  2.65           H  
ATOM   2952 2HG1 ILE A 181       1.682 -12.076   1.895  1.00  2.65           H  
ATOM   2953 1HG2 ILE A 181      -1.490 -13.794   2.952  1.00  2.65           H  
ATOM   2954 2HG2 ILE A 181      -0.642 -15.111   3.792  1.00  2.65           H  
ATOM   2955 3HG2 ILE A 181      -0.622 -13.469   4.464  1.00  2.65           H  
ATOM   2956 1HD1 ILE A 181      -0.252 -10.852   1.093  1.00  2.65           H  
ATOM   2957 2HD1 ILE A 181      -0.257 -12.499   0.448  1.00  2.65           H  
ATOM   2958 3HD1 ILE A 181      -1.339 -12.073   1.789  1.00  2.65           H  
ATOM   2959  N   ASP A 182       1.852 -16.550   3.488  1.00  1.20           N  
ATOM   2960  CA  ASP A 182       1.635 -17.876   4.045  1.00  1.77           C  
ATOM   2961  C   ASP A 182       2.873 -18.565   4.632  1.00  2.74           C  
ATOM   2962  O   ASP A 182       2.738 -19.575   5.330  1.00  9.56           O  
ATOM   2963  CB  ASP A 182       1.029 -18.757   2.970  1.00  2.66           C  
ATOM   2964  CG  ASP A 182      -0.355 -18.275   2.607  1.00  2.66           C  
ATOM   2965  OD1 ASP A 182      -0.959 -17.644   3.442  1.00  2.66           O  
ATOM   2966  OD2 ASP A 182      -0.811 -18.539   1.521  1.00  2.66           O  
ATOM   2967  H   ASP A 182       2.080 -16.457   2.506  1.00  1.44           H  
ATOM   2968  HA  ASP A 182       0.905 -17.779   4.850  1.00  2.12           H  
ATOM   2969 1HB  ASP A 182       1.659 -18.746   2.080  1.00  3.19           H  
ATOM   2970 2HB  ASP A 182       0.969 -19.780   3.327  1.00  3.19           H  
ATOM   2971  N   CYS A 183       4.064 -18.020   4.387  1.00  1.88           N  
ATOM   2972  CA  CYS A 183       5.281 -18.666   4.863  1.00  2.24           C  
ATOM   2973  C   CYS A 183       6.011 -17.883   5.949  1.00  3.26           C  
ATOM   2974  O   CYS A 183       6.681 -18.486   6.791  1.00 10.17           O  
ATOM   2975  CB  CYS A 183       6.229 -18.909   3.700  1.00  3.36           C  
ATOM   2976  SG  CYS A 183       5.545 -19.970   2.409  1.00  3.36           S  
ATOM   2977  H   CYS A 183       4.139 -17.191   3.812  1.00  2.26           H  
ATOM   2978  HA  CYS A 183       5.005 -19.636   5.276  1.00  2.69           H  
ATOM   2979 1HB  CYS A 183       6.509 -17.957   3.248  1.00  4.03           H  
ATOM   2980 2HB  CYS A 183       7.134 -19.382   4.070  1.00  4.03           H  
ATOM   2981  HG  CYS A 183       6.576 -19.830   1.583  1.00  4.03           H  
ATOM   2982  N   ASP A 184       5.867 -16.560   5.975  1.00  2.31           N  
ATOM   2983  CA  ASP A 184       6.505 -15.778   7.028  1.00  3.80           C  
ATOM   2984  C   ASP A 184       5.731 -15.945   8.322  1.00  7.51           C  
ATOM   2985  O   ASP A 184       4.919 -15.095   8.679  1.00 20.40           O  
ATOM   2986  CB  ASP A 184       6.539 -14.296   6.704  1.00  5.70           C  
ATOM   2987  CG  ASP A 184       7.363 -13.933   5.505  1.00  5.70           C  
ATOM   2988  OD1 ASP A 184       7.920 -14.804   4.892  1.00  5.70           O  
ATOM   2989  OD2 ASP A 184       7.450 -12.762   5.238  1.00  5.70           O  
ATOM   2990  H   ASP A 184       5.327 -16.077   5.272  1.00  2.77           H  
ATOM   2991  HA  ASP A 184       7.522 -16.141   7.175  1.00  4.56           H  
ATOM   2992 1HB  ASP A 184       5.520 -13.941   6.542  1.00  6.84           H  
ATOM   2993 2HB  ASP A 184       6.936 -13.757   7.564  1.00  6.84           H  
ATOM   2994  N   ASN A 185       5.988 -17.034   9.031  1.00 15.25           N  
ATOM   2995  CA  ASN A 185       5.254 -17.334  10.250  1.00 28.16           C  
ATOM   2996  C   ASN A 185       6.069 -17.059  11.509  1.00 34.39           C  
ATOM   2997  O   ASN A 185       5.892 -17.726  12.529  1.00 65.15           O  
ATOM   2998  CB  ASN A 185       4.775 -18.774  10.202  1.00 42.24           C  
ATOM   2999  CG  ASN A 185       3.740 -18.975   9.122  1.00 42.24           C  
ATOM   3000  OD1 ASN A 185       2.601 -18.509   9.242  1.00 42.24           O  
ATOM   3001  ND2 ASN A 185       4.127 -19.643   8.065  1.00 42.24           N  
ATOM   3002  H   ASN A 185       6.674 -17.687   8.673  1.00 18.30           H  
ATOM   3003  HA  ASN A 185       4.377 -16.685  10.289  1.00 33.79           H  
ATOM   3004 1HB  ASN A 185       5.620 -19.437  10.011  1.00 50.69           H  
ATOM   3005 2HB  ASN A 185       4.345 -19.052  11.163  1.00 50.69           H  
ATOM   3006 1HD2 ASN A 185       3.501 -19.786   7.293  1.00 50.69           H  
ATOM   3007 2HD2 ASN A 185       5.064 -19.989   8.012  1.00 50.69           H  
ATOM   3008  N   GLY A 186       6.954 -16.067  11.434  1.00 18.87           N  
ATOM   3009  CA  GLY A 186       7.771 -15.668  12.569  1.00 28.10           C  
ATOM   3010  C   GLY A 186       7.255 -14.362  13.153  1.00 12.64           C  
ATOM   3011  O   GLY A 186       6.552 -14.362  14.164  1.00 14.36           O  
ATOM   3012  H   GLY A 186       7.060 -15.566  10.566  1.00 22.64           H  
ATOM   3013 1HA  GLY A 186       7.749 -16.448  13.331  1.00 33.72           H  
ATOM   3014 2HA  GLY A 186       8.805 -15.553  12.259  1.00 33.72           H  
ATOM   3015  N   GLN A 187       7.609 -13.246  12.518  1.00 12.48           N  
ATOM   3016  CA  GLN A 187       7.174 -11.935  12.990  1.00 11.26           C  
ATOM   3017  C   GLN A 187       6.023 -11.354  12.169  1.00  6.22           C  
ATOM   3018  O   GLN A 187       5.460 -10.320  12.536  1.00  9.73           O  
ATOM   3019  CB  GLN A 187       8.341 -10.948  12.963  1.00 16.89           C  
ATOM   3020  CG  GLN A 187       9.520 -11.346  13.832  1.00 16.89           C  
ATOM   3021  CD  GLN A 187       9.147 -11.444  15.298  1.00 16.89           C  
ATOM   3022  OE1 GLN A 187       8.564 -10.517  15.868  1.00 16.89           O  
ATOM   3023  NE2 GLN A 187       9.484 -12.568  15.919  1.00 16.89           N  
ATOM   3024  H   GLN A 187       8.195 -13.307  11.698  1.00 14.98           H  
ATOM   3025  HA  GLN A 187       6.832 -12.038  14.019  1.00 13.51           H  
ATOM   3026 1HB  GLN A 187       8.691 -10.831  11.942  1.00 20.27           H  
ATOM   3027 2HB  GLN A 187       7.995  -9.972  13.302  1.00 20.27           H  
ATOM   3028 1HG  GLN A 187       9.885 -12.320  13.506  1.00 20.27           H  
ATOM   3029 2HG  GLN A 187      10.305 -10.598  13.728  1.00 20.27           H  
ATOM   3030 1HE2 GLN A 187       9.264 -12.689  16.888  1.00 20.27           H  
ATOM   3031 2HE2 GLN A 187       9.956 -13.294  15.420  1.00 20.27           H  
ATOM   3032  N   ASN A 188       5.679 -11.998  11.056  1.00  3.50           N  
ATOM   3033  CA  ASN A 188       4.623 -11.481  10.195  1.00  1.61           C  
ATOM   3034  C   ASN A 188       3.289 -12.165  10.465  1.00  1.87           C  
ATOM   3035  O   ASN A 188       3.249 -13.304  10.930  1.00  2.85           O  
ATOM   3036  CB  ASN A 188       5.061 -11.594   8.751  1.00  2.42           C  
ATOM   3037  CG  ASN A 188       6.311 -10.781   8.566  1.00  2.42           C  
ATOM   3038  OD1 ASN A 188       6.624 -10.009   9.475  1.00  2.42           O  
ATOM   3039  ND2 ASN A 188       7.019 -10.899   7.475  1.00  2.42           N  
ATOM   3040  H   ASN A 188       6.156 -12.849  10.797  1.00  4.20           H  
ATOM   3041  HA  ASN A 188       4.486 -10.424  10.421  1.00  1.93           H  
ATOM   3042 1HB  ASN A 188       5.254 -12.633   8.501  1.00  2.90           H  
ATOM   3043 2HB  ASN A 188       4.280 -11.222   8.089  1.00  2.90           H  
ATOM   3044 1HD2 ASN A 188       7.847 -10.348   7.363  1.00  2.90           H  
ATOM   3045 2HD2 ASN A 188       6.766 -11.538   6.745  1.00  2.90           H  
ATOM   3046  N   GLN A 189       2.197 -11.445  10.212  1.00  1.64           N  
ATOM   3047  CA  GLN A 189       0.852 -11.946  10.483  1.00  2.49           C  
ATOM   3048  C   GLN A 189       0.020 -12.148   9.214  1.00  2.07           C  
ATOM   3049  O   GLN A 189      -1.210 -12.196   9.276  1.00  2.01           O  
ATOM   3050  CB  GLN A 189       0.118 -10.991  11.428  1.00  3.74           C  
ATOM   3051  CG  GLN A 189       0.796 -10.805  12.772  1.00  3.74           C  
ATOM   3052  CD  GLN A 189       0.856 -12.092  13.571  1.00  3.74           C  
ATOM   3053  OE1 GLN A 189      -0.143 -12.805  13.700  1.00  3.74           O  
ATOM   3054  NE2 GLN A 189       2.030 -12.397  14.112  1.00  3.74           N  
ATOM   3055  H   GLN A 189       2.285 -10.516   9.822  1.00  1.97           H  
ATOM   3056  HA  GLN A 189       0.943 -12.914  10.977  1.00  2.99           H  
ATOM   3057 1HB  GLN A 189       0.016 -10.013  10.961  1.00  4.48           H  
ATOM   3058 2HB  GLN A 189      -0.883 -11.372  11.618  1.00  4.48           H  
ATOM   3059 1HG  GLN A 189       1.814 -10.454  12.610  1.00  4.48           H  
ATOM   3060 2HG  GLN A 189       0.236 -10.070  13.350  1.00  4.48           H  
ATOM   3061 1HE2 GLN A 189       2.132 -13.236  14.649  1.00  4.48           H  
ATOM   3062 2HE2 GLN A 189       2.815 -11.792  13.981  1.00  4.48           H  
ATOM   3063  N   GLY A 190       0.683 -12.254   8.067  1.00  2.11           N  
ATOM   3064  CA  GLY A 190      -0.023 -12.472   6.812  1.00  1.91           C  
ATOM   3065  C   GLY A 190      -0.861 -11.260   6.433  1.00  1.66           C  
ATOM   3066  O   GLY A 190      -0.363 -10.137   6.378  1.00  1.97           O  
ATOM   3067  H   GLY A 190       1.691 -12.201   8.063  1.00  2.53           H  
ATOM   3068 1HA  GLY A 190       0.691 -12.696   6.022  1.00  2.29           H  
ATOM   3069 2HA  GLY A 190      -0.668 -13.345   6.909  1.00  2.29           H  
ATOM   3070  N   CYS A 191      -2.155 -11.491   6.210  1.00  1.78           N  
ATOM   3071  CA  CYS A 191      -3.097 -10.431   5.854  1.00  1.58           C  
ATOM   3072  C   CYS A 191      -3.496  -9.565   7.052  1.00  1.43           C  
ATOM   3073  O   CYS A 191      -4.251  -8.600   6.911  1.00  1.69           O  
ATOM   3074  CB  CYS A 191      -4.351 -11.028   5.227  1.00  2.37           C  
ATOM   3075  SG  CYS A 191      -4.065 -11.787   3.612  1.00  2.37           S  
ATOM   3076  H   CYS A 191      -2.503 -12.443   6.271  1.00  2.14           H  
ATOM   3077  HA  CYS A 191      -2.620  -9.790   5.112  1.00  1.90           H  
ATOM   3078 1HB  CYS A 191      -4.758 -11.793   5.890  1.00  2.84           H  
ATOM   3079 2HB  CYS A 191      -5.111 -10.256   5.113  1.00  2.84           H  
ATOM   3080  HG  CYS A 191      -3.216 -12.712   4.043  1.00  2.84           H  
ATOM   3081  N   ASN A 192      -2.961  -9.881   8.230  1.00  1.37           N  
ATOM   3082  CA  ASN A 192      -3.194  -9.077   9.410  1.00  1.40           C  
ATOM   3083  C   ASN A 192      -2.004  -8.150   9.688  1.00  1.11           C  
ATOM   3084  O   ASN A 192      -1.882  -7.618  10.793  1.00  2.00           O  
ATOM   3085  CB  ASN A 192      -3.475  -9.971  10.597  1.00  2.10           C  
ATOM   3086  CG  ASN A 192      -4.784 -10.696  10.468  1.00  2.10           C  
ATOM   3087  OD1 ASN A 192      -5.855 -10.076  10.467  1.00  2.10           O  
ATOM   3088  ND2 ASN A 192      -4.720 -11.998  10.352  1.00  2.10           N  
ATOM   3089  H   ASN A 192      -2.373 -10.697   8.337  1.00  1.64           H  
ATOM   3090  HA  ASN A 192      -4.064  -8.443   9.234  1.00  1.68           H  
ATOM   3091 1HB  ASN A 192      -2.681 -10.708  10.693  1.00  2.52           H  
ATOM   3092 2HB  ASN A 192      -3.487  -9.377  11.511  1.00  2.52           H  
ATOM   3093 1HD2 ASN A 192      -5.558 -12.536  10.256  1.00  2.52           H  
ATOM   3094 2HD2 ASN A 192      -3.831 -12.457  10.350  1.00  2.52           H  
ATOM   3095  N   GLY A 193      -1.122  -7.959   8.696  1.00  1.29           N  
ATOM   3096  CA  GLY A 193       0.034  -7.090   8.870  1.00  1.12           C  
ATOM   3097  C   GLY A 193       1.320  -7.870   9.072  1.00  1.02           C  
ATOM   3098  O   GLY A 193       1.316  -9.097   9.027  1.00  1.78           O  
ATOM   3099  H   GLY A 193      -1.235  -8.398   7.787  1.00  1.55           H  
ATOM   3100 1HA  GLY A 193       0.133  -6.474   7.979  1.00  1.34           H  
ATOM   3101 2HA  GLY A 193      -0.132  -6.422   9.714  1.00  1.34           H  
ATOM   3102  N   GLY A 194       2.430  -7.157   9.258  1.00  1.07           N  
ATOM   3103  CA  GLY A 194       3.711  -7.835   9.425  1.00  1.12           C  
ATOM   3104  C   GLY A 194       4.913  -6.909   9.265  1.00  1.30           C  
ATOM   3105  O   GLY A 194       4.779  -5.744   8.893  1.00  2.34           O  
ATOM   3106  H   GLY A 194       2.379  -6.142   9.304  1.00  1.28           H  
ATOM   3107 1HA  GLY A 194       3.743  -8.297  10.412  1.00  1.34           H  
ATOM   3108 2HA  GLY A 194       3.782  -8.642   8.698  1.00  1.34           H  
ATOM   3109  N   LEU A 195       6.088  -7.444   9.577  1.00  1.53           N  
ATOM   3110  CA  LEU A 195       7.349  -6.718   9.556  1.00  1.64           C  
ATOM   3111  C   LEU A 195       8.122  -6.988   8.268  1.00  0.86           C  
ATOM   3112  O   LEU A 195       8.455  -8.134   7.951  1.00  0.91           O  
ATOM   3113  CB  LEU A 195       8.198  -7.121  10.774  1.00  2.46           C  
ATOM   3114  CG  LEU A 195       9.588  -6.481  10.873  1.00  2.46           C  
ATOM   3115  CD1 LEU A 195       9.452  -4.986  11.063  1.00  2.46           C  
ATOM   3116  CD2 LEU A 195      10.350  -7.107  12.032  1.00  2.46           C  
ATOM   3117  H   LEU A 195       6.116  -8.416   9.841  1.00  1.84           H  
ATOM   3118  HA  LEU A 195       7.135  -5.652   9.613  1.00  1.97           H  
ATOM   3119 1HB  LEU A 195       7.651  -6.860  11.679  1.00  2.95           H  
ATOM   3120 2HB  LEU A 195       8.330  -8.202  10.756  1.00  2.95           H  
ATOM   3121  HG  LEU A 195      10.124  -6.641   9.947  1.00  2.95           H  
ATOM   3122 1HD1 LEU A 195      10.442  -4.532  11.121  1.00  2.95           H  
ATOM   3123 2HD1 LEU A 195       8.907  -4.556  10.222  1.00  2.95           H  
ATOM   3124 3HD1 LEU A 195       8.911  -4.796  11.986  1.00  2.95           H  
ATOM   3125 1HD2 LEU A 195      11.342  -6.657  12.101  1.00  2.95           H  
ATOM   3126 2HD2 LEU A 195       9.807  -6.931  12.961  1.00  2.95           H  
ATOM   3127 3HD2 LEU A 195      10.451  -8.178  11.870  1.00  2.95           H  
ATOM   3128  N   MET A 196       8.416  -5.914   7.545  1.00  0.97           N  
ATOM   3129  CA  MET A 196       9.114  -5.981   6.268  1.00  0.92           C  
ATOM   3130  C   MET A 196      10.543  -6.478   6.441  1.00  0.68           C  
ATOM   3131  O   MET A 196      11.043  -7.237   5.610  1.00  0.62           O  
ATOM   3132  CB  MET A 196       9.082  -4.603   5.633  1.00  1.38           C  
ATOM   3133  CG  MET A 196       7.689  -4.192   5.187  1.00  1.38           C  
ATOM   3134  SD  MET A 196       7.668  -2.649   4.274  1.00  1.38           S  
ATOM   3135  CE  MET A 196       7.930  -1.490   5.608  1.00  1.38           C  
ATOM   3136  H   MET A 196       8.121  -5.010   7.887  1.00  1.16           H  
ATOM   3137  HA  MET A 196       8.591  -6.686   5.622  1.00  1.10           H  
ATOM   3138 1HB  MET A 196       9.446  -3.860   6.341  1.00  1.66           H  
ATOM   3139 2HB  MET A 196       9.737  -4.582   4.761  1.00  1.66           H  
ATOM   3140 1HG  MET A 196       7.273  -4.973   4.554  1.00  1.66           H  
ATOM   3141 2HG  MET A 196       7.045  -4.084   6.061  1.00  1.66           H  
ATOM   3142 1HE  MET A 196       7.945  -0.481   5.209  1.00  1.66           H  
ATOM   3143 2HE  MET A 196       7.124  -1.584   6.337  1.00  1.66           H  
ATOM   3144 3HE  MET A 196       8.883  -1.703   6.094  1.00  1.66           H  
ATOM   3145  N   GLU A 197      11.172  -6.073   7.544  1.00  0.81           N  
ATOM   3146  CA  GLU A 197      12.515  -6.514   7.890  1.00  0.99           C  
ATOM   3147  C   GLU A 197      12.581  -8.027   7.971  1.00  0.84           C  
ATOM   3148  O   GLU A 197      13.492  -8.642   7.414  1.00  1.02           O  
ATOM   3149  CB  GLU A 197      12.959  -5.923   9.223  1.00  1.48           C  
ATOM   3150  CG  GLU A 197      14.355  -6.350   9.630  1.00  1.48           C  
ATOM   3151  CD  GLU A 197      14.802  -5.797  10.955  1.00  1.48           C  
ATOM   3152  OE1 GLU A 197      14.067  -5.040  11.543  1.00  1.48           O  
ATOM   3153  OE2 GLU A 197      15.881  -6.143  11.386  1.00  1.48           O  
ATOM   3154  H   GLU A 197      10.700  -5.436   8.170  1.00  0.97           H  
ATOM   3155  HA  GLU A 197      13.201  -6.183   7.111  1.00  1.19           H  
ATOM   3156 1HB  GLU A 197      12.938  -4.834   9.165  1.00  1.78           H  
ATOM   3157 2HB  GLU A 197      12.274  -6.224  10.010  1.00  1.78           H  
ATOM   3158 1HG  GLU A 197      14.395  -7.438   9.669  1.00  1.78           H  
ATOM   3159 2HG  GLU A 197      15.039  -6.016   8.855  1.00  1.78           H  
ATOM   3160  N   TYR A 198      11.616  -8.611   8.685  1.00  0.81           N  
ATOM   3161  CA  TYR A 198      11.527 -10.046   8.848  1.00  0.87           C  
ATOM   3162  C   TYR A 198      11.354 -10.716   7.517  1.00  0.92           C  
ATOM   3163  O   TYR A 198      11.960 -11.748   7.279  1.00  1.40           O  
ATOM   3164  CB  TYR A 198      10.389 -10.473   9.760  1.00  1.30           C  
ATOM   3165  CG  TYR A 198      10.373 -11.983   9.919  1.00  1.30           C  
ATOM   3166  CD1 TYR A 198      11.259 -12.587  10.796  1.00  1.30           C  
ATOM   3167  CD2 TYR A 198       9.505 -12.766   9.172  1.00  1.30           C  
ATOM   3168  CE1 TYR A 198      11.276 -13.962  10.925  1.00  1.30           C  
ATOM   3169  CE2 TYR A 198       9.518 -14.140   9.300  1.00  1.30           C  
ATOM   3170  CZ  TYR A 198      10.403 -14.737  10.170  1.00  1.30           C  
ATOM   3171  OH  TYR A 198      10.429 -16.107  10.294  1.00  1.30           O  
ATOM   3172  H   TYR A 198      10.909  -8.041   9.116  1.00  0.97           H  
ATOM   3173  HA  TYR A 198      12.463 -10.403   9.278  1.00  1.04           H  
ATOM   3174 1HB  TYR A 198      10.508 -10.022  10.745  1.00  1.57           H  
ATOM   3175 2HB  TYR A 198       9.431 -10.151   9.351  1.00  1.57           H  
ATOM   3176  HD1 TYR A 198      11.949 -11.977  11.380  1.00  1.57           H  
ATOM   3177  HD2 TYR A 198       8.818 -12.300   8.476  1.00  1.57           H  
ATOM   3178  HE1 TYR A 198      11.977 -14.435  11.611  1.00  1.57           H  
ATOM   3179  HE2 TYR A 198       8.838 -14.750   8.706  1.00  1.57           H  
ATOM   3180  HH  TYR A 198      11.208 -16.367  10.793  1.00  1.57           H  
ATOM   3181  N   ALA A 199      10.500 -10.162   6.659  1.00  0.65           N  
ATOM   3182  CA  ALA A 199      10.292 -10.749   5.342  1.00  0.66           C  
ATOM   3183  C   ALA A 199      11.603 -10.801   4.534  1.00  0.53           C  
ATOM   3184  O   ALA A 199      11.853 -11.787   3.834  1.00  0.62           O  
ATOM   3185  CB  ALA A 199       9.236  -9.965   4.593  1.00  0.99           C  
ATOM   3186  H   ALA A 199       9.985  -9.328   6.922  1.00  0.78           H  
ATOM   3187  HA  ALA A 199       9.940 -11.770   5.480  1.00  0.79           H  
ATOM   3188 1HB  ALA A 199       9.058 -10.435   3.627  1.00  1.19           H  
ATOM   3189 2HB  ALA A 199       8.311  -9.963   5.169  1.00  1.19           H  
ATOM   3190 3HB  ALA A 199       9.572  -8.941   4.445  1.00  1.19           H  
ATOM   3191  N   PHE A 200      12.455  -9.772   4.655  1.00  0.49           N  
ATOM   3192  CA  PHE A 200      13.738  -9.784   3.943  1.00  0.56           C  
ATOM   3193  C   PHE A 200      14.638 -10.864   4.539  1.00  0.76           C  
ATOM   3194  O   PHE A 200      15.286 -11.626   3.811  1.00  1.32           O  
ATOM   3195  CB  PHE A 200      14.466  -8.444   4.111  1.00  0.84           C  
ATOM   3196  CG  PHE A 200      13.787  -7.281   3.464  1.00  0.84           C  
ATOM   3197  CD1 PHE A 200      13.705  -6.065   4.126  1.00  0.84           C  
ATOM   3198  CD2 PHE A 200      13.212  -7.397   2.214  1.00  0.84           C  
ATOM   3199  CE1 PHE A 200      13.058  -4.992   3.548  1.00  0.84           C  
ATOM   3200  CE2 PHE A 200      12.566  -6.325   1.636  1.00  0.84           C  
ATOM   3201  CZ  PHE A 200      12.487  -5.123   2.305  1.00  0.84           C  
ATOM   3202  H   PHE A 200      12.196  -8.967   5.216  1.00  0.59           H  
ATOM   3203  HA  PHE A 200      13.566  -9.997   2.887  1.00  0.67           H  
ATOM   3204 1HB  PHE A 200      14.581  -8.222   5.170  1.00  1.01           H  
ATOM   3205 2HB  PHE A 200      15.464  -8.527   3.686  1.00  1.01           H  
ATOM   3206  HD1 PHE A 200      14.154  -5.965   5.114  1.00  1.01           H  
ATOM   3207  HD2 PHE A 200      13.268  -8.350   1.687  1.00  1.01           H  
ATOM   3208  HE1 PHE A 200      12.997  -4.042   4.077  1.00  1.01           H  
ATOM   3209  HE2 PHE A 200      12.115  -6.429   0.650  1.00  1.01           H  
ATOM   3210  HZ  PHE A 200      11.976  -4.279   1.849  1.00  1.01           H  
ATOM   3211  N   GLN A 201      14.628 -10.936   5.873  1.00  1.01           N  
ATOM   3212  CA  GLN A 201      15.365 -11.926   6.641  1.00  1.47           C  
ATOM   3213  C   GLN A 201      14.941 -13.330   6.264  1.00  1.50           C  
ATOM   3214  O   GLN A 201      15.782 -14.204   6.056  1.00  1.94           O  
ATOM   3215  CB  GLN A 201      15.140 -11.705   8.140  1.00  2.21           C  
ATOM   3216  CG  GLN A 201      15.868 -12.685   9.033  1.00  2.21           C  
ATOM   3217  CD  GLN A 201      15.568 -12.464  10.504  1.00  2.21           C  
ATOM   3218  OE1 GLN A 201      14.955 -11.463  10.888  1.00  2.21           O  
ATOM   3219  NE2 GLN A 201      15.995 -13.404  11.339  1.00  2.21           N  
ATOM   3220  H   GLN A 201      14.083 -10.257   6.390  1.00  1.21           H  
ATOM   3221  HA  GLN A 201      16.427 -11.819   6.420  1.00  1.76           H  
ATOM   3222 1HB  GLN A 201      15.457 -10.700   8.412  1.00  2.65           H  
ATOM   3223 2HB  GLN A 201      14.080 -11.783   8.370  1.00  2.65           H  
ATOM   3224 1HG  GLN A 201      15.558 -13.696   8.771  1.00  2.65           H  
ATOM   3225 2HG  GLN A 201      16.942 -12.573   8.883  1.00  2.65           H  
ATOM   3226 1HE2 GLN A 201      15.827 -13.318  12.322  1.00  2.65           H  
ATOM   3227 2HE2 GLN A 201      16.486 -14.205  10.984  1.00  2.65           H  
ATOM   3228  N   PHE A 202      13.626 -13.521   6.201  1.00  1.62           N  
ATOM   3229  CA  PHE A 202      12.988 -14.777   5.884  1.00  2.26           C  
ATOM   3230  C   PHE A 202      13.426 -15.320   4.559  1.00  2.29           C  
ATOM   3231  O   PHE A 202      13.812 -16.476   4.488  1.00  3.84           O  
ATOM   3232  CB  PHE A 202      11.475 -14.643   5.851  1.00  3.39           C  
ATOM   3233  CG  PHE A 202      10.822 -15.926   5.440  1.00  3.39           C  
ATOM   3234  CD1 PHE A 202      10.549 -16.909   6.377  1.00  3.39           C  
ATOM   3235  CD2 PHE A 202      10.503 -16.164   4.110  1.00  3.39           C  
ATOM   3236  CE1 PHE A 202       9.967 -18.099   5.995  1.00  3.39           C  
ATOM   3237  CE2 PHE A 202       9.919 -17.352   3.727  1.00  3.39           C  
ATOM   3238  CZ  PHE A 202       9.654 -18.319   4.673  1.00  3.39           C  
ATOM   3239  H   PHE A 202      13.026 -12.743   6.394  1.00  1.94           H  
ATOM   3240  HA  PHE A 202      13.255 -15.500   6.655  1.00  2.71           H  
ATOM   3241 1HB  PHE A 202      11.103 -14.363   6.835  1.00  4.07           H  
ATOM   3242 2HB  PHE A 202      11.181 -13.865   5.149  1.00  4.07           H  
ATOM   3243  HD1 PHE A 202      10.803 -16.733   7.423  1.00  4.07           H  
ATOM   3244  HD2 PHE A 202      10.718 -15.398   3.364  1.00  4.07           H  
ATOM   3245  HE1 PHE A 202       9.757 -18.866   6.740  1.00  4.07           H  
ATOM   3246  HE2 PHE A 202       9.673 -17.527   2.680  1.00  4.07           H  
ATOM   3247  HZ  PHE A 202       9.198 -19.259   4.374  1.00  4.07           H  
ATOM   3248  N   VAL A 203      13.361 -14.508   3.504  1.00  1.56           N  
ATOM   3249  CA  VAL A 203      13.770 -14.983   2.186  1.00  2.24           C  
ATOM   3250  C   VAL A 203      15.215 -15.458   2.224  1.00  3.05           C  
ATOM   3251  O   VAL A 203      15.546 -16.515   1.683  1.00 10.86           O  
ATOM   3252  CB  VAL A 203      13.602 -13.889   1.127  1.00  3.36           C  
ATOM   3253  CG1 VAL A 203      14.239 -14.335  -0.182  1.00  3.36           C  
ATOM   3254  CG2 VAL A 203      12.124 -13.603   0.916  1.00  3.36           C  
ATOM   3255  H   VAL A 203      13.013 -13.560   3.612  1.00  1.87           H  
ATOM   3256  HA  VAL A 203      13.135 -15.826   1.911  1.00  2.69           H  
ATOM   3257  HB  VAL A 203      14.108 -12.988   1.468  1.00  4.03           H  
ATOM   3258 1HG1 VAL A 203      14.123 -13.552  -0.931  1.00  4.03           H  
ATOM   3259 2HG1 VAL A 203      15.298 -14.535  -0.025  1.00  4.03           H  
ATOM   3260 3HG1 VAL A 203      13.743 -15.235  -0.524  1.00  4.03           H  
ATOM   3261 1HG2 VAL A 203      12.010 -12.819   0.168  1.00  4.03           H  
ATOM   3262 2HG2 VAL A 203      11.624 -14.509   0.573  1.00  4.03           H  
ATOM   3263 3HG2 VAL A 203      11.678 -13.278   1.855  1.00  4.03           H  
ATOM   3264  N   HIS A 204      16.081 -14.679   2.871  1.00  1.32           N  
ATOM   3265  CA  HIS A 204      17.474 -15.075   3.022  1.00  1.37           C  
ATOM   3266  C   HIS A 204      17.652 -16.412   3.744  1.00  1.45           C  
ATOM   3267  O   HIS A 204      18.378 -17.287   3.268  1.00  2.24           O  
ATOM   3268  CB  HIS A 204      18.274 -13.983   3.732  1.00  2.06           C  
ATOM   3269  CG  HIS A 204      19.642 -14.436   4.117  1.00  2.06           C  
ATOM   3270  ND1 HIS A 204      20.550 -14.908   3.200  1.00  2.06           N  
ATOM   3271  CD2 HIS A 204      20.267 -14.467   5.319  1.00  2.06           C  
ATOM   3272  CE1 HIS A 204      21.670 -15.234   3.818  1.00  2.06           C  
ATOM   3273  NE2 HIS A 204      21.535 -14.956   5.109  1.00  2.06           N  
ATOM   3274  H   HIS A 204      15.774 -13.797   3.274  1.00  1.58           H  
ATOM   3275  HA  HIS A 204      17.907 -15.196   2.030  1.00  1.64           H  
ATOM   3276 1HB  HIS A 204      18.370 -13.118   3.075  1.00  2.47           H  
ATOM   3277 2HB  HIS A 204      17.750 -13.657   4.629  1.00  2.47           H  
ATOM   3278  HD1 HIS A 204      20.472 -14.757   2.210  1.00  2.47           H  
ATOM   3279  HD2 HIS A 204      19.950 -14.183   6.323  1.00  2.47           H  
ATOM   3280  HE1 HIS A 204      22.513 -15.633   3.256  1.00  2.47           H  
ATOM   3281  N   GLU A 205      17.004 -16.565   4.894  1.00  1.19           N  
ATOM   3282  CA  GLU A 205      17.112 -17.787   5.683  1.00  1.62           C  
ATOM   3283  C   GLU A 205      16.412 -18.978   5.023  1.00  1.84           C  
ATOM   3284  O   GLU A 205      16.874 -20.116   5.130  1.00  2.83           O  
ATOM   3285  CB  GLU A 205      16.535 -17.546   7.077  1.00  2.43           C  
ATOM   3286  CG  GLU A 205      17.363 -16.590   7.921  1.00  2.43           C  
ATOM   3287  CD  GLU A 205      16.755 -16.298   9.264  1.00  2.43           C  
ATOM   3288  OE1 GLU A 205      15.670 -16.760   9.525  1.00  2.43           O  
ATOM   3289  OE2 GLU A 205      17.379 -15.603  10.032  1.00  2.43           O  
ATOM   3290  H   GLU A 205      16.429 -15.809   5.243  1.00  1.43           H  
ATOM   3291  HA  GLU A 205      18.168 -18.034   5.786  1.00  1.94           H  
ATOM   3292 1HB  GLU A 205      15.528 -17.138   6.992  1.00  2.92           H  
ATOM   3293 2HB  GLU A 205      16.465 -18.492   7.614  1.00  2.92           H  
ATOM   3294 1HG  GLU A 205      18.352 -17.021   8.071  1.00  2.92           H  
ATOM   3295 2HG  GLU A 205      17.485 -15.655   7.375  1.00  2.92           H  
ATOM   3296  N   LYS A 206      15.302 -18.707   4.344  1.00  1.76           N  
ATOM   3297  CA  LYS A 206      14.509 -19.710   3.649  1.00  2.82           C  
ATOM   3298  C   LYS A 206      15.265 -20.294   2.472  1.00  2.95           C  
ATOM   3299  O   LYS A 206      15.233 -21.503   2.242  1.00  7.79           O  
ATOM   3300  CB  LYS A 206      13.198 -19.097   3.162  1.00  4.23           C  
ATOM   3301  CG  LYS A 206      12.249 -20.062   2.480  1.00  4.23           C  
ATOM   3302  CD  LYS A 206      11.776 -21.125   3.460  1.00  4.23           C  
ATOM   3303  CE  LYS A 206      10.503 -21.800   2.976  1.00  4.23           C  
ATOM   3304  NZ  LYS A 206      10.703 -22.533   1.699  1.00  4.23           N  
ATOM   3305  H   LYS A 206      14.976 -17.760   4.311  1.00  2.11           H  
ATOM   3306  HA  LYS A 206      14.287 -20.520   4.344  1.00  3.38           H  
ATOM   3307 1HB  LYS A 206      12.669 -18.666   4.012  1.00  5.08           H  
ATOM   3308 2HB  LYS A 206      13.411 -18.286   2.465  1.00  5.08           H  
ATOM   3309 1HG  LYS A 206      11.387 -19.518   2.094  1.00  5.08           H  
ATOM   3310 2HG  LYS A 206      12.758 -20.543   1.646  1.00  5.08           H  
ATOM   3311 1HD  LYS A 206      12.554 -21.880   3.578  1.00  5.08           H  
ATOM   3312 2HD  LYS A 206      11.588 -20.667   4.430  1.00  5.08           H  
ATOM   3313 1HE  LYS A 206      10.158 -22.501   3.735  1.00  5.08           H  
ATOM   3314 2HE  LYS A 206       9.736 -21.040   2.826  1.00  5.08           H  
ATOM   3315 1HZ  LYS A 206       9.820 -22.948   1.427  1.00  5.08           H  
ATOM   3316 2HZ  LYS A 206      11.007 -21.888   0.982  1.00  5.08           H  
ATOM   3317 3HZ  LYS A 206      11.398 -23.255   1.822  1.00  5.08           H  
ATOM   3318  N   GLY A 207      15.948 -19.431   1.729  1.00  2.83           N  
ATOM   3319  CA  GLY A 207      16.702 -19.866   0.570  1.00  3.22           C  
ATOM   3320  C   GLY A 207      16.080 -19.364  -0.725  1.00  2.72           C  
ATOM   3321  O   GLY A 207      16.294 -19.955  -1.785  1.00  9.15           O  
ATOM   3322  H   GLY A 207      15.932 -18.446   1.956  1.00  3.40           H  
ATOM   3323 1HA  GLY A 207      17.726 -19.502   0.649  1.00  3.86           H  
ATOM   3324 2HA  GLY A 207      16.751 -20.953   0.555  1.00  3.86           H  
ATOM   3325  N   GLY A 208      15.307 -18.279  -0.645  1.00  2.53           N  
ATOM   3326  CA  GLY A 208      14.715 -17.712  -1.843  1.00  2.02           C  
ATOM   3327  C   GLY A 208      13.206 -17.501  -1.782  1.00  1.62           C  
ATOM   3328  O   GLY A 208      12.557 -17.768  -0.769  1.00  2.75           O  
ATOM   3329  H   GLY A 208      15.160 -17.816   0.240  1.00  3.04           H  
ATOM   3330 1HA  GLY A 208      15.191 -16.753  -2.037  1.00  2.42           H  
ATOM   3331 2HA  GLY A 208      14.955 -18.347  -2.692  1.00  2.42           H  
ATOM   3332  N   LEU A 209      12.676 -17.000  -2.898  1.00  1.35           N  
ATOM   3333  CA  LEU A 209      11.259 -16.679  -3.067  1.00  1.43           C  
ATOM   3334  C   LEU A 209      10.815 -17.063  -4.495  1.00  1.25           C  
ATOM   3335  O   LEU A 209      11.548 -16.838  -5.460  1.00  1.30           O  
ATOM   3336  CB  LEU A 209      11.041 -15.165  -2.794  1.00  2.15           C  
ATOM   3337  CG  LEU A 209       9.607 -14.613  -2.885  1.00  2.15           C  
ATOM   3338  CD1 LEU A 209       8.774 -15.194  -1.757  1.00  2.15           C  
ATOM   3339  CD2 LEU A 209       9.634 -13.092  -2.786  1.00  2.15           C  
ATOM   3340  H   LEU A 209      13.317 -16.823  -3.663  1.00  1.62           H  
ATOM   3341  HA  LEU A 209      10.676 -17.259  -2.352  1.00  1.72           H  
ATOM   3342 1HB  LEU A 209      11.403 -14.951  -1.790  1.00  2.57           H  
ATOM   3343 2HB  LEU A 209      11.648 -14.598  -3.494  1.00  2.57           H  
ATOM   3344  HG  LEU A 209       9.160 -14.914  -3.832  1.00  2.57           H  
ATOM   3345 1HD1 LEU A 209       7.753 -14.819  -1.823  1.00  2.57           H  
ATOM   3346 2HD1 LEU A 209       8.770 -16.277  -1.839  1.00  2.57           H  
ATOM   3347 3HD1 LEU A 209       9.206 -14.906  -0.800  1.00  2.57           H  
ATOM   3348 1HD2 LEU A 209       8.616 -12.706  -2.852  1.00  2.57           H  
ATOM   3349 2HD2 LEU A 209      10.073 -12.797  -1.833  1.00  2.57           H  
ATOM   3350 3HD2 LEU A 209      10.228 -12.686  -3.599  1.00  2.57           H  
ATOM   3351  N   THR A 210       9.644 -17.697  -4.633  1.00  1.48           N  
ATOM   3352  CA  THR A 210       9.157 -18.077  -5.965  1.00  1.73           C  
ATOM   3353  C   THR A 210       8.384 -16.915  -6.578  1.00  1.64           C  
ATOM   3354  O   THR A 210       8.117 -15.918  -5.901  1.00  1.45           O  
ATOM   3355  CB  THR A 210       8.247 -19.323  -5.936  1.00  2.59           C  
ATOM   3356  OG1 THR A 210       7.058 -19.021  -5.206  1.00  2.59           O  
ATOM   3357  CG2 THR A 210       8.952 -20.508  -5.293  1.00  2.59           C  
ATOM   3358  H   THR A 210       9.059 -17.895  -3.824  1.00  1.78           H  
ATOM   3359  HA  THR A 210      10.010 -18.294  -6.604  1.00  2.08           H  
ATOM   3360  HB  THR A 210       7.973 -19.591  -6.955  1.00  3.11           H  
ATOM   3361  HG1 THR A 210       7.294 -18.724  -4.322  1.00  3.11           H  
ATOM   3362 1HG2 THR A 210       8.287 -21.368  -5.289  1.00  3.11           H  
ATOM   3363 2HG2 THR A 210       9.844 -20.750  -5.864  1.00  3.11           H  
ATOM   3364 3HG2 THR A 210       9.226 -20.258  -4.268  1.00  3.11           H  
ATOM   3365  N   THR A 211       8.036 -17.044  -7.858  1.00  1.98           N  
ATOM   3366  CA  THR A 211       7.331 -15.974  -8.549  1.00  2.11           C  
ATOM   3367  C   THR A 211       5.839 -16.043  -8.317  1.00  2.03           C  
ATOM   3368  O   THR A 211       5.311 -17.086  -7.932  1.00  1.82           O  
ATOM   3369  CB  THR A 211       7.559 -16.032 -10.062  1.00  3.17           C  
ATOM   3370  OG1 THR A 211       6.973 -17.228 -10.590  1.00  3.17           O  
ATOM   3371  CG2 THR A 211       9.034 -16.040 -10.365  1.00  3.17           C  
ATOM   3372  H   THR A 211       8.278 -17.888  -8.358  1.00  2.38           H  
ATOM   3373  HA  THR A 211       7.700 -15.030  -8.175  1.00  2.53           H  
ATOM   3374  HB  THR A 211       7.097 -15.166 -10.536  1.00  3.80           H  
ATOM   3375  HG1 THR A 211       7.108 -17.252 -11.541  1.00  3.80           H  
ATOM   3376 1HG2 THR A 211       9.185 -16.086 -11.443  1.00  3.80           H  
ATOM   3377 2HG2 THR A 211       9.496 -15.136  -9.971  1.00  3.80           H  
ATOM   3378 3HG2 THR A 211       9.481 -16.913  -9.899  1.00  3.80           H  
ATOM   3379  N   GLU A 212       5.151 -14.943  -8.609  1.00  2.60           N  
ATOM   3380  CA  GLU A 212       3.700 -14.892  -8.463  1.00  3.17           C  
ATOM   3381  C   GLU A 212       3.015 -15.894  -9.388  1.00  3.34           C  
ATOM   3382  O   GLU A 212       1.929 -16.381  -9.092  1.00  4.06           O  
ATOM   3383  CB  GLU A 212       3.146 -13.498  -8.704  1.00  4.75           C  
ATOM   3384  CG  GLU A 212       1.672 -13.436  -8.347  1.00  4.75           C  
ATOM   3385  CD  GLU A 212       1.056 -12.076  -8.378  1.00  4.75           C  
ATOM   3386  OE1 GLU A 212       1.702 -11.161  -8.827  1.00  4.75           O  
ATOM   3387  OE2 GLU A 212      -0.062 -11.951  -7.930  1.00  4.75           O  
ATOM   3388  H   GLU A 212       5.655 -14.126  -8.935  1.00  3.12           H  
ATOM   3389  HA  GLU A 212       3.452 -15.168  -7.438  1.00  3.80           H  
ATOM   3390 1HB  GLU A 212       3.681 -12.769  -8.096  1.00  5.71           H  
ATOM   3391 2HB  GLU A 212       3.267 -13.220  -9.751  1.00  5.71           H  
ATOM   3392 1HG  GLU A 212       1.136 -14.065  -9.057  1.00  5.71           H  
ATOM   3393 2HG  GLU A 212       1.540 -13.863  -7.354  1.00  5.71           H  
ATOM   3394  N   ALA A 213       3.646 -16.197 -10.520  1.00  3.34           N  
ATOM   3395  CA  ALA A 213       3.132 -17.195 -11.448  1.00  4.45           C  
ATOM   3396  C   ALA A 213       3.045 -18.570 -10.774  1.00  3.75           C  
ATOM   3397  O   ALA A 213       2.195 -19.387 -11.133  1.00  4.77           O  
ATOM   3398  CB  ALA A 213       4.018 -17.269 -12.681  1.00  6.68           C  
ATOM   3399  H   ALA A 213       4.521 -15.743 -10.735  1.00  4.01           H  
ATOM   3400  HA  ALA A 213       2.126 -16.899 -11.745  1.00  5.34           H  
ATOM   3401 1HB  ALA A 213       3.613 -18.003 -13.377  1.00  8.01           H  
ATOM   3402 2HB  ALA A 213       4.052 -16.292 -13.164  1.00  8.01           H  
ATOM   3403 3HB  ALA A 213       5.022 -17.565 -12.389  1.00  8.01           H  
ATOM   3404  N   ASN A 214       3.926 -18.826  -9.801  1.00  3.04           N  
ATOM   3405  CA  ASN A 214       3.916 -20.072  -9.058  1.00  3.17           C  
ATOM   3406  C   ASN A 214       2.893 -20.001  -7.936  1.00  2.49           C  
ATOM   3407  O   ASN A 214       2.223 -20.989  -7.636  1.00  2.88           O  
ATOM   3408  CB  ASN A 214       5.299 -20.386  -8.512  1.00  4.75           C  
ATOM   3409  CG  ASN A 214       6.250 -20.858  -9.576  1.00  4.75           C  
ATOM   3410  OD1 ASN A 214       6.251 -22.048  -9.909  1.00  4.75           O  
ATOM   3411  ND2 ASN A 214       7.039 -19.972 -10.131  1.00  4.75           N  
ATOM   3412  H   ASN A 214       4.606 -18.130  -9.533  1.00  3.65           H  
ATOM   3413  HA  ASN A 214       3.610 -20.878  -9.728  1.00  3.80           H  
ATOM   3414 1HB  ASN A 214       5.716 -19.501  -8.033  1.00  5.71           H  
ATOM   3415 2HB  ASN A 214       5.218 -21.160  -7.749  1.00  5.71           H  
ATOM   3416 1HD2 ASN A 214       7.678 -20.257 -10.846  1.00  5.71           H  
ATOM   3417 2HD2 ASN A 214       7.000 -19.009  -9.866  1.00  5.71           H  
ATOM   3418  N   TYR A 215       2.732 -18.815  -7.350  1.00  2.12           N  
ATOM   3419  CA  TYR A 215       1.741 -18.658  -6.293  1.00  2.26           C  
ATOM   3420  C   TYR A 215       1.122 -17.251  -6.319  1.00  2.29           C  
ATOM   3421  O   TYR A 215       1.618 -16.326  -5.669  1.00  2.08           O  
ATOM   3422  CB  TYR A 215       2.387 -18.962  -4.947  1.00  3.39           C  
ATOM   3423  CG  TYR A 215       1.412 -19.108  -3.808  1.00  3.39           C  
ATOM   3424  CD1 TYR A 215       0.063 -19.275  -4.075  1.00  3.39           C  
ATOM   3425  CD2 TYR A 215       1.868 -19.100  -2.499  1.00  3.39           C  
ATOM   3426  CE1 TYR A 215      -0.832 -19.421  -3.038  1.00  3.39           C  
ATOM   3427  CE2 TYR A 215       0.974 -19.250  -1.457  1.00  3.39           C  
ATOM   3428  CZ  TYR A 215      -0.374 -19.406  -1.725  1.00  3.39           C  
ATOM   3429  OH  TYR A 215      -1.282 -19.516  -0.695  1.00  3.39           O  
ATOM   3430  H   TYR A 215       3.324 -18.037  -7.619  1.00  2.54           H  
ATOM   3431  HA  TYR A 215       0.950 -19.388  -6.447  1.00  2.71           H  
ATOM   3432 1HB  TYR A 215       2.946 -19.889  -5.028  1.00  4.07           H  
ATOM   3433 2HB  TYR A 215       3.096 -18.179  -4.694  1.00  4.07           H  
ATOM   3434  HD1 TYR A 215      -0.292 -19.286  -5.105  1.00  4.07           H  
ATOM   3435  HD2 TYR A 215       2.930 -18.973  -2.295  1.00  4.07           H  
ATOM   3436  HE1 TYR A 215      -1.894 -19.540  -3.247  1.00  4.07           H  
ATOM   3437  HE2 TYR A 215       1.328 -19.234  -0.425  1.00  4.07           H  
ATOM   3438  HH  TYR A 215      -0.861 -19.286   0.138  1.00  4.07           H  
ATOM   3439  N   PRO A 216       0.030 -17.091  -7.086  1.00  2.88           N  
ATOM   3440  CA  PRO A 216      -0.773 -15.893  -7.328  1.00  2.98           C  
ATOM   3441  C   PRO A 216      -1.316 -15.265  -6.060  1.00  3.13           C  
ATOM   3442  O   PRO A 216      -1.701 -15.976  -5.126  1.00  3.56           O  
ATOM   3443  CB  PRO A 216      -1.911 -16.400  -8.218  1.00  4.47           C  
ATOM   3444  CG  PRO A 216      -1.339 -17.578  -8.921  1.00  4.47           C  
ATOM   3445  CD  PRO A 216      -0.442 -18.222  -7.913  1.00  4.47           C  
ATOM   3446  HA  PRO A 216      -0.172 -15.168  -7.881  1.00  3.58           H  
ATOM   3447 1HB  PRO A 216      -2.784 -16.658  -7.599  1.00  5.36           H  
ATOM   3448 2HB  PRO A 216      -2.230 -15.606  -8.908  1.00  5.36           H  
ATOM   3449 1HG  PRO A 216      -2.144 -18.247  -9.262  1.00  5.36           H  
ATOM   3450 2HG  PRO A 216      -0.793 -17.253  -9.818  1.00  5.36           H  
ATOM   3451 1HD  PRO A 216      -1.003 -18.939  -7.297  1.00  5.36           H  
ATOM   3452 2HD  PRO A 216       0.398 -18.699  -8.433  1.00  5.36           H  
ATOM   3453  N   TYR A 217      -1.387 -13.932  -6.035  1.00  2.95           N  
ATOM   3454  CA  TYR A 217      -1.941 -13.249  -4.875  1.00  2.76           C  
ATOM   3455  C   TYR A 217      -3.394 -13.658  -4.691  1.00  3.06           C  
ATOM   3456  O   TYR A 217      -4.202 -13.537  -5.612  1.00  5.10           O  
ATOM   3457  CB  TYR A 217      -1.810 -11.738  -5.028  1.00  4.14           C  
ATOM   3458  CG  TYR A 217      -2.306 -10.964  -3.833  1.00  4.14           C  
ATOM   3459  CD1 TYR A 217      -1.582 -10.999  -2.652  1.00  4.14           C  
ATOM   3460  CD2 TYR A 217      -3.470 -10.213  -3.917  1.00  4.14           C  
ATOM   3461  CE1 TYR A 217      -2.024 -10.288  -1.558  1.00  4.14           C  
ATOM   3462  CE2 TYR A 217      -3.908  -9.501  -2.819  1.00  4.14           C  
ATOM   3463  CZ  TYR A 217      -3.189  -9.541  -1.643  1.00  4.14           C  
ATOM   3464  OH  TYR A 217      -3.618  -8.842  -0.539  1.00  4.14           O  
ATOM   3465  H   TYR A 217      -1.038 -13.380  -6.819  1.00  3.54           H  
ATOM   3466  HA  TYR A 217      -1.400 -13.554  -3.995  1.00  3.31           H  
ATOM   3467 1HB  TYR A 217      -0.763 -11.478  -5.194  1.00  4.97           H  
ATOM   3468 2HB  TYR A 217      -2.369 -11.411  -5.904  1.00  4.97           H  
ATOM   3469  HD1 TYR A 217      -0.665 -11.585  -2.590  1.00  4.97           H  
ATOM   3470  HD2 TYR A 217      -4.036 -10.184  -4.848  1.00  4.97           H  
ATOM   3471  HE1 TYR A 217      -1.459 -10.311  -0.632  1.00  4.97           H  
ATOM   3472  HE2 TYR A 217      -4.822  -8.909  -2.880  1.00  4.97           H  
ATOM   3473  HH  TYR A 217      -4.450  -8.398  -0.742  1.00  4.97           H  
ATOM   3474  N   ALA A 218      -3.720 -14.159  -3.501  1.00  3.25           N  
ATOM   3475  CA  ALA A 218      -5.068 -14.642  -3.238  1.00  3.50           C  
ATOM   3476  C   ALA A 218      -5.800 -13.809  -2.191  1.00  3.36           C  
ATOM   3477  O   ALA A 218      -6.954 -14.107  -1.869  1.00  4.99           O  
ATOM   3478  CB  ALA A 218      -5.010 -16.095  -2.795  1.00  5.25           C  
ATOM   3479  H   ALA A 218      -3.025 -14.218  -2.765  1.00  3.90           H  
ATOM   3480  HA  ALA A 218      -5.635 -14.579  -4.167  1.00  4.20           H  
ATOM   3481 1HB  ALA A 218      -6.020 -16.470  -2.639  1.00  6.30           H  
ATOM   3482 2HB  ALA A 218      -4.518 -16.688  -3.567  1.00  6.30           H  
ATOM   3483 3HB  ALA A 218      -4.448 -16.172  -1.867  1.00  6.30           H  
ATOM   3484  N   ALA A 219      -5.139 -12.781  -1.655  1.00  2.52           N  
ATOM   3485  CA  ALA A 219      -5.738 -11.905  -0.646  1.00  2.70           C  
ATOM   3486  C   ALA A 219      -6.330 -12.677   0.537  1.00  3.37           C  
ATOM   3487  O   ALA A 219      -7.437 -12.384   0.981  1.00  3.97           O  
ATOM   3488  CB  ALA A 219      -6.829 -11.051  -1.280  1.00  4.05           C  
ATOM   3489  H   ALA A 219      -4.196 -12.590  -1.957  1.00  3.02           H  
ATOM   3490  HA  ALA A 219      -4.958 -11.251  -0.260  1.00  3.24           H  
ATOM   3491 1HB  ALA A 219      -7.243 -10.376  -0.531  1.00  4.86           H  
ATOM   3492 2HB  ALA A 219      -6.413 -10.468  -2.099  1.00  4.86           H  
ATOM   3493 3HB  ALA A 219      -7.621 -11.693  -1.663  1.00  4.86           H  
ATOM   3494  N   GLN A 220      -5.594 -13.665   1.046  1.00  3.92           N  
ATOM   3495  CA  GLN A 220      -6.100 -14.442   2.176  1.00  4.37           C  
ATOM   3496  C   GLN A 220      -5.000 -15.227   2.883  1.00  4.52           C  
ATOM   3497  O   GLN A 220      -3.950 -15.514   2.309  1.00  7.39           O  
ATOM   3498  CB  GLN A 220      -7.197 -15.391   1.691  1.00  6.55           C  
ATOM   3499  CG  GLN A 220      -6.718 -16.419   0.687  1.00  6.55           C  
ATOM   3500  CD  GLN A 220      -7.863 -17.195   0.069  1.00  6.55           C  
ATOM   3501  OE1 GLN A 220      -8.340 -18.194   0.616  1.00  6.55           O  
ATOM   3502  NE2 GLN A 220      -8.318 -16.725  -1.088  1.00  6.55           N  
ATOM   3503  H   GLN A 220      -4.689 -13.873   0.656  1.00  4.70           H  
ATOM   3504  HA  GLN A 220      -6.533 -13.752   2.899  1.00  5.24           H  
ATOM   3505 1HB  GLN A 220      -7.621 -15.924   2.542  1.00  7.87           H  
ATOM   3506 2HB  GLN A 220      -8.002 -14.820   1.230  1.00  7.87           H  
ATOM   3507 1HG  GLN A 220      -6.179 -15.910  -0.109  1.00  7.87           H  
ATOM   3508 2HG  GLN A 220      -6.059 -17.126   1.192  1.00  7.87           H  
ATOM   3509 1HE2 GLN A 220      -9.076 -17.183  -1.554  1.00  7.87           H  
ATOM   3510 2HE2 GLN A 220      -7.901 -15.904  -1.490  1.00  7.87           H  
ATOM   3511  N   ASP A 221      -5.262 -15.598   4.132  1.00  3.51           N  
ATOM   3512  CA  ASP A 221      -4.308 -16.381   4.907  1.00  4.08           C  
ATOM   3513  C   ASP A 221      -4.502 -17.878   4.669  1.00  4.03           C  
ATOM   3514  O   ASP A 221      -5.596 -18.408   4.870  1.00 13.93           O  
ATOM   3515  CB  ASP A 221      -4.450 -16.073   6.403  1.00  6.12           C  
ATOM   3516  CG  ASP A 221      -3.989 -14.670   6.777  1.00  6.12           C  
ATOM   3517  OD1 ASP A 221      -3.203 -14.112   6.051  1.00  6.12           O  
ATOM   3518  OD2 ASP A 221      -4.428 -14.167   7.783  1.00  6.12           O  
ATOM   3519  H   ASP A 221      -6.142 -15.334   4.555  1.00  4.21           H  
ATOM   3520  HA  ASP A 221      -3.299 -16.113   4.590  1.00  4.90           H  
ATOM   3521 1HB  ASP A 221      -5.493 -16.186   6.698  1.00  7.34           H  
ATOM   3522 2HB  ASP A 221      -3.869 -16.794   6.978  1.00  7.34           H  
ATOM   3523  N   GLY A 222      -3.431 -18.556   4.268  1.00  4.46           N  
ATOM   3524  CA  GLY A 222      -3.460 -19.994   4.028  1.00  3.73           C  
ATOM   3525  C   GLY A 222      -2.390 -20.709   4.851  1.00  3.51           C  
ATOM   3526  O   GLY A 222      -2.202 -20.408   6.032  1.00  4.38           O  
ATOM   3527  H   GLY A 222      -2.563 -18.059   4.105  1.00  5.35           H  
ATOM   3528 1HA  GLY A 222      -4.443 -20.389   4.281  1.00  4.48           H  
ATOM   3529 2HA  GLY A 222      -3.298 -20.188   2.968  1.00  4.48           H  
ATOM   3530  N   THR A 223      -1.699 -21.664   4.225  1.00  3.73           N  
ATOM   3531  CA  THR A 223      -0.651 -22.433   4.900  1.00  3.93           C  
ATOM   3532  C   THR A 223       0.650 -22.447   4.100  1.00  3.13           C  
ATOM   3533  O   THR A 223       0.672 -22.137   2.906  1.00  3.40           O  
ATOM   3534  CB  THR A 223      -1.104 -23.889   5.160  1.00  5.90           C  
ATOM   3535  OG1 THR A 223      -1.349 -24.549   3.911  1.00  5.90           O  
ATOM   3536  CG2 THR A 223      -2.367 -23.930   6.007  1.00  5.90           C  
ATOM   3537  H   THR A 223      -1.904 -21.861   3.255  1.00  4.48           H  
ATOM   3538  HA  THR A 223      -0.446 -21.964   5.862  1.00  4.72           H  
ATOM   3539  HB  THR A 223      -0.310 -24.419   5.685  1.00  7.07           H  
ATOM   3540  HG1 THR A 223      -0.550 -24.547   3.376  1.00  7.07           H  
ATOM   3541 1HG2 THR A 223      -2.654 -24.968   6.179  1.00  7.07           H  
ATOM   3542 2HG2 THR A 223      -2.179 -23.443   6.964  1.00  7.07           H  
ATOM   3543 3HG2 THR A 223      -3.174 -23.415   5.489  1.00  7.07           H  
ATOM   3544  N   CYS A 224       1.741 -22.816   4.764  1.00  4.89           N  
ATOM   3545  CA  CYS A 224       3.044 -22.828   4.112  1.00  5.60           C  
ATOM   3546  C   CYS A 224       3.169 -23.962   3.108  1.00  6.20           C  
ATOM   3547  O   CYS A 224       3.569 -25.075   3.454  1.00  9.12           O  
ATOM   3548  CB  CYS A 224       4.160 -22.954   5.146  1.00  8.40           C  
ATOM   3549  SG  CYS A 224       5.823 -22.954   4.434  1.00  8.40           S  
ATOM   3550  H   CYS A 224       1.669 -23.075   5.738  1.00  5.87           H  
ATOM   3551  HA  CYS A 224       3.170 -21.882   3.585  1.00  6.72           H  
ATOM   3552 1HB  CYS A 224       4.095 -22.128   5.855  1.00 10.08           H  
ATOM   3553 2HB  CYS A 224       4.033 -23.880   5.708  1.00 10.08           H  
ATOM   3554  HG  CYS A 224       6.467 -23.079   5.591  1.00 10.08           H  
ATOM   3555  N   ASP A 225       2.861 -23.635   1.859  1.00  5.25           N  
ATOM   3556  CA  ASP A 225       2.938 -24.550   0.728  1.00  6.45           C  
ATOM   3557  C   ASP A 225       4.108 -24.267  -0.214  1.00  4.96           C  
ATOM   3558  O   ASP A 225       4.035 -24.605  -1.392  1.00  5.06           O  
ATOM   3559  CB  ASP A 225       1.637 -24.509  -0.075  1.00  9.68           C  
ATOM   3560  CG  ASP A 225       0.448 -25.137   0.646  1.00  9.68           C  
ATOM   3561  OD1 ASP A 225       0.611 -26.186   1.227  1.00  9.68           O  
ATOM   3562  OD2 ASP A 225      -0.618 -24.576   0.593  1.00  9.68           O  
ATOM   3563  H   ASP A 225       2.505 -22.698   1.710  1.00  6.30           H  
ATOM   3564  HA  ASP A 225       3.062 -25.559   1.121  1.00  7.74           H  
ATOM   3565 1HB  ASP A 225       1.389 -23.472  -0.301  1.00 11.61           H  
ATOM   3566 2HB  ASP A 225       1.781 -25.020  -1.026  1.00 11.61           H  
ATOM   3567  N   SER A 226       5.188 -23.655   0.286  1.00  4.12           N  
ATOM   3568  CA  SER A 226       6.326 -23.318  -0.583  1.00  3.41           C  
ATOM   3569  C   SER A 226       7.007 -24.551  -1.167  1.00  2.67           C  
ATOM   3570  O   SER A 226       7.562 -24.504  -2.263  1.00  2.73           O  
ATOM   3571  CB  SER A 226       7.358 -22.523   0.181  1.00  5.12           C  
ATOM   3572  OG  SER A 226       7.998 -23.317   1.145  1.00  5.12           O  
ATOM   3573  H   SER A 226       5.220 -23.410   1.266  1.00  4.94           H  
ATOM   3574  HA  SER A 226       5.955 -22.714  -1.407  1.00  4.09           H  
ATOM   3575 1HB  SER A 226       8.093 -22.116  -0.512  1.00  6.14           H  
ATOM   3576 2HB  SER A 226       6.870 -21.683   0.665  1.00  6.14           H  
ATOM   3577  HG  SER A 226       7.296 -23.736   1.652  1.00  6.14           H  
ATOM   3578  N   GLN A 227       6.906 -25.676  -0.466  1.00  2.93           N  
ATOM   3579  CA  GLN A 227       7.448 -26.949  -0.926  1.00  3.08           C  
ATOM   3580  C   GLN A 227       6.700 -27.502  -2.145  1.00  3.78           C  
ATOM   3581  O   GLN A 227       7.183 -28.416  -2.814  1.00  7.97           O  
ATOM   3582  CB  GLN A 227       7.420 -27.954   0.227  1.00  4.62           C  
ATOM   3583  CG  GLN A 227       6.020 -28.316   0.679  1.00  4.62           C  
ATOM   3584  CD  GLN A 227       5.489 -27.290   1.661  1.00  4.62           C  
ATOM   3585  OE1 GLN A 227       5.965 -26.151   1.678  1.00  4.62           O  
ATOM   3586  NE2 GLN A 227       4.505 -27.665   2.468  1.00  4.62           N  
ATOM   3587  H   GLN A 227       6.441 -25.651   0.429  1.00  3.52           H  
ATOM   3588  HA  GLN A 227       8.486 -26.790  -1.219  1.00  3.70           H  
ATOM   3589 1HB  GLN A 227       7.928 -28.870  -0.073  1.00  5.54           H  
ATOM   3590 2HB  GLN A 227       7.959 -27.545   1.082  1.00  5.54           H  
ATOM   3591 1HG  GLN A 227       5.359 -28.357  -0.181  1.00  5.54           H  
ATOM   3592 2HG  GLN A 227       6.048 -29.286   1.177  1.00  5.54           H  
ATOM   3593 1HE2 GLN A 227       4.120 -27.002   3.116  1.00  5.54           H  
ATOM   3594 2HE2 GLN A 227       4.142 -28.596   2.422  1.00  5.54           H  
ATOM   3595  N   LYS A 228       5.520 -26.944  -2.429  1.00  4.12           N  
ATOM   3596  CA  LYS A 228       4.701 -27.337  -3.557  1.00  5.89           C  
ATOM   3597  C   LYS A 228       4.919 -26.392  -4.736  1.00  6.27           C  
ATOM   3598  O   LYS A 228       4.306 -26.558  -5.792  1.00 10.35           O  
ATOM   3599  CB  LYS A 228       3.235 -27.318  -3.137  1.00  8.83           C  
ATOM   3600  CG  LYS A 228       2.893 -28.312  -2.040  1.00  8.83           C  
ATOM   3601  CD  LYS A 228       1.464 -28.136  -1.570  1.00  8.83           C  
ATOM   3602  CE  LYS A 228       1.131 -29.081  -0.428  1.00  8.83           C  
ATOM   3603  NZ  LYS A 228      -0.178 -28.744   0.195  1.00  8.83           N  
ATOM   3604  H   LYS A 228       5.159 -26.199  -1.853  1.00  4.94           H  
ATOM   3605  HA  LYS A 228       4.980 -28.345  -3.865  1.00  7.07           H  
ATOM   3606 1HB  LYS A 228       2.963 -26.323  -2.789  1.00 10.60           H  
ATOM   3607 2HB  LYS A 228       2.607 -27.545  -3.999  1.00 10.60           H  
ATOM   3608 1HG  LYS A 228       3.027 -29.329  -2.410  1.00 10.60           H  
ATOM   3609 2HG  LYS A 228       3.558 -28.160  -1.194  1.00 10.60           H  
ATOM   3610 1HD  LYS A 228       1.312 -27.112  -1.238  1.00 10.60           H  
ATOM   3611 2HD  LYS A 228       0.785 -28.331  -2.400  1.00 10.60           H  
ATOM   3612 1HE  LYS A 228       1.087 -30.100  -0.811  1.00 10.60           H  
ATOM   3613 2HE  LYS A 228       1.910 -29.024   0.333  1.00 10.60           H  
ATOM   3614 1HZ  LYS A 228      -0.375 -29.387   0.948  1.00 10.60           H  
ATOM   3615 2HZ  LYS A 228      -0.118 -27.799   0.564  1.00 10.60           H  
ATOM   3616 3HZ  LYS A 228      -0.913 -28.796  -0.494  1.00 10.60           H  
ATOM   3617  N   LEU A 229       5.782 -25.387  -4.548  1.00  6.55           N  
ATOM   3618  CA  LEU A 229       6.047 -24.396  -5.574  1.00  7.68           C  
ATOM   3619  C   LEU A 229       7.376 -24.660  -6.277  1.00  8.62           C  
ATOM   3620  O   LEU A 229       7.778 -23.890  -7.151  1.00 22.12           O  
ATOM   3621  CB  LEU A 229       6.068 -23.005  -4.943  1.00 11.52           C  
ATOM   3622  CG  LEU A 229       4.787 -22.598  -4.211  1.00 11.52           C  
ATOM   3623  CD1 LEU A 229       4.973 -21.214  -3.608  1.00 11.52           C  
ATOM   3624  CD2 LEU A 229       3.619 -22.642  -5.173  1.00 11.52           C  
ATOM   3625  H   LEU A 229       6.278 -25.282  -3.675  1.00  7.86           H  
ATOM   3626  HA  LEU A 229       5.248 -24.440  -6.314  1.00  9.22           H  
ATOM   3627 1HB  LEU A 229       6.890 -22.956  -4.231  1.00 13.82           H  
ATOM   3628 2HB  LEU A 229       6.247 -22.270  -5.728  1.00 13.82           H  
ATOM   3629  HG  LEU A 229       4.602 -23.293  -3.395  1.00 13.82           H  
ATOM   3630 1HD1 LEU A 229       4.069 -20.929  -3.070  1.00 13.82           H  
ATOM   3631 2HD1 LEU A 229       5.817 -21.222  -2.919  1.00 13.82           H  
ATOM   3632 3HD1 LEU A 229       5.163 -20.495  -4.403  1.00 13.82           H  
ATOM   3633 1HD2 LEU A 229       2.704 -22.359  -4.652  1.00 13.82           H  
ATOM   3634 2HD2 LEU A 229       3.803 -21.947  -5.990  1.00 13.82           H  
ATOM   3635 3HD2 LEU A 229       3.513 -23.651  -5.572  1.00 13.82           H  
ATOM   3636  N   ASN A 230       8.048 -25.746  -5.879  1.00  6.87           N  
ATOM   3637  CA  ASN A 230       9.337 -26.157  -6.432  1.00  8.76           C  
ATOM   3638  C   ASN A 230      10.449 -25.189  -5.995  1.00  6.08           C  
ATOM   3639  O   ASN A 230      10.341 -24.542  -4.952  1.00  9.42           O  
ATOM   3640  CB  ASN A 230       9.248 -26.294  -7.953  1.00 13.14           C  
ATOM   3641  CG  ASN A 230       8.242 -27.331  -8.372  1.00 13.14           C  
ATOM   3642  OD1 ASN A 230       8.107 -28.380  -7.732  1.00 13.14           O  
ATOM   3643  ND2 ASN A 230       7.532 -27.057  -9.436  1.00 13.14           N  
ATOM   3644  H   ASN A 230       7.652 -26.327  -5.156  1.00  8.24           H  
ATOM   3645  HA  ASN A 230       9.589 -27.137  -6.023  1.00 10.51           H  
ATOM   3646 1HB  ASN A 230       9.009 -25.343  -8.426  1.00 15.77           H  
ATOM   3647 2HB  ASN A 230      10.207 -26.618  -8.351  1.00 15.77           H  
ATOM   3648 1HD2 ASN A 230       6.845 -27.707  -9.760  1.00 15.77           H  
ATOM   3649 2HD2 ASN A 230       7.674 -26.195  -9.923  1.00 15.77           H  
ATOM   3650  N   SER A 231      11.526 -25.119  -6.777  1.00  4.24           N  
ATOM   3651  CA  SER A 231      12.663 -24.264  -6.467  1.00  4.49           C  
ATOM   3652  C   SER A 231      12.322 -22.770  -6.562  1.00  3.13           C  
ATOM   3653  O   SER A 231      11.572 -22.365  -7.452  1.00  6.53           O  
ATOM   3654  CB  SER A 231      13.809 -24.573  -7.413  1.00  6.74           C  
ATOM   3655  OG  SER A 231      14.893 -23.709  -7.197  1.00  6.74           O  
ATOM   3656  H   SER A 231      11.572 -25.671  -7.617  1.00  5.09           H  
ATOM   3657  HA  SER A 231      12.985 -24.506  -5.459  1.00  5.39           H  
ATOM   3658 1HB  SER A 231      14.129 -25.605  -7.270  1.00  8.08           H  
ATOM   3659 2HB  SER A 231      13.466 -24.478  -8.442  1.00  8.08           H  
ATOM   3660  HG  SER A 231      14.565 -22.820  -7.359  1.00  8.08           H  
ATOM   3661  N   PRO A 232      12.855 -21.952  -5.643  1.00  2.03           N  
ATOM   3662  CA  PRO A 232      12.787 -20.497  -5.585  1.00  1.48           C  
ATOM   3663  C   PRO A 232      13.347 -19.870  -6.848  1.00  1.82           C  
ATOM   3664  O   PRO A 232      14.281 -20.403  -7.453  1.00  3.43           O  
ATOM   3665  CB  PRO A 232      13.618 -20.152  -4.363  1.00  2.22           C  
ATOM   3666  CG  PRO A 232      13.481 -21.333  -3.469  1.00  2.22           C  
ATOM   3667  CD  PRO A 232      13.399 -22.511  -4.388  1.00  2.22           C  
ATOM   3668  HA  PRO A 232      11.747 -20.187  -5.438  1.00  1.78           H  
ATOM   3669 1HB  PRO A 232      14.659 -19.952  -4.655  1.00  2.66           H  
ATOM   3670 2HB  PRO A 232      13.229 -19.237  -3.914  1.00  2.66           H  
ATOM   3671 1HG  PRO A 232      14.343 -21.390  -2.787  1.00  2.66           H  
ATOM   3672 2HG  PRO A 232      12.587 -21.227  -2.839  1.00  2.66           H  
ATOM   3673 1HD  PRO A 232      14.395 -22.944  -4.563  1.00  2.66           H  
ATOM   3674 2HD  PRO A 232      12.698 -23.245  -3.963  1.00  2.66           H  
ATOM   3675  N   ALA A 233      12.769 -18.748  -7.253  1.00  1.46           N  
ATOM   3676  CA  ALA A 233      13.211 -18.065  -8.454  1.00  1.97           C  
ATOM   3677  C   ALA A 233      14.301 -17.063  -8.143  1.00  1.74           C  
ATOM   3678  O   ALA A 233      15.215 -16.862  -8.947  1.00  2.20           O  
ATOM   3679  CB  ALA A 233      12.046 -17.365  -9.110  1.00  2.96           C  
ATOM   3680  H   ALA A 233      12.023 -18.339  -6.709  1.00  1.75           H  
ATOM   3681  HA  ALA A 233      13.618 -18.808  -9.139  1.00  2.36           H  
ATOM   3682 1HB  ALA A 233      12.384 -16.875 -10.023  1.00  3.55           H  
ATOM   3683 2HB  ALA A 233      11.278 -18.099  -9.354  1.00  3.55           H  
ATOM   3684 3HB  ALA A 233      11.635 -16.621  -8.430  1.00  3.55           H  
ATOM   3685  N   VAL A 234      14.207 -16.429  -6.978  1.00  1.25           N  
ATOM   3686  CA  VAL A 234      15.178 -15.419  -6.599  1.00  1.13           C  
ATOM   3687  C   VAL A 234      15.763 -15.715  -5.233  1.00  1.17           C  
ATOM   3688  O   VAL A 234      15.210 -16.510  -4.476  1.00  1.19           O  
ATOM   3689  CB  VAL A 234      14.527 -14.038  -6.580  1.00  1.69           C  
ATOM   3690  CG1 VAL A 234      13.951 -13.717  -7.956  1.00  1.69           C  
ATOM   3691  CG2 VAL A 234      13.465 -13.996  -5.500  1.00  1.69           C  
ATOM   3692  H   VAL A 234      13.431 -16.627  -6.356  1.00  1.50           H  
ATOM   3693  HA  VAL A 234      15.985 -15.417  -7.333  1.00  1.36           H  
ATOM   3694  HB  VAL A 234      15.291 -13.294  -6.362  1.00  2.03           H  
ATOM   3695 1HG1 VAL A 234      13.502 -12.726  -7.947  1.00  2.03           H  
ATOM   3696 2HG1 VAL A 234      14.747 -13.748  -8.700  1.00  2.03           H  
ATOM   3697 3HG1 VAL A 234      13.186 -14.449  -8.212  1.00  2.03           H  
ATOM   3698 1HG2 VAL A 234      13.022 -13.005  -5.472  1.00  2.03           H  
ATOM   3699 2HG2 VAL A 234      12.695 -14.733  -5.719  1.00  2.03           H  
ATOM   3700 3HG2 VAL A 234      13.919 -14.216  -4.534  1.00  2.03           H  
ATOM   3701  N   SER A 235      16.871 -15.052  -4.906  1.00  1.43           N  
ATOM   3702  CA  SER A 235      17.543 -15.270  -3.627  1.00  1.96           C  
ATOM   3703  C   SER A 235      18.202 -14.001  -3.088  1.00  2.34           C  
ATOM   3704  O   SER A 235      18.692 -13.162  -3.846  1.00  9.33           O  
ATOM   3705  CB  SER A 235      18.581 -16.364  -3.767  1.00  2.94           C  
ATOM   3706  OG  SER A 235      19.259 -16.571  -2.559  1.00  2.94           O  
ATOM   3707  H   SER A 235      17.267 -14.397  -5.566  1.00  1.72           H  
ATOM   3708  HA  SER A 235      16.797 -15.593  -2.902  1.00  2.35           H  
ATOM   3709 1HB  SER A 235      18.092 -17.288  -4.075  1.00  3.53           H  
ATOM   3710 2HB  SER A 235      19.293 -16.097  -4.547  1.00  3.53           H  
ATOM   3711  HG  SER A 235      19.769 -15.773  -2.400  1.00  3.53           H  
ATOM   3712  N   ILE A 236      18.181 -13.877  -1.762  1.00  1.27           N  
ATOM   3713  CA  ILE A 236      18.708 -12.725  -1.027  1.00  1.51           C  
ATOM   3714  C   ILE A 236      19.826 -13.137  -0.073  1.00  1.04           C  
ATOM   3715  O   ILE A 236      19.729 -14.179   0.577  1.00  1.82           O  
ATOM   3716  CB  ILE A 236      17.582 -12.029  -0.245  1.00  2.27           C  
ATOM   3717  CG1 ILE A 236      16.532 -11.511  -1.203  1.00  2.27           C  
ATOM   3718  CG2 ILE A 236      18.097 -10.902   0.605  1.00  2.27           C  
ATOM   3719  CD1 ILE A 236      15.351 -10.937  -0.489  1.00  2.27           C  
ATOM   3720  H   ILE A 236      17.766 -14.626  -1.228  1.00  1.52           H  
ATOM   3721  HA  ILE A 236      19.118 -12.015  -1.744  1.00  1.81           H  
ATOM   3722  HB  ILE A 236      17.096 -12.761   0.399  1.00  2.72           H  
ATOM   3723 1HG1 ILE A 236      16.964 -10.749  -1.847  1.00  2.72           H  
ATOM   3724 2HG1 ILE A 236      16.183 -12.332  -1.828  1.00  2.72           H  
ATOM   3725 1HG2 ILE A 236      17.267 -10.448   1.147  1.00  2.72           H  
ATOM   3726 2HG2 ILE A 236      18.819 -11.290   1.317  1.00  2.72           H  
ATOM   3727 3HG2 ILE A 236      18.569 -10.152  -0.028  1.00  2.72           H  
ATOM   3728 1HD1 ILE A 236      14.633 -10.611  -1.228  1.00  2.72           H  
ATOM   3729 2HD1 ILE A 236      14.899 -11.688   0.144  1.00  2.72           H  
ATOM   3730 3HD1 ILE A 236      15.666 -10.096   0.123  1.00  2.72           H  
ATOM   3731  N   ASP A 237      20.907 -12.352  -0.027  1.00  0.90           N  
ATOM   3732  CA  ASP A 237      22.045 -12.698   0.815  1.00  1.04           C  
ATOM   3733  C   ASP A 237      21.997 -12.008   2.188  1.00  1.51           C  
ATOM   3734  O   ASP A 237      22.659 -12.450   3.126  1.00  6.53           O  
ATOM   3735  CB  ASP A 237      23.345 -12.339   0.123  1.00  1.56           C  
ATOM   3736  CG  ASP A 237      23.584 -13.095  -1.186  1.00  1.56           C  
ATOM   3737  OD1 ASP A 237      23.138 -14.214  -1.286  1.00  1.56           O  
ATOM   3738  OD2 ASP A 237      24.216 -12.554  -2.069  1.00  1.56           O  
ATOM   3739  H   ASP A 237      20.939 -11.489  -0.557  1.00  1.08           H  
ATOM   3740  HA  ASP A 237      22.033 -13.775   0.979  1.00  1.25           H  
ATOM   3741 1HB  ASP A 237      23.357 -11.275  -0.058  1.00  1.87           H  
ATOM   3742 2HB  ASP A 237      24.169 -12.560   0.799  1.00  1.87           H  
ATOM   3743  N   GLY A 238      21.209 -10.943   2.310  1.00  1.77           N  
ATOM   3744  CA  GLY A 238      21.041 -10.256   3.591  1.00  1.58           C  
ATOM   3745  C   GLY A 238      20.124  -9.055   3.435  1.00  0.99           C  
ATOM   3746  O   GLY A 238      19.383  -8.960   2.463  1.00  1.54           O  
ATOM   3747  H   GLY A 238      20.735 -10.581   1.493  1.00  2.12           H  
ATOM   3748 1HA  GLY A 238      20.627 -10.947   4.326  1.00  1.90           H  
ATOM   3749 2HA  GLY A 238      22.013  -9.931   3.960  1.00  1.90           H  
ATOM   3750  N   TYR A 239      20.160  -8.139   4.390  1.00  0.74           N  
ATOM   3751  CA  TYR A 239      19.368  -6.920   4.268  1.00  0.93           C  
ATOM   3752  C   TYR A 239      20.029  -5.796   5.050  1.00  0.75           C  
ATOM   3753  O   TYR A 239      20.815  -6.049   5.962  1.00  1.03           O  
ATOM   3754  CB  TYR A 239      17.939  -7.133   4.765  1.00  1.40           C  
ATOM   3755  CG  TYR A 239      17.852  -7.391   6.247  1.00  1.40           C  
ATOM   3756  CD1 TYR A 239      17.749  -6.312   7.110  1.00  1.40           C  
ATOM   3757  CD2 TYR A 239      17.867  -8.686   6.747  1.00  1.40           C  
ATOM   3758  CE1 TYR A 239      17.670  -6.522   8.468  1.00  1.40           C  
ATOM   3759  CE2 TYR A 239      17.781  -8.895   8.112  1.00  1.40           C  
ATOM   3760  CZ  TYR A 239      17.682  -7.816   8.970  1.00  1.40           C  
ATOM   3761  OH  TYR A 239      17.586  -8.011  10.330  1.00  1.40           O  
ATOM   3762  H   TYR A 239      20.762  -8.269   5.191  1.00  0.89           H  
ATOM   3763  HA  TYR A 239      19.337  -6.623   3.220  1.00  1.12           H  
ATOM   3764 1HB  TYR A 239      17.333  -6.256   4.534  1.00  1.67           H  
ATOM   3765 2HB  TYR A 239      17.501  -7.983   4.246  1.00  1.67           H  
ATOM   3766  HD1 TYR A 239      17.734  -5.297   6.714  1.00  1.67           H  
ATOM   3767  HD2 TYR A 239      17.944  -9.534   6.067  1.00  1.67           H  
ATOM   3768  HE1 TYR A 239      17.589  -5.673   9.147  1.00  1.67           H  
ATOM   3769  HE2 TYR A 239      17.789  -9.909   8.512  1.00  1.67           H  
ATOM   3770  HH  TYR A 239      17.038  -7.312  10.714  1.00  1.67           H  
ATOM   3771  N   GLU A 240      19.699  -4.557   4.704  1.00  1.15           N  
ATOM   3772  CA  GLU A 240      20.265  -3.409   5.391  1.00  1.27           C  
ATOM   3773  C   GLU A 240      19.190  -2.483   5.920  1.00  0.98           C  
ATOM   3774  O   GLU A 240      18.123  -2.327   5.328  1.00  1.57           O  
ATOM   3775  CB  GLU A 240      21.203  -2.632   4.471  1.00  1.91           C  
ATOM   3776  CG  GLU A 240      22.396  -3.437   4.013  1.00  1.91           C  
ATOM   3777  CD  GLU A 240      23.440  -2.677   3.222  1.00  1.91           C  
ATOM   3778  OE1 GLU A 240      23.210  -1.555   2.840  1.00  1.91           O  
ATOM   3779  OE2 GLU A 240      24.482  -3.243   2.988  1.00  1.91           O  
ATOM   3780  H   GLU A 240      19.044  -4.414   3.954  1.00  1.38           H  
ATOM   3781  HA  GLU A 240      20.843  -3.771   6.242  1.00  1.52           H  
ATOM   3782 1HB  GLU A 240      20.651  -2.326   3.590  1.00  2.29           H  
ATOM   3783 2HB  GLU A 240      21.561  -1.734   4.971  1.00  2.29           H  
ATOM   3784 1HG  GLU A 240      22.857  -3.889   4.880  1.00  2.29           H  
ATOM   3785 2HG  GLU A 240      22.013  -4.244   3.397  1.00  2.29           H  
ATOM   3786  N   THR A 241      19.486  -1.857   7.047  1.00  1.43           N  
ATOM   3787  CA  THR A 241      18.570  -0.922   7.676  1.00  1.39           C  
ATOM   3788  C   THR A 241      19.034   0.498   7.422  1.00  1.25           C  
ATOM   3789  O   THR A 241      20.221   0.795   7.544  1.00  2.82           O  
ATOM   3790  CB  THR A 241      18.468  -1.167   9.194  1.00  2.08           C  
ATOM   3791  OG1 THR A 241      17.978  -2.491   9.438  1.00  2.08           O  
ATOM   3792  CG2 THR A 241      17.523  -0.159   9.833  1.00  2.08           C  
ATOM   3793  H   THR A 241      20.375  -2.037   7.486  1.00  1.72           H  
ATOM   3794  HA  THR A 241      17.582  -1.042   7.235  1.00  1.67           H  
ATOM   3795  HB  THR A 241      19.454  -1.067   9.645  1.00  2.50           H  
ATOM   3796  HG1 THR A 241      17.059  -2.548   9.162  1.00  2.50           H  
ATOM   3797 1HG2 THR A 241      17.462  -0.347  10.905  1.00  2.50           H  
ATOM   3798 2HG2 THR A 241      17.895   0.851   9.666  1.00  2.50           H  
ATOM   3799 3HG2 THR A 241      16.532  -0.258   9.391  1.00  2.50           H  
ATOM   3800  N   VAL A 242      18.105   1.359   7.028  1.00  0.90           N  
ATOM   3801  CA  VAL A 242      18.413   2.760   6.763  1.00  1.05           C  
ATOM   3802  C   VAL A 242      18.329   3.550   8.071  1.00  0.85           C  
ATOM   3803  O   VAL A 242      17.360   3.385   8.813  1.00  1.43           O  
ATOM   3804  CB  VAL A 242      17.428   3.359   5.745  1.00  1.58           C  
ATOM   3805  CG1 VAL A 242      17.695   4.843   5.543  1.00  1.58           C  
ATOM   3806  CG2 VAL A 242      17.533   2.629   4.424  1.00  1.58           C  
ATOM   3807  H   VAL A 242      17.145   1.048   6.948  1.00  1.08           H  
ATOM   3808  HA  VAL A 242      19.412   2.815   6.342  1.00  1.26           H  
ATOM   3809  HB  VAL A 242      16.428   3.254   6.140  1.00  1.89           H  
ATOM   3810 1HG1 VAL A 242      16.971   5.249   4.838  1.00  1.89           H  
ATOM   3811 2HG1 VAL A 242      17.601   5.365   6.495  1.00  1.89           H  
ATOM   3812 3HG1 VAL A 242      18.701   4.983   5.149  1.00  1.89           H  
ATOM   3813 1HG2 VAL A 242      16.818   3.049   3.719  1.00  1.89           H  
ATOM   3814 2HG2 VAL A 242      18.543   2.745   4.030  1.00  1.89           H  
ATOM   3815 3HG2 VAL A 242      17.318   1.570   4.573  1.00  1.89           H  
ATOM   3816  N   PRO A 243      19.332   4.380   8.388  1.00  1.02           N  
ATOM   3817  CA  PRO A 243      19.426   5.243   9.560  1.00  1.06           C  
ATOM   3818  C   PRO A 243      18.179   6.099   9.747  1.00  1.08           C  
ATOM   3819  O   PRO A 243      17.714   6.765   8.818  1.00  1.65           O  
ATOM   3820  CB  PRO A 243      20.663   6.088   9.262  1.00  1.59           C  
ATOM   3821  CG  PRO A 243      21.525   5.185   8.452  1.00  1.59           C  
ATOM   3822  CD  PRO A 243      20.573   4.414   7.588  1.00  1.59           C  
ATOM   3823  HA  PRO A 243      19.594   4.615  10.448  1.00  1.27           H  
ATOM   3824 1HB  PRO A 243      20.376   7.001   8.720  1.00  1.91           H  
ATOM   3825 2HB  PRO A 243      21.139   6.407  10.200  1.00  1.91           H  
ATOM   3826 1HG  PRO A 243      22.238   5.782   7.868  1.00  1.91           H  
ATOM   3827 2HG  PRO A 243      22.120   4.534   9.110  1.00  1.91           H  
ATOM   3828 1HD  PRO A 243      20.403   4.934   6.636  1.00  1.91           H  
ATOM   3829 2HD  PRO A 243      20.964   3.397   7.442  1.00  1.91           H  
ATOM   3830  N   GLN A 244      17.660   6.077  10.968  1.00  1.34           N  
ATOM   3831  CA  GLN A 244      16.466   6.817  11.348  1.00  1.97           C  
ATOM   3832  C   GLN A 244      16.722   8.313  11.347  1.00  1.68           C  
ATOM   3833  O   GLN A 244      17.767   8.764  11.819  1.00  1.91           O  
ATOM   3834  CB  GLN A 244      15.987   6.378  12.732  1.00  2.96           C  
ATOM   3835  CG  GLN A 244      14.662   6.981  13.160  1.00  2.96           C  
ATOM   3836  CD  GLN A 244      14.206   6.461  14.509  1.00  2.96           C  
ATOM   3837  OE1 GLN A 244      14.780   6.796  15.551  1.00  2.96           O  
ATOM   3838  NE2 GLN A 244      13.178   5.622  14.499  1.00  2.96           N  
ATOM   3839  H   GLN A 244      18.113   5.508  11.670  1.00  1.61           H  
ATOM   3840  HA  GLN A 244      15.682   6.607  10.620  1.00  2.36           H  
ATOM   3841 1HB  GLN A 244      15.885   5.293  12.754  1.00  3.55           H  
ATOM   3842 2HB  GLN A 244      16.734   6.651  13.477  1.00  3.55           H  
ATOM   3843 1HG  GLN A 244      14.769   8.063  13.230  1.00  3.55           H  
ATOM   3844 2HG  GLN A 244      13.906   6.725  12.420  1.00  3.55           H  
ATOM   3845 1HE2 GLN A 244      12.836   5.237  15.357  1.00  3.55           H  
ATOM   3846 2HE2 GLN A 244      12.754   5.364  13.628  1.00  3.55           H  
ATOM   3847  N   SER A 245      15.768   9.070  10.804  1.00  1.80           N  
ATOM   3848  CA  SER A 245      15.848  10.529  10.744  1.00  2.48           C  
ATOM   3849  C   SER A 245      17.014  11.000   9.896  1.00  2.85           C  
ATOM   3850  O   SER A 245      17.711  11.948  10.259  1.00  9.12           O  
ATOM   3851  CB  SER A 245      15.967  11.120  12.140  1.00  3.72           C  
ATOM   3852  OG  SER A 245      14.853  10.790  12.918  1.00  3.72           O  
ATOM   3853  H   SER A 245      14.941   8.618  10.436  1.00  2.16           H  
ATOM   3854  HA  SER A 245      14.930  10.903  10.293  1.00  2.98           H  
ATOM   3855 1HB  SER A 245      16.875  10.769  12.627  1.00  4.46           H  
ATOM   3856 2HB  SER A 245      16.043  12.203  12.062  1.00  4.46           H  
ATOM   3857  HG  SER A 245      14.095  11.142  12.442  1.00  4.46           H  
ATOM   3858  N   ASP A 246      17.219  10.346   8.760  1.00  2.70           N  
ATOM   3859  CA  ASP A 246      18.314  10.710   7.884  1.00  2.42           C  
ATOM   3860  C   ASP A 246      17.952  10.499   6.422  1.00  1.49           C  
ATOM   3861  O   ASP A 246      18.130   9.412   5.866  1.00  1.39           O  
ATOM   3862  CB  ASP A 246      19.559   9.916   8.261  1.00  3.63           C  
ATOM   3863  CG  ASP A 246      20.775  10.317   7.461  1.00  3.63           C  
ATOM   3864  OD1 ASP A 246      20.610  10.950   6.443  1.00  3.63           O  
ATOM   3865  OD2 ASP A 246      21.862  10.000   7.877  1.00  3.63           O  
ATOM   3866  H   ASP A 246      16.615   9.577   8.507  1.00  3.24           H  
ATOM   3867  HA  ASP A 246      18.530  11.769   8.027  1.00  2.90           H  
ATOM   3868 1HB  ASP A 246      19.774  10.059   9.320  1.00  4.36           H  
ATOM   3869 2HB  ASP A 246      19.370   8.854   8.105  1.00  4.36           H  
ATOM   3870  N   GLU A 247      17.454  11.576   5.817  1.00  1.19           N  
ATOM   3871  CA  GLU A 247      17.014  11.604   4.432  1.00  0.88           C  
ATOM   3872  C   GLU A 247      18.142  11.387   3.439  1.00  0.84           C  
ATOM   3873  O   GLU A 247      17.920  10.806   2.379  1.00  1.06           O  
ATOM   3874  CB  GLU A 247      16.343  12.939   4.128  1.00  1.32           C  
ATOM   3875  CG  GLU A 247      14.991  13.168   4.779  1.00  1.32           C  
ATOM   3876  CD  GLU A 247      14.465  14.537   4.462  1.00  1.32           C  
ATOM   3877  OE1 GLU A 247      15.265  15.420   4.268  1.00  1.32           O  
ATOM   3878  OE2 GLU A 247      13.273  14.708   4.371  1.00  1.32           O  
ATOM   3879  H   GLU A 247      17.365  12.423   6.360  1.00  1.43           H  
ATOM   3880  HA  GLU A 247      16.284  10.806   4.293  1.00  1.06           H  
ATOM   3881 1HB  GLU A 247      17.000  13.751   4.443  1.00  1.58           H  
ATOM   3882 2HB  GLU A 247      16.204  13.035   3.059  1.00  1.58           H  
ATOM   3883 1HG  GLU A 247      14.285  12.420   4.419  1.00  1.58           H  
ATOM   3884 2HG  GLU A 247      15.088  13.056   5.858  1.00  1.58           H  
ATOM   3885  N   ASP A 248      19.338  11.881   3.760  1.00  0.85           N  
ATOM   3886  CA  ASP A 248      20.486  11.713   2.877  1.00  1.04           C  
ATOM   3887  C   ASP A 248      20.846  10.244   2.761  1.00  1.10           C  
ATOM   3888  O   ASP A 248      21.099   9.750   1.660  1.00  1.26           O  
ATOM   3889  CB  ASP A 248      21.695  12.479   3.394  1.00  1.56           C  
ATOM   3890  CG  ASP A 248      21.630  13.992   3.266  1.00  1.56           C  
ATOM   3891  OD1 ASP A 248      20.825  14.511   2.521  1.00  1.56           O  
ATOM   3892  OD2 ASP A 248      22.425  14.620   3.929  1.00  1.56           O  
ATOM   3893  H   ASP A 248      19.460  12.359   4.642  1.00  1.02           H  
ATOM   3894  HA  ASP A 248      20.226  12.084   1.886  1.00  1.25           H  
ATOM   3895 1HB  ASP A 248      21.823  12.243   4.447  1.00  1.87           H  
ATOM   3896 2HB  ASP A 248      22.585  12.136   2.874  1.00  1.87           H  
ATOM   3897  N   ALA A 249      20.850   9.549   3.903  1.00  1.23           N  
ATOM   3898  CA  ALA A 249      21.136   8.123   3.925  1.00  1.45           C  
ATOM   3899  C   ALA A 249      20.074   7.373   3.149  1.00  1.15           C  
ATOM   3900  O   ALA A 249      20.398   6.471   2.376  1.00  1.31           O  
ATOM   3901  CB  ALA A 249      21.208   7.600   5.350  1.00  2.17           C  
ATOM   3902  H   ALA A 249      20.656  10.026   4.778  1.00  1.48           H  
ATOM   3903  HA  ALA A 249      22.096   7.958   3.436  1.00  1.74           H  
ATOM   3904 1HB  ALA A 249      21.438   6.536   5.339  1.00  2.61           H  
ATOM   3905 2HB  ALA A 249      21.987   8.131   5.894  1.00  2.61           H  
ATOM   3906 3HB  ALA A 249      20.250   7.759   5.843  1.00  2.61           H  
ATOM   3907  N   LEU A 250      18.809   7.760   3.332  1.00  0.85           N  
ATOM   3908  CA  LEU A 250      17.741   7.109   2.598  1.00  0.65           C  
ATOM   3909  C   LEU A 250      17.942   7.280   1.107  1.00  0.57           C  
ATOM   3910  O   LEU A 250      17.850   6.298   0.379  1.00  0.79           O  
ATOM   3911  CB  LEU A 250      16.359   7.634   3.020  1.00  0.98           C  
ATOM   3912  CG  LEU A 250      15.166   7.020   2.254  1.00  0.98           C  
ATOM   3913  CD1 LEU A 250      15.164   5.511   2.447  1.00  0.98           C  
ATOM   3914  CD2 LEU A 250      13.859   7.604   2.780  1.00  0.98           C  
ATOM   3915  H   LEU A 250      18.586   8.491   4.000  1.00  1.02           H  
ATOM   3916  HA  LEU A 250      17.775   6.044   2.818  1.00  0.78           H  
ATOM   3917 1HB  LEU A 250      16.217   7.430   4.080  1.00  1.17           H  
ATOM   3918 2HB  LEU A 250      16.333   8.713   2.872  1.00  1.17           H  
ATOM   3919  HG  LEU A 250      15.265   7.234   1.190  1.00  1.17           H  
ATOM   3920 1HD1 LEU A 250      14.326   5.076   1.903  1.00  1.17           H  
ATOM   3921 2HD1 LEU A 250      16.097   5.094   2.068  1.00  1.17           H  
ATOM   3922 3HD1 LEU A 250      15.067   5.281   3.507  1.00  1.17           H  
ATOM   3923 1HD2 LEU A 250      13.020   7.167   2.238  1.00  1.17           H  
ATOM   3924 2HD2 LEU A 250      13.762   7.377   3.842  1.00  1.17           H  
ATOM   3925 3HD2 LEU A 250      13.855   8.682   2.643  1.00  1.17           H  
ATOM   3926  N   GLN A 251      18.226   8.500   0.642  1.00  0.61           N  
ATOM   3927  CA  GLN A 251      18.421   8.703  -0.790  1.00  0.74           C  
ATOM   3928  C   GLN A 251      19.597   7.912  -1.324  1.00  0.73           C  
ATOM   3929  O   GLN A 251      19.525   7.409  -2.441  1.00  0.90           O  
ATOM   3930  CB  GLN A 251      18.616  10.167  -1.173  1.00  1.11           C  
ATOM   3931  CG  GLN A 251      18.699  10.310  -2.688  1.00  1.11           C  
ATOM   3932  CD  GLN A 251      18.868  11.721  -3.204  1.00  1.11           C  
ATOM   3933  OE1 GLN A 251      18.771  12.715  -2.478  1.00  1.11           O  
ATOM   3934  NE2 GLN A 251      19.138  11.797  -4.503  1.00  1.11           N  
ATOM   3935  H   GLN A 251      18.288   9.287   1.274  1.00  0.73           H  
ATOM   3936  HA  GLN A 251      17.532   8.345  -1.302  1.00  0.89           H  
ATOM   3937 1HB  GLN A 251      17.786  10.772  -0.819  1.00  1.33           H  
ATOM   3938 2HB  GLN A 251      19.526  10.555  -0.719  1.00  1.33           H  
ATOM   3939 1HG  GLN A 251      19.550   9.726  -3.038  1.00  1.33           H  
ATOM   3940 2HG  GLN A 251      17.780   9.910  -3.115  1.00  1.33           H  
ATOM   3941 1HE2 GLN A 251      19.282  12.679  -4.957  1.00  1.33           H  
ATOM   3942 2HE2 GLN A 251      19.208  10.960  -5.044  1.00  1.33           H  
ATOM   3943  N   LYS A 252      20.678   7.807  -0.549  1.00  0.69           N  
ATOM   3944  CA  LYS A 252      21.836   7.039  -0.988  1.00  0.86           C  
ATOM   3945  C   LYS A 252      21.468   5.573  -1.146  1.00  0.79           C  
ATOM   3946  O   LYS A 252      21.904   4.920  -2.096  1.00  1.33           O  
ATOM   3947  CB  LYS A 252      23.002   7.221  -0.015  1.00  1.29           C  
ATOM   3948  CG  LYS A 252      24.301   6.518  -0.411  1.00  1.29           C  
ATOM   3949  CD  LYS A 252      24.915   7.096  -1.675  1.00  1.29           C  
ATOM   3950  CE  LYS A 252      26.269   6.466  -1.973  1.00  1.29           C  
ATOM   3951  NZ  LYS A 252      26.832   6.936  -3.271  1.00  1.29           N  
ATOM   3952  H   LYS A 252      20.707   8.271   0.351  1.00  0.83           H  
ATOM   3953  HA  LYS A 252      22.136   7.392  -1.964  1.00  1.03           H  
ATOM   3954 1HB  LYS A 252      23.218   8.283   0.086  1.00  1.55           H  
ATOM   3955 2HB  LYS A 252      22.711   6.855   0.969  1.00  1.55           H  
ATOM   3956 1HG  LYS A 252      25.023   6.613   0.400  1.00  1.55           H  
ATOM   3957 2HG  LYS A 252      24.102   5.459  -0.572  1.00  1.55           H  
ATOM   3958 1HD  LYS A 252      24.251   6.908  -2.519  1.00  1.55           H  
ATOM   3959 2HD  LYS A 252      25.041   8.173  -1.564  1.00  1.55           H  
ATOM   3960 1HE  LYS A 252      26.964   6.723  -1.176  1.00  1.55           H  
ATOM   3961 2HE  LYS A 252      26.159   5.382  -2.009  1.00  1.55           H  
ATOM   3962 1HZ  LYS A 252      27.728   6.498  -3.430  1.00  1.55           H  
ATOM   3963 2HZ  LYS A 252      26.201   6.692  -4.022  1.00  1.55           H  
ATOM   3964 3HZ  LYS A 252      26.951   7.940  -3.245  1.00  1.55           H  
ATOM   3965  N   ALA A 253      20.641   5.063  -0.237  1.00  0.56           N  
ATOM   3966  CA  ALA A 253      20.139   3.706  -0.356  1.00  0.52           C  
ATOM   3967  C   ALA A 253      19.257   3.578  -1.610  1.00  0.43           C  
ATOM   3968  O   ALA A 253      19.429   2.646  -2.397  1.00  0.70           O  
ATOM   3969  CB  ALA A 253      19.362   3.329   0.890  1.00  0.78           C  
ATOM   3970  H   ALA A 253      20.351   5.627   0.553  1.00  0.67           H  
ATOM   3971  HA  ALA A 253      20.988   3.032  -0.470  1.00  0.62           H  
ATOM   3972 1HB  ALA A 253      19.004   2.308   0.786  1.00  0.94           H  
ATOM   3973 2HB  ALA A 253      20.012   3.405   1.762  1.00  0.94           H  
ATOM   3974 3HB  ALA A 253      18.514   3.997   1.012  1.00  0.94           H  
ATOM   3975  N   VAL A 254      18.371   4.563  -1.813  1.00  0.32           N  
ATOM   3976  CA  VAL A 254      17.445   4.623  -2.948  1.00  0.43           C  
ATOM   3977  C   VAL A 254      18.185   4.726  -4.279  1.00  0.35           C  
ATOM   3978  O   VAL A 254      17.750   4.180  -5.292  1.00  0.36           O  
ATOM   3979  CB  VAL A 254      16.464   5.802  -2.783  1.00  0.65           C  
ATOM   3980  CG1 VAL A 254      15.644   6.000  -4.047  1.00  0.65           C  
ATOM   3981  CG2 VAL A 254      15.526   5.514  -1.620  1.00  0.65           C  
ATOM   3982  H   VAL A 254      18.306   5.297  -1.124  1.00  0.38           H  
ATOM   3983  HA  VAL A 254      16.853   3.716  -2.944  1.00  0.52           H  
ATOM   3984  HB  VAL A 254      17.028   6.713  -2.596  1.00  0.77           H  
ATOM   3985 1HG1 VAL A 254      14.961   6.839  -3.911  1.00  0.77           H  
ATOM   3986 2HG1 VAL A 254      16.309   6.205  -4.880  1.00  0.77           H  
ATOM   3987 3HG1 VAL A 254      15.071   5.096  -4.253  1.00  0.77           H  
ATOM   3988 1HG2 VAL A 254      14.844   6.352  -1.493  1.00  0.77           H  
ATOM   3989 2HG2 VAL A 254      14.958   4.608  -1.833  1.00  0.77           H  
ATOM   3990 3HG2 VAL A 254      16.091   5.369  -0.707  1.00  0.77           H  
ATOM   3991  N   ALA A 255      19.309   5.430  -4.282  1.00  0.45           N  
ATOM   3992  CA  ALA A 255      20.140   5.569  -5.469  1.00  0.59           C  
ATOM   3993  C   ALA A 255      20.731   4.225  -5.908  1.00  0.62           C  
ATOM   3994  O   ALA A 255      21.113   4.070  -7.069  1.00  1.78           O  
ATOM   3995  CB  ALA A 255      21.255   6.569  -5.206  1.00  0.89           C  
ATOM   3996  H   ALA A 255      19.604   5.891  -3.437  1.00  0.54           H  
ATOM   3997  HA  ALA A 255      19.514   5.938  -6.280  1.00  0.71           H  
ATOM   3998 1HB  ALA A 255      21.854   6.691  -6.108  1.00  1.06           H  
ATOM   3999 2HB  ALA A 255      20.823   7.529  -4.924  1.00  1.06           H  
ATOM   4000 3HB  ALA A 255      21.886   6.205  -4.398  1.00  1.06           H  
ATOM   4001  N   ASN A 256      20.827   3.262  -4.987  1.00  0.74           N  
ATOM   4002  CA  ASN A 256      21.370   1.955  -5.302  1.00  0.77           C  
ATOM   4003  C   ASN A 256      20.268   0.961  -5.649  1.00  0.37           C  
ATOM   4004  O   ASN A 256      20.480   0.061  -6.462  1.00  0.53           O  
ATOM   4005  CB  ASN A 256      22.196   1.443  -4.142  1.00  1.16           C  
ATOM   4006  CG  ASN A 256      23.453   2.237  -3.936  1.00  1.16           C  
ATOM   4007  OD1 ASN A 256      24.036   2.769  -4.889  1.00  1.16           O  
ATOM   4008  ND2 ASN A 256      23.885   2.328  -2.705  1.00  1.16           N  
ATOM   4009  H   ASN A 256      20.497   3.410  -4.044  1.00  0.89           H  
ATOM   4010  HA  ASN A 256      22.013   2.048  -6.179  1.00  0.92           H  
ATOM   4011 1HB  ASN A 256      21.602   1.481  -3.228  1.00  1.39           H  
ATOM   4012 2HB  ASN A 256      22.462   0.401  -4.317  1.00  1.39           H  
ATOM   4013 1HD2 ASN A 256      24.717   2.844  -2.503  1.00  1.39           H  
ATOM   4014 2HD2 ASN A 256      23.381   1.883  -1.965  1.00  1.39           H  
ATOM   4015  N   GLN A 257      19.087   1.138  -5.050  1.00  0.49           N  
ATOM   4016  CA  GLN A 257      17.959   0.241  -5.300  1.00  0.57           C  
ATOM   4017  C   GLN A 257      16.682   0.738  -4.630  1.00  0.43           C  
ATOM   4018  O   GLN A 257      16.734   1.658  -3.825  1.00  0.81           O  
ATOM   4019  CB  GLN A 257      18.264  -1.118  -4.723  1.00  0.85           C  
ATOM   4020  CG  GLN A 257      18.410  -1.020  -3.228  1.00  0.85           C  
ATOM   4021  CD  GLN A 257      18.601  -2.347  -2.601  1.00  0.85           C  
ATOM   4022  OE1 GLN A 257      19.710  -2.885  -2.522  1.00  0.85           O  
ATOM   4023  NE2 GLN A 257      17.490  -2.903  -2.144  1.00  0.85           N  
ATOM   4024  H   GLN A 257      18.982   1.885  -4.373  1.00  0.59           H  
ATOM   4025  HA  GLN A 257      17.800   0.171  -6.373  1.00  0.68           H  
ATOM   4026 1HB  GLN A 257      17.469  -1.826  -4.947  1.00  1.03           H  
ATOM   4027 2HB  GLN A 257      19.189  -1.513  -5.138  1.00  1.03           H  
ATOM   4028 1HG  GLN A 257      19.276  -0.402  -2.994  1.00  1.03           H  
ATOM   4029 2HG  GLN A 257      17.508  -0.572  -2.812  1.00  1.03           H  
ATOM   4030 1HE2 GLN A 257      17.541  -3.803  -1.699  1.00  1.03           H  
ATOM   4031 2HE2 GLN A 257      16.617  -2.410  -2.238  1.00  1.03           H  
ATOM   4032  N   PRO A 258      15.532   0.127  -4.913  1.00  0.21           N  
ATOM   4033  CA  PRO A 258      14.256   0.376  -4.247  1.00  0.19           C  
ATOM   4034  C   PRO A 258      14.361   0.047  -2.741  1.00  0.18           C  
ATOM   4035  O   PRO A 258      15.006  -0.938  -2.346  1.00  0.19           O  
ATOM   4036  CB  PRO A 258      13.278  -0.503  -5.027  1.00  0.29           C  
ATOM   4037  CG  PRO A 258      13.860  -0.568  -6.406  1.00  0.29           C  
ATOM   4038  CD  PRO A 258      15.350  -0.552  -6.213  1.00  0.29           C  
ATOM   4039  HA  PRO A 258      13.999   1.441  -4.378  1.00  0.23           H  
ATOM   4040 1HB  PRO A 258      13.208  -1.489  -4.555  1.00  0.34           H  
ATOM   4041 2HB  PRO A 258      12.271  -0.062  -5.004  1.00  0.34           H  
ATOM   4042 1HG  PRO A 258      13.505  -1.469  -6.924  1.00  0.34           H  
ATOM   4043 2HG  PRO A 258      13.508   0.290  -6.998  1.00  0.34           H  
ATOM   4044 1HD  PRO A 258      15.738  -1.578  -6.166  1.00  0.34           H  
ATOM   4045 2HD  PRO A 258      15.826   0.028  -7.015  1.00  0.34           H  
ATOM   4046  N   VAL A 259      13.749   0.896  -1.905  1.00  0.22           N  
ATOM   4047  CA  VAL A 259      13.825   0.767  -0.437  1.00  0.22           C  
ATOM   4048  C   VAL A 259      12.463   0.781   0.248  1.00  0.24           C  
ATOM   4049  O   VAL A 259      11.641   1.647  -0.024  1.00  0.29           O  
ATOM   4050  CB  VAL A 259      14.683   1.906   0.166  1.00  0.33           C  
ATOM   4051  CG1 VAL A 259      14.702   1.800   1.687  1.00  0.33           C  
ATOM   4052  CG2 VAL A 259      16.100   1.831  -0.382  1.00  0.33           C  
ATOM   4053  H   VAL A 259      13.210   1.656  -2.310  1.00  0.26           H  
ATOM   4054  HA  VAL A 259      14.308  -0.182  -0.211  1.00  0.26           H  
ATOM   4055  HB  VAL A 259      14.242   2.868  -0.095  1.00  0.40           H  
ATOM   4056 1HG1 VAL A 259      15.302   2.609   2.100  1.00  0.40           H  
ATOM   4057 2HG1 VAL A 259      13.686   1.872   2.073  1.00  0.40           H  
ATOM   4058 3HG1 VAL A 259      15.131   0.844   1.980  1.00  0.40           H  
ATOM   4059 1HG2 VAL A 259      16.693   2.639   0.043  1.00  0.40           H  
ATOM   4060 2HG2 VAL A 259      16.545   0.873  -0.116  1.00  0.40           H  
ATOM   4061 3HG2 VAL A 259      16.080   1.932  -1.465  1.00  0.40           H  
ATOM   4062  N   SER A 260      12.224  -0.163   1.152  1.00  0.23           N  
ATOM   4063  CA  SER A 260      10.941  -0.216   1.848  1.00  0.31           C  
ATOM   4064  C   SER A 260      10.884   0.736   3.044  1.00  0.25           C  
ATOM   4065  O   SER A 260      11.818   0.811   3.839  1.00  0.18           O  
ATOM   4066  CB  SER A 260      10.668  -1.634   2.303  1.00  0.46           C  
ATOM   4067  OG  SER A 260      10.454  -2.489   1.211  1.00  0.46           O  
ATOM   4068  H   SER A 260      12.936  -0.844   1.385  1.00  0.28           H  
ATOM   4069  HA  SER A 260      10.161   0.078   1.146  1.00  0.37           H  
ATOM   4070 1HB  SER A 260      11.515  -1.993   2.884  1.00  0.56           H  
ATOM   4071 2HB  SER A 260       9.799  -1.647   2.954  1.00  0.56           H  
ATOM   4072  HG  SER A 260       9.524  -2.375   0.984  1.00  0.56           H  
ATOM   4073  N   VAL A 261       9.775   1.463   3.176  1.00  0.36           N  
ATOM   4074  CA  VAL A 261       9.600   2.392   4.296  1.00  0.54           C  
ATOM   4075  C   VAL A 261       8.229   2.210   4.948  1.00  0.61           C  
ATOM   4076  O   VAL A 261       7.265   1.820   4.294  1.00  2.05           O  
ATOM   4077  CB  VAL A 261       9.730   3.862   3.823  1.00  0.81           C  
ATOM   4078  CG1 VAL A 261      11.103   4.140   3.235  1.00  0.81           C  
ATOM   4079  CG2 VAL A 261       8.656   4.147   2.799  1.00  0.81           C  
ATOM   4080  H   VAL A 261       9.036   1.359   2.495  1.00  0.43           H  
ATOM   4081  HA  VAL A 261      10.371   2.193   5.039  1.00  0.65           H  
ATOM   4082  HB  VAL A 261       9.604   4.523   4.681  1.00  0.97           H  
ATOM   4083 1HG1 VAL A 261      11.161   5.184   2.927  1.00  0.97           H  
ATOM   4084 2HG1 VAL A 261      11.861   3.944   3.978  1.00  0.97           H  
ATOM   4085 3HG1 VAL A 261      11.269   3.500   2.370  1.00  0.97           H  
ATOM   4086 1HG2 VAL A 261       8.724   5.183   2.472  1.00  0.97           H  
ATOM   4087 2HG2 VAL A 261       8.785   3.487   1.941  1.00  0.97           H  
ATOM   4088 3HG2 VAL A 261       7.683   3.972   3.254  1.00  0.97           H  
ATOM   4089  N   ALA A 262       8.123   2.521   6.232  1.00  0.56           N  
ATOM   4090  CA  ALA A 262       6.824   2.418   6.894  1.00  0.57           C  
ATOM   4091  C   ALA A 262       6.235   3.801   7.039  1.00  0.44           C  
ATOM   4092  O   ALA A 262       6.946   4.726   7.428  1.00  0.94           O  
ATOM   4093  CB  ALA A 262       6.954   1.749   8.253  1.00  0.85           C  
ATOM   4094  H   ALA A 262       8.945   2.823   6.744  1.00  0.67           H  
ATOM   4095  HA  ALA A 262       6.158   1.827   6.266  1.00  0.68           H  
ATOM   4096 1HB  ALA A 262       5.972   1.677   8.719  1.00  1.03           H  
ATOM   4097 2HB  ALA A 262       7.370   0.749   8.129  1.00  1.03           H  
ATOM   4098 3HB  ALA A 262       7.611   2.339   8.885  1.00  1.03           H  
ATOM   4099  N   ILE A 263       4.946   3.963   6.732  1.00  0.69           N  
ATOM   4100  CA  ILE A 263       4.340   5.282   6.873  1.00  0.59           C  
ATOM   4101  C   ILE A 263       2.938   5.309   7.497  1.00  0.64           C  
ATOM   4102  O   ILE A 263       2.208   4.318   7.547  1.00  0.91           O  
ATOM   4103  CB  ILE A 263       4.250   5.996   5.509  1.00  0.89           C  
ATOM   4104  CG1 ILE A 263       3.377   5.185   4.563  1.00  0.89           C  
ATOM   4105  CG2 ILE A 263       5.628   6.256   4.906  1.00  0.89           C  
ATOM   4106  CD1 ILE A 263       3.070   5.908   3.287  1.00  0.89           C  
ATOM   4107  H   ILE A 263       4.393   3.191   6.382  1.00  0.83           H  
ATOM   4108  HA  ILE A 263       4.992   5.874   7.511  1.00  0.71           H  
ATOM   4109  HB  ILE A 263       3.753   6.950   5.651  1.00  1.06           H  
ATOM   4110 1HG1 ILE A 263       3.887   4.256   4.317  1.00  1.06           H  
ATOM   4111 2HG1 ILE A 263       2.437   4.942   5.060  1.00  1.06           H  
ATOM   4112 1HG2 ILE A 263       5.514   6.782   3.959  1.00  1.06           H  
ATOM   4113 2HG2 ILE A 263       6.213   6.867   5.592  1.00  1.06           H  
ATOM   4114 3HG2 ILE A 263       6.140   5.312   4.731  1.00  1.06           H  
ATOM   4115 1HD1 ILE A 263       2.447   5.277   2.655  1.00  1.06           H  
ATOM   4116 2HD1 ILE A 263       2.542   6.833   3.517  1.00  1.06           H  
ATOM   4117 3HD1 ILE A 263       3.998   6.139   2.767  1.00  1.06           H  
ATOM   4118  N   ASP A 264       2.562   6.502   7.935  1.00  0.63           N  
ATOM   4119  CA  ASP A 264       1.247   6.804   8.467  1.00  0.63           C  
ATOM   4120  C   ASP A 264       0.251   7.032   7.352  1.00  0.68           C  
ATOM   4121  O   ASP A 264      -0.003   8.170   6.953  1.00  2.24           O  
ATOM   4122  CB  ASP A 264       1.278   8.058   9.346  1.00  0.95           C  
ATOM   4123  CG  ASP A 264      -0.082   8.368   9.963  1.00  0.95           C  
ATOM   4124  OD1 ASP A 264      -1.032   7.678   9.660  1.00  0.95           O  
ATOM   4125  OD2 ASP A 264      -0.177   9.332  10.690  1.00  0.95           O  
ATOM   4126  H   ASP A 264       3.236   7.244   7.893  1.00  0.76           H  
ATOM   4127  HA  ASP A 264       0.907   5.957   9.064  1.00  0.76           H  
ATOM   4128 1HB  ASP A 264       2.005   7.924  10.146  1.00  1.13           H  
ATOM   4129 2HB  ASP A 264       1.597   8.913   8.751  1.00  1.13           H  
ATOM   4130  N   ALA A 265      -0.346   5.951   6.878  1.00  0.89           N  
ATOM   4131  CA  ALA A 265      -1.357   6.040   5.831  1.00  1.27           C  
ATOM   4132  C   ALA A 265      -2.764   6.258   6.391  1.00  1.35           C  
ATOM   4133  O   ALA A 265      -3.746   6.121   5.658  1.00  5.29           O  
ATOM   4134  CB  ALA A 265      -1.346   4.795   4.987  1.00  1.91           C  
ATOM   4135  H   ALA A 265      -0.064   5.046   7.252  1.00  1.07           H  
ATOM   4136  HA  ALA A 265      -1.111   6.895   5.202  1.00  1.52           H  
ATOM   4137 1HB  ALA A 265      -2.078   4.893   4.193  1.00  2.29           H  
ATOM   4138 2HB  ALA A 265      -0.356   4.659   4.554  1.00  2.29           H  
ATOM   4139 3HB  ALA A 265      -1.597   3.939   5.609  1.00  2.29           H  
ATOM   4140  N   GLY A 266      -2.878   6.574   7.687  1.00  2.07           N  
ATOM   4141  CA  GLY A 266      -4.182   6.748   8.311  1.00  1.89           C  
ATOM   4142  C   GLY A 266      -4.828   8.113   8.046  1.00  2.04           C  
ATOM   4143  O   GLY A 266      -5.976   8.336   8.439  1.00  5.30           O  
ATOM   4144  H   GLY A 266      -2.059   6.709   8.274  1.00  2.48           H  
ATOM   4145 1HA  GLY A 266      -4.847   5.966   7.952  1.00  2.27           H  
ATOM   4146 2HA  GLY A 266      -4.079   6.600   9.386  1.00  2.27           H  
ATOM   4147  N   GLY A 267      -4.109   9.025   7.394  1.00  1.48           N  
ATOM   4148  CA  GLY A 267      -4.675  10.336   7.100  1.00  1.35           C  
ATOM   4149  C   GLY A 267      -5.734  10.228   6.008  1.00  0.93           C  
ATOM   4150  O   GLY A 267      -5.616   9.401   5.103  1.00  1.40           O  
ATOM   4151  H   GLY A 267      -3.164   8.817   7.106  1.00  1.78           H  
ATOM   4152 1HA  GLY A 267      -5.117  10.754   8.005  1.00  1.62           H  
ATOM   4153 2HA  GLY A 267      -3.882  11.013   6.784  1.00  1.62           H  
ATOM   4154  N   GLN A 268      -6.770  11.061   6.102  1.00  1.36           N  
ATOM   4155  CA  GLN A 268      -7.848  11.055   5.114  1.00  1.24           C  
ATOM   4156  C   GLN A 268      -7.368  11.665   3.803  1.00  0.93           C  
ATOM   4157  O   GLN A 268      -7.767  11.228   2.726  1.00  0.93           O  
ATOM   4158  CB  GLN A 268      -9.086  11.784   5.638  1.00  1.86           C  
ATOM   4159  CG  GLN A 268     -10.292  11.691   4.713  1.00  1.86           C  
ATOM   4160  CD  GLN A 268     -11.553  12.241   5.352  1.00  1.86           C  
ATOM   4161  OE1 GLN A 268     -11.558  12.583   6.539  1.00  1.86           O  
ATOM   4162  NE2 GLN A 268     -12.633  12.313   4.585  1.00  1.86           N  
ATOM   4163  H   GLN A 268      -6.813  11.712   6.875  1.00  1.63           H  
ATOM   4164  HA  GLN A 268      -8.127  10.021   4.915  1.00  1.49           H  
ATOM   4165 1HB  GLN A 268      -9.372  11.367   6.604  1.00  2.23           H  
ATOM   4166 2HB  GLN A 268      -8.856  12.838   5.789  1.00  2.23           H  
ATOM   4167 1HG  GLN A 268     -10.090  12.261   3.808  1.00  2.23           H  
ATOM   4168 2HG  GLN A 268     -10.465  10.643   4.466  1.00  2.23           H  
ATOM   4169 1HE2 GLN A 268     -13.493  12.661   4.961  1.00  2.23           H  
ATOM   4170 2HE2 GLN A 268     -12.592  12.018   3.632  1.00  2.23           H  
ATOM   4171  N   ASP A 269      -6.497  12.668   3.889  1.00  1.02           N  
ATOM   4172  CA  ASP A 269      -5.927  13.242   2.680  1.00  1.17           C  
ATOM   4173  C   ASP A 269      -5.026  12.213   2.001  1.00  1.03           C  
ATOM   4174  O   ASP A 269      -4.882  12.217   0.781  1.00  1.69           O  
ATOM   4175  CB  ASP A 269      -5.121  14.511   2.966  1.00  1.75           C  
ATOM   4176  CG  ASP A 269      -5.972  15.694   3.379  1.00  1.75           C  
ATOM   4177  OD1 ASP A 269      -7.170  15.555   3.424  1.00  1.75           O  
ATOM   4178  OD2 ASP A 269      -5.422  16.754   3.569  1.00  1.75           O  
ATOM   4179  H   ASP A 269      -6.214  13.021   4.792  1.00  1.22           H  
ATOM   4180  HA  ASP A 269      -6.738  13.493   1.995  1.00  1.40           H  
ATOM   4181 1HB  ASP A 269      -4.397  14.310   3.756  1.00  2.11           H  
ATOM   4182 2HB  ASP A 269      -4.564  14.791   2.074  1.00  2.11           H  
ATOM   4183  N   PHE A 270      -4.417  11.328   2.795  1.00  0.84           N  
ATOM   4184  CA  PHE A 270      -3.578  10.276   2.246  1.00  0.80           C  
ATOM   4185  C   PHE A 270      -4.493   9.314   1.484  1.00  0.85           C  
ATOM   4186  O   PHE A 270      -4.217   8.960   0.339  1.00  1.04           O  
ATOM   4187  CB  PHE A 270      -2.826   9.529   3.342  1.00  1.20           C  
ATOM   4188  CG  PHE A 270      -1.772   8.624   2.794  1.00  1.20           C  
ATOM   4189  CD1 PHE A 270      -0.487   9.101   2.611  1.00  1.20           C  
ATOM   4190  CD2 PHE A 270      -2.050   7.322   2.430  1.00  1.20           C  
ATOM   4191  CE1 PHE A 270       0.500   8.298   2.089  1.00  1.20           C  
ATOM   4192  CE2 PHE A 270      -1.059   6.518   1.900  1.00  1.20           C  
ATOM   4193  CZ  PHE A 270       0.212   7.006   1.728  1.00  1.20           C  
ATOM   4194  H   PHE A 270      -4.549  11.378   3.795  1.00  1.01           H  
ATOM   4195  HA  PHE A 270      -2.862  10.712   1.549  1.00  0.96           H  
ATOM   4196 1HB  PHE A 270      -2.352  10.241   4.016  1.00  1.44           H  
ATOM   4197 2HB  PHE A 270      -3.519   8.928   3.928  1.00  1.44           H  
ATOM   4198  HD1 PHE A 270      -0.259  10.127   2.888  1.00  1.44           H  
ATOM   4199  HD2 PHE A 270      -3.061   6.935   2.563  1.00  1.44           H  
ATOM   4200  HE1 PHE A 270       1.507   8.691   1.956  1.00  1.44           H  
ATOM   4201  HE2 PHE A 270      -1.277   5.494   1.615  1.00  1.44           H  
ATOM   4202  HZ  PHE A 270       0.988   6.369   1.308  1.00  1.44           H  
ATOM   4203  N   GLN A 271      -5.622   8.948   2.109  1.00  0.88           N  
ATOM   4204  CA  GLN A 271      -6.653   8.120   1.474  1.00  1.47           C  
ATOM   4205  C   GLN A 271      -7.066   8.684   0.124  1.00  0.72           C  
ATOM   4206  O   GLN A 271      -7.210   7.939  -0.848  1.00  0.93           O  
ATOM   4207  CB  GLN A 271      -7.895   8.006   2.366  1.00  2.21           C  
ATOM   4208  CG  GLN A 271      -9.048   7.232   1.750  1.00  2.21           C  
ATOM   4209  CD  GLN A 271     -10.245   7.177   2.678  1.00  2.21           C  
ATOM   4210  OE1 GLN A 271     -10.171   7.642   3.818  1.00  2.21           O  
ATOM   4211  NE2 GLN A 271     -11.350   6.615   2.203  1.00  2.21           N  
ATOM   4212  H   GLN A 271      -5.769   9.247   3.066  1.00  1.06           H  
ATOM   4213  HA  GLN A 271      -6.245   7.123   1.313  1.00  1.76           H  
ATOM   4214 1HB  GLN A 271      -7.625   7.516   3.302  1.00  2.65           H  
ATOM   4215 2HB  GLN A 271      -8.270   8.992   2.615  1.00  2.65           H  
ATOM   4216 1HG  GLN A 271      -9.354   7.728   0.829  1.00  2.65           H  
ATOM   4217 2HG  GLN A 271      -8.729   6.214   1.537  1.00  2.65           H  
ATOM   4218 1HE2 GLN A 271     -12.169   6.557   2.776  1.00  2.65           H  
ATOM   4219 2HE2 GLN A 271     -11.370   6.253   1.270  1.00  2.65           H  
ATOM   4220  N   PHE A 272      -7.268   9.998   0.077  1.00  0.81           N  
ATOM   4221  CA  PHE A 272      -7.669  10.673  -1.142  1.00  0.71           C  
ATOM   4222  C   PHE A 272      -6.545  11.245  -1.982  1.00  0.63           C  
ATOM   4223  O   PHE A 272      -6.801  11.991  -2.921  1.00  0.66           O  
ATOM   4224  CB  PHE A 272      -8.706  11.725  -0.831  1.00  1.06           C  
ATOM   4225  CG  PHE A 272      -9.924  11.030  -0.370  1.00  1.06           C  
ATOM   4226  CD1 PHE A 272     -10.497  11.263   0.868  1.00  1.06           C  
ATOM   4227  CD2 PHE A 272     -10.457  10.064  -1.194  1.00  1.06           C  
ATOM   4228  CE1 PHE A 272     -11.606  10.536   1.256  1.00  1.06           C  
ATOM   4229  CE2 PHE A 272     -11.545   9.339  -0.812  1.00  1.06           C  
ATOM   4230  CZ  PHE A 272     -12.127   9.573   0.414  1.00  1.06           C  
ATOM   4231  H   PHE A 272      -7.163  10.544   0.923  1.00  0.97           H  
ATOM   4232  HA  PHE A 272      -8.188   9.943  -1.756  1.00  0.85           H  
ATOM   4233 1HB  PHE A 272      -8.359  12.399  -0.048  1.00  1.28           H  
ATOM   4234 2HB  PHE A 272      -8.947  12.304  -1.719  1.00  1.28           H  
ATOM   4235  HD1 PHE A 272     -10.066  12.014   1.530  1.00  1.28           H  
ATOM   4236  HD2 PHE A 272      -9.988   9.870  -2.158  1.00  1.28           H  
ATOM   4237  HE1 PHE A 272     -12.062  10.711   2.228  1.00  1.28           H  
ATOM   4238  HE2 PHE A 272     -11.933   8.577  -1.481  1.00  1.28           H  
ATOM   4239  HZ  PHE A 272     -12.993   8.991   0.720  1.00  1.28           H  
ATOM   4240  N   TYR A 273      -5.301  10.904  -1.686  1.00  0.64           N  
ATOM   4241  CA  TYR A 273      -4.216  11.459  -2.470  1.00  0.57           C  
ATOM   4242  C   TYR A 273      -4.309  11.085  -3.936  1.00  0.69           C  
ATOM   4243  O   TYR A 273      -4.448   9.907  -4.288  1.00  1.01           O  
ATOM   4244  CB  TYR A 273      -2.875  11.014  -1.934  1.00  0.85           C  
ATOM   4245  CG  TYR A 273      -1.739  11.453  -2.819  1.00  0.85           C  
ATOM   4246  CD1 TYR A 273      -1.171  12.718  -2.723  1.00  0.85           C  
ATOM   4247  CD2 TYR A 273      -1.286  10.559  -3.767  1.00  0.85           C  
ATOM   4248  CE1 TYR A 273      -0.127  13.063  -3.565  1.00  0.85           C  
ATOM   4249  CE2 TYR A 273      -0.264  10.906  -4.608  1.00  0.85           C  
ATOM   4250  CZ  TYR A 273       0.328  12.141  -4.509  1.00  0.85           C  
ATOM   4251  OH  TYR A 273       1.391  12.433  -5.331  1.00  0.85           O  
ATOM   4252  H   TYR A 273      -5.086  10.271  -0.929  1.00  0.77           H  
ATOM   4253  HA  TYR A 273      -4.271  12.546  -2.405  1.00  0.68           H  
ATOM   4254 1HB  TYR A 273      -2.718  11.427  -0.936  1.00  1.03           H  
ATOM   4255 2HB  TYR A 273      -2.856   9.934  -1.854  1.00  1.03           H  
ATOM   4256  HD1 TYR A 273      -1.535  13.427  -1.980  1.00  1.03           H  
ATOM   4257  HD2 TYR A 273      -1.743   9.573  -3.843  1.00  1.03           H  
ATOM   4258  HE1 TYR A 273       0.338  14.045  -3.484  1.00  1.03           H  
ATOM   4259  HE2 TYR A 273       0.091  10.197  -5.346  1.00  1.03           H  
ATOM   4260  HH  TYR A 273       1.570  13.374  -5.307  1.00  1.03           H  
ATOM   4261  N   SER A 274      -4.211  12.114  -4.776  1.00  0.66           N  
ATOM   4262  CA  SER A 274      -4.245  11.975  -6.215  1.00  0.92           C  
ATOM   4263  C   SER A 274      -2.932  12.364  -6.855  1.00  0.81           C  
ATOM   4264  O   SER A 274      -2.315  11.572  -7.562  1.00  1.63           O  
ATOM   4265  CB  SER A 274      -5.323  12.843  -6.785  1.00  1.38           C  
ATOM   4266  OG  SER A 274      -5.383  12.723  -8.180  1.00  1.38           O  
ATOM   4267  H   SER A 274      -4.135  13.052  -4.402  1.00  0.79           H  
ATOM   4268  HA  SER A 274      -4.455  10.934  -6.460  1.00  1.10           H  
ATOM   4269 1HB  SER A 274      -6.260  12.556  -6.335  1.00  1.66           H  
ATOM   4270 2HB  SER A 274      -5.142  13.882  -6.519  1.00  1.66           H  
ATOM   4271  HG  SER A 274      -4.563  13.095  -8.515  1.00  1.66           H  
ATOM   4272  N   GLU A 275      -2.525  13.608  -6.655  1.00  0.77           N  
ATOM   4273  CA  GLU A 275      -1.316  14.075  -7.313  1.00  1.40           C  
ATOM   4274  C   GLU A 275      -0.634  15.201  -6.579  1.00  0.72           C  
ATOM   4275  O   GLU A 275      -1.228  15.861  -5.733  1.00  1.88           O  
ATOM   4276  CB  GLU A 275      -1.648  14.547  -8.723  1.00  2.10           C  
ATOM   4277  CG  GLU A 275      -2.578  15.750  -8.743  1.00  2.10           C  
ATOM   4278  CD  GLU A 275      -2.941  16.202 -10.124  1.00  2.10           C  
ATOM   4279  OE1 GLU A 275      -2.583  15.536 -11.066  1.00  2.10           O  
ATOM   4280  OE2 GLU A 275      -3.575  17.223 -10.236  1.00  2.10           O  
ATOM   4281  H   GLU A 275      -3.055  14.225  -6.047  1.00  0.92           H  
ATOM   4282  HA  GLU A 275      -0.617  13.243  -7.371  1.00  1.68           H  
ATOM   4283 1HB  GLU A 275      -0.730  14.814  -9.248  1.00  2.52           H  
ATOM   4284 2HB  GLU A 275      -2.122  13.738  -9.279  1.00  2.52           H  
ATOM   4285 1HG  GLU A 275      -3.492  15.496  -8.207  1.00  2.52           H  
ATOM   4286 2HG  GLU A 275      -2.097  16.571  -8.215  1.00  2.52           H  
ATOM   4287  N   GLY A 276       0.618  15.442  -6.926  1.00  0.98           N  
ATOM   4288  CA  GLY A 276       1.363  16.537  -6.317  1.00  0.68           C  
ATOM   4289  C   GLY A 276       2.183  16.040  -5.147  1.00  0.80           C  
ATOM   4290  O   GLY A 276       2.267  14.841  -4.912  1.00  1.72           O  
ATOM   4291  H   GLY A 276       1.061  14.841  -7.619  1.00  1.18           H  
ATOM   4292 1HA  GLY A 276       2.019  16.986  -7.063  1.00  0.82           H  
ATOM   4293 2HA  GLY A 276       0.675  17.312  -5.988  1.00  0.82           H  
ATOM   4294  N   VAL A 277       2.800  16.951  -4.409  1.00  0.72           N  
ATOM   4295  CA  VAL A 277       3.663  16.535  -3.311  1.00  0.89           C  
ATOM   4296  C   VAL A 277       2.937  16.570  -1.984  1.00  0.61           C  
ATOM   4297  O   VAL A 277       2.550  17.627  -1.492  1.00  0.60           O  
ATOM   4298  CB  VAL A 277       4.920  17.401  -3.266  1.00  1.33           C  
ATOM   4299  CG1 VAL A 277       5.789  16.969  -2.102  1.00  1.33           C  
ATOM   4300  CG2 VAL A 277       5.665  17.248  -4.585  1.00  1.33           C  
ATOM   4301  H   VAL A 277       2.656  17.932  -4.602  1.00  0.86           H  
ATOM   4302  HA  VAL A 277       3.977  15.514  -3.488  1.00  1.07           H  
ATOM   4303  HB  VAL A 277       4.644  18.444  -3.111  1.00  1.60           H  
ATOM   4304 1HG1 VAL A 277       6.687  17.586  -2.065  1.00  1.60           H  
ATOM   4305 2HG1 VAL A 277       5.232  17.085  -1.173  1.00  1.60           H  
ATOM   4306 3HG1 VAL A 277       6.072  15.925  -2.228  1.00  1.60           H  
ATOM   4307 1HG2 VAL A 277       6.566  17.855  -4.576  1.00  1.60           H  
ATOM   4308 2HG2 VAL A 277       5.938  16.204  -4.727  1.00  1.60           H  
ATOM   4309 3HG2 VAL A 277       5.022  17.569  -5.404  1.00  1.60           H  
ATOM   4310  N   PHE A 278       2.731  15.386  -1.431  1.00  0.67           N  
ATOM   4311  CA  PHE A 278       1.990  15.213  -0.198  1.00  0.59           C  
ATOM   4312  C   PHE A 278       2.780  15.649   1.029  1.00  0.61           C  
ATOM   4313  O   PHE A 278       3.939  15.265   1.215  1.00  1.16           O  
ATOM   4314  CB  PHE A 278       1.559  13.761  -0.046  1.00  0.89           C  
ATOM   4315  CG  PHE A 278       0.608  13.539   1.089  1.00  0.89           C  
ATOM   4316  CD1 PHE A 278      -0.720  13.899   0.940  1.00  0.89           C  
ATOM   4317  CD2 PHE A 278       1.015  12.980   2.289  1.00  0.89           C  
ATOM   4318  CE1 PHE A 278      -1.621  13.706   1.958  1.00  0.89           C  
ATOM   4319  CE2 PHE A 278       0.110  12.790   3.316  1.00  0.89           C  
ATOM   4320  CZ  PHE A 278      -1.211  13.150   3.149  1.00  0.89           C  
ATOM   4321  H   PHE A 278       3.108  14.568  -1.884  1.00  0.80           H  
ATOM   4322  HA  PHE A 278       1.094  15.825  -0.256  1.00  0.71           H  
ATOM   4323 1HB  PHE A 278       1.082  13.424  -0.963  1.00  1.06           H  
ATOM   4324 2HB  PHE A 278       2.436  13.136   0.115  1.00  1.06           H  
ATOM   4325  HD1 PHE A 278      -1.048  14.339  -0.001  1.00  1.06           H  
ATOM   4326  HD2 PHE A 278       2.059  12.693   2.418  1.00  1.06           H  
ATOM   4327  HE1 PHE A 278      -2.657  13.994   1.817  1.00  1.06           H  
ATOM   4328  HE2 PHE A 278       0.435  12.354   4.258  1.00  1.06           H  
ATOM   4329  HZ  PHE A 278      -1.924  12.998   3.957  1.00  1.06           H  
ATOM   4330  N   THR A 279       2.138  16.460   1.868  1.00  0.63           N  
ATOM   4331  CA  THR A 279       2.750  16.923   3.108  1.00  0.85           C  
ATOM   4332  C   THR A 279       1.926  16.543   4.340  1.00  2.21           C  
ATOM   4333  O   THR A 279       2.444  16.523   5.458  1.00  9.80           O  
ATOM   4334  CB  THR A 279       2.943  18.447   3.103  1.00  1.27           C  
ATOM   4335  OG1 THR A 279       1.666  19.089   2.984  1.00  1.27           O  
ATOM   4336  CG2 THR A 279       3.843  18.868   1.954  1.00  1.27           C  
ATOM   4337  H   THR A 279       1.200  16.754   1.638  1.00  0.76           H  
ATOM   4338  HA  THR A 279       3.726  16.461   3.192  1.00  1.02           H  
ATOM   4339  HB  THR A 279       3.402  18.753   4.043  1.00  1.53           H  
ATOM   4340  HG1 THR A 279       1.105  18.820   3.717  1.00  1.53           H  
ATOM   4341 1HG2 THR A 279       3.972  19.950   1.970  1.00  1.53           H  
ATOM   4342 2HG2 THR A 279       4.812  18.387   2.062  1.00  1.53           H  
ATOM   4343 3HG2 THR A 279       3.394  18.571   1.008  1.00  1.53           H  
ATOM   4344  N   GLY A 280       0.646  16.254   4.134  1.00  0.94           N  
ATOM   4345  CA  GLY A 280      -0.259  15.898   5.222  1.00  2.13           C  
ATOM   4346  C   GLY A 280      -1.667  16.363   4.867  1.00  7.50           C  
ATOM   4347  O   GLY A 280      -1.739  17.556   4.573  1.00 43.24           O  
ATOM   4348  H   GLY A 280       0.276  16.281   3.197  1.00  1.13           H  
ATOM   4349 1HA  GLY A 280      -0.240  14.820   5.371  1.00  2.56           H  
ATOM   4350 2HA  GLY A 280       0.073  16.368   6.146  1.00  2.56           H  
ATOM   4351  N   GLU A 281      -2.632  15.854   5.638  1.00  5.57           N  
ATOM   4352  CA  GLU A 281      -2.433  15.634   7.070  1.00  3.38           C  
ATOM   4353  C   GLU A 281      -1.941  14.234   7.406  1.00  3.89           C  
ATOM   4354  O   GLU A 281      -2.454  13.239   6.894  1.00 11.88           O  
ATOM   4355  CB  GLU A 281      -3.736  15.898   7.824  1.00  5.07           C  
ATOM   4356  CG  GLU A 281      -3.627  15.754   9.336  1.00  5.07           C  
ATOM   4357  CD  GLU A 281      -4.922  16.037  10.044  1.00  5.07           C  
ATOM   4358  OE1 GLU A 281      -5.886  16.340   9.383  1.00  5.07           O  
ATOM   4359  OE2 GLU A 281      -4.948  15.950  11.249  1.00  5.07           O  
ATOM   4360  H   GLU A 281      -3.081  15.054   5.217  1.00  6.68           H  
ATOM   4361  HA  GLU A 281      -1.685  16.346   7.421  1.00  4.06           H  
ATOM   4362 1HB  GLU A 281      -4.083  16.909   7.607  1.00  6.08           H  
ATOM   4363 2HB  GLU A 281      -4.505  15.208   7.475  1.00  6.08           H  
ATOM   4364 1HG  GLU A 281      -3.315  14.738   9.574  1.00  6.08           H  
ATOM   4365 2HG  GLU A 281      -2.861  16.436   9.702  1.00  6.08           H  
ATOM   4366  N   CYS A 282      -0.943  14.174   8.279  1.00  1.70           N  
ATOM   4367  CA  CYS A 282      -0.360  12.915   8.715  1.00  1.67           C  
ATOM   4368  C   CYS A 282       0.471  13.120   9.973  1.00  1.29           C  
ATOM   4369  O   CYS A 282       0.866  14.245  10.281  1.00  2.58           O  
ATOM   4370  CB  CYS A 282       0.518  12.347   7.615  1.00  2.50           C  
ATOM   4371  SG  CYS A 282       1.902  13.430   7.190  1.00  2.50           S  
ATOM   4372  H   CYS A 282      -0.574  15.035   8.656  1.00  2.04           H  
ATOM   4373  HA  CYS A 282      -1.164  12.210   8.932  1.00  2.00           H  
ATOM   4374 1HB  CYS A 282       0.922  11.384   7.929  1.00  3.01           H  
ATOM   4375 2HB  CYS A 282      -0.074  12.179   6.716  1.00  3.01           H  
ATOM   4376  HG  CYS A 282       2.402  13.500   8.420  1.00  3.01           H  
ATOM   4377  N   GLY A 283       0.748  12.036  10.695  1.00  1.17           N  
ATOM   4378  CA  GLY A 283       1.540  12.126  11.910  1.00  2.13           C  
ATOM   4379  C   GLY A 283       2.683  11.123  11.914  1.00  1.57           C  
ATOM   4380  O   GLY A 283       3.377  10.942  10.913  1.00  2.29           O  
ATOM   4381  H   GLY A 283       0.401  11.123  10.420  1.00  1.40           H  
ATOM   4382 1HA  GLY A 283       1.940  13.135  12.011  1.00  2.56           H  
ATOM   4383 2HA  GLY A 283       0.898  11.952  12.772  1.00  2.56           H  
ATOM   4384  N   THR A 284       2.864  10.477  13.062  1.00  1.72           N  
ATOM   4385  CA  THR A 284       3.917   9.491  13.268  1.00  1.56           C  
ATOM   4386  C   THR A 284       3.343   8.100  13.501  1.00  1.76           C  
ATOM   4387  O   THR A 284       4.070   7.166  13.847  1.00  7.39           O  
ATOM   4388  CB  THR A 284       4.789   9.880  14.471  1.00  2.34           C  
ATOM   4389  OG1 THR A 284       3.977   9.944  15.652  1.00  2.34           O  
ATOM   4390  CG2 THR A 284       5.430  11.233  14.233  1.00  2.34           C  
ATOM   4391  H   THR A 284       2.247  10.689  13.834  1.00  2.06           H  
ATOM   4392  HA  THR A 284       4.542   9.456  12.376  1.00  1.87           H  
ATOM   4393  HB  THR A 284       5.567   9.133  14.616  1.00  2.81           H  
ATOM   4394  HG1 THR A 284       4.527  10.181  16.403  1.00  2.81           H  
ATOM   4395 1HG2 THR A 284       6.046  11.501  15.091  1.00  2.81           H  
ATOM   4396 2HG2 THR A 284       6.052  11.189  13.340  1.00  2.81           H  
ATOM   4397 3HG2 THR A 284       4.654  11.986  14.097  1.00  2.81           H  
ATOM   4398  N   ASP A 285       2.031   7.963  13.328  1.00  3.93           N  
ATOM   4399  CA  ASP A 285       1.359   6.696  13.577  1.00  4.51           C  
ATOM   4400  C   ASP A 285       1.600   5.740  12.416  1.00  2.70           C  
ATOM   4401  O   ASP A 285       0.747   5.572  11.546  1.00  2.56           O  
ATOM   4402  CB  ASP A 285      -0.143   6.939  13.785  1.00  6.76           C  
ATOM   4403  CG  ASP A 285      -0.910   5.708  14.246  1.00  6.76           C  
ATOM   4404  OD1 ASP A 285      -0.293   4.693  14.451  1.00  6.76           O  
ATOM   4405  OD2 ASP A 285      -2.103   5.796  14.413  1.00  6.76           O  
ATOM   4406  H   ASP A 285       1.477   8.750  13.024  1.00  4.72           H  
ATOM   4407  HA  ASP A 285       1.773   6.252  14.482  1.00  5.41           H  
ATOM   4408 1HB  ASP A 285      -0.280   7.729  14.524  1.00  8.12           H  
ATOM   4409 2HB  ASP A 285      -0.584   7.290  12.851  1.00  8.12           H  
ATOM   4410  N   LEU A 286       2.766   5.100  12.429  1.00  2.35           N  
ATOM   4411  CA  LEU A 286       3.165   4.206  11.353  1.00  1.62           C  
ATOM   4412  C   LEU A 286       2.258   2.998  11.285  1.00  1.79           C  
ATOM   4413  O   LEU A 286       2.082   2.295  12.280  1.00  2.59           O  
ATOM   4414  CB  LEU A 286       4.590   3.704  11.579  1.00  2.43           C  
ATOM   4415  CG  LEU A 286       5.691   4.756  11.643  1.00  2.43           C  
ATOM   4416  CD1 LEU A 286       7.018   4.051  11.886  1.00  2.43           C  
ATOM   4417  CD2 LEU A 286       5.703   5.559  10.369  1.00  2.43           C  
ATOM   4418  H   LEU A 286       3.406   5.294  13.189  1.00  2.82           H  
ATOM   4419  HA  LEU A 286       3.108   4.745  10.409  1.00  1.94           H  
ATOM   4420 1HB  LEU A 286       4.612   3.157  12.519  1.00  2.92           H  
ATOM   4421 2HB  LEU A 286       4.844   3.011  10.777  1.00  2.92           H  
ATOM   4422  HG  LEU A 286       5.511   5.425  12.485  1.00  2.92           H  
ATOM   4423 1HD1 LEU A 286       7.813   4.785  11.954  1.00  2.92           H  
ATOM   4424 2HD1 LEU A 286       6.964   3.493  12.820  1.00  2.92           H  
ATOM   4425 3HD1 LEU A 286       7.223   3.367  11.064  1.00  2.92           H  
ATOM   4426 1HD2 LEU A 286       6.496   6.303  10.421  1.00  2.92           H  
ATOM   4427 2HD2 LEU A 286       5.885   4.890   9.535  1.00  2.92           H  
ATOM   4428 3HD2 LEU A 286       4.741   6.055  10.237  1.00  2.92           H  
ATOM   4429  N   ASP A 287       1.702   2.732  10.110  1.00  1.44           N  
ATOM   4430  CA  ASP A 287       0.835   1.575   9.986  1.00  2.09           C  
ATOM   4431  C   ASP A 287       0.783   0.965   8.592  1.00  2.22           C  
ATOM   4432  O   ASP A 287       0.151  -0.077   8.401  1.00  5.71           O  
ATOM   4433  CB  ASP A 287      -0.586   1.963  10.412  1.00  3.13           C  
ATOM   4434  CG  ASP A 287      -1.213   3.045   9.528  1.00  3.13           C  
ATOM   4435  OD1 ASP A 287      -0.590   3.454   8.576  1.00  3.13           O  
ATOM   4436  OD2 ASP A 287      -2.318   3.442   9.813  1.00  3.13           O  
ATOM   4437  H   ASP A 287       1.868   3.338   9.317  1.00  1.73           H  
ATOM   4438  HA  ASP A 287       1.203   0.810  10.666  1.00  2.51           H  
ATOM   4439 1HB  ASP A 287      -1.227   1.082  10.393  1.00  3.76           H  
ATOM   4440 2HB  ASP A 287      -0.565   2.331  11.438  1.00  3.76           H  
ATOM   4441  N   HIS A 288       1.492   1.549   7.627  1.00  1.61           N  
ATOM   4442  CA  HIS A 288       1.374   1.063   6.268  1.00  3.18           C  
ATOM   4443  C   HIS A 288       2.703   1.014   5.515  1.00  2.13           C  
ATOM   4444  O   HIS A 288       3.241   2.039   5.100  1.00  5.18           O  
ATOM   4445  CB  HIS A 288       0.377   1.959   5.555  1.00  4.77           C  
ATOM   4446  CG  HIS A 288      -0.020   1.531   4.193  1.00  4.77           C  
ATOM   4447  ND1 HIS A 288      -0.783   0.411   3.964  1.00  4.77           N  
ATOM   4448  CD2 HIS A 288       0.205   2.087   2.985  1.00  4.77           C  
ATOM   4449  CE1 HIS A 288      -0.992   0.284   2.668  1.00  4.77           C  
ATOM   4450  NE2 HIS A 288      -0.404   1.288   2.054  1.00  4.77           N  
ATOM   4451  H   HIS A 288       2.036   2.379   7.800  1.00  1.93           H  
ATOM   4452  HA  HIS A 288       0.966   0.058   6.274  1.00  3.82           H  
ATOM   4453 1HB  HIS A 288      -0.527   2.033   6.161  1.00  5.72           H  
ATOM   4454 2HB  HIS A 288       0.801   2.959   5.484  1.00  5.72           H  
ATOM   4455  HD2 HIS A 288       0.767   3.000   2.790  1.00  5.72           H  
ATOM   4456  HE1 HIS A 288      -1.559  -0.512   2.186  1.00  5.72           H  
ATOM   4457  HE2 HIS A 288      -0.407   1.447   1.056  1.00  5.72           H  
ATOM   4458  N   GLY A 289       3.223  -0.198   5.344  1.00  0.82           N  
ATOM   4459  CA  GLY A 289       4.462  -0.413   4.594  1.00  0.68           C  
ATOM   4460  C   GLY A 289       4.295  -0.130   3.092  1.00  0.65           C  
ATOM   4461  O   GLY A 289       3.388  -0.648   2.445  1.00  1.17           O  
ATOM   4462  H   GLY A 289       2.735  -0.986   5.762  1.00  0.98           H  
ATOM   4463 1HA  GLY A 289       5.245   0.227   5.000  1.00  0.82           H  
ATOM   4464 2HA  GLY A 289       4.792  -1.442   4.735  1.00  0.82           H  
ATOM   4465  N   VAL A 290       5.186   0.703   2.551  1.00  0.41           N  
ATOM   4466  CA  VAL A 290       5.217   1.078   1.127  1.00  0.34           C  
ATOM   4467  C   VAL A 290       6.656   1.039   0.601  1.00  0.37           C  
ATOM   4468  O   VAL A 290       7.589   0.871   1.383  1.00  0.81           O  
ATOM   4469  CB  VAL A 290       4.611   2.473   0.915  1.00  0.51           C  
ATOM   4470  CG1 VAL A 290       3.155   2.513   1.319  1.00  0.51           C  
ATOM   4471  CG2 VAL A 290       5.384   3.455   1.754  1.00  0.51           C  
ATOM   4472  H   VAL A 290       5.895   1.094   3.156  1.00  0.49           H  
ATOM   4473  HA  VAL A 290       4.622   0.357   0.565  1.00  0.41           H  
ATOM   4474  HB  VAL A 290       4.671   2.736  -0.140  1.00  0.61           H  
ATOM   4475 1HG1 VAL A 290       2.761   3.516   1.154  1.00  0.61           H  
ATOM   4476 2HG1 VAL A 290       2.589   1.799   0.720  1.00  0.61           H  
ATOM   4477 3HG1 VAL A 290       3.061   2.260   2.374  1.00  0.61           H  
ATOM   4478 1HG2 VAL A 290       4.979   4.454   1.614  1.00  0.61           H  
ATOM   4479 2HG2 VAL A 290       5.312   3.176   2.806  1.00  0.61           H  
ATOM   4480 3HG2 VAL A 290       6.424   3.435   1.439  1.00  0.61           H  
ATOM   4481  N   ALA A 291       6.851   1.140  -0.715  1.00  0.25           N  
ATOM   4482  CA  ALA A 291       8.218   1.045  -1.238  1.00  0.33           C  
ATOM   4483  C   ALA A 291       8.660   2.292  -1.996  1.00  0.29           C  
ATOM   4484  O   ALA A 291       7.982   2.751  -2.907  1.00  0.37           O  
ATOM   4485  CB  ALA A 291       8.333  -0.168  -2.145  1.00  0.49           C  
ATOM   4486  H   ALA A 291       6.070   1.285  -1.350  1.00  0.30           H  
ATOM   4487  HA  ALA A 291       8.893   0.917  -0.393  1.00  0.40           H  
ATOM   4488 1HB  ALA A 291       9.360  -0.261  -2.500  1.00  0.59           H  
ATOM   4489 2HB  ALA A 291       8.060  -1.064  -1.588  1.00  0.59           H  
ATOM   4490 3HB  ALA A 291       7.664  -0.050  -2.996  1.00  0.59           H  
ATOM   4491  N   VAL A 292       9.827   2.821  -1.643  1.00  0.31           N  
ATOM   4492  CA  VAL A 292      10.369   3.986  -2.325  1.00  0.27           C  
ATOM   4493  C   VAL A 292      10.995   3.518  -3.626  1.00  0.31           C  
ATOM   4494  O   VAL A 292      11.908   2.689  -3.631  1.00  0.56           O  
ATOM   4495  CB  VAL A 292      11.445   4.713  -1.487  1.00  0.41           C  
ATOM   4496  CG1 VAL A 292      11.987   5.892  -2.283  1.00  0.41           C  
ATOM   4497  CG2 VAL A 292      10.885   5.169  -0.155  1.00  0.41           C  
ATOM   4498  H   VAL A 292      10.354   2.408  -0.896  1.00  0.37           H  
ATOM   4499  HA  VAL A 292       9.560   4.681  -2.547  1.00  0.32           H  
ATOM   4500  HB  VAL A 292      12.273   4.027  -1.307  1.00  0.49           H  
ATOM   4501 1HG1 VAL A 292      12.759   6.397  -1.706  1.00  0.49           H  
ATOM   4502 2HG1 VAL A 292      12.408   5.538  -3.224  1.00  0.49           H  
ATOM   4503 3HG1 VAL A 292      11.178   6.593  -2.488  1.00  0.49           H  
ATOM   4504 1HG2 VAL A 292      11.670   5.660   0.419  1.00  0.49           H  
ATOM   4505 2HG2 VAL A 292      10.071   5.867  -0.311  1.00  0.49           H  
ATOM   4506 3HG2 VAL A 292      10.520   4.302   0.395  1.00  0.49           H  
ATOM   4507  N   VAL A 293      10.501   4.053  -4.731  1.00  0.35           N  
ATOM   4508  CA  VAL A 293      10.971   3.670  -6.051  1.00  1.26           C  
ATOM   4509  C   VAL A 293      11.726   4.785  -6.775  1.00  0.46           C  
ATOM   4510  O   VAL A 293      12.331   4.543  -7.821  1.00  4.65           O  
ATOM   4511  CB  VAL A 293       9.786   3.202  -6.913  1.00  1.89           C  
ATOM   4512  CG1 VAL A 293       9.136   1.972  -6.292  1.00  1.89           C  
ATOM   4513  CG2 VAL A 293       8.770   4.313  -7.037  1.00  1.89           C  
ATOM   4514  H   VAL A 293       9.771   4.743  -4.649  1.00  0.42           H  
ATOM   4515  HA  VAL A 293      11.650   2.825  -5.934  1.00  1.51           H  
ATOM   4516  HB  VAL A 293      10.149   2.944  -7.900  1.00  2.27           H  
ATOM   4517 1HG1 VAL A 293       8.306   1.644  -6.919  1.00  2.27           H  
ATOM   4518 2HG1 VAL A 293       9.870   1.171  -6.215  1.00  2.27           H  
ATOM   4519 3HG1 VAL A 293       8.763   2.218  -5.298  1.00  2.27           H  
ATOM   4520 1HG2 VAL A 293       7.944   3.981  -7.660  1.00  2.27           H  
ATOM   4521 2HG2 VAL A 293       8.396   4.576  -6.048  1.00  2.27           H  
ATOM   4522 3HG2 VAL A 293       9.241   5.184  -7.493  1.00  2.27           H  
ATOM   4523  N   GLY A 294      11.717   5.992  -6.218  1.00  0.94           N  
ATOM   4524  CA  GLY A 294      12.469   7.063  -6.851  1.00  0.45           C  
ATOM   4525  C   GLY A 294      12.577   8.332  -6.015  1.00  0.34           C  
ATOM   4526  O   GLY A 294      12.334   8.333  -4.810  1.00  0.76           O  
ATOM   4527  H   GLY A 294      11.171   6.174  -5.387  1.00  1.13           H  
ATOM   4528 1HA  GLY A 294      13.470   6.702  -7.086  1.00  0.54           H  
ATOM   4529 2HA  GLY A 294      11.996   7.302  -7.802  1.00  0.54           H  
ATOM   4530  N   TYR A 295      12.938   9.413  -6.692  1.00  0.42           N  
ATOM   4531  CA  TYR A 295      13.154  10.720  -6.103  1.00  1.12           C  
ATOM   4532  C   TYR A 295      13.095  11.827  -7.154  1.00  0.83           C  
ATOM   4533  O   TYR A 295      13.589  11.660  -8.264  1.00  1.71           O  
ATOM   4534  CB  TYR A 295      14.502  10.739  -5.390  1.00  1.68           C  
ATOM   4535  CG  TYR A 295      14.839  12.091  -4.846  1.00  1.68           C  
ATOM   4536  CD1 TYR A 295      14.088  12.596  -3.810  1.00  1.68           C  
ATOM   4537  CD2 TYR A 295      15.891  12.824  -5.376  1.00  1.68           C  
ATOM   4538  CE1 TYR A 295      14.369  13.838  -3.309  1.00  1.68           C  
ATOM   4539  CE2 TYR A 295      16.189  14.067  -4.852  1.00  1.68           C  
ATOM   4540  CZ  TYR A 295      15.430  14.573  -3.817  1.00  1.68           C  
ATOM   4541  OH  TYR A 295      15.728  15.802  -3.272  1.00  1.68           O  
ATOM   4542  H   TYR A 295      13.107   9.305  -7.676  1.00  0.50           H  
ATOM   4543  HA  TYR A 295      12.365  10.909  -5.374  1.00  1.34           H  
ATOM   4544 1HB  TYR A 295      14.493  10.026  -4.566  1.00  2.02           H  
ATOM   4545 2HB  TYR A 295      15.290  10.441  -6.081  1.00  2.02           H  
ATOM   4546  HD1 TYR A 295      13.262  12.015  -3.400  1.00  2.02           H  
ATOM   4547  HD2 TYR A 295      16.485  12.418  -6.195  1.00  2.02           H  
ATOM   4548  HE1 TYR A 295      13.760  14.235  -2.501  1.00  2.02           H  
ATOM   4549  HE2 TYR A 295      17.022  14.645  -5.255  1.00  2.02           H  
ATOM   4550  HH  TYR A 295      16.306  16.280  -3.874  1.00  2.02           H  
ATOM   4551  N   GLY A 296      12.488  12.961  -6.831  1.00  0.90           N  
ATOM   4552  CA  GLY A 296      12.470  14.037  -7.812  1.00  1.16           C  
ATOM   4553  C   GLY A 296      12.338  15.427  -7.203  1.00  0.95           C  
ATOM   4554  O   GLY A 296      12.194  15.590  -5.992  1.00  0.93           O  
ATOM   4555  H   GLY A 296      12.068  13.082  -5.919  1.00  1.08           H  
ATOM   4556 1HA  GLY A 296      13.386  13.994  -8.401  1.00  1.39           H  
ATOM   4557 2HA  GLY A 296      11.648  13.870  -8.506  1.00  1.39           H  
ATOM   4558  N   THR A 297      12.403  16.433  -8.076  1.00  1.12           N  
ATOM   4559  CA  THR A 297      12.269  17.836  -7.693  1.00  1.34           C  
ATOM   4560  C   THR A 297      11.393  18.561  -8.723  1.00  1.69           C  
ATOM   4561  O   THR A 297      11.581  18.383  -9.928  1.00  3.51           O  
ATOM   4562  CB  THR A 297      13.649  18.534  -7.594  1.00  2.01           C  
ATOM   4563  OG1 THR A 297      14.488  17.833  -6.667  1.00  2.01           O  
ATOM   4564  CG2 THR A 297      13.479  19.965  -7.103  1.00  2.01           C  
ATOM   4565  H   THR A 297      12.537  16.213  -9.053  1.00  1.34           H  
ATOM   4566  HA  THR A 297      11.780  17.889  -6.725  1.00  1.61           H  
ATOM   4567  HB  THR A 297      14.127  18.542  -8.573  1.00  2.41           H  
ATOM   4568  HG1 THR A 297      14.713  16.971  -7.027  1.00  2.41           H  
ATOM   4569 1HG2 THR A 297      14.456  20.444  -7.035  1.00  2.41           H  
ATOM   4570 2HG2 THR A 297      12.855  20.519  -7.801  1.00  2.41           H  
ATOM   4571 3HG2 THR A 297      13.009  19.961  -6.121  1.00  2.41           H  
ATOM   4572  N   THR A 298      10.450  19.381  -8.258  1.00  2.53           N  
ATOM   4573  CA  THR A 298       9.569  20.112  -9.166  1.00  3.23           C  
ATOM   4574  C   THR A 298      10.219  21.401  -9.634  1.00  4.26           C  
ATOM   4575  O   THR A 298      11.241  21.824  -9.097  1.00  5.43           O  
ATOM   4576  CB  THR A 298       8.241  20.507  -8.502  1.00  4.84           C  
ATOM   4577  OG1 THR A 298       8.511  21.466  -7.474  1.00  4.84           O  
ATOM   4578  CG2 THR A 298       7.543  19.298  -7.900  1.00  4.84           C  
ATOM   4579  H   THR A 298      10.331  19.480  -7.261  1.00  3.04           H  
ATOM   4580  HA  THR A 298       9.365  19.490 -10.038  1.00  3.88           H  
ATOM   4581  HB  THR A 298       7.589  20.963  -9.247  1.00  5.81           H  
ATOM   4582  HG1 THR A 298       7.726  21.992  -7.284  1.00  5.81           H  
ATOM   4583 1HG2 THR A 298       6.608  19.612  -7.435  1.00  5.81           H  
ATOM   4584 2HG2 THR A 298       7.334  18.571  -8.684  1.00  5.81           H  
ATOM   4585 3HG2 THR A 298       8.186  18.845  -7.147  1.00  5.81           H  
ATOM   4586  N   LEU A 299       9.597  22.044 -10.618  1.00  5.18           N  
ATOM   4587  CA  LEU A 299      10.078  23.317 -11.146  1.00  6.78           C  
ATOM   4588  C   LEU A 299      10.243  24.383 -10.071  1.00  7.89           C  
ATOM   4589  O   LEU A 299      11.217  25.138 -10.088  1.00  9.88           O  
ATOM   4590  CB  LEU A 299       9.141  23.843 -12.228  1.00 10.17           C  
ATOM   4591  CG  LEU A 299       9.535  25.216 -12.780  1.00 10.17           C  
ATOM   4592  CD1 LEU A 299      10.930  25.157 -13.374  1.00 10.17           C  
ATOM   4593  CD2 LEU A 299       8.535  25.634 -13.831  1.00 10.17           C  
ATOM   4594  H   LEU A 299       8.763  21.636 -11.015  1.00  6.22           H  
ATOM   4595  HA  LEU A 299      11.054  23.144 -11.597  1.00  8.14           H  
ATOM   4596 1HB  LEU A 299       9.127  23.138 -13.057  1.00 12.20           H  
ATOM   4597 2HB  LEU A 299       8.135  23.918 -11.819  1.00 12.20           H  
ATOM   4598  HG  LEU A 299       9.541  25.947 -11.970  1.00 12.20           H  
ATOM   4599 1HD1 LEU A 299      11.203  26.140 -13.759  1.00 12.20           H  
ATOM   4600 2HD1 LEU A 299      11.642  24.858 -12.604  1.00 12.20           H  
ATOM   4601 3HD1 LEU A 299      10.947  24.437 -14.181  1.00 12.20           H  
ATOM   4602 1HD2 LEU A 299       8.824  26.611 -14.206  1.00 12.20           H  
ATOM   4603 2HD2 LEU A 299       8.532  24.911 -14.646  1.00 12.20           H  
ATOM   4604 3HD2 LEU A 299       7.544  25.693 -13.390  1.00 12.20           H  
ATOM   4605  N   ASP A 300       9.288  24.463  -9.143  1.00  7.47           N  
ATOM   4606  CA  ASP A 300       9.357  25.460  -8.081  1.00  8.89           C  
ATOM   4607  C   ASP A 300      10.273  25.054  -6.907  1.00  7.81           C  
ATOM   4608  O   ASP A 300      10.301  25.742  -5.885  1.00  8.89           O  
ATOM   4609  CB  ASP A 300       7.948  25.793  -7.562  1.00 13.34           C  
ATOM   4610  CG  ASP A 300       7.238  24.650  -6.845  1.00 13.34           C  
ATOM   4611  OD1 ASP A 300       7.845  23.628  -6.625  1.00 13.34           O  
ATOM   4612  OD2 ASP A 300       6.084  24.812  -6.528  1.00 13.34           O  
ATOM   4613  H   ASP A 300       8.505  23.827  -9.175  1.00  8.96           H  
ATOM   4614  HA  ASP A 300       9.768  26.374  -8.512  1.00 10.67           H  
ATOM   4615 1HB  ASP A 300       8.011  26.639  -6.877  1.00 16.00           H  
ATOM   4616 2HB  ASP A 300       7.326  26.107  -8.401  1.00 16.00           H  
ATOM   4617  N   GLY A 301      11.037  23.963  -7.056  1.00  6.29           N  
ATOM   4618  CA  GLY A 301      11.982  23.540  -6.034  1.00  6.04           C  
ATOM   4619  C   GLY A 301      11.393  22.620  -4.970  1.00  4.76           C  
ATOM   4620  O   GLY A 301      11.944  22.528  -3.870  1.00  7.82           O  
ATOM   4621  H   GLY A 301      10.987  23.402  -7.892  1.00  7.55           H  
ATOM   4622 1HA  GLY A 301      12.818  23.035  -6.517  1.00  7.25           H  
ATOM   4623 2HA  GLY A 301      12.395  24.424  -5.551  1.00  7.25           H  
ATOM   4624  N   THR A 302      10.290  21.934  -5.271  1.00  2.90           N  
ATOM   4625  CA  THR A 302       9.714  21.052  -4.268  1.00  2.20           C  
ATOM   4626  C   THR A 302      10.300  19.661  -4.422  1.00  1.82           C  
ATOM   4627  O   THR A 302      10.154  19.021  -5.458  1.00  2.25           O  
ATOM   4628  CB  THR A 302       8.181  20.977  -4.374  1.00  3.30           C  
ATOM   4629  OG1 THR A 302       7.612  22.282  -4.203  1.00  3.30           O  
ATOM   4630  CG2 THR A 302       7.649  20.065  -3.293  1.00  3.30           C  
ATOM   4631  H   THR A 302       9.843  22.005  -6.175  1.00  3.48           H  
ATOM   4632  HA  THR A 302       9.974  21.426  -3.277  1.00  2.64           H  
ATOM   4633  HB  THR A 302       7.892  20.584  -5.344  1.00  3.96           H  
ATOM   4634  HG1 THR A 302       7.729  22.791  -5.015  1.00  3.96           H  
ATOM   4635 1HG2 THR A 302       6.563  20.011  -3.364  1.00  3.96           H  
ATOM   4636 2HG2 THR A 302       8.072  19.068  -3.415  1.00  3.96           H  
ATOM   4637 3HG2 THR A 302       7.929  20.461  -2.318  1.00  3.96           H  
ATOM   4638  N   LYS A 303      10.984  19.199  -3.390  1.00  1.38           N  
ATOM   4639  CA  LYS A 303      11.636  17.900  -3.439  1.00  1.28           C  
ATOM   4640  C   LYS A 303      10.718  16.832  -2.885  1.00  0.99           C  
ATOM   4641  O   LYS A 303       9.957  17.095  -1.957  1.00  0.92           O  
ATOM   4642  CB  LYS A 303      12.941  17.972  -2.654  1.00  1.92           C  
ATOM   4643  CG  LYS A 303      13.938  18.950  -3.262  1.00  1.92           C  
ATOM   4644  CD  LYS A 303      15.199  19.086  -2.427  1.00  1.92           C  
ATOM   4645  CE  LYS A 303      16.150  20.101  -3.052  1.00  1.92           C  
ATOM   4646  NZ  LYS A 303      17.371  20.309  -2.224  1.00  1.92           N  
ATOM   4647  H   LYS A 303      11.068  19.765  -2.557  1.00  1.66           H  
ATOM   4648  HA  LYS A 303      11.858  17.655  -4.477  1.00  1.54           H  
ATOM   4649 1HB  LYS A 303      12.740  18.283  -1.629  1.00  2.30           H  
ATOM   4650 2HB  LYS A 303      13.408  16.987  -2.619  1.00  2.30           H  
ATOM   4651 1HG  LYS A 303      14.214  18.608  -4.260  1.00  2.30           H  
ATOM   4652 2HG  LYS A 303      13.471  19.930  -3.352  1.00  2.30           H  
ATOM   4653 1HD  LYS A 303      14.936  19.417  -1.422  1.00  2.30           H  
ATOM   4654 2HD  LYS A 303      15.702  18.123  -2.354  1.00  2.30           H  
ATOM   4655 1HE  LYS A 303      16.449  19.749  -4.038  1.00  2.30           H  
ATOM   4656 2HE  LYS A 303      15.633  21.054  -3.161  1.00  2.30           H  
ATOM   4657 1HZ  LYS A 303      17.971  20.987  -2.673  1.00  2.30           H  
ATOM   4658 2HZ  LYS A 303      17.104  20.650  -1.310  1.00  2.30           H  
ATOM   4659 3HZ  LYS A 303      17.866  19.435  -2.126  1.00  2.30           H  
ATOM   4660  N   TYR A 304      10.773  15.635  -3.455  1.00  1.20           N  
ATOM   4661  CA  TYR A 304       9.898  14.566  -3.002  1.00  1.12           C  
ATOM   4662  C   TYR A 304      10.402  13.161  -3.294  1.00  1.06           C  
ATOM   4663  O   TYR A 304      11.143  12.931  -4.245  1.00  2.26           O  
ATOM   4664  CB  TYR A 304       8.540  14.732  -3.658  1.00  1.68           C  
ATOM   4665  CG  TYR A 304       8.636  14.700  -5.168  1.00  1.68           C  
ATOM   4666  CD1 TYR A 304       8.609  13.490  -5.845  1.00  1.68           C  
ATOM   4667  CD2 TYR A 304       8.741  15.888  -5.877  1.00  1.68           C  
ATOM   4668  CE1 TYR A 304       8.691  13.472  -7.224  1.00  1.68           C  
ATOM   4669  CE2 TYR A 304       8.820  15.865  -7.254  1.00  1.68           C  
ATOM   4670  CZ  TYR A 304       8.796  14.664  -7.928  1.00  1.68           C  
ATOM   4671  OH  TYR A 304       8.874  14.641  -9.302  1.00  1.68           O  
ATOM   4672  H   TYR A 304      11.407  15.476  -4.226  1.00  1.44           H  
ATOM   4673  HA  TYR A 304       9.789  14.660  -1.924  1.00  1.34           H  
ATOM   4674 1HB  TYR A 304       7.870  13.936  -3.335  1.00  2.02           H  
ATOM   4675 2HB  TYR A 304       8.102  15.683  -3.361  1.00  2.02           H  
ATOM   4676  HD1 TYR A 304       8.523  12.556  -5.290  1.00  2.02           H  
ATOM   4677  HD2 TYR A 304       8.761  16.839  -5.346  1.00  2.02           H  
ATOM   4678  HE1 TYR A 304       8.670  12.527  -7.762  1.00  2.02           H  
ATOM   4679  HE2 TYR A 304       8.904  16.796  -7.813  1.00  2.02           H  
ATOM   4680  HH  TYR A 304       8.873  13.730  -9.607  1.00  2.02           H  
ATOM   4681  N   TRP A 305       9.925  12.203  -2.511  1.00  0.80           N  
ATOM   4682  CA  TRP A 305      10.268  10.809  -2.714  1.00  0.99           C  
ATOM   4683  C   TRP A 305       9.209  10.204  -3.602  1.00  0.59           C  
ATOM   4684  O   TRP A 305       8.038  10.536  -3.466  1.00  1.15           O  
ATOM   4685  CB  TRP A 305      10.255  10.035  -1.400  1.00  1.48           C  
ATOM   4686  CG  TRP A 305      11.217  10.531  -0.378  1.00  1.48           C  
ATOM   4687  CD1 TRP A 305      10.919  11.311   0.700  1.00  1.48           C  
ATOM   4688  CD2 TRP A 305      12.635  10.296  -0.326  1.00  1.48           C  
ATOM   4689  NE1 TRP A 305      12.052  11.568   1.420  1.00  1.48           N  
ATOM   4690  CE2 TRP A 305      13.112  10.958   0.813  1.00  1.48           C  
ATOM   4691  CE3 TRP A 305      13.527   9.590  -1.138  1.00  1.48           C  
ATOM   4692  CZ2 TRP A 305      14.442  10.931   1.163  1.00  1.48           C  
ATOM   4693  CZ3 TRP A 305      14.863   9.570  -0.786  1.00  1.48           C  
ATOM   4694  CH2 TRP A 305      15.301  10.225   0.338  1.00  1.48           C  
ATOM   4695  H   TRP A 305       9.328  12.455  -1.741  1.00  0.96           H  
ATOM   4696  HA  TRP A 305      11.241  10.732  -3.199  1.00  1.19           H  
ATOM   4697 1HB  TRP A 305       9.257  10.049  -0.980  1.00  1.78           H  
ATOM   4698 2HB  TRP A 305      10.499   8.993  -1.603  1.00  1.78           H  
ATOM   4699  HD1 TRP A 305       9.926  11.673   0.954  1.00  1.78           H  
ATOM   4700  HE1 TRP A 305      12.100  12.122   2.266  1.00  1.78           H  
ATOM   4701  HE3 TRP A 305      13.174   9.069  -2.029  1.00  1.78           H  
ATOM   4702  HZ2 TRP A 305      14.818  11.442   2.049  1.00  1.78           H  
ATOM   4703  HZ3 TRP A 305      15.553   9.020  -1.423  1.00  1.78           H  
ATOM   4704  HH2 TRP A 305      16.352  10.194   0.594  1.00  1.78           H  
ATOM   4705  N   ILE A 306       9.581   9.296  -4.483  1.00  0.35           N  
ATOM   4706  CA  ILE A 306       8.561   8.644  -5.294  1.00  0.47           C  
ATOM   4707  C   ILE A 306       8.300   7.299  -4.657  1.00  0.47           C  
ATOM   4708  O   ILE A 306       9.201   6.461  -4.592  1.00  0.55           O  
ATOM   4709  CB  ILE A 306       8.988   8.469  -6.758  1.00  0.70           C  
ATOM   4710  CG1 ILE A 306       9.315   9.829  -7.374  1.00  0.70           C  
ATOM   4711  CG2 ILE A 306       7.857   7.813  -7.539  1.00  0.70           C  
ATOM   4712  CD1 ILE A 306       9.973   9.740  -8.733  1.00  0.70           C  
ATOM   4713  H   ILE A 306      10.553   9.043  -4.575  1.00  0.42           H  
ATOM   4714  HA  ILE A 306       7.642   9.229  -5.264  1.00  0.56           H  
ATOM   4715  HB  ILE A 306       9.873   7.847  -6.816  1.00  0.85           H  
ATOM   4716 1HG1 ILE A 306       8.393  10.398  -7.473  1.00  0.85           H  
ATOM   4717 2HG1 ILE A 306       9.983  10.371  -6.704  1.00  0.85           H  
ATOM   4718 1HG2 ILE A 306       8.157   7.684  -8.579  1.00  0.85           H  
ATOM   4719 2HG2 ILE A 306       7.627   6.844  -7.103  1.00  0.85           H  
ATOM   4720 3HG2 ILE A 306       6.971   8.447  -7.492  1.00  0.85           H  
ATOM   4721 1HD1 ILE A 306      10.173  10.745  -9.107  1.00  0.85           H  
ATOM   4722 2HD1 ILE A 306      10.911   9.191  -8.651  1.00  0.85           H  
ATOM   4723 3HD1 ILE A 306       9.310   9.222  -9.425  1.00  0.85           H  
ATOM   4724  N   VAL A 307       7.085   7.108  -4.156  1.00  0.45           N  
ATOM   4725  CA  VAL A 307       6.740   5.898  -3.431  1.00  0.49           C  
ATOM   4726  C   VAL A 307       5.590   5.105  -4.047  1.00  0.39           C  
ATOM   4727  O   VAL A 307       4.555   5.655  -4.412  1.00  0.51           O  
ATOM   4728  CB  VAL A 307       6.394   6.271  -1.988  1.00  0.73           C  
ATOM   4729  CG1 VAL A 307       5.964   5.051  -1.220  1.00  0.73           C  
ATOM   4730  CG2 VAL A 307       7.597   6.911  -1.329  1.00  0.73           C  
ATOM   4731  H   VAL A 307       6.388   7.838  -4.235  1.00  0.54           H  
ATOM   4732  HA  VAL A 307       7.620   5.256  -3.414  1.00  0.59           H  
ATOM   4733  HB  VAL A 307       5.569   6.970  -1.988  1.00  0.88           H  
ATOM   4734 1HG1 VAL A 307       5.714   5.354  -0.206  1.00  0.88           H  
ATOM   4735 2HG1 VAL A 307       5.088   4.607  -1.693  1.00  0.88           H  
ATOM   4736 3HG1 VAL A 307       6.774   4.326  -1.197  1.00  0.88           H  
ATOM   4737 1HG2 VAL A 307       7.352   7.178  -0.302  1.00  0.88           H  
ATOM   4738 2HG2 VAL A 307       8.413   6.198  -1.337  1.00  0.88           H  
ATOM   4739 3HG2 VAL A 307       7.888   7.807  -1.877  1.00  0.88           H  
ATOM   4740  N   LYS A 308       5.795   3.799  -4.173  1.00  0.32           N  
ATOM   4741  CA  LYS A 308       4.815   2.883  -4.736  1.00  0.33           C  
ATOM   4742  C   LYS A 308       3.903   2.307  -3.647  1.00  0.30           C  
ATOM   4743  O   LYS A 308       4.376   1.713  -2.671  1.00  0.44           O  
ATOM   4744  CB  LYS A 308       5.530   1.748  -5.463  1.00  0.49           C  
ATOM   4745  CG  LYS A 308       4.618   0.832  -6.254  1.00  0.49           C  
ATOM   4746  CD  LYS A 308       5.402  -0.280  -6.941  1.00  0.49           C  
ATOM   4747  CE  LYS A 308       4.492  -1.127  -7.814  1.00  0.49           C  
ATOM   4748  NZ  LYS A 308       5.143  -2.355  -8.328  1.00  0.49           N  
ATOM   4749  H   LYS A 308       6.664   3.417  -3.846  1.00  0.38           H  
ATOM   4750  HA  LYS A 308       4.191   3.428  -5.444  1.00  0.40           H  
ATOM   4751 1HB  LYS A 308       6.265   2.164  -6.147  1.00  0.59           H  
ATOM   4752 2HB  LYS A 308       6.070   1.137  -4.739  1.00  0.59           H  
ATOM   4753 1HG  LYS A 308       3.882   0.401  -5.580  1.00  0.59           H  
ATOM   4754 2HG  LYS A 308       4.089   1.410  -7.009  1.00  0.59           H  
ATOM   4755 1HD  LYS A 308       6.181   0.159  -7.564  1.00  0.59           H  
ATOM   4756 2HD  LYS A 308       5.873  -0.910  -6.193  1.00  0.59           H  
ATOM   4757 1HE  LYS A 308       3.612  -1.412  -7.254  1.00  0.59           H  
ATOM   4758 2HE  LYS A 308       4.180  -0.526  -8.666  1.00  0.59           H  
ATOM   4759 1HZ  LYS A 308       4.471  -2.848  -8.911  1.00  0.59           H  
ATOM   4760 2HZ  LYS A 308       5.950  -2.107  -8.885  1.00  0.59           H  
ATOM   4761 3HZ  LYS A 308       5.428  -2.948  -7.564  1.00  0.59           H  
ATOM   4762  N   ASN A 309       2.591   2.494  -3.806  1.00  0.47           N  
ATOM   4763  CA  ASN A 309       1.639   1.961  -2.833  1.00  0.50           C  
ATOM   4764  C   ASN A 309       1.019   0.655  -3.361  1.00  0.66           C  
ATOM   4765  O   ASN A 309       1.219   0.294  -4.519  1.00  1.32           O  
ATOM   4766  CB  ASN A 309       0.583   3.013  -2.500  1.00  0.75           C  
ATOM   4767  CG  ASN A 309       0.000   2.864  -1.111  1.00  0.75           C  
ATOM   4768  OD1 ASN A 309      -0.208   1.751  -0.616  1.00  0.75           O  
ATOM   4769  ND2 ASN A 309      -0.252   3.967  -0.464  1.00  0.75           N  
ATOM   4770  H   ASN A 309       2.251   2.993  -4.618  1.00  0.56           H  
ATOM   4771  HA  ASN A 309       2.176   1.715  -1.916  1.00  0.60           H  
ATOM   4772 1HB  ASN A 309       1.032   4.003  -2.582  1.00  0.90           H  
ATOM   4773 2HB  ASN A 309      -0.226   2.962  -3.229  1.00  0.90           H  
ATOM   4774 1HD2 ASN A 309      -0.633   3.928   0.459  1.00  0.90           H  
ATOM   4775 2HD2 ASN A 309      -0.065   4.851  -0.890  1.00  0.90           H  
ATOM   4776  N   SER A 310       0.252  -0.025  -2.506  1.00  0.52           N  
ATOM   4777  CA  SER A 310      -0.394  -1.308  -2.791  1.00  0.83           C  
ATOM   4778  C   SER A 310      -1.891  -1.182  -3.015  1.00  0.68           C  
ATOM   4779  O   SER A 310      -2.636  -2.133  -2.782  1.00  0.86           O  
ATOM   4780  CB  SER A 310      -0.198  -2.251  -1.630  1.00  1.24           C  
ATOM   4781  OG  SER A 310      -0.769  -1.709  -0.474  1.00  1.24           O  
ATOM   4782  H   SER A 310       0.124   0.368  -1.588  1.00  0.62           H  
ATOM   4783  HA  SER A 310       0.057  -1.731  -3.690  1.00  1.00           H  
ATOM   4784 1HB  SER A 310      -0.663  -3.209  -1.857  1.00  1.49           H  
ATOM   4785 2HB  SER A 310       0.858  -2.426  -1.462  1.00  1.49           H  
ATOM   4786  HG  SER A 310      -1.044  -2.450   0.073  1.00  1.49           H  
ATOM   4787  N   TRP A 311      -2.352  -0.011  -3.430  1.00  0.64           N  
ATOM   4788  CA  TRP A 311      -3.786   0.205  -3.573  1.00  0.97           C  
ATOM   4789  C   TRP A 311      -4.239   0.333  -5.027  1.00  1.11           C  
ATOM   4790  O   TRP A 311      -5.276   0.939  -5.304  1.00  1.69           O  
ATOM   4791  CB  TRP A 311      -4.188   1.461  -2.800  1.00  1.46           C  
ATOM   4792  CG  TRP A 311      -4.048   1.336  -1.302  1.00  1.46           C  
ATOM   4793  CD1 TRP A 311      -4.023   0.193  -0.558  1.00  1.46           C  
ATOM   4794  CD2 TRP A 311      -3.906   2.424  -0.363  1.00  1.46           C  
ATOM   4795  NE1 TRP A 311      -3.873   0.504   0.773  1.00  1.46           N  
ATOM   4796  CE2 TRP A 311      -3.800   1.859   0.910  1.00  1.46           C  
ATOM   4797  CE3 TRP A 311      -3.859   3.804  -0.495  1.00  1.46           C  
ATOM   4798  CZ2 TRP A 311      -3.649   2.635   2.046  1.00  1.46           C  
ATOM   4799  CZ3 TRP A 311      -3.708   4.586   0.636  1.00  1.46           C  
ATOM   4800  CH2 TRP A 311      -3.604   4.014   1.877  1.00  1.46           C  
ATOM   4801  H   TRP A 311      -1.713   0.743  -3.632  1.00  0.77           H  
ATOM   4802  HA  TRP A 311      -4.305  -0.647  -3.134  1.00  1.16           H  
ATOM   4803 1HB  TRP A 311      -3.571   2.298  -3.128  1.00  1.75           H  
ATOM   4804 2HB  TRP A 311      -5.218   1.712  -3.032  1.00  1.75           H  
ATOM   4805  HD1 TRP A 311      -4.108  -0.815  -0.958  1.00  1.75           H  
ATOM   4806  HE1 TRP A 311      -3.824  -0.139   1.557  1.00  1.75           H  
ATOM   4807  HE3 TRP A 311      -3.942   4.251  -1.477  1.00  1.75           H  
ATOM   4808  HZ2 TRP A 311      -3.567   2.196   3.041  1.00  1.75           H  
ATOM   4809  HZ3 TRP A 311      -3.675   5.669   0.514  1.00  1.75           H  
ATOM   4810  HH2 TRP A 311      -3.492   4.658   2.746  1.00  1.75           H  
ATOM   4811  N   GLY A 312      -3.462  -0.238  -5.949  1.00  0.95           N  
ATOM   4812  CA  GLY A 312      -3.791  -0.214  -7.368  1.00  1.26           C  
ATOM   4813  C   GLY A 312      -3.513   1.128  -8.043  1.00  1.09           C  
ATOM   4814  O   GLY A 312      -3.168   2.124  -7.402  1.00  2.19           O  
ATOM   4815  H   GLY A 312      -2.634  -0.750  -5.671  1.00  1.14           H  
ATOM   4816 1HA  GLY A 312      -3.226  -0.995  -7.876  1.00  1.51           H  
ATOM   4817 2HA  GLY A 312      -4.843  -0.465  -7.491  1.00  1.51           H  
ATOM   4818  N   ALA A 313      -3.733   1.159  -9.357  1.00  0.83           N  
ATOM   4819  CA  ALA A 313      -3.545   2.369 -10.150  1.00  0.97           C  
ATOM   4820  C   ALA A 313      -4.744   3.314 -10.013  1.00  1.41           C  
ATOM   4821  O   ALA A 313      -4.751   4.404 -10.584  1.00  3.86           O  
ATOM   4822  CB  ALA A 313      -3.316   2.014 -11.609  1.00  1.46           C  
ATOM   4823  H   ALA A 313      -4.025   0.312  -9.824  1.00  1.00           H  
ATOM   4824  HA  ALA A 313      -2.667   2.886  -9.771  1.00  1.16           H  
ATOM   4825 1HB  ALA A 313      -3.148   2.925 -12.185  1.00  1.75           H  
ATOM   4826 2HB  ALA A 313      -2.443   1.367 -11.693  1.00  1.75           H  
ATOM   4827 3HB  ALA A 313      -4.191   1.495 -11.999  1.00  1.75           H  
ATOM   4828  N   ASP A 314      -5.743   2.899  -9.228  1.00  1.27           N  
ATOM   4829  CA  ASP A 314      -6.919   3.692  -8.945  1.00  2.03           C  
ATOM   4830  C   ASP A 314      -6.698   4.660  -7.777  1.00  3.85           C  
ATOM   4831  O   ASP A 314      -7.628   5.358  -7.376  1.00 18.87           O  
ATOM   4832  CB  ASP A 314      -8.102   2.785  -8.634  1.00  3.04           C  
ATOM   4833  CG  ASP A 314      -8.579   1.989  -9.839  1.00  3.04           C  
ATOM   4834  OD1 ASP A 314      -8.346   2.420 -10.942  1.00  3.04           O  
ATOM   4835  OD2 ASP A 314      -9.182   0.962  -9.643  1.00  3.04           O  
ATOM   4836  H   ASP A 314      -5.697   1.988  -8.804  1.00  1.52           H  
ATOM   4837  HA  ASP A 314      -7.156   4.281  -9.832  1.00  2.44           H  
ATOM   4838 1HB  ASP A 314      -7.829   2.089  -7.840  1.00  3.65           H  
ATOM   4839 2HB  ASP A 314      -8.925   3.393  -8.271  1.00  3.65           H  
ATOM   4840  N   TRP A 315      -5.474   4.692  -7.227  1.00  1.46           N  
ATOM   4841  CA  TRP A 315      -5.113   5.613  -6.150  1.00  1.68           C  
ATOM   4842  C   TRP A 315      -3.807   6.336  -6.463  1.00  0.59           C  
ATOM   4843  O   TRP A 315      -2.866   5.708  -6.942  1.00  1.40           O  
ATOM   4844  CB  TRP A 315      -4.941   4.856  -4.836  1.00  2.52           C  
ATOM   4845  CG  TRP A 315      -4.492   5.734  -3.707  1.00  2.52           C  
ATOM   4846  CD1 TRP A 315      -5.284   6.388  -2.816  1.00  2.52           C  
ATOM   4847  CD2 TRP A 315      -3.126   6.065  -3.341  1.00  2.52           C  
ATOM   4848  NE1 TRP A 315      -4.516   7.096  -1.925  1.00  2.52           N  
ATOM   4849  CE2 TRP A 315      -3.195   6.906  -2.230  1.00  2.52           C  
ATOM   4850  CE3 TRP A 315      -1.872   5.718  -3.862  1.00  2.52           C  
ATOM   4851  CZ2 TRP A 315      -2.062   7.401  -1.613  1.00  2.52           C  
ATOM   4852  CZ3 TRP A 315      -0.735   6.227  -3.247  1.00  2.52           C  
ATOM   4853  CH2 TRP A 315      -0.834   7.041  -2.149  1.00  2.52           C  
ATOM   4854  H   TRP A 315      -4.752   4.054  -7.549  1.00  1.75           H  
ATOM   4855  HA  TRP A 315      -5.905   6.353  -6.040  1.00  2.02           H  
ATOM   4856 1HB  TRP A 315      -5.887   4.391  -4.561  1.00  3.02           H  
ATOM   4857 2HB  TRP A 315      -4.209   4.060  -4.968  1.00  3.02           H  
ATOM   4858  HD1 TRP A 315      -6.371   6.350  -2.808  1.00  3.02           H  
ATOM   4859  HE1 TRP A 315      -4.862   7.663  -1.164  1.00  3.02           H  
ATOM   4860  HE3 TRP A 315      -1.793   5.066  -4.730  1.00  3.02           H  
ATOM   4861  HZ2 TRP A 315      -2.111   8.052  -0.741  1.00  3.02           H  
ATOM   4862  HZ3 TRP A 315       0.239   5.956  -3.655  1.00  3.02           H  
ATOM   4863  HH2 TRP A 315       0.074   7.415  -1.680  1.00  3.02           H  
ATOM   4864  N   GLY A 316      -3.741   7.642  -6.178  1.00  0.46           N  
ATOM   4865  CA  GLY A 316      -2.520   8.409  -6.383  1.00  0.86           C  
ATOM   4866  C   GLY A 316      -2.164   8.573  -7.844  1.00  0.74           C  
ATOM   4867  O   GLY A 316      -3.012   8.451  -8.731  1.00  1.08           O  
ATOM   4868  H   GLY A 316      -4.533   8.136  -5.784  1.00  0.55           H  
ATOM   4869 1HA  GLY A 316      -2.640   9.393  -5.935  1.00  1.03           H  
ATOM   4870 2HA  GLY A 316      -1.697   7.923  -5.860  1.00  1.03           H  
ATOM   4871  N   GLU A 317      -0.890   8.865  -8.097  1.00  0.79           N  
ATOM   4872  CA  GLU A 317      -0.373   9.062  -9.445  1.00  0.99           C  
ATOM   4873  C   GLU A 317      -0.146   7.706 -10.091  1.00  0.72           C  
ATOM   4874  O   GLU A 317       0.994   7.287 -10.279  1.00  1.08           O  
ATOM   4875  CB  GLU A 317       0.924   9.890  -9.407  1.00  1.48           C  
ATOM   4876  CG  GLU A 317       0.733  11.310  -8.867  1.00  1.48           C  
ATOM   4877  CD  GLU A 317       1.980  12.169  -8.869  1.00  1.48           C  
ATOM   4878  OE1 GLU A 317       3.037  11.680  -9.195  1.00  1.48           O  
ATOM   4879  OE2 GLU A 317       1.880  13.334  -8.545  1.00  1.48           O  
ATOM   4880  H   GLU A 317      -0.240   8.924  -7.328  1.00  0.95           H  
ATOM   4881  HA  GLU A 317      -1.116   9.601 -10.032  1.00  1.19           H  
ATOM   4882 1HB  GLU A 317       1.660   9.388  -8.779  1.00  1.78           H  
ATOM   4883 2HB  GLU A 317       1.341   9.964 -10.412  1.00  1.78           H  
ATOM   4884 1HG  GLU A 317      -0.031  11.806  -9.465  1.00  1.78           H  
ATOM   4885 2HG  GLU A 317       0.359  11.239  -7.847  1.00  1.78           H  
ATOM   4886  N   LYS A 318      -1.249   7.025 -10.406  1.00  0.94           N  
ATOM   4887  CA  LYS A 318      -1.250   5.664 -10.928  1.00  1.04           C  
ATOM   4888  C   LYS A 318      -0.576   4.707  -9.949  1.00  0.71           C  
ATOM   4889  O   LYS A 318       0.232   3.868 -10.349  1.00  0.69           O  
ATOM   4890  CB  LYS A 318      -0.560   5.598 -12.291  1.00  1.56           C  
ATOM   4891  CG  LYS A 318      -1.218   6.451 -13.367  1.00  1.56           C  
ATOM   4892  CD  LYS A 318      -0.523   6.278 -14.708  1.00  1.56           C  
ATOM   4893  CE  LYS A 318      -1.157   7.155 -15.778  1.00  1.56           C  
ATOM   4894  NZ  LYS A 318      -0.465   7.017 -17.088  1.00  1.56           N  
ATOM   4895  H   LYS A 318      -2.137   7.478 -10.233  1.00  1.13           H  
ATOM   4896  HA  LYS A 318      -2.285   5.341 -11.049  1.00  1.25           H  
ATOM   4897 1HB  LYS A 318       0.479   5.912 -12.202  1.00  1.87           H  
ATOM   4898 2HB  LYS A 318      -0.557   4.567 -12.645  1.00  1.87           H  
ATOM   4899 1HG  LYS A 318      -2.265   6.163 -13.469  1.00  1.87           H  
ATOM   4900 2HG  LYS A 318      -1.175   7.500 -13.077  1.00  1.87           H  
ATOM   4901 1HD  LYS A 318       0.530   6.544 -14.610  1.00  1.87           H  
ATOM   4902 2HD  LYS A 318      -0.589   5.236 -15.021  1.00  1.87           H  
ATOM   4903 1HE  LYS A 318      -2.202   6.873 -15.899  1.00  1.87           H  
ATOM   4904 2HE  LYS A 318      -1.109   8.197 -15.462  1.00  1.87           H  
ATOM   4905 1HZ  LYS A 318      -0.914   7.612 -17.770  1.00  1.87           H  
ATOM   4906 2HZ  LYS A 318       0.503   7.288 -16.989  1.00  1.87           H  
ATOM   4907 3HZ  LYS A 318      -0.515   6.056 -17.396  1.00  1.87           H  
ATOM   4908  N   GLY A 319      -0.932   4.828  -8.666  1.00  0.65           N  
ATOM   4909  CA  GLY A 319      -0.396   3.976  -7.611  1.00  0.54           C  
ATOM   4910  C   GLY A 319       0.878   4.523  -6.969  1.00  0.45           C  
ATOM   4911  O   GLY A 319       1.561   3.803  -6.238  1.00  1.15           O  
ATOM   4912  H   GLY A 319      -1.610   5.525  -8.394  1.00  0.78           H  
ATOM   4913 1HA  GLY A 319      -1.156   3.841  -6.842  1.00  0.65           H  
ATOM   4914 2HA  GLY A 319      -0.201   2.995  -8.022  1.00  0.65           H  
ATOM   4915  N   TYR A 320       1.201   5.788  -7.238  1.00  0.72           N  
ATOM   4916  CA  TYR A 320       2.416   6.377  -6.688  1.00  0.53           C  
ATOM   4917  C   TYR A 320       2.156   7.686  -5.942  1.00  0.56           C  
ATOM   4918  O   TYR A 320       1.222   8.423  -6.246  1.00  0.61           O  
ATOM   4919  CB  TYR A 320       3.445   6.605  -7.802  1.00  0.80           C  
ATOM   4920  CG  TYR A 320       3.895   5.328  -8.484  1.00  0.80           C  
ATOM   4921  CD1 TYR A 320       3.243   4.882  -9.623  1.00  0.80           C  
ATOM   4922  CD2 TYR A 320       4.951   4.595  -7.968  1.00  0.80           C  
ATOM   4923  CE1 TYR A 320       3.638   3.716 -10.242  1.00  0.80           C  
ATOM   4924  CE2 TYR A 320       5.343   3.425  -8.588  1.00  0.80           C  
ATOM   4925  CZ  TYR A 320       4.692   2.984  -9.718  1.00  0.80           C  
ATOM   4926  OH  TYR A 320       5.085   1.817 -10.332  1.00  0.80           O  
ATOM   4927  H   TYR A 320       0.609   6.344  -7.836  1.00  0.86           H  
ATOM   4928  HA  TYR A 320       2.834   5.673  -5.975  1.00  0.64           H  
ATOM   4929 1HB  TYR A 320       3.020   7.265  -8.560  1.00  0.95           H  
ATOM   4930 2HB  TYR A 320       4.324   7.100  -7.391  1.00  0.95           H
[truncated: 64,088 more chars]
