# Supplementary material for: Sequence comparison, molecular modeling, and network analysis predict structural diversity in cysteine proteases from the Cape sundew, Drosera capensis
Source: Comput Struct Biotechnol J. 2016 Jun 14;14:271–82. doi: 10.1016/j.csbj.2016.05.003 (PMC4949590; doi:10.1016/j.csbj.2016.05.003)
Supplement: Supplementary file 3 [file mmc3.zip › Rosetta_full/DCAP_7862_full_m1.pdb]

PFRMAT TS
TARGET DCAP_7862_full
AUTHOR BAKER-ROSETTASERVER
METHOD    ROSETTA provides both ab initio and
METHOD    comparative models of protein domains.
METHOD    Comparative models are built from structures
METHOD    detected and aligned by HHSEARCH, SPARKS, and
METHOD    Raptor. Loop regions are assembled from fragments and 
METHOD    optimized to fit the aligned template structures.
METHOD    De novo models are built using the Rosetta de
METHOD    novo protocol.  The procedure is fully automated.
MODEL     1
PARENT 4qrvB_110
REMARK PARENT    4qrvB_110
REMARK PARSRC    alignment
REMARK SCORE     0.82
ATOM      1  N   MET A   1     -18.050 -22.156 -53.547  1.00999.99           N  
ATOM      2  CA  MET A   1     -18.104 -21.412 -52.292  1.00999.99           C  
ATOM      3  C   MET A   1     -16.836 -20.599 -52.070  1.00999.99           C  
ATOM      4  O   MET A   1     -15.853 -20.752 -52.796  1.00999.99           O  
ATOM      5  CB  MET A   1     -18.327 -22.364 -51.120  1.00999.99           C  
ATOM      6  CG  MET A   1     -19.608 -23.180 -51.208  1.00999.99           C  
ATOM      7  SD  MET A   1     -21.090 -22.151 -51.166  1.00999.99           S  
ATOM      8  CE  MET A   1     -21.097 -21.634 -49.451  1.00999.99           C  
ATOM      9 1H   MET A   1     -18.171 -23.142 -53.360  1.00999.99           H  
ATOM     10 2H   MET A   1     -18.785 -21.838 -54.161  1.00999.99           H  
ATOM     11 3H   MET A   1     -17.154 -22.006 -53.989  1.00999.99           H  
ATOM     12  HA  MET A   1     -18.940 -20.712 -52.341  1.00999.99           H  
ATOM     13 1HB  MET A   1     -17.494 -23.062 -51.050  1.00999.99           H  
ATOM     14 2HB  MET A   1     -18.358 -21.799 -50.188  1.00999.99           H  
ATOM     15 1HG  MET A   1     -19.612 -23.752 -52.136  1.00999.99           H  
ATOM     16 2HG  MET A   1     -19.652 -23.880 -50.374  1.00999.99           H  
ATOM     17 1HE  MET A   1     -21.958 -20.990 -49.269  1.00999.99           H  
ATOM     18 2HE  MET A   1     -21.157 -22.511 -48.806  1.00999.99           H  
ATOM     19 3HE  MET A   1     -20.181 -21.084 -49.233  1.00999.99           H  
ATOM     20  N   SER A   2     -16.871 -19.729 -51.065  1.00999.99           N  
ATOM     21  CA  SER A   2     -15.731 -18.887 -50.728  1.00999.99           C  
ATOM     22  C   SER A   2     -14.658 -19.685 -49.984  1.00999.99           C  
ATOM     23  O   SER A   2     -14.963 -20.713 -49.378  1.00999.99           O  
ATOM     24  CB  SER A   2     -16.204 -17.725 -49.874  1.00999.99           C  
ATOM     25  OG  SER A   2     -16.649 -18.172 -48.624  1.00999.99           O  
ATOM     26  H   SER A   2     -17.714 -19.650 -50.514  1.00999.99           H  
ATOM     27  HA  SER A   2     -15.310 -18.498 -51.655  1.00999.99           H  
ATOM     28 1HB  SER A   2     -15.400 -17.007 -49.742  1.00999.99           H  
ATOM     29 2HB  SER A   2     -17.017 -17.211 -50.387  1.00999.99           H  
ATOM     30  HG  SER A   2     -15.880 -18.556 -48.195  1.00999.99           H  
ATOM     31  N   PRO A   3     -13.402 -19.223 -50.015  1.00999.99           N  
ATOM     32  CA  PRO A   3     -12.245 -19.784 -49.338  1.00999.99           C  
ATOM     33  C   PRO A   3     -12.269 -19.407 -47.855  1.00999.99           C  
ATOM     34  O   PRO A   3     -12.778 -18.337 -47.513  1.00999.99           O  
ATOM     35  CB  PRO A   3     -11.056 -19.173 -50.090  1.00999.99           C  
ATOM     36  CG  PRO A   3     -11.578 -17.892 -50.634  1.00999.99           C  
ATOM     37  CD  PRO A   3     -13.003 -18.210 -51.012  1.00999.99           C  
ATOM     38  HA  PRO A   3     -12.276 -20.868 -49.484  1.00999.99           H  
ATOM     39 1HB  PRO A   3     -10.205 -19.032 -49.407  1.00999.99           H  
ATOM     40 2HB  PRO A   3     -10.722 -19.860 -50.881  1.00999.99           H  
ATOM     41 1HG  PRO A   3     -11.502 -17.096 -49.880  1.00999.99           H  
ATOM     42 2HG  PRO A   3     -10.974 -17.570 -51.497  1.00999.99           H  
ATOM     43 1HD  PRO A   3     -13.623 -17.308 -50.921  1.00999.99           H  
ATOM     44 2HD  PRO A   3     -13.053 -18.638 -52.026  1.00999.99           H  
ATOM     45  N   PRO A   4     -11.691 -20.251 -46.985  1.00999.99           N  
ATOM     46  CA  PRO A   4     -11.565 -20.141 -45.527  1.00999.99           C  
ATOM     47  C   PRO A   4     -11.018 -18.794 -45.079  1.00999.99           C  
ATOM     48  O   PRO A   4     -11.439 -18.264 -44.050  1.00999.99           O  
ATOM     49  CB  PRO A   4     -10.576 -21.257 -45.184  1.00999.99           C  
ATOM     50  CG  PRO A   4     -10.820 -22.289 -46.221  1.00999.99           C  
ATOM     51  CD  PRO A   4     -11.073 -21.504 -47.475  1.00999.99           C  
ATOM     52  HA  PRO A   4     -12.544 -20.330 -45.066  1.00999.99           H  
ATOM     53 1HB  PRO A   4      -9.546 -20.872 -45.199  1.00999.99           H  
ATOM     54 2HB  PRO A   4     -10.766 -21.628 -44.165  1.00999.99           H  
ATOM     55 1HG  PRO A   4      -9.949 -22.956 -46.308  1.00999.99           H  
ATOM     56 2HG  PRO A   4     -11.675 -22.920 -45.936  1.00999.99           H  
ATOM     57 1HD  PRO A   4     -10.134 -21.291 -48.008  1.00999.99           H  
ATOM     58 2HD  PRO A   4     -11.780 -22.072 -48.093  1.00999.99           H  
ATOM     59  N   ILE A   5     -10.087 -18.245 -45.854  1.00999.99           N  
ATOM     60  CA  ILE A   5      -9.484 -16.961 -45.543  1.00999.99           C  
ATOM     61  C   ILE A   5     -10.511 -15.852 -45.633  1.00999.99           C  
ATOM     62  O   ILE A   5     -10.624 -15.024 -44.723  1.00999.99           O  
ATOM     63  CB  ILE A   5      -8.321 -16.657 -46.503  1.00999.99           C  
ATOM     64  CG1 ILE A   5      -7.171 -17.636 -46.257  1.00999.99           C  
ATOM     65  CG2 ILE A   5      -7.856 -15.219 -46.324  1.00999.99           C  
ATOM     66  CD1 ILE A   5      -6.108 -17.598 -47.331  1.00999.99           C  
ATOM     67  H   ILE A   5      -9.783 -18.739 -46.680  1.00999.99           H  
ATOM     68  HA  ILE A   5      -9.100 -16.992 -44.525  1.00999.99           H  
ATOM     69  HB  ILE A   5      -8.653 -16.800 -47.530  1.00999.99           H  
ATOM     70 1HG1 ILE A   5      -6.703 -17.404 -45.301  1.00999.99           H  
ATOM     71 2HG1 ILE A   5      -7.571 -18.649 -46.206  1.00999.99           H  
ATOM     72 1HG2 ILE A   5      -7.041 -15.011 -47.016  1.00999.99           H  
ATOM     73 2HG2 ILE A   5      -8.684 -14.541 -46.527  1.00999.99           H  
ATOM     74 3HG2 ILE A   5      -7.510 -15.073 -45.301  1.00999.99           H  
ATOM     75 1HD1 ILE A   5      -5.323 -18.317 -47.094  1.00999.99           H  
ATOM     76 2HD1 ILE A   5      -6.553 -17.851 -48.294  1.00999.99           H  
ATOM     77 3HD1 ILE A   5      -5.678 -16.598 -47.382  1.00999.99           H  
ATOM     78  N   SER A   6     -11.252 -15.834 -46.738  1.00999.99           N  
ATOM     79  CA  SER A   6     -12.263 -14.818 -46.934  1.00999.99           C  
ATOM     80  C   SER A   6     -13.430 -15.049 -45.999  1.00999.99           C  
ATOM     81  O   SER A   6     -14.064 -14.092 -45.567  1.00999.99           O  
ATOM     82  CB  SER A   6     -12.761 -14.831 -48.357  1.00999.99           C  
ATOM     83  OG  SER A   6     -13.497 -15.996 -48.610  1.00999.99           O  
ATOM     84  H   SER A   6     -11.111 -16.537 -47.451  1.00999.99           H  
ATOM     85  HA  SER A   6     -11.828 -13.841 -46.714  1.00999.99           H  
ATOM     86 1HB  SER A   6     -13.382 -13.955 -48.540  1.00999.99           H  
ATOM     87 2HB  SER A   6     -11.912 -14.781 -49.038  1.00999.99           H  
ATOM     88  HG  SER A   6     -12.972 -16.728 -48.271  1.00999.99           H  
ATOM     89  N   ALA A   7     -13.681 -16.311 -45.647  1.00999.99           N  
ATOM     90  CA  ALA A   7     -14.746 -16.638 -44.715  1.00999.99           C  
ATOM     91  C   ALA A   7     -14.448 -16.022 -43.363  1.00999.99           C  
ATOM     92  O   ALA A   7     -15.326 -15.415 -42.749  1.00999.99           O  
ATOM     93  CB  ALA A   7     -14.911 -18.144 -44.594  1.00999.99           C  
ATOM     94  H   ALA A   7     -13.144 -17.065 -46.055  1.00999.99           H  
ATOM     95  HA  ALA A   7     -15.674 -16.206 -45.089  1.00999.99           H  
ATOM     96 1HB  ALA A   7     -15.725 -18.366 -43.904  1.00999.99           H  
ATOM     97 2HB  ALA A   7     -15.142 -18.565 -45.573  1.00999.99           H  
ATOM     98 3HB  ALA A   7     -13.989 -18.583 -44.220  1.00999.99           H  
ATOM     99  N   ALA A   8     -13.196 -16.159 -42.922  1.00999.99           N  
ATOM    100  CA  ALA A   8     -12.751 -15.590 -41.662  1.00999.99           C  
ATOM    101  C   ALA A   8     -12.856 -14.076 -41.689  1.00999.99           C  
ATOM    102  O   ALA A   8     -13.297 -13.473 -40.709  1.00999.99           O  
ATOM    103  CB  ALA A   8     -11.321 -16.014 -41.374  1.00999.99           C  
ATOM    104  H   ALA A   8     -12.533 -16.696 -43.467  1.00999.99           H  
ATOM    105  HA  ALA A   8     -13.399 -15.957 -40.871  1.00999.99           H  
ATOM    106 1HB  ALA A   8     -11.003 -15.601 -40.417  1.00999.99           H  
ATOM    107 2HB  ALA A   8     -11.268 -17.103 -41.335  1.00999.99           H  
ATOM    108 3HB  ALA A   8     -10.665 -15.649 -42.162  1.00999.99           H  
ATOM    109  N   ALA A   9     -12.469 -13.469 -42.815  1.00999.99           N  
ATOM    110  CA  ALA A   9     -12.543 -12.022 -42.970  1.00999.99           C  
ATOM    111  C   ALA A   9     -13.979 -11.530 -42.847  1.00999.99           C  
ATOM    112  O   ALA A   9     -14.239 -10.551 -42.147  1.00999.99           O  
ATOM    113  CB  ALA A   9     -11.961 -11.610 -44.311  1.00999.99           C  
ATOM    114  H   ALA A   9     -12.089 -14.020 -43.577  1.00999.99           H  
ATOM    115  HA  ALA A   9     -11.960 -11.563 -42.171  1.00999.99           H  
ATOM    116 1HB  ALA A   9     -11.999 -10.525 -44.406  1.00999.99           H  
ATOM    117 2HB  ALA A   9     -10.926 -11.946 -44.374  1.00999.99           H  
ATOM    118 3HB  ALA A   9     -12.538 -12.064 -45.115  1.00999.99           H  
ATOM    119  N   VAL A  10     -14.906 -12.228 -43.504  1.00999.99           N  
ATOM    120  CA  VAL A  10     -16.317 -11.875 -43.449  1.00999.99           C  
ATOM    121  C   VAL A  10     -16.867 -11.990 -42.046  1.00999.99           C  
ATOM    122  O   VAL A  10     -17.570 -11.090 -41.590  1.00999.99           O  
ATOM    123  CB  VAL A  10     -17.144 -12.760 -44.401  1.00999.99           C  
ATOM    124  CG1 VAL A  10     -18.626 -12.540 -44.156  1.00999.99           C  
ATOM    125  CG2 VAL A  10     -16.814 -12.401 -45.841  1.00999.99           C  
ATOM    126  H   VAL A  10     -14.626 -13.014 -44.075  1.00999.99           H  
ATOM    127  HA  VAL A  10     -16.421 -10.840 -43.775  1.00999.99           H  
ATOM    128  HB  VAL A  10     -16.916 -13.809 -44.213  1.00999.99           H  
ATOM    129 1HG1 VAL A  10     -19.204 -13.172 -44.831  1.00999.99           H  
ATOM    130 2HG1 VAL A  10     -18.862 -12.799 -43.126  1.00999.99           H  
ATOM    131 3HG1 VAL A  10     -18.875 -11.495 -44.336  1.00999.99           H  
ATOM    132 1HG2 VAL A  10     -17.398 -13.027 -46.515  1.00999.99           H  
ATOM    133 2HG2 VAL A  10     -17.058 -11.354 -46.018  1.00999.99           H  
ATOM    134 3HG2 VAL A  10     -15.756 -12.556 -46.030  1.00999.99           H  
ATOM    135  N   MET A  11     -16.536 -13.080 -41.356  1.00999.99           N  
ATOM    136  CA  MET A  11     -17.012 -13.280 -39.999  1.00999.99           C  
ATOM    137  C   MET A  11     -16.457 -12.223 -39.060  1.00999.99           C  
ATOM    138  O   MET A  11     -17.167 -11.763 -38.169  1.00999.99           O  
ATOM    139  CB  MET A  11     -16.647 -14.678 -39.513  1.00999.99           C  
ATOM    140  CG  MET A  11     -17.438 -15.794 -40.183  1.00999.99           C  
ATOM    141  SD  MET A  11     -17.153 -17.410 -39.431  1.00999.99           S  
ATOM    142  CE  MET A  11     -15.506 -17.785 -40.027  1.00999.99           C  
ATOM    143  H   MET A  11     -15.963 -13.796 -41.786  1.00999.99           H  
ATOM    144  HA  MET A  11     -18.097 -13.185 -39.996  1.00999.99           H  
ATOM    145 1HB  MET A  11     -15.589 -14.862 -39.696  1.00999.99           H  
ATOM    146 2HB  MET A  11     -16.813 -14.749 -38.438  1.00999.99           H  
ATOM    147 1HG  MET A  11     -18.502 -15.569 -40.114  1.00999.99           H  
ATOM    148 2HG  MET A  11     -17.174 -15.853 -41.237  1.00999.99           H  
ATOM    149 1HE  MET A  11     -15.195 -18.759 -39.647  1.00999.99           H  
ATOM    150 2HE  MET A  11     -15.508 -17.802 -41.117  1.00999.99           H  
ATOM    151 3HE  MET A  11     -14.813 -17.021 -39.675  1.00999.99           H  
ATOM    152  N   ALA A  12     -15.206 -11.810 -39.277  1.00999.99           N  
ATOM    153  CA  ALA A  12     -14.605 -10.758 -38.467  1.00999.99           C  
ATOM    154  C   ALA A  12     -15.386  -9.458 -38.623  1.00999.99           C  
ATOM    155  O   ALA A  12     -15.655  -8.774 -37.634  1.00999.99           O  
ATOM    156  CB  ALA A  12     -13.151 -10.554 -38.859  1.00999.99           C  
ATOM    157  H   ALA A  12     -14.648 -12.240 -40.003  1.00999.99           H  
ATOM    158  HA  ALA A  12     -14.654 -11.061 -37.422  1.00999.99           H  
ATOM    159 1HB  ALA A  12     -12.710  -9.781 -38.231  1.00999.99           H  
ATOM    160 2HB  ALA A  12     -12.605 -11.488 -38.722  1.00999.99           H  
ATOM    161 3HB  ALA A  12     -13.092 -10.251 -39.902  1.00999.99           H  
ATOM    162  N   VAL A  13     -15.772  -9.143 -39.864  1.00999.99           N  
ATOM    163  CA  VAL A  13     -16.565  -7.951 -40.151  1.00999.99           C  
ATOM    164  C   VAL A  13     -17.937  -8.024 -39.503  1.00999.99           C  
ATOM    165  O   VAL A  13     -18.397  -7.040 -38.920  1.00999.99           O  
ATOM    166  CB  VAL A  13     -16.729  -7.754 -41.668  1.00999.99           C  
ATOM    167  CG1 VAL A  13     -17.729  -6.642 -41.940  1.00999.99           C  
ATOM    168  CG2 VAL A  13     -15.382  -7.409 -42.284  1.00999.99           C  
ATOM    169  H   VAL A  13     -15.489  -9.735 -40.637  1.00999.99           H  
ATOM    170  HA  VAL A  13     -16.038  -7.085 -39.749  1.00999.99           H  
ATOM    171  HB  VAL A  13     -17.115  -8.671 -42.114  1.00999.99           H  
ATOM    172 1HG1 VAL A  13     -17.845  -6.513 -43.016  1.00999.99           H  
ATOM    173 2HG1 VAL A  13     -18.691  -6.901 -41.500  1.00999.99           H  
ATOM    174 3HG1 VAL A  13     -17.366  -5.713 -41.501  1.00999.99           H  
ATOM    175 1HG2 VAL A  13     -15.496  -7.274 -43.359  1.00999.99           H  
ATOM    176 2HG2 VAL A  13     -15.007  -6.486 -41.841  1.00999.99           H  
ATOM    177 3HG2 VAL A  13     -14.674  -8.211 -42.093  1.00999.99           H  
ATOM    178  N   ILE A  14     -18.580  -9.189 -39.602  1.00999.99           N  
ATOM    179  CA  ILE A  14     -19.893  -9.404 -39.012  1.00999.99           C  
ATOM    180  C   ILE A  14     -19.861  -9.203 -37.514  1.00999.99           C  
ATOM    181  O   ILE A  14     -20.721  -8.515 -36.963  1.00999.99           O  
ATOM    182  CB  ILE A  14     -20.409 -10.825 -39.303  1.00999.99           C  
ATOM    183  CG1 ILE A  14     -20.726 -10.990 -40.789  1.00999.99           C  
ATOM    184  CG2 ILE A  14     -21.635 -11.118 -38.452  1.00999.99           C  
ATOM    185  CD1 ILE A  14     -20.948 -12.430 -41.189  1.00999.99           C  
ATOM    186  H   ILE A  14     -18.150  -9.947 -40.115  1.00999.99           H  
ATOM    187  HA  ILE A  14     -20.590  -8.685 -39.440  1.00999.99           H  
ATOM    188  HB  ILE A  14     -19.630 -11.546 -39.060  1.00999.99           H  
ATOM    189 1HG1 ILE A  14     -21.628 -10.427 -41.024  1.00999.99           H  
ATOM    190 2HG1 ILE A  14     -19.908 -10.584 -41.382  1.00999.99           H  
ATOM    191 1HG2 ILE A  14     -21.982 -12.131 -38.653  1.00999.99           H  
ATOM    192 2HG2 ILE A  14     -21.380 -11.026 -37.397  1.00999.99           H  
ATOM    193 3HG2 ILE A  14     -22.427 -10.409 -38.696  1.00999.99           H  
ATOM    194 1HD1 ILE A  14     -21.176 -12.480 -42.254  1.00999.99           H  
ATOM    195 2HD1 ILE A  14     -20.049 -13.009 -40.984  1.00999.99           H  
ATOM    196 3HD1 ILE A  14     -21.781 -12.840 -40.621  1.00999.99           H  
ATOM    197  N   LEU A  15     -18.871  -9.803 -36.862  1.00999.99           N  
ATOM    198  CA  LEU A  15     -18.725  -9.696 -35.425  1.00999.99           C  
ATOM    199  C   LEU A  15     -18.437  -8.272 -34.994  1.00999.99           C  
ATOM    200  O   LEU A  15     -18.971  -7.818 -33.985  1.00999.99           O  
ATOM    201  CB  LEU A  15     -17.599 -10.615 -34.949  1.00999.99           C  
ATOM    202  CG  LEU A  15     -17.887 -12.117 -35.050  1.00999.99           C  
ATOM    203  CD1 LEU A  15     -16.618 -12.895 -34.730  1.00999.99           C  
ATOM    204  CD2 LEU A  15     -19.010 -12.475 -34.089  1.00999.99           C  
ATOM    205  H   LEU A  15     -18.205 -10.365 -37.375  1.00999.99           H  
ATOM    206  HA  LEU A  15     -19.658 -10.013 -34.960  1.00999.99           H  
ATOM    207 1HB  LEU A  15     -16.707 -10.408 -35.539  1.00999.99           H  
ATOM    208 2HB  LEU A  15     -17.381 -10.390 -33.905  1.00999.99           H  
ATOM    209  HG  LEU A  15     -18.192 -12.368 -36.065  1.00999.99           H  
ATOM    210 1HD1 LEU A  15     -16.817 -13.963 -34.806  1.00999.99           H  
ATOM    211 2HD1 LEU A  15     -15.835 -12.620 -35.437  1.00999.99           H  
ATOM    212 3HD1 LEU A  15     -16.293 -12.657 -33.718  1.00999.99           H  
ATOM    213 1HD2 LEU A  15     -19.223 -13.542 -34.157  1.00999.99           H  
ATOM    214 2HD2 LEU A  15     -18.709 -12.229 -33.070  1.00999.99           H  
ATOM    215 3HD2 LEU A  15     -19.905 -11.909 -34.349  1.00999.99           H  
ATOM    216  N   ALA A  16     -17.613  -7.559 -35.763  1.00999.99           N  
ATOM    217  CA  ALA A  16     -17.292  -6.176 -35.450  1.00999.99           C  
ATOM    218  C   ALA A  16     -18.531  -5.296 -35.521  1.00999.99           C  
ATOM    219  O   ALA A  16     -18.765  -4.477 -34.632  1.00999.99           O  
ATOM    220  CB  ALA A  16     -16.228  -5.657 -36.403  1.00999.99           C  
ATOM    221  H   ALA A  16     -17.175  -7.985 -36.571  1.00999.99           H  
ATOM    222  HA  ALA A  16     -16.908  -6.138 -34.431  1.00999.99           H  
ATOM    223 1HB  ALA A  16     -15.976  -4.628 -36.144  1.00999.99           H  
ATOM    224 2HB  ALA A  16     -15.336  -6.279 -36.324  1.00999.99           H  
ATOM    225 3HB  ALA A  16     -16.604  -5.692 -37.424  1.00999.99           H  
ATOM    226  N   ALA A  17     -19.322  -5.474 -36.579  1.00999.99           N  
ATOM    227  CA  ALA A  17     -20.541  -4.701 -36.774  1.00999.99           C  
ATOM    228  C   ALA A  17     -21.573  -5.011 -35.701  1.00999.99           C  
ATOM    229  O   ALA A  17     -22.206  -4.097 -35.161  1.00999.99           O  
ATOM    230  CB  ALA A  17     -21.115  -4.989 -38.153  1.00999.99           C  
ATOM    231  H   ALA A  17     -19.065  -6.153 -37.284  1.00999.99           H  
ATOM    232  HA  ALA A  17     -20.288  -3.644 -36.705  1.00999.99           H  
ATOM    233 1HB  ALA A  17     -22.011  -4.388 -38.307  1.00999.99           H  
ATOM    234 2HB  ALA A  17     -20.375  -4.739 -38.913  1.00999.99           H  
ATOM    235 3HB  ALA A  17     -21.368  -6.045 -38.229  1.00999.99           H  
ATOM    236  N   ALA A  18     -21.734  -6.299 -35.397  1.00999.99           N  
ATOM    237  CA  ALA A  18     -22.686  -6.752 -34.398  1.00999.99           C  
ATOM    238  C   ALA A  18     -22.322  -6.231 -33.022  1.00999.99           C  
ATOM    239  O   ALA A  18     -23.195  -5.784 -32.277  1.00999.99           O  
ATOM    240  CB  ALA A  18     -22.744  -8.271 -34.385  1.00999.99           C  
ATOM    241  H   ALA A  18     -21.192  -7.000 -35.884  1.00999.99           H  
ATOM    242  HA  ALA A  18     -23.670  -6.357 -34.659  1.00999.99           H  
ATOM    243 1HB  ALA A  18     -23.477  -8.601 -33.650  1.00999.99           H  
ATOM    244 2HB  ALA A  18     -23.032  -8.629 -35.373  1.00999.99           H  
ATOM    245 3HB  ALA A  18     -21.765  -8.671 -34.127  1.00999.99           H  
ATOM    246  N   ALA A  19     -21.029  -6.293 -32.695  1.00999.99           N  
ATOM    247  CA  ALA A  19     -20.537  -5.826 -31.415  1.00999.99           C  
ATOM    248  C   ALA A  19     -20.713  -4.336 -31.275  1.00999.99           C  
ATOM    249  O   ALA A  19     -21.182  -3.866 -30.246  1.00999.99           O  
ATOM    250  CB  ALA A  19     -19.073  -6.186 -31.250  1.00999.99           C  
ATOM    251  H   ALA A  19     -20.364  -6.688 -33.343  1.00999.99           H  
ATOM    252  HA  ALA A  19     -21.114  -6.313 -30.631  1.00999.99           H  
ATOM    253 1HB  ALA A  19     -18.724  -5.850 -30.274  1.00999.99           H  
ATOM    254 2HB  ALA A  19     -18.953  -7.267 -31.326  1.00999.99           H  
ATOM    255 3HB  ALA A  19     -18.490  -5.701 -32.031  1.00999.99           H  
ATOM    256  N   ALA A  20     -20.374  -3.579 -32.314  1.00999.99           N  
ATOM    257  CA  ALA A  20     -20.509  -2.129 -32.257  1.00999.99           C  
ATOM    258  C   ALA A  20     -21.958  -1.718 -32.033  1.00999.99           C  
ATOM    259  O   ALA A  20     -22.252  -0.817 -31.236  1.00999.99           O  
ATOM    260  CB  ALA A  20     -19.984  -1.503 -33.540  1.00999.99           C  
ATOM    261  H   ALA A  20     -19.987  -4.001 -33.150  1.00999.99           H  
ATOM    262  HA  ALA A  20     -19.924  -1.774 -31.410  1.00999.99           H  
ATOM    263 1HB  ALA A  20     -20.067  -0.419 -33.475  1.00999.99           H  
ATOM    264 2HB  ALA A  20     -18.940  -1.783 -33.680  1.00999.99           H  
ATOM    265 3HB  ALA A  20     -20.568  -1.860 -34.387  1.00999.99           H  
ATOM    266  N   THR A  21     -22.860  -2.415 -32.731  1.00999.99           N  
ATOM    267  CA  THR A  21     -24.292  -2.181 -32.644  1.00999.99           C  
ATOM    268  C   THR A  21     -24.837  -2.502 -31.257  1.00999.99           C  
ATOM    269  O   THR A  21     -25.620  -1.730 -30.701  1.00999.99           O  
ATOM    270  CB  THR A  21     -25.039  -3.039 -33.688  1.00999.99           C  
ATOM    271  OG1 THR A  21     -24.600  -2.687 -35.007  1.00999.99           O  
ATOM    272  CG2 THR A  21     -26.539  -2.820 -33.580  1.00999.99           C  
ATOM    273  H   THR A  21     -22.544  -3.127 -33.379  1.00999.99           H  
ATOM    274  HA  THR A  21     -24.485  -1.129 -32.851  1.00999.99           H  
ATOM    275  HB  THR A  21     -24.821  -4.093 -33.515  1.00999.99           H  
ATOM    276  HG1 THR A  21     -23.694  -2.995 -35.131  1.00999.99           H  
ATOM    277 1HG2 THR A  21     -27.050  -3.434 -34.322  1.00999.99           H  
ATOM    278 2HG2 THR A  21     -26.878  -3.100 -32.583  1.00999.99           H  
ATOM    279 3HG2 THR A  21     -26.767  -1.770 -33.760  1.00999.99           H  
ATOM    280  N   THR A  22     -24.425  -3.647 -30.708  1.00999.99           N  
ATOM    281  CA  THR A  22     -24.886  -4.082 -29.397  1.00999.99           C  
ATOM    282  C   THR A  22     -24.264  -3.277 -28.261  1.00999.99           C  
ATOM    283  O   THR A  22     -24.988  -2.646 -27.494  1.00999.99           O  
ATOM    284  CB  THR A  22     -24.570  -5.574 -29.178  1.00999.99           C  
ATOM    285  OG1 THR A  22     -25.244  -6.357 -30.171  1.00999.99           O  
ATOM    286  CG2 THR A  22     -25.028  -6.012 -27.796  1.00999.99           C  
ATOM    287  H   THR A  22     -23.792  -4.248 -31.218  1.00999.99           H  
ATOM    288  HA  THR A  22     -25.966  -3.947 -29.351  1.00999.99           H  
ATOM    289  HB  THR A  22     -23.496  -5.737 -29.270  1.00999.99           H  
ATOM    290  HG1 THR A  22     -24.853  -6.178 -31.032  1.00999.99           H  
ATOM    291 1HG2 THR A  22     -24.800  -7.068 -27.656  1.00999.99           H  
ATOM    292 2HG2 THR A  22     -24.512  -5.425 -27.037  1.00999.99           H  
ATOM    293 3HG2 THR A  22     -26.103  -5.859 -27.704  1.00999.99           H  
ATOM    294  N   ALA A  23     -22.933  -3.353 -28.146  1.00999.99           N  
ATOM    295  CA  ALA A  23     -22.108  -2.658 -27.146  1.00999.99           C  
ATOM    296  C   ALA A  23     -22.614  -1.260 -26.779  1.00999.99           C  
ATOM    297  O   ALA A  23     -23.352  -1.097 -25.803  1.00999.99           O  
ATOM    298  CB  ALA A  23     -20.662  -2.569 -27.632  1.00999.99           C  
ATOM    299  H   ALA A  23     -22.438  -3.909 -28.827  1.00999.99           H  
ATOM    300  HA  ALA A  23     -22.124  -3.254 -26.235  1.00999.99           H  
ATOM    301 1HB  ALA A  23     -20.047  -2.096 -26.866  1.00999.99           H  
ATOM    302 2HB  ALA A  23     -20.287  -3.575 -27.824  1.00999.99           H  
ATOM    303 3HB  ALA A  23     -20.603  -1.994 -28.551  1.00999.99           H  
ATOM    304  N   THR A  24     -22.141  -0.247 -27.516  1.00400.00           N  
ATOM    305  CA  THR A  24     -22.429   1.158 -27.222  1.00400.00           C  
ATOM    306  C   THR A  24     -21.667   2.135 -28.116  1.00400.00           C  
ATOM    307  O   THR A  24     -21.518   3.294 -27.728  1.00400.00           O  
ATOM    308  CB  THR A  24     -22.066   1.530 -25.766  1.00600.00           C  
ATOM    309  OG1 THR A  24     -22.488   2.874 -25.501  1.00600.00           O  
ATOM    310  CG2 THR A  24     -20.559   1.425 -25.567  1.00600.00           C  
ATOM    311  H   THR A  24     -21.559  -0.459 -28.308  1.00720.00           H  
ATOM    312  HA  THR A  24     -23.496   1.323 -27.372  1.00480.00           H  
ATOM    313  HB  THR A  24     -22.565   0.871 -25.063  1.00720.00           H  
ATOM    314  HG1 THR A  24     -23.443   2.930 -25.591  1.00720.00           H  
ATOM    315 1HG2 THR A  24     -20.309   1.698 -24.543  1.00720.00           H  
ATOM    316 2HG2 THR A  24     -20.234   0.402 -25.759  1.00720.00           H  
ATOM    317 3HG2 THR A  24     -20.053   2.100 -26.256  1.00720.00           H  
ATOM    318  N   VAL A  25     -21.093   1.671 -29.237  1.00400.00           N  
ATOM    319  CA  VAL A  25     -20.243   2.513 -30.094  1.00400.00           C  
ATOM    320  C   VAL A  25     -20.878   3.811 -30.610  1.00400.00           C  
ATOM    321  O   VAL A  25     -21.295   3.901 -31.765  1.00400.00           O  
ATOM    322  CB  VAL A  25     -19.723   1.694 -31.278  1.00600.00           C  
ATOM    323  CG1 VAL A  25     -18.942   2.579 -32.236  1.00600.00           C  
ATOM    324  CG2 VAL A  25     -18.820   0.602 -30.735  1.00600.00           C  
ATOM    325  H   VAL A  25     -21.269   0.721 -29.555  1.00480.00           H  
ATOM    326  HA  VAL A  25     -19.373   2.792 -29.500  1.00480.00           H  
ATOM    327  HB  VAL A  25     -20.562   1.259 -31.823  1.00720.00           H  
ATOM    328 1HG1 VAL A  25     -18.574   1.978 -33.067  1.00720.00           H  
ATOM    329 2HG1 VAL A  25     -19.589   3.367 -32.618  1.00720.00           H  
ATOM    330 3HG1 VAL A  25     -18.098   3.024 -31.709  1.00720.00           H  
ATOM    331 1HG2 VAL A  25     -18.435   0.004 -31.560  1.00720.00           H  
ATOM    332 2HG2 VAL A  25     -17.988   1.056 -30.196  1.00720.00           H  
ATOM    333 3HG2 VAL A  25     -19.389  -0.035 -30.056  1.00720.00           H  
ATOM    334  N   SER A  26     -20.905   4.814 -29.740  1.00400.00           N  
ATOM    335  CA  SER A  26     -21.415   6.145 -30.029  1.00400.00           C  
ATOM    336  C   SER A  26     -20.316   7.185 -29.875  1.00400.00           C  
ATOM    337  O   SER A  26     -19.130   6.854 -29.870  1.00400.00           O  
ATOM    338  CB  SER A  26     -22.562   6.481 -29.102  1.00600.00           C  
ATOM    339  OG  SER A  26     -23.173   7.685 -29.482  1.00600.00           O  
ATOM    340  H   SER A  26     -20.569   4.625 -28.808  1.00480.00           H  
ATOM    341  HA  SER A  26     -21.771   6.168 -31.059  1.00480.00           H  
ATOM    342 1HB  SER A  26     -23.292   5.674 -29.124  1.00720.00           H  
ATOM    343 2HB  SER A  26     -22.194   6.558 -28.079  1.00720.00           H  
ATOM    344  HG  SER A  26     -23.920   7.798 -28.888  1.00720.00           H  
ATOM    345  N   THR A  27     -20.716   8.448 -29.756  1.00400.00           N  
ATOM    346  CA  THR A  27     -19.754   9.530 -29.580  1.00400.00           C  
ATOM    347  C   THR A  27     -19.456   9.750 -28.107  1.00400.00           C  
ATOM    348  O   THR A  27     -20.368   9.956 -27.305  1.00400.00           O  
ATOM    349  CB  THR A  27     -20.266  10.850 -30.194  1.00600.00           C  
ATOM    350  OG1 THR A  27     -20.457  10.687 -31.606  1.00600.00           O  
ATOM    351  CG2 THR A  27     -19.274  11.978 -29.940  1.00600.00           C  
ATOM    352  H   THR A  27     -21.706   8.657 -29.778  1.00480.00           H  
ATOM    353  HA  THR A  27     -18.823   9.253 -30.077  1.00480.00           H  
ATOM    354  HB  THR A  27     -21.221  11.107 -29.738  1.00720.00           H  
ATOM    355  HG1 THR A  27     -21.121  10.011 -31.761  1.00720.00           H  
ATOM    356 1HG2 THR A  27     -19.658  12.902 -30.373  1.00720.00           H  
ATOM    357 2HG2 THR A  27     -19.139  12.111 -28.866  1.00720.00           H  
ATOM    358 3HG2 THR A  27     -18.317  11.734 -30.397  1.00720.00           H  
ATOM    359  N   PHE A  28     -18.178   9.709 -27.752  1.00400.00           N  
ATOM    360  CA  PHE A  28     -17.777   9.914 -26.369  1.00400.00           C  
ATOM    361  C   PHE A  28     -16.861  11.127 -26.251  1.00400.00           C  
ATOM    362  O   PHE A  28     -16.100  11.433 -27.171  1.00400.00           O  
ATOM    363  CB  PHE A  28     -17.099   8.662 -25.820  1.00600.00           C  
ATOM    364  CG  PHE A  28     -18.004   7.466 -25.795  1.00600.00           C  
ATOM    365  CD1 PHE A  28     -17.996   6.550 -26.836  1.00600.00           C  
ATOM    366  CD2 PHE A  28     -18.876   7.261 -24.738  1.00600.00           C  
ATOM    367  CE1 PHE A  28     -18.834   5.451 -26.818  1.00600.00           C  
ATOM    368  CE2 PHE A  28     -19.716   6.165 -24.719  1.00600.00           C  
ATOM    369  CZ  PHE A  28     -19.694   5.259 -25.760  1.00600.00           C  
ATOM    370  H   PHE A  28     -17.474   9.532 -28.456  1.00480.00           H  
ATOM    371  HA  PHE A  28     -18.671  10.106 -25.774  1.00480.00           H  
ATOM    372 1HB  PHE A  28     -16.222   8.419 -26.419  1.00720.00           H  
ATOM    373 2HB  PHE A  28     -16.767   8.848 -24.804  1.00720.00           H  
ATOM    374  HD1 PHE A  28     -17.317   6.703 -27.676  1.00720.00           H  
ATOM    375  HD2 PHE A  28     -18.894   7.976 -23.916  1.00720.00           H  
ATOM    376  HE1 PHE A  28     -18.814   4.739 -27.642  1.00720.00           H  
ATOM    377  HE2 PHE A  28     -20.397   6.014 -23.882  1.00720.00           H  
ATOM    378  HZ  PHE A  28     -20.357   4.396 -25.744  1.00720.00           H  
ATOM    379  N   THR A  29     -16.949  11.818 -25.118  1.00400.00           N  
ATOM    380  CA  THR A  29     -16.189  13.045 -24.889  1.00400.00           C  
ATOM    381  C   THR A  29     -15.896  13.329 -23.437  1.00400.00           C  
ATOM    382  O   THR A  29     -16.599  12.869 -22.541  1.00400.00           O  
ATOM    383  CB  THR A  29     -16.923  14.265 -25.456  1.00600.00           C  
ATOM    384  OG1 THR A  29     -16.109  15.432 -25.262  1.00600.00           O  
ATOM    385  CG2 THR A  29     -18.263  14.461 -24.762  1.00600.00           C  
ATOM    386  H   THR A  29     -17.579  11.494 -24.399  1.00480.00           H  
ATOM    387  HA  THR A  29     -15.233  12.951 -25.406  1.00480.00           H  
ATOM    388  HB  THR A  29     -17.084  14.120 -26.525  1.00720.00           H  
ATOM    389  HG1 THR A  29     -15.190  15.241 -25.487  1.00720.00           H  
ATOM    390 1HG2 THR A  29     -18.764  15.334 -25.181  1.00720.00           H  
ATOM    391 2HG2 THR A  29     -18.886  13.578 -24.914  1.00720.00           H  
ATOM    392 3HG2 THR A  29     -18.101  14.612 -23.698  1.00720.00           H  
ATOM    393  N   GLU A  30     -14.854  14.130 -23.219  1.00400.00           N  
ATOM    394  CA  GLU A  30     -14.412  14.542 -21.892  1.00400.00           C  
ATOM    395  C   GLU A  30     -15.418  15.451 -21.180  1.00400.00           C  
ATOM    396  O   GLU A  30     -15.312  15.674 -19.976  1.00400.00           O  
ATOM    397  CB  GLU A  30     -13.061  15.249 -22.007  1.00600.00           C  
ATOM    398  CG  GLU A  30     -13.103  16.588 -22.737  1.00600.00           C  
ATOM    399  CD  GLU A  30     -13.044  16.460 -24.240  1.00600.00           C  
ATOM    400  OE1 GLU A  30     -13.484  15.460 -24.761  1.00600.00           O  
ATOM    401  OE2 GLU A  30     -12.551  17.368 -24.868  1.00600.00           O  
ATOM    402  H   GLU A  30     -14.330  14.462 -24.015  1.00480.00           H  
ATOM    403  HA  GLU A  30     -14.283  13.647 -21.285  1.00480.00           H  
ATOM    404 1HB  GLU A  30     -12.657  15.428 -21.009  1.00720.00           H  
ATOM    405 2HB  GLU A  30     -12.356  14.604 -22.530  1.00720.00           H  
ATOM    406 1HG  GLU A  30     -14.017  17.112 -22.463  1.00720.00           H  
ATOM    407 2HG  GLU A  30     -12.260  17.192 -22.402  1.00720.00           H  
ATOM    408  N   GLU A  31     -16.410  15.954 -21.911  1.00400.00           N  
ATOM    409  CA  GLU A  31     -17.462  16.750 -21.299  1.00400.00           C  
ATOM    410  C   GLU A  31     -18.571  15.855 -20.726  1.00400.00           C  
ATOM    411  O   GLU A  31     -19.476  16.340 -20.049  1.00400.00           O  
ATOM    412  CB  GLU A  31     -18.054  17.730 -22.314  1.00600.00           C  
ATOM    413  CG  GLU A  31     -17.078  18.793 -22.795  1.00600.00           C  
ATOM    414  CD  GLU A  31     -17.684  19.753 -23.783  1.00600.00           C  
ATOM    415  OE1 GLU A  31     -18.840  19.606 -24.100  1.00600.00           O  
ATOM    416  OE2 GLU A  31     -16.987  20.639 -24.218  1.00600.00           O  
ATOM    417  H   GLU A  31     -16.434  15.786 -22.911  1.00480.00           H  
ATOM    418  HA  GLU A  31     -17.030  17.321 -20.475  1.00480.00           H  
ATOM    419 1HB  GLU A  31     -18.417  17.184 -23.185  1.00720.00           H  
ATOM    420 2HB  GLU A  31     -18.907  18.245 -21.870  1.00720.00           H  
ATOM    421 1HG  GLU A  31     -16.720  19.355 -21.932  1.00720.00           H  
ATOM    422 2HG  GLU A  31     -16.222  18.300 -23.252  1.00720.00           H  
ATOM    423  N   ASN A  32     -18.500  14.554 -21.017  1.00400.00           N  
ATOM    424  CA  ASN A  32     -19.469  13.573 -20.561  1.00400.00           C  
ATOM    425  C   ASN A  32     -18.928  12.792 -19.357  1.00400.00           C  
ATOM    426  O   ASN A  32     -17.977  12.024 -19.511  1.00387.92           O  
ATOM    427  CB  ASN A  32     -19.840  12.632 -21.687  1.00600.00           C  
ATOM    428  CG  ASN A  32     -20.920  11.659 -21.306  1.00600.00           C  
ATOM    429  OD1 ASN A  32     -21.148  11.369 -20.124  1.00600.00           O  
ATOM    430  ND2 ASN A  32     -21.603  11.148 -22.299  1.00600.00           N  
ATOM    431  H   ASN A  32     -17.736  14.202 -21.575  1.00480.00           H  
ATOM    432  HA  ASN A  32     -20.370  14.099 -20.268  1.00480.00           H  
ATOM    433 1HB  ASN A  32     -20.192  13.214 -22.540  1.00720.00           H  
ATOM    434 2HB  ASN A  32     -18.957  12.080 -22.009  1.00720.00           H  
ATOM    435 1HD2 ASN A  32     -22.339  10.496 -22.116  1.00720.00           H  
ATOM    436 2HD2 ASN A  32     -21.391  11.408 -23.242  1.00720.00           H  
ATOM    437  N   PRO A  33     -19.532  12.959 -18.168  1.00400.00           N  
ATOM    438  CA  PRO A  33     -19.202  12.334 -16.887  1.00339.29           C  
ATOM    439  C   PRO A  33     -19.001  10.833 -17.013  1.00240.19           C  
ATOM    440  O   PRO A  33     -18.140  10.279 -16.331  1.00229.06           O  
ATOM    441  CB  PRO A  33     -20.443  12.630 -16.039  1.00508.94           C  
ATOM    442  CG  PRO A  33     -20.939  13.925 -16.565  1.00508.94           C  
ATOM    443  CD  PRO A  33     -20.721  13.830 -18.045  1.00508.94           C  
ATOM    444  HA  PRO A  33     -18.317  12.805 -16.462  1.00407.15           H  
ATOM    445 1HB  PRO A  33     -21.175  11.818 -16.123  1.00610.72           H  
ATOM    446 2HB  PRO A  33     -20.149  12.694 -14.978  1.00610.72           H  
ATOM    447 1HG  PRO A  33     -22.004  14.044 -16.307  1.00610.72           H  
ATOM    448 2HG  PRO A  33     -20.404  14.763 -16.102  1.00610.72           H  
ATOM    449 1HD  PRO A  33     -21.583  13.371 -18.551  1.00610.72           H  
ATOM    450 2HD  PRO A  33     -20.501  14.835 -18.432  1.00610.72           H  
ATOM    451  N   ILE A  34     -19.766  10.180 -17.877  1.00217.91           N  
ATOM    452  CA  ILE A  34     -19.649   8.747 -18.077  1.00178.83           C  
ATOM    453  C   ILE A  34     -18.275   8.384 -18.611  1.00152.69           C  
ATOM    454  O   ILE A  34     -17.651   7.423 -18.150  1.00142.20           O  
ATOM    455  CB  ILE A  34     -20.729   8.238 -19.045  1.00268.25           C  
ATOM    456  CG1 ILE A  34     -22.109   8.368 -18.398  1.00268.25           C  
ATOM    457  CG2 ILE A  34     -20.450   6.794 -19.440  1.00268.25           C  
ATOM    458  CD1 ILE A  34     -23.252   8.168 -19.365  1.00268.25           C  
ATOM    459  H   ILE A  34     -20.445  10.694 -18.433  1.00261.49           H  
ATOM    460  HA  ILE A  34     -19.776   8.255 -17.110  1.00214.60           H  
ATOM    461  HB  ILE A  34     -20.729   8.857 -19.941  1.00321.89           H  
ATOM    462 1HG1 ILE A  34     -22.199   7.629 -17.602  1.00321.89           H  
ATOM    463 2HG1 ILE A  34     -22.204   9.360 -17.957  1.00321.89           H  
ATOM    464 1HG2 ILE A  34     -21.216   6.453 -20.135  1.00321.89           H  
ATOM    465 2HG2 ILE A  34     -19.473   6.729 -19.916  1.00321.89           H  
ATOM    466 3HG2 ILE A  34     -20.462   6.165 -18.550  1.00321.89           H  
ATOM    467 1HD1 ILE A  34     -24.199   8.274 -18.834  1.00321.89           H  
ATOM    468 2HD1 ILE A  34     -23.194   8.916 -20.156  1.00321.89           H  
ATOM    469 3HD1 ILE A  34     -23.190   7.172 -19.800  1.00321.89           H  
ATOM    470  N   ARG A  35     -17.808   9.144 -19.602  1.00155.67           N  
ATOM    471  CA  ARG A  35     -16.487   8.888 -20.136  1.00151.13           C  
ATOM    472  C   ARG A  35     -15.437   9.226 -19.119  1.00120.71           C  
ATOM    473  O   ARG A  35     -14.439   8.522 -19.019  1.00110.91           O  
ATOM    474  CB  ARG A  35     -16.167   9.662 -21.392  1.00226.69           C  
ATOM    475  CG  ARG A  35     -14.768   9.302 -21.874  1.00226.69           C  
ATOM    476  CD  ARG A  35     -14.375   9.893 -23.165  1.00226.69           C  
ATOM    477  NE  ARG A  35     -12.995   9.559 -23.475  1.00226.69           N  
ATOM    478  CZ  ARG A  35     -12.391   9.804 -24.652  1.00226.69           C  
ATOM    479  NH1 ARG A  35     -13.058  10.372 -25.634  1.00226.69           N  
ATOM    480  NH2 ARG A  35     -11.124   9.469 -24.818  1.00226.69           N  
ATOM    481  H   ARG A  35     -18.346   9.927 -19.948  1.00186.80           H  
ATOM    482  HA  ARG A  35     -16.410   7.826 -20.367  1.00181.36           H  
ATOM    483 1HB  ARG A  35     -16.884   9.430 -22.178  1.00272.03           H  
ATOM    484 2HB  ARG A  35     -16.205  10.734 -21.197  1.00272.03           H  
ATOM    485 1HG  ARG A  35     -14.049   9.642 -21.129  1.00272.03           H  
ATOM    486 2HG  ARG A  35     -14.694   8.219 -21.969  1.00272.03           H  
ATOM    487 1HD  ARG A  35     -15.005   9.511 -23.962  1.00272.03           H  
ATOM    488 2HD  ARG A  35     -14.458  10.975 -23.113  1.00272.03           H  
ATOM    489  HE  ARG A  35     -12.441   9.123 -22.738  1.00272.03           H  
ATOM    490 1HH1 ARG A  35     -14.028  10.627 -25.508  1.00272.03           H  
ATOM    491 2HH1 ARG A  35     -12.602  10.553 -26.517  1.00272.03           H  
ATOM    492 1HH2 ARG A  35     -10.617   9.033 -24.058  1.00272.03           H  
ATOM    493 2HH2 ARG A  35     -10.664   9.648 -25.697  1.00272.03           H  
ATOM    494  N   LEU A  36     -15.660  10.301 -18.365  1.00119.96           N  
ATOM    495  CA  LEU A  36     -14.701  10.723 -17.357  1.00116.89           C  
ATOM    496  C   LEU A  36     -14.510   9.640 -16.308  1.00 93.08           C  
ATOM    497  O   LEU A  36     -13.391   9.424 -15.844  1.00 86.39           O  
ATOM    498  CB  LEU A  36     -15.159  12.024 -16.708  1.00175.34           C  
ATOM    499  CG  LEU A  36     -15.118  13.243 -17.629  1.00175.34           C  
ATOM    500  CD1 LEU A  36     -15.735  14.438 -16.915  1.00175.34           C  
ATOM    501  CD2 LEU A  36     -13.670  13.508 -18.026  1.00175.34           C  
ATOM    502  H   LEU A  36     -16.503  10.847 -18.516  1.00143.95           H  
ATOM    503  HA  LEU A  36     -13.742  10.901 -17.846  1.00140.27           H  
ATOM    504 1HB  LEU A  36     -16.179  11.905 -16.353  1.00210.40           H  
ATOM    505 2HB  LEU A  36     -14.516  12.232 -15.853  1.00210.40           H  
ATOM    506  HG  LEU A  36     -15.706  13.046 -18.526  1.00210.40           H  
ATOM    507 1HD1 LEU A  36     -15.712  15.308 -17.570  1.00210.40           H  
ATOM    508 2HD1 LEU A  36     -16.766  14.215 -16.649  1.00210.40           H  
ATOM    509 3HD1 LEU A  36     -15.166  14.653 -16.011  1.00210.40           H  
ATOM    510 1HD2 LEU A  36     -13.623  14.370 -18.690  1.00210.40           H  
ATOM    511 2HD2 LEU A  36     -13.077  13.707 -17.133  1.00210.40           H  
ATOM    512 3HD2 LEU A  36     -13.268  12.634 -18.539  1.00210.40           H  
ATOM    513  N   VAL A  37     -15.590   8.935 -15.970  1.00 94.55           N  
ATOM    514  CA  VAL A  37     -15.506   7.792 -15.074  1.00 92.88           C  
ATOM    515  C   VAL A  37     -14.616   6.710 -15.655  1.00 77.89           C  
ATOM    516  O   VAL A  37     -13.753   6.179 -14.954  1.00 69.73           O  
ATOM    517  CB  VAL A  37     -16.900   7.206 -14.791  1.00139.32           C  
ATOM    518  CG1 VAL A  37     -16.766   5.872 -14.086  1.00139.32           C  
ATOM    519  CG2 VAL A  37     -17.679   8.159 -13.899  1.00139.32           C  
ATOM    520  H   VAL A  37     -16.493   9.197 -16.343  1.00113.46           H  
ATOM    521  HA  VAL A  37     -15.079   8.127 -14.129  1.00111.46           H  
ATOM    522  HB  VAL A  37     -17.429   7.049 -15.729  1.00167.18           H  
ATOM    523 1HG1 VAL A  37     -17.760   5.471 -13.892  1.00167.18           H  
ATOM    524 2HG1 VAL A  37     -16.210   5.180 -14.718  1.00167.18           H  
ATOM    525 3HG1 VAL A  37     -16.239   6.009 -13.146  1.00167.18           H  
ATOM    526 1HG2 VAL A  37     -18.666   7.744 -13.697  1.00167.18           H  
ATOM    527 2HG2 VAL A  37     -17.143   8.293 -12.960  1.00167.18           H  
ATOM    528 3HG2 VAL A  37     -17.786   9.122 -14.387  1.00167.18           H  
ATOM    529  N   SER A  38     -14.826   6.390 -16.935  1.00 85.34           N  
ATOM    530  CA  SER A  38     -14.021   5.379 -17.613  1.00 91.62           C  
ATOM    531  C   SER A  38     -12.551   5.789 -17.717  1.00 75.44           C  
ATOM    532  O   SER A  38     -11.665   4.963 -17.499  1.00 72.09           O  
ATOM    533  CB  SER A  38     -14.571   5.120 -19.005  1.00137.43           C  
ATOM    534  OG  SER A  38     -15.845   4.539 -18.948  1.00137.43           O  
ATOM    535  H   SER A  38     -15.577   6.847 -17.445  1.00102.41           H  
ATOM    536  HA  SER A  38     -14.076   4.454 -17.037  1.00109.94           H  
ATOM    537 1HB  SER A  38     -14.620   6.057 -19.558  1.00164.92           H  
ATOM    538 2HB  SER A  38     -13.893   4.460 -19.544  1.00164.92           H  
ATOM    539  HG  SER A  38     -16.418   5.200 -18.549  1.00164.92           H  
ATOM    540  N   ASP A  39     -12.304   7.062 -18.036  1.00 76.87           N  
ATOM    541  CA  ASP A  39     -10.949   7.586 -18.153  1.00 82.31           C  
ATOM    542  C   ASP A  39     -10.237   7.460 -16.815  1.00 66.15           C  
ATOM    543  O   ASP A  39      -9.108   6.967 -16.749  1.00 69.21           O  
ATOM    544  CB  ASP A  39     -10.965   9.060 -18.589  1.00123.47           C  
ATOM    545  CG  ASP A  39     -11.389   9.310 -20.043  1.00123.47           C  
ATOM    546  OD1 ASP A  39     -11.427   8.394 -20.834  1.00123.47           O  
ATOM    547  OD2 ASP A  39     -11.670  10.444 -20.349  1.00123.47           O  
ATOM    548  H   ASP A  39     -13.076   7.683 -18.211  1.00 92.24           H  
ATOM    549  HA  ASP A  39     -10.405   6.999 -18.894  1.00 98.77           H  
ATOM    550 1HB  ASP A  39     -11.643   9.614 -17.939  1.00148.16           H  
ATOM    551 2HB  ASP A  39      -9.970   9.483 -18.448  1.00148.16           H  
ATOM    552  N   ARG A  40     -10.931   7.887 -15.756  1.00 59.71           N  
ATOM    553  CA  ARG A  40     -10.445   7.798 -14.393  1.00 61.28           C  
ATOM    554  C   ARG A  40     -10.106   6.372 -14.033  1.00 49.13           C  
ATOM    555  O   ARG A  40      -9.037   6.119 -13.488  1.00 49.60           O  
ATOM    556  CB  ARG A  40     -11.473   8.331 -13.415  1.00 91.92           C  
ATOM    557  CG  ARG A  40     -11.051   8.273 -11.960  1.00 91.92           C  
ATOM    558  CD  ARG A  40     -12.173   8.618 -11.055  1.00 91.92           C  
ATOM    559  NE  ARG A  40     -13.264   7.672 -11.189  1.00 91.92           N  
ATOM    560  CZ  ARG A  40     -14.465   7.783 -10.588  1.00 91.92           C  
ATOM    561  NH1 ARG A  40     -14.725   8.794  -9.787  1.00 91.92           N  
ATOM    562  NH2 ARG A  40     -15.384   6.861 -10.800  1.00 91.92           N  
ATOM    563  H   ARG A  40     -11.842   8.301 -15.899  1.00 71.65           H  
ATOM    564  HA  ARG A  40      -9.540   8.403 -14.309  1.00 73.54           H  
ATOM    565 1HB  ARG A  40     -11.695   9.370 -13.655  1.00110.30           H  
ATOM    566 2HB  ARG A  40     -12.401   7.768 -13.513  1.00110.30           H  
ATOM    567 1HG  ARG A  40     -10.710   7.268 -11.721  1.00110.30           H  
ATOM    568 2HG  ARG A  40     -10.240   8.983 -11.788  1.00110.30           H  
ATOM    569 1HD  ARG A  40     -11.830   8.602 -10.021  1.00110.30           H  
ATOM    570 2HD  ARG A  40     -12.548   9.611 -11.300  1.00110.30           H  
ATOM    571  HE  ARG A  40     -13.117   6.873 -11.792  1.00110.30           H  
ATOM    572 1HH1 ARG A  40     -14.024   9.499  -9.613  1.00110.30           H  
ATOM    573 2HH1 ARG A  40     -15.628   8.848  -9.325  1.00110.30           H  
ATOM    574 1HH2 ARG A  40     -15.181   6.078 -11.404  1.00110.30           H  
ATOM    575 2HH2 ARG A  40     -16.287   6.928 -10.346  1.00110.30           H  
ATOM    576  N   LEU A  41     -11.014   5.446 -14.344  1.00 48.00           N  
ATOM    577  CA  LEU A  41     -10.800   4.034 -14.077  1.00 51.49           C  
ATOM    578  C   LEU A  41      -9.525   3.525 -14.703  1.00 47.66           C  
ATOM    579  O   LEU A  41      -8.781   2.795 -14.056  1.00 50.33           O  
ATOM    580  CB  LEU A  41     -11.959   3.190 -14.581  1.00 77.23           C  
ATOM    581  CG  LEU A  41     -11.777   1.685 -14.356  1.00 77.23           C  
ATOM    582  CD1 LEU A  41     -11.665   1.402 -12.859  1.00 77.23           C  
ATOM    583  CD2 LEU A  41     -12.943   0.947 -14.979  1.00 77.23           C  
ATOM    584  H   LEU A  41     -11.886   5.725 -14.772  1.00 57.60           H  
ATOM    585  HA  LEU A  41     -10.724   3.898 -13.001  1.00 61.79           H  
ATOM    586 1HB  LEU A  41     -12.870   3.502 -14.072  1.00 92.68           H  
ATOM    587 2HB  LEU A  41     -12.084   3.357 -15.649  1.00 92.68           H  
ATOM    588  HG  LEU A  41     -10.851   1.355 -14.830  1.00 92.68           H  
ATOM    589 1HD1 LEU A  41     -11.527   0.333 -12.702  1.00 92.68           H  
ATOM    590 2HD1 LEU A  41     -10.812   1.942 -12.449  1.00 92.68           H  
ATOM    591 3HD1 LEU A  41     -12.574   1.730 -12.360  1.00 92.68           H  
ATOM    592 1HD2 LEU A  41     -12.812  -0.125 -14.832  1.00 92.68           H  
ATOM    593 2HD2 LEU A  41     -13.872   1.268 -14.509  1.00 92.68           H  
ATOM    594 3HD2 LEU A  41     -12.982   1.164 -16.046  1.00 92.68           H  
ATOM    595  N   ARG A  42      -9.264   3.897 -15.955  1.00 50.09           N  
ATOM    596  CA  ARG A  42      -8.047   3.442 -16.609  1.00 59.88           C  
ATOM    597  C   ARG A  42      -6.814   4.000 -15.906  1.00 46.20           C  
ATOM    598  O   ARG A  42      -5.808   3.298 -15.770  1.00 43.96           O  
ATOM    599  CB  ARG A  42      -8.027   3.857 -18.067  1.00 89.82           C  
ATOM    600  CG  ARG A  42      -9.110   3.227 -18.921  1.00 89.82           C  
ATOM    601  CD  ARG A  42      -9.027   1.747 -18.920  1.00 89.82           C  
ATOM    602  NE  ARG A  42      -9.995   1.162 -19.829  1.00 89.82           N  
ATOM    603  CZ  ARG A  42     -10.320  -0.145 -19.876  1.00 89.82           C  
ATOM    604  NH1 ARG A  42      -9.758  -1.004 -19.054  1.00 89.82           N  
ATOM    605  NH2 ARG A  42     -11.216  -0.557 -20.756  1.00 89.82           N  
ATOM    606  H   ARG A  42      -9.923   4.479 -16.461  1.00 60.11           H  
ATOM    607  HA  ARG A  42      -8.014   2.352 -16.559  1.00 71.86           H  
ATOM    608 1HB  ARG A  42      -8.139   4.938 -18.138  1.00107.78           H  
ATOM    609 2HB  ARG A  42      -7.065   3.597 -18.508  1.00107.78           H  
ATOM    610 1HG  ARG A  42     -10.088   3.507 -18.537  1.00107.78           H  
ATOM    611 2HG  ARG A  42      -9.011   3.575 -19.949  1.00107.78           H  
ATOM    612 1HD  ARG A  42      -8.031   1.432 -19.228  1.00107.78           H  
ATOM    613 2HD  ARG A  42      -9.233   1.374 -17.918  1.00107.78           H  
ATOM    614  HE  ARG A  42     -10.456   1.781 -20.481  1.00107.78           H  
ATOM    615 1HH1 ARG A  42      -9.078  -0.696 -18.365  1.00107.78           H  
ATOM    616 2HH1 ARG A  42     -10.012  -1.979 -19.098  1.00107.78           H  
ATOM    617 1HH2 ARG A  42     -11.648   0.105 -21.386  1.00107.78           H  
ATOM    618 2HH2 ARG A  42     -11.475  -1.535 -20.803  1.00107.78           H  
ATOM    619  N   GLU A  43      -6.906   5.243 -15.423  1.00 45.52           N  
ATOM    620  CA  GLU A  43      -5.814   5.846 -14.668  1.00 47.11           C  
ATOM    621  C   GLU A  43      -5.613   5.098 -13.352  1.00 37.23           C  
ATOM    622  O   GLU A  43      -4.477   4.875 -12.925  1.00 38.02           O  
ATOM    623  CB  GLU A  43      -6.097   7.326 -14.401  1.00 70.66           C  
ATOM    624  CG  GLU A  43      -6.059   8.206 -15.641  1.00 70.66           C  
ATOM    625  CD  GLU A  43      -6.436   9.633 -15.355  1.00 70.66           C  
ATOM    626  OE1 GLU A  43      -6.899   9.901 -14.273  1.00 70.66           O  
ATOM    627  OE2 GLU A  43      -6.254  10.459 -16.219  1.00 70.66           O  
ATOM    628  H   GLU A  43      -7.744   5.788 -15.599  1.00 54.62           H  
ATOM    629  HA  GLU A  43      -4.897   5.763 -15.253  1.00 56.53           H  
ATOM    630 1HB  GLU A  43      -7.076   7.440 -13.941  1.00 84.80           H  
ATOM    631 2HB  GLU A  43      -5.360   7.714 -13.697  1.00 84.80           H  
ATOM    632 1HG  GLU A  43      -5.053   8.185 -16.057  1.00 84.80           H  
ATOM    633 2HG  GLU A  43      -6.739   7.797 -16.386  1.00 84.80           H  
ATOM    634  N   ILE A  44      -6.725   4.690 -12.736  1.00 36.28           N  
ATOM    635  CA  ILE A  44      -6.700   3.911 -11.510  1.00 40.79           C  
ATOM    636  C   ILE A  44      -6.031   2.568 -11.744  1.00 34.73           C  
ATOM    637  O   ILE A  44      -5.155   2.179 -10.972  1.00 38.33           O  
ATOM    638  CB  ILE A  44      -8.119   3.688 -10.947  1.00 61.19           C  
ATOM    639  CG1 ILE A  44      -8.733   4.997 -10.437  1.00 61.19           C  
ATOM    640  CG2 ILE A  44      -8.073   2.656  -9.853  1.00 61.19           C  
ATOM    641  CD1 ILE A  44     -10.213   4.892 -10.126  1.00 61.19           C  
ATOM    642  H   ILE A  44      -7.622   4.939 -13.127  1.00 43.54           H  
ATOM    643  HA  ILE A  44      -6.120   4.457 -10.767  1.00 48.95           H  
ATOM    644  HB  ILE A  44      -8.767   3.323 -11.739  1.00 73.42           H  
ATOM    645 1HG1 ILE A  44      -8.218   5.298  -9.529  1.00 73.42           H  
ATOM    646 2HG1 ILE A  44      -8.588   5.775 -11.182  1.00 73.42           H  
ATOM    647 1HG2 ILE A  44      -9.082   2.487  -9.483  1.00 73.42           H  
ATOM    648 2HG2 ILE A  44      -7.671   1.727 -10.252  1.00 73.42           H  
ATOM    649 3HG2 ILE A  44      -7.440   3.006  -9.040  1.00 73.42           H  
ATOM    650 1HD1 ILE A  44     -10.578   5.854  -9.764  1.00 73.42           H  
ATOM    651 2HD1 ILE A  44     -10.759   4.614 -11.025  1.00 73.42           H  
ATOM    652 3HD1 ILE A  44     -10.370   4.135  -9.359  1.00 73.42           H  
ATOM    653  N   GLU A  45      -6.416   1.887 -12.827  1.00 32.53           N  
ATOM    654  CA  GLU A  45      -5.856   0.590 -13.181  1.00 37.64           C  
ATOM    655  C   GLU A  45      -4.351   0.685 -13.358  1.00 33.51           C  
ATOM    656  O   GLU A  45      -3.617  -0.188 -12.889  1.00 38.07           O  
ATOM    657  CB  GLU A  45      -6.500   0.068 -14.471  1.00 56.46           C  
ATOM    658  CG  GLU A  45      -7.950  -0.372 -14.328  1.00 56.46           C  
ATOM    659  CD  GLU A  45      -8.595  -0.739 -15.640  1.00 56.46           C  
ATOM    660  OE1 GLU A  45      -8.036  -0.444 -16.672  1.00 56.46           O  
ATOM    661  OE2 GLU A  45      -9.648  -1.329 -15.611  1.00 56.46           O  
ATOM    662  H   GLU A  45      -7.143   2.272 -13.412  1.00 39.04           H  
ATOM    663  HA  GLU A  45      -6.064  -0.113 -12.374  1.00 45.17           H  
ATOM    664 1HB  GLU A  45      -6.465   0.846 -15.234  1.00 67.75           H  
ATOM    665 2HB  GLU A  45      -5.929  -0.781 -14.845  1.00 67.75           H  
ATOM    666 1HG  GLU A  45      -7.977  -1.241 -13.673  1.00 67.75           H  
ATOM    667 2HG  GLU A  45      -8.522   0.420 -13.851  1.00 67.75           H  
ATOM    668  N   SER A  46      -3.899   1.760 -14.005  1.00 31.91           N  
ATOM    669  CA  SER A  46      -2.479   2.004 -14.189  1.00 35.28           C  
ATOM    670  C   SER A  46      -1.768   2.125 -12.846  1.00 27.30           C  
ATOM    671  O   SER A  46      -0.715   1.515 -12.652  1.00 28.14           O  
ATOM    672  CB  SER A  46      -2.265   3.260 -15.010  1.00 52.92           C  
ATOM    673  OG  SER A  46      -0.898   3.513 -15.201  1.00 52.92           O  
ATOM    674  H   SER A  46      -4.559   2.421 -14.398  1.00 38.29           H  
ATOM    675  HA  SER A  46      -2.051   1.157 -14.728  1.00 42.34           H  
ATOM    676 1HB  SER A  46      -2.754   3.147 -15.977  1.00 63.50           H  
ATOM    677 2HB  SER A  46      -2.726   4.109 -14.509  1.00 63.50           H  
ATOM    678  HG  SER A  46      -0.537   3.701 -14.330  1.00 63.50           H  
ATOM    679  N   SER A  47      -2.352   2.894 -11.913  1.00 27.41           N  
ATOM    680  CA  SER A  47      -1.734   3.063 -10.600  1.00 32.80           C  
ATOM    681  C   SER A  47      -1.725   1.762  -9.802  1.00 29.25           C  
ATOM    682  O   SER A  47      -0.827   1.559  -8.988  1.00 33.97           O  
ATOM    683  CB  SER A  47      -2.454   4.124  -9.790  1.00 49.20           C  
ATOM    684  OG  SER A  47      -3.712   3.676  -9.372  1.00 49.20           O  
ATOM    685  H   SER A  47      -3.211   3.389 -12.129  1.00 32.89           H  
ATOM    686  HA  SER A  47      -0.701   3.380 -10.747  1.00 39.36           H  
ATOM    687 1HB  SER A  47      -1.853   4.395  -8.924  1.00 59.04           H  
ATOM    688 2HB  SER A  47      -2.571   5.019 -10.400  1.00 59.04           H  
ATOM    689  HG  SER A  47      -4.126   3.288 -10.147  1.00 59.04           H  
ATOM    690  N   VAL A  48      -2.686   0.864 -10.060  1.00 28.53           N  
ATOM    691  CA  VAL A  48      -2.685  -0.442  -9.403  1.00 37.40           C  
ATOM    692  C   VAL A  48      -1.500  -1.245  -9.892  1.00 32.54           C  
ATOM    693  O   VAL A  48      -0.784  -1.845  -9.099  1.00 41.50           O  
ATOM    694  CB  VAL A  48      -3.988  -1.227  -9.666  1.00 56.10           C  
ATOM    695  CG1 VAL A  48      -3.862  -2.650  -9.134  1.00 56.10           C  
ATOM    696  CG2 VAL A  48      -5.145  -0.533  -8.981  1.00 56.10           C  
ATOM    697  H   VAL A  48      -3.433   1.096 -10.702  1.00 34.24           H  
ATOM    698  HA  VAL A  48      -2.586  -0.291  -8.328  1.00 44.88           H  
ATOM    699  HB  VAL A  48      -4.168  -1.283 -10.739  1.00 67.32           H  
ATOM    700 1HG1 VAL A  48      -4.785  -3.195  -9.330  1.00 67.32           H  
ATOM    701 2HG1 VAL A  48      -3.033  -3.150  -9.628  1.00 67.32           H  
ATOM    702 3HG1 VAL A  48      -3.680  -2.621  -8.060  1.00 67.32           H  
ATOM    703 1HG2 VAL A  48      -6.056  -1.093  -9.177  1.00 67.32           H  
ATOM    704 2HG2 VAL A  48      -4.963  -0.494  -7.907  1.00 67.32           H  
ATOM    705 3HG2 VAL A  48      -5.250   0.478  -9.363  1.00 67.32           H  
ATOM    706  N   VAL A  49      -1.268  -1.223 -11.200  1.00 25.94           N  
ATOM    707  CA  VAL A  49      -0.124  -1.916 -11.773  1.00 29.80           C  
ATOM    708  C   VAL A  49       1.179  -1.375 -11.194  1.00 24.02           C  
ATOM    709  O   VAL A  49       2.091  -2.142 -10.886  1.00 27.90           O  
ATOM    710  CB  VAL A  49      -0.125  -1.790 -13.305  1.00 44.70           C  
ATOM    711  CG1 VAL A  49       1.175  -2.329 -13.876  1.00 44.70           C  
ATOM    712  CG2 VAL A  49      -1.312  -2.560 -13.865  1.00 44.70           C  
ATOM    713  H   VAL A  49      -1.908  -0.730 -11.813  1.00 31.13           H  
ATOM    714  HA  VAL A  49      -0.193  -2.968 -11.520  1.00 35.76           H  
ATOM    715  HB  VAL A  49      -0.202  -0.740 -13.582  1.00 53.64           H  
ATOM    716 1HG1 VAL A  49       1.164  -2.228 -14.962  1.00 53.64           H  
ATOM    717 2HG1 VAL A  49       2.013  -1.764 -13.468  1.00 53.64           H  
ATOM    718 3HG1 VAL A  49       1.279  -3.379 -13.610  1.00 53.64           H  
ATOM    719 1HG2 VAL A  49      -1.323  -2.465 -14.950  1.00 53.64           H  
ATOM    720 2HG2 VAL A  49      -1.226  -3.611 -13.593  1.00 53.64           H  
ATOM    721 3HG2 VAL A  49      -2.236  -2.155 -13.457  1.00 53.64           H  
ATOM    722  N   GLU A  50       1.265  -0.055 -11.048  1.00 19.76           N  
ATOM    723  CA  GLU A  50       2.442   0.575 -10.464  1.00 19.99           C  
ATOM    724  C   GLU A  50       2.650   0.207  -8.986  1.00 20.61           C  
ATOM    725  O   GLU A  50       3.775  -0.068  -8.563  1.00 23.32           O  
ATOM    726  CB  GLU A  50       2.318   2.094 -10.581  1.00 29.98           C  
ATOM    727  CG  GLU A  50       2.426   2.639 -11.995  1.00 29.98           C  
ATOM    728  CD  GLU A  50       2.159   4.117 -12.064  1.00 29.98           C  
ATOM    729  OE1 GLU A  50       1.660   4.656 -11.105  1.00 29.98           O  
ATOM    730  OE2 GLU A  50       2.460   4.709 -13.074  1.00 29.98           O  
ATOM    731  H   GLU A  50       0.499   0.530 -11.357  1.00 23.71           H  
ATOM    732  HA  GLU A  50       3.318   0.246 -11.023  1.00 23.99           H  
ATOM    733 1HB  GLU A  50       1.358   2.411 -10.174  1.00 35.98           H  
ATOM    734 2HB  GLU A  50       3.097   2.567  -9.983  1.00 35.98           H  
ATOM    735 1HG  GLU A  50       3.431   2.445 -12.370  1.00 35.98           H  
ATOM    736 2HG  GLU A  50       1.721   2.113 -12.636  1.00 35.98           H  
ATOM    737  N   ALA A  51       1.568   0.216  -8.206  1.00 20.48           N  
ATOM    738  CA  ALA A  51       1.615  -0.076  -6.773  1.00 23.33           C  
ATOM    739  C   ALA A  51       1.901  -1.541  -6.450  1.00 21.31           C  
ATOM    740  O   ALA A  51       2.664  -1.844  -5.532  1.00 26.96           O  
ATOM    741  CB  ALA A  51       0.295   0.325  -6.129  1.00 34.99           C  
ATOM    742  H   ALA A  51       0.675   0.461  -8.610  1.00 24.58           H  
ATOM    743  HA  ALA A  51       2.418   0.522  -6.340  1.00 28.00           H  
ATOM    744 1HB  ALA A  51       0.345   0.150  -5.055  1.00 41.99           H  
ATOM    745 2HB  ALA A  51       0.106   1.382  -6.318  1.00 41.99           H  
ATOM    746 3HB  ALA A  51      -0.512  -0.269  -6.557  1.00 41.99           H  
ATOM    747  N   VAL A  52       1.271  -2.443  -7.190  1.00 17.71           N  
ATOM    748  CA  VAL A  52       1.395  -3.874  -6.953  1.00 17.65           C  
ATOM    749  C   VAL A  52       2.714  -4.453  -7.452  1.00 17.24           C  
ATOM    750  O   VAL A  52       3.075  -4.292  -8.616  1.00 46.50           O  
ATOM    751  CB  VAL A  52       0.217  -4.591  -7.622  1.00 26.47           C  
ATOM    752  CG1 VAL A  52       0.355  -6.095  -7.491  1.00 26.47           C  
ATOM    753  CG2 VAL A  52      -1.076  -4.118  -6.980  1.00 26.47           C  
ATOM    754  H   VAL A  52       0.660  -2.136  -7.932  1.00 21.25           H  
ATOM    755  HA  VAL A  52       1.331  -4.043  -5.878  1.00 21.18           H  
ATOM    756  HB  VAL A  52       0.215  -4.344  -8.683  1.00 31.77           H  
ATOM    757 1HG1 VAL A  52      -0.484  -6.582  -7.986  1.00 31.77           H  
ATOM    758 2HG1 VAL A  52       1.282  -6.410  -7.960  1.00 31.77           H  
ATOM    759 3HG1 VAL A  52       0.366  -6.370  -6.437  1.00 31.77           H  
ATOM    760 1HG2 VAL A  52      -1.920  -4.602  -7.468  1.00 31.77           H  
ATOM    761 2HG2 VAL A  52      -1.070  -4.373  -5.920  1.00 31.77           H  
ATOM    762 3HG2 VAL A  52      -1.170  -3.039  -7.086  1.00 31.77           H  
ATOM    763  N   GLY A  53       3.426  -5.140  -6.555  1.00 49.98           N  
ATOM    764  CA  GLY A  53       4.717  -5.751  -6.875  1.00 57.67           C  
ATOM    765  C   GLY A  53       4.612  -6.763  -8.015  1.00 48.39           C  
ATOM    766  O   GLY A  53       5.423  -6.745  -8.943  1.00 45.80           O  
ATOM    767  H   GLY A  53       3.064  -5.231  -5.616  1.00 59.98           H  
ATOM    768 1HA  GLY A  53       5.426  -4.969  -7.146  1.00 69.20           H  
ATOM    769 2HA  GLY A  53       5.112  -6.242  -5.987  1.00 69.20           H  
ATOM    770  N   ASN A  54       3.615  -7.641  -7.951  1.00 58.61           N  
ATOM    771  CA  ASN A  54       3.398  -8.597  -9.026  1.00 55.08           C  
ATOM    772  C   ASN A  54       2.396  -8.028 -10.015  1.00 42.13           C  
ATOM    773  O   ASN A  54       1.184  -8.228  -9.882  1.00 35.55           O  
ATOM    774  CB  ASN A  54       2.935  -9.935  -8.500  1.00 82.62           C  
ATOM    775  CG  ASN A  54       2.840 -10.956  -9.598  1.00 82.62           C  
ATOM    776  OD1 ASN A  54       2.754 -10.606 -10.783  1.00 82.62           O  
ATOM    777  ND2 ASN A  54       2.864 -12.212  -9.231  1.00 82.62           N  
ATOM    778  H   ASN A  54       2.991  -7.635  -7.159  1.00 70.33           H  
ATOM    779  HA  ASN A  54       4.337  -8.743  -9.561  1.00 66.10           H  
ATOM    780 1HB  ASN A  54       3.635 -10.293  -7.743  1.00 99.14           H  
ATOM    781 2HB  ASN A  54       1.960  -9.829  -8.026  1.00 99.14           H  
ATOM    782 1HD2 ASN A  54       2.809 -12.936  -9.918  1.00 99.14           H  
ATOM    783 2HD2 ASN A  54       2.941 -12.448  -8.262  1.00 99.14           H  
ATOM    784  N   SER A  55       2.928  -7.347 -11.030  1.00 43.81           N  
ATOM    785  CA  SER A  55       2.126  -6.665 -12.032  1.00 41.10           C  
ATOM    786  C   SER A  55       1.278  -7.602 -12.875  1.00 32.65           C  
ATOM    787  O   SER A  55       0.325  -7.155 -13.502  1.00 34.21           O  
ATOM    788  CB  SER A  55       3.027  -5.852 -12.943  1.00 61.65           C  
ATOM    789  OG  SER A  55       3.841  -6.684 -13.725  1.00 61.65           O  
ATOM    790  H   SER A  55       3.933  -7.264 -11.078  1.00 52.57           H  
ATOM    791  HA  SER A  55       1.457  -5.978 -11.515  1.00 49.32           H  
ATOM    792 1HB  SER A  55       2.418  -5.225 -13.591  1.00 73.98           H  
ATOM    793 2HB  SER A  55       3.650  -5.191 -12.340  1.00 73.98           H  
ATOM    794  HG  SER A  55       4.381  -7.182 -13.106  1.00 73.98           H  
ATOM    795  N   ARG A  56       1.593  -8.896 -12.894  1.00 30.72           N  
ATOM    796  CA  ARG A  56       0.773  -9.824 -13.653  1.00 31.82           C  
ATOM    797  C   ARG A  56      -0.577  -9.998 -12.978  1.00 27.34           C  
ATOM    798  O   ARG A  56      -1.590 -10.211 -13.650  1.00 36.44           O  
ATOM    799  CB  ARG A  56       1.457 -11.174 -13.790  1.00 47.73           C  
ATOM    800  CG  ARG A  56       2.683 -11.177 -14.689  1.00 47.73           C  
ATOM    801  CD  ARG A  56       3.329 -12.514 -14.733  1.00 47.73           C  
ATOM    802  NE  ARG A  56       4.505 -12.520 -15.589  1.00 47.73           N  
ATOM    803  CZ  ARG A  56       5.350 -13.562 -15.724  1.00 47.73           C  
ATOM    804  NH1 ARG A  56       5.136 -14.674 -15.057  1.00 47.73           N  
ATOM    805  NH2 ARG A  56       6.394 -13.466 -16.528  1.00 47.73           N  
ATOM    806  H   ARG A  56       2.380  -9.251 -12.364  1.00 36.86           H  
ATOM    807  HA  ARG A  56       0.614  -9.413 -14.650  1.00 38.18           H  
ATOM    808 1HB  ARG A  56       1.762 -11.534 -12.811  1.00 57.28           H  
ATOM    809 2HB  ARG A  56       0.751 -11.898 -14.198  1.00 57.28           H  
ATOM    810 1HG  ARG A  56       2.391 -10.904 -15.703  1.00 57.28           H  
ATOM    811 2HG  ARG A  56       3.410 -10.457 -14.313  1.00 57.28           H  
ATOM    812 1HD  ARG A  56       3.637 -12.802 -13.728  1.00 57.28           H  
ATOM    813 2HD  ARG A  56       2.621 -13.247 -15.119  1.00 57.28           H  
ATOM    814  HE  ARG A  56       4.704 -11.683 -16.120  1.00 57.28           H  
ATOM    815 1HH1 ARG A  56       4.337 -14.750 -14.443  1.00 57.28           H  
ATOM    816 2HH1 ARG A  56       5.769 -15.454 -15.160  1.00 57.28           H  
ATOM    817 1HH2 ARG A  56       6.561 -12.611 -17.041  1.00 57.28           H  
ATOM    818 2HH2 ARG A  56       7.027 -14.246 -16.628  1.00 57.28           H  
ATOM    819  N   ARG A  57      -0.593  -9.902 -11.646  1.00 22.75           N  
ATOM    820  CA  ARG A  57      -1.832 -10.034 -10.908  1.00 21.80           C  
ATOM    821  C   ARG A  57      -2.636  -8.769 -11.083  1.00 15.50           C  
ATOM    822  O   ARG A  57      -3.848  -8.824 -11.303  1.00 12.45           O  
ATOM    823  CB  ARG A  57      -1.569 -10.281  -9.431  1.00 32.70           C  
ATOM    824  CG  ARG A  57      -0.983 -11.639  -9.096  1.00 32.70           C  
ATOM    825  CD  ARG A  57      -0.713 -11.775  -7.641  1.00 32.70           C  
ATOM    826  NE  ARG A  57      -0.154 -13.079  -7.313  1.00 32.70           N  
ATOM    827  CZ  ARG A  57       0.262 -13.452  -6.086  1.00 32.70           C  
ATOM    828  NH1 ARG A  57       0.180 -12.613  -5.078  1.00 32.70           N  
ATOM    829  NH2 ARG A  57       0.755 -14.663  -5.896  1.00 32.70           N  
ATOM    830  H   ARG A  57       0.257  -9.700 -11.134  1.00 27.30           H  
ATOM    831  HA  ARG A  57      -2.398 -10.874 -11.312  1.00 26.16           H  
ATOM    832 1HB  ARG A  57      -0.886  -9.524  -9.050  1.00 39.24           H  
ATOM    833 2HB  ARG A  57      -2.504 -10.187  -8.879  1.00 39.24           H  
ATOM    834 1HG  ARG A  57      -1.685 -12.419  -9.390  1.00 39.24           H  
ATOM    835 2HG  ARG A  57      -0.045 -11.774  -9.635  1.00 39.24           H  
ATOM    836 1HD  ARG A  57      -0.002 -11.011  -7.329  1.00 39.24           H  
ATOM    837 2HD  ARG A  57      -1.643 -11.654  -7.085  1.00 39.24           H  
ATOM    838  HE  ARG A  57      -0.074 -13.756  -8.061  1.00 39.24           H  
ATOM    839 1HH1 ARG A  57      -0.194 -11.687  -5.224  1.00 39.24           H  
ATOM    840 2HH1 ARG A  57       0.493 -12.895  -4.160  1.00 39.24           H  
ATOM    841 1HH2 ARG A  57       0.819 -15.310  -6.669  1.00 39.24           H  
ATOM    842 2HH2 ARG A  57       1.066 -14.943  -4.977  1.00 39.24           H  
ATOM    843  N   ALA A  58      -1.936  -7.634 -11.033  1.00 17.62           N  
ATOM    844  CA  ALA A  58      -2.554  -6.328 -11.212  1.00 18.46           C  
ATOM    845  C   ALA A  58      -3.178  -6.201 -12.595  1.00 14.64           C  
ATOM    846  O   ALA A  58      -4.276  -5.655 -12.737  1.00 14.13           O  
ATOM    847  CB  ALA A  58      -1.526  -5.245 -11.002  1.00 27.69           C  
ATOM    848  H   ALA A  58      -0.939  -7.687 -10.837  1.00 21.14           H  
ATOM    849  HA  ALA A  58      -3.346  -6.218 -10.473  1.00 22.15           H  
ATOM    850 1HB  ALA A  58      -1.997  -4.270 -11.115  1.00 33.23           H  
ATOM    851 2HB  ALA A  58      -1.111  -5.338 -10.001  1.00 33.23           H  
ATOM    852 3HB  ALA A  58      -0.730  -5.351 -11.737  1.00 33.23           H  
ATOM    853  N   LEU A  59      -2.487  -6.713 -13.608  1.00 15.04           N  
ATOM    854  CA  LEU A  59      -3.008  -6.689 -14.958  1.00 17.37           C  
ATOM    855  C   LEU A  59      -4.204  -7.607 -15.120  1.00 12.52           C  
ATOM    856  O   LEU A  59      -5.159  -7.227 -15.792  1.00 12.74           O  
ATOM    857  CB  LEU A  59      -1.912  -7.062 -15.957  1.00 26.05           C  
ATOM    858  CG  LEU A  59      -0.813  -6.006 -16.145  1.00 26.05           C  
ATOM    859  CD1 LEU A  59       0.315  -6.589 -16.982  1.00 26.05           C  
ATOM    860  CD2 LEU A  59      -1.414  -4.788 -16.828  1.00 26.05           C  
ATOM    861  H   LEU A  59      -1.575  -7.118 -13.448  1.00 18.05           H  
ATOM    862  HA  LEU A  59      -3.333  -5.672 -15.176  1.00 20.84           H  
ATOM    863 1HB  LEU A  59      -1.435  -7.982 -15.625  1.00 31.27           H  
ATOM    864 2HB  LEU A  59      -2.371  -7.243 -16.929  1.00 31.27           H  
ATOM    865  HG  LEU A  59      -0.411  -5.711 -15.180  1.00 31.27           H  
ATOM    866 1HD1 LEU A  59       1.095  -5.839 -17.115  1.00 31.27           H  
ATOM    867 2HD1 LEU A  59       0.733  -7.458 -16.473  1.00 31.27           H  
ATOM    868 3HD1 LEU A  59      -0.070  -6.888 -17.955  1.00 31.27           H  
ATOM    869 1HD2 LEU A  59      -0.643  -4.030 -16.965  1.00 31.27           H  
ATOM    870 2HD2 LEU A  59      -1.815  -5.077 -17.799  1.00 31.27           H  
ATOM    871 3HD2 LEU A  59      -2.216  -4.383 -16.210  1.00 31.27           H  
ATOM    872  N   SER A  60      -4.192  -8.791 -14.484  1.00 11.16           N  
ATOM    873  CA  SER A  60      -5.350  -9.674 -14.611  1.00 11.78           C  
ATOM    874  C   SER A  60      -6.567  -9.057 -13.939  1.00  9.32           C  
ATOM    875  O   SER A  60      -7.684  -9.208 -14.429  1.00 10.86           O  
ATOM    876  CB  SER A  60      -5.071 -11.026 -13.988  1.00 17.67           C  
ATOM    877  OG  SER A  60      -4.970 -10.929 -12.595  1.00 17.67           O  
ATOM    878  H   SER A  60      -3.382  -9.095 -13.954  1.00 13.39           H  
ATOM    879  HA  SER A  60      -5.572  -9.810 -15.669  1.00 14.14           H  
ATOM    880 1HB  SER A  60      -5.864 -11.724 -14.252  1.00 21.20           H  
ATOM    881 2HB  SER A  60      -4.139 -11.421 -14.393  1.00 21.20           H  
ATOM    882  HG  SER A  60      -4.360 -10.208 -12.420  1.00 21.20           H  
ATOM    883  N   PHE A  61      -6.331  -8.302 -12.867  1.00  8.33           N  
ATOM    884  CA  PHE A  61      -7.377  -7.560 -12.184  1.00  8.32           C  
ATOM    885  C   PHE A  61      -8.006  -6.567 -13.133  1.00  8.61           C  
ATOM    886  O   PHE A  61      -9.224  -6.570 -13.307  1.00 10.16           O  
ATOM    887  CB  PHE A  61      -6.794  -6.896 -10.940  1.00 12.48           C  
ATOM    888  CG  PHE A  61      -7.675  -5.941 -10.191  1.00 12.48           C  
ATOM    889  CD1 PHE A  61      -8.802  -6.363  -9.506  1.00 12.48           C  
ATOM    890  CD2 PHE A  61      -7.322  -4.608 -10.121  1.00 12.48           C  
ATOM    891  CE1 PHE A  61      -9.565  -5.472  -8.774  1.00 12.48           C  
ATOM    892  CE2 PHE A  61      -8.075  -3.717  -9.391  1.00 12.48           C  
ATOM    893  CZ  PHE A  61      -9.200  -4.146  -8.715  1.00 12.48           C  
ATOM    894  H   PHE A  61      -5.393  -8.253 -12.492  1.00 10.00           H  
ATOM    895  HA  PHE A  61      -8.150  -8.258 -11.868  1.00  9.98           H  
ATOM    896 1HB  PHE A  61      -6.491  -7.677 -10.245  1.00 14.98           H  
ATOM    897 2HB  PHE A  61      -5.892  -6.360 -11.213  1.00 14.98           H  
ATOM    898  HD1 PHE A  61      -9.082  -7.409  -9.546  1.00 14.98           H  
ATOM    899  HD2 PHE A  61      -6.428  -4.266 -10.644  1.00 14.98           H  
ATOM    900  HE1 PHE A  61     -10.450  -5.819  -8.241  1.00 14.98           H  
ATOM    901  HE2 PHE A  61      -7.774  -2.675  -9.352  1.00 14.98           H  
ATOM    902  HZ  PHE A  61      -9.795  -3.439  -8.137  1.00 14.98           H  
ATOM    903  N   ALA A  62      -7.168  -5.750 -13.773  1.00  9.64           N  
ATOM    904  CA  ALA A  62      -7.627  -4.763 -14.741  1.00 12.40           C  
ATOM    905  C   ALA A  62      -8.378  -5.425 -15.897  1.00 11.43           C  
ATOM    906  O   ALA A  62      -9.388  -4.894 -16.365  1.00 13.08           O  
ATOM    907  CB  ALA A  62      -6.445  -3.966 -15.267  1.00 18.60           C  
ATOM    908  H   ALA A  62      -6.175  -5.803 -13.568  1.00 11.57           H  
ATOM    909  HA  ALA A  62      -8.315  -4.088 -14.236  1.00 14.88           H  
ATOM    910 1HB  ALA A  62      -6.798  -3.211 -15.969  1.00 22.32           H  
ATOM    911 2HB  ALA A  62      -5.937  -3.479 -14.435  1.00 22.32           H  
ATOM    912 3HB  ALA A  62      -5.751  -4.635 -15.773  1.00 22.32           H  
ATOM    913  N   ARG A  63      -7.904  -6.595 -16.338  1.00 10.72           N  
ATOM    914  CA  ARG A  63      -8.558  -7.330 -17.412  1.00 12.16           C  
ATOM    915  C   ARG A  63      -9.955  -7.770 -17.013  1.00 10.04           C  
ATOM    916  O   ARG A  63     -10.874  -7.708 -17.829  1.00 11.51           O  
ATOM    917  CB  ARG A  63      -7.743  -8.551 -17.811  1.00 18.24           C  
ATOM    918  CG  ARG A  63      -6.458  -8.256 -18.569  1.00 18.24           C  
ATOM    919  CD  ARG A  63      -5.675  -9.494 -18.812  1.00 18.24           C  
ATOM    920  NE  ARG A  63      -4.445  -9.230 -19.541  1.00 18.24           N  
ATOM    921  CZ  ARG A  63      -3.469 -10.136 -19.744  1.00 18.24           C  
ATOM    922  NH1 ARG A  63      -3.595 -11.355 -19.269  1.00 18.24           N  
ATOM    923  NH2 ARG A  63      -2.385  -9.802 -20.423  1.00 18.24           N  
ATOM    924  H   ARG A  63      -7.057  -6.974 -15.937  1.00 12.86           H  
ATOM    925  HA  ARG A  63      -8.638  -6.673 -18.278  1.00 14.59           H  
ATOM    926 1HB  ARG A  63      -7.475  -9.117 -16.922  1.00 21.89           H  
ATOM    927 2HB  ARG A  63      -8.351  -9.202 -18.440  1.00 21.89           H  
ATOM    928 1HG  ARG A  63      -6.708  -7.821 -19.537  1.00 21.89           H  
ATOM    929 2HG  ARG A  63      -5.843  -7.554 -18.012  1.00 21.89           H  
ATOM    930 1HD  ARG A  63      -5.414  -9.953 -17.860  1.00 21.89           H  
ATOM    931 2HD  ARG A  63      -6.273 -10.192 -19.397  1.00 21.89           H  
ATOM    932  HE  ARG A  63      -4.314  -8.302 -19.923  1.00 21.89           H  
ATOM    933 1HH1 ARG A  63      -4.423 -11.612 -18.750  1.00 21.89           H  
ATOM    934 2HH1 ARG A  63      -2.864 -12.035 -19.422  1.00 21.89           H  
ATOM    935 1HH2 ARG A  63      -2.287  -8.865 -20.790  1.00 21.89           H  
ATOM    936 2HH2 ARG A  63      -1.656 -10.482 -20.575  1.00 21.89           H  
ATOM    937  N   PHE A  64     -10.127  -8.185 -15.759  1.00  8.79           N  
ATOM    938  CA  PHE A  64     -11.445  -8.581 -15.297  1.00 10.91           C  
ATOM    939  C   PHE A  64     -12.346  -7.374 -15.042  1.00 11.56           C  
ATOM    940  O   PHE A  64     -13.560  -7.471 -15.213  1.00 14.05           O  
ATOM    941  CB  PHE A  64     -11.362  -9.479 -14.066  1.00 16.37           C  
ATOM    942  CG  PHE A  64     -10.911 -10.884 -14.380  1.00 16.37           C  
ATOM    943  CD1 PHE A  64      -9.732 -11.390 -13.864  1.00 16.37           C  
ATOM    944  CD2 PHE A  64     -11.665 -11.701 -15.208  1.00 16.37           C  
ATOM    945  CE1 PHE A  64      -9.319 -12.675 -14.153  1.00 16.37           C  
ATOM    946  CE2 PHE A  64     -11.260 -12.988 -15.500  1.00 16.37           C  
ATOM    947  CZ  PHE A  64     -10.084 -13.477 -14.969  1.00 16.37           C  
ATOM    948  H   PHE A  64      -9.335  -8.251 -15.130  1.00 10.55           H  
ATOM    949  HA  PHE A  64     -11.905  -9.174 -16.086  1.00 13.09           H  
ATOM    950 1HB  PHE A  64     -10.664  -9.050 -13.348  1.00 19.64           H  
ATOM    951 2HB  PHE A  64     -12.338  -9.533 -13.585  1.00 19.64           H  
ATOM    952  HD1 PHE A  64      -9.127 -10.759 -13.219  1.00 19.64           H  
ATOM    953  HD2 PHE A  64     -12.591 -11.317 -15.633  1.00 19.64           H  
ATOM    954  HE1 PHE A  64      -8.388 -13.055 -13.733  1.00 19.64           H  
ATOM    955  HE2 PHE A  64     -11.868 -13.617 -16.151  1.00 19.64           H  
ATOM    956  HZ  PHE A  64      -9.762 -14.492 -15.199  1.00 19.64           H  
ATOM    957  N   LEU A  65     -11.762  -6.222 -14.689  1.00 12.05           N  
ATOM    958  CA  LEU A  65     -12.574  -5.022 -14.506  1.00 16.46           C  
ATOM    959  C   LEU A  65     -13.180  -4.649 -15.852  1.00 16.54           C  
ATOM    960  O   LEU A  65     -14.358  -4.297 -15.953  1.00 19.10           O  
ATOM    961  CB  LEU A  65     -11.731  -3.843 -14.000  1.00 24.69           C  
ATOM    962  CG  LEU A  65     -11.134  -3.970 -12.597  1.00 24.69           C  
ATOM    963  CD1 LEU A  65     -10.250  -2.763 -12.335  1.00 24.69           C  
ATOM    964  CD2 LEU A  65     -12.234  -4.099 -11.575  1.00 24.69           C  
ATOM    965  H   LEU A  65     -10.764  -6.183 -14.522  1.00 14.46           H  
ATOM    966  HA  LEU A  65     -13.373  -5.236 -13.800  1.00 19.75           H  
ATOM    967 1HB  LEU A  65     -10.905  -3.684 -14.692  1.00 29.63           H  
ATOM    968 2HB  LEU A  65     -12.354  -2.948 -14.008  1.00 29.63           H  
ATOM    969  HG  LEU A  65     -10.510  -4.853 -12.546  1.00 29.63           H  
ATOM    970 1HD1 LEU A  65      -9.803  -2.844 -11.349  1.00 29.63           H  
ATOM    971 2HD1 LEU A  65      -9.465  -2.718 -13.088  1.00 29.63           H  
ATOM    972 3HD1 LEU A  65     -10.851  -1.856 -12.386  1.00 29.63           H  
ATOM    973 1HD2 LEU A  65     -11.793  -4.199 -10.584  1.00 29.63           H  
ATOM    974 2HD2 LEU A  65     -12.866  -3.212 -11.606  1.00 29.63           H  
ATOM    975 3HD2 LEU A  65     -12.832  -4.982 -11.796  1.00 29.63           H  
ATOM    976  N   HIS A  66     -12.360  -4.773 -16.894  1.00 15.52           N  
ATOM    977  CA  HIS A  66     -12.772  -4.542 -18.265  1.00 18.20           C  
ATOM    978  C   HIS A  66     -13.845  -5.538 -18.670  1.00 19.71           C  
ATOM    979  O   HIS A  66     -14.890  -5.162 -19.204  1.00 28.10           O  
ATOM    980  CB  HIS A  66     -11.568  -4.660 -19.206  1.00 27.30           C  
ATOM    981  CG  HIS A  66     -11.899  -4.470 -20.651  1.00 27.30           C  
ATOM    982  ND1 HIS A  66     -12.133  -3.230 -21.211  1.00 27.30           N  
ATOM    983  CD2 HIS A  66     -12.044  -5.370 -21.652  1.00 27.30           C  
ATOM    984  CE1 HIS A  66     -12.409  -3.380 -22.498  1.00 27.30           C  
ATOM    985  NE2 HIS A  66     -12.359  -4.667 -22.788  1.00 27.30           N  
ATOM    986  H   HIS A  66     -11.393  -5.029 -16.727  1.00 18.62           H  
ATOM    987  HA  HIS A  66     -13.188  -3.541 -18.361  1.00 21.84           H  
ATOM    988 1HB  HIS A  66     -10.818  -3.920 -18.926  1.00 32.76           H  
ATOM    989 2HB  HIS A  66     -11.110  -5.640 -19.094  1.00 32.76           H  
ATOM    990  HD2 HIS A  66     -11.933  -6.451 -21.570  1.00 32.76           H  
ATOM    991  HE1 HIS A  66     -12.637  -2.579 -23.201  1.00 32.76           H  
ATOM    992  HE2 HIS A  66     -12.527  -5.075 -23.696  1.00 32.76           H  
ATOM    993  N   ARG A  67     -13.572  -6.815 -18.417  1.00 15.17           N  
ATOM    994  CA  ARG A  67     -14.466  -7.900 -18.772  1.00 16.75           C  
ATOM    995  C   ARG A  67     -15.849  -7.804 -18.147  1.00 17.25           C  
ATOM    996  O   ARG A  67     -16.837  -8.155 -18.794  1.00 22.54           O  
ATOM    997  CB  ARG A  67     -13.844  -9.228 -18.379  1.00 25.12           C  
ATOM    998  CG  ARG A  67     -14.708 -10.438 -18.667  1.00 25.12           C  
ATOM    999  CD  ARG A  67     -14.948 -10.589 -20.123  1.00 25.12           C  
ATOM   1000  NE  ARG A  67     -15.808 -11.721 -20.418  1.00 25.12           N  
ATOM   1001  CZ  ARG A  67     -17.152 -11.699 -20.322  1.00 25.12           C  
ATOM   1002  NH1 ARG A  67     -17.761 -10.606 -19.915  1.00 25.12           N  
ATOM   1003  NH2 ARG A  67     -17.854 -12.777 -20.627  1.00 25.12           N  
ATOM   1004  H   ARG A  67     -12.691  -7.055 -17.985  1.00 18.20           H  
ATOM   1005  HA  ARG A  67     -14.586  -7.890 -19.856  1.00 20.10           H  
ATOM   1006 1HB  ARG A  67     -12.896  -9.359 -18.900  1.00 30.15           H  
ATOM   1007 2HB  ARG A  67     -13.636  -9.226 -17.311  1.00 30.15           H  
ATOM   1008 1HG  ARG A  67     -14.217 -11.338 -18.299  1.00 30.15           H  
ATOM   1009 2HG  ARG A  67     -15.673 -10.320 -18.174  1.00 30.15           H  
ATOM   1010 1HD  ARG A  67     -15.426  -9.689 -20.508  1.00 30.15           H  
ATOM   1011 2HD  ARG A  67     -13.998 -10.741 -20.633  1.00 30.15           H  
ATOM   1012  HE  ARG A  67     -15.372 -12.578 -20.730  1.00 30.15           H  
ATOM   1013 1HH1 ARG A  67     -17.223  -9.785 -19.678  1.00 30.15           H  
ATOM   1014 2HH1 ARG A  67     -18.771 -10.593 -19.816  1.00 30.15           H  
ATOM   1015 1HH2 ARG A  67     -17.387 -13.617 -20.935  1.00 30.15           H  
ATOM   1016 2HH2 ARG A  67     -18.865 -12.761 -20.548  1.00 30.15           H  
ATOM   1017  N   TYR A  68     -15.945  -7.327 -16.907  1.00 14.18           N  
ATOM   1018  CA  TYR A  68     -17.255  -7.278 -16.275  1.00 17.11           C  
ATOM   1019  C   TYR A  68     -17.850  -5.872 -16.178  1.00 19.20           C  
ATOM   1020  O   TYR A  68     -19.009  -5.725 -15.786  1.00 25.34           O  
ATOM   1021  CB  TYR A  68     -17.169  -7.909 -14.891  1.00 25.66           C  
ATOM   1022  CG  TYR A  68     -16.681  -9.335 -14.960  1.00 25.66           C  
ATOM   1023  CD1 TYR A  68     -15.516  -9.687 -14.304  1.00 25.66           C  
ATOM   1024  CD2 TYR A  68     -17.365 -10.274 -15.718  1.00 25.66           C  
ATOM   1025  CE1 TYR A  68     -15.033 -10.969 -14.400  1.00 25.66           C  
ATOM   1026  CE2 TYR A  68     -16.876 -11.561 -15.820  1.00 25.66           C  
ATOM   1027  CZ  TYR A  68     -15.710 -11.906 -15.168  1.00 25.66           C  
ATOM   1028  OH  TYR A  68     -15.206 -13.180 -15.280  1.00 25.66           O  
ATOM   1029  H   TYR A  68     -15.117  -7.057 -16.391  1.00 17.02           H  
ATOM   1030  HA  TYR A  68     -17.941  -7.875 -16.875  1.00 20.53           H  
ATOM   1031 1HB  TYR A  68     -16.480  -7.340 -14.267  1.00 30.80           H  
ATOM   1032 2HB  TYR A  68     -18.148  -7.898 -14.412  1.00 30.80           H  
ATOM   1033  HD1 TYR A  68     -14.976  -8.946 -13.715  1.00 30.80           H  
ATOM   1034  HD2 TYR A  68     -18.279  -9.994 -16.244  1.00 30.80           H  
ATOM   1035  HE1 TYR A  68     -14.114 -11.244 -13.885  1.00 30.80           H  
ATOM   1036  HE2 TYR A  68     -17.405 -12.300 -16.423  1.00 30.80           H  
ATOM   1037  HH  TYR A  68     -14.606 -13.354 -14.545  1.00 30.80           H  
ATOM   1038  N   GLY A  69     -17.095  -4.842 -16.565  1.00 21.18           N  
ATOM   1039  CA  GLY A  69     -17.634  -3.485 -16.541  1.00 26.29           C  
ATOM   1040  C   GLY A  69     -17.636  -2.919 -15.129  1.00 27.14           C  
ATOM   1041  O   GLY A  69     -18.592  -2.264 -14.709  1.00 34.24           O  
ATOM   1042  H   GLY A  69     -16.136  -4.977 -16.859  1.00 25.42           H  
ATOM   1043 1HA  GLY A  69     -17.037  -2.846 -17.192  1.00 31.55           H  
ATOM   1044 2HA  GLY A  69     -18.649  -3.488 -16.938  1.00 31.55           H  
ATOM   1045  N   LYS A  70     -16.569  -3.197 -14.395  1.00 23.22           N  
ATOM   1046  CA  LYS A  70     -16.425  -2.757 -13.021  1.00 25.86           C  
ATOM   1047  C   LYS A  70     -15.715  -1.419 -12.947  1.00 30.52           C  
ATOM   1048  O   LYS A  70     -14.920  -1.088 -13.823  1.00 47.51           O  
ATOM   1049  CB  LYS A  70     -15.669  -3.812 -12.243  1.00 38.79           C  
ATOM   1050  CG  LYS A  70     -16.419  -5.121 -12.102  1.00 38.79           C  
ATOM   1051  CD  LYS A  70     -15.571  -6.170 -11.413  1.00 38.79           C  
ATOM   1052  CE  LYS A  70     -16.381  -7.420 -11.136  1.00 38.79           C  
ATOM   1053  NZ  LYS A  70     -17.374  -7.187 -10.051  1.00 38.79           N  
ATOM   1054  H   LYS A  70     -15.816  -3.726 -14.813  1.00 27.86           H  
ATOM   1055  HA  LYS A  70     -17.418  -2.637 -12.586  1.00 31.03           H  
ATOM   1056 1HB  LYS A  70     -14.734  -4.021 -12.753  1.00 46.55           H  
ATOM   1057 2HB  LYS A  70     -15.432  -3.443 -11.245  1.00 46.55           H  
ATOM   1058 1HG  LYS A  70     -17.326  -4.958 -11.517  1.00 46.55           H  
ATOM   1059 2HG  LYS A  70     -16.706  -5.482 -13.088  1.00 46.55           H  
ATOM   1060 1HD  LYS A  70     -14.721  -6.429 -12.045  1.00 46.55           H  
ATOM   1061 2HD  LYS A  70     -15.195  -5.774 -10.471  1.00 46.55           H  
ATOM   1062 1HE  LYS A  70     -16.911  -7.709 -12.039  1.00 46.55           H  
ATOM   1063 2HE  LYS A  70     -15.716  -8.231 -10.841  1.00 46.55           H  
ATOM   1064 1HZ  LYS A  70     -17.894  -8.039  -9.892  1.00 46.55           H  
ATOM   1065 2HZ  LYS A  70     -16.879  -6.946  -9.201  1.00 46.55           H  
ATOM   1066 3HZ  LYS A  70     -18.006  -6.443 -10.305  1.00 46.55           H  
ATOM   1067  N   ARG A  71     -16.009  -0.650 -11.905  1.00 33.00           N  
ATOM   1068  CA  ARG A  71     -15.411   0.667 -11.741  1.00 41.19           C  
ATOM   1069  C   ARG A  71     -15.310   1.056 -10.278  1.00 36.25           C  
ATOM   1070  O   ARG A  71     -16.003   0.490  -9.431  1.00 36.88           O  
ATOM   1071  CB  ARG A  71     -16.241   1.704 -12.471  1.00 61.78           C  
ATOM   1072  CG  ARG A  71     -17.649   1.854 -11.912  1.00 61.78           C  
ATOM   1073  CD  ARG A  71     -18.415   2.920 -12.595  1.00 61.78           C  
ATOM   1074  NE  ARG A  71     -19.783   3.005 -12.108  1.00 61.78           N  
ATOM   1075  CZ  ARG A  71     -20.167   3.727 -11.036  1.00 61.78           C  
ATOM   1076  NH1 ARG A  71     -19.278   4.419 -10.357  1.00 61.78           N  
ATOM   1077  NH2 ARG A  71     -21.437   3.740 -10.669  1.00 61.78           N  
ATOM   1078  H   ARG A  71     -16.668  -0.982 -11.214  1.00 39.60           H  
ATOM   1079  HA  ARG A  71     -14.411   0.647 -12.169  1.00 49.43           H  
ATOM   1080 1HB  ARG A  71     -15.752   2.675 -12.419  1.00 74.14           H  
ATOM   1081 2HB  ARG A  71     -16.325   1.432 -13.524  1.00 74.14           H  
ATOM   1082 1HG  ARG A  71     -18.188   0.914 -12.034  1.00 74.14           H  
ATOM   1083 2HG  ARG A  71     -17.591   2.103 -10.852  1.00 74.14           H  
ATOM   1084 1HD  ARG A  71     -17.932   3.876 -12.408  1.00 74.14           H  
ATOM   1085 2HD  ARG A  71     -18.444   2.726 -13.667  1.00 74.14           H  
ATOM   1086  HE  ARG A  71     -20.494   2.486 -12.606  1.00 74.14           H  
ATOM   1087 1HH1 ARG A  71     -18.308   4.413 -10.636  1.00 74.14           H  
ATOM   1088 2HH1 ARG A  71     -19.558   4.967  -9.555  1.00 74.14           H  
ATOM   1089 1HH2 ARG A  71     -22.120   3.209 -11.190  1.00 74.14           H  
ATOM   1090 2HH2 ARG A  71     -21.722   4.282  -9.866  1.00 74.14           H  
ATOM   1091  N   TYR A  72     -14.459   2.038  -9.982  1.00 37.81           N  
ATOM   1092  CA  TYR A  72     -14.287   2.502  -8.611  1.00 41.63           C  
ATOM   1093  C   TYR A  72     -14.229   4.024  -8.557  1.00 56.44           C  
ATOM   1094  O   TYR A  72     -13.840   4.668  -9.531  1.00 77.33           O  
ATOM   1095  CB  TYR A  72     -13.013   1.924  -7.999  1.00 62.45           C  
ATOM   1096  CG  TYR A  72     -12.943   0.417  -8.064  1.00 62.45           C  
ATOM   1097  CD1 TYR A  72     -12.150  -0.177  -9.031  1.00 62.45           C  
ATOM   1098  CD2 TYR A  72     -13.684  -0.370  -7.197  1.00 62.45           C  
ATOM   1099  CE1 TYR A  72     -12.076  -1.547  -9.117  1.00 62.45           C  
ATOM   1100  CE2 TYR A  72     -13.621  -1.747  -7.301  1.00 62.45           C  
ATOM   1101  CZ  TYR A  72     -12.815  -2.335  -8.249  1.00 62.45           C  
ATOM   1102  OH  TYR A  72     -12.730  -3.706  -8.344  1.00 62.45           O  
ATOM   1103  H   TYR A  72     -13.916   2.463 -10.720  1.00 45.37           H  
ATOM   1104  HA  TYR A  72     -15.145   2.179  -8.021  1.00 49.96           H  
ATOM   1105 1HB  TYR A  72     -12.144   2.327  -8.520  1.00 74.93           H  
ATOM   1106 2HB  TYR A  72     -12.938   2.223  -6.954  1.00 74.93           H  
ATOM   1107  HD1 TYR A  72     -11.572   0.443  -9.716  1.00 74.93           H  
ATOM   1108  HD2 TYR A  72     -14.320   0.094  -6.443  1.00 74.93           H  
ATOM   1109  HE1 TYR A  72     -11.439  -2.005  -9.867  1.00 74.93           H  
ATOM   1110  HE2 TYR A  72     -14.207  -2.370  -6.627  1.00 74.93           H  
ATOM   1111  HH  TYR A  72     -13.564  -4.116  -8.087  1.00 74.93           H  
ATOM   1112  N   GLU A  73     -14.597   4.592  -7.408  1.00 60.04           N  
ATOM   1113  CA  GLU A  73     -14.540   6.040  -7.213  1.00 76.12           C  
ATOM   1114  C   GLU A  73     -13.187   6.513  -6.687  1.00 67.36           C  
ATOM   1115  O   GLU A  73     -12.922   7.715  -6.633  1.00 97.82           O  
ATOM   1116  CB  GLU A  73     -15.646   6.498  -6.260  1.00114.18           C  
ATOM   1117  CG  GLU A  73     -17.048   6.288  -6.802  1.00114.18           C  
ATOM   1118  CD  GLU A  73     -17.281   7.115  -8.029  1.00114.18           C  
ATOM   1119  OE1 GLU A  73     -16.962   8.281  -8.008  1.00114.18           O  
ATOM   1120  OE2 GLU A  73     -17.728   6.577  -9.015  1.00114.18           O  
ATOM   1121  H   GLU A  73     -14.921   4.007  -6.650  1.00 72.05           H  
ATOM   1122  HA  GLU A  73     -14.706   6.515  -8.175  1.00 91.34           H  
ATOM   1123 1HB  GLU A  73     -15.565   5.958  -5.317  1.00137.02           H  
ATOM   1124 2HB  GLU A  73     -15.524   7.559  -6.043  1.00137.02           H  
ATOM   1125 1HG  GLU A  73     -17.187   5.235  -7.046  1.00137.02           H  
ATOM   1126 2HG  GLU A  73     -17.773   6.559  -6.036  1.00137.02           H  
ATOM   1127  N   THR A  74     -12.337   5.568  -6.299  1.00 58.19           N  
ATOM   1128  CA  THR A  74     -11.014   5.882  -5.784  1.00 70.83           C  
ATOM   1129  C   THR A  74     -10.066   4.702  -5.805  1.00 57.49           C  
ATOM   1130  O   THR A  74     -10.479   3.537  -5.785  1.00 39.25           O  
ATOM   1131  CB  THR A  74     -11.079   6.448  -4.357  1.00106.25           C  
ATOM   1132  OG1 THR A  74      -9.743   6.740  -3.909  1.00106.25           O  
ATOM   1133  CG2 THR A  74     -11.752   5.478  -3.412  1.00106.25           C  
ATOM   1134  H   THR A  74     -12.610   4.600  -6.365  1.00 69.83           H  
ATOM   1135  HA  THR A  74     -10.584   6.655  -6.420  1.00 85.00           H  
ATOM   1136  HB  THR A  74     -11.649   7.377  -4.370  1.00127.49           H  
ATOM   1137  HG1 THR A  74      -9.784   7.178  -3.054  1.00127.49           H  
ATOM   1138 1HG2 THR A  74     -11.784   5.906  -2.410  1.00127.49           H  
ATOM   1139 2HG2 THR A  74     -12.766   5.279  -3.755  1.00127.49           H  
ATOM   1140 3HG2 THR A  74     -11.192   4.558  -3.397  1.00127.49           H  
ATOM   1141  N   VAL A  75      -8.782   5.042  -5.838  1.00 79.95           N  
ATOM   1142  CA  VAL A  75      -7.688   4.090  -5.879  1.00 80.50           C  
ATOM   1143  C   VAL A  75      -7.608   3.285  -4.597  1.00 60.02           C  
ATOM   1144  O   VAL A  75      -7.256   2.111  -4.635  1.00 92.04           O  
ATOM   1145  CB  VAL A  75      -6.343   4.806  -6.106  1.00120.75           C  
ATOM   1146  CG1 VAL A  75      -5.203   3.809  -5.973  1.00120.75           C  
ATOM   1147  CG2 VAL A  75      -6.321   5.458  -7.478  1.00120.75           C  
ATOM   1148  H   VAL A  75      -8.558   6.028  -5.838  1.00 95.94           H  
ATOM   1149  HA  VAL A  75      -7.862   3.405  -6.710  1.00 96.60           H  
ATOM   1150  HB  VAL A  75      -6.210   5.568  -5.337  1.00144.90           H  
ATOM   1151 1HG1 VAL A  75      -4.253   4.324  -6.117  1.00144.90           H  
ATOM   1152 2HG1 VAL A  75      -5.225   3.361  -4.980  1.00144.90           H  
ATOM   1153 3HG1 VAL A  75      -5.311   3.031  -6.727  1.00144.90           H  
ATOM   1154 1HG2 VAL A  75      -5.368   5.968  -7.622  1.00144.90           H  
ATOM   1155 2HG2 VAL A  75      -6.440   4.696  -8.245  1.00144.90           H  
ATOM   1156 3HG2 VAL A  75      -7.133   6.181  -7.553  1.00144.90           H  
ATOM   1157  N   GLU A  76      -7.893   3.928  -3.461  1.00 31.28           N  
ATOM   1158  CA  GLU A  76      -7.844   3.255  -2.161  1.00 24.02           C  
ATOM   1159  C   GLU A  76      -8.754   2.040  -2.145  1.00 17.69           C  
ATOM   1160  O   GLU A  76      -8.333   0.940  -1.782  1.00 15.14           O  
ATOM   1161  CB  GLU A  76      -8.249   4.211  -1.041  1.00 36.03           C  
ATOM   1162  CG  GLU A  76      -8.215   3.589   0.349  1.00 36.03           C  
ATOM   1163  CD  GLU A  76      -8.593   4.557   1.435  1.00 36.03           C  
ATOM   1164  OE1 GLU A  76      -8.876   5.689   1.125  1.00 36.03           O  
ATOM   1165  OE2 GLU A  76      -8.594   4.166   2.578  1.00 36.03           O  
ATOM   1166  H   GLU A  76      -8.184   4.901  -3.504  1.00 37.54           H  
ATOM   1167  HA  GLU A  76      -6.822   2.918  -1.983  1.00 28.82           H  
ATOM   1168 1HB  GLU A  76      -7.582   5.073  -1.039  1.00 43.24           H  
ATOM   1169 2HB  GLU A  76      -9.259   4.578  -1.218  1.00 43.24           H  
ATOM   1170 1HG  GLU A  76      -8.905   2.746   0.375  1.00 43.24           H  
ATOM   1171 2HG  GLU A  76      -7.213   3.208   0.540  1.00 43.24           H  
ATOM   1172  N   GLU A  77      -9.996   2.261  -2.558  1.00 18.14           N  
ATOM   1173  CA  GLU A  77     -11.004   1.226  -2.649  1.00 15.27           C  
ATOM   1174  C   GLU A  77     -10.565   0.185  -3.640  1.00 11.71           C  
ATOM   1175  O   GLU A  77     -10.658  -1.004  -3.360  1.00  9.86           O  
ATOM   1176  CB  GLU A  77     -12.347   1.809  -3.089  1.00 22.91           C  
ATOM   1177  CG  GLU A  77     -13.481   0.795  -3.217  1.00 22.91           C  
ATOM   1178  CD  GLU A  77     -13.950   0.249  -1.894  1.00 22.91           C  
ATOM   1179  OE1 GLU A  77     -13.705   0.885  -0.896  1.00 22.91           O  
ATOM   1180  OE2 GLU A  77     -14.558  -0.801  -1.879  1.00 22.91           O  
ATOM   1181  H   GLU A  77     -10.244   3.195  -2.824  1.00 21.77           H  
ATOM   1182  HA  GLU A  77     -11.117   0.754  -1.673  1.00 18.32           H  
ATOM   1183 1HB  GLU A  77     -12.663   2.566  -2.370  1.00 27.49           H  
ATOM   1184 2HB  GLU A  77     -12.230   2.305  -4.053  1.00 27.49           H  
ATOM   1185 1HG  GLU A  77     -14.322   1.274  -3.716  1.00 27.49           H  
ATOM   1186 2HG  GLU A  77     -13.144  -0.028  -3.846  1.00 27.49           H  
ATOM   1187  N   THR A  78     -10.062   0.639  -4.788  1.00 12.56           N  
ATOM   1188  CA  THR A  78      -9.576  -0.252  -5.824  1.00 11.12           C  
ATOM   1189  C   THR A  78      -8.523  -1.218  -5.293  1.00  9.81           C  
ATOM   1190  O   THR A  78      -8.566  -2.409  -5.598  1.00  8.47           O  
ATOM   1191  CB  THR A  78      -8.970   0.535  -6.977  1.00 16.68           C  
ATOM   1192  OG1 THR A  78      -9.947   1.424  -7.522  1.00 16.68           O  
ATOM   1193  CG2 THR A  78      -8.534  -0.440  -8.037  1.00 16.68           C  
ATOM   1194  H   THR A  78     -10.031   1.637  -4.967  1.00 15.07           H  
ATOM   1195  HA  THR A  78     -10.416  -0.836  -6.201  1.00 13.34           H  
ATOM   1196  HB  THR A  78      -8.111   1.108  -6.638  1.00 20.02           H  
ATOM   1197  HG1 THR A  78     -10.196   2.073  -6.856  1.00 20.02           H  
ATOM   1198 1HG2 THR A  78      -8.099   0.091  -8.878  1.00 20.02           H  
ATOM   1199 2HG2 THR A  78      -7.792  -1.118  -7.617  1.00 20.02           H  
ATOM   1200 3HG2 THR A  78      -9.391  -1.014  -8.379  1.00 20.02           H  
ATOM   1201  N   ARG A  79      -7.578  -0.698  -4.503  1.00 11.43           N  
ATOM   1202  CA  ARG A  79      -6.517  -1.507  -3.915  1.00 11.97           C  
ATOM   1203  C   ARG A  79      -7.074  -2.514  -2.924  1.00 10.40           C  
ATOM   1204  O   ARG A  79      -6.615  -3.656  -2.878  1.00  9.86           O  
ATOM   1205  CB  ARG A  79      -5.499  -0.631  -3.206  1.00 17.96           C  
ATOM   1206  CG  ARG A  79      -4.607   0.211  -4.104  1.00 17.96           C  
ATOM   1207  CD  ARG A  79      -3.717   1.080  -3.291  1.00 17.96           C  
ATOM   1208  NE  ARG A  79      -2.851   1.911  -4.109  1.00 17.96           N  
ATOM   1209  CZ  ARG A  79      -2.039   2.871  -3.624  1.00 17.96           C  
ATOM   1210  NH1 ARG A  79      -1.993   3.099  -2.329  1.00 17.96           N  
ATOM   1211  NH2 ARG A  79      -1.289   3.584  -4.446  1.00 17.96           N  
ATOM   1212  H   ARG A  79      -7.588   0.294  -4.316  1.00 13.72           H  
ATOM   1213  HA  ARG A  79      -6.012  -2.048  -4.715  1.00 14.36           H  
ATOM   1214 1HB  ARG A  79      -6.016   0.051  -2.533  1.00 21.55           H  
ATOM   1215 2HB  ARG A  79      -4.848  -1.256  -2.596  1.00 21.55           H  
ATOM   1216 1HG  ARG A  79      -3.983  -0.445  -4.713  1.00 21.55           H  
ATOM   1217 2HG  ARG A  79      -5.213   0.839  -4.754  1.00 21.55           H  
ATOM   1218 1HD  ARG A  79      -4.326   1.735  -2.668  1.00 21.55           H  
ATOM   1219 2HD  ARG A  79      -3.089   0.458  -2.654  1.00 21.55           H  
ATOM   1220  HE  ARG A  79      -2.862   1.764  -5.110  1.00 21.55           H  
ATOM   1221 1HH1 ARG A  79      -2.565   2.555  -1.700  1.00 21.55           H  
ATOM   1222 2HH1 ARG A  79      -1.385   3.819  -1.965  1.00 21.55           H  
ATOM   1223 1HH2 ARG A  79      -1.325   3.410  -5.441  1.00 21.55           H  
ATOM   1224 2HH2 ARG A  79      -0.683   4.303  -4.080  1.00 21.55           H  
ATOM   1225  N   LEU A  80      -8.081  -2.103  -2.154  1.00 10.55           N  
ATOM   1226  CA  LEU A  80      -8.730  -3.008  -1.219  1.00 10.43           C  
ATOM   1227  C   LEU A  80      -9.432  -4.122  -1.981  1.00  8.87           C  
ATOM   1228  O   LEU A  80      -9.399  -5.280  -1.569  1.00  8.55           O  
ATOM   1229  CB  LEU A  80      -9.740  -2.241  -0.365  1.00 15.64           C  
ATOM   1230  CG  LEU A  80      -9.140  -1.240   0.626  1.00 15.64           C  
ATOM   1231  CD1 LEU A  80     -10.261  -0.413   1.241  1.00 15.64           C  
ATOM   1232  CD2 LEU A  80      -8.366  -1.996   1.692  1.00 15.64           C  
ATOM   1233  H   LEU A  80      -8.393  -1.139  -2.204  1.00 12.66           H  
ATOM   1234  HA  LEU A  80      -7.972  -3.449  -0.573  1.00 12.52           H  
ATOM   1235 1HB  LEU A  80     -10.414  -1.695  -1.020  1.00 18.77           H  
ATOM   1236 2HB  LEU A  80     -10.327  -2.960   0.207  1.00 18.77           H  
ATOM   1237  HG  LEU A  80      -8.466  -0.564   0.103  1.00 18.77           H  
ATOM   1238 1HD1 LEU A  80      -9.839   0.307   1.942  1.00 18.77           H  
ATOM   1239 2HD1 LEU A  80     -10.795   0.119   0.454  1.00 18.77           H  
ATOM   1240 3HD1 LEU A  80     -10.951  -1.071   1.767  1.00 18.77           H  
ATOM   1241 1HD2 LEU A  80      -7.934  -1.287   2.399  1.00 18.77           H  
ATOM   1242 2HD2 LEU A  80      -9.039  -2.671   2.220  1.00 18.77           H  
ATOM   1243 3HD2 LEU A  80      -7.568  -2.572   1.223  1.00 18.77           H  
ATOM   1244  N   ARG A  81     -10.028  -3.762  -3.115  1.00  8.51           N  
ATOM   1245  CA  ARG A  81     -10.724  -4.694  -3.979  1.00  8.11           C  
ATOM   1246  C   ARG A  81      -9.747  -5.605  -4.690  1.00  6.07           C  
ATOM   1247  O   ARG A  81     -10.072  -6.755  -4.969  1.00  4.97           O  
ATOM   1248  CB  ARG A  81     -11.575  -3.912  -4.944  1.00 12.16           C  
ATOM   1249  CG  ARG A  81     -12.675  -3.176  -4.212  1.00 12.16           C  
ATOM   1250  CD  ARG A  81     -13.749  -4.082  -3.778  1.00 12.16           C  
ATOM   1251  NE  ARG A  81     -14.702  -3.385  -2.947  1.00 12.16           N  
ATOM   1252  CZ  ARG A  81     -15.761  -3.943  -2.340  1.00 12.16           C  
ATOM   1253  NH1 ARG A  81     -16.052  -5.217  -2.507  1.00 12.16           N  
ATOM   1254  NH2 ARG A  81     -16.501  -3.178  -1.562  1.00 12.16           N  
ATOM   1255  H   ARG A  81     -10.028  -2.786  -3.377  1.00 10.21           H  
ATOM   1256  HA  ARG A  81     -11.382  -5.308  -3.364  1.00  9.73           H  
ATOM   1257 1HB  ARG A  81     -10.970  -3.180  -5.475  1.00 14.60           H  
ATOM   1258 2HB  ARG A  81     -12.025  -4.573  -5.680  1.00 14.60           H  
ATOM   1259 1HG  ARG A  81     -12.261  -2.737  -3.307  1.00 14.60           H  
ATOM   1260 2HG  ARG A  81     -13.098  -2.389  -4.823  1.00 14.60           H  
ATOM   1261 1HD  ARG A  81     -14.274  -4.466  -4.651  1.00 14.60           H  
ATOM   1262 2HD  ARG A  81     -13.332  -4.910  -3.205  1.00 14.60           H  
ATOM   1263  HE  ARG A  81     -14.540  -2.399  -2.763  1.00 14.60           H  
ATOM   1264 1HH1 ARG A  81     -15.493  -5.800  -3.119  1.00 14.60           H  
ATOM   1265 2HH1 ARG A  81     -16.845  -5.619  -2.022  1.00 14.60           H  
ATOM   1266 1HH2 ARG A  81     -16.236  -2.205  -1.446  1.00 14.60           H  
ATOM   1267 2HH2 ARG A  81     -17.309  -3.566  -1.090  1.00 14.60           H  
ATOM   1268  N   PHE A  82      -8.536  -5.107  -4.933  1.00  6.31           N  
ATOM   1269  CA  PHE A  82      -7.460  -5.923  -5.459  1.00  5.49           C  
ATOM   1270  C   PHE A  82      -7.055  -6.976  -4.437  1.00  4.87           C  
ATOM   1271  O   PHE A  82      -6.824  -8.129  -4.790  1.00  4.12           O  
ATOM   1272  CB  PHE A  82      -6.264  -5.099  -5.889  1.00  8.23           C  
ATOM   1273  CG  PHE A  82      -5.165  -5.970  -6.401  1.00  8.23           C  
ATOM   1274  CD1 PHE A  82      -5.338  -6.701  -7.557  1.00  8.23           C  
ATOM   1275  CD2 PHE A  82      -3.962  -6.065  -5.730  1.00  8.23           C  
ATOM   1276  CE1 PHE A  82      -4.339  -7.511  -8.045  1.00  8.23           C  
ATOM   1277  CE2 PHE A  82      -2.957  -6.874  -6.215  1.00  8.23           C  
ATOM   1278  CZ  PHE A  82      -3.144  -7.595  -7.374  1.00  8.23           C  
ATOM   1279  H   PHE A  82      -8.352  -4.133  -4.746  1.00  7.57           H  
ATOM   1280  HA  PHE A  82      -7.829  -6.441  -6.344  1.00  6.59           H  
ATOM   1281 1HB  PHE A  82      -6.553  -4.403  -6.676  1.00  9.88           H  
ATOM   1282 2HB  PHE A  82      -5.883  -4.520  -5.052  1.00  9.88           H  
ATOM   1283  HD1 PHE A  82      -6.285  -6.633  -8.077  1.00  9.88           H  
ATOM   1284  HD2 PHE A  82      -3.814  -5.493  -4.814  1.00  9.88           H  
ATOM   1285  HE1 PHE A  82      -4.498  -8.081  -8.959  1.00  9.88           H  
ATOM   1286  HE2 PHE A  82      -2.010  -6.941  -5.681  1.00  9.88           H  
ATOM   1287  HZ  PHE A  82      -2.347  -8.229  -7.749  1.00  9.88           H  
ATOM   1288  N   ALA A  83      -6.945  -6.578  -3.169  1.00  5.94           N  
ATOM   1289  CA  ALA A  83      -6.634  -7.534  -2.113  1.00  6.37           C  
ATOM   1290  C   ALA A  83      -7.719  -8.614  -2.049  1.00  5.45           C  
ATOM   1291  O   ALA A  83      -7.406  -9.802  -1.928  1.00  5.44           O  
ATOM   1292  CB  ALA A  83      -6.504  -6.826  -0.775  1.00  9.55           C  
ATOM   1293  H   ALA A  83      -7.087  -5.604  -2.934  1.00  7.13           H  
ATOM   1294  HA  ALA A  83      -5.689  -8.017  -2.355  1.00  7.64           H  
ATOM   1295 1HB  ALA A  83      -6.253  -7.552  -0.003  1.00 11.47           H  
ATOM   1296 2HB  ALA A  83      -5.717  -6.075  -0.837  1.00 11.47           H  
ATOM   1297 3HB  ALA A  83      -7.445  -6.342  -0.523  1.00 11.47           H  
ATOM   1298  N   VAL A  84      -8.986  -8.194  -2.171  1.00  5.16           N  
ATOM   1299  CA  VAL A  84     -10.119  -9.115  -2.199  1.00  4.72           C  
ATOM   1300  C   VAL A  84     -10.028 -10.042  -3.403  1.00  3.91           C  
ATOM   1301  O   VAL A  84     -10.255 -11.242  -3.280  1.00  4.00           O  
ATOM   1302  CB  VAL A  84     -11.456  -8.350  -2.234  1.00  7.08           C  
ATOM   1303  CG1 VAL A  84     -12.592  -9.320  -2.483  1.00  7.08           C  
ATOM   1304  CG2 VAL A  84     -11.675  -7.633  -0.914  1.00  7.08           C  
ATOM   1305  H   VAL A  84      -9.171  -7.199  -2.229  1.00  6.19           H  
ATOM   1306  HA  VAL A  84     -10.094  -9.721  -1.292  1.00  5.66           H  
ATOM   1307  HB  VAL A  84     -11.442  -7.629  -3.050  1.00  8.50           H  
ATOM   1308 1HG1 VAL A  84     -13.535  -8.775  -2.511  1.00  8.50           H  
ATOM   1309 2HG1 VAL A  84     -12.435  -9.826  -3.435  1.00  8.50           H  
ATOM   1310 3HG1 VAL A  84     -12.624 -10.056  -1.680  1.00  8.50           H  
ATOM   1311 1HG2 VAL A  84     -12.621  -7.094  -0.945  1.00  8.50           H  
ATOM   1312 2HG2 VAL A  84     -11.701  -8.363  -0.105  1.00  8.50           H  
ATOM   1313 3HG2 VAL A  84     -10.865  -6.931  -0.736  1.00  8.50           H  
ATOM   1314  N   PHE A  85      -9.678  -9.464  -4.552  1.00  3.44           N  
ATOM   1315  CA  PHE A  85      -9.472 -10.176  -5.804  1.00  3.07           C  
ATOM   1316  C   PHE A  85      -8.449 -11.281  -5.638  1.00  3.39           C  
ATOM   1317  O   PHE A  85      -8.706 -12.418  -6.033  1.00  3.45           O  
ATOM   1318  CB  PHE A  85      -9.019  -9.180  -6.875  1.00  4.60           C  
ATOM   1319  CG  PHE A  85      -8.619  -9.762  -8.186  1.00  4.60           C  
ATOM   1320  CD1 PHE A  85      -9.564 -10.035  -9.156  1.00  4.60           C  
ATOM   1321  CD2 PHE A  85      -7.283 -10.014  -8.457  1.00  4.60           C  
ATOM   1322  CE1 PHE A  85      -9.179 -10.542 -10.374  1.00  4.60           C  
ATOM   1323  CE2 PHE A  85      -6.895 -10.532  -9.674  1.00  4.60           C  
ATOM   1324  CZ  PHE A  85      -7.847 -10.796 -10.635  1.00  4.60           C  
ATOM   1325  H   PHE A  85      -9.548  -8.466  -4.568  1.00  4.13           H  
ATOM   1326  HA  PHE A  85     -10.411 -10.625  -6.112  1.00  3.68           H  
ATOM   1327 1HB  PHE A  85      -9.827  -8.473  -7.058  1.00  5.53           H  
ATOM   1328 2HB  PHE A  85      -8.181  -8.609  -6.512  1.00  5.53           H  
ATOM   1329  HD1 PHE A  85     -10.615  -9.833  -8.950  1.00  5.53           H  
ATOM   1330  HD2 PHE A  85      -6.535  -9.796  -7.694  1.00  5.53           H  
ATOM   1331  HE1 PHE A  85      -9.934 -10.748 -11.131  1.00  5.53           H  
ATOM   1332  HE2 PHE A  85      -5.843 -10.728  -9.878  1.00  5.53           H  
ATOM   1333  HZ  PHE A  85      -7.546 -11.201 -11.600  1.00  5.53           H  
ATOM   1334  N   LYS A  86      -7.295 -10.949  -5.057  1.00  4.43           N  
ATOM   1335  CA  LYS A  86      -6.237 -11.923  -4.827  1.00  6.61           C  
ATOM   1336  C   LYS A  86      -6.683 -13.043  -3.899  1.00  5.87           C  
ATOM   1337  O   LYS A  86      -6.342 -14.205  -4.126  1.00  6.04           O  
ATOM   1338  CB  LYS A  86      -5.005 -11.255  -4.225  1.00  9.92           C  
ATOM   1339  CG  LYS A  86      -4.212 -10.357  -5.157  1.00  9.92           C  
ATOM   1340  CD  LYS A  86      -2.885  -9.989  -4.510  1.00  9.92           C  
ATOM   1341  CE  LYS A  86      -3.085  -9.062  -3.316  1.00  9.92           C  
ATOM   1342  NZ  LYS A  86      -1.785  -8.621  -2.729  1.00  9.92           N  
ATOM   1343  H   LYS A  86      -7.145  -9.990  -4.774  1.00  5.32           H  
ATOM   1344  HA  LYS A  86      -5.965 -12.369  -5.784  1.00  7.93           H  
ATOM   1345 1HB  LYS A  86      -5.308 -10.649  -3.371  1.00 11.90           H  
ATOM   1346 2HB  LYS A  86      -4.326 -12.023  -3.852  1.00 11.90           H  
ATOM   1347 1HG  LYS A  86      -4.022 -10.877  -6.097  1.00 11.90           H  
ATOM   1348 2HG  LYS A  86      -4.775  -9.449  -5.369  1.00 11.90           H  
ATOM   1349 1HD  LYS A  86      -2.388 -10.897  -4.168  1.00 11.90           H  
ATOM   1350 2HD  LYS A  86      -2.241  -9.499  -5.239  1.00 11.90           H  
ATOM   1351 1HE  LYS A  86      -3.646  -8.185  -3.632  1.00 11.90           H  
ATOM   1352 2HE  LYS A  86      -3.657  -9.586  -2.550  1.00 11.90           H  
ATOM   1353 1HZ  LYS A  86      -1.962  -8.012  -1.942  1.00 11.90           H  
ATOM   1354 2HZ  LYS A  86      -1.263  -9.428  -2.418  1.00 11.90           H  
ATOM   1355 3HZ  LYS A  86      -1.251  -8.122  -3.426  1.00 11.90           H  
ATOM   1356  N   GLU A  87      -7.447 -12.698  -2.862  1.00  6.18           N  
ATOM   1357  CA  GLU A  87      -7.926 -13.699  -1.923  1.00  6.71           C  
ATOM   1358  C   GLU A  87      -8.942 -14.623  -2.552  1.00  5.16           C  
ATOM   1359  O   GLU A  87      -8.869 -15.837  -2.361  1.00  5.35           O  
ATOM   1360  CB  GLU A  87      -8.524 -13.030  -0.692  1.00 10.06           C  
ATOM   1361  CG  GLU A  87      -9.120 -14.002   0.314  1.00 10.06           C  
ATOM   1362  CD  GLU A  87      -8.128 -14.999   0.841  1.00 10.06           C  
ATOM   1363  OE1 GLU A  87      -6.957 -14.863   0.575  1.00 10.06           O  
ATOM   1364  OE2 GLU A  87      -8.542 -15.908   1.521  1.00 10.06           O  
ATOM   1365  H   GLU A  87      -7.678 -11.724  -2.703  1.00  7.42           H  
ATOM   1366  HA  GLU A  87      -7.075 -14.302  -1.606  1.00  8.05           H  
ATOM   1367 1HB  GLU A  87      -7.754 -12.448  -0.184  1.00 12.08           H  
ATOM   1368 2HB  GLU A  87      -9.309 -12.338  -0.998  1.00 12.08           H  
ATOM   1369 1HG  GLU A  87      -9.527 -13.434   1.151  1.00 12.08           H  
ATOM   1370 2HG  GLU A  87      -9.944 -14.534  -0.160  1.00 12.08           H  
ATOM   1371  N   ASN A  88      -9.866 -14.062  -3.320  1.00  4.22           N  
ATOM   1372  CA  ASN A  88     -10.851 -14.872  -4.000  1.00  3.55           C  
ATOM   1373  C   ASN A  88     -10.182 -15.753  -5.035  1.00  3.08           C  
ATOM   1374  O   ASN A  88     -10.523 -16.925  -5.144  1.00  3.08           O  
ATOM   1375  CB  ASN A  88     -11.922 -14.000  -4.608  1.00  5.32           C  
ATOM   1376  CG  ASN A  88     -12.898 -13.483  -3.579  1.00  5.32           C  
ATOM   1377  OD1 ASN A  88     -13.095 -14.096  -2.523  1.00  5.32           O  
ATOM   1378  ND2 ASN A  88     -13.513 -12.370  -3.880  1.00  5.32           N  
ATOM   1379  H   ASN A  88      -9.893 -13.058  -3.431  1.00  5.06           H  
ATOM   1380  HA  ASN A  88     -11.320 -15.532  -3.270  1.00  4.26           H  
ATOM   1381 1HB  ASN A  88     -11.457 -13.149  -5.108  1.00  6.39           H  
ATOM   1382 2HB  ASN A  88     -12.464 -14.565  -5.364  1.00  6.39           H  
ATOM   1383 1HD2 ASN A  88     -14.191 -11.958  -3.265  1.00  6.39           H  
ATOM   1384 2HD2 ASN A  88     -13.297 -11.910  -4.738  1.00  6.39           H  
ATOM   1385  N   LEU A  89      -9.197 -15.203  -5.750  1.00  3.48           N  
ATOM   1386  CA  LEU A  89      -8.411 -15.946  -6.727  1.00  4.23           C  
ATOM   1387  C   LEU A  89      -7.797 -17.171  -6.068  1.00  4.16           C  
ATOM   1388  O   LEU A  89      -7.891 -18.279  -6.595  1.00  4.42           O  
ATOM   1389  CB  LEU A  89      -7.301 -15.062  -7.316  1.00  6.35           C  
ATOM   1390  CG  LEU A  89      -6.490 -15.666  -8.472  1.00  6.35           C  
ATOM   1391  CD1 LEU A  89      -5.841 -14.537  -9.267  1.00  6.35           C  
ATOM   1392  CD2 LEU A  89      -5.442 -16.623  -7.922  1.00  6.35           C  
ATOM   1393  H   LEU A  89      -8.981 -14.225  -5.626  1.00  4.18           H  
ATOM   1394  HA  LEU A  89      -9.069 -16.276  -7.531  1.00  5.08           H  
ATOM   1395 1HB  LEU A  89      -7.753 -14.140  -7.680  1.00  7.61           H  
ATOM   1396 2HB  LEU A  89      -6.600 -14.807  -6.523  1.00  7.61           H  
ATOM   1397  HG  LEU A  89      -7.158 -16.208  -9.141  1.00  7.61           H  
ATOM   1398 1HD1 LEU A  89      -5.274 -14.958 -10.098  1.00  7.61           H  
ATOM   1399 2HD1 LEU A  89      -6.608 -13.869  -9.656  1.00  7.61           H  
ATOM   1400 3HD1 LEU A  89      -5.170 -13.977  -8.618  1.00  7.61           H  
ATOM   1401 1HD2 LEU A  89      -4.871 -17.050  -8.748  1.00  7.61           H  
ATOM   1402 2HD2 LEU A  89      -4.769 -16.081  -7.257  1.00  7.61           H  
ATOM   1403 3HD2 LEU A  89      -5.932 -17.424  -7.370  1.00  7.61           H  
ATOM   1404  N   ARG A  90      -7.143 -16.947  -4.922  1.00  4.55           N  
ATOM   1405  CA  ARG A  90      -6.504 -18.002  -4.151  1.00  5.56           C  
ATOM   1406  C   ARG A  90      -7.494 -19.103  -3.786  1.00  4.87           C  
ATOM   1407  O   ARG A  90      -7.185 -20.286  -3.935  1.00  5.39           O  
ATOM   1408  CB  ARG A  90      -5.889 -17.428  -2.880  1.00  8.34           C  
ATOM   1409  CG  ARG A  90      -5.070 -18.411  -2.055  1.00  8.34           C  
ATOM   1410  CD  ARG A  90      -4.584 -17.801  -0.786  1.00  8.34           C  
ATOM   1411  NE  ARG A  90      -5.657 -17.579   0.170  1.00  8.34           N  
ATOM   1412  CZ  ARG A  90      -6.155 -18.538   0.977  1.00  8.34           C  
ATOM   1413  NH1 ARG A  90      -5.660 -19.756   0.932  1.00  8.34           N  
ATOM   1414  NH2 ARG A  90      -7.136 -18.260   1.817  1.00  8.34           N  
ATOM   1415  H   ARG A  90      -7.079 -16.001  -4.568  1.00  5.46           H  
ATOM   1416  HA  ARG A  90      -5.708 -18.437  -4.755  1.00  6.67           H  
ATOM   1417 1HB  ARG A  90      -5.238 -16.594  -3.139  1.00 10.01           H  
ATOM   1418 2HB  ARG A  90      -6.676 -17.038  -2.235  1.00 10.01           H  
ATOM   1419 1HG  ARG A  90      -5.686 -19.274  -1.804  1.00 10.01           H  
ATOM   1420 2HG  ARG A  90      -4.205 -18.737  -2.632  1.00 10.01           H  
ATOM   1421 1HD  ARG A  90      -3.850 -18.462  -0.325  1.00 10.01           H  
ATOM   1422 2HD  ARG A  90      -4.119 -16.840  -1.002  1.00 10.01           H  
ATOM   1423  HE  ARG A  90      -6.059 -16.646   0.235  1.00 10.01           H  
ATOM   1424 1HH1 ARG A  90      -4.908 -19.974   0.292  1.00 10.01           H  
ATOM   1425 2HH1 ARG A  90      -6.031 -20.474   1.537  1.00 10.01           H  
ATOM   1426 1HH2 ARG A  90      -7.527 -17.322   1.846  1.00 10.01           H  
ATOM   1427 2HH2 ARG A  90      -7.506 -18.977   2.420  1.00 10.01           H  
ATOM   1428  N   LEU A  91      -8.679 -18.705  -3.310  1.00  4.39           N  
ATOM   1429  CA  LEU A  91      -9.730 -19.644  -2.921  1.00  4.35           C  
ATOM   1430  C   LEU A  91     -10.240 -20.458  -4.112  1.00  3.60           C  
ATOM   1431  O   LEU A  91     -10.478 -21.662  -3.988  1.00  4.22           O  
ATOM   1432  CB  LEU A  91     -10.890 -18.863  -2.294  1.00  6.52           C  
ATOM   1433  CG  LEU A  91     -10.593 -18.217  -0.935  1.00  6.52           C  
ATOM   1434  CD1 LEU A  91     -11.749 -17.305  -0.546  1.00  6.52           C  
ATOM   1435  CD2 LEU A  91     -10.382 -19.305   0.103  1.00  6.52           C  
ATOM   1436  H   LEU A  91      -8.853 -17.713  -3.192  1.00  5.27           H  
ATOM   1437  HA  LEU A  91      -9.322 -20.330  -2.181  1.00  5.22           H  
ATOM   1438 1HB  LEU A  91     -11.191 -18.072  -2.978  1.00  7.83           H  
ATOM   1439 2HB  LEU A  91     -11.733 -19.541  -2.161  1.00  7.83           H  
ATOM   1440  HG  LEU A  91      -9.691 -17.612  -1.005  1.00  7.83           H  
ATOM   1441 1HD1 LEU A  91     -11.534 -16.839   0.416  1.00  7.83           H  
ATOM   1442 2HD1 LEU A  91     -11.874 -16.531  -1.303  1.00  7.83           H  
ATOM   1443 3HD1 LEU A  91     -12.664 -17.890  -0.469  1.00  7.83           H  
ATOM   1444 1HD2 LEU A  91     -10.165 -18.847   1.068  1.00  7.83           H  
ATOM   1445 2HD2 LEU A  91     -11.284 -19.912   0.183  1.00  7.83           H  
ATOM   1446 3HD2 LEU A  91      -9.545 -19.936  -0.196  1.00  7.83           H  
ATOM   1447  N   ILE A  92     -10.374 -19.795  -5.261  1.00  2.93           N  
ATOM   1448  CA  ILE A  92     -10.796 -20.416  -6.511  1.00  3.00           C  
ATOM   1449  C   ILE A  92      -9.812 -21.468  -6.973  1.00  3.94           C  
ATOM   1450  O   ILE A  92     -10.199 -22.599  -7.276  1.00  4.48           O  
ATOM   1451  CB  ILE A  92     -10.958 -19.333  -7.595  1.00  4.50           C  
ATOM   1452  CG1 ILE A  92     -12.158 -18.449  -7.273  1.00  4.50           C  
ATOM   1453  CG2 ILE A  92     -11.056 -19.933  -8.980  1.00  4.50           C  
ATOM   1454  CD1 ILE A  92     -12.190 -17.185  -8.087  1.00  4.50           C  
ATOM   1455  H   ILE A  92     -10.186 -18.802  -5.272  1.00  3.52           H  
ATOM   1456  HA  ILE A  92     -11.760 -20.896  -6.349  1.00  3.60           H  
ATOM   1457  HB  ILE A  92     -10.085 -18.685  -7.569  1.00  5.40           H  
ATOM   1458 1HG1 ILE A  92     -13.072 -19.007  -7.474  1.00  5.40           H  
ATOM   1459 2HG1 ILE A  92     -12.148 -18.192  -6.217  1.00  5.40           H  
ATOM   1460 1HG2 ILE A  92     -11.144 -19.135  -9.716  1.00  5.40           H  
ATOM   1461 2HG2 ILE A  92     -10.164 -20.522  -9.190  1.00  5.40           H  
ATOM   1462 3HG2 ILE A  92     -11.928 -20.569  -9.034  1.00  5.40           H  
ATOM   1463 1HD1 ILE A  92     -13.063 -16.598  -7.820  1.00  5.40           H  
ATOM   1464 2HD1 ILE A  92     -11.290 -16.604  -7.885  1.00  5.40           H  
ATOM   1465 3HD1 ILE A  92     -12.229 -17.437  -9.143  1.00  5.40           H  
ATOM   1466  N   ARG A  93      -8.540 -21.086  -7.016  1.00  4.82           N  
ATOM   1467  CA  ARG A  93      -7.478 -21.977  -7.435  1.00  6.68           C  
ATOM   1468  C   ARG A  93      -7.343 -23.152  -6.488  1.00  7.48           C  
ATOM   1469  O   ARG A  93      -7.224 -24.291  -6.934  1.00  9.05           O  
ATOM   1470  CB  ARG A  93      -6.160 -21.228  -7.517  1.00 10.02           C  
ATOM   1471  CG  ARG A  93      -4.987 -22.053  -8.020  1.00 10.02           C  
ATOM   1472  CD  ARG A  93      -3.773 -21.218  -8.210  1.00 10.02           C  
ATOM   1473  NE  ARG A  93      -2.645 -22.001  -8.690  1.00 10.02           N  
ATOM   1474  CZ  ARG A  93      -1.414 -21.507  -8.925  1.00 10.02           C  
ATOM   1475  NH1 ARG A  93      -1.165 -20.233  -8.716  1.00 10.02           N  
ATOM   1476  NH2 ARG A  93      -0.455 -22.303  -9.366  1.00 10.02           N  
ATOM   1477  H   ARG A  93      -8.302 -20.138  -6.759  1.00  5.78           H  
ATOM   1478  HA  ARG A  93      -7.719 -22.358  -8.427  1.00  8.02           H  
ATOM   1479 1HB  ARG A  93      -6.270 -20.372  -8.182  1.00 12.02           H  
ATOM   1480 2HB  ARG A  93      -5.897 -20.843  -6.532  1.00 12.02           H  
ATOM   1481 1HG  ARG A  93      -4.756 -22.834  -7.296  1.00 12.02           H  
ATOM   1482 2HG  ARG A  93      -5.245 -22.508  -8.977  1.00 12.02           H  
ATOM   1483 1HD  ARG A  93      -3.982 -20.436  -8.941  1.00 12.02           H  
ATOM   1484 2HD  ARG A  93      -3.493 -20.761  -7.262  1.00 12.02           H  
ATOM   1485  HE  ARG A  93      -2.797 -22.985  -8.865  1.00 12.02           H  
ATOM   1486 1HH1 ARG A  93      -1.897 -19.624  -8.379  1.00 12.02           H  
ATOM   1487 2HH1 ARG A  93      -0.242 -19.864  -8.893  1.00 12.02           H  
ATOM   1488 1HH2 ARG A  93      -0.645 -23.282  -9.528  1.00 12.02           H  
ATOM   1489 2HH2 ARG A  93       0.467 -21.932  -9.542  1.00 12.02           H  
ATOM   1490  N   SER A  94      -7.383 -22.871  -5.184  1.00  7.17           N  
ATOM   1491  CA  SER A  94      -7.265 -23.895  -4.159  1.00  8.42           C  
ATOM   1492  C   SER A  94      -8.381 -24.917  -4.275  1.00  8.17           C  
ATOM   1493  O   SER A  94      -8.142 -26.118  -4.145  1.00 10.72           O  
ATOM   1494  CB  SER A  94      -7.308 -23.257  -2.784  1.00 12.63           C  
ATOM   1495  OG  SER A  94      -6.202 -22.422  -2.581  1.00 12.63           O  
ATOM   1496  H   SER A  94      -7.477 -21.912  -4.880  1.00  8.60           H  
ATOM   1497  HA  SER A  94      -6.311 -24.406  -4.286  1.00 10.10           H  
ATOM   1498 1HB  SER A  94      -8.227 -22.681  -2.675  1.00 15.16           H  
ATOM   1499 2HB  SER A  94      -7.320 -24.038  -2.025  1.00 15.16           H  
ATOM   1500  HG  SER A  94      -6.337 -21.667  -3.166  1.00 15.16           H  
ATOM   1501  N   SER A  95      -9.598 -24.439  -4.540  1.00  6.16           N  
ATOM   1502  CA  SER A  95     -10.744 -25.313  -4.711  1.00  6.20           C  
ATOM   1503  C   SER A  95     -10.564 -26.206  -5.929  1.00  6.27           C  
ATOM   1504  O   SER A  95     -10.806 -27.411  -5.864  1.00  7.17           O  
ATOM   1505  CB  SER A  95     -11.997 -24.488  -4.866  1.00  9.30           C  
ATOM   1506  OG  SER A  95     -12.273 -23.761  -3.700  1.00  9.30           O  
ATOM   1507  H   SER A  95      -9.745 -23.439  -4.605  1.00  7.39           H  
ATOM   1508  HA  SER A  95     -10.837 -25.944  -3.827  1.00  7.44           H  
ATOM   1509 1HB  SER A  95     -11.875 -23.806  -5.705  1.00 11.16           H  
ATOM   1510 2HB  SER A  95     -12.836 -25.143  -5.096  1.00 11.16           H  
ATOM   1511  HG  SER A  95     -11.600 -23.071  -3.655  1.00 11.16           H  
ATOM   1512  N   ASN A  96     -10.085 -25.624  -7.028  1.00  6.08           N  
ATOM   1513  CA  ASN A  96      -9.842 -26.384  -8.246  1.00  6.80           C  
ATOM   1514  C   ASN A  96      -8.790 -27.470  -8.014  1.00  8.79           C  
ATOM   1515  O   ASN A  96      -8.932 -28.600  -8.494  1.00 15.27           O  
ATOM   1516  CB  ASN A  96      -9.435 -25.442  -9.367  1.00 10.20           C  
ATOM   1517  CG  ASN A  96     -10.600 -24.647  -9.904  1.00 10.20           C  
ATOM   1518  OD1 ASN A  96     -11.751 -25.096  -9.841  1.00 10.20           O  
ATOM   1519  ND2 ASN A  96     -10.336 -23.481 -10.436  1.00 10.20           N  
ATOM   1520  H   ASN A  96      -9.911 -24.625  -7.034  1.00  7.30           H  
ATOM   1521  HA  ASN A  96     -10.768 -26.887  -8.531  1.00  8.16           H  
ATOM   1522 1HB  ASN A  96      -8.676 -24.749  -9.004  1.00 12.24           H  
ATOM   1523 2HB  ASN A  96      -8.994 -26.014 -10.183  1.00 12.24           H  
ATOM   1524 1HD2 ASN A  96     -11.082 -22.920 -10.808  1.00 12.24           H  
ATOM   1525 2HD2 ASN A  96      -9.395 -23.150 -10.472  1.00 12.24           H  
ATOM   1526  N   ARG A  97      -7.766 -27.141  -7.222  1.00  8.03           N  
ATOM   1527  CA  ARG A  97      -6.701 -28.078  -6.882  1.00  9.37           C  
ATOM   1528  C   ARG A  97      -7.114 -29.213  -5.939  1.00  9.76           C  
ATOM   1529  O   ARG A  97      -6.283 -30.062  -5.611  1.00 13.75           O  
ATOM   1530  CB  ARG A  97      -5.537 -27.339  -6.242  1.00 14.05           C  
ATOM   1531  CG  ARG A  97      -4.766 -26.406  -7.160  1.00 14.05           C  
ATOM   1532  CD  ARG A  97      -3.710 -25.678  -6.413  1.00 14.05           C  
ATOM   1533  NE  ARG A  97      -2.669 -26.581  -5.942  1.00 14.05           N  
ATOM   1534  CZ  ARG A  97      -1.752 -26.275  -5.004  1.00 14.05           C  
ATOM   1535  NH1 ARG A  97      -1.760 -25.089  -4.436  1.00 14.05           N  
ATOM   1536  NH2 ARG A  97      -0.843 -27.168  -4.652  1.00 14.05           N  
ATOM   1537  H   ARG A  97      -7.701 -26.196  -6.870  1.00  9.64           H  
ATOM   1538  HA  ARG A  97      -6.346 -28.526  -7.810  1.00 11.24           H  
ATOM   1539 1HB  ARG A  97      -5.904 -26.744  -5.407  1.00 16.87           H  
ATOM   1540 2HB  ARG A  97      -4.828 -28.061  -5.838  1.00 16.87           H  
ATOM   1541 1HG  ARG A  97      -4.284 -26.991  -7.944  1.00 16.87           H  
ATOM   1542 2HG  ARG A  97      -5.439 -25.683  -7.614  1.00 16.87           H  
ATOM   1543 1HD  ARG A  97      -3.250 -24.935  -7.063  1.00 16.87           H  
ATOM   1544 2HD  ARG A  97      -4.151 -25.183  -5.548  1.00 16.87           H  
ATOM   1545  HE  ARG A  97      -2.629 -27.505  -6.352  1.00 16.87           H  
ATOM   1546 1HH1 ARG A  97      -2.456 -24.407  -4.702  1.00 16.87           H  
ATOM   1547 2HH1 ARG A  97      -1.072 -24.861  -3.733  1.00 16.87           H  
ATOM   1548 1HH2 ARG A  97      -0.837 -28.081  -5.088  1.00 16.87           H  
ATOM   1549 2HH2 ARG A  97      -0.156 -26.940  -3.949  1.00 16.87           H  
ATOM   1550  N   ASN A  98      -8.380 -29.263  -5.515  1.00  8.67           N  
ATOM   1551  CA  ASN A  98      -8.813 -30.337  -4.644  1.00 10.53           C  
ATOM   1552  C   ASN A  98      -9.409 -31.510  -5.421  1.00 14.36           C  
ATOM   1553  O   ASN A  98      -9.788 -32.515  -4.820  1.00 54.00           O  
ATOM   1554  CB  ASN A  98      -9.794 -29.815  -3.613  1.00 15.79           C  
ATOM   1555  CG  ASN A  98      -9.119 -28.929  -2.600  1.00 15.79           C  
ATOM   1556  OD1 ASN A  98      -7.951 -29.146  -2.258  1.00 15.79           O  
ATOM   1557  ND2 ASN A  98      -9.825 -27.944  -2.109  1.00 15.79           N  
ATOM   1558  H   ASN A  98      -9.059 -28.560  -5.774  1.00 10.40           H  
ATOM   1559  HA  ASN A  98      -7.939 -30.719  -4.115  1.00 12.64           H  
ATOM   1560 1HB  ASN A  98     -10.583 -29.250  -4.110  1.00 18.95           H  
ATOM   1561 2HB  ASN A  98     -10.262 -30.652  -3.095  1.00 18.95           H  
ATOM   1562 1HD2 ASN A  98      -9.421 -27.330  -1.431  1.00 18.95           H  
ATOM   1563 2HD2 ASN A  98     -10.767 -27.805  -2.410  1.00 18.95           H  
ATOM   1564  N   GLY A  99      -9.470 -31.406  -6.753  1.00 12.90           N  
ATOM   1565  CA  GLY A  99      -9.987 -32.520  -7.545  1.00 12.70           C  
ATOM   1566  C   GLY A  99     -11.507 -32.601  -7.472  1.00  9.87           C  
ATOM   1567  O   GLY A  99     -12.076 -33.683  -7.323  1.00 11.20           O  
ATOM   1568  H   GLY A  99      -9.164 -30.561  -7.228  1.00 15.48           H  
ATOM   1569 1HA  GLY A  99      -9.676 -32.403  -8.584  1.00 15.24           H  
ATOM   1570 2HA  GLY A  99      -9.553 -33.452  -7.185  1.00 15.24           H  
ATOM   1571  N   MET A 100     -12.154 -31.449  -7.561  1.00  8.54           N  
ATOM   1572  CA  MET A 100     -13.601 -31.358  -7.465  1.00  6.68           C  
ATOM   1573  C   MET A 100     -14.279 -31.750  -8.778  1.00  6.58           C  
ATOM   1574  O   MET A 100     -13.668 -31.659  -9.844  1.00  9.89           O  
ATOM   1575  CB  MET A 100     -13.982 -29.930  -7.074  1.00 10.02           C  
ATOM   1576  CG  MET A 100     -13.564 -29.539  -5.668  1.00 10.02           C  
ATOM   1577  SD  MET A 100     -14.044 -27.858  -5.246  1.00 10.02           S  
ATOM   1578  CE  MET A 100     -13.477 -27.761  -3.554  1.00 10.02           C  
ATOM   1579  H   MET A 100     -11.624 -30.600  -7.695  1.00 10.25           H  
ATOM   1580  HA  MET A 100     -13.927 -32.044  -6.686  1.00  8.02           H  
ATOM   1581 1HB  MET A 100     -13.509 -29.230  -7.762  1.00 12.02           H  
ATOM   1582 2HB  MET A 100     -15.059 -29.790  -7.159  1.00 12.02           H  
ATOM   1583 1HG  MET A 100     -14.019 -30.220  -4.950  1.00 12.02           H  
ATOM   1584 2HG  MET A 100     -12.481 -29.620  -5.578  1.00 12.02           H  
ATOM   1585 1HE  MET A 100     -13.703 -26.773  -3.149  1.00 12.02           H  
ATOM   1586 2HE  MET A 100     -13.980 -28.522  -2.957  1.00 12.02           H  
ATOM   1587 3HE  MET A 100     -12.401 -27.927  -3.524  1.00 12.02           H  
ATOM   1588  N   PRO A 101     -15.549 -32.196  -8.713  1.00  6.48           N  
ATOM   1589  CA  PRO A 101     -16.444 -32.578  -9.809  1.00  8.00           C  
ATOM   1590  C   PRO A 101     -16.965 -31.351 -10.564  1.00  6.11           C  
ATOM   1591  O   PRO A 101     -17.627 -31.487 -11.597  1.00  5.64           O  
ATOM   1592  CB  PRO A 101     -17.564 -33.348  -9.103  1.00 12.00           C  
ATOM   1593  CG  PRO A 101     -17.602 -32.789  -7.730  1.00 12.00           C  
ATOM   1594  CD  PRO A 101     -16.162 -32.492  -7.400  1.00 12.00           C  
ATOM   1595  HA  PRO A 101     -15.898 -33.243 -10.495  1.00  9.60           H  
ATOM   1596 1HB  PRO A 101     -18.513 -33.208  -9.644  1.00 14.40           H  
ATOM   1597 2HB  PRO A 101     -17.345 -34.426  -9.118  1.00 14.40           H  
ATOM   1598 1HG  PRO A 101     -18.251 -31.906  -7.699  1.00 14.40           H  
ATOM   1599 2HG  PRO A 101     -18.046 -33.525  -7.043  1.00 14.40           H  
ATOM   1600 1HD  PRO A 101     -16.110 -31.619  -6.737  1.00 14.40           H  
ATOM   1601 2HD  PRO A 101     -15.683 -33.376  -6.951  1.00 14.40           H  
ATOM   1602  N   TYR A 102     -16.631 -30.168 -10.047  1.00  8.88           N  
ATOM   1603  CA  TYR A 102     -16.970 -28.888 -10.624  1.00  7.17           C  
ATOM   1604  C   TYR A 102     -15.762 -27.987 -10.527  1.00  7.42           C  
ATOM   1605  O   TYR A 102     -14.783 -28.321  -9.861  1.00 10.62           O  
ATOM   1606  CB  TYR A 102     -18.162 -28.270  -9.909  1.00 10.75           C  
ATOM   1607  CG  TYR A 102     -17.883 -27.904  -8.472  1.00 10.75           C  
ATOM   1608  CD1 TYR A 102     -17.576 -26.600  -8.109  1.00 10.75           C  
ATOM   1609  CD2 TYR A 102     -17.916 -28.896  -7.514  1.00 10.75           C  
ATOM   1610  CE1 TYR A 102     -17.327 -26.302  -6.781  1.00 10.75           C  
ATOM   1611  CE2 TYR A 102     -17.664 -28.600  -6.194  1.00 10.75           C  
ATOM   1612  CZ  TYR A 102     -17.377 -27.306  -5.824  1.00 10.75           C  
ATOM   1613  OH  TYR A 102     -17.137 -27.006  -4.503  1.00 10.75           O  
ATOM   1614  H   TYR A 102     -16.108 -30.146  -9.187  1.00 10.66           H  
ATOM   1615  HA  TYR A 102     -17.200 -29.022 -11.672  1.00  8.60           H  
ATOM   1616 1HB  TYR A 102     -18.482 -27.370 -10.435  1.00 12.91           H  
ATOM   1617 2HB  TYR A 102     -18.989 -28.966  -9.927  1.00 12.91           H  
ATOM   1618  HD1 TYR A 102     -17.539 -25.815  -8.865  1.00 12.91           H  
ATOM   1619  HD2 TYR A 102     -18.148 -29.913  -7.810  1.00 12.91           H  
ATOM   1620  HE1 TYR A 102     -17.094 -25.285  -6.482  1.00 12.91           H  
ATOM   1621  HE2 TYR A 102     -17.696 -29.388  -5.444  1.00 12.91           H  
ATOM   1622  HH  TYR A 102     -17.292 -27.789  -3.966  1.00 12.91           H  
ATOM   1623  N   THR A 103     -15.827 -26.848 -11.191  1.00  5.50           N  
ATOM   1624  CA  THR A 103     -14.701 -25.939 -11.205  1.00  6.42           C  
ATOM   1625  C   THR A 103     -15.137 -24.498 -11.075  1.00  4.45           C  
ATOM   1626  O   THR A 103     -16.234 -24.126 -11.494  1.00  3.96           O  
ATOM   1627  CB  THR A 103     -13.874 -26.126 -12.486  1.00  9.63           C  
ATOM   1628  OG1 THR A 103     -12.739 -25.260 -12.432  1.00  9.63           O  
ATOM   1629  CG2 THR A 103     -14.697 -25.826 -13.728  1.00  9.63           C  
ATOM   1630  H   THR A 103     -16.659 -26.629 -11.716  1.00  6.60           H  
ATOM   1631  HA  THR A 103     -14.062 -26.170 -10.354  1.00  7.70           H  
ATOM   1632  HB  THR A 103     -13.526 -27.158 -12.530  1.00 11.56           H  
ATOM   1633  HG1 THR A 103     -12.382 -25.274 -11.538  1.00 11.56           H  
ATOM   1634 1HG2 THR A 103     -14.082 -25.972 -14.616  1.00 11.56           H  
ATOM   1635 2HG2 THR A 103     -15.555 -26.496 -13.766  1.00 11.56           H  
ATOM   1636 3HG2 THR A 103     -15.040 -24.800 -13.691  1.00 11.56           H  
ATOM   1637  N   LEU A 104     -14.253 -23.705 -10.467  1.00  4.15           N  
ATOM   1638  CA  LEU A 104     -14.520 -22.305 -10.182  1.00  3.11           C  
ATOM   1639  C   LEU A 104     -13.679 -21.366 -11.038  1.00  3.18           C  
ATOM   1640  O   LEU A 104     -12.601 -21.730 -11.514  1.00  4.02           O  
ATOM   1641  CB  LEU A 104     -14.222 -21.997  -8.709  1.00  4.67           C  
ATOM   1642  CG  LEU A 104     -14.933 -22.851  -7.666  1.00  4.67           C  
ATOM   1643  CD1 LEU A 104     -14.508 -22.383  -6.285  1.00  4.67           C  
ATOM   1644  CD2 LEU A 104     -16.420 -22.751  -7.841  1.00  4.67           C  
ATOM   1645  H   LEU A 104     -13.369 -24.106 -10.181  1.00  4.98           H  
ATOM   1646  HA  LEU A 104     -15.568 -22.108 -10.383  1.00  3.73           H  
ATOM   1647 1HB  LEU A 104     -13.156 -22.135  -8.545  1.00  5.60           H  
ATOM   1648 2HB  LEU A 104     -14.467 -20.957  -8.513  1.00  5.60           H  
ATOM   1649  HG  LEU A 104     -14.624 -23.890  -7.781  1.00  5.60           H  
ATOM   1650 1HD1 LEU A 104     -14.990 -23.000  -5.527  1.00  5.60           H  
ATOM   1651 2HD1 LEU A 104     -13.428 -22.468  -6.191  1.00  5.60           H  
ATOM   1652 3HD1 LEU A 104     -14.800 -21.344  -6.148  1.00  5.60           H  
ATOM   1653 1HD2 LEU A 104     -16.913 -23.365  -7.094  1.00  5.60           H  
ATOM   1654 2HD2 LEU A 104     -16.727 -21.719  -7.710  1.00  5.60           H  
ATOM   1655 3HD2 LEU A 104     -16.698 -23.095  -8.837  1.00  5.60           H  
ATOM   1656  N   ALA A 105     -14.155 -20.132 -11.187  1.00  2.87           N  
ATOM   1657  CA  ALA A 105     -13.421 -19.137 -11.958  1.00  3.40           C  
ATOM   1658  C   ALA A 105     -13.735 -17.725 -11.514  1.00  3.33           C  
ATOM   1659  O   ALA A 105     -14.764 -17.456 -10.894  1.00  3.78           O  
ATOM   1660  CB  ALA A 105     -13.727 -19.276 -13.428  1.00  5.10           C  
ATOM   1661  H   ALA A 105     -15.046 -19.895 -10.769  1.00  3.44           H  
ATOM   1662  HA  ALA A 105     -12.357 -19.310 -11.800  1.00  4.08           H  
ATOM   1663 1HB  ALA A 105     -13.145 -18.550 -13.996  1.00  6.12           H  
ATOM   1664 2HB  ALA A 105     -13.461 -20.281 -13.742  1.00  6.12           H  
ATOM   1665 3HB  ALA A 105     -14.788 -19.105 -13.600  1.00  6.12           H  
ATOM   1666  N   LEU A 106     -12.818 -16.821 -11.843  1.00  4.19           N  
ATOM   1667  CA  LEU A 106     -12.903 -15.415 -11.474  1.00  4.92           C  
ATOM   1668  C   LEU A 106     -13.984 -14.657 -12.240  1.00  5.68           C  
ATOM   1669  O   LEU A 106     -13.693 -13.900 -13.171  1.00 22.20           O  
ATOM   1670  CB  LEU A 106     -11.549 -14.747 -11.685  1.00  7.38           C  
ATOM   1671  CG  LEU A 106     -10.503 -15.085 -10.619  1.00  7.38           C  
ATOM   1672  CD1 LEU A 106      -9.941 -16.478 -10.871  1.00  7.38           C  
ATOM   1673  CD2 LEU A 106      -9.417 -14.049 -10.641  1.00  7.38           C  
ATOM   1674  H   LEU A 106     -12.009 -17.128 -12.364  1.00  5.03           H  
ATOM   1675  HA  LEU A 106     -13.146 -15.360 -10.413  1.00  5.90           H  
ATOM   1676 1HB  LEU A 106     -11.154 -15.055 -12.652  1.00  8.86           H  
ATOM   1677 2HB  LEU A 106     -11.685 -13.666 -11.694  1.00  8.86           H  
ATOM   1678  HG  LEU A 106     -10.976 -15.083  -9.638  1.00  8.86           H  
ATOM   1679 1HD1 LEU A 106      -9.207 -16.719 -10.102  1.00  8.86           H  
ATOM   1680 2HD1 LEU A 106     -10.748 -17.209 -10.842  1.00  8.86           H  
ATOM   1681 3HD1 LEU A 106      -9.463 -16.505 -11.850  1.00  8.86           H  
ATOM   1682 1HD2 LEU A 106      -8.684 -14.278  -9.871  1.00  8.86           H  
ATOM   1683 2HD2 LEU A 106      -8.932 -14.041 -11.617  1.00  8.86           H  
ATOM   1684 3HD2 LEU A 106      -9.863 -13.080 -10.444  1.00  8.86           H  
ATOM   1685  N   ASN A 107     -15.225 -14.879 -11.826  1.00  6.23           N  
ATOM   1686  CA  ASN A 107     -16.405 -14.224 -12.369  1.00  7.64           C  
ATOM   1687  C   ASN A 107     -16.587 -12.874 -11.689  1.00  7.15           C  
ATOM   1688  O   ASN A 107     -15.697 -12.418 -10.971  1.00  8.79           O  
ATOM   1689  CB  ASN A 107     -17.618 -15.117 -12.245  1.00 11.46           C  
ATOM   1690  CG  ASN A 107     -18.024 -15.390 -10.837  1.00 11.46           C  
ATOM   1691  OD1 ASN A 107     -17.807 -14.592  -9.918  1.00 11.46           O  
ATOM   1692  ND2 ASN A 107     -18.625 -16.535 -10.657  1.00 11.46           N  
ATOM   1693  H   ASN A 107     -15.349 -15.551 -11.080  1.00  7.48           H  
ATOM   1694  HA  ASN A 107     -16.246 -14.040 -13.424  1.00  9.17           H  
ATOM   1695 1HB  ASN A 107     -18.460 -14.664 -12.769  1.00 13.75           H  
ATOM   1696 2HB  ASN A 107     -17.411 -16.069 -12.734  1.00 13.75           H  
ATOM   1697 1HD2 ASN A 107     -18.951 -16.805  -9.748  1.00 13.75           H  
ATOM   1698 2HD2 ASN A 107     -18.775 -17.147 -11.433  1.00 13.75           H  
ATOM   1699  N   ASP A 108     -17.723 -12.218 -11.911  1.00  6.95           N  
ATOM   1700  CA  ASP A 108     -17.926 -10.870 -11.384  1.00  8.18           C  
ATOM   1701  C   ASP A 108     -18.084 -10.747  -9.851  1.00  9.84           C  
ATOM   1702  O   ASP A 108     -18.357  -9.654  -9.351  1.00 26.17           O  
ATOM   1703  CB  ASP A 108     -19.141 -10.238 -12.060  1.00 12.27           C  
ATOM   1704  CG  ASP A 108     -20.441 -10.956 -11.738  1.00 12.27           C  
ATOM   1705  OD1 ASP A 108     -20.411 -11.883 -10.965  1.00 12.27           O  
ATOM   1706  OD2 ASP A 108     -21.454 -10.569 -12.271  1.00 12.27           O  
ATOM   1707  H   ASP A 108     -18.442 -12.636 -12.484  1.00  8.34           H  
ATOM   1708  HA  ASP A 108     -17.054 -10.283 -11.666  1.00  9.82           H  
ATOM   1709 1HB  ASP A 108     -19.233  -9.197 -11.752  1.00 14.72           H  
ATOM   1710 2HB  ASP A 108     -19.001 -10.246 -13.141  1.00 14.72           H  
ATOM   1711  N   PHE A 109     -17.837 -11.822  -9.099  1.00  6.72           N  
ATOM   1712  CA  PHE A 109     -17.811 -11.737  -7.649  1.00  7.63           C  
ATOM   1713  C   PHE A 109     -16.362 -11.681  -7.164  1.00  6.81           C  
ATOM   1714  O   PHE A 109     -16.106 -11.683  -5.959  1.00  8.61           O  
ATOM   1715  CB  PHE A 109     -18.499 -12.947  -7.027  1.00 11.45           C  
ATOM   1716  CG  PHE A 109     -19.940 -13.037  -7.391  1.00 11.45           C  
ATOM   1717  CD1 PHE A 109     -20.430 -14.097  -8.137  1.00 11.45           C  
ATOM   1718  CD2 PHE A 109     -20.804 -12.038  -7.009  1.00 11.45           C  
ATOM   1719  CE1 PHE A 109     -21.763 -14.157  -8.484  1.00 11.45           C  
ATOM   1720  CE2 PHE A 109     -22.130 -12.091  -7.357  1.00 11.45           C  
ATOM   1721  CZ  PHE A 109     -22.615 -13.151  -8.096  1.00 11.45           C  
ATOM   1722  H   PHE A 109     -17.671 -12.725  -9.522  1.00  8.06           H  
ATOM   1723  HA  PHE A 109     -18.323 -10.826  -7.336  1.00  9.16           H  
ATOM   1724 1HB  PHE A 109     -18.009 -13.860  -7.359  1.00 13.73           H  
ATOM   1725 2HB  PHE A 109     -18.419 -12.901  -5.942  1.00 13.73           H  
ATOM   1726  HD1 PHE A 109     -19.752 -14.889  -8.447  1.00 13.73           H  
ATOM   1727  HD2 PHE A 109     -20.423 -11.200  -6.428  1.00 13.73           H  
ATOM   1728  HE1 PHE A 109     -22.137 -14.995  -9.067  1.00 13.73           H  
ATOM   1729  HE2 PHE A 109     -22.791 -11.289  -7.042  1.00 13.73           H  
ATOM   1730  HZ  PHE A 109     -23.668 -13.191  -8.369  1.00 13.73           H  
ATOM   1731  N   ALA A 110     -15.412 -11.622  -8.109  1.00  7.27           N  
ATOM   1732  CA  ALA A 110     -13.985 -11.640  -7.800  1.00  7.88           C  
ATOM   1733  C   ALA A 110     -13.561 -10.510  -6.870  1.00  6.92           C  
ATOM   1734  O   ALA A 110     -12.729 -10.727  -5.994  1.00  7.19           O  
ATOM   1735  CB  ALA A 110     -13.174 -11.574  -9.086  1.00 11.82           C  
ATOM   1736  H   ALA A 110     -15.671 -11.615  -9.087  1.00  8.72           H  
ATOM   1737  HA  ALA A 110     -13.767 -12.581  -7.297  1.00  9.46           H  
ATOM   1738 1HB  ALA A 110     -12.112 -11.632  -8.850  1.00 14.18           H  
ATOM   1739 2HB  ALA A 110     -13.447 -12.409  -9.731  1.00 14.18           H  
ATOM   1740 3HB  ALA A 110     -13.381 -10.637  -9.601  1.00 14.18           H  
ATOM   1741  N   ASP A 111     -14.146  -9.325  -7.005  1.00  7.37           N  
ATOM   1742  CA  ASP A 111     -13.767  -8.236  -6.112  1.00  8.09           C  
ATOM   1743  C   ASP A 111     -14.801  -7.973  -5.017  1.00  5.97           C  
ATOM   1744  O   ASP A 111     -14.829  -6.875  -4.461  1.00  6.50           O  
ATOM   1745  CB  ASP A 111     -13.537  -6.938  -6.891  1.00 12.13           C  
ATOM   1746  CG  ASP A 111     -14.782  -6.428  -7.611  1.00 12.13           C  
ATOM   1747  OD1 ASP A 111     -15.734  -7.164  -7.715  1.00 12.13           O  
ATOM   1748  OD2 ASP A 111     -14.781  -5.295  -8.037  1.00 12.13           O  
ATOM   1749  H   ASP A 111     -14.835  -9.175  -7.728  1.00  8.84           H  
ATOM   1750  HA  ASP A 111     -12.829  -8.506  -5.625  1.00  9.71           H  
ATOM   1751 1HB  ASP A 111     -13.198  -6.168  -6.203  1.00 14.56           H  
ATOM   1752 2HB  ASP A 111     -12.746  -7.091  -7.626  1.00 14.56           H  
ATOM   1753  N   MET A 112     -15.637  -8.968  -4.705  1.00  5.83           N  
ATOM   1754  CA  MET A 112     -16.658  -8.814  -3.675  1.00  8.09           C  
ATOM   1755  C   MET A 112     -16.423  -9.715  -2.471  1.00  4.81           C  
ATOM   1756  O   MET A 112     -15.811 -10.784  -2.573  1.00  4.10           O  
ATOM   1757  CB  MET A 112     -18.048  -9.107  -4.250  1.00 12.13           C  
ATOM   1758  CG  MET A 112     -18.531  -8.128  -5.309  1.00 12.13           C  
ATOM   1759  SD  MET A 112     -20.178  -8.538  -5.933  1.00 12.13           S  
ATOM   1760  CE  MET A 112     -21.216  -8.210  -4.506  1.00 12.13           C  
ATOM   1761  H   MET A 112     -15.584  -9.856  -5.188  1.00  7.00           H  
ATOM   1762  HA  MET A 112     -16.638  -7.785  -3.321  1.00  9.71           H  
ATOM   1763 1HB  MET A 112     -18.049 -10.100  -4.697  1.00 14.56           H  
ATOM   1764 2HB  MET A 112     -18.781  -9.112  -3.443  1.00 14.56           H  
ATOM   1765 1HG  MET A 112     -18.562  -7.124  -4.888  1.00 14.56           H  
ATOM   1766 2HG  MET A 112     -17.835  -8.125  -6.148  1.00 14.56           H  
ATOM   1767 1HE  MET A 112     -22.256  -8.422  -4.757  1.00 14.56           H  
ATOM   1768 2HE  MET A 112     -20.905  -8.846  -3.676  1.00 14.56           H  
ATOM   1769 3HE  MET A 112     -21.119  -7.163  -4.218  1.00 14.56           H  
ATOM   1770  N   SER A 113     -16.926  -9.281  -1.317  1.00  7.30           N  
ATOM   1771  CA  SER A 113     -16.846 -10.095  -0.116  1.00  8.55           C  
ATOM   1772  C   SER A 113     -18.065 -10.987  -0.026  1.00  6.57           C  
ATOM   1773  O   SER A 113     -19.081 -10.707  -0.661  1.00  6.43           O  
ATOM   1774  CB  SER A 113     -16.770  -9.219   1.108  1.00 12.83           C  
ATOM   1775  OG  SER A 113     -17.955  -8.488   1.256  1.00 12.83           O  
ATOM   1776  H   SER A 113     -17.392  -8.377  -1.269  1.00  8.76           H  
ATOM   1777  HA  SER A 113     -15.955 -10.723  -0.169  1.00 10.26           H  
ATOM   1778 1HB  SER A 113     -16.603  -9.835   1.992  1.00 15.39           H  
ATOM   1779 2HB  SER A 113     -15.926  -8.535   1.018  1.00 15.39           H  
ATOM   1780  HG  SER A 113     -17.963  -7.871   0.513  1.00 15.39           H  
ATOM   1781  N   TRP A 114     -17.975 -12.043   0.782  1.00  7.42           N  
ATOM   1782  CA  TRP A 114     -19.099 -12.955   0.971  1.00  7.65           C  
ATOM   1783  C   TRP A 114     -20.284 -12.248   1.623  1.00  7.10           C  
ATOM   1784  O   TRP A 114     -21.434 -12.620   1.394  1.00  6.97           O  
ATOM   1785  CB  TRP A 114     -18.686 -14.146   1.840  1.00 11.48           C  
ATOM   1786  CG  TRP A 114     -18.379 -13.763   3.256  1.00 11.48           C  
ATOM   1787  CD1 TRP A 114     -17.162 -13.429   3.769  1.00 11.48           C  
ATOM   1788  CD2 TRP A 114     -19.318 -13.663   4.357  1.00 11.48           C  
ATOM   1789  NE1 TRP A 114     -17.277 -13.126   5.104  1.00 11.48           N  
ATOM   1790  CE2 TRP A 114     -18.592 -13.260   5.477  1.00 11.48           C  
ATOM   1791  CE3 TRP A 114     -20.701 -13.872   4.471  1.00 11.48           C  
ATOM   1792  CZ2 TRP A 114     -19.196 -13.059   6.709  1.00 11.48           C  
ATOM   1793  CZ3 TRP A 114     -21.306 -13.667   5.703  1.00 11.48           C  
ATOM   1794  CH2 TRP A 114     -20.573 -13.271   6.793  1.00 11.48           C  
ATOM   1795  H   TRP A 114     -17.109 -12.218   1.273  1.00  8.90           H  
ATOM   1796  HA  TRP A 114     -19.413 -13.325  -0.005  1.00  9.18           H  
ATOM   1797 1HB  TRP A 114     -19.485 -14.888   1.850  1.00 13.77           H  
ATOM   1798 2HB  TRP A 114     -17.802 -14.620   1.413  1.00 13.77           H  
ATOM   1799  HD1 TRP A 114     -16.233 -13.403   3.202  1.00 13.77           H  
ATOM   1800  HE1 TRP A 114     -16.521 -12.846   5.710  1.00 13.77           H  
ATOM   1801  HE3 TRP A 114     -21.288 -14.184   3.608  1.00 13.77           H  
ATOM   1802  HZ2 TRP A 114     -18.632 -12.743   7.586  1.00 13.77           H  
ATOM   1803  HZ3 TRP A 114     -22.382 -13.830   5.783  1.00 13.77           H  
ATOM   1804  HH2 TRP A 114     -21.080 -13.120   7.746  1.00 13.77           H  
ATOM   1805  N   GLU A 115     -19.986 -11.224   2.429  1.00  9.68           N  
ATOM   1806  CA  GLU A 115     -20.997 -10.434   3.103  1.00 10.25           C  
ATOM   1807  C   GLU A 115     -21.806  -9.662   2.099  1.00  8.72           C  
ATOM   1808  O   GLU A 115     -23.038  -9.703   2.122  1.00  9.20           O  
ATOM   1809  CB  GLU A 115     -20.359  -9.474   4.098  1.00 15.38           C  
ATOM   1810  CG  GLU A 115     -21.371  -8.611   4.831  1.00 15.38           C  
ATOM   1811  CD  GLU A 115     -20.750  -7.661   5.815  1.00 15.38           C  
ATOM   1812  OE1 GLU A 115     -19.573  -7.767   6.064  1.00 15.38           O  
ATOM   1813  OE2 GLU A 115     -21.457  -6.813   6.308  1.00 15.38           O  
ATOM   1814  H   GLU A 115     -19.017 -10.987   2.581  1.00 11.62           H  
ATOM   1815  HA  GLU A 115     -21.665 -11.106   3.641  1.00 12.30           H  
ATOM   1816 1HB  GLU A 115     -19.796 -10.038   4.841  1.00 18.45           H  
ATOM   1817 2HB  GLU A 115     -19.659  -8.816   3.583  1.00 18.45           H  
ATOM   1818 1HG  GLU A 115     -21.932  -8.036   4.095  1.00 18.45           H  
ATOM   1819 2HG  GLU A 115     -22.071  -9.262   5.354  1.00 18.45           H  
ATOM   1820  N   GLU A 116     -21.100  -8.958   1.218  1.00  8.81           N  
ATOM   1821  CA  GLU A 116     -21.721  -8.171   0.168  1.00  9.25           C  
ATOM   1822  C   GLU A 116     -22.490  -9.048  -0.787  1.00  8.11           C  
ATOM   1823  O   GLU A 116     -23.586  -8.696  -1.203  1.00  9.62           O  
ATOM   1824  CB  GLU A 116     -20.658  -7.390  -0.576  1.00 13.88           C  
ATOM   1825  CG  GLU A 116     -20.073  -6.254   0.233  1.00 13.88           C  
ATOM   1826  CD  GLU A 116     -18.859  -5.678  -0.409  1.00 13.88           C  
ATOM   1827  OE1 GLU A 116     -18.024  -6.447  -0.834  1.00 13.88           O  
ATOM   1828  OE2 GLU A 116     -18.749  -4.475  -0.481  1.00 13.88           O  
ATOM   1829  H   GLU A 116     -20.084  -8.967   1.275  1.00 10.57           H  
ATOM   1830  HA  GLU A 116     -22.420  -7.470   0.627  1.00 11.10           H  
ATOM   1831 1HB  GLU A 116     -19.844  -8.060  -0.855  1.00 16.65           H  
ATOM   1832 2HB  GLU A 116     -21.074  -6.977  -1.493  1.00 16.65           H  
ATOM   1833 1HG  GLU A 116     -20.824  -5.470   0.339  1.00 16.65           H  
ATOM   1834 2HG  GLU A 116     -19.821  -6.617   1.229  1.00 16.65           H  
ATOM   1835  N   PHE A 117     -21.922 -10.198  -1.109  1.00  7.21           N  
ATOM   1836  CA  PHE A 117     -22.562 -11.175  -1.963  1.00  8.45           C  
ATOM   1837  C   PHE A 117     -23.900 -11.614  -1.397  1.00  6.51           C  
ATOM   1838  O   PHE A 117     -24.917 -11.588  -2.095  1.00  7.25           O  
ATOM   1839  CB  PHE A 117     -21.623 -12.350  -2.131  1.00 12.67           C  
ATOM   1840  CG  PHE A 117     -22.211 -13.532  -2.806  1.00 12.67           C  
ATOM   1841  CD1 PHE A 117     -22.577 -13.485  -4.134  1.00 12.67           C  
ATOM   1842  CD2 PHE A 117     -22.358 -14.713  -2.106  1.00 12.67           C  
ATOM   1843  CE1 PHE A 117     -23.085 -14.601  -4.758  1.00 12.67           C  
ATOM   1844  CE2 PHE A 117     -22.854 -15.830  -2.727  1.00 12.67           C  
ATOM   1845  CZ  PHE A 117     -23.214 -15.771  -4.053  1.00 12.67           C  
ATOM   1846  H   PHE A 117     -21.000 -10.412  -0.754  1.00  8.65           H  
ATOM   1847  HA  PHE A 117     -22.734 -10.721  -2.940  1.00 10.14           H  
ATOM   1848 1HB  PHE A 117     -20.752 -12.033  -2.703  1.00 15.21           H  
ATOM   1849 2HB  PHE A 117     -21.266 -12.667  -1.154  1.00 15.21           H  
ATOM   1850  HD1 PHE A 117     -22.457 -12.552  -4.680  1.00 15.21           H  
ATOM   1851  HD2 PHE A 117     -22.062 -14.753  -1.057  1.00 15.21           H  
ATOM   1852  HE1 PHE A 117     -23.372 -14.563  -5.807  1.00 15.21           H  
ATOM   1853  HE2 PHE A 117     -22.955 -16.759  -2.170  1.00 15.21           H  
ATOM   1854  HZ  PHE A 117     -23.597 -16.657  -4.544  1.00 15.21           H  
ATOM   1855  N   GLN A 118     -23.901 -12.014  -0.135  1.00  6.22           N  
ATOM   1856  CA  GLN A 118     -25.133 -12.400   0.509  1.00  7.00           C  
ATOM   1857  C   GLN A 118     -26.142 -11.264   0.492  1.00  6.80           C  
ATOM   1858  O   GLN A 118     -27.267 -11.428   0.024  1.00 11.38           O  
ATOM   1859  CB  GLN A 118     -24.872 -12.842   1.945  1.00 10.50           C  
ATOM   1860  CG  GLN A 118     -26.123 -13.283   2.682  1.00 10.50           C  
ATOM   1861  CD  GLN A 118     -25.839 -13.723   4.104  1.00 10.50           C  
ATOM   1862  OE1 GLN A 118     -24.685 -13.917   4.497  1.00 10.50           O  
ATOM   1863  NE2 GLN A 118     -26.897 -13.884   4.890  1.00 10.50           N  
ATOM   1864  H   GLN A 118     -23.037 -12.050   0.392  1.00  7.46           H  
ATOM   1865  HA  GLN A 118     -25.556 -13.230  -0.039  1.00  8.40           H  
ATOM   1866 1HB  GLN A 118     -24.165 -13.672   1.949  1.00 12.60           H  
ATOM   1867 2HB  GLN A 118     -24.418 -12.024   2.504  1.00 12.60           H  
ATOM   1868 1HG  GLN A 118     -26.823 -12.449   2.717  1.00 12.60           H  
ATOM   1869 2HG  GLN A 118     -26.569 -14.122   2.149  1.00 12.60           H  
ATOM   1870 1HE2 GLN A 118     -26.777 -14.174   5.840  1.00 12.60           H  
ATOM   1871 2HE2 GLN A 118     -27.816 -13.716   4.532  1.00 12.60           H  
ATOM   1872  N   LYS A 119     -25.717 -10.094   0.954  1.00  5.63           N  
ATOM   1873  CA  LYS A 119     -26.581  -8.927   1.043  1.00  6.33           C  
ATOM   1874  C   LYS A 119     -27.052  -8.376  -0.306  1.00  6.66           C  
ATOM   1875  O   LYS A 119     -28.123  -7.772  -0.380  1.00  7.67           O  
ATOM   1876  CB  LYS A 119     -25.860  -7.838   1.837  1.00  9.50           C  
ATOM   1877  CG  LYS A 119     -25.733  -8.171   3.321  1.00  9.50           C  
ATOM   1878  CD  LYS A 119     -24.976  -7.102   4.098  1.00  9.50           C  
ATOM   1879  CE  LYS A 119     -24.967  -7.433   5.586  1.00  9.50           C  
ATOM   1880  NZ  LYS A 119     -24.188  -6.448   6.387  1.00  9.50           N  
ATOM   1881  H   LYS A 119     -24.768 -10.009   1.294  1.00  6.76           H  
ATOM   1882  HA  LYS A 119     -27.472  -9.217   1.601  1.00  7.60           H  
ATOM   1883 1HB  LYS A 119     -24.858  -7.690   1.433  1.00 11.39           H  
ATOM   1884 2HB  LYS A 119     -26.399  -6.896   1.744  1.00 11.39           H  
ATOM   1885 1HG  LYS A 119     -26.729  -8.276   3.751  1.00 11.39           H  
ATOM   1886 2HG  LYS A 119     -25.210  -9.120   3.432  1.00 11.39           H  
ATOM   1887 1HD  LYS A 119     -23.948  -7.044   3.738  1.00 11.39           H  
ATOM   1888 2HD  LYS A 119     -25.452  -6.133   3.949  1.00 11.39           H  
ATOM   1889 1HE  LYS A 119     -25.995  -7.438   5.945  1.00 11.39           H  
ATOM   1890 2HE  LYS A 119     -24.539  -8.424   5.735  1.00 11.39           H  
ATOM   1891 1HZ  LYS A 119     -24.225  -6.707   7.362  1.00 11.39           H  
ATOM   1892 2HZ  LYS A 119     -23.220  -6.450   6.087  1.00 11.39           H  
ATOM   1893 3HZ  LYS A 119     -24.578  -5.524   6.270  1.00 11.39           H  
ATOM   1894  N   HIS A 120     -26.280  -8.588  -1.368  1.00  7.04           N  
ATOM   1895  CA  HIS A 120     -26.664  -8.074  -2.674  1.00  8.80           C  
ATOM   1896  C   HIS A 120     -27.166  -9.128  -3.652  1.00  9.70           C  
ATOM   1897  O   HIS A 120     -27.621  -8.775  -4.737  1.00 13.79           O  
ATOM   1898  CB  HIS A 120     -25.517  -7.286  -3.309  1.00 13.20           C  
ATOM   1899  CG  HIS A 120     -25.182  -6.043  -2.551  1.00 13.20           C  
ATOM   1900  ND1 HIS A 120     -26.071  -5.000  -2.419  1.00 13.20           N  
ATOM   1901  CD2 HIS A 120     -24.060  -5.666  -1.898  1.00 13.20           C  
ATOM   1902  CE1 HIS A 120     -25.513  -4.037  -1.708  1.00 13.20           C  
ATOM   1903  NE2 HIS A 120     -24.292  -4.417  -1.379  1.00 13.20           N  
ATOM   1904  H   HIS A 120     -25.402  -9.074  -1.273  1.00  8.45           H  
ATOM   1905  HA  HIS A 120     -27.484  -7.370  -2.536  1.00 10.56           H  
ATOM   1906 1HB  HIS A 120     -24.625  -7.910  -3.360  1.00 15.84           H  
ATOM   1907 2HB  HIS A 120     -25.779  -7.008  -4.326  1.00 15.84           H  
ATOM   1908  HD1 HIS A 120     -26.901  -4.887  -2.971  1.00 15.84           H  
ATOM   1909  HD2 HIS A 120     -23.100  -6.153  -1.736  1.00 15.84           H  
ATOM   1910  HE1 HIS A 120     -26.061  -3.121  -1.489  1.00 15.84           H  
ATOM   1911  N   LYS A 121     -27.107 -10.409  -3.288  1.00  8.50           N  
ATOM   1912  CA  LYS A 121     -27.612 -11.446  -4.188  1.00 13.17           C  
ATOM   1913  C   LYS A 121     -28.515 -12.467  -3.492  1.00 12.71           C  
ATOM   1914  O   LYS A 121     -29.554 -12.859  -4.030  1.00 21.03           O  
ATOM   1915  CB  LYS A 121     -26.456 -12.219  -4.844  1.00 19.75           C  
ATOM   1916  CG  LYS A 121     -25.496 -11.424  -5.728  1.00 19.75           C  
ATOM   1917  CD  LYS A 121     -26.190 -10.840  -6.956  1.00 19.75           C  
ATOM   1918  CE  LYS A 121     -25.184 -10.278  -7.951  1.00 19.75           C  
ATOM   1919  NZ  LYS A 121     -25.835  -9.702  -9.150  1.00 19.75           N  
ATOM   1920  H   LYS A 121     -26.694 -10.676  -2.406  1.00 10.20           H  
ATOM   1921  HA  LYS A 121     -28.200 -10.965  -4.969  1.00 15.80           H  
ATOM   1922 1HB  LYS A 121     -25.859 -12.698  -4.069  1.00 23.71           H  
ATOM   1923 2HB  LYS A 121     -26.872 -13.015  -5.457  1.00 23.71           H  
ATOM   1924 1HG  LYS A 121     -25.053 -10.613  -5.150  1.00 23.71           H  
ATOM   1925 2HG  LYS A 121     -24.698 -12.085  -6.060  1.00 23.71           H  
ATOM   1926 1HD  LYS A 121     -26.790 -11.599  -7.439  1.00 23.71           H  
ATOM   1927 2HD  LYS A 121     -26.852 -10.033  -6.649  1.00 23.71           H  
ATOM   1928 1HE  LYS A 121     -24.593  -9.504  -7.463  1.00 23.71           H  
ATOM   1929 2HE  LYS A 121     -24.526 -11.076  -8.278  1.00 23.71           H  
ATOM   1930 1HZ  LYS A 121     -25.133  -9.342  -9.781  1.00 23.71           H  
ATOM   1931 2HZ  LYS A 121     -26.378 -10.412  -9.619  1.00 23.71           H  
ATOM   1932 3HZ  LYS A 121     -26.440  -8.952  -8.855  1.00 23.71           H  
ATOM   1933  N   LEU A 122     -28.125 -12.904  -2.297  1.00 10.59           N  
ATOM   1934  CA  LEU A 122     -28.850 -13.987  -1.625  1.00 12.47           C  
ATOM   1935  C   LEU A 122     -30.038 -13.473  -0.812  1.00 15.08           C  
ATOM   1936  O   LEU A 122     -29.978 -13.403   0.416  1.00 56.91           O  
ATOM   1937  CB  LEU A 122     -27.880 -14.743  -0.722  1.00 18.71           C  
ATOM   1938  CG  LEU A 122     -26.623 -15.245  -1.445  1.00 18.71           C  
ATOM   1939  CD1 LEU A 122     -25.748 -16.019  -0.469  1.00 18.71           C  
ATOM   1940  CD2 LEU A 122     -27.026 -16.072  -2.637  1.00 18.71           C  
ATOM   1941  H   LEU A 122     -27.296 -12.510  -1.860  1.00 12.71           H  
ATOM   1942  HA  LEU A 122     -29.226 -14.672  -2.384  1.00 14.96           H  
ATOM   1943 1HB  LEU A 122     -27.571 -14.089   0.091  1.00 22.45           H  
ATOM   1944 2HB  LEU A 122     -28.393 -15.606  -0.300  1.00 22.45           H  
ATOM   1945  HG  LEU A 122     -26.048 -14.388  -1.797  1.00 22.45           H  
ATOM   1946 1HD1 LEU A 122     -24.848 -16.361  -0.973  1.00 22.45           H  
ATOM   1947 2HD1 LEU A 122     -25.471 -15.377   0.367  1.00 22.45           H  
ATOM   1948 3HD1 LEU A 122     -26.297 -16.879  -0.098  1.00 22.45           H  
ATOM   1949 1HD2 LEU A 122     -26.134 -16.405  -3.162  1.00 22.45           H  
ATOM   1950 2HD2 LEU A 122     -27.593 -16.934  -2.292  1.00 22.45           H  
ATOM   1951 3HD2 LEU A 122     -27.640 -15.473  -3.309  1.00 22.45           H  
ATOM   1952  N   GLY A 123     -31.116 -13.113  -1.505  1.00  7.36           N  
ATOM   1953  CA  GLY A 123     -32.269 -12.494  -0.847  1.00  9.41           C  
ATOM   1954  C   GLY A 123     -33.510 -13.352  -0.535  1.00  5.61           C  
ATOM   1955  O   GLY A 123     -34.618 -12.816  -0.522  1.00 13.63           O  
ATOM   1956  H   GLY A 123     -31.091 -13.222  -2.513  1.00  8.83           H  
ATOM   1957 1HA  GLY A 123     -31.921 -12.050   0.086  1.00 11.29           H  
ATOM   1958 2HA  GLY A 123     -32.588 -11.653  -1.459  1.00 11.29           H  
ATOM   1959  N   ALA A 124     -33.373 -14.646  -0.259  1.00  7.48           N  
ATOM   1960  CA  ALA A 124     -34.589 -15.360   0.139  1.00 13.06           C  
ATOM   1961  C   ALA A 124     -34.948 -14.957   1.572  1.00  5.55           C  
ATOM   1962  O   ALA A 124     -34.069 -14.829   2.423  1.00 17.64           O  
ATOM   1963  CB  ALA A 124     -34.419 -16.866   0.036  1.00 19.59           C  
ATOM   1964  H   ALA A 124     -32.479 -15.121  -0.309  1.00  8.98           H  
ATOM   1965  HA  ALA A 124     -35.400 -15.051  -0.520  1.00 15.67           H  
ATOM   1966 1HB  ALA A 124     -35.347 -17.358   0.327  1.00 23.51           H  
ATOM   1967 2HB  ALA A 124     -34.172 -17.135  -0.991  1.00 23.51           H  
ATOM   1968 3HB  ALA A 124     -33.622 -17.180   0.700  1.00 23.51           H  
ATOM   1969  N   ALA A 125     -36.242 -14.780   1.842  1.00 10.28           N  
ATOM   1970  CA  ALA A 125     -36.709 -14.390   3.182  1.00 17.99           C  
ATOM   1971  C   ALA A 125     -36.501 -15.479   4.242  1.00 12.42           C  
ATOM   1972  O   ALA A 125     -36.450 -15.173   5.433  1.00 59.66           O  
ATOM   1973  CB  ALA A 125     -38.179 -14.018   3.147  1.00 26.98           C  
ATOM   1974  H   ALA A 125     -36.908 -14.878   1.086  1.00 12.34           H  
ATOM   1975  HA  ALA A 125     -36.133 -13.516   3.488  1.00 21.59           H  
ATOM   1976 1HB  ALA A 125     -38.491 -13.688   4.138  1.00 32.38           H  
ATOM   1977 2HB  ALA A 125     -38.334 -13.212   2.434  1.00 32.38           H  
ATOM   1978 3HB  ALA A 125     -38.765 -14.882   2.856  1.00 32.38           H  
ATOM   1979  N   GLN A 126     -36.400 -16.740   3.815  1.00 23.43           N  
ATOM   1980  CA  GLN A 126     -36.193 -17.875   4.722  1.00 40.89           C  
ATOM   1981  C   GLN A 126     -37.289 -18.032   5.774  1.00 32.23           C  
ATOM   1982  O   GLN A 126     -37.010 -18.434   6.903  1.00 71.53           O  
ATOM   1983  CB  GLN A 126     -34.849 -17.746   5.448  1.00 61.34           C  
ATOM   1984  CG  GLN A 126     -33.647 -17.714   4.535  1.00 61.34           C  
ATOM   1985  CD  GLN A 126     -32.333 -17.681   5.297  1.00 61.34           C  
ATOM   1986  OE1 GLN A 126     -32.213 -17.047   6.350  1.00 61.34           O  
ATOM   1987  NE2 GLN A 126     -31.336 -18.371   4.761  1.00 61.34           N  
ATOM   1988  H   GLN A 126     -36.456 -16.924   2.825  1.00 28.12           H  
ATOM   1989  HA  GLN A 126     -36.177 -18.785   4.124  1.00 49.07           H  
ATOM   1990 1HB  GLN A 126     -34.835 -16.839   6.051  1.00 73.60           H  
ATOM   1991 2HB  GLN A 126     -34.726 -18.588   6.129  1.00 73.60           H  
ATOM   1992 1HG  GLN A 126     -33.672 -18.610   3.923  1.00 73.60           H  
ATOM   1993 2HG  GLN A 126     -33.700 -16.828   3.905  1.00 73.60           H  
ATOM   1994 1HE2 GLN A 126     -30.442 -18.398   5.208  1.00 73.60           H  
ATOM   1995 2HE2 GLN A 126     -31.493 -18.870   3.908  1.00 73.60           H  
ATOM   1996  N   ASN A 127     -38.527 -17.721   5.411  1.00 43.40           N  
ATOM   1997  CA  ASN A 127     -39.634 -17.846   6.346  1.00 57.76           C  
ATOM   1998  C   ASN A 127     -40.877 -18.332   5.619  1.00 37.77           C  
ATOM   1999  O   ASN A 127     -41.707 -17.535   5.183  1.00 88.27           O  
ATOM   2000  CB  ASN A 127     -39.894 -16.530   7.048  1.00 86.64           C  
ATOM   2001  CG  ASN A 127     -40.924 -16.660   8.133  1.00 86.64           C  
ATOM   2002  OD1 ASN A 127     -41.396 -17.767   8.417  1.00 86.64           O  
ATOM   2003  ND2 ASN A 127     -41.278 -15.558   8.744  1.00 86.64           N  
ATOM   2004  H   ASN A 127     -38.705 -17.396   4.473  1.00 52.08           H  
ATOM   2005  HA  ASN A 127     -39.379 -18.596   7.094  1.00 69.31           H  
ATOM   2006 1HB  ASN A 127     -38.966 -16.157   7.485  1.00103.97           H  
ATOM   2007 2HB  ASN A 127     -40.238 -15.792   6.324  1.00103.97           H  
ATOM   2008 1HD2 ASN A 127     -41.961 -15.587   9.475  1.00103.97           H  
ATOM   2009 2HD2 ASN A 127     -40.867 -14.686   8.480  1.00103.97           H  
ATOM   2010  N   CYS A 128     -40.995 -19.651   5.496  1.00 24.07           N  
ATOM   2011  CA  CYS A 128     -42.093 -20.284   4.770  1.00 30.76           C  
ATOM   2012  C   CYS A 128     -43.471 -20.043   5.391  1.00 25.68           C  
ATOM   2013  O   CYS A 128     -44.461 -20.005   4.662  1.00 35.75           O  
ATOM   2014  CB  CYS A 128     -41.848 -21.789   4.684  1.00 46.14           C  
ATOM   2015  SG  CYS A 128     -40.453 -22.256   3.630  1.00 46.14           S  
ATOM   2016  H   CYS A 128     -40.282 -20.241   5.901  1.00 28.88           H  
ATOM   2017  HA  CYS A 128     -42.102 -19.880   3.756  1.00 36.91           H  
ATOM   2018 1HB  CYS A 128     -41.664 -22.186   5.682  1.00 55.37           H  
ATOM   2019 2HB  CYS A 128     -42.739 -22.280   4.296  1.00 55.37           H  
ATOM   2020  HG  CYS A 128     -40.937 -21.723   2.512  1.00 55.37           H  
ATOM   2021  N   SER A 129     -43.512 -19.876   6.723  1.00 65.72           N  
ATOM   2022  CA  SER A 129     -44.723 -19.640   7.537  1.00105.51           C  
ATOM   2023  C   SER A 129     -46.045 -19.943   6.819  1.00 90.70           C  
ATOM   2024  O   SER A 129     -46.569 -21.061   6.913  1.00161.53           O  
ATOM   2025  CB  SER A 129     -44.738 -18.194   8.022  1.00158.27           C  
ATOM   2026  OG  SER A 129     -44.870 -17.294   6.955  1.00158.27           O  
ATOM   2027  H   SER A 129     -42.631 -19.921   7.217  1.00 78.86           H  
ATOM   2028  HA  SER A 129     -44.669 -20.277   8.415  1.00126.61           H  
ATOM   2029 1HB  SER A 129     -45.566 -18.060   8.718  1.00189.92           H  
ATOM   2030 2HB  SER A 129     -43.821 -17.985   8.570  1.00189.92           H  
ATOM   2031  HG  SER A 129     -44.035 -17.328   6.480  1.00189.92           H  
ATOM   2032  N   ALA A 130     -46.590 -18.954   6.117  1.00 81.57           N  
ATOM   2033  CA  ALA A 130     -47.853 -19.102   5.396  1.00112.87           C  
ATOM   2034  C   ALA A 130     -47.622 -19.854   4.089  1.00 76.27           C  
ATOM   2035  O   ALA A 130     -47.572 -19.256   3.014  1.00146.07           O  
ATOM   2036  CB  ALA A 130     -48.472 -17.737   5.126  1.00169.31           C  
ATOM   2037  H   ALA A 130     -46.112 -18.068   6.085  1.00 97.88           H  
ATOM   2038  HA  ALA A 130     -48.535 -19.685   6.013  1.00135.44           H  
ATOM   2039 1HB  ALA A 130     -49.420 -17.862   4.603  1.00203.17           H  
ATOM   2040 2HB  ALA A 130     -48.644 -17.222   6.071  1.00203.17           H  
ATOM   2041 3HB  ALA A 130     -47.795 -17.146   4.510  1.00203.17           H  
ATOM   2042  N   THR A 131     -47.460 -21.171   4.209  1.00 72.24           N  
ATOM   2043  CA  THR A 131     -47.172 -22.042   3.076  1.00126.12           C  
ATOM   2044  C   THR A 131     -48.334 -22.190   2.109  1.00 88.68           C  
ATOM   2045  O   THR A 131     -49.464 -21.784   2.381  1.00138.08           O  
ATOM   2046  CB  THR A 131     -46.762 -23.449   3.557  1.00189.18           C  
ATOM   2047  OG1 THR A 131     -47.850 -24.053   4.268  1.00189.18           O  
ATOM   2048  CG2 THR A 131     -45.549 -23.365   4.461  1.00189.18           C  
ATOM   2049  H   THR A 131     -47.510 -21.568   5.140  1.00 86.69           H  
ATOM   2050  HA  THR A 131     -46.335 -21.612   2.528  1.00151.34           H  
ATOM   2051  HB  THR A 131     -46.518 -24.068   2.694  1.00227.02           H  
ATOM   2052  HG1 THR A 131     -48.042 -23.535   5.055  1.00227.02           H  
ATOM   2053 1HG2 THR A 131     -45.266 -24.366   4.786  1.00227.02           H  
ATOM   2054 2HG2 THR A 131     -44.727 -22.911   3.912  1.00227.02           H  
ATOM   2055 3HG2 THR A 131     -45.788 -22.756   5.331  1.00227.02           H  
ATOM   2056  N   LEU A 132     -48.033 -22.816   0.978  1.00 67.79           N  
ATOM   2057  CA  LEU A 132     -48.977 -23.032  -0.109  1.00 90.25           C  
ATOM   2058  C   LEU A 132     -49.852 -24.281   0.053  1.00 69.82           C  
ATOM   2059  O   LEU A 132     -50.668 -24.554  -0.822  1.00108.17           O  
ATOM   2060  CB  LEU A 132     -48.213 -23.150  -1.430  1.00135.38           C  
ATOM   2061  CG  LEU A 132     -47.422 -21.924  -1.889  1.00135.38           C  
ATOM   2062  CD1 LEU A 132     -46.632 -22.297  -3.132  1.00135.38           C  
ATOM   2063  CD2 LEU A 132     -48.372 -20.775  -2.184  1.00135.38           C  
ATOM   2064  H   LEU A 132     -47.080 -23.133   0.853  1.00 81.35           H  
ATOM   2065  HA  LEU A 132     -49.636 -22.165  -0.159  1.00108.30           H  
ATOM   2066 1HB  LEU A 132     -47.502 -23.965  -1.336  1.00162.45           H  
ATOM   2067 2HB  LEU A 132     -48.923 -23.397  -2.218  1.00162.45           H  
ATOM   2068  HG  LEU A 132     -46.719 -21.624  -1.110  1.00162.45           H  
ATOM   2069 1HD1 LEU A 132     -46.055 -21.436  -3.470  1.00162.45           H  
ATOM   2070 2HD1 LEU A 132     -45.954 -23.119  -2.901  1.00162.45           H  
ATOM   2071 3HD1 LEU A 132     -47.320 -22.604  -3.918  1.00162.45           H  
ATOM   2072 1HD2 LEU A 132     -47.800 -19.907  -2.516  1.00162.45           H  
ATOM   2073 2HD2 LEU A 132     -49.068 -21.073  -2.968  1.00162.45           H  
ATOM   2074 3HD2 LEU A 132     -48.928 -20.519  -1.281  1.00162.45           H  
ATOM   2075  N   LYS A 133     -49.664 -25.020   1.159  1.00 68.36           N  
ATOM   2076  CA  LYS A 133     -50.346 -26.298   1.434  1.00 70.47           C  
ATOM   2077  C   LYS A 133     -49.900 -27.392   0.456  1.00 75.80           C  
ATOM   2078  O   LYS A 133     -50.035 -27.258  -0.762  1.00 96.53           O  
ATOM   2079  CB  LYS A 133     -51.870 -26.138   1.388  1.00105.70           C  
ATOM   2080  CG  LYS A 133     -52.437 -25.261   2.491  1.00105.70           C  
ATOM   2081  CD  LYS A 133     -53.949 -25.152   2.378  1.00105.70           C  
ATOM   2082  CE  LYS A 133     -54.517 -24.242   3.454  1.00105.70           C  
ATOM   2083  NZ  LYS A 133     -55.989 -24.080   3.320  1.00105.70           N  
ATOM   2084  H   LYS A 133     -49.001 -24.697   1.848  1.00 82.03           H  
ATOM   2085  HA  LYS A 133     -50.073 -26.623   2.441  1.00 84.56           H  
ATOM   2086 1HB  LYS A 133     -52.183 -25.728   0.433  1.00126.85           H  
ATOM   2087 2HB  LYS A 133     -52.339 -27.118   1.479  1.00126.85           H  
ATOM   2088 1HG  LYS A 133     -52.183 -25.688   3.463  1.00126.85           H  
ATOM   2089 2HG  LYS A 133     -52.004 -24.263   2.429  1.00126.85           H  
ATOM   2090 1HD  LYS A 133     -54.212 -24.752   1.396  1.00126.85           H  
ATOM   2091 2HD  LYS A 133     -54.391 -26.143   2.479  1.00126.85           H  
ATOM   2092 1HE  LYS A 133     -54.295 -24.661   4.433  1.00126.85           H  
ATOM   2093 2HE  LYS A 133     -54.045 -23.261   3.376  1.00126.85           H  
ATOM   2094 1HZ  LYS A 133     -56.326 -23.468   4.049  1.00126.85           H  
ATOM   2095 2HZ  LYS A 133     -56.202 -23.679   2.417  1.00126.85           H  
ATOM   2096 3HZ  LYS A 133     -56.437 -24.981   3.402  1.00126.85           H  
ATOM   2097  N   GLY A 134     -49.337 -28.465   1.006  1.00107.68           N  
ATOM   2098  CA  GLY A 134     -48.789 -29.561   0.209  1.00161.53           C  
ATOM   2099  C   GLY A 134     -49.720 -30.021  -0.908  1.00117.96           C  
ATOM   2100  O   GLY A 134     -50.893 -30.335  -0.676  1.00154.98           O  
ATOM   2101  H   GLY A 134     -49.274 -28.518   2.013  1.00129.22           H  
ATOM   2102 1HA  GLY A 134     -47.840 -29.247  -0.223  1.00193.84           H  
ATOM   2103 2HA  GLY A 134     -48.571 -30.400   0.864  1.00193.84           H  
ATOM   2104  N   SER A 135     -49.168 -30.082  -2.115  1.00117.56           N  
ATOM   2105  CA  SER A 135     -49.891 -30.494  -3.308  1.00130.75           C  
ATOM   2106  C   SER A 135     -49.018 -31.397  -4.175  1.00102.28           C  
ATOM   2107  O   SER A 135     -48.206 -32.159  -3.658  1.00172.96           O  
ATOM   2108  CB  SER A 135     -50.326 -29.277  -4.096  1.00196.12           C  
ATOM   2109  OG  SER A 135     -51.177 -29.648  -5.146  1.00196.12           O  
ATOM   2110  H   SER A 135     -48.198 -29.817  -2.228  1.00141.07           H  
ATOM   2111  HA  SER A 135     -50.775 -31.057  -3.007  1.00156.90           H  
ATOM   2112 1HB  SER A 135     -50.840 -28.581  -3.431  1.00235.35           H  
ATOM   2113 2HB  SER A 135     -49.452 -28.767  -4.492  1.00235.35           H  
ATOM   2114  HG  SER A 135     -51.963 -30.020  -4.730  1.00235.35           H  
ATOM   2115  N   HIS A 136     -49.206 -31.296  -5.489  1.00 69.16           N  
ATOM   2116  CA  HIS A 136     -48.438 -32.052  -6.481  1.00 61.57           C  
ATOM   2117  C   HIS A 136     -48.644 -33.556  -6.456  1.00 33.98           C  
ATOM   2118  O   HIS A 136     -47.779 -34.305  -5.996  1.00 81.71           O  
ATOM   2119  CB  HIS A 136     -46.939 -31.801  -6.360  1.00 92.36           C  
ATOM   2120  CG  HIS A 136     -46.218 -32.303  -7.566  1.00 92.36           C  
ATOM   2121  ND1 HIS A 136     -45.996 -33.645  -7.771  1.00 92.36           N  
ATOM   2122  CD2 HIS A 136     -45.687 -31.669  -8.636  1.00 92.36           C  
ATOM   2123  CE1 HIS A 136     -45.355 -33.812  -8.911  1.00 92.36           C  
ATOM   2124  NE2 HIS A 136     -45.160 -32.633  -9.459  1.00 92.36           N  
ATOM   2125  H   HIS A 136     -49.913 -30.658  -5.825  1.00 82.99           H  
ATOM   2126  HA  HIS A 136     -48.738 -31.716  -7.472  1.00 73.88           H  
ATOM   2127 1HB  HIS A 136     -46.736 -30.742  -6.234  1.00110.83           H  
ATOM   2128 2HB  HIS A 136     -46.544 -32.316  -5.486  1.00110.83           H  
ATOM   2129  HD1 HIS A 136     -46.107 -34.363  -7.084  1.00110.83           H  
ATOM   2130  HD2 HIS A 136     -45.626 -30.619  -8.918  1.00110.83           H  
ATOM   2131  HE1 HIS A 136     -45.082 -34.809  -9.253  1.00110.83           H  
ATOM   2132  N   LYS A 137     -49.757 -34.009  -7.005  1.00 31.72           N  
ATOM   2133  CA  LYS A 137     -49.979 -35.436  -7.121  1.00 40.01           C  
ATOM   2134  C   LYS A 137     -49.156 -35.956  -8.289  1.00 27.86           C  
ATOM   2135  O   LYS A 137     -49.347 -35.524  -9.429  1.00 60.16           O  
ATOM   2136  CB  LYS A 137     -51.457 -35.756  -7.329  1.00 60.02           C  
ATOM   2137  CG  LYS A 137     -51.765 -37.244  -7.372  1.00 60.02           C  
ATOM   2138  CD  LYS A 137     -53.256 -37.496  -7.521  1.00 60.02           C  
ATOM   2139  CE  LYS A 137     -53.560 -38.984  -7.576  1.00 60.02           C  
ATOM   2140  NZ  LYS A 137     -55.017 -39.244  -7.731  1.00 60.02           N  
ATOM   2141  H   LYS A 137     -50.448 -33.361  -7.356  1.00 38.06           H  
ATOM   2142  HA  LYS A 137     -49.634 -35.930  -6.214  1.00 48.01           H  
ATOM   2143 1HB  LYS A 137     -52.043 -35.314  -6.523  1.00 72.02           H  
ATOM   2144 2HB  LYS A 137     -51.800 -35.314  -8.265  1.00 72.02           H  
ATOM   2145 1HG  LYS A 137     -51.241 -37.702  -8.212  1.00 72.02           H  
ATOM   2146 2HG  LYS A 137     -51.415 -37.710  -6.451  1.00 72.02           H  
ATOM   2147 1HD  LYS A 137     -53.785 -37.055  -6.674  1.00 72.02           H  
ATOM   2148 2HD  LYS A 137     -53.615 -37.027  -8.436  1.00 72.02           H  
ATOM   2149 1HE  LYS A 137     -53.031 -39.428  -8.417  1.00 72.02           H  
ATOM   2150 2HE  LYS A 137     -53.215 -39.457  -6.655  1.00 72.02           H  
ATOM   2151 1HZ  LYS A 137     -55.180 -40.241  -7.764  1.00 72.02           H  
ATOM   2152 2HZ  LYS A 137     -55.517 -38.848  -6.947  1.00 72.02           H  
ATOM   2153 3HZ  LYS A 137     -55.345 -38.822  -8.587  1.00 72.02           H  
ATOM   2154  N   MET A 138     -48.237 -36.873  -8.013  1.00 22.82           N  
ATOM   2155  CA  MET A 138     -47.409 -37.420  -9.077  1.00 23.38           C  
ATOM   2156  C   MET A 138     -48.247 -38.294  -9.994  1.00 21.06           C  
ATOM   2157  O   MET A 138     -49.099 -39.057  -9.531  1.00 44.15           O  
ATOM   2158  CB  MET A 138     -46.246 -38.230  -8.497  1.00 35.07           C  
ATOM   2159  CG  MET A 138     -45.192 -37.410  -7.756  1.00 35.07           C  
ATOM   2160  SD  MET A 138     -43.874 -38.423  -7.051  1.00 35.07           S  
ATOM   2161  CE  MET A 138     -42.942 -38.859  -8.517  1.00 35.07           C  
ATOM   2162  H   MET A 138     -48.115 -37.193  -7.062  1.00 27.38           H  
ATOM   2163  HA  MET A 138     -47.010 -36.598  -9.673  1.00 28.06           H  
ATOM   2164 1HB  MET A 138     -46.635 -38.967  -7.797  1.00 42.08           H  
ATOM   2165 2HB  MET A 138     -45.743 -38.775  -9.298  1.00 42.08           H  
ATOM   2166 1HG  MET A 138     -44.743 -36.698  -8.442  1.00 42.08           H  
ATOM   2167 2HG  MET A 138     -45.669 -36.854  -6.947  1.00 42.08           H  
ATOM   2168 1HE  MET A 138     -42.096 -39.488  -8.237  1.00 42.08           H  
ATOM   2169 2HE  MET A 138     -43.585 -39.403  -9.210  1.00 42.08           H  
ATOM   2170 3HE  MET A 138     -42.574 -37.953  -8.997  1.00 42.08           H  
ATOM   2171  N   THR A 139     -48.003 -38.176 -11.297  1.00 21.71           N  
ATOM   2172  CA  THR A 139     -48.691 -38.969 -12.302  1.00 33.90           C  
ATOM   2173  C   THR A 139     -47.885 -40.202 -12.670  1.00 24.60           C  
ATOM   2174  O   THR A 139     -46.669 -40.132 -12.860  1.00 66.19           O  
ATOM   2175  CB  THR A 139     -48.971 -38.133 -13.568  1.00 50.85           C  
ATOM   2176  OG1 THR A 139     -49.828 -37.038 -13.228  1.00 50.85           O  
ATOM   2177  CG2 THR A 139     -49.630 -38.985 -14.642  1.00 50.85           C  
ATOM   2178  H   THR A 139     -47.310 -37.513 -11.617  1.00 26.05           H  
ATOM   2179  HA  THR A 139     -49.647 -39.300 -11.894  1.00 40.68           H  
ATOM   2180  HB  THR A 139     -48.035 -37.737 -13.959  1.00 61.02           H  
ATOM   2181  HG1 THR A 139     -49.396 -36.496 -12.559  1.00 61.02           H  
ATOM   2182 1HG2 THR A 139     -49.823 -38.376 -15.524  1.00 61.02           H  
ATOM   2183 2HG2 THR A 139     -48.968 -39.807 -14.912  1.00 61.02           H  
ATOM   2184 3HG2 THR A 139     -50.570 -39.383 -14.264  1.00 61.02           H  
ATOM   2185  N   ASP A 140     -48.557 -41.342 -12.772  1.00 36.23           N  
ATOM   2186  CA  ASP A 140     -47.868 -42.578 -13.120  1.00 38.16           C  
ATOM   2187  C   ASP A 140     -47.527 -42.577 -14.606  1.00 35.59           C  
ATOM   2188  O   ASP A 140     -48.251 -43.137 -15.431  1.00 69.53           O  
ATOM   2189  CB  ASP A 140     -48.742 -43.797 -12.772  1.00 57.24           C  
ATOM   2190  CG  ASP A 140     -48.045 -45.137 -12.983  1.00 57.24           C  
ATOM   2191  OD1 ASP A 140     -46.940 -45.144 -13.473  1.00 57.24           O  
ATOM   2192  OD2 ASP A 140     -48.625 -46.141 -12.645  1.00 57.24           O  
ATOM   2193  H   ASP A 140     -49.552 -41.356 -12.611  1.00 43.48           H  
ATOM   2194  HA  ASP A 140     -46.942 -42.637 -12.553  1.00 45.79           H  
ATOM   2195 1HB  ASP A 140     -49.055 -43.731 -11.730  1.00 68.69           H  
ATOM   2196 2HB  ASP A 140     -49.644 -43.779 -13.383  1.00 68.69           H  
ATOM   2197  N   ALA A 141     -46.400 -41.943 -14.933  1.00 54.67           N  
ATOM   2198  CA  ALA A 141     -45.934 -41.829 -16.302  1.00 83.22           C  
ATOM   2199  C   ALA A 141     -44.414 -41.884 -16.366  1.00 43.57           C  
ATOM   2200  O   ALA A 141     -43.725 -41.431 -15.448  1.00 63.41           O  
ATOM   2201  CB  ALA A 141     -46.443 -40.528 -16.917  1.00124.83           C  
ATOM   2202  H   ALA A 141     -45.877 -41.502 -14.185  1.00 65.60           H  
ATOM   2203  HA  ALA A 141     -46.330 -42.671 -16.867  1.00 99.86           H  
ATOM   2204 1HB  ALA A 141     -46.112 -40.457 -17.954  1.00149.80           H  
ATOM   2205 2HB  ALA A 141     -47.533 -40.515 -16.884  1.00149.80           H  
ATOM   2206 3HB  ALA A 141     -46.052 -39.682 -16.354  1.00149.80           H  
ATOM   2207  N   THR A 142     -43.901 -42.452 -17.459  1.00 27.43           N  
ATOM   2208  CA  THR A 142     -42.464 -42.604 -17.675  1.00 17.50           C  
ATOM   2209  C   THR A 142     -41.775 -41.267 -17.875  1.00 16.33           C  
ATOM   2210  O   THR A 142     -42.217 -40.429 -18.666  1.00 21.73           O  
ATOM   2211  CB  THR A 142     -42.188 -43.515 -18.898  1.00 26.25           C  
ATOM   2212  OG1 THR A 142     -42.767 -44.805 -18.670  1.00 26.25           O  
ATOM   2213  CG2 THR A 142     -40.691 -43.670 -19.135  1.00 26.25           C  
ATOM   2214  H   THR A 142     -44.538 -42.795 -18.164  1.00 32.92           H  
ATOM   2215  HA  THR A 142     -42.032 -43.081 -16.791  1.00 21.00           H  
ATOM   2216  HB  THR A 142     -42.644 -43.074 -19.783  1.00 31.50           H  
ATOM   2217  HG1 THR A 142     -42.566 -45.383 -19.412  1.00 31.50           H  
ATOM   2218 1HG2 THR A 142     -40.523 -44.317 -19.999  1.00 31.50           H  
ATOM   2219 2HG2 THR A 142     -40.248 -42.693 -19.324  1.00 31.50           H  
ATOM   2220 3HG2 THR A 142     -40.228 -44.116 -18.258  1.00 31.50           H  
ATOM   2221  N   LEU A 143     -40.681 -41.063 -17.152  1.00 19.13           N  
ATOM   2222  CA  LEU A 143     -39.901 -39.846 -17.245  1.00 22.68           C  
ATOM   2223  C   LEU A 143     -38.602 -40.098 -18.019  1.00 14.71           C  
ATOM   2224  O   LEU A 143     -38.200 -41.251 -18.190  1.00 18.54           O  
ATOM   2225  CB  LEU A 143     -39.585 -39.310 -15.834  1.00 34.02           C  
ATOM   2226  CG  LEU A 143     -40.808 -39.012 -14.954  1.00 34.02           C  
ATOM   2227  CD1 LEU A 143     -40.332 -38.526 -13.587  1.00 34.02           C  
ATOM   2228  CD2 LEU A 143     -41.690 -37.984 -15.651  1.00 34.02           C  
ATOM   2229  H   LEU A 143     -40.376 -41.789 -16.518  1.00 22.96           H  
ATOM   2230  HA  LEU A 143     -40.493 -39.104 -17.773  1.00 27.22           H  
ATOM   2231 1HB  LEU A 143     -38.986 -40.053 -15.315  1.00 40.82           H  
ATOM   2232 2HB  LEU A 143     -38.995 -38.397 -15.909  1.00 40.82           H  
ATOM   2233  HG  LEU A 143     -41.379 -39.930 -14.800  1.00 40.82           H  
ATOM   2234 1HD1 LEU A 143     -41.191 -38.324 -12.950  1.00 40.82           H  
ATOM   2235 2HD1 LEU A 143     -39.713 -39.294 -13.125  1.00 40.82           H  
ATOM   2236 3HD1 LEU A 143     -39.748 -37.614 -13.705  1.00 40.82           H  
ATOM   2237 1HD2 LEU A 143     -42.563 -37.776 -15.038  1.00 40.82           H  
ATOM   2238 2HD2 LEU A 143     -41.132 -37.067 -15.806  1.00 40.82           H  
ATOM   2239 3HD2 LEU A 143     -42.011 -38.381 -16.614  1.00 40.82           H  
ATOM   2240  N   PRO A 144     -37.950 -39.037 -18.503  1.00 12.15           N  
ATOM   2241  CA  PRO A 144     -36.689 -39.036 -19.241  1.00 11.01           C  
ATOM   2242  C   PRO A 144     -35.485 -38.949 -18.320  1.00 10.92           C  
ATOM   2243  O   PRO A 144     -35.561 -38.387 -17.230  1.00 11.27           O  
ATOM   2244  CB  PRO A 144     -36.802 -37.790 -20.125  1.00 16.52           C  
ATOM   2245  CG  PRO A 144     -37.679 -36.867 -19.355  1.00 16.52           C  
ATOM   2246  CD  PRO A 144     -38.688 -37.776 -18.699  1.00 16.52           C  
ATOM   2247  HA  PRO A 144     -36.638 -39.953 -19.860  1.00 13.21           H  
ATOM   2248 1HB  PRO A 144     -35.802 -37.374 -20.316  1.00 19.82           H  
ATOM   2249 2HB  PRO A 144     -37.228 -38.061 -21.102  1.00 19.82           H  
ATOM   2250 1HG  PRO A 144     -37.084 -36.298 -18.627  1.00 19.82           H  
ATOM   2251 2HG  PRO A 144     -38.144 -36.133 -20.031  1.00 19.82           H  
ATOM   2252 1HD  PRO A 144     -38.996 -37.362 -17.732  1.00 19.82           H  
ATOM   2253 2HD  PRO A 144     -39.548 -37.942 -19.365  1.00 19.82           H  
ATOM   2254  N   ASP A 145     -34.363 -39.486 -18.780  1.00 14.05           N  
ATOM   2255  CA  ASP A 145     -33.117 -39.406 -18.024  1.00 17.10           C  
ATOM   2256  C   ASP A 145     -32.556 -37.988 -18.073  1.00 10.94           C  
ATOM   2257  O   ASP A 145     -31.919 -37.525 -17.124  1.00  9.88           O  
ATOM   2258  CB  ASP A 145     -32.083 -40.389 -18.574  1.00 25.65           C  
ATOM   2259  CG  ASP A 145     -32.437 -41.840 -18.289  1.00 25.65           C  
ATOM   2260  OD1 ASP A 145     -33.261 -42.076 -17.438  1.00 25.65           O  
ATOM   2261  OD2 ASP A 145     -31.881 -42.701 -18.927  1.00 25.65           O  
ATOM   2262  H   ASP A 145     -34.365 -39.956 -19.671  1.00 16.86           H  
ATOM   2263  HA  ASP A 145     -33.317 -39.658 -16.984  1.00 20.52           H  
ATOM   2264 1HB  ASP A 145     -31.993 -40.258 -19.653  1.00 30.78           H  
ATOM   2265 2HB  ASP A 145     -31.108 -40.176 -18.136  1.00 30.78           H  
ATOM   2266  N   VAL A 146     -32.796 -37.308 -19.193  1.00  9.28           N  
ATOM   2267  CA  VAL A 146     -32.354 -35.937 -19.391  1.00  6.86           C  
ATOM   2268  C   VAL A 146     -33.529 -35.042 -19.789  1.00  5.97           C  
ATOM   2269  O   VAL A 146     -34.321 -35.398 -20.659  1.00  9.93           O  
ATOM   2270  CB  VAL A 146     -31.263 -35.867 -20.485  1.00 10.29           C  
ATOM   2271  CG1 VAL A 146     -30.848 -34.422 -20.716  1.00 10.29           C  
ATOM   2272  CG2 VAL A 146     -30.059 -36.709 -20.079  1.00 10.29           C  
ATOM   2273  H   VAL A 146     -33.312 -37.758 -19.936  1.00 11.14           H  
ATOM   2274  HA  VAL A 146     -31.936 -35.570 -18.456  1.00  8.23           H  
ATOM   2275  HB  VAL A 146     -31.672 -36.246 -21.421  1.00 12.35           H  
ATOM   2276 1HG1 VAL A 146     -30.090 -34.383 -21.499  1.00 12.35           H  
ATOM   2277 2HG1 VAL A 146     -31.714 -33.838 -21.025  1.00 12.35           H  
ATOM   2278 3HG1 VAL A 146     -30.439 -34.008 -19.794  1.00 12.35           H  
ATOM   2279 1HG2 VAL A 146     -29.303 -36.658 -20.863  1.00 12.35           H  
ATOM   2280 2HG2 VAL A 146     -29.642 -36.327 -19.150  1.00 12.35           H  
ATOM   2281 3HG2 VAL A 146     -30.365 -37.745 -19.942  1.00 12.35           H  
ATOM   2282  N   LYS A 147     -33.626 -33.879 -19.152  1.00  3.21           N  
ATOM   2283  CA  LYS A 147     -34.682 -32.923 -19.446  1.00  2.59           C  
ATOM   2284  C   LYS A 147     -34.100 -31.524 -19.537  1.00  2.47           C  
ATOM   2285  O   LYS A 147     -33.291 -31.122 -18.710  1.00  3.30           O  
ATOM   2286  CB  LYS A 147     -35.777 -32.955 -18.386  1.00  3.88           C  
ATOM   2287  CG  LYS A 147     -36.958 -32.046 -18.704  1.00  3.88           C  
ATOM   2288  CD  LYS A 147     -37.782 -32.639 -19.841  1.00  3.88           C  
ATOM   2289  CE  LYS A 147     -38.981 -31.775 -20.194  1.00  3.88           C  
ATOM   2290  NZ  LYS A 147     -39.774 -32.357 -21.316  1.00  3.88           N  
ATOM   2291  H   LYS A 147     -32.944 -33.653 -18.447  1.00  3.85           H  
ATOM   2292  HA  LYS A 147     -35.122 -33.169 -20.412  1.00  3.11           H  
ATOM   2293 1HB  LYS A 147     -36.148 -33.974 -18.268  1.00  4.66           H  
ATOM   2294 2HB  LYS A 147     -35.363 -32.638 -17.431  1.00  4.66           H  
ATOM   2295 1HG  LYS A 147     -37.582 -31.938 -17.818  1.00  4.66           H  
ATOM   2296 2HG  LYS A 147     -36.604 -31.059 -18.994  1.00  4.66           H  
ATOM   2297 1HD  LYS A 147     -37.153 -32.747 -20.725  1.00  4.66           H  
ATOM   2298 2HD  LYS A 147     -38.139 -33.627 -19.551  1.00  4.66           H  
ATOM   2299 1HE  LYS A 147     -39.625 -31.677 -19.321  1.00  4.66           H  
ATOM   2300 2HE  LYS A 147     -38.633 -30.784 -20.486  1.00  4.66           H  
ATOM   2301 1HZ  LYS A 147     -40.559 -31.754 -21.519  1.00  4.66           H  
ATOM   2302 2HZ  LYS A 147     -39.192 -32.441 -22.137  1.00  4.66           H  
ATOM   2303 3HZ  LYS A 147     -40.114 -33.270 -21.047  1.00  4.66           H  
ATOM   2304  N   ASP A 148     -34.495 -30.778 -20.559  1.00  2.86           N  
ATOM   2305  CA  ASP A 148     -33.989 -29.424 -20.712  1.00  2.95           C  
ATOM   2306  C   ASP A 148     -34.991 -28.562 -21.463  1.00  2.75           C  
ATOM   2307  O   ASP A 148     -35.066 -28.603 -22.693  1.00  3.00           O  
ATOM   2308  CB  ASP A 148     -32.637 -29.463 -21.426  1.00  4.43           C  
ATOM   2309  CG  ASP A 148     -31.923 -28.124 -21.519  1.00  4.43           C  
ATOM   2310  OD1 ASP A 148     -32.536 -27.093 -21.355  1.00  4.43           O  
ATOM   2311  OD2 ASP A 148     -30.732 -28.151 -21.730  1.00  4.43           O  
ATOM   2312  H   ASP A 148     -35.154 -31.144 -21.230  1.00  3.43           H  
ATOM   2313  HA  ASP A 148     -33.844 -28.991 -19.722  1.00  3.54           H  
ATOM   2314 1HB  ASP A 148     -31.981 -30.163 -20.906  1.00  5.31           H  
ATOM   2315 2HB  ASP A 148     -32.778 -29.848 -22.437  1.00  5.31           H  
ATOM   2316  N   TRP A 149     -35.745 -27.750 -20.715  1.00  2.64           N  
ATOM   2317  CA  TRP A 149     -36.795 -26.894 -21.275  1.00  3.03           C  
ATOM   2318  C   TRP A 149     -36.288 -25.738 -22.149  1.00  3.96           C  
ATOM   2319  O   TRP A 149     -37.091 -25.017 -22.748  1.00  5.93           O  
ATOM   2320  CB  TRP A 149     -37.660 -26.337 -20.149  1.00  4.54           C  
ATOM   2321  CG  TRP A 149     -38.599 -27.325 -19.522  1.00  4.54           C  
ATOM   2322  CD1 TRP A 149     -38.489 -27.898 -18.294  1.00  4.54           C  
ATOM   2323  CD2 TRP A 149     -39.824 -27.849 -20.087  1.00  4.54           C  
ATOM   2324  NE1 TRP A 149     -39.548 -28.725 -18.063  1.00  4.54           N  
ATOM   2325  CE2 TRP A 149     -40.371 -28.710 -19.147  1.00  4.54           C  
ATOM   2326  CE3 TRP A 149     -40.487 -27.654 -21.292  1.00  4.54           C  
ATOM   2327  CZ2 TRP A 149     -41.559 -29.388 -19.368  1.00  4.54           C  
ATOM   2328  CZ3 TRP A 149     -41.681 -28.325 -21.523  1.00  4.54           C  
ATOM   2329  CH2 TRP A 149     -42.203 -29.174 -20.583  1.00  4.54           C  
ATOM   2330  H   TRP A 149     -35.612 -27.748 -19.705  1.00  3.17           H  
ATOM   2331  HA  TRP A 149     -37.427 -27.519 -21.902  1.00  3.64           H  
ATOM   2332 1HB  TRP A 149     -37.008 -25.960 -19.362  1.00  5.45           H  
ATOM   2333 2HB  TRP A 149     -38.245 -25.498 -20.519  1.00  5.45           H  
ATOM   2334  HD1 TRP A 149     -37.690 -27.719 -17.588  1.00  5.45           H  
ATOM   2335  HE1 TRP A 149     -39.715 -29.268 -17.234  1.00  5.45           H  
ATOM   2336  HE3 TRP A 149     -40.071 -26.983 -22.034  1.00  5.45           H  
ATOM   2337  HZ2 TRP A 149     -41.984 -30.065 -18.628  1.00  5.45           H  
ATOM   2338  HZ3 TRP A 149     -42.192 -28.161 -22.472  1.00  5.45           H  
ATOM   2339  HH2 TRP A 149     -43.141 -29.690 -20.792  1.00  5.45           H  
ATOM   2340  N   ARG A 150     -34.972 -25.541 -22.217  1.00  4.38           N  
ATOM   2341  CA  ARG A 150     -34.429 -24.500 -23.073  1.00  6.47           C  
ATOM   2342  C   ARG A 150     -34.399 -24.976 -24.524  1.00  7.53           C  
ATOM   2343  O   ARG A 150     -34.305 -24.169 -25.451  1.00  8.75           O  
ATOM   2344  CB  ARG A 150     -33.005 -24.164 -22.704  1.00  9.71           C  
ATOM   2345  CG  ARG A 150     -32.773 -23.595 -21.334  1.00  9.71           C  
ATOM   2346  CD  ARG A 150     -31.325 -23.450 -21.116  1.00  9.71           C  
ATOM   2347  NE  ARG A 150     -30.655 -24.727 -21.224  1.00  9.71           N  
ATOM   2348  CZ  ARG A 150     -29.319 -24.900 -21.228  1.00  9.71           C  
ATOM   2349  NH1 ARG A 150     -28.511 -23.867 -21.105  1.00  9.71           N  
ATOM   2350  NH2 ARG A 150     -28.826 -26.116 -21.362  1.00  9.71           N  
ATOM   2351  H   ARG A 150     -34.322 -26.133 -21.709  1.00  5.26           H  
ATOM   2352  HA  ARG A 150     -35.054 -23.612 -22.995  1.00  7.76           H  
ATOM   2353 1HB  ARG A 150     -32.394 -25.061 -22.788  1.00 11.65           H  
ATOM   2354 2HB  ARG A 150     -32.613 -23.442 -23.420  1.00 11.65           H  
ATOM   2355 1HG  ARG A 150     -33.237 -22.613 -21.256  1.00 11.65           H  
ATOM   2356 2HG  ARG A 150     -33.184 -24.265 -20.581  1.00 11.65           H  
ATOM   2357 1HD  ARG A 150     -30.897 -22.768 -21.850  1.00 11.65           H  
ATOM   2358 2HD  ARG A 150     -31.155 -23.075 -20.117  1.00 11.65           H  
ATOM   2359  HE  ARG A 150     -31.241 -25.553 -21.323  1.00 11.65           H  
ATOM   2360 1HH1 ARG A 150     -28.891 -22.937 -21.002  1.00 11.65           H  
ATOM   2361 2HH1 ARG A 150     -27.510 -24.006 -21.108  1.00 11.65           H  
ATOM   2362 1HH2 ARG A 150     -29.461 -26.903 -21.467  1.00 11.65           H  
ATOM   2363 2HH2 ARG A 150     -27.828 -26.264 -21.367  1.00 11.65           H  
ATOM   2364  N   GLU A 151     -34.458 -26.300 -24.716  1.00  9.64           N  
ATOM   2365  CA  GLU A 151     -34.360 -26.904 -26.041  1.00 11.76           C  
ATOM   2366  C   GLU A 151     -35.686 -26.938 -26.779  1.00  8.91           C  
ATOM   2367  O   GLU A 151     -35.733 -27.264 -27.966  1.00 11.74           O  
ATOM   2368  CB  GLU A 151     -33.811 -28.329 -25.932  1.00 17.64           C  
ATOM   2369  CG  GLU A 151     -32.373 -28.419 -25.447  1.00 17.64           C  
ATOM   2370  CD  GLU A 151     -31.873 -29.835 -25.373  1.00 17.64           C  
ATOM   2371  OE1 GLU A 151     -32.664 -30.733 -25.538  1.00 17.64           O  
ATOM   2372  OE2 GLU A 151     -30.695 -30.022 -25.170  1.00 17.64           O  
ATOM   2373  H   GLU A 151     -34.568 -26.927 -23.927  1.00 11.57           H  
ATOM   2374  HA  GLU A 151     -33.662 -26.313 -26.632  1.00 14.11           H  
ATOM   2375 1HB  GLU A 151     -34.433 -28.905 -25.246  1.00 21.17           H  
ATOM   2376 2HB  GLU A 151     -33.861 -28.815 -26.906  1.00 21.17           H  
ATOM   2377 1HG  GLU A 151     -31.737 -27.856 -26.129  1.00 21.17           H  
ATOM   2378 2HG  GLU A 151     -32.299 -27.959 -24.462  1.00 21.17           H  
ATOM   2379  N   VAL A 152     -36.761 -26.599 -26.080  1.00  9.38           N  
ATOM   2380  CA  VAL A 152     -38.087 -26.597 -26.664  1.00 11.98           C  
ATOM   2381  C   VAL A 152     -38.739 -25.214 -26.643  1.00  8.57           C  
ATOM   2382  O   VAL A 152     -39.933 -25.085 -26.920  1.00 16.43           O  
ATOM   2383  CB  VAL A 152     -38.960 -27.632 -25.943  1.00 17.97           C  
ATOM   2384  CG1 VAL A 152     -38.444 -29.044 -26.193  1.00 17.97           C  
ATOM   2385  CG2 VAL A 152     -38.892 -27.356 -24.463  1.00 17.97           C  
ATOM   2386  H   VAL A 152     -36.668 -26.343 -25.109  1.00 11.26           H  
ATOM   2387  HA  VAL A 152     -37.999 -26.914 -27.703  1.00 14.38           H  
ATOM   2388  HB  VAL A 152     -39.986 -27.565 -26.306  1.00 21.56           H  
ATOM   2389 1HG1 VAL A 152     -39.075 -29.760 -25.663  1.00 21.56           H  
ATOM   2390 2HG1 VAL A 152     -38.473 -29.258 -27.262  1.00 21.56           H  
ATOM   2391 3HG1 VAL A 152     -37.420 -29.131 -25.832  1.00 21.56           H  
ATOM   2392 1HG2 VAL A 152     -39.508 -28.081 -23.932  1.00 21.56           H  
ATOM   2393 2HG2 VAL A 152     -37.856 -27.445 -24.131  1.00 21.56           H  
ATOM   2394 3HG2 VAL A 152     -39.248 -26.351 -24.265  1.00 21.56           H  
ATOM   2395  N   GLY A 153     -37.953 -24.182 -26.332  1.00  6.65           N  
ATOM   2396  CA  GLY A 153     -38.452 -22.809 -26.364  1.00  7.73           C  
ATOM   2397  C   GLY A 153     -39.301 -22.425 -25.160  1.00  5.51           C  
ATOM   2398  O   GLY A 153     -40.178 -21.567 -25.274  1.00 10.73           O  
ATOM   2399  H   GLY A 153     -36.984 -24.344 -26.097  1.00  7.98           H  
ATOM   2400 1HA  GLY A 153     -37.607 -22.123 -26.437  1.00  9.28           H  
ATOM   2401 2HA  GLY A 153     -39.039 -22.670 -27.270  1.00  9.28           H  
ATOM   2402  N   ILE A 154     -39.056 -23.052 -24.018  1.00  2.16           N  
ATOM   2403  CA  ILE A 154     -39.827 -22.772 -22.816  1.00  2.03           C  
ATOM   2404  C   ILE A 154     -39.047 -21.910 -21.835  1.00  2.12           C  
ATOM   2405  O   ILE A 154     -39.538 -20.872 -21.393  1.00  4.05           O  
ATOM   2406  CB  ILE A 154     -40.319 -24.090 -22.206  1.00  3.04           C  
ATOM   2407  CG1 ILE A 154     -41.231 -24.772 -23.233  1.00  3.04           C  
ATOM   2408  CG2 ILE A 154     -41.018 -23.887 -20.883  1.00  3.04           C  
ATOM   2409  CD1 ILE A 154     -42.427 -23.942 -23.611  1.00  3.04           C  
ATOM   2410  H   ILE A 154     -38.322 -23.747 -23.949  1.00  2.59           H  
ATOM   2411  HA  ILE A 154     -40.709 -22.205 -23.114  1.00  2.44           H  
ATOM   2412  HB  ILE A 154     -39.467 -24.746 -22.055  1.00  3.65           H  
ATOM   2413 1HG1 ILE A 154     -40.668 -24.969 -24.141  1.00  3.65           H  
ATOM   2414 2HG1 ILE A 154     -41.594 -25.714 -22.833  1.00  3.65           H  
ATOM   2415 1HG2 ILE A 154     -41.343 -24.850 -20.489  1.00  3.65           H  
ATOM   2416 2HG2 ILE A 154     -40.328 -23.421 -20.183  1.00  3.65           H  
ATOM   2417 3HG2 ILE A 154     -41.883 -23.243 -21.030  1.00  3.65           H  
ATOM   2418 1HD1 ILE A 154     -43.030 -24.483 -24.342  1.00  3.65           H  
ATOM   2419 2HD1 ILE A 154     -43.025 -23.744 -22.720  1.00  3.65           H  
ATOM   2420 3HD1 ILE A 154     -42.095 -22.998 -24.042  1.00  3.65           H  
ATOM   2421  N   VAL A 155     -37.826 -22.306 -21.512  1.00  3.42           N  
ATOM   2422  CA  VAL A 155     -36.999 -21.452 -20.668  1.00  5.17           C  
ATOM   2423  C   VAL A 155     -36.381 -20.293 -21.434  1.00  5.20           C  
ATOM   2424  O   VAL A 155     -35.763 -20.468 -22.485  1.00  7.55           O  
ATOM   2425  CB  VAL A 155     -35.932 -22.275 -19.951  1.00  7.75           C  
ATOM   2426  CG1 VAL A 155     -34.964 -21.381 -19.190  1.00  7.75           C  
ATOM   2427  CG2 VAL A 155     -36.650 -23.166 -18.965  1.00  7.75           C  
ATOM   2428  H   VAL A 155     -37.466 -23.179 -21.878  1.00  4.10           H  
ATOM   2429  HA  VAL A 155     -37.645 -21.032 -19.895  1.00  6.20           H  
ATOM   2430  HB  VAL A 155     -35.375 -22.867 -20.674  1.00  9.31           H  
ATOM   2431 1HG1 VAL A 155     -34.229 -21.997 -18.674  1.00  9.31           H  
ATOM   2432 2HG1 VAL A 155     -34.454 -20.720 -19.890  1.00  9.31           H  
ATOM   2433 3HG1 VAL A 155     -35.514 -20.785 -18.461  1.00  9.31           H  
ATOM   2434 1HG2 VAL A 155     -35.937 -23.781 -18.428  1.00  9.31           H  
ATOM   2435 2HG2 VAL A 155     -37.199 -22.544 -18.257  1.00  9.31           H  
ATOM   2436 3HG2 VAL A 155     -37.350 -23.796 -19.504  1.00  9.31           H  
ATOM   2437  N   THR A 156     -36.585 -19.102 -20.879  1.00  3.87           N  
ATOM   2438  CA  THR A 156     -36.150 -17.832 -21.446  1.00  4.51           C  
ATOM   2439  C   THR A 156     -34.692 -17.509 -21.086  1.00  4.04           C  
ATOM   2440  O   THR A 156     -34.115 -18.173 -20.225  1.00  3.53           O  
ATOM   2441  CB  THR A 156     -37.080 -16.715 -20.921  1.00  6.76           C  
ATOM   2442  OG1 THR A 156     -36.929 -16.609 -19.496  1.00  6.76           O  
ATOM   2443  CG2 THR A 156     -38.526 -17.055 -21.251  1.00  6.76           C  
ATOM   2444  H   THR A 156     -37.100 -19.074 -20.009  1.00  4.64           H  
ATOM   2445  HA  THR A 156     -36.247 -17.898 -22.527  1.00  5.41           H  
ATOM   2446  HB  THR A 156     -36.832 -15.760 -21.373  1.00  8.12           H  
ATOM   2447  HG1 THR A 156     -37.614 -16.029 -19.139  1.00  8.12           H  
ATOM   2448 1HG2 THR A 156     -39.177 -16.268 -20.870  1.00  8.12           H  
ATOM   2449 2HG2 THR A 156     -38.644 -17.132 -22.331  1.00  8.12           H  
ATOM   2450 3HG2 THR A 156     -38.795 -18.004 -20.789  1.00  8.12           H  
ATOM   2451  N   PRO A 157     -34.094 -16.495 -21.736  1.00  5.20           N  
ATOM   2452  CA  PRO A 157     -32.743 -15.958 -21.533  1.00  5.19           C  
ATOM   2453  C   PRO A 157     -32.494 -15.453 -20.108  1.00  3.28           C  
ATOM   2454  O   PRO A 157     -33.407 -14.989 -19.417  1.00  2.72           O  
ATOM   2455  CB  PRO A 157     -32.651 -14.831 -22.566  1.00  7.79           C  
ATOM   2456  CG  PRO A 157     -33.552 -15.265 -23.671  1.00  7.79           C  
ATOM   2457  CD  PRO A 157     -34.671 -16.008 -23.010  1.00  7.79           C  
ATOM   2458  HA  PRO A 157     -32.017 -16.748 -21.778  1.00  6.23           H  
ATOM   2459 1HB  PRO A 157     -32.962 -13.879 -22.112  1.00  9.34           H  
ATOM   2460 2HB  PRO A 157     -31.608 -14.704 -22.892  1.00  9.34           H  
ATOM   2461 1HG  PRO A 157     -33.904 -14.388 -24.234  1.00  9.34           H  
ATOM   2462 2HG  PRO A 157     -32.995 -15.892 -24.383  1.00  9.34           H  
ATOM   2463 1HD  PRO A 157     -35.507 -15.321 -22.823  1.00  9.34           H  
ATOM   2464 2HD  PRO A 157     -34.968 -16.853 -23.646  1.00  9.34           H  
ATOM   2465  N   VAL A 158     -31.235 -15.565 -19.689  1.00  3.27           N  
ATOM   2466  CA  VAL A 158     -30.770 -15.177 -18.359  1.00  2.38           C  
ATOM   2467  C   VAL A 158     -30.667 -13.677 -18.155  1.00  2.40           C  
ATOM   2468  O   VAL A 158     -30.124 -12.952 -18.990  1.00  2.67           O  
ATOM   2469  CB  VAL A 158     -29.409 -15.827 -18.073  1.00  3.57           C  
ATOM   2470  CG1 VAL A 158     -28.846 -15.322 -16.752  1.00  3.57           C  
ATOM   2471  CG2 VAL A 158     -29.606 -17.330 -18.031  1.00  3.57           C  
ATOM   2472  H   VAL A 158     -30.556 -15.951 -20.331  1.00  3.92           H  
ATOM   2473  HA  VAL A 158     -31.480 -15.563 -17.632  1.00  2.86           H  
ATOM   2474  HB  VAL A 158     -28.704 -15.565 -18.863  1.00  4.28           H  
ATOM   2475 1HG1 VAL A 158     -27.884 -15.790 -16.557  1.00  4.28           H  
ATOM   2476 2HG1 VAL A 158     -28.714 -14.242 -16.804  1.00  4.28           H  
ATOM   2477 3HG1 VAL A 158     -29.537 -15.565 -15.948  1.00  4.28           H  
ATOM   2478 1HG2 VAL A 158     -28.659 -17.827 -17.844  1.00  4.28           H  
ATOM   2479 2HG2 VAL A 158     -30.309 -17.577 -17.237  1.00  4.28           H  
ATOM   2480 3HG2 VAL A 158     -30.004 -17.666 -18.988  1.00  4.28           H  
ATOM   2481  N   LYS A 159     -31.201 -13.229 -17.025  1.00  2.88           N  
ATOM   2482  CA  LYS A 159     -31.210 -11.825 -16.654  1.00  3.20           C  
ATOM   2483  C   LYS A 159     -30.224 -11.568 -15.518  1.00  3.77           C  
ATOM   2484  O   LYS A 159     -29.515 -12.482 -15.095  1.00  6.13           O  
ATOM   2485  CB  LYS A 159     -32.612 -11.407 -16.240  1.00  4.80           C  
ATOM   2486  CG  LYS A 159     -33.654 -11.515 -17.340  1.00  4.80           C  
ATOM   2487  CD  LYS A 159     -35.003 -11.009 -16.857  1.00  4.80           C  
ATOM   2488  CE  LYS A 159     -36.071 -11.154 -17.925  1.00  4.80           C  
ATOM   2489  NZ  LYS A 159     -37.365 -10.590 -17.477  1.00  4.80           N  
ATOM   2490  H   LYS A 159     -31.625 -13.896 -16.397  1.00  3.46           H  
ATOM   2491  HA  LYS A 159     -30.900 -11.231 -17.514  1.00  3.84           H  
ATOM   2492 1HB  LYS A 159     -32.943 -12.029 -15.409  1.00  5.76           H  
ATOM   2493 2HB  LYS A 159     -32.605 -10.374 -15.896  1.00  5.76           H  
ATOM   2494 1HG  LYS A 159     -33.340 -10.923 -18.201  1.00  5.76           H  
ATOM   2495 2HG  LYS A 159     -33.753 -12.554 -17.651  1.00  5.76           H  
ATOM   2496 1HD  LYS A 159     -35.312 -11.573 -15.976  1.00  5.76           H  
ATOM   2497 2HD  LYS A 159     -34.923  -9.957 -16.583  1.00  5.76           H  
ATOM   2498 1HE  LYS A 159     -35.753 -10.637 -18.829  1.00  5.76           H  
ATOM   2499 2HE  LYS A 159     -36.208 -12.211 -18.153  1.00  5.76           H  
ATOM   2500 1HZ  LYS A 159     -38.053 -10.692 -18.208  1.00  5.76           H  
ATOM   2501 2HZ  LYS A 159     -37.682 -11.055 -16.634  1.00  5.76           H  
ATOM   2502 3HZ  LYS A 159     -37.244  -9.605 -17.280  1.00  5.76           H  
ATOM   2503  N   ASN A 160     -30.187 -10.325 -15.039  1.00  4.23           N  
ATOM   2504  CA  ASN A 160     -29.279  -9.927 -13.971  1.00  4.63           C  
ATOM   2505  C   ASN A 160     -29.986  -9.020 -12.964  1.00  4.04           C  
ATOM   2506  O   ASN A 160     -30.307  -7.870 -13.263  1.00  4.40           O  
ATOM   2507  CB  ASN A 160     -28.050  -9.250 -14.541  1.00  6.95           C  
ATOM   2508  CG  ASN A 160     -26.992  -8.959 -13.506  1.00  6.95           C  
ATOM   2509  OD1 ASN A 160     -27.234  -8.941 -12.291  1.00  6.95           O  
ATOM   2510  ND2 ASN A 160     -25.795  -8.724 -13.980  1.00  6.95           N  
ATOM   2511  H   ASN A 160     -30.801  -9.628 -15.436  1.00  5.08           H  
ATOM   2512  HA  ASN A 160     -28.959 -10.819 -13.438  1.00  5.56           H  
ATOM   2513 1HB  ASN A 160     -27.617  -9.884 -15.315  1.00  8.33           H  
ATOM   2514 2HB  ASN A 160     -28.341  -8.313 -15.015  1.00  8.33           H  
ATOM   2515 1HD2 ASN A 160     -25.038  -8.524 -13.357  1.00  8.33           H  
ATOM   2516 2HD2 ASN A 160     -25.634  -8.745 -14.966  1.00  8.33           H  
ATOM   2517  N   GLN A 161     -30.228  -9.558 -11.768  1.00  3.83           N  
ATOM   2518  CA  GLN A 161     -30.919  -8.859 -10.679  1.00  4.15           C  
ATOM   2519  C   GLN A 161     -30.151  -7.653 -10.100  1.00  4.19           C  
ATOM   2520  O   GLN A 161     -30.743  -6.816  -9.411  1.00  5.09           O  
ATOM   2521  CB  GLN A 161     -31.227  -9.856  -9.554  1.00  6.23           C  
ATOM   2522  CG  GLN A 161     -30.018 -10.343  -8.780  1.00  6.23           C  
ATOM   2523  CD  GLN A 161     -30.359 -11.497  -7.857  1.00  6.23           C  
ATOM   2524  OE1 GLN A 161     -30.514 -12.625  -8.334  1.00  6.23           O  
ATOM   2525  NE2 GLN A 161     -30.492 -11.245  -6.558  1.00  6.23           N  
ATOM   2526  H   GLN A 161     -29.928 -10.511 -11.613  1.00  4.60           H  
ATOM   2527  HA  GLN A 161     -31.860  -8.484 -11.072  1.00  4.98           H  
ATOM   2528 1HB  GLN A 161     -31.919  -9.404  -8.845  1.00  7.47           H  
ATOM   2529 2HB  GLN A 161     -31.716 -10.733  -9.975  1.00  7.47           H  
ATOM   2530 1HG  GLN A 161     -29.258 -10.679  -9.484  1.00  7.47           H  
ATOM   2531 2HG  GLN A 161     -29.632  -9.523  -8.174  1.00  7.47           H  
ATOM   2532 1HE2 GLN A 161     -30.715 -11.987  -5.924  1.00  7.47           H  
ATOM   2533 2HE2 GLN A 161     -30.379 -10.317  -6.201  1.00  7.47           H  
ATOM   2534  N   GLY A 162     -28.853  -7.548 -10.397  1.00  4.28           N  
ATOM   2535  CA  GLY A 162     -28.036  -6.437  -9.915  1.00  4.93           C  
ATOM   2536  C   GLY A 162     -27.626  -6.606  -8.457  1.00  5.34           C  
ATOM   2537  O   GLY A 162     -27.234  -7.690  -8.034  1.00 11.90           O  
ATOM   2538  H   GLY A 162     -28.411  -8.245 -10.983  1.00  5.14           H  
ATOM   2539 1HA  GLY A 162     -27.144  -6.352 -10.536  1.00  5.92           H  
ATOM   2540 2HA  GLY A 162     -28.590  -5.506 -10.032  1.00  5.92           H  
ATOM   2541  N   HIS A 163     -27.693  -5.525  -7.691  1.00  4.17           N  
ATOM   2542  CA  HIS A 163     -27.291  -5.559  -6.286  1.00  4.14           C  
ATOM   2543  C   HIS A 163     -28.470  -5.634  -5.320  1.00  6.10           C  
ATOM   2544  O   HIS A 163     -28.380  -5.186  -4.174  1.00 24.04           O  
ATOM   2545  CB  HIS A 163     -26.412  -4.352  -5.965  1.00  6.21           C  
ATOM   2546  CG  HIS A 163     -25.092  -4.404  -6.662  1.00  6.21           C  
ATOM   2547  ND1 HIS A 163     -24.100  -5.292  -6.300  1.00  6.21           N  
ATOM   2548  CD2 HIS A 163     -24.597  -3.690  -7.699  1.00  6.21           C  
ATOM   2549  CE1 HIS A 163     -23.051  -5.120  -7.084  1.00  6.21           C  
ATOM   2550  NE2 HIS A 163     -23.327  -4.154  -7.941  1.00  6.21           N  
ATOM   2551  H   HIS A 163     -28.024  -4.657  -8.088  1.00  5.00           H  
ATOM   2552  HA  HIS A 163     -26.688  -6.449  -6.119  1.00  4.97           H  
ATOM   2553 1HB  HIS A 163     -26.922  -3.436  -6.265  1.00  7.45           H  
ATOM   2554 2HB  HIS A 163     -26.233  -4.293  -4.896  1.00  7.45           H  
ATOM   2555  HD2 HIS A 163     -25.110  -2.896  -8.242  1.00  7.45           H  
ATOM   2556  HE1 HIS A 163     -22.117  -5.680  -7.033  1.00  7.45           H  
ATOM   2557  HE2 HIS A 163     -22.708  -3.809  -8.662  1.00  7.45           H  
ATOM   2558  N   CYS A 164     -29.574  -6.205  -5.788  1.00  3.67           N  
ATOM   2559  CA  CYS A 164     -30.769  -6.356  -4.982  1.00  3.16           C  
ATOM   2560  C   CYS A 164     -31.048  -7.821  -4.702  1.00  2.93           C  
ATOM   2561  O   CYS A 164     -30.567  -8.691  -5.427  1.00  3.78           O  
ATOM   2562  CB  CYS A 164     -31.953  -5.738  -5.701  1.00  4.74           C  
ATOM   2563  SG  CYS A 164     -31.754  -3.968  -5.985  1.00  4.74           S  
ATOM   2564  H   CYS A 164     -29.591  -6.553  -6.734  1.00  4.40           H  
ATOM   2565  HA  CYS A 164     -30.622  -5.839  -4.033  1.00  3.79           H  
ATOM   2566 1HB  CYS A 164     -32.089  -6.224  -6.668  1.00  5.69           H  
ATOM   2567 2HB  CYS A 164     -32.860  -5.894  -5.122  1.00  5.69           H  
ATOM   2568  HG  CYS A 164     -30.714  -4.071  -6.806  1.00  5.69           H  
ATOM   2569  N   GLY A 165     -31.860  -8.081  -3.674  1.00  2.68           N  
ATOM   2570  CA  GLY A 165     -32.218  -9.436  -3.254  1.00  2.64           C  
ATOM   2571  C   GLY A 165     -33.476  -9.964  -3.949  1.00  2.30           C  
ATOM   2572  O   GLY A 165     -34.042 -10.975  -3.533  1.00  2.76           O  
ATOM   2573  H   GLY A 165     -32.234  -7.311  -3.134  1.00  3.22           H  
ATOM   2574 1HA  GLY A 165     -31.383 -10.107  -3.457  1.00  3.17           H  
ATOM   2575 2HA  GLY A 165     -32.371  -9.446  -2.176  1.00  3.17           H  
ATOM   2576  N   SER A 166     -33.901  -9.281  -5.015  1.00  1.92           N  
ATOM   2577  CA  SER A 166     -35.055  -9.605  -5.860  1.00  1.73           C  
ATOM   2578  C   SER A 166     -35.078 -10.985  -6.572  1.00  1.69           C  
ATOM   2579  O   SER A 166     -35.927 -11.189  -7.439  1.00  1.77           O  
ATOM   2580  CB  SER A 166     -35.171  -8.531  -6.917  1.00  2.59           C  
ATOM   2581  OG  SER A 166     -34.072  -8.598  -7.780  1.00  2.59           O  
ATOM   2582  H   SER A 166     -33.383  -8.460  -5.284  1.00  2.30           H  
ATOM   2583  HA  SER A 166     -35.941  -9.552  -5.224  1.00  2.08           H  
ATOM   2584 1HB  SER A 166     -36.097  -8.652  -7.479  1.00  3.11           H  
ATOM   2585 2HB  SER A 166     -35.201  -7.554  -6.436  1.00  3.11           H  
ATOM   2586  HG  SER A 166     -34.066  -7.786  -8.295  1.00  3.11           H  
ATOM   2587  N   CYS A 167     -34.185 -11.925  -6.232  1.00  1.80           N  
ATOM   2588  CA  CYS A 167     -34.139 -13.230  -6.890  1.00  1.78           C  
ATOM   2589  C   CYS A 167     -35.443 -14.005  -6.805  1.00  1.59           C  
ATOM   2590  O   CYS A 167     -35.738 -14.822  -7.676  1.00  2.80           O  
ATOM   2591  CB  CYS A 167     -33.052 -14.083  -6.259  1.00  2.67           C  
ATOM   2592  SG  CYS A 167     -33.354 -14.491  -4.522  1.00  2.67           S  
ATOM   2593  H   CYS A 167     -33.504 -11.746  -5.515  1.00  2.16           H  
ATOM   2594  HA  CYS A 167     -33.895 -13.072  -7.942  1.00  2.14           H  
ATOM   2595 1HB  CYS A 167     -32.952 -15.017  -6.814  1.00  3.20           H  
ATOM   2596 2HB  CYS A 167     -32.101 -13.558  -6.320  1.00  3.20           H  
ATOM   2597  HG  CYS A 167     -33.312 -13.241  -4.079  1.00  3.20           H  
ATOM   2598  N   TRP A 168     -36.244 -13.720  -5.784  1.00  1.86           N  
ATOM   2599  CA  TRP A 168     -37.548 -14.338  -5.627  1.00  1.55           C  
ATOM   2600  C   TRP A 168     -38.516 -13.958  -6.753  1.00  1.44           C  
ATOM   2601  O   TRP A 168     -39.460 -14.699  -7.035  1.00  1.34           O  
ATOM   2602  CB  TRP A 168     -38.097 -13.969  -4.250  1.00  2.33           C  
ATOM   2603  CG  TRP A 168     -38.216 -12.499  -4.009  1.00  2.33           C  
ATOM   2604  CD1 TRP A 168     -37.242 -11.698  -3.502  1.00  2.33           C  
ATOM   2605  CD2 TRP A 168     -39.364 -11.646  -4.218  1.00  2.33           C  
ATOM   2606  NE1 TRP A 168     -37.692 -10.406  -3.400  1.00  2.33           N  
ATOM   2607  CE2 TRP A 168     -38.988 -10.357  -3.830  1.00  2.33           C  
ATOM   2608  CE3 TRP A 168     -40.658 -11.867  -4.694  1.00  2.33           C  
ATOM   2609  CZ2 TRP A 168     -39.856  -9.283  -3.911  1.00  2.33           C  
ATOM   2610  CZ3 TRP A 168     -41.529 -10.786  -4.776  1.00  2.33           C  
ATOM   2611  CH2 TRP A 168     -41.138  -9.528  -4.394  1.00  2.33           C  
ATOM   2612  H   TRP A 168     -35.939 -13.053  -5.089  1.00  2.23           H  
ATOM   2613  HA  TRP A 168     -37.412 -15.417  -5.655  1.00  1.86           H  
ATOM   2614 1HB  TRP A 168     -39.086 -14.405  -4.132  1.00  2.79           H  
ATOM   2615 2HB  TRP A 168     -37.456 -14.392  -3.476  1.00  2.79           H  
ATOM   2616  HD1 TRP A 168     -36.246 -12.036  -3.221  1.00  2.79           H  
ATOM   2617  HE1 TRP A 168     -37.161  -9.618  -3.056  1.00  2.79           H  
ATOM   2618  HE3 TRP A 168     -40.971 -12.863  -5.001  1.00  2.79           H  
ATOM   2619  HZ2 TRP A 168     -39.563  -8.281  -3.611  1.00  2.79           H  
ATOM   2620  HZ3 TRP A 168     -42.535 -10.963  -5.153  1.00  2.79           H  
ATOM   2621  HH2 TRP A 168     -41.846  -8.704  -4.470  1.00  2.79           H  
ATOM   2622  N   THR A 169     -38.245 -12.838  -7.437  1.00  1.68           N  
ATOM   2623  CA  THR A 169     -39.073 -12.401  -8.546  1.00  1.83           C  
ATOM   2624  C   THR A 169     -38.564 -13.025  -9.812  1.00  1.46           C  
ATOM   2625  O   THR A 169     -39.342 -13.352 -10.700  1.00  1.73           O  
ATOM   2626  CB  THR A 169     -39.022 -10.882  -8.753  1.00  2.75           C  
ATOM   2627  OG1 THR A 169     -37.685 -10.502  -9.080  1.00  2.75           O  
ATOM   2628  CG2 THR A 169     -39.433 -10.148  -7.516  1.00  2.75           C  
ATOM   2629  H   THR A 169     -37.452 -12.270  -7.186  1.00  2.02           H  
ATOM   2630  HA  THR A 169     -40.102 -12.720  -8.381  1.00  2.20           H  
ATOM   2631  HB  THR A 169     -39.685 -10.607  -9.572  1.00  3.29           H  
ATOM   2632  HG1 THR A 169     -37.105 -10.724  -8.349  1.00  3.29           H  
ATOM   2633 1HG2 THR A 169     -39.386  -9.079  -7.697  1.00  3.29           H  
ATOM   2634 2HG2 THR A 169     -40.451 -10.429  -7.260  1.00  3.29           H  
ATOM   2635 3HG2 THR A 169     -38.761 -10.411  -6.703  1.00  3.29           H  
ATOM   2636  N   PHE A 170     -37.256 -13.244  -9.874  1.00  1.11           N  
ATOM   2637  CA  PHE A 170     -36.674 -13.873 -11.050  1.00  0.97           C  
ATOM   2638  C   PHE A 170     -37.030 -15.348 -11.111  1.00  0.78           C  
ATOM   2639  O   PHE A 170     -37.264 -15.886 -12.192  1.00  0.68           O  
ATOM   2640  CB  PHE A 170     -35.165 -13.661 -11.070  1.00  1.46           C  
ATOM   2641  CG  PHE A 170     -34.802 -12.265 -11.477  1.00  1.46           C  
ATOM   2642  CD1 PHE A 170     -34.650 -11.275 -10.526  1.00  1.46           C  
ATOM   2643  CD2 PHE A 170     -34.620 -11.934 -12.812  1.00  1.46           C  
ATOM   2644  CE1 PHE A 170     -34.342  -9.985 -10.896  1.00  1.46           C  
ATOM   2645  CE2 PHE A 170     -34.303 -10.641 -13.179  1.00  1.46           C  
ATOM   2646  CZ  PHE A 170     -34.167  -9.668 -12.222  1.00  1.46           C  
ATOM   2647  H   PHE A 170     -36.663 -12.924  -9.112  1.00  1.33           H  
ATOM   2648  HA  PHE A 170     -37.091 -13.391 -11.936  1.00  1.16           H  
ATOM   2649 1HB  PHE A 170     -34.748 -13.853 -10.081  1.00  1.75           H  
ATOM   2650 2HB  PHE A 170     -34.702 -14.356 -11.769  1.00  1.75           H  
ATOM   2651  HD1 PHE A 170     -34.787 -11.526  -9.478  1.00  1.75           H  
ATOM   2652  HD2 PHE A 170     -34.737 -12.705 -13.575  1.00  1.75           H  
ATOM   2653  HE1 PHE A 170     -34.234  -9.214 -10.137  1.00  1.75           H  
ATOM   2654  HE2 PHE A 170     -34.168 -10.382 -14.224  1.00  1.75           H  
ATOM   2655  HZ  PHE A 170     -33.922  -8.651 -12.515  1.00  1.75           H  
ATOM   2656  N   SER A 171     -37.111 -15.991  -9.949  1.00  0.78           N  
ATOM   2657  CA  SER A 171     -37.532 -17.381  -9.885  1.00  0.72           C  
ATOM   2658  C   SER A 171     -38.998 -17.488 -10.275  1.00  0.50           C  
ATOM   2659  O   SER A 171     -39.372 -18.335 -11.093  1.00  0.53           O  
ATOM   2660  CB  SER A 171     -37.325 -17.930  -8.501  1.00  1.08           C  
ATOM   2661  OG  SER A 171     -37.696 -19.279  -8.435  1.00  1.08           O  
ATOM   2662  H   SER A 171     -36.866 -15.511  -9.094  1.00  0.94           H  
ATOM   2663  HA  SER A 171     -36.939 -17.962 -10.592  1.00  0.86           H  
ATOM   2664 1HB  SER A 171     -36.280 -17.821  -8.229  1.00  1.30           H  
ATOM   2665 2HB  SER A 171     -37.911 -17.352  -7.788  1.00  1.30           H  
ATOM   2666  HG  SER A 171     -37.039 -19.762  -8.946  1.00  1.30           H  
ATOM   2667  N   THR A 172     -39.818 -16.607  -9.683  1.00  0.50           N  
ATOM   2668  CA  THR A 172     -41.247 -16.547  -9.950  1.00  0.44           C  
ATOM   2669  C   THR A 172     -41.539 -16.351 -11.424  1.00  0.49           C  
ATOM   2670  O   THR A 172     -42.280 -17.136 -12.017  1.00  0.51           O  
ATOM   2671  CB  THR A 172     -41.896 -15.399  -9.164  1.00  0.66           C  
ATOM   2672  OG1 THR A 172     -41.710 -15.620  -7.769  1.00  0.66           O  
ATOM   2673  CG2 THR A 172     -43.377 -15.317  -9.464  1.00  0.66           C  
ATOM   2674  H   THR A 172     -39.449 -15.953  -8.999  1.00  0.60           H  
ATOM   2675  HA  THR A 172     -41.697 -17.486  -9.635  1.00  0.53           H  
ATOM   2676  HB  THR A 172     -41.421 -14.457  -9.439  1.00  0.79           H  
ATOM   2677  HG1 THR A 172     -40.772 -15.561  -7.559  1.00  0.79           H  
ATOM   2678 1HG2 THR A 172     -43.821 -14.497  -8.903  1.00  0.79           H  
ATOM   2679 2HG2 THR A 172     -43.510 -15.144 -10.527  1.00  0.79           H  
ATOM   2680 3HG2 THR A 172     -43.858 -16.251  -9.181  1.00  0.79           H  
ATOM   2681  N   THR A 173     -40.942 -15.312 -12.014  1.00  0.66           N  
ATOM   2682  CA  THR A 173     -41.169 -15.012 -13.415  1.00  0.83           C  
ATOM   2683  C   THR A 173     -40.523 -16.029 -14.316  1.00  0.76           C  
ATOM   2684  O   THR A 173     -41.013 -16.267 -15.406  1.00  0.96           O  
ATOM   2685  CB  THR A 173     -40.639 -13.629 -13.807  1.00  1.24           C  
ATOM   2686  OG1 THR A 173     -39.232 -13.570 -13.538  1.00  1.24           O  
ATOM   2687  CG2 THR A 173     -41.372 -12.529 -13.060  1.00  1.24           C  
ATOM   2688  H   THR A 173     -40.339 -14.707 -11.478  1.00  0.79           H  
ATOM   2689  HA  THR A 173     -42.240 -15.029 -13.597  1.00  1.00           H  
ATOM   2690  HB  THR A 173     -40.787 -13.488 -14.877  1.00  1.49           H  
ATOM   2691  HG1 THR A 173     -38.842 -12.824 -14.007  1.00  1.49           H  
ATOM   2692 1HG2 THR A 173     -40.981 -11.558 -13.368  1.00  1.49           H  
ATOM   2693 2HG2 THR A 173     -42.432 -12.586 -13.295  1.00  1.49           H  
ATOM   2694 3HG2 THR A 173     -41.232 -12.654 -11.990  1.00  1.49           H  
ATOM   2695  N   GLY A 174     -39.458 -16.682 -13.869  1.00  0.62           N  
ATOM   2696  CA  GLY A 174     -38.870 -17.723 -14.694  1.00  0.64           C  
ATOM   2697  C   GLY A 174     -39.914 -18.801 -14.955  1.00  0.58           C  
ATOM   2698  O   GLY A 174     -40.117 -19.220 -16.099  1.00  0.74           O  
ATOM   2699  H   GLY A 174     -39.029 -16.454 -12.981  1.00  0.74           H  
ATOM   2700 1HA  GLY A 174     -38.528 -17.297 -15.638  1.00  0.77           H  
ATOM   2701 2HA  GLY A 174     -38.004 -18.152 -14.190  1.00  0.77           H  
ATOM   2702  N   ALA A 175     -40.585 -19.230 -13.887  1.00  0.46           N  
ATOM   2703  CA  ALA A 175     -41.630 -20.235 -13.985  1.00  0.52           C  
ATOM   2704  C   ALA A 175     -42.852 -19.709 -14.741  1.00  0.66           C  
ATOM   2705  O   ALA A 175     -43.433 -20.435 -15.547  1.00  0.90           O  
ATOM   2706  CB  ALA A 175     -42.030 -20.699 -12.596  1.00  0.78           C  
ATOM   2707  H   ALA A 175     -40.349 -18.854 -12.974  1.00  0.55           H  
ATOM   2708  HA  ALA A 175     -41.232 -21.084 -14.542  1.00  0.62           H  
ATOM   2709 1HB  ALA A 175     -42.792 -21.474 -12.673  1.00  0.94           H  
ATOM   2710 2HB  ALA A 175     -41.157 -21.098 -12.078  1.00  0.94           H  
ATOM   2711 3HB  ALA A 175     -42.426 -19.852 -12.042  1.00  0.94           H  
ATOM   2712  N   LEU A 176     -43.235 -18.454 -14.487  1.00  0.66           N  
ATOM   2713  CA  LEU A 176     -44.394 -17.858 -15.153  1.00  0.88           C  
ATOM   2714  C   LEU A 176     -44.182 -17.670 -16.650  1.00  1.05           C  
ATOM   2715  O   LEU A 176     -45.086 -17.939 -17.439  1.00  1.36           O  
ATOM   2716  CB  LEU A 176     -44.707 -16.500 -14.534  1.00  1.32           C  
ATOM   2717  CG  LEU A 176     -45.253 -16.494 -13.112  1.00  1.32           C  
ATOM   2718  CD1 LEU A 176     -45.288 -15.063 -12.584  1.00  1.32           C  
ATOM   2719  CD2 LEU A 176     -46.638 -17.097 -13.119  1.00  1.32           C  
ATOM   2720  H   LEU A 176     -42.732 -17.904 -13.802  1.00  0.79           H  
ATOM   2721  HA  LEU A 176     -45.247 -18.519 -15.009  1.00  1.06           H  
ATOM   2722 1HB  LEU A 176     -43.802 -15.907 -14.538  1.00  1.58           H  
ATOM   2723 2HB  LEU A 176     -45.443 -16.006 -15.166  1.00  1.58           H  
ATOM   2724  HG  LEU A 176     -44.605 -17.084 -12.468  1.00  1.58           H  
ATOM   2725 1HD1 LEU A 176     -45.674 -15.063 -11.564  1.00  1.58           H  
ATOM   2726 2HD1 LEU A 176     -44.278 -14.653 -12.587  1.00  1.58           H  
ATOM   2727 3HD1 LEU A 176     -45.928 -14.448 -13.209  1.00  1.58           H  
ATOM   2728 1HD2 LEU A 176     -47.025 -17.099 -12.102  1.00  1.58           H  
ATOM   2729 2HD2 LEU A 176     -47.291 -16.505 -13.761  1.00  1.58           H  
ATOM   2730 3HD2 LEU A 176     -46.586 -18.120 -13.494  1.00  1.58           H  
ATOM   2731  N   GLU A 177     -42.984 -17.228 -17.030  1.00  1.10           N  
ATOM   2732  CA  GLU A 177     -42.620 -17.031 -18.425  1.00  1.47           C  
ATOM   2733  C   GLU A 177     -42.599 -18.372 -19.135  1.00  1.72           C  
ATOM   2734  O   GLU A 177     -43.072 -18.488 -20.268  1.00  2.11           O  
ATOM   2735  CB  GLU A 177     -41.240 -16.356 -18.547  1.00  2.21           C  
ATOM   2736  CG  GLU A 177     -41.170 -14.888 -18.123  1.00  2.21           C  
ATOM   2737  CD  GLU A 177     -39.760 -14.344 -18.100  1.00  2.21           C  
ATOM   2738  OE1 GLU A 177     -38.849 -15.121 -18.278  1.00  2.21           O  
ATOM   2739  OE2 GLU A 177     -39.587 -13.158 -17.916  1.00  2.21           O  
ATOM   2740  H   GLU A 177     -42.300 -17.012 -16.329  1.00  1.32           H  
ATOM   2741  HA  GLU A 177     -43.370 -16.397 -18.899  1.00  1.76           H  
ATOM   2742 1HB  GLU A 177     -40.516 -16.908 -17.947  1.00  2.65           H  
ATOM   2743 2HB  GLU A 177     -40.912 -16.411 -19.583  1.00  2.65           H  
ATOM   2744 1HG  GLU A 177     -41.756 -14.300 -18.823  1.00  2.65           H  
ATOM   2745 2HG  GLU A 177     -41.617 -14.772 -17.140  1.00  2.65           H  
ATOM   2746  N   ALA A 178     -42.075 -19.389 -18.448  1.00  1.76           N  
ATOM   2747  CA  ALA A 178     -42.039 -20.739 -18.977  1.00  2.32           C  
ATOM   2748  C   ALA A 178     -43.452 -21.253 -19.229  1.00  2.58           C  
ATOM   2749  O   ALA A 178     -43.743 -21.773 -20.308  1.00  3.47           O  
ATOM   2750  CB  ALA A 178     -41.304 -21.646 -18.003  1.00  3.48           C  
ATOM   2751  H   ALA A 178     -41.667 -19.228 -17.534  1.00  2.11           H  
ATOM   2752  HA  ALA A 178     -41.511 -20.722 -19.929  1.00  2.78           H  
ATOM   2753 1HB  ALA A 178     -41.260 -22.656 -18.401  1.00  4.18           H  
ATOM   2754 2HB  ALA A 178     -40.291 -21.269 -17.853  1.00  4.18           H  
ATOM   2755 3HB  ALA A 178     -41.829 -21.658 -17.051  1.00  4.18           H  
ATOM   2756  N   ALA A 179     -44.332 -21.074 -18.242  1.00  2.31           N  
ATOM   2757  CA  ALA A 179     -45.716 -21.516 -18.347  1.00  2.99           C  
ATOM   2758  C   ALA A 179     -46.446 -20.787 -19.467  1.00  3.07           C  
ATOM   2759  O   ALA A 179     -47.239 -21.396 -20.186  1.00  4.22           O  
ATOM   2760  CB  ALA A 179     -46.436 -21.300 -17.024  1.00  4.49           C  
ATOM   2761  H   ALA A 179     -44.031 -20.644 -17.377  1.00  2.77           H  
ATOM   2762  HA  ALA A 179     -45.714 -22.581 -18.580  1.00  3.59           H  
ATOM   2763 1HB  ALA A 179     -47.461 -21.663 -17.105  1.00  5.38           H  
ATOM   2764 2HB  ALA A 179     -45.919 -21.846 -16.234  1.00  5.38           H  
ATOM   2765 3HB  ALA A 179     -46.445 -20.239 -16.783  1.00  5.38           H  
ATOM   2766  N   TYR A 180     -46.175 -19.489 -19.609  1.00  2.38           N  
ATOM   2767  CA  TYR A 180     -46.795 -18.684 -20.647  1.00  2.92           C  
ATOM   2768  C   TYR A 180     -46.432 -19.204 -22.019  1.00  3.85           C  
ATOM   2769  O   TYR A 180     -47.310 -19.451 -22.841  1.00  6.14           O  
ATOM   2770  CB  TYR A 180     -46.361 -17.229 -20.552  1.00  4.38           C  
ATOM   2771  CG  TYR A 180     -47.015 -16.350 -21.599  1.00  4.38           C  
ATOM   2772  CD1 TYR A 180     -48.202 -15.694 -21.322  1.00  4.38           C  
ATOM   2773  CD2 TYR A 180     -46.448 -16.228 -22.850  1.00  4.38           C  
ATOM   2774  CE1 TYR A 180     -48.805 -14.909 -22.288  1.00  4.38           C  
ATOM   2775  CE2 TYR A 180     -47.052 -15.455 -23.821  1.00  4.38           C  
ATOM   2776  CZ  TYR A 180     -48.227 -14.791 -23.541  1.00  4.38           C  
ATOM   2777  OH  TYR A 180     -48.836 -14.014 -24.500  1.00  4.38           O  
ATOM   2778  H   TYR A 180     -45.536 -19.038 -18.969  1.00  2.86           H  
ATOM   2779  HA  TYR A 180     -47.877 -18.745 -20.537  1.00  3.50           H  
ATOM   2780 1HB  TYR A 180     -46.607 -16.843 -19.568  1.00  5.26           H  
ATOM   2781 2HB  TYR A 180     -45.280 -17.160 -20.671  1.00  5.26           H  
ATOM   2782  HD1 TYR A 180     -48.663 -15.793 -20.341  1.00  5.26           H  
ATOM   2783  HD2 TYR A 180     -45.522 -16.755 -23.063  1.00  5.26           H  
ATOM   2784  HE1 TYR A 180     -49.737 -14.392 -22.063  1.00  5.26           H  
ATOM   2785  HE2 TYR A 180     -46.598 -15.366 -24.808  1.00  5.26           H  
ATOM   2786  HH  TYR A 180     -49.666 -13.677 -24.154  1.00  5.26           H  
ATOM   2787  N   SER A 181     -45.130 -19.367 -22.270  1.00  4.41           N  
ATOM   2788  CA  SER A 181     -44.679 -19.832 -23.570  1.00  7.35           C  
ATOM   2789  C   SER A 181     -45.161 -21.246 -23.848  1.00  8.01           C  
ATOM   2790  O   SER A 181     -45.437 -21.597 -24.992  1.00 10.90           O  
ATOM   2791  CB  SER A 181     -43.170 -19.782 -23.641  1.00 11.02           C  
ATOM   2792  OG  SER A 181     -42.606 -20.703 -22.754  1.00 11.02           O  
ATOM   2793  H   SER A 181     -44.447 -19.150 -21.553  1.00  5.29           H  
ATOM   2794  HA  SER A 181     -45.092 -19.173 -24.334  1.00  8.82           H  
ATOM   2795 1HB  SER A 181     -42.841 -20.000 -24.656  1.00 13.23           H  
ATOM   2796 2HB  SER A 181     -42.827 -18.778 -23.392  1.00 13.23           H  
ATOM   2797  HG  SER A 181     -42.946 -20.478 -21.884  1.00 13.23           H  
ATOM   2798  N   GLN A 182     -45.338 -22.042 -22.802  1.00  7.66           N  
ATOM   2799  CA  GLN A 182     -45.915 -23.363 -22.967  1.00 11.31           C  
ATOM   2800  C   GLN A 182     -47.337 -23.268 -23.510  1.00 11.05           C  
ATOM   2801  O   GLN A 182     -47.693 -23.934 -24.485  1.00 14.93           O  
ATOM   2802  CB  GLN A 182     -45.914 -24.110 -21.640  1.00 16.96           C  
ATOM   2803  CG  GLN A 182     -46.486 -25.506 -21.711  1.00 16.96           C  
ATOM   2804  CD  GLN A 182     -46.500 -26.167 -20.352  1.00 16.96           C  
ATOM   2805  OE1 GLN A 182     -46.849 -25.533 -19.348  1.00 16.96           O  
ATOM   2806  NE2 GLN A 182     -46.112 -27.435 -20.317  1.00 16.96           N  
ATOM   2807  H   GLN A 182     -45.056 -21.745 -21.876  1.00  9.19           H  
ATOM   2808  HA  GLN A 182     -45.315 -23.919 -23.687  1.00 13.57           H  
ATOM   2809 1HB  GLN A 182     -44.892 -24.184 -21.269  1.00 20.36           H  
ATOM   2810 2HB  GLN A 182     -46.487 -23.555 -20.903  1.00 20.36           H  
ATOM   2811 1HG  GLN A 182     -47.511 -25.453 -22.079  1.00 20.36           H  
ATOM   2812 2HG  GLN A 182     -45.876 -26.108 -22.383  1.00 20.36           H  
ATOM   2813 1HE2 GLN A 182     -46.070 -27.928 -19.445  1.00 20.36           H  
ATOM   2814 2HE2 GLN A 182     -45.837 -27.896 -21.161  1.00 20.36           H  
ATOM   2815  N   ALA A 183     -48.150 -22.444 -22.855  1.00  8.71           N  
ATOM   2816  CA  ALA A 183     -49.549 -22.250 -23.215  1.00 10.33           C  
ATOM   2817  C   ALA A 183     -49.769 -21.491 -24.529  1.00  9.68           C  
ATOM   2818  O   ALA A 183     -50.746 -21.753 -25.230  1.00 12.43           O  
ATOM   2819  CB  ALA A 183     -50.259 -21.507 -22.093  1.00 15.50           C  
ATOM   2820  H   ALA A 183     -47.790 -21.938 -22.054  1.00 10.45           H  
ATOM   2821  HA  ALA A 183     -49.999 -23.237 -23.324  1.00 12.40           H  
ATOM   2822 1HB  ALA A 183     -51.317 -21.404 -22.337  1.00 18.59           H  
ATOM   2823 2HB  ALA A 183     -50.155 -22.064 -21.162  1.00 18.59           H  
ATOM   2824 3HB  ALA A 183     -49.817 -20.519 -21.974  1.00 18.59           H  
ATOM   2825  N   PHE A 184     -48.889 -20.543 -24.857  1.00  7.75           N  
ATOM   2826  CA  PHE A 184     -49.123 -19.704 -26.030  1.00  8.35           C  
ATOM   2827  C   PHE A 184     -48.133 -19.834 -27.189  1.00  8.40           C  
ATOM   2828  O   PHE A 184     -48.432 -19.385 -28.296  1.00 10.76           O  
ATOM   2829  CB  PHE A 184     -49.188 -18.246 -25.581  1.00 12.52           C  
ATOM   2830  CG  PHE A 184     -50.341 -17.973 -24.656  1.00 12.52           C  
ATOM   2831  CD1 PHE A 184     -50.158 -17.909 -23.287  1.00 12.52           C  
ATOM   2832  CD2 PHE A 184     -51.617 -17.781 -25.158  1.00 12.52           C  
ATOM   2833  CE1 PHE A 184     -51.214 -17.661 -22.436  1.00 12.52           C  
ATOM   2834  CE2 PHE A 184     -52.679 -17.530 -24.311  1.00 12.52           C  
ATOM   2835  CZ  PHE A 184     -52.477 -17.470 -22.948  1.00 12.52           C  
ATOM   2836  H   PHE A 184     -48.092 -20.364 -24.266  1.00  9.30           H  
ATOM   2837  HA  PHE A 184     -50.106 -19.965 -26.421  1.00 10.02           H  
ATOM   2838 1HB  PHE A 184     -48.266 -17.978 -25.067  1.00 15.03           H  
ATOM   2839 2HB  PHE A 184     -49.287 -17.596 -26.449  1.00 15.03           H  
ATOM   2840  HD1 PHE A 184     -49.163 -18.054 -22.877  1.00 15.03           H  
ATOM   2841  HD2 PHE A 184     -51.778 -17.829 -26.236  1.00 15.03           H  
ATOM   2842  HE1 PHE A 184     -51.048 -17.611 -21.361  1.00 15.03           H  
ATOM   2843  HE2 PHE A 184     -53.678 -17.380 -24.720  1.00 15.03           H  
ATOM   2844  HZ  PHE A 184     -53.313 -17.272 -22.278  1.00 15.03           H  
ATOM   2845  N   GLY A 185     -46.970 -20.436 -26.963  1.00  7.57           N  
ATOM   2846  CA  GLY A 185     -45.991 -20.589 -28.036  1.00  8.23           C  
ATOM   2847  C   GLY A 185     -45.250 -19.280 -28.300  1.00  8.35           C  
ATOM   2848  O   GLY A 185     -44.785 -19.034 -29.413  1.00 14.46           O  
ATOM   2849  H   GLY A 185     -46.737 -20.798 -26.054  1.00  9.08           H  
ATOM   2850 1HA  GLY A 185     -45.277 -21.368 -27.765  1.00  9.88           H  
ATOM   2851 2HA  GLY A 185     -46.494 -20.916 -28.944  1.00  9.88           H  
ATOM   2852  N   LYS A 186     -45.160 -18.436 -27.278  1.00  7.59           N  
ATOM   2853  CA  LYS A 186     -44.529 -17.131 -27.403  1.00  8.12           C  
ATOM   2854  C   LYS A 186     -43.800 -16.733 -26.138  1.00  6.16           C  
ATOM   2855  O   LYS A 186     -44.387 -16.712 -25.064  1.00  6.72           O  
ATOM   2856  CB  LYS A 186     -45.577 -16.076 -27.737  1.00 12.18           C  
ATOM   2857  CG  LYS A 186     -45.026 -14.673 -27.944  1.00 12.18           C  
ATOM   2858  CD  LYS A 186     -46.140 -13.710 -28.319  1.00 12.18           C  
ATOM   2859  CE  LYS A 186     -45.625 -12.289 -28.492  1.00 12.18           C  
ATOM   2860  NZ  LYS A 186     -46.717 -11.354 -28.880  1.00 12.18           N  
ATOM   2861  H   LYS A 186     -45.549 -18.702 -26.386  1.00  9.11           H  
ATOM   2862  HA  LYS A 186     -43.799 -17.175 -28.212  1.00  9.74           H  
ATOM   2863 1HB  LYS A 186     -46.097 -16.365 -28.652  1.00 14.62           H  
ATOM   2864 2HB  LYS A 186     -46.320 -16.034 -26.940  1.00 14.62           H  
ATOM   2865 1HG  LYS A 186     -44.543 -14.327 -27.031  1.00 14.62           H  
ATOM   2866 2HG  LYS A 186     -44.285 -14.684 -28.743  1.00 14.62           H  
ATOM   2867 1HD  LYS A 186     -46.602 -14.035 -29.252  1.00 14.62           H  
ATOM   2868 2HD  LYS A 186     -46.899 -13.716 -27.537  1.00 14.62           H  
ATOM   2869 1HE  LYS A 186     -45.187 -11.949 -27.554  1.00 14.62           H  
ATOM   2870 2HE  LYS A 186     -44.856 -12.275 -29.264  1.00 14.62           H  
ATOM   2871 1HZ  LYS A 186     -46.344 -10.421 -28.986  1.00 14.62           H  
ATOM   2872 2HZ  LYS A 186     -47.123 -11.656 -29.755  1.00 14.62           H  
ATOM   2873 3HZ  LYS A 186     -47.429 -11.353 -28.163  1.00 14.62           H  
ATOM   2874  N   SER A 187     -42.519 -16.417 -26.255  1.00  7.41           N  
ATOM   2875  CA  SER A 187     -41.757 -15.991 -25.089  1.00  7.53           C  
ATOM   2876  C   SER A 187     -42.020 -14.529 -24.753  1.00  9.43           C  
ATOM   2877  O   SER A 187     -41.653 -13.634 -25.514  1.00 35.38           O  
ATOM   2878  CB  SER A 187     -40.277 -16.198 -25.327  1.00 11.29           C  
ATOM   2879  OG  SER A 187     -39.524 -15.681 -24.265  1.00 11.29           O  
ATOM   2880  H   SER A 187     -42.071 -16.460 -27.162  1.00  8.89           H  
ATOM   2881  HA  SER A 187     -42.067 -16.598 -24.237  1.00  9.04           H  
ATOM   2882 1HB  SER A 187     -40.069 -17.262 -25.440  1.00 13.55           H  
ATOM   2883 2HB  SER A 187     -39.985 -15.707 -26.255  1.00 13.55           H  
ATOM   2884  HG  SER A 187     -39.774 -14.757 -24.191  1.00 13.55           H  
ATOM   2885  N   VAL A 188     -42.648 -14.293 -23.605  1.00  3.81           N  
ATOM   2886  CA  VAL A 188     -42.923 -12.937 -23.136  1.00  4.17           C  
ATOM   2887  C   VAL A 188     -42.293 -12.676 -21.779  1.00  4.31           C  
ATOM   2888  O   VAL A 188     -42.645 -13.323 -20.793  1.00 14.32           O  
ATOM   2889  CB  VAL A 188     -44.440 -12.683 -23.055  1.00  6.25           C  
ATOM   2890  CG1 VAL A 188     -44.709 -11.293 -22.499  1.00  6.25           C  
ATOM   2891  CG2 VAL A 188     -45.040 -12.795 -24.446  1.00  6.25           C  
ATOM   2892  H   VAL A 188     -42.934 -15.076 -23.033  1.00  4.57           H  
ATOM   2893  HA  VAL A 188     -42.499 -12.233 -23.854  1.00  5.00           H  
ATOM   2894  HB  VAL A 188     -44.897 -13.414 -22.387  1.00  7.51           H  
ATOM   2895 1HG1 VAL A 188     -45.785 -11.127 -22.445  1.00  7.51           H  
ATOM   2896 2HG1 VAL A 188     -44.278 -11.211 -21.501  1.00  7.51           H  
ATOM   2897 3HG1 VAL A 188     -44.259 -10.547 -23.152  1.00  7.51           H  
ATOM   2898 1HG2 VAL A 188     -46.114 -12.617 -24.394  1.00  7.51           H  
ATOM   2899 2HG2 VAL A 188     -44.579 -12.054 -25.099  1.00  7.51           H  
ATOM   2900 3HG2 VAL A 188     -44.858 -13.793 -24.844  1.00  7.51           H  
ATOM   2901  N   SER A 189     -41.377 -11.713 -21.734  1.00  3.54           N  
ATOM   2902  CA  SER A 189     -40.703 -11.342 -20.496  1.00  3.43           C  
ATOM   2903  C   SER A 189     -41.635 -10.656 -19.512  1.00  2.94           C  
ATOM   2904  O   SER A 189     -42.437  -9.807 -19.904  1.00  4.00           O  
ATOM   2905  CB  SER A 189     -39.534 -10.427 -20.776  1.00  5.15           C  
ATOM   2906  OG  SER A 189     -38.977  -9.985 -19.569  1.00  5.15           O  
ATOM   2907  H   SER A 189     -41.138 -11.225 -22.588  1.00  4.25           H  
ATOM   2908  HA  SER A 189     -40.329 -12.255 -20.031  1.00  4.12           H  
ATOM   2909 1HB  SER A 189     -38.780 -10.952 -21.362  1.00  6.17           H  
ATOM   2910 2HB  SER A 189     -39.872  -9.573 -21.361  1.00  6.17           H  
ATOM   2911  HG  SER A 189     -38.423  -9.220 -19.762  1.00  6.17           H  
ATOM   2912  N   LEU A 190     -41.516 -11.015 -18.236  1.00  2.11           N  
ATOM   2913  CA  LEU A 190     -42.351 -10.446 -17.177  1.00  1.95           C  
ATOM   2914  C   LEU A 190     -41.619  -9.469 -16.275  1.00  2.00           C  
ATOM   2915  O   LEU A 190     -40.397  -9.537 -16.107  1.00  2.05           O  
ATOM   2916  CB  LEU A 190     -42.934 -11.559 -16.341  1.00  2.92           C  
ATOM   2917  CG  LEU A 190     -43.798 -12.528 -17.118  1.00  2.92           C  
ATOM   2918  CD1 LEU A 190     -44.198 -13.638 -16.190  1.00  2.92           C  
ATOM   2919  CD2 LEU A 190     -45.006 -11.782 -17.678  1.00  2.92           C  
ATOM   2920  H   LEU A 190     -40.827 -11.725 -17.996  1.00  2.53           H  
ATOM   2921  HA  LEU A 190     -43.172  -9.916 -17.650  1.00  2.34           H  
ATOM   2922 1HB  LEU A 190     -42.117 -12.126 -15.906  1.00  3.51           H  
ATOM   2923 2HB  LEU A 190     -43.531 -11.136 -15.535  1.00  3.51           H  
ATOM   2924  HG  LEU A 190     -43.227 -12.958 -17.940  1.00  3.51           H  
ATOM   2925 1HD1 LEU A 190     -44.805 -14.355 -16.734  1.00  3.51           H  
ATOM   2926 2HD1 LEU A 190     -43.303 -14.134 -15.813  1.00  3.51           H  
ATOM   2927 3HD1 LEU A 190     -44.768 -13.228 -15.357  1.00  3.51           H  
ATOM   2928 1HD2 LEU A 190     -45.631 -12.477 -18.238  1.00  3.51           H  
ATOM   2929 2HD2 LEU A 190     -45.584 -11.350 -16.858  1.00  3.51           H  
ATOM   2930 3HD2 LEU A 190     -44.669 -10.984 -18.344  1.00  3.51           H  
ATOM   2931  N   SER A 191     -42.374  -8.568 -15.664  1.00  2.09           N  
ATOM   2932  CA  SER A 191     -41.759  -7.516 -14.885  1.00  2.21           C  
ATOM   2933  C   SER A 191     -41.443  -7.923 -13.465  1.00  2.21           C  
ATOM   2934  O   SER A 191     -42.276  -7.786 -12.562  1.00  3.01           O  
ATOM   2935  CB  SER A 191     -42.652  -6.317 -14.812  1.00  3.31           C  
ATOM   2936  OG  SER A 191     -42.052  -5.323 -14.031  1.00  3.31           O  
ATOM   2937  H   SER A 191     -43.378  -8.562 -15.797  1.00  2.51           H  
ATOM   2938  HA  SER A 191     -40.825  -7.232 -15.371  1.00  2.65           H  
ATOM   2939 1HB  SER A 191     -42.842  -5.932 -15.808  1.00  3.98           H  
ATOM   2940 2HB  SER A 191     -43.609  -6.604 -14.378  1.00  3.98           H  
ATOM   2941  HG  SER A 191     -41.498  -4.821 -14.637  1.00  3.98           H  
ATOM   2942  N   GLU A 192     -40.196  -8.333 -13.262  1.00  1.97           N  
ATOM   2943  CA  GLU A 192     -39.706  -8.633 -11.922  1.00  1.92           C  
ATOM   2944  C   GLU A 192     -39.782  -7.396 -11.035  1.00  1.87           C  
ATOM   2945  O   GLU A 192     -39.991  -7.511  -9.828  1.00  1.59           O  
ATOM   2946  CB  GLU A 192     -38.265  -9.132 -11.959  1.00  2.88           C  
ATOM   2947  CG  GLU A 192     -38.087 -10.481 -12.612  1.00  2.88           C  
ATOM   2948  CD  GLU A 192     -37.894 -10.380 -14.091  1.00  2.88           C  
ATOM   2949  OE1 GLU A 192     -37.614  -9.303 -14.561  1.00  2.88           O  
ATOM   2950  OE2 GLU A 192     -38.049 -11.371 -14.769  1.00  2.88           O  
ATOM   2951  H   GLU A 192     -39.604  -8.455 -14.076  1.00  2.36           H  
ATOM   2952  HA  GLU A 192     -40.338  -9.406 -11.487  1.00  2.30           H  
ATOM   2953 1HB  GLU A 192     -37.657  -8.422 -12.519  1.00  3.46           H  
ATOM   2954 2HB  GLU A 192     -37.860  -9.173 -10.953  1.00  3.46           H  
ATOM   2955 1HG  GLU A 192     -37.222 -10.970 -12.172  1.00  3.46           H  
ATOM   2956 2HG  GLU A 192     -38.959 -11.094 -12.399  1.00  3.46           H  
ATOM   2957  N   GLN A 193     -39.645  -6.221 -11.655  1.00  2.65           N  
ATOM   2958  CA  GLN A 193     -39.714  -4.944 -10.971  1.00  2.65           C  
ATOM   2959  C   GLN A 193     -41.094  -4.704 -10.409  1.00  2.55           C  
ATOM   2960  O   GLN A 193     -41.231  -4.209  -9.290  1.00  2.34           O  
ATOM   2961  CB  GLN A 193     -39.359  -3.821 -11.939  1.00  3.97           C  
ATOM   2962  CG  GLN A 193     -39.274  -2.444 -11.323  1.00  3.97           C  
ATOM   2963  CD  GLN A 193     -38.148  -2.351 -10.325  1.00  3.97           C  
ATOM   2964  OE1 GLN A 193     -37.022  -2.760 -10.633  1.00  3.97           O  
ATOM   2965  NE2 GLN A 193     -38.439  -1.809  -9.148  1.00  3.97           N  
ATOM   2966  H   GLN A 193     -39.476  -6.216 -12.650  1.00  3.18           H  
ATOM   2967  HA  GLN A 193     -39.001  -4.947 -10.146  1.00  3.18           H  
ATOM   2968 1HB  GLN A 193     -38.391  -4.035 -12.364  1.00  4.77           H  
ATOM   2969 2HB  GLN A 193     -40.081  -3.791 -12.756  1.00  4.77           H  
ATOM   2970 1HG  GLN A 193     -39.099  -1.711 -12.111  1.00  4.77           H  
ATOM   2971 2HG  GLN A 193     -40.209  -2.224 -10.807  1.00  4.77           H  
ATOM   2972 1HE2 GLN A 193     -37.739  -1.712  -8.439  1.00  4.77           H  
ATOM   2973 2HE2 GLN A 193     -39.372  -1.488  -8.951  1.00  4.77           H  
ATOM   2974  N   GLN A 194     -42.119  -5.088 -11.166  1.00  2.99           N  
ATOM   2975  CA  GLN A 194     -43.473  -4.928 -10.692  1.00  3.46           C  
ATOM   2976  C   GLN A 194     -43.701  -5.802  -9.473  1.00  2.84           C  
ATOM   2977  O   GLN A 194     -44.303  -5.336  -8.510  1.00  3.77           O  
ATOM   2978  CB  GLN A 194     -44.480  -5.251 -11.800  1.00  5.19           C  
ATOM   2979  CG  GLN A 194     -45.921  -4.999 -11.407  1.00  5.19           C  
ATOM   2980  CD  GLN A 194     -46.168  -3.542 -11.072  1.00  5.19           C  
ATOM   2981  OE1 GLN A 194     -45.903  -2.632 -11.861  1.00  5.19           O  
ATOM   2982  NE2 GLN A 194     -46.675  -3.316  -9.869  1.00  5.19           N  
ATOM   2983  H   GLN A 194     -41.970  -5.457 -12.094  1.00  3.59           H  
ATOM   2984  HA  GLN A 194     -43.617  -3.892 -10.392  1.00  4.15           H  
ATOM   2985 1HB  GLN A 194     -44.258  -4.648 -12.680  1.00  6.23           H  
ATOM   2986 2HB  GLN A 194     -44.384  -6.298 -12.088  1.00  6.23           H  
ATOM   2987 1HG  GLN A 194     -46.569  -5.273 -12.239  1.00  6.23           H  
ATOM   2988 2HG  GLN A 194     -46.161  -5.599 -10.530  1.00  6.23           H  
ATOM   2989 1HE2 GLN A 194     -46.863  -2.381  -9.569  1.00  6.23           H  
ATOM   2990 2HE2 GLN A 194     -46.871  -4.085  -9.261  1.00  6.23           H  
ATOM   2991  N   LEU A 195     -43.163  -7.032  -9.471  1.00  2.28           N  
ATOM   2992  CA  LEU A 195     -43.279  -7.879  -8.276  1.00  2.04           C  
ATOM   2993  C   LEU A 195     -42.565  -7.253  -7.083  1.00  1.88           C  
ATOM   2994  O   LEU A 195     -43.121  -7.192  -5.984  1.00  2.85           O  
ATOM   2995  CB  LEU A 195     -42.710  -9.280  -8.518  1.00  3.06           C  
ATOM   2996  CG  LEU A 195     -43.525 -10.204  -9.420  1.00  3.06           C  
ATOM   2997  CD1 LEU A 195     -42.727 -11.471  -9.697  1.00  3.06           C  
ATOM   2998  CD2 LEU A 195     -44.842 -10.533  -8.725  1.00  3.06           C  
ATOM   2999  H   LEU A 195     -42.692  -7.375 -10.305  1.00  2.74           H  
ATOM   3000  HA  LEU A 195     -44.332  -7.980  -8.030  1.00  2.45           H  
ATOM   3001 1HB  LEU A 195     -41.728  -9.174  -8.971  1.00  3.67           H  
ATOM   3002 2HB  LEU A 195     -42.593  -9.777  -7.556  1.00  3.67           H  
ATOM   3003  HG  LEU A 195     -43.720  -9.711 -10.371  1.00  3.67           H  
ATOM   3004 1HD1 LEU A 195     -43.306 -12.131 -10.343  1.00  3.67           H  
ATOM   3005 2HD1 LEU A 195     -41.791 -11.211 -10.192  1.00  3.67           H  
ATOM   3006 3HD1 LEU A 195     -42.513 -11.978  -8.757  1.00  3.67           H  
ATOM   3007 1HD2 LEU A 195     -45.432 -11.193  -9.360  1.00  3.67           H  
ATOM   3008 2HD2 LEU A 195     -44.640 -11.028  -7.776  1.00  3.67           H  
ATOM   3009 3HD2 LEU A 195     -45.397  -9.613  -8.543  1.00  3.67           H  
ATOM   3010  N   VAL A 196     -41.370  -6.700  -7.313  1.00  1.52           N  
ATOM   3011  CA  VAL A 196     -40.633  -6.001  -6.259  1.00  1.64           C  
ATOM   3012  C   VAL A 196     -41.473  -4.902  -5.626  1.00  1.99           C  
ATOM   3013  O   VAL A 196     -41.469  -4.729  -4.405  1.00  2.23           O  
ATOM   3014  CB  VAL A 196     -39.328  -5.374  -6.810  1.00  2.46           C  
ATOM   3015  CG1 VAL A 196     -38.722  -4.436  -5.782  1.00  2.46           C  
ATOM   3016  CG2 VAL A 196     -38.324  -6.464  -7.138  1.00  2.46           C  
ATOM   3017  H   VAL A 196     -40.949  -6.786  -8.230  1.00  1.82           H  
ATOM   3018  HA  VAL A 196     -40.369  -6.724  -5.488  1.00  1.97           H  
ATOM   3019  HB  VAL A 196     -39.553  -4.793  -7.701  1.00  2.95           H  
ATOM   3020 1HG1 VAL A 196     -37.812  -3.995  -6.189  1.00  2.95           H  
ATOM   3021 2HG1 VAL A 196     -39.434  -3.644  -5.547  1.00  2.95           H  
ATOM   3022 3HG1 VAL A 196     -38.483  -4.991  -4.879  1.00  2.95           H  
ATOM   3023 1HG2 VAL A 196     -37.412  -6.010  -7.524  1.00  2.95           H  
ATOM   3024 2HG2 VAL A 196     -38.095  -7.030  -6.235  1.00  2.95           H  
ATOM   3025 3HG2 VAL A 196     -38.740  -7.130  -7.887  1.00  2.95           H  
ATOM   3026  N   ASP A 197     -42.189  -4.163  -6.462  1.00  2.34           N  
ATOM   3027  CA  ASP A 197     -42.999  -3.050  -6.011  1.00  2.89           C  
ATOM   3028  C   ASP A 197     -44.464  -3.380  -5.689  1.00  3.43           C  
ATOM   3029  O   ASP A 197     -45.252  -2.458  -5.497  1.00  4.16           O  
ATOM   3030  CB  ASP A 197     -42.953  -1.955  -7.075  1.00  4.33           C  
ATOM   3031  CG  ASP A 197     -41.554  -1.380  -7.211  1.00  4.33           C  
ATOM   3032  OD1 ASP A 197     -40.854  -1.377  -6.225  1.00  4.33           O  
ATOM   3033  OD2 ASP A 197     -41.187  -0.966  -8.287  1.00  4.33           O  
ATOM   3034  H   ASP A 197     -42.136  -4.351  -7.457  1.00  2.81           H  
ATOM   3035  HA  ASP A 197     -42.543  -2.657  -5.103  1.00  3.47           H  
ATOM   3036 1HB  ASP A 197     -43.264  -2.361  -8.038  1.00  5.20           H  
ATOM   3037 2HB  ASP A 197     -43.643  -1.153  -6.812  1.00  5.20           H  
ATOM   3038  N   CYS A 198     -44.852  -4.660  -5.614  1.00  5.14           N  
ATOM   3039  CA  CYS A 198     -46.272  -4.955  -5.347  1.00  7.85           C  
ATOM   3040  C   CYS A 198     -46.521  -6.173  -4.451  1.00  5.08           C  
ATOM   3041  O   CYS A 198     -47.429  -6.162  -3.621  1.00 12.79           O  
ATOM   3042  CB  CYS A 198     -47.047  -5.149  -6.646  1.00 11.77           C  
ATOM   3043  SG  CYS A 198     -46.625  -6.638  -7.572  1.00 11.77           S  
ATOM   3044  H   CYS A 198     -44.200  -5.425  -5.759  1.00  6.17           H  
ATOM   3045  HA  CYS A 198     -46.692  -4.083  -4.828  1.00  9.42           H  
ATOM   3046 1HB  CYS A 198     -48.116  -5.174  -6.434  1.00 14.13           H  
ATOM   3047 2HB  CYS A 198     -46.864  -4.291  -7.289  1.00 14.13           H  
ATOM   3048  HG  CYS A 198     -47.115  -7.499  -6.693  1.00 14.13           H  
ATOM   3049  N   ALA A 199     -45.710  -7.232  -4.618  1.00  9.37           N  
ATOM   3050  CA  ALA A 199     -45.895  -8.481  -3.870  1.00 12.41           C  
ATOM   3051  C   ALA A 199     -45.532  -8.363  -2.369  1.00 14.93           C  
ATOM   3052  O   ALA A 199     -45.617  -9.344  -1.621  1.00 27.60           O  
ATOM   3053  CB  ALA A 199     -45.085  -9.580  -4.530  1.00 18.62           C  
ATOM   3054  H   ALA A 199     -44.956  -7.186  -5.290  1.00 11.24           H  
ATOM   3055  HA  ALA A 199     -46.946  -8.751  -3.932  1.00 14.89           H  
ATOM   3056 1HB  ALA A 199     -45.262 -10.522  -4.013  1.00 22.34           H  
ATOM   3057 2HB  ALA A 199     -45.388  -9.677  -5.573  1.00 22.34           H  
ATOM   3058 3HB  ALA A 199     -44.030  -9.325  -4.482  1.00 22.34           H  
ATOM   3059  N   GLY A 200     -45.190  -7.154  -1.902  1.00 14.12           N  
ATOM   3060  CA  GLY A 200     -44.965  -6.911  -0.489  1.00 17.99           C  
ATOM   3061  C   GLY A 200     -46.266  -7.111   0.301  1.00  9.53           C  
ATOM   3062  O   GLY A 200     -46.238  -7.351   1.510  1.00 13.41           O  
ATOM   3063  H   GLY A 200     -45.087  -6.377  -2.536  1.00 16.94           H  
ATOM   3064 1HA  GLY A 200     -44.210  -7.600  -0.131  1.00 21.59           H  
ATOM   3065 2HA  GLY A 200     -44.582  -5.901  -0.337  1.00 21.59           H  
ATOM   3066  N   ALA A 201     -47.414  -7.081  -0.401  1.00  7.01           N  
ATOM   3067  CA  ALA A 201     -48.724  -7.353   0.188  1.00 10.15           C  
ATOM   3068  C   ALA A 201     -48.803  -8.780   0.752  1.00  9.81           C  
ATOM   3069  O   ALA A 201     -49.642  -9.075   1.603  1.00 36.07           O  
ATOM   3070  CB  ALA A 201     -49.814  -7.150  -0.853  1.00 15.23           C  
ATOM   3071  H   ALA A 201     -47.382  -6.854  -1.392  1.00  8.41           H  
ATOM   3072  HA  ALA A 201     -48.879  -6.655   1.011  1.00 12.18           H  
ATOM   3073 1HB  ALA A 201     -50.790  -7.329  -0.401  1.00 18.27           H  
ATOM   3074 2HB  ALA A 201     -49.771  -6.128  -1.229  1.00 18.27           H  
ATOM   3075 3HB  ALA A 201     -49.663  -7.846  -1.676  1.00 18.27           H  
ATOM   3076  N   PHE A 202     -47.929  -9.663   0.265  1.00  8.02           N  
ATOM   3077  CA  PHE A 202     -47.861 -11.039   0.705  1.00 10.05           C  
ATOM   3078  C   PHE A 202     -46.580 -11.292   1.497  1.00  8.46           C  
ATOM   3079  O   PHE A 202     -46.060 -12.408   1.533  1.00 13.73           O  
ATOM   3080  CB  PHE A 202     -48.017 -11.947  -0.507  1.00 15.08           C  
ATOM   3081  CG  PHE A 202     -49.406 -11.831  -1.047  1.00 15.08           C  
ATOM   3082  CD1 PHE A 202     -49.740 -10.871  -1.989  1.00 15.08           C  
ATOM   3083  CD2 PHE A 202     -50.395 -12.681  -0.584  1.00 15.08           C  
ATOM   3084  CE1 PHE A 202     -51.043 -10.759  -2.439  1.00 15.08           C  
ATOM   3085  CE2 PHE A 202     -51.689 -12.577  -1.041  1.00 15.08           C  
ATOM   3086  CZ  PHE A 202     -52.012 -11.613  -1.965  1.00 15.08           C  
ATOM   3087  H   PHE A 202     -47.257  -9.382  -0.438  1.00  9.62           H  
ATOM   3088  HA  PHE A 202     -48.704 -11.228   1.372  1.00 12.06           H  
ATOM   3089 1HB  PHE A 202     -47.312 -11.662  -1.288  1.00 18.09           H  
ATOM   3090 2HB  PHE A 202     -47.833 -12.984  -0.239  1.00 18.09           H  
ATOM   3091  HD1 PHE A 202     -48.971 -10.192  -2.359  1.00 18.09           H  
ATOM   3092  HD2 PHE A 202     -50.140 -13.438   0.159  1.00 18.09           H  
ATOM   3093  HE1 PHE A 202     -51.304  -9.995  -3.171  1.00 18.09           H  
ATOM   3094  HE2 PHE A 202     -52.458 -13.252  -0.665  1.00 18.09           H  
ATOM   3095  HZ  PHE A 202     -53.036 -11.529  -2.315  1.00 18.09           H  
ATOM   3096  N   ASN A 203     -46.137 -10.242   2.196  1.00  8.63           N  
ATOM   3097  CA  ASN A 203     -44.972 -10.213   3.073  1.00 10.09           C  
ATOM   3098  C   ASN A 203     -43.617 -10.334   2.381  1.00  6.90           C  
ATOM   3099  O   ASN A 203     -42.659 -10.813   2.989  1.00 10.06           O  
ATOM   3100  CB  ASN A 203     -45.088 -11.287   4.145  1.00 15.13           C  
ATOM   3101  CG  ASN A 203     -46.263 -11.070   5.060  1.00 15.13           C  
ATOM   3102  OD1 ASN A 203     -46.546  -9.940   5.473  1.00 15.13           O  
ATOM   3103  ND2 ASN A 203     -46.952 -12.134   5.387  1.00 15.13           N  
ATOM   3104  H   ASN A 203     -46.621  -9.359   2.098  1.00 10.36           H  
ATOM   3105  HA  ASN A 203     -44.972  -9.245   3.578  1.00 12.11           H  
ATOM   3106 1HB  ASN A 203     -45.165 -12.274   3.693  1.00 18.16           H  
ATOM   3107 2HB  ASN A 203     -44.181 -11.283   4.749  1.00 18.16           H  
ATOM   3108 1HD2 ASN A 203     -47.743 -12.049   5.995  1.00 18.16           H  
ATOM   3109 2HD2 ASN A 203     -46.688 -13.030   5.032  1.00 18.16           H  
ATOM   3110  N   ASN A 204     -43.504  -9.838   1.150  1.00  4.66           N  
ATOM   3111  CA  ASN A 204     -42.189  -9.761   0.532  1.00  3.41           C  
ATOM   3112  C   ASN A 204     -41.587  -8.404   0.862  1.00  2.66           C  
ATOM   3113  O   ASN A 204     -42.305  -7.464   1.203  1.00 12.23           O  
ATOM   3114  CB  ASN A 204     -42.247 -10.011  -0.946  1.00  5.12           C  
ATOM   3115  CG  ASN A 204     -42.566 -11.442  -1.240  1.00  5.12           C  
ATOM   3116  OD1 ASN A 204     -42.085 -12.344  -0.545  1.00  5.12           O  
ATOM   3117  ND2 ASN A 204     -43.360 -11.667  -2.246  1.00  5.12           N  
ATOM   3118  H   ASN A 204     -44.313  -9.505   0.629  1.00  5.59           H  
ATOM   3119  HA  ASN A 204     -41.543 -10.517   0.981  1.00  4.09           H  
ATOM   3120 1HB  ASN A 204     -43.000  -9.371  -1.403  1.00  6.14           H  
ATOM   3121 2HB  ASN A 204     -41.286  -9.765  -1.396  1.00  6.14           H  
ATOM   3122 1HD2 ASN A 204     -43.604 -12.602  -2.497  1.00  6.14           H  
ATOM   3123 2HD2 ASN A 204     -43.719 -10.899  -2.771  1.00  6.14           H  
ATOM   3124  N   PHE A 205     -40.270  -8.303   0.806  1.00  5.33           N  
ATOM   3125  CA  PHE A 205     -39.609  -7.073   1.209  1.00  7.29           C  
ATOM   3126  C   PHE A 205     -38.913  -6.371   0.047  1.00  4.37           C  
ATOM   3127  O   PHE A 205     -37.951  -5.630   0.253  1.00  4.01           O  
ATOM   3128  CB  PHE A 205     -38.594  -7.415   2.290  1.00 10.94           C  
ATOM   3129  CG  PHE A 205     -39.236  -8.154   3.423  1.00 10.94           C  
ATOM   3130  CD1 PHE A 205     -39.038  -9.520   3.557  1.00 10.94           C  
ATOM   3131  CD2 PHE A 205     -40.059  -7.507   4.329  1.00 10.94           C  
ATOM   3132  CE1 PHE A 205     -39.645 -10.225   4.578  1.00 10.94           C  
ATOM   3133  CE2 PHE A 205     -40.669  -8.209   5.351  1.00 10.94           C  
ATOM   3134  CZ  PHE A 205     -40.461  -9.569   5.475  1.00 10.94           C  
ATOM   3135  H   PHE A 205     -39.710  -9.085   0.502  1.00  6.40           H  
ATOM   3136  HA  PHE A 205     -40.357  -6.396   1.622  1.00  8.75           H  
ATOM   3137 1HB  PHE A 205     -37.795  -8.030   1.881  1.00 13.12           H  
ATOM   3138 2HB  PHE A 205     -38.150  -6.503   2.683  1.00 13.12           H  
ATOM   3139  HD1 PHE A 205     -38.397 -10.038   2.843  1.00 13.12           H  
ATOM   3140  HD2 PHE A 205     -40.228  -6.434   4.227  1.00 13.12           H  
ATOM   3141  HE1 PHE A 205     -39.481 -11.298   4.673  1.00 13.12           H  
ATOM   3142  HE2 PHE A 205     -41.316  -7.690   6.058  1.00 13.12           H  
ATOM   3143  HZ  PHE A 205     -40.943 -10.122   6.280  1.00 13.12           H  
ATOM   3144  N   GLY A 206     -39.413  -6.591  -1.167  1.00  3.40           N  
ATOM   3145  CA  GLY A 206     -38.854  -5.944  -2.344  1.00  2.56           C  
ATOM   3146  C   GLY A 206     -37.410  -6.361  -2.565  1.00  2.61           C  
ATOM   3147  O   GLY A 206     -37.085  -7.549  -2.610  1.00  2.82           O  
ATOM   3148  H   GLY A 206     -40.201  -7.211  -1.277  1.00  4.08           H  
ATOM   3149 1HA  GLY A 206     -39.453  -6.196  -3.219  1.00  3.07           H  
ATOM   3150 2HA  GLY A 206     -38.909  -4.862  -2.225  1.00  3.07           H  
ATOM   3151  N   CYS A 207     -36.531  -5.364  -2.655  1.00  3.17           N  
ATOM   3152  CA  CYS A 207     -35.110  -5.597  -2.873  1.00  3.61           C  
ATOM   3153  C   CYS A 207     -34.394  -6.099  -1.621  1.00  3.50           C  
ATOM   3154  O   CYS A 207     -33.231  -6.500  -1.686  1.00  3.49           O  
ATOM   3155  CB  CYS A 207     -34.434  -4.320  -3.357  1.00  5.42           C  
ATOM   3156  SG  CYS A 207     -34.969  -3.800  -5.000  1.00  5.42           S  
ATOM   3157  H   CYS A 207     -36.864  -4.405  -2.595  1.00  3.80           H  
ATOM   3158  HA  CYS A 207     -35.007  -6.352  -3.652  1.00  4.33           H  
ATOM   3159 1HB  CYS A 207     -34.644  -3.508  -2.660  1.00  6.50           H  
ATOM   3160 2HB  CYS A 207     -33.354  -4.461  -3.381  1.00  6.50           H  
ATOM   3161  HG  CYS A 207     -36.228  -3.558  -4.661  1.00  6.50           H  
ATOM   3162  N   SER A 208     -35.088  -6.111  -0.478  1.00  3.66           N  
ATOM   3163  CA  SER A 208     -34.501  -6.636   0.743  1.00  3.94           C  
ATOM   3164  C   SER A 208     -34.749  -8.143   0.875  1.00  3.28           C  
ATOM   3165  O   SER A 208     -34.253  -8.769   1.814  1.00  3.59           O  
ATOM   3166  CB  SER A 208     -35.055  -5.917   1.960  1.00  5.91           C  
ATOM   3167  OG  SER A 208     -34.697  -4.562   1.957  1.00  5.91           O  
ATOM   3168  H   SER A 208     -36.039  -5.766  -0.439  1.00  4.39           H  
ATOM   3169  HA  SER A 208     -33.424  -6.471   0.706  1.00  4.73           H  
ATOM   3170 1HB  SER A 208     -36.137  -6.006   1.975  1.00  7.09           H  
ATOM   3171 2HB  SER A 208     -34.675  -6.392   2.863  1.00  7.09           H  
ATOM   3172  HG  SER A 208     -35.126  -4.175   1.189  1.00  7.09           H  
ATOM   3173  N   GLY A 209     -35.496  -8.732  -0.067  1.00  2.72           N  
ATOM   3174  CA  GLY A 209     -35.728 -10.169  -0.037  1.00  2.34           C  
ATOM   3175  C   GLY A 209     -37.202 -10.541  -0.049  1.00  2.09           C  
ATOM   3176  O   GLY A 209     -38.066  -9.670  -0.013  1.00  2.72           O  
ATOM   3177  H   GLY A 209     -35.906  -8.201  -0.827  1.00  3.26           H  
ATOM   3178 1HA  GLY A 209     -35.244 -10.608  -0.908  1.00  2.81           H  
ATOM   3179 2HA  GLY A 209     -35.250 -10.599   0.843  1.00  2.81           H  
ATOM   3180  N   GLY A 210     -37.474 -11.842  -0.122  1.00  1.88           N  
ATOM   3181  CA  GLY A 210     -38.848 -12.346  -0.167  1.00  1.81           C  
ATOM   3182  C   GLY A 210     -38.893 -13.803  -0.619  1.00  2.01           C  
ATOM   3183  O   GLY A 210     -37.859 -14.468  -0.696  1.00  3.17           O  
ATOM   3184  H   GLY A 210     -36.689 -12.484  -0.159  1.00  2.26           H  
ATOM   3185 1HA  GLY A 210     -39.309 -12.247   0.814  1.00  2.17           H  
ATOM   3186 2HA  GLY A 210     -39.431 -11.735  -0.856  1.00  2.17           H  
ATOM   3187  N   LEU A 211     -40.097 -14.315  -0.875  1.00  1.82           N  
ATOM   3188  CA  LEU A 211     -40.231 -15.687  -1.356  1.00  2.77           C  
ATOM   3189  C   LEU A 211     -41.121 -15.756  -2.600  1.00  1.59           C  
ATOM   3190  O   LEU A 211     -42.171 -15.109  -2.637  1.00  1.89           O  
ATOM   3191  CB  LEU A 211     -40.821 -16.591  -0.270  1.00  4.16           C  
ATOM   3192  CG  LEU A 211     -39.974 -16.742   0.995  1.00  4.16           C  
ATOM   3193  CD1 LEU A 211     -40.763 -17.505   2.042  1.00  4.16           C  
ATOM   3194  CD2 LEU A 211     -38.676 -17.468   0.666  1.00  4.16           C  
ATOM   3195  H   LEU A 211     -40.918 -13.732  -0.768  1.00  2.18           H  
ATOM   3196  HA  LEU A 211     -39.239 -16.051  -1.584  1.00  3.32           H  
ATOM   3197 1HB  LEU A 211     -41.789 -16.191   0.028  1.00  4.99           H  
ATOM   3198 2HB  LEU A 211     -40.973 -17.585  -0.688  1.00  4.99           H  
ATOM   3199  HG  LEU A 211     -39.751 -15.758   1.390  1.00  4.99           H  
ATOM   3200 1HD1 LEU A 211     -40.163 -17.599   2.944  1.00  4.99           H  
ATOM   3201 2HD1 LEU A 211     -41.683 -16.967   2.270  1.00  4.99           H  
ATOM   3202 3HD1 LEU A 211     -41.007 -18.497   1.662  1.00  4.99           H  
ATOM   3203 1HD2 LEU A 211     -38.077 -17.566   1.570  1.00  4.99           H  
ATOM   3204 2HD2 LEU A 211     -38.905 -18.458   0.272  1.00  4.99           H  
ATOM   3205 3HD2 LEU A 211     -38.119 -16.901  -0.080  1.00  4.99           H  
ATOM   3206  N   PRO A 212     -40.748 -16.579  -3.594  1.00  1.18           N  
ATOM   3207  CA  PRO A 212     -41.441 -16.838  -4.847  1.00  1.14           C  
ATOM   3208  C   PRO A 212     -42.887 -17.239  -4.635  1.00  0.88           C  
ATOM   3209  O   PRO A 212     -43.759 -16.831  -5.396  1.00  0.99           O  
ATOM   3210  CB  PRO A 212     -40.648 -17.988  -5.459  1.00  1.71           C  
ATOM   3211  CG  PRO A 212     -39.273 -17.790  -4.949  1.00  1.71           C  
ATOM   3212  CD  PRO A 212     -39.456 -17.300  -3.541  1.00  1.71           C  
ATOM   3213  HA  PRO A 212     -41.380 -15.938  -5.470  1.00  1.37           H  
ATOM   3214 1HB  PRO A 212     -41.081 -18.952  -5.157  1.00  2.05           H  
ATOM   3215 2HB  PRO A 212     -40.708 -17.941  -6.557  1.00  2.05           H  
ATOM   3216 1HG  PRO A 212     -38.712 -18.735  -4.998  1.00  2.05           H  
ATOM   3217 2HG  PRO A 212     -38.741 -17.071  -5.584  1.00  2.05           H  
ATOM   3218 1HD  PRO A 212     -39.512 -18.139  -2.830  1.00  2.05           H  
ATOM   3219 2HD  PRO A 212     -38.633 -16.615  -3.308  1.00  2.05           H  
ATOM   3220  N   SER A 213     -43.142 -18.010  -3.576  1.00  1.06           N  
ATOM   3221  CA  SER A 213     -44.484 -18.484  -3.271  1.00  1.37           C  
ATOM   3222  C   SER A 213     -45.429 -17.351  -2.979  1.00  1.31           C  
ATOM   3223  O   SER A 213     -46.625 -17.444  -3.261  1.00  1.57           O  
ATOM   3224  CB  SER A 213     -44.445 -19.385  -2.051  1.00  2.06           C  
ATOM   3225  OG  SER A 213     -44.100 -18.661  -0.896  1.00  2.06           O  
ATOM   3226  H   SER A 213     -42.379 -18.296  -2.980  1.00  1.27           H  
ATOM   3227  HA  SER A 213     -44.861 -19.044  -4.125  1.00  1.64           H  
ATOM   3228 1HB  SER A 213     -45.417 -19.853  -1.909  1.00  2.47           H  
ATOM   3229 2HB  SER A 213     -43.717 -20.179  -2.216  1.00  2.47           H  
ATOM   3230  HG  SER A 213     -44.894 -18.188  -0.609  1.00  2.47           H  
ATOM   3231  N   GLN A 214     -44.890 -16.270  -2.439  1.00  1.58           N  
ATOM   3232  CA  GLN A 214     -45.704 -15.147  -2.066  1.00  1.87           C  
ATOM   3233  C   GLN A 214     -45.959 -14.307  -3.291  1.00  1.68           C  
ATOM   3234  O   GLN A 214     -47.041 -13.746  -3.457  1.00  2.26           O  
ATOM   3235  CB  GLN A 214     -45.019 -14.377  -0.951  1.00  2.81           C  
ATOM   3236  CG  GLN A 214     -44.811 -15.251   0.262  1.00  2.81           C  
ATOM   3237  CD  GLN A 214     -46.092 -15.968   0.576  1.00  2.81           C  
ATOM   3238  OE1 GLN A 214     -46.191 -17.181   0.350  1.00  2.81           O  
ATOM   3239  NE2 GLN A 214     -47.080 -15.220   1.047  1.00  2.81           N  
ATOM   3240  H   GLN A 214     -43.894 -16.212  -2.271  1.00  1.90           H  
ATOM   3241  HA  GLN A 214     -46.666 -15.514  -1.701  1.00  2.24           H  
ATOM   3242 1HB  GLN A 214     -44.041 -14.041  -1.281  1.00  3.37           H  
ATOM   3243 2HB  GLN A 214     -45.605 -13.505  -0.671  1.00  3.37           H  
ATOM   3244 1HG  GLN A 214     -44.036 -15.987   0.056  1.00  3.37           H  
ATOM   3245 2HG  GLN A 214     -44.535 -14.631   1.116  1.00  3.37           H  
ATOM   3246 1HE2 GLN A 214     -47.983 -15.629   1.213  1.00  3.37           H  
ATOM   3247 2HE2 GLN A 214     -46.928 -14.239   1.190  1.00  3.37           H  
ATOM   3248  N   ALA A 215     -44.966 -14.272  -4.177  1.00  1.16           N  
ATOM   3249  CA  ALA A 215     -45.123 -13.596  -5.452  1.00  1.10           C  
ATOM   3250  C   ALA A 215     -46.201 -14.293  -6.282  1.00  1.13           C  
ATOM   3251  O   ALA A 215     -46.998 -13.624  -6.935  1.00  1.38           O  
ATOM   3252  CB  ALA A 215     -43.810 -13.562  -6.200  1.00  1.65           C  
ATOM   3253  H   ALA A 215     -44.083 -14.719  -3.953  1.00  1.39           H  
ATOM   3254  HA  ALA A 215     -45.450 -12.575  -5.258  1.00  1.32           H  
ATOM   3255 1HB  ALA A 215     -43.940 -13.034  -7.145  1.00  1.98           H  
ATOM   3256 2HB  ALA A 215     -43.067 -13.050  -5.597  1.00  1.98           H  
ATOM   3257 3HB  ALA A 215     -43.479 -14.579  -6.397  1.00  1.98           H  
ATOM   3258  N   PHE A 216     -46.257 -15.633  -6.225  1.00  1.05           N  
ATOM   3259  CA  PHE A 216     -47.280 -16.365  -6.963  1.00  1.14           C  
ATOM   3260  C   PHE A 216     -48.661 -16.082  -6.380  1.00  1.61           C  
ATOM   3261  O   PHE A 216     -49.630 -15.958  -7.130  1.00  1.89           O  
ATOM   3262  CB  PHE A 216     -47.032 -17.878  -6.938  1.00  1.71           C  
ATOM   3263  CG  PHE A 216     -45.919 -18.366  -7.829  1.00  1.71           C  
ATOM   3264  CD1 PHE A 216     -44.779 -18.930  -7.282  1.00  1.71           C  
ATOM   3265  CD2 PHE A 216     -46.008 -18.277  -9.211  1.00  1.71           C  
ATOM   3266  CE1 PHE A 216     -43.753 -19.385  -8.083  1.00  1.71           C  
ATOM   3267  CE2 PHE A 216     -44.984 -18.738 -10.018  1.00  1.71           C  
ATOM   3268  CZ  PHE A 216     -43.855 -19.291  -9.451  1.00  1.71           C  
ATOM   3269  H   PHE A 216     -45.565 -16.143  -5.687  1.00  1.26           H  
ATOM   3270  HA  PHE A 216     -47.269 -16.023  -7.998  1.00  1.37           H  
ATOM   3271 1HB  PHE A 216     -46.802 -18.184  -5.918  1.00  2.05           H  
ATOM   3272 2HB  PHE A 216     -47.944 -18.394  -7.230  1.00  2.05           H  
ATOM   3273  HD1 PHE A 216     -44.696 -19.013  -6.202  1.00  2.05           H  
ATOM   3274  HD2 PHE A 216     -46.897 -17.840  -9.660  1.00  2.05           H  
ATOM   3275  HE1 PHE A 216     -42.866 -19.823  -7.631  1.00  2.05           H  
ATOM   3276  HE2 PHE A 216     -45.067 -18.667 -11.101  1.00  2.05           H  
ATOM   3277  HZ  PHE A 216     -43.045 -19.653 -10.079  1.00  2.05           H  
ATOM   3278  N   GLU A 217     -48.741 -15.932  -5.048  1.00  1.93           N  
ATOM   3279  CA  GLU A 217     -50.006 -15.574  -4.413  1.00  2.73           C  
ATOM   3280  C   GLU A 217     -50.454 -14.201  -4.878  1.00  3.02           C  
ATOM   3281  O   GLU A 217     -51.641 -14.000  -5.135  1.00  4.07           O  
ATOM   3282  CB  GLU A 217     -49.894 -15.590  -2.884  1.00  4.09           C  
ATOM   3283  CG  GLU A 217     -49.776 -16.974  -2.268  1.00  4.09           C  
ATOM   3284  CD  GLU A 217     -49.586 -16.946  -0.775  1.00  4.09           C  
ATOM   3285  OE1 GLU A 217     -49.424 -15.881  -0.230  1.00  4.09           O  
ATOM   3286  OE2 GLU A 217     -49.618 -17.994  -0.175  1.00  4.09           O  
ATOM   3287  H   GLU A 217     -47.925 -16.090  -4.468  1.00  2.32           H  
ATOM   3288  HA  GLU A 217     -50.761 -16.299  -4.712  1.00  3.28           H  
ATOM   3289 1HB  GLU A 217     -49.024 -15.012  -2.576  1.00  4.91           H  
ATOM   3290 2HB  GLU A 217     -50.773 -15.110  -2.454  1.00  4.91           H  
ATOM   3291 1HG  GLU A 217     -50.684 -17.532  -2.492  1.00  4.91           H  
ATOM   3292 2HG  GLU A 217     -48.944 -17.501  -2.729  1.00  4.91           H  
ATOM   3293  N   TYR A 218     -49.509 -13.273  -5.013  1.00  2.74           N  
ATOM   3294  CA  TYR A 218     -49.814 -11.945  -5.522  1.00  3.57           C  
ATOM   3295  C   TYR A 218     -50.397 -11.978  -6.920  1.00  3.28           C  
ATOM   3296  O   TYR A 218     -51.407 -11.326  -7.194  1.00  4.13           O  
ATOM   3297  CB  TYR A 218     -48.597 -11.031  -5.557  1.00  5.35           C  
ATOM   3298  CG  TYR A 218     -49.017  -9.740  -6.204  1.00  5.35           C  
ATOM   3299  CD1 TYR A 218     -49.599  -8.744  -5.440  1.00  5.35           C  
ATOM   3300  CD2 TYR A 218     -48.891  -9.587  -7.579  1.00  5.35           C  
ATOM   3301  CE1 TYR A 218     -50.056  -7.598  -6.050  1.00  5.35           C  
ATOM   3302  CE2 TYR A 218     -49.357  -8.446  -8.192  1.00  5.35           C  
ATOM   3303  CZ  TYR A 218     -49.937  -7.457  -7.430  1.00  5.35           C  
ATOM   3304  OH  TYR A 218     -50.417  -6.324  -8.032  1.00  5.35           O  
ATOM   3305  H   TYR A 218     -48.554 -13.496  -4.744  1.00  3.29           H  
ATOM   3306  HA  TYR A 218     -50.561 -11.496  -4.875  1.00  4.28           H  
ATOM   3307 1HB  TYR A 218     -48.236 -10.825  -4.549  1.00  6.43           H  
ATOM   3308 2HB  TYR A 218     -47.789 -11.471  -6.137  1.00  6.43           H  
ATOM   3309  HD1 TYR A 218     -49.705  -8.869  -4.362  1.00  6.43           H  
ATOM   3310  HD2 TYR A 218     -48.442 -10.379  -8.177  1.00  6.43           H  
ATOM   3311  HE1 TYR A 218     -50.523  -6.814  -5.456  1.00  6.43           H  
ATOM   3312  HE2 TYR A 218     -49.273  -8.331  -9.273  1.00  6.43           H  
ATOM   3313  HH  TYR A 218     -50.157  -6.323  -8.957  1.00  6.43           H  
ATOM   3314  N   VAL A 219     -49.724 -12.708  -7.813  1.00  2.56           N  
ATOM   3315  CA  VAL A 219     -50.134 -12.786  -9.205  1.00  2.65           C  
ATOM   3316  C   VAL A 219     -51.536 -13.378  -9.293  1.00  3.15           C  
ATOM   3317  O   VAL A 219     -52.397 -12.861 -10.007  1.00  3.92           O  
ATOM   3318  CB  VAL A 219     -49.112 -13.626  -9.997  1.00  3.97           C  
ATOM   3319  CG1 VAL A 219     -49.598 -13.873 -11.412  1.00  3.97           C  
ATOM   3320  CG2 VAL A 219     -47.782 -12.896 -10.011  1.00  3.97           C  
ATOM   3321  H   VAL A 219     -48.889 -13.200  -7.521  1.00  3.07           H  
ATOM   3322  HA  VAL A 219     -50.149 -11.780  -9.627  1.00  3.18           H  
ATOM   3323  HB  VAL A 219     -48.993 -14.596  -9.511  1.00  4.77           H  
ATOM   3324 1HG1 VAL A 219     -48.860 -14.478 -11.944  1.00  4.77           H  
ATOM   3325 2HG1 VAL A 219     -50.550 -14.405 -11.382  1.00  4.77           H  
ATOM   3326 3HG1 VAL A 219     -49.720 -12.925 -11.920  1.00  4.77           H  
ATOM   3327 1HG2 VAL A 219     -47.047 -13.484 -10.559  1.00  4.77           H  
ATOM   3328 2HG2 VAL A 219     -47.917 -11.930 -10.490  1.00  4.77           H  
ATOM   3329 3HG2 VAL A 219     -47.437 -12.742  -8.992  1.00  4.77           H  
ATOM   3330  N   LYS A 220     -51.785 -14.442  -8.536  1.00  2.95           N  
ATOM   3331  CA  LYS A 220     -53.118 -15.027  -8.463  1.00  4.00           C  
ATOM   3332  C   LYS A 220     -54.149 -13.997  -7.985  1.00  5.57           C  
ATOM   3333  O   LYS A 220     -55.189 -13.804  -8.615  1.00  8.94           O  
ATOM   3334  CB  LYS A 220     -53.127 -16.239  -7.520  1.00  6.00           C  
ATOM   3335  CG  LYS A 220     -54.492 -16.906  -7.370  1.00  6.00           C  
ATOM   3336  CD  LYS A 220     -54.440 -18.118  -6.444  1.00  6.00           C  
ATOM   3337  CE  LYS A 220     -55.835 -18.698  -6.220  1.00  6.00           C  
ATOM   3338  NZ  LYS A 220     -55.825 -19.852  -5.282  1.00  6.00           N  
ATOM   3339  H   LYS A 220     -51.040 -14.857  -7.988  1.00  3.54           H  
ATOM   3340  HA  LYS A 220     -53.409 -15.353  -9.461  1.00  4.80           H  
ATOM   3341 1HB  LYS A 220     -52.430 -16.991  -7.885  1.00  7.20           H  
ATOM   3342 2HB  LYS A 220     -52.791 -15.936  -6.529  1.00  7.20           H  
ATOM   3343 1HG  LYS A 220     -55.199 -16.183  -6.963  1.00  7.20           H  
ATOM   3344 2HG  LYS A 220     -54.849 -17.222  -8.348  1.00  7.20           H  
ATOM   3345 1HD  LYS A 220     -53.801 -18.886  -6.880  1.00  7.20           H  
ATOM   3346 2HD  LYS A 220     -54.025 -17.824  -5.481  1.00  7.20           H  
ATOM   3347 1HE  LYS A 220     -56.479 -17.922  -5.809  1.00  7.20           H  
ATOM   3348 2HE  LYS A 220     -56.246 -19.025  -7.175  1.00  7.20           H  
ATOM   3349 1HZ  LYS A 220     -56.764 -20.200  -5.161  1.00  7.20           H  
ATOM   3350 2HZ  LYS A 220     -55.247 -20.598  -5.644  1.00  7.20           H  
ATOM   3351 3HZ  LYS A 220     -55.458 -19.565  -4.387  1.00  7.20           H  
ATOM   3352  N   TYR A 221     -53.835 -13.328  -6.876  1.00  5.16           N  
ATOM   3353  CA  TYR A 221     -54.715 -12.362  -6.219  1.00  8.02           C  
ATOM   3354  C   TYR A 221     -55.245 -11.256  -7.132  1.00  5.96           C  
ATOM   3355  O   TYR A 221     -56.455 -11.023  -7.173  1.00  6.50           O  
ATOM   3356  CB  TYR A 221     -53.975 -11.757  -5.026  1.00 12.03           C  
ATOM   3357  CG  TYR A 221     -54.732 -10.690  -4.279  1.00 12.03           C  
ATOM   3358  CD1 TYR A 221     -55.777 -11.042  -3.438  1.00 12.03           C  
ATOM   3359  CD2 TYR A 221     -54.363  -9.364  -4.412  1.00 12.03           C  
ATOM   3360  CE1 TYR A 221     -56.459 -10.065  -2.739  1.00 12.03           C  
ATOM   3361  CE2 TYR A 221     -55.043  -8.386  -3.714  1.00 12.03           C  
ATOM   3362  CZ  TYR A 221     -56.089  -8.732  -2.882  1.00 12.03           C  
ATOM   3363  OH  TYR A 221     -56.768  -7.757  -2.186  1.00 12.03           O  
ATOM   3364  H   TYR A 221     -52.952 -13.522  -6.427  1.00  6.19           H  
ATOM   3365  HA  TYR A 221     -55.580 -12.908  -5.842  1.00  9.62           H  
ATOM   3366 1HB  TYR A 221     -53.728 -12.551  -4.323  1.00 14.44           H  
ATOM   3367 2HB  TYR A 221     -53.037 -11.327  -5.366  1.00 14.44           H  
ATOM   3368  HD1 TYR A 221     -56.061 -12.089  -3.329  1.00 14.44           H  
ATOM   3369  HD2 TYR A 221     -53.537  -9.092  -5.068  1.00 14.44           H  
ATOM   3370  HE1 TYR A 221     -57.283 -10.339  -2.080  1.00 14.44           H  
ATOM   3371  HE2 TYR A 221     -54.754  -7.341  -3.820  1.00 14.44           H  
ATOM   3372  HH  TYR A 221     -56.436  -6.893  -2.444  1.00 14.44           H  
ATOM   3373  N   ASN A 222     -54.365 -10.572  -7.861  1.00  5.69           N  
ATOM   3374  CA  ASN A 222     -54.851  -9.518  -8.760  1.00  6.09           C  
ATOM   3375  C   ASN A 222     -55.078  -9.974 -10.202  1.00  6.78           C  
ATOM   3376  O   ASN A 222     -55.239  -9.138 -11.094  1.00 12.88           O  
ATOM   3377  CB  ASN A 222     -53.960  -8.285  -8.736  1.00  9.13           C  
ATOM   3378  CG  ASN A 222     -54.177  -7.451  -7.503  1.00  9.13           C  
ATOM   3379  OD1 ASN A 222     -55.255  -7.525  -6.901  1.00  9.13           O  
ATOM   3380  ND2 ASN A 222     -53.226  -6.635  -7.133  1.00  9.13           N  
ATOM   3381  H   ASN A 222     -53.374 -10.786  -7.791  1.00  6.83           H  
ATOM   3382  HA  ASN A 222     -55.827  -9.200  -8.390  1.00  7.31           H  
ATOM   3383 1HB  ASN A 222     -52.913  -8.590  -8.769  1.00 10.96           H  
ATOM   3384 2HB  ASN A 222     -54.166  -7.673  -9.616  1.00 10.96           H  
ATOM   3385 1HD2 ASN A 222     -53.357  -6.051  -6.333  1.00 10.96           H  
ATOM   3386 2HD2 ASN A 222     -52.370  -6.582  -7.647  1.00 10.96           H  
ATOM   3387  N   GLY A 223     -55.100 -11.285 -10.443  1.00  5.73           N  
ATOM   3388  CA  GLY A 223     -55.386 -11.790 -11.776  1.00  7.69           C  
ATOM   3389  C   GLY A 223     -54.207 -11.731 -12.744  1.00  5.85           C  
ATOM   3390  O   GLY A 223     -54.397 -11.895 -13.952  1.00  6.69           O  
ATOM   3391  H   GLY A 223     -54.966 -11.959  -9.699  1.00  6.88           H  
ATOM   3392 1HA  GLY A 223     -55.729 -12.822 -11.691  1.00  9.23           H  
ATOM   3393 2HA  GLY A 223     -56.222 -11.228 -12.191  1.00  9.23           H  
ATOM   3394  N   GLY A 224     -52.993 -11.522 -12.246  1.00  4.24           N  
ATOM   3395  CA  GLY A 224     -51.876 -11.524 -13.160  1.00  3.60           C  
ATOM   3396  C   GLY A 224     -50.691 -10.637 -12.814  1.00  3.20           C  
ATOM   3397  O   GLY A 224     -50.671  -9.952 -11.792  1.00  4.13           O  
ATOM   3398  H   GLY A 224     -52.836 -11.405 -11.255  1.00  5.09           H  
ATOM   3399 1HA  GLY A 224     -51.524 -12.546 -13.239  1.00  4.32           H  
ATOM   3400 2HA  GLY A 224     -52.239 -11.249 -14.145  1.00  4.32           H  
ATOM   3401  N   LEU A 225     -49.695 -10.691 -13.699  1.00  2.51           N  
ATOM   3402  CA  LEU A 225     -48.461  -9.926 -13.594  1.00  2.41           C  
ATOM   3403  C   LEU A 225     -48.120  -9.244 -14.900  1.00  2.45           C  
ATOM   3404  O   LEU A 225     -48.132  -9.866 -15.968  1.00  2.50           O  
ATOM   3405  CB  LEU A 225     -47.284 -10.812 -13.185  1.00  3.62           C  
ATOM   3406  CG  LEU A 225     -45.913 -10.116 -13.131  1.00  3.62           C  
ATOM   3407  CD1 LEU A 225     -45.915  -9.055 -12.036  1.00  3.62           C  
ATOM   3408  CD2 LEU A 225     -44.837 -11.155 -12.871  1.00  3.62           C  
ATOM   3409  H   LEU A 225     -49.819 -11.309 -14.492  1.00  3.01           H  
ATOM   3410  HA  LEU A 225     -48.597  -9.158 -12.834  1.00  2.89           H  
ATOM   3411 1HB  LEU A 225     -47.484 -11.202 -12.202  1.00  4.34           H  
ATOM   3412 2HB  LEU A 225     -47.209 -11.646 -13.875  1.00  4.34           H  
ATOM   3413  HG  LEU A 225     -45.715  -9.621 -14.079  1.00  4.34           H  
ATOM   3414 1HD1 LEU A 225     -44.941  -8.565 -12.007  1.00  4.34           H  
ATOM   3415 2HD1 LEU A 225     -46.687  -8.314 -12.244  1.00  4.34           H  
ATOM   3416 3HD1 LEU A 225     -46.115  -9.526 -11.075  1.00  4.34           H  
ATOM   3417 1HD2 LEU A 225     -43.862 -10.665 -12.837  1.00  4.34           H  
ATOM   3418 2HD2 LEU A 225     -45.027 -11.649 -11.918  1.00  4.34           H  
ATOM   3419 3HD2 LEU A 225     -44.844 -11.893 -13.671  1.00  4.34           H  
ATOM   3420  N   ASP A 226     -47.823  -7.955 -14.784  1.00  2.81           N  
ATOM   3421  CA  ASP A 226     -47.447  -7.091 -15.885  1.00  3.70           C  
ATOM   3422  C   ASP A 226     -46.158  -7.536 -16.557  1.00  2.97           C  
ATOM   3423  O   ASP A 226     -45.277  -8.103 -15.907  1.00  2.78           O  
ATOM   3424  CB  ASP A 226     -47.282  -5.668 -15.377  1.00  5.55           C  
ATOM   3425  CG  ASP A 226     -48.601  -5.084 -14.927  1.00  5.55           C  
ATOM   3426  OD1 ASP A 226     -49.601  -5.688 -15.213  1.00  5.55           O  
ATOM   3427  OD2 ASP A 226     -48.604  -4.061 -14.284  1.00  5.55           O  
ATOM   3428  H   ASP A 226     -47.860  -7.549 -13.860  1.00  3.37           H  
ATOM   3429  HA  ASP A 226     -48.241  -7.107 -16.623  1.00  4.44           H  
ATOM   3430 1HB  ASP A 226     -46.579  -5.648 -14.545  1.00  6.66           H  
ATOM   3431 2HB  ASP A 226     -46.878  -5.045 -16.173  1.00  6.66           H  
ATOM   3432  N   THR A 227     -46.049  -7.243 -17.853  1.00  3.29           N  
ATOM   3433  CA  THR A 227     -44.871  -7.623 -18.628  1.00  3.49           C  
ATOM   3434  C   THR A 227     -43.705  -6.686 -18.379  1.00  3.90           C  
ATOM   3435  O   THR A 227     -43.898  -5.555 -17.932  1.00  4.93           O  
ATOM   3436  CB  THR A 227     -45.160  -7.593 -20.138  1.00  5.24           C  
ATOM   3437  OG1 THR A 227     -45.452  -6.242 -20.539  1.00  5.24           O  
ATOM   3438  CG2 THR A 227     -46.344  -8.487 -20.471  1.00  5.24           C  
ATOM   3439  H   THR A 227     -46.829  -6.782 -18.308  1.00  3.95           H  
ATOM   3440  HA  THR A 227     -44.580  -8.631 -18.342  1.00  4.19           H  
ATOM   3441  HB  THR A 227     -44.285  -7.946 -20.684  1.00  6.28           H  
ATOM   3442  HG1 THR A 227     -45.803  -6.245 -21.433  1.00  6.28           H  
ATOM   3443 1HG2 THR A 227     -46.532  -8.453 -21.544  1.00  6.28           H  
ATOM   3444 2HG2 THR A 227     -46.121  -9.512 -20.175  1.00  6.28           H  
ATOM   3445 3HG2 THR A 227     -47.227  -8.140 -19.937  1.00  6.28           H  
ATOM   3446  N   GLU A 228     -42.502  -7.155 -18.711  1.00  4.28           N  
ATOM   3447  CA  GLU A 228     -41.291  -6.356 -18.559  1.00  5.37           C  
ATOM   3448  C   GLU A 228     -41.281  -5.238 -19.564  1.00  5.20           C  
ATOM   3449  O   GLU A 228     -40.762  -4.159 -19.296  1.00  5.65           O  
ATOM   3450  CB  GLU A 228     -40.014  -7.157 -18.719  1.00  8.05           C  
ATOM   3451  CG  GLU A 228     -38.814  -6.294 -18.387  1.00  8.05           C  
ATOM   3452  CD  GLU A 228     -37.479  -6.968 -18.382  1.00  8.05           C  
ATOM   3453  OE1 GLU A 228     -37.342  -8.041 -18.927  1.00  8.05           O  
ATOM   3454  OE2 GLU A 228     -36.582  -6.396 -17.801  1.00  8.05           O  
ATOM   3455  H   GLU A 228     -42.437  -8.095 -19.070  1.00  5.14           H  
ATOM   3456  HA  GLU A 228     -41.294  -5.911 -17.565  1.00  6.44           H  
ATOM   3457 1HB  GLU A 228     -40.015  -8.023 -18.062  1.00  9.67           H  
ATOM   3458 2HB  GLU A 228     -39.919  -7.510 -19.745  1.00  9.67           H  
ATOM   3459 1HG  GLU A 228     -38.779  -5.486 -19.117  1.00  9.67           H  
ATOM   3460 2HG  GLU A 228     -38.983  -5.848 -17.408  1.00  9.67           H  
ATOM   3461  N   GLU A 229     -41.835  -5.501 -20.744  1.00  4.99           N  
ATOM   3462  CA  GLU A 229     -41.950  -4.474 -21.765  1.00  5.09           C  
ATOM   3463  C   GLU A 229     -42.649  -3.263 -21.164  1.00  4.93           C  
ATOM   3464  O   GLU A 229     -42.189  -2.130 -21.322  1.00  5.03           O  
ATOM   3465  CB  GLU A 229     -42.723  -4.992 -22.974  1.00  7.63           C  
ATOM   3466  CG  GLU A 229     -42.846  -3.991 -24.114  1.00  7.63           C  
ATOM   3467  CD  GLU A 229     -43.556  -4.556 -25.314  1.00  7.63           C  
ATOM   3468  OE1 GLU A 229     -43.923  -5.706 -25.276  1.00  7.63           O  
ATOM   3469  OE2 GLU A 229     -43.730  -3.837 -26.270  1.00  7.63           O  
ATOM   3470  H   GLU A 229     -42.212  -6.422 -20.927  1.00  5.99           H  
ATOM   3471  HA  GLU A 229     -40.949  -4.174 -22.081  1.00  6.11           H  
ATOM   3472 1HB  GLU A 229     -42.239  -5.887 -23.365  1.00  9.16           H  
ATOM   3473 2HB  GLU A 229     -43.731  -5.270 -22.669  1.00  9.16           H  
ATOM   3474 1HG  GLU A 229     -43.396  -3.119 -23.760  1.00  9.16           H  
ATOM   3475 2HG  GLU A 229     -41.849  -3.664 -24.405  1.00  9.16           H  
ATOM   3476  N   ALA A 230     -43.759  -3.508 -20.461  1.00  5.69           N  
ATOM   3477  CA  ALA A 230     -44.458  -2.435 -19.773  1.00  5.90           C  
ATOM   3478  C   ALA A 230     -43.629  -1.865 -18.614  1.00  5.55           C  
ATOM   3479  O   ALA A 230     -43.535  -0.647 -18.460  1.00  8.05           O  
ATOM   3480  CB  ALA A 230     -45.795  -2.934 -19.253  1.00  8.85           C  
ATOM   3481  H   ALA A 230     -44.128  -4.455 -20.399  1.00  6.83           H  
ATOM   3482  HA  ALA A 230     -44.634  -1.631 -20.490  1.00  7.08           H  
ATOM   3483 1HB  ALA A 230     -46.324  -2.114 -18.765  1.00 10.62           H  
ATOM   3484 2HB  ALA A 230     -46.395  -3.308 -20.083  1.00 10.62           H  
ATOM   3485 3HB  ALA A 230     -45.631  -3.736 -18.536  1.00 10.62           H  
ATOM   3486  N   TYR A 231     -43.033  -2.742 -17.795  1.00  4.73           N  
ATOM   3487  CA  TYR A 231     -42.238  -2.306 -16.639  1.00  4.81           C  
ATOM   3488  C   TYR A 231     -40.841  -2.956 -16.558  1.00  4.69           C  
ATOM   3489  O   TYR A 231     -40.653  -3.927 -15.818  1.00  4.19           O  
ATOM   3490  CB  TYR A 231     -43.017  -2.579 -15.356  1.00  7.21           C  
ATOM   3491  CG  TYR A 231     -44.325  -1.837 -15.295  1.00  7.21           C  
ATOM   3492  CD1 TYR A 231     -45.488  -2.462 -15.705  1.00  7.21           C  
ATOM   3493  CD2 TYR A 231     -44.360  -0.529 -14.840  1.00  7.21           C  
ATOM   3494  CE1 TYR A 231     -46.688  -1.783 -15.668  1.00  7.21           C  
ATOM   3495  CE2 TYR A 231     -45.559   0.150 -14.799  1.00  7.21           C  
ATOM   3496  CZ  TYR A 231     -46.717  -0.473 -15.213  1.00  7.21           C  
ATOM   3497  OH  TYR A 231     -47.911   0.205 -15.166  1.00  7.21           O  
ATOM   3498  H   TYR A 231     -43.146  -3.734 -17.959  1.00  5.68           H  
ATOM   3499  HA  TYR A 231     -42.094  -1.229 -16.714  1.00  5.77           H  
ATOM   3500 1HB  TYR A 231     -43.237  -3.641 -15.287  1.00  8.66           H  
ATOM   3501 2HB  TYR A 231     -42.420  -2.302 -14.488  1.00  8.66           H  
ATOM   3502  HD1 TYR A 231     -45.451  -3.490 -16.062  1.00  8.66           H  
ATOM   3503  HD2 TYR A 231     -43.442  -0.037 -14.517  1.00  8.66           H  
ATOM   3504  HE1 TYR A 231     -47.604  -2.274 -15.992  1.00  8.66           H  
ATOM   3505  HE2 TYR A 231     -45.590   1.179 -14.441  1.00  8.66           H  
ATOM   3506  HH  TYR A 231     -48.140   0.357 -14.243  1.00  8.66           H  
ATOM   3507  N   PRO A 232     -39.856  -2.424 -17.303  1.00  5.29           N  
ATOM   3508  CA  PRO A 232     -38.452  -2.839 -17.405  1.00  5.19           C  
ATOM   3509  C   PRO A 232     -37.805  -2.986 -16.035  1.00  4.62           C  
ATOM   3510  O   PRO A 232     -37.994  -2.137 -15.161  1.00  4.84           O  
ATOM   3511  CB  PRO A 232     -37.807  -1.695 -18.191  1.00  7.79           C  
ATOM   3512  CG  PRO A 232     -38.912  -1.168 -19.034  1.00  7.79           C  
ATOM   3513  CD  PRO A 232     -40.117  -1.235 -18.141  1.00  7.79           C  
ATOM   3514  HA  PRO A 232     -38.385  -3.771 -17.968  1.00  6.23           H  
ATOM   3515 1HB  PRO A 232     -37.402  -0.943 -17.499  1.00  9.34           H  
ATOM   3516 2HB  PRO A 232     -36.963  -2.076 -18.784  1.00  9.34           H  
ATOM   3517 1HG  PRO A 232     -38.685  -0.145 -19.367  1.00  9.34           H  
ATOM   3518 2HG  PRO A 232     -39.025  -1.782 -19.940  1.00  9.34           H  
ATOM   3519 1HD  PRO A 232     -40.194  -0.334 -17.515  1.00  9.34           H  
ATOM   3520 2HD  PRO A 232     -41.007  -1.385 -18.759  1.00  9.34           H  
ATOM   3521  N   TYR A 233     -37.028  -4.057 -15.845  1.00  4.21           N  
ATOM   3522  CA  TYR A 233     -36.388  -4.259 -14.547  1.00  3.90           C  
ATOM   3523  C   TYR A 233     -35.378  -3.157 -14.254  1.00  4.15           C  
ATOM   3524  O   TYR A 233     -34.520  -2.854 -15.082  1.00  4.30           O  
ATOM   3525  CB  TYR A 233     -35.709  -5.623 -14.454  1.00  5.85           C  
ATOM   3526  CG  TYR A 233     -35.090  -5.860 -13.091  1.00  5.85           C  
ATOM   3527  CD1 TYR A 233     -35.907  -6.145 -12.007  1.00  5.85           C  
ATOM   3528  CD2 TYR A 233     -33.715  -5.784 -12.920  1.00  5.85           C  
ATOM   3529  CE1 TYR A 233     -35.358  -6.356 -10.759  1.00  5.85           C  
ATOM   3530  CE2 TYR A 233     -33.164  -5.994 -11.672  1.00  5.85           C  
ATOM   3531  CZ  TYR A 233     -33.979  -6.281 -10.594  1.00  5.85           C  
ATOM   3532  OH  TYR A 233     -33.433  -6.494  -9.346  1.00  5.85           O  
ATOM   3533  H   TYR A 233     -36.890  -4.742 -16.588  1.00  5.05           H  
ATOM   3534  HA  TYR A 233     -37.150  -4.213 -13.786  1.00  4.68           H  
ATOM   3535 1HB  TYR A 233     -36.435  -6.414 -14.648  1.00  7.02           H  
ATOM   3536 2HB  TYR A 233     -34.926  -5.699 -15.208  1.00  7.02           H  
ATOM   3537  HD1 TYR A 233     -36.985  -6.202 -12.143  1.00  7.02           H  
ATOM   3538  HD2 TYR A 233     -33.070  -5.557 -13.769  1.00  7.02           H  
ATOM   3539  HE1 TYR A 233     -36.003  -6.580  -9.910  1.00  7.02           H  
ATOM   3540  HE2 TYR A 233     -32.084  -5.933 -11.538  1.00  7.02           H  
ATOM   3541  HH  TYR A 233     -32.472  -6.562  -9.416  1.00  7.02           H  
ATOM   3542  N   ALA A 234     -35.490  -2.550 -13.072  1.00  4.53           N  
ATOM   3543  CA  ALA A 234     -34.598  -1.463 -12.693  1.00  5.21           C  
ATOM   3544  C   ALA A 234     -33.661  -1.887 -11.573  1.00  4.85           C  
ATOM   3545  O   ALA A 234     -32.459  -1.623 -11.631  1.00  7.01           O  
ATOM   3546  CB  ALA A 234     -35.404  -0.245 -12.268  1.00  7.81           C  
ATOM   3547  H   ALA A 234     -36.209  -2.836 -12.416  1.00  5.44           H  
ATOM   3548  HA  ALA A 234     -33.990  -1.202 -13.559  1.00  6.25           H  
ATOM   3549 1HB  ALA A 234     -34.724   0.569 -12.014  1.00  9.38           H  
ATOM   3550 2HB  ALA A 234     -36.050   0.066 -13.089  1.00  9.38           H  
ATOM   3551 3HB  ALA A 234     -36.012  -0.492 -11.401  1.00  9.38           H  
ATOM   3552  N   GLY A 235     -34.202  -2.553 -10.560  1.00  3.99           N  
ATOM   3553  CA  GLY A 235     -33.386  -2.996  -9.442  1.00  4.91           C  
ATOM   3554  C   GLY A 235     -33.413  -1.988  -8.312  1.00  5.37           C  
ATOM   3555  O   GLY A 235     -32.367  -1.533  -7.846  1.00 11.19           O  
ATOM   3556  H   GLY A 235     -35.197  -2.741 -10.554  1.00  4.79           H  
ATOM   3557 1HA  GLY A 235     -33.756  -3.952  -9.078  1.00  5.89           H  
ATOM   3558 2HA  GLY A 235     -32.361  -3.152  -9.775  1.00  5.89           H  
ATOM   3559  N   LYS A 236     -34.615  -1.629  -7.882  1.00  3.49           N  
ATOM   3560  CA  LYS A 236     -34.775  -0.683  -6.790  1.00  3.80           C  
ATOM   3561  C   LYS A 236     -36.175  -0.750  -6.197  1.00  3.27           C  
ATOM   3562  O   LYS A 236     -37.107  -1.254  -6.823  1.00  3.56           O  
ATOM   3563  CB  LYS A 236     -34.474   0.733  -7.280  1.00  5.70           C  
ATOM   3564  CG  LYS A 236     -35.410   1.234  -8.371  1.00  5.70           C  
ATOM   3565  CD  LYS A 236     -35.004   2.623  -8.839  1.00  5.70           C  
ATOM   3566  CE  LYS A 236     -35.935   3.146  -9.922  1.00  5.70           C  
ATOM   3567  NZ  LYS A 236     -35.541   4.509 -10.378  1.00  5.70           N  
ATOM   3568  H   LYS A 236     -35.434  -2.033  -8.312  1.00  4.19           H  
ATOM   3569  HA  LYS A 236     -34.066  -0.940  -6.003  1.00  4.56           H  
ATOM   3570 1HB  LYS A 236     -34.536   1.429  -6.443  1.00  6.84           H  
ATOM   3571 2HB  LYS A 236     -33.456   0.778  -7.666  1.00  6.84           H  
ATOM   3572 1HG  LYS A 236     -35.382   0.550  -9.220  1.00  6.84           H  
ATOM   3573 2HG  LYS A 236     -36.430   1.271  -7.989  1.00  6.84           H  
ATOM   3574 1HD  LYS A 236     -35.024   3.311  -7.992  1.00  6.84           H  
ATOM   3575 2HD  LYS A 236     -33.988   2.590  -9.232  1.00  6.84           H  
ATOM   3576 1HE  LYS A 236     -35.911   2.468 -10.774  1.00  6.84           H  
ATOM   3577 2HE  LYS A 236     -36.952   3.185  -9.533  1.00  6.84           H  
ATOM   3578 1HZ  LYS A 236     -36.179   4.822 -11.095  1.00  6.84           H  
ATOM   3579 2HZ  LYS A 236     -35.572   5.148  -9.596  1.00  6.84           H  
ATOM   3580 3HZ  LYS A 236     -34.603   4.481 -10.752  1.00  6.84           H  
ATOM   3581  N   ASP A 237     -36.326  -0.231  -4.988  1.00  3.49           N  
ATOM   3582  CA  ASP A 237     -37.633  -0.199  -4.348  1.00  3.50           C  
ATOM   3583  C   ASP A 237     -38.369   1.071  -4.762  1.00  3.77           C  
ATOM   3584  O   ASP A 237     -37.861   2.176  -4.565  1.00 11.76           O  
ATOM   3585  CB  ASP A 237     -37.485  -0.258  -2.824  1.00  5.25           C  
ATOM   3586  CG  ASP A 237     -36.973  -1.604  -2.317  1.00  5.25           C  
ATOM   3587  OD1 ASP A 237     -37.427  -2.617  -2.794  1.00  5.25           O  
ATOM   3588  OD2 ASP A 237     -36.117  -1.603  -1.467  1.00  5.25           O  
ATOM   3589  H   ASP A 237     -35.528   0.164  -4.509  1.00  4.19           H  
ATOM   3590  HA  ASP A 237     -38.213  -1.060  -4.682  1.00  4.20           H  
ATOM   3591 1HB  ASP A 237     -36.797   0.522  -2.496  1.00  6.30           H  
ATOM   3592 2HB  ASP A 237     -38.451  -0.057  -2.359  1.00  6.30           H  
ATOM   3593  N   GLY A 238     -39.566   0.919  -5.322  1.00  9.29           N  
ATOM   3594  CA  GLY A 238     -40.335   2.076  -5.762  1.00  9.53           C  
ATOM   3595  C   GLY A 238     -41.833   1.937  -5.496  1.00  7.05           C  
ATOM   3596  O   GLY A 238     -42.255   1.249  -4.566  1.00  6.95           O  
ATOM   3597  H   GLY A 238     -39.944  -0.009  -5.476  1.00 11.15           H  
ATOM   3598 1HA  GLY A 238     -39.961   2.968  -5.260  1.00 11.44           H  
ATOM   3599 2HA  GLY A 238     -40.171   2.226  -6.829  1.00 11.44           H  
ATOM   3600  N   GLU A 239     -42.624   2.628  -6.312  1.00  7.07           N  
ATOM   3601  CA  GLU A 239     -44.079   2.665  -6.184  1.00  6.05           C  
ATOM   3602  C   GLU A 239     -44.791   1.640  -7.060  1.00  4.99           C  
ATOM   3603  O   GLU A 239     -44.420   1.430  -8.215  1.00  6.12           O  
ATOM   3604  CB  GLU A 239     -44.599   4.062  -6.524  1.00  9.07           C  
ATOM   3605  CG  GLU A 239     -46.105   4.231  -6.371  1.00  9.07           C  
ATOM   3606  CD  GLU A 239     -46.567   5.621  -6.701  1.00  9.07           C  
ATOM   3607  OE1 GLU A 239     -45.735   6.467  -6.916  1.00  9.07           O  
ATOM   3608  OE2 GLU A 239     -47.755   5.830  -6.786  1.00  9.07           O  
ATOM   3609  H   GLU A 239     -42.194   3.164  -7.054  1.00  8.48           H  
ATOM   3610  HA  GLU A 239     -44.331   2.448  -5.145  1.00  7.26           H  
ATOM   3611 1HB  GLU A 239     -44.113   4.794  -5.878  1.00 10.89           H  
ATOM   3612 2HB  GLU A 239     -44.335   4.308  -7.552  1.00 10.89           H  
ATOM   3613 1HG  GLU A 239     -46.613   3.529  -7.033  1.00 10.89           H  
ATOM   3614 2HG  GLU A 239     -46.387   3.993  -5.347  1.00 10.89           H  
ATOM   3615  N   CYS A 240     -45.824   1.017  -6.499  1.00  4.82           N  
ATOM   3616  CA  CYS A 240     -46.634   0.044  -7.223  1.00  5.49           C  
ATOM   3617  C   CYS A 240     -47.414   0.696  -8.351  1.00  7.56           C  
ATOM   3618  O   CYS A 240     -48.261   1.559  -8.113  1.00 11.78           O  
ATOM   3619  CB  CYS A 240     -47.643  -0.624  -6.290  1.00  8.23           C  
ATOM   3620  SG  CYS A 240     -48.674  -1.869  -7.101  1.00  8.23           S  
ATOM   3621  H   CYS A 240     -46.064   1.232  -5.542  1.00  5.78           H  
ATOM   3622  HA  CYS A 240     -45.972  -0.715  -7.643  1.00  6.59           H  
ATOM   3623 1HB  CYS A 240     -47.133  -1.092  -5.452  1.00  9.88           H  
ATOM   3624 2HB  CYS A 240     -48.305   0.137  -5.877  1.00  9.88           H  
ATOM   3625  HG  CYS A 240     -49.385  -2.183  -6.023  1.00  9.88           H  
ATOM   3626  N   LYS A 241     -47.145   0.267  -9.578  1.00  7.94           N  
ATOM   3627  CA  LYS A 241     -47.840   0.784 -10.750  1.00 12.16           C  
ATOM   3628  C   LYS A 241     -48.548  -0.333 -11.506  1.00 11.51           C  
ATOM   3629  O   LYS A 241     -48.550  -0.350 -12.737  1.00 15.58           O  
ATOM   3630  CB  LYS A 241     -46.865   1.499 -11.684  1.00 18.24           C  
ATOM   3631  CG  LYS A 241     -46.148   2.696 -11.079  1.00 18.24           C  
ATOM   3632  CD  LYS A 241     -47.124   3.811 -10.737  1.00 18.24           C  
ATOM   3633  CE  LYS A 241     -46.396   5.049 -10.238  1.00 18.24           C  
ATOM   3634  NZ  LYS A 241     -47.342   6.131  -9.841  1.00 18.24           N  
ATOM   3635  H   LYS A 241     -46.429  -0.436  -9.704  1.00  9.53           H  
ATOM   3636  HA  LYS A 241     -48.598   1.495 -10.420  1.00 14.59           H  
ATOM   3637 1HB  LYS A 241     -46.103   0.790 -12.009  1.00 21.89           H  
ATOM   3638 2HB  LYS A 241     -47.397   1.839 -12.572  1.00 21.89           H  
ATOM   3639 1HG  LYS A 241     -45.625   2.391 -10.174  1.00 21.89           H  
ATOM   3640 2HG  LYS A 241     -45.413   3.074 -11.789  1.00 21.89           H  
ATOM   3641 1HD  LYS A 241     -47.706   4.072 -11.622  1.00 21.89           H  
ATOM   3642 2HD  LYS A 241     -47.809   3.469  -9.961  1.00 21.89           H  
ATOM   3643 1HE  LYS A 241     -45.783   4.782  -9.379  1.00 21.89           H  
ATOM   3644 2HE  LYS A 241     -45.746   5.424 -11.029  1.00 21.89           H  
ATOM   3645 1HZ  LYS A 241     -46.818   6.932  -9.513  1.00 21.89           H  
ATOM   3646 2HZ  LYS A 241     -47.909   6.399 -10.633  1.00 21.89           H  
ATOM   3647 3HZ  LYS A 241     -47.939   5.799  -9.095  1.00 21.89           H  
ATOM   3648  N   PHE A 242     -49.145  -1.272 -10.776  1.00  9.12           N  
ATOM   3649  CA  PHE A 242     -49.804  -2.408 -11.415  1.00  8.41           C  
ATOM   3650  C   PHE A 242     -50.912  -1.969 -12.359  1.00 11.04           C  
ATOM   3651  O   PHE A 242     -51.771  -1.159 -12.001  1.00 12.68           O  
ATOM   3652  CB  PHE A 242     -50.363  -3.388 -10.385  1.00 12.62           C  
ATOM   3653  CG  PHE A 242     -50.988  -4.605 -11.015  1.00 12.62           C  
ATOM   3654  CD1 PHE A 242     -50.195  -5.604 -11.564  1.00 12.62           C  
ATOM   3655  CD2 PHE A 242     -52.368  -4.751 -11.066  1.00 12.62           C  
ATOM   3656  CE1 PHE A 242     -50.767  -6.718 -12.148  1.00 12.62           C  
ATOM   3657  CE2 PHE A 242     -52.941  -5.865 -11.650  1.00 12.62           C  
ATOM   3658  CZ  PHE A 242     -52.139  -6.849 -12.191  1.00 12.62           C  
ATOM   3659  H   PHE A 242     -49.134  -1.208  -9.766  1.00 10.94           H  
ATOM   3660  HA  PHE A 242     -49.058  -2.941 -12.007  1.00 10.09           H  
ATOM   3661 1HB  PHE A 242     -49.568  -3.715  -9.718  1.00 15.14           H  
ATOM   3662 2HB  PHE A 242     -51.119  -2.890  -9.779  1.00 15.14           H  
ATOM   3663  HD1 PHE A 242     -49.110  -5.500 -11.533  1.00 15.14           H  
ATOM   3664  HD2 PHE A 242     -53.001  -3.972 -10.640  1.00 15.14           H  
ATOM   3665  HE1 PHE A 242     -50.133  -7.493 -12.576  1.00 15.14           H  
ATOM   3666  HE2 PHE A 242     -54.025  -5.967 -11.685  1.00 15.14           H  
ATOM   3667  HZ  PHE A 242     -52.589  -7.728 -12.652  1.00 15.14           H  
ATOM   3668  N   SER A 243     -50.891  -2.530 -13.561  1.00 13.19           N  
ATOM   3669  CA  SER A 243     -51.850  -2.207 -14.605  1.00 17.04           C  
ATOM   3670  C   SER A 243     -52.381  -3.456 -15.284  1.00 11.89           C  
ATOM   3671  O   SER A 243     -51.666  -4.104 -16.043  1.00  9.30           O  
ATOM   3672  CB  SER A 243     -51.188  -1.315 -15.630  1.00 25.56           C  
ATOM   3673  OG  SER A 243     -52.042  -1.056 -16.711  1.00 25.56           O  
ATOM   3674  H   SER A 243     -50.152  -3.193 -13.772  1.00 15.83           H  
ATOM   3675  HA  SER A 243     -52.689  -1.675 -14.155  1.00 20.45           H  
ATOM   3676 1HB  SER A 243     -50.896  -0.376 -15.161  1.00 30.67           H  
ATOM   3677 2HB  SER A 243     -50.279  -1.795 -15.988  1.00 30.67           H  
ATOM   3678  HG  SER A 243     -52.795  -0.583 -16.346  1.00 30.67           H  
ATOM   3679  N   SER A 244     -53.656  -3.769 -15.047  1.00 12.74           N  
ATOM   3680  CA  SER A 244     -54.277  -4.981 -15.586  1.00 10.61           C  
ATOM   3681  C   SER A 244     -54.221  -5.074 -17.115  1.00  8.04           C  
ATOM   3682  O   SER A 244     -54.127  -6.165 -17.676  1.00  7.84           O  
ATOM   3683  CB  SER A 244     -55.724  -5.046 -15.148  1.00 15.91           C  
ATOM   3684  OG  SER A 244     -56.468  -4.008 -15.729  1.00 15.91           O  
ATOM   3685  H   SER A 244     -54.198  -3.173 -14.436  1.00 15.29           H  
ATOM   3686  HA  SER A 244     -53.755  -5.839 -15.171  1.00 12.73           H  
ATOM   3687 1HB  SER A 244     -56.149  -6.007 -15.434  1.00 19.10           H  
ATOM   3688 2HB  SER A 244     -55.779  -4.969 -14.063  1.00 19.10           H  
ATOM   3689  HG  SER A 244     -57.371  -4.125 -15.421  1.00 19.10           H  
ATOM   3690  N   GLU A 245     -54.207  -3.929 -17.789  1.00  8.24           N  
ATOM   3691  CA  GLU A 245     -54.137  -3.889 -19.245  1.00  7.07           C  
ATOM   3692  C   GLU A 245     -52.778  -4.344 -19.777  1.00  5.72           C  
ATOM   3693  O   GLU A 245     -52.653  -4.698 -20.949  1.00  6.14           O  
ATOM   3694  CB  GLU A 245     -54.432  -2.474 -19.748  1.00 10.61           C  
ATOM   3695  CG  GLU A 245     -55.867  -2.012 -19.529  1.00 10.61           C  
ATOM   3696  CD  GLU A 245     -56.113  -0.612 -20.023  1.00 10.61           C  
ATOM   3697  OE1 GLU A 245     -55.175   0.028 -20.433  1.00 10.61           O  
ATOM   3698  OE2 GLU A 245     -57.241  -0.182 -19.988  1.00 10.61           O  
ATOM   3699  H   GLU A 245     -54.278  -3.059 -17.281  1.00  9.89           H  
ATOM   3700  HA  GLU A 245     -54.896  -4.565 -19.640  1.00  8.48           H  
ATOM   3701 1HB  GLU A 245     -53.774  -1.765 -19.248  1.00 12.73           H  
ATOM   3702 2HB  GLU A 245     -54.223  -2.418 -20.817  1.00 12.73           H  
ATOM   3703 1HG  GLU A 245     -56.540  -2.692 -20.050  1.00 12.73           H  
ATOM   3704 2HG  GLU A 245     -56.094  -2.061 -18.466  1.00 12.73           H  
ATOM   3705  N   ASN A 246     -51.759  -4.308 -18.921  1.00  5.81           N  
ATOM   3706  CA  ASN A 246     -50.410  -4.691 -19.292  1.00  6.80           C  
ATOM   3707  C   ASN A 246     -49.995  -6.073 -18.769  1.00  4.89           C  
ATOM   3708  O   ASN A 246     -48.813  -6.422 -18.822  1.00  4.19           O  
ATOM   3709  CB  ASN A 246     -49.453  -3.616 -18.828  1.00 10.20           C  
ATOM   3710  CG  ASN A 246     -49.601  -2.359 -19.646  1.00 10.20           C  
ATOM   3711  OD1 ASN A 246     -49.044  -2.281 -20.748  1.00 10.20           O  
ATOM   3712  ND2 ASN A 246     -50.341  -1.392 -19.162  1.00 10.20           N  
ATOM   3713  H   ASN A 246     -51.910  -4.021 -17.965  1.00  6.97           H  
ATOM   3714  HA  ASN A 246     -50.362  -4.738 -20.382  1.00  8.16           H  
ATOM   3715 1HB  ASN A 246     -49.637  -3.386 -17.777  1.00 12.24           H  
ATOM   3716 2HB  ASN A 246     -48.431  -3.978 -18.914  1.00 12.24           H  
ATOM   3717 1HD2 ASN A 246     -50.466  -0.549 -19.688  1.00 12.24           H  
ATOM   3718 2HD2 ASN A 246     -50.797  -1.485 -18.276  1.00 12.24           H  
ATOM   3719  N   VAL A 247     -50.969  -6.860 -18.291  1.00  4.83           N  
ATOM   3720  CA  VAL A 247     -50.710  -8.207 -17.781  1.00  3.85           C  
ATOM   3721  C   VAL A 247     -50.354  -9.229 -18.842  1.00  3.44           C  
ATOM   3722  O   VAL A 247     -51.023  -9.343 -19.869  1.00  3.86           O  
ATOM   3723  CB  VAL A 247     -51.923  -8.711 -16.991  1.00  5.78           C  
ATOM   3724  CG1 VAL A 247     -51.759 -10.171 -16.634  1.00  5.78           C  
ATOM   3725  CG2 VAL A 247     -52.023  -7.904 -15.713  1.00  5.78           C  
ATOM   3726  H   VAL A 247     -51.930  -6.532 -18.263  1.00  5.80           H  
ATOM   3727  HA  VAL A 247     -49.877  -8.146 -17.088  1.00  4.62           H  
ATOM   3728  HB  VAL A 247     -52.826  -8.597 -17.591  1.00  6.93           H  
ATOM   3729 1HG1 VAL A 247     -52.629 -10.501 -16.066  1.00  6.93           H  
ATOM   3730 2HG1 VAL A 247     -51.680 -10.762 -17.547  1.00  6.93           H  
ATOM   3731 3HG1 VAL A 247     -50.859 -10.299 -16.037  1.00  6.93           H  
ATOM   3732 1HG2 VAL A 247     -52.882  -8.237 -15.132  1.00  6.93           H  
ATOM   3733 2HG2 VAL A 247     -51.111  -8.040 -15.129  1.00  6.93           H  
ATOM   3734 3HG2 VAL A 247     -52.134  -6.850 -15.965  1.00  6.93           H  
ATOM   3735  N   GLY A 248     -49.289  -9.981 -18.574  1.00  2.92           N  
ATOM   3736  CA  GLY A 248     -48.847 -11.036 -19.471  1.00  2.81           C  
ATOM   3737  C   GLY A 248     -49.207 -12.432 -18.953  1.00  2.53           C  
ATOM   3738  O   GLY A 248     -49.545 -13.309 -19.742  1.00  2.80           O  
ATOM   3739  H   GLY A 248     -48.782  -9.821 -17.715  1.00  3.50           H  
ATOM   3740 1HA  GLY A 248     -49.304 -10.886 -20.450  1.00  3.37           H  
ATOM   3741 2HA  GLY A 248     -47.769 -10.967 -19.612  1.00  3.37           H  
ATOM   3742  N   VAL A 249     -49.158 -12.642 -17.633  1.00  2.35           N  
ATOM   3743  CA  VAL A 249     -49.493 -13.967 -17.078  1.00  2.18           C  
ATOM   3744  C   VAL A 249     -50.484 -13.922 -15.942  1.00  2.29           C  
ATOM   3745  O   VAL A 249     -50.711 -12.877 -15.351  1.00  3.64           O  
ATOM   3746  CB  VAL A 249     -48.260 -14.700 -16.551  1.00  3.27           C  
ATOM   3747  CG1 VAL A 249     -47.278 -14.944 -17.668  1.00  3.27           C  
ATOM   3748  CG2 VAL A 249     -47.656 -13.880 -15.432  1.00  3.27           C  
ATOM   3749  H   VAL A 249     -48.873 -11.886 -17.014  1.00  2.82           H  
ATOM   3750  HA  VAL A 249     -49.926 -14.568 -17.879  1.00  2.62           H  
ATOM   3751  HB  VAL A 249     -48.559 -15.678 -16.170  1.00  3.92           H  
ATOM   3752 1HG1 VAL A 249     -46.418 -15.489 -17.277  1.00  3.92           H  
ATOM   3753 2HG1 VAL A 249     -47.768 -15.537 -18.435  1.00  3.92           H  
ATOM   3754 3HG1 VAL A 249     -46.952 -13.995 -18.090  1.00  3.92           H  
ATOM   3755 1HG2 VAL A 249     -46.789 -14.401 -15.040  1.00  3.92           H  
ATOM   3756 2HG2 VAL A 249     -47.353 -12.905 -15.817  1.00  3.92           H  
ATOM   3757 3HG2 VAL A 249     -48.392 -13.746 -14.637  1.00  3.92           H  
ATOM   3758  N   ARG A 250     -51.041 -15.092 -15.626  1.00  2.71           N  
ATOM   3759  CA  ARG A 250     -51.994 -15.265 -14.530  1.00  2.88           C  
ATOM   3760  C   ARG A 250     -51.825 -16.615 -13.840  1.00  2.87           C  
ATOM   3761  O   ARG A 250     -51.676 -17.642 -14.501  1.00  4.67           O  
ATOM   3762  CB  ARG A 250     -53.422 -15.153 -15.033  1.00  4.32           C  
ATOM   3763  CG  ARG A 250     -54.493 -15.361 -13.971  1.00  4.32           C  
ATOM   3764  CD  ARG A 250     -55.854 -15.207 -14.540  1.00  4.32           C  
ATOM   3765  NE  ARG A 250     -56.118 -13.838 -14.940  1.00  4.32           N  
ATOM   3766  CZ  ARG A 250     -57.167 -13.437 -15.680  1.00  4.32           C  
ATOM   3767  NH1 ARG A 250     -58.051 -14.316 -16.100  1.00  4.32           N  
ATOM   3768  NH2 ARG A 250     -57.299 -12.157 -15.979  1.00  4.32           N  
ATOM   3769  H   ARG A 250     -50.793 -15.904 -16.178  1.00  3.25           H  
ATOM   3770  HA  ARG A 250     -51.824 -14.483 -13.794  1.00  3.46           H  
ATOM   3771 1HB  ARG A 250     -53.581 -14.167 -15.471  1.00  5.18           H  
ATOM   3772 2HB  ARG A 250     -53.587 -15.891 -15.816  1.00  5.18           H  
ATOM   3773 1HG  ARG A 250     -54.413 -16.367 -13.562  1.00  5.18           H  
ATOM   3774 2HG  ARG A 250     -54.366 -14.632 -13.171  1.00  5.18           H  
ATOM   3775 1HD  ARG A 250     -55.955 -15.843 -15.420  1.00  5.18           H  
ATOM   3776 2HD  ARG A 250     -56.597 -15.497 -13.798  1.00  5.18           H  
ATOM   3777  HE  ARG A 250     -55.464 -13.125 -14.637  1.00  5.18           H  
ATOM   3778 1HH1 ARG A 250     -57.940 -15.292 -15.865  1.00  5.18           H  
ATOM   3779 2HH1 ARG A 250     -58.838 -14.016 -16.656  1.00  5.18           H  
ATOM   3780 1HH2 ARG A 250     -56.612 -11.492 -15.650  1.00  5.18           H  
ATOM   3781 2HH2 ARG A 250     -58.081 -11.845 -16.534  1.00  5.18           H  
ATOM   3782  N   VAL A 251     -51.866 -16.607 -12.508  1.00  2.94           N  
ATOM   3783  CA  VAL A 251     -51.758 -17.832 -11.719  1.00  3.09           C  
ATOM   3784  C   VAL A 251     -53.108 -18.354 -11.272  1.00  3.92           C  
ATOM   3785  O   VAL A 251     -53.860 -17.663 -10.586  1.00  5.04           O  
ATOM   3786  CB  VAL A 251     -50.877 -17.612 -10.466  1.00  4.63           C  
ATOM   3787  CG1 VAL A 251     -50.860 -18.848  -9.586  1.00  4.63           C  
ATOM   3788  CG2 VAL A 251     -49.459 -17.335 -10.888  1.00  4.63           C  
ATOM   3789  H   VAL A 251     -51.984 -15.728 -12.026  1.00  3.53           H  
ATOM   3790  HA  VAL A 251     -51.285 -18.594 -12.339  1.00  3.71           H  
ATOM   3791  HB  VAL A 251     -51.275 -16.778  -9.890  1.00  5.56           H  
ATOM   3792 1HG1 VAL A 251     -50.232 -18.660  -8.714  1.00  5.56           H  
ATOM   3793 2HG1 VAL A 251     -51.877 -19.072  -9.262  1.00  5.56           H  
ATOM   3794 3HG1 VAL A 251     -50.458 -19.692 -10.147  1.00  5.56           H  
ATOM   3795 1HG2 VAL A 251     -48.846 -17.170 -10.002  1.00  5.56           H  
ATOM   3796 2HG2 VAL A 251     -49.075 -18.193 -11.445  1.00  5.56           H  
ATOM   3797 3HG2 VAL A 251     -49.433 -16.458 -11.523  1.00  5.56           H  
ATOM   3798  N   VAL A 252     -53.398 -19.591 -11.656  1.00  4.38           N  
ATOM   3799  CA  VAL A 252     -54.608 -20.273 -11.226  1.00  5.96           C  
ATOM   3800  C   VAL A 252     -54.385 -20.788  -9.812  1.00  5.42           C  
ATOM   3801  O   VAL A 252     -55.202 -20.570  -8.917  1.00  7.79           O  
ATOM   3802  CB  VAL A 252     -54.949 -21.434 -12.180  1.00  8.94           C  
ATOM   3803  CG1 VAL A 252     -56.135 -22.230 -11.653  1.00  8.94           C  
ATOM   3804  CG2 VAL A 252     -55.249 -20.870 -13.560  1.00  8.94           C  
ATOM   3805  H   VAL A 252     -52.746 -20.082 -12.251  1.00  5.26           H  
ATOM   3806  HA  VAL A 252     -55.436 -19.565 -11.220  1.00  7.15           H  
ATOM   3807  HB  VAL A 252     -54.098 -22.112 -12.238  1.00 10.73           H  
ATOM   3808 1HG1 VAL A 252     -56.351 -23.051 -12.338  1.00 10.73           H  
ATOM   3809 2HG1 VAL A 252     -55.899 -22.632 -10.669  1.00 10.73           H  
ATOM   3810 3HG1 VAL A 252     -57.007 -21.581 -11.582  1.00 10.73           H  
ATOM   3811 1HG2 VAL A 252     -55.476 -21.686 -14.246  1.00 10.73           H  
ATOM   3812 2HG2 VAL A 252     -56.104 -20.197 -13.501  1.00 10.73           H  
ATOM   3813 3HG2 VAL A 252     -54.379 -20.322 -13.924  1.00 10.73           H  
ATOM   3814  N   GLU A 253     -53.249 -21.457  -9.628  1.00  4.61           N  
ATOM   3815  CA  GLU A 253     -52.831 -21.975  -8.336  1.00  5.12           C  
ATOM   3816  C   GLU A 253     -51.388 -22.466  -8.412  1.00  4.43           C  
ATOM   3817  O   GLU A 253     -50.964 -23.024  -9.424  1.00 11.16           O  
ATOM   3818  CB  GLU A 253     -53.748 -23.099  -7.862  1.00  7.68           C  
ATOM   3819  CG  GLU A 253     -53.406 -23.599  -6.468  1.00  7.68           C  
ATOM   3820  CD  GLU A 253     -53.532 -22.499  -5.454  1.00  7.68           C  
ATOM   3821  OE1 GLU A 253     -54.620 -22.270  -4.981  1.00  7.68           O  
ATOM   3822  OE2 GLU A 253     -52.549 -21.841  -5.198  1.00  7.68           O  
ATOM   3823  H   GLU A 253     -52.642 -21.610 -10.422  1.00  5.53           H  
ATOM   3824  HA  GLU A 253     -52.872 -21.165  -7.608  1.00  6.14           H  
ATOM   3825 1HB  GLU A 253     -54.784 -22.759  -7.857  1.00  9.22           H  
ATOM   3826 2HB  GLU A 253     -53.682 -23.943  -8.551  1.00  9.22           H  
ATOM   3827 1HG  GLU A 253     -54.087 -24.404  -6.201  1.00  9.22           H  
ATOM   3828 2HG  GLU A 253     -52.394 -23.998  -6.462  1.00  9.22           H  
ATOM   3829  N   SER A 254     -50.632 -22.217  -7.345  1.00  4.86           N  
ATOM   3830  CA  SER A 254     -49.225 -22.605  -7.291  1.00  4.19           C  
ATOM   3831  C   SER A 254     -49.083 -23.994  -6.681  1.00  4.58           C  
ATOM   3832  O   SER A 254     -49.810 -24.353  -5.754  1.00 15.51           O  
ATOM   3833  CB  SER A 254     -48.426 -21.591  -6.505  1.00  6.29           C  
ATOM   3834  OG  SER A 254     -47.088 -21.996  -6.395  1.00  6.29           O  
ATOM   3835  H   SER A 254     -51.063 -21.780  -6.538  1.00  5.83           H  
ATOM   3836  HA  SER A 254     -48.834 -22.637  -8.308  1.00  5.03           H  
ATOM   3837 1HB  SER A 254     -48.477 -20.623  -7.003  1.00  7.54           H  
ATOM   3838 2HB  SER A 254     -48.860 -21.473  -5.514  1.00  7.54           H  
ATOM   3839  HG  SER A 254     -47.109 -22.877  -6.013  1.00  7.54           H  
ATOM   3840  N   VAL A 255     -48.156 -24.782  -7.216  1.00  4.14           N  
ATOM   3841  CA  VAL A 255     -47.971 -26.157  -6.764  1.00  8.04           C  
ATOM   3842  C   VAL A 255     -46.887 -26.305  -5.699  1.00  4.35           C  
ATOM   3843  O   VAL A 255     -45.737 -25.918  -5.906  1.00  3.71           O  
ATOM   3844  CB  VAL A 255     -47.635 -27.051  -7.967  1.00 12.06           C  
ATOM   3845  CG1 VAL A 255     -47.385 -28.470  -7.507  1.00 12.06           C  
ATOM   3846  CG2 VAL A 255     -48.788 -27.009  -8.957  1.00 12.06           C  
ATOM   3847  H   VAL A 255     -47.578 -24.426  -7.965  1.00  4.97           H  
ATOM   3848  HA  VAL A 255     -48.915 -26.502  -6.342  1.00  9.65           H  
ATOM   3849  HB  VAL A 255     -46.724 -26.689  -8.445  1.00 14.47           H  
ATOM   3850 1HG1 VAL A 255     -47.145 -29.090  -8.370  1.00 14.47           H  
ATOM   3851 2HG1 VAL A 255     -46.553 -28.487  -6.803  1.00 14.47           H  
ATOM   3852 3HG1 VAL A 255     -48.281 -28.856  -7.021  1.00 14.47           H  
ATOM   3853 1HG2 VAL A 255     -48.553 -27.636  -9.816  1.00 14.47           H  
ATOM   3854 2HG2 VAL A 255     -49.693 -27.378  -8.474  1.00 14.47           H  
ATOM   3855 3HG2 VAL A 255     -48.945 -25.983  -9.288  1.00 14.47           H  
ATOM   3856  N   ASN A 256     -47.271 -26.875  -4.557  1.00  6.70           N  
ATOM   3857  CA  ASN A 256     -46.354 -27.086  -3.441  1.00  7.59           C  
ATOM   3858  C   ASN A 256     -45.740 -28.489  -3.452  1.00  6.04           C  
ATOM   3859  O   ASN A 256     -46.348 -29.455  -2.991  1.00  9.34           O  
ATOM   3860  CB  ASN A 256     -47.057 -26.830  -2.127  1.00 11.38           C  
ATOM   3861  CG  ASN A 256     -46.128 -26.915  -0.946  1.00 11.38           C  
ATOM   3862  OD1 ASN A 256     -45.029 -27.471  -1.043  1.00 11.38           O  
ATOM   3863  ND2 ASN A 256     -46.545 -26.373   0.168  1.00 11.38           N  
ATOM   3864  H   ASN A 256     -48.234 -27.164  -4.458  1.00  8.04           H  
ATOM   3865  HA  ASN A 256     -45.531 -26.377  -3.537  1.00  9.11           H  
ATOM   3866 1HB  ASN A 256     -47.517 -25.845  -2.153  1.00 13.66           H  
ATOM   3867 2HB  ASN A 256     -47.857 -27.558  -1.999  1.00 13.66           H  
ATOM   3868 1HD2 ASN A 256     -45.967 -26.402   0.984  1.00 13.66           H  
ATOM   3869 2HD2 ASN A 256     -47.440 -25.933   0.202  1.00 13.66           H  
ATOM   3870  N   ILE A 257     -44.523 -28.579  -3.978  1.00  5.20           N  
ATOM   3871  CA  ILE A 257     -43.779 -29.835  -4.061  1.00  5.24           C  
ATOM   3872  C   ILE A 257     -43.159 -30.215  -2.718  1.00  6.13           C  
ATOM   3873  O   ILE A 257     -42.523 -29.389  -2.061  1.00  6.53           O  
ATOM   3874  CB  ILE A 257     -42.699 -29.743  -5.148  1.00  7.86           C  
ATOM   3875  CG1 ILE A 257     -43.391 -29.556  -6.494  1.00  7.86           C  
ATOM   3876  CG2 ILE A 257     -41.808 -30.979  -5.154  1.00  7.86           C  
ATOM   3877  CD1 ILE A 257     -42.453 -29.207  -7.608  1.00  7.86           C  
ATOM   3878  H   ILE A 257     -44.089 -27.738  -4.332  1.00  6.24           H  
ATOM   3879  HA  ILE A 257     -44.472 -30.624  -4.349  1.00  6.29           H  
ATOM   3880  HB  ILE A 257     -42.085 -28.860  -4.971  1.00  9.43           H  
ATOM   3881 1HG1 ILE A 257     -43.912 -30.475  -6.755  1.00  9.43           H  
ATOM   3882 2HG1 ILE A 257     -44.129 -28.757  -6.404  1.00  9.43           H  
ATOM   3883 1HG2 ILE A 257     -41.055 -30.881  -5.935  1.00  9.43           H  
ATOM   3884 2HG2 ILE A 257     -41.316 -31.078  -4.187  1.00  9.43           H  
ATOM   3885 3HG2 ILE A 257     -42.415 -31.860  -5.343  1.00  9.43           H  
ATOM   3886 1HD1 ILE A 257     -43.017 -29.080  -8.531  1.00  9.43           H  
ATOM   3887 2HD1 ILE A 257     -41.945 -28.276  -7.359  1.00  9.43           H  
ATOM   3888 3HD1 ILE A 257     -41.721 -30.003  -7.733  1.00  9.43           H  
ATOM   3889  N   THR A 258     -43.370 -31.466  -2.303  1.00 10.25           N  
ATOM   3890  CA  THR A 258     -42.883 -31.966  -1.014  1.00 16.43           C  
ATOM   3891  C   THR A 258     -41.376 -31.794  -0.818  1.00 15.60           C  
ATOM   3892  O   THR A 258     -40.572 -32.220  -1.648  1.00 39.97           O  
ATOM   3893  CB  THR A 258     -43.221 -33.460  -0.839  1.00 24.64           C  
ATOM   3894  OG1 THR A 258     -44.638 -33.651  -0.927  1.00 24.64           O  
ATOM   3895  CG2 THR A 258     -42.721 -33.968   0.507  1.00 24.64           C  
ATOM   3896  H   THR A 258     -43.893 -32.095  -2.905  1.00 12.30           H  
ATOM   3897  HA  THR A 258     -43.386 -31.407  -0.225  1.00 19.72           H  
ATOM   3898  HB  THR A 258     -42.744 -34.030  -1.634  1.00 29.57           H  
ATOM   3899  HG1 THR A 258     -44.909 -33.574  -1.849  1.00 29.57           H  
ATOM   3900 1HG2 THR A 258     -42.965 -35.025   0.608  1.00 29.57           H  
ATOM   3901 2HG2 THR A 258     -41.641 -33.838   0.571  1.00 29.57           H  
ATOM   3902 3HG2 THR A 258     -43.201 -33.407   1.308  1.00 29.57           H  
ATOM   3903  N   LEU A 259     -41.008 -31.180   0.307  1.00 15.53           N  
ATOM   3904  CA  LEU A 259     -39.609 -30.942   0.645  1.00 28.71           C  
ATOM   3905  C   LEU A 259     -38.840 -32.240   0.805  1.00 18.84           C  
ATOM   3906  O   LEU A 259     -39.190 -33.087   1.627  1.00 53.36           O  
ATOM   3907  CB  LEU A 259     -39.501 -30.145   1.951  1.00 43.06           C  
ATOM   3908  CG  LEU A 259     -38.072 -29.781   2.387  1.00 43.06           C  
ATOM   3909  CD1 LEU A 259     -37.468 -28.805   1.387  1.00 43.06           C  
ATOM   3910  CD2 LEU A 259     -38.107 -29.185   3.786  1.00 43.06           C  
ATOM   3911  H   LEU A 259     -41.725 -30.861   0.944  1.00 18.64           H  
ATOM   3912  HA  LEU A 259     -39.153 -30.366  -0.160  1.00 34.45           H  
ATOM   3913 1HB  LEU A 259     -40.061 -29.218   1.839  1.00 51.68           H  
ATOM   3914 2HB  LEU A 259     -39.955 -30.727   2.753  1.00 51.68           H  
ATOM   3915  HG  LEU A 259     -37.453 -30.679   2.394  1.00 51.68           H  
ATOM   3916 1HD1 LEU A 259     -36.451 -28.556   1.690  1.00 51.68           H  
ATOM   3917 2HD1 LEU A 259     -37.449 -29.263   0.398  1.00 51.68           H  
ATOM   3918 3HD1 LEU A 259     -38.069 -27.897   1.356  1.00 51.68           H  
ATOM   3919 1HD2 LEU A 259     -37.093 -28.933   4.100  1.00 51.68           H  
ATOM   3920 2HD2 LEU A 259     -38.722 -28.286   3.784  1.00 51.68           H  
ATOM   3921 3HD2 LEU A 259     -38.531 -29.912   4.480  1.00 51.68           H  
ATOM   3922  N   GLY A 260     -37.784 -32.387   0.011  1.00 15.39           N  
ATOM   3923  CA  GLY A 260     -36.939 -33.572   0.053  1.00  9.49           C  
ATOM   3924  C   GLY A 260     -37.296 -34.579  -1.038  1.00  7.20           C  
ATOM   3925  O   GLY A 260     -36.498 -35.464  -1.358  1.00 10.24           O  
ATOM   3926  H   GLY A 260     -37.557 -31.649  -0.641  1.00 18.47           H  
ATOM   3927 1HA  GLY A 260     -35.896 -33.274  -0.053  1.00 11.39           H  
ATOM   3928 2HA  GLY A 260     -37.032 -34.046   1.030  1.00 11.39           H  
ATOM   3929  N   ALA A 261     -38.492 -34.456  -1.617  1.00  6.59           N  
ATOM   3930  CA  ALA A 261     -38.942 -35.382  -2.648  1.00  8.01           C  
ATOM   3931  C   ALA A 261     -38.332 -35.025  -3.998  1.00  6.04           C  
ATOM   3932  O   ALA A 261     -39.007 -34.470  -4.867  1.00  4.62           O  
ATOM   3933  CB  ALA A 261     -40.452 -35.391  -2.720  1.00 12.02           C  
ATOM   3934  H   ALA A 261     -39.117 -33.703  -1.357  1.00  7.91           H  
ATOM   3935  HA  ALA A 261     -38.597 -36.381  -2.378  1.00  9.61           H  
ATOM   3936 1HB  ALA A 261     -40.777 -36.112  -3.468  1.00 14.42           H  
ATOM   3937 2HB  ALA A 261     -40.860 -35.672  -1.749  1.00 14.42           H  
ATOM   3938 3HB  ALA A 261     -40.812 -34.399  -2.989  1.00 14.42           H  
ATOM   3939  N   GLU A 262     -37.053 -35.346  -4.151  1.00  7.11           N  
ATOM   3940  CA  GLU A 262     -36.277 -35.057  -5.348  1.00  6.62           C  
ATOM   3941  C   GLU A 262     -36.932 -35.613  -6.613  1.00  5.46           C  
ATOM   3942  O   GLU A 262     -36.953 -34.938  -7.642  1.00  4.90           O  
ATOM   3943  CB  GLU A 262     -34.866 -35.616  -5.177  1.00  9.93           C  
ATOM   3944  CG  GLU A 262     -33.899 -35.240  -6.279  1.00  9.93           C  
ATOM   3945  CD  GLU A 262     -32.503 -35.709  -6.016  1.00  9.93           C  
ATOM   3946  OE1 GLU A 262     -32.329 -36.590  -5.209  1.00  9.93           O  
ATOM   3947  OE2 GLU A 262     -31.596 -35.159  -6.597  1.00  9.93           O  
ATOM   3948  H   GLU A 262     -36.592 -35.783  -3.363  1.00  8.53           H  
ATOM   3949  HA  GLU A 262     -36.206 -33.976  -5.457  1.00  7.94           H  
ATOM   3950 1HB  GLU A 262     -34.449 -35.268  -4.232  1.00 11.92           H  
ATOM   3951 2HB  GLU A 262     -34.910 -36.705  -5.130  1.00 11.92           H  
ATOM   3952 1HG  GLU A 262     -34.246 -35.674  -7.217  1.00 11.92           H  
ATOM   3953 2HG  GLU A 262     -33.900 -34.156  -6.386  1.00 11.92           H  
ATOM   3954  N   ASP A 263     -37.461 -36.836  -6.535  1.00  6.06           N  
ATOM   3955  CA  ASP A 263     -38.150 -37.459  -7.660  1.00  5.86           C  
ATOM   3956  C   ASP A 263     -39.474 -36.769  -7.977  1.00  4.59           C  
ATOM   3957  O   ASP A 263     -39.894 -36.740  -9.131  1.00  4.42           O  
ATOM   3958  CB  ASP A 263     -38.388 -38.944  -7.396  1.00  8.79           C  
ATOM   3959  CG  ASP A 263     -37.114 -39.773  -7.503  1.00  8.79           C  
ATOM   3960  OD1 ASP A 263     -36.172 -39.309  -8.104  1.00  8.79           O  
ATOM   3961  OD2 ASP A 263     -37.095 -40.864  -6.987  1.00  8.79           O  
ATOM   3962  H   ASP A 263     -37.393 -37.343  -5.663  1.00  7.27           H  
ATOM   3963  HA  ASP A 263     -37.511 -37.373  -8.538  1.00  7.03           H  
ATOM   3964 1HB  ASP A 263     -38.808 -39.074  -6.399  1.00 10.55           H  
ATOM   3965 2HB  ASP A 263     -39.117 -39.330  -8.110  1.00 10.55           H  
ATOM   3966  N   GLU A 264     -40.129 -36.223  -6.953  1.00  4.80           N  
ATOM   3967  CA  GLU A 264     -41.373 -35.487  -7.148  1.00  4.24           C  
ATOM   3968  C   GLU A 264     -41.070 -34.232  -7.950  1.00  3.08           C  
ATOM   3969  O   GLU A 264     -41.793 -33.904  -8.893  1.00  3.12           O  
ATOM   3970  CB  GLU A 264     -42.016 -35.148  -5.810  1.00  6.36           C  
ATOM   3971  CG  GLU A 264     -43.368 -34.472  -5.880  1.00  6.36           C  
ATOM   3972  CD  GLU A 264     -43.950 -34.241  -4.513  1.00  6.36           C  
ATOM   3973  OE1 GLU A 264     -43.819 -35.104  -3.679  1.00  6.36           O  
ATOM   3974  OE2 GLU A 264     -44.507 -33.191  -4.290  1.00  6.36           O  
ATOM   3975  H   GLU A 264     -39.748 -36.296  -6.021  1.00  5.76           H  
ATOM   3976  HA  GLU A 264     -42.060 -36.105  -7.727  1.00  5.09           H  
ATOM   3977 1HB  GLU A 264     -42.128 -36.060  -5.223  1.00  7.63           H  
ATOM   3978 2HB  GLU A 264     -41.362 -34.479  -5.258  1.00  7.63           H  
ATOM   3979 1HG  GLU A 264     -43.272 -33.522  -6.402  1.00  7.63           H  
ATOM   3980 2HG  GLU A 264     -44.042 -35.104  -6.453  1.00  7.63           H  
ATOM   3981  N   LEU A 265     -39.984 -33.544  -7.576  1.00  2.65           N  
ATOM   3982  CA  LEU A 265     -39.507 -32.379  -8.311  1.00  2.09           C  
ATOM   3983  C   LEU A 265     -39.160 -32.769  -9.739  1.00  1.99           C  
ATOM   3984  O   LEU A 265     -39.538 -32.073 -10.680  1.00  1.86           O  
ATOM   3985  CB  LEU A 265     -38.280 -31.754  -7.635  1.00  3.13           C  
ATOM   3986  CG  LEU A 265     -37.683 -30.543  -8.369  1.00  3.13           C  
ATOM   3987  CD1 LEU A 265     -38.730 -29.448  -8.458  1.00  3.13           C  
ATOM   3988  CD2 LEU A 265     -36.449 -30.048  -7.626  1.00  3.13           C  
ATOM   3989  H   LEU A 265     -39.468 -33.858  -6.760  1.00  3.18           H  
ATOM   3990  HA  LEU A 265     -40.302 -31.636  -8.341  1.00  2.51           H  
ATOM   3991 1HB  LEU A 265     -38.558 -31.433  -6.632  1.00  3.76           H  
ATOM   3992 2HB  LEU A 265     -37.499 -32.509  -7.549  1.00  3.76           H  
ATOM   3993  HG  LEU A 265     -37.406 -30.830  -9.383  1.00  3.76           H  
ATOM   3994 1HD1 LEU A 265     -38.315 -28.590  -8.987  1.00  3.76           H  
ATOM   3995 2HD1 LEU A 265     -39.602 -29.820  -8.997  1.00  3.76           H  
ATOM   3996 3HD1 LEU A 265     -39.025 -29.147  -7.453  1.00  3.76           H  
ATOM   3997 1HD2 LEU A 265     -36.028 -29.190  -8.150  1.00  3.76           H  
ATOM   3998 2HD2 LEU A 265     -36.729 -29.754  -6.614  1.00  3.76           H  
ATOM   3999 3HD2 LEU A 265     -35.707 -30.845  -7.579  1.00  3.76           H  
ATOM   4000  N   LYS A 266     -38.431 -33.877  -9.887  1.00  2.56           N  
ATOM   4001  CA  LYS A 266     -38.032 -34.410 -11.185  1.00  3.00           C  
ATOM   4002  C   LYS A 266     -39.246 -34.599 -12.070  1.00  2.45           C  
ATOM   4003  O   LYS A 266     -39.226 -34.234 -13.242  1.00  2.31           O  
ATOM   4004  CB  LYS A 266     -37.265 -35.716 -10.989  1.00  4.50           C  
ATOM   4005  CG  LYS A 266     -36.712 -36.348 -12.248  1.00  4.50           C  
ATOM   4006  CD  LYS A 266     -35.864 -37.562 -11.903  1.00  4.50           C  
ATOM   4007  CE  LYS A 266     -36.723 -38.717 -11.409  1.00  4.50           C  
ATOM   4008  NZ  LYS A 266     -35.899 -39.905 -11.042  1.00  4.50           N  
ATOM   4009  H   LYS A 266     -38.129 -34.380  -9.060  1.00  3.07           H  
ATOM   4010  HA  LYS A 266     -37.381 -33.687 -11.678  1.00  3.60           H  
ATOM   4011 1HB  LYS A 266     -36.431 -35.547 -10.307  1.00  5.40           H  
ATOM   4012 2HB  LYS A 266     -37.918 -36.452 -10.525  1.00  5.40           H  
ATOM   4013 1HG  LYS A 266     -37.525 -36.644 -12.912  1.00  5.40           H  
ATOM   4014 2HG  LYS A 266     -36.086 -35.622 -12.758  1.00  5.40           H  
ATOM   4015 1HD  LYS A 266     -35.312 -37.883 -12.787  1.00  5.40           H  
ATOM   4016 2HD  LYS A 266     -35.149 -37.295 -11.126  1.00  5.40           H  
ATOM   4017 1HE  LYS A 266     -37.288 -38.397 -10.536  1.00  5.40           H  
ATOM   4018 2HE  LYS A 266     -37.421 -39.003 -12.195  1.00  5.40           H  
ATOM   4019 1HZ  LYS A 266     -36.505 -40.645 -10.719  1.00  5.40           H  
ATOM   4020 2HZ  LYS A 266     -35.375 -40.222 -11.845  1.00  5.40           H  
ATOM   4021 3HZ  LYS A 266     -35.261 -39.651 -10.298  1.00  5.40           H  
ATOM   4022  N   HIS A 267     -40.308 -35.160 -11.491  1.00  2.52           N  
ATOM   4023  CA  HIS A 267     -41.571 -35.348 -12.180  1.00  2.65           C  
ATOM   4024  C   HIS A 267     -42.153 -34.008 -12.580  1.00  1.94           C  
ATOM   4025  O   HIS A 267     -42.523 -33.813 -13.728  1.00  2.04           O  
ATOM   4026  CB  HIS A 267     -42.570 -36.102 -11.296  1.00  3.97           C  
ATOM   4027  CG  HIS A 267     -43.860 -36.441 -11.977  1.00  3.97           C  
ATOM   4028  ND1 HIS A 267     -43.963 -37.472 -12.883  1.00  3.97           N  
ATOM   4029  CD2 HIS A 267     -45.094 -35.893 -11.893  1.00  3.97           C  
ATOM   4030  CE1 HIS A 267     -45.202 -37.544 -13.327  1.00  3.97           C  
ATOM   4031  NE2 HIS A 267     -45.913 -36.608 -12.727  1.00  3.97           N  
ATOM   4032  H   HIS A 267     -40.236 -35.475 -10.533  1.00  3.02           H  
ATOM   4033  HA  HIS A 267     -41.414 -35.922 -13.090  1.00  3.18           H  
ATOM   4034 1HB  HIS A 267     -42.114 -37.031 -10.952  1.00  4.77           H  
ATOM   4035 2HB  HIS A 267     -42.800 -35.507 -10.415  1.00  4.77           H  
ATOM   4036  HD1 HIS A 267     -43.288 -38.197 -13.019  1.00  4.77           H  
ATOM   4037  HD2 HIS A 267     -45.504 -35.064 -11.321  1.00  4.77           H  
ATOM   4038  HE1 HIS A 267     -45.485 -38.301 -14.057  1.00  4.77           H  
ATOM   4039  N   ALA A 268     -42.220 -33.062 -11.649  1.00  1.86           N  
ATOM   4040  CA  ALA A 268     -42.767 -31.741 -11.947  1.00  1.93           C  
ATOM   4041  C   ALA A 268     -42.090 -31.094 -13.152  1.00  1.79           C  
ATOM   4042  O   ALA A 268     -42.762 -30.590 -14.054  1.00  2.34           O  
ATOM   4043  CB  ALA A 268     -42.600 -30.823 -10.752  1.00  2.90           C  
ATOM   4044  H   ALA A 268     -41.905 -33.263 -10.708  1.00  2.23           H  
ATOM   4045  HA  ALA A 268     -43.829 -31.865 -12.181  1.00  2.32           H  
ATOM   4046 1HB  ALA A 268     -43.037 -29.849 -10.976  1.00  3.47           H  
ATOM   4047 2HB  ALA A 268     -43.091 -31.248  -9.880  1.00  3.47           H  
ATOM   4048 3HB  ALA A 268     -41.541 -30.699 -10.539  1.00  3.47           H  
ATOM   4049  N   VAL A 269     -40.756 -31.150 -13.161  1.00  1.45           N  
ATOM   4050  CA  VAL A 269     -39.961 -30.563 -14.222  1.00  1.78           C  
ATOM   4051  C   VAL A 269     -40.110 -31.308 -15.540  1.00  1.60           C  
ATOM   4052  O   VAL A 269     -40.347 -30.699 -16.574  1.00  2.74           O  
ATOM   4053  CB  VAL A 269     -38.473 -30.530 -13.809  1.00  2.67           C  
ATOM   4054  CG1 VAL A 269     -37.610 -30.081 -14.977  1.00  2.67           C  
ATOM   4055  CG2 VAL A 269     -38.287 -29.586 -12.628  1.00  2.67           C  
ATOM   4056  H   VAL A 269     -40.281 -31.590 -12.386  1.00  1.74           H  
ATOM   4057  HA  VAL A 269     -40.291 -29.541 -14.365  1.00  2.14           H  
ATOM   4058  HB  VAL A 269     -38.159 -31.535 -13.529  1.00  3.20           H  
ATOM   4059 1HG1 VAL A 269     -36.564 -30.077 -14.669  1.00  3.20           H  
ATOM   4060 2HG1 VAL A 269     -37.739 -30.765 -15.814  1.00  3.20           H  
ATOM   4061 3HG1 VAL A 269     -37.903 -29.075 -15.279  1.00  3.20           H  
ATOM   4062 1HG2 VAL A 269     -37.239 -29.575 -12.332  1.00  3.20           H  
ATOM   4063 2HG2 VAL A 269     -38.594 -28.580 -12.916  1.00  3.20           H  
ATOM   4064 3HG2 VAL A 269     -38.896 -29.923 -11.790  1.00  3.20           H  
ATOM   4065  N   ALA A 270     -39.951 -32.618 -15.523  1.00  1.70           N  
ATOM   4066  CA  ALA A 270     -40.037 -33.376 -16.762  1.00  3.05           C  
ATOM   4067  C   ALA A 270     -41.454 -33.447 -17.322  1.00  3.79           C  
ATOM   4068  O   ALA A 270     -41.652 -33.360 -18.537  1.00  5.34           O  
ATOM   4069  CB  ALA A 270     -39.514 -34.770 -16.536  1.00  4.57           C  
ATOM   4070  H   ALA A 270     -39.759 -33.104 -14.660  1.00  2.04           H  
ATOM   4071  HA  ALA A 270     -39.418 -32.883 -17.500  1.00  3.66           H  
ATOM   4072 1HB  ALA A 270     -39.549 -35.322 -17.472  1.00  5.49           H  
ATOM   4073 2HB  ALA A 270     -38.491 -34.716 -16.180  1.00  5.49           H  
ATOM   4074 3HB  ALA A 270     -40.130 -35.268 -15.791  1.00  5.49           H  
ATOM   4075  N   PHE A 271     -42.429 -33.634 -16.444  1.00  4.55           N  
ATOM   4076  CA  PHE A 271     -43.815 -33.825 -16.835  1.00  8.01           C  
ATOM   4077  C   PHE A 271     -44.532 -32.552 -17.306  1.00  8.43           C  
ATOM   4078  O   PHE A 271     -45.224 -32.602 -18.322  1.00 14.84           O  
ATOM   4079  CB  PHE A 271     -44.571 -34.543 -15.701  1.00 12.02           C  
ATOM   4080  CG  PHE A 271     -45.958 -35.022 -16.015  1.00 12.02           C  
ATOM   4081  CD1 PHE A 271     -46.158 -36.008 -16.970  1.00 12.02           C  
ATOM   4082  CD2 PHE A 271     -47.057 -34.537 -15.328  1.00 12.02           C  
ATOM   4083  CE1 PHE A 271     -47.428 -36.479 -17.245  1.00 12.02           C  
ATOM   4084  CE2 PHE A 271     -48.327 -35.004 -15.600  1.00 12.02           C  
ATOM   4085  CZ  PHE A 271     -48.513 -35.975 -16.562  1.00 12.02           C  
ATOM   4086  H   PHE A 271     -42.211 -33.678 -15.464  1.00  5.46           H  
ATOM   4087  HA  PHE A 271     -43.810 -34.510 -17.686  1.00  9.61           H  
ATOM   4088 1HB  PHE A 271     -43.988 -35.402 -15.371  1.00 14.42           H  
ATOM   4089 2HB  PHE A 271     -44.648 -33.867 -14.852  1.00 14.42           H  
ATOM   4090  HD1 PHE A 271     -45.299 -36.411 -17.506  1.00 14.42           H  
ATOM   4091  HD2 PHE A 271     -46.910 -33.775 -14.562  1.00 14.42           H  
ATOM   4092  HE1 PHE A 271     -47.570 -37.252 -18.000  1.00 14.42           H  
ATOM   4093  HE2 PHE A 271     -49.183 -34.609 -15.052  1.00 14.42           H  
ATOM   4094  HZ  PHE A 271     -49.515 -36.345 -16.776  1.00 14.42           H  
ATOM   4095  N   VAL A 272     -44.396 -31.414 -16.594  1.00  9.38           N  
ATOM   4096  CA  VAL A 272     -45.138 -30.226 -17.056  1.00 17.64           C  
ATOM   4097  C   VAL A 272     -44.388 -28.894 -17.235  1.00 12.67           C  
ATOM   4098  O   VAL A 272     -44.738 -28.155 -18.152  1.00 40.48           O  
ATOM   4099  CB  VAL A 272     -46.335 -29.945 -16.110  1.00 26.46           C  
ATOM   4100  CG1 VAL A 272     -47.346 -31.071 -16.170  1.00 26.46           C  
ATOM   4101  CG2 VAL A 272     -45.843 -29.802 -14.675  1.00 26.46           C  
ATOM   4102  H   VAL A 272     -43.821 -31.362 -15.761  1.00 11.26           H  
ATOM   4103  HA  VAL A 272     -45.558 -30.477 -18.029  1.00 21.17           H  
ATOM   4104  HB  VAL A 272     -46.834 -29.031 -16.429  1.00 31.75           H  
ATOM   4105 1HG1 VAL A 272     -48.181 -30.847 -15.506  1.00 31.75           H  
ATOM   4106 2HG1 VAL A 272     -47.712 -31.178 -17.192  1.00 31.75           H  
ATOM   4107 3HG1 VAL A 272     -46.868 -31.989 -15.854  1.00 31.75           H  
ATOM   4108 1HG2 VAL A 272     -46.691 -29.598 -14.021  1.00 31.75           H  
ATOM   4109 2HG2 VAL A 272     -45.361 -30.730 -14.365  1.00 31.75           H  
ATOM   4110 3HG2 VAL A 272     -45.130 -28.984 -14.599  1.00 31.75           H  
ATOM   4111  N   ARG A 273     -43.374 -28.571 -16.421  1.00  3.22           N  
ATOM   4112  CA  ARG A 273     -42.707 -27.257 -16.589  1.00  3.29           C  
ATOM   4113  C   ARG A 273     -41.618 -26.986 -15.542  1.00  1.36           C  
ATOM   4114  O   ARG A 273     -41.583 -27.651 -14.511  1.00  2.10           O  
ATOM   4115  CB  ARG A 273     -43.737 -26.109 -16.516  1.00  4.94           C  
ATOM   4116  CG  ARG A 273     -44.514 -25.983 -15.224  1.00  4.94           C  
ATOM   4117  CD  ARG A 273     -45.607 -25.002 -15.403  1.00  4.94           C  
ATOM   4118  NE  ARG A 273     -46.565 -25.478 -16.390  1.00  4.94           N  
ATOM   4119  CZ  ARG A 273     -47.634 -26.247 -16.124  1.00  4.94           C  
ATOM   4120  NH1 ARG A 273     -47.920 -26.607 -14.892  1.00  4.94           N  
ATOM   4121  NH2 ARG A 273     -48.390 -26.631 -17.134  1.00  4.94           N  
ATOM   4122  H   ARG A 273     -43.085 -29.205 -15.682  1.00  3.86           H  
ATOM   4123  HA  ARG A 273     -42.256 -27.243 -17.578  1.00  3.95           H  
ATOM   4124 1HB  ARG A 273     -43.235 -25.158 -16.620  1.00  5.92           H  
ATOM   4125 2HB  ARG A 273     -44.458 -26.148 -17.327  1.00  5.92           H  
ATOM   4126 1HG  ARG A 273     -44.948 -26.939 -14.948  1.00  5.92           H  
ATOM   4127 2HG  ARG A 273     -43.857 -25.634 -14.427  1.00  5.92           H  
ATOM   4128 1HD  ARG A 273     -46.131 -24.851 -14.460  1.00  5.92           H  
ATOM   4129 2HD  ARG A 273     -45.199 -24.055 -15.752  1.00  5.92           H  
ATOM   4130  HE  ARG A 273     -46.406 -25.257 -17.368  1.00  5.92           H  
ATOM   4131 1HH1 ARG A 273     -47.331 -26.305 -14.128  1.00  5.92           H  
ATOM   4132 2HH1 ARG A 273     -48.728 -27.184 -14.709  1.00  5.92           H  
ATOM   4133 1HH2 ARG A 273     -48.129 -26.338 -18.069  1.00  5.92           H  
ATOM   4134 2HH2 ARG A 273     -49.203 -27.207 -16.977  1.00  5.92           H  
ATOM   4135  N   PRO A 274     -40.728 -26.006 -15.787  1.00  1.65           N  
ATOM   4136  CA  PRO A 274     -39.676 -25.517 -14.908  1.00  1.49           C  
ATOM   4137  C   PRO A 274     -40.243 -25.121 -13.555  1.00  1.29           C  
ATOM   4138  O   PRO A 274     -41.354 -24.588 -13.482  1.00  1.52           O  
ATOM   4139  CB  PRO A 274     -39.092 -24.330 -15.671  1.00  2.23           C  
ATOM   4140  CG  PRO A 274     -39.324 -24.657 -17.094  1.00  2.23           C  
ATOM   4141  CD  PRO A 274     -40.660 -25.339 -17.110  1.00  2.23           C  
ATOM   4142  HA  PRO A 274     -38.933 -26.332 -14.786  1.00  1.79           H  
ATOM   4143 1HB  PRO A 274     -39.604 -23.406 -15.374  1.00  2.68           H  
ATOM   4144 2HB  PRO A 274     -38.027 -24.207 -15.424  1.00  2.68           H  
ATOM   4145 1HG  PRO A 274     -39.309 -23.742 -17.702  1.00  2.68           H  
ATOM   4146 2HG  PRO A 274     -38.508 -25.290 -17.461  1.00  2.68           H  
ATOM   4147 1HD  PRO A 274     -41.446 -24.579 -17.204  1.00  2.68           H  
ATOM   4148 2HD  PRO A 274     -40.700 -26.071 -17.923  1.00  2.68           H  
ATOM   4149  N   VAL A 275     -39.494 -25.375 -12.492  1.00  1.32           N  
ATOM   4150  CA  VAL A 275     -40.007 -25.139 -11.137  1.00  1.26           C  
ATOM   4151  C   VAL A 275     -39.236 -24.128 -10.276  1.00  1.09           C  
ATOM   4152  O   VAL A 275     -38.013 -24.167 -10.181  1.00  1.15           O  
ATOM   4153  CB  VAL A 275     -40.063 -26.472 -10.368  1.00  1.89           C  
ATOM   4154  CG1 VAL A 275     -40.557 -26.229  -8.953  1.00  1.89           C  
ATOM   4155  CG2 VAL A 275     -40.974 -27.453 -11.088  1.00  1.89           C  
ATOM   4156  H   VAL A 275     -38.573 -25.777 -12.644  1.00  1.58           H  
ATOM   4157  HA  VAL A 275     -41.029 -24.773 -11.243  1.00  1.51           H  
ATOM   4158  HB  VAL A 275     -39.060 -26.887 -10.298  1.00  2.27           H  
ATOM   4159 1HG1 VAL A 275     -40.573 -27.171  -8.412  1.00  2.27           H  
ATOM   4160 2HG1 VAL A 275     -39.894 -25.536  -8.443  1.00  2.27           H  
ATOM   4161 3HG1 VAL A 275     -41.563 -25.810  -8.986  1.00  2.27           H  
ATOM   4162 1HG2 VAL A 275     -40.997 -28.392 -10.538  1.00  2.27           H  
ATOM   4163 2HG2 VAL A 275     -41.981 -27.041 -11.148  1.00  2.27           H  
ATOM   4164 3HG2 VAL A 275     -40.596 -27.634 -12.095  1.00  2.27           H  
ATOM   4165  N   SER A 276     -39.968 -23.222  -9.635  1.00  1.11           N  
ATOM   4166  CA  SER A 276     -39.363 -22.247  -8.727  1.00  1.18           C  
ATOM   4167  C   SER A 276     -38.852 -22.934  -7.452  1.00  1.44           C  
ATOM   4168  O   SER A 276     -39.649 -23.411  -6.642  1.00  1.97           O  
ATOM   4169  CB  SER A 276     -40.388 -21.191  -8.368  1.00  1.77           C  
ATOM   4170  OG  SER A 276     -39.905 -20.332  -7.375  1.00  1.77           O  
ATOM   4171  H   SER A 276     -40.969 -23.218  -9.763  1.00  1.33           H  
ATOM   4172  HA  SER A 276     -38.519 -21.774  -9.230  1.00  1.42           H  
ATOM   4173 1HB  SER A 276     -40.640 -20.614  -9.258  1.00  2.12           H  
ATOM   4174 2HB  SER A 276     -41.300 -21.674  -8.021  1.00  2.12           H  
ATOM   4175  HG  SER A 276     -39.124 -19.910  -7.744  1.00  2.12           H  
ATOM   4176  N   VAL A 277     -37.522 -23.002  -7.289  1.00  1.47           N  
ATOM   4177  CA  VAL A 277     -36.924 -23.674  -6.123  1.00  2.11           C  
ATOM   4178  C   VAL A 277     -35.809 -22.841  -5.479  1.00  2.55           C  
ATOM   4179  O   VAL A 277     -34.934 -22.326  -6.174  1.00  3.06           O  
ATOM   4180  CB  VAL A 277     -36.332 -25.058  -6.505  1.00  3.17           C  
ATOM   4181  CG1 VAL A 277     -35.732 -25.717  -5.269  1.00  3.17           C  
ATOM   4182  CG2 VAL A 277     -37.391 -25.961  -7.111  1.00  3.17           C  
ATOM   4183  H   VAL A 277     -36.920 -22.567  -7.978  1.00  1.76           H  
ATOM   4184  HA  VAL A 277     -37.708 -23.831  -5.381  1.00  2.53           H  
ATOM   4185  HB  VAL A 277     -35.530 -24.911  -7.226  1.00  3.80           H  
ATOM   4186 1HG1 VAL A 277     -35.298 -26.678  -5.545  1.00  3.80           H  
ATOM   4187 2HG1 VAL A 277     -34.955 -25.080  -4.850  1.00  3.80           H  
ATOM   4188 3HG1 VAL A 277     -36.514 -25.873  -4.526  1.00  3.80           H  
ATOM   4189 1HG2 VAL A 277     -36.943 -26.919  -7.372  1.00  3.80           H  
ATOM   4190 2HG2 VAL A 277     -38.193 -26.119  -6.389  1.00  3.80           H  
ATOM   4191 3HG2 VAL A 277     -37.793 -25.496  -8.008  1.00  3.80           H  
ATOM   4192  N   ALA A 278     -35.836 -22.712  -4.156  1.00  4.17           N  
ATOM   4193  CA  ALA A 278     -34.779 -21.990  -3.453  1.00  6.81           C  
ATOM   4194  C   ALA A 278     -33.672 -22.949  -3.006  1.00  4.22           C  
ATOM   4195  O   ALA A 278     -33.945 -24.063  -2.559  1.00  8.67           O  
ATOM   4196  CB  ALA A 278     -35.352 -21.239  -2.264  1.00 10.21           C  
ATOM   4197  H   ALA A 278     -36.587 -23.136  -3.628  1.00  5.00           H  
ATOM   4198  HA  ALA A 278     -34.337 -21.279  -4.142  1.00  8.17           H  
ATOM   4199 1HB  ALA A 278     -34.557 -20.687  -1.763  1.00 12.26           H  
ATOM   4200 2HB  ALA A 278     -36.116 -20.543  -2.609  1.00 12.26           H  
ATOM   4201 3HB  ALA A 278     -35.796 -21.949  -1.568  1.00 12.26           H  
ATOM   4202  N   PHE A 279     -32.424 -22.498  -3.137  1.00  4.74           N  
ATOM   4203  CA  PHE A 279     -31.240 -23.277  -2.776  1.00  9.53           C  
ATOM   4204  C   PHE A 279     -30.286 -22.541  -1.827  1.00  6.68           C  
ATOM   4205  O   PHE A 279     -30.289 -21.312  -1.751  1.00  6.83           O  
ATOM   4206  CB  PHE A 279     -30.478 -23.702  -4.030  1.00 14.29           C  
ATOM   4207  CG  PHE A 279     -31.185 -24.696  -4.911  1.00 14.29           C  
ATOM   4208  CD1 PHE A 279     -32.033 -24.266  -5.896  1.00 14.29           C  
ATOM   4209  CD2 PHE A 279     -30.986 -26.058  -4.771  1.00 14.29           C  
ATOM   4210  CE1 PHE A 279     -32.672 -25.157  -6.735  1.00 14.29           C  
ATOM   4211  CE2 PHE A 279     -31.621 -26.961  -5.598  1.00 14.29           C  
ATOM   4212  CZ  PHE A 279     -32.467 -26.509  -6.587  1.00 14.29           C  
ATOM   4213  H   PHE A 279     -32.287 -21.574  -3.517  1.00  5.69           H  
ATOM   4214  HA  PHE A 279     -31.579 -24.181  -2.269  1.00 11.44           H  
ATOM   4215 1HB  PHE A 279     -30.272 -22.817  -4.631  1.00 17.15           H  
ATOM   4216 2HB  PHE A 279     -29.525 -24.119  -3.751  1.00 17.15           H  
ATOM   4217  HD1 PHE A 279     -32.186 -23.198  -5.995  1.00 17.15           H  
ATOM   4218  HD2 PHE A 279     -30.310 -26.417  -3.999  1.00 17.15           H  
ATOM   4219  HE1 PHE A 279     -33.340 -24.790  -7.513  1.00 17.15           H  
ATOM   4220  HE2 PHE A 279     -31.450 -28.030  -5.473  1.00 17.15           H  
ATOM   4221  HZ  PHE A 279     -32.970 -27.216  -7.245  1.00 17.15           H  
ATOM   4222  N   GLN A 280     -29.474 -23.313  -1.095  1.00  8.76           N  
ATOM   4223  CA  GLN A 280     -28.491 -22.762  -0.152  1.00  9.19           C  
ATOM   4224  C   GLN A 280     -27.131 -22.458  -0.797  1.00  8.57           C  
ATOM   4225  O   GLN A 280     -26.299 -23.345  -0.979  1.00 13.02           O  
ATOM   4226  CB  GLN A 280     -28.278 -23.720   1.024  1.00 13.79           C  
ATOM   4227  CG  GLN A 280     -27.344 -23.170   2.090  1.00 13.79           C  
ATOM   4228  CD  GLN A 280     -27.167 -24.116   3.263  1.00 13.79           C  
ATOM   4229  OE1 GLN A 280     -27.649 -25.251   3.239  1.00 13.79           O  
ATOM   4230  NE2 GLN A 280     -26.473 -23.654   4.297  1.00 13.79           N  
ATOM   4231  H   GLN A 280     -29.549 -24.321  -1.200  1.00 10.51           H  
ATOM   4232  HA  GLN A 280     -28.886 -21.824   0.237  1.00 11.03           H  
ATOM   4233 1HB  GLN A 280     -29.237 -23.941   1.494  1.00 16.54           H  
ATOM   4234 2HB  GLN A 280     -27.865 -24.660   0.660  1.00 16.54           H  
ATOM   4235 1HG  GLN A 280     -26.365 -22.995   1.644  1.00 16.54           H  
ATOM   4236 2HG  GLN A 280     -27.751 -22.232   2.467  1.00 16.54           H  
ATOM   4237 1HE2 GLN A 280     -26.322 -24.233   5.099  1.00 16.54           H  
ATOM   4238 2HE2 GLN A 280     -26.100 -22.726   4.275  1.00 16.54           H  
ATOM   4239  N   VAL A 281     -26.902 -21.193  -1.106  1.00 10.60           N  
ATOM   4240  CA  VAL A 281     -25.666 -20.717  -1.711  1.00 11.12           C  
ATOM   4241  C   VAL A 281     -24.621 -20.409  -0.637  1.00 14.40           C  
ATOM   4242  O   VAL A 281     -24.967 -19.899   0.432  1.00 43.77           O  
ATOM   4243  CB  VAL A 281     -25.959 -19.469  -2.544  1.00 16.68           C  
ATOM   4244  CG1 VAL A 281     -24.684 -18.900  -3.112  1.00 16.68           C  
ATOM   4245  CG2 VAL A 281     -26.938 -19.824  -3.646  1.00 16.68           C  
ATOM   4246  H   VAL A 281     -27.620 -20.505  -0.930  1.00 12.72           H  
ATOM   4247  HA  VAL A 281     -25.279 -21.495  -2.369  1.00 13.34           H  
ATOM   4248  HB  VAL A 281     -26.397 -18.709  -1.899  1.00 20.02           H  
ATOM   4249 1HG1 VAL A 281     -24.923 -18.014  -3.688  1.00 20.02           H  
ATOM   4250 2HG1 VAL A 281     -24.007 -18.637  -2.304  1.00 20.02           H  
ATOM   4251 3HG1 VAL A 281     -24.215 -19.629  -3.756  1.00 20.02           H  
ATOM   4252 1HG2 VAL A 281     -27.163 -18.935  -4.234  1.00 20.02           H  
ATOM   4253 2HG2 VAL A 281     -26.504 -20.585  -4.290  1.00 20.02           H  
ATOM   4254 3HG2 VAL A 281     -27.856 -20.210  -3.202  1.00 20.02           H  
ATOM   4255  N   VAL A 282     -23.338 -20.695  -0.912  1.00 21.71           N  
ATOM   4256  CA  VAL A 282     -22.294 -20.480   0.101  1.00 31.58           C  
ATOM   4257  C   VAL A 282     -20.949 -20.027  -0.512  1.00 35.03           C  
ATOM   4258  O   VAL A 282     -20.622 -18.845  -0.398  1.00115.73           O  
ATOM   4259  CB  VAL A 282     -22.047 -21.783   0.938  1.00 47.37           C  
ATOM   4260  CG1 VAL A 282     -20.894 -21.573   1.910  1.00 47.37           C  
ATOM   4261  CG2 VAL A 282     -23.286 -22.184   1.735  1.00 47.37           C  
ATOM   4262  H   VAL A 282     -23.096 -21.088  -1.810  1.00 26.05           H  
ATOM   4263  HA  VAL A 282     -22.639 -19.701   0.783  1.00 37.90           H  
ATOM   4264  HB  VAL A 282     -21.770 -22.593   0.263  1.00 56.84           H  
ATOM   4265 1HG1 VAL A 282     -20.724 -22.493   2.471  1.00 56.84           H  
ATOM   4266 2HG1 VAL A 282     -19.989 -21.312   1.371  1.00 56.84           H  
ATOM   4267 3HG1 VAL A 282     -21.145 -20.770   2.603  1.00 56.84           H  
ATOM   4268 1HG2 VAL A 282     -23.070 -23.089   2.302  1.00 56.84           H  
ATOM   4269 2HG2 VAL A 282     -23.553 -21.382   2.424  1.00 56.84           H  
ATOM   4270 3HG2 VAL A 282     -24.119 -22.377   1.065  1.00 56.84           H  
ATOM   4271  N   ASN A 283     -20.177 -20.925  -1.144  1.00 15.68           N  
ATOM   4272  CA  ASN A 283     -18.880 -20.512  -1.719  1.00 31.15           C  
ATOM   4273  C   ASN A 283     -18.586 -21.045  -3.121  1.00 18.15           C  
ATOM   4274  O   ASN A 283     -18.286 -20.269  -4.034  1.00 29.28           O  
ATOM   4275  CB  ASN A 283     -17.735 -20.898  -0.793  1.00 46.72           C  
ATOM   4276  CG  ASN A 283     -17.636 -20.047   0.448  1.00 46.72           C  
ATOM   4277  OD1 ASN A 283     -17.889 -18.834   0.419  1.00 46.72           O  
ATOM   4278  ND2 ASN A 283     -17.260 -20.661   1.542  1.00 46.72           N  
ATOM   4279  H   ASN A 283     -20.479 -21.886  -1.216  1.00 18.82           H  
ATOM   4280  HA  ASN A 283     -18.886 -19.433  -1.804  1.00 37.38           H  
ATOM   4281 1HB  ASN A 283     -17.856 -21.939  -0.488  1.00 56.07           H  
ATOM   4282 2HB  ASN A 283     -16.794 -20.830  -1.337  1.00 56.07           H  
ATOM   4283 1HD2 ASN A 283     -17.172 -20.151   2.398  1.00 56.07           H  
ATOM   4284 2HD2 ASN A 283     -17.061 -21.641   1.522  1.00 56.07           H  
ATOM   4285  N   GLY A 284     -18.680 -22.364  -3.289  1.00 12.02           N  
ATOM   4286  CA  GLY A 284     -18.408 -22.987  -4.581  1.00 16.41           C  
ATOM   4287  C   GLY A 284     -19.510 -22.672  -5.579  1.00 14.39           C  
ATOM   4288  O   GLY A 284     -19.308 -22.726  -6.791  1.00 25.40           O  
ATOM   4289  H   GLY A 284     -18.931 -22.950  -2.506  1.00 14.42           H  
ATOM   4290 1HA  GLY A 284     -17.453 -22.625  -4.963  1.00 19.69           H  
ATOM   4291 2HA  GLY A 284     -18.314 -24.064  -4.456  1.00 19.69           H  
ATOM   4292  N   PHE A 285     -20.682 -22.336  -5.060  1.00  8.02           N  
ATOM   4293  CA  PHE A 285     -21.792 -21.949  -5.893  1.00  8.92           C  
ATOM   4294  C   PHE A 285     -21.466 -20.581  -6.518  1.00  7.29           C  
ATOM   4295  O   PHE A 285     -21.594 -20.391  -7.724  1.00  9.48           O  
ATOM   4296  CB  PHE A 285     -23.052 -21.852  -5.043  1.00 13.38           C  
ATOM   4297  CG  PHE A 285     -24.319 -21.662  -5.824  1.00 13.38           C  
ATOM   4298  CD1 PHE A 285     -25.224 -22.705  -5.946  1.00 13.38           C  
ATOM   4299  CD2 PHE A 285     -24.596 -20.471  -6.468  1.00 13.38           C  
ATOM   4300  CE1 PHE A 285     -26.388 -22.558  -6.679  1.00 13.38           C  
ATOM   4301  CE2 PHE A 285     -25.755 -20.324  -7.202  1.00 13.38           C  
ATOM   4302  CZ  PHE A 285     -26.653 -21.364  -7.308  1.00 13.38           C  
ATOM   4303  H   PHE A 285     -20.804 -22.339  -4.060  1.00  9.62           H  
ATOM   4304  HA  PHE A 285     -21.926 -22.687  -6.680  1.00 10.70           H  
ATOM   4305 1HB  PHE A 285     -23.155 -22.762  -4.454  1.00 16.06           H  
ATOM   4306 2HB  PHE A 285     -22.944 -21.029  -4.346  1.00 16.06           H  
ATOM   4307  HD1 PHE A 285     -25.010 -23.653  -5.452  1.00 16.06           H  
ATOM   4308  HD2 PHE A 285     -23.888 -19.645  -6.392  1.00 16.06           H  
ATOM   4309  HE1 PHE A 285     -27.089 -23.387  -6.761  1.00 16.06           H  
ATOM   4310  HE2 PHE A 285     -25.959 -19.382  -7.701  1.00 16.06           H  
ATOM   4311  HZ  PHE A 285     -27.566 -21.243  -7.890  1.00 16.06           H  
ATOM   4312  N   ARG A 286     -21.006 -19.641  -5.679  1.00  6.05           N  
ATOM   4313  CA  ARG A 286     -20.667 -18.271  -6.094  1.00  7.15           C  
ATOM   4314  C   ARG A 286     -19.692 -18.174  -7.256  1.00  5.85           C  
ATOM   4315  O   ARG A 286     -19.967 -17.480  -8.237  1.00  9.34           O  
ATOM   4316  CB  ARG A 286     -20.061 -17.502  -4.931  1.00 10.73           C  
ATOM   4317  CG  ARG A 286     -19.673 -16.063  -5.240  1.00 10.73           C  
ATOM   4318  CD  ARG A 286     -19.237 -15.355  -4.015  1.00 10.73           C  
ATOM   4319  NE  ARG A 286     -18.061 -15.959  -3.435  1.00 10.73           N  
ATOM   4320  CZ  ARG A 286     -18.079 -16.727  -2.331  1.00 10.73           C  
ATOM   4321  NH1 ARG A 286     -19.210 -16.977  -1.720  1.00 10.73           N  
ATOM   4322  NH2 ARG A 286     -16.973 -17.254  -1.848  1.00 10.73           N  
ATOM   4323  H   ARG A 286     -20.904 -19.877  -4.703  1.00  7.26           H  
ATOM   4324  HA  ARG A 286     -21.591 -17.774  -6.386  1.00  8.58           H  
ATOM   4325 1HB  ARG A 286     -20.764 -17.485  -4.100  1.00 12.87           H  
ATOM   4326 2HB  ARG A 286     -19.163 -18.011  -4.586  1.00 12.87           H  
ATOM   4327 1HG  ARG A 286     -18.851 -16.049  -5.957  1.00 12.87           H  
ATOM   4328 2HG  ARG A 286     -20.529 -15.536  -5.656  1.00 12.87           H  
ATOM   4329 1HD  ARG A 286     -19.010 -14.316  -4.248  1.00 12.87           H  
ATOM   4330 2HD  ARG A 286     -20.028 -15.397  -3.276  1.00 12.87           H  
ATOM   4331  HE  ARG A 286     -17.173 -15.789  -3.880  1.00 12.87           H  
ATOM   4332 1HH1 ARG A 286     -20.076 -16.594  -2.069  1.00 12.87           H  
ATOM   4333 2HH1 ARG A 286     -19.206 -17.590  -0.909  1.00 12.87           H  
ATOM   4334 1HH2 ARG A 286     -16.084 -17.086  -2.296  1.00 12.87           H  
ATOM   4335 2HH2 ARG A 286     -17.038 -17.831  -1.019  1.00 12.87           H  
ATOM   4336  N   PHE A 287     -18.567 -18.879  -7.167  1.00  4.30           N  
ATOM   4337  CA  PHE A 287     -17.589 -18.825  -8.256  1.00  5.02           C  
ATOM   4338  C   PHE A 287     -17.759 -19.886  -9.329  1.00  4.34           C  
ATOM   4339  O   PHE A 287     -16.864 -20.096 -10.147  1.00  5.75           O  
ATOM   4340  CB  PHE A 287     -16.162 -18.818  -7.743  1.00  7.53           C  
ATOM   4341  CG  PHE A 287     -15.801 -17.513  -7.127  1.00  7.53           C  
ATOM   4342  CD1 PHE A 287     -15.457 -17.394  -5.791  1.00  7.53           C  
ATOM   4343  CD2 PHE A 287     -15.820 -16.380  -7.918  1.00  7.53           C  
ATOM   4344  CE1 PHE A 287     -15.126 -16.157  -5.271  1.00  7.53           C  
ATOM   4345  CE2 PHE A 287     -15.497 -15.153  -7.404  1.00  7.53           C  
ATOM   4346  CZ  PHE A 287     -15.150 -15.038  -6.077  1.00  7.53           C  
ATOM   4347  H   PHE A 287     -18.387 -19.435  -6.333  1.00  5.16           H  
ATOM   4348  HA  PHE A 287     -17.713 -17.864  -8.741  1.00  6.02           H  
ATOM   4349 1HB  PHE A 287     -16.028 -19.602  -6.999  1.00  9.04           H  
ATOM   4350 2HB  PHE A 287     -15.473 -19.010  -8.564  1.00  9.04           H  
ATOM   4351  HD1 PHE A 287     -15.442 -18.282  -5.158  1.00  9.04           H  
ATOM   4352  HD2 PHE A 287     -16.095 -16.474  -8.968  1.00  9.04           H  
ATOM   4353  HE1 PHE A 287     -14.849 -16.064  -4.221  1.00  9.04           H  
ATOM   4354  HE2 PHE A 287     -15.517 -14.276  -8.048  1.00  9.04           H  
ATOM   4355  HZ  PHE A 287     -14.895 -14.062  -5.667  1.00  9.04           H  
ATOM   4356  N   TYR A 288     -18.892 -20.568  -9.325  1.00  3.56           N  
ATOM   4357  CA  TYR A 288     -19.147 -21.634 -10.270  1.00  3.97           C  
ATOM   4358  C   TYR A 288     -18.891 -21.289 -11.724  1.00  4.50           C  
ATOM   4359  O   TYR A 288     -19.559 -20.428 -12.298  1.00  8.22           O  
ATOM   4360  CB  TYR A 288     -20.576 -22.071 -10.135  1.00  5.96           C  
ATOM   4361  CG  TYR A 288     -20.979 -23.171 -11.070  1.00  5.96           C  
ATOM   4362  CD1 TYR A 288     -20.718 -24.497 -10.752  1.00  5.96           C  
ATOM   4363  CD2 TYR A 288     -21.636 -22.842 -12.242  1.00  5.96           C  
ATOM   4364  CE1 TYR A 288     -21.143 -25.493 -11.603  1.00  5.96           C  
ATOM   4365  CE2 TYR A 288     -22.050 -23.835 -13.092  1.00  5.96           C  
ATOM   4366  CZ  TYR A 288     -21.815 -25.151 -12.772  1.00  5.96           C  
ATOM   4367  OH  TYR A 288     -22.272 -26.131 -13.609  1.00  5.96           O  
ATOM   4368  H   TYR A 288     -19.625 -20.363  -8.656  1.00  4.27           H  
ATOM   4369  HA  TYR A 288     -18.498 -22.471 -10.014  1.00  4.76           H  
ATOM   4370 1HB  TYR A 288     -20.743 -22.413  -9.114  1.00  7.15           H  
ATOM   4371 2HB  TYR A 288     -21.234 -21.219 -10.306  1.00  7.15           H  
ATOM   4372  HD1 TYR A 288     -20.201 -24.748  -9.826  1.00  7.15           H  
ATOM   4373  HD2 TYR A 288     -21.836 -21.798 -12.478  1.00  7.15           H  
ATOM   4374  HE1 TYR A 288     -20.963 -26.539 -11.356  1.00  7.15           H  
ATOM   4375  HE2 TYR A 288     -22.579 -23.583 -14.010  1.00  7.15           H  
ATOM   4376  HH  TYR A 288     -21.828 -26.960 -13.403  1.00  7.15           H  
ATOM   4377  N   LYS A 289     -17.946 -22.000 -12.322  1.00  3.29           N  
ATOM   4378  CA  LYS A 289     -17.676 -21.910 -13.746  1.00  3.79           C  
ATOM   4379  C   LYS A 289     -18.426 -22.997 -14.497  1.00  3.60           C  
ATOM   4380  O   LYS A 289     -19.223 -22.715 -15.392  1.00  5.21           O  
ATOM   4381  CB  LYS A 289     -16.191 -22.054 -14.048  1.00  5.69           C  
ATOM   4382  CG  LYS A 289     -15.869 -22.019 -15.538  1.00  5.69           C  
ATOM   4383  CD  LYS A 289     -14.385 -22.209 -15.810  1.00  5.69           C  
ATOM   4384  CE  LYS A 289     -14.096 -22.237 -17.304  1.00  5.69           C  
ATOM   4385  NZ  LYS A 289     -12.647 -22.436 -17.584  1.00  5.69           N  
ATOM   4386  H   LYS A 289     -17.402 -22.658 -11.782  1.00  3.95           H  
ATOM   4387  HA  LYS A 289     -18.023 -20.942 -14.110  1.00  4.55           H  
ATOM   4388 1HB  LYS A 289     -15.646 -21.250 -13.562  1.00  6.82           H  
ATOM   4389 2HB  LYS A 289     -15.822 -22.986 -13.640  1.00  6.82           H  
ATOM   4390 1HG  LYS A 289     -16.423 -22.810 -16.045  1.00  6.82           H  
ATOM   4391 2HG  LYS A 289     -16.184 -21.061 -15.952  1.00  6.82           H  
ATOM   4392 1HD  LYS A 289     -13.819 -21.394 -15.372  1.00  6.82           H  
ATOM   4393 2HD  LYS A 289     -14.048 -23.145 -15.365  1.00  6.82           H  
ATOM   4394 1HE  LYS A 289     -14.659 -23.050 -17.761  1.00  6.82           H  
ATOM   4395 2HE  LYS A 289     -14.415 -21.295 -17.749  1.00  6.82           H  
ATOM   4396 1HZ  LYS A 289     -12.494 -22.451 -18.583  1.00  6.82           H  
ATOM   4397 2HZ  LYS A 289     -12.117 -21.680 -17.173  1.00  6.82           H  
ATOM   4398 3HZ  LYS A 289     -12.345 -23.314 -17.185  1.00  6.82           H  
ATOM   4399  N   ASP A 290     -18.130 -24.248 -14.146  1.00  3.59           N  
ATOM   4400  CA  ASP A 290     -18.725 -25.387 -14.836  1.00  4.62           C  
ATOM   4401  C   ASP A 290     -18.658 -26.657 -13.973  1.00  3.76           C  
ATOM   4402  O   ASP A 290     -18.133 -26.634 -12.863  1.00  4.00           O  
ATOM   4403  CB  ASP A 290     -17.996 -25.586 -16.187  1.00  6.93           C  
ATOM   4404  CG  ASP A 290     -18.820 -26.258 -17.291  1.00  6.93           C  
ATOM   4405  OD1 ASP A 290     -19.746 -26.965 -16.970  1.00  6.93           O  
ATOM   4406  OD2 ASP A 290     -18.508 -26.064 -18.441  1.00  6.93           O  
ATOM   4407  H   ASP A 290     -17.478 -24.402 -13.383  1.00  4.31           H  
ATOM   4408  HA  ASP A 290     -19.773 -25.163 -15.035  1.00  5.54           H  
ATOM   4409 1HB  ASP A 290     -17.667 -24.615 -16.559  1.00  8.32           H  
ATOM   4410 2HB  ASP A 290     -17.098 -26.183 -16.021  1.00  8.32           H  
ATOM   4411  N   GLY A 291     -19.180 -27.763 -14.500  1.00  4.37           N  
ATOM   4412  CA  GLY A 291     -19.152 -29.060 -13.830  1.00  4.59           C  
ATOM   4413  C   GLY A 291     -20.368 -29.298 -12.945  1.00  4.51           C  
ATOM   4414  O   GLY A 291     -21.325 -28.528 -12.965  1.00  6.89           O  
ATOM   4415  H   GLY A 291     -19.607 -27.696 -15.411  1.00  5.24           H  
ATOM   4416 1HA  GLY A 291     -19.103 -29.845 -14.585  1.00  5.51           H  
ATOM   4417 2HA  GLY A 291     -18.246 -29.145 -13.248  1.00  5.51           H  
ATOM   4418  N   VAL A 292     -20.336 -30.381 -12.171  1.00  4.03           N  
ATOM   4419  CA  VAL A 292     -21.470 -30.740 -11.316  1.00  3.71           C  
ATOM   4420  C   VAL A 292     -21.145 -30.485  -9.848  1.00  4.11           C  
ATOM   4421  O   VAL A 292     -20.217 -31.071  -9.291  1.00  5.46           O  
ATOM   4422  CB  VAL A 292     -21.869 -32.207 -11.528  1.00  5.56           C  
ATOM   4423  CG1 VAL A 292     -23.019 -32.543 -10.608  1.00  5.56           C  
ATOM   4424  CG2 VAL A 292     -22.271 -32.431 -12.984  1.00  5.56           C  
ATOM   4425  H   VAL A 292     -19.501 -30.953 -12.162  1.00  4.84           H  
ATOM   4426  HA  VAL A 292     -22.320 -30.118 -11.595  1.00  4.45           H  
ATOM   4427  HB  VAL A 292     -21.031 -32.855 -11.272  1.00  6.68           H  
ATOM   4428 1HG1 VAL A 292     -23.311 -33.582 -10.743  1.00  6.68           H  
ATOM   4429 2HG1 VAL A 292     -22.715 -32.382  -9.574  1.00  6.68           H  
ATOM   4430 3HG1 VAL A 292     -23.866 -31.899 -10.841  1.00  6.68           H  
ATOM   4431 1HG2 VAL A 292     -22.555 -33.473 -13.127  1.00  6.68           H  
ATOM   4432 2HG2 VAL A 292     -23.114 -31.787 -13.231  1.00  6.68           H  
ATOM   4433 3HG2 VAL A 292     -21.429 -32.193 -13.635  1.00  6.68           H  
ATOM   4434  N   TYR A 293     -21.899 -29.576  -9.243  1.00  6.00           N  
ATOM   4435  CA  TYR A 293     -21.640 -29.115  -7.887  1.00  8.26           C  
ATOM   4436  C   TYR A 293     -21.840 -30.135  -6.779  1.00  8.07           C  
ATOM   4437  O   TYR A 293     -22.896 -30.755  -6.655  1.00  9.40           O  
ATOM   4438  CB  TYR A 293     -22.499 -27.912  -7.600  1.00 12.39           C  
ATOM   4439  CG  TYR A 293     -22.236 -27.286  -6.258  1.00 12.39           C  
ATOM   4440  CD1 TYR A 293     -21.048 -26.608  -6.061  1.00 12.39           C  
ATOM   4441  CD2 TYR A 293     -23.181 -27.356  -5.243  1.00 12.39           C  
ATOM   4442  CE1 TYR A 293     -20.796 -26.003  -4.854  1.00 12.39           C  
ATOM   4443  CE2 TYR A 293     -22.928 -26.741  -4.032  1.00 12.39           C  
ATOM   4444  CZ  TYR A 293     -21.739 -26.064  -3.840  1.00 12.39           C  
ATOM   4445  OH  TYR A 293     -21.480 -25.440  -2.643  1.00 12.39           O  
ATOM   4446  H   TYR A 293     -22.666 -29.162  -9.755  1.00  7.20           H  
ATOM   4447  HA  TYR A 293     -20.602 -28.800  -7.845  1.00  9.91           H  
ATOM   4448 1HB  TYR A 293     -22.327 -27.159  -8.370  1.00 14.87           H  
ATOM   4449 2HB  TYR A 293     -23.549 -28.191  -7.642  1.00 14.87           H  
ATOM   4450  HD1 TYR A 293     -20.314 -26.553  -6.864  1.00 14.87           H  
ATOM   4451  HD2 TYR A 293     -24.120 -27.885  -5.404  1.00 14.87           H  
ATOM   4452  HE1 TYR A 293     -19.861 -25.472  -4.701  1.00 14.87           H  
ATOM   4453  HE2 TYR A 293     -23.667 -26.785  -3.231  1.00 14.87           H  
ATOM   4454  HH  TYR A 293     -22.230 -25.555  -2.055  1.00 14.87           H  
ATOM   4455  N   THR A 294     -20.809 -30.266  -5.949  1.00 10.28           N  
ATOM   4456  CA  THR A 294     -20.810 -31.139  -4.785  1.00 15.35           C  
ATOM   4457  C   THR A 294     -20.230 -30.447  -3.553  1.00 17.85           C  
ATOM   4458  O   THR A 294     -19.083 -30.000  -3.566  1.00 54.77           O  
ATOM   4459  CB  THR A 294     -19.996 -32.418  -5.052  1.00 23.02           C  
ATOM   4460  OG1 THR A 294     -20.567 -33.139  -6.151  1.00 23.02           O  
ATOM   4461  CG2 THR A 294     -19.954 -33.306  -3.820  1.00 23.02           C  
ATOM   4462  H   THR A 294     -19.983 -29.721  -6.133  1.00 12.34           H  
ATOM   4463  HA  THR A 294     -21.837 -31.421  -4.566  1.00 18.42           H  
ATOM   4464  HB  THR A 294     -18.978 -32.135  -5.313  1.00 27.63           H  
ATOM   4465  HG1 THR A 294     -21.389 -33.558  -5.868  1.00 27.63           H  
ATOM   4466 1HG2 THR A 294     -19.360 -34.194  -4.034  1.00 27.63           H  
ATOM   4467 2HG2 THR A 294     -19.504 -32.759  -2.991  1.00 27.63           H  
ATOM   4468 3HG2 THR A 294     -20.964 -33.605  -3.552  1.00 27.63           H  
ATOM   4469  N   SER A 295     -21.006 -30.400  -2.476  1.00 14.31           N  
ATOM   4470  CA  SER A 295     -20.531 -29.852  -1.212  1.00 17.89           C  
ATOM   4471  C   SER A 295     -21.437 -30.201  -0.051  1.00 16.08           C  
ATOM   4472  O   SER A 295     -22.647 -29.966  -0.088  1.00 16.68           O  
ATOM   4473  CB  SER A 295     -20.407 -28.351  -1.247  1.00 26.84           C  
ATOM   4474  OG  SER A 295     -19.958 -27.889   0.005  1.00 26.84           O  
ATOM   4475  H   SER A 295     -21.942 -30.766  -2.531  1.00 17.17           H  
ATOM   4476  HA  SER A 295     -19.546 -30.275  -1.009  1.00 21.47           H  
ATOM   4477 1HB  SER A 295     -19.709 -28.049  -2.027  1.00 32.20           H  
ATOM   4478 2HB  SER A 295     -21.375 -27.911  -1.479  1.00 32.20           H  
ATOM   4479  HG  SER A 295     -19.038 -28.160   0.067  1.00 32.20           H  
ATOM   4480  N   ASP A 296     -20.826 -30.683   1.022  1.00 30.70           N  
ATOM   4481  CA  ASP A 296     -21.553 -31.036   2.231  1.00 39.18           C  
ATOM   4482  C   ASP A 296     -21.888 -29.803   3.076  1.00 24.05           C  
ATOM   4483  O   ASP A 296     -22.547 -29.920   4.110  1.00 29.12           O  
ATOM   4484  CB  ASP A 296     -20.749 -32.043   3.057  1.00 58.77           C  
ATOM   4485  CG  ASP A 296     -20.651 -33.416   2.389  1.00 58.77           C  
ATOM   4486  OD1 ASP A 296     -21.498 -33.738   1.587  1.00 58.77           O  
ATOM   4487  OD2 ASP A 296     -19.725 -34.130   2.686  1.00 58.77           O  
ATOM   4488  H   ASP A 296     -19.826 -30.830   0.992  1.00 36.84           H  
ATOM   4489  HA  ASP A 296     -22.492 -31.507   1.939  1.00 47.02           H  
ATOM   4490 1HB  ASP A 296     -19.741 -31.661   3.216  1.00 70.52           H  
ATOM   4491 2HB  ASP A 296     -21.212 -32.164   4.037  1.00 70.52           H  
ATOM   4492  N   SER A 297     -21.442 -28.617   2.634  1.00 15.59           N  
ATOM   4493  CA  SER A 297     -21.751 -27.378   3.327  1.00 15.81           C  
ATOM   4494  C   SER A 297     -23.164 -26.896   3.007  1.00 12.08           C  
ATOM   4495  O   SER A 297     -23.677 -25.994   3.672  1.00 20.77           O  
ATOM   4496  CB  SER A 297     -20.759 -26.295   2.942  1.00 23.71           C  
ATOM   4497  OG  SER A 297     -20.925 -25.907   1.604  1.00 23.71           O  
ATOM   4498  H   SER A 297     -20.889 -28.551   1.788  1.00 18.71           H  
ATOM   4499  HA  SER A 297     -21.682 -27.557   4.401  1.00 18.97           H  
ATOM   4500 1HB  SER A 297     -20.899 -25.432   3.592  1.00 28.46           H  
ATOM   4501 2HB  SER A 297     -19.744 -26.658   3.096  1.00 28.46           H  
ATOM   4502  HG  SER A 297     -20.674 -26.667   1.067  1.00 28.46           H  
ATOM   4503  N   CYS A 298     -23.792 -27.481   1.982  1.00 11.26           N  
ATOM   4504  CA  CYS A 298     -25.131 -27.066   1.600  1.00 25.52           C  
ATOM   4505  C   CYS A 298     -26.149 -28.176   1.839  1.00 38.80           C  
ATOM   4506  O   CYS A 298     -26.075 -29.239   1.222  1.00109.24           O  
ATOM   4507  CB  CYS A 298     -25.143 -26.664   0.131  1.00 38.28           C  
ATOM   4508  SG  CYS A 298     -24.026 -25.305  -0.261  1.00 38.28           S  
ATOM   4509  H   CYS A 298     -23.349 -28.224   1.450  1.00 13.51           H  
ATOM   4510  HA  CYS A 298     -25.411 -26.202   2.200  1.00 30.62           H  
ATOM   4511 1HB  CYS A 298     -24.874 -27.518  -0.492  1.00 45.94           H  
ATOM   4512 2HB  CYS A 298     -26.145 -26.350  -0.147  1.00 45.94           H  
ATOM   4513  HG  CYS A 298     -24.619 -24.424   0.536  1.00 45.94           H  
ATOM   4514  N   GLY A 299     -27.112 -27.927   2.725  1.00 26.34           N  
ATOM   4515  CA  GLY A 299     -28.133 -28.927   3.032  1.00 41.20           C  
ATOM   4516  C   GLY A 299     -29.443 -28.594   2.333  1.00 62.49           C  
ATOM   4517  O   GLY A 299     -29.505 -27.646   1.557  1.00 87.66           O  
ATOM   4518  H   GLY A 299     -27.145 -27.025   3.184  1.00 31.61           H  
ATOM   4519 1HA  GLY A 299     -27.786 -29.912   2.718  1.00 49.44           H  
ATOM   4520 2HA  GLY A 299     -28.289 -28.969   4.109  1.00 49.44           H  
ATOM   4521  N   SER A 300     -30.498 -29.348   2.642  1.00110.62           N  
ATOM   4522  CA  SER A 300     -31.798 -29.150   1.999  1.00190.42           C  
ATOM   4523  C   SER A 300     -32.872 -28.565   2.917  1.00217.70           C  
ATOM   4524  O   SER A 300     -34.057 -28.596   2.582  1.00304.44           O  
ATOM   4525  CB  SER A 300     -32.296 -30.467   1.435  1.00285.63           C  
ATOM   4526  OG  SER A 300     -32.432 -31.430   2.447  1.00285.63           O  
ATOM   4527  H   SER A 300     -30.387 -30.100   3.307  1.00132.74           H  
ATOM   4528  HA  SER A 300     -31.659 -28.456   1.169  1.00228.50           H  
ATOM   4529 1HB  SER A 300     -33.260 -30.308   0.953  1.00342.76           H  
ATOM   4530 2HB  SER A 300     -31.606 -30.826   0.673  1.00342.76           H  
ATOM   4531  HG  SER A 300     -31.550 -31.804   2.561  1.00342.76           H  
ATOM   4532  N   THR A 301     -32.467 -28.039   4.072  1.00184.78           N  
ATOM   4533  CA  THR A 301     -33.420 -27.426   4.993  1.00241.86           C  
ATOM   4534  C   THR A 301     -34.048 -26.195   4.338  1.00243.02           C  
ATOM   4535  O   THR A 301     -33.338 -25.305   3.875  1.00281.17           O  
ATOM   4536  CB  THR A 301     -32.730 -27.043   6.315  1.00362.79           C  
ATOM   4537  OG1 THR A 301     -32.166 -28.213   6.919  1.00362.79           O  
ATOM   4538  CG2 THR A 301     -33.712 -26.405   7.283  1.00362.79           C  
ATOM   4539  H   THR A 301     -31.487 -28.045   4.313  1.00221.74           H  
ATOM   4540  HA  THR A 301     -34.213 -28.143   5.208  1.00290.23           H  
ATOM   4541  HB  THR A 301     -31.927 -26.341   6.103  1.00435.35           H  
ATOM   4542  HG1 THR A 301     -31.657 -27.954   7.693  1.00435.35           H  
ATOM   4543 1HG2 THR A 301     -33.189 -26.146   8.204  1.00435.35           H  
ATOM   4544 2HG2 THR A 301     -34.125 -25.508   6.839  1.00435.35           H  
ATOM   4545 3HG2 THR A 301     -34.514 -27.108   7.505  1.00435.35           H  
ATOM   4546  N   SER A 302     -35.381 -26.134   4.330  1.00271.01           N  
ATOM   4547  CA  SER A 302     -36.127 -25.069   3.643  1.00342.84           C  
ATOM   4548  C   SER A 302     -35.933 -23.656   4.191  1.00318.01           C  
ATOM   4549  O   SER A 302     -36.245 -22.683   3.507  1.00385.22           O  
ATOM   4550  CB  SER A 302     -37.604 -25.386   3.677  1.00514.26           C  
ATOM   4551  OG  SER A 302     -38.100 -25.325   4.987  1.00514.26           O  
ATOM   4552  H   SER A 302     -35.901 -26.880   4.770  1.00325.21           H  
ATOM   4553  HA  SER A 302     -35.803 -25.064   2.600  1.00411.41           H  
ATOM   4554 1HB  SER A 302     -38.141 -24.674   3.050  1.00617.11           H  
ATOM   4555 2HB  SER A 302     -37.774 -26.376   3.262  1.00617.11           H  
ATOM   4556  HG  SER A 302     -39.043 -25.491   4.921  1.00617.11           H  
ATOM   4557  N   MET A 303     -35.437 -23.531   5.412  1.00277.61           N  
ATOM   4558  CA  MET A 303     -35.179 -22.216   5.976  1.00305.88           C  
ATOM   4559  C   MET A 303     -33.691 -21.864   5.945  1.00167.01           C  
ATOM   4560  O   MET A 303     -33.305 -20.774   6.366  1.00204.17           O  
ATOM   4561  CB  MET A 303     -35.731 -22.134   7.392  1.00458.82           C  
ATOM   4562  CG  MET A 303     -37.247 -22.261   7.465  1.00458.82           C  
ATOM   4563  SD  MET A 303     -37.878 -22.192   9.152  1.00458.82           S  
ATOM   4564  CE  MET A 303     -37.613 -20.463   9.536  1.00458.82           C  
ATOM   4565  H   MET A 303     -35.230 -24.351   5.954  1.00333.13           H  
ATOM   4566  HA  MET A 303     -35.698 -21.476   5.369  1.00367.06           H  
ATOM   4567 1HB  MET A 303     -35.297 -22.925   8.000  1.00550.58           H  
ATOM   4568 2HB  MET A 303     -35.450 -21.180   7.842  1.00550.58           H  
ATOM   4569 1HG  MET A 303     -37.705 -21.455   6.893  1.00550.58           H  
ATOM   4570 2HG  MET A 303     -37.554 -23.208   7.022  1.00550.58           H  
ATOM   4571 1HE  MET A 303     -37.954 -20.259  10.551  1.00550.58           H  
ATOM   4572 2HE  MET A 303     -36.550 -20.231   9.455  1.00550.58           H  
ATOM   4573 3HE  MET A 303     -38.173 -19.844   8.835  1.00550.58           H  
ATOM   4574  N   ASP A 304     -32.853 -22.783   5.457  1.00 90.58           N  
ATOM   4575  CA  ASP A 304     -31.424 -22.519   5.351  1.00 46.45           C  
ATOM   4576  C   ASP A 304     -31.043 -22.122   3.931  1.00 27.35           C  
ATOM   4577  O   ASP A 304     -29.920 -21.675   3.690  1.00 35.51           O  
ATOM   4578  CB  ASP A 304     -30.594 -23.717   5.810  1.00 69.68           C  
ATOM   4579  CG  ASP A 304     -30.710 -23.970   7.312  1.00 69.68           C  
ATOM   4580  OD1 ASP A 304     -30.978 -23.038   8.032  1.00 69.68           O  
ATOM   4581  OD2 ASP A 304     -30.513 -25.087   7.727  1.00 69.68           O  
ATOM   4582  H   ASP A 304     -33.197 -23.670   5.115  1.00108.70           H  
ATOM   4583  HA  ASP A 304     -31.183 -21.681   6.005  1.00 55.74           H  
ATOM   4584 1HB  ASP A 304     -30.914 -24.609   5.274  1.00 83.61           H  
ATOM   4585 2HB  ASP A 304     -29.545 -23.547   5.567  1.00 83.61           H  
ATOM   4586  N   VAL A 305     -31.985 -22.274   2.998  1.00 15.37           N  
ATOM   4587  CA  VAL A 305     -31.755 -21.865   1.623  1.00  9.69           C  
ATOM   4588  C   VAL A 305     -31.718 -20.359   1.586  1.00  8.58           C  
ATOM   4589  O   VAL A 305     -32.255 -19.710   2.477  1.00 12.32           O  
ATOM   4590  CB  VAL A 305     -32.866 -22.376   0.701  1.00 14.54           C  
ATOM   4591  CG1 VAL A 305     -32.920 -23.894   0.727  1.00 14.54           C  
ATOM   4592  CG2 VAL A 305     -34.180 -21.776   1.155  1.00 14.54           C  
ATOM   4593  H   VAL A 305     -32.882 -22.664   3.245  1.00 18.44           H  
ATOM   4594  HA  VAL A 305     -30.799 -22.259   1.288  1.00 11.63           H  
ATOM   4595  HB  VAL A 305     -32.660 -22.070  -0.322  1.00 17.44           H  
ATOM   4596 1HG1 VAL A 305     -33.712 -24.241   0.062  1.00 17.44           H  
ATOM   4597 2HG1 VAL A 305     -31.965 -24.302   0.394  1.00 17.44           H  
ATOM   4598 3HG1 VAL A 305     -33.125 -24.231   1.740  1.00 17.44           H  
ATOM   4599 1HG2 VAL A 305     -34.986 -22.124   0.510  1.00 17.44           H  
ATOM   4600 2HG2 VAL A 305     -34.374 -22.086   2.179  1.00 17.44           H  
ATOM   4601 3HG2 VAL A 305     -34.121 -20.689   1.109  1.00 17.44           H  
ATOM   4602  N   ASN A 306     -31.103 -19.789   0.574  1.00  7.86           N  
ATOM   4603  CA  ASN A 306     -30.997 -18.344   0.527  1.00  9.06           C  
ATOM   4604  C   ASN A 306     -31.108 -17.734  -0.868  1.00  6.62           C  
ATOM   4605  O   ASN A 306     -31.083 -16.510  -1.008  1.00  6.44           O  
ATOM   4606  CB  ASN A 306     -29.721 -17.939   1.229  1.00 13.59           C  
ATOM   4607  CG  ASN A 306     -28.530 -18.589   0.614  1.00 13.59           C  
ATOM   4608  OD1 ASN A 306     -28.582 -19.008  -0.547  1.00 13.59           O  
ATOM   4609  ND2 ASN A 306     -27.468 -18.707   1.370  1.00 13.59           N  
ATOM   4610  H   ASN A 306     -30.688 -20.354  -0.152  1.00  9.43           H  
ATOM   4611  HA  ASN A 306     -31.820 -17.937   1.108  1.00 10.87           H  
ATOM   4612 1HB  ASN A 306     -29.602 -16.856   1.181  1.00 16.31           H  
ATOM   4613 2HB  ASN A 306     -29.776 -18.220   2.281  1.00 16.31           H  
ATOM   4614 1HD2 ASN A 306     -26.640 -19.147   1.011  1.00 16.31           H  
ATOM   4615 2HD2 ASN A 306     -27.482 -18.359   2.307  1.00 16.31           H  
ATOM   4616  N   HIS A 307     -31.290 -18.561  -1.898  1.00  6.44           N  
ATOM   4617  CA  HIS A 307     -31.387 -17.996  -3.230  1.00  5.83           C  
ATOM   4618  C   HIS A 307     -32.360 -18.739  -4.142  1.00  4.73           C  
ATOM   4619  O   HIS A 307     -32.215 -19.933  -4.400  1.00  9.39           O  
ATOM   4620  CB  HIS A 307     -30.004 -17.981  -3.839  1.00  8.75           C  
ATOM   4621  CG  HIS A 307     -29.928 -17.267  -5.126  1.00  8.75           C  
ATOM   4622  ND1 HIS A 307     -30.155 -15.916  -5.230  1.00  8.75           N  
ATOM   4623  CD2 HIS A 307     -29.628 -17.698  -6.367  1.00  8.75           C  
ATOM   4624  CE1 HIS A 307     -30.016 -15.550  -6.487  1.00  8.75           C  
ATOM   4625  NE2 HIS A 307     -29.695 -16.610  -7.195  1.00  8.75           N  
ATOM   4626  H   HIS A 307     -31.301 -19.563  -1.777  1.00  7.73           H  
ATOM   4627  HA  HIS A 307     -31.733 -16.966  -3.157  1.00  7.00           H  
ATOM   4628 1HB  HIS A 307     -29.317 -17.518  -3.141  1.00 10.49           H  
ATOM   4629 2HB  HIS A 307     -29.674 -19.005  -3.998  1.00 10.49           H  
ATOM   4630  HD2 HIS A 307     -29.379 -18.719  -6.654  1.00 10.49           H  
ATOM   4631  HE1 HIS A 307     -30.138 -14.541  -6.873  1.00 10.49           H  
ATOM   4632  HE2 HIS A 307     -29.518 -16.618  -8.189  1.00 10.49           H  
ATOM   4633  N   ALA A 308     -33.363 -18.011  -4.622  1.00  1.88           N  
ATOM   4634  CA  ALA A 308     -34.398 -18.570  -5.483  1.00  1.66           C  
ATOM   4635  C   ALA A 308     -33.978 -18.590  -6.953  1.00  1.72           C  
ATOM   4636  O   ALA A 308     -33.604 -17.563  -7.519  1.00  2.34           O  
ATOM   4637  CB  ALA A 308     -35.678 -17.778  -5.304  1.00  2.49           C  
ATOM   4638  H   ALA A 308     -33.414 -17.034  -4.375  1.00  2.26           H  
ATOM   4639  HA  ALA A 308     -34.576 -19.595  -5.176  1.00  1.99           H  
ATOM   4640 1HB  ALA A 308     -36.465 -18.220  -5.911  1.00  2.99           H  
ATOM   4641 2HB  ALA A 308     -35.976 -17.803  -4.256  1.00  2.99           H  
ATOM   4642 3HB  ALA A 308     -35.513 -16.747  -5.611  1.00  2.99           H  
ATOM   4643  N   VAL A 309     -34.055 -19.777  -7.562  1.00  1.97           N  
ATOM   4644  CA  VAL A 309     -33.704 -20.004  -8.971  1.00  2.33           C  
ATOM   4645  C   VAL A 309     -34.774 -20.819  -9.711  1.00  1.62           C  
ATOM   4646  O   VAL A 309     -35.802 -21.178  -9.130  1.00  3.07           O  
ATOM   4647  CB  VAL A 309     -32.386 -20.744  -9.068  1.00  3.50           C  
ATOM   4648  CG1 VAL A 309     -31.247 -19.953  -8.457  1.00  3.50           C  
ATOM   4649  CG2 VAL A 309     -32.571 -22.042  -8.345  1.00  3.50           C  
ATOM   4650  H   VAL A 309     -34.368 -20.575  -7.022  1.00  2.36           H  
ATOM   4651  HA  VAL A 309     -33.602 -19.035  -9.461  1.00  2.80           H  
ATOM   4652  HB  VAL A 309     -32.141 -20.917 -10.111  1.00  4.19           H  
ATOM   4653 1HG1 VAL A 309     -30.322 -20.525  -8.542  1.00  4.19           H  
ATOM   4654 2HG1 VAL A 309     -31.137 -19.005  -8.985  1.00  4.19           H  
ATOM   4655 3HG1 VAL A 309     -31.457 -19.763  -7.405  1.00  4.19           H  
ATOM   4656 1HG2 VAL A 309     -31.655 -22.626  -8.379  1.00  4.19           H  
ATOM   4657 2HG2 VAL A 309     -32.823 -21.820  -7.310  1.00  4.19           H  
ATOM   4658 3HG2 VAL A 309     -33.382 -22.606  -8.806  1.00  4.19           H  
ATOM   4659  N   LEU A 310     -34.538 -21.107 -10.998  1.00  1.32           N  
ATOM   4660  CA  LEU A 310     -35.512 -21.894 -11.755  1.00  0.95           C  
ATOM   4661  C   LEU A 310     -34.996 -23.291 -12.154  1.00  1.01           C  
ATOM   4662  O   LEU A 310     -33.979 -23.434 -12.835  1.00  1.18           O  
ATOM   4663  CB  LEU A 310     -35.910 -21.159 -13.031  1.00  1.42           C  
ATOM   4664  CG  LEU A 310     -36.951 -21.870 -13.886  1.00  1.42           C  
ATOM   4665  CD1 LEU A 310     -38.255 -21.879 -13.103  1.00  1.42           C  
ATOM   4666  CD2 LEU A 310     -37.077 -21.177 -15.234  1.00  1.42           C  
ATOM   4667  H   LEU A 310     -33.689 -20.778 -11.448  1.00  1.58           H  
ATOM   4668  HA  LEU A 310     -36.399 -22.026 -11.138  1.00  1.14           H  
ATOM   4669 1HB  LEU A 310     -36.302 -20.178 -12.766  1.00  1.71           H  
ATOM   4670 2HB  LEU A 310     -35.032 -21.026 -13.642  1.00  1.71           H  
ATOM   4671  HG  LEU A 310     -36.653 -22.907 -14.047  1.00  1.71           H  
ATOM   4672 1HD1 LEU A 310     -39.030 -22.390 -13.666  1.00  1.71           H  
ATOM   4673 2HD1 LEU A 310     -38.096 -22.390 -12.155  1.00  1.71           H  
ATOM   4674 3HD1 LEU A 310     -38.565 -20.852 -12.913  1.00  1.71           H  
ATOM   4675 1HD2 LEU A 310     -37.827 -21.685 -15.839  1.00  1.71           H  
ATOM   4676 2HD2 LEU A 310     -37.373 -20.141 -15.084  1.00  1.71           H  
ATOM   4677 3HD2 LEU A 310     -36.116 -21.207 -15.748  1.00  1.71           H  
ATOM   4678  N   ALA A 311     -35.710 -24.329 -11.727  1.00  1.21           N  
ATOM   4679  CA  ALA A 311     -35.382 -25.702 -12.087  1.00  1.89           C  
ATOM   4680  C   ALA A 311     -35.662 -25.943 -13.569  1.00  1.33           C  
ATOM   4681  O   ALA A 311     -36.773 -26.333 -13.928  1.00  3.19           O  
ATOM   4682  CB  ALA A 311     -36.166 -26.687 -11.227  1.00  2.83           C  
ATOM   4683  H   ALA A 311     -36.524 -24.175 -11.155  1.00  1.45           H  
ATOM   4684  HA  ALA A 311     -34.313 -25.851 -11.918  1.00  2.27           H  
ATOM   4685 1HB  ALA A 311     -35.890 -27.706 -11.496  1.00  3.40           H  
ATOM   4686 2HB  ALA A 311     -35.936 -26.513 -10.175  1.00  3.40           H  
ATOM   4687 3HB  ALA A 311     -37.230 -26.545 -11.390  1.00  3.40           H  
ATOM   4688  N   VAL A 312     -34.661 -25.673 -14.412  1.00  1.36           N  
ATOM   4689  CA  VAL A 312     -34.744 -25.820 -15.875  1.00  1.47           C  
ATOM   4690  C   VAL A 312     -34.792 -27.253 -16.363  1.00  1.56           C  
ATOM   4691  O   VAL A 312     -35.465 -27.566 -17.348  1.00  4.98           O  
ATOM   4692  CB  VAL A 312     -33.549 -25.148 -16.553  1.00  2.21           C  
ATOM   4693  CG1 VAL A 312     -33.540 -25.471 -18.042  1.00  2.21           C  
ATOM   4694  CG2 VAL A 312     -33.634 -23.665 -16.331  1.00  2.21           C  
ATOM   4695  H   VAL A 312     -33.789 -25.348 -14.007  1.00  1.63           H  
ATOM   4696  HA  VAL A 312     -35.652 -25.316 -16.207  1.00  1.76           H  
ATOM   4697  HB  VAL A 312     -32.626 -25.531 -16.125  1.00  2.65           H  
ATOM   4698 1HG1 VAL A 312     -32.679 -24.992 -18.510  1.00  2.65           H  
ATOM   4699 2HG1 VAL A 312     -33.471 -26.550 -18.177  1.00  2.65           H  
ATOM   4700 3HG1 VAL A 312     -34.452 -25.109 -18.507  1.00  2.65           H  
ATOM   4701 1HG2 VAL A 312     -32.782 -23.187 -16.806  1.00  2.65           H  
ATOM   4702 2HG2 VAL A 312     -34.558 -23.282 -16.764  1.00  2.65           H  
ATOM   4703 3HG2 VAL A 312     -33.621 -23.456 -15.263  1.00  2.65           H  
ATOM   4704  N   GLY A 313     -34.018 -28.116 -15.731  1.00  1.54           N  
ATOM   4705  CA  GLY A 313     -33.990 -29.496 -16.166  1.00  1.53           C  
ATOM   4706  C   GLY A 313     -33.070 -30.346 -15.323  1.00  1.48           C  
ATOM   4707  O   GLY A 313     -32.841 -30.052 -14.151  1.00  2.18           O  
ATOM   4708  H   GLY A 313     -33.447 -27.803 -14.955  1.00  1.85           H  
ATOM   4709 1HA  GLY A 313     -34.997 -29.908 -16.148  1.00  1.84           H  
ATOM   4710 2HA  GLY A 313     -33.659 -29.515 -17.196  1.00  1.84           H  
ATOM   4711  N   TYR A 314     -32.573 -31.421 -15.920  1.00  1.71           N  
ATOM   4712  CA  TYR A 314     -31.648 -32.330 -15.258  1.00  2.91           C  
ATOM   4713  C   TYR A 314     -31.007 -33.276 -16.279  1.00  2.26           C  
ATOM   4714  O   TYR A 314     -31.478 -33.398 -17.405  1.00  2.62           O  
ATOM   4715  CB  TYR A 314     -32.369 -33.115 -14.156  1.00  4.37           C  
ATOM   4716  CG  TYR A 314     -33.531 -33.946 -14.648  1.00  4.37           C  
ATOM   4717  CD1 TYR A 314     -33.302 -35.237 -15.084  1.00  4.37           C  
ATOM   4718  CD2 TYR A 314     -34.821 -33.429 -14.653  1.00  4.37           C  
ATOM   4719  CE1 TYR A 314     -34.349 -36.009 -15.532  1.00  4.37           C  
ATOM   4720  CE2 TYR A 314     -35.872 -34.205 -15.104  1.00  4.37           C  
ATOM   4721  CZ  TYR A 314     -35.636 -35.495 -15.546  1.00  4.37           C  
ATOM   4722  OH  TYR A 314     -36.670 -36.285 -15.994  1.00  4.37           O  
ATOM   4723  H   TYR A 314     -32.826 -31.586 -16.884  1.00  2.05           H  
ATOM   4724  HA  TYR A 314     -30.851 -31.742 -14.805  1.00  3.49           H  
ATOM   4725 1HB  TYR A 314     -31.659 -33.783 -13.671  1.00  5.24           H  
ATOM   4726 2HB  TYR A 314     -32.739 -32.428 -13.398  1.00  5.24           H  
ATOM   4727  HD1 TYR A 314     -32.291 -35.645 -15.075  1.00  5.24           H  
ATOM   4728  HD2 TYR A 314     -35.005 -32.413 -14.304  1.00  5.24           H  
ATOM   4729  HE1 TYR A 314     -34.158 -37.024 -15.872  1.00  5.24           H  
ATOM   4730  HE2 TYR A 314     -36.883 -33.799 -15.109  1.00  5.24           H  
ATOM   4731  HH  TYR A 314     -36.314 -37.079 -16.408  1.00  5.24           H  
ATOM   4732  N   GLY A 315     -29.947 -33.968 -15.893  1.00  2.65           N  
ATOM   4733  CA  GLY A 315     -29.321 -34.900 -16.827  1.00  3.11           C  
ATOM   4734  C   GLY A 315     -28.117 -35.587 -16.221  1.00  4.36           C  
ATOM   4735  O   GLY A 315     -27.920 -35.538 -15.015  1.00  4.69           O  
ATOM   4736  H   GLY A 315     -29.576 -33.836 -14.963  1.00  3.18           H  
ATOM   4737 1HA  GLY A 315     -30.053 -35.649 -17.128  1.00  3.73           H  
ATOM   4738 2HA  GLY A 315     -29.023 -34.364 -17.727  1.00  3.73           H  
ATOM   4739  N   VAL A 316     -27.317 -36.249 -17.053  1.00  6.26           N  
ATOM   4740  CA  VAL A 316     -26.112 -36.933 -16.579  1.00  8.62           C  
ATOM   4741  C   VAL A 316     -24.893 -36.527 -17.397  1.00 11.36           C  
ATOM   4742  O   VAL A 316     -24.910 -36.609 -18.626  1.00 14.12           O  
ATOM   4743  CB  VAL A 316     -26.279 -38.467 -16.647  1.00 12.93           C  
ATOM   4744  CG1 VAL A 316     -25.003 -39.150 -16.178  1.00 12.93           C  
ATOM   4745  CG2 VAL A 316     -27.459 -38.906 -15.792  1.00 12.93           C  
ATOM   4746  H   VAL A 316     -27.540 -36.269 -18.039  1.00  7.51           H  
ATOM   4747  HA  VAL A 316     -25.936 -36.648 -15.543  1.00 10.34           H  
ATOM   4748  HB  VAL A 316     -26.449 -38.762 -17.683  1.00 15.52           H  
ATOM   4749 1HG1 VAL A 316     -25.125 -40.232 -16.246  1.00 15.52           H  
ATOM   4750 2HG1 VAL A 316     -24.171 -38.839 -16.807  1.00 15.52           H  
ATOM   4751 3HG1 VAL A 316     -24.802 -38.874 -15.144  1.00 15.52           H  
ATOM   4752 1HG2 VAL A 316     -27.569 -39.989 -15.855  1.00 15.52           H  
ATOM   4753 2HG2 VAL A 316     -27.285 -38.621 -14.756  1.00 15.52           H  
ATOM   4754 3HG2 VAL A 316     -28.371 -38.430 -16.151  1.00 15.52           H  
ATOM   4755  N   GLU A 317     -23.836 -36.090 -16.719  1.00 12.18           N  
ATOM   4756  CA  GLU A 317     -22.610 -35.690 -17.399  1.00 15.70           C  
ATOM   4757  C   GLU A 317     -21.418 -36.476 -16.894  1.00 17.81           C  
ATOM   4758  O   GLU A 317     -21.079 -36.416 -15.715  1.00 16.75           O  
ATOM   4759  CB  GLU A 317     -22.345 -34.201 -17.224  1.00 23.55           C  
ATOM   4760  CG  GLU A 317     -21.083 -33.726 -17.922  1.00 23.55           C  
ATOM   4761  CD  GLU A 317     -20.873 -32.244 -17.828  1.00 23.55           C  
ATOM   4762  OE1 GLU A 317     -21.733 -31.568 -17.315  1.00 23.55           O  
ATOM   4763  OE2 GLU A 317     -19.850 -31.781 -18.272  1.00 23.55           O  
ATOM   4764  H   GLU A 317     -23.878 -36.041 -15.710  1.00 14.62           H  
ATOM   4765  HA  GLU A 317     -22.722 -35.897 -18.464  1.00 18.84           H  
ATOM   4766 1HB  GLU A 317     -23.180 -33.630 -17.626  1.00 28.26           H  
ATOM   4767 2HB  GLU A 317     -22.259 -33.964 -16.164  1.00 28.26           H  
ATOM   4768 1HG  GLU A 317     -20.226 -34.228 -17.473  1.00 28.26           H  
ATOM   4769 2HG  GLU A 317     -21.129 -34.017 -18.970  1.00 28.26           H  
ATOM   4770  N   ASN A 318     -20.796 -37.232 -17.793  1.00 22.07           N  
ATOM   4771  CA  ASN A 318     -19.628 -38.049 -17.469  1.00 26.19           C  
ATOM   4772  C   ASN A 318     -19.913 -39.042 -16.345  1.00 25.01           C  
ATOM   4773  O   ASN A 318     -19.040 -39.328 -15.525  1.00 26.96           O  
ATOM   4774  CB  ASN A 318     -18.443 -37.169 -17.106  1.00 39.29           C  
ATOM   4775  CG  ASN A 318     -17.986 -36.313 -18.255  1.00 39.29           C  
ATOM   4776  OD1 ASN A 318     -17.982 -36.756 -19.410  1.00 39.29           O  
ATOM   4777  ND2 ASN A 318     -17.599 -35.098 -17.962  1.00 39.29           N  
ATOM   4778  H   ASN A 318     -21.138 -37.235 -18.744  1.00 26.48           H  
ATOM   4779  HA  ASN A 318     -19.364 -38.633 -18.352  1.00 31.43           H  
ATOM   4780 1HB  ASN A 318     -18.701 -36.523 -16.267  1.00 47.14           H  
ATOM   4781 2HB  ASN A 318     -17.611 -37.798 -16.788  1.00 47.14           H  
ATOM   4782 1HD2 ASN A 318     -17.285 -34.483 -18.687  1.00 47.14           H  
ATOM   4783 2HD2 ASN A 318     -17.620 -34.781 -17.014  1.00 47.14           H  
ATOM   4784  N   GLY A 319     -21.135 -39.568 -16.310  1.00 22.70           N  
ATOM   4785  CA  GLY A 319     -21.528 -40.529 -15.292  1.00 22.65           C  
ATOM   4786  C   GLY A 319     -22.092 -39.883 -14.022  1.00 18.55           C  
ATOM   4787  O   GLY A 319     -22.499 -40.599 -13.107  1.00 19.02           O  
ATOM   4788  H   GLY A 319     -21.809 -39.300 -17.012  1.00 27.24           H  
ATOM   4789 1HA  GLY A 319     -22.273 -41.206 -15.711  1.00 27.18           H  
ATOM   4790 2HA  GLY A 319     -20.666 -41.141 -15.030  1.00 27.18           H  
ATOM   4791  N   VAL A 320     -22.121 -38.547 -13.955  1.00 15.69           N  
ATOM   4792  CA  VAL A 320     -22.640 -37.862 -12.777  1.00 12.77           C  
ATOM   4793  C   VAL A 320     -23.925 -37.075 -13.071  1.00 10.24           C  
ATOM   4794  O   VAL A 320     -23.894 -36.085 -13.802  1.00  9.64           O  
ATOM   4795  CB  VAL A 320     -21.591 -36.887 -12.223  1.00 19.16           C  
ATOM   4796  CG1 VAL A 320     -22.151 -36.175 -11.001  1.00 19.16           C  
ATOM   4797  CG2 VAL A 320     -20.319 -37.643 -11.877  1.00 19.16           C  
ATOM   4798  H   VAL A 320     -21.767 -37.980 -14.710  1.00 18.83           H  
ATOM   4799  HA  VAL A 320     -22.828 -38.609 -12.009  1.00 15.32           H  
ATOM   4800  HB  VAL A 320     -21.373 -36.130 -12.976  1.00 22.99           H  
ATOM   4801 1HG1 VAL A 320     -21.411 -35.470 -10.619  1.00 22.99           H  
ATOM   4802 2HG1 VAL A 320     -23.056 -35.638 -11.280  1.00 22.99           H  
ATOM   4803 3HG1 VAL A 320     -22.386 -36.907 -10.228  1.00 22.99           H  
ATOM   4804 1HG2 VAL A 320     -19.576 -36.946 -11.492  1.00 22.99           H  
ATOM   4805 2HG2 VAL A 320     -20.539 -38.396 -11.120  1.00 22.99           H  
ATOM   4806 3HG2 VAL A 320     -19.928 -38.131 -12.771  1.00 22.99           H  
ATOM   4807  N   PRO A 321     -25.058 -37.510 -12.514  1.00  9.37           N  
ATOM   4808  CA  PRO A 321     -26.376 -36.896 -12.586  1.00  7.35           C  
ATOM   4809  C   PRO A 321     -26.363 -35.492 -11.992  1.00  5.66           C  
ATOM   4810  O   PRO A 321     -25.693 -35.240 -10.990  1.00  5.86           O  
ATOM   4811  CB  PRO A 321     -27.257 -37.854 -11.783  1.00 11.02           C  
ATOM   4812  CG  PRO A 321     -26.585 -39.175 -11.904  1.00 11.02           C  
ATOM   4813  CD  PRO A 321     -25.122 -38.862 -11.932  1.00 11.02           C  
ATOM   4814  HA  PRO A 321     -26.694 -36.871 -13.628  1.00  8.82           H  
ATOM   4815 1HB  PRO A 321     -27.340 -37.514 -10.743  1.00 13.23           H  
ATOM   4816 2HB  PRO A 321     -28.274 -37.859 -12.203  1.00 13.23           H  
ATOM   4817 1HG  PRO A 321     -26.860 -39.818 -11.055  1.00 13.23           H  
ATOM   4818 2HG  PRO A 321     -26.923 -39.691 -12.814  1.00 13.23           H  
ATOM   4819 1HD  PRO A 321     -24.706 -38.857 -10.914  1.00 13.23           H  
ATOM   4820 2HD  PRO A 321     -24.609 -39.580 -12.583  1.00 13.23           H  
ATOM   4821  N   TYR A 322     -27.133 -34.590 -12.599  1.00  4.51           N  
ATOM   4822  CA  TYR A 322     -27.203 -33.220 -12.129  1.00  3.65           C  
ATOM   4823  C   TYR A 322     -28.534 -32.519 -12.415  1.00  3.16           C  
ATOM   4824  O   TYR A 322     -29.288 -32.904 -13.305  1.00  4.08           O  
ATOM   4825  CB  TYR A 322     -26.101 -32.385 -12.774  1.00  5.47           C  
ATOM   4826  CG  TYR A 322     -26.279 -32.244 -14.268  1.00  5.47           C  
ATOM   4827  CD1 TYR A 322     -27.097 -31.243 -14.766  1.00  5.47           C  
ATOM   4828  CD2 TYR A 322     -25.625 -33.097 -15.141  1.00  5.47           C  
ATOM   4829  CE1 TYR A 322     -27.277 -31.096 -16.124  1.00  5.47           C  
ATOM   4830  CE2 TYR A 322     -25.799 -32.945 -16.504  1.00  5.47           C  
ATOM   4831  CZ  TYR A 322     -26.623 -31.954 -16.996  1.00  5.47           C  
ATOM   4832  OH  TYR A 322     -26.797 -31.809 -18.353  1.00  5.47           O  
ATOM   4833  H   TYR A 322     -27.655 -34.863 -13.411  1.00  5.41           H  
ATOM   4834  HA  TYR A 322     -27.059 -33.241 -11.056  1.00  4.38           H  
ATOM   4835 1HB  TYR A 322     -26.078 -31.389 -12.332  1.00  6.57           H  
ATOM   4836 2HB  TYR A 322     -25.138 -32.854 -12.589  1.00  6.57           H  
ATOM   4837  HD1 TYR A 322     -27.602 -30.571 -14.078  1.00  6.57           H  
ATOM   4838  HD2 TYR A 322     -24.976 -33.883 -14.756  1.00  6.57           H  
ATOM   4839  HE1 TYR A 322     -27.925 -30.309 -16.508  1.00  6.57           H  
ATOM   4840  HE2 TYR A 322     -25.290 -33.613 -17.196  1.00  6.57           H  
ATOM   4841  HH  TYR A 322     -26.206 -32.409 -18.815  1.00  6.57           H  
ATOM   4842  N   TRP A 323     -28.783 -31.451 -11.667  1.00  2.93           N  
ATOM   4843  CA  TRP A 323     -29.927 -30.575 -11.852  1.00  4.15           C  
ATOM   4844  C   TRP A 323     -29.512 -29.352 -12.625  1.00  3.03           C  
ATOM   4845  O   TRP A 323     -28.468 -28.776 -12.347  1.00  5.12           O  
ATOM   4846  CB  TRP A 323     -30.500 -30.123 -10.515  1.00  6.23           C  
ATOM   4847  CG  TRP A 323     -31.261 -31.175  -9.803  1.00  6.23           C  
ATOM   4848  CD1 TRP A 323     -30.845 -31.997  -8.798  1.00  6.23           C  
ATOM   4849  CD2 TRP A 323     -32.633 -31.521 -10.073  1.00  6.23           C  
ATOM   4850  NE1 TRP A 323     -31.873 -32.829  -8.422  1.00  6.23           N  
ATOM   4851  CE2 TRP A 323     -32.973 -32.548  -9.195  1.00  6.23           C  
ATOM   4852  CE3 TRP A 323     -33.585 -31.042 -10.982  1.00  6.23           C  
ATOM   4853  CZ2 TRP A 323     -34.231 -33.113  -9.199  1.00  6.23           C  
ATOM   4854  CZ3 TRP A 323     -34.847 -31.609 -10.984  1.00  6.23           C  
ATOM   4855  CH2 TRP A 323     -35.149 -32.614 -10.111  1.00  6.23           C  
ATOM   4856  H   TRP A 323     -28.131 -31.227 -10.939  1.00  3.52           H  
ATOM   4857  HA  TRP A 323     -30.695 -31.105 -12.414  1.00  4.98           H  
ATOM   4858 1HB  TRP A 323     -29.691 -29.791  -9.867  1.00  7.47           H  
ATOM   4859 2HB  TRP A 323     -31.162 -29.271 -10.673  1.00  7.47           H  
ATOM   4860  HD1 TRP A 323     -29.849 -31.995  -8.359  1.00  7.47           H  
ATOM   4861  HE1 TRP A 323     -31.826 -33.539  -7.699  1.00  7.47           H  
ATOM   4862  HE3 TRP A 323     -33.336 -30.239 -11.674  1.00  7.47           H  
ATOM   4863  HZ2 TRP A 323     -34.516 -33.915  -8.525  1.00  7.47           H  
ATOM   4864  HZ3 TRP A 323     -35.588 -31.235 -11.690  1.00  7.47           H  
ATOM   4865  HH2 TRP A 323     -36.138 -33.035 -10.126  1.00  7.47           H  
ATOM   4866  N   LEU A 324     -30.325 -28.938 -13.582  1.00  2.27           N  
ATOM   4867  CA  LEU A 324     -30.006 -27.754 -14.363  1.00  2.06           C  
ATOM   4868  C   LEU A 324     -30.821 -26.567 -13.869  1.00  1.37           C  
ATOM   4869  O   LEU A 324     -32.055 -26.564 -13.926  1.00  1.31           O  
ATOM   4870  CB  LEU A 324     -30.251 -27.998 -15.847  1.00  3.09           C  
ATOM   4871  CG  LEU A 324     -29.972 -26.801 -16.752  1.00  3.09           C  
ATOM   4872  CD1 LEU A 324     -28.494 -26.437 -16.661  1.00  3.09           C  
ATOM   4873  CD2 LEU A 324     -30.357 -27.162 -18.175  1.00  3.09           C  
ATOM   4874  H   LEU A 324     -31.175 -29.444 -13.763  1.00  2.72           H  
ATOM   4875  HA  LEU A 324     -28.951 -27.522 -14.227  1.00  2.47           H  
ATOM   4876 1HB  LEU A 324     -29.617 -28.820 -16.175  1.00  3.71           H  
ATOM   4877 2HB  LEU A 324     -31.289 -28.284 -15.992  1.00  3.71           H  
ATOM   4878  HG  LEU A 324     -30.553 -25.941 -16.422  1.00  3.71           H  
ATOM   4879 1HD1 LEU A 324     -28.291 -25.583 -17.307  1.00  3.71           H  
ATOM   4880 2HD1 LEU A 324     -28.245 -26.182 -15.631  1.00  3.71           H  
ATOM   4881 3HD1 LEU A 324     -27.891 -27.286 -16.982  1.00  3.71           H  
ATOM   4882 1HD2 LEU A 324     -30.163 -26.314 -18.830  1.00  3.71           H  
ATOM   4883 2HD2 LEU A 324     -29.767 -28.018 -18.505  1.00  3.71           H  
ATOM   4884 3HD2 LEU A 324     -31.414 -27.418 -18.214  1.00  3.71           H  
ATOM   4885  N   ILE A 325     -30.096 -25.575 -13.374  1.00  1.85           N  
ATOM   4886  CA  ILE A 325     -30.637 -24.384 -12.757  1.00  1.92           C  
ATOM   4887  C   ILE A 325     -30.386 -23.065 -13.485  1.00  1.74           C  
ATOM   4888  O   ILE A 325     -29.259 -22.755 -13.856  1.00  1.98           O  
ATOM   4889  CB  ILE A 325     -30.051 -24.275 -11.350  1.00  2.88           C  
ATOM   4890  CG1 ILE A 325     -30.526 -25.439 -10.473  1.00  2.88           C  
ATOM   4891  CG2 ILE A 325     -30.351 -22.932 -10.765  1.00  2.88           C  
ATOM   4892  CD1 ILE A 325     -29.803 -25.529  -9.150  1.00  2.88           C  
ATOM   4893  H   ILE A 325     -29.091 -25.672 -13.376  1.00  2.22           H  
ATOM   4894  HA  ILE A 325     -31.714 -24.518 -12.671  1.00  2.30           H  
ATOM   4895  HB  ILE A 325     -28.976 -24.390 -11.420  1.00  3.46           H  
ATOM   4896 1HG1 ILE A 325     -31.592 -25.324 -10.277  1.00  3.46           H  
ATOM   4897 2HG1 ILE A 325     -30.374 -26.376 -11.007  1.00  3.46           H  
ATOM   4898 1HG2 ILE A 325     -29.905 -22.855  -9.774  1.00  3.46           H  
ATOM   4899 2HG2 ILE A 325     -29.945 -22.152 -11.407  1.00  3.46           H  
ATOM   4900 3HG2 ILE A 325     -31.431 -22.823 -10.698  1.00  3.46           H  
ATOM   4901 1HD1 ILE A 325     -30.191 -26.375  -8.581  1.00  3.46           H  
ATOM   4902 2HD1 ILE A 325     -28.738 -25.669  -9.325  1.00  3.46           H  
ATOM   4903 3HD1 ILE A 325     -29.961 -24.611  -8.585  1.00  3.46           H  
ATOM   4904  N   LYS A 326     -31.443 -22.271 -13.662  1.00  1.73           N  
ATOM   4905  CA  LYS A 326     -31.308 -20.934 -14.238  1.00  2.05           C  
ATOM   4906  C   LYS A 326     -31.130 -19.904 -13.150  1.00  3.01           C  
ATOM   4907  O   LYS A 326     -31.963 -19.802 -12.245  1.00  4.05           O  
ATOM   4908  CB  LYS A 326     -32.523 -20.520 -15.039  1.00  3.07           C  
ATOM   4909  CG  LYS A 326     -32.378 -19.167 -15.700  1.00  3.07           C  
ATOM   4910  CD  LYS A 326     -33.639 -18.772 -16.440  1.00  3.07           C  
ATOM   4911  CE  LYS A 326     -33.439 -17.439 -17.124  1.00  3.07           C  
ATOM   4912  NZ  LYS A 326     -34.672 -16.938 -17.778  1.00  3.07           N  
ATOM   4913  H   LYS A 326     -32.355 -22.589 -13.365  1.00  2.08           H  
ATOM   4914  HA  LYS A 326     -30.425 -20.907 -14.874  1.00  2.46           H  
ATOM   4915 1HB  LYS A 326     -32.730 -21.244 -15.815  1.00  3.69           H  
ATOM   4916 2HB  LYS A 326     -33.380 -20.466 -14.387  1.00  3.69           H  
ATOM   4917 1HG  LYS A 326     -32.165 -18.413 -14.941  1.00  3.69           H  
ATOM   4918 2HG  LYS A 326     -31.548 -19.193 -16.403  1.00  3.69           H  
ATOM   4919 1HD  LYS A 326     -33.880 -19.527 -17.188  1.00  3.69           H  
ATOM   4920 2HD  LYS A 326     -34.470 -18.693 -15.739  1.00  3.69           H  
ATOM   4921 1HE  LYS A 326     -33.096 -16.702 -16.400  1.00  3.69           H  
ATOM   4922 2HE  LYS A 326     -32.671 -17.565 -17.887  1.00  3.69           H  
ATOM   4923 1HZ  LYS A 326     -34.444 -16.069 -18.247  1.00  3.69           H  
ATOM   4924 2HZ  LYS A 326     -34.986 -17.610 -18.465  1.00  3.69           H  
ATOM   4925 3HZ  LYS A 326     -35.401 -16.788 -17.097  1.00  3.69           H  
ATOM   4926  N   ASN A 327     -30.064 -19.120 -13.230  1.00  4.09           N  
ATOM   4927  CA  ASN A 327     -29.884 -18.087 -12.228  1.00  6.85           C  
ATOM   4928  C   ASN A 327     -30.197 -16.707 -12.834  1.00  4.38           C  
ATOM   4929  O   ASN A 327     -30.515 -16.597 -14.017  1.00  5.16           O  
ATOM   4930  CB  ASN A 327     -28.474 -18.170 -11.661  1.00 10.27           C
[truncated: 25,937 more chars]
