# Supplementary material for: Sequence comparison, molecular modeling, and network analysis predict structural diversity in cysteine proteases from the Cape sundew, Drosera capensis
Source: Comput Struct Biotechnol J. 2016 Jun 14;14:271–82. doi: 10.1016/j.csbj.2016.05.003 (PMC4949590; doi:10.1016/j.csbj.2016.05.003)
Supplement: Supplementary file 3 [file mmc3.zip › Rosetta_full/DCAP_8215_full_m1.pdb]

PFRMAT TS
TARGET DCAP_8215_full
AUTHOR BAKER-ROSETTASERVER
METHOD    ROSETTA provides both ab initio and
METHOD    comparative models of protein domains.
METHOD    Comparative models are built from structures
METHOD    detected and aligned by HHSEARCH, SPARKS, and
METHOD    Raptor. Loop regions are assembled from fragments and 
METHOD    optimized to fit the aligned template structures.
METHOD    De novo models are built using the Rosetta de
METHOD    novo protocol.  The procedure is fully automated.
MODEL     1
PARENT 4qrvB_301
REMARK PARENT    4qrvB_301
REMARK PARSRC    alignment
REMARK SCORE     0.88  
ATOM      1  N   MET A   1     -24.729  34.939  -1.993  1.00400.00           N  
ATOM      2  CA  MET A   1     -23.624  35.269  -2.889  1.00400.00           C  
ATOM      3  C   MET A   1     -22.259  35.035  -2.228  1.00400.00           C  
ATOM      4  O   MET A   1     -21.642  33.993  -2.447  1.00400.00           O  
ATOM      5  CB  MET A   1     -23.773  36.716  -3.382  1.00600.00           C  
ATOM      6  CG  MET A   1     -22.689  37.190  -4.344  1.00600.00           C  
ATOM      7  SD  MET A   1     -22.971  38.876  -4.931  1.00600.00           S  
ATOM      8  CE  MET A   1     -22.605  39.848  -3.475  1.00600.00           C  
ATOM      9 1H   MET A   1     -25.575  34.831  -2.535  1.00480.00           H  
ATOM     10 2H   MET A   1     -24.530  34.074  -1.512  1.00480.00           H  
ATOM     11 3H   MET A   1     -24.857  35.679  -1.319  1.00480.00           H  
ATOM     12  HA  MET A   1     -23.680  34.610  -3.755  1.00480.00           H  
ATOM     13 1HB  MET A   1     -24.727  36.817  -3.896  1.00720.00           H  
ATOM     14 2HB  MET A   1     -23.794  37.398  -2.532  1.00720.00           H  
ATOM     15 1HG  MET A   1     -21.716  37.156  -3.856  1.00720.00           H  
ATOM     16 2HG  MET A   1     -22.658  36.530  -5.208  1.00720.00           H  
ATOM     17 1HE  MET A   1     -22.748  40.905  -3.700  1.00720.00           H  
ATOM     18 2HE  MET A   1     -23.272  39.555  -2.663  1.00720.00           H  
ATOM     19 3HE  MET A   1     -21.571  39.679  -3.179  1.00720.00           H  
ATOM     20  N   ARG A   2     -21.802  36.005  -1.422  1.00400.00           N  
ATOM     21  CA  ARG A   2     -20.483  35.979  -0.763  1.00400.00           C  
ATOM     22  C   ARG A   2     -20.185  34.799   0.178  1.00400.00           C  
ATOM     23  O   ARG A   2     -19.042  34.636   0.606  1.00400.00           O  
ATOM     24  CB  ARG A   2     -20.293  37.258   0.034  1.00600.00           C  
ATOM     25  CG  ARG A   2     -20.117  38.506  -0.808  1.00600.00           C  
ATOM     26  CD  ARG A   2     -19.973  39.723   0.030  1.00600.00           C  
ATOM     27  NE  ARG A   2     -19.798  40.919  -0.779  1.00600.00           N  
ATOM     28  CZ  ARG A   2     -19.769  42.175  -0.292  1.00600.00           C  
ATOM     29  NH1 ARG A   2     -19.907  42.383   0.999  1.00600.00           N  
ATOM     30  NH2 ARG A   2     -19.602  43.198  -1.111  1.00600.00           N  
ATOM     31  H   ARG A   2     -22.378  36.820  -1.274  1.00480.00           H  
ATOM     32  HA  ARG A   2     -19.731  35.966  -1.551  1.00480.00           H  
ATOM     33 1HB  ARG A   2     -21.153  37.417   0.682  1.00720.00           H  
ATOM     34 2HB  ARG A   2     -19.414  37.163   0.673  1.00720.00           H  
ATOM     35 1HG  ARG A   2     -19.227  38.407  -1.430  1.00720.00           H  
ATOM     36 2HG  ARG A   2     -20.992  38.629  -1.441  1.00720.00           H  
ATOM     37 1HD  ARG A   2     -20.866  39.852   0.640  1.00720.00           H  
ATOM     38 2HD  ARG A   2     -19.103  39.619   0.676  1.00720.00           H  
ATOM     39  HE  ARG A   2     -19.687  40.800  -1.777  1.00720.00           H  
ATOM     40 1HH1 ARG A   2     -20.034  41.601   1.626  1.00720.00           H  
ATOM     41 2HH1 ARG A   2     -19.885  43.324   1.364  1.00720.00           H  
ATOM     42 1HH2 ARG A   2     -19.495  43.039  -2.104  1.00720.00           H  
ATOM     43 2HH2 ARG A   2     -19.579  44.139  -0.746  1.00720.00           H  
ATOM     44  N   ALA A   3     -21.180  33.969   0.489  1.00400.00           N  
ATOM     45  CA  ALA A   3     -20.950  32.796   1.323  1.00400.00           C  
ATOM     46  C   ALA A   3     -20.309  31.669   0.513  1.00400.00           C  
ATOM     47  O   ALA A   3     -19.785  30.713   1.083  1.00400.00           O  
ATOM     48  CB  ALA A   3     -22.256  32.318   1.939  1.00600.00           C  
ATOM     49  H   ALA A   3     -22.110  34.143   0.146  1.00480.00           H  
ATOM     50  HA  ALA A   3     -20.261  33.075   2.120  1.00480.00           H  
ATOM     51 1HB  ALA A   3     -22.064  31.457   2.578  1.00720.00           H  
ATOM     52 2HB  ALA A   3     -22.692  33.121   2.534  1.00720.00           H  
ATOM     53 3HB  ALA A   3     -22.949  32.035   1.149  1.00720.00           H  
ATOM     54  N   ALA A   4     -20.352  31.788  -0.816  1.00400.00           N  
ATOM     55  CA  ALA A   4     -19.793  30.783  -1.702  1.00400.00           C  
ATOM     56  C   ALA A   4     -18.600  31.323  -2.462  1.00400.00           C  
ATOM     57  O   ALA A   4     -18.570  32.495  -2.839  1.00400.00           O  
ATOM     58  CB  ALA A   4     -20.842  30.315  -2.702  1.00600.00           C  
ATOM     59  H   ALA A   4     -20.787  32.595  -1.241  1.00480.00           H  
ATOM     60  HA  ALA A   4     -19.463  29.939  -1.098  1.00480.00           H  
ATOM     61 1HB  ALA A   4     -20.414  29.548  -3.347  1.00720.00           H  
ATOM     62 2HB  ALA A   4     -21.702  29.905  -2.179  1.00720.00           H  
ATOM     63 3HB  ALA A   4     -21.163  31.160  -3.309  1.00720.00           H  
ATOM     64  N   SER A   5     -17.632  30.449  -2.734  1.00400.00           N  
ATOM     65  CA  SER A   5     -16.467  30.812  -3.540  1.00400.00           C  
ATOM     66  C   SER A   5     -16.843  31.100  -4.999  1.00400.00           C  
ATOM     67  O   SER A   5     -16.083  31.742  -5.725  1.00400.00           O  
ATOM     68  CB  SER A   5     -15.427  29.708  -3.502  1.00600.00           C  
ATOM     69  OG  SER A   5     -15.885  28.552  -4.151  1.00600.00           O  
ATOM     70  H   SER A   5     -17.699  29.510  -2.354  1.00480.00           H  
ATOM     71  HA  SER A   5     -16.029  31.717  -3.118  1.00480.00           H  
ATOM     72 1HB  SER A   5     -14.518  30.061  -3.989  1.00720.00           H  
ATOM     73 2HB  SER A   5     -15.173  29.474  -2.469  1.00720.00           H  
ATOM     74  HG  SER A   5     -16.338  28.031  -3.475  1.00720.00           H  
ATOM     75  N   SER A   6     -18.018  30.634  -5.422  1.00400.00           N  
ATOM     76  CA  SER A   6     -18.503  30.872  -6.768  1.00400.00           C  
ATOM     77  C   SER A   6     -20.017  30.844  -6.829  1.00400.00           C  
ATOM     78  O   SER A   6     -20.669  30.074  -6.123  1.00400.00           O  
ATOM     79  CB  SER A   6     -17.950  29.844  -7.723  1.00600.00           C  
ATOM     80  OG  SER A   6     -18.451  30.051  -9.014  1.00600.00           O  
ATOM     81  H   SER A   6     -18.593  30.097  -4.791  1.00480.00           H  
ATOM     82  HA  SER A   6     -18.167  31.861  -7.084  1.00480.00           H  
ATOM     83 1HB  SER A   6     -16.862  29.912  -7.736  1.00720.00           H  
ATOM     84 2HB  SER A   6     -18.212  28.844  -7.380  1.00720.00           H  
ATOM     85  HG  SER A   6     -17.996  29.419  -9.576  1.00720.00           H  
ATOM     86  N   THR A   7     -20.569  31.686  -7.694  1.00400.00           N  
ATOM     87  CA  THR A   7     -22.006  31.742  -7.902  1.00362.68           C  
ATOM     88  C   THR A   7     -22.372  31.065  -9.218  1.00175.09           C  
ATOM     89  O   THR A   7     -23.533  31.098  -9.634  1.00227.02           O  
ATOM     90  CB  THR A   7     -22.517  33.195  -7.906  1.00544.02           C  
ATOM     91  OG1 THR A   7     -21.889  33.925  -8.969  1.00544.02           O  
ATOM     92  CG2 THR A   7     -22.204  33.868  -6.580  1.00544.02           C  
ATOM     93  H   THR A   7     -19.970  32.298  -8.229  1.00480.00           H  
ATOM     94  HA  THR A   7     -22.500  31.203  -7.094  1.00435.22           H  
ATOM     95  HB  THR A   7     -23.595  33.198  -8.065  1.00652.82           H  
ATOM     96  HG1 THR A   7     -22.238  34.820  -8.993  1.00652.82           H  
ATOM     97 1HG2 THR A   7     -22.574  34.892  -6.600  1.00652.82           H  
ATOM     98 2HG2 THR A   7     -22.688  33.321  -5.771  1.00652.82           H  
ATOM     99 3HG2 THR A   7     -21.126  33.875  -6.419  1.00652.82           H  
ATOM    100  N   ILE A   8     -21.362  30.468  -9.886  1.00 66.32           N  
ATOM    101  CA  ILE A   8     -21.535  29.768 -11.163  1.00  9.31           C  
ATOM    102  C   ILE A   8     -22.384  28.521 -10.982  1.00  5.41           C  
ATOM    103  O   ILE A   8     -21.868  27.404 -10.897  1.00  5.53           O  
ATOM    104  CB  ILE A   8     -20.193  29.398 -11.806  1.00 13.96           C  
ATOM    105  CG1 ILE A   8     -19.374  30.661 -12.077  1.00 13.96           C  
ATOM    106  CG2 ILE A   8     -20.456  28.682 -13.121  1.00 13.96           C  
ATOM    107  CD1 ILE A   8     -17.952  30.378 -12.502  1.00 13.96           C  
ATOM    108  H   ILE A   8     -20.429  30.480  -9.493  1.00 79.58           H  
ATOM    109  HA  ILE A   8     -22.058  30.433 -11.849  1.00 11.17           H  
ATOM    110  HB  ILE A   8     -19.621  28.755 -11.138  1.00 16.76           H  
ATOM    111 1HG1 ILE A   8     -19.860  31.238 -12.863  1.00 16.76           H  
ATOM    112 2HG1 ILE A   8     -19.348  31.270 -11.172  1.00 16.76           H  
ATOM    113 1HG2 ILE A   8     -19.508  28.418 -13.588  1.00 16.76           H  
ATOM    114 2HG2 ILE A   8     -21.033  27.784 -12.936  1.00 16.76           H  
ATOM    115 3HG2 ILE A   8     -21.016  29.341 -13.786  1.00 16.76           H  
ATOM    116 1HD1 ILE A   8     -17.430  31.320 -12.678  1.00 16.76           H  
ATOM    117 2HD1 ILE A   8     -17.440  29.821 -11.717  1.00 16.76           H  
ATOM    118 3HD1 ILE A   8     -17.956  29.791 -13.419  1.00 16.76           H  
ATOM    119  N   LYS A   9     -23.688  28.749 -10.912  1.00  7.00           N  
ATOM    120  CA  LYS A   9     -24.708  27.734 -10.718  1.00  6.22           C  
ATOM    121  C   LYS A   9     -24.535  26.436 -11.512  1.00  4.76           C  
ATOM    122  O   LYS A   9     -24.690  25.372 -10.916  1.00  4.29           O  
ATOM    123  CB  LYS A   9     -26.094  28.327 -10.996  1.00  9.33           C  
ATOM    124  CG  LYS A   9     -27.237  27.337 -10.813  1.00  9.33           C  
ATOM    125  CD  LYS A   9     -28.582  27.995 -11.070  1.00  9.33           C  
ATOM    126  CE  LYS A   9     -29.724  26.999 -10.931  1.00  9.33           C  
ATOM    127  NZ  LYS A   9     -31.046  27.634 -11.186  1.00  9.33           N  
ATOM    128  H   LYS A   9     -23.988  29.713 -10.972  1.00  8.40           H  
ATOM    129  HA  LYS A   9     -24.687  27.458  -9.663  1.00  7.46           H  
ATOM    130 1HB  LYS A   9     -26.269  29.149 -10.302  1.00 11.20           H  
ATOM    131 2HB  LYS A   9     -26.153  28.742 -11.998  1.00 11.20           H  
ATOM    132 1HG  LYS A   9     -27.111  26.503 -11.504  1.00 11.20           H  
ATOM    133 2HG  LYS A   9     -27.222  26.948  -9.795  1.00 11.20           H  
ATOM    134 1HD  LYS A   9     -28.732  28.809 -10.360  1.00 11.20           H  
ATOM    135 2HD  LYS A   9     -28.597  28.409 -12.079  1.00 11.20           H  
ATOM    136 1HE  LYS A   9     -29.580  26.187 -11.641  1.00 11.20           H  
ATOM    137 2HE  LYS A   9     -29.720  26.587  -9.921  1.00 11.20           H  
ATOM    138 1HZ  LYS A   9     -31.777  26.945 -11.084  1.00 11.20           H  
ATOM    139 2HZ  LYS A   9     -31.194  28.382 -10.522  1.00 11.20           H  
ATOM    140 3HZ  LYS A   9     -31.064  28.008 -12.124  1.00 11.20           H  
ATOM    141  N   PRO A  10     -24.226  26.462 -12.825  1.00  5.37           N  
ATOM    142  CA  PRO A  10     -24.053  25.275 -13.654  1.00  5.08           C  
ATOM    143  C   PRO A  10     -22.804  24.495 -13.288  1.00  3.59           C  
ATOM    144  O   PRO A  10     -22.747  23.287 -13.510  1.00  3.79           O  
ATOM    145  CB  PRO A  10     -24.007  25.832 -15.086  1.00  7.62           C  
ATOM    146  CG  PRO A  10     -23.710  27.276 -14.931  1.00  7.62           C  
ATOM    147  CD  PRO A  10     -24.454  27.645 -13.682  1.00  7.62           C  
ATOM    148  HA  PRO A  10     -24.941  24.637 -13.532  1.00  6.10           H  
ATOM    149 1HB  PRO A  10     -23.239  25.302 -15.669  1.00  9.14           H  
ATOM    150 2HB  PRO A  10     -24.969  25.650 -15.588  1.00  9.14           H  
ATOM    151 1HG  PRO A  10     -22.625  27.437 -14.849  1.00  9.14           H  
ATOM    152 2HG  PRO A  10     -24.053  27.834 -15.814  1.00  9.14           H  
ATOM    153 1HD  PRO A  10     -24.025  28.561 -13.272  1.00  9.14           H  
ATOM    154 2HD  PRO A  10     -25.528  27.756 -13.894  1.00  9.14           H  
ATOM    155  N   SER A  11     -21.810  25.173 -12.718  1.00  3.73           N  
ATOM    156  CA  SER A  11     -20.602  24.498 -12.279  1.00  3.52           C  
ATOM    157  C   SER A  11     -20.959  23.689 -11.061  1.00  2.30           C  
ATOM    158  O   SER A  11     -20.588  22.522 -10.955  1.00  2.18           O  
ATOM    159  CB  SER A  11     -19.487  25.475 -11.965  1.00  5.28           C  
ATOM    160  OG  SER A  11     -18.331  24.798 -11.549  1.00  5.28           O  
ATOM    161  H   SER A  11     -21.905  26.160 -12.536  1.00  4.48           H  
ATOM    162  HA  SER A  11     -20.266  23.818 -13.064  1.00  4.22           H  
ATOM    163 1HB  SER A  11     -19.261  26.063 -12.853  1.00  6.34           H  
ATOM    164 2HB  SER A  11     -19.805  26.163 -11.186  1.00  6.34           H  
ATOM    165  HG  SER A  11     -18.076  24.238 -12.286  1.00  6.34           H  
ATOM    166  N   MET A  12     -21.702  24.324 -10.148  1.00  2.03           N  
ATOM    167  CA  MET A  12     -22.169  23.658  -8.941  1.00  1.46           C  
ATOM    168  C   MET A  12     -23.077  22.489  -9.279  1.00  1.28           C  
ATOM    169  O   MET A  12     -22.998  21.445  -8.633  1.00  1.39           O  
ATOM    170  CB  MET A  12     -22.897  24.649  -8.038  1.00  2.19           C  
ATOM    171  CG  MET A  12     -21.998  25.668  -7.360  1.00  2.19           C  
ATOM    172  SD  MET A  12     -20.811  24.892  -6.241  1.00  2.19           S  
ATOM    173  CE  MET A  12     -21.906  24.271  -4.960  1.00  2.19           C  
ATOM    174  H   MET A  12     -21.944  25.298 -10.308  1.00  2.44           H  
ATOM    175  HA  MET A  12     -21.306  23.265  -8.406  1.00  1.75           H  
ATOM    176 1HB  MET A  12     -23.637  25.196  -8.619  1.00  2.63           H  
ATOM    177 2HB  MET A  12     -23.429  24.106  -7.257  1.00  2.63           H  
ATOM    178 1HG  MET A  12     -21.447  26.228  -8.115  1.00  2.63           H  
ATOM    179 2HG  MET A  12     -22.605  26.370  -6.788  1.00  2.63           H  
ATOM    180 1HE  MET A  12     -21.320  23.762  -4.194  1.00  2.63           H  
ATOM    181 2HE  MET A  12     -22.447  25.104  -4.509  1.00  2.63           H  
ATOM    182 3HE  MET A  12     -22.619  23.572  -5.398  1.00  2.63           H  
ATOM    183  N   LYS A  13     -23.913  22.659 -10.308  1.00  1.41           N  
ATOM    184  CA  LYS A  13     -24.783  21.602 -10.807  1.00  1.63           C  
ATOM    185  C   LYS A  13     -23.968  20.385 -11.203  1.00  1.50           C  
ATOM    186  O   LYS A  13     -24.255  19.271 -10.762  1.00  1.53           O  
ATOM    187  CB  LYS A  13     -25.590  22.105 -12.002  1.00  2.44           C  
ATOM    188  CG  LYS A  13     -26.540  21.095 -12.630  1.00  2.44           C  
ATOM    189  CD  LYS A  13     -27.274  21.728 -13.805  1.00  2.44           C  
ATOM    190  CE  LYS A  13     -28.316  20.800 -14.420  1.00  2.44           C  
ATOM    191  NZ  LYS A  13     -27.704  19.636 -15.124  1.00  2.44           N  
ATOM    192  H   LYS A  13     -23.959  23.562 -10.760  1.00  1.69           H  
ATOM    193  HA  LYS A  13     -25.470  21.306 -10.013  1.00  1.96           H  
ATOM    194 1HB  LYS A  13     -26.180  22.970 -11.698  1.00  2.93           H  
ATOM    195 2HB  LYS A  13     -24.911  22.436 -12.784  1.00  2.93           H  
ATOM    196 1HG  LYS A  13     -25.979  20.228 -12.983  1.00  2.93           H  
ATOM    197 2HG  LYS A  13     -27.266  20.761 -11.890  1.00  2.93           H  
ATOM    198 1HD  LYS A  13     -27.771  22.639 -13.469  1.00  2.93           H  
ATOM    199 2HD  LYS A  13     -26.551  21.997 -14.575  1.00  2.93           H  
ATOM    200 1HE  LYS A  13     -28.979  20.431 -13.638  1.00  2.93           H  
ATOM    201 2HE  LYS A  13     -28.905  21.370 -15.138  1.00  2.93           H  
ATOM    202 1HZ  LYS A  13     -28.435  19.066 -15.523  1.00  2.93           H  
ATOM    203 2HZ  LYS A  13     -27.096  19.964 -15.861  1.00  2.93           H  
ATOM    204 3HZ  LYS A  13     -27.171  19.070 -14.475  1.00  2.93           H  
ATOM    205  N   GLU A  14     -22.940  20.615 -12.025  1.00  1.56           N  
ATOM    206  CA  GLU A  14     -22.060  19.549 -12.475  1.00  1.66           C  
ATOM    207  C   GLU A  14     -21.336  18.891 -11.312  1.00  1.31           C  
ATOM    208  O   GLU A  14     -21.195  17.668 -11.291  1.00  1.37           O  
ATOM    209  CB  GLU A  14     -21.040  20.089 -13.478  1.00  2.49           C  
ATOM    210  CG  GLU A  14     -21.627  20.469 -14.830  1.00  2.49           C  
ATOM    211  CD  GLU A  14     -20.616  21.083 -15.757  1.00  2.49           C  
ATOM    212  OE1 GLU A  14     -19.516  21.336 -15.327  1.00  2.49           O  
ATOM    213  OE2 GLU A  14     -20.943  21.298 -16.901  1.00  2.49           O  
ATOM    214  H   GLU A  14     -22.775  21.556 -12.366  1.00  1.87           H  
ATOM    215  HA  GLU A  14     -22.666  18.790 -12.971  1.00  1.99           H  
ATOM    216 1HB  GLU A  14     -20.556  20.974 -13.065  1.00  2.99           H  
ATOM    217 2HB  GLU A  14     -20.266  19.341 -13.649  1.00  2.99           H  
ATOM    218 1HG  GLU A  14     -22.029  19.571 -15.299  1.00  2.99           H  
ATOM    219 2HG  GLU A  14     -22.451  21.162 -14.681  1.00  2.99           H  
ATOM    220  N   ARG A  15     -20.894  19.698 -10.341  1.00  1.30           N  
ATOM    221  CA  ARG A  15     -20.220  19.170  -9.165  1.00  1.29           C  
ATOM    222  C   ARG A  15     -21.132  18.258  -8.371  1.00  0.95           C  
ATOM    223  O   ARG A  15     -20.713  17.173  -7.972  1.00  1.17           O  
ATOM    224  CB  ARG A  15     -19.739  20.292  -8.255  1.00  1.94           C  
ATOM    225  CG  ARG A  15     -18.563  21.099  -8.773  1.00  1.94           C  
ATOM    226  CD  ARG A  15     -18.213  22.202  -7.843  1.00  1.94           C  
ATOM    227  NE  ARG A  15     -17.080  22.977  -8.320  1.00  1.94           N  
ATOM    228  CZ  ARG A  15     -16.530  24.015  -7.661  1.00  1.94           C  
ATOM    229  NH1 ARG A  15     -17.011  24.384  -6.494  1.00  1.94           N  
ATOM    230  NH2 ARG A  15     -15.504  24.662  -8.186  1.00  1.94           N  
ATOM    231  H   ARG A  15     -21.012  20.699 -10.428  1.00  1.56           H  
ATOM    232  HA  ARG A  15     -19.354  18.595  -9.493  1.00  1.55           H  
ATOM    233 1HB  ARG A  15     -20.556  20.988  -8.075  1.00  2.32           H  
ATOM    234 2HB  ARG A  15     -19.448  19.875  -7.291  1.00  2.32           H  
ATOM    235 1HG  ARG A  15     -17.694  20.448  -8.868  1.00  2.32           H  
ATOM    236 2HG  ARG A  15     -18.799  21.525  -9.745  1.00  2.32           H  
ATOM    237 1HD  ARG A  15     -19.065  22.874  -7.739  1.00  2.32           H  
ATOM    238 2HD  ARG A  15     -17.957  21.789  -6.868  1.00  2.32           H  
ATOM    239  HE  ARG A  15     -16.682  22.726  -9.215  1.00  2.32           H  
ATOM    240 1HH1 ARG A  15     -17.795  23.890  -6.090  1.00  2.32           H  
ATOM    241 2HH1 ARG A  15     -16.597  25.161  -5.999  1.00  2.32           H  
ATOM    242 1HH2 ARG A  15     -15.135  24.378  -9.084  1.00  2.32           H  
ATOM    243 2HH2 ARG A  15     -15.091  25.439  -7.693  1.00  2.32           H  
ATOM    244  N   HIS A  16     -22.382  18.685  -8.167  1.00  0.95           N  
ATOM    245  CA  HIS A  16     -23.359  17.884  -7.440  1.00  1.03           C  
ATOM    246  C   HIS A  16     -23.573  16.561  -8.129  1.00  1.20           C  
ATOM    247  O   HIS A  16     -23.601  15.522  -7.472  1.00  1.52           O  
ATOM    248  CB  HIS A  16     -24.703  18.599  -7.284  1.00  1.54           C  
ATOM    249  CG  HIS A  16     -25.717  17.796  -6.507  1.00  1.54           C  
ATOM    250  ND1 HIS A  16     -25.574  17.535  -5.162  1.00  1.54           N  
ATOM    251  CD2 HIS A  16     -26.883  17.212  -6.880  1.00  1.54           C  
ATOM    252  CE1 HIS A  16     -26.605  16.824  -4.739  1.00  1.54           C  
ATOM    253  NE2 HIS A  16     -27.417  16.608  -5.760  1.00  1.54           N  
ATOM    254  H   HIS A  16     -22.660  19.594  -8.509  1.00  1.14           H  
ATOM    255  HA  HIS A  16     -22.977  17.674  -6.442  1.00  1.24           H  
ATOM    256 1HB  HIS A  16     -24.554  19.551  -6.774  1.00  1.85           H  
ATOM    257 2HB  HIS A  16     -25.119  18.818  -8.267  1.00  1.85           H  
ATOM    258  HD1 HIS A  16     -24.743  17.679  -4.625  1.00  1.85           H  
ATOM    259  HD2 HIS A  16     -27.409  17.153  -7.833  1.00  1.85           H  
ATOM    260  HE1 HIS A  16     -26.670  16.515  -3.695  1.00  1.85           H  
ATOM    261  N   GLU A  17     -23.722  16.605  -9.451  1.00  1.51           N  
ATOM    262  CA  GLU A  17     -23.930  15.409 -10.241  1.00  2.09           C  
ATOM    263  C   GLU A  17     -22.759  14.448 -10.117  1.00  1.93           C  
ATOM    264  O   GLU A  17     -22.965  13.237 -10.001  1.00  2.25           O  
ATOM    265  CB  GLU A  17     -24.185  15.805 -11.693  1.00  3.13           C  
ATOM    266  CG  GLU A  17     -25.533  16.493 -11.881  1.00  3.13           C  
ATOM    267  CD  GLU A  17     -25.750  17.066 -13.252  1.00  3.13           C  
ATOM    268  OE1 GLU A  17     -24.866  16.985 -14.070  1.00  3.13           O  
ATOM    269  OE2 GLU A  17     -26.814  17.599 -13.478  1.00  3.13           O  
ATOM    270  H   GLU A  17     -23.706  17.501  -9.925  1.00  1.81           H  
ATOM    271  HA  GLU A  17     -24.808  14.902  -9.866  1.00  2.51           H  
ATOM    272 1HB  GLU A  17     -23.404  16.484 -12.034  1.00  3.76           H  
ATOM    273 2HB  GLU A  17     -24.160  14.920 -12.329  1.00  3.76           H  
ATOM    274 1HG  GLU A  17     -26.317  15.762 -11.689  1.00  3.76           H  
ATOM    275 2HG  GLU A  17     -25.631  17.284 -11.142  1.00  3.76           H  
ATOM    276  N   GLN A  18     -21.537  14.984 -10.097  1.00  1.81           N  
ATOM    277  CA  GLN A  18     -20.371  14.140  -9.908  1.00  2.04           C  
ATOM    278  C   GLN A  18     -20.380  13.519  -8.527  1.00  1.57           C  
ATOM    279  O   GLN A  18     -20.088  12.335  -8.388  1.00  1.92           O  
ATOM    280  CB  GLN A  18     -19.078  14.929 -10.097  1.00  3.06           C  
ATOM    281  CG  GLN A  18     -17.820  14.073 -10.015  1.00  3.06           C  
ATOM    282  CD  GLN A  18     -17.748  13.045 -11.132  1.00  3.06           C  
ATOM    283  OE1 GLN A  18     -18.015  13.373 -12.292  1.00  3.06           O  
ATOM    284  NE2 GLN A  18     -17.383  11.808 -10.805  1.00  3.06           N  
ATOM    285  H   GLN A  18     -21.415  15.980 -10.231  1.00  2.17           H  
ATOM    286  HA  GLN A  18     -20.401  13.336 -10.642  1.00  2.45           H  
ATOM    287 1HB  GLN A  18     -19.091  15.422 -11.069  1.00  3.67           H  
ATOM    288 2HB  GLN A  18     -19.009  15.706  -9.336  1.00  3.67           H  
ATOM    289 1HG  GLN A  18     -16.947  14.721 -10.090  1.00  3.67           H  
ATOM    290 2HG  GLN A  18     -17.811  13.544  -9.062  1.00  3.67           H  
ATOM    291 1HE2 GLN A  18     -17.320  11.103 -11.513  1.00  3.67           H  
ATOM    292 2HE2 GLN A  18     -17.162  11.567  -9.856  1.00  3.67           H  
ATOM    293  N   TRP A  19     -20.752  14.299  -7.512  1.00  1.00           N  
ATOM    294  CA  TRP A  19     -20.808  13.775  -6.158  1.00  0.67           C  
ATOM    295  C   TRP A  19     -21.882  12.714  -5.999  1.00  0.93           C  
ATOM    296  O   TRP A  19     -21.684  11.753  -5.255  1.00  1.39           O  
ATOM    297  CB  TRP A  19     -21.017  14.900  -5.153  1.00  1.01           C  
ATOM    298  CG  TRP A  19     -19.758  15.666  -4.889  1.00  1.01           C  
ATOM    299  CD1 TRP A  19     -19.492  16.970  -5.181  1.00  1.01           C  
ATOM    300  CD2 TRP A  19     -18.562  15.144  -4.265  1.00  1.01           C  
ATOM    301  NE1 TRP A  19     -18.219  17.295  -4.781  1.00  1.01           N  
ATOM    302  CE2 TRP A  19     -17.637  16.189  -4.216  1.00  1.01           C  
ATOM    303  CE3 TRP A  19     -18.211  13.892  -3.747  1.00  1.01           C  
ATOM    304  CZ2 TRP A  19     -16.376  16.027  -3.665  1.00  1.01           C  
ATOM    305  CZ3 TRP A  19     -16.948  13.728  -3.194  1.00  1.01           C  
ATOM    306  CH2 TRP A  19     -16.055  14.769  -3.153  1.00  1.01           C  
ATOM    307  H   TRP A  19     -20.973  15.272  -7.675  1.00  1.20           H  
ATOM    308  HA  TRP A  19     -19.846  13.312  -5.938  1.00  0.80           H  
ATOM    309 1HB  TRP A  19     -21.772  15.592  -5.527  1.00  1.21           H  
ATOM    310 2HB  TRP A  19     -21.380  14.492  -4.210  1.00  1.21           H  
ATOM    311  HD1 TRP A  19     -20.187  17.657  -5.657  1.00  1.21           H  
ATOM    312  HE1 TRP A  19     -17.782  18.199  -4.881  1.00  1.21           H  
ATOM    313  HE3 TRP A  19     -18.917  13.063  -3.776  1.00  1.21           H  
ATOM    314  HZ2 TRP A  19     -15.652  16.841  -3.624  1.00  1.21           H  
ATOM    315  HZ3 TRP A  19     -16.683  12.750  -2.791  1.00  1.21           H  
ATOM    316  HH2 TRP A  19     -15.071  14.606  -2.712  1.00  1.21           H  
ATOM    317  N   MET A  20     -22.997  12.847  -6.725  1.00  1.34           N  
ATOM    318  CA  MET A  20     -24.018  11.813  -6.674  1.00  2.35           C  
ATOM    319  C   MET A  20     -23.469  10.532  -7.243  1.00  2.01           C  
ATOM    320  O   MET A  20     -23.707   9.453  -6.703  1.00  2.16           O  
ATOM    321  CB  MET A  20     -25.262  12.184  -7.469  1.00  3.53           C  
ATOM    322  CG  MET A  20     -26.130  13.270  -6.884  1.00  3.53           C  
ATOM    323  SD  MET A  20     -27.692  13.373  -7.764  1.00  3.53           S  
ATOM    324  CE  MET A  20     -27.280  14.180  -9.297  1.00  3.53           C  
ATOM    325  H   MET A  20     -23.140  13.668  -7.296  1.00  1.61           H  
ATOM    326  HA  MET A  20     -24.290  11.636  -5.635  1.00  2.82           H  
ATOM    327 1HB  MET A  20     -24.967  12.508  -8.465  1.00  4.23           H  
ATOM    328 2HB  MET A  20     -25.888  11.299  -7.590  1.00  4.23           H  
ATOM    329 1HG  MET A  20     -26.333  13.062  -5.834  1.00  4.23           H  
ATOM    330 2HG  MET A  20     -25.627  14.233  -6.953  1.00  4.23           H  
ATOM    331 1HE  MET A  20     -28.178  14.285  -9.905  1.00  4.23           H  
ATOM    332 2HE  MET A  20     -26.862  15.166  -9.090  1.00  4.23           H  
ATOM    333 3HE  MET A  20     -26.547  13.578  -9.836  1.00  4.23           H  
ATOM    334  N   ALA A  21     -22.723  10.650  -8.341  1.00  2.23           N  
ATOM    335  CA  ALA A  21     -22.107   9.493  -8.963  1.00  3.11           C  
ATOM    336  C   ALA A  21     -21.107   8.843  -8.015  1.00  3.14           C  
ATOM    337  O   ALA A  21     -21.042   7.616  -7.923  1.00  4.93           O  
ATOM    338  CB  ALA A  21     -21.423   9.892 -10.263  1.00  4.67           C  
ATOM    339  H   ALA A  21     -22.590  11.562  -8.766  1.00  2.68           H  
ATOM    340  HA  ALA A  21     -22.889   8.766  -9.181  1.00  3.73           H  
ATOM    341 1HB  ALA A  21     -20.988   9.008 -10.729  1.00  5.60           H  
ATOM    342 2HB  ALA A  21     -22.157  10.334 -10.937  1.00  5.60           H  
ATOM    343 3HB  ALA A  21     -20.638  10.616 -10.059  1.00  5.60           H  
ATOM    344  N   GLU A  22     -20.353   9.670  -7.283  1.00  2.51           N  
ATOM    345  CA  GLU A  22     -19.358   9.174  -6.342  1.00  3.14           C  
ATOM    346  C   GLU A  22     -19.991   8.442  -5.166  1.00  2.19           C  
ATOM    347  O   GLU A  22     -19.434   7.457  -4.677  1.00  2.49           O  
ATOM    348  CB  GLU A  22     -18.511  10.332  -5.784  1.00  4.71           C  
ATOM    349  CG  GLU A  22     -17.580  11.018  -6.777  1.00  4.71           C  
ATOM    350  CD  GLU A  22     -16.539  10.110  -7.357  1.00  4.71           C  
ATOM    351  OE1 GLU A  22     -15.963   9.342  -6.624  1.00  4.71           O  
ATOM    352  OE2 GLU A  22     -16.312  10.195  -8.542  1.00  4.71           O  
ATOM    353  H   GLU A  22     -20.443  10.668  -7.414  1.00  3.01           H  
ATOM    354  HA  GLU A  22     -18.705   8.476  -6.866  1.00  3.77           H  
ATOM    355 1HB  GLU A  22     -19.171  11.095  -5.374  1.00  5.65           H  
ATOM    356 2HB  GLU A  22     -17.897   9.962  -4.963  1.00  5.65           H  
ATOM    357 1HG  GLU A  22     -18.162  11.422  -7.595  1.00  5.65           H  
ATOM    358 2HG  GLU A  22     -17.087  11.850  -6.276  1.00  5.65           H  
ATOM    359  N   HIS A  23     -21.159   8.902  -4.723  1.00  2.07           N  
ATOM    360  CA  HIS A  23     -21.815   8.272  -3.587  1.00  2.15           C  
ATOM    361  C   HIS A  23     -22.962   7.325  -3.962  1.00  1.81           C  
ATOM    362  O   HIS A  23     -23.523   6.670  -3.083  1.00  2.94           O  
ATOM    363  CB  HIS A  23     -22.335   9.350  -2.627  1.00  3.22           C  
ATOM    364  CG  HIS A  23     -21.244  10.165  -1.985  1.00  3.22           C  
ATOM    365  ND1 HIS A  23     -20.352   9.629  -1.078  1.00  3.22           N  
ATOM    366  CD2 HIS A  23     -20.912  11.473  -2.109  1.00  3.22           C  
ATOM    367  CE1 HIS A  23     -19.514  10.572  -0.680  1.00  3.22           C  
ATOM    368  NE2 HIS A  23     -19.834  11.697  -1.289  1.00  3.22           N  
ATOM    369  H   HIS A  23     -21.571   9.726  -5.143  1.00  2.48           H  
ATOM    370  HA  HIS A  23     -21.080   7.680  -3.044  1.00  2.58           H  
ATOM    371 1HB  HIS A  23     -22.994  10.031  -3.167  1.00  3.87           H  
ATOM    372 2HB  HIS A  23     -22.922   8.883  -1.837  1.00  3.87           H  
ATOM    373  HD2 HIS A  23     -21.407  12.210  -2.742  1.00  3.87           H  
ATOM    374  HE1 HIS A  23     -18.700  10.443   0.033  1.00  3.87           H  
ATOM    375  HE2 HIS A  23     -19.365  12.586  -1.174  1.00  3.87           H  
ATOM    376  N   GLY A  24     -23.301   7.222  -5.250  1.00  2.17           N  
ATOM    377  CA  GLY A  24     -24.367   6.309  -5.668  1.00  2.36           C  
ATOM    378  C   GLY A  24     -25.758   6.858  -5.339  1.00  2.36           C  
ATOM    379  O   GLY A  24     -26.690   6.092  -5.087  1.00  3.00           O  
ATOM    380  H   GLY A  24     -22.843   7.788  -5.951  1.00  2.60           H  
ATOM    381 1HA  GLY A  24     -24.289   6.133  -6.741  1.00  2.83           H  
ATOM    382 2HA  GLY A  24     -24.229   5.346  -5.178  1.00  2.83           H  
ATOM    383  N   ARG A  25     -25.878   8.184  -5.298  1.00  2.16           N  
ATOM    384  CA  ARG A  25     -27.128   8.851  -4.954  1.00  2.87           C  
ATOM    385  C   ARG A  25     -28.120   8.895  -6.109  1.00  2.82           C  
ATOM    386  O   ARG A  25     -27.820   9.415  -7.185  1.00  4.21           O  
ATOM    387  CB  ARG A  25     -26.857  10.270  -4.478  1.00  4.30           C  
ATOM    388  CG  ARG A  25     -28.095  11.065  -4.094  1.00  4.30           C  
ATOM    389  CD  ARG A  25     -28.667  10.586  -2.812  1.00  4.30           C  
ATOM    390  NE  ARG A  25     -27.799  10.884  -1.683  1.00  4.30           N  
ATOM    391  CZ  ARG A  25     -27.854  10.260  -0.492  1.00  4.30           C  
ATOM    392  NH1 ARG A  25     -28.730   9.298  -0.294  1.00  4.30           N  
ATOM    393  NH2 ARG A  25     -27.026  10.615   0.473  1.00  4.30           N  
ATOM    394  H   ARG A  25     -25.077   8.751  -5.538  1.00  2.59           H  
ATOM    395  HA  ARG A  25     -27.587   8.300  -4.132  1.00  3.44           H  
ATOM    396 1HB  ARG A  25     -26.199  10.244  -3.610  1.00  5.17           H  
ATOM    397 2HB  ARG A  25     -26.343  10.819  -5.260  1.00  5.17           H  
ATOM    398 1HG  ARG A  25     -27.830  12.117  -3.978  1.00  5.17           H  
ATOM    399 2HG  ARG A  25     -28.854  10.965  -4.871  1.00  5.17           H  
ATOM    400 1HD  ARG A  25     -29.628  11.067  -2.640  1.00  5.17           H  
ATOM    401 2HD  ARG A  25     -28.805   9.506  -2.858  1.00  5.17           H  
ATOM    402  HE  ARG A  25     -27.117  11.632  -1.791  1.00  5.17           H  
ATOM    403 1HH1 ARG A  25     -29.361   9.029  -1.036  1.00  5.17           H  
ATOM    404 2HH1 ARG A  25     -28.772   8.828   0.599  1.00  5.17           H  
ATOM    405 1HH2 ARG A  25     -26.353  11.354   0.311  1.00  5.17           H  
ATOM    406 2HH2 ARG A  25     -27.061  10.149   1.367  1.00  5.17           H  
ATOM    407  N   VAL A  26     -29.307   8.351  -5.866  1.00  3.88           N  
ATOM    408  CA  VAL A  26     -30.393   8.333  -6.840  1.00  6.41           C  
ATOM    409  C   VAL A  26     -31.633   8.972  -6.230  1.00  5.97           C  
ATOM    410  O   VAL A  26     -31.960   8.704  -5.074  1.00  8.96           O  
ATOM    411  CB  VAL A  26     -30.712   6.887  -7.282  1.00  9.62           C  
ATOM    412  CG1 VAL A  26     -31.884   6.881  -8.256  1.00  9.62           C  
ATOM    413  CG2 VAL A  26     -29.482   6.265  -7.928  1.00  9.62           C  
ATOM    414  H   VAL A  26     -29.468   7.934  -4.960  1.00  4.66           H  
ATOM    415  HA  VAL A  26     -30.093   8.910  -7.715  1.00  7.69           H  
ATOM    416  HB  VAL A  26     -31.004   6.301  -6.411  1.00 11.54           H  
ATOM    417 1HG1 VAL A  26     -32.105   5.855  -8.550  1.00 11.54           H  
ATOM    418 2HG1 VAL A  26     -32.761   7.315  -7.778  1.00 11.54           H  
ATOM    419 3HG1 VAL A  26     -31.625   7.463  -9.140  1.00 11.54           H  
ATOM    420 1HG2 VAL A  26     -29.709   5.243  -8.231  1.00 11.54           H  
ATOM    421 2HG2 VAL A  26     -29.197   6.848  -8.804  1.00 11.54           H  
ATOM    422 3HG2 VAL A  26     -28.658   6.255  -7.215  1.00 11.54           H  
ATOM    423  N   TYR A  27     -32.306   9.838  -6.981  1.00  5.93           N  
ATOM    424  CA  TYR A  27     -33.500  10.484  -6.449  1.00  6.66           C  
ATOM    425  C   TYR A  27     -34.771   9.879  -7.032  1.00 10.31           C  
ATOM    426  O   TYR A  27     -34.789   9.428  -8.179  1.00 15.33           O  
ATOM    427  CB  TYR A  27     -33.473  11.987  -6.717  1.00  9.99           C  
ATOM    428  CG  TYR A  27     -32.326  12.706  -6.043  1.00  9.99           C  
ATOM    429  CD1 TYR A  27     -31.431  13.423  -6.812  1.00  9.99           C  
ATOM    430  CD2 TYR A  27     -32.145  12.634  -4.672  1.00  9.99           C  
ATOM    431  CE1 TYR A  27     -30.387  14.096  -6.216  1.00  9.99           C  
ATOM    432  CE2 TYR A  27     -31.083  13.292  -4.082  1.00  9.99           C  
ATOM    433  CZ  TYR A  27     -30.208  14.031  -4.851  1.00  9.99           C  
ATOM    434  OH  TYR A  27     -29.155  14.699  -4.266  1.00  9.99           O  
ATOM    435  H   TYR A  27     -31.997  10.040  -7.922  1.00  7.12           H  
ATOM    436  HA  TYR A  27     -33.528  10.328  -5.370  1.00  7.99           H  
ATOM    437 1HB  TYR A  27     -33.404  12.165  -7.791  1.00 11.99           H  
ATOM    438 2HB  TYR A  27     -34.404  12.434  -6.370  1.00 11.99           H  
ATOM    439  HD1 TYR A  27     -31.565  13.477  -7.893  1.00 11.99           H  
ATOM    440  HD2 TYR A  27     -32.837  12.057  -4.059  1.00 11.99           H  
ATOM    441  HE1 TYR A  27     -29.700  14.679  -6.824  1.00 11.99           H  
ATOM    442  HE2 TYR A  27     -30.942  13.235  -3.003  1.00 11.99           H  
ATOM    443  HH  TYR A  27     -28.703  15.250  -4.919  1.00 11.99           H  
ATOM    444  N   ALA A  28     -35.835   9.874  -6.231  1.00 11.89           N  
ATOM    445  CA  ALA A  28     -37.125   9.345  -6.656  1.00 16.63           C  
ATOM    446  C   ALA A  28     -37.927  10.392  -7.424  1.00 10.32           C  
ATOM    447  O   ALA A  28     -38.905  10.063  -8.095  1.00 17.00           O  
ATOM    448  CB  ALA A  28     -37.917   8.864  -5.451  1.00 24.95           C  
ATOM    449  H   ALA A  28     -35.756  10.269  -5.299  1.00 14.27           H  
ATOM    450  HA  ALA A  28     -36.944   8.503  -7.324  1.00 19.96           H  
ATOM    451 1HB  ALA A  28     -38.868   8.447  -5.782  1.00 29.93           H  
ATOM    452 2HB  ALA A  28     -37.347   8.097  -4.925  1.00 29.93           H  
ATOM    453 3HB  ALA A  28     -38.101   9.702  -4.780  1.00 29.93           H  
ATOM    454  N   ASP A  29     -37.512  11.653  -7.323  1.00  5.92           N  
ATOM    455  CA  ASP A  29     -38.203  12.730  -8.008  1.00  6.18           C  
ATOM    456  C   ASP A  29     -37.273  13.904  -8.267  1.00  4.37           C  
ATOM    457  O   ASP A  29     -36.328  14.141  -7.515  1.00  4.65           O  
ATOM    458  CB  ASP A  29     -39.409  13.203  -7.190  1.00  9.27           C  
ATOM    459  CG  ASP A  29     -40.434  13.967  -8.021  1.00  9.27           C  
ATOM    460  OD1 ASP A  29     -40.191  15.107  -8.343  1.00  9.27           O  
ATOM    461  OD2 ASP A  29     -41.453  13.396  -8.329  1.00  9.27           O  
ATOM    462  H   ASP A  29     -36.708  11.873  -6.753  1.00  7.10           H  
ATOM    463  HA  ASP A  29     -38.557  12.357  -8.970  1.00  7.42           H  
ATOM    464 1HB  ASP A  29     -39.901  12.340  -6.740  1.00 11.12           H  
ATOM    465 2HB  ASP A  29     -39.070  13.844  -6.376  1.00 11.12           H  
ATOM    466  N   ASP A  30     -37.559  14.641  -9.334  1.00  4.00           N  
ATOM    467  CA  ASP A  30     -36.787  15.816  -9.707  1.00  3.37           C  
ATOM    468  C   ASP A  30     -36.927  16.923  -8.667  1.00  1.96           C  
ATOM    469  O   ASP A  30     -36.000  17.709  -8.472  1.00  1.49           O  
ATOM    470  CB  ASP A  30     -37.234  16.330 -11.073  1.00  5.05           C  
ATOM    471  CG  ASP A  30     -36.819  15.409 -12.210  1.00  5.05           C  
ATOM    472  OD1 ASP A  30     -35.993  14.555 -11.988  1.00  5.05           O  
ATOM    473  OD2 ASP A  30     -37.331  15.568 -13.292  1.00  5.05           O  
ATOM    474  H   ASP A  30     -38.352  14.380  -9.905  1.00  4.80           H  
ATOM    475  HA  ASP A  30     -35.736  15.534  -9.768  1.00  4.04           H  
ATOM    476 1HB  ASP A  30     -38.319  16.433 -11.086  1.00  6.07           H  
ATOM    477 2HB  ASP A  30     -36.808  17.318 -11.249  1.00  6.07           H  
ATOM    478  N   ILE A  31     -38.085  16.979  -8.003  1.00  1.91           N  
ATOM    479  CA  ILE A  31     -38.323  17.956  -6.948  1.00  1.54           C  
ATOM    480  C   ILE A  31     -37.369  17.701  -5.800  1.00  1.54           C  
ATOM    481  O   ILE A  31     -36.775  18.636  -5.259  1.00  1.37           O  
ATOM    482  CB  ILE A  31     -39.772  17.898  -6.441  1.00  2.31           C  
ATOM    483  CG1 ILE A  31     -40.726  18.376  -7.537  1.00  2.31           C  
ATOM    484  CG2 ILE A  31     -39.919  18.742  -5.184  1.00  2.31           C  
ATOM    485  CD1 ILE A  31     -42.179  18.095  -7.236  1.00  2.31           C  
ATOM    486  H   ILE A  31     -38.821  16.314  -8.222  1.00  2.29           H  
ATOM    487  HA  ILE A  31     -38.132  18.953  -7.342  1.00  1.85           H  
ATOM    488  HB  ILE A  31     -40.034  16.865  -6.214  1.00  2.77           H  
ATOM    489 1HG1 ILE A  31     -40.602  19.450  -7.673  1.00  2.77           H  
ATOM    490 2HG1 ILE A  31     -40.469  17.879  -8.473  1.00  2.77           H  
ATOM    491 1HG2 ILE A  31     -40.947  18.686  -4.827  1.00  2.77           H  
ATOM    492 2HG2 ILE A  31     -39.247  18.366  -4.413  1.00  2.77           H  
ATOM    493 3HG2 ILE A  31     -39.669  19.778  -5.410  1.00  2.77           H  
ATOM    494 1HD1 ILE A  31     -42.798  18.458  -8.056  1.00  2.77           H  
ATOM    495 2HD1 ILE A  31     -42.323  17.020  -7.121  1.00  2.77           H  
ATOM    496 3HD1 ILE A  31     -42.464  18.600  -6.314  1.00  2.77           H  
ATOM    497  N   GLU A  32     -37.239  16.422  -5.443  1.00  2.51           N  
ATOM    498  CA  GLU A  32     -36.318  15.964  -4.416  1.00  2.84           C  
ATOM    499  C   GLU A  32     -34.913  16.407  -4.765  1.00  1.92           C  
ATOM    500  O   GLU A  32     -34.230  17.009  -3.939  1.00  1.80           O  
ATOM    501  CB  GLU A  32     -36.374  14.436  -4.303  1.00  4.26           C  
ATOM    502  CG  GLU A  32     -35.485  13.814  -3.246  1.00  4.26           C  
ATOM    503  CD  GLU A  32     -35.555  12.309  -3.277  1.00  4.26           C  
ATOM    504  OE1 GLU A  32     -36.183  11.780  -4.165  1.00  4.26           O  
ATOM    505  OE2 GLU A  32     -34.978  11.688  -2.417  1.00  4.26           O  
ATOM    506  H   GLU A  32     -37.793  15.729  -5.927  1.00  3.01           H  
ATOM    507  HA  GLU A  32     -36.599  16.410  -3.461  1.00  3.41           H  
ATOM    508 1HB  GLU A  32     -37.399  14.128  -4.096  1.00  5.11           H  
ATOM    509 2HB  GLU A  32     -36.087  13.988  -5.247  1.00  5.11           H  
ATOM    510 1HG  GLU A  32     -34.455  14.128  -3.414  1.00  5.11           H  
ATOM    511 2HG  GLU A  32     -35.793  14.171  -2.264  1.00  5.11           H  
ATOM    512  N   LYS A  33     -34.504  16.113  -6.004  1.00  1.86           N  
ATOM    513  CA  LYS A  33     -33.197  16.499  -6.522  1.00  1.68           C  
ATOM    514  C   LYS A  33     -32.906  17.971  -6.320  1.00  1.07           C  
ATOM    515  O   LYS A  33     -31.841  18.324  -5.812  1.00  1.06           O  
ATOM    516  CB  LYS A  33     -33.095  16.164  -8.012  1.00  2.52           C  
ATOM    517  CG  LYS A  33     -31.760  16.524  -8.652  1.00  2.52           C  
ATOM    518  CD  LYS A  33     -31.720  16.101 -10.112  1.00  2.52           C  
ATOM    519  CE  LYS A  33     -30.405  16.495 -10.769  1.00  2.52           C  
ATOM    520  NZ  LYS A  33     -30.354  16.081 -12.198  1.00  2.52           N  
ATOM    521  H   LYS A  33     -35.127  15.593  -6.612  1.00  2.23           H  
ATOM    522  HA  LYS A  33     -32.439  15.939  -5.980  1.00  2.02           H  
ATOM    523 1HB  LYS A  33     -33.273  15.100  -8.164  1.00  3.02           H  
ATOM    524 2HB  LYS A  33     -33.865  16.699  -8.560  1.00  3.02           H  
ATOM    525 1HG  LYS A  33     -31.615  17.604  -8.598  1.00  3.02           H  
ATOM    526 2HG  LYS A  33     -30.944  16.043  -8.120  1.00  3.02           H  
ATOM    527 1HD  LYS A  33     -31.844  15.020 -10.181  1.00  3.02           H  
ATOM    528 2HD  LYS A  33     -32.539  16.578 -10.651  1.00  3.02           H  
ATOM    529 1HE  LYS A  33     -30.285  17.576 -10.710  1.00  3.02           H  
ATOM    530 2HE  LYS A  33     -29.581  16.022 -10.235  1.00  3.02           H  
ATOM    531 1HZ  LYS A  33     -29.468  16.360 -12.598  1.00  3.02           H  
ATOM    532 2HZ  LYS A  33     -30.451  15.078 -12.263  1.00  3.02           H  
ATOM    533 3HZ  LYS A  33     -31.106  16.525 -12.704  1.00  3.02           H  
ATOM    534  N   GLU A  34     -33.850  18.822  -6.728  1.00  0.96           N  
ATOM    535  CA  GLU A  34     -33.716  20.266  -6.577  1.00  1.12           C  
ATOM    536  C   GLU A  34     -33.490  20.670  -5.133  1.00  0.77           C  
ATOM    537  O   GLU A  34     -32.577  21.446  -4.839  1.00  0.93           O  
ATOM    538  CB  GLU A  34     -34.958  20.988  -7.099  1.00  1.68           C  
ATOM    539  CG  GLU A  34     -34.882  22.500  -6.940  1.00  1.68           C  
ATOM    540  CD  GLU A  34     -36.098  23.235  -7.439  1.00  1.68           C  
ATOM    541  OE1 GLU A  34     -36.926  22.630  -8.076  1.00  1.68           O  
ATOM    542  OE2 GLU A  34     -36.204  24.409  -7.162  1.00  1.68           O  
ATOM    543  H   GLU A  34     -34.687  18.456  -7.164  1.00  1.15           H  
ATOM    544  HA  GLU A  34     -32.854  20.592  -7.158  1.00  1.34           H  
ATOM    545 1HB  GLU A  34     -35.094  20.763  -8.157  1.00  2.02           H  
ATOM    546 2HB  GLU A  34     -35.842  20.633  -6.570  1.00  2.02           H  
ATOM    547 1HG  GLU A  34     -34.747  22.728  -5.883  1.00  2.02           H  
ATOM    548 2HG  GLU A  34     -34.005  22.863  -7.474  1.00  2.02           H  
ATOM    549  N   ALA A  35     -34.337  20.159  -4.240  1.00  0.87           N  
ATOM    550  CA  ALA A  35     -34.240  20.471  -2.823  1.00  1.04           C  
ATOM    551  C   ALA A  35     -32.898  20.041  -2.254  1.00  0.68           C  
ATOM    552  O   ALA A  35     -32.282  20.783  -1.489  1.00  0.82           O  
ATOM    553  CB  ALA A  35     -35.367  19.793  -2.063  1.00  1.56           C  
ATOM    554  H   ALA A  35     -35.075  19.538  -4.553  1.00  1.04           H  
ATOM    555  HA  ALA A  35     -34.327  21.550  -2.705  1.00  1.25           H  
ATOM    556 1HB  ALA A  35     -35.303  20.053  -1.006  1.00  1.87           H  
ATOM    557 2HB  ALA A  35     -36.325  20.127  -2.461  1.00  1.87           H  
ATOM    558 3HB  ALA A  35     -35.285  18.713  -2.176  1.00  1.87           H  
ATOM    559  N   ARG A  36     -32.447  18.848  -2.641  1.00  0.46           N  
ATOM    560  CA  ARG A  36     -31.182  18.308  -2.177  1.00  0.36           C  
ATOM    561  C   ARG A  36     -30.008  19.111  -2.703  1.00  0.37           C  
ATOM    562  O   ARG A  36     -29.020  19.283  -1.994  1.00  0.40           O  
ATOM    563  CB  ARG A  36     -31.075  16.855  -2.584  1.00  0.54           C  
ATOM    564  CG  ARG A  36     -32.073  15.957  -1.870  1.00  0.54           C  
ATOM    565  CD  ARG A  36     -31.696  15.744  -0.458  1.00  0.54           C  
ATOM    566  NE  ARG A  36     -32.630  14.871   0.231  1.00  0.54           N  
ATOM    567  CZ  ARG A  36     -32.635  14.664   1.562  1.00  0.54           C  
ATOM    568  NH1 ARG A  36     -31.743  15.255   2.323  1.00  0.54           N  
ATOM    569  NH2 ARG A  36     -33.535  13.867   2.112  1.00  0.54           N  
ATOM    570  H   ARG A  36     -33.008  18.285  -3.264  1.00  0.55           H  
ATOM    571  HA  ARG A  36     -31.168  18.356  -1.090  1.00  0.43           H  
ATOM    572 1HB  ARG A  36     -31.245  16.758  -3.656  1.00  0.65           H  
ATOM    573 2HB  ARG A  36     -30.072  16.482  -2.372  1.00  0.65           H  
ATOM    574 1HG  ARG A  36     -33.051  16.434  -1.877  1.00  0.65           H  
ATOM    575 2HG  ARG A  36     -32.143  14.992  -2.358  1.00  0.65           H  
ATOM    576 1HD  ARG A  36     -30.712  15.279  -0.422  1.00  0.65           H  
ATOM    577 2HD  ARG A  36     -31.666  16.697   0.066  1.00  0.65           H  
ATOM    578  HE  ARG A  36     -33.331  14.397  -0.323  1.00  0.65           H  
ATOM    579 1HH1 ARG A  36     -31.024  15.844   1.917  1.00  0.65           H  
ATOM    580 2HH1 ARG A  36     -31.772  15.109   3.325  1.00  0.65           H  
ATOM    581 1HH2 ARG A  36     -34.225  13.406   1.536  1.00  0.65           H  
ATOM    582 2HH2 ARG A  36     -33.518  13.706   3.114  1.00  0.65           H  
ATOM    583  N   PHE A  37     -30.129  19.632  -3.925  1.00  0.46           N  
ATOM    584  CA  PHE A  37     -29.122  20.518  -4.486  1.00  0.63           C  
ATOM    585  C   PHE A  37     -28.998  21.780  -3.656  1.00  0.65           C  
ATOM    586  O   PHE A  37     -27.891  22.237  -3.375  1.00  0.85           O  
ATOM    587  CB  PHE A  37     -29.411  20.885  -5.932  1.00  0.95           C  
ATOM    588  CG  PHE A  37     -28.391  21.846  -6.465  1.00  0.95           C  
ATOM    589  CD1 PHE A  37     -27.111  21.413  -6.761  1.00  0.95           C  
ATOM    590  CD2 PHE A  37     -28.703  23.184  -6.661  1.00  0.95           C  
ATOM    591  CE1 PHE A  37     -26.160  22.290  -7.239  1.00  0.95           C  
ATOM    592  CE2 PHE A  37     -27.754  24.066  -7.144  1.00  0.95           C  
ATOM    593  CZ  PHE A  37     -26.480  23.617  -7.434  1.00  0.95           C  
ATOM    594  H   PHE A  37     -30.941  19.410  -4.485  1.00  0.55           H  
ATOM    595  HA  PHE A  37     -28.161  20.002  -4.460  1.00  0.76           H  
ATOM    596 1HB  PHE A  37     -29.402  19.990  -6.553  1.00  1.13           H  
ATOM    597 2HB  PHE A  37     -30.394  21.342  -6.016  1.00  1.13           H  
ATOM    598  HD1 PHE A  37     -26.862  20.367  -6.605  1.00  1.13           H  
ATOM    599  HD2 PHE A  37     -29.709  23.537  -6.429  1.00  1.13           H  
ATOM    600  HE1 PHE A  37     -25.159  21.930  -7.462  1.00  1.13           H  
ATOM    601  HE2 PHE A  37     -28.009  25.114  -7.296  1.00  1.13           H  
ATOM    602  HZ  PHE A  37     -25.733  24.311  -7.813  1.00  1.13           H  
ATOM    603  N   LYS A  38     -30.139  22.363  -3.295  1.00  0.59           N  
ATOM    604  CA  LYS A  38     -30.153  23.563  -2.475  1.00  0.75           C  
ATOM    605  C   LYS A  38     -29.500  23.302  -1.114  1.00  0.50           C  
ATOM    606  O   LYS A  38     -28.723  24.130  -0.631  1.00  0.66           O  
ATOM    607  CB  LYS A  38     -31.590  24.050  -2.318  1.00  1.12           C  
ATOM    608  CG  LYS A  38     -32.174  24.619  -3.604  1.00  1.12           C  
ATOM    609  CD  LYS A  38     -33.627  25.032  -3.440  1.00  1.12           C  
ATOM    610  CE  LYS A  38     -34.176  25.595  -4.743  1.00  1.12           C  
ATOM    611  NZ  LYS A  38     -35.624  25.927  -4.650  1.00  1.12           N  
ATOM    612  H   LYS A  38     -31.020  21.962  -3.597  1.00  0.71           H  
ATOM    613  HA  LYS A  38     -29.575  24.336  -2.981  1.00  0.90           H  
ATOM    614 1HB  LYS A  38     -32.227  23.228  -1.993  1.00  1.35           H  
ATOM    615 2HB  LYS A  38     -31.635  24.825  -1.552  1.00  1.35           H  
ATOM    616 1HG  LYS A  38     -31.594  25.491  -3.909  1.00  1.35           H  
ATOM    617 2HG  LYS A  38     -32.108  23.872  -4.393  1.00  1.35           H  
ATOM    618 1HD  LYS A  38     -34.223  24.167  -3.145  1.00  1.35           H  
ATOM    619 2HD  LYS A  38     -33.707  25.791  -2.662  1.00  1.35           H  
ATOM    620 1HE  LYS A  38     -33.625  26.498  -5.001  1.00  1.35           H  
ATOM    621 2HE  LYS A  38     -34.034  24.861  -5.535  1.00  1.35           H  
ATOM    622 1HZ  LYS A  38     -35.940  26.288  -5.540  1.00  1.35           H  
ATOM    623 2HZ  LYS A  38     -36.145  25.090  -4.429  1.00  1.35           H  
ATOM    624 3HZ  LYS A  38     -35.772  26.618  -3.930  1.00  1.35           H  
ATOM    625  N   ILE A  39     -29.784  22.128  -0.531  1.00  0.37           N  
ATOM    626  CA  ILE A  39     -29.177  21.704   0.729  1.00  0.28           C  
ATOM    627  C   ILE A  39     -27.671  21.562   0.582  1.00  0.31           C  
ATOM    628  O   ILE A  39     -26.915  22.055   1.419  1.00  0.34           O  
ATOM    629  CB  ILE A  39     -29.770  20.366   1.205  1.00  0.42           C  
ATOM    630  CG1 ILE A  39     -31.231  20.546   1.617  1.00  0.42           C  
ATOM    631  CG2 ILE A  39     -28.950  19.811   2.352  1.00  0.42           C  
ATOM    632  CD1 ILE A  39     -31.965  19.240   1.816  1.00  0.42           C  
ATOM    633  H   ILE A  39     -30.459  21.513  -0.970  1.00  0.44           H  
ATOM    634  HA  ILE A  39     -29.378  22.462   1.485  1.00  0.34           H  
ATOM    635  HB  ILE A  39     -29.755  19.652   0.383  1.00  0.50           H  
ATOM    636 1HG1 ILE A  39     -31.267  21.106   2.551  1.00  0.50           H  
ATOM    637 2HG1 ILE A  39     -31.750  21.124   0.855  1.00  0.50           H  
ATOM    638 1HG2 ILE A  39     -29.373  18.859   2.666  1.00  0.50           H  
ATOM    639 2HG2 ILE A  39     -27.922  19.661   2.024  1.00  0.50           H  
ATOM    640 3HG2 ILE A  39     -28.968  20.512   3.186  1.00  0.50           H  
ATOM    641 1HD1 ILE A  39     -32.994  19.444   2.112  1.00  0.50           H  
ATOM    642 2HD1 ILE A  39     -31.962  18.677   0.885  1.00  0.50           H  
ATOM    643 3HD1 ILE A  39     -31.472  18.659   2.594  1.00  0.50           H  
ATOM    644  N   PHE A  40     -27.258  20.899  -0.499  1.00  0.39           N  
ATOM    645  CA  PHE A  40     -25.863  20.702  -0.859  1.00  0.69           C  
ATOM    646  C   PHE A  40     -25.130  22.023  -0.926  1.00  0.73           C  
ATOM    647  O   PHE A  40     -24.078  22.169  -0.308  1.00  0.82           O  
ATOM    648  CB  PHE A  40     -25.794  19.972  -2.209  1.00  1.03           C  
ATOM    649  CG  PHE A  40     -24.439  19.861  -2.846  1.00  1.03           C  
ATOM    650  CD1 PHE A  40     -23.511  18.920  -2.424  1.00  1.03           C  
ATOM    651  CD2 PHE A  40     -24.106  20.695  -3.907  1.00  1.03           C  
ATOM    652  CE1 PHE A  40     -22.280  18.823  -3.048  1.00  1.03           C  
ATOM    653  CE2 PHE A  40     -22.877  20.597  -4.529  1.00  1.03           C  
ATOM    654  CZ  PHE A  40     -21.963  19.658  -4.098  1.00  1.03           C  
ATOM    655  H   PHE A  40     -27.952  20.504  -1.114  1.00  0.47           H  
ATOM    656  HA  PHE A  40     -25.391  20.081  -0.097  1.00  0.83           H  
ATOM    657 1HB  PHE A  40     -26.179  18.962  -2.075  1.00  1.24           H  
ATOM    658 2HB  PHE A  40     -26.450  20.462  -2.919  1.00  1.24           H  
ATOM    659  HD1 PHE A  40     -23.762  18.255  -1.597  1.00  1.24           H  
ATOM    660  HD2 PHE A  40     -24.832  21.432  -4.250  1.00  1.24           H  
ATOM    661  HE1 PHE A  40     -21.561  18.082  -2.711  1.00  1.24           H  
ATOM    662  HE2 PHE A  40     -22.631  21.257  -5.361  1.00  1.24           H  
ATOM    663  HZ  PHE A  40     -20.993  19.578  -4.588  1.00  1.24           H  
ATOM    664  N   ARG A  41     -25.690  22.981  -1.664  1.00  0.74           N  
ATOM    665  CA  ARG A  41     -25.110  24.310  -1.782  1.00  0.81           C  
ATOM    666  C   ARG A  41     -24.898  24.969  -0.429  1.00  0.59           C  
ATOM    667  O   ARG A  41     -23.807  25.471  -0.157  1.00  0.56           O  
ATOM    668  CB  ARG A  41     -25.986  25.206  -2.638  1.00  1.22           C  
ATOM    669  CG  ARG A  41     -25.462  26.626  -2.780  1.00  1.22           C  
ATOM    670  CD  ARG A  41     -26.380  27.487  -3.567  1.00  1.22           C  
ATOM    671  NE  ARG A  41     -27.702  27.591  -2.965  1.00  1.22           N  
ATOM    672  CZ  ARG A  41     -28.035  28.379  -1.921  1.00  1.22           C  
ATOM    673  NH1 ARG A  41     -27.145  29.143  -1.326  1.00  1.22           N  
ATOM    674  NH2 ARG A  41     -29.284  28.384  -1.485  1.00  1.22           N  
ATOM    675  H   ARG A  41     -26.547  22.782  -2.162  1.00  0.89           H  
ATOM    676  HA  ARG A  41     -24.140  24.215  -2.271  1.00  0.97           H  
ATOM    677 1HB  ARG A  41     -26.077  24.781  -3.636  1.00  1.46           H  
ATOM    678 2HB  ARG A  41     -26.986  25.260  -2.210  1.00  1.46           H  
ATOM    679 1HG  ARG A  41     -25.347  27.069  -1.791  1.00  1.46           H  
ATOM    680 2HG  ARG A  41     -24.495  26.609  -3.284  1.00  1.46           H  
ATOM    681 1HD  ARG A  41     -25.959  28.490  -3.634  1.00  1.46           H  
ATOM    682 2HD  ARG A  41     -26.493  27.075  -4.569  1.00  1.46           H  
ATOM    683  HE  ARG A  41     -28.437  27.028  -3.372  1.00  1.46           H  
ATOM    684 1HH1 ARG A  41     -26.175  29.158  -1.625  1.00  1.46           H  
ATOM    685 2HH1 ARG A  41     -27.417  29.721  -0.545  1.00  1.46           H  
ATOM    686 1HH2 ARG A  41     -29.979  27.803  -1.934  1.00  1.46           H  
ATOM    687 2HH2 ARG A  41     -29.541  28.970  -0.705  1.00  1.46           H  
ATOM    688  N   GLU A  42     -25.938  24.964   0.414  1.00  0.49           N  
ATOM    689  CA  GLU A  42     -25.843  25.535   1.756  1.00  0.37           C  
ATOM    690  C   GLU A  42     -24.707  24.916   2.545  1.00  0.41           C  
ATOM    691  O   GLU A  42     -23.921  25.626   3.180  1.00  0.66           O  
ATOM    692  CB  GLU A  42     -27.145  25.340   2.535  1.00  0.55           C  
ATOM    693  CG  GLU A  42     -27.083  25.907   3.949  1.00  0.55           C  
ATOM    694  CD  GLU A  42     -28.354  25.738   4.738  1.00  0.55           C  
ATOM    695  OE1 GLU A  42     -29.344  25.340   4.175  1.00  0.55           O  
ATOM    696  OE2 GLU A  42     -28.325  26.000   5.919  1.00  0.55           O  
ATOM    697  H   GLU A  42     -26.818  24.555   0.119  1.00  0.59           H  
ATOM    698  HA  GLU A  42     -25.649  26.604   1.662  1.00  0.44           H  
ATOM    699 1HB  GLU A  42     -27.964  25.830   2.008  1.00  0.67           H  
ATOM    700 2HB  GLU A  42     -27.383  24.279   2.602  1.00  0.67           H  
ATOM    701 1HG  GLU A  42     -26.273  25.412   4.484  1.00  0.67           H  
ATOM    702 2HG  GLU A  42     -26.843  26.967   3.887  1.00  0.67           H  
ATOM    703  N   ASN A  43     -24.642  23.589   2.507  1.00  0.35           N  
ATOM    704  CA  ASN A  43     -23.622  22.840   3.204  1.00  0.36           C  
ATOM    705  C   ASN A  43     -22.233  23.232   2.732  1.00  0.27           C  
ATOM    706  O   ASN A  43     -21.360  23.489   3.558  1.00  0.27           O  
ATOM    707  CB  ASN A  43     -23.862  21.359   3.012  1.00  0.54           C  
ATOM    708  CG  ASN A  43     -25.039  20.859   3.807  1.00  0.54           C  
ATOM    709  OD1 ASN A  43     -25.485  21.514   4.757  1.00  0.54           O  
ATOM    710  ND2 ASN A  43     -25.533  19.698   3.455  1.00  0.54           N  
ATOM    711  H   ASN A  43     -25.335  23.074   1.978  1.00  0.42           H  
ATOM    712  HA  ASN A  43     -23.684  23.073   4.267  1.00  0.43           H  
ATOM    713 1HB  ASN A  43     -24.042  21.151   1.957  1.00  0.65           H  
ATOM    714 2HB  ASN A  43     -22.972  20.806   3.305  1.00  0.65           H  
ATOM    715 1HD2 ASN A  43     -26.293  19.289   3.965  1.00  0.65           H  
ATOM    716 2HD2 ASN A  43     -25.146  19.194   2.682  1.00  0.65           H  
ATOM    717  N   VAL A  44     -22.051  23.323   1.410  1.00  0.28           N  
ATOM    718  CA  VAL A  44     -20.778  23.713   0.812  1.00  0.26           C  
ATOM    719  C   VAL A  44     -20.345  25.100   1.248  1.00  0.26           C  
ATOM    720  O   VAL A  44     -19.174  25.307   1.554  1.00  0.30           O  
ATOM    721  CB  VAL A  44     -20.854  23.656  -0.728  1.00  0.39           C  
ATOM    722  CG1 VAL A  44     -19.613  24.298  -1.329  1.00  0.39           C  
ATOM    723  CG2 VAL A  44     -20.947  22.204  -1.182  1.00  0.39           C  
ATOM    724  H   VAL A  44     -22.818  23.090   0.794  1.00  0.34           H  
ATOM    725  HA  VAL A  44     -20.019  23.004   1.133  1.00  0.31           H  
ATOM    726  HB  VAL A  44     -21.727  24.213  -1.070  1.00  0.47           H  
ATOM    727 1HG1 VAL A  44     -19.674  24.259  -2.416  1.00  0.47           H  
ATOM    728 2HG1 VAL A  44     -19.547  25.336  -1.007  1.00  0.47           H  
ATOM    729 3HG1 VAL A  44     -18.726  23.758  -0.996  1.00  0.47           H  
ATOM    730 1HG2 VAL A  44     -21.001  22.166  -2.270  1.00  0.47           H  
ATOM    731 2HG2 VAL A  44     -20.062  21.663  -0.846  1.00  0.47           H  
ATOM    732 3HG2 VAL A  44     -21.832  21.737  -0.761  1.00  0.47           H  
ATOM    733  N   GLU A  45     -21.284  26.041   1.276  1.00  0.31           N  
ATOM    734  CA  GLU A  45     -20.987  27.403   1.696  1.00  0.47           C  
ATOM    735  C   GLU A  45     -20.458  27.440   3.124  1.00  0.34           C  
ATOM    736  O   GLU A  45     -19.474  28.125   3.410  1.00  0.33           O  
ATOM    737  CB  GLU A  45     -22.248  28.257   1.569  1.00  0.70           C  
ATOM    738  CG  GLU A  45     -22.643  28.518   0.129  1.00  0.70           C  
ATOM    739  CD  GLU A  45     -23.980  29.182  -0.041  1.00  0.70           C  
ATOM    740  OE1 GLU A  45     -24.643  29.423   0.939  1.00  0.70           O  
ATOM    741  OE2 GLU A  45     -24.347  29.436  -1.167  1.00  0.70           O  
ATOM    742  H   GLU A  45     -22.227  25.813   0.988  1.00  0.37           H  
ATOM    743  HA  GLU A  45     -20.219  27.810   1.037  1.00  0.56           H  
ATOM    744 1HB  GLU A  45     -23.083  27.762   2.065  1.00  0.85           H  
ATOM    745 2HB  GLU A  45     -22.094  29.217   2.059  1.00  0.85           H  
ATOM    746 1HG  GLU A  45     -21.881  29.163  -0.296  1.00  0.85           H  
ATOM    747 2HG  GLU A  45     -22.628  27.581  -0.422  1.00  0.85           H  
ATOM    748  N   LYS A  46     -21.099  26.677   4.010  1.00  0.34           N  
ATOM    749  CA  LYS A  46     -20.670  26.599   5.398  1.00  0.36           C  
ATOM    750  C   LYS A  46     -19.310  25.913   5.512  1.00  0.38           C  
ATOM    751  O   LYS A  46     -18.455  26.361   6.275  1.00  0.52           O  
ATOM    752  CB  LYS A  46     -21.735  25.884   6.213  1.00  0.54           C  
ATOM    753  CG  LYS A  46     -23.002  26.709   6.382  1.00  0.54           C  
ATOM    754  CD  LYS A  46     -24.088  25.966   7.144  1.00  0.54           C  
ATOM    755  CE  LYS A  46     -25.327  26.841   7.291  1.00  0.54           C  
ATOM    756  NZ  LYS A  46     -26.452  26.127   7.954  1.00  0.54           N  
ATOM    757  H   LYS A  46     -21.919  26.153   3.718  1.00  0.41           H  
ATOM    758  HA  LYS A  46     -20.564  27.613   5.784  1.00  0.43           H  
ATOM    759 1HB  LYS A  46     -22.006  24.951   5.720  1.00  0.65           H  
ATOM    760 2HB  LYS A  46     -21.346  25.644   7.202  1.00  0.65           H  
ATOM    761 1HG  LYS A  46     -22.763  27.627   6.921  1.00  0.65           H  
ATOM    762 2HG  LYS A  46     -23.388  26.980   5.400  1.00  0.65           H  
ATOM    763 1HD  LYS A  46     -24.354  25.054   6.607  1.00  0.65           H  
ATOM    764 2HD  LYS A  46     -23.722  25.694   8.134  1.00  0.65           H  
ATOM    765 1HE  LYS A  46     -25.071  27.718   7.883  1.00  0.65           H  
ATOM    766 2HE  LYS A  46     -25.652  27.167   6.303  1.00  0.65           H  
ATOM    767 1HZ  LYS A  46     -27.248  26.747   8.022  1.00  0.65           H  
ATOM    768 2HZ  LYS A  46     -26.711  25.322   7.398  1.00  0.65           H  
ATOM    769 3HZ  LYS A  46     -26.174  25.828   8.877  1.00  0.65           H  
ATOM    770  N   ILE A  47     -19.098  24.867   4.710  1.00  0.36           N  
ATOM    771  CA  ILE A  47     -17.819  24.169   4.654  1.00  0.45           C  
ATOM    772  C   ILE A  47     -16.686  25.093   4.258  1.00  0.45           C  
ATOM    773  O   ILE A  47     -15.634  25.081   4.896  1.00  0.72           O  
ATOM    774  CB  ILE A  47     -17.886  22.991   3.664  1.00  0.68           C  
ATOM    775  CG1 ILE A  47     -18.771  21.867   4.208  1.00  0.68           C  
ATOM    776  CG2 ILE A  47     -16.499  22.496   3.320  1.00  0.68           C  
ATOM    777  CD1 ILE A  47     -19.121  20.841   3.156  1.00  0.68           C  
ATOM    778  H   ILE A  47     -19.850  24.532   4.123  1.00  0.43           H  
ATOM    779  HA  ILE A  47     -17.603  23.772   5.645  1.00  0.54           H  
ATOM    780  HB  ILE A  47     -18.359  23.333   2.747  1.00  0.81           H  
ATOM    781 1HG1 ILE A  47     -18.241  21.360   5.014  1.00  0.81           H  
ATOM    782 2HG1 ILE A  47     -19.686  22.285   4.619  1.00  0.81           H  
ATOM    783 1HG2 ILE A  47     -16.574  21.686   2.597  1.00  0.81           H  
ATOM    784 2HG2 ILE A  47     -15.918  23.311   2.892  1.00  0.81           H  
ATOM    785 3HG2 ILE A  47     -16.007  22.137   4.218  1.00  0.81           H  
ATOM    786 1HD1 ILE A  47     -19.736  20.061   3.592  1.00  0.81           H  
ATOM    787 2HD1 ILE A  47     -19.670  21.320   2.348  1.00  0.81           H  
ATOM    788 3HD1 ILE A  47     -18.207  20.405   2.763  1.00  0.81           H  
ATOM    789  N   GLU A  48     -16.902  25.891   3.212  1.00  0.38           N  
ATOM    790  CA  GLU A  48     -15.894  26.830   2.754  1.00  0.65           C  
ATOM    791  C   GLU A  48     -15.593  27.870   3.816  1.00  0.36           C  
ATOM    792  O   GLU A  48     -14.428  28.148   4.093  1.00  0.71           O  
ATOM    793  CB  GLU A  48     -16.347  27.523   1.466  1.00  0.98           C  
ATOM    794  CG  GLU A  48     -16.372  26.631   0.229  1.00  0.98           C  
ATOM    795  CD  GLU A  48     -16.850  27.359  -1.000  1.00  0.98           C  
ATOM    796  OE1 GLU A  48     -17.435  28.404  -0.862  1.00  0.98           O  
ATOM    797  OE2 GLU A  48     -16.610  26.887  -2.088  1.00  0.98           O  
ATOM    798  H   GLU A  48     -17.782  25.836   2.719  1.00  0.46           H  
ATOM    799  HA  GLU A  48     -14.976  26.278   2.548  1.00  0.78           H  
ATOM    800 1HB  GLU A  48     -17.353  27.921   1.605  1.00  1.17           H  
ATOM    801 2HB  GLU A  48     -15.690  28.367   1.256  1.00  1.17           H  
ATOM    802 1HG  GLU A  48     -15.365  26.257   0.045  1.00  1.17           H  
ATOM    803 2HG  GLU A  48     -17.017  25.776   0.417  1.00  1.17           H  
ATOM    804  N   ALA A  49     -16.641  28.409   4.441  1.00  0.44           N  
ATOM    805  CA  ALA A  49     -16.481  29.407   5.489  1.00  0.70           C  
ATOM    806  C   ALA A  49     -15.639  28.875   6.636  1.00  0.58           C  
ATOM    807  O   ALA A  49     -14.804  29.594   7.189  1.00  0.79           O  
ATOM    808  CB  ALA A  49     -17.842  29.841   6.008  1.00  1.05           C  
ATOM    809  H   ALA A  49     -17.581  28.146   4.166  1.00  0.53           H  
ATOM    810  HA  ALA A  49     -15.968  30.268   5.063  1.00  0.84           H  
ATOM    811 1HB  ALA A  49     -17.713  30.606   6.773  1.00  1.26           H  
ATOM    812 2HB  ALA A  49     -18.432  30.245   5.186  1.00  1.26           H  
ATOM    813 3HB  ALA A  49     -18.359  28.984   6.437  1.00  1.26           H  
ATOM    814  N   TYR A  50     -15.853  27.611   6.992  1.00  0.42           N  
ATOM    815  CA  TYR A  50     -15.108  27.004   8.074  1.00  0.50           C  
ATOM    816  C   TYR A  50     -13.683  26.638   7.660  1.00  0.42           C  
ATOM    817  O   TYR A  50     -12.755  26.794   8.449  1.00  0.55           O  
ATOM    818  CB  TYR A  50     -15.876  25.799   8.593  1.00  0.75           C  
ATOM    819  CG  TYR A  50     -17.163  26.229   9.264  1.00  0.75           C  
ATOM    820  CD1 TYR A  50     -17.211  27.459   9.902  1.00  0.75           C  
ATOM    821  CD2 TYR A  50     -18.289  25.420   9.244  1.00  0.75           C  
ATOM    822  CE1 TYR A  50     -18.372  27.881  10.513  1.00  0.75           C  
ATOM    823  CE2 TYR A  50     -19.454  25.845   9.856  1.00  0.75           C  
ATOM    824  CZ  TYR A  50     -19.497  27.068  10.488  1.00  0.75           C  
ATOM    825  OH  TYR A  50     -20.656  27.489  11.098  1.00  0.75           O  
ATOM    826  H   TYR A  50     -16.569  27.069   6.524  1.00  0.50           H  
ATOM    827  HA  TYR A  50     -15.033  27.731   8.883  1.00  0.60           H  
ATOM    828 1HB  TYR A  50     -16.122  25.130   7.767  1.00  0.90           H  
ATOM    829 2HB  TYR A  50     -15.273  25.245   9.312  1.00  0.90           H  
ATOM    830  HD1 TYR A  50     -16.329  28.098   9.917  1.00  0.90           H  
ATOM    831  HD2 TYR A  50     -18.258  24.455   8.742  1.00  0.90           H  
ATOM    832  HE1 TYR A  50     -18.405  28.850  11.011  1.00  0.90           H  
ATOM    833  HE2 TYR A  50     -20.343  25.218   9.841  1.00  0.90           H  
ATOM    834  HH  TYR A  50     -20.516  28.357  11.485  1.00  0.90           H  
ATOM    835  N   ASN A  51     -13.482  26.218   6.411  1.00  0.35           N  
ATOM    836  CA  ASN A  51     -12.131  25.913   5.942  1.00  0.50           C  
ATOM    837  C   ASN A  51     -11.266  27.179   5.901  1.00  0.53           C  
ATOM    838  O   ASN A  51     -10.068  27.131   6.199  1.00  0.80           O  
ATOM    839  CB  ASN A  51     -12.179  25.211   4.594  1.00  0.75           C  
ATOM    840  CG  ASN A  51     -12.573  23.751   4.708  1.00  0.75           C  
ATOM    841  OD1 ASN A  51     -12.355  23.104   5.742  1.00  0.75           O  
ATOM    842  ND2 ASN A  51     -13.133  23.204   3.662  1.00  0.75           N  
ATOM    843  H   ASN A  51     -14.264  26.083   5.785  1.00  0.42           H  
ATOM    844  HA  ASN A  51     -11.666  25.233   6.657  1.00  0.60           H  
ATOM    845 1HB  ASN A  51     -12.896  25.718   3.946  1.00  0.90           H  
ATOM    846 2HB  ASN A  51     -11.202  25.276   4.115  1.00  0.90           H  
ATOM    847 1HD2 ASN A  51     -13.404  22.237   3.693  1.00  0.90           H  
ATOM    848 2HD2 ASN A  51     -13.291  23.745   2.837  1.00  0.90           H  
ATOM    849  N   LEU A  52     -11.895  28.322   5.609  1.00  0.38           N  
ATOM    850  CA  LEU A  52     -11.228  29.622   5.602  1.00  0.52           C  
ATOM    851  C   LEU A  52     -10.774  30.104   6.989  1.00  0.57           C  
ATOM    852  O   LEU A  52     -10.090  31.124   7.089  1.00  0.75           O  
ATOM    853  CB  LEU A  52     -12.154  30.675   4.985  1.00  0.78           C  
ATOM    854  CG  LEU A  52     -12.430  30.526   3.484  1.00  0.78           C  
ATOM    855  CD1 LEU A  52     -13.499  31.526   3.068  1.00  0.78           C  
ATOM    856  CD2 LEU A  52     -11.138  30.760   2.717  1.00  0.78           C  
ATOM    857  H   LEU A  52     -12.873  28.290   5.350  1.00  0.46           H  
ATOM    858  HA  LEU A  52     -10.343  29.538   4.972  1.00  0.62           H  
ATOM    859 1HB  LEU A  52     -13.113  30.638   5.501  1.00  0.94           H  
ATOM    860 2HB  LEU A  52     -11.717  31.660   5.146  1.00  0.94           H  
ATOM    861  HG  LEU A  52     -12.790  29.526   3.268  1.00  0.94           H  
ATOM    862 1HD1 LEU A  52     -13.699  31.423   2.001  1.00  0.94           H  
ATOM    863 2HD1 LEU A  52     -14.413  31.334   3.628  1.00  0.94           H  
ATOM    864 3HD1 LEU A  52     -13.151  32.537   3.275  1.00  0.94           H  
ATOM    865 1HD2 LEU A  52     -11.325  30.654   1.648  1.00  0.94           H  
ATOM    866 2HD2 LEU A  52     -10.769  31.765   2.924  1.00  0.94           H  
ATOM    867 3HD2 LEU A  52     -10.392  30.028   3.029  1.00  0.94           H  
ATOM    868  N   MET A  53     -11.136  29.380   8.057  1.00  0.58           N  
ATOM    869  CA  MET A  53     -10.728  29.746   9.403  1.00  0.89           C  
ATOM    870  C   MET A  53      -9.266  29.387   9.698  1.00  1.16           C  
ATOM    871  O   MET A  53      -8.740  29.805  10.729  1.00  1.59           O  
ATOM    872  CB  MET A  53     -11.634  29.057  10.422  1.00  1.33           C  
ATOM    873  CG  MET A  53     -13.082  29.521  10.433  1.00  1.33           C  
ATOM    874  SD  MET A  53     -14.103  28.546  11.563  1.00  1.33           S  
ATOM    875  CE  MET A  53     -13.472  29.043  13.161  1.00  1.33           C  
ATOM    876  H   MET A  53     -11.707  28.552   7.963  1.00  0.70           H  
ATOM    877  HA  MET A  53     -10.831  30.826   9.511  1.00  1.07           H  
ATOM    878 1HB  MET A  53     -11.644  27.990  10.230  1.00  1.60           H  
ATOM    879 2HB  MET A  53     -11.231  29.204  11.425  1.00  1.60           H  
ATOM    880 1HG  MET A  53     -13.130  30.566  10.738  1.00  1.60           H  
ATOM    881 2HG  MET A  53     -13.499  29.437   9.430  1.00  1.60           H  
ATOM    882 1HE  MET A  53     -14.013  28.516  13.947  1.00  1.60           H  
ATOM    883 2HE  MET A  53     -12.410  28.801  13.225  1.00  1.60           H  
ATOM    884 3HE  MET A  53     -13.606  30.118  13.287  1.00  1.60           H  
ATOM    885  N   ASP A  54      -8.615  28.620   8.804  1.00  1.17           N  
ATOM    886  CA  ASP A  54      -7.206  28.245   8.978  1.00  1.59           C  
ATOM    887  C   ASP A  54      -7.056  27.268  10.140  1.00  1.34           C  
ATOM    888  O   ASP A  54      -6.276  27.496  11.066  1.00  1.76           O  
ATOM    889  CB  ASP A  54      -6.325  29.485   9.204  1.00  2.39           C  
ATOM    890  CG  ASP A  54      -4.847  29.230   8.934  1.00  2.39           C  
ATOM    891  OD1 ASP A  54      -4.547  28.360   8.150  1.00  2.39           O  
ATOM    892  OD2 ASP A  54      -4.031  29.910   9.510  1.00  2.39           O  
ATOM    893  H   ASP A  54      -9.100  28.285   7.976  1.00  1.40           H  
ATOM    894  HA  ASP A  54      -6.866  27.747   8.070  1.00  1.91           H  
ATOM    895 1HB  ASP A  54      -6.664  30.297   8.561  1.00  2.86           H  
ATOM    896 2HB  ASP A  54      -6.421  29.823  10.236  1.00  2.86           H  
ATOM    897  N   LEU A  55      -7.823  26.186  10.082  1.00  1.31           N  
ATOM    898  CA  LEU A  55      -7.877  25.185  11.137  1.00  1.34           C  
ATOM    899  C   LEU A  55      -6.940  24.015  10.862  1.00  1.26           C  
ATOM    900  O   LEU A  55      -6.443  23.852   9.748  1.00  1.62           O  
ATOM    901  CB  LEU A  55      -9.319  24.679  11.261  1.00  2.01           C  
ATOM    902  CG  LEU A  55     -10.350  25.782  11.528  1.00  2.01           C  
ATOM    903  CD1 LEU A  55     -11.756  25.201  11.518  1.00  2.01           C  
ATOM    904  CD2 LEU A  55     -10.047  26.441  12.863  1.00  2.01           C  
ATOM    905  H   LEU A  55      -8.417  26.059   9.275  1.00  1.57           H  
ATOM    906  HA  LEU A  55      -7.579  25.654  12.074  1.00  1.61           H  
ATOM    907 1HB  LEU A  55      -9.598  24.175  10.336  1.00  2.41           H  
ATOM    908 2HB  LEU A  55      -9.376  23.962  12.079  1.00  2.41           H  
ATOM    909  HG  LEU A  55     -10.285  26.523  10.735  1.00  2.41           H  
ATOM    910 1HD1 LEU A  55     -12.480  25.998  11.693  1.00  2.41           H  
ATOM    911 2HD1 LEU A  55     -11.953  24.739  10.550  1.00  2.41           H  
ATOM    912 3HD1 LEU A  55     -11.844  24.456  12.303  1.00  2.41           H  
ATOM    913 1HD2 LEU A  55     -10.769  27.237  13.048  1.00  2.41           H  
ATOM    914 2HD2 LEU A  55     -10.113  25.699  13.659  1.00  2.41           H  
ATOM    915 3HD2 LEU A  55      -9.041  26.863  12.841  1.00  2.41           H  
ATOM    916  N   GLY A  56      -6.715  23.188  11.887  1.00  1.94           N  
ATOM    917  CA  GLY A  56      -5.852  22.004  11.784  1.00  1.98           C  
ATOM    918  C   GLY A  56      -6.566  20.768  11.204  1.00  0.64           C  
ATOM    919  O   GLY A  56      -6.012  19.663  11.230  1.00  0.31           O  
ATOM    920  H   GLY A  56      -7.156  23.388  12.773  1.00  2.33           H  
ATOM    921 1HA  GLY A  56      -4.991  22.247  11.162  1.00  2.38           H  
ATOM    922 2HA  GLY A  56      -5.464  21.762  12.772  1.00  2.38           H  
ATOM    923  N   PHE A  57      -7.775  20.973  10.678  1.00  0.98           N  
ATOM    924  CA  PHE A  57      -8.583  19.938  10.063  1.00  0.23           C  
ATOM    925  C   PHE A  57      -9.438  20.567   8.990  1.00  0.24           C  
ATOM    926  O   PHE A  57      -9.488  21.792   8.867  1.00  0.37           O  
ATOM    927  CB  PHE A  57      -9.479  19.259  11.089  1.00  0.35           C  
ATOM    928  CG  PHE A  57     -10.536  20.142  11.682  1.00  0.35           C  
ATOM    929  CD1 PHE A  57     -11.832  20.116  11.189  1.00  0.35           C  
ATOM    930  CD2 PHE A  57     -10.239  21.005  12.726  1.00  0.35           C  
ATOM    931  CE1 PHE A  57     -12.811  20.923  11.732  1.00  0.35           C  
ATOM    932  CE2 PHE A  57     -11.217  21.814  13.270  1.00  0.35           C  
ATOM    933  CZ  PHE A  57     -12.505  21.768  12.774  1.00  0.35           C  
ATOM    934  H   PHE A  57      -8.167  21.897  10.701  1.00  1.18           H  
ATOM    935  HA  PHE A  57      -7.929  19.202   9.601  1.00  0.28           H  
ATOM    936 1HB  PHE A  57      -9.971  18.401  10.635  1.00  0.41           H  
ATOM    937 2HB  PHE A  57      -8.861  18.886  11.890  1.00  0.41           H  
ATOM    938  HD1 PHE A  57     -12.074  19.445  10.364  1.00  0.41           H  
ATOM    939  HD2 PHE A  57      -9.222  21.037  13.118  1.00  0.41           H  
ATOM    940  HE1 PHE A  57     -13.824  20.890  11.337  1.00  0.41           H  
ATOM    941  HE2 PHE A  57     -10.975  22.488  14.092  1.00  0.41           H  
ATOM    942  HZ  PHE A  57     -13.275  22.406  13.203  1.00  0.41           H  
ATOM    943  N   THR A  58     -10.110  19.737   8.211  1.00  0.46           N  
ATOM    944  CA  THR A  58     -10.923  20.258   7.136  1.00  0.80           C  
ATOM    945  C   THR A  58     -12.243  19.537   6.975  1.00  0.36           C  
ATOM    946  O   THR A  58     -12.384  18.351   7.299  1.00  0.41           O  
ATOM    947  CB  THR A  58     -10.163  20.188   5.809  1.00  1.20           C  
ATOM    948  OG1 THR A  58     -10.950  20.819   4.795  1.00  1.20           O  
ATOM    949  CG2 THR A  58      -9.896  18.741   5.421  1.00  1.20           C  
ATOM    950  H   THR A  58     -10.036  18.742   8.355  1.00  0.55           H  
ATOM    951  HA  THR A  58     -11.141  21.304   7.350  1.00  0.96           H  
ATOM    952  HB  THR A  58      -9.217  20.720   5.907  1.00  1.44           H  
ATOM    953  HG1 THR A  58     -11.355  21.611   5.163  1.00  1.44           H  
ATOM    954 1HG2 THR A  58      -9.360  18.711   4.473  1.00  1.44           H  
ATOM    955 2HG2 THR A  58      -9.295  18.261   6.194  1.00  1.44           H  
ATOM    956 3HG2 THR A  58     -10.841  18.214   5.319  1.00  1.44           H  
ATOM    957  N   LEU A  59     -13.208  20.289   6.454  1.00  0.18           N  
ATOM    958  CA  LEU A  59     -14.542  19.784   6.202  1.00  0.26           C  
ATOM    959  C   LEU A  59     -14.720  19.612   4.706  1.00  0.31           C  
ATOM    960  O   LEU A  59     -14.019  20.245   3.911  1.00  0.46           O  
ATOM    961  CB  LEU A  59     -15.611  20.748   6.740  1.00  0.39           C  
ATOM    962  CG  LEU A  59     -15.515  21.127   8.222  1.00  0.39           C  
ATOM    963  CD1 LEU A  59     -16.646  22.088   8.552  1.00  0.39           C  
ATOM    964  CD2 LEU A  59     -15.574  19.883   9.079  1.00  0.39           C  
ATOM    965  H   LEU A  59     -12.996  21.254   6.218  1.00  0.22           H  
ATOM    966  HA  LEU A  59     -14.653  18.815   6.685  1.00  0.31           H  
ATOM    967 1HB  LEU A  59     -15.552  21.674   6.174  1.00  0.47           H  
ATOM    968 2HB  LEU A  59     -16.592  20.306   6.574  1.00  0.47           H  
ATOM    969  HG  LEU A  59     -14.572  21.643   8.405  1.00  0.47           H  
ATOM    970 1HD1 LEU A  59     -16.582  22.382   9.598  1.00  0.47           H  
ATOM    971 2HD1 LEU A  59     -16.564  22.972   7.921  1.00  0.47           H  
ATOM    972 3HD1 LEU A  59     -17.602  21.600   8.371  1.00  0.47           H  
ATOM    973 1HD2 LEU A  59     -15.504  20.160  10.130  1.00  0.47           H  
ATOM    974 2HD2 LEU A  59     -16.518  19.370   8.904  1.00  0.47           H  
ATOM    975 3HD2 LEU A  59     -14.746  19.223   8.820  1.00  0.47           H  
ATOM    976  N   GLY A  60     -15.678  18.792   4.305  1.00  0.33           N  
ATOM    977  CA  GLY A  60     -15.886  18.610   2.878  1.00  0.44           C  
ATOM    978  C   GLY A  60     -17.113  17.790   2.545  1.00  0.36           C  
ATOM    979  O   GLY A  60     -17.872  17.378   3.424  1.00  0.33           O  
ATOM    980  H   GLY A  60     -16.237  18.295   4.988  1.00  0.40           H  
ATOM    981 1HA  GLY A  60     -15.965  19.586   2.401  1.00  0.53           H  
ATOM    982 2HA  GLY A  60     -15.006  18.129   2.451  1.00  0.53           H  
ATOM    983  N   VAL A  61     -17.305  17.558   1.249  1.00  0.41           N  
ATOM    984  CA  VAL A  61     -18.473  16.844   0.758  1.00  0.42           C  
ATOM    985  C   VAL A  61     -18.385  15.344   0.961  1.00  0.39           C  
ATOM    986  O   VAL A  61     -18.128  14.590   0.019  1.00  0.53           O  
ATOM    987  CB  VAL A  61     -18.668  17.124  -0.740  1.00  0.63           C  
ATOM    988  CG1 VAL A  61     -19.888  16.388  -1.249  1.00  0.63           C  
ATOM    989  CG2 VAL A  61     -18.821  18.619  -0.973  1.00  0.63           C  
ATOM    990  H   VAL A  61     -16.630  17.907   0.583  1.00  0.49           H  
ATOM    991  HA  VAL A  61     -19.345  17.216   1.296  1.00  0.50           H  
ATOM    992  HB  VAL A  61     -17.802  16.752  -1.284  1.00  0.76           H  
ATOM    993 1HG1 VAL A  61     -20.005  16.583  -2.310  1.00  0.76           H  
ATOM    994 2HG1 VAL A  61     -19.768  15.317  -1.086  1.00  0.76           H  
ATOM    995 3HG1 VAL A  61     -20.767  16.742  -0.729  1.00  0.76           H  
ATOM    996 1HG2 VAL A  61     -18.950  18.808  -2.039  1.00  0.76           H  
ATOM    997 2HG2 VAL A  61     -19.694  18.984  -0.432  1.00  0.76           H  
ATOM    998 3HG2 VAL A  61     -17.930  19.137  -0.618  1.00  0.76           H  
ATOM    999  N   ASN A  62     -18.631  14.917   2.192  1.00  0.47           N  
ATOM   1000  CA  ASN A  62     -18.640  13.505   2.522  1.00  0.61           C  
ATOM   1001  C   ASN A  62     -20.039  12.939   2.289  1.00  0.71           C  
ATOM   1002  O   ASN A  62     -20.916  13.629   1.764  1.00  0.97           O  
ATOM   1003  CB  ASN A  62     -18.140  13.271   3.952  1.00  0.92           C  
ATOM   1004  CG  ASN A  62     -19.038  13.809   5.036  1.00  0.92           C  
ATOM   1005  OD1 ASN A  62     -20.266  13.880   4.890  1.00  0.92           O  
ATOM   1006  ND2 ASN A  62     -18.451  14.183   6.147  1.00  0.92           N  
ATOM   1007  H   ASN A  62     -18.806  15.609   2.911  1.00  0.56           H  
ATOM   1008  HA  ASN A  62     -17.966  12.983   1.840  1.00  0.73           H  
ATOM   1009 1HB  ASN A  62     -18.001  12.203   4.117  1.00  1.10           H  
ATOM   1010 2HB  ASN A  62     -17.161  13.738   4.061  1.00  1.10           H  
ATOM   1011 1HD2 ASN A  62     -19.008  14.536   6.902  1.00  1.10           H  
ATOM   1012 2HD2 ASN A  62     -17.456  14.117   6.270  1.00  1.10           H  
ATOM   1013  N   ALA A  63     -20.245  11.693   2.703  1.00  0.75           N  
ATOM   1014  CA  ALA A  63     -21.510  10.973   2.538  1.00  0.91           C  
ATOM   1015  C   ALA A  63     -22.779  11.705   2.990  1.00  0.61           C  
ATOM   1016  O   ALA A  63     -23.869  11.373   2.521  1.00  0.73           O  
ATOM   1017  CB  ALA A  63     -21.434   9.674   3.307  1.00  1.36           C  
ATOM   1018  H   ALA A  63     -19.472  11.185   3.117  1.00  0.90           H  
ATOM   1019  HA  ALA A  63     -21.619  10.753   1.476  1.00  1.09           H  
ATOM   1020 1HB  ALA A  63     -22.343   9.096   3.141  1.00  1.64           H  
ATOM   1021 2HB  ALA A  63     -20.574   9.112   2.960  1.00  1.64           H  
ATOM   1022 3HB  ALA A  63     -21.326   9.884   4.370  1.00  1.64           H  
ATOM   1023  N   PHE A  64     -22.671  12.657   3.915  1.00  0.43           N  
ATOM   1024  CA  PHE A  64     -23.872  13.299   4.429  1.00  0.38           C  
ATOM   1025  C   PHE A  64     -24.057  14.725   3.924  1.00  0.44           C  
ATOM   1026  O   PHE A  64     -24.868  15.479   4.461  1.00  0.66           O  
ATOM   1027  CB  PHE A  64     -23.846  13.267   5.950  1.00  0.57           C  
ATOM   1028  CG  PHE A  64     -23.727  11.862   6.459  1.00  0.57           C  
ATOM   1029  CD1 PHE A  64     -22.583  11.466   7.123  1.00  0.57           C  
ATOM   1030  CD2 PHE A  64     -24.719  10.923   6.240  1.00  0.57           C  
ATOM   1031  CE1 PHE A  64     -22.430  10.168   7.573  1.00  0.57           C  
ATOM   1032  CE2 PHE A  64     -24.567   9.625   6.683  1.00  0.57           C  
ATOM   1033  CZ  PHE A  64     -23.424   9.246   7.353  1.00  0.57           C  
ATOM   1034  H   PHE A  64     -21.764  12.936   4.270  1.00  0.52           H  
ATOM   1035  HA  PHE A  64     -24.733  12.718   4.100  1.00  0.46           H  
ATOM   1036 1HB  PHE A  64     -22.999  13.842   6.321  1.00  0.68           H  
ATOM   1037 2HB  PHE A  64     -24.756  13.707   6.352  1.00  0.68           H  
ATOM   1038  HD1 PHE A  64     -21.798  12.203   7.288  1.00  0.68           H  
ATOM   1039  HD2 PHE A  64     -25.621  11.214   5.704  1.00  0.68           H  
ATOM   1040  HE1 PHE A  64     -21.522   9.874   8.097  1.00  0.68           H  
ATOM   1041  HE2 PHE A  64     -25.350   8.894   6.499  1.00  0.68           H  
ATOM   1042  HZ  PHE A  64     -23.309   8.220   7.700  1.00  0.68           H  
ATOM   1043  N   ALA A  65     -23.332  15.095   2.870  1.00  0.35           N  
ATOM   1044  CA  ALA A  65     -23.444  16.445   2.334  1.00  0.57           C  
ATOM   1045  C   ALA A  65     -24.756  16.695   1.594  1.00  0.36           C  
ATOM   1046  O   ALA A  65     -25.110  17.846   1.332  1.00  1.32           O  
ATOM   1047  CB  ALA A  65     -22.283  16.728   1.422  1.00  0.85           C  
ATOM   1048  H   ALA A  65     -22.669  14.455   2.449  1.00  0.42           H  
ATOM   1049  HA  ALA A  65     -23.416  17.124   3.169  1.00  0.68           H  
ATOM   1050 1HB  ALA A  65     -22.344  17.753   1.057  1.00  1.03           H  
ATOM   1051 2HB  ALA A  65     -21.352  16.590   1.970  1.00  1.03           H  
ATOM   1052 3HB  ALA A  65     -22.316  16.038   0.580  1.00  1.03           H  
ATOM   1053  N   ASP A  66     -25.506  15.636   1.300  1.00  0.56           N  
ATOM   1054  CA  ASP A  66     -26.792  15.781   0.642  1.00  0.98           C  
ATOM   1055  C   ASP A  66     -27.943  16.014   1.636  1.00  0.46           C  
ATOM   1056  O   ASP A  66     -29.102  16.092   1.223  1.00  0.82           O  
ATOM   1057  CB  ASP A  66     -27.100  14.534  -0.199  1.00  1.47           C  
ATOM   1058  CG  ASP A  66     -26.136  14.348  -1.365  1.00  1.47           C  
ATOM   1059  OD1 ASP A  66     -25.505  15.306  -1.747  1.00  1.47           O  
ATOM   1060  OD2 ASP A  66     -26.046  13.252  -1.870  1.00  1.47           O  
ATOM   1061  H   ASP A  66     -25.178  14.709   1.527  1.00  0.67           H  
ATOM   1062  HA  ASP A  66     -26.740  16.643  -0.024  1.00  1.18           H  
ATOM   1063 1HB  ASP A  66     -27.055  13.649   0.436  1.00  1.76           H  
ATOM   1064 2HB  ASP A  66     -28.114  14.603  -0.593  1.00  1.76           H  
ATOM   1065  N   LEU A  67     -27.638  16.145   2.931  1.00  0.42           N  
ATOM   1066  CA  LEU A  67     -28.700  16.340   3.906  1.00  1.04           C  
ATOM   1067  C   LEU A  67     -28.352  17.361   4.991  1.00  0.39           C  
ATOM   1068  O   LEU A  67     -27.206  17.794   5.123  1.00  0.94           O  
ATOM   1069  CB  LEU A  67     -29.062  14.972   4.504  1.00  1.56           C  
ATOM   1070  CG  LEU A  67     -27.929  14.175   5.150  1.00  1.56           C  
ATOM   1071  CD1 LEU A  67     -27.683  14.694   6.534  1.00  1.56           C  
ATOM   1072  CD2 LEU A  67     -28.309  12.707   5.192  1.00  1.56           C  
ATOM   1073  H   LEU A  67     -26.681  16.076   3.262  1.00  0.50           H  
ATOM   1074  HA  LEU A  67     -29.575  16.711   3.378  1.00  1.25           H  
ATOM   1075 1HB  LEU A  67     -29.820  15.124   5.267  1.00  1.87           H  
ATOM   1076 2HB  LEU A  67     -29.490  14.352   3.716  1.00  1.87           H  
ATOM   1077  HG  LEU A  67     -27.017  14.299   4.570  1.00  1.87           H  
ATOM   1078 1HD1 LEU A  67     -26.872  14.130   6.994  1.00  1.87           H  
ATOM   1079 2HD1 LEU A  67     -27.412  15.748   6.484  1.00  1.87           H  
ATOM   1080 3HD1 LEU A  67     -28.589  14.581   7.127  1.00  1.87           H  
ATOM   1081 1HD2 LEU A  67     -27.506  12.135   5.653  1.00  1.87           H  
ATOM   1082 2HD2 LEU A  67     -29.222  12.584   5.776  1.00  1.87           H  
ATOM   1083 3HD2 LEU A  67     -28.478  12.345   4.178  1.00  1.87           H  
ATOM   1084  N   THR A  68     -29.377  17.796   5.726  1.00  0.54           N  
ATOM   1085  CA  THR A  68     -29.200  18.822   6.746  1.00  0.71           C  
ATOM   1086  C   THR A  68     -28.779  18.203   8.062  1.00  0.38           C  
ATOM   1087  O   THR A  68     -29.022  17.019   8.270  1.00  0.20           O  
ATOM   1088  CB  THR A  68     -30.511  19.602   6.971  1.00  1.06           C  
ATOM   1089  OG1 THR A  68     -31.518  18.712   7.484  1.00  1.06           O  
ATOM   1090  CG2 THR A  68     -30.992  20.200   5.660  1.00  1.06           C  
ATOM   1091  H   THR A  68     -30.298  17.405   5.572  1.00  0.65           H  
ATOM   1092  HA  THR A  68     -28.431  19.510   6.404  1.00  0.85           H  
ATOM   1093  HB  THR A  68     -30.347  20.404   7.689  1.00  1.28           H  
ATOM   1094  HG1 THR A  68     -32.369  19.159   7.482  1.00  1.28           H  
ATOM   1095 1HG2 THR A  68     -31.920  20.747   5.828  1.00  1.28           H  
ATOM   1096 2HG2 THR A  68     -30.235  20.881   5.271  1.00  1.28           H  
ATOM   1097 3HG2 THR A  68     -31.168  19.403   4.939  1.00  1.28           H  
ATOM   1098  N   PRO A  69     -28.174  18.985   8.964  1.00  0.55           N  
ATOM   1099  CA  PRO A  69     -27.772  18.627  10.319  1.00  0.51           C  
ATOM   1100  C   PRO A  69     -28.929  18.061  11.121  1.00  0.24           C  
ATOM   1101  O   PRO A  69     -28.745  17.122  11.891  1.00  0.49           O  
ATOM   1102  CB  PRO A  69     -27.247  19.947  10.882  1.00  0.77           C  
ATOM   1103  CG  PRO A  69     -26.676  20.638   9.688  1.00  0.77           C  
ATOM   1104  CD  PRO A  69     -27.590  20.279   8.551  1.00  0.77           C  
ATOM   1105  HA  PRO A  69     -26.967  17.886  10.264  1.00  0.61           H  
ATOM   1106 1HB  PRO A  69     -28.065  20.511  11.353  1.00  0.92           H  
ATOM   1107 2HB  PRO A  69     -26.497  19.753  11.663  1.00  0.92           H  
ATOM   1108 1HG  PRO A  69     -26.630  21.723   9.866  1.00  0.92           H  
ATOM   1109 2HG  PRO A  69     -25.642  20.301   9.518  1.00  0.92           H  
ATOM   1110 1HD  PRO A  69     -28.378  21.036   8.431  1.00  0.92           H  
ATOM   1111 2HD  PRO A  69     -26.995  20.155   7.635  1.00  0.92           H  
ATOM   1112  N   GLU A  70     -30.122  18.616  10.924  1.00  0.15           N  
ATOM   1113  CA  GLU A  70     -31.313  18.118  11.593  1.00  0.28           C  
ATOM   1114  C   GLU A  70     -31.601  16.689  11.165  1.00  0.29           C  
ATOM   1115  O   GLU A  70     -31.782  15.805  12.007  1.00  0.40           O  
ATOM   1116  CB  GLU A  70     -32.516  19.011  11.290  1.00  0.42           C  
ATOM   1117  CG  GLU A  70     -33.803  18.576  11.979  1.00  0.42           C  
ATOM   1118  CD  GLU A  70     -34.962  19.495  11.702  1.00  0.42           C  
ATOM   1119  OE1 GLU A  70     -34.774  20.467  11.010  1.00  0.42           O  
ATOM   1120  OE2 GLU A  70     -36.036  19.223  12.183  1.00  0.42           O  
ATOM   1121  H   GLU A  70     -30.207  19.396  10.288  1.00  0.18           H  
ATOM   1122  HA  GLU A  70     -31.136  18.123  12.669  1.00  0.34           H  
ATOM   1123 1HB  GLU A  70     -32.299  20.032  11.603  1.00  0.50           H  
ATOM   1124 2HB  GLU A  70     -32.699  19.029  10.216  1.00  0.50           H  
ATOM   1125 1HG  GLU A  70     -34.063  17.574  11.641  1.00  0.50           H  
ATOM   1126 2HG  GLU A  70     -33.630  18.533  13.053  1.00  0.50           H  
ATOM   1127  N   GLU A  71     -31.649  16.480   9.845  1.00  0.23           N  
ATOM   1128  CA  GLU A  71     -31.898  15.165   9.272  1.00  0.25           C  
ATOM   1129  C   GLU A  71     -30.818  14.174   9.689  1.00  0.26           C  
ATOM   1130  O   GLU A  71     -31.121  13.024  10.029  1.00  0.30           O  
ATOM   1131  CB  GLU A  71     -31.985  15.255   7.751  1.00  0.38           C  
ATOM   1132  CG  GLU A  71     -32.363  13.949   7.068  1.00  0.38           C  
ATOM   1133  CD  GLU A  71     -32.571  14.114   5.592  1.00  0.38           C  
ATOM   1134  OE1 GLU A  71     -32.275  15.168   5.088  1.00  0.38           O  
ATOM   1135  OE2 GLU A  71     -33.050  13.204   4.958  1.00  0.38           O  
ATOM   1136  H   GLU A  71     -31.503  17.259   9.207  1.00  0.28           H  
ATOM   1137  HA  GLU A  71     -32.854  14.800   9.650  1.00  0.30           H  
ATOM   1138 1HB  GLU A  71     -32.726  16.005   7.474  1.00  0.45           H  
ATOM   1139 2HB  GLU A  71     -31.026  15.580   7.349  1.00  0.45           H  
ATOM   1140 1HG  GLU A  71     -31.571  13.219   7.234  1.00  0.45           H  
ATOM   1141 2HG  GLU A  71     -33.276  13.563   7.520  1.00  0.45           H  
ATOM   1142  N   PHE A  72     -29.562  14.634   9.656  1.00  0.29           N  
ATOM   1143  CA  PHE A  72     -28.420  13.829  10.044  1.00  0.39           C  
ATOM   1144  C   PHE A  72     -28.587  13.299  11.429  1.00  0.36           C  
ATOM   1145  O   PHE A  72     -28.434  12.106  11.659  1.00  0.39           O  
ATOM   1146  CB  PHE A  72     -27.122  14.635  10.036  1.00  0.58           C  
ATOM   1147  CG  PHE A  72     -25.943  13.852  10.548  1.00  0.58           C  
ATOM   1148  CD1 PHE A  72     -25.334  12.883   9.765  1.00  0.58           C  
ATOM   1149  CD2 PHE A  72     -25.440  14.088  11.820  1.00  0.58           C  
ATOM   1150  CE1 PHE A  72     -24.255  12.165  10.250  1.00  0.58           C  
ATOM   1151  CE2 PHE A  72     -24.360  13.373  12.303  1.00  0.58           C  
ATOM   1152  CZ  PHE A  72     -23.767  12.408  11.514  1.00  0.58           C  
ATOM   1153  H   PHE A  72     -29.392  15.579   9.346  1.00  0.35           H  
ATOM   1154  HA  PHE A  72     -28.333  12.995   9.352  1.00  0.47           H  
ATOM   1155 1HB  PHE A  72     -26.891  14.983   9.038  1.00  0.70           H  
ATOM   1156 2HB  PHE A  72     -27.237  15.517  10.663  1.00  0.70           H  
ATOM   1157  HD1 PHE A  72     -25.717  12.686   8.764  1.00  0.70           H  
ATOM   1158  HD2 PHE A  72     -25.910  14.849  12.444  1.00  0.70           H  
ATOM   1159  HE1 PHE A  72     -23.789  11.403   9.633  1.00  0.70           H  
ATOM   1160  HE2 PHE A  72     -23.978  13.570  13.304  1.00  0.70           H  
ATOM   1161  HZ  PHE A  72     -22.917  11.840  11.891  1.00  0.70           H  
ATOM   1162  N   ARG A  73     -28.885  14.188  12.362  1.00  0.36           N  
ATOM   1163  CA  ARG A  73     -29.041  13.796  13.740  1.00  0.37           C  
ATOM   1164  C   ARG A  73     -30.172  12.797  13.934  1.00  0.33           C  
ATOM   1165  O   ARG A  73     -30.008  11.782  14.617  1.00  0.33           O  
ATOM   1166  CB  ARG A  73     -29.304  15.026  14.590  1.00  0.55           C  
ATOM   1167  CG  ARG A  73     -28.114  15.954  14.773  1.00  0.55           C  
ATOM   1168  CD  ARG A  73     -28.518  17.210  15.454  1.00  0.55           C  
ATOM   1169  NE  ARG A  73     -27.403  18.124  15.616  1.00  0.55           N  
ATOM   1170  CZ  ARG A  73     -27.499  19.410  16.001  1.00  0.55           C  
ATOM   1171  NH1 ARG A  73     -28.670  19.951  16.257  1.00  0.55           N  
ATOM   1172  NH2 ARG A  73     -26.389  20.114  16.116  1.00  0.55           N  
ATOM   1173  H   ARG A  73     -28.988  15.165  12.117  1.00  0.43           H  
ATOM   1174  HA  ARG A  73     -28.109  13.337  14.058  1.00  0.44           H  
ATOM   1175 1HB  ARG A  73     -30.106  15.610  14.141  1.00  0.67           H  
ATOM   1176 2HB  ARG A  73     -29.639  14.719  15.580  1.00  0.67           H  
ATOM   1177 1HG  ARG A  73     -27.366  15.459  15.392  1.00  0.67           H  
ATOM   1178 2HG  ARG A  73     -27.676  16.199  13.808  1.00  0.67           H  
ATOM   1179 1HD  ARG A  73     -29.285  17.712  14.864  1.00  0.67           H  
ATOM   1180 2HD  ARG A  73     -28.914  16.978  16.441  1.00  0.67           H  
ATOM   1181  HE  ARG A  73     -26.466  17.776  15.442  1.00  0.67           H  
ATOM   1182 1HH1 ARG A  73     -29.511  19.400  16.165  1.00  0.67           H  
ATOM   1183 2HH1 ARG A  73     -28.727  20.917  16.545  1.00  0.67           H  
ATOM   1184 1HH2 ARG A  73     -25.505  19.660  15.915  1.00  0.67           H  
ATOM   1185 2HH2 ARG A  73     -26.423  21.080  16.405  1.00  0.67           H  
ATOM   1186  N   GLY A  74     -31.306  13.055  13.283  1.00  0.33           N  
ATOM   1187  CA  GLY A  74     -32.467  12.188  13.409  1.00  0.35           C  
ATOM   1188  C   GLY A  74     -32.180  10.734  13.047  1.00  0.27           C  
ATOM   1189  O   GLY A  74     -32.612   9.824  13.759  1.00  0.40           O  
ATOM   1190  H   GLY A  74     -31.386  13.896  12.721  1.00  0.40           H  
ATOM   1191 1HA  GLY A  74     -32.838  12.239  14.433  1.00  0.42           H  
ATOM   1192 2HA  GLY A  74     -33.264  12.568  12.771  1.00  0.42           H  
ATOM   1193  N   SER A  75     -31.461  10.504  11.948  1.00  0.22           N  
ATOM   1194  CA  SER A  75     -31.187   9.127  11.540  1.00  0.20           C  
ATOM   1195  C   SER A  75     -29.762   8.608  11.794  1.00  0.14           C  
ATOM   1196  O   SER A  75     -29.540   7.399  11.714  1.00  0.16           O  
ATOM   1197  CB  SER A  75     -31.516   8.975  10.070  1.00  0.30           C  
ATOM   1198  OG  SER A  75     -30.713   9.805   9.282  1.00  0.30           O  
ATOM   1199  H   SER A  75     -31.137  11.282  11.382  1.00  0.26           H  
ATOM   1200  HA  SER A  75     -31.867   8.482  12.097  1.00  0.24           H  
ATOM   1201 1HB  SER A  75     -31.375   7.937   9.771  1.00  0.36           H  
ATOM   1202 2HB  SER A  75     -32.564   9.222   9.908  1.00  0.36           H  
ATOM   1203  HG  SER A  75     -30.851  10.698   9.608  1.00  0.36           H  
ATOM   1204  N   TYR A  76     -28.798   9.488  12.086  1.00  0.15           N  
ATOM   1205  CA  TYR A  76     -27.419   9.021  12.258  1.00  0.25           C  
ATOM   1206  C   TYR A  76     -26.732   9.337  13.596  1.00  0.40           C  
ATOM   1207  O   TYR A  76     -25.573   8.952  13.770  1.00  0.61           O  
ATOM   1208  CB  TYR A  76     -26.550   9.568  11.124  1.00  0.38           C  
ATOM   1209  CG  TYR A  76     -27.017   9.127   9.761  1.00  0.38           C  
ATOM   1210  CD1 TYR A  76     -27.563  10.052   8.890  1.00  0.38           C  
ATOM   1211  CD2 TYR A  76     -26.927   7.793   9.393  1.00  0.38           C  
ATOM   1212  CE1 TYR A  76     -28.020   9.650   7.652  1.00  0.38           C  
ATOM   1213  CE2 TYR A  76     -27.386   7.388   8.157  1.00  0.38           C  
ATOM   1214  CZ  TYR A  76     -27.933   8.311   7.287  1.00  0.38           C  
ATOM   1215  OH  TYR A  76     -28.393   7.907   6.055  1.00  0.38           O  
ATOM   1216  H   TYR A  76     -28.997  10.472  12.156  1.00  0.18           H  
ATOM   1217  HA  TYR A  76     -27.431   7.936  12.168  1.00  0.30           H  
ATOM   1218 1HB  TYR A  76     -26.553  10.655  11.153  1.00  0.45           H  
ATOM   1219 2HB  TYR A  76     -25.522   9.238  11.254  1.00  0.45           H  
ATOM   1220  HD1 TYR A  76     -27.635  11.095   9.186  1.00  0.45           H  
ATOM   1221  HD2 TYR A  76     -26.504   7.063  10.083  1.00  0.45           H  
ATOM   1222  HE1 TYR A  76     -28.453  10.378   6.968  1.00  0.45           H  
ATOM   1223  HE2 TYR A  76     -27.321   6.338   7.869  1.00  0.45           H  
ATOM   1224  HH  TYR A  76     -28.344   6.950   5.995  1.00  0.45           H  
ATOM   1225  N   THR A  77     -27.401  10.025  14.542  1.00  0.45           N  
ATOM   1226  CA  THR A  77     -26.751  10.269  15.842  1.00  0.93           C  
ATOM   1227  C   THR A  77     -26.560   8.998  16.644  1.00  0.92           C  
ATOM   1228  O   THR A  77     -25.477   8.759  17.165  1.00  2.35           O  
ATOM   1229  CB  THR A  77     -27.531  11.253  16.741  1.00  1.40           C  
ATOM   1230  OG1 THR A  77     -27.595  12.540  16.130  1.00  1.40           O  
ATOM   1231  CG2 THR A  77     -26.853  11.375  18.099  1.00  1.40           C  
ATOM   1232  H   THR A  77     -28.336  10.384  14.391  1.00  0.54           H  
ATOM   1233  HA  THR A  77     -25.765  10.695  15.653  1.00  1.12           H  
ATOM   1234  HB  THR A  77     -28.547  10.882  16.880  1.00  1.67           H  
ATOM   1235  HG1 THR A  77     -28.106  13.130  16.690  1.00  1.67           H  
ATOM   1236 1HG2 THR A  77     -27.418  12.064  18.727  1.00  1.67           H  
ATOM   1237 2HG2 THR A  77     -26.816  10.396  18.577  1.00  1.67           H  
ATOM   1238 3HG2 THR A  77     -25.840  11.752  17.968  1.00  1.67           H  
ATOM   1239  N   GLY A  78     -27.616   8.203  16.777  1.00  0.48           N  
ATOM   1240  CA  GLY A  78     -27.527   6.959  17.532  1.00  0.46           C  
ATOM   1241  C   GLY A  78     -27.322   7.218  19.018  1.00  0.82           C  
ATOM   1242  O   GLY A  78     -26.401   6.675  19.625  1.00  4.45           O  
ATOM   1243  H   GLY A  78     -28.490   8.454  16.335  1.00  0.58           H  
ATOM   1244 1HA  GLY A  78     -28.452   6.409  17.392  1.00  0.55           H  
ATOM   1245 2HA  GLY A  78     -26.715   6.347  17.143  1.00  0.55           H  
ATOM   1246  N   TYR A  79     -28.171   8.070  19.582  1.00  1.80           N  
ATOM   1247  CA  TYR A  79     -28.064   8.523  20.966  1.00  1.86           C  
ATOM   1248  C   TYR A  79     -27.906   7.413  22.010  1.00  2.38           C  
ATOM   1249  O   TYR A  79     -28.612   6.405  22.002  1.00  7.29           O  
ATOM   1250  CB  TYR A  79     -29.274   9.392  21.299  1.00  2.79           C  
ATOM   1251  CG  TYR A  79     -29.253   9.974  22.691  1.00  2.79           C  
ATOM   1252  CD1 TYR A  79     -28.321  10.952  23.008  1.00  2.79           C  
ATOM   1253  CD2 TYR A  79     -30.172   9.552  23.640  1.00  2.79           C  
ATOM   1254  CE1 TYR A  79     -28.301  11.502  24.273  1.00  2.79           C  
ATOM   1255  CE2 TYR A  79     -30.156  10.107  24.906  1.00  2.79           C  
ATOM   1256  CZ  TYR A  79     -29.224  11.077  25.222  1.00  2.79           C  
ATOM   1257  OH  TYR A  79     -29.207  11.632  26.481  1.00  2.79           O  
ATOM   1258  H   TYR A  79     -28.918   8.446  19.017  1.00  2.16           H  
ATOM   1259  HA  TYR A  79     -27.179   9.152  21.037  1.00  2.23           H  
ATOM   1260 1HB  TYR A  79     -29.334  10.216  20.587  1.00  3.35           H  
ATOM   1261 2HB  TYR A  79     -30.183   8.802  21.191  1.00  3.35           H  
ATOM   1262  HD1 TYR A  79     -27.605  11.284  22.257  1.00  3.35           H  
ATOM   1263  HD2 TYR A  79     -30.905   8.788  23.385  1.00  3.35           H  
ATOM   1264  HE1 TYR A  79     -27.568  12.269  24.523  1.00  3.35           H  
ATOM   1265  HE2 TYR A  79     -30.877   9.781  25.655  1.00  3.35           H  
ATOM   1266  HH  TYR A  79     -28.458  12.229  26.555  1.00  3.35           H  
ATOM   1267  N   LYS A  80     -26.964   7.650  22.915  1.00  1.15           N  
ATOM   1268  CA  LYS A  80     -26.605   6.769  24.019  1.00  1.42           C  
ATOM   1269  C   LYS A  80     -27.479   6.988  25.252  1.00  1.44           C  
ATOM   1270  O   LYS A  80     -27.869   8.113  25.551  1.00  2.58           O  
ATOM   1271  CB  LYS A  80     -25.129   6.992  24.375  1.00  2.13           C  
ATOM   1272  CG  LYS A  80     -24.600   6.111  25.493  1.00  2.13           C  
ATOM   1273  CD  LYS A  80     -23.117   6.323  25.734  1.00  2.13           C  
ATOM   1274  CE  LYS A  80     -22.652   5.504  26.927  1.00  2.13           C  
ATOM   1275  NZ  LYS A  80     -21.188   5.625  27.151  1.00  2.13           N  
ATOM   1276  H   LYS A  80     -26.447   8.513  22.826  1.00  1.38           H  
ATOM   1277  HA  LYS A  80     -26.737   5.737  23.693  1.00  1.70           H  
ATOM   1278 1HB  LYS A  80     -24.513   6.815  23.493  1.00  2.56           H  
ATOM   1279 2HB  LYS A  80     -24.982   8.030  24.673  1.00  2.56           H  
ATOM   1280 1HG  LYS A  80     -25.137   6.327  26.414  1.00  2.56           H  
ATOM   1281 2HG  LYS A  80     -24.757   5.069  25.233  1.00  2.56           H  
ATOM   1282 1HD  LYS A  80     -22.554   6.023  24.849  1.00  2.56           H  
ATOM   1283 2HD  LYS A  80     -22.925   7.378  25.929  1.00  2.56           H  
ATOM   1284 1HE  LYS A  80     -23.173   5.851  27.818  1.00  2.56           H  
ATOM   1285 2HE  LYS A  80     -22.904   4.460  26.762  1.00  2.56           H  
ATOM   1286 1HZ  LYS A  80     -20.920   5.072  27.953  1.00  2.56           H  
ATOM   1287 2HZ  LYS A  80     -20.691   5.295  26.335  1.00  2.56           H  
ATOM   1288 3HZ  LYS A  80     -20.952   6.593  27.319  1.00  2.56           H  
ATOM   1289  N   LYS A  81     -27.792   5.911  25.961  1.00  0.68           N  
ATOM   1290  CA  LYS A  81     -28.583   6.011  27.183  1.00  0.62           C  
ATOM   1291  C   LYS A  81     -27.662   6.068  28.401  1.00  0.85           C  
ATOM   1292  O   LYS A  81     -26.499   5.676  28.322  1.00  1.80           O  
ATOM   1293  CB  LYS A  81     -29.557   4.843  27.273  1.00  0.93           C  
ATOM   1294  CG  LYS A  81     -30.506   4.777  26.086  1.00  0.93           C  
ATOM   1295  CD  LYS A  81     -31.384   6.020  26.042  1.00  0.93           C  
ATOM   1296  CE  LYS A  81     -32.393   5.956  24.910  1.00  0.93           C  
ATOM   1297  NZ  LYS A  81     -33.254   7.171  24.864  1.00  0.93           N  
ATOM   1298  H   LYS A  81     -27.447   5.006  25.669  1.00  0.82           H  
ATOM   1299  HA  LYS A  81     -29.155   6.938  27.154  1.00  0.74           H  
ATOM   1300 1HB  LYS A  81     -29.006   3.904  27.322  1.00  1.12           H  
ATOM   1301 2HB  LYS A  81     -30.153   4.926  28.182  1.00  1.12           H  
ATOM   1302 1HG  LYS A  81     -29.932   4.714  25.162  1.00  1.12           H  
ATOM   1303 2HG  LYS A  81     -31.137   3.893  26.166  1.00  1.12           H  
ATOM   1304 1HD  LYS A  81     -31.918   6.120  26.988  1.00  1.12           H  
ATOM   1305 2HD  LYS A  81     -30.757   6.901  25.905  1.00  1.12           H  
ATOM   1306 1HE  LYS A  81     -31.858   5.868  23.969  1.00  1.12           H  
ATOM   1307 2HE  LYS A  81     -33.025   5.081  25.040  1.00  1.12           H  
ATOM   1308 1HZ  LYS A  81     -33.907   7.091  24.097  1.00  1.12           H  
ATOM   1309 2HZ  LYS A  81     -33.764   7.257  25.732  1.00  1.12           H  
ATOM   1310 3HZ  LYS A  81     -32.676   7.988  24.730  1.00  1.12           H  
ATOM   1311  N   SER A  82     -28.163   6.577  29.523  1.00  0.85           N  
ATOM   1312  CA  SER A  82     -27.320   6.675  30.712  1.00  1.62           C  
ATOM   1313  C   SER A  82     -28.115   6.607  32.006  1.00  1.67           C  
ATOM   1314  O   SER A  82     -29.337   6.759  32.014  1.00  2.98           O  
ATOM   1315  CB  SER A  82     -26.527   7.968  30.686  1.00  2.43           C  
ATOM   1316  OG  SER A  82     -27.371   9.076  30.838  1.00  2.43           O  
ATOM   1317  H   SER A  82     -29.122   6.893  29.555  1.00  1.02           H  
ATOM   1318  HA  SER A  82     -26.619   5.839  30.702  1.00  1.94           H  
ATOM   1319 1HB  SER A  82     -25.786   7.959  31.484  1.00  2.92           H  
ATOM   1320 2HB  SER A  82     -25.990   8.044  29.742  1.00  2.92           H  
ATOM   1321  HG  SER A  82     -27.790   8.972  31.696  1.00  2.92           H  
ATOM   1322  N   SER A  83     -27.399   6.384  33.103  1.00  1.41           N  
ATOM   1323  CA  SER A  83     -27.997   6.297  34.427  1.00  1.82           C  
ATOM   1324  C   SER A  83     -26.988   6.661  35.504  1.00  2.01           C  
ATOM   1325  O   SER A  83     -25.798   6.364  35.378  1.00  1.82           O  
ATOM   1326  CB  SER A  83     -28.529   4.902  34.680  1.00  2.73           C  
ATOM   1327  OG  SER A  83     -29.082   4.802  35.965  1.00  2.73           O  
ATOM   1328  H   SER A  83     -26.399   6.268  33.015  1.00  1.69           H  
ATOM   1329  HA  SER A  83     -28.826   7.005  34.481  1.00  2.18           H  
ATOM   1330 1HB  SER A  83     -29.288   4.663  33.935  1.00  3.28           H  
ATOM   1331 2HB  SER A  83     -27.723   4.177  34.571  1.00  3.28           H  
ATOM   1332  HG  SER A  83     -28.355   4.942  36.580  1.00  3.28           H  
ATOM   1333  N   SER A  84     -27.472   7.319  36.554  1.00  2.70           N  
ATOM   1334  CA  SER A  84     -26.631   7.711  37.679  1.00  3.41           C  
ATOM   1335  C   SER A  84     -26.303   6.501  38.537  1.00  3.49           C  
ATOM   1336  O   SER A  84     -26.980   5.477  38.443  1.00  3.69           O  
ATOM   1337  CB  SER A  84     -27.321   8.768  38.518  1.00  5.12           C  
ATOM   1338  OG  SER A  84     -28.439   8.239  39.177  1.00  5.12           O  
ATOM   1339  H   SER A  84     -28.457   7.541  36.579  1.00  3.24           H  
ATOM   1340  HA  SER A  84     -25.698   8.121  37.291  1.00  4.09           H  
ATOM   1341 1HB  SER A  84     -26.620   9.168  39.250  1.00  6.14           H  
ATOM   1342 2HB  SER A  84     -27.631   9.594  37.879  1.00  6.14           H  
ATOM   1343  HG  SER A  84     -28.109   7.515  39.715  1.00  6.14           H  
ATOM   1344  N   ALA A  85     -25.281   6.649  39.381  1.00  4.02           N  
ATOM   1345  CA  ALA A  85     -24.769   5.602  40.273  1.00  4.38           C  
ATOM   1346  C   ALA A  85     -24.297   4.392  39.473  1.00  2.80           C  
ATOM   1347  O   ALA A  85     -25.080   3.506  39.126  1.00  4.02           O  
ATOM   1348  CB  ALA A  85     -25.834   5.187  41.280  1.00  6.57           C  
ATOM   1349  H   ALA A  85     -24.810   7.543  39.392  1.00  4.82           H  
ATOM   1350  HA  ALA A  85     -23.911   6.005  40.812  1.00  5.26           H  
ATOM   1351 1HB  ALA A  85     -25.424   4.429  41.948  1.00  7.88           H  
ATOM   1352 2HB  ALA A  85     -26.142   6.055  41.862  1.00  7.88           H  
ATOM   1353 3HB  ALA A  85     -26.697   4.777  40.760  1.00  7.88           H  
ATOM   1354  N   SER A  86     -22.993   4.342  39.224  1.00  1.77           N  
ATOM   1355  CA  SER A  86     -22.413   3.259  38.447  1.00  0.99           C  
ATOM   1356  C   SER A  86     -22.455   1.950  39.208  1.00  1.36           C  
ATOM   1357  O   SER A  86     -22.546   1.929  40.436  1.00  2.65           O  
ATOM   1358  CB  SER A  86     -20.979   3.589  38.077  1.00  1.48           C  
ATOM   1359  OG  SER A  86     -20.155   3.602  39.210  1.00  1.48           O  
ATOM   1360  H   SER A  86     -22.396   5.085  39.557  1.00  2.12           H  
ATOM   1361  HA  SER A  86     -22.994   3.142  37.531  1.00  1.19           H  
ATOM   1362 1HB  SER A  86     -20.608   2.859  37.360  1.00  1.78           H  
ATOM   1363 2HB  SER A  86     -20.948   4.565  37.593  1.00  1.78           H  
ATOM   1364  HG  SER A  86     -19.290   3.891  38.906  1.00  1.78           H  
ATOM   1365  N   SER A  87     -22.358   0.852  38.469  1.00  1.75           N  
ATOM   1366  CA  SER A  87     -22.402  -0.479  39.057  1.00  3.53           C  
ATOM   1367  C   SER A  87     -21.110  -0.891  39.758  1.00  2.11           C  
ATOM   1368  O   SER A  87     -21.087  -1.924  40.425  1.00  3.35           O  
ATOM   1369  CB  SER A  87     -22.729  -1.495  37.981  1.00  5.29           C  
ATOM   1370  OG  SER A  87     -21.688  -1.591  37.048  1.00  5.29           O  
ATOM   1371  H   SER A  87     -22.274   0.942  37.467  1.00  2.10           H  
ATOM   1372  HA  SER A  87     -23.203  -0.491  39.797  1.00  4.24           H  
ATOM   1373 1HB  SER A  87     -22.901  -2.468  38.440  1.00  6.35           H  
ATOM   1374 2HB  SER A  87     -23.649  -1.204  37.475  1.00  6.35           H  
ATOM   1375  HG  SER A  87     -21.975  -2.237  36.397  1.00  6.35           H  
ATOM   1376  N   LEU A  88     -20.049  -0.094  39.594  1.00  1.15           N  
ATOM   1377  CA  LEU A  88     -18.731  -0.378  40.155  1.00  1.79           C  
ATOM   1378  C   LEU A  88     -18.265  -1.696  39.577  1.00  2.11           C  
ATOM   1379  O   LEU A  88     -18.094  -2.687  40.290  1.00  7.75           O  
ATOM   1380  CB  LEU A  88     -18.783  -0.434  41.688  1.00  2.69           C  
ATOM   1381  CG  LEU A  88     -19.301   0.839  42.371  1.00  2.69           C  
ATOM   1382  CD1 LEU A  88     -19.375   0.609  43.873  1.00  2.69           C  
ATOM   1383  CD2 LEU A  88     -18.380   2.000  42.032  1.00  2.69           C  
ATOM   1384  H   LEU A  88     -20.151   0.744  39.044  1.00  1.38           H  
ATOM   1385  HA  LEU A  88     -18.037   0.404  39.851  1.00  2.15           H  
ATOM   1386 1HB  LEU A  88     -19.415  -1.262  41.999  1.00  3.22           H  
ATOM   1387 2HB  LEU A  88     -17.775  -0.619  42.059  1.00  3.22           H  
ATOM   1388  HG  LEU A  88     -20.307   1.061  42.015  1.00  3.22           H  
ATOM   1389 1HD1 LEU A  88     -19.753   1.509  44.360  1.00  3.22           H  
ATOM   1390 2HD1 LEU A  88     -20.046  -0.224  44.081  1.00  3.22           H  
ATOM   1391 3HD1 LEU A  88     -18.381   0.380  44.256  1.00  3.22           H  
ATOM   1392 1HD2 LEU A  88     -18.749   2.908  42.511  1.00  3.22           H  
ATOM   1393 2HD2 LEU A  88     -17.374   1.784  42.391  1.00  3.22           H  
ATOM   1394 3HD2 LEU A  88     -18.358   2.143  40.952  1.00  3.22           H  
ATOM   1395  N   LYS A  89     -18.065  -1.680  38.265  1.00  1.56           N  
ATOM   1396  CA  LYS A  89     -17.705  -2.856  37.498  1.00  2.09           C  
ATOM   1397  C   LYS A  89     -16.445  -3.542  37.976  1.00  1.50           C  
ATOM   1398  O   LYS A  89     -15.543  -2.911  38.529  1.00  6.60           O  
ATOM   1399  CB  LYS A  89     -17.602  -2.464  36.031  1.00  3.13           C  
ATOM   1400  CG  LYS A  89     -16.546  -1.422  35.731  1.00  3.13           C  
ATOM   1401  CD  LYS A  89     -16.558  -1.065  34.259  1.00  3.13           C  
ATOM   1402  CE  LYS A  89     -17.797  -0.268  33.882  1.00  3.13           C  
ATOM   1403  NZ  LYS A  89     -17.813   1.089  34.503  1.00  3.13           N  
ATOM   1404  H   LYS A  89     -18.199  -0.810  37.769  1.00  1.87           H  
ATOM   1405  HA  LYS A  89     -18.519  -3.576  37.593  1.00  2.51           H  
ATOM   1406 1HB  LYS A  89     -17.374  -3.348  35.434  1.00  3.76           H  
ATOM   1407 2HB  LYS A  89     -18.562  -2.078  35.689  1.00  3.76           H  
ATOM   1408 1HG  LYS A  89     -16.742  -0.524  36.318  1.00  3.76           H  
ATOM   1409 2HG  LYS A  89     -15.563  -1.807  35.999  1.00  3.76           H  
ATOM   1410 1HD  LYS A  89     -15.705  -0.439  34.036  1.00  3.76           H  
ATOM   1411 2HD  LYS A  89     -16.491  -1.966  33.658  1.00  3.76           H  
ATOM   1412 1HE  LYS A  89     -17.827  -0.159  32.801  1.00  3.76           H  
ATOM   1413 2HE  LYS A  89     -18.684  -0.811  34.206  1.00  3.76           H  
ATOM   1414 1HZ  LYS A  89     -18.651   1.575  34.215  1.00  3.76           H  
ATOM   1415 2HZ  LYS A  89     -17.798   1.008  35.510  1.00  3.76           H  
ATOM   1416 3HZ  LYS A  89     -17.004   1.611  34.197  1.00  3.76           H  
ATOM   1417  N   SER A  90     -16.414  -4.849  37.720  1.00  1.65           N  
ATOM   1418  CA  SER A  90     -15.365  -5.791  38.101  1.00  1.23           C  
ATOM   1419  C   SER A  90     -14.018  -5.170  38.457  1.00  1.31           C  
ATOM   1420  O   SER A  90     -13.606  -5.210  39.619  1.00  3.06           O  
ATOM   1421  CB  SER A  90     -15.182  -6.796  36.988  1.00  1.84           C  
ATOM   1422  OG  SER A  90     -16.325  -7.593  36.837  1.00  1.84           O  
ATOM   1423  H   SER A  90     -17.212  -5.233  37.234  1.00  1.98           H  
ATOM   1424  HA  SER A  90     -15.716  -6.330  38.981  1.00  1.48           H  
ATOM   1425 1HB  SER A  90     -14.974  -6.274  36.056  1.00  2.21           H  
ATOM   1426 2HB  SER A  90     -14.324  -7.428  37.213  1.00  2.21           H  
ATOM   1427  HG  SER A  90     -16.394  -8.110  37.643  1.00  2.21           H  
ATOM   1428  N   THR A  91     -13.308  -4.644  37.463  1.00  0.70           N  
ATOM   1429  CA  THR A  91     -11.995  -4.073  37.721  1.00  1.07           C  
ATOM   1430  C   THR A  91     -11.928  -2.584  37.437  1.00  0.46           C  
ATOM   1431  O   THR A  91     -12.396  -2.118  36.403  1.00  1.07           O  
ATOM   1432  CB  THR A  91     -10.919  -4.800  36.881  1.00  1.60           C  
ATOM   1433  OG1 THR A  91     -10.870  -6.182  37.261  1.00  1.60           O  
ATOM   1434  CG2 THR A  91      -9.547  -4.172  37.068  1.00  1.60           C  
ATOM   1435  H   THR A  91     -13.675  -4.629  36.515  1.00  0.84           H  
ATOM   1436  HA  THR A  91     -11.759  -4.220  38.775  1.00  1.28           H  
ATOM   1437  HB  THR A  91     -11.192  -4.740  35.828  1.00  1.93           H  
ATOM   1438  HG1 THR A  91     -10.604  -6.251  38.181  1.00  1.93           H  
ATOM   1439 1HG2 THR A  91      -8.818  -4.706  36.459  1.00  1.93           H  
ATOM   1440 2HG2 THR A  91      -9.577  -3.129  36.758  1.00  1.93           H  
ATOM   1441 3HG2 THR A  91      -9.257  -4.232  38.116  1.00  1.93           H  
ATOM   1442  N   THR A  92     -11.338  -1.837  38.354  1.00  0.48           N  
ATOM   1443  CA  THR A  92     -11.098  -0.429  38.104  1.00  0.52           C  
ATOM   1444  C   THR A  92      -9.696  -0.330  37.544  1.00  0.52           C  
ATOM   1445  O   THR A  92      -8.750  -0.823  38.160  1.00  0.59           O  
ATOM   1446  CB  THR A  92     -11.223   0.438  39.367  1.00  0.78           C  
ATOM   1447  OG1 THR A  92     -12.551   0.335  39.897  1.00  0.78           O  
ATOM   1448  CG2 THR A  92     -10.929   1.892  39.021  1.00  0.78           C  
ATOM   1449  H   THR A  92     -11.012  -2.258  39.213  1.00  0.58           H  
ATOM   1450  HA  THR A  92     -11.801  -0.065  37.353  1.00  0.62           H  
ATOM   1451  HB  THR A  92     -10.514   0.093  40.119  1.00  0.94           H  
ATOM   1452  HG1 THR A  92     -13.181   0.640  39.240  1.00  0.94           H  
ATOM   1453 1HG2 THR A  92     -11.018   2.505  39.918  1.00  0.94           H  
ATOM   1454 2HG2 THR A  92      -9.918   1.975  38.624  1.00  0.94           H  
ATOM   1455 3HG2 THR A  92     -11.641   2.240  38.274  1.00  0.94           H  
ATOM   1456  N   PHE A  93      -9.559   0.267  36.370  1.00  0.59           N  
ATOM   1457  CA  PHE A  93      -8.251   0.399  35.749  1.00  0.64           C  
ATOM   1458  C   PHE A  93      -7.323   1.168  36.665  1.00  0.75           C  
ATOM   1459  O   PHE A  93      -7.641   2.287  37.075  1.00  1.04           O  
ATOM   1460  CB  PHE A  93      -8.366   1.095  34.392  1.00  0.96           C  
ATOM   1461  CG  PHE A  93      -7.072   1.298  33.643  1.00  0.96           C  
ATOM   1462  CD1 PHE A  93      -6.422   0.242  33.025  1.00  0.96           C  
ATOM   1463  CD2 PHE A  93      -6.506   2.563  33.545  1.00  0.96           C  
ATOM   1464  CE1 PHE A  93      -5.240   0.444  32.332  1.00  0.96           C  
ATOM   1465  CE2 PHE A  93      -5.330   2.770  32.854  1.00  0.96           C  
ATOM   1466  CZ  PHE A  93      -4.694   1.707  32.247  1.00  0.96           C  
ATOM   1467  H   PHE A  93     -10.366   0.668  35.912  1.00  0.71           H  
ATOM   1468  HA  PHE A  93      -7.835  -0.598  35.595  1.00  0.77           H  
ATOM   1469 1HB  PHE A  93      -9.038   0.523  33.753  1.00  1.15           H  
ATOM   1470 2HB  PHE A  93      -8.815   2.063  34.545  1.00  1.15           H  
ATOM   1471  HD1 PHE A  93      -6.851  -0.758  33.089  1.00  1.15           H  
ATOM   1472  HD2 PHE A  93      -7.002   3.402  34.023  1.00  1.15           H  
ATOM   1473  HE1 PHE A  93      -4.741  -0.398  31.853  1.00  1.15           H  
ATOM   1474  HE2 PHE A  93      -4.902   3.770  32.788  1.00  1.15           H  
ATOM   1475  HZ  PHE A  93      -3.765   1.866  31.702  1.00  1.15           H  
ATOM   1476  N   ARG A  94      -6.192   0.548  37.004  1.00  0.71           N  
ATOM   1477  CA  ARG A  94      -5.201   1.177  37.866  1.00  0.95           C  
ATOM   1478  C   ARG A  94      -4.946   2.585  37.396  1.00  1.00           C  
ATOM   1479  O   ARG A  94      -4.594   2.796  36.239  1.00  1.34           O  
ATOM   1480  CB  ARG A  94      -3.886   0.417  37.858  1.00  1.42           C  
ATOM   1481  CG  ARG A  94      -2.885   0.899  38.898  1.00  1.42           C  
ATOM   1482  CD  ARG A  94      -1.639   0.089  38.902  1.00  1.42           C  
ATOM   1483  NE  ARG A  94      -0.846   0.309  37.704  1.00  1.42           N  
ATOM   1484  CZ  ARG A  94       0.251  -0.387  37.358  1.00  1.42           C  
ATOM   1485  NH1 ARG A  94       0.697  -1.366  38.113  1.00  1.42           N  
ATOM   1486  NH2 ARG A  94       0.870  -0.059  36.241  1.00  1.42           N  
ATOM   1487  H   ARG A  94      -6.011  -0.377  36.640  1.00  0.85           H  
ATOM   1488  HA  ARG A  94      -5.588   1.209  38.885  1.00  1.14           H  
ATOM   1489 1HB  ARG A  94      -4.071  -0.641  38.037  1.00  1.71           H  
ATOM   1490 2HB  ARG A  94      -3.416   0.508  36.878  1.00  1.71           H  
ATOM   1491 1HG  ARG A  94      -2.615   1.934  38.684  1.00  1.71           H  
ATOM   1492 2HG  ARG A  94      -3.334   0.840  39.890  1.00  1.71           H  
ATOM   1493 1HD  ARG A  94      -1.033   0.358  39.766  1.00  1.71           H  
ATOM   1494 2HD  ARG A  94      -1.893  -0.969  38.952  1.00  1.71           H  
ATOM   1495  HE  ARG A  94      -1.128   1.050  37.067  1.00  1.71           H  
ATOM   1496 1HH1 ARG A  94       0.213  -1.605  38.967  1.00  1.71           H  
ATOM   1497 2HH1 ARG A  94       1.523  -1.878  37.840  1.00  1.71           H  
ATOM   1498 1HH2 ARG A  94       0.495   0.706  35.687  1.00  1.71           H  
ATOM   1499 2HH2 ARG A  94       1.698  -0.554  35.946  1.00  1.71           H  
ATOM   1500  N   TYR A  95      -5.129   3.551  38.283  1.00  1.10           N  
ATOM   1501  CA  TYR A  95      -4.944   4.944  37.916  1.00  1.11           C  
ATOM   1502  C   TYR A  95      -3.556   5.238  37.374  1.00  1.15           C  
ATOM   1503  O   TYR A  95      -2.578   5.265  38.120  1.00  3.27           O  
ATOM   1504  CB  TYR A  95      -5.212   5.854  39.105  1.00  1.67           C  
ATOM   1505  CG  TYR A  95      -5.045   7.317  38.765  1.00  1.67           C  
ATOM   1506  CD1 TYR A  95      -6.015   7.968  38.022  1.00  1.67           C  
ATOM   1507  CD2 TYR A  95      -3.919   8.006  39.192  1.00  1.67           C  
ATOM   1508  CE1 TYR A  95      -5.867   9.303  37.709  1.00  1.67           C  
ATOM   1509  CE2 TYR A  95      -3.770   9.342  38.881  1.00  1.67           C  
ATOM   1510  CZ  TYR A  95      -4.740   9.991  38.144  1.00  1.67           C  
ATOM   1511  OH  TYR A  95      -4.595  11.325  37.839  1.00  1.67           O  
ATOM   1512  H   TYR A  95      -5.412   3.318  39.224  1.00  1.32           H  
ATOM   1513  HA  TYR A  95      -5.657   5.184  37.129  1.00  1.33           H  
ATOM   1514 1HB  TYR A  95      -6.229   5.699  39.467  1.00  2.00           H  
ATOM   1515 2HB  TYR A  95      -4.528   5.610  39.918  1.00  2.00           H  
ATOM   1516  HD1 TYR A  95      -6.896   7.425  37.687  1.00  2.00           H  
ATOM   1517  HD2 TYR A  95      -3.154   7.493  39.775  1.00  2.00           H  
ATOM   1518  HE1 TYR A  95      -6.632   9.815  37.126  1.00  2.00           H  
ATOM   1519  HE2 TYR A  95      -2.888   9.886  39.219  1.00  2.00           H  
ATOM   1520  HH  TYR A  95      -3.756  11.641  38.182  1.00  2.00           H  
ATOM   1521  N   GLU A  96      -3.492   5.484  36.073  1.00  1.04           N  
ATOM   1522  CA  GLU A  96      -2.255   5.854  35.406  1.00  1.01           C  
ATOM   1523  C   GLU A  96      -2.273   7.357  35.180  1.00  0.68           C  
ATOM   1524  O   GLU A  96      -3.334   7.976  35.246  1.00  0.89           O  
ATOM   1525  CB  GLU A  96      -2.099   5.109  34.081  1.00  1.52           C  
ATOM   1526  CG  GLU A  96      -2.076   3.596  34.212  1.00  1.52           C  
ATOM   1527  CD  GLU A  96      -0.865   3.051  34.915  1.00  1.52           C  
ATOM   1528  OE1 GLU A  96       0.138   3.721  34.960  1.00  1.52           O  
ATOM   1529  OE2 GLU A  96      -0.945   1.946  35.402  1.00  1.52           O  
ATOM   1530  H   GLU A  96      -4.338   5.423  35.526  1.00  1.25           H  
ATOM   1531  HA  GLU A  96      -1.412   5.611  36.054  1.00  1.21           H  
ATOM   1532 1HB  GLU A  96      -2.918   5.368  33.415  1.00  1.82           H  
ATOM   1533 2HB  GLU A  96      -1.173   5.416  33.596  1.00  1.82           H  
ATOM   1534 1HG  GLU A  96      -2.954   3.291  34.763  1.00  1.82           H  
ATOM   1535 2HG  GLU A  96      -2.151   3.156  33.224  1.00  1.82           H  
ATOM   1536  N   ASN A  97      -1.122   7.934  34.864  1.00  0.92           N  
ATOM   1537  CA  ASN A  97      -1.033   9.385  34.693  1.00  1.23           C  
ATOM   1538  C   ASN A  97       0.349   9.822  34.216  1.00  1.98           C  
ATOM   1539  O   ASN A  97       0.462  10.789  33.465  1.00  9.84           O  
ATOM   1540  CB  ASN A  97      -1.358  10.095  36.004  1.00  1.84           C  
ATOM   1541  CG  ASN A  97      -1.530  11.582  35.854  1.00  1.84           C  
ATOM   1542  OD1 ASN A  97      -2.539  12.072  35.331  1.00  1.84           O  
ATOM   1543  ND2 ASN A  97      -0.549  12.321  36.309  1.00  1.84           N  
ATOM   1544  H   ASN A  97      -0.294   7.364  34.777  1.00  1.10           H  
ATOM   1545  HA  ASN A  97      -1.754   9.689  33.933  1.00  1.48           H  
ATOM   1546 1HB  ASN A  97      -2.270   9.690  36.434  1.00  2.21           H  
ATOM   1547 2HB  ASN A  97      -0.557   9.911  36.719  1.00  2.21           H  
ATOM   1548 1HD2 ASN A  97      -0.600  13.317  36.239  1.00  2.21           H  
ATOM   1549 2HD2 ASN A  97       0.251  11.889  36.723  1.00  2.21           H  
ATOM   1550  N   LEU A  98       1.390   9.097  34.605  1.00  2.26           N  
ATOM   1551  CA  LEU A  98       2.731   9.387  34.110  1.00  2.13           C  
ATOM   1552  C   LEU A  98       2.866   8.755  32.734  1.00  1.93           C  
ATOM   1553  O   LEU A  98       2.178   7.775  32.445  1.00  3.84           O  
ATOM   1554  CB  LEU A  98       3.793   8.836  35.065  1.00  3.19           C  
ATOM   1555  CG  LEU A  98       3.770   9.421  36.482  1.00  3.19           C  
ATOM   1556  CD1 LEU A  98       4.821   8.723  37.334  1.00  3.19           C  
ATOM   1557  CD2 LEU A  98       4.027  10.918  36.409  1.00  3.19           C  
ATOM   1558  H   LEU A  98       1.261   8.327  35.243  1.00  2.71           H  
ATOM   1559  HA  LEU A  98       2.854  10.465  34.016  1.00  2.56           H  
ATOM   1560 1HB  LEU A  98       3.662   7.758  35.148  1.00  3.83           H  
ATOM   1561 2HB  LEU A  98       4.779   9.030  34.641  1.00  3.83           H  
ATOM   1562  HG  LEU A  98       2.795   9.242  36.936  1.00  3.83           H  
ATOM   1563 1HD1 LEU A  98       4.800   9.132  38.344  1.00  3.83           H  
ATOM   1564 2HD1 LEU A  98       4.609   7.655  37.371  1.00  3.83           H  
ATOM   1565 3HD1 LEU A  98       5.807   8.883  36.899  1.00  3.83           H  
ATOM   1566 1HD2 LEU A  98       4.007  11.340  37.415  1.00  3.83           H  
ATOM   1567 2HD2 LEU A  98       5.004  11.097  35.960  1.00  3.83           H  
ATOM   1568 3HD2 LEU A  98       3.256  11.391  35.802  1.00  3.83           H  
ATOM   1569  N   THR A  99       3.729   9.293  31.878  1.00  2.83           N  
ATOM   1570  CA  THR A  99       3.835   8.707  30.549  1.00  4.47           C  
ATOM   1571  C   THR A  99       5.163   7.990  30.361  1.00  2.51           C  
ATOM   1572  O   THR A  99       5.404   6.973  31.007  1.00  2.95           O  
ATOM   1573  CB  THR A  99       3.668   9.762  29.444  1.00  6.71           C  
ATOM   1574  OG1 THR A  99       4.691  10.757  29.574  1.00  6.71           O  
ATOM   1575  CG2 THR A  99       2.302  10.423  29.549  1.00  6.71           C  
ATOM   1576  H   THR A  99       4.291  10.093  32.137  1.00  3.40           H  
ATOM   1577  HA  THR A  99       3.041   7.969  30.430  1.00  5.36           H  
ATOM   1578  HB  THR A  99       3.756   9.287  28.467  1.00  8.05           H  
ATOM   1579  HG1 THR A  99       4.651  11.146  30.452  1.00  8.05           H  
ATOM   1580 1HG2 THR A  99       2.196  11.167  28.761  1.00  8.05           H  
ATOM   1581 2HG2 THR A  99       1.524   9.667  29.443  1.00  8.05           H  
ATOM   1582 3HG2 THR A  99       2.205  10.907  30.520  1.00  8.05           H  
ATOM   1583  N   ASP A 100       6.018   8.516  29.482  1.00  2.26           N  
ATOM   1584  CA  ASP A 100       7.279   7.853  29.124  1.00  2.21           C  
ATOM   1585  C   ASP A 100       6.998   6.458  28.534  1.00  1.48           C  
ATOM   1586  O   ASP A 100       7.695   5.487  28.832  1.00  2.37           O  
ATOM   1587  CB  ASP A 100       8.218   7.739  30.334  1.00  3.31           C  
ATOM   1588  CG  ASP A 100       8.649   9.092  30.883  1.00  3.31           C  
ATOM   1589  OD1 ASP A 100       8.804  10.005  30.107  1.00  3.31           O  
ATOM   1590  OD2 ASP A 100       8.824   9.200  32.074  1.00  3.31           O  
ATOM   1591  H   ASP A 100       5.781   9.387  29.024  1.00  2.71           H  
ATOM   1592  HA  ASP A 100       7.779   8.449  28.360  1.00  2.65           H  
ATOM   1593 1HB  ASP A 100       7.743   7.173  31.133  1.00  3.98           H  
ATOM   1594 2HB  ASP A 100       9.112   7.188  30.041  1.00  3.98           H  
ATOM   1595  N   VAL A 101       5.966   6.392  27.691  1.00  1.04           N  
ATOM   1596  CA  VAL A 101       5.501   5.178  27.015  1.00  1.30           C  
ATOM   1597  C   VAL A 101       5.387   5.530  25.520  1.00  1.02           C  
ATOM   1598  O   VAL A 101       5.441   6.715  25.192  1.00  2.51           O  
ATOM   1599  CB  VAL A 101       4.154   4.709  27.650  1.00  1.95           C  
ATOM   1600  CG1 VAL A 101       4.356   4.390  29.118  1.00  1.95           C  
ATOM   1601  CG2 VAL A 101       3.108   5.792  27.471  1.00  1.95           C  
ATOM   1602  H   VAL A 101       5.460   7.245  27.503  1.00  1.25           H  
ATOM   1603  HA  VAL A 101       6.244   4.390  27.143  1.00  1.56           H  
ATOM   1604  HB  VAL A 101       3.809   3.792  27.199  1.00  2.34           H  
ATOM   1605 1HG1 VAL A 101       3.417   4.055  29.552  1.00  2.34           H  
ATOM   1606 2HG1 VAL A 101       5.102   3.601  29.218  1.00  2.34           H  
ATOM   1607 3HG1 VAL A 101       4.693   5.273  29.640  1.00  2.34           H  
ATOM   1608 1HG2 VAL A 101       2.169   5.466  27.918  1.00  2.34           H  
ATOM   1609 2HG2 VAL A 101       3.444   6.707  27.959  1.00  2.34           H  
ATOM   1610 3HG2 VAL A 101       2.960   5.979  26.408  1.00  2.34           H  
ATOM   1611  N   PRO A 102       5.286   4.540  24.606  1.00  0.91           N  
ATOM   1612  CA  PRO A 102       5.258   4.688  23.148  1.00  1.23           C  
ATOM   1613  C   PRO A 102       4.482   5.911  22.691  1.00  1.15           C  
ATOM   1614  O   PRO A 102       3.297   6.078  22.989  1.00  1.56           O  
ATOM   1615  CB  PRO A 102       4.563   3.407  22.672  1.00  1.84           C  
ATOM   1616  CG  PRO A 102       4.889   2.413  23.722  1.00  1.84           C  
ATOM   1617  CD  PRO A 102       4.792   3.205  24.991  1.00  1.84           C  
ATOM   1618  HA  PRO A 102       6.292   4.729  22.773  1.00  1.48           H  
ATOM   1619 1HB  PRO A 102       3.481   3.580  22.569  1.00  2.21           H  
ATOM   1620 2HB  PRO A 102       4.939   3.118  21.680  1.00  2.21           H  
ATOM   1621 1HG  PRO A 102       4.181   1.572  23.687  1.00  2.21           H  
ATOM   1622 2HG  PRO A 102       5.892   1.995  23.555  1.00  2.21           H  
ATOM   1623 1HD  PRO A 102       3.736   3.267  25.288  1.00  2.21           H  
ATOM   1624 2HD  PRO A 102       5.423   2.769  25.779  1.00  2.21           H  
ATOM   1625  N   ALA A 103       5.174   6.757  21.929  1.00  1.24           N  
ATOM   1626  CA  ALA A 103       4.627   8.003  21.404  1.00  1.57           C  
ATOM   1627  C   ALA A 103       3.493   7.778  20.411  1.00  1.03           C  
ATOM   1628  O   ALA A 103       2.638   8.646  20.242  1.00  1.18           O  
ATOM   1629  CB  ALA A 103       5.732   8.810  20.739  1.00  2.35           C  
ATOM   1630  H   ALA A 103       6.137   6.534  21.722  1.00  1.49           H  
ATOM   1631  HA  ALA A 103       4.228   8.573  22.243  1.00  1.88           H  
ATOM   1632 1HB  ALA A 103       5.326   9.757  20.382  1.00  2.83           H  
ATOM   1633 2HB  ALA A 103       6.525   9.005  21.461  1.00  2.83           H  
ATOM   1634 3HB  ALA A 103       6.137   8.250  19.898  1.00  2.83           H  
ATOM   1635  N   GLU A 104       3.478   6.621  19.756  1.00  0.66           N  
ATOM   1636  CA  GLU A 104       2.432   6.336  18.792  1.00  0.41           C  
ATOM   1637  C   GLU A 104       2.002   4.882  18.831  1.00  0.26           C  
ATOM   1638  O   GLU A 104       2.829   3.968  18.813  1.00  0.32           O  
ATOM   1639  CB  GLU A 104       2.894   6.696  17.381  1.00  0.61           C  
ATOM   1640  CG  GLU A 104       1.846   6.463  16.299  1.00  0.61           C  
ATOM   1641  CD  GLU A 104       2.309   6.894  14.936  1.00  0.61           C  
ATOM   1642  OE1 GLU A 104       3.367   7.469  14.844  1.00  0.61           O  
ATOM   1643  OE2 GLU A 104       1.611   6.639  13.982  1.00  0.61           O  
ATOM   1644  H   GLU A 104       4.198   5.935  19.921  1.00  0.79           H  
ATOM   1645  HA  GLU A 104       1.568   6.949  19.039  1.00  0.49           H  
ATOM   1646 1HB  GLU A 104       3.180   7.747  17.350  1.00  0.74           H  
ATOM   1647 2HB  GLU A 104       3.776   6.109  17.126  1.00  0.74           H  
ATOM   1648 1HG  GLU A 104       1.602   5.402  16.268  1.00  0.74           H  
ATOM   1649 2HG  GLU A 104       0.940   7.008  16.560  1.00  0.74           H  
ATOM   1650  N   VAL A 105       0.690   4.689  18.880  1.00  0.17           N  
ATOM   1651  CA  VAL A 105       0.064   3.374  18.914  1.00  0.14           C  
ATOM   1652  C   VAL A 105      -0.992   3.271  17.834  1.00  0.16           C  
ATOM   1653  O   VAL A 105      -1.764   4.201  17.622  1.00  0.23           O  
ATOM   1654  CB  VAL A 105      -0.561   3.087  20.302  1.00  0.21           C  
ATOM   1655  CG1 VAL A 105      -1.318   1.762  20.295  1.00  0.21           C  
ATOM   1656  CG2 VAL A 105       0.549   3.019  21.344  1.00  0.21           C  
ATOM   1657  H   VAL A 105       0.093   5.506  18.882  1.00  0.20           H  
ATOM   1658  HA  VAL A 105       0.830   2.621  18.722  1.00  0.17           H  
ATOM   1659  HB  VAL A 105      -1.266   3.879  20.553  1.00  0.25           H  
ATOM   1660 1HG1 VAL A 105      -1.746   1.583  21.282  1.00  0.25           H  
ATOM   1661 2HG1 VAL A 105      -2.120   1.800  19.559  1.00  0.25           H  
ATOM   1662 3HG1 VAL A 105      -0.633   0.952  20.046  1.00  0.25           H  
ATOM   1663 1HG2 VAL A 105       0.118   2.823  22.324  1.00  0.25           H  
ATOM   1664 2HG2 VAL A 105       1.241   2.217  21.085  1.00  0.25           H  
ATOM   1665 3HG2 VAL A 105       1.088   3.966  21.371  1.00  0.25           H  
ATOM   1666  N   ASN A 106      -1.021   2.141  17.142  1.00  0.29           N  
ATOM   1667  CA  ASN A 106      -2.019   1.913  16.109  1.00  0.51           C  
ATOM   1668  C   ASN A 106      -2.289   0.429  15.962  1.00  0.18           C  
ATOM   1669  O   ASN A 106      -1.552  -0.277  15.271  1.00  0.22           O  
ATOM   1670  CB  ASN A 106      -1.588   2.513  14.791  1.00  0.77           C  
ATOM   1671  CG  ASN A 106      -2.660   2.403  13.749  1.00  0.77           C  
ATOM   1672  OD1 ASN A 106      -3.639   1.667  13.928  1.00  0.77           O  
ATOM   1673  ND2 ASN A 106      -2.498   3.120  12.665  1.00  0.77           N  
ATOM   1674  H   ASN A 106      -0.347   1.416  17.349  1.00  0.35           H  
ATOM   1675  HA  ASN A 106      -2.954   2.385  16.417  1.00  0.61           H  
ATOM   1676 1HB  ASN A 106      -1.338   3.566  14.933  1.00  0.92           H  
ATOM   1677 2HB  ASN A 106      -0.690   2.008  14.433  1.00  0.92           H  
ATOM   1678 1HD2 ASN A 106      -3.183   3.086  11.936  1.00  0.92           H  
ATOM   1679 2HD2 ASN A 106      -1.691   3.703  12.567  1.00  0.92           H  
ATOM   1680  N   TRP A 107      -3.360  -0.038  16.614  1.00  0.18           N  
ATOM   1681  CA  TRP A 107      -3.723  -1.457  16.619  1.00  0.18           C  
ATOM   1682  C   TRP A 107      -3.993  -2.061  15.231  1.00  0.20           C  
ATOM   1683  O   TRP A 107      -3.915  -3.281  15.067  1.00  0.25           O  
ATOM   1684  CB  TRP A 107      -4.914  -1.672  17.564  1.00  0.27           C  
ATOM   1685  CG  TRP A 107      -4.470  -1.582  18.997  1.00  0.27           C  
ATOM   1686  CD1 TRP A 107      -4.770  -0.621  19.919  1.00  0.27           C  
ATOM   1687  CD2 TRP A 107      -3.579  -2.505  19.662  1.00  0.27           C  
ATOM   1688  NE1 TRP A 107      -4.119  -0.877  21.098  1.00  0.27           N  
ATOM   1689  CE2 TRP A 107      -3.384  -2.024  20.958  1.00  0.27           C  
ATOM   1690  CE3 TRP A 107      -2.931  -3.679  19.261  1.00  0.27           C  
ATOM   1691  CZ2 TRP A 107      -2.560  -2.671  21.858  1.00  0.27           C  
ATOM   1692  CZ3 TRP A 107      -2.109  -4.333  20.170  1.00  0.27           C  
ATOM   1693  CH2 TRP A 107      -1.928  -3.839  21.436  1.00  0.27           C  
ATOM   1694  H   TRP A 107      -3.940   0.608  17.142  1.00  0.22           H  
ATOM   1695  HA  TRP A 107      -2.882  -2.002  17.046  1.00  0.22           H  
ATOM   1696 1HB  TRP A 107      -5.674  -0.911  17.384  1.00  0.32           H  
ATOM   1697 2HB  TRP A 107      -5.367  -2.645  17.393  1.00  0.32           H  
ATOM   1698  HD1 TRP A 107      -5.419   0.230  19.750  1.00  0.32           H  
ATOM   1699  HE1 TRP A 107      -4.166  -0.306  21.934  1.00  0.32           H  
ATOM   1700  HE3 TRP A 107      -3.069  -4.070  18.254  1.00  0.32           H  
ATOM   1701  HZ2 TRP A 107      -2.396  -2.293  22.863  1.00  0.32           H  
ATOM   1702  HZ3 TRP A 107      -1.609  -5.248  19.850  1.00  0.32           H  
ATOM   1703  HH2 TRP A 107      -1.272  -4.372  22.125  1.00  0.32           H  
ATOM   1704  N   VAL A 108      -4.238  -1.215  14.222  1.00  0.26           N  
ATOM   1705  CA  VAL A 108      -4.437  -1.678  12.851  1.00  0.40           C  
ATOM   1706  C   VAL A 108      -3.195  -2.388  12.341  1.00  0.51           C  
ATOM   1707  O   VAL A 108      -3.287  -3.364  11.598  1.00  1.67           O  
ATOM   1708  CB  VAL A 108      -4.751  -0.511  11.896  1.00  0.60           C  
ATOM   1709  CG1 VAL A 108      -4.750  -1.004  10.459  1.00  0.60           C  
ATOM   1710  CG2 VAL A 108      -6.092   0.099  12.243  1.00  0.60           C  
ATOM   1711  H   VAL A 108      -4.278  -0.217  14.395  1.00  0.31           H  
ATOM   1712  HA  VAL A 108      -5.271  -2.378  12.837  1.00  0.48           H  
ATOM   1713  HB  VAL A 108      -3.971   0.242  11.985  1.00  0.72           H  
ATOM   1714 1HG1 VAL A 108      -4.955  -0.169   9.788  1.00  0.72           H  
ATOM   1715 2HG1 VAL A 108      -3.775  -1.428  10.220  1.00  0.72           H  
ATOM   1716 3HG1 VAL A 108      -5.518  -1.766  10.335  1.00  0.72           H  
ATOM   1717 1HG2 VAL A 108      -6.299   0.931  11.571  1.00  0.72           H  
ATOM   1718 2HG2 VAL A 108      -6.872  -0.652  12.138  1.00  0.72           H  
ATOM   1719 3HG2 VAL A 108      -6.062   0.454  13.267  1.00  0.72           H  
ATOM   1720  N   THR A 109      -2.020  -1.888  12.737  1.00  0.32           N  
ATOM   1721  CA  THR A 109      -0.747  -2.429  12.279  1.00  0.36           C  
ATOM   1722  C   THR A 109      -0.420  -3.775  12.920  1.00  0.34           C  
ATOM   1723  O   THR A 109       0.519  -4.453  12.500  1.00  0.46           O  
ATOM   1724  CB  THR A 109       0.399  -1.444  12.577  1.00  0.54           C  
ATOM   1725  OG1 THR A 109       0.520  -1.258  13.993  1.00  0.54           O  
ATOM   1726  CG2 THR A 109       0.110  -0.101  11.925  1.00  0.54           C  
ATOM   1727  H   THR A 109      -2.000  -1.115  13.390  1.00  0.38           H  
ATOM   1728  HA  THR A 109      -0.805  -2.575  11.201  1.00  0.43           H  
ATOM   1729  HB  THR A 109       1.335  -1.844  12.187  1.00  0.65           H  
ATOM   1730  HG1 THR A 109      -0.305  -0.906  14.343  1.00  0.65           H  
ATOM   1731 1HG2 THR A 109       0.924   0.591  12.141  1.00  0.65           H  
ATOM   1732 2HG2 THR A 109       0.020  -0.231  10.847  1.00  0.65           H  
ATOM   1733 3HG2 THR A 109      -0.822   0.301  12.320  1.00  0.65           H  
ATOM   1734  N   LYS A 110      -1.189  -4.163  13.938  1.00  0.26           N  
ATOM   1735  CA  LYS A 110      -0.999  -5.428  14.606  1.00  0.28           C  
ATOM   1736  C   LYS A 110      -2.004  -6.451  14.095  1.00  0.28           C  
ATOM   1737  O   LYS A 110      -1.982  -7.610  14.515  1.00  0.35           O  
ATOM   1738  CB  LYS A 110      -1.160  -5.249  16.115  1.00  0.42           C  
ATOM   1739  CG  LYS A 110      -0.196  -4.246  16.732  1.00  0.42           C  
ATOM   1740  CD  LYS A 110       1.245  -4.700  16.584  1.00  0.42           C  
ATOM   1741  CE  LYS A 110       2.197  -3.746  17.291  1.00  0.42           C  
ATOM   1742  NZ  LYS A 110       3.618  -4.158  17.128  1.00  0.42           N  
ATOM   1743  H   LYS A 110      -1.952  -3.588  14.264  1.00  0.31           H  
ATOM   1744  HA  LYS A 110       0.005  -5.796  14.390  1.00  0.34           H  
ATOM   1745 1HB  LYS A 110      -2.175  -4.915  16.333  1.00  0.50           H  
ATOM   1746 2HB  LYS A 110      -1.015  -6.207  16.614  1.00  0.50           H  
ATOM   1747 1HG  LYS A 110      -0.315  -3.278  16.242  1.00  0.50           H  
ATOM   1748 2HG  LYS A 110      -0.419  -4.126  17.790  1.00  0.50           H  
ATOM   1749 1HD  LYS A 110       1.359  -5.697  17.011  1.00  0.50           H  
ATOM   1750 2HD  LYS A 110       1.508  -4.743  15.527  1.00  0.50           H  
ATOM   1751 1HE  LYS A 110       2.070  -2.745  16.880  1.00  0.50           H  
ATOM   1752 2HE  LYS A 110       1.956  -3.722  18.354  1.00  0.50           H  
ATOM   1753 1HZ  LYS A 110       4.216  -3.501  17.610  1.00  0.50           H  
ATOM   1754 2HZ  LYS A 110       3.749  -5.081  17.518  1.00  0.50           H  
ATOM   1755 3HZ  LYS A 110       3.852  -4.170  16.146  1.00  0.50           H  
ATOM   1756  N   GLY A 111      -2.903  -6.021  13.200  1.00  0.28           N  
ATOM   1757  CA  GLY A 111      -3.940  -6.904  12.700  1.00  0.30           C  
ATOM   1758  C   GLY A 111      -5.058  -7.080  13.725  1.00  0.25           C  
ATOM   1759  O   GLY A 111      -5.784  -8.070  13.678  1.00  0.33           O  
ATOM   1760  H   GLY A 111      -2.885  -5.076  12.841  1.00  0.34           H  
ATOM   1761 1HA  GLY A 111      -4.349  -6.496  11.775  1.00  0.36           H  
ATOM   1762 2HA  GLY A 111      -3.506  -7.874  12.459  1.00  0.36           H  
ATOM   1763  N   ALA A 112      -5.172  -6.146  14.679  1.00  0.18           N  
ATOM   1764  CA  ALA A 112      -6.182  -6.242  15.732  1.00  0.17           C  
ATOM   1765  C   ALA A 112      -7.468  -5.490  15.393  1.00  0.18           C  
ATOM   1766  O   ALA A 112      -8.397  -5.457  16.201  1.00  0.21           O  
ATOM   1767  CB  ALA A 112      -5.614  -5.709  17.041  1.00  0.26           C  
ATOM   1768  H   ALA A 112      -4.566  -5.333  14.682  1.00  0.22           H  
ATOM   1769  HA  ALA A 112      -6.434  -7.294  15.858  1.00  0.20           H  
ATOM   1770 1HB  ALA A 112      -6.356  -5.817  17.832  1.00  0.31           H  
ATOM   1771 2HB  ALA A 112      -4.718  -6.269  17.305  1.00  0.31           H  
ATOM   1772 3HB  ALA A 112      -5.360  -4.660  16.920  1.00  0.31           H  
ATOM   1773  N   VAL A 113      -7.526  -4.871  14.217  1.00  0.19           N  
ATOM   1774  CA  VAL A 113      -8.689  -4.077  13.843  1.00  0.24           C  
ATOM   1775  C   VAL A 113      -9.367  -4.583  12.571  1.00  0.20           C  
ATOM   1776  O   VAL A 113      -8.727  -4.752  11.531  1.00  0.23           O  
ATOM   1777  CB  VAL A 113      -8.269  -2.600  13.668  1.00  0.36           C  
ATOM   1778  CG1 VAL A 113      -9.447  -1.746  13.226  1.00  0.36           C  
ATOM   1779  CG2 VAL A 113      -7.714  -2.072  14.982  1.00  0.36           C  
ATOM   1780  H   VAL A 113      -6.752  -4.933  13.574  1.00  0.23           H  
ATOM   1781  HA  VAL A 113      -9.412  -4.129  14.658  1.00  0.29           H  
ATOM   1782  HB  VAL A 113      -7.506  -2.540  12.894  1.00  0.43           H  
ATOM   1783 1HG1 VAL A 113      -9.120  -0.713  13.100  1.00  0.43           H  
ATOM   1784 2HG1 VAL A 113      -9.827  -2.121  12.279  1.00  0.43           H  
ATOM   1785 3HG1 VAL A 113     -10.232  -1.789  13.980  1.00  0.43           H  
ATOM   1786 1HG2 VAL A 113      -7.405  -1.037  14.851  1.00  0.43           H  
ATOM   1787 2HG2 VAL A 113      -8.485  -2.128  15.751  1.00  0.43           H  
ATOM   1788 3HG2 VAL A 113      -6.856  -2.670  15.285  1.00  0.43           H  
ATOM   1789  N   THR A 114     -10.676  -4.806  12.673  1.00  0.28           N  
ATOM   1790  CA  THR A 114     -11.510  -5.268  11.566  1.00  0.42           C  
ATOM   1791  C   THR A 114     -11.926  -4.082  10.690  1.00  0.28           C  
ATOM   1792  O   THR A 114     -11.765  -2.933  11.105  1.00  0.28           O  
ATOM   1793  CB  THR A 114     -12.765  -6.002  12.118  1.00  0.63           C  
ATOM   1794  OG1 THR A 114     -13.536  -5.095  12.924  1.00  0.63           O  
ATOM   1795  CG2 THR A 114     -12.362  -7.207  12.942  1.00  0.63           C  
ATOM   1796  H   THR A 114     -11.118  -4.647  13.568  1.00  0.34           H  
ATOM   1797  HA  THR A 114     -10.926  -5.966  10.969  1.00  0.50           H  
ATOM   1798  HB  THR A 114     -13.389  -6.350  11.301  1.00  0.76           H  
ATOM   1799  HG1 THR A 114     -13.983  -5.587  13.628  1.00  0.76           H  
ATOM   1800 1HG2 THR A 114     -13.256  -7.706  13.314  1.00  0.76           H  
ATOM   1801 2HG2 THR A 114     -11.795  -7.899  12.322  1.00  0.76           H  
ATOM   1802 3HG2 THR A 114     -11.754  -6.881  13.782  1.00  0.76           H  
ATOM   1803  N   PRO A 115     -12.467  -4.336   9.491  1.00  0.36           N  
ATOM   1804  CA  PRO A 115     -12.974  -3.364   8.527  1.00  0.42           C  
ATOM   1805  C   PRO A 115     -14.064  -2.472   9.123  1.00  0.37           C  
ATOM   1806  O   PRO A 115     -14.805  -2.871  10.029  1.00  0.73           O  
ATOM   1807  CB  PRO A 115     -13.493  -4.238   7.383  1.00  0.63           C  
ATOM   1808  CG  PRO A 115     -12.637  -5.460   7.434  1.00  0.63           C  
ATOM   1809  CD  PRO A 115     -12.339  -5.680   8.887  1.00  0.63           C  
ATOM   1810  HA  PRO A 115     -12.133  -2.745   8.179  1.00  0.50           H  
ATOM   1811 1HB  PRO A 115     -14.560  -4.459   7.534  1.00  0.76           H  
ATOM   1812 2HB  PRO A 115     -13.408  -3.699   6.429  1.00  0.76           H  
ATOM   1813 1HG  PRO A 115     -13.169  -6.310   6.982  1.00  0.76           H  
ATOM   1814 2HG  PRO A 115     -11.726  -5.305   6.838  1.00  0.76           H  
ATOM   1815 1HD  PRO A 115     -13.077  -6.372   9.312  1.00  0.76           H  
ATOM   1816 2HD  PRO A 115     -11.312  -6.056   8.996  1.00  0.76           H  
ATOM   1817  N   ILE A 116     -14.131  -1.252   8.608  1.00  0.47           N  
ATOM   1818  CA  ILE A 116     -15.081  -0.244   9.053  1.00  0.47           C  
ATOM   1819  C   ILE A 116     -16.470  -0.486   8.513  1.00  0.72           C  
ATOM   1820  O   ILE A 116     -16.654  -0.758   7.327  1.00  3.46           O  
ATOM   1821  CB  ILE A 116     -14.578   1.142   8.676  1.00  0.70           C  
ATOM   1822  CG1 ILE A 116     -13.281   1.371   9.443  1.00  0.70           C  
ATOM   1823  CG2 ILE A 116     -15.621   2.201   9.008  1.00  0.70           C  
ATOM   1824  CD1 ILE A 116     -12.501   2.552   9.014  1.00  0.70           C  
ATOM   1825  H   ILE A 116     -13.486  -1.009   7.869  1.00  0.56           H  
ATOM   1826  HA  ILE A 116     -15.146  -0.290  10.134  1.00  0.56           H  
ATOM   1827  HB  ILE A 116     -14.347   1.175   7.612  1.00  0.85           H  
ATOM   1828 1HG1 ILE A 116     -13.521   1.508  10.491  1.00  0.85           H  
ATOM   1829 2HG1 ILE A 116     -12.648   0.488   9.342  1.00  0.85           H  
ATOM   1830 1HG2 ILE A 116     -15.241   3.183   8.746  1.00  0.85           H  
ATOM   1831 2HG2 ILE A 116     -16.532   2.005   8.444  1.00  0.85           H  
ATOM   1832 3HG2 ILE A 116     -15.842   2.170  10.074  1.00  0.85           H  
ATOM   1833 1HD1 ILE A 116     -11.614   2.630   9.630  1.00  0.85           H  
ATOM   1834 2HD1 ILE A 116     -12.218   2.446   7.967  1.00  0.85           H  
ATOM   1835 3HD1 ILE A 116     -13.108   3.434   9.147  1.00  0.85           H  
ATOM   1836  N   LYS A 117     -17.446  -0.408   9.407  1.00  0.38           N  
ATOM   1837  CA  LYS A 117     -18.820  -0.697   9.057  1.00  0.38           C  
ATOM   1838  C   LYS A 117     -19.689   0.551   9.117  1.00  0.31           C  
ATOM   1839  O   LYS A 117     -19.227   1.626   9.508  1.00  0.77           O  
ATOM   1840  CB  LYS A 117     -19.350  -1.772   9.991  1.00  0.57           C  
ATOM   1841  CG  LYS A 117     -18.540  -3.055   9.906  1.00  0.57           C  
ATOM   1842  CD  LYS A 117     -19.090  -4.150  10.794  1.00  0.57           C  
ATOM   1843  CE  LYS A 117     -18.123  -5.320  10.838  1.00  0.57           C  
ATOM   1844  NZ  LYS A 117     -18.645  -6.442  11.647  1.00  0.57           N  
ATOM   1845  H   LYS A 117     -17.223  -0.161  10.361  1.00  0.46           H  
ATOM   1846  HA  LYS A 117     -18.847  -1.074   8.034  1.00  0.46           H  
ATOM   1847 1HB  LYS A 117     -19.322  -1.417  11.021  1.00  0.68           H  
ATOM   1848 2HB  LYS A 117     -20.386  -2.006   9.745  1.00  0.68           H  
ATOM   1849 1HG  LYS A 117     -18.535  -3.409   8.875  1.00  0.68           H  
ATOM   1850 2HG  LYS A 117     -17.511  -2.852  10.202  1.00  0.68           H  
ATOM   1851 1HD  LYS A 117     -19.240  -3.772  11.806  1.00  0.68           H  
ATOM   1852 2HD  LYS A 117     -20.047  -4.497  10.405  1.00  0.68           H  
ATOM   1853 1HE  LYS A 117     -17.914  -5.672   9.829  1.00  0.68           H  
ATOM   1854 2HE  LYS A 117     -17.193  -4.974  11.288  1.00  0.68           H  
ATOM   1855 1HZ  LYS A 117     -17.963  -7.185  11.678  1.00  0.68           H  
ATOM   1856 2HZ  LYS A 117     -18.844  -6.126  12.587  1.00  0.68           H  
ATOM   1857 3HZ  LYS A 117     -19.492  -6.803  11.233  1.00  0.68           H  
ATOM   1858  N   ASN A 118     -20.944   0.388   8.715  1.00  0.40           N  
ATOM   1859  CA  ASN A 118     -21.921   1.464   8.686  1.00  0.39           C  
ATOM   1860  C   ASN A 118     -23.196   1.025   9.402  1.00  0.38           C  
ATOM   1861  O   ASN A 118     -23.903   0.131   8.937  1.00  0.59           O  
ATOM   1862  CB  ASN A 118     -22.209   1.889   7.258  1.00  0.58           C  
ATOM   1863  CG  ASN A 118     -23.100   3.102   7.159  1.00  0.58           C  
ATOM   1864  OD1 ASN A 118     -23.902   3.410   8.050  1.00  0.58           O  
ATOM   1865  ND2 ASN A 118     -22.972   3.810   6.066  1.00  0.58           N  
ATOM   1866  H   ASN A 118     -21.235  -0.530   8.408  1.00  0.48           H  
ATOM   1867  HA  ASN A 118     -21.518   2.317   9.225  1.00  0.47           H  
ATOM   1868 1HB  ASN A 118     -21.269   2.104   6.750  1.00  0.70           H  
ATOM   1869 2HB  ASN A 118     -22.684   1.064   6.726  1.00  0.70           H  
ATOM   1870 1HD2 ASN A 118     -23.532   4.628   5.931  1.00  0.70           H  
ATOM   1871 2HD2 ASN A 118     -22.316   3.533   5.364  1.00  0.70           H  
ATOM   1872  N   GLN A 119     -23.473   1.656  10.546  1.00  0.37           N  
ATOM   1873  CA  GLN A 119     -24.638   1.354  11.391  1.00  0.68           C  
ATOM   1874  C   GLN A 119     -26.004   1.633  10.731  1.00  0.50           C  
ATOM   1875  O   GLN A 119     -27.040   1.167  11.222  1.00  2.03           O  
ATOM   1876  CB  GLN A 119     -24.535   2.164  12.695  1.00  1.02           C  
ATOM   1877  CG  GLN A 119     -24.715   3.666  12.506  1.00  1.02           C  
ATOM   1878  CD  GLN A 119     -24.458   4.479  13.771  1.00  1.02           C  
ATOM   1879  OE1 GLN A 119     -23.302   4.725  14.142  1.00  1.02           O  
ATOM   1880  NE2 GLN A 119     -25.531   4.892  14.437  1.00  1.02           N  
ATOM   1881  H   GLN A 119     -22.838   2.383  10.848  1.00  0.44           H  
ATOM   1882  HA  GLN A 119     -24.607   0.295  11.634  1.00  0.82           H  
ATOM   1883 1HB  GLN A 119     -25.292   1.819  13.399  1.00  1.22           H  
ATOM   1884 2HB  GLN A 119     -23.560   1.995  13.153  1.00  1.22           H  
ATOM   1885 1HG  GLN A 119     -24.024   4.007  11.737  1.00  1.22           H  
ATOM   1886 2HG  GLN A 119     -25.741   3.854  12.188  1.00  1.22           H  
ATOM   1887 1HE2 GLN A 119     -25.426   5.431  15.273  1.00  1.22           H  
ATOM   1888 2HE2 GLN A 119     -26.446   4.665  14.099  1.00  1.22           H  
ATOM   1889  N   GLY A 120     -26.003   2.378   9.627  1.00  0.53           N  
ATOM   1890  CA  GLY A 120     -27.221   2.671   8.895  1.00  0.44           C  
ATOM   1891  C   GLY A 120     -28.144   3.596   9.662  1.00  0.75           C  
ATOM   1892  O   GLY A 120     -27.702   4.521  10.344  1.00  3.29           O  
ATOM   1893  H   GLY A 120     -25.133   2.745   9.262  1.00  0.64           H  
ATOM   1894 1HA  GLY A 120     -26.963   3.125   7.938  1.00  0.53           H  
ATOM   1895 2HA  GLY A 120     -27.740   1.739   8.674  1.00  0.53           H  
ATOM   1896  N   SER A 121     -29.439   3.328   9.544  1.00  0.73           N  
ATOM   1897  CA  SER A 121     -30.476   4.130  10.174  1.00  1.17           C  
ATOM   1898  C   SER A 121     -30.781   3.755  11.623  1.00  4.06           C  
ATOM   1899  O   SER A 121     -31.782   4.216  12.166  1.00 28.74           O  
ATOM   1900  CB  SER A 121     -31.753   4.040   9.364  1.00  1.75           C  
ATOM   1901  OG  SER A 121     -32.251   2.730   9.353  1.00  1.75           O  
ATOM   1902  H   SER A 121     -29.719   2.540   8.977  1.00  0.88           H  
ATOM   1903  HA  SER A 121     -30.141   5.169  10.166  1.00  1.40           H  
ATOM   1904 1HB  SER A 121     -32.499   4.711   9.788  1.00  2.11           H  
ATOM   1905 2HB  SER A 121     -31.561   4.367   8.343  1.00  2.11           H  
ATOM   1906  HG  SER A 121     -32.376   2.485  10.273  1.00  2.11           H  
ATOM   1907  N   CYS A 122     -29.975   2.902  12.254  1.00  1.50           N  
ATOM   1908  CA  CYS A 122     -30.268   2.574  13.645  1.00  0.62           C  
ATOM   1909  C   CYS A 122     -29.199   3.012  14.625  1.00  0.56           C  
ATOM   1910  O   CYS A 122     -28.001   2.983  14.337  1.00  0.85           O  
ATOM   1911  CB  CYS A 122     -30.524   1.091  13.793  1.00  0.93           C  
ATOM   1912  SG  CYS A 122     -32.040   0.582  12.968  1.00  0.93           S  
ATOM   1913  H   CYS A 122     -29.159   2.492  11.804  1.00  1.80           H  
ATOM   1914  HA  CYS A 122     -31.191   3.084  13.919  1.00  0.74           H  
ATOM   1915 1HB  CYS A 122     -29.696   0.526  13.364  1.00  1.12           H  
ATOM   1916 2HB  CYS A 122     -30.593   0.827  14.846  1.00  1.12           H  
ATOM   1917  HG  CYS A 122     -32.818   1.519  13.503  1.00  1.12           H  
ATOM   1918  N   GLY A 123     -29.655   3.413  15.812  1.00  0.43           N  
ATOM   1919  CA  GLY A 123     -28.792   3.899  16.879  1.00  0.48           C  
ATOM   1920  C   GLY A 123     -28.162   2.766  17.656  1.00  0.51           C  
ATOM   1921  O   GLY A 123     -28.485   2.555  18.825  1.00  0.86           O  
ATOM   1922  H   GLY A 123     -30.649   3.388  16.005  1.00  0.52           H  
ATOM   1923 1HA  GLY A 123     -28.010   4.521  16.447  1.00  0.58           H  
ATOM   1924 2HA  GLY A 123     -29.374   4.524  17.555  1.00  0.58           H  
ATOM   1925  N   CYS A 124     -27.265   2.053  16.985  1.00  0.49           N  
ATOM   1926  CA  CYS A 124     -26.602   0.878  17.522  1.00  0.79           C  
ATOM   1927  C   CYS A 124     -25.110   1.082  17.744  1.00  0.61           C  
ATOM   1928  O   CYS A 124     -24.374   0.107  17.874  1.00  0.84           O  
ATOM   1929  CB  CYS A 124     -26.807  -0.305  16.577  1.00  1.19           C  
ATOM   1930  SG  CYS A 124     -28.537  -0.803  16.396  1.00  1.19           S  
ATOM   1931  H   CYS A 124     -27.068   2.332  16.031  1.00  0.59           H  
ATOM   1932  HA  CYS A 124     -27.066   0.633  18.471  1.00  0.95           H  
ATOM   1933 1HB  CYS A 124     -26.425  -0.050  15.588  1.00  1.42           H  
ATOM   1934 2HB  CYS A 124     -26.243  -1.164  16.937  1.00  1.42           H  
ATOM   1935  HG  CYS A 124     -28.316  -1.727  15.467  1.00  1.42           H  
ATOM   1936  N   CYS A 125     -24.663   2.338  17.771  1.00  0.52           N  
ATOM   1937  CA  CYS A 125     -23.246   2.668  17.941  1.00  0.44           C  
ATOM   1938  C   CYS A 125     -22.589   2.081  19.185  1.00  0.17           C  
ATOM   1939  O   CYS A 125     -21.390   1.805  19.185  1.00  0.36           O  
ATOM   1940  CB  CYS A 125     -23.100   4.162  18.028  1.00  0.66           C  
ATOM   1941  SG  CYS A 125     -23.913   4.874  19.475  1.00  0.66           S  
ATOM   1942  H   CYS A 125     -25.321   3.095  17.666  1.00  0.62           H  
ATOM   1943  HA  CYS A 125     -22.709   2.309  17.063  1.00  0.53           H  
ATOM   1944 1HB  CYS A 125     -22.044   4.426  18.065  1.00  0.79           H  
ATOM   1945 2HB  CYS A 125     -23.530   4.617  17.138  1.00  0.79           H  
ATOM   1946  HG  CYS A 125     -25.149   4.530  19.125  1.00  0.79           H  
ATOM   1947  N   TRP A 126     -23.380   1.855  20.223  1.00  0.51           N  
ATOM   1948  CA  TRP A 126     -22.911   1.262  21.461  1.00  0.25           C  
ATOM   1949  C   TRP A 126     -22.620  -0.223  21.299  1.00  0.23           C  
ATOM   1950  O   TRP A 126     -21.812  -0.790  22.037  1.00  0.32           O  
ATOM   1951  CB  TRP A 126     -23.985   1.507  22.507  1.00  0.38           C  
ATOM   1952  CG  TRP A 126     -25.287   0.992  22.011  1.00  0.38           C  
ATOM   1953  CD1 TRP A 126     -26.175   1.703  21.270  1.00  0.38           C  
ATOM   1954  CD2 TRP A 126     -25.868  -0.319  22.186  1.00  0.38           C  
ATOM   1955  NE1 TRP A 126     -27.251   0.928  20.949  1.00  0.38           N  
ATOM   1956  CE2 TRP A 126     -27.084  -0.316  21.501  1.00  0.38           C  
ATOM   1957  CE3 TRP A 126     -25.456  -1.479  22.848  1.00  0.38           C  
ATOM   1958  CZ2 TRP A 126     -27.898  -1.431  21.450  1.00  0.38           C  
ATOM   1959  CZ3 TRP A 126     -26.280  -2.595  22.802  1.00  0.38           C  
ATOM   1960  CH2 TRP A 126     -27.469  -2.575  22.118  1.00  0.38           C  
ATOM   1961  H   TRP A 126     -24.352   2.116  20.158  1.00  0.61           H  
ATOM   1962  HA  TRP A 126     -21.994   1.765  21.762  1.00  0.30           H  
ATOM   1963 1HB  TRP A 126     -23.734   0.991  23.432  1.00  0.45           H  
ATOM   1964 2HB  TRP A 126     -24.074   2.572  22.720  1.00  0.45           H  
ATOM   1965  HD1 TRP A 126     -26.039   2.737  20.957  1.00  0.45           H  
ATOM   1966  HE1 TRP A 126     -28.028   1.243  20.380  1.00  0.45           H  
ATOM   1967  HE3 TRP A 126     -24.511  -1.505  23.389  1.00  0.45           H  
ATOM   1968  HZ2 TRP A 126     -28.841  -1.429  20.913  1.00  0.45           H  
ATOM   1969  HZ3 TRP A 126     -25.956  -3.493  23.326  1.00  0.45           H  
ATOM   1970  HH2 TRP A 126     -28.088  -3.472  22.103  1.00  0.45           H  
ATOM   1971  N   ALA A 127     -23.245  -0.841  20.296  1.00  0.32           N  
ATOM   1972  CA  ALA A 127     -23.028  -2.238  20.004  1.00  0.37           C  
ATOM   1973  C   ALA A 127     -21.790  -2.352  19.158  1.00  0.31           C  
ATOM   1974  O   ALA A 127     -20.948  -3.211  19.402  1.00  0.36           O  
ATOM   1975  CB  ALA A 127     -24.232  -2.846  19.297  1.00  0.55           C  
ATOM   1976  H   ALA A 127     -23.882  -0.333  19.704  1.00  0.38           H  
ATOM   1977  HA  ALA A 127     -22.855  -2.767  20.941  1.00  0.44           H  
ATOM   1978 1HB  ALA A 127     -24.041  -3.900  19.094  1.00  0.67           H  
ATOM   1979 2HB  ALA A 127     -25.112  -2.754  19.934  1.00  0.67           H  
ATOM   1980 3HB  ALA A 127     -24.409  -2.325  18.359  1.00  0.67           H  
ATOM   1981  N   PHE A 128     -21.653  -1.443  18.189  1.00  0.28           N  
ATOM   1982  CA  PHE A 128     -20.481  -1.456  17.324  1.00  0.25           C  
ATOM   1983  C   PHE A 128     -19.208  -1.159  18.092  1.00  0.25           C  
ATOM   1984  O   PHE A 128     -18.188  -1.812  17.865  1.00  0.61           O  
ATOM   1985  CB  PHE A 128     -20.629  -0.425  16.196  1.00  0.38           C  
ATOM   1986  CG  PHE A 128     -21.476  -0.877  15.042  1.00  0.38           C  
ATOM   1987  CD1 PHE A 128     -22.829  -0.596  14.996  1.00  0.38           C  
ATOM   1988  CD2 PHE A 128     -20.909  -1.576  13.985  1.00  0.38           C  
ATOM   1989  CE1 PHE A 128     -23.601  -1.013  13.933  1.00  0.38           C  
ATOM   1990  CE2 PHE A 128     -21.679  -1.992  12.918  1.00  0.38           C  
ATOM   1991  CZ  PHE A 128     -23.025  -1.711  12.893  1.00  0.38           C  
ATOM   1992  H   PHE A 128     -22.389  -0.759  18.041  1.00  0.34           H  
ATOM   1993  HA  PHE A 128     -20.390  -2.448  16.882  1.00  0.30           H  
ATOM   1994 1HB  PHE A 128     -21.066   0.488  16.598  1.00  0.45           H  
ATOM   1995 2HB  PHE A 128     -19.643  -0.170  15.810  1.00  0.45           H  
ATOM   1996  HD1 PHE A 128     -23.280  -0.041  15.812  1.00  0.45           H  
ATOM   1997  HD2 PHE A 128     -19.842  -1.799  14.006  1.00  0.45           H  
ATOM   1998  HE1 PHE A 128     -24.666  -0.787  13.915  1.00  0.45           H  
ATOM   1999  HE2 PHE A 128     -21.225  -2.543  12.096  1.00  0.45           H  
ATOM   2000  HZ  PHE A 128     -23.630  -2.040  12.052  1.00  0.45           H  
ATOM   2001  N   SER A 129     -19.276  -0.206  19.023  1.00  0.10           N  
ATOM   2002  CA  SER A 129     -18.123   0.152  19.831  1.00  0.12           C  
ATOM   2003  C   SER A 129     -17.684  -1.007  20.702  1.00  0.12           C  
ATOM   2004  O   SER A 129     -16.496  -1.343  20.746  1.00  0.18           O  
ATOM   2005  CB  SER A 129     -18.437   1.347  20.705  1.00  0.18           C  
ATOM   2006  OG  SER A 129     -17.320   1.703  21.473  1.00  0.18           O  
ATOM   2007  H   SER A 129     -20.136   0.308  19.157  1.00  0.12           H  
ATOM   2008  HA  SER A 129     -17.300   0.411  19.163  1.00  0.14           H  
ATOM   2009 1HB  SER A 129     -18.739   2.186  20.080  1.00  0.22           H  
ATOM   2010 2HB  SER A 129     -19.274   1.109  21.361  1.00  0.22           H  
ATOM   2011  HG  SER A 129     -16.657   2.003  20.846  1.00  0.22           H  
ATOM   2012  N   ALA A 130     -18.652  -1.615  21.395  1.00  0.12           N  
ATOM   2013  CA  ALA A 130     -18.369  -2.727  22.276  1.00  0.19           C  
ATOM   2014  C   ALA A 130     -17.750  -3.901  21.533  1.00  0.19           C  
ATOM   2015  O   ALA A 130     -16.754  -4.469  21.989  1.00  0.32           O  
ATOM   2016  CB  ALA A 130     -19.649  -3.170  22.972  1.00  0.29           C  
ATOM   2017  H   ALA A 130     -19.614  -1.291  21.335  1.00  0.14           H  
ATOM   2018  HA  ALA A 130     -17.654  -2.384  23.017  1.00  0.23           H  
ATOM   2019 1HB  ALA A 130     -19.429  -3.986  23.660  1.00  0.34           H  
ATOM   2020 2HB  ALA A 130     -20.069  -2.331  23.526  1.00  0.34           H  
ATOM   2021 3HB  ALA A 130     -20.368  -3.509  22.228  1.00  0.34           H  
ATOM   2022  N   VAL A 131     -18.328  -4.252  20.385  1.00  0.15           N  
ATOM   2023  CA  VAL A 131     -17.824  -5.366  19.607  1.00  0.17           C  
ATOM   2024  C   VAL A 131     -16.412  -5.117  19.112  1.00  0.14           C  
ATOM   2025  O   VAL A 131     -15.565  -5.998  19.249  1.00  0.19           O  
ATOM   2026  CB  VAL A 131     -18.762  -5.673  18.428  1.00  0.26           C  
ATOM   2027  CG1 VAL A 131     -18.120  -6.689  17.496  1.00  0.26           C  
ATOM   2028  CG2 VAL A 131     -20.067  -6.233  18.972  1.00  0.26           C  
ATOM   2029  H   VAL A 131     -19.146  -3.756  20.053  1.00  0.18           H  
ATOM   2030  HA  VAL A 131     -17.808  -6.245  20.251  1.00  0.20           H  
ATOM   2031  HB  VAL A 131     -18.950  -4.762  17.859  1.00  0.31           H  
ATOM   2032 1HG1 VAL A 131     -18.795  -6.899  16.665  1.00  0.31           H  
ATOM   2033 2HG1 VAL A 131     -17.185  -6.286  17.109  1.00  0.31           H  
ATOM   2034 3HG1 VAL A 131     -17.921  -7.610  18.043  1.00  0.31           H  
ATOM   2035 1HG2 VAL A 131     -20.735  -6.459  18.147  1.00  0.31           H  
ATOM   2036 2HG2 VAL A 131     -19.861  -7.142  19.530  1.00  0.31           H  
ATOM   2037 3HG2 VAL A 131     -20.536  -5.509  19.634  1.00  0.31           H  
ATOM   2038  N   ALA A 132     -16.148  -3.925  18.575  1.00  0.14           N  
ATOM   2039  CA  ALA A 132     -14.817  -3.591  18.081  1.00  0.15           C  
ATOM   2040  C   ALA A 132     -13.758  -3.737  19.170  1.00  0.17           C  
ATOM   2041  O   ALA A 132     -12.676  -4.275  18.916  1.00  0.24           O  
ATOM   2042  CB  ALA A 132     -14.808  -2.174  17.537  1.00  0.22           C  
ATOM   2043  H   ALA A 132     -16.884  -3.234  18.483  1.00  0.17           H  
ATOM   2044  HA  ALA A 132     -14.571  -4.284  17.276  1.00  0.18           H  
ATOM   2045 1HB  ALA A 132     -13.819  -1.941  17.143  1.00  0.27           H  
ATOM   2046 2HB  ALA A 132     -15.547  -2.087  16.740  1.00  0.27           H  
ATOM   2047 3HB  ALA A 132     -15.055  -1.478  18.336  1.00  0.27           H  
ATOM   2048  N   ALA A 133     -14.076  -3.272  20.383  1.00  0.16           N  
ATOM   2049  CA  ALA A 133     -13.153  -3.378  21.505  1.00  0.16           C  
ATOM   2050  C   ALA A 133     -12.836  -4.840  21.825  1.00  0.14           C  
ATOM   2051  O   ALA A 133     -11.672  -5.182  22.055  1.00  0.14           O  
ATOM   2052  CB  ALA A 133     -13.734  -2.684  22.730  1.00  0.24           C  
ATOM   2053  H   ALA A 133     -14.972  -2.816  20.529  1.00  0.19           H  
ATOM   2054  HA  ALA A 133     -12.222  -2.885  21.225  1.00  0.19           H  
ATOM   2055 1HB  ALA A 133     -13.023  -2.745  23.553  1.00  0.29           H  
ATOM   2056 2HB  ALA A 133     -13.929  -1.637  22.495  1.00  0.29           H  
ATOM   2057 3HB  ALA A 133     -14.665  -3.170  23.017  1.00  0.29           H  
ATOM   2058  N   THR A 134     -13.866  -5.703  21.819  1.00  0.20           N  
ATOM   2059  CA  THR A 134     -13.651  -7.117  22.124  1.00  0.42           C  
ATOM   2060  C   THR A 134     -12.956  -7.863  20.997  1.00  0.23           C  
ATOM   2061  O   THR A 134     -12.231  -8.820  21.257  1.00  0.55           O  
ATOM   2062  CB  THR A 134     -14.977  -7.845  22.419  1.00  0.63           C  
ATOM   2063  OG1 THR A 134     -15.828  -7.770  21.272  1.00  0.63           O  
ATOM   2064  CG2 THR A 134     -15.673  -7.225  23.609  1.00  0.63           C  
ATOM   2065  H   THR A 134     -14.808  -5.369  21.636  1.00  0.24           H  
ATOM   2066  HA  THR A 134     -13.020  -7.183  23.010  1.00  0.50           H  
ATOM   2067  HB  THR A 134     -14.774  -8.893  22.635  1.00  0.76           H  
ATOM   2068  HG1 THR A 134     -15.831  -6.871  20.937  1.00  0.76           H  
ATOM   2069 1HG2 THR A 134     -16.603  -7.748  23.804  1.00  0.76           H  
ATOM   2070 2HG2 THR A 134     -15.025  -7.313  24.474  1.00  0.76           H  
ATOM   2071 3HG2 THR A 134     -15.882  -6.178  23.412  1.00  0.76           H  
ATOM   2072  N   GLU A 135     -13.137  -7.417  19.753  1.00  0.13           N  
ATOM   2073  CA  GLU A 135     -12.447  -8.054  18.640  1.00  0.23           C  
ATOM   2074  C   GLU A 135     -10.950  -7.831  18.762  1.00  0.17           C  
ATOM   2075  O   GLU A 135     -10.161  -8.761  18.571  1.00  0.21           O  
ATOM   2076  CB  GLU A 135     -12.954  -7.521  17.297  1.00  0.35           C  
ATOM   2077  CG  GLU A 135     -14.359  -7.968  16.918  1.00  0.35           C  
ATOM   2078  CD  GLU A 135     -14.835  -7.350  15.634  1.00  0.35           C  
ATOM   2079  OE1 GLU A 135     -14.351  -6.296  15.289  1.00  0.35           O  
ATOM   2080  OE2 GLU A 135     -15.665  -7.942  14.985  1.00  0.35           O  
ATOM   2081  H   GLU A 135     -13.769  -6.649  19.574  1.00  0.16           H  
ATOM   2082  HA  GLU A 135     -12.636  -9.127  18.681  1.00  0.28           H  
ATOM   2083 1HB  GLU A 135     -12.948  -6.431  17.315  1.00  0.41           H  
ATOM   2084 2HB  GLU A 135     -12.278  -7.837  16.502  1.00  0.41           H  
ATOM   2085 1HG  GLU A 135     -14.363  -9.051  16.812  1.00  0.41           H  
ATOM   2086 2HG  GLU A 135     -15.048  -7.715  17.718  1.00  0.41           H  
ATOM   2087  N   GLY A 136     -10.571  -6.600  19.113  1.00  0.22           N  
ATOM   2088  CA  GLY A 136      -9.173  -6.262  19.317  1.00  0.25           C  
ATOM   2089  C   GLY A 136      -8.594  -7.064  20.462  1.00  0.26           C  
ATOM   2090  O   GLY A 136      -7.513  -7.636  20.331  1.00  0.29           O  
ATOM   2091  H   GLY A 136     -11.271  -5.873  19.227  1.00  0.26           H  
ATOM   2092 1HA  GLY A 136      -8.611  -6.463  18.406  1.00  0.30           H  
ATOM   2093 2HA  GLY A 136      -9.086  -5.202  19.525  1.00  0.30           H  
ATOM   2094  N   LEU A 137      -9.342  -7.131  21.565  1.00  0.31           N  
ATOM   2095  CA  LEU A 137      -8.963  -7.896  22.742  1.00  0.45           C  
ATOM   2096  C   LEU A 137      -8.600  -9.321  22.391  1.00  0.37           C  
ATOM   2097  O   LEU A 137      -7.545  -9.825  22.783  1.00  0.44           O  
ATOM   2098  CB  LEU A 137     -10.126  -7.979  23.711  1.00  0.68           C  
ATOM   2099  CG  LEU A 137      -9.812  -8.606  25.057  1.00  0.68           C  
ATOM   2100  CD1 LEU A 137     -10.947  -8.274  25.979  1.00  0.68           C  
ATOM   2101  CD2 LEU A 137      -9.592 -10.098  24.931  1.00  0.68           C  
ATOM   2102  H   LEU A 137     -10.212  -6.612  21.602  1.00  0.37           H  
ATOM   2103  HA  LEU A 137      -8.108  -7.416  23.217  1.00  0.54           H  
ATOM   2104 1HB  LEU A 137     -10.497  -6.971  23.893  1.00  0.81           H  
ATOM   2105 2HB  LEU A 137     -10.925  -8.560  23.260  1.00  0.81           H  
ATOM   2106  HG  LEU A 137      -8.908  -8.153  25.459  1.00  0.81           H  
ATOM   2107 1HD1 LEU A 137     -10.745  -8.669  26.970  1.00  0.81           H  
ATOM   2108 2HD1 LEU A 137     -11.046  -7.193  26.022  1.00  0.81           H  
ATOM   2109 3HD1 LEU A 137     -11.870  -8.707  25.594  1.00  0.81           H  
ATOM   2110 1HD2 LEU A 137      -9.358 -10.504  25.913  1.00  0.81           H  
ATOM   2111 2HD2 LEU A 137     -10.492 -10.573  24.539  1.00  0.81           H  
ATOM   2112 3HD2 LEU A 137      -8.757 -10.290  24.261  1.00  0.81           H  
ATOM   2113  N   ASN A 138      -9.518  -9.972  21.679  1.00  0.31           N  
ATOM   2114  CA  ASN A 138      -9.382 -11.359  21.306  1.00  0.37           C  
ATOM   2115  C   ASN A 138      -8.177 -11.595  20.434  1.00  0.37           C  
ATOM   2116  O   ASN A 138      -7.468 -12.579  20.627  1.00  0.59           O  
ATOM   2117  CB  ASN A 138     -10.639 -11.817  20.611  1.00  0.55           C  
ATOM   2118  CG  ASN A 138     -11.778 -11.971  21.571  1.00  0.55           C  
ATOM   2119  OD1 ASN A 138     -11.583 -12.257  22.758  1.00  0.55           O  
ATOM   2120  ND2 ASN A 138     -12.970 -11.765  21.083  1.00  0.55           N  
ATOM   2121  H   ASN A 138     -10.362  -9.486  21.402  1.00  0.37           H  
ATOM   2122  HA  ASN A 138      -9.247 -11.948  22.214  1.00  0.44           H  
ATOM   2123 1HB  ASN A 138     -10.919 -11.094  19.844  1.00  0.67           H  
ATOM   2124 2HB  ASN A 138     -10.460 -12.772  20.117  1.00  0.67           H  
ATOM   2125 1HD2 ASN A 138     -13.773 -11.842  21.674  1.00  0.67           H  
ATOM   2126 2HD2 ASN A 138     -13.080 -11.526  20.119  1.00  0.67           H  
ATOM   2127  N   GLN A 139      -7.924 -10.696  19.484  1.00  0.27           N  
ATOM   2128  CA  GLN A 139      -6.755 -10.849  18.633  1.00  0.33           C  
ATOM   2129  C   GLN A 139      -5.476 -10.716  19.449  1.00  0.33           C  
ATOM   2130  O   GLN A 139      -4.530 -11.481  19.270  1.00  0.55           O  
ATOM   2131  CB  GLN A 139      -6.754  -9.822  17.508  1.00  0.49           C  
ATOM   2132  CG  GLN A 139      -5.723 -10.110  16.431  1.00  0.49           C  
ATOM   2133  CD  GLN A 139      -4.331  -9.631  16.792  1.00  0.49           C  
ATOM   2134  OE1 GLN A 139      -4.157  -8.687  17.567  1.00  0.49           O  
ATOM   2135  NE2 GLN A 139      -3.322 -10.283  16.225  1.00  0.49           N  
ATOM   2136  H   GLN A 139      -8.551  -9.911  19.337  1.00  0.32           H  
ATOM   2137  HA  GLN A 139      -6.774 -11.846  18.194  1.00  0.40           H  
ATOM   2138 1HB  GLN A 139      -7.737  -9.795  17.039  1.00  0.59           H  
ATOM   2139 2HB  GLN A 139      -6.557  -8.831  17.915  1.00  0.59           H  
ATOM   2140 1HG  GLN A 139      -5.677 -11.186  16.268  1.00  0.59           H  
ATOM   2141 2HG  GLN A 139      -6.028  -9.610  15.515  1.00  0.59           H  
ATOM   2142 1HE2 GLN A 139      -2.379 -10.011  16.420  1.00  0.59           H  
ATOM   2143 2HE2 GLN A 139      -3.505 -11.042  15.600  1.00  0.59           H  
ATOM   2144  N   ILE A 140      -5.457  -9.768  20.379  1.00  0.25           N  
ATOM   2145  CA  ILE A 140      -4.305  -9.567  21.246  1.00  0.33           C  
ATOM   2146  C   ILE A 140      -3.992 -10.809  22.082  1.00  0.43           C  
ATOM   2147  O   ILE A 140      -2.827 -11.178  22.246  1.00  0.72           O  
ATOM   2148  CB  ILE A 140      -4.530  -8.352  22.171  1.00  0.49           C  
ATOM   2149  CG1 ILE A 140      -4.528  -7.057  21.345  1.00  0.49           C  
ATOM   2150  CG2 ILE A 140      -3.462  -8.308  23.250  1.00  0.49           C  
ATOM   2151  CD1 ILE A 140      -5.036  -5.846  22.102  1.00  0.49           C  
ATOM   2152  H   ILE A 140      -6.253  -9.150  20.481  1.00  0.30           H  
ATOM   2153  HA  ILE A 140      -3.440  -9.358  20.618  1.00  0.40           H  
ATOM   2154  HB  ILE A 140      -5.508  -8.432  22.641  1.00  0.59           H  
ATOM   2155 1HG1 ILE A 140      -3.509  -6.852  21.019  1.00  0.59           H  
ATOM   2156 2HG1 ILE A 140      -5.144  -7.197  20.459  1.00  0.59           H  
ATOM   2157 1HG2 ILE A 140      -3.639  -7.452  23.902  1.00  0.59           H  
ATOM   2158 2HG2 ILE A 140      -3.500  -9.225  23.837  1.00  0.59           H  
ATOM   2159 3HG2 ILE A 140      -2.480  -8.214  22.787  1.00  0.59           H  
ATOM   2160 1HD1 ILE A 140      -4.998  -4.971  21.453  1.00  0.59           H  
ATOM   2161 2HD1 ILE A 140      -6.065  -6.021  22.417  1.00  0.59           H  
ATOM   2162 3HD1 ILE A 140      -4.411  -5.675  22.977  1.00  0.59           H  
ATOM   2163  N   LYS A 141      -5.031 -11.449  22.613  1.00  0.59           N  
ATOM   2164  CA  LYS A 141      -4.848 -12.610  23.474  1.00  1.56           C  
ATOM   2165  C   LYS A 141      -4.685 -13.953  22.746  1.00  0.88           C  
ATOM   2166  O   LYS A 141      -3.954 -14.822  23.224  1.00  3.12           O  
ATOM   2167  CB  LYS A 141      -6.040 -12.707  24.425  1.00  2.34           C  
ATOM   2168  CG  LYS A 141      -6.174 -11.533  25.385  1.00  2.34           C  
ATOM   2169  CD  LYS A 141      -4.991 -11.452  26.333  1.00  2.34           C  
ATOM   2170  CE  LYS A 141      -5.160 -10.312  27.325  1.00  2.34           C  
ATOM   2171  NZ  LYS A 141      -4.017 -10.231  28.275  1.00  2.34           N  
ATOM   2172  H   LYS A 141      -5.967 -11.096  22.453  1.00  0.71           H  
ATOM   2173  HA  LYS A 141      -3.946 -12.447  24.064  1.00  1.87           H  
ATOM   2174 1HB  LYS A 141      -6.962 -12.772  23.847  1.00  2.81           H  
ATOM   2175 2HB  LYS A 141      -5.960 -13.618  25.019  1.00  2.81           H  
ATOM   2176 1HG  LYS A 141      -6.237 -10.603  24.820  1.00  2.81           H  
ATOM   2177 2HG  LYS A 141      -7.087 -11.645  25.970  1.00  2.81           H  
ATOM   2178 1HD  LYS A 141      -4.902 -12.390  26.884  1.00  2.81           H  
ATOM   2179 2HD  LYS A 141      -4.075 -11.296  25.764  1.00  2.81           H  
ATOM   2180 1HE  LYS A 141      -5.233  -9.372  26.780  1.00  2.81           H  
ATOM   2181 2HE  LYS A 141      -6.078 -10.461  27.890  1.00  2.81           H  
ATOM   2182 1HZ  LYS A 141      -4.166  -9.465  28.917  1.00  2.81           H  
ATOM   2183 2HZ  LYS A 141      -3.952 -11.096  28.794  1.00  2.81           H  
ATOM   2184 3HZ  LYS A 141      -3.161 -10.080  27.762  1.00  2.81           H  
ATOM   2185  N   THR A 142      -5.349 -14.134  21.603  1.00  0.75           N  
ATOM   2186  CA  THR A 142      -5.285 -15.418  20.901  1.00  1.00           C  
ATOM   2187  C   THR A 142      -4.440 -15.387  19.639  1.00  1.05           C  
ATOM   2188  O   THR A 142      -3.967 -16.428  19.182  1.00  1.72           O  
ATOM   2189  CB  THR A 142      -6.686 -15.880  20.478  1.00  1.50           C  
ATOM   2190  OG1 THR A 142      -7.220 -14.943  19.532  1.00  1.50           O  
ATOM   2191  CG2 THR A 142      -7.609 -15.952  21.685  1.00  1.50           C  
ATOM   2192  H   THR A 142      -5.937 -13.403  21.234  1.00  0.90           H  
ATOM   2193  HA  THR A 142      -4.856 -16.158  21.576  1.00  1.20           H  
ATOM   2194  HB  THR A 142      -6.622 -16.863  20.011  1.00  1.80           H  
ATOM   2195  HG1 THR A 142      -7.331 -14.089  19.962  1.00  1.80           H  
ATOM   2196 1HG2 THR A 142      -8.601 -16.275  21.368  1.00  1.80           H  
ATOM   2197 2HG2 THR A 142      -7.209 -16.663  22.408  1.00  1.80           H  
ATOM   2198 3HG2 THR A 142      -7.680 -14.968  22.147  1.00  1.80           H  
ATOM   2199  N   GLY A 143      -4.264 -14.205  19.062  1.00  0.88           N  
ATOM   2200  CA  GLY A 143      -3.518 -14.062  17.824  1.00  1.39           C  
ATOM   2201  C   GLY A 143      -4.432 -14.104  16.594  1.00  2.51           C  
ATOM   2202  O   GLY A 143      -3.960 -13.923  15.471  1.00 11.66           O  
ATOM   2203  H   GLY A 143      -4.651 -13.369  19.466  1.00  1.06           H  
ATOM   2204 1HA  GLY A 143      -2.971 -13.119  17.840  1.00  1.67           H  
ATOM   2205 2HA  GLY A 143      -2.776 -14.857  17.755  1.00  1.67           H  
ATOM   2206  N   LYS A 144      -5.733 -14.343  16.796  1.00  1.05           N  
ATOM   2207  CA  LYS A 144      -6.668 -14.416  15.676  1.00  1.07           C  
ATOM   2208  C   LYS A 144      -7.733 -13.333  15.715  1.00  0.68           C  
ATOM   2209  O   LYS A 144      -8.461 -13.195  16.698  1.00  0.89           O  
ATOM   2210  CB  LYS A 144      -7.359 -15.776  15.643  1.00  1.60           C  
ATOM   2211  CG  LYS A 144      -8.350 -15.933  14.496  1.00  1.60           C  
ATOM   2212  CD  LYS A 144      -8.982 -17.316  14.487  1.00  1.60           C  
ATOM   2213  CE  LYS A 144      -9.984 -17.457  13.351  1.00  1.60           C  
ATOM   2214  NZ  LYS A 144     -10.585 -18.819  13.306  1.00  1.60           N  
ATOM   2215  H   LYS A 144      -6.092 -14.489  17.733  1.00  1.26           H  
ATOM   2216  HA  LYS A 144      -6.105 -14.291  14.752  1.00  1.28           H  
ATOM   2217 1HB  LYS A 144      -6.610 -16.564  15.552  1.00  1.93           H  
ATOM   2218 2HB  LYS A 144      -7.894 -15.938  16.579  1.00  1.93           H  
ATOM   2219 1HG  LYS A 144      -9.138 -15.184  14.591  1.00  1.93           H  
ATOM   2220 2HG  LYS A 144      -7.837 -15.773  13.548  1.00  1.93           H  
ATOM   2221 1HD  LYS A 144      -8.204 -18.071  14.372  1.00  1.93           H  
ATOM   2222 2HD  LYS A 144      -9.494 -17.487  15.434  1.00  1.93           H  
ATOM   2223 1HE  LYS A 144     -10.779 -16.724  13.482  1.00  1.93           H  
ATOM   2224 2HE  LYS A 144      -9.481 -17.263  12.404  1.00  1.93           H  
ATOM   2225 1HZ  LYS A 144     -11.242 -18.874  12.541  1.00  1.93           H  
ATOM   2226 2HZ  LYS A 144      -9.855 -19.506  13.172  1.00  1.93           H  
ATOM   2227 3HZ  LYS A 144     -11.065 -19.005  14.175  1.00  1.93           H  
ATOM   2228  N   LEU A 145      -7.833 -12.578  14.626  1.00  0.69           N  
ATOM   2229  CA  LEU A 145      -8.847 -11.541  14.508  1.00  0.98           C  
ATOM   2230  C   LEU A 145     -10.156 -12.176  14.042  1.00  1.32           C  
ATOM   2231  O   LEU A 145     -10.183 -12.876  13.029  1.00  3.87           O  
ATOM   2232  CB  LEU A 145      -8.397 -10.457  13.529  1.00  1.47           C  
ATOM   2233  CG  LEU A 145      -9.344  -9.267  13.400  1.00  1.47           C  
ATOM   2234  CD1 LEU A 145      -9.375  -8.538  14.739  1.00  1.47           C  
ATOM   2235  CD2 LEU A 145      -8.866  -8.355  12.277  1.00  1.47           C  
ATOM   2236  H   LEU A 145      -7.197 -12.734  13.856  1.00  0.83           H  
ATOM   2237  HA  LEU A 145      -9.007 -11.090  15.486  1.00  1.18           H  
ATOM   2238 1HB  LEU A 145      -7.427 -10.079  13.846  1.00  1.76           H  
ATOM   2239 2HB  LEU A 145      -8.285 -10.903  12.541  1.00  1.76           H  
ATOM   2240  HG  LEU A 145     -10.353  -9.617  13.178  1.00  1.76           H  
ATOM   2241 1HD1 LEU A 145     -10.045  -7.683  14.682  1.00  1.76           H  
ATOM   2242 2HD1 LEU A 145      -9.723  -9.218  15.516  1.00  1.76           H  
ATOM   2243 3HD1 LEU A 145      -8.372  -8.194  14.982  1.00  1.76           H  
ATOM   2244 1HD2 LEU A 145      -9.537  -7.504  12.186  1.00  1.76           H  
ATOM   2245 2HD2 LEU A 145      -7.862  -8.000  12.495  1.00  1.76           H  
ATOM   2246 3HD2 LEU A 145      -8.856  -8.911  11.339  1.00  1.76           H  
ATOM   2247  N   ILE A 146     -11.233 -11.947  14.792  1.00  1.02           N  
ATOM   2248  CA  ILE A 146     -12.520 -12.570  14.491  1.00  1.97           C  
ATOM   2249  C   ILE A 146     -13.652 -11.569  14.247  1.00  1.18           C  
ATOM   2250  O   ILE A 146     -13.914 -10.694  15.070  1.00  3.15           O  
ATOM   2251  CB  ILE A 146     -12.933 -13.502  15.646  1.00  2.96           C  
ATOM   2252  CG1 ILE A 146     -11.883 -14.599  15.847  1.00  2.96           C  
ATOM   2253  CG2 ILE A 146     -14.293 -14.113  15.358  1.00  2.96           C  
ATOM   2254  CD1 ILE A 146     -12.095 -15.415  17.100  1.00  2.96           C  
ATOM   2255  H   ILE A 146     -11.151 -11.347  15.600  1.00  1.22           H  
ATOM   2256  HA  ILE A 146     -12.404 -13.171  13.590  1.00  2.36           H  
ATOM   2257  HB  ILE A 146     -12.986 -12.929  16.572  1.00  3.55           H  
ATOM   2258 1HG1 ILE A 146     -11.900 -15.270  14.989  1.00  3.55           H  
ATOM   2259 2HG1 ILE A 146     -10.895 -14.145  15.909  1.00  3.55           H  
ATOM   2260 1HG2 ILE A 146     -14.582 -14.761  16.185  1.00  3.55           H  
ATOM   2261 2HG2 ILE A 146     -15.031 -13.321  15.243  1.00  3.55           H  
ATOM   2262 3HG2 ILE A 146     -14.241 -14.697  14.439  1.00  3.55           H  
ATOM   2263 1HD1 ILE A 146     -11.314 -16.172  17.179  1.00  3.55           H  
ATOM   2264 2HD1 ILE A 146     -12.055 -14.761  17.971  1.00  3.55           H  
ATOM   2265 3HD1 ILE A 146     -13.068 -15.902  17.056  1.00  3.55           H  
ATOM   2266  N   SER A 147     -14.335 -11.721  13.112  1.00  1.33           N  
ATOM   2267  CA  SER A 147     -15.463 -10.859  12.749  1.00  1.60           C  
ATOM   2268  C   SER A 147     -16.721 -11.193  13.556  1.00  1.09           C  
ATOM   2269  O   SER A 147     -17.570 -11.956  13.093  1.00  2.64           O  
ATOM   2270  CB  SER A 147     -15.766 -10.996  11.268  1.00  2.40           C  
ATOM   2271  OG  SER A 147     -14.697 -10.542  10.483  1.00  2.40           O  
ATOM   2272  H   SER A 147     -14.066 -12.460  12.478  1.00  1.60           H  
ATOM   2273  HA  SER A 147     -15.187  -9.824  12.960  1.00  1.92           H  
ATOM   2274 1HB  SER A 147     -15.971 -12.040  11.035  1.00  2.88           H  
ATOM   2275 2HB  SER A 147     -16.663 -10.426  11.027  1.00  2.88           H  
ATOM   2276  HG  SER A 147     -14.954 -10.694   9.570  1.00  2.88           H  
ATOM   2277  N   LEU A 148     -16.817 -10.618  14.752  1.00  0.86           N  
ATOM   2278  CA  LEU A 148     -17.932 -10.860  15.672  1.00  0.62           C  
ATOM   2279  C   LEU A 148     -19.215 -10.068  15.359  1.00  0.55           C  
ATOM   2280  O   LEU A 148     -19.166  -8.971  14.802  1.00  0.68           O  
ATOM   2281  CB  LEU A 148     -17.465 -10.574  17.088  1.00  0.93           C  
ATOM   2282  CG  LEU A 148     -16.338 -11.489  17.583  1.00  0.93           C  
ATOM   2283  CD1 LEU A 148     -15.870 -11.045  18.961  1.00  0.93           C  
ATOM   2284  CD2 LEU A 148     -16.854 -12.920  17.621  1.00  0.93           C  
ATOM   2285  H   LEU A 148     -16.054 -10.011  15.038  1.00  1.03           H  
ATOM   2286  HA  LEU A 148     -18.171 -11.913  15.621  1.00  0.74           H  
ATOM   2287 1HB  LEU A 148     -17.120  -9.543  17.150  1.00  1.12           H  
ATOM   2288 2HB  LEU A 148     -18.311 -10.706  17.750  1.00  1.12           H  
ATOM   2289  HG  LEU A 148     -15.490 -11.424  16.902  1.00  1.12           H  
ATOM   2290 1HD1 LEU A 148     -15.067 -11.700  19.295  1.00  1.12           H  
ATOM   2291 2HD1 LEU A 148     -15.506 -10.019  18.910  1.00  1.12           H  
ATOM   2292 3HD1 LEU A 148     -16.697 -11.103  19.665  1.00  1.12           H  
ATOM   2293 1HD2 LEU A 148     -16.061 -13.585  17.964  1.00  1.12           H  
ATOM   2294 2HD2 LEU A 148     -17.701 -12.981  18.304  1.00  1.12           H  
ATOM   2295 3HD2 LEU A 148     -17.172 -13.219  16.622  1.00  1.12           H  
ATOM   2296  N   SER A 149     -20.364 -10.661  15.712  1.00  0.60           N  
ATOM   2297  CA  SER A 149     -21.695 -10.094  15.450  1.00  0.73           C  
ATOM   2298  C   SER A 149     -22.100  -8.907  16.317  1.00  0.81           C  
ATOM   2299  O   SER A 149     -22.085  -8.988  17.544  1.00  3.34           O  
ATOM   2300  CB  SER A 149     -22.757 -11.160  15.664  1.00  1.09           C  
ATOM   2301  OG  SER A 149     -24.047 -10.627  15.503  1.00  1.09           O  
ATOM   2302  H   SER A 149     -20.318 -11.563  16.169  1.00  0.72           H  
ATOM   2303  HA  SER A 149     -21.719  -9.771  14.408  1.00  0.88           H  
ATOM   2304 1HB  SER A 149     -22.610 -11.984  14.970  1.00  1.31           H  
ATOM   2305 2HB  SER A 149     -22.652 -11.560  16.672  1.00  1.31           H  
ATOM   2306  HG  SER A 149     -24.317 -10.860  14.610  1.00  1.31           H  
ATOM   2307  N   GLU A 150     -22.530  -7.824  15.672  1.00  0.58           N  
ATOM   2308  CA  GLU A 150     -23.101  -6.689  16.397  1.00  0.61           C  
ATOM   2309  C   GLU A 150     -24.596  -6.915  16.592  1.00  0.50           C  
ATOM   2310  O   GLU A 150     -25.198  -6.388  17.529  1.00  0.75           O  
ATOM   2311  CB  GLU A 150     -22.887  -5.365  15.655  1.00  0.92           C  
ATOM   2312  CG  GLU A 150     -21.440  -4.945  15.492  1.00  0.92           C  
ATOM   2313  CD  GLU A 150     -20.783  -5.589  14.306  1.00  0.92           C  
ATOM   2314  OE1 GLU A 150     -21.473  -6.204  13.532  1.00  0.92           O  
ATOM   2315  OE2 GLU A 150     -19.590  -5.460  14.161  1.00  0.92           O  
ATOM   2316  H   GLU A 150     -22.483  -7.798  14.663  1.00  0.70           H  
ATOM   2317  HA  GLU A 150     -22.638  -6.625  17.379  1.00  0.73           H  
ATOM   2318 1HB  GLU A 150     -23.326  -5.433  14.659  1.00  1.10           H  
ATOM   2319 2HB  GLU A 150     -23.405  -4.565  16.184  1.00  1.10           H  
ATOM   2320 1HG  GLU A 150     -21.400  -3.866  15.380  1.00  1.10           H  
ATOM   2321 2HG  GLU A 150     -20.890  -5.206  16.391  1.00  1.10           H  
ATOM   2322  N   GLN A 151     -25.177  -7.709  15.685  1.00  0.60           N  
ATOM   2323  CA  GLN A 151     -26.599  -8.014  15.671  1.00  0.74           C  
ATOM   2324  C   GLN A 151     -27.006  -8.762  16.921  1.00  0.50           C  
ATOM   2325  O   GLN A 151     -28.064  -8.487  17.480  1.00  0.56           O  
ATOM   2326  CB  GLN A 151     -26.932  -8.845  14.437  1.00  1.11           C  
ATOM   2327  CG  GLN A 151     -28.409  -9.084  14.169  1.00  1.11           C  
ATOM   2328  CD  GLN A 151     -29.213  -7.839  13.822  1.00  1.11           C  
ATOM   2329  OE1 GLN A 151     -28.800  -6.953  13.066  1.00  1.11           O  
ATOM   2330  NE2 GLN A 151     -30.426  -7.780  14.350  1.00  1.11           N  
ATOM   2331  H   GLN A 151     -24.607  -8.111  14.955  1.00  0.72           H  
ATOM   2332  HA  GLN A 151     -27.157  -7.078  15.636  1.00  0.89           H  
ATOM   2333 1HB  GLN A 151     -26.492  -8.384  13.564  1.00  1.33           H  
ATOM   2334 2HB  GLN A 151     -26.469  -9.826  14.541  1.00  1.33           H  
ATOM   2335 1HG  GLN A 151     -28.502  -9.786  13.341  1.00  1.33           H  
ATOM   2336 2HG  GLN A 151     -28.849  -9.515  15.068  1.00  1.33           H  
ATOM   2337 1HE2 GLN A 151     -31.030  -7.001  14.160  1.00  1.33           H  
ATOM   2338 2HE2 GLN A 151     -30.747  -8.523  14.939  1.00  1.33           H  
ATOM   2339  N   GLU A 152     -26.147  -9.681  17.377  1.00  0.54           N  
ATOM   2340  CA  GLU A 152     -26.400 -10.403  18.614  1.00  0.83           C  
ATOM   2341  C   GLU A 152     -26.589  -9.458  19.772  1.00  0.92           C  
ATOM   2342  O   GLU A 152     -27.561  -9.581  20.514  1.00  1.46           O  
ATOM   2343  CB  GLU A 152     -25.267 -11.378  18.933  1.00  1.24           C  
ATOM   2344  CG  GLU A 152     -25.446 -12.053  20.287  1.00  1.24           C  
ATOM   2345  CD  GLU A 152     -24.484 -13.181  20.575  1.00  1.24           C  
ATOM   2346  OE1 GLU A 152     -23.795 -13.606  19.673  1.00  1.24           O  
ATOM   2347  OE2 GLU A 152     -24.437 -13.614  21.705  1.00  1.24           O  
ATOM   2348  H   GLU A 152     -25.306  -9.891  16.851  1.00  0.65           H  
ATOM   2349  HA  GLU A 152     -27.321 -10.973  18.496  1.00  1.00           H  
ATOM   2350 1HB  GLU A 152     -25.218 -12.150  18.166  1.00  1.49           H  
ATOM   2351 2HB  GLU A 152     -24.315 -10.849  18.930  1.00  1.49           H  
ATOM   2352 1HG  GLU A 152     -25.306 -11.291  21.053  1.00  1.49           H  
ATOM   2353 2HG  GLU A 152     -26.468 -12.393  20.364  1.00  1.49           H  
ATOM   2354  N   VAL A 153     -25.664  -8.509  19.902  1.00  1.41           N  
ATOM   2355  CA  VAL A 153     -25.676  -7.511  20.959  1.00  2.96           C  
ATOM   2356  C   VAL A 153     -26.969  -6.688  20.922  1.00  2.26           C  
ATOM   2357  O   VAL A 153     -27.583  -6.424  21.957  1.00  4.12           O  
ATOM   2358  CB  VAL A 153     -24.441  -6.601  20.822  1.00  4.44           C  
ATOM   2359  CG1 VAL A 153     -24.538  -5.444  21.785  1.00  4.44           C  
ATOM   2360  CG2 VAL A 153     -23.183  -7.417  21.078  1.00  4.44           C  
ATOM   2361  H   VAL A 153     -24.905  -8.485  19.236  1.00  1.69           H  
ATOM   2362  HA  VAL A 153     -25.608  -8.020  21.916  1.00  3.55           H  
ATOM   2363  HB  VAL A 153     -24.407  -6.187  19.817  1.00  5.33           H  
ATOM   2364 1HG1 VAL A 153     -23.667  -4.799  21.671  1.00  5.33           H  
ATOM   2365 2HG1 VAL A 153     -25.441  -4.881  21.564  1.00  5.33           H  
ATOM   2366 3HG1 VAL A 153     -24.580  -5.821  22.807  1.00  5.33           H  
ATOM   2367 1HG2 VAL A 153     -22.307  -6.778  20.972  1.00  5.33           H  
ATOM   2368 2HG2 VAL A 153     -23.213  -7.826  22.088  1.00  5.33           H  
ATOM   2369 3HG2 VAL A 153     -23.126  -8.232  20.357  1.00  5.33           H  
ATOM   2370  N   VAL A 154     -27.378  -6.294  19.721  1.00  1.67           N  
ATOM   2371  CA  VAL A 154     -28.618  -5.552  19.530  1.00  1.70           C  
ATOM   2372  C   VAL A 154     -29.875  -6.373  19.857  1.00  1.90           C  
ATOM   2373  O   VAL A 154     -30.833  -5.840  20.416  1.00  2.95           O  
ATOM   2374  CB  VAL A 154     -28.706  -5.039  18.082  1.00  2.55           C  
ATOM   2375  CG1 VAL A 154     -30.081  -4.437  17.817  1.00  2.55           C  
ATOM   2376  CG2 VAL A 154     -27.617  -4.000  17.857  1.00  2.55           C  
ATOM   2377  H   VAL A 154     -26.808  -6.508  18.910  1.00  2.00           H  
ATOM   2378  HA  VAL A 154     -28.596  -4.687  20.192  1.00  2.04           H  
ATOM   2379  HB  VAL A 154     -28.569  -5.873  17.394  1.00  3.06           H  
ATOM   2380 1HG1 VAL A 154     -30.130  -4.085  16.786  1.00  3.06           H  
ATOM   2381 2HG1 VAL A 154     -30.847  -5.196  17.978  1.00  3.06           H  
ATOM   2382 3HG1 VAL A 154     -30.249  -3.601  18.494  1.00  3.06           H  
ATOM   2383 1HG2 VAL A 154     -27.666  -3.639  16.830  1.00  3.06           H  
ATOM   2384 2HG2 VAL A 154     -27.764  -3.165  18.543  1.00  3.06           H  
ATOM   2385 3HG2 VAL A 154     -26.642  -4.448  18.037  1.00  3.06           H  
ATOM   2386  N   ASP A 155     -29.885  -7.653  19.480  1.00  1.58           N  
ATOM   2387  CA  ASP A 155     -31.041  -8.522  19.703  1.00  2.46           C  
ATOM   2388  C   ASP A 155     -31.133  -9.218  21.050  1.00  2.11           C  
ATOM   2389  O   ASP A 155     -32.200  -9.730  21.386  1.00  7.71           O  
ATOM   2390  CB  ASP A 155     -31.098  -9.595  18.637  1.00  3.69           C  
ATOM   2391  CG  ASP A 155     -31.396  -9.012  17.286  1.00  3.69           C  
ATOM   2392  OD1 ASP A 155     -31.850  -7.891  17.236  1.00  3.69           O  
ATOM   2393  OD2 ASP A 155     -31.198  -9.693  16.307  1.00  3.69           O  
ATOM   2394  H   ASP A 155     -29.079  -8.036  19.006  1.00  1.90           H  
ATOM   2395  HA  ASP A 155     -31.927  -7.916  19.600  1.00  2.95           H  
ATOM   2396 1HB  ASP A 155     -30.144 -10.123  18.593  1.00  4.43           H  
ATOM   2397 2HB  ASP A 155     -31.870 -10.323  18.887  1.00  4.43           H  
ATOM   2398  N   CYS A 156     -30.069  -9.189  21.846  1.00  2.52           N  
ATOM   2399  CA  CYS A 156     -30.040  -9.933  23.104  1.00  2.43           C  
ATOM   2400  C   CYS A 156     -30.428  -9.058  24.285  1.00  5.92           C  
ATOM   2401  O   CYS A 156     -31.602  -8.776  24.407  1.00 55.41           O  
ATOM   2402  CB  CYS A 156     -28.661 -10.556  23.303  1.00  3.65           C  
ATOM   2403  SG  CYS A 156     -27.281  -9.378  23.342  1.00  3.65           S  
ATOM   2404  H   CYS A 156     -29.221  -8.729  21.535  1.00  3.02           H  
ATOM   2405  HA  CYS A 156     -30.763 -10.746  23.034  1.00  2.92           H  
ATOM   2406 1HB  CYS A 156     -28.664 -11.097  24.248  1.00  4.37           H  
ATOM   2407 2HB  CYS A 156     -28.463 -11.283  22.516  1.00  4.37           H  
ATOM   2408  HG  CYS A 156     -28.009  -8.270  23.400  1.00  4.37           H  
ATOM   2409  N   ASP A 157     -29.552  -8.768  25.236  1.00 15.65           N  
ATOM   2410  CA  ASP A 157     -29.784  -7.844  26.369  1.00 14.29           C  
ATOM   2411  C   ASP A 157     -30.630  -6.549  26.128  1.00 13.25           C  
ATOM   2412  O   ASP A 157     -30.152  -5.448  26.411  1.00 38.17           O  
ATOM   2413  CB  ASP A 157     -28.439  -7.443  26.972  1.00 21.43           C  
ATOM   2414  CG  ASP A 157     -28.620  -6.702  28.281  1.00 21.43           C  
ATOM   2415  OD1 ASP A 157     -29.735  -6.333  28.561  1.00 21.43           O  
ATOM   2416  OD2 ASP A 157     -27.664  -6.532  28.999  1.00 21.43           O  
ATOM   2417  H   ASP A 157     -28.623  -9.136  25.168  1.00 18.78           H  
ATOM   2418  HA  ASP A 157     -30.310  -8.419  27.132  1.00 17.15           H  
ATOM   2419 1HB  ASP A 157     -27.834  -8.332  27.149  1.00 25.72           H  
ATOM   2420 2HB  ASP A 157     -27.894  -6.805  26.275  1.00 25.72           H  
ATOM   2421  N   VAL A 158     -31.852  -6.678  25.627  1.00 13.93           N  
ATOM   2422  CA  VAL A 158     -32.725  -5.564  25.368  1.00 34.97           C  
ATOM   2423  C   VAL A 158     -33.646  -5.456  26.530  1.00 21.11           C  
ATOM   2424  O   VAL A 158     -33.643  -6.335  27.392  1.00 77.84           O  
ATOM   2425  CB  VAL A 158     -33.532  -5.734  24.068  1.00 52.45           C  
ATOM   2426  CG1 VAL A 158     -32.597  -5.841  22.886  1.00 52.45           C  
ATOM   2427  CG2 VAL A 158     -34.414  -6.966  24.174  1.00 52.45           C  
ATOM   2428  H   VAL A 158     -32.197  -7.596  25.433  1.00 16.72           H  
ATOM   2429  HA  VAL A 158     -32.126  -4.663  25.293  1.00 41.96           H  
ATOM   2430  HB  VAL A 158     -34.154  -4.852  23.918  1.00 62.95           H  
ATOM   2431 1HG1 VAL A 158     -33.181  -5.944  21.971  1.00 62.95           H  
ATOM   2432 2HG1 VAL A 158     -31.983  -4.944  22.823  1.00 62.95           H  
ATOM   2433 3HG1 VAL A 158     -31.954  -6.712  23.002  1.00 62.95           H  
ATOM   2434 1HG2 VAL A 158     -34.997  -7.075  23.258  1.00 62.95           H  
ATOM   2435 2HG2 VAL A 158     -33.797  -7.851  24.314  1.00 62.95           H  
ATOM   2436 3HG2 VAL A 158     -35.083  -6.857  25.022  1.00 62.95           H  
ATOM   2437  N   PHE A 159     -34.456  -4.410  26.557  1.00 29.34           N  
ATOM   2438  CA  PHE A 159     -35.391  -4.108  27.653  1.00 44.39           C  
ATOM   2439  C   PHE A 159     -34.721  -3.991  29.024  1.00 41.68           C  
ATOM   2440  O   PHE A 159     -34.721  -2.912  29.625  1.00107.65           O  
ATOM   2441  CB  PHE A 159     -36.535  -5.121  27.708  1.00 66.59           C  
ATOM   2442  CG  PHE A 159     -37.467  -5.015  26.538  1.00 66.59           C  
ATOM   2443  CD1 PHE A 159     -37.633  -6.073  25.660  1.00 66.59           C  
ATOM   2444  CD2 PHE A 159     -38.169  -3.843  26.302  1.00 66.59           C  
ATOM   2445  CE1 PHE A 159     -38.481  -5.968  24.575  1.00 66.59           C  
ATOM   2446  CE2 PHE A 159     -39.018  -3.733  25.219  1.00 66.59           C  
ATOM   2447  CZ  PHE A 159     -39.175  -4.797  24.354  1.00 66.59           C  
ATOM   2448  H   PHE A 159     -34.403  -3.755  25.789  1.00 35.21           H  
ATOM   2449  HA  PHE A 159     -35.842  -3.138  27.436  1.00 53.27           H  
ATOM   2450 1HB  PHE A 159     -36.135  -6.133  27.735  1.00 79.90           H  
ATOM   2451 2HB  PHE A 159     -37.112  -4.972  28.619  1.00 79.90           H  
ATOM   2452  HD1 PHE A 159     -37.085  -7.000  25.834  1.00 79.90           H  
ATOM   2453  HD2 PHE A 159     -38.043  -3.001  26.984  1.00 79.90           H  
ATOM   2454  HE1 PHE A 159     -38.602  -6.809  23.894  1.00 79.90           H  
ATOM   2455  HE2 PHE A 159     -39.564  -2.805  25.045  1.00 79.90           H  
ATOM   2456  HZ  PHE A 159     -39.844  -4.712  23.499  1.00 79.90           H  
ATOM   2457  N   HIS A 160     -34.164  -5.090  29.511  1.00 39.26           N  
ATOM   2458  CA  HIS A 160     -33.360  -5.173  30.713  1.00 43.37           C  
ATOM   2459  C   HIS A 160     -32.297  -4.084  30.787  1.00 25.68           C  
ATOM   2460  O   HIS A 160     -32.072  -3.511  31.858  1.00 57.37           O  
ATOM   2461  CB  HIS A 160     -32.663  -6.546  30.726  1.00 65.05           C  
ATOM   2462  CG  HIS A 160     -31.669  -6.776  31.828  1.00 65.05           C  
ATOM   2463  ND1 HIS A 160     -32.033  -6.963  33.145  1.00 65.05           N  
ATOM   2464  CD2 HIS A 160     -30.318  -6.875  31.791  1.00 65.05           C  
ATOM   2465  CE1 HIS A 160     -30.943  -7.165  33.872  1.00 65.05           C  
ATOM   2466  NE2 HIS A 160     -29.889  -7.123  33.071  1.00 65.05           N  
ATOM   2467  H   HIS A 160     -34.270  -5.936  28.979  1.00 47.11           H  
ATOM   2468  HA  HIS A 160     -33.994  -5.095  31.595  1.00 52.04           H  
ATOM   2469 1HB  HIS A 160     -33.421  -7.327  30.794  1.00 78.07           H  
ATOM   2470 2HB  HIS A 160     -32.144  -6.689  29.778  1.00 78.07           H  
ATOM   2471  HD1 HIS A 160     -32.939  -6.792  33.532  1.00 78.07           H  
ATOM   2472  HD2 HIS A 160     -29.593  -6.806  30.982  1.00 78.07           H  
ATOM   2473  HE1 HIS A 160     -31.019  -7.335  34.945  1.00 78.07           H  
ATOM   2474  N   SER A 161     -31.622  -3.812  29.674  1.00 22.89           N  
ATOM   2475  CA  SER A 161     -30.607  -2.774  29.681  1.00 20.55           C  
ATOM   2476  C   SER A 161     -30.713  -1.815  28.514  1.00 16.63           C  
ATOM   2477  O   SER A 161     -31.003  -0.635  28.706  1.00 37.96           O  
ATOM   2478  CB  SER A 161     -29.218  -3.371  29.678  1.00 30.83           C  
ATOM   2479  OG  SER A 161     -28.242  -2.361  29.697  1.00 30.83           O  
ATOM   2480  H   SER A 161     -31.817  -4.319  28.823  1.00 27.47           H  
ATOM   2481  HA  SER A 161     -30.725  -2.193  30.597  1.00 24.66           H  
ATOM   2482 1HB  SER A 161     -29.097  -4.020  30.544  1.00 36.99           H  
ATOM   2483 2HB  SER A 161     -29.086  -3.980  28.789  1.00 36.99           H  
ATOM   2484  HG  SER A 161     -28.293  -1.910  28.843  1.00 36.99           H  
ATOM   2485  N   ASP A 162     -30.417  -2.294  27.312  1.00  5.60           N  
ATOM   2486  CA  ASP A 162     -30.367  -1.403  26.162  1.00  5.73           C  
ATOM   2487  C   ASP A 162     -31.617  -1.459  25.303  1.00  6.11           C  
ATOM   2488  O   ASP A 162     -32.396  -2.401  25.389  1.00 25.47           O  
ATOM   2489  CB  ASP A 162     -29.124  -1.708  25.360  1.00  8.60           C  
ATOM   2490  CG  ASP A 162     -27.884  -1.397  26.191  1.00  8.60           C  
ATOM   2491  OD1 ASP A 162     -28.017  -0.899  27.288  1.00  8.60           O  
ATOM   2492  OD2 ASP A 162     -26.804  -1.581  25.699  1.00  8.60           O  
ATOM   2493  H   ASP A 162     -30.226  -3.283  27.177  1.00  6.72           H  
ATOM   2494  HA  ASP A 162     -30.273  -0.383  26.534  1.00  6.88           H  
ATOM   2495 1HB  ASP A 162     -29.111  -2.761  25.078  1.00 10.31           H  
ATOM   2496 2HB  ASP A 162     -29.106  -1.113  24.448  1.00 10.31           H  
ATOM   2497  N   LEU A 163     -31.836  -0.427  24.495  1.00  2.72           N  
ATOM   2498  CA  LEU A 163     -33.041  -0.364  23.679  1.00  2.22           C  
ATOM   2499  C   LEU A 163     -32.787  -0.537  22.186  1.00  1.68           C  
ATOM   2500  O   LEU A 163     -33.496   0.055  21.370  1.00  5.45           O  
ATOM   2501  CB  LEU A 163     -33.758   0.962  23.925  1.00  3.33           C  
ATOM   2502  CG  LEU A 163     -34.246   1.174  25.362  1.00  3.33           C  
ATOM   2503  CD1 LEU A 163     -34.846   2.563  25.488  1.00  3.33           C  
ATOM   2504  CD2 LEU A 163     -35.264   0.095  25.712  1.00  3.33           C  
ATOM   2505  H   LEU A 163     -31.159   0.323  24.426  1.00  3.26           H  
ATOM   2506  HA  LEU A 163     -33.703  -1.168  23.997  1.00  2.66           H  
ATOM   2507 1HB  LEU A 163     -33.078   1.777  23.679  1.00  4.00           H  
ATOM   2508 2HB  LEU A 163     -34.623   1.021  23.266  1.00  4.00           H  
ATOM   2509  HG  LEU A 163     -33.401   1.109  26.048  1.00  4.00           H  
ATOM   2510 1HD1 LEU A 163     -35.185   2.722  26.512  1.00  4.00           H  
ATOM   2511 2HD1 LEU A 163     -34.092   3.305  25.236  1.00  4.00           H  
ATOM   2512 3HD1 LEU A 163     -35.692   2.657  24.808  1.00  4.00           H  
ATOM   2513 1HD2 LEU A 163     -35.609   0.239  26.736  1.00  4.00           H  
ATOM   2514 2HD2 LEU A 163     -36.113   0.160  25.030  1.00  4.00           H  
ATOM   2515 3HD2 LEU A 163     -34.800  -0.887  25.621  1.00  4.00           H  
ATOM   2516  N   GLY A 164     -31.792  -1.349  21.833  1.00  1.24           N  
ATOM   2517  CA  GLY A 164     -31.513  -1.647  20.434  1.00  1.45           C  
ATOM   2518  C   GLY A 164     -31.234  -0.393  19.631  1.00  0.89           C  
ATOM   2519  O   GLY A 164     -30.384   0.419  19.994  1.00  0.79           O  
ATOM   2520  H   GLY A 164     -31.232  -1.792  22.547  1.00  1.49           H  
ATOM   2521 1HA  GLY A 164     -30.668  -2.331  20.365  1.00  1.74           H  
ATOM   2522 2HA  GLY A 164     -32.368  -2.159  20.005  1.00  1.74           H  
ATOM   2523  N   CYS A 165     -31.974  -0.249  18.532  1.00  1.09           N  
ATOM   2524  CA  CYS A 165     -31.890   0.888  17.617  1.00  0.88           C  
ATOM   2525  C   CYS A 165     -32.219   2.252  18.233  1.00  0.58           C  
ATOM   2526  O   CYS A 165     -31.963   3.286  17.611  1.00  0.56           O  
ATOM   2527  CB  CYS A 165     -32.844   0.666  16.450  1.00  1.32           C  
ATOM   2528  SG  CYS A 165     -34.594   0.680  16.907  1.00  1.32           S  
ATOM   2529  H   CYS A 165     -32.642  -0.977  18.317  1.00  1.31           H  
ATOM   2530  HA  CYS A 165     -30.872   0.928  17.230  1.00  1.06           H  
ATOM   2531 1HB  CYS A 165     -32.690   1.446  15.706  1.00  1.58           H  
ATOM   2532 2HB  CYS A 165     -32.625  -0.291  15.976  1.00  1.58           H  
ATOM   2533  HG  CYS A 165     -34.627   1.950  17.298  1.00  1.58           H  
ATOM   2534  N   ASN A 166     -32.772   2.265  19.448  1.00  0.57           N  
ATOM   2535  CA  ASN A 166     -33.115   3.510  20.105  1.00  0.56           C  
ATOM   2536  C   ASN A 166     -32.039   3.979  21.084  1.00  0.55           C  
ATOM   2537  O   ASN A 166     -32.222   4.999  21.750  1.00  0.73           O  
ATOM   2538  CB  ASN A 166     -34.442   3.364  20.822  1.00  0.84           C  
ATOM   2539  CG  ASN A 166     -35.593   3.199  19.872  1.00  0.84           C  
ATOM   2540  OD1 ASN A 166     -35.648   3.847  18.820  1.00  0.84           O  
ATOM   2541  ND2 ASN A 166     -36.516   2.340  20.221  1.00  0.84           N  
ATOM   2542  H   ASN A 166     -32.977   1.401  19.934  1.00  0.68           H  
ATOM   2543  HA  ASN A 166     -33.215   4.284  19.343  1.00  0.67           H  
ATOM   2544 1HB  ASN A 166     -34.405   2.498  21.482  1.00  1.01           H  
ATOM   2545 2HB  ASN A 166     -34.621   4.242  21.442  1.00  1.01           H  
ATOM   2546 1HD2 ASN A 166     -37.307   2.186  19.629  1.00  1.01           H  
ATOM   2547 2HD2 ASN A 166     -36.430   1.836  21.081  1.00  1.01           H  
ATOM   2548  N   GLY A 167     -30.912   3.264  21.156  1.00  0.48           N  
ATOM   2549  CA  GLY A 167     -29.830   3.670  22.049  1.00  0.54           C  
ATOM   2550  C   GLY A 167     -29.466   2.586  23.053  1.00  0.48           C  
ATOM   2551  O   GLY A 167     -30.192   1.604  23.210  1.00  0.59           O  
ATOM   2552  H   GLY A 167     -30.791   2.424  20.602  1.00  0.58           H  
ATOM   2553 1HA  GLY A 167     -28.952   3.925  21.455  1.00  0.65           H  
ATOM   2554 2HA  GLY A 167     -30.124   4.571  22.584  1.00  0.65           H  
ATOM   2555  N   GLY A 168     -28.340   2.776  23.740  1.00  0.61           N  
ATOM   2556  CA  GLY A 168     -27.870   1.772  24.685  1.00  0.64           C  
ATOM   2557  C   GLY A 168     -26.631   2.194  25.471  1.00  0.42           C  
ATOM   2558  O   GLY A 168     -26.347   3.381  25.620  1.00  1.04           O  
ATOM   2559  H   GLY A 168     -27.797   3.613  23.583  1.00  0.73           H  
ATOM   2560 1HA  GLY A 168     -28.674   1.542  25.385  1.00  0.77           H  
ATOM   2561 2HA  GLY A 168     -27.659   0.849  24.148  1.00  0.77           H  
ATOM   2562  N   THR A 169     -25.921   1.198  26.011  1.00  0.58           N  
ATOM   2563  CA  THR A 169     -24.791   1.385  26.915  1.00  0.55           C  
ATOM   2564  C   THR A 169     -23.763   0.264  26.729  1.00  0.81           C  
ATOM   2565  O   THR A 169     -24.039  -0.869  27.124  1.00  3.81           O  
ATOM   2566  CB  THR A 169     -25.222   1.344  28.406  1.00  0.83           C  
ATOM   2567  OG1 THR A 169     -25.752   0.044  28.715  1.00  0.83           O  
ATOM   2568  CG2 THR A 169     -26.262   2.399  28.739  1.00  0.83           C  
ATOM   2569  H   THR A 169     -26.184   0.244  25.805  1.00  0.70           H  
ATOM   2570  HA  THR A 169     -24.338   2.351  26.714  1.00  0.66           H  
ATOM   2571  HB  THR A 169     -24.343   1.519  29.025  1.00  0.99           H  
ATOM   2572  HG1 THR A 169     -26.519  -0.153  28.159  1.00  0.99           H  
ATOM   2573 1HG2 THR A 169     -26.515   2.336  29.797  1.00  0.99           H  
ATOM   2574 2HG2 THR A 169     -25.853   3.383  28.521  1.00  0.99           H  
ATOM   2575 3HG2 THR A 169     -27.161   2.237  28.148  1.00  0.99           H  
ATOM   2576  N   PRO A 170     -22.592   0.546  26.137  1.00  0.64           N  
ATOM   2577  CA  PRO A 170     -21.464  -0.355  25.883  1.00  0.41           C  
ATOM   2578  C   PRO A 170     -21.079  -1.184  27.111  1.00  0.58           C  
ATOM   2579  O   PRO A 170     -20.700  -2.342  26.969  1.00  1.00           O  
ATOM   2580  CB  PRO A 170     -20.333   0.601  25.501  1.00  0.61           C  
ATOM   2581  CG  PRO A 170     -21.034   1.755  24.883  1.00  0.61           C  
ATOM   2582  CD  PRO A 170     -22.271   1.924  25.723  1.00  0.61           C  
ATOM   2583  HA  PRO A 170     -21.716  -1.014  25.039  1.00  0.49           H  
ATOM   2584 1HB  PRO A 170     -19.755   0.880  26.395  1.00  0.74           H  
ATOM   2585 2HB  PRO A 170     -19.636   0.105  24.810  1.00  0.74           H  
ATOM   2586 1HG  PRO A 170     -20.385   2.643  24.893  1.00  0.74           H  
ATOM   2587 2HG  PRO A 170     -21.258   1.537  23.830  1.00  0.74           H  
ATOM   2588 1HD  PRO A 170     -22.055   2.535  26.611  1.00  0.74           H  
ATOM   2589 2HD  PRO A 170     -23.084   2.347  25.118  1.00  0.74           H  
ATOM   2590  N   ASP A 171     -21.190  -0.605  28.308  1.00  0.59           N  
ATOM   2591  CA  ASP A 171     -20.889  -1.336  29.533  1.00  0.86           C  
ATOM   2592  C   ASP A 171     -21.858  -2.482  29.758  1.00  0.59           C  
ATOM   2593  O   ASP A 171     -21.466  -3.535  30.268  1.00  0.58           O  
ATOM   2594  CB  ASP A 171     -20.883  -0.398  30.729  1.00  1.29           C  
ATOM   2595  CG  ASP A 171     -19.638   0.463  30.736  1.00  1.29           C  
ATOM   2596  OD1 ASP A 171     -18.727   0.117  30.021  1.00  1.29           O  
ATOM   2597  OD2 ASP A 171     -19.592   1.435  31.452  1.00  1.29           O  
ATOM   2598  H   ASP A 171     -21.494   0.356  28.370  1.00  0.71           H  
ATOM   2599  HA  ASP A 171     -19.893  -1.759  29.440  1.00  1.03           H  
ATOM   2600 1HB  ASP A 171     -21.761   0.248  30.698  1.00  1.55           H  
ATOM   2601 2HB  ASP A 171     -20.925  -0.973  31.654  1.00  1.55           H  
ATOM   2602  N   GLY A 172     -23.117  -2.281  29.370  1.00  0.76           N  
ATOM   2603  CA  GLY A 172     -24.117  -3.321  29.472  1.00  0.84           C  
ATOM   2604  C   GLY A 172     -23.769  -4.407  28.476  1.00  0.95           C  
ATOM   2605  O   GLY A 172     -23.834  -5.593  28.803  1.00  1.62           O  
ATOM   2606  H   GLY A 172     -23.388  -1.402  28.951  1.00  0.91           H  
ATOM   2607 1HA  GLY A 172     -24.137  -3.725  30.484  1.00  1.01           H  
ATOM   2608 2HA  GLY A 172     -25.103  -2.911  29.255  1.00  1.01           H  
ATOM   2609  N   ALA A 173     -23.356  -3.987  27.275  1.00  0.78           N  
ATOM   2610  CA  ALA A 173     -22.945  -4.915  26.224  1.00  0.93           C  
ATOM   2611  C   ALA A 173     -21.740  -5.755  26.664  1.00  0.84           C  
ATOM   2612  O   ALA A 173     -21.670  -6.948  26.353  1.00  1.26           O  
ATOM   2613  CB  ALA A 173     -22.621  -4.156  24.945  1.00  1.40           C  
ATOM   2614  H   ALA A 173     -23.351  -2.988  27.090  1.00  0.94           H  
ATOM   2615  HA  ALA A 173     -23.775  -5.594  26.030  1.00  1.12           H  
ATOM   2616 1HB  ALA A 173     -22.347  -4.863  24.162  1.00  1.67           H  
ATOM   2617 2HB  ALA A 173     -23.496  -3.588  24.630  1.00  1.67           H  
ATOM   2618 3HB  ALA A 173     -21.793  -3.475  25.121  1.00  1.67           H  
ATOM   2619  N   PHE A 174     -20.808  -5.142  27.403  1.00  0.54           N  
ATOM   2620  CA  PHE A 174     -19.647  -5.873  27.888  1.00  0.47           C  
ATOM   2621  C   PHE A 174     -20.075  -6.907  28.907  1.00  0.55           C  
ATOM   2622  O   PHE A 174     -19.633  -8.057  28.844  1.00  0.58           O  
ATOM   2623  CB  PHE A 174     -18.656  -4.924  28.568  1.00  0.70           C  
ATOM   2624  CG  PHE A 174     -17.998  -3.977  27.619  1.00  0.70           C  
ATOM   2625  CD1 PHE A 174     -17.674  -2.686  28.010  1.00  0.70           C  
ATOM   2626  CD2 PHE A 174     -17.725  -4.369  26.325  1.00  0.70           C  
ATOM   2627  CE1 PHE A 174     -17.101  -1.801  27.118  1.00  0.70           C  
ATOM   2628  CE2 PHE A 174     -17.150  -3.491  25.438  1.00  0.70           C  
ATOM   2629  CZ  PHE A 174     -16.843  -2.203  25.828  1.00  0.70           C  
ATOM   2630  H   PHE A 174     -20.893  -4.155  27.605  1.00  0.65           H  
ATOM   2631  HA  PHE A 174     -19.165  -6.376  27.049  1.00  0.56           H  
ATOM   2632 1HB  PHE A 174     -19.172  -4.340  29.328  1.00  0.85           H  
ATOM   2633 2HB  PHE A 174     -17.880  -5.502  29.066  1.00  0.85           H  
ATOM   2634  HD1 PHE A 174     -17.887  -2.368  29.030  1.00  0.85           H  
ATOM   2635  HD2 PHE A 174     -17.976  -5.382  26.008  1.00  0.85           H  
ATOM   2636  HE1 PHE A 174     -16.858  -0.788  27.436  1.00  0.85           H  
ATOM   2637  HE2 PHE A 174     -16.940  -3.817  24.423  1.00  0.85           H  
ATOM   2638  HZ  PHE A 174     -16.391  -1.512  25.120  1.00  0.85           H  
ATOM   2639  N   SER A 175     -20.983  -6.515  29.811  1.00  0.87           N  
ATOM   2640  CA  SER A 175     -21.461  -7.445  30.819  1.00  1.68           C  
ATOM   2641  C   SER A 175     -22.295  -8.548  30.193  1.00  1.65           C  
ATOM   2642  O   SER A 175     -22.313  -9.661  30.711  1.00  1.85           O  
ATOM   2643  CB  SER A 175     -22.286  -6.733  31.869  1.00  2.52           C  
ATOM   2644  OG  SER A 175     -23.519  -6.324  31.347  1.00  2.52           O  
ATOM   2645  H   SER A 175     -21.311  -5.555  29.824  1.00  1.04           H  
ATOM   2646  HA  SER A 175     -20.601  -7.902  31.305  1.00  2.02           H  
ATOM   2647 1HB  SER A 175     -22.447  -7.392  32.722  1.00  3.02           H  
ATOM   2648 2HB  SER A 175     -21.737  -5.864  32.225  1.00  3.02           H  
ATOM   2649  HG  SER A 175     -23.324  -5.891  30.513  1.00  3.02           H  
ATOM   2650  N   TYR A 176     -22.964  -8.255  29.067  1.00  2.05           N  
ATOM   2651  CA  TYR A 176     -23.716  -9.276  28.349  1.00  3.10           C  
ATOM   2652  C   TYR A 176     -22.847 -10.406  27.907  1.00  2.20           C  
ATOM   2653  O   TYR A 176     -23.164 -11.562  28.170  1.00  2.17           O  
ATOM   2654  CB  TYR A 176     -24.431  -8.730  27.117  1.00  4.65           C  
ATOM   2655  CG  TYR A 176     -24.900  -9.878  26.239  1.00  4.65           C  
ATOM   2656  CD1 TYR A 176     -25.993 -10.653  26.598  1.00  4.65           C  
ATOM   2657  CD2 TYR A 176     -24.197 -10.171  25.074  1.00  4.65           C  
ATOM   2658  CE1 TYR A 176     -26.374 -11.716  25.797  1.00  4.65           C  
ATOM   2659  CE2 TYR A 176     -24.575 -11.231  24.275  1.00  4.65           C  
ATOM   2660  CZ  TYR A 176     -25.660 -12.003  24.632  1.00  4.65           C  
ATOM   2661  OH  TYR A 176     -26.043 -13.061  23.837  1.00  4.65           O  
ATOM   2662  H   TYR A 176     -22.958  -7.312  28.707  1.00  2.46           H  
ATOM   2663  HA  TYR A 176     -24.466  -9.687  29.025  1.00  3.72           H  
ATOM   2664 1HB  TYR A 176     -25.298  -8.138  27.413  1.00  5.58           H  
ATOM   2665 2HB  TYR A 176     -23.769  -8.095  26.536  1.00  5.58           H  
ATOM   2666  HD1 TYR A 176     -26.544 -10.432  27.512  1.00  5.58           H  
ATOM   2667  HD2 TYR A 176     -23.335  -9.565  24.795  1.00  5.58           H  
ATOM   2668  HE1 TYR A 176     -27.229 -12.329  26.080  1.00  5.58           H  
ATOM   2669  HE2 TYR A 176     -24.019 -11.459  23.365  1.00  5.58           H  
ATOM   2670  HH  TYR A 176     -25.422 -13.164  23.104  1.00  5.58           H  
ATOM   2671  N   MET A 177     -21.761 -10.088  27.214  1.00  2.29           N  
ATOM   2672  CA  MET A 177     -20.875 -11.136  26.749  1.00  2.50           C  
ATOM   2673  C   MET A 177     -20.315 -11.945  27.903  1.00  1.63           C  
ATOM   2674  O   MET A 177     -20.181 -13.165  27.812  1.00  2.18           O  
ATOM   2675  CB  MET A 177     -19.759 -10.548  25.920  1.00  3.75           C  
ATOM   2676  CG  MET A 177     -20.165 -10.027  24.564  1.00  3.75           C  
ATOM   2677  SD  MET A 177     -18.789  -9.205  23.756  1.00  3.75           S  
ATOM   2678  CE  MET A 177     -17.591 -10.541  23.654  1.00  3.75           C  
ATOM   2679  H   MET A 177     -21.559  -9.114  27.005  1.00  2.75           H  
ATOM   2680  HA  MET A 177     -21.450 -11.816  26.120  1.00  3.00           H  
ATOM   2681 1HB  MET A 177     -19.288  -9.731  26.465  1.00  4.50           H  
ATOM   2682 2HB  MET A 177     -19.002 -11.311  25.747  1.00  4.50           H  
ATOM   2683 1HG  MET A 177     -20.506 -10.849  23.939  1.00  4.50           H  
ATOM   2684 2HG  MET A 177     -20.982  -9.313  24.673  1.00  4.50           H  
ATOM   2685 1HE  MET A 177     -16.685 -10.181  23.167  1.00  4.50           H  
ATOM   2686 2HE  MET A 177     -17.348 -10.885  24.660  1.00  4.50           H  
ATOM   2687 3HE  MET A 177     -18.000 -11.370  23.086  1.00  4.50           H  
ATOM   2688  N   ILE A 178     -20.002 -11.269  29.002  1.00  0.99           N  
ATOM   2689  CA  ILE A 178     -19.470 -11.926  30.184  1.00  1.09           C  
ATOM   2690  C   ILE A 178     -20.465 -12.906  30.783  1.00  1.47           C  
ATOM   2691  O   ILE A 178     -20.108 -14.037  31.117  1.00  2.13           O  
ATOM   2692  CB  ILE A 178     -19.081 -10.868  31.208  1.00  1.64           C  
ATOM   2693  CG1 ILE A 178     -17.912 -10.079  30.645  1.00  1.64           C  
ATOM   2694  CG2 ILE A 178     -18.712 -11.516  32.531  1.00  1.64           C  
ATOM   2695  CD1 ILE A 178     -17.636  -8.819  31.386  1.00  1.64           C  
ATOM   2696  H   ILE A 178     -20.107 -10.258  29.017  1.00  1.19           H  
ATOM   2697  HA  ILE A 178     -18.582 -12.485  29.905  1.00  1.31           H  
ATOM   2698  HB  ILE A 178     -19.907 -10.177  31.358  1.00  1.96           H  
ATOM   2699 1HG1 ILE A 178     -17.019 -10.702  30.672  1.00  1.96           H  
ATOM   2700 2HG1 ILE A 178     -18.121  -9.829  29.606  1.00  1.96           H  
ATOM   2701 1HG2 ILE A 178     -18.428 -10.745  33.247  1.00  1.96           H  
ATOM   2702 2HG2 ILE A 178     -19.567 -12.069  32.915  1.00  1.96           H  
ATOM   2703 3HG2 ILE A 178     -17.876 -12.199  32.381  1.00  1.96           H  
ATOM   2704 1HD1 ILE A 178     -16.794  -8.309  30.921  1.00  1.96           H  
ATOM   2705 2HD1 ILE A 178     -18.513  -8.175  31.346  1.00  1.96           H  
ATOM   2706 3HD1 ILE A 178     -17.399  -9.047  32.424  1.00  1.96           H  
ATOM   2707  N   ARG A 179     -21.717 -12.472  30.905  1.00  1.57           N  
ATOM   2708  CA  ARG A 179     -22.772 -13.304  31.464  1.00  2.55           C  
ATOM   2709  C   ARG A 179     -23.243 -14.384  30.491  1.00  2.28           C  
ATOM   2710  O   ARG A 179     -23.677 -15.456  30.914  1.00  3.39           O  
ATOM   2711  CB  ARG A 179     -23.971 -12.437  31.840  1.00  3.82           C  
ATOM   2712  CG  ARG A 179     -23.765 -11.484  33.011  1.00  3.82           C  
ATOM   2713  CD  ARG A 179     -24.947 -10.594  33.208  1.00  3.82           C  
ATOM   2714  NE  ARG A 179     -25.093  -9.646  32.111  1.00  3.82           N  
ATOM   2715  CZ  ARG A 179     -26.148  -8.826  31.909  1.00  3.82           C  
ATOM   2716  NH1 ARG A 179     -27.170  -8.834  32.744  1.00  3.82           N  
ATOM   2717  NH2 ARG A 179     -26.137  -8.020  30.859  1.00  3.82           N  
ATOM   2718  H   ARG A 179     -21.945 -11.529  30.624  1.00  1.88           H  
ATOM   2719  HA  ARG A 179     -22.388 -13.788  32.362  1.00  3.06           H  
ATOM   2720 1HB  ARG A 179     -24.261 -11.834  30.980  1.00  4.59           H  
ATOM   2721 2HB  ARG A 179     -24.816 -13.079  32.087  1.00  4.59           H  
ATOM   2722 1HG  ARG A 179     -23.616 -12.060  33.924  1.00  4.59           H  
ATOM   2723 2HG  ARG A 179     -22.889 -10.861  32.829  1.00  4.59           H  
ATOM   2724 1HD  ARG A 179     -25.853 -11.195  33.262  1.00  4.59           H  
ATOM   2725 2HD  ARG A 179     -24.829 -10.030  34.133  1.00  4.59           H  
ATOM   2726  HE  ARG A 179     -24.337  -9.601  31.441  1.00  4.59           H  
ATOM   2727 1HH1 ARG A 179     -27.163  -9.455  33.540  1.00  4.59           H  
ATOM   2728 2HH1 ARG A 179     -27.962  -8.216  32.603  1.00  4.59           H  
ATOM   2729 1HH2 ARG A 179     -25.345  -8.023  30.233  1.00  4.59           H  
ATOM   2730 2HH2 ARG A 179     -26.912  -7.399  30.658  1.00  4.59           H  
ATOM   2731  N   ASN A 180     -23.134 -14.113  29.194  1.00  1.72           N  
ATOM   2732  CA  ASN A 180     -23.554 -15.060  28.175  1.00  1.90           C  
ATOM   2733  C   ASN A 180     -22.534 -16.155  27.961  1.00  2.22           C  
ATOM   2734  O   ASN A 180     -22.892 -17.305  27.703  1.00  2.85           O  
ATOM   2735  CB  ASN A 180     -23.819 -14.359  26.864  1.00  2.85           C  
ATOM   2736  CG  ASN A 180     -24.448 -15.282  25.862  1.00  2.85           C  
ATOM   2737  OD1 ASN A 180     -25.535 -15.819  26.107  1.00  2.85           O  
ATOM   2738  ND2 ASN A 180     -23.793 -15.488  24.749  1.00  2.85           N  
ATOM   2739  H   ASN A 180     -22.784 -13.216  28.895  1.00  2.06           H  
ATOM   2740  HA  ASN A 180     -24.476 -15.537  28.509  1.00  2.28           H  
ATOM   2741 1HB  ASN A 180     -24.482 -13.511  27.032  1.00  3.42           H  
ATOM   2742 2HB  ASN A 180     -22.886 -13.972  26.454  1.00  3.42           H  
ATOM   2743 1HD2 ASN A 180     -24.172 -16.096  24.051  1.00  3.42           H  
ATOM   2744 2HD2 ASN A 180     -22.912 -15.038  24.587  1.00  3.42           H  
ATOM   2745  N   GLY A 181     -21.261 -15.800  28.054  1.00  2.40           N  
ATOM   2746  CA  GLY A 181     -20.203 -16.759  27.822  1.00  3.52           C  
ATOM   2747  C   GLY A 181     -19.575 -16.512  26.462  1.00  3.26           C  
ATOM   2748  O   GLY A 181     -18.970 -17.410  25.879  1.00  5.86           O  
ATOM   2749  H   GLY A 181     -21.012 -14.845  28.265  1.00  2.88           H  
ATOM   2750 1HA  GLY A 181     -19.447 -16.667  28.602  1.00  4.22           H  
ATOM   2751 2HA  GLY A 181     -20.602 -17.771  27.871  1.00  4.22           H  
ATOM   2752  N   GLY A 182     -19.744 -15.299  25.940  1.00  1.65           N  
ATOM   2753  CA  GLY A 182     -19.146 -14.960  24.670  1.00  1.74           C  
ATOM   2754  C   GLY A 182     -20.098 -14.435  23.605  1.00  1.59           C  
ATOM   2755  O   GLY A 182     -21.313 -14.354  23.794  1.00  2.86           O  
ATOM   2756  H   GLY A 182     -20.241 -14.585  26.451  1.00  1.98           H  
ATOM   2757 1HA  GLY A 182     -18.394 -14.199  24.862  1.00  2.09           H  
ATOM   2758 2HA  GLY A 182     -18.617 -15.828  24.280  1.00  2.09           H  
ATOM   2759  N   LEU A 183     -19.500 -14.091  22.468  1.00  1.61           N  
ATOM   2760  CA  LEU A 183     -20.192 -13.511  21.320  1.00  2.21           C  
ATOM   2761  C   LEU A 183     -19.979 -14.343  20.047  1.00  1.48           C  
ATOM   2762  O   LEU A 183     -18.858 -14.757  19.749  1.00  2.19           O  
ATOM   2763  CB  LEU A 183     -19.677 -12.068  21.135  1.00  3.31           C  
ATOM   2764  CG  LEU A 183     -20.260 -11.212  20.014  1.00  3.31           C  
ATOM   2765  CD1 LEU A 183     -21.717 -10.970  20.301  1.00  3.31           C  
ATOM   2766  CD2 LEU A 183     -19.537  -9.879  19.973  1.00  3.31           C  
ATOM   2767  H   LEU A 183     -18.493 -14.204  22.433  1.00  1.93           H  
ATOM   2768  HA  LEU A 183     -21.260 -13.481  21.537  1.00  2.65           H  
ATOM   2769 1HB  LEU A 183     -19.868 -11.534  22.060  1.00  3.98           H  
ATOM   2770 2HB  LEU A 183     -18.599 -12.108  20.986  1.00  3.98           H  
ATOM   2771  HG  LEU A 183     -20.164 -11.728  19.060  1.00  3.98           H  
ATOM   2772 1HD1 LEU A 183     -22.155 -10.361  19.514  1.00  3.98           H  
ATOM   2773 2HD1 LEU A 183     -22.217 -11.927  20.344  1.00  3.98           H  
ATOM   2774 3HD1 LEU A 183     -21.821 -10.459  21.258  1.00  3.98           H  
ATOM   2775 1HD2 LEU A 183     -19.963  -9.266  19.180  1.00  3.98           H  
ATOM   2776 2HD2 LEU A 183     -19.655  -9.371  20.930  1.00  3.98           H  
ATOM   2777 3HD2 LEU A 183     -18.480 -10.037  19.781  1.00  3.98           H  
ATOM   2778  N   THR A 184     -21.063 -14.631  19.317  1.00  1.34           N  
ATOM   2779  CA  THR A 184     -20.951 -15.417  18.086  1.00  1.76           C  
ATOM   2780  C   THR A 184     -20.502 -14.521  16.935  1.00  1.07           C  
ATOM   2781  O   THR A 184     -20.486 -13.297  17.076  1.00  1.08           O  
ATOM   2782  CB  THR A 184     -22.289 -16.096  17.721  1.00  2.64           C  
ATOM   2783  OG1 THR A 184     -23.276 -15.093  17.446  1.00  2.64           O  
ATOM   2784  CG2 THR A 184     -22.772 -16.978  18.863  1.00  2.64           C  
ATOM   2785  H   THR A 184     -21.979 -14.290  19.601  1.00  1.61           H  
ATOM   2786  HA  THR A 184     -20.198 -16.192  18.229  1.00  2.11           H  
ATOM   2787  HB  THR A 184     -22.151 -16.709  16.831  1.00  3.17           H  
ATOM   2788  HG1 THR A 184     -23.430 -14.565  18.239  1.00  3.17           H  
ATOM   2789 1HG2 THR A 184     -23.715 -17.449  18.584  1.00  3.17           H  
ATOM   2790 2HG2 THR A 184     -22.029 -17.748  19.068  1.00  3.17           H  
ATOM   2791 3HG2 THR A 184     -22.920 -16.369  19.754  1.00  3.17           H  
ATOM   2792  N   THR A 185     -20.122 -15.134  15.810  1.00  1.26           N  
ATOM   2793  CA  THR A 185     -19.614 -14.365  14.681  1.00  1.17           C  
ATOM   2794  C   THR A 185     -20.711 -13.816  13.799  1.00  1.07           C  
ATOM   2795  O   THR A 185     -21.802 -14.384  13.711  1.00  1.21           O  
ATOM   2796  CB  THR A 185     -18.704 -15.209  13.779  1.00  1.75           C  
ATOM   2797  OG1 THR A 185     -19.478 -16.260  13.182  1.00  1.75           O  
ATOM   2798  CG2 THR A 185     -17.567 -15.809  14.585  1.00  1.75           C  
ATOM   2799  H   THR A 185     -20.171 -16.142  15.749  1.00  1.51           H  
ATOM   2800  HA  THR A 185     -19.041 -13.534  15.067  1.00  1.40           H  
ATOM   2801  HB  THR A 185     -18.297 -14.577  12.990  1.00  2.11           H  
ATOM   2802  HG1 THR A 185     -19.236 -16.354  12.253  1.00  2.11           H  
ATOM   2803 1HG2 THR A 185     -16.929 -16.403  13.930  1.00  2.11           H  
ATOM   2804 2HG2 THR A 185     -16.983 -15.008  15.034  1.00  2.11           H  
ATOM   2805 3HG2 THR A 185     -17.973 -16.445  15.370  1.00  2.11           H  
ATOM   2806  N   GLU A 186     -20.383 -12.736  13.098  1.00  1.54           N  
ATOM   2807  CA  GLU A 186     -21.302 -12.085  12.178  1.00  2.34           C  
ATOM   2808  C   GLU A 186     -21.682 -13.000  11.021  1.00  2.48           C  
ATOM   2809  O   GLU A 186     -22.755 -12.862  10.439  1.00  3.34           O  
ATOM   2810  CB  GLU A 186     -20.737 -10.777  11.650  1.00  3.51           C  
ATOM   2811  CG  GLU A 186     -21.800 -10.003  10.902  1.00  3.51           C  
ATOM   2812  CD  GLU A 186     -21.442  -8.617  10.497  1.00  3.51           C  
ATOM   2813  OE1 GLU A 186     -20.288  -8.272  10.559  1.00  3.51           O  
ATOM   2814  OE2 GLU A 186     -22.340  -7.891  10.134  1.00  3.51           O  
ATOM   2815  H   GLU A 186     -19.455 -12.351  13.218  1.00  1.85           H  
ATOM   2816  HA  GLU A 186     -22.216 -11.851  12.723  1.00  2.81           H  
ATOM   2817 1HB  GLU A 186     -20.372 -10.165  12.475  1.00  4.21           H  
ATOM   2818 2HB  GLU A 186     -19.903 -10.970  10.975  1.00  4.21           H  
ATOM   2819 1HG  GLU A 186     -22.053 -10.565  10.004  1.00  4.21           H  
ATOM   2820 2HG  GLU A 186     -22.685  -9.961  11.534  1.00  4.21           H  
ATOM   2821  N   SER A 187     -20.796 -13.939  10.684  1.00  2.80           N  
ATOM   2822  CA  SER A 187     -21.047 -14.909   9.626  1.00  3.76           C  
ATOM   2823  C   SER A 187     -22.221 -15.843   9.964  1.00  3.36           C  
ATOM   2824  O   SER A 187     -22.796 -16.466   9.070  1.00  4.29           O  
ATOM   2825  CB  SER A 187     -19.796 -15.736   9.379  1.00  5.64           C  
ATOM   2826  OG  SER A 187     -19.530 -16.601  10.453  1.00  5.64           O  
ATOM   2827  H   SER A 187     -19.921 -13.990  11.182  1.00  3.36           H  
ATOM   2828  HA  SER A 187     -21.296 -14.365   8.714  1.00  4.51           H  
ATOM   2829 1HB  SER A 187     -19.917 -16.315   8.464  1.00  6.77           H  
ATOM   2830 2HB  SER A 187     -18.950 -15.067   9.232  1.00  6.77           H  
ATOM   2831  HG  SER A 187     -20.222 -17.266  10.424  1.00  6.77           H  
ATOM   2832  N   ASN A 188     -22.579 -15.932  11.248  1.00  2.68           N  
ATOM   2833  CA  ASN A 188     -23.701 -16.742  11.691  1.00  3.18           C  
ATOM   2834  C   ASN A 188     -24.848 -15.864  12.167  1.00  2.58           C  
ATOM   2835  O   ASN A 188     -25.997 -16.308  12.208  1.00  3.66           O  
ATOM   2836  CB  ASN A 188     -23.260 -17.693  12.784  1.00  4.77           C  
ATOM   2837  CG  ASN A 188     -22.327 -18.740  12.265  1.00  4.77           C  
ATOM   2838  OD1 ASN A 188     -22.774 -19.742  11.693  1.00  4.77           O  
ATOM   2839  ND2 ASN A 188     -21.047 -18.528  12.423  1.00  4.77           N  
ATOM   2840  H   ASN A 188     -22.078 -15.415  11.956  1.00  3.22           H  
ATOM   2841  HA  ASN A 188     -24.067 -17.324  10.844  1.00  3.82           H  
ATOM   2842 1HB  ASN A 188     -22.759 -17.133  13.576  1.00  5.72           H  
ATOM   2843 2HB  ASN A 188     -24.132 -18.177  13.223  1.00  5.72           H  
ATOM   2844 1HD2 ASN A 188     -20.390 -19.195  12.079  1.00  5.72           H  
ATOM   2845 2HD2 ASN A 188     -20.716 -17.699  12.875  1.00  5.72           H  
ATOM   2846  N   TYR A 189     -24.550 -14.602  12.478  1.00  1.87           N  
ATOM   2847  CA  TYR A 189     -25.586 -13.679  12.920  1.00  2.13           C  
ATOM   2848  C   TYR A 189     -25.306 -12.260  12.364  1.00  1.58           C  
ATOM   2849  O   TYR A 189     -24.906 -11.365  13.110  1.00  1.63           O  
ATOM   2850  CB  TYR A 189     -25.626 -13.697  14.454  1.00  3.19           C  
ATOM   2851  CG  TYR A 189     -26.938 -13.282  15.077  1.00  3.19           C  
ATOM   2852  CD1 TYR A 189     -27.921 -12.671  14.318  1.00  3.19           C  
ATOM   2853  CD2 TYR A 189     -27.165 -13.557  16.420  1.00  3.19           C  
ATOM   2854  CE1 TYR A 189     -29.127 -12.335  14.904  1.00  3.19           C  
ATOM   2855  CE2 TYR A 189     -28.369 -13.218  17.002  1.00  3.19           C  
ATOM   2856  CZ  TYR A 189     -29.346 -12.610  16.249  1.00  3.19           C  
ATOM   2857  OH  TYR A 189     -30.546 -12.279  16.827  1.00  3.19           O  
ATOM   2858  H   TYR A 189     -23.589 -14.287  12.461  1.00  2.24           H  
ATOM   2859  HA  TYR A 189     -26.549 -14.014  12.535  1.00  2.56           H  
ATOM   2860 1HB  TYR A 189     -25.396 -14.705  14.802  1.00  3.83           H  
ATOM   2861 2HB  TYR A 189     -24.849 -13.043  14.841  1.00  3.83           H  
ATOM   2862  HD1 TYR A 189     -27.748 -12.463  13.261  1.00  3.83           H  
ATOM   2863  HD2 TYR A 189     -26.392 -14.045  17.013  1.00  3.83           H  
ATOM   2864  HE1 TYR A 189     -29.906 -11.855  14.312  1.00  3.83           H  
ATOM   2865  HE2 TYR A 189     -28.551 -13.435  18.053  1.00  3.83           H  
ATOM   2866  HH  TYR A 189     -30.830 -11.415  16.502  1.00  3.83           H  
ATOM   2867  N   PRO A 190     -25.477 -12.057  11.042  1.00  1.88           N  
ATOM   2868  CA  PRO A 190     -25.207 -10.846  10.251  1.00  2.94           C  
ATOM   2869  C   PRO A 190     -25.934  -9.603  10.739  1.00  1.66           C  
ATOM   2870  O   PRO A 190     -27.097  -9.683  11.134  1.00  1.23           O  
ATOM   2871  CB  PRO A 190     -25.739 -11.208   8.856  1.00  4.41           C  
ATOM   2872  CG  PRO A 190     -25.719 -12.690   8.815  1.00  4.41           C  
ATOM   2873  CD  PRO A 190     -26.127 -13.085  10.203  1.00  4.41           C  
ATOM   2874  HA  PRO A 190     -24.136 -10.675  10.202  1.00  3.53           H  
ATOM   2875 1HB  PRO A 190     -26.749 -10.794   8.721  1.00  5.29           H  
ATOM   2876 2HB  PRO A 190     -25.102 -10.755   8.084  1.00  5.29           H  
ATOM   2877 1HG  PRO A 190     -26.409 -13.063   8.044  1.00  5.29           H  
ATOM   2878 2HG  PRO A 190     -24.714 -13.050   8.550  1.00  5.29           H  
ATOM   2879 1HD  PRO A 190     -27.219 -13.033  10.320  1.00  5.29           H  
ATOM   2880 2HD  PRO A 190     -25.747 -14.087  10.402  1.00  5.29           H  
ATOM   2881  N   TYR A 191     -25.273  -8.439  10.658  1.00  1.88           N  
ATOM   2882  CA  TYR A 191     -25.940  -7.190  11.010  1.00  1.31           C  
ATOM   2883  C   TYR A 191     -26.986  -6.879   9.951  1.00  1.10           C  
ATOM   2884  O   TYR A 191     -26.693  -6.873   8.754  1.00  1.33           O  
ATOM   2885  CB  TYR A 191     -24.938  -6.044  11.163  1.00  1.97           C  
ATOM   2886  CG  TYR A 191     -25.563  -4.740  11.619  1.00  1.97           C  
ATOM   2887  CD1 TYR A 191     -25.986  -4.603  12.934  1.00  1.97           C  
ATOM   2888  CD2 TYR A 191     -25.706  -3.683  10.730  1.00  1.97           C  
ATOM   2889  CE1 TYR A 191     -26.552  -3.415  13.358  1.00  1.97           C  
ATOM   2890  CE2 TYR A 191     -26.270  -2.494  11.155  1.00  1.97           C  
ATOM   2891  CZ  TYR A 191     -26.693  -2.358  12.463  1.00  1.97           C  
ATOM   2892  OH  TYR A 191     -27.252  -1.174  12.887  1.00  1.97           O  
ATOM   2893  H   TYR A 191     -24.302  -8.410  10.349  1.00  2.26           H  
ATOM   2894  HA  TYR A 191     -26.464  -7.314  11.950  1.00  1.57           H  
ATOM   2895 1HB  TYR A 191     -24.170  -6.326  11.885  1.00  2.36           H  
ATOM   2896 2HB  TYR A 191     -24.438  -5.869  10.210  1.00  2.36           H  
ATOM   2897  HD1 TYR A 191     -25.872  -5.432  13.633  1.00  2.36           H  
ATOM   2898  HD2 TYR A 191     -25.372  -3.789   9.698  1.00  2.36           H  
ATOM   2899  HE1 TYR A 191     -26.884  -3.309  14.391  1.00  2.36           H  
ATOM   2900  HE2 TYR A 191     -26.381  -1.663  10.457  1.00  2.36           H  
ATOM   2901  HH  TYR A 191     -27.226  -0.529  12.172  1.00  2.36           H  
ATOM   2902  N   THR A 192     -28.206  -6.623  10.399  1.00  1.06           N  
ATOM   2903  CA  THR A 192     -29.327  -6.384   9.503  1.00  1.52           C  
ATOM   2904  C   THR A 192     -29.758  -4.936   9.432  1.00  1.63           C  
ATOM   2905  O   THR A 192     -30.399  -4.519   8.466  1.00  3.12           O  
ATOM   2906  CB  THR A 192     -30.543  -7.165   9.972  1.00  2.28           C  
ATOM   2907  OG1 THR A 192     -30.922  -6.667  11.265  1.00  2.28           O  
ATOM   2908  CG2 THR A 192     -30.239  -8.649  10.073  1.00  2.28           C  
ATOM   2909  H   THR A 192     -28.368  -6.637  11.397  1.00  1.27           H  
ATOM   2910  HA  THR A 192     -29.046  -6.709   8.501  1.00  1.82           H  
ATOM   2911  HB  THR A 192     -31.353  -7.015   9.270  1.00  2.74           H  
ATOM   2912  HG1 THR A 192     -30.152  -6.665  11.843  1.00  2.74           H  
ATOM   2913 1HG2 THR A 192     -31.127  -9.179  10.416  1.00  2.74           H  
ATOM   2914 2HG2 THR A 192     -29.945  -9.028   9.094  1.00  2.74           H  
ATOM   2915 3HG2 THR A 192     -29.427  -8.805  10.781  1.00  2.74           H  
ATOM   2916  N   GLY A 193     -29.428  -4.169  10.457  1.00  1.65           N  
ATOM   2917  CA  GLY A 193     -29.875  -2.792  10.509  1.00  2.95           C  
ATOM   2918  C   GLY A 193     -31.230  -2.659  11.199  1.00  2.29           C  
ATOM   2919  O   GLY A 193     -31.822  -1.584  11.182  1.00  3.83           O  
ATOM   2920  H   GLY A 193     -28.880  -4.543  11.217  1.00  1.98           H  
ATOM   2921 1HA  GLY A 193     -29.140  -2.190  11.040  1.00  3.54           H  
ATOM   2922 2HA  GLY A 193     -29.939  -2.393   9.498  1.00  3.54           H  
ATOM   2923  N   PHE A 194     -31.731  -3.737  11.806  1.00  1.37           N  
ATOM   2924  CA  PHE A 194     -32.988  -3.641  12.539  1.00  1.69           C  
ATOM   2925  C   PHE A 194     -33.054  -4.594  13.729  1.00  1.72           C  
ATOM   2926  O   PHE A 194     -32.280  -5.547  13.830  1.00  2.46           O  
ATOM   2927  CB  PHE A 194     -34.201  -3.852  11.623  1.00  2.54           C  
ATOM   2928  CG  PHE A 194     -34.314  -5.211  10.989  1.00  2.54           C  
ATOM   2929  CD1 PHE A 194     -34.965  -6.243  11.646  1.00  2.54           C  
ATOM   2930  CD2 PHE A 194     -33.812  -5.451   9.720  1.00  2.54           C  
ATOM   2931  CE1 PHE A 194     -35.096  -7.489  11.066  1.00  2.54           C  
ATOM   2932  CE2 PHE A 194     -33.951  -6.694   9.131  1.00  2.54           C  
ATOM   2933  CZ  PHE A 194     -34.589  -7.716   9.807  1.00  2.54           C  
ATOM   2934  H   PHE A 194     -31.251  -4.628  11.765  1.00  1.64           H  
ATOM   2935  HA  PHE A 194     -33.063  -2.627  12.933  1.00  2.03           H  
ATOM   2936 1HB  PHE A 194     -35.113  -3.671  12.190  1.00  3.04           H  
ATOM   2937 2HB  PHE A 194     -34.170  -3.113  10.824  1.00  3.04           H  
ATOM   2938  HD1 PHE A 194     -35.373  -6.059  12.635  1.00  3.04           H  
ATOM   2939  HD2 PHE A 194     -33.309  -4.645   9.183  1.00  3.04           H  
ATOM   2940  HE1 PHE A 194     -35.606  -8.289  11.600  1.00  3.04           H  
ATOM   2941  HE2 PHE A 194     -33.553  -6.870   8.132  1.00  3.04           H  
ATOM   2942  HZ  PHE A 194     -34.694  -8.695   9.343  1.00  3.04           H  
ATOM   2943  N   GLN A 195     -33.987  -4.297  14.630  1.00  2.50           N  
ATOM   2944  CA  GLN A 195     -34.234  -5.064  15.845  1.00  3.74           C  
ATOM   2945  C   GLN A 195     -34.934  -6.379  15.547  1.00  3.51           C  
ATOM   2946  O   GLN A 195     -35.973  -6.391  14.887  1.00  4.53           O  
ATOM   2947  CB  GLN A 195     -35.110  -4.258  16.808  1.00  5.61           C  
ATOM   2948  CG  GLN A 195     -35.397  -4.970  18.114  1.00  5.61           C  
ATOM   2949  CD  GLN A 195     -34.169  -5.022  18.982  1.00  5.61           C  
ATOM   2950  OE1 GLN A 195     -33.669  -3.971  19.387  1.00  5.61           O  
ATOM   2951  NE2 GLN A 195     -33.655  -6.209  19.254  1.00  5.61           N  
ATOM   2952  H   GLN A 195     -34.567  -3.488  14.459  1.00  3.00           H  
ATOM   2953  HA  GLN A 195     -33.278  -5.285  16.321  1.00  4.49           H  
ATOM   2954 1HB  GLN A 195     -34.624  -3.310  17.038  1.00  6.73           H  
ATOM   2955 2HB  GLN A 195     -36.063  -4.030  16.330  1.00  6.73           H  
ATOM   2956 1HG  GLN A 195     -36.176  -4.429  18.651  1.00  6.73           H  
ATOM   2957 2HG  GLN A 195     -35.722  -5.989  17.909  1.00  6.73           H  
ATOM   2958 1HE2 GLN A 195     -32.820  -6.261  19.810  1.00  6.73           H  
ATOM   2959 2HE2 GLN A 195     -34.070  -7.050  18.889  1.00  6.73           H  
ATOM   2960  N   TRP A 196     -34.414  -7.478  16.071  1.00  3.62           N  
ATOM   2961  CA  TRP A 196     -35.049  -8.757  15.813  1.00  4.31           C  
ATOM   2962  C   TRP A 196     -34.936  -9.649  17.057  1.00  5.80           C  
ATOM   2963  O   TRP A 196     -34.447  -9.209  18.100  1.00 11.30           O  
ATOM   2964  CB  TRP A 196     -34.390  -9.373  14.562  1.00  6.46           C  
ATOM   2965  CG  TRP A 196     -35.133 -10.509  13.932  1.00  6.46           C  
ATOM   2966  CD1 TRP A 196     -34.676 -11.774  13.718  1.00  6.46           C  
ATOM   2967  CD2 TRP A 196     -36.500 -10.490  13.460  1.00  6.46           C  
ATOM   2968  NE1 TRP A 196     -35.655 -12.537  13.132  1.00  6.46           N  
ATOM   2969  CE2 TRP A 196     -36.779 -11.767  12.969  1.00  6.46           C  
ATOM   2970  CE3 TRP A 196     -37.494  -9.506  13.419  1.00  6.46           C  
ATOM   2971  CZ2 TRP A 196     -38.016 -12.093  12.438  1.00  6.46           C  
ATOM   2972  CZ3 TRP A 196     -38.734  -9.832  12.886  1.00  6.46           C  
ATOM   2973  CH2 TRP A 196     -38.988 -11.093  12.409  1.00  6.46           C  
ATOM   2974  H   TRP A 196     -33.556  -7.442  16.610  1.00  4.34           H  
ATOM   2975  HA  TRP A 196     -36.106  -8.589  15.605  1.00  5.17           H  
ATOM   2976 1HB  TRP A 196     -34.263  -8.596  13.808  1.00  7.76           H  
ATOM   2977 2HB  TRP A 196     -33.393  -9.729  14.825  1.00  7.76           H  
ATOM   2978  HD1 TRP A 196     -33.677 -12.126  13.971  1.00  7.76           H  
ATOM   2979  HE1 TRP A 196     -35.567 -13.509  12.869  1.00  7.76           H  
ATOM   2980  HE3 TRP A 196     -37.297  -8.503  13.798  1.00  7.76           H  
ATOM   2981  HZ2 TRP A 196     -38.239 -13.090  12.055  1.00  7.76           H  
ATOM   2982  HZ3 TRP A 196     -39.503  -9.059  12.859  1.00  7.76           H  
ATOM   2983  HH2 TRP A 196     -39.973 -11.315  11.998  1.00  7.76           H  
ATOM   2984  N   PHE A 197     -35.438 -10.874  16.966  1.00  5.02           N  
ATOM   2985  CA  PHE A 197     -35.461 -11.792  18.086  1.00  6.30           C  
ATOM   2986  C   PHE A 197     -34.082 -12.346  18.409  1.00  5.29           C  
ATOM   2987  O   PHE A 197     -33.268 -12.591  17.517  1.00  5.64           O  
ATOM   2988  CB  PHE A 197     -36.399 -12.941  17.745  1.00  9.45           C  
ATOM   2989  CG  PHE A 197     -37.824 -12.497  17.634  1.00  9.45           C  
ATOM   2990  CD1 PHE A 197     -38.370 -12.238  16.388  1.00  9.45           C  
ATOM   2991  CD2 PHE A 197     -38.616 -12.324  18.758  1.00  9.45           C  
ATOM   2992  CE1 PHE A 197     -39.678 -11.816  16.261  1.00  9.45           C  
ATOM   2993  CE2 PHE A 197     -39.926 -11.902  18.635  1.00  9.45           C  
ATOM   2994  CZ  PHE A 197     -40.457 -11.648  17.385  1.00  9.45           C  
ATOM   2995  H   PHE A 197     -35.844 -11.186  16.102  1.00  6.02           H  
ATOM   2996  HA  PHE A 197     -35.838 -11.262  18.962  1.00  7.56           H  
ATOM   2997 1HB  PHE A 197     -36.104 -13.391  16.798  1.00 11.34           H  
ATOM   2998 2HB  PHE A 197     -36.337 -13.711  18.513  1.00 11.34           H  
ATOM   2999  HD1 PHE A 197     -37.752 -12.372  15.504  1.00 11.34           H  
ATOM   3000  HD2 PHE A 197     -38.195 -12.522  19.744  1.00 11.34           H  
ATOM   3001  HE1 PHE A 197     -40.092 -11.616  15.273  1.00 11.34           H  
ATOM   3002  HE2 PHE A 197     -40.542 -11.769  19.525  1.00 11.34           H  
ATOM   3003  HZ  PHE A 197     -41.489 -11.315  17.288  1.00 11.34           H  
ATOM   3004  N   CYS A 198     -33.834 -12.563  19.696  1.00  5.01           N  
ATOM   3005  CA  CYS A 198     -32.566 -13.113  20.155  1.00  5.21           C  
ATOM   3006  C   CYS A 198     -32.430 -14.565  19.717  1.00  4.51           C  
ATOM   3007  O   CYS A 198     -32.813 -15.479  20.448  1.00  4.70           O  
ATOM   3008  CB  CYS A 198     -32.474 -13.041  21.680  1.00  7.81           C  
ATOM   3009  SG  CYS A 198     -30.921 -13.655  22.362  1.00  7.81           S  
ATOM   3010  H   CYS A 198     -34.545 -12.337  20.378  1.00  6.01           H  
ATOM   3011  HA  CYS A 198     -31.753 -12.533  19.720  1.00  6.25           H  
ATOM   3012 1HB  CYS A 198     -32.605 -12.012  22.009  1.00  9.38           H  
ATOM   3013 2HB  CYS A 198     -33.285 -13.624  22.117  1.00  9.38           H  
ATOM   3014  HG  CYS A 198     -30.143 -12.784  21.728  1.00  9.38           H  
ATOM   3015  N   ASN A 199     -31.851 -14.766  18.537  1.00  4.48           N  
ATOM   3016  CA  ASN A 199     -31.678 -16.097  17.951  1.00  4.26           C  
ATOM   3017  C   ASN A 199     -30.270 -16.667  18.132  1.00  4.22           C  
ATOM   3018  O   ASN A 199     -29.797 -17.440  17.296  1.00  5.09           O  
ATOM   3019  CB  ASN A 199     -32.019 -16.057  16.473  1.00  6.39           C  
ATOM   3020  CG  ASN A 199     -33.480 -15.818  16.203  1.00  6.39           C  
ATOM   3021  OD1 ASN A 199     -34.350 -16.581  16.643  1.00  6.39           O  
ATOM   3022  ND2 ASN A 199     -33.767 -14.768  15.478  1.00  6.39           N  
ATOM   3023  H   ASN A 199     -31.583 -13.947  18.001  1.00  5.38           H  
ATOM   3024  HA  ASN A 199     -32.367 -16.780  18.451  1.00  5.11           H  
ATOM   3025 1HB  ASN A 199     -31.443 -15.265  15.992  1.00  7.67           H  
ATOM   3026 2HB  ASN A 199     -31.727 -16.999  16.008  1.00  7.67           H  
ATOM   3027 1HD2 ASN A 199     -34.719 -14.553  15.262  1.00  7.67           H  
ATOM   3028 2HD2 ASN A 199     -33.033 -14.176  15.146  1.00  7.67           H  
ATOM   3029  N   THR A 200     -29.616 -16.313  19.237  1.00  4.89           N  
ATOM   3030  CA  THR A 200     -28.247 -16.739  19.503  1.00  6.72           C  
ATOM   3031  C   THR A 200     -28.126 -18.235  19.701  1.00  5.31           C  
ATOM   3032  O   THR A 200     -27.084 -18.823  19.412  1.00  6.24           O  
ATOM   3033  CB  THR A 200     -27.733 -16.068  20.772  1.00 10.08           C  
ATOM   3034  OG1 THR A 200     -28.525 -16.494  21.889  1.00 10.08           O  
ATOM   3035  CG2 THR A 200     -27.876 -14.579  20.624  1.00 10.08           C  
ATOM   3036  H   THR A 200     -30.068 -15.703  19.903  1.00  5.87           H  
ATOM   3037  HA  THR A 200     -27.621 -16.450  18.658  1.00  8.06           H  
ATOM   3038  HB  THR A 200     -26.687 -16.328  20.942  1.00 12.10           H  
ATOM   3039  HG1 THR A 200     -28.197 -16.077  22.691  1.00 12.10           H  
ATOM   3040 1HG2 THR A 200     -27.521 -14.086  21.530  1.00 12.10           H  
ATOM   3041 2HG2 THR A 200     -27.285 -14.250  19.771  1.00 12.10           H  
ATOM   3042 3HG2 THR A 200     -28.922 -14.328  20.459  1.00 12.10           H  
ATOM   3043  N   GLY A 201     -29.209 -18.861  20.157  1.00  5.20           N  
ATOM   3044  CA  GLY A 201     -29.230 -20.300  20.361  1.00  6.03           C  
ATOM   3045  C   GLY A 201     -29.407 -21.066  19.051  1.00  5.49           C  
ATOM   3046  O   GLY A 201     -29.305 -22.293  19.034  1.00  7.73           O  
ATOM   3047  H   GLY A 201     -30.033 -18.323  20.383  1.00  6.24           H  
ATOM   3048 1HA  GLY A 201     -28.301 -20.609  20.841  1.00  7.24           H  
ATOM   3049 2HA  GLY A 201     -30.040 -20.554  21.044  1.00  7.24           H  
ATOM   3050  N   LYS A 202     -29.659 -20.347  17.954  1.00  4.28           N  
ATOM   3051  CA  LYS A 202     -29.816 -20.956  16.648  1.00  4.76           C  
ATOM   3052  C   LYS A 202     -28.519 -20.814  15.863  1.00  4.33           C  
ATOM   3053  O   LYS A 202     -28.214 -21.635  14.997  1.00  7.17           O  
ATOM   3054  CB  LYS A 202     -30.975 -20.303  15.898  1.00  7.14           C  
ATOM   3055  CG  LYS A 202     -32.335 -20.545  16.535  1.00  7.14           C  
ATOM   3056  CD  LYS A 202     -33.445 -19.865  15.754  1.00  7.14           C  
ATOM   3057  CE  LYS A 202     -34.800 -20.098  16.407  1.00  7.14           C  
ATOM   3058  NZ  LYS A 202     -35.892 -19.386  15.691  1.00  7.14           N  
ATOM   3059  H   LYS A 202     -29.739 -19.343  18.001  1.00  5.14           H  
ATOM   3060  HA  LYS A 202     -30.024 -22.019  16.774  1.00  5.71           H  
ATOM   3061 1HB  LYS A 202     -30.816 -19.227  15.839  1.00  8.57           H  
ATOM   3062 2HB  LYS A 202     -31.010 -20.686  14.878  1.00  8.57           H  
ATOM   3063 1HG  LYS A 202     -32.533 -21.617  16.571  1.00  8.57           H  
ATOM   3064 2HG  LYS A 202     -32.333 -20.160  17.554  1.00  8.57           H  
ATOM   3065 1HD  LYS A 202     -33.254 -18.793  15.706  1.00  8.57           H  
ATOM   3066 2HD  LYS A 202     -33.469 -20.257  14.737  1.00  8.57           H  
ATOM   3067 1HE  LYS A 202     -35.016 -21.166  16.408  1.00  8.57           H  
ATOM   3068 2HE  LYS A 202     -34.766 -19.745  17.438  1.00  8.57           H  
ATOM   3069 1HZ  LYS A 202     -36.772 -19.564  16.154  1.00  8.57           H  
ATOM   3070 2HZ  LYS A 202     -35.702 -18.392  15.699  1.00  8.57           H  
ATOM   3071 3HZ  LYS A 202     -35.941 -19.713  14.737  1.00  8.57           H  
ATOM   3072  N   ALA A 203     -27.753 -19.768  16.183  1.00  5.16           N  
ATOM   3073  CA  ALA A 203     -26.448 -19.536  15.565  1.00  4.50           C  
ATOM   3074  C   ALA A 203     -25.444 -20.614  15.984  1.00  5.24           C  
ATOM   3075  O   ALA A 203     -25.514 -21.139  17.097  1.00  7.17           O  
ATOM   3076  CB  ALA A 203     -25.927 -18.153  15.940  1.00  6.75           C  
ATOM   3077  H   ALA A 203     -28.097 -19.100  16.864  1.00  6.19           H  
ATOM   3078  HA  ALA A 203     -26.569 -19.590  14.483  1.00  5.40           H  
ATOM   3079 1HB  ALA A 203     -24.966 -17.980  15.455  1.00  8.10           H  
ATOM   3080 2HB  ALA A 203     -26.640 -17.396  15.613  1.00  8.10           H  
ATOM   3081 3HB  ALA A 203     -25.804 -18.092  17.020  1.00  8.10           H  
ATOM   3082  N   SER A 204     -24.499 -20.928  15.099  1.00  5.39           N  
ATOM   3083  CA  SER A 204     -23.503 -21.949  15.406  1.00  7.08           C  
ATOM   3084  C   SER A 204     -22.093 -21.372  15.490  1.00  3.13           C  
ATOM   3085  O   SER A 204     -21.918 -20.154  15.517  1.00  2.46           O  
ATOM   3086  CB  SER A 204     -23.547 -23.046  14.357  1.00 10.62           C  
ATOM   3087  OG  SER A 204     -22.718 -24.120  14.717  1.00 10.62           O  
ATOM   3088  H   SER A 204     -24.478 -20.467  14.201  1.00  6.47           H  
ATOM   3089  HA  SER A 204     -23.747 -22.387  16.375  1.00  8.50           H  
ATOM   3090 1HB  SER A 204     -24.573 -23.396  14.245  1.00 12.74           H  
ATOM   3091 2HB  SER A 204     -23.232 -22.644  13.395  1.00 12.74           H  
ATOM   3092  HG  SER A 204     -22.878 -24.807  14.065  1.00 12.74           H  
ATOM   3093  N   GLN A 205     -21.108 -22.276  15.528  1.00  3.69           N  
ATOM   3094  CA  GLN A 205     -19.673 -21.987  15.656  1.00  3.60           C  
ATOM   3095  C   GLN A 205     -19.299 -21.588  17.084  1.00  3.68           C  
ATOM   3096  O   GLN A 205     -20.139 -21.558  17.982  1.00 13.59           O  
ATOM   3097  CB  GLN A 205     -19.211 -20.918  14.656  1.00  5.40           C  
ATOM   3098  CG  GLN A 205     -19.338 -21.357  13.210  1.00  5.40           C  
ATOM   3099  CD  GLN A 205     -18.446 -22.537  12.893  1.00  5.40           C  
ATOM   3100  OE1 GLN A 205     -17.249 -22.525  13.192  1.00  5.40           O  
ATOM   3101  NE2 GLN A 205     -19.022 -23.566  12.284  1.00  5.40           N  
ATOM   3102  H   GLN A 205     -21.385 -23.245  15.473  1.00  4.43           H  
ATOM   3103  HA  GLN A 205     -19.127 -22.901  15.424  1.00  4.32           H  
ATOM   3104 1HB  GLN A 205     -19.760 -19.990  14.789  1.00  6.48           H  
ATOM   3105 2HB  GLN A 205     -18.160 -20.691  14.826  1.00  6.48           H  
ATOM   3106 1HG  GLN A 205     -20.370 -21.639  13.006  1.00  6.48           H  
ATOM   3107 2HG  GLN A 205     -19.038 -20.533  12.566  1.00  6.48           H  
ATOM   3108 1HE2 GLN A 205     -18.482 -24.376  12.050  1.00  6.48           H  
ATOM   3109 2HE2 GLN A 205     -19.996 -23.533  12.060  1.00  6.48           H  
ATOM   3110  N   VAL A 206     -18.019 -21.327  17.296  1.00 10.48           N  
ATOM   3111  CA  VAL A 206     -17.507 -21.007  18.621  1.00 15.73           C  
ATOM   3112  C   VAL A 206     -17.706 -19.552  19.012  1.00 10.59           C  
ATOM   3113  O   VAL A 206     -17.394 -18.649  18.242  1.00 37.13           O  
ATOM   3114  CB  VAL A 206     -16.007 -21.359  18.690  1.00 23.59           C  
ATOM   3115  CG1 VAL A 206     -15.421 -20.946  20.032  1.00 23.59           C  
ATOM   3116  CG2 VAL A 206     -15.834 -22.854  18.472  1.00 23.59           C  
ATOM   3117  H   VAL A 206     -17.373 -21.362  16.521  1.00 12.58           H  
ATOM   3118  HA  VAL A 206     -18.035 -21.630  19.344  1.00 18.88           H  
ATOM   3119  HB  VAL A 206     -15.473 -20.810  17.914  1.00 28.31           H  
ATOM   3120 1HG1 VAL A 206     -14.360 -21.195  20.057  1.00 28.31           H  
ATOM   3121 2HG1 VAL A 206     -15.542 -19.872  20.167  1.00 28.31           H  
ATOM   3122 3HG1 VAL A 206     -15.937 -21.474  20.833  1.00 28.31           H  
ATOM   3123 1HG2 VAL A 206     -14.774 -23.106  18.507  1.00 28.31           H  
ATOM   3124 2HG2 VAL A 206     -16.363 -23.399  19.254  1.00 28.31           H  
ATOM   3125 3HG2 VAL A 206     -16.240 -23.129  17.499  1.00 28.31           H  
ATOM   3126  N   ALA A 207     -18.231 -19.330  20.211  1.00  4.70           N  
ATOM   3127  CA  ALA A 207     -18.400 -17.977  20.723  1.00  1.94           C  
ATOM   3128  C   ALA A 207     -17.090 -17.491  21.341  1.00  1.67           C  
ATOM   3129  O   ALA A 207     -16.352 -18.270  21.947  1.00  2.84           O  
ATOM   3130  CB  ALA A 207     -19.524 -17.925  21.746  1.00  2.91           C  
ATOM   3131  H   ALA A 207     -18.495 -20.115  20.790  1.00  5.64           H  
ATOM   3132  HA  ALA A 207     -18.646 -17.322  19.888  1.00  2.33           H  
ATOM   3133 1HB  ALA A 207     -19.644 -16.904  22.102  1.00  3.49           H  
ATOM   3134 2HB  ALA A 207     -20.451 -18.260  21.282  1.00  3.49           H  
ATOM   3135 3HB  ALA A 207     -19.283 -18.576  22.585  1.00  3.49           H  
ATOM   3136  N   ALA A 208     -16.810 -16.202  21.200  1.00  0.96           N  
ATOM   3137  CA  ALA A 208     -15.587 -15.629  21.743  1.00  1.18           C  
ATOM   3138  C   ALA A 208     -15.816 -15.227  23.186  1.00  1.34           C  
ATOM   3139  O   ALA A 208     -16.610 -14.331  23.457  1.00  3.04           O  
ATOM   3140  CB  ALA A 208     -15.149 -14.440  20.913  1.00  1.77           C  
ATOM   3141  H   ALA A 208     -17.456 -15.608  20.700  1.00  1.15           H  
ATOM   3142  HA  ALA A 208     -14.808 -16.391  21.720  1.00  1.42           H  
ATOM   3143 1HB  ALA A 208     -14.227 -14.040  21.328  1.00  2.12           H  
ATOM   3144 2HB  ALA A 208     -14.978 -14.758  19.884  1.00  2.12           H  
ATOM   3145 3HB  ALA A 208     -15.922 -13.675  20.933  1.00  2.12           H  
ATOM   3146  N   LYS A 209     -15.138 -15.918  24.104  1.00  2.48           N  
ATOM   3147  CA  LYS A 209     -15.330 -15.736  25.543  1.00  3.16           C  
ATOM   3148  C   LYS A 209     -14.633 -14.523  26.145  1.00  2.29           C  
ATOM   3149  O   LYS A 209     -13.572 -14.093  25.695  1.00  5.87           O  
ATOM   3150  CB  LYS A 209     -14.857 -16.988  26.279  1.00  4.74           C  
ATOM   3151  CG  LYS A 209     -15.686 -18.230  25.998  1.00  4.74           C  
ATOM   3152  CD  LYS A 209     -15.176 -19.428  26.780  1.00  4.74           C  
ATOM   3153  CE  LYS A 209     -16.017 -20.664  26.497  1.00  4.74           C  
ATOM   3154  NZ  LYS A 209     -15.523 -21.853  27.244  1.00  4.74           N  
ATOM   3155  H   LYS A 209     -14.483 -16.621  23.792  1.00  2.98           H  
ATOM   3156  HA  LYS A 209     -16.399 -15.618  25.722  1.00  3.79           H  
ATOM   3157 1HB  LYS A 209     -13.825 -17.205  26.002  1.00  5.69           H  
ATOM   3158 2HB  LYS A 209     -14.876 -16.809  27.355  1.00  5.69           H  
ATOM   3159 1HG  LYS A 209     -16.718 -18.045  26.284  1.00  5.69           H  
ATOM   3160 2HG  LYS A 209     -15.656 -18.457  24.933  1.00  5.69           H  
ATOM   3161 1HD  LYS A 209     -14.141 -19.631  26.503  1.00  5.69           H  
ATOM   3162 2HD  LYS A 209     -15.214 -19.210  27.847  1.00  5.69           H  
ATOM   3163 1HE  LYS A 209     -17.048 -20.469  26.786  1.00  5.69           H  
ATOM   3164 2HE  LYS A 209     -15.987 -20.881  25.429  1.00  5.69           H  
ATOM   3165 1HZ  LYS A 209     -16.105 -22.651  27.031  1.00  5.69           H  
ATOM   3166 2HZ  LYS A 209     -14.570 -22.050  26.973  1.00  5.69           H  
ATOM   3167 3HZ  LYS A 209     -15.559 -21.667  28.236  1.00  5.69           H  
ATOM   3168  N   ILE A 210     -15.252 -14.011  27.198  1.00  3.26           N  
ATOM   3169  CA  ILE A 210     -14.812 -12.849  27.954  1.00  3.02           C  
ATOM   3170  C   ILE A 210     -15.163 -12.989  29.427  1.00  2.79           C  
ATOM   3171  O   ILE A 210     -16.206 -13.551  29.759  1.00  5.13           O  
ATOM   3172  CB  ILE A 210     -15.463 -11.592  27.417  1.00  4.53           C  
ATOM   3173  CG1 ILE A 210     -14.939 -10.363  28.131  1.00  4.53           C  
ATOM   3174  CG2 ILE A 210     -16.934 -11.698  27.578  1.00  4.53           C  
ATOM   3175  CD1 ILE A 210     -15.379  -9.096  27.484  1.00  4.53           C  
ATOM   3176  H   ILE A 210     -16.111 -14.455  27.490  1.00  3.91           H  
ATOM   3177  HA  ILE A 210     -13.739 -12.769  27.862  1.00  3.62           H  
ATOM   3178  HB  ILE A 210     -15.222 -11.479  26.361  1.00  5.44           H  
ATOM   3179 1HG1 ILE A 210     -15.294 -10.362  29.160  1.00  5.44           H  
ATOM   3180 2HG1 ILE A 210     -13.851 -10.386  28.138  1.00  5.44           H  
ATOM   3181 1HG2 ILE A 210     -17.395 -10.795  27.190  1.00  5.44           H  
ATOM   3182 2HG2 ILE A 210     -17.304 -12.567  27.035  1.00  5.44           H  
ATOM   3183 3HG2 ILE A 210     -17.161 -11.803  28.631  1.00  5.44           H  
ATOM   3184 1HD1 ILE A 210     -14.977  -8.260  28.053  1.00  5.44           H  
ATOM   3185 2HD1 ILE A 210     -15.013  -9.060  26.459  1.00  5.44           H  
ATOM   3186 3HD1 ILE A 210     -16.467  -9.044  27.486  1.00  5.44           H  
ATOM   3187  N   SER A 211     -14.303 -12.507  30.318  1.00  1.66           N  
ATOM   3188  CA  SER A 211     -14.615 -12.627  31.736  1.00  2.35           C  
ATOM   3189  C   SER A 211     -14.032 -11.494  32.554  1.00  5.43           C  
ATOM   3190  O   SER A 211     -12.949 -11.651  33.108  1.00 33.44           O  
ATOM   3191  CB  SER A 211     -14.103 -13.949  32.268  1.00  3.53           C  
ATOM   3192  OG  SER A 211     -14.449 -14.116  33.615  1.00  3.53           O  
ATOM   3193  H   SER A 211     -13.455 -12.030  30.028  1.00  1.99           H  
ATOM   3194  HA  SER A 211     -15.700 -12.603  31.850  1.00  2.82           H  
ATOM   3195 1HB  SER A 211     -14.522 -14.764  31.678  1.00  4.23           H  
ATOM   3196 2HB  SER A 211     -13.020 -13.989  32.159  1.00  4.23           H  
ATOM   3197  HG  SER A 211     -15.408 -14.083  33.648  1.00  4.23           H  
ATOM   3198  N   THR A 212     -14.758 -10.371  32.630  1.00  1.68           N  
ATOM   3199  CA  THR A 212     -14.368  -9.139  33.356  1.00  3.46           C  
ATOM   3200  C   THR A 212     -14.403  -7.955  32.400  1.00  1.46           C  
ATOM   3201  O   THR A 212     -14.265  -8.137  31.194  1.00  1.34           O  
ATOM   3202  CB  THR A 212     -12.945  -9.228  34.043  1.00  5.19           C  
ATOM   3203  OG1 THR A 212     -12.953 -10.236  35.064  1.00  5.19           O  
ATOM   3204  CG2 THR A 212     -12.483  -7.912  34.662  1.00  5.19           C  
ATOM   3205  H   THR A 212     -15.640 -10.363  32.145  1.00  2.02           H  
ATOM   3206  HA  THR A 212     -15.101  -8.954  34.142  1.00  4.15           H  
ATOM   3207  HB  THR A 212     -12.204  -9.499  33.292  1.00  6.23           H  
ATOM   3208  HG1 THR A 212     -12.788 -11.090  34.663  1.00  6.23           H  
ATOM   3209 1HG2 THR A 212     -11.498  -8.055  35.107  1.00  6.23           H  
ATOM   3210 2HG2 THR A 212     -12.412  -7.138  33.901  1.00  6.23           H  
ATOM   3211 3HG2 THR A 212     -13.180  -7.605  35.429  1.00  6.23           H  
ATOM   3212  N   TYR A 213     -14.632  -6.759  32.923  1.00  0.97           N  
ATOM   3213  CA  TYR A 213     -14.518  -5.550  32.117  1.00  0.69           C  
ATOM   3214  C   TYR A 213     -14.082  -4.445  33.082  1.00  0.42           C  
ATOM   3215  O   TYR A 213     -14.228  -4.606  34.300  1.00  0.61           O  
ATOM   3216  CB  TYR A 213     -15.819  -5.300  31.329  1.00  1.03           C  
ATOM   3217  CG  TYR A 213     -17.080  -4.927  32.080  1.00  1.03           C  
ATOM   3218  CD1 TYR A 213     -17.650  -3.680  31.886  1.00  1.03           C  
ATOM   3219  CD2 TYR A 213     -17.663  -5.817  32.967  1.00  1.03           C  
ATOM   3220  CE1 TYR A 213     -18.816  -3.344  32.546  1.00  1.03           C  
ATOM   3221  CE2 TYR A 213     -18.821  -5.479  33.634  1.00  1.03           C  
ATOM   3222  CZ  TYR A 213     -19.403  -4.250  33.421  1.00  1.03           C  
ATOM   3223  OH  TYR A 213     -20.562  -3.914  34.082  1.00  1.03           O  
ATOM   3224  H   TYR A 213     -14.818  -6.678  33.912  1.00  1.16           H  
ATOM   3225  HA  TYR A 213     -13.717  -5.683  31.391  1.00  0.83           H  
ATOM   3226 1HB  TYR A 213     -15.628  -4.507  30.605  1.00  1.24           H  
ATOM   3227 2HB  TYR A 213     -16.041  -6.195  30.750  1.00  1.24           H  
ATOM   3228  HD1 TYR A 213     -17.191  -2.972  31.196  1.00  1.24           H  
ATOM   3229  HD2 TYR A 213     -17.209  -6.790  33.137  1.00  1.24           H  
ATOM   3230  HE1 TYR A 213     -19.273  -2.370  32.379  1.00  1.24           H  
ATOM   3231  HE2 TYR A 213     -19.277  -6.187  34.327  1.00  1.24           H  
ATOM   3232  HH  TYR A 213     -20.870  -4.669  34.590  1.00  1.24           H  
ATOM   3233  N   GLU A 214     -13.517  -3.351  32.565  1.00  0.84           N  
ATOM   3234  CA  GLU A 214     -12.955  -2.365  33.467  1.00  0.83           C  
ATOM   3235  C   GLU A 214     -13.232  -0.909  33.148  1.00  0.41           C  
ATOM   3236  O   GLU A 214     -13.499  -0.510  32.011  1.00  0.47           O  
ATOM   3237  CB  GLU A 214     -11.433  -2.527  33.553  1.00  1.24           C  
ATOM   3238  CG  GLU A 214     -10.676  -2.212  32.275  1.00  1.24           C  
ATOM   3239  CD  GLU A 214      -9.191  -2.382  32.437  1.00  1.24           C  
ATOM   3240  OE1 GLU A 214      -8.770  -2.827  33.478  1.00  1.24           O  
ATOM   3241  OE2 GLU A 214      -8.472  -2.053  31.523  1.00  1.24           O  
ATOM   3242  H   GLU A 214     -13.440  -3.233  31.573  1.00  1.01           H  
ATOM   3243  HA  GLU A 214     -13.381  -2.561  34.444  1.00  1.00           H  
ATOM   3244 1HB  GLU A 214     -11.038  -1.879  34.334  1.00  1.49           H  
ATOM   3245 2HB  GLU A 214     -11.196  -3.554  33.832  1.00  1.49           H  
ATOM   3246 1HG  GLU A 214     -11.026  -2.874  31.483  1.00  1.49           H  
ATOM   3247 2HG  GLU A 214     -10.892  -1.186  31.980  1.00  1.49           H  
ATOM   3248  N   ASP A 215     -13.159  -0.127  34.223  1.00  0.46           N  
ATOM   3249  CA  ASP A 215     -13.445   1.302  34.247  1.00  0.73           C  
ATOM   3250  C   ASP A 215     -12.185   2.145  34.181  1.00  0.75           C  
ATOM   3251  O   ASP A 215     -11.375   2.120  35.107  1.00  1.17           O  
ATOM   3252  CB  ASP A 215     -14.227   1.639  35.526  1.00  1.09           C  
ATOM   3253  CG  ASP A 215     -14.692   3.085  35.630  1.00  1.09           C  
ATOM   3254  OD1 ASP A 215     -14.202   3.912  34.903  1.00  1.09           O  
ATOM   3255  OD2 ASP A 215     -15.560   3.338  36.432  1.00  1.09           O  
ATOM   3256  H   ASP A 215     -12.904  -0.580  35.094  1.00  0.55           H  
ATOM   3257  HA  ASP A 215     -14.062   1.544  33.381  1.00  0.88           H  
ATOM   3258 1HB  ASP A 215     -15.099   0.997  35.600  1.00  1.31           H  
ATOM   3259 2HB  ASP A 215     -13.599   1.423  36.391  1.00  1.31           H  
ATOM   3260  N   VAL A 216     -11.994   2.874  33.086  1.00  0.90           N  
ATOM   3261  CA  VAL A 216     -10.818   3.725  32.975  1.00  1.24           C  
ATOM   3262  C   VAL A 216     -11.137   5.101  33.577  1.00  1.24           C  
ATOM   3263  O   VAL A 216     -12.108   5.727  33.154  1.00  1.85           O  
ATOM   3264  CB  VAL A 216     -10.391   3.857  31.497  1.00  1.86           C  
ATOM   3265  CG1 VAL A 216      -9.198   4.797  31.354  1.00  1.86           C  
ATOM   3266  CG2 VAL A 216     -10.051   2.478  30.944  1.00  1.86           C  
ATOM   3267  H   VAL A 216     -12.677   2.881  32.333  1.00  1.08           H  
ATOM   3268  HA  VAL A 216     -10.008   3.261  33.515  1.00  1.49           H  
ATOM   3269  HB  VAL A 216     -11.216   4.279  30.933  1.00  2.23           H  
ATOM   3270 1HG1 VAL A 216      -8.928   4.884  30.301  1.00  2.23           H  
ATOM   3271 2HG1 VAL A 216      -9.461   5.781  31.743  1.00  2.23           H  
ATOM   3272 3HG1 VAL A 216      -8.351   4.399  31.911  1.00  2.23           H  
ATOM   3273 1HG2 VAL A 216      -9.769   2.565  29.895  1.00  2.23           H  
ATOM   3274 2HG2 VAL A 216      -9.220   2.054  31.509  1.00  2.23           H  
ATOM   3275 3HG2 VAL A 216     -10.920   1.826  31.033  1.00  2.23           H  
ATOM   3276  N   PRO A 217     -10.371   5.564  34.589  1.00  1.04           N  
ATOM   3277  CA  PRO A 217     -10.499   6.851  35.268  1.00  1.02           C  
ATOM   3278  C   PRO A 217     -10.844   7.928  34.264  1.00  0.75           C  
ATOM   3279  O   PRO A 217     -10.091   8.185  33.320  1.00  1.38           O  
ATOM   3280  CB  PRO A 217      -9.111   7.076  35.870  1.00  1.53           C  
ATOM   3281  CG  PRO A 217      -8.603   5.701  36.115  1.00  1.53           C  
ATOM   3282  CD  PRO A 217      -9.094   4.913  34.937  1.00  1.53           C  
ATOM   3283  HA  PRO A 217     -11.271   6.779  36.049  1.00  1.22           H  
ATOM   3284 1HB  PRO A 217      -8.486   7.649  35.171  1.00  1.84           H  
ATOM   3285 2HB  PRO A 217      -9.193   7.671  36.791  1.00  1.84           H  
ATOM   3286 1HG  PRO A 217      -7.507   5.711  36.188  1.00  1.84           H  
ATOM   3287 2HG  PRO A 217      -8.984   5.316  37.072  1.00  1.84           H  
ATOM   3288 1HD  PRO A 217      -8.390   4.977  34.098  1.00  1.84           H  
ATOM   3289 2HD  PRO A 217      -9.274   3.882  35.260  1.00  1.84           H  
ATOM   3290  N   THR A 218     -11.980   8.570  34.492  1.00  0.47           N  
ATOM   3291  CA  THR A 218     -12.489   9.560  33.568  1.00  0.40           C  
ATOM   3292  C   THR A 218     -11.836  10.907  33.769  1.00  0.23           C  
ATOM   3293  O   THR A 218     -11.258  11.182  34.821  1.00  0.25           O  
ATOM   3294  CB  THR A 218     -14.013   9.706  33.729  1.00  0.60           C  
ATOM   3295  OG1 THR A 218     -14.312  10.207  35.041  1.00  0.60           O  
ATOM   3296  CG2 THR A 218     -14.686   8.353  33.557  1.00  0.60           C  
ATOM   3297  H   THR A 218     -12.526   8.330  35.308  1.00  0.56           H  
ATOM   3298  HA  THR A 218     -12.275   9.228  32.552  1.00  0.48           H  
ATOM   3299  HB  THR A 218     -14.398  10.401  32.983  1.00  0.72           H  
ATOM   3300  HG1 THR A 218     -15.260  10.335  35.124  1.00  0.72           H  
ATOM   3301 1HG2 THR A 218     -15.764   8.466  33.676  1.00  0.72           H  
ATOM   3302 2HG2 THR A 218     -14.472   7.960  32.568  1.00  0.72           H  
ATOM   3303 3HG2 THR A 218     -14.309   7.660  34.308  1.00  0.72           H  
ATOM   3304  N   ASN A 219     -11.961  11.748  32.752  1.00  0.33           N  
ATOM   3305  CA  ASN A 219     -11.413  13.093  32.735  1.00  0.41           C  
ATOM   3306  C   ASN A 219      -9.906  13.094  32.984  1.00  0.30           C  
ATOM   3307  O   ASN A 219      -9.403  13.910  33.750  1.00  0.49           O  
ATOM   3308  CB  ASN A 219     -12.117  13.970  33.755  1.00  0.61           C  
ATOM   3309  CG  ASN A 219     -13.596  14.094  33.499  1.00  0.61           C  
ATOM   3310  OD1 ASN A 219     -14.058  14.085  32.353  1.00  0.61           O  
ATOM   3311  ND2 ASN A 219     -14.354  14.213  34.560  1.00  0.61           N  
ATOM   3312  H   ASN A 219     -12.452  11.425  31.933  1.00  0.40           H  
ATOM   3313  HA  ASN A 219     -11.578  13.512  31.744  1.00  0.49           H  
ATOM   3314 1HB  ASN A 219     -11.966  13.566  34.757  1.00  0.74           H  
ATOM   3315 2HB  ASN A 219     -11.676  14.967  33.739  1.00  0.74           H  
ATOM   3316 1HD2 ASN A 219     -15.346  14.299  34.462  1.00  0.74           H  
ATOM   3317 2HD2 ASN A 219     -13.940  14.218  35.471  1.00  0.74           H  
ATOM   3318  N   ASN A 220      -9.189  12.172  32.346  1.00  0.18           N  
ATOM   3319  CA  ASN A 220      -7.743  12.082  32.511  1.00  0.15           C  
ATOM   3320  C   ASN A 220      -7.094  11.467  31.280  1.00  0.11           C  
ATOM   3321  O   ASN A 220      -7.259  10.274  31.008  1.00  0.10           O  
ATOM   3322  CB  ASN A 220      -7.383  11.301  33.765  1.00  0.22           C  
ATOM   3323  CG  ASN A 220      -5.898  11.307  34.016  1.00  0.22           C  
ATOM   3324  OD1 ASN A 220      -5.114  10.852  33.176  1.00  0.22           O  
ATOM   3325  ND2 ASN A 220      -5.484  11.818  35.145  1.00  0.22           N  
ATOM   3326  H   ASN A 220      -9.655  11.522  31.730  1.00  0.22           H  
ATOM   3327  HA  ASN A 220      -7.347  13.092  32.615  1.00  0.18           H  
ATOM   3328 1HB  ASN A 220      -7.890  11.738  34.626  1.00  0.27           H  
ATOM   3329 2HB  ASN A 220      -7.726  10.272  33.667  1.00  0.27           H  
ATOM   3330 1HD2 ASN A 220      -4.499  11.842  35.345  1.00  0.27           H  
ATOM   3331 2HD2 ASN A 220      -6.141  12.181  35.807  1.00  0.27           H  
ATOM   3332  N   GLU A 221      -6.349  12.296  30.550  1.00  0.13           N  
ATOM   3333  CA  GLU A 221      -5.713  11.892  29.304  1.00  0.17           C  
ATOM   3334  C   GLU A 221      -4.631  10.828  29.492  1.00  0.11           C  
ATOM   3335  O   GLU A 221      -4.452   9.980  28.619  1.00  0.13           O  
ATOM   3336  CB  GLU A 221      -5.110  13.124  28.614  1.00  0.26           C  
ATOM   3337  CG  GLU A 221      -6.118  14.107  28.037  1.00  0.26           C  
ATOM   3338  CD  GLU A 221      -6.937  13.564  26.886  1.00  0.26           C  
ATOM   3339  OE1 GLU A 221      -6.390  13.054  25.933  1.00  0.26           O  
ATOM   3340  OE2 GLU A 221      -8.137  13.678  26.959  1.00  0.26           O  
ATOM   3341  H   GLU A 221      -6.239  13.253  30.865  1.00  0.16           H  
ATOM   3342  HA  GLU A 221      -6.481  11.474  28.654  1.00  0.20           H  
ATOM   3343 1HB  GLU A 221      -4.501  13.672  29.335  1.00  0.31           H  
ATOM   3344 2HB  GLU A 221      -4.453  12.820  27.809  1.00  0.31           H  
ATOM   3345 1HG  GLU A 221      -6.796  14.419  28.832  1.00  0.31           H  
ATOM   3346 2HG  GLU A 221      -5.576  14.985  27.703  1.00  0.31           H  
ATOM   3347  N   GLY A 222      -3.909  10.883  30.613  1.00  0.14           N  
ATOM   3348  CA  GLY A 222      -2.847   9.919  30.903  1.00  0.16           C  
ATOM   3349  C   GLY A 222      -3.403   8.519  31.130  1.00  0.12           C  
ATOM   3350  O   GLY A 222      -2.858   7.537  30.617  1.00  0.19           O  
ATOM   3351  H   GLY A 222      -4.104  11.605  31.292  1.00  0.17           H  
ATOM   3352 1HA  GLY A 222      -2.138   9.902  30.076  1.00  0.19           H  
ATOM   3353 2HA  GLY A 222      -2.299  10.243  31.787  1.00  0.19           H  
ATOM   3354  N   ALA A 223      -4.499   8.441  31.889  1.00  0.12           N  
ATOM   3355  CA  ALA A 223      -5.154   7.171  32.172  1.00  0.18           C  
ATOM   3356  C   ALA A 223      -5.638   6.546  30.881  1.00  0.20           C  
ATOM   3357  O   ALA A 223      -5.447   5.348  30.657  1.00  0.30           O  
ATOM   3358  CB  ALA A 223      -6.313   7.368  33.139  1.00  0.27           C  
ATOM   3359  H   ALA A 223      -4.880   9.291  32.285  1.00  0.14           H  
ATOM   3360  HA  ALA A 223      -4.426   6.502  32.620  1.00  0.22           H  
ATOM   3361 1HB  ALA A 223      -6.778   6.406  33.349  1.00  0.32           H  
ATOM   3362 2HB  ALA A 223      -5.940   7.803  34.066  1.00  0.32           H  
ATOM   3363 3HB  ALA A 223      -7.048   8.038  32.695  1.00  0.32           H  
ATOM   3364  N   MET A 224      -6.239   7.370  30.022  1.00  0.16           N  
ATOM   3365  CA  MET A 224      -6.715   6.898  28.737  1.00  0.26           C  
ATOM   3366  C   MET A 224      -5.586   6.389  27.872  1.00  0.21           C  
ATOM   3367  O   MET A 224      -5.711   5.329  27.269  1.00  0.32           O  
ATOM   3368  CB  MET A 224      -7.429   8.004  27.992  1.00  0.39           C  
ATOM   3369  CG  MET A 224      -8.752   8.435  28.576  1.00  0.39           C  
ATOM   3370  SD  MET A 224      -9.394   9.853  27.691  1.00  0.39           S  
ATOM   3371  CE  MET A 224      -9.824   9.094  26.130  1.00  0.39           C  
ATOM   3372  H   MET A 224      -6.388   8.344  30.272  1.00  0.19           H  
ATOM   3373  HA  MET A 224      -7.406   6.073  28.905  1.00  0.31           H  
ATOM   3374 1HB  MET A 224      -6.788   8.883  27.949  1.00  0.47           H  
ATOM   3375 2HB  MET A 224      -7.613   7.686  26.966  1.00  0.47           H  
ATOM   3376 1HG  MET A 224      -9.473   7.623  28.505  1.00  0.47           H  
ATOM   3377 2HG  MET A 224      -8.631   8.701  29.626  1.00  0.47           H  
ATOM   3378 1HE  MET A 224     -10.224   9.852  25.462  1.00  0.47           H  
ATOM   3379 2HE  MET A 224      -8.934   8.651  25.682  1.00  0.47           H  
ATOM   3380 3HE  MET A 224     -10.572   8.318  26.294  1.00  0.47           H  
ATOM   3381  N   GLN A 225      -4.496   7.154  27.800  1.00  0.19           N  
ATOM   3382  CA  GLN A 225      -3.354   6.810  26.963  1.00  0.16           C  
ATOM   3383  C   GLN A 225      -2.790   5.455  27.284  1.00  0.20           C  
ATOM   3384  O   GLN A 225      -2.578   4.645  26.381  1.00  0.28           O  
ATOM   3385  CB  GLN A 225      -2.265   7.865  27.100  1.00  0.24           C  
ATOM   3386  CG  GLN A 225      -1.056   7.621  26.221  1.00  0.24           C  
ATOM   3387  CD  GLN A 225      -0.001   8.706  26.335  1.00  0.24           C  
ATOM   3388  OE1 GLN A 225      -0.296   9.882  26.576  1.00  0.24           O  
ATOM   3389  NE2 GLN A 225       1.251   8.321  26.141  1.00  0.24           N  
ATOM   3390  H   GLN A 225      -4.460   8.022  28.319  1.00  0.23           H  
ATOM   3391  HA  GLN A 225      -3.682   6.786  25.926  1.00  0.19           H  
ATOM   3392 1HB  GLN A 225      -2.682   8.832  26.847  1.00  0.29           H  
ATOM   3393 2HB  GLN A 225      -1.929   7.914  28.135  1.00  0.29           H  
ATOM   3394 1HG  GLN A 225      -0.601   6.671  26.500  1.00  0.29           H  
ATOM   3395 2HG  GLN A 225      -1.390   7.585  25.184  1.00  0.29           H  
ATOM   3396 1HE2 GLN A 225       1.996   8.988  26.194  1.00  0.29           H  
ATOM   3397 2HE2 GLN A 225       1.451   7.363  25.936  1.00  0.29           H  
ATOM   3398  N   GLN A 226      -2.542   5.206  28.566  1.00  0.25           N  
ATOM   3399  CA  GLN A 226      -1.997   3.922  28.958  1.00  0.45           C  
ATOM   3400  C   GLN A 226      -2.977   2.798  28.698  1.00  0.55           C  
ATOM   3401  O   GLN A 226      -2.566   1.706  28.307  1.00  0.75           O  
ATOM   3402  CB  GLN A 226      -1.587   3.916  30.420  1.00  0.68           C  
ATOM   3403  CG  GLN A 226      -0.901   2.623  30.825  1.00  0.68           C  
ATOM   3404  CD  GLN A 226       0.373   2.395  30.049  1.00  0.68           C  
ATOM   3405  OE1 GLN A 226       1.169   3.317  29.869  1.00  0.68           O  
ATOM   3406  NE2 GLN A 226       0.579   1.167  29.589  1.00  0.68           N  
ATOM   3407  H   GLN A 226      -2.725   5.915  29.269  1.00  0.30           H  
ATOM   3408  HA  GLN A 226      -1.108   3.732  28.358  1.00  0.54           H  
ATOM   3409 1HB  GLN A 226      -0.905   4.743  30.615  1.00  0.81           H  
ATOM   3410 2HB  GLN A 226      -2.465   4.053  31.051  1.00  0.81           H  
ATOM   3411 1HG  GLN A 226      -0.638   2.669  31.880  1.00  0.81           H  
ATOM   3412 2HG  GLN A 226      -1.573   1.785  30.642  1.00  0.81           H  
ATOM   3413 1HE2 GLN A 226       1.409   0.959  29.071  1.00  0.81           H  
ATOM   3414 2HE2 GLN A 226      -0.095   0.449  29.763  1.00  0.81           H  
ATOM   3415  N   ALA A 227      -4.272   3.058  28.896  1.00  0.56           N  
ATOM   3416  CA  ALA A 227      -5.273   2.045  28.606  1.00  0.83           C  
ATOM   3417  C   ALA A 227      -5.245   1.691  27.118  1.00  0.52           C  
ATOM   3418  O   ALA A 227      -5.169   0.514  26.768  1.00  0.71           O  
ATOM   3419  CB  ALA A 227      -6.656   2.529  29.016  1.00  1.24           C  
ATOM   3420  H   ALA A 227      -4.577   3.957  29.257  1.00  0.67           H  
ATOM   3421  HA  ALA A 227      -5.026   1.148  29.173  1.00  1.00           H  
ATOM   3422 1HB  ALA A 227      -7.390   1.750  28.814  1.00  1.49           H  
ATOM   3423 2HB  ALA A 227      -6.658   2.759  30.082  1.00  1.49           H  
ATOM   3424 3HB  ALA A 227      -6.913   3.424  28.454  1.00  1.49           H  
ATOM   3425  N   VAL A 228      -5.243   2.715  26.257  1.00  0.26           N  
ATOM   3426  CA  VAL A 228      -5.220   2.538  24.804  1.00  0.17           C  
ATOM   3427  C   VAL A 228      -3.968   1.809  24.342  1.00  0.17           C  
ATOM   3428  O   VAL A 228      -4.018   0.967  23.444  1.00  0.24           O  
ATOM   3429  CB  VAL A 228      -5.331   3.892  24.077  1.00  0.26           C  
ATOM   3430  CG1 VAL A 228      -5.088   3.698  22.586  1.00  0.26           C  
ATOM   3431  CG2 VAL A 228      -6.721   4.472  24.296  1.00  0.26           C  
ATOM   3432  H   VAL A 228      -5.289   3.655  26.620  1.00  0.31           H  
ATOM   3433  HA  VAL A 228      -6.087   1.951  24.525  1.00  0.20           H  
ATOM   3434  HB  VAL A 228      -4.575   4.575  24.463  1.00  0.31           H  
ATOM   3435 1HG1 VAL A 228      -5.167   4.658  22.076  1.00  0.31           H  
ATOM   3436 2HG1 VAL A 228      -4.092   3.285  22.430  1.00  0.31           H  
ATOM   3437 3HG1 VAL A 228      -5.833   3.012  22.182  1.00  0.31           H  
ATOM   3438 1HG2 VAL A 228      -6.802   5.428  23.786  1.00  0.31           H  
ATOM   3439 2HG2 VAL A 228      -7.464   3.785  23.893  1.00  0.31           H  
ATOM   3440 3HG2 VAL A 228      -6.902   4.613  25.358  1.00  0.31           H  
ATOM   3441  N   ALA A 229      -2.833   2.134  24.953  1.00  0.19           N  
ATOM   3442  CA  ALA A 229      -1.570   1.490  24.624  1.00  0.37           C  
ATOM   3443  C   ALA A 229      -1.591  -0.023  24.885  1.00  0.67           C  
ATOM   3444  O   ALA A 229      -0.791  -0.761  24.311  1.00  1.92           O  
ATOM   3445  CB  ALA A 229      -0.444   2.134  25.420  1.00  0.55           C  
ATOM   3446  H   ALA A 229      -2.834   2.856  25.662  1.00  0.23           H  
ATOM   3447  HA  ALA A 229      -1.384   1.642  23.562  1.00  0.44           H  
ATOM   3448 1HB  ALA A 229       0.506   1.676  25.143  1.00  0.67           H  
ATOM   3449 2HB  ALA A 229      -0.409   3.202  25.203  1.00  0.67           H  
ATOM   3450 3HB  ALA A 229      -0.621   1.986  26.484  1.00  0.67           H  
ATOM   3451  N   MET A 230      -2.476  -0.493  25.760  1.00  0.61           N  
ATOM   3452  CA  MET A 230      -2.549  -1.907  26.043  1.00  1.04           C  
ATOM   3453  C   MET A 230      -3.644  -2.583  25.213  1.00  0.52           C  
ATOM   3454  O   MET A 230      -3.529  -3.758  24.858  1.00  0.69           O  
ATOM   3455  CB  MET A 230      -2.767  -2.094  27.536  1.00  1.56           C  
ATOM   3456  CG  MET A 230      -1.606  -1.639  28.403  1.00  1.56           C  
ATOM   3457  SD  MET A 230      -1.962  -1.779  30.166  1.00  1.56           S  
ATOM   3458  CE  MET A 230      -1.994  -3.558  30.371  1.00  1.56           C  
ATOM   3459  H   MET A 230      -3.135   0.119  26.222  1.00  0.73           H  
ATOM   3460  HA  MET A 230      -1.599  -2.366  25.771  1.00  1.25           H  
ATOM   3461 1HB  MET A 230      -3.631  -1.512  27.844  1.00  1.87           H  
ATOM   3462 2HB  MET A 230      -2.974  -3.142  27.756  1.00  1.87           H  
ATOM   3463 1HG  MET A 230      -0.726  -2.241  28.179  1.00  1.87           H  
ATOM   3464 2HG  MET A 230      -1.373  -0.598  28.180  1.00  1.87           H  
ATOM   3465 1HE  MET A 230      -2.203  -3.801  31.413  1.00  1.87           H  
ATOM   3466 2HE  MET A 230      -2.773  -3.984  29.736  1.00  1.87           H  
ATOM   3467 3HE  MET A 230      -1.027  -3.976  30.087  1.00  1.87           H  
ATOM   3468  N   GLN A 231      -4.700  -1.828  24.904  1.00  0.31           N  
ATOM   3469  CA  GLN A 231      -5.845  -2.356  24.175  1.00  0.37           C  
ATOM   3470  C   GLN A 231      -6.758  -1.288  23.565  1.00  0.21           C  
ATOM   3471  O   GLN A 231      -6.775  -0.166  24.048  1.00  0.38           O  
ATOM   3472  CB  GLN A 231      -6.694  -3.113  25.126  1.00  0.55           C  
ATOM   3473  CG  GLN A 231      -7.054  -2.246  26.332  1.00  0.55           C  
ATOM   3474  CD  GLN A 231      -6.196  -2.478  27.557  1.00  0.55           C  
ATOM   3475  OE1 GLN A 231      -5.564  -3.529  27.696  1.00  0.55           O  
ATOM   3476  NE2 GLN A 231      -6.201  -1.519  28.475  1.00  0.55           N  
ATOM   3477  H   GLN A 231      -4.738  -0.871  25.230  1.00  0.37           H  
ATOM   3478  HA  GLN A 231      -5.473  -3.010  23.391  1.00  0.44           H  
ATOM   3479 1HB  GLN A 231      -7.605  -3.425  24.623  1.00  0.67           H  
ATOM   3480 2HB  GLN A 231      -6.173  -4.006  25.472  1.00  0.67           H  
ATOM   3481 1HG  GLN A 231      -6.887  -1.214  26.029  1.00  0.67           H  
ATOM   3482 2HG  GLN A 231      -8.078  -2.352  26.607  1.00  0.67           H  
ATOM   3483 1HE2 GLN A 231      -5.667  -1.625  29.315  1.00  0.67           H  
ATOM   3484 2HE2 GLN A 231      -6.739  -0.689  28.328  1.00  0.67           H  
ATOM   3485  N   PRO A 232      -7.568  -1.617  22.551  1.00  0.18           N  
ATOM   3486  CA  PRO A 232      -8.611  -0.764  21.970  1.00  0.14           C  
ATOM   3487  C   PRO A 232      -9.644  -0.401  23.053  1.00  0.19           C  
ATOM   3488  O   PRO A 232     -10.042  -1.258  23.845  1.00  0.45           O  
ATOM   3489  CB  PRO A 232      -9.180  -1.623  20.841  1.00  0.21           C  
ATOM   3490  CG  PRO A 232      -8.033  -2.498  20.438  1.00  0.21           C  
ATOM   3491  CD  PRO A 232      -7.282  -2.791  21.708  1.00  0.21           C  
ATOM   3492  HA  PRO A 232      -8.142   0.148  21.567  1.00  0.17           H  
ATOM   3493 1HB  PRO A 232     -10.045  -2.197  21.204  1.00  0.25           H  
ATOM   3494 2HB  PRO A 232      -9.538  -0.982  20.022  1.00  0.25           H  
ATOM   3495 1HG  PRO A 232      -8.405  -3.400  19.946  1.00  0.25           H  
ATOM   3496 2HG  PRO A 232      -7.411  -1.975  19.697  1.00  0.25           H  
ATOM   3497 1HD  PRO A 232      -7.663  -3.705  22.189  1.00  0.25           H  
ATOM   3498 2HD  PRO A 232      -6.207  -2.857  21.497  1.00  0.25           H  
ATOM   3499  N   ILE A 233     -10.062   0.871  23.085  1.00  0.29           N  
ATOM   3500  CA  ILE A 233     -10.957   1.376  24.148  1.00  0.38           C  
ATOM   3501  C   ILE A 233     -12.302   1.926  23.654  1.00  0.32           C  
ATOM   3502  O   ILE A 233     -12.368   2.639  22.655  1.00  0.85           O  
ATOM   3503  CB  ILE A 233     -10.243   2.488  24.966  1.00  0.57           C  
ATOM   3504  CG1 ILE A 233      -8.927   1.965  25.551  1.00  0.57           C  
ATOM   3505  CG2 ILE A 233     -11.135   3.004  26.090  1.00  0.57           C  
ATOM   3506  CD1 ILE A 233      -9.090   0.836  26.536  1.00  0.57           C  
ATOM   3507  H   ILE A 233      -9.723   1.503  22.364  1.00  0.35           H  
ATOM   3508  HA  ILE A 233     -11.170   0.549  24.824  1.00  0.46           H  
ATOM   3509  HB  ILE A 233      -9.994   3.315  24.302  1.00  0.68           H  
ATOM   3510 1HG1 ILE A 233      -8.292   1.625  24.736  1.00  0.68           H  
ATOM   3511 2HG1 ILE A 233      -8.419   2.784  26.060  1.00  0.68           H  
ATOM   3512 1HG2 ILE A 233     -10.611   3.787  26.637  1.00  0.68           H  
ATOM   3513 2HG2 ILE A 233     -12.053   3.411  25.675  1.00  0.68           H  
ATOM   3514 3HG2 ILE A 233     -11.375   2.185  26.769  1.00  0.68           H  
ATOM   3515 1HD1 ILE A 233      -8.110   0.531  26.902  1.00  0.68           H  
ATOM   3516 2HD1 ILE A 233      -9.702   1.170  27.375  1.00  0.68           H  
ATOM   3517 3HD1 ILE A 233      -9.573  -0.008  26.049  1.00  0.68           H  
ATOM   3518  N   SER A 234     -13.388   1.603  24.356  1.00  0.22           N  
ATOM   3519  CA  SER A 234     -14.690   2.160  23.994  1.00  0.18           C  
ATOM   3520  C   SER A 234     -14.866   3.517  24.681  1.00  0.22           C  
ATOM   3521  O   SER A 234     -14.750   3.612  25.902  1.00  0.82           O  
ATOM   3522  CB  SER A 234     -15.802   1.213  24.407  1.00  0.27           C  
ATOM   3523  OG  SER A 234     -17.065   1.781  24.181  1.00  0.27           O  
ATOM   3524  H   SER A 234     -13.318   1.014  25.176  1.00  0.26           H  
ATOM   3525  HA  SER A 234     -14.726   2.306  22.914  1.00  0.22           H  
ATOM   3526 1HB  SER A 234     -15.715   0.283  23.848  1.00  0.32           H  
ATOM   3527 2HB  SER A 234     -15.695   0.972  25.464  1.00  0.32           H  
ATOM   3528  HG  SER A 234     -17.190   1.774  23.226  1.00  0.32           H  
ATOM   3529  N   VAL A 235     -15.122   4.578  23.903  1.00  0.38           N  
ATOM   3530  CA  VAL A 235     -15.309   5.919  24.490  1.00  0.33           C  
ATOM   3531  C   VAL A 235     -16.517   6.648  23.911  1.00  0.28           C  
ATOM   3532  O   VAL A 235     -17.018   6.306  22.843  1.00  1.76           O  
ATOM   3533  CB  VAL A 235     -14.070   6.830  24.298  1.00  0.49           C  
ATOM   3534  CG1 VAL A 235     -12.851   6.227  24.959  1.00  0.49           C  
ATOM   3535  CG2 VAL A 235     -13.825   7.071  22.824  1.00  0.49           C  
ATOM   3536  H   VAL A 235     -15.208   4.451  22.903  1.00  0.46           H  
ATOM   3537  HA  VAL A 235     -15.468   5.797  25.561  1.00  0.40           H  
ATOM   3538  HB  VAL A 235     -14.260   7.782  24.792  1.00  0.59           H  
ATOM   3539 1HG1 VAL A 235     -12.007   6.903  24.844  1.00  0.59           H  
ATOM   3540 2HG1 VAL A 235     -13.055   6.085  26.013  1.00  0.59           H  
ATOM   3541 3HG1 VAL A 235     -12.616   5.269  24.497  1.00  0.59           H  
ATOM   3542 1HG2 VAL A 235     -12.967   7.731  22.701  1.00  0.59           H  
ATOM   3543 2HG2 VAL A 235     -13.630   6.122  22.325  1.00  0.59           H  
ATOM   3544 3HG2 VAL A 235     -14.707   7.538  22.390  1.00  0.59           H  
ATOM   3545  N   ALA A 236     -16.972   7.682  24.613  1.00  0.46           N  
ATOM   3546  CA  ALA A 236     -18.130   8.449  24.159  1.00  0.38           C  
ATOM   3547  C   ALA A 236     -17.742   9.849  23.682  1.00  0.36           C  
ATOM   3548  O   ALA A 236     -16.850  10.483  24.245  1.00  0.56           O  
ATOM   3549  CB  ALA A 236     -19.158   8.547  25.274  1.00  0.57           C  
ATOM   3550  H   ALA A 236     -16.519   7.931  25.481  1.00  0.55           H  
ATOM   3551  HA  ALA A 236     -18.575   7.921  23.317  1.00  0.46           H  
ATOM   3552 1HB  ALA A 236     -20.032   9.091  24.917  1.00  0.68           H  
ATOM   3553 2HB  ALA A 236     -19.453   7.545  25.583  1.00  0.68           H  
ATOM   3554 3HB  ALA A 236     -18.722   9.075  26.121  1.00  0.68           H  
ATOM   3555  N   LEU A 237     -18.428  10.309  22.632  1.00  0.40           N  
ATOM   3556  CA  LEU A 237     -18.224  11.628  22.031  1.00  0.76           C  
ATOM   3557  C   LEU A 237     -19.517  12.381  21.742  1.00  0.35           C  
ATOM   3558  O   LEU A 237     -20.570  11.768  21.558  1.00  0.66           O  
ATOM   3559  CB  LEU A 237     -17.502  11.494  20.691  1.00  1.14           C  
ATOM   3560  CG  LEU A 237     -16.122  10.872  20.716  1.00  1.14           C  
ATOM   3561  CD1 LEU A 237     -15.671  10.644  19.293  1.00  1.14           C  
ATOM   3562  CD2 LEU A 237     -15.185  11.802  21.437  1.00  1.14           C  
ATOM   3563  H   LEU A 237     -19.129   9.708  22.222  1.00  0.48           H  
ATOM   3564  HA  LEU A 237     -17.620  12.226  22.713  1.00  0.91           H  
ATOM   3565 1HB  LEU A 237     -18.121  10.889  20.030  1.00  1.37           H  
ATOM   3566 2HB  LEU A 237     -17.406  12.486  20.250  1.00  1.37           H  
ATOM   3567  HG  LEU A 237     -16.152   9.910  21.226  1.00  1.37           H  
ATOM   3568 1HD1 LEU A 237     -14.678  10.201  19.294  1.00  1.37           H  
ATOM   3569 2HD1 LEU A 237     -16.369   9.973  18.792  1.00  1.37           H  
ATOM   3570 3HD1 LEU A 237     -15.642  11.598  18.768  1.00  1.37           H  
ATOM   3571 1HD2 LEU A 237     -14.190  11.365  21.451  1.00  1.37           H  
ATOM   3572 2HD2 LEU A 237     -15.155  12.756  20.915  1.00  1.37           H  
ATOM   3573 3HD2 LEU A 237     -15.537  11.954  22.456  1.00  1.37           H  
ATOM   3574  N   GLU A 238     -19.414  13.712  21.635  1.00  0.29           N  
ATOM   3575  CA  GLU A 238     -20.517  14.530  21.123  1.00  0.37           C  
ATOM   3576  C   GLU A 238     -20.407  14.617  19.588  1.00  0.81           C  
ATOM   3577  O   GLU A 238     -19.640  15.423  19.058  1.00  4.87           O  
ATOM   3578  CB  GLU A 238     -20.488  15.945  21.699  1.00  0.55           C  
ATOM   3579  CG  GLU A 238     -21.642  16.814  21.208  1.00  0.55           C  
ATOM   3580  CD  GLU A 238     -21.512  18.249  21.610  1.00  0.55           C  
ATOM   3581  OE1 GLU A 238     -21.802  18.592  22.732  1.00  0.55           O  
ATOM   3582  OE2 GLU A 238     -21.088  19.020  20.780  1.00  0.55           O  
ATOM   3583  H   GLU A 238     -18.546  14.162  21.895  1.00  0.35           H  
ATOM   3584  HA  GLU A 238     -21.464  14.056  21.379  1.00  0.44           H  
ATOM   3585 1HB  GLU A 238     -20.535  15.898  22.787  1.00  0.67           H  
ATOM   3586 2HB  GLU A 238     -19.552  16.434  21.430  1.00  0.67           H  
ATOM   3587 1HG  GLU A 238     -21.674  16.761  20.121  1.00  0.67           H  
ATOM   3588 2HG  GLU A 238     -22.582  16.419  21.583  1.00  0.67           H  
ATOM   3589  N   ALA A 239     -21.175  13.786  18.891  1.00  0.38           N  
ATOM   3590  CA  ALA A 239     -21.171  13.703  17.432  1.00  0.95           C  
ATOM   3591  C   ALA A 239     -22.171  14.639  16.735  1.00  2.03           C  
ATOM   3592  O   ALA A 239     -22.060  14.872  15.532  1.00  9.91           O  
ATOM   3593  CB  ALA A 239     -21.470  12.268  17.020  1.00  1.42           C  
ATOM   3594  H   ALA A 239     -21.786  13.161  19.393  1.00  0.46           H  
ATOM   3595  HA  ALA A 239     -20.174  13.971  17.089  1.00  1.14           H  
ATOM   3596 1HB  ALA A 239     -21.427  12.180  15.936  1.00  1.71           H  
ATOM   3597 2HB  ALA A 239     -20.734  11.601  17.469  1.00  1.71           H  
ATOM   3598 3HB  ALA A 239     -22.466  11.993  17.365  1.00  1.71           H  
ATOM   3599  N   SER A 240     -23.138  15.187  17.471  1.00  0.80           N  
ATOM   3600  CA  SER A 240     -24.186  16.024  16.865  1.00  1.65           C  
ATOM   3601  C   SER A 240     -23.767  17.372  16.222  1.00  1.38           C  
ATOM   3602  O   SER A 240     -24.598  18.017  15.580  1.00  3.09           O  
ATOM   3603  CB  SER A 240     -25.250  16.312  17.908  1.00  2.47           C  
ATOM   3604  OG  SER A 240     -24.746  17.114  18.938  1.00  2.47           O  
ATOM   3605  H   SER A 240     -23.213  14.962  18.461  1.00  0.96           H  
ATOM   3606  HA  SER A 240     -24.650  15.427  16.078  1.00  1.98           H  
ATOM   3607 1HB  SER A 240     -26.093  16.811  17.440  1.00  2.97           H  
ATOM   3608 2HB  SER A 240     -25.618  15.374  18.320  1.00  2.97           H  
ATOM   3609  HG  SER A 240     -24.156  16.548  19.446  1.00  2.97           H  
ATOM   3610  N   GLY A 241     -22.522  17.817  16.394  1.00  1.16           N  
ATOM   3611  CA  GLY A 241     -22.094  19.104  15.822  1.00  1.07           C  
ATOM   3612  C   GLY A 241     -21.980  19.108  14.285  1.00  0.68           C  
ATOM   3613  O   GLY A 241     -21.744  18.067  13.670  1.00  0.80           O  
ATOM   3614  H   GLY A 241     -21.861  17.270  16.926  1.00  1.39           H  
ATOM   3615 1HA  GLY A 241     -22.797  19.878  16.132  1.00  1.28           H  
ATOM   3616 2HA  GLY A 241     -21.131  19.376  16.253  1.00  1.28           H  
ATOM   3617  N   PHE A 242     -22.137  20.302  13.689  1.00  0.60           N  
ATOM   3618  CA  PHE A 242     -22.035  20.515  12.236  1.00  0.48           C  
ATOM   3619  C   PHE A 242     -20.674  20.106  11.716  1.00  0.29           C  
ATOM   3620  O   PHE A 242     -20.564  19.331  10.769  1.00  0.24           O  
ATOM   3621  CB  PHE A 242     -22.202  22.001  11.875  1.00  0.72           C  
ATOM   3622  CG  PHE A 242     -22.044  22.292  10.395  1.00  0.72           C  
ATOM   3623  CD1 PHE A 242     -23.155  22.371   9.566  1.00  0.72           C  
ATOM   3624  CD2 PHE A 242     -20.787  22.460   9.822  1.00  0.72           C  
ATOM   3625  CE1 PHE A 242     -23.015  22.624   8.212  1.00  0.72           C  
ATOM   3626  CE2 PHE A 242     -20.645  22.701   8.467  1.00  0.72           C  
ATOM   3627  CZ  PHE A 242     -21.760  22.784   7.663  1.00  0.72           C  
ATOM   3628  H   PHE A 242     -22.335  21.102  14.274  1.00  0.72           H  
ATOM   3629  HA  PHE A 242     -22.800  19.921  11.735  1.00  0.58           H  
ATOM   3630 1HB  PHE A 242     -23.190  22.339  12.183  1.00  0.86           H  
ATOM   3631 2HB  PHE A 242     -21.470  22.596  12.419  1.00  0.86           H  
ATOM   3632  HD1 PHE A 242     -24.147  22.236   9.995  1.00  0.86           H  
ATOM   3633  HD2 PHE A 242     -19.901  22.396  10.451  1.00  0.86           H  
ATOM   3634  HE1 PHE A 242     -23.897  22.687   7.575  1.00  0.86           H  
ATOM   3635  HE2 PHE A 242     -19.653  22.825   8.035  1.00  0.86           H  
ATOM   3636  HZ  PHE A 242     -21.650  22.973   6.596  1.00  0.86           H  
ATOM   3637  N   PHE A 243     -19.634  20.625  12.362  1.00  0.36           N  
ATOM   3638  CA  PHE A 243     -18.261  20.377  11.956  1.00  0.45           C  
ATOM   3639  C   PHE A 243     -17.970  18.892  11.986  1.00  0.45           C  
ATOM   3640  O   PHE A 243     -17.225  18.377  11.154  1.00  0.63           O  
ATOM   3641  CB  PHE A 243     -17.313  21.058  12.947  1.00  0.68           C  
ATOM   3642  CG  PHE A 243     -17.213  22.551  12.867  1.00  0.68           C  
ATOM   3643  CD1 PHE A 243     -18.178  23.358  13.445  1.00  0.68           C  
ATOM   3644  CD2 PHE A 243     -16.120  23.150  12.263  1.00  0.68           C  
ATOM   3645  CE1 PHE A 243     -18.059  24.732  13.407  1.00  0.68           C  
ATOM   3646  CE2 PHE A 243     -15.994  24.522  12.229  1.00  0.68           C  
ATOM   3647  CZ  PHE A 243     -16.966  25.314  12.803  1.00  0.68           C  
ATOM   3648  H   PHE A 243     -19.802  21.238  13.147  1.00  0.43           H  
ATOM   3649  HA  PHE A 243     -18.107  20.758  10.947  1.00  0.54           H  
ATOM   3650 1HB  PHE A 243     -17.605  20.794  13.962  1.00  0.81           H  
ATOM   3651 2HB  PHE A 243     -16.315  20.668  12.787  1.00  0.81           H  
ATOM   3652  HD1 PHE A 243     -19.037  22.898  13.936  1.00  0.81           H  
ATOM   3653  HD2 PHE A 243     -15.348  22.523  11.817  1.00  0.81           H  
ATOM   3654  HE1 PHE A 243     -18.825  25.358  13.863  1.00  0.81           H  
ATOM   3655  HE2 PHE A 243     -15.127  24.981  11.753  1.00  0.81           H  
ATOM   3656  HZ  PHE A 243     -16.869  26.398  12.779  1.00  0.81           H  
ATOM   3657  N   PHE A 244     -18.563  18.202  12.949  1.00  0.56           N  
ATOM   3658  CA  PHE A 244     -18.392  16.778  13.062  1.00  0.67           C  
ATOM   3659  C   PHE A 244     -19.016  16.099  11.843  1.00  0.47           C  
ATOM   3660  O   PHE A 244     -18.355  15.329  11.154  1.00  0.64           O  
ATOM   3661  CB  PHE A 244     -19.053  16.274  14.334  1.00  1.01           C  
ATOM   3662  CG  PHE A 244     -18.812  14.830  14.575  1.00  1.01           C  
ATOM   3663  CD1 PHE A 244     -17.798  14.427  15.426  1.00  1.01           C  
ATOM   3664  CD2 PHE A 244     -19.569  13.874  13.929  1.00  1.01           C  
ATOM   3665  CE1 PHE A 244     -17.561  13.089  15.646  1.00  1.01           C  
ATOM   3666  CE2 PHE A 244     -19.326  12.541  14.137  1.00  1.01           C  
ATOM   3667  CZ  PHE A 244     -18.323  12.144  15.001  1.00  1.01           C  
ATOM   3668  H   PHE A 244     -19.155  18.677  13.616  1.00  0.67           H  
ATOM   3669  HA  PHE A 244     -17.326  16.548  13.089  1.00  0.80           H  
ATOM   3670 1HB  PHE A 244     -18.675  16.831  15.190  1.00  1.21           H  
ATOM   3671 2HB  PHE A 244     -20.126  16.432  14.286  1.00  1.21           H  
ATOM   3672  HD1 PHE A 244     -17.192  15.180  15.930  1.00  1.21           H  
ATOM   3673  HD2 PHE A 244     -20.361  14.187  13.249  1.00  1.21           H  
ATOM   3674  HE1 PHE A 244     -16.769  12.784  16.326  1.00  1.21           H  
ATOM   3675  HE2 PHE A 244     -19.932  11.806  13.614  1.00  1.21           H  
ATOM   3676  HZ  PHE A 244     -18.131  11.086  15.171  1.00  1.21           H  
ATOM   3677  N   GLN A 245     -20.282  16.414  11.555  1.00  0.35           N  
ATOM   3678  CA  GLN A 245     -20.987  15.822  10.416  1.00  0.43           C  
ATOM   3679  C   GLN A 245     -20.209  15.899   9.109  1.00  0.31           C  
ATOM   3680  O   GLN A 245     -20.103  14.902   8.392  1.00  0.46           O  
ATOM   3681  CB  GLN A 245     -22.335  16.491  10.198  1.00  0.65           C  
ATOM   3682  CG  GLN A 245     -23.083  15.939   8.997  1.00  0.65           C  
ATOM   3683  CD  GLN A 245     -24.374  16.674   8.753  1.00  0.65           C  
ATOM   3684  OE1 GLN A 245     -24.817  17.441   9.610  1.00  0.65           O  
ATOM   3685  NE2 GLN A 245     -24.976  16.463   7.590  1.00  0.65           N  
ATOM   3686  H   GLN A 245     -20.780  17.063  12.155  1.00  0.42           H  
ATOM   3687  HA  GLN A 245     -21.158  14.769  10.638  1.00  0.52           H  
ATOM   3688 1HB  GLN A 245     -22.958  16.352  11.082  1.00  0.77           H  
ATOM   3689 2HB  GLN A 245     -22.200  17.561  10.055  1.00  0.77           H  
ATOM   3690 1HG  GLN A 245     -22.456  16.046   8.112  1.00  0.77           H  
ATOM   3691 2HG  GLN A 245     -23.309  14.888   9.171  1.00  0.77           H  
ATOM   3692 1HE2 GLN A 245     -25.833  16.934   7.375  1.00  0.77           H  
ATOM   3693 2HE2 GLN A 245     -24.574  15.838   6.921  1.00  0.77           H  
ATOM   3694  N   PHE A 246     -19.659  17.076   8.813  1.00  0.23           N  
ATOM   3695  CA  PHE A 246     -18.933  17.309   7.565  1.00  0.44           C  
ATOM   3696  C   PHE A 246     -17.432  17.037   7.627  1.00  0.34           C  
ATOM   3697  O   PHE A 246     -16.696  17.411   6.712  1.00  0.71           O  
ATOM   3698  CB  PHE A 246     -19.186  18.735   7.118  1.00  0.66           C  
ATOM   3699  CG  PHE A 246     -20.617  18.897   6.753  1.00  0.66           C  
ATOM   3700  CD1 PHE A 246     -21.533  19.292   7.698  1.00  0.66           C  
ATOM   3701  CD2 PHE A 246     -21.058  18.637   5.477  1.00  0.66           C  
ATOM   3702  CE1 PHE A 246     -22.863  19.417   7.398  1.00  0.66           C  
ATOM   3703  CE2 PHE A 246     -22.388  18.777   5.168  1.00  0.66           C  
ATOM   3704  CZ  PHE A 246     -23.293  19.158   6.131  1.00  0.66           C  
ATOM   3705  H   PHE A 246     -19.781  17.847   9.462  1.00  0.28           H  
ATOM   3706  HA  PHE A 246     -19.357  16.647   6.810  1.00  0.53           H  
ATOM   3707 1HB  PHE A 246     -18.947  19.433   7.919  1.00  0.79           H  
ATOM   3708 2HB  PHE A 246     -18.573  18.979   6.252  1.00  0.79           H  
ATOM   3709  HD1 PHE A 246     -21.194  19.501   8.697  1.00  0.79           H  
ATOM   3710  HD2 PHE A 246     -20.344  18.323   4.715  1.00  0.79           H  
ATOM   3711  HE1 PHE A 246     -23.573  19.722   8.166  1.00  0.79           H  
ATOM   3712  HE2 PHE A 246     -22.727  18.587   4.159  1.00  0.79           H  
ATOM   3713  HZ  PHE A 246     -24.348  19.259   5.890  1.00  0.79           H  
ATOM   3714  N   TYR A 247     -16.970  16.380   8.689  1.00  0.24           N  
ATOM   3715  CA  TYR A 247     -15.556  16.058   8.832  1.00  0.23           C  
ATOM   3716  C   TYR A 247     -15.012  15.278   7.641  1.00  0.23           C  
ATOM   3717  O   TYR A 247     -15.510  14.199   7.298  1.00  0.43           O  
ATOM   3718  CB  TYR A 247     -15.341  15.262  10.126  1.00  0.35           C  
ATOM   3719  CG  TYR A 247     -13.918  14.807  10.406  1.00  0.35           C  
ATOM   3720  CD1 TYR A 247     -12.953  15.683  10.895  1.00  0.35           C  
ATOM   3721  CD2 TYR A 247     -13.590  13.481  10.180  1.00  0.35           C  
ATOM   3722  CE1 TYR A 247     -11.669  15.222  11.159  1.00  0.35           C  
ATOM   3723  CE2 TYR A 247     -12.316  13.023  10.437  1.00  0.35           C  
ATOM   3724  CZ  TYR A 247     -11.355  13.881  10.930  1.00  0.35           C  
ATOM   3725  OH  TYR A 247     -10.089  13.397  11.194  1.00  0.35           O  
ATOM   3726  H   TYR A 247     -17.595  16.086   9.428  1.00  0.29           H  
ATOM   3727  HA  TYR A 247     -14.996  16.990   8.898  1.00  0.28           H  
ATOM   3728 1HB  TYR A 247     -15.674  15.865  10.972  1.00  0.41           H  
ATOM   3729 2HB  TYR A 247     -15.973  14.378  10.098  1.00  0.41           H  
ATOM   3730  HD1 TYR A 247     -13.206  16.728  11.076  1.00  0.41           H  
ATOM   3731  HD2 TYR A 247     -14.347  12.796   9.801  1.00  0.41           H  
ATOM   3732  HE1 TYR A 247     -10.913  15.904  11.547  1.00  0.41           H  
ATOM   3733  HE2 TYR A 247     -12.070  11.978  10.258  1.00  0.41           H  
ATOM   3734  HH  TYR A 247      -9.457  14.122  11.229  1.00  0.41           H  
ATOM   3735  N   MET A 248     -13.987  15.841   7.004  1.00  0.18           N  
ATOM   3736  CA  MET A 248     -13.301  15.175   5.911  1.00  0.16           C  
ATOM   3737  C   MET A 248     -11.980  14.583   6.389  1.00  0.14           C  
ATOM   3738  O   MET A 248     -11.651  13.443   6.066  1.00  0.14           O  
ATOM   3739  CB  MET A 248     -13.093  16.133   4.747  1.00  0.24           C  
ATOM   3740  CG  MET A 248     -12.440  15.497   3.530  1.00  0.24           C  
ATOM   3741  SD  MET A 248     -13.414  14.142   2.839  1.00  0.24           S  
ATOM   3742  CE  MET A 248     -14.770  15.022   2.077  1.00  0.24           C  
ATOM   3743  H   MET A 248     -13.646  16.750   7.293  1.00  0.22           H  
ATOM   3744  HA  MET A 248     -13.922  14.350   5.565  1.00  0.19           H  
ATOM   3745 1HB  MET A 248     -14.054  16.535   4.434  1.00  0.29           H  
ATOM   3746 2HB  MET A 248     -12.477  16.971   5.066  1.00  0.29           H  
ATOM   3747 1HG  MET A 248     -12.301  16.251   2.757  1.00  0.29           H  
ATOM   3748 2HG  MET A 248     -11.460  15.109   3.807  1.00  0.29           H  
ATOM   3749 1HE  MET A 248     -15.448  14.310   1.607  1.00  0.29           H  
ATOM   3750 2HE  MET A 248     -15.306  15.586   2.840  1.00  0.29           H  
ATOM   3751 3HE  MET A 248     -14.381  15.706   1.322  1.00  0.29           H  
ATOM   3752  N   GLY A 249     -11.218  15.348   7.164  1.00  0.15           N  
ATOM   3753  CA  GLY A 249      -9.963  14.810   7.678  1.00  0.15           C  
ATOM   3754  C   GLY A 249      -9.165  15.814   8.493  1.00  0.16           C  
ATOM   3755  O   GLY A 249      -9.559  16.968   8.637  1.00  0.26           O  
ATOM   3756  H   GLY A 249     -11.506  16.296   7.387  1.00  0.18           H  
ATOM   3757 1HA  GLY A 249     -10.178  13.938   8.292  1.00  0.18           H  
ATOM   3758 2HA  GLY A 249      -9.357  14.461   6.843  1.00  0.18           H  
ATOM   3759  N   GLY A 250      -8.023  15.367   9.010  1.00  0.13           N  
ATOM   3760  CA  GLY A 250      -7.155  16.224   9.816  1.00  0.11           C  
ATOM   3761  C   GLY A 250      -7.403  16.006  11.303  1.00  0.12           C  
ATOM   3762  O   GLY A 250      -8.140  15.100  11.691  1.00  0.18           O  
ATOM   3763  H   GLY A 250      -7.761  14.398   8.858  1.00  0.16           H  
ATOM   3764 1HA  GLY A 250      -6.112  16.012   9.581  1.00  0.13           H  
ATOM   3765 2HA  GLY A 250      -7.331  17.264   9.560  1.00  0.13           H  
ATOM   3766  N   VAL A 251      -6.784  16.828  12.148  1.00  0.09           N  
ATOM   3767  CA  VAL A 251      -6.990  16.665  13.585  1.00  0.12           C  
ATOM   3768  C   VAL A 251      -8.057  17.631  14.046  1.00  0.13           C  
ATOM   3769  O   VAL A 251      -7.860  18.845  14.042  1.00  0.39           O  
ATOM   3770  CB  VAL A 251      -5.696  16.877  14.385  1.00  0.18           C  
ATOM   3771  CG1 VAL A 251      -6.000  16.724  15.865  1.00  0.18           C  
ATOM   3772  CG2 VAL A 251      -4.651  15.852  13.956  1.00  0.18           C  
ATOM   3773  H   VAL A 251      -6.214  17.589  11.795  1.00  0.11           H  
ATOM   3774  HA  VAL A 251      -7.336  15.650  13.774  1.00  0.14           H  
ATOM   3775  HB  VAL A 251      -5.320  17.886  14.215  1.00  0.22           H  
ATOM   3776 1HG1 VAL A 251      -5.093  16.875  16.446  1.00  0.22           H  
ATOM   3777 2HG1 VAL A 251      -6.746  17.462  16.160  1.00  0.22           H  
ATOM   3778 3HG1 VAL A 251      -6.385  15.723  16.053  1.00  0.22           H  
ATOM   3779 1HG2 VAL A 251      -3.737  16.003  14.530  1.00  0.22           H  
ATOM   3780 2HG2 VAL A 251      -5.032  14.847  14.137  1.00  0.22           H  
ATOM   3781 3HG2 VAL A 251      -4.437  15.973  12.894  1.00  0.22           H  
ATOM   3782  N   PHE A 252      -9.199  17.073  14.406  1.00  0.09           N  
ATOM   3783  CA  PHE A 252     -10.365  17.837  14.783  1.00  0.13           C  
ATOM   3784  C   PHE A 252     -10.088  18.601  16.057  1.00  0.16           C  
ATOM   3785  O   PHE A 252      -9.552  18.054  17.018  1.00  0.26           O  
ATOM   3786  CB  PHE A 252     -11.543  16.891  14.962  1.00  0.20           C  
ATOM   3787  CG  PHE A 252     -12.878  17.551  15.116  1.00  0.20           C  
ATOM   3788  CD1 PHE A 252     -13.502  18.078  14.001  1.00  0.20           C  
ATOM   3789  CD2 PHE A 252     -13.527  17.629  16.339  1.00  0.20           C  
ATOM   3790  CE1 PHE A 252     -14.739  18.671  14.097  1.00  0.20           C  
ATOM   3791  CE2 PHE A 252     -14.770  18.227  16.441  1.00  0.20           C  
ATOM   3792  CZ  PHE A 252     -15.378  18.751  15.316  1.00  0.20           C  
ATOM   3793  H   PHE A 252      -9.260  16.069  14.416  1.00  0.11           H  
ATOM   3794  HA  PHE A 252     -10.595  18.545  13.992  1.00  0.16           H  
ATOM   3795 1HB  PHE A 252     -11.595  16.211  14.113  1.00  0.23           H  
ATOM   3796 2HB  PHE A 252     -11.365  16.292  15.847  1.00  0.23           H  
ATOM   3797  HD1 PHE A 252     -13.004  18.014  13.035  1.00  0.23           H  
ATOM   3798  HD2 PHE A 252     -13.051  17.209  17.224  1.00  0.23           H  
ATOM   3799  HE1 PHE A 252     -15.205  19.069  13.202  1.00  0.23           H  
ATOM   3800  HE2 PHE A 252     -15.272  18.283  17.407  1.00  0.23           H  
ATOM   3801  HZ  PHE A 252     -16.358  19.219  15.392  1.00  0.23           H  
ATOM   3802  N   LYS A 253     -10.428  19.879  16.060  1.00  0.38           N  
ATOM   3803  CA  LYS A 253     -10.209  20.721  17.223  1.00  0.72           C  
ATOM   3804  C   LYS A 253     -11.485  21.451  17.623  1.00  0.67           C  
ATOM   3805  O   LYS A 253     -11.444  22.403  18.403  1.00  1.93           O  
ATOM   3806  CB  LYS A 253      -9.093  21.728  16.940  1.00  1.08           C  
ATOM   3807  CG  LYS A 253      -7.741  21.090  16.653  1.00  1.08           C  
ATOM   3808  CD  LYS A 253      -6.636  22.122  16.519  1.00  1.08           C  
ATOM   3809  CE  LYS A 253      -5.295  21.456  16.237  1.00  1.08           C  
ATOM   3810  NZ  LYS A 253      -4.187  22.450  16.166  1.00  1.08           N  
ATOM   3811  H   LYS A 253     -10.858  20.273  15.239  1.00  0.46           H  
ATOM   3812  HA  LYS A 253      -9.908  20.090  18.060  1.00  0.86           H  
ATOM   3813 1HB  LYS A 253      -9.364  22.346  16.084  1.00  1.30           H  
ATOM   3814 2HB  LYS A 253      -8.973  22.390  17.799  1.00  1.30           H  
ATOM   3815 1HG  LYS A 253      -7.490  20.409  17.460  1.00  1.30           H  
ATOM   3816 2HG  LYS A 253      -7.799  20.524  15.729  1.00  1.30           H  
ATOM   3817 1HD  LYS A 253      -6.873  22.811  15.708  1.00  1.30           H  
ATOM   3818 2HD  LYS A 253      -6.558  22.689  17.446  1.00  1.30           H  
ATOM   3819 1HE  LYS A 253      -5.076  20.738  17.026  1.00  1.30           H  
ATOM   3820 2HE  LYS A 253      -5.353  20.925  15.286  1.00  1.30           H  
ATOM   3821 1HZ  LYS A 253      -3.315  21.972  15.978  1.00  1.30           H  
ATOM   3822 2HZ  LYS A 253      -4.372  23.116  15.431  1.00  1.30           H  
ATOM   3823 3HZ  LYS A 253      -4.120  22.934  17.051  1.00  1.30           H  
ATOM   3824  N   GLY A 254     -12.617  21.003  17.088  1.00  0.69           N  
ATOM   3825  CA  GLY A 254     -13.899  21.640  17.349  1.00  0.73           C  
ATOM   3826  C   GLY A 254     -14.369  22.380  16.092  1.00  1.05           C  
ATOM   3827  O   GLY A 254     -13.550  23.178  15.635  1.00  1.62           O  
ATOM   3828  H   GLY A 254     -12.594  20.204  16.472  1.00  0.83           H  
ATOM   3829 1HA  GLY A 254     -14.631  20.888  17.640  1.00  0.88           H  
ATOM   3830 2HA  GLY A 254     -13.788  22.333  18.180  1.00  0.88           H  
ATOM   3831  N   LEU A 255     -15.650  22.750  16.131  1.00  0.89           N  
ATOM   3832  CA  LEU A 255     -16.257  23.195  17.380  1.00  0.57           C  
ATOM   3833  C   LEU A 255     -17.211  22.147  17.934  1.00  0.32           C  
ATOM   3834  O   LEU A 255     -17.927  21.487  17.180  1.00  0.42           O  
ATOM   3835  CB  LEU A 255     -17.008  24.509  17.145  1.00  0.85           C  
ATOM   3836  CG  LEU A 255     -16.157  25.662  16.596  1.00  0.85           C  
ATOM   3837  CD1 LEU A 255     -17.044  26.875  16.352  1.00  0.85           C  
ATOM   3838  CD2 LEU A 255     -15.050  25.986  17.585  1.00  0.85           C  
ATOM   3839  H   LEU A 255     -16.258  22.102  15.651  1.00  1.07           H  
ATOM   3840  HA  LEU A 255     -15.476  23.376  18.113  1.00  0.68           H  
ATOM   3841 1HB  LEU A 255     -17.816  24.327  16.439  1.00  1.03           H  
ATOM   3842 2HB  LEU A 255     -17.444  24.837  18.089  1.00  1.03           H  
ATOM   3843  HG  LEU A 255     -15.717  25.369  15.643  1.00  1.03           H  
ATOM   3844 1HD1 LEU A 255     -16.441  27.691  15.953  1.00  1.03           H  
ATOM   3845 2HD1 LEU A 255     -17.825  26.618  15.638  1.00  1.03           H  
ATOM   3846 3HD1 LEU A 255     -17.499  27.186  17.291  1.00  1.03           H  
ATOM   3847 1HD2 LEU A 255     -14.440  26.801  17.194  1.00  1.03           H  
ATOM   3848 2HD2 LEU A 255     -15.487  26.285  18.537  1.00  1.03           H  
ATOM   3849 3HD2 LEU A 255     -14.424  25.105  17.732  1.00  1.03           H  
ATOM   3850  N   CYS A 256     -17.217  22.001  19.255  1.00  0.20           N  
ATOM   3851  CA  CYS A 256     -18.083  21.030  19.910  1.00  0.16           C  
ATOM   3852  C   CYS A 256     -18.210  21.287  21.407  1.00  0.17           C  
ATOM   3853  O   CYS A 256     -17.363  21.949  22.009  1.00  0.25           O  
ATOM   3854  CB  CYS A 256     -17.514  19.638  19.720  1.00  0.24           C  
ATOM   3855  SG  CYS A 256     -15.893  19.476  20.492  1.00  0.24           S  
ATOM   3856  H   CYS A 256     -16.606  22.575  19.819  1.00  0.24           H  
ATOM   3857  HA  CYS A 256     -19.073  21.083  19.457  1.00  0.19           H  
ATOM   3858 1HB  CYS A 256     -18.182  18.897  20.161  1.00  0.29           H  
ATOM   3859 2HB  CYS A 256     -17.415  19.413  18.659  1.00  0.29           H  
ATOM   3860  HG  CYS A 256     -16.311  19.733  21.729  1.00  0.29           H  
ATOM   3861  N   GLY A 257     -19.244  20.713  22.006  1.00  0.15           N  
ATOM   3862  CA  GLY A 257     -19.475  20.781  23.444  1.00  0.16           C  
ATOM   3863  C   GLY A 257     -19.107  19.442  24.075  1.00  0.13           C  
ATOM   3864  O   GLY A 257     -18.262  18.718  23.551  1.00  0.14           O  
ATOM   3865  H   GLY A 257     -19.907  20.199  21.441  1.00  0.18           H  
ATOM   3866 1HA  GLY A 257     -18.875  21.580  23.881  1.00  0.19           H  
ATOM   3867 2HA  GLY A 257     -20.523  21.009  23.639  1.00  0.19           H  
ATOM   3868  N   THR A 258     -19.741  19.115  25.199  1.00  0.12           N  
ATOM   3869  CA  THR A 258     -19.494  17.839  25.871  1.00  0.12           C  
ATOM   3870  C   THR A 258     -20.782  17.028  26.059  1.00  0.15           C  
ATOM   3871  O   THR A 258     -20.864  16.165  26.937  1.00  0.17           O  
ATOM   3872  CB  THR A 258     -18.795  18.050  27.232  1.00  0.18           C  
ATOM   3873  OG1 THR A 258     -19.591  18.907  28.065  1.00  0.18           O  
ATOM   3874  CG2 THR A 258     -17.416  18.664  27.025  1.00  0.18           C  
ATOM   3875  H   THR A 258     -20.416  19.758  25.588  1.00  0.14           H  
ATOM   3876  HA  THR A 258     -18.825  17.249  25.246  1.00  0.14           H  
ATOM   3877  HB  THR A 258     -18.686  17.089  27.727  1.00  0.22           H  
ATOM   3878  HG1 THR A 258     -20.495  18.582  28.080  1.00  0.22           H  
ATOM   3879 1HG2 THR A 258     -16.924  18.800  27.984  1.00  0.22           H  
ATOM   3880 2HG2 THR A 258     -16.816  18.001  26.402  1.00  0.22           H  
ATOM   3881 3HG2 THR A 258     -17.516  19.630  26.534  1.00  0.22           H  
ATOM   3882  N   ASP A 259     -21.798  17.310  25.240  1.00  0.18           N  
ATOM   3883  CA  ASP A 259     -23.067  16.596  25.336  1.00  0.26           C  
ATOM   3884  C   ASP A 259     -22.934  15.265  24.621  1.00  0.26           C  
ATOM   3885  O   ASP A 259     -23.286  15.142  23.449  1.00  0.47           O  
ATOM   3886  CB  ASP A 259     -24.208  17.422  24.732  1.00  0.39           C  
ATOM   3887  CG  ASP A 259     -25.582  16.793  24.931  1.00  0.39           C  
ATOM   3888  OD1 ASP A 259     -25.651  15.719  25.480  1.00  0.39           O  
ATOM   3889  OD2 ASP A 259     -26.552  17.395  24.534  1.00  0.39           O  
ATOM   3890  H   ASP A 259     -21.697  18.004  24.509  1.00  0.22           H  
ATOM   3891  HA  ASP A 259     -23.288  16.406  26.386  1.00  0.31           H  
ATOM   3892 1HB  ASP A 259     -24.213  18.416  25.179  1.00  0.47           H  
ATOM   3893 2HB  ASP A 259     -24.035  17.548  23.662  1.00  0.47           H  
ATOM   3894  N   LEU A 260     -22.427  14.276  25.345  1.00  0.26           N  
ATOM   3895  CA  LEU A 260     -22.145  12.960  24.788  1.00  0.24           C  
ATOM   3896  C   LEU A 260     -23.371  12.348  24.123  1.00  0.28           C  
ATOM   3897  O   LEU A 260     -24.469  12.372  24.683  1.00  0.45           O  
ATOM   3898  CB  LEU A 260     -21.689  12.029  25.906  1.00  0.36           C  
ATOM   3899  CG  LEU A 260     -20.422  12.451  26.645  1.00  0.36           C  
ATOM   3900  CD1 LEU A 260     -20.164  11.454  27.761  1.00  0.36           C  
ATOM   3901  CD2 LEU A 260     -19.264  12.545  25.677  1.00  0.36           C  
ATOM   3902  H   LEU A 260     -22.175  14.482  26.305  1.00  0.31           H  
ATOM   3903  HA  LEU A 260     -21.355  13.058  24.046  1.00  0.29           H  
ATOM   3904 1HB  LEU A 260     -22.489  11.951  26.640  1.00  0.43           H  
ATOM   3905 2HB  LEU A 260     -21.512  11.040  25.485  1.00  0.43           H  
ATOM   3906  HG  LEU A 260     -20.579  13.428  27.104  1.00  0.43           H  
ATOM   3907 1HD1 LEU A 260     -19.282  11.751  28.314  1.00  0.43           H  
ATOM   3908 2HD1 LEU A 260     -21.022  11.434  28.433  1.00  0.43           H  
ATOM   3909 3HD1 LEU A 260     -20.012  10.463  27.338  1.00  0.43           H  
ATOM   3910 1HD2 LEU A 260     -18.367  12.848  26.215  1.00  0.43           H  
ATOM   3911 2HD2 LEU A 260     -19.104  11.574  25.221  1.00  0.43           H  
ATOM   3912 3HD2 LEU A 260     -19.491  13.278  24.903  1.00  0.43           H  
ATOM   3913  N   ASP A 261     -23.174  11.758  22.948  1.00  0.17           N  
ATOM   3914  CA  ASP A 261     -24.291  11.167  22.225  1.00  0.27           C  
ATOM   3915  C   ASP A 261     -23.923   9.982  21.307  1.00  0.35           C  
ATOM   3916  O   ASP A 261     -24.812   9.396  20.694  1.00  0.88           O  
ATOM   3917  CB  ASP A 261     -24.987  12.276  21.421  1.00  0.41           C  
ATOM   3918  CG  ASP A 261     -24.061  12.900  20.395  1.00  0.41           C  
ATOM   3919  OD1 ASP A 261     -23.050  12.299  20.140  1.00  0.41           O  
ATOM   3920  OD2 ASP A 261     -24.330  13.973  19.902  1.00  0.41           O  
ATOM   3921  H   ASP A 261     -22.253  11.762  22.534  1.00  0.20           H  
ATOM   3922  HA  ASP A 261     -25.001  10.798  22.964  1.00  0.32           H  
ATOM   3923 1HB  ASP A 261     -25.859  11.869  20.910  1.00  0.49           H  
ATOM   3924 2HB  ASP A 261     -25.336  13.056  22.099  1.00  0.49           H  
ATOM   3925  N   HIS A 262     -22.640   9.600  21.227  1.00  0.25           N  
ATOM   3926  CA  HIS A 262     -22.261   8.484  20.350  1.00  0.92           C  
ATOM   3927  C   HIS A 262     -21.019   7.734  20.845  1.00  0.64           C  
ATOM   3928  O   HIS A 262     -20.069   8.327  21.353  1.00  1.52           O  
ATOM   3929  CB  HIS A 262     -22.027   9.018  18.917  1.00  1.38           C  
ATOM   3930  CG  HIS A 262     -21.770   7.978  17.853  1.00  1.38           C  
ATOM   3931  ND1 HIS A 262     -20.518   7.465  17.598  1.00  1.38           N  
ATOM   3932  CD2 HIS A 262     -22.605   7.367  16.982  1.00  1.38           C  
ATOM   3933  CE1 HIS A 262     -20.599   6.580  16.613  1.00  1.38           C  
ATOM   3934  NE2 HIS A 262     -21.857   6.505  16.223  1.00  1.38           N  
ATOM   3935  H   HIS A 262     -21.917  10.111  21.717  1.00  0.30           H  
ATOM   3936  HA  HIS A 262     -23.080   7.767  20.309  1.00  1.10           H  
ATOM   3937 1HB  HIS A 262     -22.899   9.598  18.611  1.00  1.66           H  
ATOM   3938 2HB  HIS A 262     -21.178   9.701  18.928  1.00  1.66           H  
ATOM   3939  HD2 HIS A 262     -23.672   7.513  16.887  1.00  1.66           H  
ATOM   3940  HE1 HIS A 262     -19.768   6.010  16.199  1.00  1.66           H  
ATOM   3941  HE2 HIS A 262     -22.236   5.912  15.488  1.00  1.66           H  
ATOM   3942  N   ALA A 263     -21.047   6.409  20.714  1.00  0.11           N  
ATOM   3943  CA  ALA A 263     -19.939   5.568  21.154  1.00  0.09           C  
ATOM   3944  C   ALA A 263     -19.035   5.187  19.983  1.00  0.08           C  
ATOM   3945  O   ALA A 263     -19.508   4.777  18.924  1.00  0.13           O  
ATOM   3946  CB  ALA A 263     -20.473   4.318  21.834  1.00  0.14           C  
ATOM   3947  H   ALA A 263     -21.853   5.976  20.292  1.00  0.13           H  
ATOM   3948  HA  ALA A 263     -19.344   6.135  21.869  1.00  0.11           H  
ATOM   3949 1HB  ALA A 263     -19.639   3.710  22.184  1.00  0.16           H  
ATOM   3950 2HB  ALA A 263     -21.095   4.604  22.682  1.00  0.16           H  
ATOM   3951 3HB  ALA A 263     -21.067   3.747  21.124  1.00  0.16           H  
ATOM   3952  N   VAL A 264     -17.727   5.313  20.199  1.00  0.11           N  
ATOM   3953  CA  VAL A 264     -16.707   5.015  19.192  1.00  0.14           C  
ATOM   3954  C   VAL A 264     -15.559   4.206  19.795  1.00  0.15           C  
ATOM   3955  O   VAL A 264     -15.495   4.022  21.010  1.00  0.28           O  
ATOM   3956  CB  VAL A 264     -16.124   6.299  18.599  1.00  0.21           C  
ATOM   3957  CG1 VAL A 264     -17.181   7.146  17.914  1.00  0.21           C  
ATOM   3958  CG2 VAL A 264     -15.461   7.072  19.716  1.00  0.21           C  
ATOM   3959  H   VAL A 264     -17.424   5.644  21.104  1.00  0.13           H  
ATOM   3960  HA  VAL A 264     -17.166   4.433  18.392  1.00  0.17           H  
ATOM   3961  HB  VAL A 264     -15.396   6.027  17.843  1.00  0.25           H  
ATOM   3962 1HG1 VAL A 264     -16.715   8.039  17.496  1.00  0.25           H  
ATOM   3963 2HG1 VAL A 264     -17.643   6.570  17.113  1.00  0.25           H  
ATOM   3964 3HG1 VAL A 264     -17.940   7.442  18.636  1.00  0.25           H  
ATOM   3965 1HG2 VAL A 264     -15.009   7.974  19.316  1.00  0.25           H  
ATOM   3966 2HG2 VAL A 264     -16.205   7.339  20.469  1.00  0.25           H  
ATOM   3967 3HG2 VAL A 264     -14.690   6.451  20.170  1.00  0.25           H  
ATOM   3968  N   THR A 265     -14.649   3.710  18.955  1.00  0.14           N  
ATOM   3969  CA  THR A 265     -13.526   2.936  19.483  1.00  0.19           C  
ATOM   3970  C   THR A 265     -12.180   3.606  19.224  1.00  0.17           C  
ATOM   3971  O   THR A 265     -11.850   3.946  18.088  1.00  0.24           O  
ATOM   3972  CB  THR A 265     -13.504   1.516  18.881  1.00  0.29           C  
ATOM   3973  OG1 THR A 265     -14.718   0.838  19.221  1.00  0.29           O  
ATOM   3974  CG2 THR A 265     -12.317   0.720  19.416  1.00  0.29           C  
ATOM   3975  H   THR A 265     -14.722   3.873  17.954  1.00  0.17           H  
ATOM   3976  HA  THR A 265     -13.650   2.844  20.560  1.00  0.23           H  
ATOM   3977  HB  THR A 265     -13.431   1.587  17.796  1.00  0.34           H  
ATOM   3978  HG1 THR A 265     -14.712   0.617  20.156  1.00  0.34           H  
ATOM   3979 1HG2 THR A 265     -12.323  -0.278  18.978  1.00  0.34           H  
ATOM   3980 2HG2 THR A 265     -11.389   1.226  19.151  1.00  0.34           H  
ATOM   3981 3HG2 THR A 265     -12.391   0.642  20.499  1.00  0.34           H  
ATOM   3982  N   ILE A 266     -11.380   3.776  20.276  1.00  0.28           N  
ATOM   3983  CA  ILE A 266     -10.060   4.343  20.071  1.00  0.43           C  
ATOM   3984  C   ILE A 266      -9.120   3.238  19.647  1.00  0.25           C  
ATOM   3985  O   ILE A 266      -8.898   2.265  20.374  1.00  0.55           O  
ATOM   3986  CB  ILE A 266      -9.476   5.048  21.312  1.00  0.65           C  
ATOM   3987  CG1 ILE A 266     -10.333   6.233  21.738  1.00  0.65           C  
ATOM   3988  CG2 ILE A 266      -8.073   5.533  20.996  1.00  0.65           C  
ATOM   3989  CD1 ILE A 266      -9.890   6.832  23.051  1.00  0.65           C  
ATOM   3990  H   ILE A 266     -11.676   3.489  21.196  1.00  0.34           H  
ATOM   3991  HA  ILE A 266     -10.113   5.073  19.266  1.00  0.52           H  
ATOM   3992  HB  ILE A 266      -9.440   4.350  22.147  1.00  0.77           H  
ATOM   3993 1HG1 ILE A 266     -10.280   7.006  20.975  1.00  0.77           H  
ATOM   3994 2HG1 ILE A 266     -11.368   5.909  21.832  1.00  0.77           H  
ATOM   3995 1HG2 ILE A 266      -7.653   6.022  21.872  1.00  0.77           H  
ATOM   3996 2HG2 ILE A 266      -7.449   4.685  20.720  1.00  0.77           H  
ATOM   3997 3HG2 ILE A 266      -8.110   6.241  20.169  1.00  0.77           H  
ATOM   3998 1HD1 ILE A 266     -10.536   7.674  23.302  1.00  0.77           H  
ATOM   3999 2HD1 ILE A 266      -9.954   6.078  23.836  1.00  0.77           H  
ATOM   4000 3HD1 ILE A 266      -8.863   7.179  22.964  1.00  0.77           H  
ATOM   4001  N   VAL A 267      -8.590   3.411  18.448  1.00  0.21           N  
ATOM   4002  CA  VAL A 267      -7.656   2.511  17.790  1.00  0.66           C  
ATOM   4003  C   VAL A 267      -6.227   2.801  18.189  1.00  0.19           C  
ATOM   4004  O   VAL A 267      -5.374   1.911  18.209  1.00  0.70           O  
ATOM   4005  CB  VAL A 267      -7.785   2.631  16.271  1.00  0.99           C  
ATOM   4006  CG1 VAL A 267      -6.702   1.814  15.599  1.00  0.99           C  
ATOM   4007  CG2 VAL A 267      -9.162   2.156  15.846  1.00  0.99           C  
ATOM   4008  H   VAL A 267      -8.844   4.253  17.953  1.00  0.25           H  
ATOM   4009  HA  VAL A 267      -7.899   1.489  18.082  1.00  0.79           H  
ATOM   4010  HB  VAL A 267      -7.648   3.671  15.978  1.00  1.19           H  
ATOM   4011 1HG1 VAL A 267      -6.798   1.919  14.520  1.00  1.19           H  
ATOM   4012 2HG1 VAL A 267      -5.723   2.176  15.913  1.00  1.19           H  
ATOM   4013 3HG1 VAL A 267      -6.809   0.766  15.878  1.00  1.19           H  
ATOM   4014 1HG2 VAL A 267      -9.259   2.246  14.768  1.00  1.19           H  
ATOM   4015 2HG2 VAL A 267      -9.293   1.114  16.137  1.00  1.19           H  
ATOM   4016 3HG2 VAL A 267      -9.923   2.767  16.332  1.00  1.19           H  
ATOM   4017  N   GLY A 268      -5.942   4.066  18.444  1.00  0.20           N  
ATOM   4018  CA  GLY A 268      -4.595   4.419  18.824  1.00  0.27           C  
ATOM   4019  C   GLY A 268      -4.444   5.884  19.170  1.00  0.15           C  
ATOM   4020  O   GLY A 268      -5.415   6.563  19.501  1.00  0.21           O  
ATOM   4021  H   GLY A 268      -6.662   4.776  18.369  1.00  0.24           H  
ATOM   4022 1HA  GLY A 268      -4.280   3.806  19.668  1.00  0.32           H  
ATOM   4023 2HA  GLY A 268      -3.948   4.176  17.994  1.00  0.32           H  
ATOM   4024  N   TYR A 269      -3.207   6.352  19.138  1.00  0.26           N  
ATOM   4025  CA  TYR A 269      -2.905   7.747  19.418  1.00  0.53           C  
ATOM   4026  C   TYR A 269      -1.562   8.127  18.828  1.00  0.45           C  
ATOM   4027  O   TYR A 269      -0.741   7.265  18.518  1.00  0.44           O  
ATOM   4028  CB  TYR A 269      -2.918   8.034  20.924  1.00  0.80           C  
ATOM   4029  CG  TYR A 269      -1.882   7.280  21.731  1.00  0.80           C  
ATOM   4030  CD1 TYR A 269      -0.599   7.787  21.852  1.00  0.80           C  
ATOM   4031  CD2 TYR A 269      -2.224   6.102  22.376  1.00  0.80           C  
ATOM   4032  CE1 TYR A 269       0.341   7.112  22.601  1.00  0.80           C  
ATOM   4033  CE2 TYR A 269      -1.286   5.426  23.131  1.00  0.80           C  
ATOM   4034  CZ  TYR A 269      -0.002   5.926  23.242  1.00  0.80           C  
ATOM   4035  OH  TYR A 269       0.944   5.258  23.989  1.00  0.80           O  
ATOM   4036  H   TYR A 269      -2.466   5.720  18.858  1.00  0.31           H  
ATOM   4037  HA  TYR A 269      -3.662   8.369  18.940  1.00  0.64           H  
ATOM   4038 1HB  TYR A 269      -2.770   9.102  21.092  1.00  0.95           H  
ATOM   4039 2HB  TYR A 269      -3.896   7.777  21.318  1.00  0.95           H  
ATOM   4040  HD1 TYR A 269      -0.331   8.719  21.354  1.00  0.95           H  
ATOM   4041  HD2 TYR A 269      -3.235   5.715  22.285  1.00  0.95           H  
ATOM   4042  HE1 TYR A 269       1.349   7.514  22.689  1.00  0.95           H  
ATOM   4043  HE2 TYR A 269      -1.558   4.499  23.637  1.00  0.95           H  
ATOM   4044  HH  TYR A 269       1.825   5.523  23.701  1.00  0.95           H  
ATOM   4045  N   GLY A 270      -1.305   9.419  18.716  1.00  1.15           N  
ATOM   4046  CA  GLY A 270      -0.022   9.836  18.180  1.00  1.88           C  
ATOM   4047  C   GLY A 270       0.184  11.336  18.222  1.00  1.96           C  
ATOM   4048  O   GLY A 270      -0.624  12.077  18.784  1.00  2.37           O  
ATOM   4049  H   GLY A 270      -2.010  10.099  18.977  1.00  1.38           H  
ATOM   4050 1HA  GLY A 270       0.774   9.347  18.740  1.00  2.26           H  
ATOM   4051 2HA  GLY A 270       0.064   9.489  17.151  1.00  2.26           H  
ATOM   4052  N   THR A 271       1.291  11.774  17.631  1.00  2.48           N  
ATOM   4053  CA  THR A 271       1.641  13.185  17.591  1.00  2.74           C  
ATOM   4054  C   THR A 271       2.017  13.616  16.177  1.00  4.16           C  
ATOM   4055  O   THR A 271       2.789  12.940  15.495  1.00  9.00           O  
ATOM   4056  CB  THR A 271       2.816  13.493  18.547  1.00  4.11           C  
ATOM   4057  OG1 THR A 271       2.459  13.133  19.887  1.00  4.11           O  
ATOM   4058  CG2 THR A 271       3.169  14.974  18.506  1.00  4.11           C  
ATOM   4059  H   THR A 271       1.908  11.104  17.193  1.00  2.98           H  
ATOM   4060  HA  THR A 271       0.777  13.763  17.908  1.00  3.29           H  
ATOM   4061  HB  THR A 271       3.684  12.908  18.246  1.00  4.93           H  
ATOM   4062  HG1 THR A 271       1.872  13.802  20.259  1.00  4.93           H  
ATOM   4063 1HG2 THR A 271       3.999  15.167  19.185  1.00  4.93           H  
ATOM   4064 2HG2 THR A 271       3.458  15.251  17.495  1.00  4.93           H  
ATOM   4065 3HG2 THR A 271       2.305  15.562  18.813  1.00  4.93           H  
ATOM   4066  N   ALA A 272       1.461  14.741  15.741  1.00  4.52           N  
ATOM   4067  CA  ALA A 272       1.750  15.305  14.438  1.00  7.09           C  
ATOM   4068  C   ALA A 272       2.977  16.179  14.534  1.00  6.22           C  
ATOM   4069  O   ALA A 272       3.221  16.796  15.571  1.00 10.05           O  
ATOM   4070  CB  ALA A 272       0.571  16.102  13.917  1.00 10.63           C  
ATOM   4071  H   ALA A 272       0.828  15.233  16.346  1.00  5.42           H  
ATOM   4072  HA  ALA A 272       1.964  14.489  13.748  1.00  8.51           H  
ATOM   4073 1HB  ALA A 272       0.808  16.504  12.933  1.00 12.76           H  
ATOM   4074 2HB  ALA A 272      -0.305  15.457  13.845  1.00 12.76           H  
ATOM   4075 3HB  ALA A 272       0.368  16.919  14.599  1.00 12.76           H  
ATOM   4076  N   THR A 273       3.713  16.263  13.429  1.00 14.78           N  
ATOM   4077  CA  THR A 273       4.982  16.986  13.327  1.00 30.47           C  
ATOM   4078  C   THR A 273       4.992  18.428  13.822  1.00 62.26           C  
ATOM   4079  O   THR A 273       6.061  18.955  14.124  1.00151.04           O  
ATOM   4080  CB  THR A 273       5.460  16.990  11.864  1.00 45.70           C  
ATOM   4081  OG1 THR A 273       4.477  17.633  11.042  1.00 45.70           O  
ATOM   4082  CG2 THR A 273       5.670  15.565  11.374  1.00 45.70           C  
ATOM   4083  H   THR A 273       3.398  15.754  12.616  1.00 17.74           H  
ATOM   4084  HA  THR A 273       5.716  16.437  13.917  1.00 36.56           H  
ATOM   4085  HB  THR A 273       6.399  17.538  11.790  1.00 54.85           H  
ATOM   4086  HG1 THR A 273       4.345  18.534  11.348  1.00 54.85           H  
ATOM   4087 1HG2 THR A 273       6.007  15.583  10.338  1.00 54.85           H  
ATOM   4088 2HG2 THR A 273       6.422  15.076  11.993  1.00 54.85           H  
ATOM   4089 3HG2 THR A 273       4.732  15.016  11.441  1.00 54.85           H  
ATOM   4090  N   ASP A 274       3.833  19.069  13.925  1.00 69.90           N  
ATOM   4091  CA  ASP A 274       3.792  20.424  14.453  1.00114.48           C  
ATOM   4092  C   ASP A 274       3.514  20.464  15.969  1.00 53.73           C  
ATOM   4093  O   ASP A 274       3.250  21.532  16.519  1.00 75.93           O  
ATOM   4094  CB  ASP A 274       2.752  21.254  13.699  1.00171.72           C  
ATOM   4095  CG  ASP A 274       1.329  20.761  13.881  1.00171.72           C  
ATOM   4096  OD1 ASP A 274       1.128  19.828  14.623  1.00171.72           O  
ATOM   4097  OD2 ASP A 274       0.451  21.321  13.270  1.00171.72           O  
ATOM   4098  H   ASP A 274       2.974  18.619  13.646  1.00 83.88           H  
ATOM   4099  HA  ASP A 274       4.766  20.882  14.283  1.00137.38           H  
ATOM   4100 1HB  ASP A 274       2.805  22.290  14.035  1.00206.06           H  
ATOM   4101 2HB  ASP A 274       2.987  21.246  12.634  1.00206.06           H  
ATOM   4102  N   GLY A 275       3.603  19.317  16.651  1.00 12.74           N  
ATOM   4103  CA  GLY A 275       3.343  19.259  18.083  1.00 13.02           C  
ATOM   4104  C   GLY A 275       1.869  19.012  18.425  1.00  7.48           C  
ATOM   4105  O   GLY A 275       1.428  19.345  19.526  1.00 20.04           O  
ATOM   4106  H   GLY A 275       3.823  18.460  16.169  1.00 15.29           H  
ATOM   4107 1HA  GLY A 275       3.951  18.469  18.523  1.00 15.62           H  
ATOM   4108 2HA  GLY A 275       3.667  20.192  18.542  1.00 15.62           H  
ATOM   4109  N   THR A 276       1.097  18.457  17.490  1.00  1.97           N  
ATOM   4110  CA  THR A 276      -0.321  18.219  17.784  1.00  0.89           C  
ATOM   4111  C   THR A 276      -0.557  16.798  18.263  1.00  0.77           C  
ATOM   4112  O   THR A 276      -0.275  15.836  17.560  1.00  3.25           O  
ATOM   4113  CB  THR A 276      -1.241  18.473  16.572  1.00  1.33           C  
ATOM   4114  OG1 THR A 276      -1.130  19.835  16.147  1.00  1.33           O  
ATOM   4115  CG2 THR A 276      -2.685  18.186  16.956  1.00  1.33           C  
ATOM   4116  H   THR A 276       1.506  18.168  16.608  1.00  2.36           H  
ATOM   4117  HA  THR A 276      -0.626  18.895  18.583  1.00  1.07           H  
ATOM   4118  HB  THR A 276      -0.963  17.823  15.751  1.00  1.60           H  
ATOM   4119  HG1 THR A 276      -0.308  19.941  15.654  1.00  1.60           H  
ATOM   4120 1HG2 THR A 276      -3.330  18.366  16.097  1.00  1.60           H  
ATOM   4121 2HG2 THR A 276      -2.779  17.147  17.270  1.00  1.60           H  
ATOM   4122 3HG2 THR A 276      -2.981  18.840  17.776  1.00  1.60           H  
ATOM   4123  N   ASN A 277      -1.095  16.656  19.458  1.00  0.87           N  
ATOM   4124  CA  ASN A 277      -1.368  15.328  19.986  1.00  0.83           C  
ATOM   4125  C   ASN A 277      -2.792  14.933  19.634  1.00  1.17           C  
ATOM   4126  O   ASN A 277      -3.685  15.777  19.691  1.00  4.36           O  
ATOM   4127  CB  ASN A 277      -1.152  15.302  21.482  1.00  1.24           C  
ATOM   4128  CG  ASN A 277       0.276  15.556  21.871  1.00  1.24           C  
ATOM   4129  OD1 ASN A 277       1.219  14.998  21.297  1.00  1.24           O  
ATOM   4130  ND2 ASN A 277       0.455  16.403  22.853  1.00  1.24           N  
ATOM   4131  H   ASN A 277      -1.318  17.474  20.010  1.00  1.04           H  
ATOM   4132  HA  ASN A 277      -0.697  14.609  19.513  1.00  1.00           H  
ATOM   4133 1HB  ASN A 277      -1.785  16.053  21.956  1.00  1.49           H  
ATOM   4134 2HB  ASN A 277      -1.446  14.332  21.872  1.00  1.49           H  
ATOM   4135 1HD2 ASN A 277       1.381  16.620  23.164  1.00  1.49           H  
ATOM   4136 2HD2 ASN A 277      -0.333  16.834  23.293  1.00  1.49           H  
ATOM   4137  N   TYR A 278      -3.012  13.671  19.262  1.00  0.54           N  
ATOM   4138  CA  TYR A 278      -4.360  13.257  18.882  1.00  2.66           C  
ATOM   4139  C   TYR A 278      -4.727  11.789  19.165  1.00  0.56           C  
ATOM   4140  O   TYR A 278      -3.865  10.920  19.317  1.00  2.04           O  
ATOM   4141  CB  TYR A 278      -4.575  13.524  17.395  1.00  3.99           C  
ATOM   4142  CG  TYR A 278      -3.642  12.732  16.517  1.00  3.99           C  
ATOM   4143  CD1 TYR A 278      -3.977  11.440  16.143  1.00  3.99           C  
ATOM   4144  CD2 TYR A 278      -2.458  13.303  16.074  1.00  3.99           C  
ATOM   4145  CE1 TYR A 278      -3.124  10.714  15.338  1.00  3.99           C  
ATOM   4146  CE2 TYR A 278      -1.609  12.580  15.261  1.00  3.99           C  
ATOM   4147  CZ  TYR A 278      -1.937  11.289  14.896  1.00  3.99           C  
ATOM   4148  OH  TYR A 278      -1.091  10.565  14.087  1.00  3.99           O  
ATOM   4149  H   TYR A 278      -2.244  13.014  19.220  1.00  0.65           H  
ATOM   4150  HA  TYR A 278      -5.052  13.876  19.443  1.00  3.19           H  
ATOM   4151 1HB  TYR A 278      -5.601  13.279  17.118  1.00  4.79           H  
ATOM   4152 2HB  TYR A 278      -4.419  14.583  17.190  1.00  4.79           H  
ATOM   4153  HD1 TYR A 278      -4.910  10.997  16.490  1.00  4.79           H  
ATOM   4154  HD2 TYR A 278      -2.200  14.322  16.365  1.00  4.79           H  
ATOM   4155  HE1 TYR A 278      -3.383   9.696  15.046  1.00  4.79           H  
ATOM   4156  HE2 TYR A 278      -0.678  13.025  14.911  1.00  4.79           H  
ATOM   4157  HH  TYR A 278      -0.261  11.038  13.985  1.00  4.79           H  
ATOM   4158  N   TRP A 279      -6.043  11.538  19.205  1.00  0.47           N  
ATOM   4159  CA  TRP A 279      -6.616  10.202  19.369  1.00  0.13           C  
ATOM   4160  C   TRP A 279      -7.039   9.649  18.021  1.00  0.16           C  
ATOM   4161  O   TRP A 279      -7.701  10.344  17.256  1.00  0.45           O  
ATOM   4162  CB  TRP A 279      -7.879  10.208  20.256  1.00  0.20           C  
ATOM   4163  CG  TRP A 279      -7.652  10.523  21.694  1.00  0.20           C  
ATOM   4164  CD1 TRP A 279      -8.041  11.635  22.382  1.00  0.20           C  
ATOM   4165  CD2 TRP A 279      -6.924   9.706  22.632  1.00  0.20           C  
ATOM   4166  NE1 TRP A 279      -7.611  11.552  23.688  1.00  0.20           N  
ATOM   4167  CE2 TRP A 279      -6.927  10.382  23.852  1.00  0.20           C  
ATOM   4168  CE3 TRP A 279      -6.269   8.476  22.531  1.00  0.20           C  
ATOM   4169  CZ2 TRP A 279      -6.303   9.873  24.968  1.00  0.20           C  
ATOM   4170  CZ3 TRP A 279      -5.638   7.967  23.653  1.00  0.20           C  
ATOM   4171  CH2 TRP A 279      -5.660   8.655  24.833  1.00  0.20           C  
ATOM   4172  H   TRP A 279      -6.673  12.318  19.097  1.00  0.56           H  
ATOM   4173  HA  TRP A 279      -5.865   9.543  19.804  1.00  0.16           H  
ATOM   4174 1HB  TRP A 279      -8.586  10.938  19.862  1.00  0.23           H  
ATOM   4175 2HB  TRP A 279      -8.360   9.232  20.198  1.00  0.23           H  
ATOM   4176  HD1 TRP A 279      -8.602  12.468  21.959  1.00  0.23           H  
ATOM   4177  HE1 TRP A 279      -7.735  12.235  24.426  1.00  0.23           H  
ATOM   4178  HE3 TRP A 279      -6.252   7.933  21.586  1.00  0.23           H  
ATOM   4179  HZ2 TRP A 279      -6.300  10.401  25.922  1.00  0.23           H  
ATOM   4180  HZ3 TRP A 279      -5.124   7.009  23.570  1.00  0.23           H  
ATOM   4181  HH2 TRP A 279      -5.160   8.241  25.691  1.00  0.23           H  
ATOM   4182  N   LEU A 280      -6.702   8.395  17.736  1.00  0.10           N  
ATOM   4183  CA  LEU A 280      -7.155   7.763  16.495  1.00  0.13           C  
ATOM   4184  C   LEU A 280      -8.393   6.934  16.773  1.00  0.17           C  
ATOM   4185  O   LEU A 280      -8.336   5.970  17.536  1.00  0.29           O  
ATOM   4186  CB  LEU A 280      -6.080   6.865  15.885  1.00  0.20           C  
ATOM   4187  CG  LEU A 280      -6.526   6.118  14.619  1.00  0.20           C  
ATOM   4188  CD1 LEU A 280      -6.834   7.128  13.517  1.00  0.20           C  
ATOM   4189  CD2 LEU A 280      -5.436   5.147  14.197  1.00  0.20           C  
ATOM   4190  H   LEU A 280      -6.148   7.863  18.391  1.00  0.12           H  
ATOM   4191  HA  LEU A 280      -7.412   8.541  15.777  1.00  0.16           H  
ATOM   4192 1HB  LEU A 280      -5.215   7.474  15.629  1.00  0.23           H  
ATOM   4193 2HB  LEU A 280      -5.778   6.124  16.620  1.00  0.23           H  
ATOM   4194  HG  LEU A 280      -7.441   5.564  14.827  1.00  0.23           H  
ATOM   4195 1HD1 LEU A 280      -7.163   6.601  12.622  1.00  0.23           H  
ATOM   4196 2HD1 LEU A 280      -7.623   7.801  13.852  1.00  0.23           H  
ATOM   4197 3HD1 LEU A 280      -5.938   7.703  13.290  1.00  0.23           H  
ATOM   4198 1HD2 LEU A 280      -5.753   4.609  13.303  1.00  0.23           H  
ATOM   4199 2HD2 LEU A 280      -4.520   5.698  13.983  1.00  0.23           H  
ATOM   4200 3HD2 LEU A 280      -5.251   4.436  15.002  1.00  0.23           H  
ATOM   4201  N   ILE A 281      -9.502   7.313  16.145  1.00  0.22           N  
ATOM   4202  CA  ILE A 281     -10.788   6.680  16.380  1.00  0.41           C  
ATOM   4203  C   ILE A 281     -11.490   6.056  15.170  1.00  0.20           C  
ATOM   4204  O   ILE A 281     -11.570   6.641  14.090  1.00  0.51           O  
ATOM   4205  CB  ILE A 281     -11.722   7.704  17.033  1.00  0.61           C  
ATOM   4206  CG1 ILE A 281     -11.179   8.077  18.418  1.00  0.61           C  
ATOM   4207  CG2 ILE A 281     -13.132   7.190  17.096  1.00  0.61           C  
ATOM   4208  CD1 ILE A 281     -11.911   9.208  19.077  1.00  0.61           C  
ATOM   4209  H   ILE A 281      -9.473   8.106  15.518  1.00  0.26           H  
ATOM   4210  HA  ILE A 281     -10.624   5.882  17.101  1.00  0.49           H  
ATOM   4211  HB  ILE A 281     -11.711   8.616  16.438  1.00  0.74           H  
ATOM   4212 1HG1 ILE A 281     -11.237   7.203  19.063  1.00  0.74           H  
ATOM   4213 2HG1 ILE A 281     -10.134   8.370  18.327  1.00  0.74           H  
ATOM   4214 1HG2 ILE A 281     -13.768   7.950  17.544  1.00  0.74           H  
ATOM   4215 2HG2 ILE A 281     -13.486   6.972  16.090  1.00  0.74           H  
ATOM   4216 3HG2 ILE A 281     -13.162   6.282  17.699  1.00  0.74           H  
ATOM   4217 1HD1 ILE A 281     -11.466   9.413  20.051  1.00  0.74           H  
ATOM   4218 2HD1 ILE A 281     -11.840  10.095  18.449  1.00  0.74           H  
ATOM   4219 3HD1 ILE A 281     -12.956   8.934  19.206  1.00  0.74           H  
ATOM   4220  N   LYS A 282     -12.009   4.845  15.386  1.00  0.17           N  
ATOM   4221  CA  LYS A 282     -12.804   4.108  14.409  1.00  0.34           C  
ATOM   4222  C   LYS A 282     -14.287   4.390  14.635  1.00  0.18           C  
ATOM   4223  O   LYS A 282     -14.790   4.270  15.758  1.00  0.32           O  
ATOM   4224  CB  LYS A 282     -12.556   2.596  14.508  1.00  0.51           C  
ATOM   4225  CG  LYS A 282     -13.348   1.772  13.497  1.00  0.51           C  
ATOM   4226  CD  LYS A 282     -13.078   0.269  13.607  1.00  0.51           C  
ATOM   4227  CE  LYS A 282     -13.961  -0.489  12.621  1.00  0.51           C  
ATOM   4228  NZ  LYS A 282     -13.773  -1.962  12.639  1.00  0.51           N  
ATOM   4229  H   LYS A 282     -11.883   4.431  16.297  1.00  0.20           H  
ATOM   4230  HA  LYS A 282     -12.540   4.449  13.407  1.00  0.41           H  
ATOM   4231 1HB  LYS A 282     -11.502   2.390  14.337  1.00  0.61           H  
ATOM   4232 2HB  LYS A 282     -12.806   2.244  15.510  1.00  0.61           H  
ATOM   4233 1HG  LYS A 282     -14.414   1.949  13.645  1.00  0.61           H  
ATOM   4234 2HG  LYS A 282     -13.084   2.103  12.494  1.00  0.61           H  
ATOM   4235 1HD  LYS A 282     -12.030   0.064  13.383  1.00  0.61           H  
ATOM   4236 2HD  LYS A 282     -13.294  -0.072  14.620  1.00  0.61           H  
ATOM   4237 1HE  LYS A 282     -15.004  -0.266  12.840  1.00  0.61           H  
ATOM   4238 2HE  LYS A 282     -13.728  -0.139  11.627  1.00  0.61           H  
ATOM   4239 1HZ  LYS A 282     -14.378  -2.373  11.932  1.00  0.61           H  
ATOM   4240 2HZ  LYS A 282     -12.819  -2.197  12.398  1.00  0.61           H  
ATOM   4241 3HZ  LYS A 282     -13.997  -2.342  13.548  1.00  0.61           H  
ATOM   4242  N   ASN A 283     -15.003   4.745  13.574  1.00  0.37           N  
ATOM   4243  CA  ASN A 283     -16.429   5.018  13.734  1.00  0.67           C  
ATOM   4244  C   ASN A 283     -17.284   4.102  12.881  1.00  0.68           C  
ATOM   4245  O   ASN A 283     -16.770   3.236  12.174  1.00  0.98           O  
ATOM   4246  CB  ASN A 283     -16.724   6.445  13.407  1.00  1.01           C  
ATOM   4247  CG  ASN A 283     -16.418   6.726  11.984  1.00  1.01           C  
ATOM   4248  OD1 ASN A 283     -17.109   6.309  11.041  1.00  1.01           O  
ATOM   4249  ND2 ASN A 283     -15.341   7.432  11.808  1.00  1.01           N  
ATOM   4250  H   ASN A 283     -14.564   4.853  12.663  1.00  0.44           H  
ATOM   4251  HA  ASN A 283     -16.703   4.836  14.774  1.00  0.80           H  
ATOM   4252 1HB  ASN A 283     -17.770   6.664  13.608  1.00  1.21           H  
ATOM   4253 2HB  ASN A 283     -16.120   7.098  14.038  1.00  1.21           H  
ATOM   4254 1HD2 ASN A 283     -15.042   7.667  10.883  1.00  1.21           H  
ATOM   4255 2HD2 ASN A 283     -14.808   7.737  12.597  1.00  1.21           H  
ATOM   4256  N   SER A 284     -18.599   4.286  12.973  1.00  0.53           N  
ATOM   4257  CA  SER A 284     -19.549   3.441  12.265  1.00  0.55           C  
ATOM   4258  C   SER A 284     -20.400   4.157  11.214  1.00  0.27           C  
ATOM   4259  O   SER A 284     -21.582   3.851  11.059  1.00  0.31           O  
ATOM   4260  CB  SER A 284     -20.431   2.741  13.282  1.00  0.83           C  
ATOM   4261  OG  SER A 284     -21.042   3.662  14.142  1.00  0.83           O  
ATOM   4262  H   SER A 284     -18.955   5.022  13.566  1.00  0.64           H  
ATOM   4263  HA  SER A 284     -18.975   2.672  11.747  1.00  0.66           H  
ATOM   4264 1HB  SER A 284     -21.191   2.151  12.772  1.00  0.99           H  
ATOM   4265 2HB  SER A 284     -19.821   2.051  13.864  1.00  0.99           H  
ATOM   4266  HG  SER A 284     -21.827   4.000  13.701  1.00  0.99           H  
ATOM   4267  N   TRP A 285     -19.802   5.078  10.455  1.00  0.30           N  
ATOM   4268  CA  TRP A 285     -20.544   5.708   9.354  1.00  0.37           C  
ATOM   4269  C   TRP A 285     -19.975   5.325   7.980  1.00  0.45           C  
ATOM   4270  O   TRP A 285     -20.133   6.073   7.013  1.00  0.62           O  
ATOM   4271  CB  TRP A 285     -20.575   7.238   9.485  1.00  0.55           C  
ATOM   4272  CG  TRP A 285     -21.378   7.730  10.657  1.00  0.55           C  
ATOM   4273  CD1 TRP A 285     -22.740   7.779  10.774  1.00  0.55           C  
ATOM   4274  CD2 TRP A 285     -20.854   8.261  11.892  1.00  0.55           C  
ATOM   4275  NE1 TRP A 285     -23.090   8.289  12.004  1.00  0.55           N  
ATOM   4276  CE2 TRP A 285     -21.950   8.590  12.697  1.00  0.55           C  
ATOM   4277  CE3 TRP A 285     -19.565   8.478  12.372  1.00  0.55           C  
ATOM   4278  CZ2 TRP A 285     -21.793   9.122  13.963  1.00  0.55           C  
ATOM   4279  CZ3 TRP A 285     -19.405   9.002  13.645  1.00  0.55           C  
ATOM   4280  CH2 TRP A 285     -20.492   9.314  14.420  1.00  0.55           C  
ATOM   4281  H   TRP A 285     -18.836   5.343  10.635  1.00  0.36           H  
ATOM   4282  HA  TRP A 285     -21.574   5.356   9.395  1.00  0.44           H  
ATOM   4283 1HB  TRP A 285     -19.556   7.613   9.588  1.00  0.67           H  
ATOM   4284 2HB  TRP A 285     -20.991   7.671   8.576  1.00  0.67           H  
ATOM   4285  HD1 TRP A 285     -23.445   7.453  10.010  1.00  0.67           H  
ATOM   4286  HE1 TRP A 285     -24.027   8.431  12.366  1.00  0.67           H  
ATOM   4287  HE3 TRP A 285     -18.703   8.234  11.756  1.00  0.67           H  
ATOM   4288  HZ2 TRP A 285     -22.645   9.378  14.593  1.00  0.67           H  
ATOM   4289  HZ3 TRP A 285     -18.392   9.162  14.013  1.00  0.67           H  
ATOM   4290  HH2 TRP A 285     -20.331   9.725  15.417  1.00  0.67           H  
ATOM   4291  N   GLY A 286     -19.307   4.170   7.896  1.00  0.58           N  
ATOM   4292  CA  GLY A 286     -18.715   3.709   6.642  1.00  0.63           C  
ATOM   4293  C   GLY A 286     -17.373   4.378   6.352  1.00  1.17           C  
ATOM   4294  O   GLY A 286     -16.872   5.172   7.148  1.00  4.56           O  
ATOM   4295  H   GLY A 286     -19.224   3.567   8.705  1.00  0.70           H  
ATOM   4296 1HA  GLY A 286     -18.581   2.628   6.684  1.00  0.76           H  
ATOM   4297 2HA  GLY A 286     -19.406   3.910   5.824  1.00  0.76           H  
ATOM   4298  N   THR A 287     -16.804   4.066   5.186  1.00  0.79           N  
ATOM   4299  CA  THR A 287     -15.526   4.640   4.771  1.00  1.10           C  
ATOM   4300  C   THR A 287     -15.717   5.895   3.919  1.00  0.70           C  
ATOM   4301  O   THR A 287     -14.751   6.540   3.513  1.00  2.81           O  
ATOM   4302  CB  THR A 287     -14.682   3.608   4.004  1.00  1.65           C  
ATOM   4303  OG1 THR A 287     -15.392   3.184   2.831  1.00  1.65           O  
ATOM   4304  CG2 THR A 287     -14.391   2.406   4.892  1.00  1.65           C  
ATOM   4305  H   THR A 287     -17.265   3.405   4.576  1.00  0.95           H  
ATOM   4306  HA  THR A 287     -14.978   4.923   5.666  1.00  1.32           H  
ATOM   4307  HB  THR A 287     -13.740   4.064   3.700  1.00  1.98           H  
ATOM   4308  HG1 THR A 287     -14.852   2.560   2.339  1.00  1.98           H  
ATOM   4309 1HG2 THR A 287     -13.791   1.682   4.340  1.00  1.98           H  
ATOM   4310 2HG2 THR A 287     -13.844   2.732   5.776  1.00  1.98           H  
ATOM   4311 3HG2 THR A 287     -15.328   1.942   5.196  1.00  1.98           H  
ATOM   4312  N   SER A 288     -16.978   6.252   3.678  1.00  0.51           N  
ATOM   4313  CA  SER A 288     -17.354   7.448   2.935  1.00  0.36           C  
ATOM   4314  C   SER A 288     -17.458   8.688   3.846  1.00  0.58           C  
ATOM   4315  O   SER A 288     -17.879   9.762   3.406  1.00  4.58           O  
ATOM   4316  CB  SER A 288     -18.658   7.187   2.212  1.00  0.54           C  
ATOM   4317  OG  SER A 288     -19.689   6.911   3.120  1.00  0.54           O  
ATOM   4318  H   SER A 288     -17.724   5.671   4.027  1.00  0.61           H  
ATOM   4319  HA  SER A 288     -16.581   7.642   2.190  1.00  0.43           H  
ATOM   4320 1HB  SER A 288     -18.922   8.056   1.609  1.00  0.65           H  
ATOM   4321 2HB  SER A 288     -18.534   6.344   1.533  1.00  0.65           H  
ATOM   4322  HG  SER A 288     -20.481   6.787   2.591  1.00  0.65           H  
ATOM   4323  N   TRP A 289     -17.071   8.527   5.112  1.00  1.13           N  
ATOM   4324  CA  TRP A 289     -17.076   9.605   6.083  1.00  0.55           C  
ATOM   4325  C   TRP A 289     -15.703   9.720   6.733  1.00  0.38           C  
ATOM   4326  O   TRP A 289     -15.119   8.712   7.130  1.00  0.51           O  
ATOM   4327  CB  TRP A 289     -18.118   9.332   7.164  1.00  0.83           C  
ATOM   4328  CG  TRP A 289     -18.257  10.439   8.159  1.00  0.83           C  
ATOM   4329  CD1 TRP A 289     -19.127  11.470   8.066  1.00  0.83           C  
ATOM   4330  CD2 TRP A 289     -17.507  10.658   9.379  1.00  0.83           C  
ATOM   4331  NE1 TRP A 289     -18.999  12.304   9.141  1.00  0.83           N  
ATOM   4332  CE2 TRP A 289     -18.010  11.821   9.960  1.00  0.83           C  
ATOM   4333  CE3 TRP A 289     -16.464   9.979  10.013  1.00  0.83           C  
ATOM   4334  CZ2 TRP A 289     -17.516  12.313  11.153  1.00  0.83           C  
ATOM   4335  CZ3 TRP A 289     -15.960  10.492  11.205  1.00  0.83           C  
ATOM   4336  CH2 TRP A 289     -16.478  11.624  11.761  1.00  0.83           C  
ATOM   4337  H   TRP A 289     -16.756   7.624   5.425  1.00  1.36           H  
ATOM   4338  HA  TRP A 289     -17.309  10.541   5.577  1.00  0.66           H  
ATOM   4339 1HB  TRP A 289     -19.090   9.169   6.696  1.00  0.99           H  
ATOM   4340 2HB  TRP A 289     -17.856   8.419   7.698  1.00  0.99           H  
ATOM   4341  HD1 TRP A 289     -19.825  11.610   7.248  1.00  0.99           H  
ATOM   4342  HE1 TRP A 289     -19.545  13.144   9.278  1.00  0.99           H  
ATOM   4343  HE3 TRP A 289     -16.050   9.071   9.575  1.00  0.99           H  
ATOM   4344  HZ2 TRP A 289     -17.904  13.208  11.618  1.00  0.99           H  
ATOM   4345  HZ3 TRP A 289     -15.142   9.967  11.693  1.00  0.99           H  
ATOM   4346  HH2 TRP A 289     -16.067  11.995  12.698  1.00  0.99           H  
ATOM   4347  N   GLY A 290     -15.196  10.945   6.846  1.00  0.45           N  
ATOM   4348  CA  GLY A 290     -13.912  11.186   7.491  1.00  0.34           C  
ATOM   4349  C   GLY A 290     -12.751  10.572   6.727  1.00  0.26           C  
ATOM   4350  O   GLY A 290     -12.786  10.436   5.502  1.00  0.30           O  
ATOM   4351  H   GLY A 290     -15.721  11.733   6.491  1.00  0.54           H  
ATOM   4352 1HA  GLY A 290     -13.755  12.261   7.580  1.00  0.41           H  
ATOM   4353 2HA  GLY A 290     -13.935  10.785   8.504  1.00  0.41           H  
ATOM   4354  N   GLU A 291     -11.711  10.183   7.459  1.00  0.24           N  
ATOM   4355  CA  GLU A 291     -10.516   9.631   6.844  1.00  0.32           C  
ATOM   4356  C   GLU A 291     -10.719   8.156   6.620  1.00  0.32           C  
ATOM   4357  O   GLU A 291     -10.227   7.336   7.389  1.00  0.52           O  
ATOM   4358  CB  GLU A 291      -9.289   9.863   7.731  1.00  0.48           C  
ATOM   4359  CG  GLU A 291      -8.937  11.327   7.973  1.00  0.48           C  
ATOM   4360  CD  GLU A 291      -7.682  11.494   8.792  1.00  0.48           C  
ATOM   4361  OE1 GLU A 291      -7.089  10.497   9.126  1.00  0.48           O  
ATOM   4362  OE2 GLU A 291      -7.309  12.608   9.092  1.00  0.48           O  
ATOM   4363  H   GLU A 291     -11.742  10.260   8.465  1.00  0.29           H  
ATOM   4364  HA  GLU A 291     -10.357  10.111   5.877  1.00  0.38           H  
ATOM   4365 1HB  GLU A 291      -9.453   9.398   8.703  1.00  0.58           H  
ATOM   4366 2HB  GLU A 291      -8.420   9.382   7.281  1.00  0.58           H  
ATOM   4367 1HG  GLU A 291      -8.806  11.825   7.013  1.00  0.58           H  
ATOM   4368 2HG  GLU A 291      -9.769  11.803   8.490  1.00  0.58           H  
ATOM   4369  N   ALA A 292     -11.487   7.828   5.589  1.00  0.36           N  
ATOM   4370  CA  ALA A 292     -11.839   6.449   5.274  1.00  0.53           C  
ATOM   4371  C   ALA A 292     -12.434   5.748   6.491  1.00  0.52           C  
ATOM   4372  O   ALA A 292     -12.077   4.609   6.785  1.00  0.76           O  
ATOM   4373  CB  ALA A 292     -10.620   5.685   4.779  1.00  0.80           C  
ATOM   4374  H   ALA A 292     -11.854   8.583   5.020  1.00  0.43           H  
ATOM   4375  HA  ALA A 292     -12.589   6.462   4.489  1.00  0.64           H  
ATOM   4376 1HB  ALA A 292     -10.910   4.665   4.525  1.00  0.95           H  
ATOM   4377 2HB  ALA A 292     -10.218   6.178   3.894  1.00  0.95           H  
ATOM   4378 3HB  ALA A 292      -9.859   5.660   5.556  1.00  0.95           H  
ATOM   4379  N   GLY A 293     -13.349   6.428   7.190  1.00  0.41           N  
ATOM   4380  CA  GLY A 293     -13.997   5.870   8.366  1.00  0.52           C  
ATOM   4381  C   GLY A 293     -13.238   6.111   9.682  1.00  0.60           C  
ATOM   4382  O   GLY A 293     -13.669   5.638  10.740  1.00  2.08           O  
ATOM   4383  H   GLY A 293     -13.628   7.359   6.907  1.00  0.49           H  
ATOM   4384 1HA  GLY A 293     -14.993   6.305   8.452  1.00  0.62           H  
ATOM   4385 2HA  GLY A 293     -14.146   4.811   8.209  1.00  0.62           H  
ATOM   4386  N   TYR A 294     -12.133   6.860   9.633  1.00  0.47           N  
ATOM   4387  CA  TYR A 294     -11.407   7.205  10.848  1.00  0.35           C  
ATOM   4388  C   TYR A 294     -11.471   8.696  11.160  1.00  0.18           C  
ATOM   4389  O   TYR A 294     -11.695   9.542  10.291  1.00  0.30           O  
ATOM   4390  CB  TYR A 294      -9.927   6.814  10.767  1.00  0.52           C  
ATOM   4391  CG  TYR A 294      -9.624   5.337  10.701  1.00  0.52           C  
ATOM   4392  CD1 TYR A 294      -9.345   4.743   9.479  1.00  0.52           C  
ATOM   4393  CD2 TYR A 294      -9.612   4.578  11.864  1.00  0.52           C  
ATOM   4394  CE1 TYR A 294      -9.045   3.398   9.421  1.00  0.52           C  
ATOM   4395  CE2 TYR A 294      -9.321   3.229  11.804  1.00  0.52           C  
ATOM   4396  CZ  TYR A 294      -9.035   2.641  10.589  1.00  0.52           C  
ATOM   4397  OH  TYR A 294      -8.744   1.300  10.524  1.00  0.52           O  
ATOM   4398  H   TYR A 294     -11.766   7.185   8.754  1.00  0.56           H  
ATOM   4399  HA  TYR A 294     -11.864   6.673  11.681  1.00  0.42           H  
ATOM   4400 1HB  TYR A 294      -9.488   7.282   9.885  1.00  0.63           H  
ATOM   4401 2HB  TYR A 294      -9.406   7.220  11.633  1.00  0.63           H  
ATOM   4402  HD1 TYR A 294      -9.352   5.339   8.567  1.00  0.63           H  
ATOM   4403  HD2 TYR A 294      -9.833   5.047  12.823  1.00  0.63           H  
ATOM   4404  HE1 TYR A 294      -8.820   2.932   8.461  1.00  0.63           H  
ATOM   4405  HE2 TYR A 294      -9.311   2.631  12.712  1.00  0.63           H  
ATOM   4406  HH  TYR A 294      -8.596   1.048   9.609  1.00  0.63           H  
ATOM   4407  N   MET A 295     -11.229   9.011  12.421  1.00  0.24           N  
ATOM   4408  CA  MET A 295     -11.211  10.382  12.886  1.00  0.67           C  
ATOM   4409  C   MET A 295     -10.077  10.640  13.855  1.00  0.69           C  
ATOM   4410  O   MET A 295      -9.813   9.838  14.749  1.00  1.85           O  
ATOM   4411  CB  MET A 295     -12.539  10.708  13.540  1.00  1.01           C  
ATOM   4412  CG  MET A 295     -12.646  12.102  14.125  1.00  1.01           C  
ATOM   4413  SD  MET A 295     -14.292  12.403  14.758  1.00  1.01           S  
ATOM   4414  CE  MET A 295     -14.318  11.169  16.053  1.00  1.01           C  
ATOM   4415  H   MET A 295     -11.078   8.264  13.087  1.00  0.29           H  
ATOM   4416  HA  MET A 295     -11.063  11.034  12.028  1.00  0.80           H  
ATOM   4417 1HB  MET A 295     -13.335  10.598  12.808  1.00  1.21           H  
ATOM   4418 2HB  MET A 295     -12.733   9.995  14.342  1.00  1.21           H  
ATOM   4419 1HG  MET A 295     -11.933  12.218  14.941  1.00  1.21           H  
ATOM   4420 2HG  MET A 295     -12.424  12.848  13.366  1.00  1.21           H  
ATOM   4421 1HE  MET A 295     -15.281  11.198  16.560  1.00  1.21           H  
ATOM   4422 2HE  MET A 295     -14.170  10.180  15.617  1.00  1.21           H  
ATOM   4423 3HE  MET A 295     -13.522  11.372  16.769  1.00  1.21           H  
ATOM   4424  N   ARG A 296      -9.396  11.765  13.675  1.00  0.28           N  
ATOM   4425  CA  ARG A 296      -8.340  12.146  14.606  1.00  0.26           C  
ATOM   4426  C   ARG A 296      -8.801  13.303  15.475  1.00  0.20           C  
ATOM   4427  O   ARG A 296      -9.156  14.355  14.954  1.00  0.24           O  
ATOM   4428  CB  ARG A 296      -7.050  12.508  13.878  1.00  0.39           C  
ATOM   4429  CG  ARG A 296      -6.342  11.327  13.229  1.00  0.39           C  
ATOM   4430  CD  ARG A 296      -5.065  11.718  12.571  1.00  0.39           C  
ATOM   4431  NE  ARG A 296      -5.261  12.437  11.325  1.00  0.39           N  
ATOM   4432  CZ  ARG A 296      -4.322  13.166  10.700  1.00  0.39           C  
ATOM   4433  NH1 ARG A 296      -3.123  13.322  11.219  1.00  0.39           N  
ATOM   4434  NH2 ARG A 296      -4.640  13.712   9.546  1.00  0.39           N  
ATOM   4435  H   ARG A 296      -9.633  12.371  12.894  1.00  0.34           H  
ATOM   4436  HA  ARG A 296      -8.127  11.296  15.243  1.00  0.31           H  
ATOM   4437 1HB  ARG A 296      -7.264  13.232  13.095  1.00  0.47           H  
ATOM   4438 2HB  ARG A 296      -6.353  12.972  14.575  1.00  0.47           H  
ATOM   4439 1HG  ARG A 296      -6.118  10.578  13.988  1.00  0.47           H  
ATOM   4440 2HG  ARG A 296      -6.992  10.890  12.469  1.00  0.47           H  
ATOM   4441 1HD  ARG A 296      -4.499  12.361  13.243  1.00  0.47           H  
ATOM   4442 2HD  ARG A 296      -4.483  10.822  12.356  1.00  0.47           H  
ATOM   4443  HE  ARG A 296      -6.154  12.359  10.848  1.00  0.47           H  
ATOM   4444 1HH1 ARG A 296      -2.896  12.891  12.104  1.00  0.47           H  
ATOM   4445 2HH1 ARG A 296      -2.430  13.871  10.731  1.00  0.47           H  
ATOM   4446 1HH2 ARG A 296      -5.572  13.544   9.180  1.00  0.47           H  
ATOM   4447 2HH2 ARG A 296      -3.970  14.264   9.035  1.00  0.47           H  
ATOM   4448  N   LEU A 297      -8.832  13.099  16.794  1.00  0.21           N  
ATOM   4449  CA  LEU A 297      -9.260  14.169  17.702  1.00  0.21           C  
ATOM   4450  C   LEU A 297      -8.107  14.759  18.471  1.00  0.32           C  
ATOM   4451  O   LEU A 297      -7.290  14.030  19.020  1.00  0.83           O  
ATOM   4452  CB  LEU A 297     -10.267  13.674  18.746  1.00  0.32           C  
ATOM   4453  CG  LEU A 297     -11.600  13.120  18.262  1.00  0.32           C  
ATOM   4454  CD1 LEU A 297     -12.402  12.711  19.479  1.00  0.32           C  
ATOM   4455  CD2 LEU A 297     -12.336  14.170  17.458  1.00  0.32           C  
ATOM   4456  H   LEU A 297      -8.532  12.202  17.160  1.00  0.25           H  
ATOM   4457  HA  LEU A 297      -9.720  14.961  17.112  1.00  0.25           H  
ATOM   4458 1HB  LEU A 297      -9.788  12.885  19.323  1.00  0.38           H  
ATOM   4459 2HB  LEU A 297     -10.485  14.494  19.428  1.00  0.38           H  
ATOM   4460  HG  LEU A 297     -11.435  12.236  17.646  1.00  0.38           H  
ATOM   4461 1HD1 LEU A 297     -13.357  12.302  19.158  1.00  0.38           H  
ATOM   4462 2HD1 LEU A 297     -11.853  11.957  20.043  1.00  0.38           H  
ATOM   4463 3HD1 LEU A 297     -12.574  13.581  20.112  1.00  0.38           H  
ATOM   4464 1HD2 LEU A 297     -13.294  13.773  17.126  1.00  0.38           H  
ATOM   4465 2HD2 LEU A 297     -12.503  15.054  18.074  1.00  0.38           H  
ATOM   4466 3HD2 LEU A 297     -11.735  14.436  16.591  1.00  0.38           H  
ATOM   4467  N   GLU A 298      -8.062  16.078  18.578  1.00  0.26           N  
ATOM   4468  CA  GLU A 298      -7.002  16.699  19.361  1.00  0.33           C  
ATOM   4469  C   GLU A 298      -7.100  16.307  20.829  1.00  0.32           C  
ATOM   4470  O   GLU A 298      -8.160  16.421  21.448  1.00  0.45           O  
ATOM   4471  CB  GLU A 298      -7.041  18.220  19.251  1.00  0.49           C  
ATOM   4472  CG  GLU A 298      -5.875  18.907  19.958  1.00  0.49           C  
ATOM   4473  CD  GLU A 298      -5.907  20.408  19.869  1.00  0.49           C  
ATOM   4474  OE1 GLU A 298      -6.971  20.970  19.968  1.00  0.49           O  
ATOM   4475  OE2 GLU A 298      -4.866  20.995  19.686  1.00  0.49           O  
ATOM   4476  H   GLU A 298      -8.739  16.657  18.099  1.00  0.31           H  
ATOM   4477  HA  GLU A 298      -6.043  16.349  18.980  1.00  0.40           H  
ATOM   4478 1HB  GLU A 298      -7.017  18.505  18.201  1.00  0.59           H  
ATOM   4479 2HB  GLU A 298      -7.969  18.598  19.678  1.00  0.59           H  
ATOM   4480 1HG  GLU A 298      -5.889  18.623  21.009  1.00  0.59           H  
ATOM   4481 2HG  GLU A 298      -4.943  18.543  19.528  1.00  0.59           H  
ATOM   4482  N   ARG A 299      -5.983  15.862  21.384  1.00  0.66           N  
ATOM   4483  CA  ARG A 299      -5.916  15.493  22.790  1.00  1.37           C  
ATOM   4484  C   ARG A 299      -5.835  16.701  23.687  1.00  1.16           C  
ATOM   4485  O   ARG A 299      -5.228  17.711  23.331  1.00  2.03           O  
ATOM   4486  CB  ARG A 299      -4.717  14.623  23.090  1.00  2.06           C  
ATOM   4487  CG  ARG A 299      -4.775  13.260  22.479  1.00  2.06           C  
ATOM   4488  CD  ARG A 299      -3.650  12.419  22.895  1.00  2.06           C  
ATOM   4489  NE  ARG A 299      -3.716  12.123  24.310  1.00  2.06           N  
ATOM   4490  CZ  ARG A 299      -2.724  11.530  24.992  1.00  2.06           C  
ATOM   4491  NH1 ARG A 299      -1.607  11.194  24.394  1.00  2.06           N  
ATOM   4492  NH2 ARG A 299      -2.847  11.270  26.273  1.00  2.06           N  
ATOM   4493  H   ARG A 299      -5.157  15.784  20.812  1.00  0.79           H  
ATOM   4494  HA  ARG A 299      -6.818  14.935  23.043  1.00  1.64           H  
ATOM   4495 1HB  ARG A 299      -3.814  15.112  22.730  1.00  2.47           H  
ATOM   4496 2HB  ARG A 299      -4.617  14.498  24.168  1.00  2.47           H  
ATOM   4497 1HG  ARG A 299      -5.683  12.780  22.795  1.00  2.47           H  
ATOM   4498 2HG  ARG A 299      -4.770  13.354  21.407  1.00  2.47           H  
ATOM   4499 1HD  ARG A 299      -3.676  11.478  22.347  1.00  2.47           H  
ATOM   4500 2HD  ARG A 299      -2.711  12.929  22.698  1.00  2.47           H  
ATOM   4501  HE  ARG A 299      -4.563  12.376  24.820  1.00  2.47           H  
ATOM   4502 1HH1 ARG A 299      -1.474  11.375  23.409  1.00  2.47           H  
ATOM   4503 2HH1 ARG A 299      -0.886  10.752  24.947  1.00  2.47           H  
ATOM   4504 1HH2 ARG A 299      -3.698  11.502  26.761  1.00  2.47           H  
ATOM   4505 2HH2 ARG A 299      -2.077  10.813  26.745  1.00  2.47           H  
ATOM   4506  N   GLY A 300      -6.431  16.586  24.865  1.00  0.85           N  
ATOM   4507  CA  GLY A 300      -6.370  17.652  25.847  1.00  1.13           C  
ATOM   4508  C   GLY A 300      -5.125  17.469  26.705  1.00  0.93           C  
ATOM   4509  O   GLY A 300      -4.216  16.720  26.344  1.00  0.94           O  
ATOM   4510  H   GLY A 300      -6.926  15.732  25.090  1.00  1.02           H  
ATOM   4511 1HA  GLY A 300      -6.340  18.619  25.344  1.00  1.36           H  
ATOM   4512 2HA  GLY A 300      -7.262  17.632  26.472  1.00  1.36           H  
ATOM   4513  N   VAL A 301      -5.085  18.140  27.847  1.00  0.99           N  
ATOM   4514  CA  VAL A 301      -3.938  18.034  28.741  1.00  0.93           C  
ATOM   4515  C   VAL A 301      -4.365  17.681  30.152  1.00  0.57           C  
ATOM   4516  O   VAL A 301      -5.211  18.359  30.731  1.00  0.71           O  
ATOM   4517  CB  VAL A 301      -3.142  19.360  28.774  1.00  1.40           C  
ATOM   4518  CG1 VAL A 301      -1.977  19.243  29.747  1.00  1.40           C  
ATOM   4519  CG2 VAL A 301      -2.630  19.698  27.381  1.00  1.40           C  
ATOM   4520  H   VAL A 301      -5.858  18.739  28.099  1.00  1.19           H  
ATOM   4521  HA  VAL A 301      -3.282  17.246  28.369  1.00  1.12           H  
ATOM   4522  HB  VAL A 301      -3.792  20.159  29.130  1.00  1.67           H  
ATOM   4523 1HG1 VAL A 301      -1.431  20.186  29.774  1.00  1.67           H  
ATOM   4524 2HG1 VAL A 301      -2.354  19.015  30.743  1.00  1.67           H  
ATOM   4525 3HG1 VAL A 301      -1.308  18.446  29.420  1.00  1.67           H  
ATOM   4526 1HG2 VAL A 301      -2.076  20.635  27.416  1.00  1.67           H  
ATOM   4527 2HG2 VAL A 301      -1.973  18.901  27.031  1.00  1.67           H  
ATOM   4528 3HG2 VAL A 301      -3.470  19.803  26.695  1.00  1.67           H  
ATOM   4529  N   SER A 302      -3.740  16.649  30.722  1.00  0.56           N  
ATOM   4530  CA  SER A 302      -4.045  16.223  32.086  1.00  0.65           C  
ATOM   4531  C   SER A 302      -5.541  15.976  32.323  1.00  0.38           C  
ATOM   4532  O   SER A 302      -6.118  15.050  31.750  1.00  0.66           O  
ATOM   4533  CB  SER A 302      -3.507  17.255  33.063  1.00  0.98           C  
ATOM   4534  OG  SER A 302      -3.587  16.789  34.382  1.00  0.98           O  
ATOM   4535  H   SER A 302      -3.044  16.143  30.193  1.00  0.67           H  
ATOM   4536  HA  SER A 302      -3.521  15.283  32.267  1.00  0.78           H  
ATOM   4537 1HB  SER A 302      -2.465  17.459  32.819  1.00  1.17           H  
ATOM   4538 2HB  SER A 302      -4.045  18.196  32.961  1.00  1.17           H  
ATOM   4539  HG  SER A 302      -3.111  15.955  34.398  1.00  1.17           H  
ATOM   4540  N   ASP A 303      -6.157  16.763  33.211  1.00  0.59           N  
ATOM   4541  CA  ASP A 303      -7.571  16.594  33.562  1.00  0.52           C  
ATOM   4542  C   ASP A 303      -8.584  17.554  32.901  1.00  0.95           C  
ATOM   4543  O   ASP A 303      -8.772  18.677  33.374  1.00  4.07           O  
ATOM   4544  CB  ASP A 303      -7.710  16.708  35.086  1.00  0.78           C  
ATOM   4545  CG  ASP A 303      -9.134  16.544  35.607  1.00  0.78           C  
ATOM   4546  OD1 ASP A 303     -10.056  16.667  34.837  1.00  0.78           O  
ATOM   4547  OD2 ASP A 303      -9.283  16.298  36.782  1.00  0.78           O  
ATOM   4548  H   ASP A 303      -5.647  17.503  33.667  1.00  0.71           H  
ATOM   4549  HA  ASP A 303      -7.849  15.584  33.274  1.00  0.62           H  
ATOM   4550 1HB  ASP A 303      -7.083  15.952  35.560  1.00  0.94           H  
ATOM   4551 2HB  ASP A 303      -7.338  17.682  35.407  1.00  0.94           H  
ATOM   4552  N   PRO A 304      -9.212  17.128  31.793  1.00  0.42           N  
ATOM   4553  CA  PRO A 304     -10.340  17.888  31.246  1.00  0.41           C  
ATOM   4554  C   PRO A 304     -11.418  16.890  30.868  1.00  0.30           C  
ATOM   4555  O   PRO A 304     -11.191  15.685  30.937  1.00  0.37           O  
ATOM   4556  CB  PRO A 304      -9.803  18.572  29.997  1.00  0.61           C  
ATOM   4557  CG  PRO A 304      -8.833  17.599  29.469  1.00  0.61           C  
ATOM   4558  CD  PRO A 304      -8.253  16.938  30.680  1.00  0.61           C  
ATOM   4559  HA  PRO A 304     -10.706  18.610  31.991  1.00  0.49           H  
ATOM   4560 1HB  PRO A 304     -10.621  18.793  29.296  1.00  0.74           H  
ATOM   4561 2HB  PRO A 304      -9.340  19.534  30.265  1.00  0.74           H  
ATOM   4562 1HG  PRO A 304      -9.338  16.885  28.802  1.00  0.74           H  
ATOM   4563 2HG  PRO A 304      -8.071  18.113  28.866  1.00  0.74           H  
ATOM   4564 1HD  PRO A 304      -8.105  15.865  30.495  1.00  0.74           H  
ATOM   4565 2HD  PRO A 304      -7.317  17.438  30.929  1.00  0.74           H  
ATOM   4566  N   ARG A 305     -12.561  17.375  30.388  1.00  0.29           N  
ATOM   4567  CA  ARG A 305     -13.586  16.464  29.882  1.00  0.31           C  
ATOM   4568  C   ARG A 305     -13.125  15.859  28.555  1.00  0.30           C  
ATOM   4569  O   ARG A 305     -13.576  14.783  28.165  1.00  0.32           O  
ATOM   4570  CB  ARG A 305     -14.925  17.162  29.695  1.00  0.46           C  
ATOM   4571  CG  ARG A 305     -15.624  17.554  30.988  1.00  0.46           C  
ATOM   4572  CD  ARG A 305     -16.935  18.211  30.735  1.00  0.46           C  
ATOM   4573  NE  ARG A 305     -17.580  18.623  31.970  1.00  0.46           N  
ATOM   4574  CZ  ARG A 305     -18.764  19.264  32.050  1.00  0.46           C  
ATOM   4575  NH1 ARG A 305     -19.459  19.555  30.969  1.00  0.46           N  
ATOM   4576  NH2 ARG A 305     -19.236  19.605  33.237  1.00  0.46           N  
ATOM   4577  H   ARG A 305     -12.718  18.373  30.366  1.00  0.35           H  
ATOM   4578  HA  ARG A 305     -13.719  15.658  30.598  1.00  0.37           H  
ATOM   4579 1HB  ARG A 305     -14.785  18.069  29.109  1.00  0.56           H  
ATOM   4580 2HB  ARG A 305     -15.601  16.514  29.138  1.00  0.56           H  
ATOM   4581 1HG  ARG A 305     -15.799  16.663  31.590  1.00  0.56           H  
ATOM   4582 2HG  ARG A 305     -14.995  18.250  31.543  1.00  0.56           H  
ATOM   4583 1HD  ARG A 305     -16.784  19.097  30.121  1.00  0.56           H  
ATOM   4584 2HD  ARG A 305     -17.598  17.518  30.218  1.00  0.56           H  
ATOM   4585  HE  ARG A 305     -17.095  18.428  32.835  1.00  0.56           H  
ATOM   4586 1HH1 ARG A 305     -19.132  19.297  30.045  1.00  0.56           H  
ATOM   4587 2HH1 ARG A 305     -20.341  20.036  31.059  1.00  0.56           H  
ATOM   4588 1HH2 ARG A 305     -18.710  19.386  34.073  1.00  0.56           H  
ATOM   4589 2HH2 ARG A 305     -20.121  20.085  33.309  1.00  0.56           H  
ATOM   4590  N   GLY A 306     -12.221  16.567  27.878  1.00  0.30           N  
ATOM   4591  CA  GLY A 306     -11.647  16.134  26.621  1.00  0.29           C  
ATOM   4592  C   GLY A 306     -12.377  16.780  25.462  1.00  0.22           C  
ATOM   4593  O   GLY A 306     -13.469  17.325  25.632  1.00  0.17           O  
ATOM   4594  H   GLY A 306     -11.911  17.450  28.254  1.00  0.36           H  
ATOM   4595 1HA  GLY A 306     -10.591  16.398  26.590  1.00  0.35           H  
ATOM   4596 2HA  GLY A 306     -11.713  15.051  26.547  1.00  0.35           H  
ATOM   4597  N   LEU A 307     -11.771  16.723  24.281  1.00  0.24           N  
ATOM   4598  CA  LEU A 307     -12.401  17.276  23.094  1.00  0.20           C  
ATOM   4599  C   LEU A 307     -13.644  16.480  22.795  1.00  0.17           C  
ATOM   4600  O   LEU A 307     -13.585  15.256  22.719  1.00  0.18           O  
ATOM   4601  CB  LEU A 307     -11.474  17.227  21.888  1.00  0.30           C  
ATOM   4602  CG  LEU A 307     -12.056  17.861  20.624  1.00  0.30           C  
ATOM   4603  CD1 LEU A 307     -12.221  19.360  20.834  1.00  0.30           C  
ATOM   4604  CD2 LEU A 307     -11.146  17.576  19.463  1.00  0.30           C  
ATOM   4605  H   LEU A 307     -10.868  16.277  24.203  1.00  0.29           H  
ATOM   4606  HA  LEU A 307     -12.683  18.310  23.289  1.00  0.24           H  
ATOM   4607 1HB  LEU A 307     -10.547  17.746  22.131  1.00  0.36           H  
ATOM   4608 2HB  LEU A 307     -11.239  16.186  21.665  1.00  0.36           H  
ATOM   4609  HG  LEU A 307     -13.040  17.440  20.424  1.00  0.36           H  
ATOM   4610 1HD1 LEU A 307     -12.646  19.808  19.936  1.00  0.36           H  
ATOM   4611 2HD1 LEU A 307     -12.889  19.538  21.677  1.00  0.36           H  
ATOM   4612 3HD1 LEU A 307     -11.250  19.809  21.039  1.00  0.36           H  
ATOM   4613 1HD2 LEU A 307     -11.563  18.025  18.564  1.00  0.36           H  
ATOM   4614 2HD2 LEU A 307     -10.161  18.000  19.659  1.00  0.36           H  
ATOM   4615 3HD2 LEU A 307     -11.058  16.501  19.326  1.00  0.36           H  
ATOM   4616  N   CYS A 308     -14.779  17.166  22.678  1.00  0.17           N  
ATOM   4617  CA  CYS A 308     -16.072  16.519  22.430  1.00  0.16           C  
ATOM   4618  C   CYS A 308     -16.516  15.654  23.613  1.00  0.18           C  
ATOM   4619  O   CYS A 308     -17.429  14.841  23.473  1.00  0.52           O  
ATOM   4620  CB  CYS A 308     -16.035  15.604  21.186  1.00  0.24           C  
ATOM   4621  SG  CYS A 308     -15.572  16.390  19.628  1.00  0.24           S  
ATOM   4622  H   CYS A 308     -14.749  18.173  22.755  1.00  0.20           H  
ATOM   4623  HA  CYS A 308     -16.818  17.294  22.265  1.00  0.19           H  
ATOM   4624 1HB  CYS A 308     -15.358  14.774  21.354  1.00  0.29           H  
ATOM   4625 2HB  CYS A 308     -17.025  15.175  21.044  1.00  0.29           H  
ATOM   4626  HG  CYS A 308     -15.700  15.298  18.879  1.00  0.29           H  
ATOM   4627  N   GLY A 309     -15.852  15.793  24.768  1.00  0.10           N  
ATOM   4628  CA  GLY A 309     -16.142  14.960  25.918  1.00  0.09           C  
ATOM   4629  C   GLY A 309     -15.454  13.585  25.837  1.00  0.15           C  
ATOM   4630  O   GLY A 309     -15.826  12.676  26.575  1.00  0.15           O  
ATOM   4631  H   GLY A 309     -15.119  16.481  24.865  1.00  0.12           H  
ATOM   4632 1HA  GLY A 309     -15.820  15.474  26.824  1.00  0.11           H  
ATOM   4633 2HA  GLY A 309     -17.220  14.823  26.000  1.00  0.11           H  
ATOM   4634  N   VAL A 310     -14.468  13.419  24.940  1.00  0.29           N  
ATOM   4635  CA  VAL A 310     -13.784  12.125  24.747  1.00  0.50           C  
ATOM   4636  C   VAL A 310     -13.250  11.434  26.015  1.00  0.66           C  
ATOM   4637  O   VAL A 310     -13.145  10.208  26.035  1.00  0.99           O  
ATOM   4638  CB  VAL A 310     -12.601  12.267  23.748  1.00  0.75           C  
ATOM   4639  CG1 VAL A 310     -11.466  13.072  24.350  1.00  0.75           C  
ATOM   4640  CG2 VAL A 310     -12.110  10.880  23.341  1.00  0.75           C  
ATOM   4641  H   VAL A 310     -14.189  14.188  24.345  1.00  0.35           H  
ATOM   4642  HA  VAL A 310     -14.507  11.448  24.294  1.00  0.60           H  
ATOM   4643  HB  VAL A 310     -12.946  12.807  22.868  1.00  0.90           H  
ATOM   4644 1HG1 VAL A 310     -10.664  13.171  23.618  1.00  0.90           H  
ATOM   4645 2HG1 VAL A 310     -11.833  14.057  24.619  1.00  0.90           H  
ATOM   4646 3HG1 VAL A 310     -11.081  12.569  25.236  1.00  0.90           H  
ATOM   4647 1HG2 VAL A 310     -11.292  10.978  22.628  1.00  0.90           H  
ATOM   4648 2HG2 VAL A 310     -11.763  10.347  24.222  1.00  0.90           H  
ATOM   4649 3HG2 VAL A 310     -12.926  10.322  22.883  1.00  0.90           H  
ATOM   4650  N   ALA A 311     -12.889  12.188  27.058  1.00  0.61           N  
ATOM   4651  CA  ALA A 311     -12.351  11.560  28.264  1.00  0.67           C  
ATOM   4652  C   ALA A 311     -13.424  11.259  29.308  1.00  0.54           C  
ATOM   4653  O   ALA A 311     -13.121  10.722  30.371  1.00  0.71           O  
ATOM   4654  CB  ALA A 311     -11.278  12.452  28.883  1.00  1.01           C  
ATOM   4655  H   ALA A 311     -12.990  13.195  27.037  1.00  0.73           H  
ATOM   4656  HA  ALA A 311     -11.904  10.614  27.972  1.00  0.80           H  
ATOM   4657 1HB  ALA A 311     -10.854  11.957  29.756  1.00  1.21           H  
ATOM   4658 2HB  ALA A 311     -10.490  12.634  28.152  1.00  1.21           H  
ATOM   4659 3HB  ALA A 311     -11.718  13.400  29.184  1.00  1.21           H  
ATOM   4660  N   MET A 312     -14.669  11.612  29.024  1.00  0.38           N  
ATOM   4661  CA  MET A 312     -15.749  11.448  29.985  1.00  0.35           C  
ATOM   4662  C   MET A 312     -16.170  10.005  30.281  1.00  0.44           C  
ATOM   4663  O   MET A 312     -16.621   9.726  31.392  1.00  1.52           O  
ATOM   4664  CB  MET A 312     -16.947  12.253  29.516  1.00  0.52           C  
ATOM   4665  CG  MET A 312     -16.737  13.759  29.572  1.00  0.52           C  
ATOM   4666  SD  MET A 312     -18.115  14.689  28.877  1.00  0.52           S  
ATOM   4667  CE  MET A 312     -19.385  14.438  30.108  1.00  0.52           C  
ATOM   4668  H   MET A 312     -14.892  12.024  28.129  1.00  0.46           H  
ATOM   4669  HA  MET A 312     -15.412  11.876  30.928  1.00  0.42           H  
ATOM   4670 1HB  MET A 312     -17.183  11.984  28.489  1.00  0.63           H  
ATOM   4671 2HB  MET A 312     -17.815  12.009  30.129  1.00  0.63           H  
ATOM   4672 1HG  MET A 312     -16.600  14.067  30.609  1.00  0.63           H  
ATOM   4673 2HG  MET A 312     -15.835  14.017  29.019  1.00  0.63           H  
ATOM   4674 1HE  MET A 312     -20.294  14.958  29.804  1.00  0.63           H  
ATOM   4675 2HE  MET A 312     -19.592  13.372  30.207  1.00  0.63           H  
ATOM   4676 3HE  MET A 312     -19.046  14.832  31.067  1.00  0.63           H  
ATOM   4677  N   MET A 313     -16.051   9.085  29.315  1.00  0.87           N  
ATOM   4678  CA  MET A 313     -16.505   7.707  29.565  1.00  0.88           C  
ATOM   4679  C   MET A 313     -15.751   6.601  28.799  1.00  1.80           C  
ATOM   4680  O   MET A 313     -16.313   6.013  27.877  1.00 11.31           O  
ATOM   4681  CB  MET A 313     -18.000   7.570  29.209  1.00  1.32           C  
ATOM   4682  CG  MET A 313     -18.983   8.383  30.050  1.00  1.32           C  
ATOM   4683  SD  MET A 313     -20.701   8.112  29.579  1.00  1.32           S  
ATOM   4684  CE  MET A 313     -21.534   9.257  30.677  1.00  1.32           C  
ATOM   4685  H   MET A 313     -15.668   9.337  28.415  1.00  1.04           H  
ATOM   4686  HA  MET A 313     -16.379   7.503  30.628  1.00  1.06           H  
ATOM   4687 1HB  MET A 313     -18.145   7.862  28.171  1.00  1.58           H  
ATOM   4688 2HB  MET A 313     -18.291   6.523  29.293  1.00  1.58           H  
ATOM   4689 1HG  MET A 313     -18.866   8.124  31.102  1.00  1.58           H  
ATOM   4690 2HG  MET A 313     -18.777   9.446  29.937  1.00  1.58           H  
ATOM   4691 1HE  MET A 313     -22.610   9.207  30.507  1.00  1.58           H  
ATOM   4692 2HE  MET A 313     -21.316   8.991  31.712  1.00  1.58           H  
ATOM   4693 3HE  MET A 313     -21.182  10.270  30.481  1.00  1.58           H  
ATOM   4694  N   PRO A 314     -14.496   6.306  29.173  1.00  0.79           N  
ATOM   4695  CA  PRO A 314     -13.672   5.217  28.625  1.00  0.89           C  
ATOM   4696  C   PRO A 314     -13.868   3.881  29.372  1.00  0.77           C  
ATOM   4697  O   PRO A 314     -13.855   3.836  30.606  1.00  1.54           O  
ATOM   4698  CB  PRO A 314     -12.239   5.765  28.744  1.00  1.33           C  
ATOM   4699  CG  PRO A 314     -12.298   6.749  29.850  1.00  1.33           C  
ATOM   4700  CD  PRO A 314     -13.638   7.401  29.662  1.00  1.33           C  
ATOM   4701  HA  PRO A 314     -13.937   5.088  27.571  1.00  1.07           H  
ATOM   4702 1HB  PRO A 314     -11.537   4.942  28.937  1.00  1.60           H  
ATOM   4703 2HB  PRO A 314     -11.929   6.227  27.797  1.00  1.60           H  
ATOM   4704 1HG  PRO A 314     -12.206   6.244  30.819  1.00  1.60           H  
ATOM   4705 2HG  PRO A 314     -11.462   7.461  29.779  1.00  1.60           H  
ATOM   4706 1HD  PRO A 314     -14.020   7.788  30.613  1.00  1.60           H  
ATOM   4707 2HD  PRO A 314     -13.569   8.190  28.900  1.00  1.60           H  
ATOM   4708  N   SER A 315     -14.009   2.793  28.601  1.00  1.24           N  
ATOM   4709  CA  SER A 315     -14.253   1.461  29.160  1.00  1.99           C  
ATOM   4710  C   SER A 315     -13.678   0.324  28.298  1.00  1.31           C  
ATOM   4711  O   SER A 315     -13.566   0.442  27.076  1.00  1.63           O  
ATOM   4712  CB  SER A 315     -15.738   1.271  29.334  1.00  2.98           C  
ATOM   4713  OG  SER A 315     -16.032   0.012  29.865  1.00  2.98           O  
ATOM   4714  H   SER A 315     -14.009   2.911  27.596  1.00  1.49           H  
ATOM   4715  HA  SER A 315     -13.778   1.413  30.141  1.00  2.39           H  
ATOM   4716 1HB  SER A 315     -16.126   2.044  29.997  1.00  3.58           H  
ATOM   4717 2HB  SER A 315     -16.237   1.388  28.373  1.00  3.58           H  
ATOM   4718  HG  SER A 315     -16.987   0.010  29.990  1.00  3.58           H  
ATOM   4719  N   TYR A 316     -13.296  -0.777  28.947  1.00  1.35           N  
ATOM   4720  CA  TYR A 316     -12.683  -1.894  28.228  1.00  3.12           C  
ATOM   4721  C   TYR A 316     -13.102  -3.291  28.707  1.00  3.75           C  
ATOM   4722  O   TYR A 316     -13.262  -3.519  29.896  1.00 10.66           O  
ATOM   4723  CB  TYR A 316     -11.158  -1.764  28.299  1.00  4.68           C  
ATOM   4724  CG  TYR A 316     -10.362  -2.957  27.787  1.00  4.68           C  
ATOM   4725  CD1 TYR A 316     -10.399  -3.344  26.448  1.00  4.68           C  
ATOM   4726  CD2 TYR A 316      -9.549  -3.647  28.674  1.00  4.68           C  
ATOM   4727  CE1 TYR A 316      -9.649  -4.425  26.013  1.00  4.68           C  
ATOM   4728  CE2 TYR A 316      -8.777  -4.710  28.240  1.00  4.68           C  
ATOM   4729  CZ  TYR A 316      -8.826  -5.103  26.916  1.00  4.68           C  
ATOM   4730  OH  TYR A 316      -8.051  -6.155  26.492  1.00  4.68           O  
ATOM   4731  H   TYR A 316     -13.418  -0.827  29.954  1.00  1.62           H  
ATOM   4732  HA  TYR A 316     -12.973  -1.776  27.193  1.00  3.74           H  
ATOM   4733 1HB  TYR A 316     -10.860  -0.891  27.725  1.00  5.62           H  
ATOM   4734 2HB  TYR A 316     -10.863  -1.583  29.332  1.00  5.62           H  
ATOM   4735  HD1 TYR A 316     -11.020  -2.800  25.739  1.00  5.62           H  
ATOM   4736  HD2 TYR A 316      -9.505  -3.341  29.716  1.00  5.62           H  
ATOM   4737  HE1 TYR A 316      -9.685  -4.727  24.966  1.00  5.62           H  
ATOM   4738  HE2 TYR A 316      -8.132  -5.237  28.943  1.00  5.62           H  
ATOM   4739  HH  TYR A 316      -7.437  -6.396  27.189  1.00  5.62           H  
ATOM   4740  N   PRO A 317     -13.336  -4.233  27.793  1.00  2.26           N  
ATOM   4741  CA  PRO A 317     -13.623  -5.642  28.037  1.00  2.30           C  
ATOM   4742  C   PRO A 317     -12.358  -6.364  28.470  1.00  1.98           C  
ATOM   4743  O   PRO A 317     -11.296  -6.042  27.985  1.00  3.43           O  
ATOM   4744  CB  PRO A 317     -14.142  -6.122  26.683  1.00  3.45           C  
ATOM   4745  CG  PRO A 317     -13.598  -5.168  25.698  1.00  3.45           C  
ATOM   4746  CD  PRO A 317     -13.678  -3.870  26.410  1.00  3.45           C  
ATOM   4747  HA  PRO A 317     -14.402  -5.726  28.809  1.00  2.76           H  
ATOM   4748 1HB  PRO A 317     -13.780  -7.139  26.489  1.00  4.14           H  
ATOM   4749 2HB  PRO A 317     -15.241  -6.159  26.687  1.00  4.14           H  
ATOM   4750 1HG  PRO A 317     -12.568  -5.444  25.426  1.00  4.14           H  
ATOM   4751 2HG  PRO A 317     -14.189  -5.175  24.773  1.00  4.14           H  
ATOM   4752 1HD  PRO A 317     -12.969  -3.181  25.953  1.00  4.14           H  
ATOM   4753 2HD  PRO A 317     -14.687  -3.473  26.389  1.00  4.14           H  
ATOM   4754  N   VAL A 318     -12.441  -7.352  29.343  1.00  1.36           N  
ATOM   4755  CA  VAL A 318     -11.225  -8.056  29.777  1.00  1.45           C  
ATOM   4756  C   VAL A 318     -11.345  -9.583  29.656  1.00  1.03           C  
ATOM   4757  O   VAL A 318     -12.355 -10.171  30.043  1.00  1.44           O  
ATOM   4758  CB  VAL A 318     -10.887  -7.683  31.238  1.00  2.17           C  
ATOM   4759  CG1 VAL A 318      -9.656  -8.443  31.704  1.00  2.17           C  
ATOM   4760  CG2 VAL A 318     -10.661  -6.180  31.364  1.00  2.17           C  
ATOM   4761  H   VAL A 318     -13.330  -7.605  29.742  1.00  1.63           H  
ATOM   4762  HA  VAL A 318     -10.399  -7.729  29.146  1.00  1.74           H  
ATOM   4763  HB  VAL A 318     -11.712  -7.976  31.874  1.00  2.61           H  
ATOM   4764 1HG1 VAL A 318      -9.441  -8.185  32.741  1.00  2.61           H  
ATOM   4765 2HG1 VAL A 318      -9.837  -9.515  31.631  1.00  2.61           H  
ATOM   4766 3HG1 VAL A 318      -8.804  -8.174  31.080  1.00  2.61           H  
ATOM   4767 1HG2 VAL A 318     -10.434  -5.934  32.401  1.00  2.61           H  
ATOM   4768 2HG2 VAL A 318      -9.823  -5.886  30.732  1.00  2.61           H  
ATOM   4769 3HG2 VAL A 318     -11.554  -5.640  31.055  1.00  2.61           H  
ATOM   4770  N   ALA A 319     -10.312 -10.227  29.115  1.00  2.19           N  
ATOM   4771  CA  ALA A 319     -10.335 -11.681  29.007  1.00  2.96           C  
ATOM   4772  C   ALA A 319      -8.925 -12.261  29.000  1.00  4.86           C  
ATOM   4773  O   ALA A 319      -7.949 -11.531  29.166  1.00 12.40           O  
ATOM   4774  OXT ALA A 319      -8.791 -13.480  29.084  1.00  0.00           O  
ATOM   4775  CB  ALA A 319     -11.084 -12.105  27.763  1.00  4.44           C  
ATOM   4776  H   ALA A 319      -9.507  -9.709  28.795  1.00  2.63           H  
ATOM   4777  HA  ALA A 319     -10.856 -12.073  29.880  1.00  3.55           H  
ATOM   4778 1HB  ALA A 319     -11.129 -13.193  27.717  1.00  5.33           H  
ATOM   4779 2HB  ALA A 319     -12.087 -11.694  27.797  1.00  5.33           H  
ATOM   4780 3HB  ALA A 319     -10.579 -11.735  26.883  1.00  5.33           H  
TER    4781
END
