# Supplementary material for: Sequence comparison, molecular modeling, and network analysis predict structural diversity in cysteine proteases from the Cape sundew, Drosera capensis
Source: Comput Struct Biotechnol J. 2016 Jun 14;14:271–82. doi: 10.1016/j.csbj.2016.05.003 (PMC4949590; doi:10.1016/j.csbj.2016.05.003)
Supplement: Supplementary file 3 [file mmc3.zip › Rosetta_full/DCAP_8396_full_m1.pdb]

PFRMAT TS
TARGET DCAP_8396
AUTHOR BAKER-ROSETTASERVER
METHOD    ROSETTA provides both ab initio and
METHOD    comparative models of protein domains.
METHOD    Comparative models are built from structures
METHOD    detected and aligned by HHSEARCH, SPARKS, and
METHOD    Raptor. Loop regions are assembled from fragments and 
METHOD    optimized to fit the aligned template structures.
METHOD    De novo models are built using the Rosetta de
METHOD    novo protocol.  The procedure is fully automated.
MODEL     1
PARENT 4qrvB_301
REMARK PARENT    4qrvB_301
REMARK PARSRC    alignment
REMARK SCORE     0.87
ATOM      1  N   MET A   1     -32.118   9.701 -37.879  1.00999.99           N  
ATOM      2  CA  MET A   1     -33.370   9.667 -38.626  1.00999.99           C  
ATOM      3  C   MET A   1     -33.974  11.058 -38.845  1.00999.99           C  
ATOM      4  O   MET A   1     -34.446  11.366 -39.936  1.00999.99           O  
ATOM      5  CB  MET A   1     -34.371   8.767 -37.908  1.00999.99           C  
ATOM      6  CG  MET A   1     -33.992   7.296 -37.904  1.00999.99           C  
ATOM      7  SD  MET A   1     -33.830   6.626 -39.569  1.00999.99           S  
ATOM      8  CE  MET A   1     -35.532   6.708 -40.118  1.00999.99           C  
ATOM      9 1H   MET A   1     -32.299   9.503 -36.902  1.00999.99           H  
ATOM     10 2H   MET A   1     -31.492   9.000 -38.249  1.00999.99           H  
ATOM     11 3H   MET A   1     -31.689  10.610 -37.968  1.00999.99           H  
ATOM     12  HA  MET A   1     -33.167   9.242 -39.610  1.00999.99           H  
ATOM     13 1HB  MET A   1     -34.469   9.090 -36.873  1.00999.99           H  
ATOM     14 2HB  MET A   1     -35.351   8.865 -38.378  1.00999.99           H  
ATOM     15 1HG  MET A   1     -33.043   7.168 -37.387  1.00999.99           H  
ATOM     16 2HG  MET A   1     -34.751   6.725 -37.371  1.00999.99           H  
ATOM     17 1HE  MET A   1     -35.605   6.330 -41.137  1.00999.99           H  
ATOM     18 2HE  MET A   1     -36.157   6.104 -39.459  1.00999.99           H  
ATOM     19 3HE  MET A   1     -35.871   7.745 -40.090  1.00999.99           H  
ATOM     20  N   ALA A   2     -33.973  11.885 -37.801  1.00999.99           N  
ATOM     21  CA  ALA A   2     -34.509  13.241 -37.890  1.00999.99           C  
ATOM     22  C   ALA A   2     -33.694  14.122 -38.837  1.00999.99           C  
ATOM     23  O   ALA A   2     -34.244  14.972 -39.537  1.00999.99           O  
ATOM     24  CB  ALA A   2     -34.550  13.878 -36.509  1.00999.99           C  
ATOM     25  H   ALA A   2     -33.591  11.574 -36.919  1.00999.99           H  
ATOM     26  HA  ALA A   2     -35.523  13.177 -38.284  1.00999.99           H  
ATOM     27 1HB  ALA A   2     -34.980  14.877 -36.581  1.00999.99           H  
ATOM     28 2HB  ALA A   2     -35.161  13.268 -35.844  1.00999.99           H  
ATOM     29 3HB  ALA A   2     -33.539  13.948 -36.108  1.00999.99           H  
ATOM     30  N   PHE A   3     -32.379  13.924 -38.843  1.00999.99           N  
ATOM     31  CA  PHE A   3     -31.477  14.725 -39.657  1.00999.99           C  
ATOM     32  C   PHE A   3     -30.543  13.889 -40.519  1.00999.99           C  
ATOM     33  O   PHE A   3     -29.330  13.897 -40.313  1.00999.99           O  
ATOM     34  CB  PHE A   3     -30.651  15.633 -38.760  1.00999.99           C  
ATOM     35  CG  PHE A   3     -29.830  14.874 -37.767  1.00999.99           C  
ATOM     36  CD1 PHE A   3     -30.352  14.564 -36.523  1.00999.99           C  
ATOM     37  CD2 PHE A   3     -28.548  14.452 -38.074  1.00999.99           C  
ATOM     38  CE1 PHE A   3     -29.607  13.857 -35.600  1.00999.99           C  
ATOM     39  CE2 PHE A   3     -27.799  13.743 -37.155  1.00999.99           C  
ATOM     40  CZ  PHE A   3     -28.329  13.448 -35.915  1.00999.99           C  
ATOM     41  H   PHE A   3     -31.987  13.207 -38.253  1.00999.99           H  
ATOM     42  HA  PHE A   3     -32.081  15.344 -40.318  1.00999.99           H  
ATOM     43 1HB  PHE A   3     -29.981  16.233 -39.369  1.00999.99           H  
ATOM     44 2HB  PHE A   3     -31.307  16.314 -38.217  1.00999.99           H  
ATOM     45  HD1 PHE A   3     -31.363  14.887 -36.274  1.00999.99           H  
ATOM     46  HD2 PHE A   3     -28.129  14.685 -39.053  1.00999.99           H  
ATOM     47  HE1 PHE A   3     -30.028  13.625 -34.622  1.00999.99           H  
ATOM     48  HE2 PHE A   3     -26.788  13.419 -37.406  1.00999.99           H  
ATOM     49  HZ  PHE A   3     -27.739  12.891 -35.188  1.00999.99           H  
ATOM     50  N   THR A   4     -31.101  13.159 -41.484  1.00999.99           N  
ATOM     51  CA  THR A   4     -30.278  12.325 -42.362  1.00999.99           C  
ATOM     52  C   THR A   4     -29.491  13.164 -43.369  1.00999.99           C  
ATOM     53  O   THR A   4     -28.456  12.729 -43.875  1.00999.99           O  
ATOM     54  CB  THR A   4     -31.141  11.309 -43.132  1.00999.99           C  
ATOM     55  OG1 THR A   4     -32.083  12.009 -43.957  1.00999.99           O  
ATOM     56  CG2 THR A   4     -31.890  10.413 -42.160  1.00999.99           C  
ATOM     57  H   THR A   4     -32.103  13.181 -41.612  1.00999.99           H  
ATOM     58  HA  THR A   4     -29.563  11.778 -41.749  1.00999.99           H  
ATOM     59  HB  THR A   4     -30.502  10.697 -43.767  1.00999.99           H  
ATOM     60  HG1 THR A   4     -31.610  12.503 -44.632  1.00999.99           H  
ATOM     61 1HG2 THR A   4     -32.497   9.700 -42.716  1.00999.99           H  
ATOM     62 2HG2 THR A   4     -31.174   9.876 -41.539  1.00999.99           H  
ATOM     63 3HG2 THR A   4     -32.532  11.025 -41.530  1.00999.99           H  
ATOM     64  N   ASN A   5     -29.977  14.370 -43.647  1.00999.99           N  
ATOM     65  CA  ASN A   5     -29.301  15.278 -44.560  1.00999.99           C  
ATOM     66  C   ASN A   5     -28.400  16.226 -43.790  1.00999.99           C  
ATOM     67  O   ASN A   5     -28.684  16.557 -42.638  1.00999.99           O  
ATOM     68  CB  ASN A   5     -30.311  16.059 -45.377  1.00999.99           C  
ATOM     69  CG  ASN A   5     -31.118  15.184 -46.290  1.00999.99           C  
ATOM     70  OD1 ASN A   5     -30.591  14.253 -46.911  1.00999.99           O  
ATOM     71  ND2 ASN A   5     -32.392  15.465 -46.382  1.00999.99           N  
ATOM     72  H   ASN A   5     -30.838  14.672 -43.215  1.00999.99           H  
ATOM     73  HA  ASN A   5     -28.667  14.697 -45.234  1.00999.99           H  
ATOM     74 1HB  ASN A   5     -30.992  16.585 -44.708  1.00999.99           H  
ATOM     75 2HB  ASN A   5     -29.801  16.807 -45.979  1.00999.99           H  
ATOM     76 1HD2 ASN A   5     -32.984  14.919 -46.974  1.00999.99           H  
ATOM     77 2HD2 ASN A   5     -32.774  16.227 -45.859  1.00999.99           H  
ATOM     78  N   GLN A   6     -27.325  16.677 -44.428  1.00999.99           N  
ATOM     79  CA  GLN A   6     -26.414  17.611 -43.783  1.00999.99           C  
ATOM     80  C   GLN A   6     -27.086  18.969 -43.515  1.00999.99           C  
ATOM     81  O   GLN A   6     -26.820  19.567 -42.473  1.00999.99           O  
ATOM     82  CB  GLN A   6     -25.117  17.754 -44.599  1.00999.99           C  
ATOM     83  CG  GLN A   6     -24.082  18.683 -43.988  1.00999.99           C  
ATOM     84  CD  GLN A   6     -23.562  18.202 -42.649  1.00999.99           C  
ATOM     85  OE1 GLN A   6     -23.200  17.034 -42.486  1.00999.99           O  
ATOM     86  NE2 GLN A   6     -23.513  19.109 -41.681  1.00999.99           N  
ATOM     87  H   GLN A   6     -27.137  16.364 -45.371  1.00999.99           H  
ATOM     88  HA  GLN A   6     -26.138  17.192 -42.813  1.00999.99           H  
ATOM     89 1HB  GLN A   6     -24.651  16.772 -44.674  1.00999.99           H  
ATOM     90 2HB  GLN A   6     -25.313  18.077 -45.615  1.00999.99           H  
ATOM     91 1HG  GLN A   6     -23.236  18.758 -44.670  1.00999.99           H  
ATOM     92 2HG  GLN A   6     -24.533  19.665 -43.843  1.00999.99           H  
ATOM     93 1HE2 GLN A   6     -23.176  18.857 -40.774  1.00999.99           H  
ATOM     94 2HE2 GLN A   6     -23.812  20.047 -41.861  1.00999.99           H  
ATOM     95  N   PRO A   7     -27.951  19.474 -44.420  1.00999.99           N  
ATOM     96  CA  PRO A   7     -28.750  20.672 -44.211  1.00999.99           C  
ATOM     97  C   PRO A   7     -29.692  20.504 -43.036  1.00999.99           C  
ATOM     98  O   PRO A   7     -29.899  21.444 -42.273  1.00999.99           O  
ATOM     99  CB  PRO A   7     -29.486  20.847 -45.532  1.00999.99           C  
ATOM    100  CG  PRO A   7     -28.526  20.331 -46.544  1.00999.99           C  
ATOM    101  CD  PRO A   7     -27.784  19.217 -45.871  1.00999.99           C  
ATOM    102  HA  PRO A   7     -28.073  21.522 -44.036  1.00999.99           H  
ATOM    103 1HB  PRO A   7     -30.436  20.290 -45.516  1.00999.99           H  
ATOM    104 2HB  PRO A   7     -29.737  21.907 -45.684  1.00999.99           H  
ATOM    105 1HG  PRO A   7     -29.071  19.993 -47.437  1.00999.99           H  
ATOM    106 2HG  PRO A   7     -27.857  21.142 -46.871  1.00999.99           H  
ATOM    107 1HD  PRO A   7     -28.220  18.254 -46.163  1.00999.99           H  
ATOM    108 2HD  PRO A   7     -26.732  19.301 -46.162  1.00999.99           H  
ATOM    109  N   SER A   8     -30.240  19.294 -42.881  1.00999.99           N  
ATOM    110  CA  SER A   8     -31.156  19.005 -41.785  1.00999.99           C  
ATOM    111  C   SER A   8     -30.416  19.058 -40.462  1.00999.99           C  
ATOM    112  O   SER A   8     -30.939  19.596 -39.485  1.00999.99           O  
ATOM    113  CB  SER A   8     -31.808  17.650 -41.974  1.00999.99           C  
ATOM    114  OG  SER A   8     -32.646  17.646 -43.098  1.00999.99           O  
ATOM    115  H   SER A   8     -30.021  18.563 -43.543  1.00999.99           H  
ATOM    116  HA  SER A   8     -31.935  19.768 -41.773  1.00999.99           H  
ATOM    117 1HB  SER A   8     -31.044  16.885 -42.086  1.00999.99           H  
ATOM    118 2HB  SER A   8     -32.390  17.405 -41.086  1.00999.99           H  
ATOM    119  HG  SER A   8     -33.334  18.289 -42.914  1.00999.99           H  
ATOM    120  N   LEU A   9     -29.192  18.524 -40.446  1.00999.99           N  
ATOM    121  CA  LEU A   9     -28.344  18.597 -39.265  1.00999.99           C  
ATOM    122  C   LEU A   9     -28.051  20.032 -38.901  1.00999.99           C  
ATOM    123  O   LEU A   9     -28.152  20.399 -37.733  1.00999.99           O  
ATOM    124  CB  LEU A   9     -27.034  17.839 -39.462  1.00999.99           C  
ATOM    125  CG  LEU A   9     -26.049  17.974 -38.289  1.00999.99           C  
ATOM    126  CD1 LEU A   9     -26.693  17.471 -37.004  1.00999.99           C  
ATOM    127  CD2 LEU A   9     -24.791  17.180 -38.600  1.00999.99           C  
ATOM    128  H   LEU A   9     -28.844  18.053 -41.272  1.00999.99           H  
ATOM    129  HA  LEU A   9     -28.877  18.138 -38.434  1.00999.99           H  
ATOM    130 1HB  LEU A   9     -27.255  16.783 -39.598  1.00999.99           H  
ATOM    131 2HB  LEU A   9     -26.542  18.208 -40.360  1.00999.99           H  
ATOM    132  HG  LEU A   9     -25.792  19.024 -38.152  1.00999.99           H  
ATOM    133 1HD1 LEU A   9     -25.988  17.582 -36.180  1.00999.99           H  
ATOM    134 2HD1 LEU A   9     -27.590  18.052 -36.793  1.00999.99           H  
ATOM    135 3HD1 LEU A   9     -26.954  16.425 -37.116  1.00999.99           H  
ATOM    136 1HD2 LEU A   9     -24.084  17.278 -37.775  1.00999.99           H  
ATOM    137 2HD2 LEU A   9     -25.048  16.129 -38.733  1.00999.99           H  
ATOM    138 3HD2 LEU A   9     -24.336  17.559 -39.513  1.00999.99           H  
ATOM    139  N   CYS A  10     -27.687  20.845 -39.893  1.00999.99           N  
ATOM    140  CA  CYS A  10     -27.401  22.250 -39.650  1.00999.99           C  
ATOM    141  C   CYS A  10     -28.611  22.953 -39.040  1.00999.99           C  
ATOM    142  O   CYS A  10     -28.462  23.700 -38.075  1.00999.99           O  
ATOM    143  CB  CYS A  10     -27.005  22.948 -40.950  1.00999.99           C  
ATOM    144  SG  CYS A  10     -25.393  22.442 -41.595  1.00999.99           S  
ATOM    145  H   CYS A  10     -27.593  20.478 -40.833  1.00999.99           H  
ATOM    146  HA  CYS A  10     -26.569  22.320 -38.952  1.00999.99           H  
ATOM    147 1HB  CYS A  10     -27.753  22.744 -41.716  1.00999.99           H  
ATOM    148 2HB  CYS A  10     -26.983  24.026 -40.792  1.00999.99           H  
ATOM    149  HG  CYS A  10     -25.405  23.249 -42.651  1.00999.99           H  
ATOM    150  N   ILE A  11     -29.805  22.680 -39.577  1.00999.99           N  
ATOM    151  CA  ILE A  11     -31.045  23.244 -39.048  1.00999.99           C  
ATOM    152  C   ILE A  11     -31.255  22.841 -37.598  1.00999.99           C  
ATOM    153  O   ILE A  11     -31.579  23.686 -36.761  1.00999.99           O  
ATOM    154  CB  ILE A  11     -32.252  22.792 -39.887  1.00999.99           C  
ATOM    155  CG1 ILE A  11     -32.200  23.430 -41.276  1.00999.99           C  
ATOM    156  CG2 ILE A  11     -33.542  23.150 -39.179  1.00999.99           C  
ATOM    157  CD1 ILE A  11     -33.162  22.806 -42.258  1.00999.99           C  
ATOM    158  H   ILE A  11     -29.856  22.074 -40.386  1.00999.99           H  
ATOM    159  HA  ILE A  11     -30.978  24.331 -39.095  1.00999.99           H  
ATOM    160  HB  ILE A  11     -32.209  21.714 -40.027  1.00999.99           H  
ATOM    161 1HG1 ILE A  11     -32.445  24.489 -41.186  1.00999.99           H  
ATOM    162 2HG1 ILE A  11     -31.190  23.351 -41.673  1.00999.99           H  
ATOM    163 1HG2 ILE A  11     -34.389  22.815 -39.776  1.00999.99           H  
ATOM    164 2HG2 ILE A  11     -33.571  22.664 -38.204  1.00999.99           H  
ATOM    165 3HG2 ILE A  11     -33.593  24.230 -39.048  1.00999.99           H  
ATOM    166 1HD1 ILE A  11     -33.080  23.310 -43.222  1.00999.99           H  
ATOM    167 2HD1 ILE A  11     -32.920  21.749 -42.382  1.00999.99           H  
ATOM    168 3HD1 ILE A  11     -34.180  22.903 -41.884  1.00999.99           H  
ATOM    169  N   LEU A  12     -31.056  21.554 -37.309  1.00999.99           N  
ATOM    170  CA  LEU A  12     -31.163  21.033 -35.956  1.00999.99           C  
ATOM    171  C   LEU A  12     -30.229  21.728 -34.999  1.00999.99           C  
ATOM    172  O   LEU A  12     -30.650  22.148 -33.928  1.00999.99           O  
ATOM    173  CB  LEU A  12     -30.851  19.536 -35.911  1.00999.99           C  
ATOM    174  CG  LEU A  12     -30.804  18.946 -34.493  1.00999.99           C  
ATOM    175  CD1 LEU A  12     -32.162  19.107 -33.824  1.00999.99           C  
ATOM    176  CD2 LEU A  12     -30.399  17.487 -34.569  1.00999.99           C  
ATOM    177  H   LEU A  12     -30.820  20.911 -38.054  1.00999.99           H  
ATOM    178  HA  LEU A  12     -32.184  21.187 -35.610  1.00999.99           H  
ATOM    179 1HB  LEU A  12     -31.616  19.003 -36.472  1.00999.99           H  
ATOM    180 2HB  LEU A  12     -29.888  19.354 -36.381  1.00999.99           H  
ATOM    181  HG  LEU A  12     -30.071  19.491 -33.898  1.00999.99           H  
ATOM    182 1HD1 LEU A  12     -32.121  18.700 -32.814  1.00999.99           H  
ATOM    183 2HD1 LEU A  12     -32.420  20.166 -33.777  1.00999.99           H  
ATOM    184 3HD1 LEU A  12     -32.918  18.575 -34.400  1.00999.99           H  
ATOM    185 1HD2 LEU A  12     -30.354  17.068 -33.563  1.00999.99           H  
ATOM    186 2HD2 LEU A  12     -31.134  16.940 -35.158  1.00999.99           H  
ATOM    187 3HD2 LEU A  12     -29.419  17.404 -35.041  1.00999.99           H  
ATOM    188  N   LEU A  13     -28.959  21.829 -35.383  1.00999.99           N  
ATOM    189  CA  LEU A  13     -27.948  22.432 -34.535  1.00999.99           C  
ATOM    190  C   LEU A  13     -28.252  23.892 -34.249  1.00999.99           C  
ATOM    191  O   LEU A  13     -28.077  24.346 -33.117  1.00999.99           O  
ATOM    192  CB  LEU A  13     -26.580  22.313 -35.210  1.00999.99           C  
ATOM    193  CG  LEU A  13     -26.016  20.889 -35.308  1.00999.99           C  
ATOM    194  CD1 LEU A  13     -24.753  20.908 -36.158  1.00999.99           C  
ATOM    195  CD2 LEU A  13     -25.734  20.364 -33.910  1.00999.99           C  
ATOM    196  H   LEU A  13     -28.684  21.458 -36.279  1.00999.99           H  
ATOM    197  HA  LEU A  13     -27.924  21.893 -33.591  1.00999.99           H  
ATOM    198 1HB  LEU A  13     -26.658  22.707 -36.223  1.00999.99           H  
ATOM    199 2HB  LEU A  13     -25.864  22.918 -34.658  1.00999.99           H  
ATOM    200  HG  LEU A  13     -26.741  20.239 -35.791  1.00999.99           H  
ATOM    201 1HD1 LEU A  13     -24.353  19.896 -36.237  1.00999.99           H  
ATOM    202 2HD1 LEU A  13     -24.992  21.281 -37.153  1.00999.99           H  
ATOM    203 3HD1 LEU A  13     -24.012  21.556 -35.694  1.00999.99           H  
ATOM    204 1HD2 LEU A  13     -25.336  19.351 -33.975  1.00999.99           H  
ATOM    205 2HD2 LEU A  13     -25.004  21.009 -33.419  1.00999.99           H  
ATOM    206 3HD2 LEU A  13     -26.657  20.354 -33.331  1.00999.99           H  
ATOM    207  N   VAL A  14     -28.738  24.618 -35.256  1.00999.99           N  
ATOM    208  CA  VAL A  14     -29.110  26.013 -35.072  1.00999.99           C  
ATOM    209  C   VAL A  14     -30.291  26.170 -34.140  1.00999.99           C  
ATOM    210  O   VAL A  14     -30.254  27.002 -33.237  1.00999.99           O  
ATOM    211  CB  VAL A  14     -29.442  26.674 -36.423  1.00999.99           C  
ATOM    212  CG1 VAL A  14     -30.047  28.051 -36.190  1.00999.99           C  
ATOM    213  CG2 VAL A  14     -28.168  26.813 -37.243  1.00999.99           C  
ATOM    214  H   VAL A  14     -28.841  24.205 -36.175  1.00999.99           H  
ATOM    215  HA  VAL A  14     -28.259  26.535 -34.638  1.00999.99           H  
ATOM    216  HB  VAL A  14     -30.170  26.064 -36.959  1.00999.99           H  
ATOM    217 1HG1 VAL A  14     -30.278  28.512 -37.151  1.00999.99           H  
ATOM    218 2HG1 VAL A  14     -30.957  27.949 -35.606  1.00999.99           H  
ATOM    219 3HG1 VAL A  14     -29.334  28.679 -35.651  1.00999.99           H  
ATOM    220 1HG2 VAL A  14     -28.403  27.281 -38.199  1.00999.99           H  
ATOM    221 2HG2 VAL A  14     -27.452  27.434 -36.702  1.00999.99           H  
ATOM    222 3HG2 VAL A  14     -27.728  25.836 -37.416  1.00999.99           H  
ATOM    223  N   PHE A  15     -31.338  25.374 -34.349  1.00999.99           N  
ATOM    224  CA  PHE A  15     -32.521  25.480 -33.513  1.00999.99           C  
ATOM    225  C   PHE A  15     -32.251  25.009 -32.100  1.00999.99           C  
ATOM    226  O   PHE A  15     -32.740  25.606 -31.145  1.00999.99           O  
ATOM    227  CB  PHE A  15     -33.666  24.680 -34.115  1.00999.99           C  
ATOM    228  CG  PHE A  15     -34.223  25.313 -35.355  1.00999.99           C  
ATOM    229  CD1 PHE A  15     -33.820  26.583 -35.735  1.00999.99           C  
ATOM    230  CD2 PHE A  15     -35.152  24.648 -36.139  1.00999.99           C  
ATOM    231  CE1 PHE A  15     -34.332  27.179 -36.872  1.00999.99           C  
ATOM    232  CE2 PHE A  15     -35.669  25.240 -37.273  1.00999.99           C  
ATOM    233  CZ  PHE A  15     -35.256  26.505 -37.644  1.00999.99           C  
ATOM    234  H   PHE A  15     -31.327  24.704 -35.106  1.00999.99           H  
ATOM    235  HA  PHE A  15     -32.815  26.528 -33.471  1.00999.99           H  
ATOM    236 1HB  PHE A  15     -33.319  23.679 -34.365  1.00999.99           H  
ATOM    237 2HB  PHE A  15     -34.469  24.583 -33.386  1.00999.99           H  
ATOM    238  HD1 PHE A  15     -33.093  27.119 -35.126  1.00999.99           H  
ATOM    239  HD2 PHE A  15     -35.477  23.647 -35.848  1.00999.99           H  
ATOM    240  HE1 PHE A  15     -34.007  28.177 -37.159  1.00999.99           H  
ATOM    241  HE2 PHE A  15     -36.402  24.707 -37.883  1.00999.99           H  
ATOM    242  HZ  PHE A  15     -35.663  26.973 -38.539  1.00999.99           H  
ATOM    243  N   LEU A  16     -31.443  23.961 -31.966  1.00999.99           N  
ATOM    244  CA  LEU A  16     -31.057  23.431 -30.672  1.00999.99           C  
ATOM    245  C   LEU A  16     -30.332  24.498 -29.882  1.00999.99           C  
ATOM    246  O   LEU A  16     -30.660  24.759 -28.727  1.00999.99           O  
ATOM    247  CB  LEU A  16     -30.163  22.202 -30.869  1.00999.99           C  
ATOM    248  CG  LEU A  16     -29.608  21.546 -29.608  1.00999.99           C  
ATOM    249  CD1 LEU A  16     -30.763  21.052 -28.748  1.00999.99           C  
ATOM    250  CD2 LEU A  16     -28.694  20.398 -30.013  1.00999.99           C  
ATOM    251  H   LEU A  16     -31.084  23.502 -32.787  1.00999.99           H  
ATOM    252  HA  LEU A  16     -31.956  23.139 -30.126  1.00999.99           H  
ATOM    253 1HB  LEU A  16     -30.735  21.446 -31.404  1.00999.99           H  
ATOM    254 2HB  LEU A  16     -29.315  22.488 -31.493  1.00999.99           H  
ATOM    255  HG  LEU A  16     -29.041  22.277 -29.029  1.00999.99           H  
ATOM    256 1HD1 LEU A  16     -30.371  20.585 -27.845  1.00999.99           H  
ATOM    257 2HD1 LEU A  16     -31.398  21.894 -28.475  1.00999.99           H  
ATOM    258 3HD1 LEU A  16     -31.346  20.323 -29.310  1.00999.99           H  
ATOM    259 1HD2 LEU A  16     -28.290  19.921 -29.120  1.00999.99           H  
ATOM    260 2HD2 LEU A  16     -29.263  19.667 -30.589  1.00999.99           H  
ATOM    261 3HD2 LEU A  16     -27.875  20.781 -30.622  1.00999.99           H  
ATOM    262  N   PHE A  17     -29.346  25.111 -30.535  1.00999.99           N  
ATOM    263  CA  PHE A  17     -28.548  26.179 -29.967  1.00999.99           C  
ATOM    264  C   PHE A  17     -29.392  27.373 -29.548  1.00999.99           C  
ATOM    265  O   PHE A  17     -29.283  27.824 -28.406  1.00999.99           O  
ATOM    266  CB  PHE A  17     -27.484  26.586 -30.989  1.00999.99           C  
ATOM    267  CG  PHE A  17     -26.619  27.750 -30.613  1.00999.99           C  
ATOM    268  CD1 PHE A  17     -25.673  27.635 -29.605  1.00999.99           C  
ATOM    269  CD2 PHE A  17     -26.719  28.948 -31.303  1.00999.99           C  
ATOM    270  CE1 PHE A  17     -24.851  28.699 -29.286  1.00999.99           C  
ATOM    271  CE2 PHE A  17     -25.892  30.007 -30.993  1.00999.99           C  
ATOM    272  CZ  PHE A  17     -24.960  29.884 -29.981  1.00999.99           C  
ATOM    273  H   PHE A  17     -29.121  24.823 -31.478  1.00999.99           H  
ATOM    274  HA  PHE A  17     -28.044  25.792 -29.081  1.00999.99           H  
ATOM    275 1HB  PHE A  17     -26.832  25.732 -31.172  1.00999.99           H  
ATOM    276 2HB  PHE A  17     -27.969  26.823 -31.935  1.00999.99           H  
ATOM    277  HD1 PHE A  17     -25.582  26.693 -29.066  1.00999.99           H  
ATOM    278  HD2 PHE A  17     -27.450  29.040 -32.105  1.00999.99           H  
ATOM    279  HE1 PHE A  17     -24.112  28.598 -28.492  1.00999.99           H  
ATOM    280  HE2 PHE A  17     -25.977  30.944 -31.544  1.00999.99           H  
ATOM    281  HZ  PHE A  17     -24.311  30.722 -29.734  1.00999.99           H  
ATOM    282  N   LEU A  18     -30.227  27.878 -30.454  1.00999.99           N  
ATOM    283  CA  LEU A  18     -31.049  29.047 -30.169  1.00999.99           C  
ATOM    284  C   LEU A  18     -32.070  28.801 -29.068  1.00999.99           C  
ATOM    285  O   LEU A  18     -32.260  29.659 -28.204  1.00999.99           O  
ATOM    286  CB  LEU A  18     -31.779  29.483 -31.435  1.00999.99           C  
ATOM    287  CG  LEU A  18     -30.899  30.066 -32.548  1.00999.99           C  
ATOM    288  CD1 LEU A  18     -31.751  30.279 -33.793  1.00999.99           C  
ATOM    289  CD2 LEU A  18     -30.280  31.367 -32.067  1.00999.99           C  
ATOM    290  H   LEU A  18     -30.281  27.460 -31.374  1.00999.99           H  
ATOM    291  HA  LEU A  18     -30.390  29.850 -29.847  1.00999.99           H  
ATOM    292 1HB  LEU A  18     -32.301  28.621 -31.846  1.00999.99           H  
ATOM    293 2HB  LEU A  18     -32.520  30.235 -31.167  1.00999.99           H  
ATOM    294  HG  LEU A  18     -30.106  29.362 -32.795  1.00999.99           H  
ATOM    295 1HD1 LEU A  18     -31.133  30.686 -34.596  1.00999.99           H  
ATOM    296 2HD1 LEU A  18     -32.173  29.327 -34.113  1.00999.99           H  
ATOM    297 3HD1 LEU A  18     -32.557  30.978 -33.572  1.00999.99           H  
ATOM    298 1HD2 LEU A  18     -29.653  31.785 -32.854  1.00999.99           H  
ATOM    299 2HD2 LEU A  18     -31.069  32.075 -31.820  1.00999.99           H  
ATOM    300 3HD2 LEU A  18     -29.674  31.175 -31.185  1.00999.99           H  
ATOM    301  N   LEU A  19     -32.700  27.626 -29.071  1.00999.99           N  
ATOM    302  CA  LEU A  19     -33.661  27.295 -28.032  1.00999.99           C  
ATOM    303  C   LEU A  19     -32.956  27.153 -26.702  1.00999.99           C  
ATOM    304  O   LEU A  19     -33.490  27.564 -25.672  1.00999.99           O  
ATOM    305  CB  LEU A  19     -34.411  26.006 -28.381  1.00999.99           C  
ATOM    306  CG  LEU A  19     -35.384  26.107 -29.562  1.00999.99           C  
ATOM    307  CD1 LEU A  19     -35.905  24.717 -29.911  1.00999.99           C  
ATOM    308  CD2 LEU A  19     -36.528  27.039 -29.189  1.00999.99           C  
ATOM    309  H   LEU A  19     -32.528  26.953 -29.804  1.00999.99           H  
ATOM    310  HA  LEU A  19     -34.382  28.107 -27.956  1.00999.99           H  
ATOM    311 1HB  LEU A  19     -33.679  25.234 -28.618  1.00999.99           H  
ATOM    312 2HB  LEU A  19     -34.978  25.686 -27.508  1.00999.99           H  
ATOM    313  HG  LEU A  19     -34.868  26.505 -30.431  1.00999.99           H  
ATOM    314 1HD1 LEU A  19     -36.591  24.786 -30.755  1.00999.99           H  
ATOM    315 2HD1 LEU A  19     -35.066  24.073 -30.180  1.00999.99           H  
ATOM    316 3HD1 LEU A  19     -36.426  24.298 -29.053  1.00999.99           H  
ATOM    317 1HD2 LEU A  19     -37.221  27.118 -30.028  1.00999.99           H  
ATOM    318 2HD2 LEU A  19     -37.052  26.641 -28.321  1.00999.99           H  
ATOM    319 3HD2 LEU A  19     -36.130  28.027 -28.954  1.00999.99           H  
ATOM    320  N   GLY A  20     -31.737  26.604 -26.734  1.00999.99           N  
ATOM    321  CA  GLY A  20     -30.915  26.478 -25.547  1.00999.99           C  
ATOM    322  C   GLY A  20     -30.606  27.848 -24.972  1.00999.99           C  
ATOM    323  O   GLY A  20     -30.707  28.037 -23.762  1.00999.99           O  
ATOM    324  H   GLY A  20     -31.361  26.247 -27.604  1.00999.99           H  
ATOM    325 1HA  GLY A  20     -31.435  25.874 -24.805  1.00999.99           H  
ATOM    326 2HA  GLY A  20     -29.985  25.964 -25.798  1.00999.99           H  
ATOM    327  N   LEU A  21     -30.245  28.802 -25.839  1.00999.99           N  
ATOM    328  CA  LEU A  21     -29.926  30.162 -25.414  1.00999.99           C  
ATOM    329  C   LEU A  21     -31.111  30.850 -24.768  1.00999.99           C  
ATOM    330  O   LEU A  21     -30.952  31.574 -23.784  1.00999.99           O  
ATOM    331  CB  LEU A  21     -29.487  31.019 -26.602  1.00999.99           C  
ATOM    332  CG  LEU A  21     -28.137  30.699 -27.245  1.00999.99           C  
ATOM    333  CD1 LEU A  21     -27.996  31.560 -28.487  1.00999.99           C  
ATOM    334  CD2 LEU A  21     -27.020  30.967 -26.254  1.00999.99           C  
ATOM    335  H   LEU A  21     -30.163  28.569 -26.822  1.00999.99           H  
ATOM    336  HA  LEU A  21     -29.115  30.113 -24.687  1.00999.99           H  
ATOM    337 1HB  LEU A  21     -30.241  30.937 -27.382  1.00999.99           H  
ATOM    338 2HB  LEU A  21     -29.453  32.058 -26.273  1.00999.99           H  
ATOM    339  HG  LEU A  21     -28.099  29.656 -27.544  1.00999.99           H  
ATOM    340 1HD1 LEU A  21     -27.044  31.361 -28.965  1.00999.99           H  
ATOM    341 2HD1 LEU A  21     -28.807  31.333 -29.178  1.00999.99           H  
ATOM    342 3HD1 LEU A  21     -28.039  32.613 -28.207  1.00999.99           H  
ATOM    343 1HD2 LEU A  21     -26.060  30.746 -26.720  1.00999.99           H  
ATOM    344 2HD2 LEU A  21     -27.044  32.015 -25.953  1.00999.99           H  
ATOM    345 3HD2 LEU A  21     -27.152  30.333 -25.376  1.00999.99           H  
ATOM    346  N   LEU A  22     -32.303  30.620 -25.309  1.00999.99           N  
ATOM    347  CA  LEU A  22     -33.498  31.217 -24.745  1.00999.99           C  
ATOM    348  C   LEU A  22     -33.799  30.621 -23.377  1.00999.99           C  
ATOM    349  O   LEU A  22     -34.027  31.348 -22.404  1.00999.99           O  
ATOM    350  CB  LEU A  22     -34.677  30.985 -25.692  1.00999.99           C  
ATOM    351  CG  LEU A  22     -34.604  31.732 -27.030  1.00999.99           C  
ATOM    352  CD1 LEU A  22     -35.717  31.234 -27.943  1.00999.99           C  
ATOM    353  CD2 LEU A  22     -34.722  33.227 -26.779  1.00999.99           C  
ATOM    354  H   LEU A  22     -32.379  30.041 -26.138  1.00999.99           H  
ATOM    355  HA  LEU A  22     -33.333  32.287 -24.629  1.00999.99           H  
ATOM    356 1HB  LEU A  22     -34.746  29.920 -25.912  1.00999.99           H  
ATOM    357 2HB  LEU A  22     -35.593  31.293 -25.190  1.00999.99           H  
ATOM    358  HG  LEU A  22     -33.651  31.526 -27.515  1.00999.99           H  
ATOM    359 1HD1 LEU A  22     -35.665  31.757 -28.899  1.00999.99           H  
ATOM    360 2HD1 LEU A  22     -35.598  30.164 -28.108  1.00999.99           H  
ATOM    361 3HD1 LEU A  22     -36.682  31.426 -27.477  1.00999.99           H  
ATOM    362 1HD2 LEU A  22     -34.666  33.761 -27.728  1.00999.99           H  
ATOM    363 2HD2 LEU A  22     -35.676  33.443 -26.297  1.00999.99           H  
ATOM    364 3HD2 LEU A  22     -33.907  33.552 -26.132  1.00999.99           H  
ATOM    365  N   ALA A  23     -33.743  29.294 -23.293  1.00999.99           N  
ATOM    366  CA  ALA A  23     -33.993  28.584 -22.052  1.00999.99           C  
ATOM    367  C   ALA A  23     -32.962  28.914 -20.989  1.00999.99           C  
ATOM    368  O   ALA A  23     -33.296  28.975 -19.805  1.00999.99           O  
ATOM    369  CB  ALA A  23     -34.023  27.092 -22.295  1.00999.99           C  
ATOM    370  H   ALA A  23     -33.539  28.747 -24.124  1.00999.99           H  
ATOM    371  HA  ALA A  23     -34.969  28.905 -21.678  1.00999.99           H  
ATOM    372 1HB  ALA A  23     -34.244  26.576 -21.361  1.00999.99           H  
ATOM    373 2HB  ALA A  23     -34.790  26.856 -23.032  1.00999.99           H  
ATOM    374 3HB  ALA A  23     -33.050  26.769 -22.666  1.00999.99           H  
ATOM    375  N   ALA A  24     -31.720  29.156 -21.442  1.00999.99           N  
ATOM    376  CA  ALA A  24     -30.564  29.431 -20.596  1.00999.99           C  
ATOM    377  C   ALA A  24     -30.742  30.605 -19.661  1.00999.99           C  
ATOM    378  O   ALA A  24     -30.052  30.654 -18.643  1.00999.99           O  
ATOM    379  CB  ALA A  24     -29.338  29.689 -21.458  1.00999.99           C  
ATOM    380  H   ALA A  24     -31.543  29.089 -22.434  1.00999.99           H  
ATOM    381  HA  ALA A  24     -30.381  28.549 -19.993  1.00999.99           H  
ATOM    382 1HB  ALA A  24     -28.471  29.845 -20.815  1.00999.99           H  
ATOM    383 2HB  ALA A  24     -29.153  28.833 -22.105  1.00999.99           H  
ATOM    384 3HB  ALA A  24     -29.501  30.576 -22.062  1.00999.99           H  
ATOM    385  N   GLN A  25     -31.675  31.519 -19.923  1.00400.00           N  
ATOM    386  CA  GLN A  25     -31.856  32.629 -18.993  1.00400.00           C  
ATOM    387  C   GLN A  25     -32.170  32.118 -17.575  1.00400.00           C  
ATOM    388  O   GLN A  25     -31.815  32.764 -16.587  1.00400.00           O  
ATOM    389  CB  GLN A  25     -32.941  33.583 -19.471  1.00600.00           C  
ATOM    390  CG  GLN A  25     -33.055  34.820 -18.592  1.00600.00           C  
ATOM    391  CD  GLN A  25     -31.785  35.658 -18.606  1.00600.00           C  
ATOM    392  OE1 GLN A  25     -31.310  36.083 -19.664  1.00600.00           O  
ATOM    393  NE2 GLN A  25     -31.220  35.891 -17.425  1.00600.00           N  
ATOM    394  H   GLN A  25     -32.264  31.458 -20.753  1.00720.00           H  
ATOM    395  HA  GLN A  25     -30.918  33.184 -18.943  1.00480.00           H  
ATOM    396 1HB  GLN A  25     -32.735  33.901 -20.494  1.00720.00           H  
ATOM    397 2HB  GLN A  25     -33.901  33.074 -19.466  1.00720.00           H  
ATOM    398 1HG  GLN A  25     -33.873  35.440 -18.955  1.00720.00           H  
ATOM    399 2HG  GLN A  25     -33.249  34.508 -17.566  1.00720.00           H  
ATOM    400 1HE2 GLN A  25     -30.378  36.431 -17.367  1.00720.00           H  
ATOM    401 2HE2 GLN A  25     -31.634  35.523 -16.592  1.00720.00           H  
ATOM    402  N   GLY A  26     -32.847  30.974 -17.485  1.00400.00           N  
ATOM    403  CA  GLY A  26     -33.138  30.338 -16.207  1.00400.00           C  
ATOM    404  C   GLY A  26     -32.342  29.034 -16.071  1.00400.00           C  
ATOM    405  O   GLY A  26     -31.828  28.715 -14.990  1.00400.00           O  
ATOM    406  H   GLY A  26     -33.129  30.497 -18.330  1.00480.00           H  
ATOM    407 1HA  GLY A  26     -32.883  31.015 -15.393  1.00480.00           H  
ATOM    408 2HA  GLY A  26     -34.208  30.130 -16.136  1.00480.00           H  
ATOM    409  N   SER A  27     -32.242  28.288 -17.177  1.00400.00           N  
ATOM    410  CA  SER A  27     -31.586  26.989 -17.176  1.00400.00           C  
ATOM    411  C   SER A  27     -30.112  27.066 -16.845  1.00400.00           C  
ATOM    412  O   SER A  27     -29.614  26.199 -16.132  1.00400.00           O  
ATOM    413  CB  SER A  27     -31.752  26.297 -18.517  1.00600.00           C  
ATOM    414  OG  SER A  27     -33.094  25.969 -18.756  1.00600.00           O  
ATOM    415  H   SER A  27     -32.647  28.615 -18.044  1.00480.00           H  
ATOM    416  HA  SER A  27     -32.065  26.375 -16.415  1.00480.00           H  
ATOM    417 1HB  SER A  27     -31.387  26.936 -19.314  1.00720.00           H  
ATOM    418 2HB  SER A  27     -31.151  25.390 -18.529  1.00720.00           H  
ATOM    419  HG  SER A  27     -33.566  26.805 -18.765  1.00720.00           H  
ATOM    420  N   ALA A  28     -29.410  28.081 -17.357  1.00400.00           N  
ATOM    421  CA  ALA A  28     -27.988  28.197 -17.101  1.00400.00           C  
ATOM    422  C   ALA A  28     -27.730  28.529 -15.648  1.00400.00           C  
ATOM    423  O   ALA A  28     -26.736  28.085 -15.092  1.00400.00           O  
ATOM    424  CB  ALA A  28     -27.358  29.245 -17.994  1.00600.00           C  
ATOM    425  H   ALA A  28     -29.847  28.790 -17.924  1.00480.00           H  
ATOM    426  HA  ALA A  28     -27.530  27.235 -17.314  1.00480.00           H  
ATOM    427 1HB  ALA A  28     -26.286  29.291 -17.805  1.00720.00           H  
ATOM    428 2HB  ALA A  28     -27.528  28.980 -19.037  1.00720.00           H  
ATOM    429 3HB  ALA A  28     -27.803  30.215 -17.786  1.00720.00           H  
ATOM    430  N   SER A  29     -28.622  29.282 -14.997  1.00400.00           N  
ATOM    431  CA  SER A  29     -28.399  29.564 -13.583  1.00400.00           C  
ATOM    432  C   SER A  29     -28.483  28.276 -12.772  1.00400.00           C  
ATOM    433  O   SER A  29     -27.797  28.123 -11.760  1.00400.00           O  
ATOM    434  CB  SER A  29     -29.417  30.556 -13.058  1.00600.00           C  
ATOM    435  OG  SER A  29     -30.697  29.987 -12.999  1.00600.00           O  
ATOM    436  H   SER A  29     -29.437  29.651 -15.468  1.00480.00           H  
ATOM    437  HA  SER A  29     -27.400  29.985 -13.461  1.00480.00           H  
ATOM    438 1HB  SER A  29     -29.119  30.894 -12.066  1.00720.00           H  
ATOM    439 2HB  SER A  29     -29.435  31.430 -13.707  1.00720.00           H  
ATOM    440  HG  SER A  29     -30.901  29.685 -13.889  1.00720.00           H  
ATOM    441  N   ARG A  30     -29.282  27.326 -13.255  1.00400.00           N  
ATOM    442  CA  ARG A  30     -29.380  26.026 -12.619  1.00400.00           C  
ATOM    443  C   ARG A  30     -28.171  25.146 -12.967  1.00400.00           C  
ATOM    444  O   ARG A  30     -27.589  24.504 -12.096  1.00400.00           O  
ATOM    445  CB  ARG A  30     -30.668  25.348 -13.048  1.00600.00           C  
ATOM    446  CG  ARG A  30     -31.921  26.019 -12.513  1.00600.00           C  
ATOM    447  CD  ARG A  30     -33.161  25.391 -13.032  1.00600.00           C  
ATOM    448  NE  ARG A  30     -34.348  26.058 -12.522  1.00600.00           N  
ATOM    449  CZ  ARG A  30     -35.608  25.807 -12.927  1.00600.00           C  
ATOM    450  NH1 ARG A  30     -35.835  24.899 -13.850  1.00600.00           N  
ATOM    451  NH2 ARG A  30     -36.616  26.475 -12.393  1.00600.00           N  
ATOM    452  H   ARG A  30     -29.864  27.528 -14.063  1.00480.00           H  
ATOM    453  HA  ARG A  30     -29.404  26.171 -11.539  1.00480.00           H  
ATOM    454 1HB  ARG A  30     -30.736  25.333 -14.133  1.00720.00           H  
ATOM    455 2HB  ARG A  30     -30.672  24.314 -12.702  1.00720.00           H  
ATOM    456 1HG  ARG A  30     -31.932  25.947 -11.425  1.00720.00           H  
ATOM    457 2HG  ARG A  30     -31.923  27.069 -12.806  1.00720.00           H  
ATOM    458 1HD  ARG A  30     -33.175  25.453 -14.119  1.00720.00           H  
ATOM    459 2HD  ARG A  30     -33.199  24.346 -12.728  1.00720.00           H  
ATOM    460  HE  ARG A  30     -34.216  26.765 -11.810  1.00720.00           H  
ATOM    461 1HH1 ARG A  30     -35.064  24.389 -14.258  1.00720.00           H  
ATOM    462 2HH1 ARG A  30     -36.780  24.713 -14.153  1.00720.00           H  
ATOM    463 1HH2 ARG A  30     -36.440  27.173 -11.684  1.00720.00           H  
ATOM    464 2HH2 ARG A  30     -37.560  26.290 -12.695  1.00720.00           H  
ATOM    465  N   LEU A  31     -27.761  25.167 -14.235  1.00373.92           N  
ATOM    466  CA  LEU A  31     -26.633  24.366 -14.711  1.00400.00           C  
ATOM    467  C   LEU A  31     -25.299  24.802 -14.120  1.00295.05           C  
ATOM    468  O   LEU A  31     -24.422  23.974 -13.871  1.00360.89           O  
ATOM    469  CB  LEU A  31     -26.560  24.446 -16.238  1.00600.00           C  
ATOM    470  CG  LEU A  31     -27.704  23.754 -16.988  1.00600.00           C  
ATOM    471  CD1 LEU A  31     -27.606  24.082 -18.471  1.00600.00           C  
ATOM    472  CD2 LEU A  31     -27.620  22.257 -16.750  1.00600.00           C  
ATOM    473  H   LEU A  31     -28.270  25.722 -14.906  1.00448.70           H  
ATOM    474  HA  LEU A  31     -26.809  23.329 -14.425  1.00480.00           H  
ATOM    475 1HB  LEU A  31     -26.552  25.493 -16.532  1.00720.00           H  
ATOM    476 2HB  LEU A  31     -25.627  23.989 -16.566  1.00720.00           H  
ATOM    477  HG  LEU A  31     -28.661  24.118 -16.622  1.00720.00           H  
ATOM    478 1HD1 LEU A  31     -28.421  23.594 -19.006  1.00720.00           H  
ATOM    479 2HD1 LEU A  31     -27.675  25.161 -18.610  1.00720.00           H  
ATOM    480 3HD1 LEU A  31     -26.653  23.725 -18.859  1.00720.00           H  
ATOM    481 1HD2 LEU A  31     -28.433  21.757 -17.278  1.00720.00           H  
ATOM    482 2HD2 LEU A  31     -26.664  21.884 -17.119  1.00720.00           H  
ATOM    483 3HD2 LEU A  31     -27.702  22.054 -15.682  1.00720.00           H  
ATOM    484  N   LEU A  32     -25.161  26.099 -13.873  1.00180.78           N  
ATOM    485  CA  LEU A  32     -23.948  26.666 -13.308  1.00130.32           C  
ATOM    486  C   LEU A  32     -23.894  26.571 -11.783  1.00 68.47           C  
ATOM    487  O   LEU A  32     -22.904  26.988 -11.178  1.00 94.43           O  
ATOM    488  CB  LEU A  32     -23.823  28.133 -13.737  1.00195.48           C  
ATOM    489  CG  LEU A  32     -23.641  28.369 -15.245  1.00195.48           C  
ATOM    490  CD1 LEU A  32     -23.671  29.864 -15.529  1.00195.48           C  
ATOM    491  CD2 LEU A  32     -22.325  27.755 -15.692  1.00195.48           C  
ATOM    492  H   LEU A  32     -25.908  26.730 -14.117  1.00216.94           H  
ATOM    493  HA  LEU A  32     -23.098  26.117 -13.710  1.00156.38           H  
ATOM    494 1HB  LEU A  32     -24.720  28.664 -13.425  1.00234.58           H  
ATOM    495 2HB  LEU A  32     -22.968  28.574 -13.227  1.00234.58           H  
ATOM    496  HG  LEU A  32     -24.457  27.902 -15.793  1.00234.58           H  
ATOM    497 1HD1 LEU A  32     -23.547  30.036 -16.597  1.00234.58           H  
ATOM    498 2HD1 LEU A  32     -24.626  30.276 -15.204  1.00234.58           H  
ATOM    499 3HD1 LEU A  32     -22.861  30.352 -14.987  1.00234.58           H  
ATOM    500 1HD2 LEU A  32     -22.192  27.918 -16.762  1.00234.58           H  
ATOM    501 2HD2 LEU A  32     -21.503  28.223 -15.150  1.00234.58           H  
ATOM    502 3HD2 LEU A  32     -22.334  26.685 -15.486  1.00234.58           H  
ATOM    503  N   SER A  33     -24.953  26.048 -11.153  1.00 35.29           N  
ATOM    504  CA  SER A  33     -24.956  25.898  -9.709  1.00 42.39           C  
ATOM    505  C   SER A  33     -23.933  24.883  -9.274  1.00 21.76           C  
ATOM    506  O   SER A  33     -23.735  23.867  -9.942  1.00 53.32           O  
ATOM    507  CB  SER A  33     -26.311  25.464  -9.199  1.00 63.59           C  
ATOM    508  OG  SER A  33     -26.254  25.200  -7.820  1.00 63.59           O  
ATOM    509  H   SER A  33     -25.761  25.712 -11.661  1.00 42.35           H  
ATOM    510  HA  SER A  33     -24.700  26.857  -9.259  1.00 50.87           H  
ATOM    511 1HB  SER A  33     -27.040  26.251  -9.394  1.00 76.30           H  
ATOM    512 2HB  SER A  33     -26.639  24.573  -9.733  1.00 76.30           H  
ATOM    513  HG  SER A  33     -27.163  25.058  -7.544  1.00 76.30           H  
ATOM    514  N   SER A  34     -23.310  25.141  -8.129  1.00  9.26           N  
ATOM    515  CA  SER A  34     -22.309  24.238  -7.585  1.00  5.99           C  
ATOM    516  C   SER A  34     -22.918  22.894  -7.215  1.00  4.06           C  
ATOM    517  O   SER A  34     -22.209  21.891  -7.171  1.00  3.12           O  
ATOM    518  CB  SER A  34     -21.653  24.854  -6.367  1.00  8.98           C  
ATOM    519  OG  SER A  34     -22.562  24.961  -5.305  1.00  8.98           O  
ATOM    520  H   SER A  34     -23.531  25.993  -7.631  1.00 11.11           H  
ATOM    521  HA  SER A  34     -21.547  24.070  -8.345  1.00  7.19           H  
ATOM    522 1HB  SER A  34     -20.804  24.244  -6.062  1.00 10.78           H  
ATOM    523 2HB  SER A  34     -21.271  25.842  -6.622  1.00 10.78           H  
ATOM    524  HG  SER A  34     -22.842  24.065  -5.103  1.00 10.78           H  
ATOM    525  N   GLU A  35     -24.231  22.863  -6.983  1.00  5.68           N  
ATOM    526  CA  GLU A  35     -24.910  21.618  -6.678  1.00  6.83           C  
ATOM    527  C   GLU A  35     -24.958  20.750  -7.921  1.00  5.18           C  
ATOM    528  O   GLU A  35     -24.702  19.546  -7.856  1.00  6.12           O  
ATOM    529  CB  GLU A  35     -26.324  21.885  -6.173  1.00 10.25           C  
ATOM    530  CG  GLU A  35     -27.094  20.632  -5.802  1.00 10.25           C  
ATOM    531  CD  GLU A  35     -26.481  19.897  -4.647  1.00 10.25           C  
ATOM    532  OE1 GLU A  35     -25.764  20.501  -3.886  1.00 10.25           O  
ATOM    533  OE2 GLU A  35     -26.729  18.721  -4.520  1.00 10.25           O  
ATOM    534  H   GLU A  35     -24.779  23.717  -7.033  1.00  6.82           H  
ATOM    535  HA  GLU A  35     -24.348  21.089  -5.907  1.00  8.20           H  
ATOM    536 1HB  GLU A  35     -26.281  22.526  -5.293  1.00 12.29           H  
ATOM    537 2HB  GLU A  35     -26.891  22.414  -6.938  1.00 12.29           H  
ATOM    538 1HG  GLU A  35     -28.115  20.910  -5.542  1.00 12.29           H  
ATOM    539 2HG  GLU A  35     -27.134  19.972  -6.668  1.00 12.29           H  
ATOM    540  N   SER A  36     -25.267  21.384  -9.054  1.00  4.00           N  
ATOM    541  CA  SER A  36     -25.321  20.715 -10.342  1.00  3.83           C  
ATOM    542  C   SER A  36     -23.938  20.229 -10.731  1.00  2.73           C  
ATOM    543  O   SER A  36     -23.789  19.125 -11.253  1.00  2.69           O  
ATOM    544  CB  SER A  36     -25.857  21.658 -11.408  1.00  5.75           C  
ATOM    545  OG  SER A  36     -27.197  21.991 -11.164  1.00  5.75           O  
ATOM    546  H   SER A  36     -25.471  22.373  -9.022  1.00  4.80           H  
ATOM    547  HA  SER A  36     -25.983  19.852 -10.263  1.00  4.60           H  
ATOM    548 1HB  SER A  36     -25.254  22.566 -11.424  1.00  6.89           H  
ATOM    549 2HB  SER A  36     -25.768  21.193 -12.388  1.00  6.89           H  
ATOM    550  HG  SER A  36     -27.389  22.747 -11.729  1.00  6.89           H  
ATOM    551  N   LEU A  37     -22.927  21.052 -10.449  1.00  2.33           N  
ATOM    552  CA  LEU A  37     -21.554  20.696 -10.752  1.00  1.67           C  
ATOM    553  C   LEU A  37     -21.104  19.490  -9.937  1.00  1.38           C  
ATOM    554  O   LEU A  37     -20.459  18.594 -10.480  1.00  1.31           O  
ATOM    555  CB  LEU A  37     -20.642  21.895 -10.486  1.00  2.50           C  
ATOM    556  CG  LEU A  37     -20.832  23.076 -11.450  1.00  2.50           C  
ATOM    557  CD1 LEU A  37     -20.003  24.263 -10.979  1.00  2.50           C  
ATOM    558  CD2 LEU A  37     -20.428  22.647 -12.851  1.00  2.50           C  
ATOM    559  H   LEU A  37     -23.121  21.958 -10.040  1.00  2.80           H  
ATOM    560  HA  LEU A  37     -21.490  20.439 -11.809  1.00  2.00           H  
ATOM    561 1HB  LEU A  37     -20.822  22.255  -9.475  1.00  3.01           H  
ATOM    562 2HB  LEU A  37     -19.605  21.569 -10.557  1.00  3.01           H  
ATOM    563  HG  LEU A  37     -21.877  23.378 -11.457  1.00  3.01           H  
ATOM    564 1HD1 LEU A  37     -20.148  25.100 -11.662  1.00  3.01           H  
ATOM    565 2HD1 LEU A  37     -20.315  24.556  -9.979  1.00  3.01           H  
ATOM    566 3HD1 LEU A  37     -18.950  23.987 -10.963  1.00  3.01           H  
ATOM    567 1HD2 LEU A  37     -20.569  23.479 -13.541  1.00  3.01           H  
ATOM    568 2HD2 LEU A  37     -19.380  22.347 -12.853  1.00  3.01           H  
ATOM    569 3HD2 LEU A  37     -21.046  21.806 -13.167  1.00  3.01           H  
ATOM    570  N   MET A  38     -21.489  19.437  -8.656  1.00  1.47           N  
ATOM    571  CA  MET A  38     -21.166  18.289  -7.815  1.00  1.31           C  
ATOM    572  C   MET A  38     -21.879  17.043  -8.292  1.00  1.51           C  
ATOM    573  O   MET A  38     -21.304  15.957  -8.249  1.00  1.26           O  
ATOM    574  CB  MET A  38     -21.515  18.565  -6.351  1.00  1.97           C  
ATOM    575  CG  MET A  38     -20.590  19.546  -5.646  1.00  1.97           C  
ATOM    576  SD  MET A  38     -18.886  18.954  -5.572  1.00  1.97           S  
ATOM    577  CE  MET A  38     -19.053  17.598  -4.411  1.00  1.97           C  
ATOM    578  H   MET A  38     -21.993  20.214  -8.246  1.00  1.76           H  
ATOM    579  HA  MET A  38     -20.095  18.104  -7.886  1.00  1.57           H  
ATOM    580 1HB  MET A  38     -22.527  18.965  -6.291  1.00  2.36           H  
ATOM    581 2HB  MET A  38     -21.499  17.630  -5.790  1.00  2.36           H  
ATOM    582 1HG  MET A  38     -20.592  20.498  -6.170  1.00  2.36           H  
ATOM    583 2HG  MET A  38     -20.942  19.715  -4.629  1.00  2.36           H  
ATOM    584 1HE  MET A  38     -18.084  17.122  -4.265  1.00  2.36           H  
ATOM    585 2HE  MET A  38     -19.419  17.980  -3.457  1.00  2.36           H  
ATOM    586 3HE  MET A  38     -19.762  16.870  -4.804  1.00  2.36           H  
ATOM    587  N   GLU A  39     -23.118  17.196  -8.762  1.00  2.15           N  
ATOM    588  CA  GLU A  39     -23.887  16.080  -9.296  1.00  2.76           C  
ATOM    589  C   GLU A  39     -23.163  15.464 -10.488  1.00  2.52           C  
ATOM    590  O   GLU A  39     -23.021  14.241 -10.568  1.00  2.72           O  
ATOM    591  CB  GLU A  39     -25.298  16.542  -9.671  1.00  4.14           C  
ATOM    592  CG  GLU A  39     -26.223  15.444 -10.175  1.00  4.14           C  
ATOM    593  CD  GLU A  39     -27.629  15.937 -10.435  1.00  4.14           C  
ATOM    594  OE1 GLU A  39     -28.242  16.415  -9.511  1.00  4.14           O  
ATOM    595  OE2 GLU A  39     -28.087  15.853 -11.554  1.00  4.14           O  
ATOM    596  H   GLU A  39     -23.554  18.110  -8.734  1.00  2.58           H  
ATOM    597  HA  GLU A  39     -23.972  15.314  -8.527  1.00  3.31           H  
ATOM    598 1HB  GLU A  39     -25.770  17.002  -8.802  1.00  4.97           H  
ATOM    599 2HB  GLU A  39     -25.238  17.302 -10.448  1.00  4.97           H  
ATOM    600 1HG  GLU A  39     -25.810  15.027 -11.091  1.00  4.97           H  
ATOM    601 2HG  GLU A  39     -26.256  14.649  -9.431  1.00  4.97           H  
ATOM    602  N   ARG A  40     -22.684  16.316 -11.395  1.00  2.34           N  
ATOM    603  CA  ARG A  40     -21.942  15.851 -12.558  1.00  2.45           C  
ATOM    604  C   ARG A  40     -20.607  15.227 -12.149  1.00  1.85           C  
ATOM    605  O   ARG A  40     -20.197  14.219 -12.725  1.00  2.12           O  
ATOM    606  CB  ARG A  40     -21.672  16.997 -13.520  1.00  3.68           C  
ATOM    607  CG  ARG A  40     -22.893  17.684 -14.123  1.00  3.68           C  
ATOM    608  CD  ARG A  40     -23.580  16.876 -15.173  1.00  3.68           C  
ATOM    609  NE  ARG A  40     -24.497  15.892 -14.621  1.00  3.68           N  
ATOM    610  CZ  ARG A  40     -25.697  16.193 -14.084  1.00  3.68           C  
ATOM    611  NH1 ARG A  40     -26.088  17.447 -14.007  1.00  3.68           N  
ATOM    612  NH2 ARG A  40     -26.483  15.236 -13.629  1.00  3.68           N  
ATOM    613  H   ARG A  40     -22.854  17.310 -11.285  1.00  2.81           H  
ATOM    614  HA  ARG A  40     -22.539  15.095 -13.070  1.00  2.94           H  
ATOM    615 1HB  ARG A  40     -21.094  17.764 -13.007  1.00  4.41           H  
ATOM    616 2HB  ARG A  40     -21.064  16.634 -14.348  1.00  4.41           H  
ATOM    617 1HG  ARG A  40     -23.618  17.876 -13.335  1.00  4.41           H  
ATOM    618 2HG  ARG A  40     -22.588  18.630 -14.570  1.00  4.41           H  
ATOM    619 1HD  ARG A  40     -24.149  17.541 -15.823  1.00  4.41           H  
ATOM    620 2HD  ARG A  40     -22.834  16.348 -15.765  1.00  4.41           H  
ATOM    621  HE  ARG A  40     -24.234  14.909 -14.655  1.00  4.41           H  
ATOM    622 1HH1 ARG A  40     -25.491  18.185 -14.351  1.00  4.41           H  
ATOM    623 2HH1 ARG A  40     -26.986  17.665 -13.597  1.00  4.41           H  
ATOM    624 1HH2 ARG A  40     -26.196  14.265 -13.676  1.00  4.41           H  
ATOM    625 2HH2 ARG A  40     -27.365  15.470 -13.191  1.00  4.41           H  
ATOM    626  N   ASN A  41     -19.943  15.816 -11.144  1.00  1.29           N  
ATOM    627  CA  ASN A  41     -18.672  15.294 -10.651  1.00  0.97           C  
ATOM    628  C   ASN A  41     -18.851  13.915 -10.044  1.00  0.82           C  
ATOM    629  O   ASN A  41     -18.039  13.024 -10.285  1.00  0.84           O  
ATOM    630  CB  ASN A  41     -18.060  16.243  -9.639  1.00  1.46           C  
ATOM    631  CG  ASN A  41     -17.498  17.481 -10.280  1.00  1.46           C  
ATOM    632  OD1 ASN A  41     -17.219  17.501 -11.484  1.00  1.46           O  
ATOM    633  ND2 ASN A  41     -17.323  18.515  -9.497  1.00  1.46           N  
ATOM    634  H   ASN A  41     -20.312  16.658 -10.725  1.00  1.55           H  
ATOM    635  HA  ASN A  41     -17.987  15.192 -11.494  1.00  1.16           H  
ATOM    636 1HB  ASN A  41     -18.815  16.535  -8.909  1.00  1.75           H  
ATOM    637 2HB  ASN A  41     -17.262  15.734  -9.099  1.00  1.75           H  
ATOM    638 1HD2 ASN A  41     -16.952  19.366  -9.870  1.00  1.75           H  
ATOM    639 2HD2 ASN A  41     -17.562  18.456  -8.529  1.00  1.75           H  
ATOM    640  N   PHE A  42     -19.938  13.738  -9.299  1.00  0.82           N  
ATOM    641  CA  PHE A  42     -20.291  12.460  -8.711  1.00  0.78           C  
ATOM    642  C   PHE A  42     -20.407  11.419  -9.784  1.00  0.95           C  
ATOM    643  O   PHE A  42     -19.782  10.366  -9.685  1.00  0.96           O  
ATOM    644  CB  PHE A  42     -21.600  12.582  -7.940  1.00  1.17           C  
ATOM    645  CG  PHE A  42     -22.189  11.290  -7.442  1.00  1.17           C  
ATOM    646  CD1 PHE A  42     -21.613  10.578  -6.406  1.00  1.17           C  
ATOM    647  CD2 PHE A  42     -23.359  10.802  -7.999  1.00  1.17           C  
ATOM    648  CE1 PHE A  42     -22.185   9.412  -5.934  1.00  1.17           C  
ATOM    649  CE2 PHE A  42     -23.934   9.637  -7.534  1.00  1.17           C  
ATOM    650  CZ  PHE A  42     -23.349   8.941  -6.499  1.00  1.17           C  
ATOM    651  H   PHE A  42     -20.546  14.523  -9.122  1.00  0.98           H  
ATOM    652  HA  PHE A  42     -19.502  12.159  -8.021  1.00  0.94           H  
ATOM    653 1HB  PHE A  42     -21.437  13.228  -7.081  1.00  1.40           H  
ATOM    654 2HB  PHE A  42     -22.344  13.067  -8.566  1.00  1.40           H  
ATOM    655  HD1 PHE A  42     -20.698  10.950  -5.962  1.00  1.40           H  
ATOM    656  HD2 PHE A  42     -23.831  11.355  -8.813  1.00  1.40           H  
ATOM    657  HE1 PHE A  42     -21.716   8.867  -5.115  1.00  1.40           H  
ATOM    658  HE2 PHE A  42     -24.852   9.273  -7.984  1.00  1.40           H  
ATOM    659  HZ  PHE A  42     -23.807   8.024  -6.130  1.00  1.40           H  
ATOM    660  N   GLU A  43     -21.175  11.732 -10.826  1.00  1.20           N  
ATOM    661  CA  GLU A  43     -21.370  10.824 -11.943  1.00  1.58           C  
ATOM    662  C   GLU A  43     -20.051  10.453 -12.589  1.00  1.76           C  
ATOM    663  O   GLU A  43     -19.821   9.280 -12.870  1.00  2.42           O  
ATOM    664  CB  GLU A  43     -22.280  11.469 -12.971  1.00  2.37           C  
ATOM    665  CG  GLU A  43     -23.720  11.606 -12.526  1.00  2.37           C  
ATOM    666  CD  GLU A  43     -24.510  12.463 -13.458  1.00  2.37           C  
ATOM    667  OE1 GLU A  43     -23.918  13.087 -14.308  1.00  2.37           O  
ATOM    668  OE2 GLU A  43     -25.710  12.518 -13.321  1.00  2.37           O  
ATOM    669  H   GLU A  43     -21.664  12.622 -10.833  1.00  1.44           H  
ATOM    670  HA  GLU A  43     -21.840   9.913 -11.571  1.00  1.90           H  
ATOM    671 1HB  GLU A  43     -21.911  12.464 -13.216  1.00  2.84           H  
ATOM    672 2HB  GLU A  43     -22.267  10.880 -13.888  1.00  2.84           H  
ATOM    673 1HG  GLU A  43     -24.173  10.616 -12.485  1.00  2.84           H  
ATOM    674 2HG  GLU A  43     -23.747  12.033 -11.526  1.00  2.84           H  
ATOM    675  N   GLU A  44     -19.174  11.441 -12.781  1.00  1.66           N  
ATOM    676  CA  GLU A  44     -17.854  11.201 -13.348  1.00  2.10           C  
ATOM    677  C   GLU A  44     -17.064  10.203 -12.521  1.00  1.73           C  
ATOM    678  O   GLU A  44     -16.428   9.304 -13.072  1.00  1.97           O  
ATOM    679  CB  GLU A  44     -17.071  12.506 -13.459  1.00  3.15           C  
ATOM    680  CG  GLU A  44     -15.644  12.332 -13.950  1.00  3.15           C  
ATOM    681  CD  GLU A  44     -15.550  11.836 -15.365  1.00  3.15           C  
ATOM    682  OE1 GLU A  44     -16.462  12.063 -16.125  1.00  3.15           O  
ATOM    683  OE2 GLU A  44     -14.560  11.215 -15.682  1.00  3.15           O  
ATOM    684  H   GLU A  44     -19.435  12.390 -12.545  1.00  1.99           H  
ATOM    685  HA  GLU A  44     -17.979  10.787 -14.348  1.00  2.52           H  
ATOM    686 1HB  GLU A  44     -17.584  13.182 -14.144  1.00  3.78           H  
ATOM    687 2HB  GLU A  44     -17.029  12.996 -12.489  1.00  3.78           H  
ATOM    688 1HG  GLU A  44     -15.134  13.293 -13.883  1.00  3.78           H  
ATOM    689 2HG  GLU A  44     -15.131  11.635 -13.290  1.00  3.78           H  
ATOM    690  N   TRP A  45     -17.116  10.350 -11.202  1.00  1.38           N  
ATOM    691  CA  TRP A  45     -16.405   9.435 -10.336  1.00  1.40           C  
ATOM    692  C   TRP A  45     -17.059   8.065 -10.295  1.00  1.34           C  
ATOM    693  O   TRP A  45     -16.359   7.062 -10.183  1.00  1.63           O  
ATOM    694  CB  TRP A  45     -16.298  10.014  -8.933  1.00  2.10           C  
ATOM    695  CG  TRP A  45     -15.261  11.091  -8.837  1.00  2.10           C  
ATOM    696  CD1 TRP A  45     -15.459  12.426  -8.662  1.00  2.10           C  
ATOM    697  CD2 TRP A  45     -13.828  10.905  -8.901  1.00  2.10           C  
ATOM    698  NE1 TRP A  45     -14.255  13.083  -8.617  1.00  2.10           N  
ATOM    699  CE2 TRP A  45     -13.246  12.167  -8.758  1.00  2.10           C  
ATOM    700  CE3 TRP A  45     -13.006   9.786  -9.059  1.00  2.10           C  
ATOM    701  CZ2 TRP A  45     -11.872  12.346  -8.765  1.00  2.10           C  
ATOM    702  CZ3 TRP A  45     -11.629   9.963  -9.061  1.00  2.10           C  
ATOM    703  CH2 TRP A  45     -11.077  11.211  -8.919  1.00  2.10           C  
ATOM    704  H   TRP A  45     -17.636  11.120 -10.799  1.00  1.66           H  
ATOM    705  HA  TRP A  45     -15.395   9.315 -10.727  1.00  1.68           H  
ATOM    706 1HB  TRP A  45     -17.260  10.432  -8.634  1.00  2.52           H  
ATOM    707 2HB  TRP A  45     -16.044   9.225  -8.226  1.00  2.52           H  
ATOM    708  HD1 TRP A  45     -16.429  12.905  -8.567  1.00  2.52           H  
ATOM    709  HE1 TRP A  45     -14.129  14.076  -8.492  1.00  2.52           H  
ATOM    710  HE3 TRP A  45     -13.438   8.792  -9.171  1.00  2.52           H  
ATOM    711  HZ2 TRP A  45     -11.415  13.329  -8.652  1.00  2.52           H  
ATOM    712  HZ3 TRP A  45     -10.997   9.084  -9.182  1.00  2.52           H  
ATOM    713  HH2 TRP A  45      -9.992  11.314  -8.927  1.00  2.52           H  
ATOM    714  N   MET A  46     -18.385   7.999 -10.441  1.00  1.47           N  
ATOM    715  CA  MET A  46     -19.048   6.701 -10.459  1.00  1.91           C  
ATOM    716  C   MET A  46     -18.665   5.967 -11.739  1.00  2.41           C  
ATOM    717  O   MET A  46     -18.508   4.748 -11.738  1.00  3.86           O  
ATOM    718  CB  MET A  46     -20.567   6.849 -10.347  1.00  2.86           C  
ATOM    719  CG  MET A  46     -21.058   7.434  -9.026  1.00  2.86           C  
ATOM    720  SD  MET A  46     -20.551   6.487  -7.581  1.00  2.86           S  
ATOM    721  CE  MET A  46     -19.130   7.430  -7.032  1.00  2.86           C  
ATOM    722  H   MET A  46     -18.935   8.844 -10.510  1.00  1.76           H  
ATOM    723  HA  MET A  46     -18.690   6.113  -9.615  1.00  2.29           H  
ATOM    724 1HB  MET A  46     -20.929   7.492 -11.148  1.00  3.44           H  
ATOM    725 2HB  MET A  46     -21.038   5.873 -10.474  1.00  3.44           H  
ATOM    726 1HG  MET A  46     -20.686   8.442  -8.908  1.00  3.44           H  
ATOM    727 2HG  MET A  46     -22.147   7.478  -9.040  1.00  3.44           H  
ATOM    728 1HE  MET A  46     -18.710   6.967  -6.140  1.00  3.44           H  
ATOM    729 2HE  MET A  46     -18.378   7.447  -7.820  1.00  3.44           H  
ATOM    730 3HE  MET A  46     -19.437   8.451  -6.802  1.00  3.44           H  
ATOM    731  N   ILE A  47     -18.477   6.716 -12.827  1.00  2.06           N  
ATOM    732  CA  ILE A  47     -18.021   6.147 -14.087  1.00  2.58           C  
ATOM    733  C   ILE A  47     -16.617   5.587 -13.939  1.00  2.38           C  
ATOM    734  O   ILE A  47     -16.341   4.463 -14.362  1.00  2.49           O  
ATOM    735  CB  ILE A  47     -18.044   7.192 -15.216  1.00  3.87           C  
ATOM    736  CG1 ILE A  47     -19.486   7.573 -15.554  1.00  3.87           C  
ATOM    737  CG2 ILE A  47     -17.321   6.656 -16.441  1.00  3.87           C  
ATOM    738  CD1 ILE A  47     -19.594   8.803 -16.427  1.00  3.87           C  
ATOM    739  H   ILE A  47     -18.662   7.710 -12.785  1.00  2.47           H  
ATOM    740  HA  ILE A  47     -18.689   5.331 -14.363  1.00  3.10           H  
ATOM    741  HB  ILE A  47     -17.544   8.099 -14.880  1.00  4.64           H  
ATOM    742 1HG1 ILE A  47     -19.957   6.742 -16.076  1.00  4.64           H  
ATOM    743 2HG1 ILE A  47     -20.037   7.749 -14.634  1.00  4.64           H  
ATOM    744 1HG2 ILE A  47     -17.334   7.409 -17.227  1.00  4.64           H  
ATOM    745 2HG2 ILE A  47     -16.290   6.420 -16.182  1.00  4.64           H  
ATOM    746 3HG2 ILE A  47     -17.822   5.754 -16.792  1.00  4.64           H  
ATOM    747 1HD1 ILE A  47     -20.644   9.013 -16.631  1.00  4.64           H  
ATOM    748 2HD1 ILE A  47     -19.147   9.655 -15.914  1.00  4.64           H  
ATOM    749 3HD1 ILE A  47     -19.069   8.629 -17.366  1.00  4.64           H  
ATOM    750  N   GLN A  48     -15.731   6.371 -13.322  1.00  2.12           N  
ATOM    751  CA  GLN A  48     -14.359   5.942 -13.107  1.00  2.21           C  
ATOM    752  C   GLN A  48     -14.263   4.747 -12.162  1.00  2.12           C  
ATOM    753  O   GLN A  48     -13.421   3.870 -12.357  1.00  5.21           O  
ATOM    754  CB  GLN A  48     -13.514   7.098 -12.567  1.00  3.31           C  
ATOM    755  CG  GLN A  48     -13.267   8.203 -13.583  1.00  3.31           C  
ATOM    756  CD  GLN A  48     -12.409   9.324 -13.034  1.00  3.31           C  
ATOM    757  OE1 GLN A  48     -11.608   9.110 -12.119  1.00  3.31           O  
ATOM    758  NE2 GLN A  48     -12.559  10.520 -13.591  1.00  3.31           N  
ATOM    759  H   GLN A  48     -16.008   7.297 -13.015  1.00  2.54           H  
ATOM    760  HA  GLN A  48     -13.943   5.639 -14.069  1.00  2.65           H  
ATOM    761 1HB  GLN A  48     -14.009   7.538 -11.702  1.00  3.98           H  
ATOM    762 2HB  GLN A  48     -12.546   6.721 -12.236  1.00  3.98           H  
ATOM    763 1HG  GLN A  48     -12.756   7.776 -14.445  1.00  3.98           H  
ATOM    764 2HG  GLN A  48     -14.223   8.624 -13.892  1.00  3.98           H  
ATOM    765 1HE2 GLN A  48     -12.015  11.295 -13.269  1.00  3.98           H  
ATOM    766 2HE2 GLN A  48     -13.222  10.652 -14.334  1.00  3.98           H  
ATOM    767  N   HIS A  49     -15.124   4.695 -11.147  1.00  1.47           N  
ATOM    768  CA  HIS A  49     -15.081   3.586 -10.205  1.00  2.00           C  
ATOM    769  C   HIS A  49     -15.921   2.386 -10.653  1.00  1.19           C  
ATOM    770  O   HIS A  49     -15.721   1.274 -10.161  1.00  1.83           O  
ATOM    771  CB  HIS A  49     -15.499   4.045  -8.805  1.00  3.00           C  
ATOM    772  CG  HIS A  49     -14.555   5.057  -8.229  1.00  3.00           C  
ATOM    773  ND1 HIS A  49     -13.199   4.832  -8.125  1.00  3.00           N  
ATOM    774  CD2 HIS A  49     -14.771   6.292  -7.714  1.00  3.00           C  
ATOM    775  CE1 HIS A  49     -12.620   5.893  -7.589  1.00  3.00           C  
ATOM    776  NE2 HIS A  49     -13.554   6.787  -7.327  1.00  3.00           N  
ATOM    777  H   HIS A  49     -15.789   5.441 -11.003  1.00  1.76           H  
ATOM    778  HA  HIS A  49     -14.052   3.237 -10.130  1.00  2.40           H  
ATOM    779 1HB  HIS A  49     -16.495   4.487  -8.845  1.00  3.60           H  
ATOM    780 2HB  HIS A  49     -15.542   3.189  -8.133  1.00  3.60           H  
ATOM    781  HD1 HIS A  49     -12.696   4.101  -8.589  1.00  3.60           H  
ATOM    782  HD2 HIS A  49     -15.672   6.889  -7.579  1.00  3.60           H  
ATOM    783  HE1 HIS A  49     -11.544   5.916  -7.425  1.00  3.60           H  
ATOM    784  N   GLY A  50     -16.838   2.597 -11.599  1.00  1.97           N  
ATOM    785  CA  GLY A  50     -17.667   1.513 -12.117  1.00  1.67           C  
ATOM    786  C   GLY A  50     -18.893   1.250 -11.245  1.00  2.31           C  
ATOM    787  O   GLY A  50     -19.364   0.115 -11.153  1.00  4.06           O  
ATOM    788  H   GLY A  50     -16.988   3.526 -11.963  1.00  2.36           H  
ATOM    789 1HA  GLY A  50     -17.987   1.760 -13.129  1.00  2.00           H  
ATOM    790 2HA  GLY A  50     -17.069   0.605 -12.188  1.00  2.00           H  
ATOM    791  N   ARG A  51     -19.394   2.293 -10.589  1.00  2.59           N  
ATOM    792  CA  ARG A  51     -20.555   2.162  -9.722  1.00  4.01           C  
ATOM    793  C   ARG A  51     -21.866   2.434 -10.441  1.00  4.72           C  
ATOM    794  O   ARG A  51     -22.072   3.514 -10.998  1.00  6.94           O  
ATOM    795  CB  ARG A  51     -20.461   3.101  -8.542  1.00  6.01           C  
ATOM    796  CG  ARG A  51     -21.683   3.060  -7.639  1.00  6.01           C  
ATOM    797  CD  ARG A  51     -21.726   1.826  -6.823  1.00  6.01           C  
ATOM    798  NE  ARG A  51     -20.734   1.856  -5.765  1.00  6.01           N  
ATOM    799  CZ  ARG A  51     -20.240   0.783  -5.129  1.00  6.01           C  
ATOM    800  NH1 ARG A  51     -20.620  -0.434  -5.455  1.00  6.01           N  
ATOM    801  NH2 ARG A  51     -19.362   0.992  -4.170  1.00  6.01           N  
ATOM    802  H   ARG A  51     -18.976   3.204 -10.715  1.00  3.11           H  
ATOM    803  HA  ARG A  51     -20.580   1.140  -9.343  1.00  4.81           H  
ATOM    804 1HB  ARG A  51     -19.588   2.851  -7.939  1.00  7.22           H  
ATOM    805 2HB  ARG A  51     -20.336   4.120  -8.902  1.00  7.22           H  
ATOM    806 1HG  ARG A  51     -21.654   3.909  -6.957  1.00  7.22           H  
ATOM    807 2HG  ARG A  51     -22.590   3.108  -8.240  1.00  7.22           H  
ATOM    808 1HD  ARG A  51     -22.710   1.724  -6.366  1.00  7.22           H  
ATOM    809 2HD  ARG A  51     -21.526   0.962  -7.455  1.00  7.22           H  
ATOM    810  HE  ARG A  51     -20.400   2.761  -5.445  1.00  7.22           H  
ATOM    811 1HH1 ARG A  51     -21.295  -0.569  -6.194  1.00  7.22           H  
ATOM    812 2HH1 ARG A  51     -20.238  -1.230  -4.966  1.00  7.22           H  
ATOM    813 1HH2 ARG A  51     -19.110   1.952  -3.956  1.00  7.22           H  
ATOM    814 2HH2 ARG A  51     -18.958   0.221  -3.661  1.00  7.22           H  
ATOM    815  N   THR A  52     -22.763   1.453 -10.396  1.00  6.19           N  
ATOM    816  CA  THR A  52     -24.090   1.591 -10.980  1.00  7.84           C  
ATOM    817  C   THR A  52     -25.124   1.434  -9.880  1.00  6.07           C  
ATOM    818  O   THR A  52     -24.807   0.951  -8.791  1.00  6.71           O  
ATOM    819  CB  THR A  52     -24.345   0.545 -12.082  1.00 11.76           C  
ATOM    820  OG1 THR A  52     -24.350  -0.768 -11.506  1.00 11.76           O  
ATOM    821  CG2 THR A  52     -23.264   0.622 -13.148  1.00 11.76           C  
ATOM    822  H   THR A  52     -22.519   0.589  -9.934  1.00  7.43           H  
ATOM    823  HA  THR A  52     -24.190   2.588 -11.409  1.00  9.41           H  
ATOM    824  HB  THR A  52     -25.315   0.734 -12.542  1.00 14.11           H  
ATOM    825  HG1 THR A  52     -25.057  -0.829 -10.859  1.00 14.11           H  
ATOM    826 1HG2 THR A  52     -23.463  -0.122 -13.919  1.00 14.11           H  
ATOM    827 2HG2 THR A  52     -23.261   1.616 -13.594  1.00 14.11           H  
ATOM    828 3HG2 THR A  52     -22.292   0.423 -12.697  1.00 14.11           H  
ATOM    829  N   TYR A  53     -26.359   1.840 -10.155  1.00  6.84           N  
ATOM    830  CA  TYR A  53     -27.406   1.737  -9.148  1.00  5.65           C  
ATOM    831  C   TYR A  53     -28.674   1.081  -9.665  1.00  9.56           C  
ATOM    832  O   TYR A  53     -29.070   1.269 -10.814  1.00 17.30           O  
ATOM    833  CB  TYR A  53     -27.746   3.123  -8.591  1.00  8.48           C  
ATOM    834  CG  TYR A  53     -26.588   3.774  -7.880  1.00  8.48           C  
ATOM    835  CD1 TYR A  53     -25.745   4.652  -8.549  1.00  8.48           C  
ATOM    836  CD2 TYR A  53     -26.359   3.466  -6.554  1.00  8.48           C  
ATOM    837  CE1 TYR A  53     -24.680   5.226  -7.883  1.00  8.48           C  
ATOM    838  CE2 TYR A  53     -25.297   4.032  -5.894  1.00  8.48           C  
ATOM    839  CZ  TYR A  53     -24.459   4.912  -6.548  1.00  8.48           C  
ATOM    840  OH  TYR A  53     -23.396   5.473  -5.883  1.00  8.48           O  
ATOM    841  H   TYR A  53     -26.571   2.227 -11.064  1.00  8.21           H  
ATOM    842  HA  TYR A  53     -27.032   1.120  -8.331  1.00  6.78           H  
ATOM    843 1HB  TYR A  53     -28.062   3.778  -9.403  1.00 10.17           H  
ATOM    844 2HB  TYR A  53     -28.576   3.043  -7.889  1.00 10.17           H  
ATOM    845  HD1 TYR A  53     -25.924   4.888  -9.598  1.00 10.17           H  
ATOM    846  HD2 TYR A  53     -27.016   2.770  -6.032  1.00 10.17           H  
ATOM    847  HE1 TYR A  53     -24.017   5.918  -8.403  1.00 10.17           H  
ATOM    848  HE2 TYR A  53     -25.123   3.774  -4.854  1.00 10.17           H  
ATOM    849  HH  TYR A  53     -22.891   6.017  -6.492  1.00 10.17           H  
ATOM    850  N   LYS A  54     -29.318   0.328  -8.778  1.00 12.02           N  
ATOM    851  CA  LYS A  54     -30.591  -0.322  -9.059  1.00 16.79           C  
ATOM    852  C   LYS A  54     -31.746   0.493  -8.468  1.00 13.37           C  
ATOM    853  O   LYS A  54     -32.903   0.070  -8.513  1.00 28.29           O  
ATOM    854  CB  LYS A  54     -30.599  -1.745  -8.492  1.00 25.18           C  
ATOM    855  CG  LYS A  54     -29.590  -2.689  -9.134  1.00 25.18           C  
ATOM    856  CD  LYS A  54     -29.680  -4.082  -8.527  1.00 25.18           C  
ATOM    857  CE  LYS A  54     -28.685  -5.036  -9.173  1.00 25.18           C  
ATOM    858  NZ  LYS A  54     -28.744  -6.393  -8.566  1.00 25.18           N  
ATOM    859  H   LYS A  54     -28.911   0.208  -7.861  1.00 14.42           H  
ATOM    860  HA  LYS A  54     -30.729  -0.370 -10.140  1.00 20.15           H  
ATOM    861 1HB  LYS A  54     -30.390  -1.713  -7.423  1.00 30.22           H  
ATOM    862 2HB  LYS A  54     -31.589  -2.182  -8.619  1.00 30.22           H  
ATOM    863 1HG  LYS A  54     -29.781  -2.758 -10.206  1.00 30.22           H  
ATOM    864 2HG  LYS A  54     -28.582  -2.304  -8.985  1.00 30.22           H  
ATOM    865 1HD  LYS A  54     -29.473  -4.026  -7.457  1.00 30.22           H  
ATOM    866 2HD  LYS A  54     -30.687  -4.474  -8.664  1.00 30.22           H  
ATOM    867 1HE  LYS A  54     -28.905  -5.115 -10.236  1.00 30.22           H  
ATOM    868 2HE  LYS A  54     -27.677  -4.639  -9.051  1.00 30.22           H  
ATOM    869 1HZ  LYS A  54     -28.072  -6.996  -9.020  1.00 30.22           H  
ATOM    870 2HZ  LYS A  54     -28.529  -6.332  -7.580  1.00 30.22           H  
ATOM    871 3HZ  LYS A  54     -29.672  -6.775  -8.684  1.00 30.22           H  
ATOM    872  N   ASP A  55     -31.415   1.655  -7.902  1.00 10.34           N  
ATOM    873  CA  ASP A  55     -32.381   2.526  -7.258  1.00 15.76           C  
ATOM    874  C   ASP A  55     -31.852   3.947  -7.171  1.00 11.18           C  
ATOM    875  O   ASP A  55     -30.894   4.209  -6.444  1.00  9.16           O  
ATOM    876  CB  ASP A  55     -32.724   2.016  -5.855  1.00 23.64           C  
ATOM    877  CG  ASP A  55     -33.835   2.817  -5.187  1.00 23.64           C  
ATOM    878  OD1 ASP A  55     -34.174   3.863  -5.693  1.00 23.64           O  
ATOM    879  OD2 ASP A  55     -34.332   2.379  -4.177  1.00 23.64           O  
ATOM    880  H   ASP A  55     -30.453   1.951  -7.909  1.00 12.41           H  
ATOM    881  HA  ASP A  55     -33.292   2.537  -7.859  1.00 18.91           H  
ATOM    882 1HB  ASP A  55     -33.035   0.972  -5.916  1.00 28.37           H  
ATOM    883 2HB  ASP A  55     -31.834   2.054  -5.224  1.00 28.37           H  
ATOM    884  N   GLU A  56     -32.489   4.855  -7.912  1.00 12.79           N  
ATOM    885  CA  GLU A  56     -32.131   6.271  -7.932  1.00 11.46           C  
ATOM    886  C   GLU A  56     -32.020   6.866  -6.528  1.00  6.48           C  
ATOM    887  O   GLU A  56     -31.187   7.739  -6.298  1.00  5.41           O  
ATOM    888  CB  GLU A  56     -33.157   7.069  -8.734  1.00 17.19           C  
ATOM    889  CG  GLU A  56     -32.815   8.545  -8.899  1.00 17.19           C  
ATOM    890  CD  GLU A  56     -31.592   8.767  -9.746  1.00 17.19           C  
ATOM    891  OE1 GLU A  56     -31.247   7.888 -10.500  1.00 17.19           O  
ATOM    892  OE2 GLU A  56     -31.000   9.816  -9.645  1.00 17.19           O  
ATOM    893  H   GLU A  56     -33.266   4.549  -8.481  1.00 15.35           H  
ATOM    894  HA  GLU A  56     -31.160   6.369  -8.420  1.00 13.75           H  
ATOM    895 1HB  GLU A  56     -33.265   6.634  -9.728  1.00 20.63           H  
ATOM    896 2HB  GLU A  56     -34.128   7.008  -8.241  1.00 20.63           H  
ATOM    897 1HG  GLU A  56     -33.660   9.053  -9.363  1.00 20.63           H  
ATOM    898 2HG  GLU A  56     -32.657   8.987  -7.917  1.00 20.63           H  
ATOM    899  N   ALA A  57     -32.867   6.412  -5.604  1.00  4.99           N  
ATOM    900  CA  ALA A  57     -32.830   6.898  -4.234  1.00  3.04           C  
ATOM    901  C   ALA A  57     -31.496   6.563  -3.577  1.00  1.99           C  
ATOM    902  O   ALA A  57     -30.984   7.355  -2.788  1.00  1.63           O  
ATOM    903  CB  ALA A  57     -33.973   6.307  -3.426  1.00  4.56           C  
ATOM    904  H   ALA A  57     -33.539   5.689  -5.845  1.00  5.99           H  
ATOM    905  HA  ALA A  57     -32.933   7.985  -4.254  1.00  3.65           H  
ATOM    906 1HB  ALA A  57     -33.944   6.699  -2.410  1.00  5.47           H  
ATOM    907 2HB  ALA A  57     -34.922   6.573  -3.891  1.00  5.47           H  
ATOM    908 3HB  ALA A  57     -33.876   5.223  -3.400  1.00  5.47           H  
ATOM    909  N   GLU A  58     -30.935   5.394  -3.904  1.00  2.76           N  
ATOM    910  CA  GLU A  58     -29.655   4.986  -3.349  1.00  2.99           C  
ATOM    911  C   GLU A  58     -28.571   5.832  -3.958  1.00  2.25           C  
ATOM    912  O   GLU A  58     -27.654   6.256  -3.261  1.00  2.02           O  
ATOM    913  CB  GLU A  58     -29.366   3.511  -3.607  1.00  4.49           C  
ATOM    914  CG  GLU A  58     -28.075   3.017  -2.964  1.00  4.49           C  
ATOM    915  CD  GLU A  58     -28.116   3.070  -1.457  1.00  4.49           C  
ATOM    916  OE1 GLU A  58     -29.198   3.103  -0.915  1.00  4.49           O  
ATOM    917  OE2 GLU A  58     -27.069   3.075  -0.849  1.00  4.49           O  
ATOM    918  H   GLU A  58     -31.383   4.787  -4.575  1.00  3.31           H  
ATOM    919  HA  GLU A  58     -29.665   5.162  -2.275  1.00  3.59           H  
ATOM    920 1HB  GLU A  58     -30.189   2.905  -3.225  1.00  5.38           H  
ATOM    921 2HB  GLU A  58     -29.297   3.330  -4.679  1.00  5.38           H  
ATOM    922 1HG  GLU A  58     -27.895   1.989  -3.277  1.00  5.38           H  
ATOM    923 2HG  GLU A  58     -27.248   3.627  -3.323  1.00  5.38           H  
ATOM    924  N   LYS A  59     -28.698   6.095  -5.257  1.00  2.96           N  
ATOM    925  CA  LYS A  59     -27.767   6.968  -5.955  1.00  3.33           C  
ATOM    926  C   LYS A  59     -27.688   8.316  -5.248  1.00  2.17           C  
ATOM    927  O   LYS A  59     -26.596   8.832  -5.008  1.00  1.77           O  
ATOM    928  CB  LYS A  59     -28.192   7.151  -7.409  1.00  5.00           C  
ATOM    929  CG  LYS A  59     -27.273   8.032  -8.228  1.00  5.00           C  
ATOM    930  CD  LYS A  59     -27.758   8.135  -9.662  1.00  5.00           C  
ATOM    931  CE  LYS A  59     -26.909   9.097 -10.476  1.00  5.00           C  
ATOM    932  NZ  LYS A  59     -27.435   9.252 -11.861  1.00  5.00           N  
ATOM    933  H   LYS A  59     -29.468   5.676  -5.769  1.00  3.55           H  
ATOM    934  HA  LYS A  59     -26.777   6.518  -5.930  1.00  4.00           H  
ATOM    935 1HB  LYS A  59     -28.256   6.180  -7.898  1.00  5.99           H  
ATOM    936 2HB  LYS A  59     -29.179   7.600  -7.453  1.00  5.99           H  
ATOM    937 1HG  LYS A  59     -27.239   9.030  -7.791  1.00  5.99           H  
ATOM    938 2HG  LYS A  59     -26.269   7.616  -8.223  1.00  5.99           H  
ATOM    939 1HD  LYS A  59     -27.728   7.150 -10.132  1.00  5.99           H  
ATOM    940 2HD  LYS A  59     -28.786   8.487  -9.671  1.00  5.99           H  
ATOM    941 1HE  LYS A  59     -26.905  10.071  -9.989  1.00  5.99           H  
ATOM    942 2HE  LYS A  59     -25.886   8.723 -10.525  1.00  5.99           H  
ATOM    943 1HZ  LYS A  59     -26.853   9.900 -12.374  1.00  5.99           H  
ATOM    944 2HZ  LYS A  59     -27.434   8.355 -12.325  1.00  5.99           H  
ATOM    945 3HZ  LYS A  59     -28.380   9.609 -11.820  1.00  5.99           H  
ATOM    946  N   GLU A  60     -28.858   8.867  -4.910  1.00  2.33           N  
ATOM    947  CA  GLU A  60     -28.962  10.140  -4.209  1.00  2.48           C  
ATOM    948  C   GLU A  60     -28.342  10.077  -2.817  1.00  1.69           C  
ATOM    949  O   GLU A  60     -27.656  11.014  -2.409  1.00  1.99           O  
ATOM    950  CB  GLU A  60     -30.428  10.555  -4.107  1.00  3.72           C  
ATOM    951  CG  GLU A  60     -31.059  10.957  -5.432  1.00  3.72           C  
ATOM    952  CD  GLU A  60     -32.531  11.238  -5.314  1.00  3.72           C  
ATOM    953  OE1 GLU A  60     -33.086  10.963  -4.277  1.00  3.72           O  
ATOM    954  OE2 GLU A  60     -33.101  11.734  -6.257  1.00  3.72           O  
ATOM    955  H   GLU A  60     -29.714   8.391  -5.166  1.00  2.80           H  
ATOM    956  HA  GLU A  60     -28.425  10.893  -4.785  1.00  2.98           H  
ATOM    957 1HB  GLU A  60     -31.012   9.733  -3.695  1.00  4.46           H  
ATOM    958 2HB  GLU A  60     -30.522  11.398  -3.422  1.00  4.46           H  
ATOM    959 1HG  GLU A  60     -30.561  11.854  -5.798  1.00  4.46           H  
ATOM    960 2HG  GLU A  60     -30.898  10.167  -6.162  1.00  4.46           H  
ATOM    961  N   ARG A  61     -28.555   8.967  -2.105  1.00  1.29           N  
ATOM    962  CA  ARG A  61     -27.957   8.781  -0.787  1.00  1.56           C  
ATOM    963  C   ARG A  61     -26.443   8.796  -0.867  1.00  1.04           C  
ATOM    964  O   ARG A  61     -25.781   9.439  -0.056  1.00  1.19           O  
ATOM    965  CB  ARG A  61     -28.383   7.456  -0.179  1.00  2.34           C  
ATOM    966  CG  ARG A  61     -29.820   7.355   0.290  1.00  2.34           C  
ATOM    967  CD  ARG A  61     -30.126   5.961   0.693  1.00  2.34           C  
ATOM    968  NE  ARG A  61     -31.477   5.805   1.195  1.00  2.34           N  
ATOM    969  CZ  ARG A  61     -32.110   4.621   1.306  1.00  2.34           C  
ATOM    970  NH1 ARG A  61     -31.512   3.513   0.923  1.00  2.34           N  
ATOM    971  NH2 ARG A  61     -33.336   4.573   1.801  1.00  2.34           N  
ATOM    972  H   ARG A  61     -29.162   8.243  -2.472  1.00  1.55           H  
ATOM    973  HA  ARG A  61     -28.283   9.594  -0.138  1.00  1.87           H  
ATOM    974 1HB  ARG A  61     -28.227   6.658  -0.902  1.00  2.81           H  
ATOM    975 2HB  ARG A  61     -27.750   7.236   0.681  1.00  2.81           H  
ATOM    976 1HG  ARG A  61     -29.966   8.002   1.155  1.00  2.81           H  
ATOM    977 2HG  ARG A  61     -30.500   7.653  -0.503  1.00  2.81           H  
ATOM    978 1HD  ARG A  61     -30.010   5.307  -0.167  1.00  2.81           H  
ATOM    979 2HD  ARG A  61     -29.435   5.652   1.476  1.00  2.81           H  
ATOM    980  HE  ARG A  61     -31.968   6.635   1.499  1.00  2.81           H  
ATOM    981 1HH1 ARG A  61     -30.576   3.539   0.526  1.00  2.81           H  
ATOM    982 2HH1 ARG A  61     -31.989   2.628   1.006  1.00  2.81           H  
ATOM    983 1HH2 ARG A  61     -33.796   5.424   2.095  1.00  2.81           H  
ATOM    984 2HH2 ARG A  61     -33.812   3.687   1.884  1.00  2.81           H  
ATOM    985  N   ARG A  62     -25.912   8.098  -1.870  1.00  0.71           N  
ATOM    986  CA  ARG A  62     -24.479   7.996  -2.074  1.00  0.49           C  
ATOM    987  C   ARG A  62     -23.913   9.314  -2.554  1.00  0.57           C  
ATOM    988  O   ARG A  62     -22.767   9.634  -2.253  1.00  0.57           O  
ATOM    989  CB  ARG A  62     -24.191   6.881  -3.052  1.00  0.73           C  
ATOM    990  CG  ARG A  62     -24.619   5.526  -2.511  1.00  0.73           C  
ATOM    991  CD  ARG A  62     -23.797   5.102  -1.369  1.00  0.73           C  
ATOM    992  NE  ARG A  62     -24.318   3.905  -0.731  1.00  0.73           N  
ATOM    993  CZ  ARG A  62     -23.757   3.312   0.340  1.00  0.73           C  
ATOM    994  NH1 ARG A  62     -22.649   3.792   0.855  1.00  0.73           N  
ATOM    995  NH2 ARG A  62     -24.322   2.248   0.880  1.00  0.73           N  
ATOM    996  H   ARG A  62     -26.522   7.592  -2.494  1.00  0.85           H  
ATOM    997  HA  ARG A  62     -24.012   7.744  -1.124  1.00  0.59           H  
ATOM    998 1HB  ARG A  62     -24.721   7.056  -3.986  1.00  0.88           H  
ATOM    999 2HB  ARG A  62     -23.124   6.841  -3.273  1.00  0.88           H  
ATOM   1000 1HG  ARG A  62     -25.657   5.557  -2.187  1.00  0.88           H  
ATOM   1001 2HG  ARG A  62     -24.496   4.778  -3.283  1.00  0.88           H  
ATOM   1002 1HD  ARG A  62     -22.791   4.881  -1.725  1.00  0.88           H  
ATOM   1003 2HD  ARG A  62     -23.753   5.895  -0.631  1.00  0.88           H  
ATOM   1004  HE  ARG A  62     -25.190   3.515  -1.079  1.00  0.88           H  
ATOM   1005 1HH1 ARG A  62     -22.192   4.597   0.448  1.00  0.88           H  
ATOM   1006 2HH1 ARG A  62     -22.241   3.354   1.670  1.00  0.88           H  
ATOM   1007 1HH2 ARG A  62     -25.180   1.879   0.490  1.00  0.88           H  
ATOM   1008 2HH2 ARG A  62     -23.881   1.802   1.678  1.00  0.88           H  
ATOM   1009  N   PHE A  63     -24.728  10.096  -3.258  1.00  0.72           N  
ATOM   1010  CA  PHE A  63     -24.354  11.437  -3.663  1.00  0.90           C  
ATOM   1011  C   PHE A  63     -24.209  12.347  -2.456  1.00  0.95           C  
ATOM   1012  O   PHE A  63     -23.265  13.131  -2.384  1.00  1.03           O  
ATOM   1013  CB  PHE A  63     -25.326  12.009  -4.680  1.00  1.35           C  
ATOM   1014  CG  PHE A  63     -24.990  13.413  -5.064  1.00  1.35           C  
ATOM   1015  CD1 PHE A  63     -23.686  13.769  -5.352  1.00  1.35           C  
ATOM   1016  CD2 PHE A  63     -25.980  14.376  -5.160  1.00  1.35           C  
ATOM   1017  CE1 PHE A  63     -23.371  15.059  -5.716  1.00  1.35           C  
ATOM   1018  CE2 PHE A  63     -25.671  15.668  -5.530  1.00  1.35           C  
ATOM   1019  CZ  PHE A  63     -24.365  16.011  -5.804  1.00  1.35           C  
ATOM   1020  H   PHE A  63     -25.639   9.752  -3.533  1.00  0.86           H  
ATOM   1021  HA  PHE A  63     -23.381  11.383  -4.149  1.00  1.08           H  
ATOM   1022 1HB  PHE A  63     -25.323  11.395  -5.578  1.00  1.62           H  
ATOM   1023 2HB  PHE A  63     -26.336  11.998  -4.275  1.00  1.62           H  
ATOM   1024  HD1 PHE A  63     -22.902  13.016  -5.281  1.00  1.62           H  
ATOM   1025  HD2 PHE A  63     -27.013  14.103  -4.942  1.00  1.62           H  
ATOM   1026  HE1 PHE A  63     -22.338  15.326  -5.934  1.00  1.62           H  
ATOM   1027  HE2 PHE A  63     -26.458  16.419  -5.603  1.00  1.62           H  
ATOM   1028  HZ  PHE A  63     -24.123  17.032  -6.093  1.00  1.62           H  
ATOM   1029  N   GLU A  64     -25.138  12.243  -1.506  1.00  0.94           N  
ATOM   1030  CA  GLU A  64     -25.040  13.039  -0.290  1.00  1.17           C  
ATOM   1031  C   GLU A  64     -23.817  12.626   0.521  1.00  0.80           C  
ATOM   1032  O   GLU A  64     -23.110  13.484   1.050  1.00  0.72           O  
ATOM   1033  CB  GLU A  64     -26.303  12.882   0.558  1.00  1.75           C  
ATOM   1034  CG  GLU A  64     -27.547  13.533  -0.027  1.00  1.75           C  
ATOM   1035  CD  GLU A  64     -27.419  15.026  -0.122  1.00  1.75           C  
ATOM   1036  OE1 GLU A  64     -26.968  15.626   0.823  1.00  1.75           O  
ATOM   1037  OE2 GLU A  64     -27.767  15.575  -1.142  1.00  1.75           O  
ATOM   1038  H   GLU A  64     -25.921  11.614  -1.631  1.00  1.13           H  
ATOM   1039  HA  GLU A  64     -24.930  14.086  -0.567  1.00  1.40           H  
ATOM   1040 1HB  GLU A  64     -26.519  11.822   0.694  1.00  2.11           H  
ATOM   1041 2HB  GLU A  64     -26.134  13.310   1.546  1.00  2.11           H  
ATOM   1042 1HG  GLU A  64     -27.725  13.130  -1.023  1.00  2.11           H  
ATOM   1043 2HG  GLU A  64     -28.405  13.284   0.597  1.00  2.11           H  
ATOM   1044  N   ILE A  65     -23.542  11.318   0.562  1.00  0.78           N  
ATOM   1045  CA  ILE A  65     -22.359  10.790   1.235  1.00  0.61           C  
ATOM   1046  C   ILE A  65     -21.098  11.299   0.565  1.00  0.51           C  
ATOM   1047  O   ILE A  65     -20.166  11.728   1.245  1.00  0.50           O  
ATOM   1048  CB  ILE A  65     -22.372   9.253   1.244  1.00  0.92           C  
ATOM   1049  CG1 ILE A  65     -23.493   8.754   2.156  1.00  0.92           C  
ATOM   1050  CG2 ILE A  65     -21.027   8.716   1.699  1.00  0.92           C  
ATOM   1051  CD1 ILE A  65     -23.781   7.281   2.009  1.00  0.92           C  
ATOM   1052  H   ILE A  65     -24.183  10.664   0.132  1.00  0.94           H  
ATOM   1053  HA  ILE A  65     -22.362  11.138   2.267  1.00  0.73           H  
ATOM   1054  HB  ILE A  65     -22.581   8.887   0.242  1.00  1.10           H  
ATOM   1055 1HG1 ILE A  65     -23.214   8.945   3.191  1.00  1.10           H  
ATOM   1056 2HG1 ILE A  65     -24.405   9.309   1.942  1.00  1.10           H  
ATOM   1057 1HG2 ILE A  65     -21.052   7.628   1.692  1.00  1.10           H  
ATOM   1058 2HG2 ILE A  65     -20.247   9.065   1.022  1.00  1.10           H  
ATOM   1059 3HG2 ILE A  65     -20.816   9.069   2.708  1.00  1.10           H  
ATOM   1060 1HD1 ILE A  65     -24.582   6.997   2.692  1.00  1.10           H  
ATOM   1061 2HD1 ILE A  65     -24.089   7.077   0.987  1.00  1.10           H  
ATOM   1062 3HD1 ILE A  65     -22.885   6.708   2.243  1.00  1.10           H  
ATOM   1063  N   PHE A  66     -21.092  11.263  -0.766  1.00  0.51           N  
ATOM   1064  CA  PHE A  66     -20.006  11.761  -1.589  1.00  0.50           C  
ATOM   1065  C   PHE A  66     -19.704  13.202  -1.260  1.00  0.54           C  
ATOM   1066  O   PHE A  66     -18.558  13.529  -0.974  1.00  0.51           O  
ATOM   1067  CB  PHE A  66     -20.386  11.632  -3.068  1.00  0.75           C  
ATOM   1068  CG  PHE A  66     -19.453  12.272  -4.056  1.00  0.75           C  
ATOM   1069  CD1 PHE A  66     -18.286  11.645  -4.463  1.00  0.75           C  
ATOM   1070  CD2 PHE A  66     -19.772  13.504  -4.611  1.00  0.75           C  
ATOM   1071  CE1 PHE A  66     -17.456  12.239  -5.395  1.00  0.75           C  
ATOM   1072  CE2 PHE A  66     -18.945  14.097  -5.544  1.00  0.75           C  
ATOM   1073  CZ  PHE A  66     -17.784  13.464  -5.934  1.00  0.75           C  
ATOM   1074  H   PHE A  66     -21.885  10.864  -1.243  1.00  0.61           H  
ATOM   1075  HA  PHE A  66     -19.115  11.164  -1.392  1.00  0.60           H  
ATOM   1076 1HB  PHE A  66     -20.456  10.574  -3.316  1.00  0.90           H  
ATOM   1077 2HB  PHE A  66     -21.371  12.055  -3.226  1.00  0.90           H  
ATOM   1078  HD1 PHE A  66     -18.030  10.673  -4.043  1.00  0.90           H  
ATOM   1079  HD2 PHE A  66     -20.693  14.002  -4.305  1.00  0.90           H  
ATOM   1080  HE1 PHE A  66     -16.543  11.737  -5.707  1.00  0.90           H  
ATOM   1081  HE2 PHE A  66     -19.208  15.062  -5.974  1.00  0.90           H  
ATOM   1082  HZ  PHE A  66     -17.132  13.931  -6.669  1.00  0.90           H  
ATOM   1083  N   LYS A  67     -20.727  14.057  -1.278  1.00  0.62           N  
ATOM   1084  CA  LYS A  67     -20.536  15.469  -0.980  1.00  0.67           C  
ATOM   1085  C   LYS A  67     -19.972  15.691   0.413  1.00  0.67           C  
ATOM   1086  O   LYS A  67     -19.070  16.508   0.582  1.00  0.66           O  
ATOM   1087  CB  LYS A  67     -21.852  16.229  -1.112  1.00  1.01           C  
ATOM   1088  CG  LYS A  67     -22.344  16.433  -2.535  1.00  1.01           C  
ATOM   1089  CD  LYS A  67     -23.534  17.382  -2.553  1.00  1.01           C  
ATOM   1090  CE  LYS A  67     -24.779  16.697  -2.013  1.00  1.01           C  
ATOM   1091  NZ  LYS A  67     -25.982  17.578  -2.062  1.00  1.01           N  
ATOM   1092  H   LYS A  67     -21.650  13.726  -1.524  1.00  0.74           H  
ATOM   1093  HA  LYS A  67     -19.824  15.877  -1.696  1.00  0.80           H  
ATOM   1094 1HB  LYS A  67     -22.633  15.697  -0.567  1.00  1.21           H  
ATOM   1095 2HB  LYS A  67     -21.748  17.213  -0.654  1.00  1.21           H  
ATOM   1096 1HG  LYS A  67     -21.545  16.852  -3.144  1.00  1.21           H  
ATOM   1097 2HG  LYS A  67     -22.641  15.477  -2.958  1.00  1.21           H  
ATOM   1098 1HD  LYS A  67     -23.315  18.254  -1.937  1.00  1.21           H  
ATOM   1099 2HD  LYS A  67     -23.726  17.719  -3.571  1.00  1.21           H  
ATOM   1100 1HE  LYS A  67     -24.974  15.805  -2.606  1.00  1.21           H  
ATOM   1101 2HE  LYS A  67     -24.604  16.399  -0.980  1.00  1.21           H  
ATOM   1102 1HZ  LYS A  67     -26.769  17.055  -1.696  1.00  1.21           H  
ATOM   1103 2HZ  LYS A  67     -25.829  18.402  -1.500  1.00  1.21           H  
ATOM   1104 3HZ  LYS A  67     -26.178  17.857  -3.014  1.00  1.21           H  
ATOM   1105  N   LYS A  68     -20.483  14.954   1.403  1.00  0.69           N  
ATOM   1106  CA  LYS A  68     -19.998  15.085   2.771  1.00  0.73           C  
ATOM   1107  C   LYS A  68     -18.540  14.673   2.876  1.00  0.62           C  
ATOM   1108  O   LYS A  68     -17.745  15.341   3.541  1.00  0.66           O  
ATOM   1109  CB  LYS A  68     -20.850  14.241   3.716  1.00  1.09           C  
ATOM   1110  CG  LYS A  68     -22.258  14.773   3.939  1.00  1.09           C  
ATOM   1111  CD  LYS A  68     -23.055  13.855   4.852  1.00  1.09           C  
ATOM   1112  CE  LYS A  68     -24.471  14.373   5.062  1.00  1.09           C  
ATOM   1113  NZ  LYS A  68     -25.264  13.475   5.946  1.00  1.09           N  
ATOM   1114  H   LYS A  68     -21.238  14.305   1.213  1.00  0.83           H  
ATOM   1115  HA  LYS A  68     -20.075  16.131   3.069  1.00  0.88           H  
ATOM   1116 1HB  LYS A  68     -20.935  13.228   3.322  1.00  1.31           H  
ATOM   1117 2HB  LYS A  68     -20.360  14.175   4.688  1.00  1.31           H  
ATOM   1118 1HG  LYS A  68     -22.201  15.761   4.398  1.00  1.31           H  
ATOM   1119 2HG  LYS A  68     -22.774  14.869   2.986  1.00  1.31           H  
ATOM   1120 1HD  LYS A  68     -23.103  12.858   4.413  1.00  1.31           H  
ATOM   1121 2HD  LYS A  68     -22.558  13.783   5.819  1.00  1.31           H  
ATOM   1122 1HE  LYS A  68     -24.427  15.363   5.512  1.00  1.31           H  
ATOM   1123 2HE  LYS A  68     -24.971  14.448   4.096  1.00  1.31           H  
ATOM   1124 1HZ  LYS A  68     -26.195  13.850   6.062  1.00  1.31           H  
ATOM   1125 2HZ  LYS A  68     -25.320  12.556   5.530  1.00  1.31           H  
ATOM   1126 3HZ  LYS A  68     -24.814  13.408   6.848  1.00  1.31           H  
ATOM   1127  N   ASN A  69     -18.189  13.587   2.196  1.00  0.53           N  
ATOM   1128  CA  ASN A  69     -16.824  13.114   2.189  1.00  0.43           C  
ATOM   1129  C   ASN A  69     -15.903  14.071   1.454  1.00  0.34           C  
ATOM   1130  O   ASN A  69     -14.780  14.291   1.897  1.00  0.29           O  
ATOM   1131  CB  ASN A  69     -16.759  11.723   1.619  1.00  0.65           C  
ATOM   1132  CG  ASN A  69     -17.240  10.685   2.609  1.00  0.65           C  
ATOM   1133  OD1 ASN A  69     -17.309  10.949   3.816  1.00  0.65           O  
ATOM   1134  ND2 ASN A  69     -17.552   9.512   2.126  1.00  0.65           N  
ATOM   1135  H   ASN A  69     -18.885  13.064   1.683  1.00  0.64           H  
ATOM   1136  HA  ASN A  69     -16.474  13.068   3.221  1.00  0.52           H  
ATOM   1137 1HB  ASN A  69     -17.384  11.670   0.726  1.00  0.77           H  
ATOM   1138 2HB  ASN A  69     -15.742  11.506   1.317  1.00  0.77           H  
ATOM   1139 1HD2 ASN A  69     -17.871   8.766   2.717  1.00  0.77           H  
ATOM   1140 2HD2 ASN A  69     -17.481   9.337   1.145  1.00  0.77           H  
ATOM   1141  N   VAL A  70     -16.392  14.682   0.372  1.00  0.43           N  
ATOM   1142  CA  VAL A  70     -15.622  15.681  -0.358  1.00  0.46           C  
ATOM   1143  C   VAL A  70     -15.362  16.889   0.517  1.00  0.56           C  
ATOM   1144  O   VAL A  70     -14.272  17.452   0.474  1.00  0.55           O  
ATOM   1145  CB  VAL A  70     -16.323  16.104  -1.662  1.00  0.69           C  
ATOM   1146  CG1 VAL A  70     -15.615  17.311  -2.253  1.00  0.69           C  
ATOM   1147  CG2 VAL A  70     -16.260  14.959  -2.667  1.00  0.69           C  
ATOM   1148  H   VAL A  70     -17.313  14.443   0.036  1.00  0.52           H  
ATOM   1149  HA  VAL A  70     -14.663  15.245  -0.627  1.00  0.55           H  
ATOM   1150  HB  VAL A  70     -17.358  16.372  -1.453  1.00  0.83           H  
ATOM   1151 1HG1 VAL A  70     -16.112  17.608  -3.178  1.00  0.83           H  
ATOM   1152 2HG1 VAL A  70     -15.649  18.137  -1.543  1.00  0.83           H  
ATOM   1153 3HG1 VAL A  70     -14.577  17.056  -2.465  1.00  0.83           H  
ATOM   1154 1HG2 VAL A  70     -16.751  15.261  -3.592  1.00  0.83           H  
ATOM   1155 2HG2 VAL A  70     -15.216  14.719  -2.873  1.00  0.83           H  
ATOM   1156 3HG2 VAL A  70     -16.753  14.078  -2.269  1.00  0.83           H  
ATOM   1157  N   LYS A  71     -16.356  17.293   1.307  1.00  0.71           N  
ATOM   1158  CA  LYS A  71     -16.168  18.396   2.238  1.00  0.96           C  
ATOM   1159  C   LYS A  71     -15.074  18.065   3.254  1.00  0.90           C  
ATOM   1160  O   LYS A  71     -14.246  18.921   3.565  1.00  1.07           O  
ATOM   1161  CB  LYS A  71     -17.477  18.723   2.954  1.00  1.44           C  
ATOM   1162  CG  LYS A  71     -18.528  19.384   2.074  1.00  1.44           C  
ATOM   1163  CD  LYS A  71     -19.817  19.627   2.841  1.00  1.44           C  
ATOM   1164  CE  LYS A  71     -20.874  20.271   1.956  1.00  1.44           C  
ATOM   1165  NZ  LYS A  71     -22.149  20.499   2.691  1.00  1.44           N  
ATOM   1166  H   LYS A  71     -17.253  16.827   1.269  1.00  0.85           H  
ATOM   1167  HA  LYS A  71     -15.849  19.274   1.676  1.00  1.15           H  
ATOM   1168 1HB  LYS A  71     -17.910  17.810   3.361  1.00  1.73           H  
ATOM   1169 2HB  LYS A  71     -17.276  19.391   3.792  1.00  1.73           H  
ATOM   1170 1HG  LYS A  71     -18.147  20.343   1.722  1.00  1.73           H  
ATOM   1171 2HG  LYS A  71     -18.735  18.762   1.207  1.00  1.73           H  
ATOM   1172 1HD  LYS A  71     -20.200  18.678   3.219  1.00  1.73           H  
ATOM   1173 2HD  LYS A  71     -19.618  20.282   3.689  1.00  1.73           H  
ATOM   1174 1HE  LYS A  71     -20.501  21.227   1.592  1.00  1.73           H  
ATOM   1175 2HE  LYS A  71     -21.071  19.623   1.102  1.00  1.73           H  
ATOM   1176 1HZ  LYS A  71     -22.824  20.928   2.073  1.00  1.73           H  
ATOM   1177 2HZ  LYS A  71     -22.510  19.615   3.022  1.00  1.73           H  
ATOM   1178 3HZ  LYS A  71     -21.980  21.109   3.478  1.00  1.73           H  
ATOM   1179  N   LEU A  72     -15.041  16.815   3.739  1.00  0.74           N  
ATOM   1180  CA  LEU A  72     -13.982  16.392   4.659  1.00  0.83           C  
ATOM   1181  C   LEU A  72     -12.619  16.440   3.975  1.00  0.52           C  
ATOM   1182  O   LEU A  72     -11.640  16.912   4.556  1.00  0.63           O  
ATOM   1183  CB  LEU A  72     -14.229  14.959   5.158  1.00  1.24           C  
ATOM   1184  CG  LEU A  72     -15.414  14.748   6.103  1.00  1.24           C  
ATOM   1185  CD1 LEU A  72     -15.613  13.253   6.322  1.00  1.24           C  
ATOM   1186  CD2 LEU A  72     -15.137  15.458   7.419  1.00  1.24           C  
ATOM   1187  H   LEU A  72     -15.771  16.157   3.483  1.00  0.89           H  
ATOM   1188  HA  LEU A  72     -13.968  17.072   5.511  1.00  1.00           H  
ATOM   1189 1HB  LEU A  72     -14.382  14.313   4.297  1.00  1.49           H  
ATOM   1190 2HB  LEU A  72     -13.334  14.620   5.678  1.00  1.49           H  
ATOM   1191  HG  LEU A  72     -16.321  15.152   5.653  1.00  1.49           H  
ATOM   1192 1HD1 LEU A  72     -16.459  13.093   6.991  1.00  1.49           H  
ATOM   1193 2HD1 LEU A  72     -15.810  12.766   5.367  1.00  1.49           H  
ATOM   1194 3HD1 LEU A  72     -14.714  12.828   6.767  1.00  1.49           H  
ATOM   1195 1HD2 LEU A  72     -15.979  15.309   8.096  1.00  1.49           H  
ATOM   1196 2HD2 LEU A  72     -14.233  15.050   7.871  1.00  1.49           H  
ATOM   1197 3HD2 LEU A  72     -15.003  16.524   7.237  1.00  1.49           H  
ATOM   1198  N   ILE A  73     -12.584  15.982   2.724  1.00  0.37           N  
ATOM   1199  CA  ILE A  73     -11.380  15.976   1.908  1.00  0.30           C  
ATOM   1200  C   ILE A  73     -10.833  17.365   1.666  1.00  0.40           C  
ATOM   1201  O   ILE A  73      -9.642  17.603   1.870  1.00  0.49           O  
ATOM   1202  CB  ILE A  73     -11.664  15.298   0.551  1.00  0.45           C  
ATOM   1203  CG1 ILE A  73     -11.890  13.796   0.735  1.00  0.45           C  
ATOM   1204  CG2 ILE A  73     -10.564  15.589  -0.442  1.00  0.45           C  
ATOM   1205  CD1 ILE A  73     -12.477  13.127  -0.485  1.00  0.45           C  
ATOM   1206  H   ILE A  73     -13.427  15.594   2.325  1.00  0.44           H  
ATOM   1207  HA  ILE A  73     -10.620  15.397   2.424  1.00  0.36           H  
ATOM   1208  HB  ILE A  73     -12.595  15.698   0.151  1.00  0.54           H  
ATOM   1209 1HG1 ILE A  73     -10.933  13.323   0.953  1.00  0.54           H  
ATOM   1210 2HG1 ILE A  73     -12.548  13.626   1.584  1.00  0.54           H  
ATOM   1211 1HG2 ILE A  73     -10.802  15.121  -1.397  1.00  0.54           H  
ATOM   1212 2HG2 ILE A  73     -10.467  16.664  -0.581  1.00  0.54           H  
ATOM   1213 3HG2 ILE A  73      -9.628  15.192  -0.066  1.00  0.54           H  
ATOM   1214 1HD1 ILE A  73     -12.598  12.061  -0.297  1.00  0.54           H  
ATOM   1215 2HD1 ILE A  73     -13.447  13.564  -0.713  1.00  0.54           H  
ATOM   1216 3HD1 ILE A  73     -11.810  13.272  -1.332  1.00  0.54           H  
ATOM   1217  N   GLU A  74     -11.701  18.273   1.245  1.00  0.49           N  
ATOM   1218  CA  GLU A  74     -11.313  19.631   0.927  1.00  0.73           C  
ATOM   1219  C   GLU A  74     -10.889  20.411   2.152  1.00  0.88           C  
ATOM   1220  O   GLU A  74      -9.834  21.042   2.141  1.00  1.08           O  
ATOM   1221  CB  GLU A  74     -12.470  20.350   0.236  1.00  1.09           C  
ATOM   1222  CG  GLU A  74     -12.184  21.795  -0.138  1.00  1.09           C  
ATOM   1223  CD  GLU A  74     -11.120  21.944  -1.192  1.00  1.09           C  
ATOM   1224  OE1 GLU A  74     -10.903  21.014  -1.933  1.00  1.09           O  
ATOM   1225  OE2 GLU A  74     -10.521  22.994  -1.252  1.00  1.09           O  
ATOM   1226  H   GLU A  74     -12.663  18.004   1.110  1.00  0.59           H  
ATOM   1227  HA  GLU A  74     -10.466  19.593   0.241  1.00  0.88           H  
ATOM   1228 1HB  GLU A  74     -12.737  19.815  -0.675  1.00  1.31           H  
ATOM   1229 2HB  GLU A  74     -13.345  20.340   0.887  1.00  1.31           H  
ATOM   1230 1HG  GLU A  74     -13.105  22.250  -0.504  1.00  1.31           H  
ATOM   1231 2HG  GLU A  74     -11.879  22.332   0.759  1.00  1.31           H  
ATOM   1232  N   ALA A  75     -11.692  20.353   3.211  1.00  0.98           N  
ATOM   1233  CA  ALA A  75     -11.387  21.080   4.433  1.00  1.39           C  
ATOM   1234  C   ALA A  75     -10.068  20.624   5.027  1.00  1.30           C  
ATOM   1235  O   ALA A  75      -9.288  21.443   5.517  1.00  1.54           O  
ATOM   1236  CB  ALA A  75     -12.504  20.895   5.446  1.00  2.08           C  
ATOM   1237  H   ALA A  75     -12.545  19.811   3.177  1.00  1.18           H  
ATOM   1238  HA  ALA A  75     -11.299  22.138   4.186  1.00  1.67           H  
ATOM   1239 1HB  ALA A  75     -12.277  21.464   6.347  1.00  2.50           H  
ATOM   1240 2HB  ALA A  75     -13.442  21.248   5.019  1.00  2.50           H  
ATOM   1241 3HB  ALA A  75     -12.596  19.839   5.697  1.00  2.50           H  
ATOM   1242  N   HIS A  76      -9.811  19.320   4.979  1.00  1.23           N  
ATOM   1243  CA  HIS A  76      -8.577  18.789   5.510  1.00  1.52           C  
ATOM   1244  C   HIS A  76      -7.401  19.178   4.611  1.00  1.41           C  
ATOM   1245  O   HIS A  76      -6.347  19.566   5.109  1.00  2.14           O  
ATOM   1246  CB  HIS A  76      -8.669  17.282   5.675  1.00  2.28           C  
ATOM   1247  CG  HIS A  76      -7.571  16.710   6.508  1.00  2.28           C  
ATOM   1248  ND1 HIS A  76      -7.500  16.904   7.880  1.00  2.28           N  
ATOM   1249  CD2 HIS A  76      -6.507  15.946   6.182  1.00  2.28           C  
ATOM   1250  CE1 HIS A  76      -6.436  16.278   8.350  1.00  2.28           C  
ATOM   1251  NE2 HIS A  76      -5.827  15.692   7.344  1.00  2.28           N  
ATOM   1252  H   HIS A  76     -10.485  18.671   4.589  1.00  1.48           H  
ATOM   1253  HA  HIS A  76      -8.392  19.217   6.492  1.00  1.82           H  
ATOM   1254 1HB  HIS A  76      -9.622  17.021   6.136  1.00  2.74           H  
ATOM   1255 2HB  HIS A  76      -8.638  16.811   4.694  1.00  2.74           H  
ATOM   1256  HD2 HIS A  76      -6.243  15.590   5.186  1.00  2.74           H  
ATOM   1257  HE1 HIS A  76      -6.120  16.244   9.392  1.00  2.74           H  
ATOM   1258  HE2 HIS A  76      -4.996  15.131   7.410  1.00  2.74           H  
ATOM   1259  N   ASN A  77      -7.573  19.095   3.287  1.00  0.95           N  
ATOM   1260  CA  ASN A  77      -6.497  19.471   2.368  1.00  1.14           C  
ATOM   1261  C   ASN A  77      -6.115  20.950   2.504  1.00  1.63           C  
ATOM   1262  O   ASN A  77      -4.941  21.301   2.358  1.00  2.15           O  
ATOM   1263  CB  ASN A  77      -6.865  19.146   0.930  1.00  1.71           C  
ATOM   1264  CG  ASN A  77      -6.783  17.671   0.615  1.00  1.71           C  
ATOM   1265  OD1 ASN A  77      -6.158  16.891   1.343  1.00  1.71           O  
ATOM   1266  ND2 ASN A  77      -7.394  17.275  -0.473  1.00  1.71           N  
ATOM   1267  H   ASN A  77      -8.443  18.755   2.899  1.00  1.14           H  
ATOM   1268  HA  ASN A  77      -5.610  18.891   2.628  1.00  1.37           H  
ATOM   1269 1HB  ASN A  77      -7.882  19.488   0.732  1.00  2.05           H  
ATOM   1270 2HB  ASN A  77      -6.202  19.687   0.254  1.00  2.05           H  
ATOM   1271 1HD2 ASN A  77      -7.375  16.308  -0.742  1.00  2.05           H  
ATOM   1272 2HD2 ASN A  77      -7.885  17.938  -1.037  1.00  2.05           H  
ATOM   1273  N   GLN A  78      -7.084  21.810   2.856  1.00  1.66           N  
ATOM   1274  CA  GLN A  78      -6.813  23.236   3.060  1.00  2.32           C  
ATOM   1275  C   GLN A  78      -5.993  23.538   4.322  1.00  3.01           C  
ATOM   1276  O   GLN A  78      -5.644  24.694   4.567  1.00  3.83           O  
ATOM   1277  CB  GLN A  78      -8.117  24.039   3.122  1.00  3.48           C  
ATOM   1278  CG  GLN A  78      -8.878  24.130   1.810  1.00  3.48           C  
ATOM   1279  CD  GLN A  78     -10.157  24.935   1.944  1.00  3.48           C  
ATOM   1280  OE1 GLN A  78     -10.413  25.553   2.983  1.00  3.48           O  
ATOM   1281  NE2 GLN A  78     -10.967  24.938   0.893  1.00  3.48           N  
ATOM   1282  H   GLN A  78      -8.038  21.480   2.944  1.00  1.99           H  
ATOM   1283  HA  GLN A  78      -6.240  23.592   2.205  1.00  2.78           H  
ATOM   1284 1HB  GLN A  78      -8.782  23.591   3.861  1.00  4.18           H  
ATOM   1285 2HB  GLN A  78      -7.901  25.055   3.453  1.00  4.18           H  
ATOM   1286 1HG  GLN A  78      -8.244  24.630   1.078  1.00  4.18           H  
ATOM   1287 2HG  GLN A  78      -9.129  23.136   1.457  1.00  4.18           H  
ATOM   1288 1HE2 GLN A  78     -11.825  25.451   0.921  1.00  4.18           H  
ATOM   1289 2HE2 GLN A  78     -10.724  24.414   0.071  1.00  4.18           H  
ATOM   1290  N   LYS A  79      -5.655  22.509   5.105  1.00  2.92           N  
ATOM   1291  CA  LYS A  79      -4.818  22.670   6.278  1.00  3.80           C  
ATOM   1292  C   LYS A  79      -3.338  22.742   5.889  1.00  4.27           C  
ATOM   1293  O   LYS A  79      -2.498  23.055   6.733  1.00  5.47           O  
ATOM   1294  CB  LYS A  79      -5.050  21.512   7.239  1.00  5.70           C  
ATOM   1295  CG  LYS A  79      -6.446  21.468   7.838  1.00  5.70           C  
ATOM   1296  CD  LYS A  79      -6.622  20.233   8.696  1.00  5.70           C  
ATOM   1297  CE  LYS A  79      -8.030  20.143   9.264  1.00  5.70           C  
ATOM   1298  NZ  LYS A  79      -8.245  18.857   9.978  1.00  5.70           N  
ATOM   1299  H   LYS A  79      -5.975  21.573   4.903  1.00  3.50           H  
ATOM   1300  HA  LYS A  79      -5.085  23.604   6.773  1.00  4.56           H  
ATOM   1301 1HB  LYS A  79      -4.875  20.568   6.727  1.00  6.84           H  
ATOM   1302 2HB  LYS A  79      -4.336  21.571   8.061  1.00  6.84           H  
ATOM   1303 1HG  LYS A  79      -6.609  22.355   8.450  1.00  6.84           H  
ATOM   1304 2HG  LYS A  79      -7.186  21.456   7.039  1.00  6.84           H  
ATOM   1305 1HD  LYS A  79      -6.421  19.348   8.092  1.00  6.84           H  
ATOM   1306 2HD  LYS A  79      -5.908  20.258   9.519  1.00  6.84           H  
ATOM   1307 1HE  LYS A  79      -8.191  20.965   9.960  1.00  6.84           H  
ATOM   1308 2HE  LYS A  79      -8.753  20.222   8.453  1.00  6.84           H  
ATOM   1309 1HZ  LYS A  79      -9.187  18.821  10.342  1.00  6.84           H  
ATOM   1310 2HZ  LYS A  79      -8.103  18.097   9.319  1.00  6.84           H  
ATOM   1311 3HZ  LYS A  79      -7.586  18.776  10.738  1.00  6.84           H  
ATOM   1312  N   ASN A  80      -3.027  22.463   4.609  1.00  3.85           N  
ATOM   1313  CA  ASN A  80      -1.664  22.513   4.085  1.00  4.44           C  
ATOM   1314  C   ASN A  80      -0.791  21.438   4.712  1.00  4.12           C  
ATOM   1315  O   ASN A  80       0.326  21.708   5.157  1.00  7.06           O  
ATOM   1316  CB  ASN A  80      -1.050  23.892   4.279  1.00  6.66           C  
ATOM   1317  CG  ASN A  80      -1.798  24.963   3.534  1.00  6.66           C  
ATOM   1318  OD1 ASN A  80      -2.179  24.780   2.372  1.00  6.66           O  
ATOM   1319  ND2 ASN A  80      -2.015  26.079   4.181  1.00  6.66           N  
ATOM   1320  H   ASN A  80      -3.757  22.199   3.957  1.00  4.62           H  
ATOM   1321  HA  ASN A  80      -1.702  22.307   3.014  1.00  5.33           H  
ATOM   1322 1HB  ASN A  80      -1.011  24.155   5.335  1.00  7.99           H  
ATOM   1323 2HB  ASN A  80      -0.022  23.878   3.916  1.00  7.99           H  
ATOM   1324 1HD2 ASN A  80      -2.508  26.828   3.737  1.00  7.99           H  
ATOM   1325 2HD2 ASN A  80      -1.688  26.184   5.120  1.00  7.99           H  
ATOM   1326  N   GLU A  81      -1.313  20.215   4.741  1.00  2.42           N  
ATOM   1327  CA  GLU A  81      -0.601  19.085   5.310  1.00  2.85           C  
ATOM   1328  C   GLU A  81       0.342  18.484   4.274  1.00  1.76           C  
ATOM   1329  O   GLU A  81       0.335  18.875   3.106  1.00  3.46           O  
ATOM   1330  CB  GLU A  81      -1.583  18.018   5.809  1.00  4.28           C  
ATOM   1331  CG  GLU A  81      -2.564  18.506   6.872  1.00  4.28           C  
ATOM   1332  CD  GLU A  81      -1.920  18.930   8.171  1.00  4.28           C  
ATOM   1333  OE1 GLU A  81      -0.790  18.580   8.413  1.00  4.28           O  
ATOM   1334  OE2 GLU A  81      -2.575  19.602   8.932  1.00  4.28           O  
ATOM   1335  H   GLU A  81      -2.234  20.064   4.354  1.00  2.90           H  
ATOM   1336  HA  GLU A  81      -0.004  19.436   6.153  1.00  3.42           H  
ATOM   1337 1HB  GLU A  81      -2.167  17.641   4.969  1.00  5.13           H  
ATOM   1338 2HB  GLU A  81      -1.032  17.176   6.227  1.00  5.13           H  
ATOM   1339 1HG  GLU A  81      -3.113  19.353   6.465  1.00  5.13           H  
ATOM   1340 2HG  GLU A  81      -3.282  17.712   7.074  1.00  5.13           H  
ATOM   1341  N   SER A  82       1.162  17.542   4.723  1.00  2.17           N  
ATOM   1342  CA  SER A  82       2.148  16.865   3.887  1.00  1.70           C  
ATOM   1343  C   SER A  82       1.552  15.778   2.999  1.00  0.87           C  
ATOM   1344  O   SER A  82       2.266  15.194   2.182  1.00  2.68           O  
ATOM   1345  CB  SER A  82       3.257  16.304   4.753  1.00  2.55           C  
ATOM   1346  OG  SER A  82       2.781  15.352   5.663  1.00  2.55           O  
ATOM   1347  H   SER A  82       1.089  17.272   5.689  1.00  2.60           H  
ATOM   1348  HA  SER A  82       2.594  17.614   3.230  1.00  2.04           H  
ATOM   1349 1HB  SER A  82       4.020  15.856   4.118  1.00  3.06           H  
ATOM   1350 2HB  SER A  82       3.731  17.121   5.296  1.00  3.06           H  
ATOM   1351  HG  SER A  82       2.530  14.567   5.161  1.00  3.06           H  
ATOM   1352  N   TYR A  83       0.247  15.534   3.137  1.00  1.31           N  
ATOM   1353  CA  TYR A  83      -0.437  14.556   2.313  1.00  0.48           C  
ATOM   1354  C   TYR A  83      -1.776  15.074   1.836  1.00  0.54           C  
ATOM   1355  O   TYR A  83      -2.288  16.083   2.325  1.00  1.21           O  
ATOM   1356  CB  TYR A  83      -0.635  13.257   3.073  1.00  0.72           C  
ATOM   1357  CG  TYR A  83      -1.557  13.379   4.249  1.00  0.72           C  
ATOM   1358  CD1 TYR A  83      -2.896  13.057   4.106  1.00  0.72           C  
ATOM   1359  CD2 TYR A  83      -1.068  13.829   5.466  1.00  0.72           C  
ATOM   1360  CE1 TYR A  83      -3.741  13.180   5.183  1.00  0.72           C  
ATOM   1361  CE2 TYR A  83      -1.914  13.947   6.543  1.00  0.72           C  
ATOM   1362  CZ  TYR A  83      -3.243  13.623   6.398  1.00  0.72           C  
ATOM   1363  OH  TYR A  83      -4.095  13.751   7.462  1.00  0.72           O  
ATOM   1364  H   TYR A  83      -0.288  16.033   3.830  1.00  1.57           H  
ATOM   1365  HA  TYR A  83       0.168  14.370   1.434  1.00  0.58           H  
ATOM   1366 1HB  TYR A  83      -1.037  12.495   2.407  1.00  0.86           H  
ATOM   1367 2HB  TYR A  83       0.319  12.905   3.424  1.00  0.86           H  
ATOM   1368  HD1 TYR A  83      -3.277  12.710   3.145  1.00  0.86           H  
ATOM   1369  HD2 TYR A  83      -0.018  14.090   5.574  1.00  0.86           H  
ATOM   1370  HE1 TYR A  83      -4.794  12.934   5.085  1.00  0.86           H  
ATOM   1371  HE2 TYR A  83      -1.537  14.300   7.503  1.00  0.86           H  
ATOM   1372  HH  TYR A  83      -3.607  13.621   8.277  1.00  0.86           H  
ATOM   1373  N   THR A  84      -2.317  14.375   0.851  1.00  0.37           N  
ATOM   1374  CA  THR A  84      -3.547  14.743   0.182  1.00  0.62           C  
ATOM   1375  C   THR A  84      -4.625  13.673   0.271  1.00  0.32           C  
ATOM   1376  O   THR A  84      -4.365  12.485   0.050  1.00  0.29           O  
ATOM   1377  CB  THR A  84      -3.253  15.046  -1.308  1.00  0.93           C  
ATOM   1378  OG1 THR A  84      -2.332  16.140  -1.402  1.00  0.93           O  
ATOM   1379  CG2 THR A  84      -4.520  15.388  -2.070  1.00  0.93           C  
ATOM   1380  H   THR A  84      -1.834  13.551   0.536  1.00  0.44           H  
ATOM   1381  HA  THR A  84      -3.933  15.649   0.651  1.00  0.74           H  
ATOM   1382  HB  THR A  84      -2.796  14.168  -1.764  1.00  1.12           H  
ATOM   1383  HG1 THR A  84      -2.702  16.907  -0.958  1.00  1.12           H  
ATOM   1384 1HG2 THR A  84      -4.274  15.590  -3.112  1.00  1.12           H  
ATOM   1385 2HG2 THR A  84      -5.211  14.549  -2.020  1.00  1.12           H  
ATOM   1386 3HG2 THR A  84      -4.984  16.269  -1.629  1.00  1.12           H  
ATOM   1387  N   LEU A  85      -5.843  14.115   0.579  1.00  0.30           N  
ATOM   1388  CA  LEU A  85      -7.003  13.239   0.569  1.00  0.20           C  
ATOM   1389  C   LEU A  85      -7.698  13.384  -0.775  1.00  0.22           C  
ATOM   1390  O   LEU A  85      -7.601  14.432  -1.417  1.00  0.41           O  
ATOM   1391  CB  LEU A  85      -7.998  13.578   1.686  1.00  0.30           C  
ATOM   1392  CG  LEU A  85      -7.478  13.509   3.115  1.00  0.30           C  
ATOM   1393  CD1 LEU A  85      -8.613  13.858   4.067  1.00  0.30           C  
ATOM   1394  CD2 LEU A  85      -6.936  12.127   3.379  1.00  0.30           C  
ATOM   1395  H   LEU A  85      -5.969  15.097   0.799  1.00  0.36           H  
ATOM   1396  HA  LEU A  85      -6.669  12.211   0.686  1.00  0.24           H  
ATOM   1397 1HB  LEU A  85      -8.360  14.591   1.527  1.00  0.36           H  
ATOM   1398 2HB  LEU A  85      -8.844  12.897   1.612  1.00  0.36           H  
ATOM   1399  HG  LEU A  85      -6.683  14.242   3.253  1.00  0.36           H  
ATOM   1400 1HD1 LEU A  85      -8.252  13.821   5.094  1.00  0.36           H  
ATOM   1401 2HD1 LEU A  85      -8.977  14.860   3.846  1.00  0.36           H  
ATOM   1402 3HD1 LEU A  85      -9.424  13.141   3.942  1.00  0.36           H  
ATOM   1403 1HD2 LEU A  85      -6.564  12.070   4.400  1.00  0.36           H  
ATOM   1404 2HD2 LEU A  85      -7.730  11.396   3.247  1.00  0.36           H  
ATOM   1405 3HD2 LEU A  85      -6.124  11.913   2.684  1.00  0.36           H  
ATOM   1406  N   GLY A  86      -8.427  12.364  -1.198  1.00  0.17           N  
ATOM   1407  CA  GLY A  86      -9.100  12.470  -2.484  1.00  0.20           C  
ATOM   1408  C   GLY A  86     -10.163  11.413  -2.702  1.00  0.18           C  
ATOM   1409  O   GLY A  86     -10.367  10.520  -1.875  1.00  0.19           O  
ATOM   1410  H   GLY A  86      -8.492  11.525  -0.637  1.00  0.20           H  
ATOM   1411 1HA  GLY A  86      -9.553  13.458  -2.568  1.00  0.24           H  
ATOM   1412 2HA  GLY A  86      -8.358  12.401  -3.279  1.00  0.24           H  
ATOM   1413  N   VAL A  87     -10.854  11.525  -3.834  1.00  0.22           N  
ATOM   1414  CA  VAL A  87     -11.954  10.626  -4.139  1.00  0.26           C  
ATOM   1415  C   VAL A  87     -11.516   9.265  -4.640  1.00  0.24           C  
ATOM   1416  O   VAL A  87     -11.521   9.000  -5.844  1.00  0.31           O  
ATOM   1417  CB  VAL A  87     -12.893  11.243  -5.182  1.00  0.39           C  
ATOM   1418  CG1 VAL A  87     -14.031  10.278  -5.462  1.00  0.39           C  
ATOM   1419  CG2 VAL A  87     -13.440  12.567  -4.671  1.00  0.39           C  
ATOM   1420  H   VAL A  87     -10.625  12.264  -4.484  1.00  0.26           H  
ATOM   1421  HA  VAL A  87     -12.519  10.487  -3.220  1.00  0.31           H  
ATOM   1422  HB  VAL A  87     -12.348  11.399  -6.109  1.00  0.47           H  
ATOM   1423 1HG1 VAL A  87     -14.697  10.707  -6.204  1.00  0.47           H  
ATOM   1424 2HG1 VAL A  87     -13.630   9.336  -5.833  1.00  0.47           H  
ATOM   1425 3HG1 VAL A  87     -14.587  10.101  -4.548  1.00  0.47           H  
ATOM   1426 1HG2 VAL A  87     -14.106  12.997  -5.419  1.00  0.47           H  
ATOM   1427 2HG2 VAL A  87     -13.992  12.400  -3.746  1.00  0.47           H  
ATOM   1428 3HG2 VAL A  87     -12.615  13.254  -4.483  1.00  0.47           H  
ATOM   1429  N   ASN A  88     -11.165   8.396  -3.705  1.00  0.20           N  
ATOM   1430  CA  ASN A  88     -10.812   7.026  -4.033  1.00  0.23           C  
ATOM   1431  C   ASN A  88     -12.076   6.165  -4.106  1.00  0.27           C  
ATOM   1432  O   ASN A  88     -13.189   6.678  -3.954  1.00  0.29           O  
ATOM   1433  CB  ASN A  88      -9.790   6.498  -3.045  1.00  0.35           C  
ATOM   1434  CG  ASN A  88     -10.298   6.352  -1.647  1.00  0.35           C  
ATOM   1435  OD1 ASN A  88     -11.439   5.953  -1.382  1.00  0.35           O  
ATOM   1436  ND2 ASN A  88      -9.441   6.673  -0.719  1.00  0.35           N  
ATOM   1437  H   ASN A  88     -11.145   8.717  -2.743  1.00  0.24           H  
ATOM   1438  HA  ASN A  88     -10.358   7.013  -5.025  1.00  0.28           H  
ATOM   1439 1HB  ASN A  88      -9.419   5.537  -3.381  1.00  0.41           H  
ATOM   1440 2HB  ASN A  88      -8.937   7.177  -3.027  1.00  0.41           H  
ATOM   1441 1HD2 ASN A  88      -9.699   6.596   0.246  1.00  0.41           H  
ATOM   1442 2HD2 ASN A  88      -8.525   6.990  -0.968  1.00  0.41           H  
ATOM   1443  N   ALA A  89     -11.903   4.856  -4.310  1.00  0.36           N  
ATOM   1444  CA  ALA A  89     -13.018   3.920  -4.494  1.00  0.46           C  
ATOM   1445  C   ALA A  89     -13.997   3.819  -3.330  1.00  0.39           C  
ATOM   1446  O   ALA A  89     -15.070   3.236  -3.488  1.00  0.44           O  
ATOM   1447  CB  ALA A  89     -12.476   2.532  -4.765  1.00  0.69           C  
ATOM   1448  H   ALA A  89     -10.961   4.483  -4.382  1.00  0.43           H  
ATOM   1449  HA  ALA A  89     -13.582   4.254  -5.364  1.00  0.55           H  
ATOM   1450 1HB  ALA A  89     -13.303   1.849  -4.956  1.00  0.83           H  
ATOM   1451 2HB  ALA A  89     -11.829   2.567  -5.636  1.00  0.83           H  
ATOM   1452 3HB  ALA A  89     -11.910   2.185  -3.902  1.00  0.83           H  
ATOM   1453  N   PHE A  90     -13.644   4.337  -2.162  1.00  0.33           N  
ATOM   1454  CA  PHE A  90     -14.507   4.177  -1.013  1.00  0.33           C  
ATOM   1455  C   PHE A  90     -15.203   5.481  -0.626  1.00  0.39           C  
ATOM   1456  O   PHE A  90     -15.808   5.573   0.442  1.00  0.42           O  
ATOM   1457  CB  PHE A  90     -13.639   3.681   0.121  1.00  0.49           C  
ATOM   1458  CG  PHE A  90     -12.887   2.448  -0.288  1.00  0.49           C  
ATOM   1459  CD1 PHE A  90     -11.524   2.526  -0.541  1.00  0.49           C  
ATOM   1460  CD2 PHE A  90     -13.521   1.225  -0.449  1.00  0.49           C  
ATOM   1461  CE1 PHE A  90     -10.810   1.411  -0.932  1.00  0.49           C  
ATOM   1462  CE2 PHE A  90     -12.809   0.108  -0.838  1.00  0.49           C  
ATOM   1463  CZ  PHE A  90     -11.453   0.201  -1.077  1.00  0.49           C  
ATOM   1464  H   PHE A  90     -12.769   4.833  -2.049  1.00  0.40           H  
ATOM   1465  HA  PHE A  90     -15.267   3.430  -1.245  1.00  0.40           H  
ATOM   1466 1HB  PHE A  90     -12.920   4.448   0.406  1.00  0.59           H  
ATOM   1467 2HB  PHE A  90     -14.250   3.449   0.990  1.00  0.59           H  
ATOM   1468  HD1 PHE A  90     -11.019   3.486  -0.427  1.00  0.59           H  
ATOM   1469  HD2 PHE A  90     -14.591   1.148  -0.265  1.00  0.59           H  
ATOM   1470  HE1 PHE A  90      -9.740   1.488  -1.125  1.00  0.59           H  
ATOM   1471  HE2 PHE A  90     -13.318  -0.848  -0.958  1.00  0.59           H  
ATOM   1472  HZ  PHE A  90     -10.893  -0.681  -1.385  1.00  0.59           H  
ATOM   1473  N   THR A  91     -15.144   6.481  -1.510  1.00  0.63           N  
ATOM   1474  CA  THR A  91     -15.751   7.786  -1.251  1.00  0.88           C  
ATOM   1475  C   THR A  91     -17.259   7.720  -1.099  1.00  0.62           C  
ATOM   1476  O   THR A  91     -17.850   8.477  -0.331  1.00  1.31           O  
ATOM   1477  CB  THR A  91     -15.406   8.783  -2.347  1.00  1.32           C  
ATOM   1478  OG1 THR A  91     -13.986   8.897  -2.419  1.00  1.32           O  
ATOM   1479  CG2 THR A  91     -16.003  10.150  -2.019  1.00  1.32           C  
ATOM   1480  H   THR A  91     -14.634   6.359  -2.378  1.00  0.76           H  
ATOM   1481  HA  THR A  91     -15.345   8.161  -0.316  1.00  1.06           H  
ATOM   1482  HB  THR A  91     -15.789   8.432  -3.305  1.00  1.58           H  
ATOM   1483  HG1 THR A  91     -13.626   8.093  -2.811  1.00  1.58           H  
ATOM   1484 1HG2 THR A  91     -15.739  10.861  -2.801  1.00  1.58           H  
ATOM   1485 2HG2 THR A  91     -17.088  10.067  -1.956  1.00  1.58           H  
ATOM   1486 3HG2 THR A  91     -15.610  10.499  -1.065  1.00  1.58           H  
ATOM   1487  N   ASP A  92     -17.900   6.820  -1.830  1.00  0.80           N  
ATOM   1488  CA  ASP A  92     -19.343   6.678  -1.723  1.00  2.21           C  
ATOM   1489  C   ASP A  92     -19.796   5.879  -0.480  1.00  1.15           C  
ATOM   1490  O   ASP A  92     -20.994   5.662  -0.309  1.00  2.52           O  
ATOM   1491  CB  ASP A  92     -19.886   6.015  -2.995  1.00  3.31           C  
ATOM   1492  CG  ASP A  92     -19.362   4.592  -3.188  1.00  3.31           C  
ATOM   1493  OD1 ASP A  92     -18.623   4.137  -2.350  1.00  3.31           O  
ATOM   1494  OD2 ASP A  92     -19.697   3.971  -4.169  1.00  3.31           O  
ATOM   1495  H   ASP A  92     -17.385   6.223  -2.461  1.00  0.96           H  
ATOM   1496  HA  ASP A  92     -19.774   7.677  -1.651  1.00  2.65           H  
ATOM   1497 1HB  ASP A  92     -20.974   5.984  -2.954  1.00  3.98           H  
ATOM   1498 2HB  ASP A  92     -19.607   6.611  -3.864  1.00  3.98           H  
ATOM   1499  N   LEU A  93     -18.855   5.483   0.394  1.00  0.56           N  
ATOM   1500  CA  LEU A  93     -19.166   4.759   1.623  1.00  1.85           C  
ATOM   1501  C   LEU A  93     -19.082   5.689   2.820  1.00  0.32           C  
ATOM   1502  O   LEU A  93     -18.378   6.705   2.776  1.00  0.66           O  
ATOM   1503  CB  LEU A  93     -18.173   3.607   1.856  1.00  2.78           C  
ATOM   1504  CG  LEU A  93     -18.036   2.562   0.749  1.00  2.78           C  
ATOM   1505  CD1 LEU A  93     -16.966   1.561   1.161  1.00  2.78           C  
ATOM   1506  CD2 LEU A  93     -19.370   1.878   0.517  1.00  2.78           C  
ATOM   1507  H   LEU A  93     -17.878   5.670   0.219  1.00  0.67           H  
ATOM   1508  HA  LEU A  93     -20.174   4.360   1.556  1.00  2.22           H  
ATOM   1509 1HB  LEU A  93     -17.186   4.036   2.021  1.00  3.33           H  
ATOM   1510 2HB  LEU A  93     -18.469   3.082   2.763  1.00  3.33           H  
ATOM   1511  HG  LEU A  93     -17.712   3.044  -0.173  1.00  3.33           H  
ATOM   1512 1HD1 LEU A  93     -16.845   0.814   0.376  1.00  3.33           H  
ATOM   1513 2HD1 LEU A  93     -16.024   2.084   1.312  1.00  3.33           H  
ATOM   1514 3HD1 LEU A  93     -17.265   1.071   2.087  1.00  3.33           H  
ATOM   1515 1HD2 LEU A  93     -19.264   1.133  -0.272  1.00  3.33           H  
ATOM   1516 2HD2 LEU A  93     -19.690   1.388   1.435  1.00  3.33           H  
ATOM   1517 3HD2 LEU A  93     -20.112   2.619   0.220  1.00  3.33           H  
ATOM   1518  N   THR A  94     -19.771   5.336   3.903  1.00  0.49           N  
ATOM   1519  CA  THR A  94     -19.646   6.147   5.109  1.00  0.37           C  
ATOM   1520  C   THR A  94     -18.416   5.653   5.847  1.00  0.16           C  
ATOM   1521  O   THR A  94     -17.892   4.590   5.517  1.00  0.34           O  
ATOM   1522  CB  THR A  94     -20.883   6.066   6.030  1.00  0.55           C  
ATOM   1523  OG1 THR A  94     -21.028   4.742   6.562  1.00  0.55           O  
ATOM   1524  CG2 THR A  94     -22.132   6.422   5.243  1.00  0.55           C  
ATOM   1525  H   THR A  94     -20.358   4.504   3.884  1.00  0.59           H  
ATOM   1526  HA  THR A  94     -19.487   7.189   4.828  1.00  0.44           H  
ATOM   1527  HB  THR A  94     -20.770   6.768   6.855  1.00  0.67           H  
ATOM   1528  HG1 THR A  94     -21.849   4.690   7.059  1.00  0.67           H  
ATOM   1529 1HG2 THR A  94     -23.002   6.369   5.897  1.00  0.67           H  
ATOM   1530 2HG2 THR A  94     -22.036   7.432   4.846  1.00  0.67           H  
ATOM   1531 3HG2 THR A  94     -22.255   5.719   4.419  1.00  0.67           H  
ATOM   1532  N   SER A  95     -17.954   6.412   6.836  1.00  0.15           N  
ATOM   1533  CA  SER A  95     -16.773   6.015   7.599  1.00  0.25           C  
ATOM   1534  C   SER A  95     -17.002   4.681   8.279  1.00  0.22           C  
ATOM   1535  O   SER A  95     -16.199   3.756   8.139  1.00  0.53           O  
ATOM   1536  CB  SER A  95     -16.429   7.068   8.634  1.00  0.38           C  
ATOM   1537  OG  SER A  95     -15.312   6.684   9.386  1.00  0.38           O  
ATOM   1538  H   SER A  95     -18.425   7.278   7.062  1.00  0.18           H  
ATOM   1539  HA  SER A  95     -15.936   5.906   6.912  1.00  0.30           H  
ATOM   1540 1HB  SER A  95     -16.227   8.016   8.136  1.00  0.45           H  
ATOM   1541 2HB  SER A  95     -17.281   7.222   9.295  1.00  0.45           H  
ATOM   1542  HG  SER A  95     -15.190   7.369  10.048  1.00  0.45           H  
ATOM   1543  N   GLU A  96     -18.116   4.592   8.997  1.00  0.77           N  
ATOM   1544  CA  GLU A  96     -18.508   3.384   9.695  1.00  1.32           C  
ATOM   1545  C   GLU A  96     -18.618   2.211   8.744  1.00  1.25           C  
ATOM   1546  O   GLU A  96     -18.099   1.136   9.037  1.00  1.23           O  
ATOM   1547  CB  GLU A  96     -19.841   3.589  10.411  1.00  1.98           C  
ATOM   1548  CG  GLU A  96     -20.319   2.376  11.196  1.00  1.98           C  
ATOM   1549  CD  GLU A  96     -21.623   2.615  11.904  1.00  1.98           C  
ATOM   1550  OE1 GLU A  96     -22.151   3.695  11.789  1.00  1.98           O  
ATOM   1551  OE2 GLU A  96     -22.092   1.715  12.562  1.00  1.98           O  
ATOM   1552  H   GLU A  96     -18.717   5.402   9.063  1.00  0.92           H  
ATOM   1553  HA  GLU A  96     -17.744   3.150  10.437  1.00  1.58           H  
ATOM   1554 1HB  GLU A  96     -19.756   4.425  11.105  1.00  2.38           H  
ATOM   1555 2HB  GLU A  96     -20.613   3.844   9.685  1.00  2.38           H  
ATOM   1556 1HG  GLU A  96     -20.440   1.538  10.511  1.00  2.38           H  
ATOM   1557 2HG  GLU A  96     -19.558   2.106  11.927  1.00  2.38           H  
ATOM   1558  N   GLU A  97     -19.312   2.420   7.624  1.00  1.38           N  
ATOM   1559  CA  GLU A  97     -19.530   1.390   6.617  1.00  1.61           C  
ATOM   1560  C   GLU A  97     -18.226   0.838   6.054  1.00  1.39           C  
ATOM   1561  O   GLU A  97     -18.047  -0.383   5.978  1.00  1.74           O  
ATOM   1562  CB  GLU A  97     -20.386   1.963   5.503  1.00  2.42           C  
ATOM   1563  CG  GLU A  97     -20.777   1.000   4.414  1.00  2.42           C  
ATOM   1564  CD  GLU A  97     -21.677   1.659   3.421  1.00  2.42           C  
ATOM   1565  OE1 GLU A  97     -21.557   2.850   3.237  1.00  2.42           O  
ATOM   1566  OE2 GLU A  97     -22.509   0.990   2.851  1.00  2.42           O  
ATOM   1567  H   GLU A  97     -19.717   3.334   7.447  1.00  1.66           H  
ATOM   1568  HA  GLU A  97     -20.071   0.567   7.084  1.00  1.93           H  
ATOM   1569 1HB  GLU A  97     -21.307   2.358   5.931  1.00  2.90           H  
ATOM   1570 2HB  GLU A  97     -19.861   2.796   5.038  1.00  2.90           H  
ATOM   1571 1HG  GLU A  97     -19.880   0.646   3.907  1.00  2.90           H  
ATOM   1572 2HG  GLU A  97     -21.284   0.143   4.855  1.00  2.90           H  
ATOM   1573  N   PHE A  98     -17.323   1.738   5.662  1.00  1.09           N  
ATOM   1574  CA  PHE A  98     -16.028   1.332   5.142  1.00  1.24           C  
ATOM   1575  C   PHE A  98     -15.295   0.470   6.130  1.00  1.10           C  
ATOM   1576  O   PHE A  98     -14.821  -0.601   5.769  1.00  1.63           O  
ATOM   1577  CB  PHE A  98     -15.143   2.526   4.803  1.00  1.86           C  
ATOM   1578  CG  PHE A  98     -13.733   2.126   4.428  1.00  1.86           C  
ATOM   1579  CD1 PHE A  98     -13.425   1.634   3.173  1.00  1.86           C  
ATOM   1580  CD2 PHE A  98     -12.704   2.239   5.345  1.00  1.86           C  
ATOM   1581  CE1 PHE A  98     -12.127   1.269   2.853  1.00  1.86           C  
ATOM   1582  CE2 PHE A  98     -11.408   1.879   5.022  1.00  1.86           C  
ATOM   1583  CZ  PHE A  98     -11.119   1.393   3.773  1.00  1.86           C  
ATOM   1584  H   PHE A  98     -17.534   2.724   5.727  1.00  1.31           H  
ATOM   1585  HA  PHE A  98     -16.188   0.751   4.234  1.00  1.49           H  
ATOM   1586 1HB  PHE A  98     -15.577   3.079   3.970  1.00  2.23           H  
ATOM   1587 2HB  PHE A  98     -15.094   3.200   5.658  1.00  2.23           H  
ATOM   1588  HD1 PHE A  98     -14.218   1.531   2.435  1.00  2.23           H  
ATOM   1589  HD2 PHE A  98     -12.932   2.625   6.336  1.00  2.23           H  
ATOM   1590  HE1 PHE A  98     -11.899   0.877   1.866  1.00  2.23           H  
ATOM   1591  HE2 PHE A  98     -10.610   1.978   5.754  1.00  2.23           H  
ATOM   1592  HZ  PHE A  98     -10.100   1.105   3.516  1.00  2.23           H  
ATOM   1593  N   PHE A  99     -15.183   0.934   7.368  1.00  0.78           N  
ATOM   1594  CA  PHE A  99     -14.450   0.176   8.359  1.00  1.29           C  
ATOM   1595  C   PHE A  99     -15.169  -1.100   8.769  1.00  0.90           C  
ATOM   1596  O   PHE A  99     -14.527  -2.116   9.048  1.00  1.71           O  
ATOM   1597  CB  PHE A  99     -14.118   1.057   9.556  1.00  1.94           C  
ATOM   1598  CG  PHE A  99     -13.053   2.042   9.189  1.00  1.94           C  
ATOM   1599  CD1 PHE A  99     -13.293   3.409   9.181  1.00  1.94           C  
ATOM   1600  CD2 PHE A  99     -11.809   1.585   8.802  1.00  1.94           C  
ATOM   1601  CE1 PHE A  99     -12.312   4.298   8.791  1.00  1.94           C  
ATOM   1602  CE2 PHE A  99     -10.832   2.468   8.414  1.00  1.94           C  
ATOM   1603  CZ  PHE A  99     -11.080   3.826   8.404  1.00  1.94           C  
ATOM   1604  H   PHE A  99     -15.602   1.823   7.623  1.00  0.94           H  
ATOM   1605  HA  PHE A  99     -13.499  -0.118   7.912  1.00  1.55           H  
ATOM   1606 1HB  PHE A  99     -15.003   1.603   9.881  1.00  2.32           H  
ATOM   1607 2HB  PHE A  99     -13.764   0.451  10.388  1.00  2.32           H  
ATOM   1608  HD1 PHE A  99     -14.271   3.780   9.483  1.00  2.32           H  
ATOM   1609  HD2 PHE A  99     -11.611   0.512   8.795  1.00  2.32           H  
ATOM   1610  HE1 PHE A  99     -12.515   5.369   8.788  1.00  2.32           H  
ATOM   1611  HE2 PHE A  99      -9.859   2.090   8.104  1.00  2.32           H  
ATOM   1612  HZ  PHE A  99     -10.300   4.520   8.093  1.00  2.32           H  
ATOM   1613  N   ALA A 100     -16.495  -1.102   8.727  1.00  1.11           N  
ATOM   1614  CA  ALA A 100     -17.241  -2.305   9.055  1.00  1.82           C  
ATOM   1615  C   ALA A 100     -16.833  -3.453   8.136  1.00  1.68           C  
ATOM   1616  O   ALA A 100     -16.702  -4.595   8.584  1.00  2.95           O  
ATOM   1617  CB  ALA A 100     -18.737  -2.050   8.945  1.00  2.73           C  
ATOM   1618  H   ALA A 100     -17.002  -0.259   8.501  1.00  1.33           H  
ATOM   1619  HA  ALA A 100     -17.000  -2.587  10.080  1.00  2.18           H  
ATOM   1620 1HB  ALA A 100     -19.280  -2.956   9.215  1.00  3.28           H  
ATOM   1621 2HB  ALA A 100     -19.018  -1.243   9.621  1.00  3.28           H  
ATOM   1622 3HB  ALA A 100     -18.987  -1.770   7.923  1.00  3.28           H  
ATOM   1623  N   SER A 101     -16.618  -3.150   6.854  1.00  0.90           N  
ATOM   1624  CA  SER A 101     -16.207  -4.175   5.908  1.00  1.45           C  
ATOM   1625  C   SER A 101     -14.707  -4.194   5.566  1.00  1.72           C  
ATOM   1626  O   SER A 101     -14.222  -5.185   5.018  1.00  2.90           O  
ATOM   1627  CB  SER A 101     -17.004  -4.018   4.634  1.00  2.17           C  
ATOM   1628  OG  SER A 101     -16.735  -2.792   4.013  1.00  2.17           O  
ATOM   1629  H   SER A 101     -16.774  -2.198   6.533  1.00  1.08           H  
ATOM   1630  HA  SER A 101     -16.458  -5.143   6.343  1.00  1.74           H  
ATOM   1631 1HB  SER A 101     -16.760  -4.833   3.958  1.00  2.61           H  
ATOM   1632 2HB  SER A 101     -18.067  -4.087   4.861  1.00  2.61           H  
ATOM   1633  HG  SER A 101     -16.954  -2.114   4.657  1.00  2.61           H  
ATOM   1634  N   HIS A 102     -13.969  -3.121   5.874  1.00  1.29           N  
ATOM   1635  CA  HIS A 102     -12.552  -3.065   5.497  1.00  1.86           C  
ATOM   1636  C   HIS A 102     -11.530  -2.868   6.630  1.00  2.58           C  
ATOM   1637  O   HIS A 102     -10.344  -2.678   6.343  1.00  3.56           O  
ATOM   1638  CB  HIS A 102     -12.326  -1.996   4.427  1.00  2.79           C  
ATOM   1639  CG  HIS A 102     -13.014  -2.275   3.125  1.00  2.79           C  
ATOM   1640  ND1 HIS A 102     -12.586  -3.260   2.257  1.00  2.79           N  
ATOM   1641  CD2 HIS A 102     -14.094  -1.704   2.544  1.00  2.79           C  
ATOM   1642  CE1 HIS A 102     -13.371  -3.270   1.193  1.00  2.79           C  
ATOM   1643  NE2 HIS A 102     -14.293  -2.338   1.343  1.00  2.79           N  
ATOM   1644  H   HIS A 102     -14.386  -2.322   6.326  1.00  1.55           H  
ATOM   1645  HA  HIS A 102     -12.297  -4.017   5.030  1.00  2.23           H  
ATOM   1646 1HB  HIS A 102     -12.667  -1.030   4.795  1.00  3.35           H  
ATOM   1647 2HB  HIS A 102     -11.263  -1.905   4.229  1.00  3.35           H  
ATOM   1648  HD1 HIS A 102     -12.029  -4.048   2.520  1.00  3.35           H  
ATOM   1649  HD2 HIS A 102     -14.760  -0.898   2.851  1.00  3.35           H  
ATOM   1650  HE1 HIS A 102     -13.197  -3.977   0.384  1.00  3.35           H  
ATOM   1651  N   THR A 103     -11.954  -2.944   7.907  1.00  2.95           N  
ATOM   1652  CA  THR A 103     -10.992  -2.821   9.016  1.00  4.25           C  
ATOM   1653  C   THR A 103      -9.868  -3.842   8.937  1.00  3.00           C  
ATOM   1654  O   THR A 103      -8.713  -3.484   9.125  1.00  5.05           O  
ATOM   1655  CB  THR A 103     -11.634  -2.996  10.413  1.00  6.38           C  
ATOM   1656  OG1 THR A 103     -12.591  -1.967  10.660  1.00  6.38           O  
ATOM   1657  CG2 THR A 103     -10.555  -2.946  11.486  1.00  6.38           C  
ATOM   1658  H   THR A 103     -12.935  -3.050   8.125  1.00  3.54           H  
ATOM   1659  HA  THR A 103     -10.544  -1.829   8.965  1.00  5.10           H  
ATOM   1660  HB  THR A 103     -12.137  -3.961  10.462  1.00  7.65           H  
ATOM   1661  HG1 THR A 103     -13.393  -2.169  10.177  1.00  7.65           H  
ATOM   1662 1HG2 THR A 103     -11.012  -3.079  12.466  1.00  7.65           H  
ATOM   1663 2HG2 THR A 103      -9.830  -3.741  11.312  1.00  7.65           H  
ATOM   1664 3HG2 THR A 103     -10.050  -1.981  11.449  1.00  7.65           H  
ATOM   1665  N   GLY A 104     -10.197  -5.110   8.683  1.00  2.06           N  
ATOM   1666  CA  GLY A 104      -9.159  -6.136   8.593  1.00  2.10           C  
ATOM   1667  C   GLY A 104      -8.655  -6.533   9.976  1.00  1.31           C  
ATOM   1668  O   GLY A 104      -7.449  -6.646  10.189  1.00  1.61           O  
ATOM   1669  H   GLY A 104     -11.167  -5.359   8.542  1.00  2.47           H  
ATOM   1670 1HA  GLY A 104      -9.552  -7.007   8.081  1.00  2.52           H  
ATOM   1671 2HA  GLY A 104      -8.328  -5.767   7.995  1.00  2.52           H  
ATOM   1672  N   TYR A 105      -9.589  -6.754  10.893  1.00  1.78           N  
ATOM   1673  CA  TYR A 105      -9.289  -6.951  12.302  1.00  2.75           C  
ATOM   1674  C   TYR A 105      -8.139  -7.900  12.600  1.00  1.48           C  
ATOM   1675  O   TYR A 105      -8.199  -9.101  12.305  1.00  5.84           O  
ATOM   1676  CB  TYR A 105     -10.531  -7.470  13.028  1.00  4.12           C  
ATOM   1677  CG  TYR A 105     -10.297  -7.749  14.498  1.00  4.12           C  
ATOM   1678  CD1 TYR A 105     -10.158  -6.701  15.395  1.00  4.12           C  
ATOM   1679  CD2 TYR A 105     -10.226  -9.061  14.950  1.00  4.12           C  
ATOM   1680  CE1 TYR A 105      -9.951  -6.964  16.736  1.00  4.12           C  
ATOM   1681  CE2 TYR A 105     -10.021  -9.323  16.289  1.00  4.12           C  
ATOM   1682  CZ  TYR A 105      -9.884  -8.280  17.182  1.00  4.12           C  
ATOM   1683  OH  TYR A 105      -9.688  -8.537  18.519  1.00  4.12           O  
ATOM   1684  H   TYR A 105     -10.560  -6.723  10.615  1.00  2.14           H  
ATOM   1685  HA  TYR A 105      -9.021  -5.985  12.722  1.00  3.30           H  
ATOM   1686 1HB  TYR A 105     -11.336  -6.739  12.943  1.00  4.95           H  
ATOM   1687 2HB  TYR A 105     -10.874  -8.391  12.557  1.00  4.95           H  
ATOM   1688  HD1 TYR A 105     -10.213  -5.670  15.043  1.00  4.95           H  
ATOM   1689  HD2 TYR A 105     -10.337  -9.886  14.249  1.00  4.95           H  
ATOM   1690  HE1 TYR A 105      -9.843  -6.141  17.442  1.00  4.95           H  
ATOM   1691  HE2 TYR A 105      -9.969 -10.353  16.641  1.00  4.95           H  
ATOM   1692  HH  TYR A 105      -9.604  -7.706  18.994  1.00  4.95           H  
ATOM   1693  N   LYS A 106      -7.115  -7.365  13.246  1.00  3.02           N  
ATOM   1694  CA  LYS A 106      -6.019  -8.179  13.734  1.00  3.87           C  
ATOM   1695  C   LYS A 106      -6.360  -8.811  15.073  1.00  3.03           C  
ATOM   1696  O   LYS A 106      -6.669  -8.106  16.033  1.00  5.15           O  
ATOM   1697  CB  LYS A 106      -4.744  -7.378  13.932  1.00  5.80           C  
ATOM   1698  CG  LYS A 106      -3.631  -8.255  14.489  1.00  5.80           C  
ATOM   1699  CD  LYS A 106      -2.380  -7.481  14.807  1.00  5.80           C  
ATOM   1700  CE  LYS A 106      -1.320  -8.388  15.413  1.00  5.80           C  
ATOM   1701  NZ  LYS A 106      -1.741  -8.927  16.746  1.00  5.80           N  
ATOM   1702  H   LYS A 106      -7.112  -6.374  13.428  1.00  3.62           H  
ATOM   1703  HA  LYS A 106      -5.833  -8.980  13.018  1.00  4.64           H  
ATOM   1704 1HB  LYS A 106      -4.416  -6.958  12.984  1.00  6.97           H  
ATOM   1705 2HB  LYS A 106      -4.921  -6.554  14.624  1.00  6.97           H  
ATOM   1706 1HG  LYS A 106      -3.980  -8.718  15.407  1.00  6.97           H  
ATOM   1707 2HG  LYS A 106      -3.391  -9.042  13.774  1.00  6.97           H  
ATOM   1708 1HD  LYS A 106      -1.991  -7.034  13.897  1.00  6.97           H  
ATOM   1709 2HD  LYS A 106      -2.613  -6.685  15.515  1.00  6.97           H  
ATOM   1710 1HE  LYS A 106      -1.123  -9.219  14.737  1.00  6.97           H  
ATOM   1711 2HE  LYS A 106      -0.402  -7.814  15.540  1.00  6.97           H  
ATOM   1712 1HZ  LYS A 106      -1.001  -9.506  17.114  1.00  6.97           H  
ATOM   1713 2HZ  LYS A 106      -1.909  -8.158  17.378  1.00  6.97           H  
ATOM   1714 3HZ  LYS A 106      -2.588  -9.485  16.671  1.00  6.97           H  
ATOM   1715  N   ALA A 107      -6.271 -10.130  15.152  1.00  4.21           N  
ATOM   1716  CA  ALA A 107      -6.487 -10.796  16.421  1.00  7.79           C  
ATOM   1717  C   ALA A 107      -5.251 -10.593  17.308  1.00  9.35           C  
ATOM   1718  O   ALA A 107      -4.122 -10.620  16.807  1.00 14.39           O  
ATOM   1719  CB  ALA A 107      -6.757 -12.272  16.225  1.00 11.69           C  
ATOM   1720  H   ALA A 107      -6.037 -10.670  14.337  1.00  5.05           H  
ATOM   1721  HA  ALA A 107      -7.352 -10.342  16.890  1.00  9.35           H  
ATOM   1722 1HB  ALA A 107      -6.927 -12.727  17.198  1.00 14.02           H  
ATOM   1723 2HB  ALA A 107      -7.639 -12.404  15.599  1.00 14.02           H  
ATOM   1724 3HB  ALA A 107      -5.898 -12.738  15.750  1.00 14.02           H  
ATOM   1725  N   PRO A 108      -5.449 -10.376  18.611  1.00 11.60           N  
ATOM   1726  CA  PRO A 108      -4.451 -10.186  19.654  1.00 11.32           C  
ATOM   1727  C   PRO A 108      -3.964 -11.505  20.233  1.00 10.05           C  
ATOM   1728  O   PRO A 108      -4.659 -12.517  20.170  1.00 11.71           O  
ATOM   1729  CB  PRO A 108      -5.196  -9.355  20.697  1.00 16.98           C  
ATOM   1730  CG  PRO A 108      -6.608  -9.805  20.579  1.00 16.98           C  
ATOM   1731  CD  PRO A 108      -6.801 -10.038  19.101  1.00 16.98           C  
ATOM   1732  HA  PRO A 108      -3.608  -9.617  19.237  1.00 13.58           H  
ATOM   1733 1HB  PRO A 108      -4.767  -9.527  21.698  1.00 20.38           H  
ATOM   1734 2HB  PRO A 108      -5.070  -8.286  20.477  1.00 20.38           H  
ATOM   1735 1HG  PRO A 108      -6.766 -10.711  21.180  1.00 20.38           H  
ATOM   1736 2HG  PRO A 108      -7.282  -9.033  20.980  1.00 20.38           H  
ATOM   1737 1HD  PRO A 108      -7.491 -10.879  18.934  1.00 20.38           H  
ATOM   1738 2HD  PRO A 108      -7.159  -9.116  18.621  1.00 20.38           H  
ATOM   1739  N   GLU A 109      -2.778 -11.479  20.832  1.00 11.09           N  
ATOM   1740  CA  GLU A 109      -2.254 -12.660  21.508  1.00 15.30           C  
ATOM   1741  C   GLU A 109      -1.137 -12.287  22.477  1.00 22.33           C  
ATOM   1742  O   GLU A 109      -0.062 -11.852  22.069  1.00 35.60           O  
ATOM   1743  CB  GLU A 109      -1.743 -13.686  20.492  1.00 22.95           C  
ATOM   1744  CG  GLU A 109      -1.265 -14.990  21.121  1.00 22.95           C  
ATOM   1745  CD  GLU A 109      -0.875 -16.026  20.106  1.00 22.95           C  
ATOM   1746  OE1 GLU A 109       0.289 -16.133  19.808  1.00 22.95           O  
ATOM   1747  OE2 GLU A 109      -1.745 -16.715  19.625  1.00 22.95           O  
ATOM   1748  H   GLU A 109      -2.240 -10.625  20.838  1.00 13.31           H  
ATOM   1749  HA  GLU A 109      -3.060 -13.114  22.081  1.00 18.36           H  
ATOM   1750 1HB  GLU A 109      -2.536 -13.927  19.783  1.00 27.54           H  
ATOM   1751 2HB  GLU A 109      -0.916 -13.259  19.926  1.00 27.54           H  
ATOM   1752 1HG  GLU A 109      -0.409 -14.782  21.762  1.00 27.54           H  
ATOM   1753 2HG  GLU A 109      -2.061 -15.388  21.748  1.00 27.54           H  
ATOM   1754  N   ASP A 110      -1.413 -12.477  23.763  1.00 39.44           N  
ATOM   1755  CA  ASP A 110      -0.447 -12.199  24.818  1.00 56.95           C  
ATOM   1756  C   ASP A 110       0.560 -13.325  24.928  1.00 51.27           C  
ATOM   1757  O   ASP A 110       0.230 -14.473  24.627  1.00 48.65           O  
ATOM   1758  CB  ASP A 110      -1.159 -12.005  26.158  1.00 85.43           C  
ATOM   1759  CG  ASP A 110      -1.979 -10.723  26.199  1.00 85.43           C  
ATOM   1760  OD1 ASP A 110      -1.760  -9.875  25.366  1.00 85.43           O  
ATOM   1761  OD2 ASP A 110      -2.817 -10.604  27.059  1.00 85.43           O  
ATOM   1762  H   ASP A 110      -2.322 -12.828  24.019  1.00 47.33           H  
ATOM   1763  HA  ASP A 110       0.087 -11.284  24.572  1.00 68.34           H  
ATOM   1764 1HB  ASP A 110      -1.820 -12.849  26.350  1.00102.51           H  
ATOM   1765 2HB  ASP A 110      -0.424 -11.973  26.964  1.00102.51           H  
ATOM   1766  N   LEU A 111       1.775 -12.985  25.364  1.00 57.38           N  
ATOM   1767  CA  LEU A 111       2.870 -13.939  25.567  1.00 65.25           C  
ATOM   1768  C   LEU A 111       3.458 -14.411  24.241  1.00 26.12           C  
ATOM   1769  O   LEU A 111       3.135 -15.499  23.762  1.00  9.27           O  
ATOM   1770  CB  LEU A 111       2.414 -15.147  26.404  1.00 97.88           C  
ATOM   1771  CG  LEU A 111       1.959 -14.818  27.830  1.00 97.88           C  
ATOM   1772  CD1 LEU A 111       1.420 -16.077  28.490  1.00 97.88           C  
ATOM   1773  CD2 LEU A 111       3.131 -14.242  28.607  1.00 97.88           C  
ATOM   1774  H   LEU A 111       1.945 -12.012  25.578  1.00 68.86           H  
ATOM   1775  HA  LEU A 111       3.659 -13.433  26.121  1.00 78.30           H  
ATOM   1776 1HB  LEU A 111       1.615 -15.683  25.903  1.00117.45           H  
ATOM   1777 2HB  LEU A 111       3.261 -15.826  26.493  1.00117.45           H  
ATOM   1778  HG  LEU A 111       1.153 -14.085  27.797  1.00117.45           H  
ATOM   1779 1HD1 LEU A 111       1.088 -15.843  29.501  1.00117.45           H  
ATOM   1780 2HD1 LEU A 111       0.580 -16.459  27.911  1.00117.45           H  
ATOM   1781 3HD1 LEU A 111       2.207 -16.829  28.531  1.00117.45           H  
ATOM   1782 1HD2 LEU A 111       2.812 -14.000  29.622  1.00117.45           H  
ATOM   1783 2HD2 LEU A 111       3.938 -14.974  28.644  1.00117.45           H  
ATOM   1784 3HD2 LEU A 111       3.484 -13.336  28.113  1.00117.45           H  
ATOM   1785  N   ASP A 112       4.323 -13.580  23.656  1.00 66.28           N  
ATOM   1786  CA  ASP A 112       4.962 -13.885  22.378  1.00 76.24           C  
ATOM   1787  C   ASP A 112       5.571 -15.279  22.404  1.00 52.27           C  
ATOM   1788  O   ASP A 112       6.251 -15.660  23.359  1.00 63.17           O  
ATOM   1789  CB  ASP A 112       6.049 -12.857  22.050  1.00114.36           C  
ATOM   1790  CG  ASP A 112       6.616 -13.000  20.638  1.00114.36           C  
ATOM   1791  OD1 ASP A 112       7.373 -13.916  20.407  1.00114.36           O  
ATOM   1792  OD2 ASP A 112       6.295 -12.185  19.803  1.00114.36           O  
ATOM   1793  H   ASP A 112       4.541 -12.704  24.110  1.00 79.54           H  
ATOM   1794  HA  ASP A 112       4.204 -13.857  21.594  1.00 91.49           H  
ATOM   1795 1HB  ASP A 112       5.642 -11.852  22.163  1.00137.23           H  
ATOM   1796 2HB  ASP A 112       6.867 -12.959  22.764  1.00137.23           H  
ATOM   1797  N   SER A 113       5.326 -16.031  21.333  1.00 31.26           N  
ATOM   1798  CA  SER A 113       5.743 -17.423  21.222  1.00 22.77           C  
ATOM   1799  C   SER A 113       7.253 -17.656  21.219  1.00 14.68           C  
ATOM   1800  O   SER A 113       7.679 -18.788  21.448  1.00 30.67           O  
ATOM   1801  CB  SER A 113       5.160 -18.017  19.954  1.00 34.16           C  
ATOM   1802  OG  SER A 113       5.730 -17.436  18.814  1.00 34.16           O  
ATOM   1803  H   SER A 113       4.790 -15.628  20.577  1.00 37.51           H  
ATOM   1804  HA  SER A 113       5.328 -17.960  22.076  1.00 27.32           H  
ATOM   1805 1HB  SER A 113       5.333 -19.093  19.944  1.00 40.99           H  
ATOM   1806 2HB  SER A 113       4.083 -17.858  19.944  1.00 40.99           H  
ATOM   1807  HG  SER A 113       5.560 -16.492  18.882  1.00 40.99           H  
ATOM   1808  N   SER A 114       8.051 -16.611  20.962  1.00 25.82           N  
ATOM   1809  CA  SER A 114       9.512 -16.723  20.957  1.00 17.05           C  
ATOM   1810  C   SER A 114      10.003 -17.511  19.748  1.00  9.13           C  
ATOM   1811  O   SER A 114      10.398 -18.674  19.866  1.00 24.80           O  
ATOM   1812  CB  SER A 114      10.016 -17.364  22.239  1.00 25.58           C  
ATOM   1813  OG  SER A 114      11.387 -17.129  22.407  1.00 25.58           O  
ATOM   1814  H   SER A 114       7.643 -15.701  20.777  1.00 30.98           H  
ATOM   1815  HA  SER A 114       9.931 -15.717  20.893  1.00 20.46           H  
ATOM   1816 1HB  SER A 114       9.465 -16.962  23.090  1.00 30.69           H  
ATOM   1817 2HB  SER A 114       9.841 -18.437  22.211  1.00 30.69           H  
ATOM   1818  HG  SER A 114      11.813 -17.489  21.625  1.00 30.69           H  
ATOM   1819  N   PHE A 115       9.973 -16.872  18.586  1.00  6.31           N  
ATOM   1820  CA  PHE A 115      10.372 -17.518  17.344  1.00  6.18           C  
ATOM   1821  C   PHE A 115      11.818 -17.994  17.383  1.00  9.26           C  
ATOM   1822  O   PHE A 115      12.717 -17.272  17.827  1.00 16.88           O  
ATOM   1823  CB  PHE A 115      10.153 -16.564  16.174  1.00  9.27           C  
ATOM   1824  CG  PHE A 115       8.699 -16.374  15.852  1.00  9.27           C  
ATOM   1825  CD1 PHE A 115       7.989 -15.289  16.350  1.00  9.27           C  
ATOM   1826  CD2 PHE A 115       8.037 -17.287  15.049  1.00  9.27           C  
ATOM   1827  CE1 PHE A 115       6.647 -15.127  16.051  1.00  9.27           C  
ATOM   1828  CE2 PHE A 115       6.701 -17.125  14.746  1.00  9.27           C  
ATOM   1829  CZ  PHE A 115       6.004 -16.047  15.249  1.00  9.27           C  
ATOM   1830  H   PHE A 115       9.652 -15.914  18.560  1.00  7.57           H  
ATOM   1831  HA  PHE A 115       9.735 -18.391  17.194  1.00  7.42           H  
ATOM   1832 1HB  PHE A 115      10.584 -15.591  16.406  1.00 11.12           H  
ATOM   1833 2HB  PHE A 115      10.654 -16.946  15.287  1.00 11.12           H  
ATOM   1834  HD1 PHE A 115       8.498 -14.564  16.985  1.00 11.12           H  
ATOM   1835  HD2 PHE A 115       8.587 -18.142  14.652  1.00 11.12           H  
ATOM   1836  HE1 PHE A 115       6.097 -14.273  16.449  1.00 11.12           H  
ATOM   1837  HE2 PHE A 115       6.199 -17.849  14.109  1.00 11.12           H  
ATOM   1838  HZ  PHE A 115       4.951 -15.922  15.011  1.00 11.12           H  
ATOM   1839  N   GLU A 116      12.019 -19.219  16.877  1.00 24.20           N  
ATOM   1840  CA  GLU A 116      13.309 -19.921  16.842  1.00 44.58           C  
ATOM   1841  C   GLU A 116      14.481 -19.019  16.498  1.00 37.30           C  
ATOM   1842  O   GLU A 116      15.527 -19.078  17.147  1.00 61.30           O  
ATOM   1843  CB  GLU A 116      13.250 -21.071  15.834  1.00 66.87           C  
ATOM   1844  CG  GLU A 116      14.519 -21.907  15.760  1.00 66.87           C  
ATOM   1845  CD  GLU A 116      14.411 -23.051  14.791  1.00 66.87           C  
ATOM   1846  OE1 GLU A 116      13.368 -23.210  14.202  1.00 66.87           O  
ATOM   1847  OE2 GLU A 116      15.372 -23.768  14.638  1.00 66.87           O  
ATOM   1848  H   GLU A 116      11.213 -19.711  16.519  1.00 29.04           H  
ATOM   1849  HA  GLU A 116      13.490 -20.340  17.833  1.00 53.50           H  
ATOM   1850 1HB  GLU A 116      12.425 -21.736  16.087  1.00 80.24           H  
ATOM   1851 2HB  GLU A 116      13.055 -20.672  14.838  1.00 80.24           H  
ATOM   1852 1HG  GLU A 116      15.348 -21.268  15.458  1.00 80.24           H  
ATOM   1853 2HG  GLU A 116      14.742 -22.298  16.752  1.00 80.24           H  
ATOM   1854  N   SER A 117      14.311 -18.185  15.481  1.00 19.16           N  
ATOM   1855  CA  SER A 117      15.342 -17.238  15.116  1.00 16.06           C  
ATOM   1856  C   SER A 117      14.791 -15.839  15.269  1.00  5.78           C  
ATOM   1857  O   SER A 117      14.206 -15.293  14.342  1.00 20.77           O  
ATOM   1858  CB  SER A 117      15.803 -17.465  13.688  1.00 24.09           C  
ATOM   1859  OG  SER A 117      16.789 -16.534  13.325  1.00 24.09           O  
ATOM   1860  H   SER A 117      13.442 -18.190  14.966  1.00 22.99           H  
ATOM   1861  HA  SER A 117      16.192 -17.356  15.790  1.00 19.27           H  
ATOM   1862 1HB  SER A 117      16.200 -18.476  13.594  1.00 28.91           H  
ATOM   1863 2HB  SER A 117      14.952 -17.382  13.013  1.00 28.91           H  
ATOM   1864  HG  SER A 117      17.528 -16.691  13.919  1.00 28.91           H  
ATOM   1865  N   THR A 118      14.971 -15.259  16.447  1.00 32.61           N  
ATOM   1866  CA  THR A 118      14.510 -13.901  16.675  1.00 70.60           C  
ATOM   1867  C   THR A 118      15.701 -12.937  16.609  1.00 46.65           C  
ATOM   1868  O   THR A 118      16.619 -13.026  17.426  1.00 71.50           O  
ATOM   1869  CB  THR A 118      13.787 -13.764  18.031  1.00105.90           C  
ATOM   1870  OG1 THR A 118      12.619 -14.603  18.058  1.00105.90           O  
ATOM   1871  CG2 THR A 118      13.370 -12.318  18.253  1.00105.90           C  
ATOM   1872  H   THR A 118      15.444 -15.760  17.186  1.00 39.13           H  
ATOM   1873  HA  THR A 118      13.793 -13.657  15.898  1.00 84.72           H  
ATOM   1874  HB  THR A 118      14.458 -14.074  18.828  1.00127.08           H  
ATOM   1875  HG1 THR A 118      12.863 -15.534  17.986  1.00127.08           H  
ATOM   1876 1HG2 THR A 118      12.864 -12.229  19.214  1.00127.08           H  
ATOM   1877 2HG2 THR A 118      14.253 -11.679  18.247  1.00127.08           H  
ATOM   1878 3HG2 THR A 118      12.696 -12.008  17.459  1.00127.08           H  
ATOM   1879  N   PRO A 119      15.715 -12.021  15.637  1.00 59.23           N  
ATOM   1880  CA  PRO A 119      16.734 -11.025  15.359  1.00 68.65           C  
ATOM   1881  C   PRO A 119      16.775  -9.966  16.441  1.00 79.50           C  
ATOM   1882  O   PRO A 119      16.286  -8.853  16.254  1.00153.47           O  
ATOM   1883  CB  PRO A 119      16.287 -10.417  14.047  1.00102.98           C  
ATOM   1884  CG  PRO A 119      14.807 -10.469  14.130  1.00102.98           C  
ATOM   1885  CD  PRO A 119      14.511 -11.767  14.837  1.00102.98           C  
ATOM   1886  HA  PRO A 119      17.711 -11.521  15.258  1.00 82.38           H  
ATOM   1887 1HB  PRO A 119      16.690  -9.403  13.960  1.00123.57           H  
ATOM   1888 2HB  PRO A 119      16.689 -10.996  13.202  1.00123.57           H  
ATOM   1889 1HG  PRO A 119      14.441  -9.601  14.697  1.00123.57           H  
ATOM   1890 2HG  PRO A 119      14.365 -10.389  13.129  1.00123.57           H  
ATOM   1891 1HD  PRO A 119      13.640 -11.649  15.491  1.00123.57           H  
ATOM   1892 2HD  PRO A 119      14.372 -12.585  14.120  1.00123.57           H  
ATOM   1893  N   PHE A 120      17.393 -10.303  17.560  1.00105.72           N  
ATOM   1894  CA  PHE A 120      17.496  -9.379  18.680  1.00195.49           C  
ATOM   1895  C   PHE A 120      18.593  -8.324  18.503  1.00135.26           C  
ATOM   1896  O   PHE A 120      18.789  -7.491  19.388  1.00204.82           O  
ATOM   1897  CB  PHE A 120      17.819 -10.137  19.970  1.00293.24           C  
ATOM   1898  CG  PHE A 120      16.732 -11.014  20.515  1.00293.24           C  
ATOM   1899  CD1 PHE A 120      16.873 -12.392  20.515  1.00293.24           C  
ATOM   1900  CD2 PHE A 120      15.579 -10.464  21.049  1.00293.24           C  
ATOM   1901  CE1 PHE A 120      15.888 -13.203  21.041  1.00293.24           C  
ATOM   1902  CE2 PHE A 120      14.590 -11.271  21.575  1.00293.24           C  
ATOM   1903  CZ  PHE A 120      14.747 -12.643  21.572  1.00293.24           C  
ATOM   1904  H   PHE A 120      17.755 -11.246  17.643  1.00126.86           H  
ATOM   1905  HA  PHE A 120      16.538  -8.869  18.792  1.00234.59           H  
ATOM   1906 1HB  PHE A 120      18.695 -10.762  19.801  1.00351.88           H  
ATOM   1907 2HB  PHE A 120      18.084  -9.418  20.744  1.00351.88           H  
ATOM   1908  HD1 PHE A 120      17.780 -12.835  20.100  1.00351.88           H  
ATOM   1909  HD2 PHE A 120      15.461  -9.380  21.057  1.00351.88           H  
ATOM   1910  HE1 PHE A 120      16.015 -14.286  21.037  1.00351.88           H  
ATOM   1911  HE2 PHE A 120      13.688 -10.826  21.994  1.00351.88           H  
ATOM   1912  HZ  PHE A 120      13.969 -13.282  21.989  1.00351.88           H  
ATOM   1913  N   MET A 121      19.319  -8.356  17.382  1.00 65.69           N  
ATOM   1914  CA  MET A 121      20.423  -7.428  17.199  1.00 58.78           C  
ATOM   1915  C   MET A 121      20.527  -6.800  15.809  1.00 42.72           C  
ATOM   1916  O   MET A 121      21.374  -7.197  15.008  1.00120.26           O  
ATOM   1917  CB  MET A 121      21.745  -8.144  17.500  1.00 88.17           C  
ATOM   1918  CG  MET A 121      21.921  -8.628  18.934  1.00 88.17           C  
ATOM   1919  SD  MET A 121      23.478  -9.507  19.181  1.00 88.17           S  
ATOM   1920  CE  MET A 121      24.664  -8.172  19.058  1.00 88.17           C  
ATOM   1921  H   MET A 121      19.129  -9.037  16.666  1.00 78.83           H  
ATOM   1922  HA  MET A 121      20.297  -6.612  17.911  1.00 70.54           H  
ATOM   1923 1HB  MET A 121      21.843  -9.007  16.843  1.00105.80           H  
ATOM   1924 2HB  MET A 121      22.578  -7.476  17.281  1.00105.80           H  
ATOM   1925 1HG  MET A 121      21.889  -7.777  19.615  1.00105.80           H  
ATOM   1926 2HG  MET A 121      21.110  -9.304  19.194  1.00105.80           H  
ATOM   1927 1HE  MET A 121      25.671  -8.568  19.185  1.00105.80           H  
ATOM   1928 2HE  MET A 121      24.581  -7.699  18.078  1.00105.80           H  
ATOM   1929 3HE  MET A 121      24.462  -7.435  19.835  1.00105.80           H  
ATOM   1930  N   TYR A 122      19.706  -5.787  15.541  1.00 28.29           N  
ATOM   1931  CA  TYR A 122      19.879  -5.018  14.312  1.00 54.26           C  
ATOM   1932  C   TYR A 122      20.737  -3.820  14.664  1.00 43.86           C  
ATOM   1933  O   TYR A 122      20.644  -3.293  15.774  1.00 59.73           O  
ATOM   1934  CB  TYR A 122      18.563  -4.529  13.693  1.00 81.39           C  
ATOM   1935  CG  TYR A 122      17.690  -5.584  13.058  1.00 81.39           C  
ATOM   1936  CD1 TYR A 122      16.596  -6.062  13.741  1.00 81.39           C  
ATOM   1937  CD2 TYR A 122      17.982  -6.066  11.789  1.00 81.39           C  
ATOM   1938  CE1 TYR A 122      15.789  -7.010  13.161  1.00 81.39           C  
ATOM   1939  CE2 TYR A 122      17.175  -7.025  11.207  1.00 81.39           C  
ATOM   1940  CZ  TYR A 122      16.080  -7.495  11.898  1.00 81.39           C  
ATOM   1941  OH  TYR A 122      15.255  -8.453  11.368  1.00 81.39           O  
ATOM   1942  H   TYR A 122      18.995  -5.522  16.208  1.00 33.95           H  
ATOM   1943  HA  TYR A 122      20.417  -5.622  13.579  1.00 65.11           H  
ATOM   1944 1HB  TYR A 122      17.973  -4.029  14.463  1.00 97.67           H  
ATOM   1945 2HB  TYR A 122      18.789  -3.783  12.933  1.00 97.67           H  
ATOM   1946  HD1 TYR A 122      16.372  -5.681  14.736  1.00 97.67           H  
ATOM   1947  HD2 TYR A 122      18.850  -5.690  11.254  1.00 97.67           H  
ATOM   1948  HE1 TYR A 122      14.923  -7.389  13.697  1.00 97.67           H  
ATOM   1949  HE2 TYR A 122      17.404  -7.408  10.212  1.00 97.67           H  
ATOM   1950  HH  TYR A 122      15.641  -8.858  10.585  1.00 97.67           H  
ATOM   1951  N   GLU A 123      21.571  -3.385  13.737  1.00 54.76           N  
ATOM   1952  CA  GLU A 123      22.429  -2.249  14.015  1.00 77.83           C  
ATOM   1953  C   GLU A 123      21.622  -0.956  13.991  1.00 47.68           C  
ATOM   1954  O   GLU A 123      21.011  -0.613  12.980  1.00 93.72           O  
ATOM   1955  CB  GLU A 123      23.584  -2.205  13.009  1.00116.75           C  
ATOM   1956  CG  GLU A 123      24.622  -1.122  13.262  1.00116.75           C  
ATOM   1957  CD  GLU A 123      25.791  -1.207  12.319  1.00116.75           C  
ATOM   1958  OE1 GLU A 123      25.782  -2.067  11.471  1.00116.75           O  
ATOM   1959  OE2 GLU A 123      26.703  -0.426  12.457  1.00116.75           O  
ATOM   1960  H   GLU A 123      21.616  -3.847  12.839  1.00 65.71           H  
ATOM   1961  HA  GLU A 123      22.847  -2.369  15.015  1.00 93.40           H  
ATOM   1962 1HB  GLU A 123      24.101  -3.164  13.008  1.00140.09           H  
ATOM   1963 2HB  GLU A 123      23.185  -2.050  12.006  1.00140.09           H  
ATOM   1964 1HG  GLU A 123      24.149  -0.152  13.132  1.00140.09           H  
ATOM   1965 2HG  GLU A 123      24.978  -1.195  14.288  1.00140.09           H  
ATOM   1966  N   ASN A 124      21.634  -0.240  15.115  1.00 46.30           N  
ATOM   1967  CA  ASN A 124      20.914   1.026  15.240  1.00 34.67           C  
ATOM   1968  C   ASN A 124      21.680   2.177  14.595  1.00 20.37           C  
ATOM   1969  O   ASN A 124      21.129   3.252  14.372  1.00 34.81           O  
ATOM   1970  CB  ASN A 124      20.622   1.333  16.695  1.00 52.01           C  
ATOM   1971  CG  ASN A 124      19.543   0.461  17.283  1.00 52.01           C  
ATOM   1972  OD1 ASN A 124      18.606   0.041  16.591  1.00 52.01           O  
ATOM   1973  ND2 ASN A 124      19.658   0.178  18.555  1.00 52.01           N  
ATOM   1974  H   ASN A 124      22.154  -0.586  15.909  1.00 55.56           H  
ATOM   1975  HA  ASN A 124      19.966   0.934  14.710  1.00 41.60           H  
ATOM   1976 1HB  ASN A 124      21.532   1.204  17.283  1.00 62.41           H  
ATOM   1977 2HB  ASN A 124      20.318   2.376  16.791  1.00 62.41           H  
ATOM   1978 1HD2 ASN A 124      18.977  -0.398  19.006  1.00 62.41           H  
ATOM   1979 2HD2 ASN A 124      20.432   0.537  19.077  1.00 62.41           H  
ATOM   1980  N   ILE A 125      22.945   1.945  14.287  1.00 34.35           N  
ATOM   1981  CA  ILE A 125      23.771   2.925  13.605  1.00 36.26           C  
ATOM   1982  C   ILE A 125      23.417   2.925  12.122  1.00 19.33           C  
ATOM   1983  O   ILE A 125      23.262   1.858  11.525  1.00 59.97           O  
ATOM   1984  CB  ILE A 125      25.268   2.621  13.796  1.00 54.39           C  
ATOM   1985  CG1 ILE A 125      25.632   2.716  15.277  1.00 54.39           C  
ATOM   1986  CG2 ILE A 125      26.115   3.583  12.975  1.00 54.39           C  
ATOM   1987  CD1 ILE A 125      27.013   2.187  15.588  1.00 54.39           C  
ATOM   1988  H   ILE A 125      23.356   1.052  14.515  1.00 41.22           H  
ATOM   1989  HA  ILE A 125      23.559   3.912  14.015  1.00 43.51           H  
ATOM   1990  HB  ILE A 125      25.476   1.604  13.474  1.00 65.27           H  
ATOM   1991 1HG1 ILE A 125      25.582   3.758  15.591  1.00 65.27           H  
ATOM   1992 2HG1 ILE A 125      24.908   2.147  15.861  1.00 65.27           H  
ATOM   1993 1HG2 ILE A 125      27.170   3.348  13.117  1.00 65.27           H  
ATOM   1994 2HG2 ILE A 125      25.864   3.484  11.921  1.00 65.27           H  
ATOM   1995 3HG2 ILE A 125      25.924   4.605  13.300  1.00 65.27           H  
ATOM   1996 1HD1 ILE A 125      27.208   2.283  16.656  1.00 65.27           H  
ATOM   1997 2HD1 ILE A 125      27.072   1.137  15.300  1.00 65.27           H  
ATOM   1998 3HD1 ILE A 125      27.754   2.759  15.031  1.00 65.27           H  
ATOM   1999  N   THR A 126      23.234   4.119  11.552  1.00 21.77           N  
ATOM   2000  CA  THR A 126      22.882   4.271  10.138  1.00 51.28           C  
ATOM   2001  C   THR A 126      24.008   3.842   9.185  1.00 25.41           C  
ATOM   2002  O   THR A 126      24.989   3.235   9.607  1.00 66.07           O  
ATOM   2003  CB  THR A 126      22.503   5.738   9.840  1.00 76.92           C  
ATOM   2004  OG1 THR A 126      22.009   5.851   8.497  1.00 76.92           O  
ATOM   2005  CG2 THR A 126      23.713   6.645  10.018  1.00 76.92           C  
ATOM   2006  H   THR A 126      23.360   4.949  12.114  1.00 26.12           H  
ATOM   2007  HA  THR A 126      22.016   3.637   9.936  1.00 61.54           H  
ATOM   2008  HB  THR A 126      21.719   6.053  10.529  1.00 92.30           H  
ATOM   2009  HG1 THR A 126      21.754   6.762   8.329  1.00 92.30           H  
ATOM   2010 1HG2 THR A 126      23.428   7.677   9.813  1.00 92.30           H  
ATOM   2011 2HG2 THR A 126      24.078   6.567  11.043  1.00 92.30           H  
ATOM   2012 3HG2 THR A 126      24.505   6.347   9.332  1.00 92.30           H  
ATOM   2013  N   ALA A 127      23.846   4.203   7.907  1.00 36.45           N  
ATOM   2014  CA  ALA A 127      24.732   3.858   6.777  1.00 22.93           C  
ATOM   2015  C   ALA A 127      24.051   2.770   5.963  1.00 18.51           C  
ATOM   2016  O   ALA A 127      24.641   1.733   5.654  1.00 33.86           O  
ATOM   2017  CB  ALA A 127      26.125   3.400   7.207  1.00 34.39           C  
ATOM   2018  H   ALA A 127      23.018   4.739   7.698  1.00 43.74           H  
ATOM   2019  HA  ALA A 127      24.838   4.745   6.149  1.00 27.52           H  
ATOM   2020 1HB  ALA A 127      26.718   3.188   6.318  1.00 41.27           H  
ATOM   2021 2HB  ALA A 127      26.608   4.188   7.784  1.00 41.27           H  
ATOM   2022 3HB  ALA A 127      26.062   2.493   7.803  1.00 41.27           H  
ATOM   2023  N   VAL A 128      22.788   3.018   5.645  1.00  9.39           N  
ATOM   2024  CA  VAL A 128      21.929   2.093   4.925  1.00 13.13           C  
ATOM   2025  C   VAL A 128      21.558   2.716   3.579  1.00  7.06           C  
ATOM   2026  O   VAL A 128      21.797   3.906   3.381  1.00  8.46           O  
ATOM   2027  CB  VAL A 128      20.662   1.819   5.772  1.00 19.70           C  
ATOM   2028  CG1 VAL A 128      21.042   1.195   7.108  1.00 19.70           C  
ATOM   2029  CG2 VAL A 128      19.931   3.136   5.980  1.00 19.70           C  
ATOM   2030  H   VAL A 128      22.390   3.904   5.925  1.00 11.27           H  
ATOM   2031  HA  VAL A 128      22.474   1.162   4.767  1.00 15.76           H  
ATOM   2032  HB  VAL A 128      20.009   1.117   5.266  1.00 23.63           H  
ATOM   2033 1HG1 VAL A 128      20.141   1.010   7.693  1.00 23.63           H  
ATOM   2034 2HG1 VAL A 128      21.560   0.251   6.934  1.00 23.63           H  
ATOM   2035 3HG1 VAL A 128      21.696   1.872   7.656  1.00 23.63           H  
ATOM   2036 1HG2 VAL A 128      19.035   2.966   6.572  1.00 23.63           H  
ATOM   2037 2HG2 VAL A 128      20.582   3.836   6.502  1.00 23.63           H  
ATOM   2038 3HG2 VAL A 128      19.652   3.552   5.011  1.00 23.63           H  
ATOM   2039  N   PRO A 129      21.007   1.933   2.640  1.00  5.99           N  
ATOM   2040  CA  PRO A 129      20.572   2.340   1.308  1.00  7.26           C  
ATOM   2041  C   PRO A 129      19.626   3.528   1.380  1.00 12.54           C  
ATOM   2042  O   PRO A 129      18.712   3.568   2.202  1.00 42.69           O  
ATOM   2043  CB  PRO A 129      19.875   1.083   0.775  1.00 10.89           C  
ATOM   2044  CG  PRO A 129      20.596  -0.037   1.446  1.00 10.89           C  
ATOM   2045  CD  PRO A 129      20.887   0.472   2.828  1.00 10.89           C  
ATOM   2046  HA  PRO A 129      21.453   2.584   0.702  1.00  8.71           H  
ATOM   2047 1HB  PRO A 129      18.804   1.111   1.015  1.00 13.07           H  
ATOM   2048 2HB  PRO A 129      19.960   1.046  -0.322  1.00 13.07           H  
ATOM   2049 1HG  PRO A 129      19.966  -0.939   1.453  1.00 13.07           H  
ATOM   2050 2HG  PRO A 129      21.508  -0.292   0.888  1.00 13.07           H  
ATOM   2051 1HD  PRO A 129      20.046   0.231   3.489  1.00 13.07           H  
ATOM   2052 2HD  PRO A 129      21.834   0.047   3.191  1.00 13.07           H  
ATOM   2053  N   GLY A 130      19.850   4.493   0.486  1.00  5.40           N  
ATOM   2054  CA  GLY A 130      19.046   5.710   0.419  1.00  8.41           C  
ATOM   2055  C   GLY A 130      17.617   5.457  -0.060  1.00  6.44           C  
ATOM   2056  O   GLY A 130      16.734   6.292   0.143  1.00 10.18           O  
ATOM   2057  H   GLY A 130      20.618   4.384  -0.161  1.00  6.48           H  
ATOM   2058 1HA  GLY A 130      19.020   6.175   1.405  1.00 10.09           H  
ATOM   2059 2HA  GLY A 130      19.530   6.421  -0.249  1.00 10.09           H  
ATOM   2060  N   SER A 131      17.388   4.306  -0.688  1.00  3.94           N  
ATOM   2061  CA  SER A 131      16.062   3.968  -1.162  1.00  3.60           C  
ATOM   2062  C   SER A 131      15.878   2.468  -1.322  1.00  2.01           C  
ATOM   2063  O   SER A 131      16.580   1.817  -2.096  1.00  3.63           O  
ATOM   2064  CB  SER A 131      15.780   4.655  -2.480  1.00  5.40           C  
ATOM   2065  OG  SER A 131      14.515   4.295  -2.966  1.00  5.40           O  
ATOM   2066  H   SER A 131      18.142   3.654  -0.840  1.00  4.73           H  
ATOM   2067  HA  SER A 131      15.342   4.326  -0.430  1.00  4.32           H  
ATOM   2068 1HB  SER A 131      15.825   5.735  -2.342  1.00  6.48           H  
ATOM   2069 2HB  SER A 131      16.544   4.385  -3.207  1.00  6.48           H  
ATOM   2070  HG  SER A 131      13.903   4.442  -2.240  1.00  6.48           H  
ATOM   2071  N   VAL A 132      14.908   1.937  -0.590  1.00  0.91           N  
ATOM   2072  CA  VAL A 132      14.542   0.534  -0.648  1.00  1.88           C  
ATOM   2073  C   VAL A 132      13.215   0.436  -1.379  1.00  0.81           C  
ATOM   2074  O   VAL A 132      12.281   1.168  -1.065  1.00  1.13           O  
ATOM   2075  CB  VAL A 132      14.421  -0.076   0.770  1.00  2.82           C  
ATOM   2076  CG1 VAL A 132      13.990  -1.537   0.680  1.00  2.82           C  
ATOM   2077  CG2 VAL A 132      15.751   0.047   1.503  1.00  2.82           C  
ATOM   2078  H   VAL A 132      14.391   2.542   0.032  1.00  1.09           H  
ATOM   2079  HA  VAL A 132      15.302  -0.012  -1.208  1.00  2.26           H  
ATOM   2080  HB  VAL A 132      13.651   0.459   1.325  1.00  3.38           H  
ATOM   2081 1HG1 VAL A 132      13.898  -1.950   1.683  1.00  3.38           H  
ATOM   2082 2HG1 VAL A 132      13.030  -1.607   0.169  1.00  3.38           H  
ATOM   2083 3HG1 VAL A 132      14.739  -2.102   0.126  1.00  3.38           H  
ATOM   2084 1HG2 VAL A 132      15.655  -0.373   2.504  1.00  3.38           H  
ATOM   2085 2HG2 VAL A 132      16.521  -0.496   0.953  1.00  3.38           H  
ATOM   2086 3HG2 VAL A 132      16.032   1.098   1.577  1.00  3.38           H  
ATOM   2087  N   ASN A 133      13.127  -0.440  -2.368  1.00  1.32           N  
ATOM   2088  CA  ASN A 133      11.877  -0.598  -3.102  1.00  1.70           C  
ATOM   2089  C   ASN A 133      11.782  -1.973  -3.726  1.00  0.83           C  
ATOM   2090  O   ASN A 133      12.286  -2.208  -4.831  1.00  1.45           O  
ATOM   2091  CB  ASN A 133      11.732   0.486  -4.151  1.00  2.55           C  
ATOM   2092  CG  ASN A 133      10.408   0.437  -4.860  1.00  2.55           C  
ATOM   2093  OD1 ASN A 133       9.794  -0.628  -5.000  1.00  2.55           O  
ATOM   2094  ND2 ASN A 133       9.953   1.576  -5.315  1.00  2.55           N  
ATOM   2095  H   ASN A 133      13.925  -1.011  -2.607  1.00  1.58           H  
ATOM   2096  HA  ASN A 133      11.049  -0.509  -2.397  1.00  2.04           H  
ATOM   2097 1HB  ASN A 133      11.839   1.463  -3.677  1.00  3.06           H  
ATOM   2098 2HB  ASN A 133      12.532   0.393  -4.886  1.00  3.06           H  
ATOM   2099 1HD2 ASN A 133       9.075   1.609  -5.795  1.00  3.06           H  
ATOM   2100 2HD2 ASN A 133      10.481   2.414  -5.182  1.00  3.06           H  
ATOM   2101  N   TRP A 134      11.103  -2.870  -3.024  1.00  0.44           N  
ATOM   2102  CA  TRP A 134      10.977  -4.241  -3.459  1.00  0.60           C  
ATOM   2103  C   TRP A 134      10.070  -4.420  -4.692  1.00  1.02           C  
ATOM   2104  O   TRP A 134      10.086  -5.475  -5.320  1.00  3.13           O  
ATOM   2105  CB  TRP A 134      10.504  -5.090  -2.283  1.00  0.90           C  
ATOM   2106  CG  TRP A 134      11.530  -5.174  -1.192  1.00  0.90           C  
ATOM   2107  CD1 TRP A 134      11.396  -4.797   0.111  1.00  0.90           C  
ATOM   2108  CD2 TRP A 134      12.895  -5.624  -1.335  1.00  0.90           C  
ATOM   2109  NE1 TRP A 134      12.576  -4.993   0.778  1.00  0.90           N  
ATOM   2110  CE2 TRP A 134      13.501  -5.494  -0.090  1.00  0.90           C  
ATOM   2111  CE3 TRP A 134      13.642  -6.106  -2.404  1.00  0.90           C  
ATOM   2112  CZ2 TRP A 134      14.823  -5.835   0.119  1.00  0.90           C  
ATOM   2113  CZ3 TRP A 134      14.969  -6.451  -2.198  1.00  0.90           C  
ATOM   2114  CH2 TRP A 134      15.545  -6.320  -0.964  1.00  0.90           C  
ATOM   2115  H   TRP A 134      10.690  -2.603  -2.136  1.00  0.53           H  
ATOM   2116  HA  TRP A 134      11.972  -4.593  -3.731  1.00  0.72           H  
ATOM   2117 1HB  TRP A 134       9.597  -4.655  -1.863  1.00  1.08           H  
ATOM   2118 2HB  TRP A 134      10.270  -6.095  -2.612  1.00  1.08           H  
ATOM   2119  HD1 TRP A 134      10.489  -4.398   0.558  1.00  1.08           H  
ATOM   2120  HE1 TRP A 134      12.763  -4.797   1.753  1.00  1.08           H  
ATOM   2121  HE3 TRP A 134      13.185  -6.207  -3.383  1.00  1.08           H  
ATOM   2122  HZ2 TRP A 134      15.295  -5.730   1.091  1.00  1.08           H  
ATOM   2123  HZ3 TRP A 134      15.543  -6.828  -3.045  1.00  1.08           H  
ATOM   2124  HH2 TRP A 134      16.591  -6.597  -0.831  1.00  1.08           H  
ATOM   2125  N   VAL A 135       9.311  -3.391  -5.076  1.00  1.01           N  
ATOM   2126  CA  VAL A 135       8.538  -3.488  -6.312  1.00  2.04           C  
ATOM   2127  C   VAL A 135       9.486  -3.348  -7.480  1.00  2.28           C  
ATOM   2128  O   VAL A 135       9.446  -4.139  -8.422  1.00  5.58           O  
ATOM   2129  CB  VAL A 135       7.436  -2.418  -6.417  1.00  3.06           C  
ATOM   2130  CG1 VAL A 135       6.815  -2.451  -7.805  1.00  3.06           C  
ATOM   2131  CG2 VAL A 135       6.364  -2.699  -5.392  1.00  3.06           C  
ATOM   2132  H   VAL A 135       9.303  -2.522  -4.557  1.00  1.21           H  
ATOM   2133  HA  VAL A 135       8.066  -4.470  -6.357  1.00  2.45           H  
ATOM   2134  HB  VAL A 135       7.865  -1.431  -6.255  1.00  3.67           H  
ATOM   2135 1HG1 VAL A 135       6.035  -1.692  -7.874  1.00  3.67           H  
ATOM   2136 2HG1 VAL A 135       7.583  -2.250  -8.552  1.00  3.67           H  
ATOM   2137 3HG1 VAL A 135       6.381  -3.434  -7.987  1.00  3.67           H  
ATOM   2138 1HG2 VAL A 135       5.582  -1.943  -5.461  1.00  3.67           H  
ATOM   2139 2HG2 VAL A 135       5.934  -3.683  -5.577  1.00  3.67           H  
ATOM   2140 3HG2 VAL A 135       6.807  -2.680  -4.408  1.00  3.67           H  
ATOM   2141  N   SER A 136      10.371  -2.350  -7.403  1.00  1.29           N  
ATOM   2142  CA  SER A 136      11.348  -2.119  -8.464  1.00  1.99           C  
ATOM   2143  C   SER A 136      12.322  -3.287  -8.588  1.00  3.21           C  
ATOM   2144  O   SER A 136      12.838  -3.559  -9.672  1.00 11.17           O  
ATOM   2145  CB  SER A 136      12.132  -0.852  -8.188  1.00  2.98           C  
ATOM   2146  OG  SER A 136      12.983  -1.017  -7.086  1.00  2.98           O  
ATOM   2147  H   SER A 136      10.352  -1.735  -6.599  1.00  1.55           H  
ATOM   2148  HA  SER A 136      10.815  -2.011  -9.410  1.00  2.39           H  
ATOM   2149 1HB  SER A 136      12.717  -0.584  -9.067  1.00  3.58           H  
ATOM   2150 2HB  SER A 136      11.439  -0.034  -7.995  1.00  3.58           H  
ATOM   2151  HG  SER A 136      12.443  -1.381  -6.378  1.00  3.58           H  
ATOM   2152  N   ALA A 137      12.528  -4.010  -7.485  1.00  2.35           N  
ATOM   2153  CA  ALA A 137      13.384  -5.188  -7.475  1.00  3.24           C  
ATOM   2154  C   ALA A 137      12.698  -6.440  -8.056  1.00  3.46           C  
ATOM   2155  O   ALA A 137      13.357  -7.461  -8.257  1.00 10.12           O  
ATOM   2156  CB  ALA A 137      13.836  -5.473  -6.056  1.00  4.86           C  
ATOM   2157  H   ALA A 137      12.114  -3.705  -6.611  1.00  2.82           H  
ATOM   2158  HA  ALA A 137      14.258  -4.971  -8.089  1.00  3.89           H  
ATOM   2159 1HB  ALA A 137      14.508  -6.331  -6.053  1.00  5.83           H  
ATOM   2160 2HB  ALA A 137      14.356  -4.603  -5.656  1.00  5.83           H  
ATOM   2161 3HB  ALA A 137      12.965  -5.691  -5.443  1.00  5.83           H  
ATOM   2162  N   GLY A 138      11.381  -6.381  -8.296  1.00  2.99           N  
ATOM   2163  CA  GLY A 138      10.641  -7.532  -8.812  1.00  3.07           C  
ATOM   2164  C   GLY A 138      10.327  -8.531  -7.702  1.00  2.61           C  
ATOM   2165  O   GLY A 138      10.125  -9.716  -7.963  1.00  4.94           O  
ATOM   2166  H   GLY A 138      10.865  -5.527  -8.146  1.00  3.59           H  
ATOM   2167 1HA  GLY A 138       9.714  -7.189  -9.273  1.00  3.68           H  
ATOM   2168 2HA  GLY A 138      11.225  -8.019  -9.591  1.00  3.68           H  
ATOM   2169  N   VAL A 139      10.313  -8.041  -6.466  1.00  0.99           N  
ATOM   2170  CA  VAL A 139      10.097  -8.829  -5.262  1.00  0.84           C  
ATOM   2171  C   VAL A 139       8.649  -8.752  -4.773  1.00  0.66           C  
ATOM   2172  O   VAL A 139       8.071  -9.754  -4.358  1.00  0.66           O  
ATOM   2173  CB  VAL A 139      11.099  -8.347  -4.195  1.00  1.26           C  
ATOM   2174  CG1 VAL A 139      10.869  -9.005  -2.863  1.00  1.26           C  
ATOM   2175  CG2 VAL A 139      12.497  -8.667  -4.679  1.00  1.26           C  
ATOM   2176  H   VAL A 139      10.461  -7.054  -6.328  1.00  1.19           H  
ATOM   2177  HA  VAL A 139      10.321  -9.868  -5.492  1.00  1.01           H  
ATOM   2178  HB  VAL A 139      10.994  -7.278  -4.067  1.00  1.51           H  
ATOM   2179 1HG1 VAL A 139      11.597  -8.634  -2.143  1.00  1.51           H  
ATOM   2180 2HG1 VAL A 139       9.862  -8.778  -2.513  1.00  1.51           H  
ATOM   2181 3HG1 VAL A 139      10.987 -10.079  -2.976  1.00  1.51           H  
ATOM   2182 1HG2 VAL A 139      13.223  -8.317  -3.953  1.00  1.51           H  
ATOM   2183 2HG2 VAL A 139      12.601  -9.742  -4.798  1.00  1.51           H  
ATOM   2184 3HG2 VAL A 139      12.675  -8.176  -5.635  1.00  1.51           H  
ATOM   2185  N   VAL A 140       8.066  -7.562  -4.812  1.00  0.90           N  
ATOM   2186  CA  VAL A 140       6.670  -7.377  -4.418  1.00  0.71           C  
ATOM   2187  C   VAL A 140       5.700  -7.459  -5.599  1.00  0.45           C  
ATOM   2188  O   VAL A 140       5.922  -6.866  -6.656  1.00  0.51           O  
ATOM   2189  CB  VAL A 140       6.509  -6.050  -3.662  1.00  1.06           C  
ATOM   2190  CG1 VAL A 140       5.049  -5.739  -3.387  1.00  1.06           C  
ATOM   2191  CG2 VAL A 140       7.225  -6.193  -2.337  1.00  1.06           C  
ATOM   2192  H   VAL A 140       8.604  -6.767  -5.129  1.00  1.08           H  
ATOM   2193  HA  VAL A 140       6.413  -8.177  -3.722  1.00  0.85           H  
ATOM   2194  HB  VAL A 140       6.942  -5.242  -4.247  1.00  1.28           H  
ATOM   2195 1HG1 VAL A 140       4.973  -4.802  -2.835  1.00  1.28           H  
ATOM   2196 2HG1 VAL A 140       4.516  -5.643  -4.332  1.00  1.28           H  
ATOM   2197 3HG1 VAL A 140       4.609  -6.543  -2.799  1.00  1.28           H  
ATOM   2198 1HG2 VAL A 140       7.153  -5.267  -1.772  1.00  1.28           H  
ATOM   2199 2HG2 VAL A 140       6.772  -7.003  -1.766  1.00  1.28           H  
ATOM   2200 3HG2 VAL A 140       8.264  -6.430  -2.525  1.00  1.28           H  
ATOM   2201  N   THR A 141       4.624  -8.221  -5.387  1.00  0.43           N  
ATOM   2202  CA  THR A 141       3.571  -8.481  -6.373  1.00  0.46           C  
ATOM   2203  C   THR A 141       2.505  -7.387  -6.410  1.00  0.39           C  
ATOM   2204  O   THR A 141       2.499  -6.482  -5.574  1.00  0.31           O  
ATOM   2205  CB  THR A 141       2.875  -9.830  -6.080  1.00  0.69           C  
ATOM   2206  OG1 THR A 141       2.243  -9.765  -4.791  1.00  0.69           O  
ATOM   2207  CG2 THR A 141       3.870 -10.973  -6.106  1.00  0.69           C  
ATOM   2208  H   THR A 141       4.537  -8.662  -4.482  1.00  0.52           H  
ATOM   2209  HA  THR A 141       4.033  -8.535  -7.359  1.00  0.55           H  
ATOM   2210  HB  THR A 141       2.112 -10.020  -6.835  1.00  0.83           H  
ATOM   2211  HG1 THR A 141       2.265 -10.636  -4.371  1.00  0.83           H  
ATOM   2212 1HG2 THR A 141       3.352 -11.909  -5.898  1.00  0.83           H  
ATOM   2213 2HG2 THR A 141       4.332 -11.029  -7.088  1.00  0.83           H  
ATOM   2214 3HG2 THR A 141       4.635 -10.808  -5.349  1.00  0.83           H  
ATOM   2215  N   SER A 142       1.603  -7.501  -7.386  1.00  0.59           N  
ATOM   2216  CA  SER A 142       0.485  -6.577  -7.614  1.00  0.63           C  
ATOM   2217  C   SER A 142      -0.473  -6.456  -6.423  1.00  0.47           C  
ATOM   2218  O   SER A 142      -0.678  -7.410  -5.663  1.00  0.42           O  
ATOM   2219  CB  SER A 142      -0.299  -7.010  -8.839  1.00  0.95           C  
ATOM   2220  OG  SER A 142      -1.423  -6.195  -9.032  1.00  0.95           O  
ATOM   2221  H   SER A 142       1.697  -8.282  -8.021  1.00  0.71           H  
ATOM   2222  HA  SER A 142       0.903  -5.588  -7.808  1.00  0.76           H  
ATOM   2223 1HB  SER A 142       0.345  -6.958  -9.716  1.00  1.13           H  
ATOM   2224 2HB  SER A 142      -0.612  -8.047  -8.725  1.00  1.13           H  
ATOM   2225  HG  SER A 142      -2.008  -6.365  -8.288  1.00  1.13           H  
ATOM   2226  N   VAL A 143      -1.036  -5.257  -6.260  1.00  0.44           N  
ATOM   2227  CA  VAL A 143      -1.962  -4.966  -5.169  1.00  0.36           C  
ATOM   2228  C   VAL A 143      -3.316  -5.608  -5.387  1.00  0.40           C  
ATOM   2229  O   VAL A 143      -3.943  -5.444  -6.434  1.00  0.64           O  
ATOM   2230  CB  VAL A 143      -2.152  -3.452  -4.988  1.00  0.54           C  
ATOM   2231  CG1 VAL A 143      -3.186  -3.206  -3.901  1.00  0.54           C  
ATOM   2232  CG2 VAL A 143      -0.827  -2.797  -4.635  1.00  0.54           C  
ATOM   2233  H   VAL A 143      -0.817  -4.524  -6.921  1.00  0.53           H  
ATOM   2234  HA  VAL A 143      -1.555  -5.370  -4.251  1.00  0.43           H  
ATOM   2235  HB  VAL A 143      -2.532  -3.028  -5.912  1.00  0.65           H  
ATOM   2236 1HG1 VAL A 143      -3.341  -2.139  -3.776  1.00  0.65           H  
ATOM   2237 2HG1 VAL A 143      -4.129  -3.675  -4.180  1.00  0.65           H  
ATOM   2238 3HG1 VAL A 143      -2.833  -3.631  -2.962  1.00  0.65           H  
ATOM   2239 1HG2 VAL A 143      -0.969  -1.725  -4.516  1.00  0.65           H  
ATOM   2240 2HG2 VAL A 143      -0.453  -3.217  -3.704  1.00  0.65           H  
ATOM   2241 3HG2 VAL A 143      -0.107  -2.980  -5.432  1.00  0.65           H  
ATOM   2242  N   LYS A 144      -3.747  -6.354  -4.381  1.00  0.37           N  
ATOM   2243  CA  LYS A 144      -5.008  -7.065  -4.404  1.00  0.49           C  
ATOM   2244  C   LYS A 144      -6.022  -6.400  -3.477  1.00  0.46           C  
ATOM   2245  O   LYS A 144      -5.665  -5.556  -2.652  1.00  0.31           O  
ATOM   2246  CB  LYS A 144      -4.767  -8.519  -4.025  1.00  0.73           C  
ATOM   2247  CG  LYS A 144      -3.852  -9.247  -5.008  1.00  0.73           C  
ATOM   2248  CD  LYS A 144      -3.628 -10.701  -4.621  1.00  0.73           C  
ATOM   2249  CE  LYS A 144      -2.625 -11.373  -5.552  1.00  0.73           C  
ATOM   2250  NZ  LYS A 144      -2.392 -12.789  -5.174  1.00  0.73           N  
ATOM   2251  H   LYS A 144      -3.169  -6.426  -3.556  1.00  0.44           H  
ATOM   2252  HA  LYS A 144      -5.408  -7.032  -5.418  1.00  0.59           H  
ATOM   2253 1HB  LYS A 144      -4.307  -8.567  -3.039  1.00  0.88           H  
ATOM   2254 2HB  LYS A 144      -5.715  -9.054  -3.979  1.00  0.88           H  
ATOM   2255 1HG  LYS A 144      -4.293  -9.214  -6.005  1.00  0.88           H  
ATOM   2256 2HG  LYS A 144      -2.886  -8.744  -5.044  1.00  0.88           H  
ATOM   2257 1HD  LYS A 144      -3.250 -10.754  -3.599  1.00  0.88           H  
ATOM   2258 2HD  LYS A 144      -4.573 -11.243  -4.668  1.00  0.88           H  
ATOM   2259 1HE  LYS A 144      -2.991 -11.334  -6.576  1.00  0.88           H  
ATOM   2260 2HE  LYS A 144      -1.679 -10.836  -5.495  1.00  0.88           H  
ATOM   2261 1HZ  LYS A 144      -1.712 -13.221  -5.791  1.00  0.88           H  
ATOM   2262 2HZ  LYS A 144      -2.055 -12.830  -4.221  1.00  0.88           H  
ATOM   2263 3HZ  LYS A 144      -3.261 -13.296  -5.230  1.00  0.88           H  
ATOM   2264  N   ASN A 145      -7.286  -6.764  -3.644  1.00  0.85           N  
ATOM   2265  CA  ASN A 145      -8.366  -6.219  -2.833  1.00  0.93           C  
ATOM   2266  C   ASN A 145      -9.024  -7.327  -2.021  1.00  1.31           C  
ATOM   2267  O   ASN A 145      -9.668  -8.216  -2.582  1.00  1.78           O  
ATOM   2268  CB  ASN A 145      -9.384  -5.504  -3.702  1.00  1.40           C  
ATOM   2269  CG  ASN A 145     -10.435  -4.764  -2.911  1.00  1.40           C  
ATOM   2270  OD1 ASN A 145     -10.612  -4.962  -1.702  1.00  1.40           O  
ATOM   2271  ND2 ASN A 145     -11.148  -3.900  -3.586  1.00  1.40           N  
ATOM   2272  H   ASN A 145      -7.511  -7.451  -4.349  1.00  1.02           H  
ATOM   2273  HA  ASN A 145      -7.950  -5.501  -2.126  1.00  1.12           H  
ATOM   2274 1HB  ASN A 145      -8.873  -4.797  -4.354  1.00  1.67           H  
ATOM   2275 2HB  ASN A 145      -9.882  -6.232  -4.343  1.00  1.67           H  
ATOM   2276 1HD2 ASN A 145     -11.863  -3.372  -3.126  1.00  1.67           H  
ATOM   2277 2HD2 ASN A 145     -10.980  -3.766  -4.562  1.00  1.67           H  
ATOM   2278  N   GLN A 146      -8.861  -7.282  -0.696  1.00  1.70           N  
ATOM   2279  CA  GLN A 146      -9.442  -8.285   0.197  1.00  3.34           C  
ATOM   2280  C   GLN A 146     -10.980  -8.255   0.198  1.00  1.46           C  
ATOM   2281  O   GLN A 146     -11.620  -9.247   0.563  1.00  2.20           O  
ATOM   2282  CB  GLN A 146      -8.913  -8.065   1.628  1.00  5.01           C  
ATOM   2283  CG  GLN A 146      -9.426  -6.803   2.309  1.00  5.01           C  
ATOM   2284  CD  GLN A 146      -8.678  -6.471   3.596  1.00  5.01           C  
ATOM   2285  OE1 GLN A 146      -8.611  -7.261   4.544  1.00  5.01           O  
ATOM   2286  NE2 GLN A 146      -8.098  -5.273   3.616  1.00  5.01           N  
ATOM   2287  H   GLN A 146      -8.321  -6.527  -0.297  1.00  2.04           H  
ATOM   2288  HA  GLN A 146      -9.132  -9.269  -0.148  1.00  4.01           H  
ATOM   2289 1HB  GLN A 146      -9.190  -8.914   2.251  1.00  6.01           H  
ATOM   2290 2HB  GLN A 146      -7.825  -8.015   1.610  1.00  6.01           H  
ATOM   2291 1HG  GLN A 146      -9.325  -5.962   1.626  1.00  6.01           H  
ATOM   2292 2HG  GLN A 146     -10.476  -6.951   2.560  1.00  6.01           H  
ATOM   2293 1HE2 GLN A 146      -7.566  -4.959   4.409  1.00  6.01           H  
ATOM   2294 2HE2 GLN A 146      -8.179  -4.674   2.819  1.00  6.01           H  
ATOM   2295  N   GLY A 147     -11.567  -7.136  -0.245  1.00  1.08           N  
ATOM   2296  CA  GLY A 147     -13.013  -6.988  -0.333  1.00  1.01           C  
ATOM   2297  C   GLY A 147     -13.652  -6.923   1.041  1.00  0.70           C  
ATOM   2298  O   GLY A 147     -13.006  -6.559   2.026  1.00  5.43           O  
ATOM   2299  H   GLY A 147     -10.996  -6.356  -0.549  1.00  1.30           H  
ATOM   2300 1HA  GLY A 147     -13.251  -6.082  -0.892  1.00  1.21           H  
ATOM   2301 2HA  GLY A 147     -13.429  -7.826  -0.892  1.00  1.21           H  
ATOM   2302  N   THR A 148     -14.935  -7.293   1.107  1.00  1.34           N  
ATOM   2303  CA  THR A 148     -15.690  -7.325   2.363  1.00  0.97           C  
ATOM   2304  C   THR A 148     -15.295  -8.558   3.173  1.00  3.88           C  
ATOM   2305  O   THR A 148     -16.082  -9.493   3.323  1.00 25.41           O  
ATOM   2306  CB  THR A 148     -17.207  -7.350   2.094  1.00  1.46           C  
ATOM   2307  OG1 THR A 148     -17.525  -8.481   1.272  1.00  1.46           O  
ATOM   2308  CG2 THR A 148     -17.636  -6.082   1.370  1.00  1.46           C  
ATOM   2309  H   THR A 148     -15.400  -7.569   0.253  1.00  1.61           H  
ATOM   2310  HA  THR A 148     -15.449  -6.435   2.946  1.00  1.16           H  
ATOM   2311  HB  THR A 148     -17.745  -7.430   3.039  1.00  1.75           H  
ATOM   2312  HG1 THR A 148     -17.259  -9.287   1.721  1.00  1.75           H  
ATOM   2313 1HG2 THR A 148     -18.709  -6.117   1.182  1.00  1.75           H  
ATOM   2314 2HG2 THR A 148     -17.404  -5.211   1.979  1.00  1.75           H  
ATOM   2315 3HG2 THR A 148     -17.106  -6.009   0.421  1.00  1.75           H  
ATOM   2316  N   CYS A 149     -14.068  -8.555   3.675  1.00  1.28           N  
ATOM   2317  CA  CYS A 149     -13.506  -9.699   4.371  1.00  0.79           C  
ATOM   2318  C   CYS A 149     -12.218  -9.325   5.072  1.00  0.78           C  
ATOM   2319  O   CYS A 149     -11.282  -8.841   4.439  1.00  1.91           O  
ATOM   2320  CB  CYS A 149     -13.219 -10.821   3.367  1.00  1.19           C  
ATOM   2321  SG  CYS A 149     -12.549 -12.339   4.076  1.00  1.19           S  
ATOM   2322  H   CYS A 149     -13.496  -7.733   3.529  1.00  1.54           H  
ATOM   2323  HA  CYS A 149     -14.228 -10.051   5.107  1.00  0.95           H  
ATOM   2324 1HB  CYS A 149     -14.137 -11.079   2.838  1.00  1.42           H  
ATOM   2325 2HB  CYS A 149     -12.509 -10.460   2.625  1.00  1.42           H  
ATOM   2326  HG  CYS A 149     -12.410 -12.980   2.920  1.00  1.42           H  
ATOM   2327  N   GLY A 150     -12.141  -9.566   6.381  1.00  0.68           N  
ATOM   2328  CA  GLY A 150     -10.942  -9.231   7.156  1.00  0.78           C  
ATOM   2329  C   GLY A 150      -9.835 -10.274   7.001  1.00  0.93           C  
ATOM   2330  O   GLY A 150      -9.428 -10.915   7.971  1.00  2.24           O  
ATOM   2331  H   GLY A 150     -12.919  -9.990   6.867  1.00  0.82           H  
ATOM   2332 1HA  GLY A 150     -10.570  -8.265   6.821  1.00  0.94           H  
ATOM   2333 2HA  GLY A 150     -11.203  -9.128   8.211  1.00  0.94           H  
ATOM   2334  N   SER A 151      -9.351 -10.428   5.769  1.00  0.38           N  
ATOM   2335  CA  SER A 151      -8.342 -11.416   5.424  1.00  0.49           C  
ATOM   2336  C   SER A 151      -6.975 -10.794   5.178  1.00  0.44           C  
ATOM   2337  O   SER A 151      -6.122 -11.412   4.538  1.00  0.58           O  
ATOM   2338  CB  SER A 151      -8.777 -12.159   4.186  1.00  0.73           C  
ATOM   2339  OG  SER A 151      -8.916 -11.255   3.129  1.00  0.73           O  
ATOM   2340  H   SER A 151      -9.726  -9.830   5.043  1.00  0.46           H  
ATOM   2341  HA  SER A 151      -8.256 -12.123   6.249  1.00  0.59           H  
ATOM   2342 1HB  SER A 151      -8.047 -12.927   3.932  1.00  0.88           H  
ATOM   2343 2HB  SER A 151      -9.728 -12.655   4.374  1.00  0.88           H  
ATOM   2344  HG  SER A 151      -9.537 -11.638   2.505  1.00  0.88           H  
ATOM   2345  N   CYS A 152      -6.759  -9.579   5.681  1.00  0.42           N  
ATOM   2346  CA  CYS A 152      -5.489  -8.877   5.500  1.00  0.46           C  
ATOM   2347  C   CYS A 152      -4.299  -9.661   6.050  1.00  0.49           C  
ATOM   2348  O   CYS A 152      -3.170  -9.475   5.600  1.00  1.06           O  
ATOM   2349  CB  CYS A 152      -5.545  -7.532   6.203  1.00  0.69           C  
ATOM   2350  SG  CYS A 152      -5.717  -7.691   7.988  1.00  0.69           S  
ATOM   2351  H   CYS A 152      -7.493  -9.116   6.197  1.00  0.50           H  
ATOM   2352  HA  CYS A 152      -5.338  -8.711   4.433  1.00  0.55           H  
ATOM   2353 1HB  CYS A 152      -4.635  -6.969   5.996  1.00  0.83           H  
ATOM   2354 2HB  CYS A 152      -6.387  -6.950   5.829  1.00  0.83           H  
ATOM   2355  HG  CYS A 152      -6.902  -8.294   7.964  1.00  0.83           H  
ATOM   2356  N   TRP A 153      -4.563 -10.563   6.996  1.00  0.91           N  
ATOM   2357  CA  TRP A 153      -3.550 -11.427   7.575  1.00  1.14           C  
ATOM   2358  C   TRP A 153      -3.088 -12.512   6.600  1.00  1.35           C  
ATOM   2359  O   TRP A 153      -2.041 -13.119   6.811  1.00  3.33           O  
ATOM   2360  CB  TRP A 153      -4.094 -12.048   8.870  1.00  1.71           C  
ATOM   2361  CG  TRP A 153      -5.314 -12.873   8.681  1.00  1.71           C  
ATOM   2362  CD1 TRP A 153      -6.606 -12.446   8.731  1.00  1.71           C  
ATOM   2363  CD2 TRP A 153      -5.362 -14.291   8.445  1.00  1.71           C  
ATOM   2364  NE1 TRP A 153      -7.455 -13.501   8.521  1.00  1.71           N  
ATOM   2365  CE2 TRP A 153      -6.714 -14.638   8.341  1.00  1.71           C  
ATOM   2366  CE3 TRP A 153      -4.385 -15.284   8.316  1.00  1.71           C  
ATOM   2367  CZ2 TRP A 153      -7.111 -15.935   8.098  1.00  1.71           C  
ATOM   2368  CZ3 TRP A 153      -4.790 -16.588   8.078  1.00  1.71           C  
ATOM   2369  CH2 TRP A 153      -6.116 -16.900   7.962  1.00  1.71           C  
ATOM   2370  H   TRP A 153      -5.509 -10.655   7.337  1.00  1.09           H  
ATOM   2371  HA  TRP A 153      -2.684 -10.816   7.824  1.00  1.37           H  
ATOM   2372 1HB  TRP A 153      -3.327 -12.674   9.322  1.00  2.05           H  
ATOM   2373 2HB  TRP A 153      -4.342 -11.266   9.584  1.00  2.05           H  
ATOM   2374  HD1 TRP A 153      -6.918 -11.420   8.907  1.00  2.05           H  
ATOM   2375  HE1 TRP A 153      -8.468 -13.448   8.504  1.00  2.05           H  
ATOM   2376  HE3 TRP A 153      -3.328 -15.036   8.400  1.00  2.05           H  
ATOM   2377  HZ2 TRP A 153      -8.162 -16.212   8.017  1.00  2.05           H  
ATOM   2378  HZ3 TRP A 153      -4.027 -17.359   7.978  1.00  2.05           H  
ATOM   2379  HH2 TRP A 153      -6.399 -17.937   7.774  1.00  2.05           H  
ATOM   2380  N   THR A 154      -3.845 -12.743   5.521  1.00  0.74           N  
ATOM   2381  CA  THR A 154      -3.462 -13.730   4.520  1.00  0.79           C  
ATOM   2382  C   THR A 154      -2.692 -13.033   3.427  1.00  0.63           C  
ATOM   2383  O   THR A 154      -1.763 -13.596   2.849  1.00  1.24           O  
ATOM   2384  CB  THR A 154      -4.680 -14.383   3.854  1.00  1.19           C  
ATOM   2385  OG1 THR A 154      -5.403 -13.393   3.116  1.00  1.19           O  
ATOM   2386  CG2 THR A 154      -5.601 -14.952   4.892  1.00  1.19           C  
ATOM   2387  H   THR A 154      -4.700 -12.232   5.379  1.00  0.89           H  
ATOM   2388  HA  THR A 154      -2.827 -14.489   4.976  1.00  0.95           H  
ATOM   2389  HB  THR A 154      -4.351 -15.171   3.178  1.00  1.42           H  
ATOM   2390  HG1 THR A 154      -5.706 -12.706   3.713  1.00  1.42           H  
ATOM   2391 1HG2 THR A 154      -6.461 -15.394   4.405  1.00  1.42           H  
ATOM   2392 2HG2 THR A 154      -5.076 -15.709   5.463  1.00  1.42           H  
ATOM   2393 3HG2 THR A 154      -5.933 -14.156   5.554  1.00  1.42           H  
ATOM   2394  N   PHE A 155      -3.059 -11.775   3.184  1.00  0.29           N  
ATOM   2395  CA  PHE A 155      -2.386 -10.985   2.165  1.00  0.19           C  
ATOM   2396  C   PHE A 155      -1.021 -10.541   2.644  1.00  0.31           C  
ATOM   2397  O   PHE A 155      -0.055 -10.588   1.883  1.00  0.64           O  
ATOM   2398  CB  PHE A 155      -3.241  -9.777   1.777  1.00  0.29           C  
ATOM   2399  CG  PHE A 155      -4.424 -10.124   0.911  1.00  0.29           C  
ATOM   2400  CD1 PHE A 155      -5.679 -10.302   1.464  1.00  0.29           C  
ATOM   2401  CD2 PHE A 155      -4.286 -10.271  -0.461  1.00  0.29           C  
ATOM   2402  CE1 PHE A 155      -6.761 -10.632   0.674  1.00  0.29           C  
ATOM   2403  CE2 PHE A 155      -5.373 -10.602  -1.250  1.00  0.29           C  
ATOM   2404  CZ  PHE A 155      -6.609 -10.782  -0.682  1.00  0.29           C  
ATOM   2405  H   PHE A 155      -3.851 -11.385   3.687  1.00  0.35           H  
ATOM   2406  HA  PHE A 155      -2.245 -11.603   1.282  1.00  0.23           H  
ATOM   2407 1HB  PHE A 155      -3.610  -9.288   2.678  1.00  0.34           H  
ATOM   2408 2HB  PHE A 155      -2.628  -9.055   1.241  1.00  0.34           H  
ATOM   2409  HD1 PHE A 155      -5.805 -10.182   2.537  1.00  0.34           H  
ATOM   2410  HD2 PHE A 155      -3.305 -10.133  -0.916  1.00  0.34           H  
ATOM   2411  HE1 PHE A 155      -7.740 -10.773   1.123  1.00  0.34           H  
ATOM   2412  HE2 PHE A 155      -5.253 -10.724  -2.323  1.00  0.34           H  
ATOM   2413  HZ  PHE A 155      -7.463 -11.044  -1.304  1.00  0.34           H  
ATOM   2414  N   SER A 156      -0.929 -10.161   3.915  1.00  0.33           N  
ATOM   2415  CA  SER A 156       0.343  -9.785   4.513  1.00  0.59           C  
ATOM   2416  C   SER A 156       1.292 -10.976   4.514  1.00  0.55           C  
ATOM   2417  O   SER A 156       2.461 -10.854   4.131  1.00  0.78           O  
ATOM   2418  CB  SER A 156       0.128  -9.286   5.930  1.00  0.89           C  
ATOM   2419  OG  SER A 156       1.342  -8.924   6.529  1.00  0.89           O  
ATOM   2420  H   SER A 156      -1.759 -10.114   4.486  1.00  0.40           H  
ATOM   2421  HA  SER A 156       0.787  -8.987   3.917  1.00  0.71           H  
ATOM   2422 1HB  SER A 156      -0.546  -8.429   5.918  1.00  1.06           H  
ATOM   2423 2HB  SER A 156      -0.349 -10.069   6.519  1.00  1.06           H  
ATOM   2424  HG  SER A 156       1.644  -8.141   6.060  1.00  1.06           H  
ATOM   2425  N   THR A 157       0.765 -12.130   4.943  1.00  0.66           N  
ATOM   2426  CA  THR A 157       1.537 -13.362   5.014  1.00  1.27           C  
ATOM   2427  C   THR A 157       2.090 -13.758   3.666  1.00  0.62           C  
ATOM   2428  O   THR A 157       3.304 -13.928   3.521  1.00  0.93           O  
ATOM   2429  CB  THR A 157       0.694 -14.525   5.587  1.00  1.91           C  
ATOM   2430  OG1 THR A 157       0.308 -14.221   6.930  1.00  1.91           O  
ATOM   2431  CG2 THR A 157       1.476 -15.825   5.579  1.00  1.91           C  
ATOM   2432  H   THR A 157      -0.199 -12.148   5.238  1.00  0.79           H  
ATOM   2433  HA  THR A 157       2.370 -13.195   5.672  1.00  1.52           H  
ATOM   2434  HB  THR A 157      -0.205 -14.651   4.984  1.00  2.29           H  
ATOM   2435  HG1 THR A 157      -0.473 -13.666   6.913  1.00  2.29           H  
ATOM   2436 1HG2 THR A 157       0.855 -16.623   5.987  1.00  2.29           H  
ATOM   2437 2HG2 THR A 157       1.757 -16.071   4.556  1.00  2.29           H  
ATOM   2438 3HG2 THR A 157       2.370 -15.716   6.187  1.00  2.29           H  
ATOM   2439  N   ALA A 158       1.209 -13.897   2.680  1.00  0.61           N  
ATOM   2440  CA  ALA A 158       1.641 -14.310   1.364  1.00  0.62           C  
ATOM   2441  C   ALA A 158       2.604 -13.320   0.754  1.00  0.46           C  
ATOM   2442  O   ALA A 158       3.620 -13.736   0.223  1.00  0.56           O  
ATOM   2443  CB  ALA A 158       0.455 -14.486   0.436  1.00  0.93           C  
ATOM   2444  H   ALA A 158       0.223 -13.735   2.845  1.00  0.73           H  
ATOM   2445  HA  ALA A 158       2.157 -15.265   1.464  1.00  0.74           H  
ATOM   2446 1HB  ALA A 158       0.806 -14.823  -0.540  1.00  1.12           H  
ATOM   2447 2HB  ALA A 158      -0.229 -15.223   0.850  1.00  1.12           H  
ATOM   2448 3HB  ALA A 158      -0.064 -13.536   0.324  1.00  1.12           H  
ATOM   2449  N   ALA A 159       2.320 -12.019   0.855  1.00  0.37           N  
ATOM   2450  CA  ALA A 159       3.163 -11.004   0.225  1.00  0.35           C  
ATOM   2451  C   ALA A 159       4.621 -11.093   0.641  1.00  0.35           C  
ATOM   2452  O   ALA A 159       5.512 -11.001  -0.208  1.00  0.44           O  
ATOM   2453  CB  ALA A 159       2.638  -9.619   0.551  1.00  0.52           C  
ATOM   2454  H   ALA A 159       1.482 -11.711   1.330  1.00  0.44           H  
ATOM   2455  HA  ALA A 159       3.115 -11.155  -0.854  1.00  0.42           H  
ATOM   2456 1HB  ALA A 159       3.248  -8.869   0.048  1.00  0.63           H  
ATOM   2457 2HB  ALA A 159       1.605  -9.533   0.214  1.00  0.63           H  
ATOM   2458 3HB  ALA A 159       2.682  -9.459   1.627  1.00  0.63           H  
ATOM   2459  N   THR A 160       4.875 -11.284   1.934  1.00  0.35           N  
ATOM   2460  CA  THR A 160       6.258 -11.362   2.380  1.00  0.36           C  
ATOM   2461  C   THR A 160       6.897 -12.689   1.999  1.00  0.35           C  
ATOM   2462  O   THR A 160       8.097 -12.734   1.728  1.00  0.35           O  
ATOM   2463  CB  THR A 160       6.344 -11.189   3.891  1.00  0.54           C  
ATOM   2464  OG1 THR A 160       5.584 -12.235   4.501  1.00  0.54           O  
ATOM   2465  CG2 THR A 160       5.791  -9.838   4.312  1.00  0.54           C  
ATOM   2466  H   THR A 160       4.115 -11.342   2.607  1.00  0.42           H  
ATOM   2467  HA  THR A 160       6.822 -10.562   1.902  1.00  0.43           H  
ATOM   2468  HB  THR A 160       7.382 -11.267   4.211  1.00  0.65           H  
ATOM   2469  HG1 THR A 160       4.759 -12.354   4.017  1.00  0.65           H  
ATOM   2470 1HG2 THR A 160       5.852  -9.741   5.395  1.00  0.65           H  
ATOM   2471 2HG2 THR A 160       6.375  -9.046   3.843  1.00  0.65           H  
ATOM   2472 3HG2 THR A 160       4.752  -9.756   3.999  1.00  0.65           H  
ATOM   2473  N   ILE A 161       6.096 -13.756   1.927  1.00  0.41           N  
ATOM   2474  CA  ILE A 161       6.601 -15.056   1.496  1.00  0.45           C  
ATOM   2475  C   ILE A 161       6.939 -15.011   0.003  1.00  0.40           C  
ATOM   2476  O   ILE A 161       7.949 -15.566  -0.429  1.00  0.44           O  
ATOM   2477  CB  ILE A 161       5.601 -16.187   1.802  1.00  0.68           C  
ATOM   2478  CG1 ILE A 161       5.465 -16.372   3.317  1.00  0.68           C  
ATOM   2479  CG2 ILE A 161       6.073 -17.481   1.171  1.00  0.68           C  
ATOM   2480  CD1 ILE A 161       4.322 -17.279   3.708  1.00  0.68           C  
ATOM   2481  H   ILE A 161       5.119 -13.681   2.194  1.00  0.49           H  
ATOM   2482  HA  ILE A 161       7.518 -15.268   2.043  1.00  0.54           H  
ATOM   2483  HB  ILE A 161       4.620 -15.924   1.408  1.00  0.81           H  
ATOM   2484 1HG1 ILE A 161       6.390 -16.793   3.708  1.00  0.81           H  
ATOM   2485 2HG1 ILE A 161       5.309 -15.400   3.782  1.00  0.81           H  
ATOM   2486 1HG2 ILE A 161       5.360 -18.276   1.387  1.00  0.81           H  
ATOM   2487 2HG2 ILE A 161       6.155 -17.348   0.097  1.00  0.81           H  
ATOM   2488 3HG2 ILE A 161       7.047 -17.747   1.575  1.00  0.81           H  
ATOM   2489 1HD1 ILE A 161       4.281 -17.367   4.794  1.00  0.81           H  
ATOM   2490 2HD1 ILE A 161       3.386 -16.859   3.341  1.00  0.81           H  
ATOM   2491 3HD1 ILE A 161       4.475 -18.264   3.269  1.00  0.81           H  
ATOM   2492  N   GLU A 162       6.087 -14.350  -0.778  1.00  0.37           N  
ATOM   2493  CA  GLU A 162       6.289 -14.192  -2.210  1.00  0.42           C  
ATOM   2494  C   GLU A 162       7.610 -13.476  -2.464  1.00  0.33           C  
ATOM   2495  O   GLU A 162       8.416 -13.914  -3.291  1.00  0.37           O  
ATOM   2496  CB  GLU A 162       5.138 -13.378  -2.825  1.00  0.63           C  
ATOM   2497  CG  GLU A 162       3.782 -14.073  -2.863  1.00  0.63           C  
ATOM   2498  CD  GLU A 162       2.688 -13.188  -3.389  1.00  0.63           C  
ATOM   2499  OE1 GLU A 162       2.833 -11.990  -3.302  1.00  0.63           O  
ATOM   2500  OE2 GLU A 162       1.718 -13.704  -3.892  1.00  0.63           O  
ATOM   2501  H   GLU A 162       5.267 -13.938  -0.366  1.00  0.44           H  
ATOM   2502  HA  GLU A 162       6.329 -15.178  -2.675  1.00  0.50           H  
ATOM   2503 1HB  GLU A 162       5.015 -12.450  -2.267  1.00  0.76           H  
ATOM   2504 2HB  GLU A 162       5.396 -13.108  -3.849  1.00  0.76           H  
ATOM   2505 1HG  GLU A 162       3.852 -14.963  -3.467  1.00  0.76           H  
ATOM   2506 2HG  GLU A 162       3.515 -14.406  -1.873  1.00  0.76           H  
ATOM   2507  N   GLY A 163       7.830 -12.390  -1.715  1.00  0.50           N  
ATOM   2508  CA  GLY A 163       9.057 -11.621  -1.804  1.00  0.59           C  
ATOM   2509  C   GLY A 163      10.262 -12.451  -1.396  1.00  0.64           C  
ATOM   2510  O   GLY A 163      11.295 -12.420  -2.067  1.00  0.74           O  
ATOM   2511  H   GLY A 163       7.111 -12.073  -1.074  1.00  0.60           H  
ATOM   2512 1HA  GLY A 163       9.183 -11.278  -2.828  1.00  0.71           H  
ATOM   2513 2HA  GLY A 163       8.982 -10.740  -1.170  1.00  0.71           H  
ATOM   2514  N   LEU A 164      10.106 -13.208  -0.314  1.00  0.66           N  
ATOM   2515  CA  LEU A 164      11.129 -14.105   0.195  1.00  0.99           C  
ATOM   2516  C   LEU A 164      11.624 -15.053  -0.882  1.00  0.89           C  
ATOM   2517  O   LEU A 164      12.828 -15.259  -1.017  1.00  1.13           O  
ATOM   2518  CB  LEU A 164      10.569 -14.894   1.376  1.00  1.48           C  
ATOM   2519  CG  LEU A 164      11.477 -15.926   2.020  1.00  1.48           C  
ATOM   2520  CD1 LEU A 164      12.709 -15.254   2.606  1.00  1.48           C  
ATOM   2521  CD2 LEU A 164      10.667 -16.631   3.079  1.00  1.48           C  
ATOM   2522  H   LEU A 164       9.238 -13.156   0.202  1.00  0.79           H  
ATOM   2523  HA  LEU A 164      11.971 -13.506   0.541  1.00  1.19           H  
ATOM   2524 1HB  LEU A 164      10.278 -14.187   2.152  1.00  1.78           H  
ATOM   2525 2HB  LEU A 164       9.681 -15.422   1.055  1.00  1.78           H  
ATOM   2526  HG  LEU A 164      11.807 -16.647   1.271  1.00  1.78           H  
ATOM   2527 1HD1 LEU A 164      13.348 -16.005   3.069  1.00  1.78           H  
ATOM   2528 2HD1 LEU A 164      13.260 -14.749   1.813  1.00  1.78           H  
ATOM   2529 3HD1 LEU A 164      12.404 -14.525   3.355  1.00  1.78           H  
ATOM   2530 1HD2 LEU A 164      11.269 -17.396   3.559  1.00  1.78           H  
ATOM   2531 2HD2 LEU A 164      10.338 -15.905   3.819  1.00  1.78           H  
ATOM   2532 3HD2 LEU A 164       9.799 -17.089   2.610  1.00  1.78           H  
ATOM   2533  N   HIS A 165      10.707 -15.632  -1.650  1.00  0.66           N  
ATOM   2534  CA  HIS A 165      11.114 -16.542  -2.708  1.00  0.62           C  
ATOM   2535  C   HIS A 165      11.770 -15.837  -3.880  1.00  0.55           C  
ATOM   2536  O   HIS A 165      12.730 -16.362  -4.445  1.00  1.21           O  
ATOM   2537  CB  HIS A 165       9.960 -17.431  -3.129  1.00  0.93           C  
ATOM   2538  CG  HIS A 165       9.740 -18.477  -2.099  1.00  0.93           C  
ATOM   2539  ND1 HIS A 165      10.556 -19.582  -1.990  1.00  0.93           N  
ATOM   2540  CD2 HIS A 165       8.847 -18.569  -1.096  1.00  0.93           C  
ATOM   2541  CE1 HIS A 165      10.161 -20.314  -0.969  1.00  0.93           C  
ATOM   2542  NE2 HIS A 165       9.130 -19.718  -0.406  1.00  0.93           N  
ATOM   2543  H   HIS A 165       9.723 -15.456  -1.481  1.00  0.79           H  
ATOM   2544  HA  HIS A 165      11.871 -17.208  -2.298  1.00  0.74           H  
ATOM   2545 1HB  HIS A 165       9.049 -16.841  -3.239  1.00  1.12           H  
ATOM   2546 2HB  HIS A 165      10.176 -17.908  -4.085  1.00  1.12           H  
ATOM   2547  HD1 HIS A 165      11.182 -19.912  -2.694  1.00  1.12           H  
ATOM   2548  HD2 HIS A 165       8.029 -17.931  -0.778  1.00  1.12           H  
ATOM   2549  HE1 HIS A 165      10.682 -21.237  -0.721  1.00  1.12           H  
ATOM   2550  N   LYS A 166      11.346 -14.620  -4.199  1.00  0.42           N  
ATOM   2551  CA  LYS A 166      12.072 -13.894  -5.229  1.00  0.67           C  
ATOM   2552  C   LYS A 166      13.513 -13.653  -4.792  1.00  0.89           C  
ATOM   2553  O   LYS A 166      14.441 -13.736  -5.597  1.00  1.22           O  
ATOM   2554  CB  LYS A 166      11.427 -12.560  -5.557  1.00  1.01           C  
ATOM   2555  CG  LYS A 166      12.235 -11.786  -6.586  1.00  1.01           C  
ATOM   2556  CD  LYS A 166      12.244 -12.484  -7.927  1.00  1.01           C  
ATOM   2557  CE  LYS A 166      13.081 -11.731  -8.948  1.00  1.01           C  
ATOM   2558  NZ  LYS A 166      13.138 -12.458 -10.248  1.00  1.01           N  
ATOM   2559  H   LYS A 166      10.529 -14.213  -3.752  1.00  0.50           H  
ATOM   2560  HA  LYS A 166      12.096 -14.501  -6.134  1.00  0.80           H  
ATOM   2561 1HB  LYS A 166      10.423 -12.719  -5.952  1.00  1.21           H  
ATOM   2562 2HB  LYS A 166      11.341 -11.955  -4.655  1.00  1.21           H  
ATOM   2563 1HG  LYS A 166      11.827 -10.788  -6.706  1.00  1.21           H  
ATOM   2564 2HG  LYS A 166      13.262 -11.691  -6.235  1.00  1.21           H  
ATOM   2565 1HD  LYS A 166      12.646 -13.486  -7.803  1.00  1.21           H  
ATOM   2566 2HD  LYS A 166      11.230 -12.564  -8.305  1.00  1.21           H  
ATOM   2567 1HE  LYS A 166      12.659 -10.740  -9.112  1.00  1.21           H  
ATOM   2568 2HE  LYS A 166      14.094 -11.624  -8.562  1.00  1.21           H  
ATOM   2569 1HZ  LYS A 166      13.713 -11.945 -10.902  1.00  1.21           H  
ATOM   2570 2HZ  LYS A 166      13.531 -13.380 -10.091  1.00  1.21           H  
ATOM   2571 3HZ  LYS A 166      12.206 -12.553 -10.621  1.00  1.21           H  
ATOM   2572  N   LEU A 167      13.695 -13.347  -3.514  1.00  0.95           N  
ATOM   2573  CA  LEU A 167      15.011 -13.085  -2.964  1.00  1.42           C  
ATOM   2574  C   LEU A 167      15.850 -14.332  -2.631  1.00  2.12           C  
ATOM   2575  O   LEU A 167      17.079 -14.258  -2.656  1.00  5.97           O  
ATOM   2576  CB  LEU A 167      14.837 -12.213  -1.723  1.00  2.13           C  
ATOM   2577  CG  LEU A 167      14.311 -10.808  -2.032  1.00  2.13           C  
ATOM   2578  CD1 LEU A 167      14.016 -10.064  -0.743  1.00  2.13           C  
ATOM   2579  CD2 LEU A 167      15.359 -10.078  -2.854  1.00  2.13           C  
ATOM   2580  H   LEU A 167      12.891 -13.268  -2.904  1.00  1.14           H  
ATOM   2581  HA  LEU A 167      15.564 -12.507  -3.704  1.00  1.70           H  
ATOM   2582 1HB  LEU A 167      14.134 -12.696  -1.047  1.00  2.56           H  
ATOM   2583 2HB  LEU A 167      15.798 -12.113  -1.218  1.00  2.56           H  
ATOM   2584  HG  LEU A 167      13.384 -10.879  -2.602  1.00  2.56           H  
ATOM   2585 1HD1 LEU A 167      13.644  -9.066  -0.974  1.00  2.56           H  
ATOM   2586 2HD1 LEU A 167      13.264 -10.610  -0.175  1.00  2.56           H  
ATOM   2587 3HD1 LEU A 167      14.930  -9.984  -0.157  1.00  2.56           H  
ATOM   2588 1HD2 LEU A 167      15.007  -9.079  -3.094  1.00  2.56           H  
ATOM   2589 2HD2 LEU A 167      16.284 -10.008  -2.281  1.00  2.56           H  
ATOM   2590 3HD2 LEU A 167      15.545 -10.628  -3.777  1.00  2.56           H  
ATOM   2591  N   THR A 168      15.214 -15.473  -2.332  1.00  1.83           N  
ATOM   2592  CA  THR A 168      15.991 -16.669  -1.989  1.00  2.49           C  
ATOM   2593  C   THR A 168      16.081 -17.714  -3.108  1.00  3.12           C  
ATOM   2594  O   THR A 168      17.045 -18.479  -3.147  1.00  6.16           O  
ATOM   2595  CB  THR A 168      15.438 -17.349  -0.713  1.00  3.74           C  
ATOM   2596  OG1 THR A 168      14.075 -17.745  -0.914  1.00  3.74           O  
ATOM   2597  CG2 THR A 168      15.522 -16.406   0.478  1.00  3.74           C  
ATOM   2598  H   THR A 168      14.206 -15.505  -2.301  1.00  2.20           H  
ATOM   2599  HA  THR A 168      17.009 -16.351  -1.766  1.00  2.99           H  
ATOM   2600  HB  THR A 168      16.031 -18.238  -0.500  1.00  4.48           H  
ATOM   2601  HG1 THR A 168      13.537 -16.955  -1.037  1.00  4.48           H  
ATOM   2602 1HG2 THR A 168      15.141 -16.906   1.367  1.00  4.48           H  
ATOM   2603 2HG2 THR A 168      16.562 -16.121   0.640  1.00  4.48           H  
ATOM   2604 3HG2 THR A 168      14.930 -15.515   0.282  1.00  4.48           H  
ATOM   2605  N   THR A 169      15.115 -17.743  -4.029  1.00  1.83           N  
ATOM   2606  CA  THR A 169      15.197 -18.685  -5.148  1.00  2.25           C  
ATOM   2607  C   THR A 169      15.440 -17.946  -6.451  1.00  2.41           C  
ATOM   2608  O   THR A 169      16.065 -18.479  -7.370  1.00  2.91           O  
ATOM   2609  CB  THR A 169      13.905 -19.498  -5.318  1.00  3.38           C  
ATOM   2610  OG1 THR A 169      12.830 -18.611  -5.654  1.00  3.38           O  
ATOM   2611  CG2 THR A 169      13.568 -20.222  -4.025  1.00  3.38           C  
ATOM   2612  H   THR A 169      14.320 -17.131  -3.964  1.00  2.20           H  
ATOM   2613  HA  THR A 169      16.030 -19.368  -4.979  1.00  2.70           H  
ATOM   2614  HB  THR A 169      14.031 -20.226  -6.119  1.00  4.05           H  
ATOM   2615  HG1 THR A 169      12.763 -17.930  -4.981  1.00  4.05           H  
ATOM   2616 1HG2 THR A 169      12.648 -20.792  -4.156  1.00  4.05           H  
ATOM   2617 2HG2 THR A 169      14.381 -20.900  -3.766  1.00  4.05           H  
ATOM   2618 3HG2 THR A 169      13.434 -19.494  -3.226  1.00  4.05           H  
ATOM   2619  N   GLY A 170      14.967 -16.705  -6.520  1.00  2.26           N  
ATOM   2620  CA  GLY A 170      15.135 -15.899  -7.719  1.00  2.65           C  
ATOM   2621  C   GLY A 170      13.844 -15.828  -8.529  1.00  2.78           C  
ATOM   2622  O   GLY A 170      13.779 -15.111  -9.533  1.00  4.09           O  
ATOM   2623  H   GLY A 170      14.441 -16.325  -5.743  1.00  2.71           H  
ATOM   2624 1HA  GLY A 170      15.456 -14.896  -7.445  1.00  3.18           H  
ATOM   2625 2HA  GLY A 170      15.927 -16.326  -8.333  1.00  3.18           H  
ATOM   2626  N   GLN A 171      12.812 -16.556  -8.092  1.00  2.31           N  
ATOM   2627  CA  GLN A 171      11.539 -16.552  -8.799  1.00  2.69           C  
ATOM   2628  C   GLN A 171      10.402 -15.981  -7.965  1.00  2.05           C  
ATOM   2629  O   GLN A 171      10.114 -16.464  -6.870  1.00  4.70           O  
ATOM   2630  CB  GLN A 171      11.163 -17.969  -9.236  1.00  4.04           C  
ATOM   2631  CG  GLN A 171       9.801 -18.065  -9.910  1.00  4.04           C  
ATOM   2632  CD  GLN A 171       9.778 -17.399 -11.275  1.00  4.04           C  
ATOM   2633  OE1 GLN A 171      10.546 -17.765 -12.170  1.00  4.04           O  
ATOM   2634  NE2 GLN A 171       8.897 -16.418 -11.445  1.00  4.04           N  
ATOM   2635  H   GLN A 171      12.905 -17.136  -7.266  1.00  2.77           H  
ATOM   2636  HA  GLN A 171      11.645 -15.934  -9.691  1.00  3.23           H  
ATOM   2637 1HB  GLN A 171      11.912 -18.350  -9.931  1.00  4.84           H  
ATOM   2638 2HB  GLN A 171      11.157 -18.627  -8.365  1.00  4.84           H  
ATOM   2639 1HG  GLN A 171       9.547 -19.117 -10.042  1.00  4.84           H  
ATOM   2640 2HG  GLN A 171       9.056 -17.580  -9.280  1.00  4.84           H  
ATOM   2641 1HE2 GLN A 171       8.837 -15.944 -12.325  1.00  4.84           H  
ATOM   2642 2HE2 GLN A 171       8.291 -16.149 -10.693  1.00  4.84           H  
ATOM   2643  N   LEU A 172       9.746 -14.959  -8.505  1.00  1.96           N  
ATOM   2644  CA  LEU A 172       8.587 -14.372  -7.858  1.00  1.18           C  
ATOM   2645  C   LEU A 172       7.390 -15.278  -8.099  1.00  1.70           C  
ATOM   2646  O   LEU A 172       7.101 -15.650  -9.238  1.00  4.01           O  
ATOM   2647  CB  LEU A 172       8.316 -12.964  -8.390  1.00  1.77           C  
ATOM   2648  CG  LEU A 172       7.150 -12.234  -7.733  1.00  1.77           C  
ATOM   2649  CD1 LEU A 172       7.492 -12.024  -6.270  1.00  1.77           C  
ATOM   2650  CD2 LEU A 172       6.926 -10.902  -8.442  1.00  1.77           C  
ATOM   2651  H   LEU A 172      10.047 -14.593  -9.398  1.00  2.35           H  
ATOM   2652  HA  LEU A 172       8.772 -14.317  -6.786  1.00  1.42           H  
ATOM   2653 1HB  LEU A 172       9.202 -12.354  -8.242  1.00  2.12           H  
ATOM   2654 2HB  LEU A 172       8.115 -13.025  -9.459  1.00  2.12           H  
ATOM   2655  HG  LEU A 172       6.246 -12.839  -7.793  1.00  2.12           H  
ATOM   2656 1HD1 LEU A 172       6.677 -11.502  -5.772  1.00  2.12           H  
ATOM   2657 2HD1 LEU A 172       7.651 -12.989  -5.790  1.00  2.12           H  
ATOM   2658 3HD1 LEU A 172       8.401 -11.429  -6.196  1.00  2.12           H  
ATOM   2659 1HD2 LEU A 172       6.104 -10.366  -7.973  1.00  2.12           H  
ATOM   2660 2HD2 LEU A 172       7.827 -10.297  -8.378  1.00  2.12           H  
ATOM   2661 3HD2 LEU A 172       6.688 -11.084  -9.490  1.00  2.12           H  
ATOM   2662  N   ILE A 173       6.723 -15.674  -7.024  1.00  1.32           N  
ATOM   2663  CA  ILE A 173       5.617 -16.614  -7.128  1.00  2.53           C  
ATOM   2664  C   ILE A 173       4.295 -16.016  -6.668  1.00  1.69           C  
ATOM   2665  O   ILE A 173       4.193 -15.527  -5.552  1.00  3.56           O  
ATOM   2666  CB  ILE A 173       5.910 -17.860  -6.279  1.00  3.79           C  
ATOM   2667  CG1 ILE A 173       7.198 -18.541  -6.743  1.00  3.79           C  
ATOM   2668  CG2 ILE A 173       4.757 -18.825  -6.389  1.00  3.79           C  
ATOM   2669  CD1 ILE A 173       7.674 -19.623  -5.800  1.00  3.79           C  
ATOM   2670  H   ILE A 173       6.997 -15.330  -6.116  1.00  1.58           H  
ATOM   2671  HA  ILE A 173       5.513 -16.914  -8.170  1.00  3.04           H  
ATOM   2672  HB  ILE A 173       6.043 -17.571  -5.235  1.00  4.55           H  
ATOM   2673 1HG1 ILE A 173       7.032 -18.986  -7.723  1.00  4.55           H  
ATOM   2674 2HG1 ILE A 173       7.987 -17.797  -6.834  1.00  4.55           H  
ATOM   2675 1HG2 ILE A 173       4.960 -19.705  -5.781  1.00  4.55           H  
ATOM   2676 2HG2 ILE A 173       3.845 -18.344  -6.042  1.00  4.55           H  
ATOM   2677 3HG2 ILE A 173       4.633 -19.124  -7.431  1.00  4.55           H  
ATOM   2678 1HD1 ILE A 173       8.591 -20.067  -6.189  1.00  4.55           H  
ATOM   2679 2HD1 ILE A 173       7.867 -19.190  -4.818  1.00  4.55           H  
ATOM   2680 3HD1 ILE A 173       6.908 -20.392  -5.713  1.00  4.55           H  
ATOM   2681  N   ASN A 174       3.268 -16.065  -7.507  1.00  1.10           N  
ATOM   2682  CA  ASN A 174       1.971 -15.531  -7.092  1.00  0.82           C  
ATOM   2683  C   ASN A 174       1.246 -16.562  -6.231  1.00  0.64           C  
ATOM   2684  O   ASN A 174       0.528 -17.413  -6.754  1.00  1.00           O  
ATOM   2685  CB  ASN A 174       1.128 -15.143  -8.293  1.00  1.23           C  
ATOM   2686  CG  ASN A 174      -0.150 -14.433  -7.908  1.00  1.23           C  
ATOM   2687  OD1 ASN A 174      -0.420 -14.197  -6.724  1.00  1.23           O  
ATOM   2688  ND2 ASN A 174      -0.940 -14.089  -8.893  1.00  1.23           N  
ATOM   2689  H   ASN A 174       3.381 -16.472  -8.425  1.00  1.32           H  
ATOM   2690  HA  ASN A 174       2.136 -14.645  -6.474  1.00  0.98           H  
ATOM   2691 1HB  ASN A 174       1.708 -14.492  -8.947  1.00  1.48           H  
ATOM   2692 2HB  ASN A 174       0.876 -16.036  -8.866  1.00  1.48           H  
ATOM   2693 1HD2 ASN A 174      -1.802 -13.618  -8.705  1.00  1.48           H  
ATOM   2694 2HD2 ASN A 174      -0.683 -14.298  -9.836  1.00  1.48           H  
ATOM   2695  N   LEU A 175       1.464 -16.467  -4.920  1.00  0.80           N  
ATOM   2696  CA  LEU A 175       0.930 -17.390  -3.912  1.00  0.76           C  
ATOM   2697  C   LEU A 175      -0.528 -17.162  -3.510  1.00  0.63           C  
ATOM   2698  O   LEU A 175      -1.041 -16.044  -3.566  1.00  0.76           O  
ATOM   2699  CB  LEU A 175       1.819 -17.325  -2.680  1.00  1.14           C  
ATOM   2700  CG  LEU A 175       3.242 -17.804  -2.952  1.00  1.14           C  
ATOM   2701  CD1 LEU A 175       4.116 -17.585  -1.736  1.00  1.14           C  
ATOM   2702  CD2 LEU A 175       3.181 -19.274  -3.325  1.00  1.14           C  
ATOM   2703  H   LEU A 175       2.082 -15.718  -4.621  1.00  0.96           H  
ATOM   2704  HA  LEU A 175       1.011 -18.393  -4.314  1.00  0.91           H  
ATOM   2705 1HB  LEU A 175       1.864 -16.296  -2.329  1.00  1.37           H  
ATOM   2706 2HB  LEU A 175       1.390 -17.946  -1.894  1.00  1.37           H  
ATOM   2707  HG  LEU A 175       3.665 -17.235  -3.778  1.00  1.37           H  
ATOM   2708 1HD1 LEU A 175       5.128 -17.927  -1.953  1.00  1.37           H  
ATOM   2709 2HD1 LEU A 175       4.139 -16.527  -1.485  1.00  1.37           H  
ATOM   2710 3HD1 LEU A 175       3.720 -18.147  -0.896  1.00  1.37           H  
ATOM   2711 1HD2 LEU A 175       4.183 -19.635  -3.544  1.00  1.37           H  
ATOM   2712 2HD2 LEU A 175       2.760 -19.846  -2.498  1.00  1.37           H  
ATOM   2713 3HD2 LEU A 175       2.554 -19.400  -4.208  1.00  1.37           H  
ATOM   2714  N   SER A 176      -1.183 -18.257  -3.109  1.00  0.68           N  
ATOM   2715  CA  SER A 176      -2.597 -18.260  -2.724  1.00  0.72           C  
ATOM   2716  C   SER A 176      -2.918 -17.796  -1.308  1.00  1.34           C  
ATOM   2717  O   SER A 176      -2.748 -18.551  -0.341  1.00  7.26           O  
ATOM   2718  CB  SER A 176      -3.168 -19.649  -2.839  1.00  1.08           C  
ATOM   2719  OG  SER A 176      -4.486 -19.668  -2.363  1.00  1.08           O  
ATOM   2720  H   SER A 176      -0.679 -19.136  -3.097  1.00  0.82           H  
ATOM   2721  HA  SER A 176      -3.127 -17.603  -3.415  1.00  0.86           H  
ATOM   2722 1HB  SER A 176      -3.151 -19.980  -3.874  1.00  1.30           H  
ATOM   2723 2HB  SER A 176      -2.557 -20.340  -2.259  1.00  1.30           H  
ATOM   2724  HG  SER A 176      -5.047 -19.464  -3.117  1.00  1.30           H  
ATOM   2725  N   GLU A 177      -3.475 -16.592  -1.203  1.00  1.52           N  
ATOM   2726  CA  GLU A 177      -3.942 -16.081   0.078  1.00  1.65           C  
ATOM   2727  C   GLU A 177      -5.172 -16.852   0.536  1.00  1.06           C  
ATOM   2728  O   GLU A 177      -5.482 -16.888   1.726  1.00  1.29           O  
ATOM   2729  CB  GLU A 177      -4.297 -14.601  -0.025  1.00  2.47           C  
ATOM   2730  CG  GLU A 177      -3.143 -13.719  -0.430  1.00  2.47           C  
ATOM   2731  CD  GLU A 177      -2.970 -13.641  -1.917  1.00  2.47           C  
ATOM   2732  OE1 GLU A 177      -3.758 -14.227  -2.621  1.00  2.47           O  
ATOM   2733  OE2 GLU A 177      -2.057 -12.987  -2.363  1.00  2.47           O  
ATOM   2734  H   GLU A 177      -3.576 -16.021  -2.031  1.00  1.82           H  
ATOM   2735  HA  GLU A 177      -3.153 -16.211   0.818  1.00  1.98           H  
ATOM   2736 1HB  GLU A 177      -5.094 -14.465  -0.753  1.00  2.97           H  
ATOM   2737 2HB  GLU A 177      -4.667 -14.245   0.934  1.00  2.97           H  
ATOM   2738 1HG  GLU A 177      -3.315 -12.724  -0.042  1.00  2.97           H  
ATOM   2739 2HG  GLU A 177      -2.237 -14.105   0.022  1.00  2.97           H  
ATOM   2740  N   GLN A 178      -5.862 -17.473  -0.423  1.00  1.11           N  
ATOM   2741  CA  GLN A 178      -7.058 -18.241  -0.151  1.00  1.07           C  
ATOM   2742  C   GLN A 178      -6.742 -19.508   0.600  1.00  0.81           C  
ATOM   2743  O   GLN A 178      -7.453 -19.849   1.536  1.00  1.00           O  
ATOM   2744  CB  GLN A 178      -7.767 -18.593  -1.447  1.00  1.60           C  
ATOM   2745  CG  GLN A 178      -9.104 -19.282  -1.252  1.00  1.60           C  
ATOM   2746  CD  GLN A 178     -10.116 -18.411  -0.533  1.00  1.60           C  
ATOM   2747  OE1 GLN A 178     -10.320 -17.242  -0.877  1.00  1.60           O  
ATOM   2748  NE2 GLN A 178     -10.780 -18.980   0.464  1.00  1.60           N  
ATOM   2749  H   GLN A 178      -5.553 -17.400  -1.382  1.00  1.33           H  
ATOM   2750  HA  GLN A 178      -7.724 -17.638   0.465  1.00  1.28           H  
ATOM   2751 1HB  GLN A 178      -7.910 -17.697  -2.038  1.00  1.93           H  
ATOM   2752 2HB  GLN A 178      -7.137 -19.265  -2.026  1.00  1.93           H  
ATOM   2753 1HG  GLN A 178      -9.511 -19.543  -2.229  1.00  1.93           H  
ATOM   2754 2HG  GLN A 178      -8.952 -20.186  -0.660  1.00  1.93           H  
ATOM   2755 1HE2 GLN A 178     -11.480 -18.466   0.960  1.00  1.93           H  
ATOM   2756 2HE2 GLN A 178     -10.594 -19.929   0.728  1.00  1.93           H  
ATOM   2757  N   GLN A 179      -5.663 -20.190   0.224  1.00  0.95           N  
ATOM   2758  CA  GLN A 179      -5.289 -21.411   0.917  1.00  2.05           C  
ATOM   2759  C   GLN A 179      -4.864 -21.074   2.342  1.00  1.28           C  
ATOM   2760  O   GLN A 179      -5.175 -21.815   3.282  1.00  1.84           O  
ATOM   2761  CB  GLN A 179      -4.188 -22.148   0.157  1.00  3.07           C  
ATOM   2762  CG  GLN A 179      -3.872 -23.518   0.723  1.00  3.07           C  
ATOM   2763  CD  GLN A 179      -5.063 -24.465   0.656  1.00  3.07           C  
ATOM   2764  OE1 GLN A 179      -5.733 -24.580  -0.371  1.00  3.07           O  
ATOM   2765  NE2 GLN A 179      -5.334 -25.153   1.757  1.00  3.07           N  
ATOM   2766  H   GLN A 179      -5.110 -19.880  -0.564  1.00  1.14           H  
ATOM   2767  HA  GLN A 179      -6.162 -22.061   0.971  1.00  2.46           H  
ATOM   2768 1HB  GLN A 179      -4.484 -22.269  -0.885  1.00  3.69           H  
ATOM   2769 2HB  GLN A 179      -3.273 -21.556   0.172  1.00  3.69           H  
ATOM   2770 1HG  GLN A 179      -3.048 -23.958   0.164  1.00  3.69           H  
ATOM   2771 2HG  GLN A 179      -3.596 -23.395   1.767  1.00  3.69           H  
ATOM   2772 1HE2 GLN A 179      -6.103 -25.792   1.772  1.00  3.69           H  
ATOM   2773 2HE2 GLN A 179      -4.767 -25.035   2.572  1.00  3.69           H  
ATOM   2774  N   ILE A 180      -4.201 -19.922   2.506  1.00  1.00           N  
ATOM   2775  CA  ILE A 180      -3.836 -19.446   3.834  1.00  1.27           C  
ATOM   2776  C   ILE A 180      -5.103 -19.193   4.654  1.00  1.43           C  
ATOM   2777  O   ILE A 180      -5.180 -19.574   5.818  1.00  3.10           O  
ATOM   2778  CB  ILE A 180      -3.018 -18.144   3.783  1.00  1.91           C  
ATOM   2779  CG1 ILE A 180      -1.650 -18.374   3.159  1.00  1.91           C  
ATOM   2780  CG2 ILE A 180      -2.851 -17.596   5.186  1.00  1.91           C  
ATOM   2781  CD1 ILE A 180      -0.935 -17.084   2.850  1.00  1.91           C  
ATOM   2782  H   ILE A 180      -3.934 -19.371   1.691  1.00  1.20           H  
ATOM   2783  HA  ILE A 180      -3.247 -20.214   4.334  1.00  1.52           H  
ATOM   2784  HB  ILE A 180      -3.539 -17.411   3.171  1.00  2.29           H  
ATOM   2785 1HG1 ILE A 180      -1.035 -18.959   3.842  1.00  2.29           H  
ATOM   2786 2HG1 ILE A 180      -1.766 -18.937   2.232  1.00  2.29           H  
ATOM   2787 1HG2 ILE A 180      -2.286 -16.667   5.152  1.00  2.29           H  
ATOM   2788 2HG2 ILE A 180      -3.831 -17.413   5.616  1.00  2.29           H  
ATOM   2789 3HG2 ILE A 180      -2.318 -18.324   5.798  1.00  2.29           H  
ATOM   2790 1HD1 ILE A 180       0.036 -17.296   2.409  1.00  2.29           H  
ATOM   2791 2HD1 ILE A 180      -1.531 -16.498   2.153  1.00  2.29           H  
ATOM   2792 3HD1 ILE A 180      -0.797 -16.520   3.771  1.00  2.29           H  
ATOM   2793  N   LEU A 181      -6.087 -18.544   4.028  1.00  0.97           N  
ATOM   2794  CA  LEU A 181      -7.378 -18.243   4.645  1.00  1.56           C  
ATOM   2795  C   LEU A 181      -8.140 -19.500   5.061  1.00  1.71           C  
ATOM   2796  O   LEU A 181      -8.684 -19.566   6.163  1.00  2.84           O  
ATOM   2797  CB  LEU A 181      -8.243 -17.429   3.661  1.00  2.34           C  
ATOM   2798  CG  LEU A 181      -9.642 -17.030   4.138  1.00  2.34           C  
ATOM   2799  CD1 LEU A 181      -9.532 -16.183   5.389  1.00  2.34           C  
ATOM   2800  CD2 LEU A 181     -10.329 -16.242   3.035  1.00  2.34           C  
ATOM   2801  H   LEU A 181      -5.939 -18.226   3.081  1.00  1.16           H  
ATOM   2802  HA  LEU A 181      -7.199 -17.643   5.533  1.00  1.87           H  
ATOM   2803 1HB  LEU A 181      -7.715 -16.525   3.381  1.00  2.81           H  
ATOM   2804 2HB  LEU A 181      -8.380 -18.021   2.759  1.00  2.81           H  
ATOM   2805  HG  LEU A 181     -10.221 -17.922   4.375  1.00  2.81           H  
ATOM   2806 1HD1 LEU A 181     -10.529 -15.899   5.725  1.00  2.81           H  
ATOM   2807 2HD1 LEU A 181      -9.038 -16.762   6.166  1.00  2.81           H  
ATOM   2808 3HD1 LEU A 181      -8.952 -15.286   5.175  1.00  2.81           H  
ATOM   2809 1HD2 LEU A 181     -11.326 -15.949   3.365  1.00  2.81           H  
ATOM   2810 2HD2 LEU A 181      -9.745 -15.350   2.812  1.00  2.81           H  
ATOM   2811 3HD2 LEU A 181     -10.408 -16.857   2.141  1.00  2.81           H  
ATOM   2812  N   ASP A 182      -8.195 -20.479   4.161  1.00  1.61           N  
ATOM   2813  CA  ASP A 182      -8.938 -21.720   4.353  1.00  2.27           C  
ATOM   2814  C   ASP A 182      -8.523 -22.516   5.584  1.00  2.31           C  
ATOM   2815  O   ASP A 182      -9.370 -22.960   6.362  1.00  3.82           O  
ATOM   2816  CB  ASP A 182      -8.758 -22.618   3.123  1.00  3.41           C  
ATOM   2817  CG  ASP A 182      -9.446 -22.060   1.892  1.00  3.41           C  
ATOM   2818  OD1 ASP A 182     -10.247 -21.169   2.041  1.00  3.41           O  
ATOM   2819  OD2 ASP A 182      -9.162 -22.515   0.810  1.00  3.41           O  
ATOM   2820  H   ASP A 182      -7.719 -20.351   3.282  1.00  1.93           H  
ATOM   2821  HA  ASP A 182      -9.993 -21.475   4.448  1.00  2.72           H  
ATOM   2822 1HB  ASP A 182      -7.696 -22.739   2.907  1.00  4.09           H  
ATOM   2823 2HB  ASP A 182      -9.166 -23.606   3.331  1.00  4.09           H  
ATOM   2824  N   CYS A 183      -7.219 -22.686   5.767  1.00  2.30           N  
ATOM   2825  CA  CYS A 183      -6.702 -23.506   6.860  1.00  3.30           C  
ATOM   2826  C   CYS A 183      -6.176 -22.705   8.060  1.00  5.34           C  
ATOM   2827  O   CYS A 183      -6.115 -21.480   8.012  1.00 41.44           O  
ATOM   2828  CB  CYS A 183      -5.611 -24.395   6.324  1.00  4.95           C  
ATOM   2829  SG  CYS A 183      -6.151 -25.538   5.041  1.00  4.95           S  
ATOM   2830  H   CYS A 183      -6.566 -22.280   5.101  1.00  2.76           H  
ATOM   2831  HA  CYS A 183      -7.513 -24.144   7.211  1.00  3.96           H  
ATOM   2832 1HB  CYS A 183      -4.814 -23.778   5.912  1.00  5.94           H  
ATOM   2833 2HB  CYS A 183      -5.200 -24.984   7.140  1.00  5.94           H  
ATOM   2834  HG  CYS A 183      -6.589 -24.602   4.206  1.00  5.94           H  
ATOM   2835  N   ASP A 184      -5.803 -23.430   9.130  1.00 25.42           N  
ATOM   2836  CA  ASP A 184      -5.299 -22.880  10.405  1.00 31.43           C  
ATOM   2837  C   ASP A 184      -6.376 -22.269  11.297  1.00  6.80           C  
ATOM   2838  O   ASP A 184      -6.955 -21.236  10.988  1.00 35.55           O  
ATOM   2839  CB  ASP A 184      -4.218 -21.813  10.179  1.00 47.14           C  
ATOM   2840  CG  ASP A 184      -3.498 -21.448  11.482  1.00 47.14           C  
ATOM   2841  OD1 ASP A 184      -3.738 -22.106  12.472  1.00 47.14           O  
ATOM   2842  OD2 ASP A 184      -2.720 -20.519  11.478  1.00 47.14           O  
ATOM   2843  H   ASP A 184      -5.888 -24.435   9.063  1.00 30.50           H  
ATOM   2844  HA  ASP A 184      -4.838 -23.697  10.957  1.00 37.72           H  
ATOM   2845 1HB  ASP A 184      -3.494 -22.167   9.449  1.00 56.57           H  
ATOM   2846 2HB  ASP A 184      -4.671 -20.906   9.782  1.00 56.57           H  
ATOM   2847  N   THR A 185      -6.640 -22.929  12.427  1.00 19.54           N  
ATOM   2848  CA  THR A 185      -7.629 -22.437  13.380  1.00 40.34           C  
ATOM   2849  C   THR A 185      -7.085 -21.277  14.224  1.00 35.71           C  
ATOM   2850  O   THR A 185      -7.869 -20.496  14.770  1.00 80.31           O  
ATOM   2851  CB  THR A 185      -8.091 -23.562  14.321  1.00 60.51           C  
ATOM   2852  OG1 THR A 185      -6.972 -24.036  15.079  1.00 60.51           O  
ATOM   2853  CG2 THR A 185      -8.675 -24.715  13.520  1.00 60.51           C  
ATOM   2854  H   THR A 185      -6.139 -23.781  12.632  1.00 23.45           H  
ATOM   2855  HA  THR A 185      -8.493 -22.071  12.824  1.00 48.41           H  
ATOM   2856  HB  THR A 185      -8.846 -23.177  15.004  1.00 72.61           H  
ATOM   2857  HG1 THR A 185      -6.589 -23.305  15.573  1.00 72.61           H  
ATOM   2858 1HG2 THR A 185      -8.994 -25.504  14.202  1.00 72.61           H  
ATOM   2859 2HG2 THR A 185      -9.531 -24.364  12.945  1.00 72.61           H  
ATOM   2860 3HG2 THR A 185      -7.916 -25.104  12.843  1.00 72.61           H  
ATOM   2861  N   GLY A 186      -5.752 -21.167  14.322  1.00 43.63           N  
ATOM   2862  CA  GLY A 186      -5.091 -20.103  15.080  1.00 55.79           C  
ATOM   2863  C   GLY A 186      -5.171 -20.293  16.606  1.00 68.21           C  
ATOM   2864  O   GLY A 186      -6.289 -20.555  17.050  1.00113.70           O  
ATOM   2865  H   GLY A 186      -5.155 -21.820  13.824  1.00 52.36           H  
ATOM   2866 1HA  GLY A 186      -4.045 -20.060  14.779  1.00 66.95           H  
ATOM   2867 2HA  GLY A 186      -5.535 -19.148  14.800  1.00 66.95           H  
ATOM   2868  N   GLY A 187      -4.431 -19.410  17.285  1.00108.73           N  
ATOM   2869  CA  GLY A 187      -4.172 -18.055  16.776  1.00122.52           C  
ATOM   2870  C   GLY A 187      -5.398 -17.142  16.652  1.00 82.62           C  
ATOM   2871  O   GLY A 187      -5.311 -16.102  16.000  1.00172.38           O  
ATOM   2872  H   GLY A 187      -3.560 -19.816  17.596  1.00130.48           H  
ATOM   2873 1HA  GLY A 187      -3.444 -17.577  17.434  1.00147.02           H  
ATOM   2874 2HA  GLY A 187      -3.683 -18.129  15.805  1.00147.02           H  
ATOM   2875  N   ARG A 188      -6.531 -17.517  17.257  1.00 30.24           N  
ATOM   2876  CA  ARG A 188      -7.759 -16.726  17.145  1.00 40.59           C  
ATOM   2877  C   ARG A 188      -8.133 -16.449  15.685  1.00 53.86           C  
ATOM   2878  O   ARG A 188      -8.555 -15.339  15.356  1.00115.52           O  
ATOM   2879  CB  ARG A 188      -7.633 -15.389  17.864  1.00 60.89           C  
ATOM   2880  CG  ARG A 188      -7.424 -15.436  19.365  1.00 60.89           C  
ATOM   2881  CD  ARG A 188      -7.485 -14.066  19.935  1.00 60.89           C  
ATOM   2882  NE  ARG A 188      -7.218 -14.046  21.363  1.00 60.89           N  
ATOM   2883  CZ  ARG A 188      -8.133 -14.311  22.316  1.00 60.89           C  
ATOM   2884  NH1 ARG A 188      -9.365 -14.618  21.974  1.00 60.89           N  
ATOM   2885  NH2 ARG A 188      -7.799 -14.263  23.595  1.00 60.89           N  
ATOM   2886  H   ARG A 188      -6.555 -18.370  17.797  1.00 36.29           H  
ATOM   2887  HA  ARG A 188      -8.570 -17.290  17.606  1.00 48.71           H  
ATOM   2888 1HB  ARG A 188      -6.791 -14.840  17.454  1.00 73.06           H  
ATOM   2889 2HB  ARG A 188      -8.528 -14.793  17.678  1.00 73.06           H  
ATOM   2890 1HG  ARG A 188      -8.198 -16.047  19.831  1.00 73.06           H  
ATOM   2891 2HG  ARG A 188      -6.442 -15.856  19.587  1.00 73.06           H  
ATOM   2892 1HD  ARG A 188      -6.749 -13.436  19.440  1.00 73.06           H  
ATOM   2893 2HD  ARG A 188      -8.480 -13.654  19.770  1.00 73.06           H  
ATOM   2894  HE  ARG A 188      -6.279 -13.809  21.658  1.00 73.06           H  
ATOM   2895 1HH1 ARG A 188      -9.624 -14.657  20.998  1.00 73.06           H  
ATOM   2896 2HH1 ARG A 188     -10.052 -14.817  22.687  1.00 73.06           H  
ATOM   2897 1HH2 ARG A 188      -6.854 -14.027  23.862  1.00 73.06           H  
ATOM   2898 2HH2 ARG A 188      -8.489 -14.462  24.304  1.00 73.06           H  
ATOM   2899  N   ASP A 189      -7.954 -17.433  14.804  1.00 20.38           N  
ATOM   2900  CA  ASP A 189      -8.228 -17.217  13.396  1.00  5.22           C  
ATOM   2901  C   ASP A 189      -9.702 -17.393  13.099  1.00  6.59           C  
ATOM   2902  O   ASP A 189     -10.234 -18.501  13.184  1.00 26.32           O  
ATOM   2903  CB  ASP A 189      -7.403 -18.160  12.546  1.00  7.83           C  
ATOM   2904  CG  ASP A 189      -7.566 -17.931  11.071  1.00  7.83           C  
ATOM   2905  OD1 ASP A 189      -8.467 -17.231  10.671  1.00  7.83           O  
ATOM   2906  OD2 ASP A 189      -6.774 -18.471  10.343  1.00  7.83           O  
ATOM   2907  H   ASP A 189      -7.637 -18.352  15.092  1.00 24.46           H  
ATOM   2908  HA  ASP A 189      -7.948 -16.195  13.145  1.00  6.26           H  
ATOM   2909 1HB  ASP A 189      -6.349 -18.070  12.809  1.00  9.40           H  
ATOM   2910 2HB  ASP A 189      -7.707 -19.182  12.748  1.00  9.40           H  
ATOM   2911  N   LEU A 190     -10.369 -16.290  12.786  1.00  3.35           N  
ATOM   2912  CA  LEU A 190     -11.794 -16.316  12.521  1.00  6.99           C  
ATOM   2913  C   LEU A 190     -12.110 -16.095  11.041  1.00  4.18           C  
ATOM   2914  O   LEU A 190     -13.240 -15.742  10.689  1.00  3.92           O  
ATOM   2915  CB  LEU A 190     -12.485 -15.258  13.371  1.00 10.48           C  
ATOM   2916  CG  LEU A 190     -12.336 -15.426  14.884  1.00 10.48           C  
ATOM   2917  CD1 LEU A 190     -13.010 -14.256  15.585  1.00 10.48           C  
ATOM   2918  CD2 LEU A 190     -12.949 -16.752  15.302  1.00 10.48           C  
ATOM   2919  H   LEU A 190      -9.882 -15.407  12.701  1.00  4.02           H  
ATOM   2920  HA  LEU A 190     -12.176 -17.294  12.808  1.00  8.39           H  
ATOM   2921 1HB  LEU A 190     -12.099 -14.277  13.098  1.00 12.58           H  
ATOM   2922 2HB  LEU A 190     -13.549 -15.291  13.147  1.00 12.58           H  
ATOM   2923  HG  LEU A 190     -11.279 -15.415  15.152  1.00 12.58           H  
ATOM   2924 1HD1 LEU A 190     -12.899 -14.368  16.664  1.00 12.58           H  
ATOM   2925 2HD1 LEU A 190     -12.543 -13.324  15.268  1.00 12.58           H  
ATOM   2926 3HD1 LEU A 190     -14.068 -14.240  15.330  1.00 12.58           H  
ATOM   2927 1HD2 LEU A 190     -12.842 -16.878  16.380  1.00 12.58           H  
ATOM   2928 2HD2 LEU A 190     -14.006 -16.766  15.039  1.00 12.58           H  
ATOM   2929 3HD2 LEU A 190     -12.437 -17.568  14.790  1.00 12.58           H  
ATOM   2930  N   GLY A 191     -11.109 -16.283  10.179  1.00  4.06           N  
ATOM   2931  CA  GLY A 191     -11.308 -16.146   8.743  1.00  3.25           C  
ATOM   2932  C   GLY A 191     -11.615 -14.712   8.360  1.00  1.68           C  
ATOM   2933  O   GLY A 191     -10.795 -13.813   8.539  1.00  1.26           O  
ATOM   2934  H   GLY A 191     -10.191 -16.556  10.515  1.00  4.87           H  
ATOM   2935 1HA  GLY A 191     -10.411 -16.482   8.222  1.00  3.90           H  
ATOM   2936 2HA  GLY A 191     -12.123 -16.795   8.424  1.00  3.90           H  
ATOM   2937  N   CYS A 192     -12.829 -14.501   7.856  1.00  2.10           N  
ATOM   2938  CA  CYS A 192     -13.282 -13.190   7.407  1.00  1.43           C  
ATOM   2939  C   CYS A 192     -13.568 -12.233   8.557  1.00  1.61           C  
ATOM   2940  O   CYS A 192     -13.702 -11.026   8.349  1.00  1.75           O  
ATOM   2941  CB  CYS A 192     -14.554 -13.332   6.572  1.00  2.15           C  
ATOM   2942  SG  CYS A 192     -16.002 -13.870   7.516  1.00  2.15           S  
ATOM   2943  H   CYS A 192     -13.455 -15.288   7.759  1.00  2.52           H  
ATOM   2944  HA  CYS A 192     -12.500 -12.756   6.786  1.00  1.72           H  
ATOM   2945 1HB  CYS A 192     -14.792 -12.377   6.104  1.00  2.57           H  
ATOM   2946 2HB  CYS A 192     -14.385 -14.055   5.774  1.00  2.57           H  
ATOM   2947  HG  CYS A 192     -16.852 -13.853   6.494  1.00  2.57           H  
ATOM   2948  N   ARG A 193     -13.643 -12.759   9.777  1.00  1.89           N  
ATOM   2949  CA  ARG A 193     -13.875 -11.916  10.935  1.00  2.33           C  
ATOM   2950  C   ARG A 193     -12.566 -11.392  11.535  1.00  2.15           C  
ATOM   2951  O   ARG A 193     -12.590 -10.663  12.528  1.00  3.47           O  
ATOM   2952  CB  ARG A 193     -14.635 -12.688  11.991  1.00  3.50           C  
ATOM   2953  CG  ARG A 193     -16.038 -13.108  11.609  1.00  3.50           C  
ATOM   2954  CD  ARG A 193     -16.664 -13.924  12.679  1.00  3.50           C  
ATOM   2955  NE  ARG A 193     -18.010 -14.342  12.325  1.00  3.50           N  
ATOM   2956  CZ  ARG A 193     -18.784 -15.147  13.077  1.00  3.50           C  
ATOM   2957  NH1 ARG A 193     -18.333 -15.613  14.220  1.00  3.50           N  
ATOM   2958  NH2 ARG A 193     -19.998 -15.469  12.665  1.00  3.50           N  
ATOM   2959  H   ARG A 193     -13.536 -13.757   9.921  1.00  2.27           H  
ATOM   2960  HA  ARG A 193     -14.480 -11.064  10.625  1.00  2.80           H  
ATOM   2961 1HB  ARG A 193     -14.095 -13.592  12.215  1.00  4.19           H  
ATOM   2962 2HB  ARG A 193     -14.696 -12.101  12.907  1.00  4.19           H  
ATOM   2963 1HG  ARG A 193     -16.652 -12.223  11.441  1.00  4.19           H  
ATOM   2964 2HG  ARG A 193     -16.002 -13.706  10.698  1.00  4.19           H  
ATOM   2965 1HD  ARG A 193     -16.065 -14.817  12.855  1.00  4.19           H  
ATOM   2966 2HD  ARG A 193     -16.719 -13.340  13.597  1.00  4.19           H  
ATOM   2967  HE  ARG A 193     -18.392 -14.004  11.451  1.00  4.19           H  
ATOM   2968 1HH1 ARG A 193     -17.404 -15.368  14.534  1.00  4.19           H  
ATOM   2969 2HH1 ARG A 193     -18.913 -16.218  14.784  1.00  4.19           H  
ATOM   2970 1HH2 ARG A 193     -20.345 -15.111  11.786  1.00  4.19           H  
ATOM   2971 2HH2 ARG A 193     -20.578 -16.073  13.228  1.00  4.19           H  
ATOM   2972  N   GLY A 194     -11.427 -11.754  10.937  1.00  1.39           N  
ATOM   2973  CA  GLY A 194     -10.137 -11.310  11.443  1.00  1.50           C  
ATOM   2974  C   GLY A 194      -9.257 -12.508  11.754  1.00  1.35           C  
ATOM   2975  O   GLY A 194      -9.719 -13.649  11.720  1.00  2.84           O  
ATOM   2976  H   GLY A 194     -11.427 -12.353  10.118  1.00  1.67           H  
ATOM   2977 1HA  GLY A 194      -9.651 -10.677  10.701  1.00  1.80           H  
ATOM   2978 2HA  GLY A 194     -10.277 -10.710  12.339  1.00  1.80           H  
ATOM   2979  N   GLY A 195      -7.992 -12.252  12.056  1.00  2.04           N  
ATOM   2980  CA  GLY A 195      -7.081 -13.363  12.309  1.00  1.89           C  
ATOM   2981  C   GLY A 195      -5.681 -12.928  12.703  1.00  1.81           C  
ATOM   2982  O   GLY A 195      -5.436 -11.768  13.027  1.00  2.47           O  
ATOM   2983  H   GLY A 195      -7.684 -11.284  12.098  1.00  2.45           H  
ATOM   2984 1HA  GLY A 195      -7.497 -13.986  13.100  1.00  2.27           H  
ATOM   2985 2HA  GLY A 195      -7.026 -13.987  11.419  1.00  2.27           H  
ATOM   2986  N   PHE A 196      -4.756 -13.875  12.693  1.00  1.74           N  
ATOM   2987  CA  PHE A 196      -3.415 -13.591  13.172  1.00  1.63           C  
ATOM   2988  C   PHE A 196      -2.368 -14.131  12.204  1.00  1.41           C  
ATOM   2989  O   PHE A 196      -2.230 -15.344  12.021  1.00  1.85           O  
ATOM   2990  CB  PHE A 196      -3.302 -14.214  14.565  1.00  2.44           C  
ATOM   2991  CG  PHE A 196      -2.084 -13.894  15.369  1.00  2.44           C  
ATOM   2992  CD1 PHE A 196      -1.647 -12.587  15.500  1.00  2.44           C  
ATOM   2993  CD2 PHE A 196      -1.413 -14.895  16.049  1.00  2.44           C  
ATOM   2994  CE1 PHE A 196      -0.554 -12.290  16.290  1.00  2.44           C  
ATOM   2995  CE2 PHE A 196      -0.324 -14.600  16.839  1.00  2.44           C  
ATOM   2996  CZ  PHE A 196       0.105 -13.296  16.962  1.00  2.44           C  
ATOM   2997  H   PHE A 196      -4.997 -14.807  12.386  1.00  2.09           H  
ATOM   2998  HA  PHE A 196      -3.290 -12.510  13.251  1.00  1.96           H  
ATOM   2999 1HB  PHE A 196      -4.169 -13.911  15.148  1.00  2.93           H  
ATOM   3000 2HB  PHE A 196      -3.356 -15.297  14.467  1.00  2.93           H  
ATOM   3001  HD1 PHE A 196      -2.180 -11.792  14.979  1.00  2.93           H  
ATOM   3002  HD2 PHE A 196      -1.762 -15.923  15.967  1.00  2.93           H  
ATOM   3003  HE1 PHE A 196      -0.213 -11.262  16.388  1.00  2.93           H  
ATOM   3004  HE2 PHE A 196       0.195 -15.396  17.374  1.00  2.93           H  
ATOM   3005  HZ  PHE A 196       0.965 -13.062  17.589  1.00  2.93           H  
ATOM   3006  N   SER A 197      -1.639 -13.206  11.583  1.00  1.19           N  
ATOM   3007  CA  SER A 197      -0.657 -13.555  10.572  1.00  1.37           C  
ATOM   3008  C   SER A 197       0.527 -14.330  11.107  1.00  1.27           C  
ATOM   3009  O   SER A 197       1.073 -15.159  10.388  1.00  1.45           O  
ATOM   3010  CB  SER A 197      -0.143 -12.300   9.901  1.00  2.06           C  
ATOM   3011  OG  SER A 197       0.585 -11.516  10.809  1.00  2.06           O  
ATOM   3012  H   SER A 197      -1.792 -12.231  11.802  1.00  1.43           H  
ATOM   3013  HA  SER A 197      -1.152 -14.174   9.820  1.00  1.64           H  
ATOM   3014 1HB  SER A 197       0.495 -12.574   9.061  1.00  2.47           H  
ATOM   3015 2HB  SER A 197      -0.979 -11.727   9.505  1.00  2.47           H  
ATOM   3016  HG  SER A 197       0.947 -10.788  10.298  1.00  2.47           H  
ATOM   3017  N   GLU A 198       0.898 -14.118  12.370  1.00  1.33           N  
ATOM   3018  CA  GLU A 198       2.041 -14.838  12.925  1.00  1.51           C  
ATOM   3019  C   GLU A 198       1.739 -16.323  12.988  1.00  1.37           C  
ATOM   3020  O   GLU A 198       2.618 -17.149  12.726  1.00  2.05           O  
ATOM   3021  CB  GLU A 198       2.410 -14.304  14.298  1.00  2.27           C  
ATOM   3022  CG  GLU A 198       2.989 -12.896  14.287  1.00  2.27           C  
ATOM   3023  CD  GLU A 198       3.358 -12.398  15.659  1.00  2.27           C  
ATOM   3024  OE1 GLU A 198       3.430 -13.194  16.563  1.00  2.27           O  
ATOM   3025  OE2 GLU A 198       3.543 -11.212  15.814  1.00  2.27           O  
ATOM   3026  H   GLU A 198       0.411 -13.435  12.935  1.00  1.60           H  
ATOM   3027  HA  GLU A 198       2.898 -14.695  12.273  1.00  1.81           H  
ATOM   3028 1HB  GLU A 198       1.522 -14.293  14.915  1.00  2.72           H  
ATOM   3029 2HB  GLU A 198       3.129 -14.967  14.772  1.00  2.72           H  
ATOM   3030 1HG  GLU A 198       3.880 -12.888  13.659  1.00  2.72           H  
ATOM   3031 2HG  GLU A 198       2.260 -12.220  13.843  1.00  2.72           H  
ATOM   3032  N   SER A 199       0.485 -16.653  13.305  1.00  1.40           N  
ATOM   3033  CA  SER A 199       0.035 -18.033  13.320  1.00  1.65           C  
ATOM   3034  C   SER A 199       0.125 -18.593  11.914  1.00  1.27           C  
ATOM   3035  O   SER A 199       0.623 -19.701  11.721  1.00  1.63           O  
ATOM   3036  CB  SER A 199      -1.385 -18.138  13.842  1.00  2.47           C  
ATOM   3037  OG  SER A 199      -1.815 -19.473  13.872  1.00  2.47           O  
ATOM   3038  H   SER A 199      -0.177 -15.923  13.526  1.00  1.68           H  
ATOM   3039  HA  SER A 199       0.693 -18.612  13.968  1.00  1.98           H  
ATOM   3040 1HB  SER A 199      -1.425 -17.722  14.847  1.00  2.97           H  
ATOM   3041 2HB  SER A 199      -2.055 -17.550  13.217  1.00  2.97           H  
ATOM   3042  HG  SER A 199      -2.004 -19.732  12.960  1.00  2.97           H  
ATOM   3043  N   ALA A 200      -0.338 -17.805  10.936  1.00  1.01           N  
ATOM   3044  CA  ALA A 200      -0.297 -18.198   9.529  1.00  0.98           C  
ATOM   3045  C   ALA A 200       1.135 -18.467   9.058  1.00  1.26           C  
ATOM   3046  O   ALA A 200       1.355 -19.392   8.277  1.00  1.64           O  
ATOM   3047  CB  ALA A 200      -0.933 -17.125   8.658  1.00  1.47           C  
ATOM   3048  H   ALA A 200      -0.757 -16.912  11.182  1.00  1.21           H  
ATOM   3049  HA  ALA A 200      -0.866 -19.122   9.423  1.00  1.18           H  
ATOM   3050 1HB  ALA A 200      -0.925 -17.450   7.618  1.00  1.76           H  
ATOM   3051 2HB  ALA A 200      -1.960 -16.962   8.981  1.00  1.76           H  
ATOM   3052 3HB  ALA A 200      -0.374 -16.196   8.747  1.00  1.76           H  
ATOM   3053  N   TYR A 201       2.107 -17.687   9.538  1.00  1.45           N  
ATOM   3054  CA  TYR A 201       3.490 -17.934   9.145  1.00  1.98           C  
ATOM   3055  C   TYR A 201       4.003 -19.232   9.725  1.00  2.49           C  
ATOM   3056  O   TYR A 201       4.668 -19.995   9.024  1.00  3.23           O  
ATOM   3057  CB  TYR A 201       4.408 -16.811   9.604  1.00  2.97           C  
ATOM   3058  CG  TYR A 201       4.323 -15.543   8.802  1.00  2.97           C  
ATOM   3059  CD1 TYR A 201       3.720 -14.432   9.353  1.00  2.97           C  
ATOM   3060  CD2 TYR A 201       4.873 -15.476   7.534  1.00  2.97           C  
ATOM   3061  CE1 TYR A 201       3.659 -13.250   8.661  1.00  2.97           C  
ATOM   3062  CE2 TYR A 201       4.819 -14.289   6.837  1.00  2.97           C  
ATOM   3063  CZ  TYR A 201       4.221 -13.180   7.404  1.00  2.97           C  
ATOM   3064  OH  TYR A 201       4.174 -11.991   6.726  1.00  2.97           O  
ATOM   3065  H   TYR A 201       1.884 -16.915  10.152  1.00  1.74           H  
ATOM   3066  HA  TYR A 201       3.535 -18.009   8.058  1.00  2.38           H  
ATOM   3067 1HB  TYR A 201       4.182 -16.567  10.643  1.00  3.56           H  
ATOM   3068 2HB  TYR A 201       5.440 -17.158   9.573  1.00  3.56           H  
ATOM   3069  HD1 TYR A 201       3.302 -14.489  10.349  1.00  3.56           H  
ATOM   3070  HD2 TYR A 201       5.354 -16.350   7.095  1.00  3.56           H  
ATOM   3071  HE1 TYR A 201       3.188 -12.375   9.108  1.00  3.56           H  
ATOM   3072  HE2 TYR A 201       5.254 -14.225   5.842  1.00  3.56           H  
ATOM   3073  HH  TYR A 201       4.724 -12.051   5.943  1.00  3.56           H  
ATOM   3074  N   GLN A 202       3.648 -19.512  10.983  1.00  2.55           N  
ATOM   3075  CA  GLN A 202       4.062 -20.758  11.614  1.00  3.02           C  
ATOM   3076  C   GLN A 202       3.450 -21.920  10.878  1.00  2.37           C  
ATOM   3077  O   GLN A 202       4.104 -22.930  10.641  1.00  2.76           O  
ATOM   3078  CB  GLN A 202       3.631 -20.823  13.082  1.00  4.53           C  
ATOM   3079  CG  GLN A 202       4.355 -19.879  14.015  1.00  4.53           C  
ATOM   3080  CD  GLN A 202       3.839 -19.989  15.439  1.00  4.53           C  
ATOM   3081  OE1 GLN A 202       2.715 -20.443  15.675  1.00  4.53           O  
ATOM   3082  NE2 GLN A 202       4.659 -19.582  16.400  1.00  4.53           N  
ATOM   3083  H   GLN A 202       3.110 -18.839  11.519  1.00  3.06           H  
ATOM   3084  HA  GLN A 202       5.146 -20.844  11.553  1.00  3.62           H  
ATOM   3085 1HB  GLN A 202       2.565 -20.605  13.154  1.00  5.44           H  
ATOM   3086 2HB  GLN A 202       3.780 -21.834  13.456  1.00  5.44           H  
ATOM   3087 1HG  GLN A 202       5.416 -20.125  14.013  1.00  5.44           H  
ATOM   3088 2HG  GLN A 202       4.206 -18.856  13.672  1.00  5.44           H  
ATOM   3089 1HE2 GLN A 202       4.375 -19.632  17.358  1.00  5.44           H  
ATOM   3090 2HE2 GLN A 202       5.562 -19.222  16.169  1.00  5.44           H  
ATOM   3091  N   PHE A 203       2.192 -21.747  10.510  1.00  2.07           N  
ATOM   3092  CA  PHE A 203       1.419 -22.721   9.785  1.00  2.37           C  
ATOM   3093  C   PHE A 203       2.068 -23.102   8.453  1.00  1.97           C  
ATOM   3094  O   PHE A 203       2.229 -24.291   8.166  1.00  2.26           O  
ATOM   3095  CB  PHE A 203       0.012 -22.170   9.614  1.00  3.56           C  
ATOM   3096  CG  PHE A 203      -0.874 -23.027   8.814  1.00  3.56           C  
ATOM   3097  CD1 PHE A 203      -1.404 -24.189   9.349  1.00  3.56           C  
ATOM   3098  CD2 PHE A 203      -1.189 -22.662   7.525  1.00  3.56           C  
ATOM   3099  CE1 PHE A 203      -2.225 -24.988   8.589  1.00  3.56           C  
ATOM   3100  CE2 PHE A 203      -2.007 -23.453   6.771  1.00  3.56           C  
ATOM   3101  CZ  PHE A 203      -2.514 -24.622   7.299  1.00  3.56           C  
ATOM   3102  H   PHE A 203       1.726 -20.888  10.766  1.00  2.48           H  
ATOM   3103  HA  PHE A 203       1.354 -23.622  10.395  1.00  2.84           H  
ATOM   3104 1HB  PHE A 203      -0.443 -22.030  10.595  1.00  4.27           H  
ATOM   3105 2HB  PHE A 203       0.055 -21.197   9.136  1.00  4.27           H  
ATOM   3106  HD1 PHE A 203      -1.158 -24.468  10.374  1.00  4.27           H  
ATOM   3107  HD2 PHE A 203      -0.779 -21.739   7.112  1.00  4.27           H  
ATOM   3108  HE1 PHE A 203      -2.635 -25.908   9.004  1.00  4.27           H  
ATOM   3109  HE2 PHE A 203      -2.248 -23.155   5.755  1.00  4.27           H  
ATOM   3110  HZ  PHE A 203      -3.151 -25.258   6.691  1.00  4.27           H  
ATOM   3111  N   VAL A 204       2.456 -22.105   7.651  1.00  1.77           N  
ATOM   3112  CA  VAL A 204       3.116 -22.365   6.370  1.00  1.93           C  
ATOM   3113  C   VAL A 204       4.437 -23.112   6.590  1.00  2.34           C  
ATOM   3114  O   VAL A 204       4.759 -24.041   5.843  1.00  3.16           O  
ATOM   3115  CB  VAL A 204       3.374 -21.053   5.592  1.00  2.90           C  
ATOM   3116  CG1 VAL A 204       4.237 -21.341   4.373  1.00  2.90           C  
ATOM   3117  CG2 VAL A 204       2.051 -20.436   5.156  1.00  2.90           C  
ATOM   3118  H   VAL A 204       2.276 -21.147   7.928  1.00  2.12           H  
ATOM   3119  HA  VAL A 204       2.461 -22.993   5.765  1.00  2.32           H  
ATOM   3120  HB  VAL A 204       3.915 -20.356   6.233  1.00  3.47           H  
ATOM   3121 1HG1 VAL A 204       4.430 -20.414   3.832  1.00  3.47           H  
ATOM   3122 2HG1 VAL A 204       5.180 -21.779   4.692  1.00  3.47           H  
ATOM   3123 3HG1 VAL A 204       3.716 -22.038   3.720  1.00  3.47           H  
ATOM   3124 1HG2 VAL A 204       2.242 -19.512   4.613  1.00  3.47           H  
ATOM   3125 2HG2 VAL A 204       1.523 -21.134   4.507  1.00  3.47           H  
ATOM   3126 3HG2 VAL A 204       1.439 -20.223   6.029  1.00  3.47           H  
ATOM   3127  N   ILE A 205       5.194 -22.698   7.619  1.00  2.31           N  
ATOM   3128  CA  ILE A 205       6.464 -23.336   7.977  1.00  2.96           C  
ATOM   3129  C   ILE A 205       6.260 -24.806   8.330  1.00  4.10           C  
ATOM   3130  O   ILE A 205       7.012 -25.672   7.880  1.00  5.10           O  
ATOM   3131  CB  ILE A 205       7.121 -22.646   9.197  1.00  4.44           C  
ATOM   3132  CG1 ILE A 205       7.584 -21.237   8.853  1.00  4.44           C  
ATOM   3133  CG2 ILE A 205       8.299 -23.476   9.680  1.00  4.44           C  
ATOM   3134  CD1 ILE A 205       7.942 -20.408  10.062  1.00  4.44           C  
ATOM   3135  H   ILE A 205       4.886 -21.907   8.176  1.00  2.77           H  
ATOM   3136  HA  ILE A 205       7.141 -23.273   7.126  1.00  3.55           H  
ATOM   3137  HB  ILE A 205       6.395 -22.561  10.002  1.00  5.33           H  
ATOM   3138 1HG1 ILE A 205       8.463 -21.301   8.216  1.00  5.33           H  
ATOM   3139 2HG1 ILE A 205       6.797 -20.728   8.304  1.00  5.33           H  
ATOM   3140 1HG2 ILE A 205       8.749 -22.998  10.549  1.00  5.33           H  
ATOM   3141 2HG2 ILE A 205       7.956 -24.473   9.953  1.00  5.33           H  
ATOM   3142 3HG2 ILE A 205       9.040 -23.553   8.884  1.00  5.33           H  
ATOM   3143 1HD1 ILE A 205       8.262 -19.418   9.740  1.00  5.33           H  
ATOM   3144 2HD1 ILE A 205       7.070 -20.314  10.707  1.00  5.33           H  
ATOM   3145 3HD1 ILE A 205       8.750 -20.892  10.610  1.00  5.33           H  
ATOM   3146  N   ARG A 206       5.235 -25.077   9.136  1.00  4.67           N  
ATOM   3147  CA  ARG A 206       4.908 -26.426   9.582  1.00  7.13           C  
ATOM   3148  C   ARG A 206       4.481 -27.322   8.425  1.00  8.62           C  
ATOM   3149  O   ARG A 206       4.827 -28.504   8.398  1.00 12.05           O  
ATOM   3150  CB  ARG A 206       3.821 -26.352  10.638  1.00 10.70           C  
ATOM   3151  CG  ARG A 206       4.303 -25.780  11.963  1.00 10.70           C  
ATOM   3152  CD  ARG A 206       3.191 -25.509  12.906  1.00 10.70           C  
ATOM   3153  NE  ARG A 206       3.681 -24.918  14.143  1.00 10.70           N  
ATOM   3154  CZ  ARG A 206       2.923 -24.228  15.019  1.00 10.70           C  
ATOM   3155  NH1 ARG A 206       1.642 -24.048  14.786  1.00 10.70           N  
ATOM   3156  NH2 ARG A 206       3.471 -23.727  16.112  1.00 10.70           N  
ATOM   3157  H   ARG A 206       4.667 -24.315   9.478  1.00  5.60           H  
ATOM   3158  HA  ARG A 206       5.798 -26.858  10.039  1.00  8.56           H  
ATOM   3159 1HB  ARG A 206       3.001 -25.729  10.283  1.00 12.83           H  
ATOM   3160 2HB  ARG A 206       3.422 -27.349  10.829  1.00 12.83           H  
ATOM   3161 1HG  ARG A 206       4.967 -26.503  12.436  1.00 12.83           H  
ATOM   3162 2HG  ARG A 206       4.851 -24.855  11.792  1.00 12.83           H  
ATOM   3163 1HD  ARG A 206       2.487 -24.814  12.450  1.00 12.83           H  
ATOM   3164 2HD  ARG A 206       2.681 -26.440  13.149  1.00 12.83           H  
ATOM   3165  HE  ARG A 206       4.662 -25.032  14.360  1.00 12.83           H  
ATOM   3166 1HH1 ARG A 206       1.223 -24.428  13.949  1.00 12.83           H  
ATOM   3167 2HH1 ARG A 206       1.079 -23.526  15.441  1.00 12.83           H  
ATOM   3168 1HH2 ARG A 206       4.456 -23.862  16.292  1.00 12.83           H  
ATOM   3169 2HH2 ARG A 206       2.905 -23.205  16.765  1.00 12.83           H  
ATOM   3170  N   ASN A 207       3.770 -26.759   7.448  1.00  7.40           N  
ATOM   3171  CA  ASN A 207       3.412 -27.525   6.261  1.00  9.88           C  
ATOM   3172  C   ASN A 207       4.616 -27.708   5.357  1.00 10.97           C  
ATOM   3173  O   ASN A 207       4.728 -28.719   4.661  1.00 15.94           O  
ATOM   3174  CB  ASN A 207       2.285 -26.856   5.504  1.00 14.82           C  
ATOM   3175  CG  ASN A 207       0.972 -27.046   6.185  1.00 14.82           C  
ATOM   3176  OD1 ASN A 207       0.306 -28.076   6.017  1.00 14.82           O  
ATOM   3177  ND2 ASN A 207       0.595 -26.086   6.975  1.00 14.82           N  
ATOM   3178  H   ASN A 207       3.465 -25.796   7.532  1.00  8.88           H  
ATOM   3179  HA  ASN A 207       3.084 -28.516   6.573  1.00 11.86           H  
ATOM   3180 1HB  ASN A 207       2.487 -25.787   5.415  1.00 17.78           H  
ATOM   3181 2HB  ASN A 207       2.225 -27.265   4.496  1.00 17.78           H  
ATOM   3182 1HD2 ASN A 207      -0.267 -26.161   7.471  1.00 17.78           H  
ATOM   3183 2HD2 ASN A 207       1.173 -25.278   7.095  1.00 17.78           H  
ATOM   3184  N   GLY A 208       5.531 -26.744   5.385  1.00  8.51           N  
ATOM   3185  CA  GLY A 208       6.721 -26.818   4.568  1.00 10.69           C  
ATOM   3186  C   GLY A 208       6.390 -26.397   3.152  1.00  8.14           C  
ATOM   3187  O   GLY A 208       6.949 -26.934   2.193  1.00 10.88           O  
ATOM   3188  H   GLY A 208       5.390 -25.924   5.959  1.00 10.21           H  
ATOM   3189 1HA  GLY A 208       7.493 -26.168   4.984  1.00 12.83           H  
ATOM   3190 2HA  GLY A 208       7.110 -27.835   4.576  1.00 12.83           H  
ATOM   3191  N   GLY A 209       5.477 -25.438   3.014  1.00  5.94           N  
ATOM   3192  CA  GLY A 209       5.097 -24.991   1.686  1.00  8.27           C  
ATOM   3193  C   GLY A 209       3.780 -24.239   1.637  1.00  3.31           C  
ATOM   3194  O   GLY A 209       3.041 -24.170   2.617  1.00  8.56           O  
ATOM   3195  H   GLY A 209       5.060 -25.011   3.836  1.00  7.13           H  
ATOM   3196 1HA  GLY A 209       5.880 -24.361   1.286  1.00  9.92           H  
ATOM   3197 2HA  GLY A 209       5.034 -25.853   1.028  1.00  9.92           H  
ATOM   3198  N   LEU A 210       3.517 -23.684   0.464  1.00  6.22           N  
ATOM   3199  CA  LEU A 210       2.318 -22.922   0.137  1.00  4.58           C  
ATOM   3200  C   LEU A 210       2.213 -22.839  -1.369  1.00  4.03           C  
ATOM   3201  O   LEU A 210       3.180 -22.491  -2.041  1.00  6.77           O  
ATOM   3202  CB  LEU A 210       2.376 -21.513   0.747  1.00  6.87           C  
ATOM   3203  CG  LEU A 210       1.218 -20.571   0.376  1.00  6.87           C  
ATOM   3204  CD1 LEU A 210      -0.099 -21.095   0.932  1.00  6.87           C  
ATOM   3205  CD2 LEU A 210       1.520 -19.189   0.928  1.00  6.87           C  
ATOM   3206  H   LEU A 210       4.202 -23.804  -0.266  1.00  7.46           H  
ATOM   3207  HA  LEU A 210       1.446 -23.445   0.524  1.00  5.50           H  
ATOM   3208 1HB  LEU A 210       2.391 -21.608   1.832  1.00  8.24           H  
ATOM   3209 2HB  LEU A 210       3.304 -21.035   0.435  1.00  8.24           H  
ATOM   3210  HG  LEU A 210       1.129 -20.520  -0.710  1.00  8.24           H  
ATOM   3211 1HD1 LEU A 210      -0.907 -20.418   0.651  1.00  8.24           H  
ATOM   3212 2HD1 LEU A 210      -0.298 -22.085   0.525  1.00  8.24           H  
ATOM   3213 3HD1 LEU A 210      -0.035 -21.151   2.016  1.00  8.24           H  
ATOM   3214 1HD2 LEU A 210       0.714 -18.507   0.657  1.00  8.24           H  
ATOM   3215 2HD2 LEU A 210       1.603 -19.241   2.014  1.00  8.24           H  
ATOM   3216 3HD2 LEU A 210       2.457 -18.827   0.514  1.00  8.24           H  
ATOM   3217  N   THR A 211       1.052 -23.166  -1.920  1.00  4.09           N  
ATOM   3218  CA  THR A 211       0.953 -23.179  -3.371  1.00  6.68           C  
ATOM   3219  C   THR A 211       0.444 -21.860  -3.936  1.00  2.77           C  
ATOM   3220  O   THR A 211       0.279 -20.883  -3.201  1.00  2.17           O  
ATOM   3221  CB  THR A 211       0.074 -24.336  -3.854  1.00 10.02           C  
ATOM   3222  OG1 THR A 211       0.237 -24.484  -5.271  1.00 10.02           O  
ATOM   3223  CG2 THR A 211      -1.375 -24.070  -3.532  1.00 10.02           C  
ATOM   3224  H   THR A 211       0.262 -23.425  -1.347  1.00  4.91           H  
ATOM   3225  HA  THR A 211       1.951 -23.341  -3.776  1.00  8.02           H  
ATOM   3226  HB  THR A 211       0.388 -25.255  -3.365  1.00 12.02           H  
ATOM   3227  HG1 THR A 211       1.128 -24.799  -5.453  1.00 12.02           H  
ATOM   3228 1HG2 THR A 211      -1.972 -24.907  -3.887  1.00 12.02           H  
ATOM   3229 2HG2 THR A 211      -1.497 -23.966  -2.454  1.00 12.02           H  
ATOM   3230 3HG2 THR A 211      -1.704 -23.156  -4.022  1.00 12.02           H  
ATOM   3231  N   THR A 212       0.247 -21.847  -5.255  1.00  3.03           N  
ATOM   3232  CA  THR A 212      -0.086 -20.636  -5.983  1.00  1.65           C  
ATOM   3233  C   THR A 212      -1.557 -20.305  -6.088  1.00  1.00           C  
ATOM   3234  O   THR A 212      -2.430 -21.168  -5.981  1.00  1.57           O  
ATOM   3235  CB  THR A 212       0.475 -20.706  -7.411  1.00  2.47           C  
ATOM   3236  OG1 THR A 212      -0.152 -21.779  -8.126  1.00  2.47           O  
ATOM   3237  CG2 THR A 212       1.968 -20.946  -7.359  1.00  2.47           C  
ATOM   3238  H   THR A 212       0.360 -22.714  -5.754  1.00  3.64           H  
ATOM   3239  HA  THR A 212       0.399 -19.808  -5.480  1.00  1.98           H  
ATOM   3240  HB  THR A 212       0.279 -19.768  -7.930  1.00  2.97           H  
ATOM   3241  HG1 THR A 212       0.261 -21.871  -8.989  1.00  2.97           H  
ATOM   3242 1HG2 THR A 212       2.368 -20.993  -8.371  1.00  2.97           H  
ATOM   3243 2HG2 THR A 212       2.435 -20.129  -6.818  1.00  2.97           H  
ATOM   3244 3HG2 THR A 212       2.169 -21.885  -6.845  1.00  2.97           H  
ATOM   3245  N   TYR A 213      -1.782 -19.029  -6.368  1.00  0.83           N  
ATOM   3246  CA  TYR A 213      -3.070 -18.391  -6.579  1.00  1.03           C  
ATOM   3247  C   TYR A 213      -3.892 -19.094  -7.638  1.00  1.25           C  
ATOM   3248  O   TYR A 213      -5.109 -19.193  -7.530  1.00  1.62           O  
ATOM   3249  CB  TYR A 213      -2.857 -16.945  -6.989  1.00  1.54           C  
ATOM   3250  CG  TYR A 213      -4.126 -16.157  -7.162  1.00  1.54           C  
ATOM   3251  CD1 TYR A 213      -4.640 -15.448  -6.090  1.00  1.54           C  
ATOM   3252  CD2 TYR A 213      -4.779 -16.146  -8.386  1.00  1.54           C  
ATOM   3253  CE1 TYR A 213      -5.793 -14.709  -6.246  1.00  1.54           C  
ATOM   3254  CE2 TYR A 213      -5.941 -15.416  -8.538  1.00  1.54           C  
ATOM   3255  CZ  TYR A 213      -6.446 -14.696  -7.474  1.00  1.54           C  
ATOM   3256  OH  TYR A 213      -7.598 -13.961  -7.622  1.00  1.54           O  
ATOM   3257  H   TYR A 213      -0.966 -18.437  -6.430  1.00  1.00           H  
ATOM   3258  HA  TYR A 213      -3.630 -18.423  -5.644  1.00  1.24           H  
ATOM   3259 1HB  TYR A 213      -2.247 -16.442  -6.237  1.00  1.85           H  
ATOM   3260 2HB  TYR A 213      -2.307 -16.912  -7.929  1.00  1.85           H  
ATOM   3261  HD1 TYR A 213      -4.126 -15.463  -5.128  1.00  1.85           H  
ATOM   3262  HD2 TYR A 213      -4.373 -16.711  -9.226  1.00  1.85           H  
ATOM   3263  HE1 TYR A 213      -6.192 -14.141  -5.406  1.00  1.85           H  
ATOM   3264  HE2 TYR A 213      -6.454 -15.403  -9.500  1.00  1.85           H  
ATOM   3265  HH  TYR A 213      -7.913 -14.038  -8.526  1.00  1.85           H  
ATOM   3266  N   ASN A 214      -3.228 -19.550  -8.690  1.00  1.71           N  
ATOM   3267  CA  ASN A 214      -3.906 -20.221  -9.782  1.00  2.92           C  
ATOM   3268  C   ASN A 214      -4.516 -21.549  -9.343  1.00  3.37           C  
ATOM   3269  O   ASN A 214      -5.479 -22.016  -9.951  1.00  5.40           O  
ATOM   3270  CB  ASN A 214      -2.954 -20.420 -10.936  1.00  4.38           C  
ATOM   3271  CG  ASN A 214      -2.652 -19.125 -11.634  1.00  4.38           C  
ATOM   3272  OD1 ASN A 214      -3.416 -18.159 -11.534  1.00  4.38           O  
ATOM   3273  ND2 ASN A 214      -1.550 -19.086 -12.340  1.00  4.38           N  
ATOM   3274  H   ASN A 214      -2.226 -19.432  -8.736  1.00  2.05           H  
ATOM   3275  HA  ASN A 214      -4.725 -19.585 -10.117  1.00  3.50           H  
ATOM   3276 1HB  ASN A 214      -2.022 -20.857 -10.574  1.00  5.26           H  
ATOM   3277 2HB  ASN A 214      -3.389 -21.116 -11.654  1.00  5.26           H  
ATOM   3278 1HD2 ASN A 214      -1.298 -18.249 -12.827  1.00  5.26           H  
ATOM   3279 2HD2 ASN A 214      -0.961 -19.891 -12.392  1.00  5.26           H  
ATOM   3280  N   ASN A 215      -3.963 -22.160  -8.296  1.00  3.04           N  
ATOM   3281  CA  ASN A 215      -4.528 -23.388  -7.778  1.00  4.92           C  
ATOM   3282  C   ASN A 215      -5.680 -23.049  -6.857  1.00  4.35           C  
ATOM   3283  O   ASN A 215      -6.724 -23.701  -6.887  1.00  6.22           O  
ATOM   3284  CB  ASN A 215      -3.475 -24.209  -7.063  1.00  7.38           C  
ATOM   3285  CG  ASN A 215      -2.513 -24.841  -8.022  1.00  7.38           C  
ATOM   3286  OD1 ASN A 215      -2.871 -25.113  -9.174  1.00  7.38           O  
ATOM   3287  ND2 ASN A 215      -1.304 -25.083  -7.584  1.00  7.38           N  
ATOM   3288  H   ASN A 215      -3.173 -21.758  -7.811  1.00  3.65           H  
ATOM   3289  HA  ASN A 215      -4.927 -23.971  -8.608  1.00  5.90           H  
ATOM   3290 1HB  ASN A 215      -2.918 -23.577  -6.371  1.00  8.86           H  
ATOM   3291 2HB  ASN A 215      -3.958 -24.991  -6.478  1.00  8.86           H  
ATOM   3292 1HD2 ASN A 215      -0.630 -25.503  -8.193  1.00  8.86           H  
ATOM   3293 2HD2 ASN A 215      -1.040 -24.845  -6.649  1.00  8.86           H  
ATOM   3294  N   TYR A 216      -5.492 -22.001  -6.051  1.00  3.53           N  
ATOM   3295  CA  TYR A 216      -6.537 -21.545  -5.136  1.00  4.01           C  
ATOM   3296  C   TYR A 216      -6.758 -20.024  -5.166  1.00  2.37           C  
ATOM   3297  O   TYR A 216      -6.209 -19.299  -4.333  1.00  2.43           O  
ATOM   3298  CB  TYR A 216      -6.220 -22.006  -3.721  1.00  6.01           C  
ATOM   3299  CG  TYR A 216      -6.114 -23.502  -3.616  1.00  6.01           C  
ATOM   3300  CD1 TYR A 216      -4.868 -24.088  -3.538  1.00  6.01           C  
ATOM   3301  CD2 TYR A 216      -7.249 -24.290  -3.627  1.00  6.01           C  
ATOM   3302  CE1 TYR A 216      -4.745 -25.462  -3.463  1.00  6.01           C  
ATOM   3303  CE2 TYR A 216      -7.128 -25.662  -3.556  1.00  6.01           C  
ATOM   3304  CZ  TYR A 216      -5.885 -26.248  -3.469  1.00  6.01           C  
ATOM   3305  OH  TYR A 216      -5.770 -27.616  -3.384  1.00  6.01           O  
ATOM   3306  H   TYR A 216      -4.598 -21.522  -6.065  1.00  4.24           H  
ATOM   3307  HA  TYR A 216      -7.475 -22.017  -5.436  1.00  4.81           H  
ATOM   3308 1HB  TYR A 216      -5.269 -21.586  -3.409  1.00  7.22           H  
ATOM   3309 2HB  TYR A 216      -6.985 -21.660  -3.029  1.00  7.22           H  
ATOM   3310  HD1 TYR A 216      -3.986 -23.453  -3.536  1.00  7.22           H  
ATOM   3311  HD2 TYR A 216      -8.234 -23.828  -3.697  1.00  7.22           H  
ATOM   3312  HE1 TYR A 216      -3.763 -25.926  -3.396  1.00  7.22           H  
ATOM   3313  HE2 TYR A 216      -8.017 -26.287  -3.567  1.00  7.22           H  
ATOM   3314  HH  TYR A 216      -6.126 -27.901  -2.534  1.00  7.22           H  
ATOM   3315  N   PRO A 217      -7.523 -19.515  -6.136  1.00  2.29           N  
ATOM   3316  CA  PRO A 217      -7.913 -18.126  -6.327  1.00  2.38           C  
ATOM   3317  C   PRO A 217      -8.687 -17.598  -5.137  1.00  2.93           C  
ATOM   3318  O   PRO A 217      -9.506 -18.323  -4.557  1.00 10.39           O  
ATOM   3319  CB  PRO A 217      -8.776 -18.147  -7.586  1.00  3.57           C  
ATOM   3320  CG  PRO A 217      -8.340 -19.362  -8.318  1.00  3.57           C  
ATOM   3321  CD  PRO A 217      -8.020 -20.358  -7.243  1.00  3.57           C  
ATOM   3322  HA  PRO A 217      -6.995 -17.522  -6.489  1.00  2.86           H  
ATOM   3323 1HB  PRO A 217      -9.843 -18.194  -7.303  1.00  4.28           H  
ATOM   3324 2HB  PRO A 217      -8.640 -17.223  -8.161  1.00  4.28           H  
ATOM   3325 1HG  PRO A 217      -9.136 -19.711  -8.990  1.00  4.28           H  
ATOM   3326 2HG  PRO A 217      -7.469 -19.124  -8.951  1.00  4.28           H  
ATOM   3327 1HD  PRO A 217      -8.920 -20.905  -6.929  1.00  4.28           H  
ATOM   3328 2HD  PRO A 217      -7.239 -21.027  -7.610  1.00  4.28           H  
ATOM   3329  N   TYR A 218      -8.455 -16.348  -4.782  1.00  0.91           N  
ATOM   3330  CA  TYR A 218      -9.159 -15.710  -3.682  1.00  0.72           C  
ATOM   3331  C   TYR A 218     -10.622 -15.503  -4.046  1.00  0.98           C  
ATOM   3332  O   TYR A 218     -10.929 -14.949  -5.103  1.00  1.85           O  
ATOM   3333  CB  TYR A 218      -8.477 -14.390  -3.324  1.00  1.08           C  
ATOM   3334  CG  TYR A 218      -9.079 -13.676  -2.137  1.00  1.08           C  
ATOM   3335  CD1 TYR A 218      -8.880 -14.182  -0.861  1.00  1.08           C  
ATOM   3336  CD2 TYR A 218      -9.812 -12.512  -2.320  1.00  1.08           C  
ATOM   3337  CE1 TYR A 218      -9.415 -13.527   0.228  1.00  1.08           C  
ATOM   3338  CE2 TYR A 218     -10.343 -11.856  -1.228  1.00  1.08           C  
ATOM   3339  CZ  TYR A 218     -10.148 -12.362   0.041  1.00  1.08           C  
ATOM   3340  OH  TYR A 218     -10.671 -11.714   1.134  1.00  1.08           O  
ATOM   3341  H   TYR A 218      -7.774 -15.815  -5.299  1.00  1.09           H  
ATOM   3342  HA  TYR A 218      -9.130 -16.365  -2.819  1.00  0.86           H  
ATOM   3343 1HB  TYR A 218      -7.424 -14.577  -3.107  1.00  1.30           H  
ATOM   3344 2HB  TYR A 218      -8.519 -13.719  -4.180  1.00  1.30           H  
ATOM   3345  HD1 TYR A 218      -8.300 -15.094  -0.719  1.00  1.30           H  
ATOM   3346  HD2 TYR A 218      -9.962 -12.112  -3.323  1.00  1.30           H  
ATOM   3347  HE1 TYR A 218      -9.258 -13.922   1.231  1.00  1.30           H  
ATOM   3348  HE2 TYR A 218     -10.918 -10.939  -1.369  1.00  1.30           H  
ATOM   3349  HH  TYR A 218     -11.029 -10.858   0.865  1.00  1.30           H  
ATOM   3350  N   VAL A 219     -11.524 -15.947  -3.169  1.00  0.82           N  
ATOM   3351  CA  VAL A 219     -12.958 -15.831  -3.441  1.00  1.26           C  
ATOM   3352  C   VAL A 219     -13.702 -14.877  -2.504  1.00  1.37           C  
ATOM   3353  O   VAL A 219     -14.894 -14.638  -2.691  1.00  1.72           O  
ATOM   3354  CB  VAL A 219     -13.635 -17.221  -3.387  1.00  1.89           C  
ATOM   3355  CG1 VAL A 219     -13.049 -18.138  -4.448  1.00  1.89           C  
ATOM   3356  CG2 VAL A 219     -13.444 -17.837  -2.020  1.00  1.89           C  
ATOM   3357  H   VAL A 219     -11.199 -16.391  -2.317  1.00  0.98           H  
ATOM   3358  HA  VAL A 219     -13.071 -15.450  -4.457  1.00  1.51           H  
ATOM   3359  HB  VAL A 219     -14.697 -17.106  -3.595  1.00  2.27           H  
ATOM   3360 1HG1 VAL A 219     -13.547 -19.108  -4.406  1.00  2.27           H  
ATOM   3361 2HG1 VAL A 219     -13.196 -17.698  -5.434  1.00  2.27           H  
ATOM   3362 3HG1 VAL A 219     -11.984 -18.271  -4.264  1.00  2.27           H  
ATOM   3363 1HG2 VAL A 219     -13.930 -18.810  -1.987  1.00  2.27           H  
ATOM   3364 2HG2 VAL A 219     -12.384 -17.958  -1.837  1.00  2.27           H  
ATOM   3365 3HG2 VAL A 219     -13.873 -17.189  -1.261  1.00  2.27           H  
ATOM   3366  N   GLY A 220     -13.014 -14.327  -1.508  1.00  1.37           N  
ATOM   3367  CA  GLY A 220     -13.652 -13.363  -0.610  1.00  1.87           C  
ATOM   3368  C   GLY A 220     -14.211 -13.973   0.674  1.00  2.34           C  
ATOM   3369  O   GLY A 220     -14.781 -13.263   1.503  1.00  3.62           O  
ATOM   3370  H   GLY A 220     -12.039 -14.555  -1.378  1.00  1.64           H  
ATOM   3371 1HA  GLY A 220     -12.934 -12.586  -0.354  1.00  2.24           H  
ATOM   3372 2HA  GLY A 220     -14.457 -12.863  -1.147  1.00  2.24           H  
ATOM   3373  N   TYR A 221     -14.060 -15.280   0.840  1.00  2.07           N  
ATOM   3374  CA  TYR A 221     -14.539 -15.958   2.037  1.00  2.88           C  
ATOM   3375  C   TYR A 221     -13.718 -17.214   2.274  1.00  3.29           C  
ATOM   3376  O   TYR A 221     -13.052 -17.701   1.362  1.00  2.91           O  
ATOM   3377  CB  TYR A 221     -16.025 -16.292   1.908  1.00  4.32           C  
ATOM   3378  CG  TYR A 221     -16.333 -17.275   0.806  1.00  4.32           C  
ATOM   3379  CD1 TYR A 221     -16.365 -18.627   1.093  1.00  4.32           C  
ATOM   3380  CD2 TYR A 221     -16.582 -16.830  -0.484  1.00  4.32           C  
ATOM   3381  CE1 TYR A 221     -16.633 -19.537   0.097  1.00  4.32           C  
ATOM   3382  CE2 TYR A 221     -16.852 -17.744  -1.485  1.00  4.32           C  
ATOM   3383  CZ  TYR A 221     -16.872 -19.094  -1.196  1.00  4.32           C  
ATOM   3384  OH  TYR A 221     -17.119 -20.014  -2.186  1.00  4.32           O  
ATOM   3385  H   TYR A 221     -13.592 -15.821   0.130  1.00  2.48           H  
ATOM   3386  HA  TYR A 221     -14.401 -15.300   2.895  1.00  3.46           H  
ATOM   3387 1HB  TYR A 221     -16.389 -16.710   2.847  1.00  5.18           H  
ATOM   3388 2HB  TYR A 221     -16.587 -15.378   1.716  1.00  5.18           H  
ATOM   3389  HD1 TYR A 221     -16.174 -18.970   2.109  1.00  5.18           H  
ATOM   3390  HD2 TYR A 221     -16.559 -15.764  -0.710  1.00  5.18           H  
ATOM   3391  HE1 TYR A 221     -16.656 -20.602   0.326  1.00  5.18           H  
ATOM   3392  HE2 TYR A 221     -17.041 -17.400  -2.502  1.00  5.18           H  
ATOM   3393  HH  TYR A 221     -17.398 -19.556  -2.983  1.00  5.18           H  
ATOM   3394  N   GLN A 222     -13.765 -17.726   3.498  1.00  4.96           N  
ATOM   3395  CA  GLN A 222     -13.020 -18.920   3.880  1.00  5.96           C  
ATOM   3396  C   GLN A 222     -13.677 -20.209   3.395  1.00  6.15           C  
ATOM   3397  O   GLN A 222     -14.874 -20.415   3.591  1.00  8.87           O  
ATOM   3398  CB  GLN A 222     -12.875 -18.974   5.399  1.00  8.94           C  
ATOM   3399  CG  GLN A 222     -12.026 -20.124   5.897  1.00  8.94           C  
ATOM   3400  CD  GLN A 222     -11.885 -20.127   7.403  1.00  8.94           C  
ATOM   3401  OE1 GLN A 222     -12.516 -19.323   8.096  1.00  8.94           O  
ATOM   3402  NE2 GLN A 222     -11.064 -21.032   7.923  1.00  8.94           N  
ATOM   3403  H   GLN A 222     -14.338 -17.270   4.194  1.00  5.95           H  
ATOM   3404  HA  GLN A 222     -12.029 -18.862   3.431  1.00  7.15           H  
ATOM   3405 1HB  GLN A 222     -12.429 -18.046   5.756  1.00 10.73           H  
ATOM   3406 2HB  GLN A 222     -13.860 -19.062   5.856  1.00 10.73           H  
ATOM   3407 1HG  GLN A 222     -12.477 -21.067   5.589  1.00 10.73           H  
ATOM   3408 2HG  GLN A 222     -11.034 -20.024   5.467  1.00 10.73           H  
ATOM   3409 1HE2 GLN A 222     -10.933 -21.076   8.915  1.00 10.73           H  
ATOM   3410 2HE2 GLN A 222     -10.569 -21.669   7.326  1.00 10.73           H  
ATOM   3411  N   GLN A 223     -12.886 -21.085   2.777  1.00  5.38           N  
ATOM   3412  CA  GLN A 223     -13.382 -22.374   2.307  1.00  7.42           C  
ATOM   3413  C   GLN A 223     -12.769 -23.505   3.127  1.00  8.74           C  
ATOM   3414  O   GLN A 223     -11.895 -23.275   3.962  1.00  7.42           O  
ATOM   3415  CB  GLN A 223     -13.077 -22.596   0.817  1.00 11.13           C  
ATOM   3416  CG  GLN A 223     -13.770 -21.640  -0.138  1.00 11.13           C  
ATOM   3417  CD  GLN A 223     -13.494 -21.999  -1.588  1.00 11.13           C  
ATOM   3418  OE1 GLN A 223     -12.483 -22.643  -1.891  1.00 11.13           O  
ATOM   3419  NE2 GLN A 223     -14.389 -21.609  -2.493  1.00 11.13           N  
ATOM   3420  H   GLN A 223     -11.905 -20.873   2.630  1.00  6.46           H  
ATOM   3421  HA  GLN A 223     -14.463 -22.405   2.443  1.00  8.90           H  
ATOM   3422 1HB  GLN A 223     -12.004 -22.507   0.651  1.00 13.36           H  
ATOM   3423 2HB  GLN A 223     -13.363 -23.608   0.535  1.00 13.36           H  
ATOM   3424 1HG  GLN A 223     -14.843 -21.705   0.028  1.00 13.36           H  
ATOM   3425 2HG  GLN A 223     -13.419 -20.624   0.044  1.00 13.36           H  
ATOM   3426 1HE2 GLN A 223     -14.249 -21.829  -3.459  1.00 13.36           H  
ATOM   3427 2HE2 GLN A 223     -15.208 -21.097  -2.219  1.00 13.36           H  
ATOM   3428  N   ARG A 224     -13.244 -24.722   2.902  1.00 15.04           N  
ATOM   3429  CA  ARG A 224     -12.736 -25.895   3.605  1.00 17.36           C  
ATOM   3430  C   ARG A 224     -11.384 -26.346   3.070  1.00 15.57           C  
ATOM   3431  O   ARG A 224     -11.156 -26.315   1.866  1.00 16.69           O  
ATOM   3432  CB  ARG A 224     -13.719 -27.049   3.497  1.00 26.04           C  
ATOM   3433  CG  ARG A 224     -13.323 -28.301   4.263  1.00 26.04           C  
ATOM   3434  CD  ARG A 224     -14.378 -29.342   4.189  1.00 26.04           C  
ATOM   3435  NE  ARG A 224     -14.005 -30.546   4.913  1.00 26.04           N  
ATOM   3436  CZ  ARG A 224     -14.773 -31.649   5.008  1.00 26.04           C  
ATOM   3437  NH1 ARG A 224     -15.949 -31.683   4.422  1.00 26.04           N  
ATOM   3438  NH2 ARG A 224     -14.344 -32.696   5.691  1.00 26.04           N  
ATOM   3439  H   ARG A 224     -13.974 -24.849   2.213  1.00 18.05           H  
ATOM   3440  HA  ARG A 224     -12.622 -25.638   4.660  1.00 20.83           H  
ATOM   3441 1HB  ARG A 224     -14.694 -26.732   3.867  1.00 31.25           H  
ATOM   3442 2HB  ARG A 224     -13.841 -27.327   2.450  1.00 31.25           H  
ATOM   3443 1HG  ARG A 224     -12.408 -28.715   3.837  1.00 31.25           H  
ATOM   3444 2HG  ARG A 224     -13.155 -28.052   5.311  1.00 31.25           H  
ATOM   3445 1HD  ARG A 224     -15.301 -28.957   4.621  1.00 31.25           H  
ATOM   3446 2HD  ARG A 224     -14.549 -29.611   3.148  1.00 31.25           H  
ATOM   3447  HE  ARG A 224     -13.106 -30.557   5.375  1.00 31.25           H  
ATOM   3448 1HH1 ARG A 224     -16.276 -30.882   3.900  1.00 31.25           H  
ATOM   3449 2HH1 ARG A 224     -16.526 -32.508   4.493  1.00 31.25           H  
ATOM   3450 1HH2 ARG A 224     -13.440 -32.669   6.142  1.00 31.25           H  
ATOM   3451 2HH2 ARG A 224     -14.920 -33.522   5.762  1.00 31.25           H  
ATOM   3452  N   CYS A 225     -10.490 -26.733   3.975  1.00 15.34           N  
ATOM   3453  CA  CYS A 225      -9.172 -27.287   3.662  1.00 14.09           C  
ATOM   3454  C   CYS A 225      -9.141 -28.148   2.402  1.00 17.22           C  
ATOM   3455  O   CYS A 225      -9.640 -29.281   2.430  1.00 29.84           O  
ATOM   3456  CB  CYS A 225      -8.656 -28.128   4.827  1.00 21.13           C  
ATOM   3457  SG  CYS A 225      -7.025 -28.858   4.541  1.00 21.13           S  
ATOM   3458  H   CYS A 225     -10.768 -26.715   4.954  1.00 18.41           H  
ATOM   3459  HA  CYS A 225      -8.497 -26.423   3.483  1.00 16.91           H  
ATOM   3460 1HB  CYS A 225      -8.601 -27.510   5.723  1.00 25.36           H  
ATOM   3461 2HB  CYS A 225      -9.358 -28.940   5.028  1.00 25.36           H  
ATOM   3462  HG  CYS A 225      -6.929 -29.459   5.723  1.00 25.36           H  
ATOM   3463  N   ARG A 226      -8.533 -27.641   1.331  1.00 21.97           N  
ATOM   3464  CA  ARG A 226      -8.478 -28.373   0.067  1.00 33.41           C  
ATOM   3465  C   ARG A 226      -7.094 -28.963  -0.181  1.00 35.79           C  
ATOM   3466  O   ARG A 226      -6.274 -28.366  -0.879  1.00 37.61           O  
ATOM   3467  CB  ARG A 226      -8.842 -27.479  -1.110  1.00 50.11           C  
ATOM   3468  CG  ARG A 226     -10.271 -26.956  -1.140  1.00 50.11           C  
ATOM   3469  CD  ARG A 226     -10.546 -26.148  -2.357  1.00 50.11           C  
ATOM   3470  NE  ARG A 226     -11.880 -25.562  -2.344  1.00 50.11           N  
ATOM   3471  CZ  ARG A 226     -12.999 -26.196  -2.744  1.00 50.11           C  
ATOM   3472  NH1 ARG A 226     -12.939 -27.440  -3.170  1.00 50.11           N  
ATOM   3473  NH2 ARG A 226     -14.159 -25.565  -2.708  1.00 50.11           N  
ATOM   3474  H   ARG A 226      -8.137 -26.714   1.384  1.00 26.36           H  
ATOM   3475  HA  ARG A 226      -9.196 -29.195   0.111  1.00 40.09           H  
ATOM   3476 1HB  ARG A 226      -8.188 -26.608  -1.106  1.00 60.14           H  
ATOM   3477 2HB  ARG A 226      -8.669 -28.017  -2.042  1.00 60.14           H  
ATOM   3478 1HG  ARG A 226     -10.973 -27.790  -1.098  1.00 60.14           H  
ATOM   3479 2HG  ARG A 226     -10.422 -26.303  -0.286  1.00 60.14           H  
ATOM   3480 1HD  ARG A 226      -9.823 -25.337  -2.417  1.00 60.14           H  
ATOM   3481 2HD  ARG A 226     -10.459 -26.781  -3.239  1.00 60.14           H  
ATOM   3482  HE  ARG A 226     -11.972 -24.598  -2.035  1.00 60.14           H  
ATOM   3483 1HH1 ARG A 226     -12.052 -27.923  -3.197  1.00 60.14           H  
ATOM   3484 2HH1 ARG A 226     -13.780 -27.914  -3.468  1.00 60.14           H  
ATOM   3485 1HH2 ARG A 226     -14.200 -24.609  -2.382  1.00 60.14           H  
ATOM   3486 2HH2 ARG A 226     -15.001 -26.035  -3.006  1.00 60.14           H  
ATOM   3487  N   ARG A 227      -6.861 -30.156   0.383  1.00 80.14           N  
ATOM   3488  CA  ARG A 227      -5.607 -30.916   0.256  1.00129.08           C  
ATOM   3489  C   ARG A 227      -4.430 -30.330   1.044  1.00 81.89           C  
ATOM   3490  O   ARG A 227      -3.293 -30.777   0.878  1.00137.63           O  
ATOM   3491  CB  ARG A 227      -5.174 -31.032  -1.203  1.00193.62           C  
ATOM   3492  CG  ARG A 227      -6.166 -31.702  -2.139  1.00193.62           C  
ATOM   3493  CD  ARG A 227      -5.598 -31.843  -3.502  1.00193.62           C  
ATOM   3494  NE  ARG A 227      -5.351 -30.546  -4.115  1.00193.62           N  
ATOM   3495  CZ  ARG A 227      -4.729 -30.346  -5.289  1.00193.62           C  
ATOM   3496  NH1 ARG A 227      -4.288 -31.360  -6.002  1.00193.62           N  
ATOM   3497  NH2 ARG A 227      -4.572 -29.104  -5.705  1.00193.62           N  
ATOM   3498  H   ARG A 227      -7.603 -30.566   0.936  1.00 96.17           H  
ATOM   3499  HA  ARG A 227      -5.790 -31.925   0.633  1.00154.90           H  
ATOM   3500 1HB  ARG A 227      -4.928 -30.056  -1.611  1.00232.34           H  
ATOM   3501 2HB  ARG A 227      -4.261 -31.627  -1.247  1.00232.34           H  
ATOM   3502 1HG  ARG A 227      -6.408 -32.698  -1.765  1.00232.34           H  
ATOM   3503 2HG  ARG A 227      -7.075 -31.106  -2.205  1.00232.34           H  
ATOM   3504 1HD  ARG A 227      -4.652 -32.382  -3.452  1.00232.34           H  
ATOM   3505 2HD  ARG A 227      -6.296 -32.391  -4.135  1.00232.34           H  
ATOM   3506  HE  ARG A 227      -5.654 -29.712  -3.625  1.00232.34           H  
ATOM   3507 1HH1 ARG A 227      -4.415 -32.305  -5.668  1.00232.34           H  
ATOM   3508 2HH1 ARG A 227      -3.821 -31.194  -6.881  1.00232.34           H  
ATOM   3509 1HH2 ARG A 227      -4.925 -28.354  -5.121  1.00232.34           H  
ATOM   3510 2HH2 ARG A 227      -4.111 -28.910  -6.581  1.00232.34           H  
ATOM   3511  N   GLY A 228      -4.692 -29.344   1.895  1.00 58.73           N  
ATOM   3512  CA  GLY A 228      -3.627 -28.732   2.674  1.00112.51           C  
ATOM   3513  C   GLY A 228      -2.801 -27.795   1.808  1.00142.81           C  
ATOM   3514  O   GLY A 228      -3.276 -27.303   0.785  1.00208.69           O  
ATOM   3515  H   GLY A 228      -5.636 -29.011   2.010  1.00 70.48           H  
ATOM   3516 1HA  GLY A 228      -4.060 -28.180   3.508  1.00135.01           H  
ATOM   3517 2HA  GLY A 228      -2.988 -29.507   3.096  1.00135.01           H  
ATOM   3518  N   LEU A 229      -1.573 -27.528   2.248  1.00182.76           N  
ATOM   3519  CA  LEU A 229      -0.634 -26.657   1.536  1.00289.84           C  
ATOM   3520  C   LEU A 229       0.506 -27.469   0.913  1.00293.21           C  
ATOM   3521  O   LEU A 229       1.364 -27.971   1.644  1.00400.00           O  
ATOM   3522  CB  LEU A 229      -0.028 -25.620   2.490  1.00434.76           C  
ATOM   3523  CG  LEU A 229      -0.883 -24.398   2.842  1.00434.76           C  
ATOM   3524  CD1 LEU A 229      -2.116 -24.832   3.610  1.00434.76           C  
ATOM   3525  CD2 LEU A 229      -0.052 -23.442   3.684  1.00434.76           C  
ATOM   3526  H   LEU A 229      -1.265 -27.960   3.107  1.00219.31           H  
ATOM   3527  HA  LEU A 229      -1.177 -26.127   0.756  1.00347.81           H  
ATOM   3528 1HB  LEU A 229       0.221 -26.123   3.422  1.00521.71           H  
ATOM   3529 2HB  LEU A 229       0.897 -25.252   2.048  1.00521.71           H  
ATOM   3530  HG  LEU A 229      -1.206 -23.896   1.931  1.00521.71           H  
ATOM   3531 1HD1 LEU A 229      -2.713 -23.957   3.856  1.00521.71           H  
ATOM   3532 2HD1 LEU A 229      -2.711 -25.502   3.002  1.00521.71           H  
ATOM   3533 3HD1 LEU A 229      -1.815 -25.341   4.524  1.00521.71           H  
ATOM   3534 1HD2 LEU A 229      -0.649 -22.567   3.939  1.00521.71           H  
ATOM   3535 2HD2 LEU A 229       0.266 -23.945   4.598  1.00521.71           H  
ATOM   3536 3HD2 LEU A 229       0.825 -23.129   3.119  1.00521.71           H  
ATOM   3537  N   PRO A 230       0.523 -27.639  -0.414  1.00175.21           N  
ATOM   3538  CA  PRO A 230       1.530 -28.316  -1.218  1.00177.53           C  
ATOM   3539  C   PRO A 230       2.899 -27.703  -1.020  1.00137.79           C  
ATOM   3540  O   PRO A 230       3.012 -26.474  -0.950  1.00115.33           O  
ATOM   3541  CB  PRO A 230       1.029 -28.148  -2.652  1.00266.30           C  
ATOM   3542  CG  PRO A 230      -0.447 -27.989  -2.514  1.00266.30           C  
ATOM   3543  CD  PRO A 230      -0.635 -27.231  -1.234  1.00266.30           C  
ATOM   3544  HA  PRO A 230       1.548 -29.388  -0.934  1.00213.04           H  
ATOM   3545 1HB  PRO A 230       1.509 -27.268  -3.112  1.00319.55           H  
ATOM   3546 2HB  PRO A 230       1.310 -29.018  -3.258  1.00319.55           H  
ATOM   3547 1HG  PRO A 230      -0.857 -27.461  -3.386  1.00319.55           H  
ATOM   3548 2HG  PRO A 230      -0.929 -28.980  -2.486  1.00319.55           H  
ATOM   3549 1HD  PRO A 230      -0.612 -26.146  -1.412  1.00319.55           H  
ATOM   3550 2HD  PRO A 230      -1.568 -27.552  -0.761  1.00319.55           H  
ATOM   3551  N   ALA A 231       3.934 -28.547  -0.946  1.00182.69           N  
ATOM   3552  CA  ALA A 231       5.365 -28.197  -0.767  1.00169.81           C  
ATOM   3553  C   ALA A 231       6.004 -27.284  -1.854  1.00108.12           C  
ATOM   3554  O   ALA A 231       7.102 -27.580  -2.327  1.00213.41           O  
ATOM   3555  CB  ALA A 231       6.178 -29.479  -0.693  1.00254.72           C  
ATOM   3556  H   ALA A 231       3.713 -29.532  -1.012  1.00219.23           H  
ATOM   3557  HA  ALA A 231       5.453 -27.680   0.184  1.00203.77           H  
ATOM   3558 1HB  ALA A 231       7.222 -29.236  -0.494  1.00305.66           H  
ATOM   3559 2HB  ALA A 231       5.792 -30.108   0.109  1.00305.66           H  
ATOM   3560 3HB  ALA A 231       6.105 -30.013  -1.639  1.00305.66           H  
ATOM   3561  N   ALA A 232       5.323 -26.219  -2.262  1.00 31.64           N  
ATOM   3562  CA  ALA A 232       5.815 -25.266  -3.242  1.00 39.71           C  
ATOM   3563  C   ALA A 232       6.678 -24.220  -2.534  1.00 20.11           C  
ATOM   3564  O   ALA A 232       7.896 -24.389  -2.409  1.00 46.85           O  
ATOM   3565  CB  ALA A 232       4.657 -24.644  -4.006  1.00 59.56           C  
ATOM   3566  H   ALA A 232       4.436 -26.033  -1.841  1.00 37.97           H  
ATOM   3567  HA  ALA A 232       6.450 -25.793  -3.951  1.00 47.65           H  
ATOM   3568 1HB  ALA A 232       5.042 -23.945  -4.748  1.00 71.48           H  
ATOM   3569 2HB  ALA A 232       4.097 -25.433  -4.509  1.00 71.48           H  
ATOM   3570 3HB  ALA A 232       3.998 -24.129  -3.327  1.00 71.48           H  
ATOM   3571  N   ALA A 233       6.063 -23.123  -2.089  1.00 10.54           N  
ATOM   3572  CA  ALA A 233       6.785 -22.034  -1.442  1.00  7.46           C  
ATOM   3573  C   ALA A 233       7.136 -22.368  -0.001  1.00  7.74           C  
ATOM   3574  O   ALA A 233       6.537 -21.841   0.938  1.00 23.13           O  
ATOM   3575  CB  ALA A 233       5.950 -20.772  -1.487  1.00 11.19           C  
ATOM   3576  H   ALA A 233       5.064 -23.018  -2.186  1.00 12.65           H  
ATOM   3577  HA  ALA A 233       7.715 -21.871  -1.986  1.00  8.95           H  
ATOM   3578 1HB  ALA A 233       6.492 -19.952  -1.025  1.00 13.43           H  
ATOM   3579 2HB  ALA A 233       5.734 -20.525  -2.524  1.00 13.43           H  
ATOM   3580 3HB  ALA A 233       5.019 -20.936  -0.950  1.00 13.43           H  
ATOM   3581  N   ARG A 234       8.117 -23.250   0.159  1.00  4.24           N  
ATOM   3582  CA  ARG A 234       8.588 -23.671   1.467  1.00  4.25           C  
ATOM   3583  C   ARG A 234       9.432 -22.617   2.135  1.00  5.22           C  
ATOM   3584  O   ARG A 234      10.360 -22.075   1.535  1.00  6.26           O  
ATOM   3585  CB  ARG A 234       9.399 -24.951   1.366  1.00  6.38           C  
ATOM   3586  CG  ARG A 234       9.969 -25.435   2.694  1.00  6.38           C  
ATOM   3587  CD  ARG A 234      10.637 -26.755   2.572  1.00  6.38           C  
ATOM   3588  NE  ARG A 234       9.685 -27.825   2.315  1.00  6.38           N  
ATOM   3589  CZ  ARG A 234      10.016 -29.110   2.086  1.00  6.38           C  
ATOM   3590  NH1 ARG A 234      11.279 -29.477   2.087  1.00  6.38           N  
ATOM   3591  NH2 ARG A 234       9.067 -30.001   1.862  1.00  6.38           N  
ATOM   3592  H   ARG A 234       8.542 -23.641  -0.672  1.00  5.09           H  
ATOM   3593  HA  ARG A 234       7.724 -23.859   2.101  1.00  5.10           H  
ATOM   3594 1HB  ARG A 234       8.779 -25.747   0.956  1.00  7.65           H  
ATOM   3595 2HB  ARG A 234      10.234 -24.801   0.683  1.00  7.65           H  
ATOM   3596 1HG  ARG A 234      10.707 -24.717   3.051  1.00  7.65           H  
ATOM   3597 2HG  ARG A 234       9.169 -25.523   3.428  1.00  7.65           H  
ATOM   3598 1HD  ARG A 234      11.349 -26.727   1.747  1.00  7.65           H  
ATOM   3599 2HD  ARG A 234      11.164 -26.983   3.498  1.00  7.65           H  
ATOM   3600  HE  ARG A 234       8.700 -27.584   2.301  1.00  7.65           H  
ATOM   3601 1HH1 ARG A 234      12.003 -28.794   2.259  1.00  7.65           H  
ATOM   3602 2HH1 ARG A 234      11.525 -30.441   1.916  1.00  7.65           H  
ATOM   3603 1HH2 ARG A 234       8.097 -29.715   1.864  1.00  7.65           H  
ATOM   3604 2HH2 ARG A 234       9.310 -30.965   1.691  1.00  7.65           H  
ATOM   3605  N   ILE A 235       9.135 -22.358   3.397  1.00  6.38           N  
ATOM   3606  CA  ILE A 235       9.896 -21.398   4.173  1.00  8.79           C  
ATOM   3607  C   ILE A 235      10.390 -22.098   5.432  1.00  8.92           C  
ATOM   3608  O   ILE A 235       9.840 -23.127   5.827  1.00 15.85           O  
ATOM   3609  CB  ILE A 235       9.044 -20.151   4.494  1.00 13.18           C  
ATOM   3610  CG1 ILE A 235       7.833 -20.522   5.336  1.00 13.18           C  
ATOM   3611  CG2 ILE A 235       8.573 -19.506   3.203  1.00 13.18           C  
ATOM   3612  CD1 ILE A 235       7.063 -19.321   5.852  1.00 13.18           C  
ATOM   3613  H   ILE A 235       8.360 -22.839   3.830  1.00  7.66           H  
ATOM   3614  HA  ILE A 235      10.762 -21.080   3.595  1.00 10.55           H  
ATOM   3615  HB  ILE A 235       9.641 -19.438   5.059  1.00 15.82           H  
ATOM   3616 1HG1 ILE A 235       7.165 -21.131   4.732  1.00 15.82           H  
ATOM   3617 2HG1 ILE A 235       8.166 -21.121   6.178  1.00 15.82           H  
ATOM   3618 1HG2 ILE A 235       7.986 -18.618   3.433  1.00 15.82           H  
ATOM   3619 2HG2 ILE A 235       9.437 -19.227   2.602  1.00 15.82           H  
ATOM   3620 3HG2 ILE A 235       7.958 -20.209   2.642  1.00 15.82           H  
ATOM   3621 1HD1 ILE A 235       6.211 -19.661   6.441  1.00 15.82           H  
ATOM   3622 2HD1 ILE A 235       7.717 -18.711   6.477  1.00 15.82           H  
ATOM   3623 3HD1 ILE A 235       6.708 -18.729   5.011  1.00 15.82           H  
ATOM   3624  N   GLY A 236      11.449 -21.576   6.036  1.00  5.64           N  
ATOM   3625  CA  GLY A 236      12.042 -22.248   7.187  1.00  6.72           C  
ATOM   3626  C   GLY A 236      12.398 -21.318   8.333  1.00  4.85           C  
ATOM   3627  O   GLY A 236      13.546 -21.296   8.780  1.00 36.43           O  
ATOM   3628  H   GLY A 236      11.844 -20.708   5.698  1.00  6.77           H  
ATOM   3629 1HA  GLY A 236      11.353 -23.011   7.547  1.00  8.06           H  
ATOM   3630 2HA  GLY A 236      12.940 -22.773   6.863  1.00  8.06           H  
ATOM   3631  N   GLY A 237      11.428 -20.562   8.822  1.00  5.17           N  
ATOM   3632  CA  GLY A 237      11.694 -19.680   9.946  1.00  1.87           C  
ATOM   3633  C   GLY A 237      10.946 -18.367   9.843  1.00  1.76           C  
ATOM   3634  O   GLY A 237      10.349 -18.054   8.812  1.00  2.10           O  
ATOM   3635  H   GLY A 237      10.502 -20.605   8.422  1.00  6.20           H  
ATOM   3636 1HA  GLY A 237      11.418 -20.185  10.873  1.00  2.24           H  
ATOM   3637 2HA  GLY A 237      12.764 -19.482  10.003  1.00  2.24           H  
ATOM   3638  N   TYR A 238      10.978 -17.606  10.929  1.00  1.87           N  
ATOM   3639  CA  TYR A 238      10.322 -16.314  10.978  1.00  1.78           C  
ATOM   3640  C   TYR A 238      11.045 -15.425  11.977  1.00  2.59           C  
ATOM   3641  O   TYR A 238      11.258 -15.817  13.123  1.00  5.03           O  
ATOM   3642  CB  TYR A 238       8.855 -16.493  11.352  1.00  2.67           C  
ATOM   3643  CG  TYR A 238       8.026 -15.239  11.297  1.00  2.67           C  
ATOM   3644  CD1 TYR A 238       7.620 -14.764  10.074  1.00  2.67           C  
ATOM   3645  CD2 TYR A 238       7.649 -14.579  12.450  1.00  2.67           C  
ATOM   3646  CE1 TYR A 238       6.846 -13.637   9.996  1.00  2.67           C  
ATOM   3647  CE2 TYR A 238       6.849 -13.461  12.376  1.00  2.67           C  
ATOM   3648  CZ  TYR A 238       6.445 -12.993  11.146  1.00  2.67           C  
ATOM   3649  OH  TYR A 238       5.636 -11.886  11.049  1.00  2.67           O  
ATOM   3650  H   TYR A 238      11.482 -17.932  11.741  1.00  2.24           H  
ATOM   3651  HA  TYR A 238      10.390 -15.844   9.999  1.00  2.14           H  
ATOM   3652 1HB  TYR A 238       8.401 -17.224  10.682  1.00  3.20           H  
ATOM   3653 2HB  TYR A 238       8.790 -16.897  12.360  1.00  3.20           H  
ATOM   3654  HD1 TYR A 238       7.912 -15.284   9.166  1.00  3.20           H  
ATOM   3655  HD2 TYR A 238       7.973 -14.951  13.417  1.00  3.20           H  
ATOM   3656  HE1 TYR A 238       6.530 -13.266   9.024  1.00  3.20           H  
ATOM   3657  HE2 TYR A 238       6.537 -12.949  13.286  1.00  3.20           H  
ATOM   3658  HH  TYR A 238       5.490 -11.677  10.124  1.00  3.20           H  
ATOM   3659  N   GLN A 239      11.430 -14.238  11.529  1.00  2.78           N  
ATOM   3660  CA  GLN A 239      12.181 -13.292  12.339  1.00  4.96           C  
ATOM   3661  C   GLN A 239      11.362 -12.099  12.833  1.00  4.84           C  
ATOM   3662  O   GLN A 239      10.894 -11.267  12.058  1.00  9.35           O  
ATOM   3663  CB  GLN A 239      13.425 -12.828  11.563  1.00  7.44           C  
ATOM   3664  CG  GLN A 239      14.452 -13.941  11.406  1.00  7.44           C  
ATOM   3665  CD  GLN A 239      15.794 -13.548  10.810  1.00  7.44           C  
ATOM   3666  OE1 GLN A 239      15.965 -12.596  10.041  1.00  7.44           O  
ATOM   3667  NE2 GLN A 239      16.806 -14.324  11.190  1.00  7.44           N  
ATOM   3668  H   GLN A 239      11.200 -13.981  10.585  1.00  3.34           H  
ATOM   3669  HA  GLN A 239      12.531 -13.823  13.222  1.00  5.95           H  
ATOM   3670 1HB  GLN A 239      13.122 -12.511  10.567  1.00  8.93           H  
ATOM   3671 2HB  GLN A 239      13.890 -11.982  12.046  1.00  8.93           H  
ATOM   3672 1HG  GLN A 239      14.666 -14.331  12.389  1.00  8.93           H  
ATOM   3673 2HG  GLN A 239      14.018 -14.728  10.793  1.00  8.93           H  
ATOM   3674 1HE2 GLN A 239      17.729 -14.143  10.851  1.00  8.93           H  
ATOM   3675 2HE2 GLN A 239      16.648 -15.089  11.821  1.00  8.93           H  
ATOM   3676  N   ASN A 240      11.198 -12.040  14.155  1.00  6.00           N  
ATOM   3677  CA  ASN A 240      10.455 -10.985  14.844  1.00  8.33           C  
ATOM   3678  C   ASN A 240      11.323  -9.740  15.084  1.00  5.54           C  
ATOM   3679  O   ASN A 240      12.240  -9.763  15.904  1.00 20.28           O  
ATOM   3680  CB  ASN A 240       9.894 -11.526  16.147  1.00 12.50           C  
ATOM   3681  CG  ASN A 240       9.038 -10.538  16.887  1.00 12.50           C  
ATOM   3682  OD1 ASN A 240       8.990  -9.352  16.544  1.00 12.50           O  
ATOM   3683  ND2 ASN A 240       8.361 -11.007  17.904  1.00 12.50           N  
ATOM   3684  H   ASN A 240      11.611 -12.772  14.716  1.00  7.20           H  
ATOM   3685  HA  ASN A 240       9.627 -10.681  14.216  1.00 10.00           H  
ATOM   3686 1HB  ASN A 240       9.295 -12.414  15.938  1.00 14.99           H  
ATOM   3687 2HB  ASN A 240      10.710 -11.833  16.796  1.00 14.99           H  
ATOM   3688 1HD2 ASN A 240       7.773 -10.401  18.439  1.00 14.99           H  
ATOM   3689 2HD2 ASN A 240       8.429 -11.975  18.151  1.00 14.99           H  
ATOM   3690  N   VAL A 241      11.034  -8.662  14.352  1.00  8.43           N  
ATOM   3691  CA  VAL A 241      11.816  -7.425  14.427  1.00  8.57           C  
ATOM   3692  C   VAL A 241      11.488  -6.653  15.721  1.00  5.67           C  
ATOM   3693  O   VAL A 241      10.312  -6.433  16.012  1.00  9.25           O  
ATOM   3694  CB  VAL A 241      11.517  -6.547  13.181  1.00 12.86           C  
ATOM   3695  CG1 VAL A 241      12.226  -5.202  13.242  1.00 12.86           C  
ATOM   3696  CG2 VAL A 241      11.920  -7.301  11.933  1.00 12.86           C  
ATOM   3697  H   VAL A 241      10.230  -8.681  13.735  1.00 10.12           H  
ATOM   3698  HA  VAL A 241      12.865  -7.696  14.404  1.00 10.28           H  
ATOM   3699  HB  VAL A 241      10.457  -6.345  13.149  1.00 15.43           H  
ATOM   3700 1HG1 VAL A 241      11.969  -4.617  12.360  1.00 15.43           H  
ATOM   3701 2HG1 VAL A 241      11.912  -4.665  14.138  1.00 15.43           H  
ATOM   3702 3HG1 VAL A 241      13.303  -5.357  13.269  1.00 15.43           H  
ATOM   3703 1HG2 VAL A 241      11.680  -6.703  11.056  1.00 15.43           H  
ATOM   3704 2HG2 VAL A 241      12.991  -7.497  11.959  1.00 15.43           H  
ATOM   3705 3HG2 VAL A 241      11.382  -8.246  11.886  1.00 15.43           H  
ATOM   3706  N   PRO A 242      12.503  -6.269  16.522  1.00  3.25           N  
ATOM   3707  CA  PRO A 242      12.414  -5.534  17.786  1.00  2.26           C  
ATOM   3708  C   PRO A 242      11.359  -4.438  17.742  1.00  2.31           C  
ATOM   3709  O   PRO A 242      11.398  -3.533  16.905  1.00  4.82           O  
ATOM   3710  CB  PRO A 242      13.817  -4.939  17.937  1.00  3.39           C  
ATOM   3711  CG  PRO A 242      14.698  -5.929  17.265  1.00  3.39           C  
ATOM   3712  CD  PRO A 242      13.904  -6.389  16.079  1.00  3.39           C  
ATOM   3713  HA  PRO A 242      12.200  -6.241  18.598  1.00  2.71           H  
ATOM   3714 1HB  PRO A 242      13.860  -3.943  17.473  1.00  4.07           H  
ATOM   3715 2HB  PRO A 242      14.058  -4.809  19.003  1.00  4.07           H  
ATOM   3716 1HG  PRO A 242      15.650  -5.459  16.980  1.00  4.07           H  
ATOM   3717 2HG  PRO A 242      14.941  -6.752  17.953  1.00  4.07           H  
ATOM   3718 1HD  PRO A 242      14.091  -5.736  15.221  1.00  4.07           H  
ATOM   3719 2HD  PRO A 242      14.154  -7.438  15.865  1.00  4.07           H  
ATOM   3720  N   SER A 243      10.424  -4.543  18.679  1.00  2.23           N  
ATOM   3721  CA  SER A 243       9.294  -3.639  18.801  1.00  3.40           C  
ATOM   3722  C   SER A 243       9.695  -2.221  19.162  1.00  1.83           C  
ATOM   3723  O   SER A 243      10.575  -2.003  19.998  1.00  1.82           O  
ATOM   3724  CB  SER A 243       8.336  -4.173  19.845  1.00  5.10           C  
ATOM   3725  OG  SER A 243       7.262  -3.299  20.045  1.00  5.10           O  
ATOM   3726  H   SER A 243      10.489  -5.309  19.333  1.00  2.68           H  
ATOM   3727  HA  SER A 243       8.780  -3.612  17.839  1.00  4.08           H  
ATOM   3728 1HB  SER A 243       7.963  -5.146  19.529  1.00  6.12           H  
ATOM   3729 2HB  SER A 243       8.873  -4.318  20.783  1.00  6.12           H  
ATOM   3730  HG  SER A 243       6.735  -3.348  19.240  1.00  6.12           H  
ATOM   3731  N   ASN A 244       9.021  -1.268  18.527  1.00  1.37           N  
ATOM   3732  CA  ASN A 244       9.211   0.166  18.727  1.00  0.90           C  
ATOM   3733  C   ASN A 244      10.608   0.641  18.312  1.00  0.83           C  
ATOM   3734  O   ASN A 244      11.146   1.594  18.883  1.00  0.69           O  
ATOM   3735  CB  ASN A 244       8.937   0.534  20.177  1.00  1.35           C  
ATOM   3736  CG  ASN A 244       7.554   0.146  20.623  1.00  1.35           C  
ATOM   3737  OD1 ASN A 244       6.596   0.161  19.843  1.00  1.35           O  
ATOM   3738  ND2 ASN A 244       7.430  -0.204  21.879  1.00  1.35           N  
ATOM   3739  H   ASN A 244       8.329  -1.548  17.849  1.00  1.64           H  
ATOM   3740  HA  ASN A 244       8.490   0.689  18.099  1.00  1.08           H  
ATOM   3741 1HB  ASN A 244       9.666   0.053  20.828  1.00  1.62           H  
ATOM   3742 2HB  ASN A 244       9.055   1.611  20.302  1.00  1.62           H  
ATOM   3743 1HD2 ASN A 244       6.537  -0.475  22.238  1.00  1.62           H  
ATOM   3744 2HD2 ASN A 244       8.230  -0.205  22.479  1.00  1.62           H  
ATOM   3745  N   ASN A 245      11.181   0.002  17.295  1.00  1.47           N  
ATOM   3746  CA  ASN A 245      12.508   0.375  16.822  1.00  2.02           C  
ATOM   3747  C   ASN A 245      12.507   0.601  15.315  1.00  1.91           C  
ATOM   3748  O   ASN A 245      12.487  -0.343  14.522  1.00  1.82           O  
ATOM   3749  CB  ASN A 245      13.537  -0.662  17.224  1.00  3.03           C  
ATOM   3750  CG  ASN A 245      14.935  -0.243  16.853  1.00  3.03           C  
ATOM   3751  OD1 ASN A 245      15.130   0.575  15.945  1.00  3.03           O  
ATOM   3752  ND2 ASN A 245      15.917  -0.791  17.526  1.00  3.03           N  
ATOM   3753  H   ASN A 245      10.698  -0.766  16.851  1.00  1.76           H  
ATOM   3754  HA  ASN A 245      12.785   1.321  17.286  1.00  2.42           H  
ATOM   3755 1HB  ASN A 245      13.489  -0.822  18.302  1.00  3.64           H  
ATOM   3756 2HB  ASN A 245      13.307  -1.612  16.741  1.00  3.64           H  
ATOM   3757 1HD2 ASN A 245      16.868  -0.550  17.307  1.00  3.64           H  
ATOM   3758 2HD2 ASN A 245      15.720  -1.451  18.250  1.00  3.64           H  
ATOM   3759  N   GLU A 246      12.524   1.879  14.948  1.00  2.24           N  
ATOM   3760  CA  GLU A 246      12.466   2.332  13.569  1.00  3.01           C  
ATOM   3761  C   GLU A 246      13.721   1.950  12.781  1.00  1.43           C  
ATOM   3762  O   GLU A 246      13.659   1.788  11.562  1.00  2.40           O  
ATOM   3763  CB  GLU A 246      12.284   3.859  13.543  1.00  4.51           C  
ATOM   3764  CG  GLU A 246      10.949   4.396  14.068  1.00  4.51           C  
ATOM   3765  CD  GLU A 246       9.756   4.090  13.199  1.00  4.51           C  
ATOM   3766  OE1 GLU A 246       9.918   3.999  12.006  1.00  4.51           O  
ATOM   3767  OE2 GLU A 246       8.677   3.984  13.727  1.00  4.51           O  
ATOM   3768  H   GLU A 246      12.578   2.583  15.673  1.00  2.69           H  
ATOM   3769  HA  GLU A 246      11.606   1.864  13.088  1.00  3.61           H  
ATOM   3770 1HB  GLU A 246      13.077   4.325  14.124  1.00  5.42           H  
ATOM   3771 2HB  GLU A 246      12.387   4.213  12.519  1.00  5.42           H  
ATOM   3772 1HG  GLU A 246      10.772   3.964  15.053  1.00  5.42           H  
ATOM   3773 2HG  GLU A 246      11.032   5.472  14.194  1.00  5.42           H  
ATOM   3774  N   GLN A 247      14.865   1.848  13.468  1.00  3.53           N  
ATOM   3775  CA  GLN A 247      16.136   1.532  12.814  1.00  3.98           C  
ATOM   3776  C   GLN A 247      16.179   0.057  12.486  1.00  2.30           C  
ATOM   3777  O   GLN A 247      16.649  -0.337  11.417  1.00  2.80           O  
ATOM   3778  CB  GLN A 247      17.327   1.897  13.714  1.00  5.97           C  
ATOM   3779  CG  GLN A 247      17.536   3.383  13.961  1.00  5.97           C  
ATOM   3780  CD  GLN A 247      18.023   4.151  12.734  1.00  5.97           C  
ATOM   3781  OE1 GLN A 247      17.265   4.757  11.973  1.00  5.97           O  
ATOM   3782  NE2 GLN A 247      19.331   4.144  12.536  1.00  5.97           N  
ATOM   3783  H   GLN A 247      14.857   1.946  14.476  1.00  4.24           H  
ATOM   3784  HA  GLN A 247      16.206   2.093  11.882  1.00  4.78           H  
ATOM   3785 1HB  GLN A 247      17.208   1.415  14.685  1.00  7.16           H  
ATOM   3786 2HB  GLN A 247      18.243   1.507  13.271  1.00  7.16           H  
ATOM   3787 1HG  GLN A 247      16.588   3.816  14.278  1.00  7.16           H  
ATOM   3788 2HG  GLN A 247      18.280   3.502  14.749  1.00  7.16           H  
ATOM   3789 1HE2 GLN A 247      19.722   4.630  11.755  1.00  7.16           H  
ATOM   3790 2HE2 GLN A 247      19.932   3.663  13.174  1.00  7.16           H  
ATOM   3791  N   ALA A 248      15.649  -0.746  13.409  1.00  2.06           N  
ATOM   3792  CA  ALA A 248      15.559  -2.186  13.228  1.00  2.28           C  
ATOM   3793  C   ALA A 248      14.691  -2.491  12.033  1.00  1.69           C  
ATOM   3794  O   ALA A 248      15.035  -3.353  11.228  1.00  2.17           O  
ATOM   3795  CB  ALA A 248      14.992  -2.855  14.470  1.00  3.42           C  
ATOM   3796  H   ALA A 248      15.309  -0.334  14.267  1.00  2.47           H  
ATOM   3797  HA  ALA A 248      16.557  -2.572  13.032  1.00  2.74           H  
ATOM   3798 1HB  ALA A 248      14.939  -3.928  14.312  1.00  4.10           H  
ATOM   3799 2HB  ALA A 248      15.637  -2.644  15.322  1.00  4.10           H  
ATOM   3800 3HB  ALA A 248      13.993  -2.470  14.666  1.00  4.10           H  
ATOM   3801  N   LEU A 249      13.581  -1.758  11.906  1.00  1.21           N  
ATOM   3802  CA  LEU A 249      12.685  -1.936  10.778  1.00  1.33           C  
ATOM   3803  C   LEU A 249      13.354  -1.538   9.464  1.00  1.08           C  
ATOM   3804  O   LEU A 249      13.186  -2.244   8.472  1.00  1.38           O  
ATOM   3805  CB  LEU A 249      11.373  -1.174  11.000  1.00  2.00           C  
ATOM   3806  CG  LEU A 249      10.333  -1.322   9.874  1.00  2.00           C  
ATOM   3807  CD1 LEU A 249      10.043  -2.791   9.649  1.00  2.00           C  
ATOM   3808  CD2 LEU A 249       9.048  -0.600  10.280  1.00  2.00           C  
ATOM   3809  H   LEU A 249      13.340  -1.082  12.625  1.00  1.45           H  
ATOM   3810  HA  LEU A 249      12.436  -2.994  10.714  1.00  1.60           H  
ATOM   3811 1HB  LEU A 249      10.917  -1.527  11.923  1.00  2.39           H  
ATOM   3812 2HB  LEU A 249      11.597  -0.113  11.111  1.00  2.39           H  
ATOM   3813  HG  LEU A 249      10.722  -0.907   8.949  1.00  2.39           H  
ATOM   3814 1HD1 LEU A 249       9.304  -2.901   8.856  1.00  2.39           H  
ATOM   3815 2HD1 LEU A 249      10.961  -3.305   9.363  1.00  2.39           H  
ATOM   3816 3HD1 LEU A 249       9.660  -3.220  10.566  1.00  2.39           H  
ATOM   3817 1HD2 LEU A 249       8.304  -0.708   9.490  1.00  2.39           H  
ATOM   3818 2HD2 LEU A 249       8.663  -1.038  11.201  1.00  2.39           H  
ATOM   3819 3HD2 LEU A 249       9.253   0.456  10.443  1.00  2.39           H  
ATOM   3820  N   VAL A 250      14.118  -0.432   9.440  1.00  1.10           N  
ATOM   3821  CA  VAL A 250      14.826  -0.070   8.202  1.00  1.04           C  
ATOM   3822  C   VAL A 250      15.775  -1.169   7.768  1.00  1.12           C  
ATOM   3823  O   VAL A 250      15.800  -1.536   6.592  1.00  1.00           O  
ATOM   3824  CB  VAL A 250      15.662   1.227   8.338  1.00  1.56           C  
ATOM   3825  CG1 VAL A 250      16.540   1.387   7.108  1.00  1.56           C  
ATOM   3826  CG2 VAL A 250      14.774   2.447   8.445  1.00  1.56           C  
ATOM   3827  H   VAL A 250      14.201   0.159  10.260  1.00  1.32           H  
ATOM   3828  HA  VAL A 250      14.087   0.078   7.414  1.00  1.25           H  
ATOM   3829  HB  VAL A 250      16.305   1.151   9.215  1.00  1.87           H  
ATOM   3830 1HG1 VAL A 250      17.136   2.293   7.209  1.00  1.87           H  
ATOM   3831 2HG1 VAL A 250      17.202   0.526   7.015  1.00  1.87           H  
ATOM   3832 3HG1 VAL A 250      15.913   1.462   6.220  1.00  1.87           H  
ATOM   3833 1HG2 VAL A 250      15.394   3.338   8.531  1.00  1.87           H  
ATOM   3834 2HG2 VAL A 250      14.152   2.522   7.553  1.00  1.87           H  
ATOM   3835 3HG2 VAL A 250      14.140   2.362   9.323  1.00  1.87           H  
ATOM   3836  N   GLN A 251      16.560  -1.684   8.713  1.00  1.71           N  
ATOM   3837  CA  GLN A 251      17.523  -2.724   8.397  1.00  2.83           C  
ATOM   3838  C   GLN A 251      16.825  -4.007   7.979  1.00  2.41           C  
ATOM   3839  O   GLN A 251      17.267  -4.675   7.049  1.00  2.62           O  
ATOM   3840  CB  GLN A 251      18.438  -2.989   9.588  1.00  4.25           C  
ATOM   3841  CG  GLN A 251      19.574  -3.952   9.290  1.00  4.25           C  
ATOM   3842  CD  GLN A 251      20.529  -3.411   8.245  1.00  4.25           C  
ATOM   3843  OE1 GLN A 251      20.942  -2.250   8.314  1.00  4.25           O  
ATOM   3844  NE2 GLN A 251      20.897  -4.243   7.278  1.00  4.25           N  
ATOM   3845  H   GLN A 251      16.500  -1.336   9.663  1.00  2.05           H  
ATOM   3846  HA  GLN A 251      18.134  -2.385   7.560  1.00  3.40           H  
ATOM   3847 1HB  GLN A 251      18.873  -2.048   9.927  1.00  5.09           H  
ATOM   3848 2HB  GLN A 251      17.853  -3.394  10.414  1.00  5.09           H  
ATOM   3849 1HG  GLN A 251      20.138  -4.128  10.206  1.00  5.09           H  
ATOM   3850 2HG  GLN A 251      19.158  -4.889   8.920  1.00  5.09           H  
ATOM   3851 1HE2 GLN A 251      21.529  -3.935   6.567  1.00  5.09           H  
ATOM   3852 2HE2 GLN A 251      20.547  -5.183   7.255  1.00  5.09           H  
ATOM   3853  N   ALA A 252      15.715  -4.328   8.639  1.00  2.55           N  
ATOM   3854  CA  ALA A 252      14.925  -5.503   8.301  1.00  3.78           C  
ATOM   3855  C   ALA A 252      14.421  -5.418   6.869  1.00  2.22           C  
ATOM   3856  O   ALA A 252      14.598  -6.350   6.078  1.00  2.55           O  
ATOM   3857  CB  ALA A 252      13.752  -5.620   9.259  1.00  5.67           C  
ATOM   3858  H   ALA A 252      15.407  -3.756   9.413  1.00  3.06           H  
ATOM   3859  HA  ALA A 252      15.560  -6.384   8.389  1.00  4.54           H  
ATOM   3860 1HB  ALA A 252      13.166  -6.500   9.009  1.00  6.80           H  
ATOM   3861 2HB  ALA A 252      14.122  -5.704  10.281  1.00  6.80           H  
ATOM   3862 3HB  ALA A 252      13.122  -4.738   9.174  1.00  6.80           H  
ATOM   3863  N   LEU A 253      13.825  -4.277   6.542  1.00  1.64           N  
ATOM   3864  CA  LEU A 253      13.272  -4.011   5.230  1.00  1.75           C  
ATOM   3865  C   LEU A 253      14.349  -3.997   4.160  1.00  1.36           C  
ATOM   3866  O   LEU A 253      14.114  -4.396   3.022  1.00  1.98           O  
ATOM   3867  CB  LEU A 253      12.498  -2.709   5.248  1.00  2.62           C  
ATOM   3868  CG  LEU A 253      11.736  -2.418   3.967  1.00  2.62           C  
ATOM   3869  CD1 LEU A 253      10.801  -3.577   3.675  1.00  2.62           C  
ATOM   3870  CD2 LEU A 253      10.947  -1.150   4.157  1.00  2.62           C  
ATOM   3871  H   LEU A 253      13.726  -3.559   7.245  1.00  1.97           H  
ATOM   3872  HA  LEU A 253      12.573  -4.806   4.994  1.00  2.10           H  
ATOM   3873 1HB  LEU A 253      11.782  -2.737   6.069  1.00  3.15           H  
ATOM   3874 2HB  LEU A 253      13.193  -1.887   5.423  1.00  3.15           H  
ATOM   3875  HG  LEU A 253      12.424  -2.309   3.132  1.00  3.15           H  
ATOM   3876 1HD1 LEU A 253      10.243  -3.373   2.762  1.00  3.15           H  
ATOM   3877 2HD1 LEU A 253      11.382  -4.487   3.547  1.00  3.15           H  
ATOM   3878 3HD1 LEU A 253      10.110  -3.704   4.504  1.00  3.15           H  
ATOM   3879 1HD2 LEU A 253      10.381  -0.948   3.254  1.00  3.15           H  
ATOM   3880 2HD2 LEU A 253      10.261  -1.271   4.995  1.00  3.15           H  
ATOM   3881 3HD2 LEU A 253      11.627  -0.324   4.361  1.00  3.15           H  
ATOM   3882  N   ALA A 254      15.547  -3.544   4.518  1.00  0.92           N  
ATOM   3883  CA  ALA A 254      16.670  -3.554   3.592  1.00  1.23           C  
ATOM   3884  C   ALA A 254      17.039  -4.984   3.138  1.00  1.43           C  
ATOM   3885  O   ALA A 254      17.719  -5.143   2.123  1.00  3.35           O  
ATOM   3886  CB  ALA A 254      17.880  -2.885   4.231  1.00  1.84           C  
ATOM   3887  H   ALA A 254      15.692  -3.171   5.448  1.00  1.10           H  
ATOM   3888  HA  ALA A 254      16.381  -2.987   2.708  1.00  1.48           H  
ATOM   3889 1HB  ALA A 254      18.704  -2.864   3.518  1.00  2.21           H  
ATOM   3890 2HB  ALA A 254      17.622  -1.865   4.518  1.00  2.21           H  
ATOM   3891 3HB  ALA A 254      18.183  -3.443   5.114  1.00  2.21           H  
ATOM   3892  N   HIS A 255      16.608  -6.022   3.875  1.00  1.49           N  
ATOM   3893  CA  HIS A 255      16.910  -7.389   3.480  1.00  1.88           C  
ATOM   3894  C   HIS A 255      15.748  -8.047   2.731  1.00  1.00           C  
ATOM   3895  O   HIS A 255      15.978  -8.846   1.823  1.00  0.63           O  
ATOM   3896  CB  HIS A 255      17.251  -8.233   4.711  1.00  2.82           C  
ATOM   3897  CG  HIS A 255      18.500  -7.792   5.402  1.00  2.82           C  
ATOM   3898  ND1 HIS A 255      19.747  -7.895   4.822  1.00  2.82           N  
ATOM   3899  CD2 HIS A 255      18.695  -7.249   6.624  1.00  2.82           C  
ATOM   3900  CE1 HIS A 255      20.655  -7.420   5.657  1.00  2.82           C  
ATOM   3901  NE2 HIS A 255      20.041  -7.012   6.754  1.00  2.82           N  
ATOM   3902  H   HIS A 255      16.051  -5.882   4.706  1.00  1.79           H  
ATOM   3903  HA  HIS A 255      17.775  -7.395   2.819  1.00  2.26           H  
ATOM   3904 1HB  HIS A 255      16.430  -8.184   5.427  1.00  3.38           H  
ATOM   3905 2HB  HIS A 255      17.371  -9.276   4.419  1.00  3.38           H  
ATOM   3906  HD1 HIS A 255      19.939  -8.171   3.880  1.00  3.38           H  
ATOM   3907  HD2 HIS A 255      18.013  -6.986   7.432  1.00  3.38           H  
ATOM   3908  HE1 HIS A 255      21.709  -7.409   5.381  1.00  3.38           H  
ATOM   3909  N   GLN A 256      14.508  -7.686   3.082  1.00  0.98           N  
ATOM   3910  CA  GLN A 256      13.327  -8.240   2.398  1.00  0.69           C  
ATOM   3911  C   GLN A 256      12.054  -7.541   2.884  1.00  0.75           C  
ATOM   3912  O   GLN A 256      12.118  -6.791   3.849  1.00  1.39           O  
ATOM   3913  CB  GLN A 256      13.210  -9.741   2.672  1.00  1.03           C  
ATOM   3914  CG  GLN A 256      12.921 -10.058   4.110  1.00  1.03           C  
ATOM   3915  CD  GLN A 256      12.750 -11.533   4.328  1.00  1.03           C  
ATOM   3916  OE1 GLN A 256      13.726 -12.281   4.433  1.00  1.03           O  
ATOM   3917  NE2 GLN A 256      11.496 -11.961   4.410  1.00  1.03           N  
ATOM   3918  H   GLN A 256      14.383  -7.040   3.856  1.00  1.18           H  
ATOM   3919  HA  GLN A 256      13.434  -8.074   1.330  1.00  0.83           H  
ATOM   3920 1HB  GLN A 256      12.435 -10.198   2.069  1.00  1.24           H  
ATOM   3921 2HB  GLN A 256      14.142 -10.239   2.412  1.00  1.24           H  
ATOM   3922 1HG  GLN A 256      13.752  -9.715   4.726  1.00  1.24           H  
ATOM   3923 2HG  GLN A 256      12.001  -9.556   4.410  1.00  1.24           H  
ATOM   3924 1HE2 GLN A 256      11.315 -12.928   4.596  1.00  1.24           H  
ATOM   3925 2HE2 GLN A 256      10.738 -11.314   4.322  1.00  1.24           H  
ATOM   3926  N   PRO A 257      10.890  -7.783   2.253  1.00  0.60           N  
ATOM   3927  CA  PRO A 257       9.572  -7.267   2.631  1.00  0.53           C  
ATOM   3928  C   PRO A 257       9.234  -7.672   4.061  1.00  0.55           C  
ATOM   3929  O   PRO A 257       9.558  -8.779   4.495  1.00  0.86           O  
ATOM   3930  CB  PRO A 257       8.639  -7.882   1.591  1.00  0.80           C  
ATOM   3931  CG  PRO A 257       9.498  -8.042   0.382  1.00  0.80           C  
ATOM   3932  CD  PRO A 257      10.863  -8.389   0.904  1.00  0.80           C  
ATOM   3933  HA  PRO A 257       9.583  -6.172   2.538  1.00  0.64           H  
ATOM   3934 1HB  PRO A 257       8.243  -8.838   1.962  1.00  0.95           H  
ATOM   3935 2HB  PRO A 257       7.777  -7.221   1.419  1.00  0.95           H  
ATOM   3936 1HG  PRO A 257       9.084  -8.822  -0.271  1.00  0.95           H  
ATOM   3937 2HG  PRO A 257       9.494  -7.111  -0.201  1.00  0.95           H  
ATOM   3938 1HD  PRO A 257      10.953  -9.481   0.964  1.00  0.95           H  
ATOM   3939 2HD  PRO A 257      11.640  -7.946   0.266  1.00  0.95           H  
ATOM   3940  N   VAL A 258       8.594  -6.762   4.796  1.00  0.49           N  
ATOM   3941  CA  VAL A 258       8.322  -7.005   6.219  1.00  0.63           C  
ATOM   3942  C   VAL A 258       6.848  -6.873   6.601  1.00  0.72           C  
ATOM   3943  O   VAL A 258       6.170  -5.927   6.215  1.00  0.95           O  
ATOM   3944  CB  VAL A 258       9.163  -6.035   7.095  1.00  0.95           C  
ATOM   3945  CG1 VAL A 258       8.872  -6.258   8.568  1.00  0.95           C  
ATOM   3946  CG2 VAL A 258      10.642  -6.236   6.820  1.00  0.95           C  
ATOM   3947  H   VAL A 258       8.319  -5.891   4.353  1.00  0.59           H  
ATOM   3948  HA  VAL A 258       8.634  -8.020   6.446  1.00  0.76           H  
ATOM   3949  HB  VAL A 258       8.887  -5.009   6.862  1.00  1.13           H  
ATOM   3950 1HG1 VAL A 258       9.461  -5.563   9.165  1.00  1.13           H  
ATOM   3951 2HG1 VAL A 258       7.815  -6.092   8.761  1.00  1.13           H  
ATOM   3952 3HG1 VAL A 258       9.138  -7.278   8.837  1.00  1.13           H  
ATOM   3953 1HG2 VAL A 258      11.222  -5.546   7.432  1.00  1.13           H  
ATOM   3954 2HG2 VAL A 258      10.922  -7.260   7.060  1.00  1.13           H  
ATOM   3955 3HG2 VAL A 258      10.843  -6.041   5.769  1.00  1.13           H  
ATOM   3956  N   ALA A 259       6.333  -7.839   7.352  1.00  0.89           N  
ATOM   3957  CA  ALA A 259       4.951  -7.758   7.806  1.00  1.14           C  
ATOM   3958  C   ALA A 259       4.819  -6.613   8.798  1.00  0.66           C  
ATOM   3959  O   ALA A 259       5.576  -6.520   9.764  1.00  1.54           O  
ATOM   3960  CB  ALA A 259       4.502  -9.063   8.440  1.00  1.71           C  
ATOM   3961  H   ALA A 259       6.906  -8.614   7.649  1.00  1.07           H  
ATOM   3962  HA  ALA A 259       4.318  -7.543   6.946  1.00  1.37           H  
ATOM   3963 1HB  ALA A 259       3.462  -8.976   8.755  1.00  2.05           H  
ATOM   3964 2HB  ALA A 259       4.594  -9.865   7.713  1.00  2.05           H  
ATOM   3965 3HB  ALA A 259       5.121  -9.284   9.306  1.00  2.05           H  
ATOM   3966  N   VAL A 260       3.853  -5.740   8.550  1.00  0.53           N  
ATOM   3967  CA  VAL A 260       3.612  -4.566   9.378  1.00  1.13           C  
ATOM   3968  C   VAL A 260       2.186  -4.459   9.904  1.00  0.58           C  
ATOM   3969  O   VAL A 260       1.212  -4.700   9.192  1.00  0.63           O  
ATOM   3970  CB  VAL A 260       3.971  -3.299   8.596  1.00  1.69           C  
ATOM   3971  CG1 VAL A 260       3.561  -2.077   9.370  1.00  1.69           C  
ATOM   3972  CG2 VAL A 260       5.469  -3.244   8.371  1.00  1.69           C  
ATOM   3973  H   VAL A 260       3.263  -5.872   7.739  1.00  0.64           H  
ATOM   3974  HA  VAL A 260       4.281  -4.624  10.237  1.00  1.36           H  
ATOM   3975  HB  VAL A 260       3.453  -3.304   7.644  1.00  2.03           H  
ATOM   3976 1HG1 VAL A 260       3.817  -1.201   8.783  1.00  2.03           H  
ATOM   3977 2HG1 VAL A 260       2.489  -2.100   9.537  1.00  2.03           H  
ATOM   3978 3HG1 VAL A 260       4.082  -2.050  10.327  1.00  2.03           H  
ATOM   3979 1HG2 VAL A 260       5.714  -2.338   7.820  1.00  2.03           H  
ATOM   3980 2HG2 VAL A 260       5.980  -3.232   9.334  1.00  2.03           H  
ATOM   3981 3HG2 VAL A 260       5.791  -4.113   7.801  1.00  2.03           H  
ATOM   3982  N   VAL A 261       2.063  -4.100  11.173  1.00  0.72           N  
ATOM   3983  CA  VAL A 261       0.750  -3.965  11.772  1.00  0.54           C  
ATOM   3984  C   VAL A 261       0.444  -2.475  11.965  1.00  0.59           C  
ATOM   3985  O   VAL A 261       1.246  -1.770  12.572  1.00  0.94           O  
ATOM   3986  CB  VAL A 261       0.711  -4.650  13.142  1.00  0.81           C  
ATOM   3987  CG1 VAL A 261      -0.692  -4.553  13.678  1.00  0.81           C  
ATOM   3988  CG2 VAL A 261       1.224  -6.079  13.068  1.00  0.81           C  
ATOM   3989  H   VAL A 261       2.889  -3.916  11.726  1.00  0.86           H  
ATOM   3990  HA  VAL A 261       0.003  -4.405  11.113  1.00  0.65           H  
ATOM   3991  HB  VAL A 261       1.346  -4.089  13.826  1.00  0.97           H  
ATOM   3992 1HG1 VAL A 261      -0.734  -4.992  14.675  1.00  0.97           H  
ATOM   3993 2HG1 VAL A 261      -0.989  -3.510  13.724  1.00  0.97           H  
ATOM   3994 3HG1 VAL A 261      -1.371  -5.090  13.016  1.00  0.97           H  
ATOM   3995 1HG2 VAL A 261       1.199  -6.523  14.063  1.00  0.97           H  
ATOM   3996 2HG2 VAL A 261       0.614  -6.668  12.401  1.00  0.97           H  
ATOM   3997 3HG2 VAL A 261       2.251  -6.074  12.701  1.00  0.97           H  
ATOM   3998  N   ILE A 262      -0.686  -1.980  11.447  1.00  0.49           N  
ATOM   3999  CA  ILE A 262      -1.013  -0.559  11.622  1.00  0.84           C  
ATOM   4000  C   ILE A 262      -2.442  -0.285  12.092  1.00  0.96           C  
ATOM   4001  O   ILE A 262      -3.329  -1.134  11.994  1.00  1.31           O  
ATOM   4002  CB  ILE A 262      -0.820   0.244  10.313  1.00  1.26           C  
ATOM   4003  CG1 ILE A 262      -1.772  -0.290   9.236  1.00  1.26           C  
ATOM   4004  CG2 ILE A 262       0.622   0.207   9.839  1.00  1.26           C  
ATOM   4005  CD1 ILE A 262      -1.813   0.565   7.990  1.00  1.26           C  
ATOM   4006  H   ILE A 262      -1.324  -2.580  10.942  1.00  0.59           H  
ATOM   4007  HA  ILE A 262      -0.336  -0.154  12.372  1.00  1.01           H  
ATOM   4008  HB  ILE A 262      -1.096   1.281  10.496  1.00  1.51           H  
ATOM   4009 1HG1 ILE A 262      -1.463  -1.296   8.955  1.00  1.51           H  
ATOM   4010 2HG1 ILE A 262      -2.780  -0.344   9.648  1.00  1.51           H  
ATOM   4011 1HG2 ILE A 262       0.722   0.798   8.929  1.00  1.51           H  
ATOM   4012 2HG2 ILE A 262       1.272   0.616  10.612  1.00  1.51           H  
ATOM   4013 3HG2 ILE A 262       0.901  -0.822   9.633  1.00  1.51           H  
ATOM   4014 1HD1 ILE A 262      -2.507   0.129   7.272  1.00  1.51           H  
ATOM   4015 2HD1 ILE A 262      -2.144   1.571   8.250  1.00  1.51           H  
ATOM   4016 3HD1 ILE A 262      -0.818   0.613   7.549  1.00  1.51           H  
ATOM   4017  N   ASP A 263      -2.641   0.943  12.569  1.00  0.65           N  
ATOM   4018  CA  ASP A 263      -3.939   1.489  12.939  1.00  0.90           C  
ATOM   4019  C   ASP A 263      -4.554   2.172  11.727  1.00  0.80           C  
ATOM   4020  O   ASP A 263      -4.131   3.262  11.346  1.00  1.14           O  
ATOM   4021  CB  ASP A 263      -3.825   2.508  14.070  1.00  1.35           C  
ATOM   4022  CG  ASP A 263      -5.195   3.047  14.461  1.00  1.35           C  
ATOM   4023  OD1 ASP A 263      -6.143   2.701  13.792  1.00  1.35           O  
ATOM   4024  OD2 ASP A 263      -5.290   3.808  15.398  1.00  1.35           O  
ATOM   4025  H   ASP A 263      -1.837   1.544  12.667  1.00  0.78           H  
ATOM   4026  HA  ASP A 263      -4.593   0.674  13.253  1.00  1.08           H  
ATOM   4027 1HB  ASP A 263      -3.360   2.044  14.939  1.00  1.62           H  
ATOM   4028 2HB  ASP A 263      -3.192   3.337  13.756  1.00  1.62           H  
ATOM   4029  N   ALA A 264      -5.523   1.525  11.102  1.00  0.74           N  
ATOM   4030  CA  ALA A 264      -6.144   2.070   9.907  1.00  0.85           C  
ATOM   4031  C   ALA A 264      -7.454   2.822  10.168  1.00  0.71           C  
ATOM   4032  O   ALA A 264      -8.096   3.239   9.209  1.00  1.43           O  
ATOM   4033  CB  ALA A 264      -6.404   0.947   8.916  1.00  1.27           C  
ATOM   4034  H   ALA A 264      -5.843   0.636  11.465  1.00  0.89           H  
ATOM   4035  HA  ALA A 264      -5.443   2.771   9.465  1.00  1.02           H  
ATOM   4036 1HB  ALA A 264      -6.826   1.362   8.001  1.00  1.53           H  
ATOM   4037 2HB  ALA A 264      -5.467   0.440   8.688  1.00  1.53           H  
ATOM   4038 3HB  ALA A 264      -7.105   0.236   9.350  1.00  1.53           H  
ATOM   4039  N   GLN A 265      -7.867   2.995  11.434  1.00  0.55           N  
ATOM   4040  CA  GLN A 265      -9.205   3.564  11.718  1.00  0.52           C  
ATOM   4041  C   GLN A 265      -9.419   5.018  11.290  1.00  0.40           C  
ATOM   4042  O   GLN A 265     -10.560   5.476  11.230  1.00  0.70           O  
ATOM   4043  CB  GLN A 265      -9.530   3.514  13.211  1.00  0.78           C  
ATOM   4044  CG  GLN A 265      -8.785   4.547  14.041  1.00  0.78           C  
ATOM   4045  CD  GLN A 265      -9.094   4.446  15.520  1.00  0.78           C  
ATOM   4046  OE1 GLN A 265     -10.260   4.472  15.926  1.00  0.78           O  
ATOM   4047  NE2 GLN A 265      -8.054   4.334  16.336  1.00  0.78           N  
ATOM   4048  H   GLN A 265      -7.277   2.708  12.210  1.00  0.66           H  
ATOM   4049  HA  GLN A 265      -9.938   2.958  11.187  1.00  0.62           H  
ATOM   4050 1HB  GLN A 265     -10.599   3.668  13.357  1.00  0.94           H  
ATOM   4051 2HB  GLN A 265      -9.284   2.529  13.606  1.00  0.94           H  
ATOM   4052 1HG  GLN A 265      -7.715   4.431  13.901  1.00  0.94           H  
ATOM   4053 2HG  GLN A 265      -9.091   5.539  13.709  1.00  0.94           H  
ATOM   4054 1HE2 GLN A 265      -8.195   4.263  17.324  1.00  0.94           H  
ATOM   4055 2HE2 GLN A 265      -7.121   4.306  15.964  1.00  0.94           H  
ATOM   4056  N   SER A 266      -8.348   5.760  11.040  1.00  0.36           N  
ATOM   4057  CA  SER A 266      -8.491   7.154  10.649  1.00  0.26           C  
ATOM   4058  C   SER A 266      -9.139   7.310   9.288  1.00  0.20           C  
ATOM   4059  O   SER A 266      -8.723   6.667   8.322  1.00  0.33           O  
ATOM   4060  CB  SER A 266      -7.148   7.832  10.625  1.00  0.39           C  
ATOM   4061  OG  SER A 266      -7.268   9.142  10.143  1.00  0.39           O  
ATOM   4062  H   SER A 266      -7.424   5.358  11.111  1.00  0.43           H  
ATOM   4063  HA  SER A 266      -9.123   7.652  11.386  1.00  0.31           H  
ATOM   4064 1HB  SER A 266      -6.742   7.853  11.636  1.00  0.47           H  
ATOM   4065 2HB  SER A 266      -6.454   7.268  10.003  1.00  0.47           H  
ATOM   4066  HG  SER A 266      -6.544   9.631  10.550  1.00  0.47           H  
ATOM   4067  N   TYR A 267     -10.118   8.217   9.192  1.00  0.36           N  
ATOM   4068  CA  TYR A 267     -10.778   8.459   7.914  1.00  0.93           C  
ATOM   4069  C   TYR A 267      -9.852   9.178   6.932  1.00  0.27           C  
ATOM   4070  O   TYR A 267     -10.162   9.272   5.745  1.00  0.37           O  
ATOM   4071  CB  TYR A 267     -12.091   9.241   8.072  1.00  1.40           C  
ATOM   4072  CG  TYR A 267     -11.985  10.714   8.408  1.00  1.40           C  
ATOM   4073  CD1 TYR A 267     -11.789  11.643   7.393  1.00  1.40           C  
ATOM   4074  CD2 TYR A 267     -12.125  11.140   9.719  1.00  1.40           C  
ATOM   4075  CE1 TYR A 267     -11.729  12.992   7.690  1.00  1.40           C  
ATOM   4076  CE2 TYR A 267     -12.069  12.488  10.016  1.00  1.40           C  
ATOM   4077  CZ  TYR A 267     -11.873  13.411   9.009  1.00  1.40           C  
ATOM   4078  OH  TYR A 267     -11.822  14.753   9.313  1.00  1.40           O  
ATOM   4079  H   TYR A 267     -10.410   8.729  10.013  1.00  0.43           H  
ATOM   4080  HA  TYR A 267     -11.025   7.494   7.480  1.00  1.12           H  
ATOM   4081 1HB  TYR A 267     -12.663   9.155   7.149  1.00  1.67           H  
ATOM   4082 2HB  TYR A 267     -12.683   8.767   8.854  1.00  1.67           H  
ATOM   4083  HD1 TYR A 267     -11.686  11.309   6.362  1.00  1.67           H  
ATOM   4084  HD2 TYR A 267     -12.288  10.413  10.515  1.00  1.67           H  
ATOM   4085  HE1 TYR A 267     -11.576  13.721   6.895  1.00  1.67           H  
ATOM   4086  HE2 TYR A 267     -12.183  12.823  11.047  1.00  1.67           H  
ATOM   4087  HH  TYR A 267     -11.701  15.258   8.506  1.00  1.67           H  
ATOM   4088  N   GLN A 268      -8.711   9.682   7.415  1.00  0.21           N  
ATOM   4089  CA  GLN A 268      -7.753  10.294   6.525  1.00  0.20           C  
ATOM   4090  C   GLN A 268      -7.002   9.194   5.767  1.00  0.15           C  
ATOM   4091  O   GLN A 268      -6.479   9.428   4.681  1.00  0.24           O  
ATOM   4092  CB  GLN A 268      -6.813  11.216   7.293  1.00  0.30           C  
ATOM   4093  CG  GLN A 268      -7.480  12.475   7.823  1.00  0.30           C  
ATOM   4094  CD  GLN A 268      -8.256  12.262   9.104  1.00  0.30           C  
ATOM   4095  OE1 GLN A 268      -8.655  11.145   9.439  1.00  0.30           O  
ATOM   4096  NE2 GLN A 268      -8.483  13.347   9.832  1.00  0.30           N  
ATOM   4097  H   GLN A 268      -8.471   9.609   8.400  1.00  0.25           H  
ATOM   4098  HA  GLN A 268      -8.292  10.896   5.794  1.00  0.24           H  
ATOM   4099 1HB  GLN A 268      -6.377  10.679   8.136  1.00  0.36           H  
ATOM   4100 2HB  GLN A 268      -6.000  11.528   6.640  1.00  0.36           H  
ATOM   4101 1HG  GLN A 268      -6.708  13.217   8.017  1.00  0.36           H  
ATOM   4102 2HG  GLN A 268      -8.173  12.846   7.069  1.00  0.36           H  
ATOM   4103 1HE2 GLN A 268      -8.994  13.277  10.690  1.00  0.36           H  
ATOM   4104 2HE2 GLN A 268      -8.147  14.236   9.522  1.00  0.36           H  
ATOM   4105  N   LEU A 269      -6.965   7.982   6.330  1.00  0.16           N  
ATOM   4106  CA  LEU A 269      -6.428   6.853   5.597  1.00  0.20           C  
ATOM   4107  C   LEU A 269      -7.513   6.346   4.679  1.00  0.15           C  
ATOM   4108  O   LEU A 269      -7.253   6.051   3.520  1.00  0.14           O  
ATOM   4109  CB  LEU A 269      -5.920   5.752   6.526  1.00  0.30           C  
ATOM   4110  CG  LEU A 269      -4.643   6.108   7.279  1.00  0.30           C  
ATOM   4111  CD1 LEU A 269      -4.311   5.024   8.288  1.00  0.30           C  
ATOM   4112  CD2 LEU A 269      -3.519   6.259   6.258  1.00  0.30           C  
ATOM   4113  H   LEU A 269      -7.374   7.811   7.237  1.00  0.19           H  
ATOM   4114  HA  LEU A 269      -5.592   7.192   4.992  1.00  0.24           H  
ATOM   4115 1HB  LEU A 269      -6.691   5.523   7.260  1.00  0.36           H  
ATOM   4116 2HB  LEU A 269      -5.725   4.855   5.938  1.00  0.36           H  
ATOM   4117  HG  LEU A 269      -4.784   7.041   7.820  1.00  0.36           H  
ATOM   4118 1HD1 LEU A 269      -3.396   5.287   8.818  1.00  0.36           H  
ATOM   4119 2HD1 LEU A 269      -5.129   4.931   9.002  1.00  0.36           H  
ATOM   4120 3HD1 LEU A 269      -4.170   4.076   7.770  1.00  0.36           H  
ATOM   4121 1HD2 LEU A 269      -2.593   6.514   6.768  1.00  0.36           H  
ATOM   4122 2HD2 LEU A 269      -3.388   5.318   5.722  1.00  0.36           H  
ATOM   4123 3HD2 LEU A 269      -3.774   7.047   5.549  1.00  0.36           H  
ATOM   4124  N   LYS A 270      -8.753   6.328   5.166  1.00  0.16           N  
ATOM   4125  CA  LYS A 270      -9.889   5.943   4.330  1.00  0.20           C  
ATOM   4126  C   LYS A 270      -9.888   6.740   3.013  1.00  0.09           C  
ATOM   4127  O   LYS A 270     -10.091   6.161   1.944  1.00  0.21           O  
ATOM   4128  CB  LYS A 270     -11.201   6.147   5.077  1.00  0.30           C  
ATOM   4129  CG  LYS A 270     -12.440   5.683   4.339  1.00  0.30           C  
ATOM   4130  CD  LYS A 270     -13.673   5.878   5.206  1.00  0.30           C  
ATOM   4131  CE  LYS A 270     -14.069   7.334   5.182  1.00  0.30           C  
ATOM   4132  NZ  LYS A 270     -14.705   7.679   3.890  1.00  0.30           N  
ATOM   4133  H   LYS A 270      -8.905   6.565   6.142  1.00  0.19           H  
ATOM   4134  HA  LYS A 270      -9.794   4.886   4.081  1.00  0.24           H  
ATOM   4135 1HB  LYS A 270     -11.161   5.623   6.032  1.00  0.36           H  
ATOM   4136 2HB  LYS A 270     -11.338   7.204   5.289  1.00  0.36           H  
ATOM   4137 1HG  LYS A 270     -12.556   6.269   3.426  1.00  0.36           H  
ATOM   4138 2HG  LYS A 270     -12.339   4.638   4.062  1.00  0.36           H  
ATOM   4139 1HD  LYS A 270     -14.497   5.281   4.819  1.00  0.36           H  
ATOM   4140 2HD  LYS A 270     -13.464   5.572   6.231  1.00  0.36           H  
ATOM   4141 1HE  LYS A 270     -14.750   7.570   5.997  1.00  0.36           H  
ATOM   4142 2HE  LYS A 270     -13.165   7.932   5.294  1.00  0.36           H  
ATOM   4143 1HZ  LYS A 270     -14.901   8.673   3.853  1.00  0.36           H  
ATOM   4144 2HZ  LYS A 270     -14.060   7.459   3.145  1.00  0.36           H  
ATOM   4145 3HZ  LYS A 270     -15.557   7.151   3.763  1.00  0.36           H  
ATOM   4146  N   HIS A 271      -9.648   8.059   3.102  1.00  0.11           N  
ATOM   4147  CA  HIS A 271      -9.573   8.939   1.929  1.00  0.12           C  
ATOM   4148  C   HIS A 271      -8.162   9.270   1.447  1.00  0.13           C  
ATOM   4149  O   HIS A 271      -7.982  10.218   0.686  1.00  0.14           O  
ATOM   4150  CB  HIS A 271     -10.271  10.267   2.206  1.00  0.18           C  
ATOM   4151  CG  HIS A 271     -11.735  10.133   2.338  1.00  0.18           C  
ATOM   4152  ND1 HIS A 271     -12.537   9.851   1.259  1.00  0.18           N  
ATOM   4153  CD2 HIS A 271     -12.559  10.240   3.405  1.00  0.18           C  
ATOM   4154  CE1 HIS A 271     -13.789   9.786   1.649  1.00  0.18           C  
ATOM   4155  NE2 HIS A 271     -13.836  10.005   2.953  1.00  0.18           N  
ATOM   4156  H   HIS A 271      -9.532   8.471   4.019  1.00  0.13           H  
ATOM   4157  HA  HIS A 271     -10.096   8.469   1.100  1.00  0.14           H  
ATOM   4158 1HB  HIS A 271      -9.882  10.700   3.129  1.00  0.22           H  
ATOM   4159 2HB  HIS A 271     -10.063  10.967   1.398  1.00  0.22           H  
ATOM   4160  HD1 HIS A 271     -12.251   9.857   0.298  1.00  0.22           H  
ATOM   4161  HD2 HIS A 271     -12.381  10.450   4.460  1.00  0.22           H  
ATOM   4162  HE1 HIS A 271     -14.580   9.575   0.934  1.00  0.22           H  
ATOM   4163  N   TYR A 272      -7.159   8.510   1.860  1.00  0.16           N  
ATOM   4164  CA  TYR A 272      -5.797   8.818   1.443  1.00  0.14           C  
ATOM   4165  C   TYR A 272      -5.620   8.691  -0.063  1.00  0.18           C  
ATOM   4166  O   TYR A 272      -5.914   7.642  -0.644  1.00  0.57           O  
ATOM   4167  CB  TYR A 272      -4.821   7.898   2.166  1.00  0.21           C  
ATOM   4168  CG  TYR A 272      -3.368   8.054   1.787  1.00  0.21           C  
ATOM   4169  CD1 TYR A 272      -2.564   9.049   2.331  1.00  0.21           C  
ATOM   4170  CD2 TYR A 272      -2.842   7.166   0.872  1.00  0.21           C  
ATOM   4171  CE1 TYR A 272      -1.231   9.132   1.955  1.00  0.21           C  
ATOM   4172  CE2 TYR A 272      -1.526   7.249   0.495  1.00  0.21           C  
ATOM   4173  CZ  TYR A 272      -0.717   8.219   1.031  1.00  0.21           C  
ATOM   4174  OH  TYR A 272       0.603   8.269   0.648  1.00  0.21           O  
ATOM   4175  H   TYR A 272      -7.316   7.715   2.460  1.00  0.19           H  
ATOM   4176  HA  TYR A 272      -5.577   9.849   1.718  1.00  0.17           H  
ATOM   4177 1HB  TYR A 272      -4.903   8.067   3.238  1.00  0.25           H  
ATOM   4178 2HB  TYR A 272      -5.110   6.871   1.977  1.00  0.25           H  
ATOM   4179  HD1 TYR A 272      -2.976   9.754   3.054  1.00  0.25           H  
ATOM   4180  HD2 TYR A 272      -3.481   6.392   0.451  1.00  0.25           H  
ATOM   4181  HE1 TYR A 272      -0.589   9.903   2.381  1.00  0.25           H  
ATOM   4182  HE2 TYR A 272      -1.122   6.542  -0.226  1.00  0.25           H  
ATOM   4183  HH  TYR A 272       0.991   9.104   0.924  1.00  0.25           H  
ATOM   4184  N   GLN A 273      -5.127   9.769  -0.677  1.00  0.24           N  
ATOM   4185  CA  GLN A 273      -4.849   9.811  -2.105  1.00  0.24           C  
ATOM   4186  C   GLN A 273      -3.346   9.749  -2.371  1.00  0.22           C  
ATOM   4187  O   GLN A 273      -2.898   9.066  -3.290  1.00  0.33           O  
ATOM   4188  CB  GLN A 273      -5.438  11.075  -2.728  1.00  0.36           C  
ATOM   4189  CG  GLN A 273      -5.324  11.135  -4.236  1.00  0.36           C  
ATOM   4190  CD  GLN A 273      -6.142  10.050  -4.909  1.00  0.36           C  
ATOM   4191  OE1 GLN A 273      -7.323   9.865  -4.601  1.00  0.36           O  
ATOM   4192  NE2 GLN A 273      -5.519   9.326  -5.832  1.00  0.36           N  
ATOM   4193  H   GLN A 273      -4.938  10.605  -0.139  1.00  0.29           H  
ATOM   4194  HA  GLN A 273      -5.310   8.942  -2.574  1.00  0.29           H  
ATOM   4195 1HB  GLN A 273      -6.493  11.140  -2.475  1.00  0.43           H  
ATOM   4196 2HB  GLN A 273      -4.945  11.955  -2.319  1.00  0.43           H  
ATOM   4197 1HG  GLN A 273      -5.685  12.103  -4.582  1.00  0.43           H  
ATOM   4198 2HG  GLN A 273      -4.280  11.002  -4.518  1.00  0.43           H  
ATOM   4199 1HE2 GLN A 273      -6.008   8.595  -6.310  1.00  0.43           H  
ATOM   4200 2HE2 GLN A 273      -4.560   9.510  -6.049  1.00  0.43           H  
ATOM   4201  N   GLY A 274      -2.563  10.455  -1.564  1.00  0.17           N  
ATOM   4202  CA  GLY A 274      -1.114  10.420  -1.732  1.00  0.19           C  
ATOM   4203  C   GLY A 274      -0.410  11.347  -0.764  1.00  0.25           C  
ATOM   4204  O   GLY A 274      -1.055  12.017   0.032  1.00  0.44           O  
ATOM   4205  H   GLY A 274      -2.979  11.036  -0.844  1.00  0.20           H  
ATOM   4206 1HA  GLY A 274      -0.755   9.400  -1.597  1.00  0.23           H  
ATOM   4207 2HA  GLY A 274      -0.867  10.713  -2.750  1.00  0.23           H  
ATOM   4208  N   GLY A 275       0.916  11.379  -0.827  1.00  0.34           N  
ATOM   4209  CA  GLY A 275       1.700  12.252   0.044  1.00  0.47           C  
ATOM   4210  C   GLY A 275       2.135  11.570   1.343  1.00  0.42           C  
ATOM   4211  O   GLY A 275       1.936  10.374   1.526  1.00  0.37           O  
ATOM   4212  H   GLY A 275       1.394  10.796  -1.501  1.00  0.41           H  
ATOM   4213 1HA  GLY A 275       2.584  12.589  -0.497  1.00  0.56           H  
ATOM   4214 2HA  GLY A 275       1.123  13.140   0.268  1.00  0.56           H  
ATOM   4215  N   VAL A 276       2.737  12.347   2.242  1.00  0.65           N  
ATOM   4216  CA  VAL A 276       3.291  11.825   3.497  1.00  0.74           C  
ATOM   4217  C   VAL A 276       2.300  11.841   4.650  1.00  0.57           C  
ATOM   4218  O   VAL A 276       2.002  12.905   5.198  1.00  0.83           O  
ATOM   4219  CB  VAL A 276       4.501  12.661   3.905  1.00  1.11           C  
ATOM   4220  CG1 VAL A 276       5.052  12.126   5.210  1.00  1.11           C  
ATOM   4221  CG2 VAL A 276       5.527  12.657   2.782  1.00  1.11           C  
ATOM   4222  H   VAL A 276       2.814  13.336   2.051  1.00  0.78           H  
ATOM   4223  HA  VAL A 276       3.610  10.796   3.326  1.00  0.89           H  
ATOM   4224  HB  VAL A 276       4.186  13.685   4.090  1.00  1.33           H  
ATOM   4225 1HG1 VAL A 276       5.903  12.728   5.522  1.00  1.33           H  
ATOM   4226 2HG1 VAL A 276       4.276  12.172   5.973  1.00  1.33           H  
ATOM   4227 3HG1 VAL A 276       5.363  11.094   5.077  1.00  1.33           H  
ATOM   4228 1HG2 VAL A 276       6.386  13.262   3.070  1.00  1.33           H  
ATOM   4229 2HG2 VAL A 276       5.849  11.641   2.580  1.00  1.33           H  
ATOM   4230 3HG2 VAL A 276       5.077  13.074   1.881  1.00  1.33           H  
ATOM   4231  N   PHE A 277       1.793  10.667   5.028  1.00  0.44           N  
ATOM   4232  CA  PHE A 277       0.788  10.596   6.079  1.00  0.49           C  
ATOM   4233  C   PHE A 277       1.379  10.830   7.467  1.00  0.48           C  
ATOM   4234  O   PHE A 277       2.329  10.163   7.876  1.00  0.55           O  
ATOM   4235  CB  PHE A 277       0.034   9.270   6.033  1.00  0.73           C  
ATOM   4236  CG  PHE A 277      -1.141   9.242   6.967  1.00  0.73           C  
ATOM   4237  CD1 PHE A 277      -2.270   9.972   6.647  1.00  0.73           C  
ATOM   4238  CD2 PHE A 277      -1.143   8.510   8.145  1.00  0.73           C  
ATOM   4239  CE1 PHE A 277      -3.369   9.977   7.476  1.00  0.73           C  
ATOM   4240  CE2 PHE A 277      -2.249   8.509   8.976  1.00  0.73           C  
ATOM   4241  CZ  PHE A 277      -3.365   9.248   8.641  1.00  0.73           C  
ATOM   4242  H   PHE A 277       2.096   9.818   4.571  1.00  0.53           H  
ATOM   4243  HA  PHE A 277       0.058  11.381   5.897  1.00  0.59           H  
ATOM   4244 1HB  PHE A 277      -0.327   9.087   5.021  1.00  0.88           H  
ATOM   4245 2HB  PHE A 277       0.704   8.454   6.297  1.00  0.88           H  
ATOM   4246  HD1 PHE A 277      -2.282  10.552   5.725  1.00  0.88           H  
ATOM   4247  HD2 PHE A 277      -0.266   7.931   8.415  1.00  0.88           H  
ATOM   4248  HE1 PHE A 277      -4.237  10.562   7.201  1.00  0.88           H  
ATOM   4249  HE2 PHE A 277      -2.239   7.929   9.898  1.00  0.88           H  
ATOM   4250  HZ  PHE A 277      -4.236   9.253   9.294  1.00  0.88           H  
ATOM   4251  N   ARG A 278       0.795  11.772   8.201  1.00  0.49           N  
ATOM   4252  CA  ARG A 278       1.255  12.111   9.548  1.00  0.44           C  
ATOM   4253  C   ARG A 278       0.118  12.161  10.545  1.00  0.38           C  
ATOM   4254  O   ARG A 278       0.156  12.927  11.508  1.00  2.32           O  
ATOM   4255  CB  ARG A 278       1.947  13.458   9.581  1.00  0.66           C  
ATOM   4256  CG  ARG A 278       3.287  13.537   8.893  1.00  0.66           C  
ATOM   4257  CD  ARG A 278       3.890  14.871   9.090  1.00  0.66           C  
ATOM   4258  NE  ARG A 278       3.138  15.876   8.378  1.00  0.66           N  
ATOM   4259  CZ  ARG A 278       2.296  16.765   8.937  1.00  0.66           C  
ATOM   4260  NH1 ARG A 278       2.096  16.785  10.236  1.00  0.66           N  
ATOM   4261  NH2 ARG A 278       1.662  17.613   8.157  1.00  0.66           N  
ATOM   4262  H   ARG A 278       0.013  12.280   7.811  1.00  0.59           H  
ATOM   4263  HA  ARG A 278       1.965  11.350   9.867  1.00  0.53           H  
ATOM   4264 1HB  ARG A 278       1.303  14.204   9.117  1.00  0.79           H  
ATOM   4265 2HB  ARG A 278       2.098  13.761  10.617  1.00  0.79           H  
ATOM   4266 1HG  ARG A 278       3.947  12.805   9.340  1.00  0.79           H  
ATOM   4267 2HG  ARG A 278       3.180  13.346   7.825  1.00  0.79           H  
ATOM   4268 1HD  ARG A 278       3.890  15.126  10.148  1.00  0.79           H  
ATOM   4269 2HD  ARG A 278       4.911  14.872   8.710  1.00  0.79           H  
ATOM   4270  HE  ARG A 278       3.221  15.883   7.371  1.00  0.79           H  
ATOM   4271 1HH1 ARG A 278       2.579  16.129  10.832  1.00  0.79           H  
ATOM   4272 2HH1 ARG A 278       1.454  17.456  10.635  1.00  0.79           H  
ATOM   4273 1HH2 ARG A 278       1.827  17.593   7.166  1.00  0.79           H  
ATOM   4274 2HH2 ARG A 278       0.991  18.268   8.540  1.00  0.79           H  
ATOM   4275  N   GLY A 279      -0.896  11.353  10.313  1.00  1.00           N  
ATOM   4276  CA  GLY A 279      -2.065  11.354  11.167  1.00  0.59           C  
ATOM   4277  C   GLY A 279      -3.039  12.372  10.608  1.00  0.90           C  
ATOM   4278  O   GLY A 279      -2.793  12.914   9.532  1.00  1.70           O  
ATOM   4279  H   GLY A 279      -0.867  10.737   9.516  1.00  1.20           H  
ATOM   4280 1HA  GLY A 279      -2.507  10.362  11.178  1.00  0.71           H  
ATOM   4281 2HA  GLY A 279      -1.781  11.613  12.188  1.00  0.71           H  
ATOM   4282  N   PRO A 280      -4.113  12.666  11.330  1.00  1.04           N  
ATOM   4283  CA  PRO A 280      -4.556  12.149  12.626  1.00  0.74           C  
ATOM   4284  C   PRO A 280      -4.731  10.641  12.598  1.00  0.69           C  
ATOM   4285  O   PRO A 280      -5.333  10.099  11.678  1.00  1.56           O  
ATOM   4286  CB  PRO A 280      -5.888  12.873  12.852  1.00  1.11           C  
ATOM   4287  CG  PRO A 280      -5.750  14.145  12.086  1.00  1.11           C  
ATOM   4288  CD  PRO A 280      -4.965  13.768  10.864  1.00  1.11           C  
ATOM   4289  HA  PRO A 280      -3.826  12.437  13.397  1.00  0.89           H  
ATOM   4290 1HB  PRO A 280      -6.720  12.249  12.495  1.00  1.33           H  
ATOM   4291 2HB  PRO A 280      -6.049  13.039  13.927  1.00  1.33           H  
ATOM   4292 1HG  PRO A 280      -6.743  14.552  11.843  1.00  1.33           H  
ATOM   4293 2HG  PRO A 280      -5.239  14.902  12.699  1.00  1.33           H  
ATOM   4294 1HD  PRO A 280      -5.630  13.414  10.065  1.00  1.33           H  
ATOM   4295 2HD  PRO A 280      -4.339  14.609  10.531  1.00  1.33           H  
ATOM   4296  N   CYS A 281      -4.207   9.984  13.632  1.00  0.88           N  
ATOM   4297  CA  CYS A 281      -4.286   8.535  13.771  1.00  1.41           C  
ATOM   4298  C   CYS A 281      -3.619   8.103  15.077  1.00  2.09           C  
ATOM   4299  O   CYS A 281      -2.651   8.722  15.521  1.00  8.07           O  
ATOM   4300  CB  CYS A 281      -3.603   7.828  12.593  1.00  2.11           C  
ATOM   4301  SG  CYS A 281      -3.822   6.041  12.593  1.00  2.11           S  
ATOM   4302  H   CYS A 281      -3.734  10.508  14.349  1.00  1.06           H  
ATOM   4303  HA  CYS A 281      -5.337   8.244  13.798  1.00  1.69           H  
ATOM   4304 1HB  CYS A 281      -3.989   8.205  11.649  1.00  2.54           H  
ATOM   4305 2HB  CYS A 281      -2.533   8.037  12.615  1.00  2.54           H  
ATOM   4306  HG  CYS A 281      -3.005   5.799  13.607  1.00  2.54           H  
ATOM   4307  N   GLY A 282      -4.151   7.052  15.696  1.00  1.38           N  
ATOM   4308  CA  GLY A 282      -3.623   6.548  16.961  1.00  1.81           C  
ATOM   4309  C   GLY A 282      -2.692   5.354  16.765  1.00  1.80           C  
ATOM   4310  O   GLY A 282      -2.072   5.198  15.714  1.00  2.42           O  
ATOM   4311  H   GLY A 282      -4.942   6.582  15.276  1.00  1.66           H  
ATOM   4312 1HA  GLY A 282      -3.088   7.348  17.472  1.00  2.17           H  
ATOM   4313 2HA  GLY A 282      -4.453   6.261  17.606  1.00  2.17           H  
ATOM   4314  N   THR A 283      -2.600   4.517  17.797  1.00  2.37           N  
ATOM   4315  CA  THR A 283      -1.773   3.314  17.757  1.00  2.85           C  
ATOM   4316  C   THR A 283      -2.620   2.048  17.862  1.00  2.25           C  
ATOM   4317  O   THR A 283      -2.076   0.948  17.967  1.00  3.19           O  
ATOM   4318  CB  THR A 283      -0.726   3.322  18.885  1.00  4.28           C  
ATOM   4319  OG1 THR A 283      -1.391   3.395  20.154  1.00  4.28           O  
ATOM   4320  CG2 THR A 283       0.215   4.506  18.731  1.00  4.28           C  
ATOM   4321  H   THR A 283      -3.125   4.722  18.636  1.00  2.84           H  
ATOM   4322  HA  THR A 283      -1.248   3.287  16.802  1.00  3.42           H  
ATOM   4323  HB  THR A 283      -0.151   2.399  18.844  1.00  5.13           H  
ATOM   4324  HG1 THR A 283      -2.054   2.701  20.205  1.00  5.13           H  
ATOM   4325 1HG2 THR A 283       0.951   4.497  19.532  1.00  5.13           H  
ATOM   4326 2HG2 THR A 283       0.725   4.442  17.770  1.00  5.13           H  
ATOM   4327 3HG2 THR A 283      -0.356   5.433  18.776  1.00  5.13           H  
ATOM   4328  N   SER A 284      -3.946   2.213  17.883  1.00  1.76           N  
ATOM   4329  CA  SER A 284      -4.917   1.111  17.919  1.00  2.62           C  
ATOM   4330  C   SER A 284      -4.748   0.153  16.742  1.00  2.07           C  
ATOM   4331  O   SER A 284      -5.517   0.212  15.781  1.00  3.20           O  
ATOM   4332  CB  SER A 284      -6.332   1.650  17.936  1.00  3.93           C  
ATOM   4333  OG  SER A 284      -6.578   2.378  19.109  1.00  3.93           O  
ATOM   4334  H   SER A 284      -4.320   3.150  17.815  1.00  2.11           H  
ATOM   4335  HA  SER A 284      -4.745   0.542  18.840  1.00  3.14           H  
ATOM   4336 1HB  SER A 284      -6.488   2.283  17.068  1.00  4.72           H  
ATOM   4337 2HB  SER A 284      -7.038   0.821  17.869  1.00  4.72           H  
ATOM   4338  HG  SER A 284      -6.473   1.757  19.832  1.00  4.72           H  
ATOM   4339  N   LEU A 285      -3.755  -0.717  16.823  1.00  1.48           N  
ATOM   4340  CA  LEU A 285      -3.427  -1.635  15.748  1.00  1.45           C  
ATOM   4341  C   LEU A 285      -4.644  -2.446  15.327  1.00  1.10           C  
ATOM   4342  O   LEU A 285      -5.305  -3.061  16.168  1.00  1.07           O  
ATOM   4343  CB  LEU A 285      -2.326  -2.580  16.225  1.00  2.17           C  
ATOM   4344  CG  LEU A 285      -0.985  -1.925  16.598  1.00  2.17           C  
ATOM   4345  CD1 LEU A 285      -0.011  -3.000  17.071  1.00  2.17           C  
ATOM   4346  CD2 LEU A 285      -0.441  -1.137  15.423  1.00  2.17           C  
ATOM   4347  H   LEU A 285      -3.174  -0.698  17.648  1.00  1.78           H  
ATOM   4348  HA  LEU A 285      -3.075  -1.059  14.893  1.00  1.74           H  
ATOM   4349 1HB  LEU A 285      -2.688  -3.097  17.112  1.00  2.61           H  
ATOM   4350 2HB  LEU A 285      -2.154  -3.320  15.459  1.00  2.61           H  
ATOM   4351  HG  LEU A 285      -1.143  -1.245  17.433  1.00  2.61           H  
ATOM   4352 1HD1 LEU A 285       0.928  -2.534  17.364  1.00  2.61           H  
ATOM   4353 2HD1 LEU A 285      -0.437  -3.524  17.927  1.00  2.61           H  
ATOM   4354 3HD1 LEU A 285       0.174  -3.710  16.268  1.00  2.61           H  
ATOM   4355 1HD2 LEU A 285       0.501  -0.672  15.710  1.00  2.61           H  
ATOM   4356 2HD2 LEU A 285      -0.269  -1.801  14.584  1.00  2.61           H  
ATOM   4357 3HD2 LEU A 285      -1.156  -0.367  15.137  1.00  2.61           H  
ATOM   4358  N   ASN A 286      -4.935  -2.473  14.026  1.00  1.07           N  
ATOM   4359  CA  ASN A 286      -6.131  -3.163  13.561  1.00  0.77           C  
ATOM   4360  C   ASN A 286      -6.158  -3.568  12.080  1.00  1.03           C  
ATOM   4361  O   ASN A 286      -7.190  -4.045  11.620  1.00  5.26           O  
ATOM   4362  CB  ASN A 286      -7.343  -2.308  13.867  1.00  1.16           C  
ATOM   4363  CG  ASN A 286      -7.284  -0.999  13.138  1.00  1.16           C  
ATOM   4364  OD1 ASN A 286      -6.461  -0.840  12.229  1.00  1.16           O  
ATOM   4365  ND2 ASN A 286      -8.123  -0.068  13.513  1.00  1.16           N  
ATOM   4366  H   ASN A 286      -4.360  -1.964  13.368  1.00  1.28           H  
ATOM   4367  HA  ASN A 286      -6.203  -4.098  14.133  1.00  0.92           H  
ATOM   4368 1HB  ASN A 286      -8.252  -2.836  13.582  1.00  1.39           H  
ATOM   4369 2HB  ASN A 286      -7.397  -2.112  14.938  1.00  1.39           H  
ATOM   4370 1HD2 ASN A 286      -8.116   0.825  13.061  1.00  1.39           H  
ATOM   4371 2HD2 ASN A 286      -8.766  -0.248  14.256  1.00  1.39           H  
ATOM   4372  N   HIS A 287      -5.044  -3.425  11.348  1.00  0.89           N  
ATOM   4373  CA  HIS A 287      -5.000  -3.838   9.933  1.00  1.96           C  
ATOM   4374  C   HIS A 287      -3.577  -4.213   9.533  1.00  1.30           C  
ATOM   4375  O   HIS A 287      -2.604  -3.594   9.958  1.00  1.56           O  
ATOM   4376  CB  HIS A 287      -5.543  -2.750   8.979  1.00  2.94           C  
ATOM   4377  CG  HIS A 287      -5.666  -3.188   7.530  1.00  2.94           C  
ATOM   4378  ND1 HIS A 287      -4.606  -3.138   6.652  1.00  2.94           N  
ATOM   4379  CD2 HIS A 287      -6.711  -3.682   6.821  1.00  2.94           C  
ATOM   4380  CE1 HIS A 287      -5.000  -3.577   5.465  1.00  2.94           C  
ATOM   4381  NE2 HIS A 287      -6.271  -3.921   5.543  1.00  2.94           N  
ATOM   4382  H   HIS A 287      -4.227  -2.988  11.750  1.00  1.07           H  
ATOM   4383  HA  HIS A 287      -5.616  -4.729   9.806  1.00  2.35           H  
ATOM   4384 1HB  HIS A 287      -6.524  -2.425   9.324  1.00  3.53           H  
ATOM   4385 2HB  HIS A 287      -4.885  -1.884   9.015  1.00  3.53           H  
ATOM   4386  HD1 HIS A 287      -3.649  -3.133   6.933  1.00  3.53           H  
ATOM   4387  HD2 HIS A 287      -7.744  -3.903   7.066  1.00  3.53           H  
ATOM   4388  HE1 HIS A 287      -4.297  -3.617   4.633  1.00  3.53           H  
ATOM   4389  N   LEU A 288      -3.455  -5.262   8.736  1.00  0.81           N  
ATOM   4390  CA  LEU A 288      -2.146  -5.758   8.357  1.00  0.46           C  
ATOM   4391  C   LEU A 288      -1.757  -5.376   6.942  1.00  0.39           C  
ATOM   4392  O   LEU A 288      -2.551  -5.479   6.008  1.00  0.56           O  
ATOM   4393  CB  LEU A 288      -2.142  -7.265   8.544  1.00  0.69           C  
ATOM   4394  CG  LEU A 288      -2.463  -7.664   9.983  1.00  0.69           C  
ATOM   4395  CD1 LEU A 288      -2.516  -9.155  10.121  1.00  0.69           C  
ATOM   4396  CD2 LEU A 288      -1.410  -7.089  10.873  1.00  0.69           C  
ATOM   4397  H   LEU A 288      -4.285  -5.726   8.398  1.00  0.97           H  
ATOM   4398  HA  LEU A 288      -1.411  -5.328   9.034  1.00  0.55           H  
ATOM   4399 1HB  LEU A 288      -2.881  -7.716   7.887  1.00  0.83           H  
ATOM   4400 2HB  LEU A 288      -1.157  -7.657   8.290  1.00  0.83           H  
ATOM   4401  HG  LEU A 288      -3.438  -7.265  10.267  1.00  0.83           H  
ATOM   4402 1HD1 LEU A 288      -2.748  -9.422  11.152  1.00  0.83           H  
ATOM   4403 2HD1 LEU A 288      -3.295  -9.521   9.463  1.00  0.83           H  
ATOM   4404 3HD1 LEU A 288      -1.556  -9.583   9.839  1.00  0.83           H  
ATOM   4405 1HD2 LEU A 288      -1.622  -7.357  11.906  1.00  0.83           H  
ATOM   4406 2HD2 LEU A 288      -0.437  -7.491  10.587  1.00  0.83           H  
ATOM   4407 3HD2 LEU A 288      -1.401  -6.005  10.771  1.00  0.83           H  
ATOM   4408  N   VAL A 289      -0.514  -4.926   6.810  1.00  0.32           N  
ATOM   4409  CA  VAL A 289       0.058  -4.447   5.560  1.00  0.34           C  
ATOM   4410  C   VAL A 289       1.488  -4.959   5.368  1.00  0.58           C  
ATOM   4411  O   VAL A 289       2.052  -5.590   6.262  1.00  1.44           O  
ATOM   4412  CB  VAL A 289       0.046  -2.907   5.526  1.00  0.51           C  
ATOM   4413  CG1 VAL A 289      -1.364  -2.350   5.587  1.00  0.51           C  
ATOM   4414  CG2 VAL A 289       0.837  -2.387   6.712  1.00  0.51           C  
ATOM   4415  H   VAL A 289       0.073  -4.894   7.633  1.00  0.38           H  
ATOM   4416  HA  VAL A 289      -0.555  -4.815   4.736  1.00  0.41           H  
ATOM   4417  HB  VAL A 289       0.488  -2.578   4.593  1.00  0.61           H  
ATOM   4418 1HG1 VAL A 289      -1.324  -1.261   5.548  1.00  0.61           H  
ATOM   4419 2HG1 VAL A 289      -1.941  -2.722   4.741  1.00  0.61           H  
ATOM   4420 3HG1 VAL A 289      -1.834  -2.655   6.517  1.00  0.61           H  
ATOM   4421 1HG2 VAL A 289       0.851  -1.300   6.702  1.00  0.61           H  
ATOM   4422 2HG2 VAL A 289       0.375  -2.733   7.638  1.00  0.61           H  
ATOM   4423 3HG2 VAL A 289       1.850  -2.765   6.645  1.00  0.61           H  
ATOM   4424  N   THR A 290       2.057  -4.721   4.188  1.00  0.34           N  
ATOM   4425  CA  THR A 290       3.421  -5.168   3.912  1.00  0.51           C  
ATOM   4426  C   THR A 290       4.383  -4.014   3.648  1.00  0.29           C  
ATOM   4427  O   THR A 290       4.123  -3.139   2.824  1.00  0.57           O  
ATOM   4428  CB  THR A 290       3.447  -6.133   2.708  1.00  0.77           C  
ATOM   4429  OG1 THR A 290       2.653  -7.286   3.010  1.00  0.77           O  
ATOM   4430  CG2 THR A 290       4.873  -6.568   2.387  1.00  0.77           C  
ATOM   4431  H   THR A 290       1.541  -4.214   3.478  1.00  0.41           H  
ATOM   4432  HA  THR A 290       3.787  -5.709   4.784  1.00  0.61           H  
ATOM   4433  HB  THR A 290       3.024  -5.635   1.838  1.00  0.92           H  
ATOM   4434  HG1 THR A 290       3.039  -7.750   3.757  1.00  0.92           H  
ATOM   4435 1HG2 THR A 290       4.862  -7.249   1.536  1.00  0.92           H  
ATOM   4436 2HG2 THR A 290       5.476  -5.695   2.143  1.00  0.92           H  
ATOM   4437 3HG2 THR A 290       5.302  -7.074   3.251  1.00  0.92           H  
ATOM   4438  N   ALA A 291       5.510  -4.010   4.351  1.00  0.66           N  
ATOM   4439  CA  ALA A 291       6.523  -3.005   4.107  1.00  1.19           C  
ATOM   4440  C   ALA A 291       7.219  -3.356   2.814  1.00  0.68           C  
ATOM   4441  O   ALA A 291       7.803  -4.434   2.683  1.00  1.10           O  
ATOM   4442  CB  ALA A 291       7.513  -2.924   5.249  1.00  1.78           C  
ATOM   4443  H   ALA A 291       5.685  -4.724   5.036  1.00  0.79           H  
ATOM   4444  HA  ALA A 291       6.034  -2.037   3.984  1.00  1.43           H  
ATOM   4445 1HB  ALA A 291       8.258  -2.162   5.029  1.00  2.14           H  
ATOM   4446 2HB  ALA A 291       6.995  -2.665   6.166  1.00  2.14           H  
ATOM   4447 3HB  ALA A 291       8.002  -3.887   5.366  1.00  2.14           H  
ATOM   4448  N   VAL A 292       7.153  -2.433   1.873  1.00  0.42           N  
ATOM   4449  CA  VAL A 292       7.719  -2.576   0.545  1.00  0.83           C  
ATOM   4450  C   VAL A 292       8.986  -1.784   0.357  1.00  0.50           C  
ATOM   4451  O   VAL A 292       9.919  -2.224  -0.313  1.00  0.61           O  
ATOM   4452  CB  VAL A 292       6.709  -2.127  -0.496  1.00  1.24           C  
ATOM   4453  CG1 VAL A 292       7.342  -2.149  -1.866  1.00  1.24           C  
ATOM   4454  CG2 VAL A 292       5.508  -3.042  -0.436  1.00  1.24           C  
ATOM   4455  H   VAL A 292       6.665  -1.574   2.076  1.00  0.50           H  
ATOM   4456  HA  VAL A 292       7.942  -3.632   0.383  1.00  1.00           H  
ATOM   4457  HB  VAL A 292       6.403  -1.103  -0.288  1.00  1.49           H  
ATOM   4458 1HG1 VAL A 292       6.605  -1.810  -2.592  1.00  1.49           H  
ATOM   4459 2HG1 VAL A 292       8.202  -1.480  -1.883  1.00  1.49           H  
ATOM   4460 3HG1 VAL A 292       7.662  -3.160  -2.110  1.00  1.49           H  
ATOM   4461 1HG2 VAL A 292       4.781  -2.727  -1.174  1.00  1.49           H  
ATOM   4462 2HG2 VAL A 292       5.814  -4.065  -0.645  1.00  1.49           H  
ATOM   4463 3HG2 VAL A 292       5.063  -2.994   0.556  1.00  1.49           H  
ATOM   4464  N   GLY A 293       9.006  -0.583   0.893  1.00  0.88           N  
ATOM   4465  CA  GLY A 293      10.181   0.228   0.699  1.00  1.12           C  
ATOM   4466  C   GLY A 293      10.370   1.309   1.736  1.00  0.76           C  
ATOM   4467  O   GLY A 293       9.630   1.406   2.716  1.00  0.82           O  
ATOM   4468  H   GLY A 293       8.210  -0.239   1.418  1.00  1.06           H  
ATOM   4469 1HA  GLY A 293      11.061  -0.415   0.687  1.00  1.34           H  
ATOM   4470 2HA  GLY A 293      10.116   0.689  -0.283  1.00  1.34           H  
ATOM   4471  N   TYR A 294      11.387   2.109   1.508  1.00  0.71           N  
ATOM   4472  CA  TYR A 294      11.757   3.177   2.404  1.00  0.71           C  
ATOM   4473  C   TYR A 294      12.622   4.208   1.719  1.00  0.71           C  
ATOM   4474  O   TYR A 294      13.546   3.875   0.981  1.00  1.56           O  
ATOM   4475  CB  TYR A 294      12.478   2.617   3.632  1.00  1.06           C  
ATOM   4476  CG  TYR A 294      13.057   3.717   4.479  1.00  1.06           C  
ATOM   4477  CD1 TYR A 294      12.224   4.553   5.198  1.00  1.06           C  
ATOM   4478  CD2 TYR A 294      14.430   3.905   4.509  1.00  1.06           C  
ATOM   4479  CE1 TYR A 294      12.761   5.588   5.924  1.00  1.06           C  
ATOM   4480  CE2 TYR A 294      14.969   4.933   5.254  1.00  1.06           C  
ATOM   4481  CZ  TYR A 294      14.137   5.777   5.957  1.00  1.06           C  
ATOM   4482  OH  TYR A 294      14.673   6.811   6.690  1.00  1.06           O  
ATOM   4483  H   TYR A 294      11.924   1.956   0.666  1.00  0.85           H  
ATOM   4484  HA  TYR A 294      10.847   3.677   2.734  1.00  0.85           H  
ATOM   4485 1HB  TYR A 294      11.782   2.039   4.239  1.00  1.28           H  
ATOM   4486 2HB  TYR A 294      13.286   1.955   3.323  1.00  1.28           H  
ATOM   4487  HD1 TYR A 294      11.146   4.403   5.170  1.00  1.28           H  
ATOM   4488  HD2 TYR A 294      15.084   3.245   3.939  1.00  1.28           H  
ATOM   4489  HE1 TYR A 294      12.101   6.257   6.471  1.00  1.28           H  
ATOM   4490  HE2 TYR A 294      16.048   5.085   5.276  1.00  1.28           H  
ATOM   4491  HH  TYR A 294      15.630   6.801   6.603  1.00  1.28           H  
ATOM   4492  N   GLY A 295      12.340   5.474   1.967  1.00  0.81           N  
ATOM   4493  CA  GLY A 295      13.160   6.507   1.363  1.00  0.89           C  
ATOM   4494  C   GLY A 295      12.887   7.866   1.956  1.00  0.49           C  
ATOM   4495  O   GLY A 295      11.945   8.050   2.720  1.00  0.57           O  
ATOM   4496  H   GLY A 295      11.558   5.710   2.572  1.00  0.97           H  
ATOM   4497 1HA  GLY A 295      14.213   6.256   1.497  1.00  1.07           H  
ATOM   4498 2HA  GLY A 295      12.973   6.533   0.290  1.00  1.07           H  
ATOM   4499  N   VAL A 296      13.721   8.826   1.587  1.00  1.16           N  
ATOM   4500  CA  VAL A 296      13.605  10.180   2.094  1.00  2.33           C  
ATOM   4501  C   VAL A 296      13.264  11.151   0.976  1.00  4.64           C  
ATOM   4502  O   VAL A 296      13.978  11.241  -0.021  1.00  7.00           O  
ATOM   4503  CB  VAL A 296      14.922  10.595   2.777  1.00  3.50           C  
ATOM   4504  CG1 VAL A 296      14.834  12.020   3.279  1.00  3.50           C  
ATOM   4505  CG2 VAL A 296      15.213   9.648   3.930  1.00  3.50           C  
ATOM   4506  H   VAL A 296      14.469   8.607   0.944  1.00  1.39           H  
ATOM   4507  HA  VAL A 296      12.807  10.207   2.831  1.00  2.80           H  
ATOM   4508  HB  VAL A 296      15.732  10.549   2.048  1.00  4.19           H  
ATOM   4509 1HG1 VAL A 296      15.778  12.299   3.749  1.00  4.19           H  
ATOM   4510 2HG1 VAL A 296      14.633  12.689   2.444  1.00  4.19           H  
ATOM   4511 3HG1 VAL A 296      14.031  12.095   4.010  1.00  4.19           H  
ATOM   4512 1HG2 VAL A 296      16.150   9.933   4.407  1.00  4.19           H  
ATOM   4513 2HG2 VAL A 296      14.406   9.705   4.655  1.00  4.19           H  
ATOM   4514 3HG2 VAL A 296      15.295   8.628   3.555  1.00  4.19           H  
ATOM   4515  N   ALA A 297      12.156  11.865   1.149  1.00  5.42           N  
ATOM   4516  CA  ALA A 297      11.706  12.836   0.168  1.00  9.74           C  
ATOM   4517  C   ALA A 297      12.638  14.029   0.170  1.00 12.75           C  
ATOM   4518  O   ALA A 297      13.217  14.358   1.201  1.00 36.58           O  
ATOM   4519  CB  ALA A 297      10.281  13.274   0.461  1.00 14.61           C  
ATOM   4520  H   ALA A 297      11.615  11.736   1.988  1.00  6.50           H  
ATOM   4521  HA  ALA A 297      11.743  12.374  -0.816  1.00 11.69           H  
ATOM   4522 1HB  ALA A 297       9.958  13.989  -0.295  1.00 17.53           H  
ATOM   4523 2HB  ALA A 297       9.622  12.405   0.442  1.00 17.53           H  
ATOM   4524 3HB  ALA A 297      10.240  13.740   1.438  1.00 17.53           H  
ATOM   4525  N   ARG A 298      12.740  14.677  -0.995  1.00 10.60           N  
ATOM   4526  CA  ARG A 298      13.602  15.836  -1.270  1.00 14.44           C  
ATOM   4527  C   ARG A 298      13.862  16.797  -0.111  1.00 18.00           C  
ATOM   4528  O   ARG A 298      14.990  17.262   0.063  1.00 59.07           O  
ATOM   4529  CB  ARG A 298      12.990  16.670  -2.384  1.00 21.66           C  
ATOM   4530  CG  ARG A 298      13.812  17.882  -2.795  1.00 21.66           C  
ATOM   4531  CD  ARG A 298      13.020  18.816  -3.634  1.00 21.66           C  
ATOM   4532  NE  ARG A 298      11.950  19.432  -2.864  1.00 21.66           N  
ATOM   4533  CZ  ARG A 298      10.832  19.980  -3.378  1.00 21.66           C  
ATOM   4534  NH1 ARG A 298      10.633  19.984  -4.680  1.00 21.66           N  
ATOM   4535  NH2 ARG A 298       9.934  20.511  -2.565  1.00 21.66           N  
ATOM   4536  H   ARG A 298      12.198  14.320  -1.767  1.00 12.72           H  
ATOM   4537  HA  ARG A 298      14.563  15.456  -1.613  1.00 17.33           H  
ATOM   4538 1HB  ARG A 298      12.852  16.051  -3.269  1.00 25.99           H  
ATOM   4539 2HB  ARG A 298      12.007  17.028  -2.076  1.00 25.99           H  
ATOM   4540 1HG  ARG A 298      14.142  18.419  -1.905  1.00 25.99           H  
ATOM   4541 2HG  ARG A 298      14.682  17.558  -3.367  1.00 25.99           H  
ATOM   4542 1HD  ARG A 298      13.666  19.605  -4.016  1.00 25.99           H  
ATOM   4543 2HD  ARG A 298      12.574  18.273  -4.467  1.00 25.99           H  
ATOM   4544  HE  ARG A 298      12.060  19.466  -1.853  1.00 25.99           H  
ATOM   4545 1HH1 ARG A 298      11.321  19.577  -5.297  1.00 25.99           H  
ATOM   4546 2HH1 ARG A 298       9.793  20.395  -5.061  1.00 25.99           H  
ATOM   4547 1HH2 ARG A 298      10.090  20.497  -1.560  1.00 25.99           H  
ATOM   4548 2HH2 ARG A 298       9.093  20.922  -2.939  1.00 25.99           H  
ATOM   4549  N   ASP A 299      12.832  17.111   0.670  1.00 34.71           N  
ATOM   4550  CA  ASP A 299      12.968  18.091   1.740  1.00 60.68           C  
ATOM   4551  C   ASP A 299      13.397  17.496   3.090  1.00 31.51           C  
ATOM   4552  O   ASP A 299      13.336  18.176   4.116  1.00 43.80           O  
ATOM   4553  CB  ASP A 299      11.652  18.848   1.890  1.00 91.02           C  
ATOM   4554  CG  ASP A 299      11.338  19.657   0.637  1.00 91.02           C  
ATOM   4555  OD1 ASP A 299      12.252  19.935  -0.104  1.00 91.02           O  
ATOM   4556  OD2 ASP A 299      10.196  19.979   0.412  1.00 91.02           O  
ATOM   4557  H   ASP A 299      11.929  16.692   0.503  1.00 41.65           H  
ATOM   4558  HA  ASP A 299      13.736  18.805   1.440  1.00 72.82           H  
ATOM   4559 1HB  ASP A 299      10.839  18.146   2.073  1.00109.22           H  
ATOM   4560 2HB  ASP A 299      11.708  19.524   2.745  1.00109.22           H  
ATOM   4561  N   GLY A 300      13.850  16.244   3.086  1.00 14.16           N  
ATOM   4562  CA  GLY A 300      14.305  15.579   4.300  1.00 10.29           C  
ATOM   4563  C   GLY A 300      13.170  14.885   5.042  1.00  8.17           C  
ATOM   4564  O   GLY A 300      13.082  14.976   6.269  1.00 21.33           O  
ATOM   4565  H   GLY A 300      13.870  15.725   2.226  1.00 16.99           H  
ATOM   4566 1HA  GLY A 300      15.078  14.852   4.044  1.00 12.35           H  
ATOM   4567 2HA  GLY A 300      14.770  16.312   4.958  1.00 12.35           H  
ATOM   4568  N   THR A 301      12.321  14.169   4.307  1.00  5.85           N  
ATOM   4569  CA  THR A 301      11.199  13.484   4.946  1.00  5.44           C  
ATOM   4570  C   THR A 301      11.197  11.968   4.695  1.00  2.63           C  
ATOM   4571  O   THR A 301      10.789  11.523   3.623  1.00  3.11           O  
ATOM   4572  CB  THR A 301       9.864  14.059   4.456  1.00  8.16           C  
ATOM   4573  OG1 THR A 301       9.802  15.460   4.750  1.00  8.16           O  
ATOM   4574  CG2 THR A 301       8.720  13.350   5.136  1.00  8.16           C  
ATOM   4575  H   THR A 301      12.460  14.115   3.303  1.00  7.02           H  
ATOM   4576  HA  THR A 301      11.259  13.675   6.012  1.00  6.53           H  
ATOM   4577  HB  THR A 301       9.778  13.919   3.384  1.00  9.79           H  
ATOM   4578  HG1 THR A 301       9.905  15.591   5.697  1.00  9.79           H  
ATOM   4579 1HG2 THR A 301       7.776  13.764   4.783  1.00  9.79           H  
ATOM   4580 2HG2 THR A 301       8.759  12.287   4.911  1.00  9.79           H  
ATOM   4581 3HG2 THR A 301       8.802  13.499   6.211  1.00  9.79           H  
ATOM   4582  N   PRO A 302      11.627  11.158   5.673  1.00  1.90           N  
ATOM   4583  CA  PRO A 302      11.701   9.706   5.641  1.00  0.88           C  
ATOM   4584  C   PRO A 302      10.321   9.095   5.741  1.00  0.70           C  
ATOM   4585  O   PRO A 302       9.580   9.387   6.682  1.00  0.71           O  
ATOM   4586  CB  PRO A 302      12.547   9.361   6.866  1.00  1.32           C  
ATOM   4587  CG  PRO A 302      12.319  10.482   7.820  1.00  1.32           C  
ATOM   4588  CD  PRO A 302      12.098  11.702   6.961  1.00  1.32           C  
ATOM   4589  HA  PRO A 302      12.201   9.389   4.718  1.00  1.06           H  
ATOM   4590 1HB  PRO A 302      12.234   8.390   7.271  1.00  1.58           H  
ATOM   4591 2HB  PRO A 302      13.604   9.258   6.581  1.00  1.58           H  
ATOM   4592 1HG  PRO A 302      11.454  10.259   8.463  1.00  1.58           H  
ATOM   4593 2HG  PRO A 302      13.186  10.591   8.488  1.00  1.58           H  
ATOM   4594 1HD  PRO A 302      11.319  12.321   7.425  1.00  1.58           H  
ATOM   4595 2HD  PRO A 302      13.036  12.259   6.820  1.00  1.58           H  
ATOM   4596  N   VAL A 303       9.983   8.247   4.772  1.00  0.85           N  
ATOM   4597  CA  VAL A 303       8.688   7.592   4.768  1.00  0.88           C  
ATOM   4598  C   VAL A 303       8.760   6.117   4.457  1.00  0.78           C  
ATOM   4599  O   VAL A 303       9.648   5.643   3.744  1.00  2.26           O  
ATOM   4600  CB  VAL A 303       7.740   8.228   3.736  1.00  1.32           C  
ATOM   4601  CG1 VAL A 303       7.485   9.672   4.076  1.00  1.32           C  
ATOM   4602  CG2 VAL A 303       8.333   8.102   2.343  1.00  1.32           C  
ATOM   4603  H   VAL A 303      10.640   8.064   4.029  1.00  1.02           H  
ATOM   4604  HA  VAL A 303       8.253   7.714   5.758  1.00  1.06           H  
ATOM   4605  HB  VAL A 303       6.782   7.710   3.775  1.00  1.58           H  
ATOM   4606 1HG1 VAL A 303       6.794  10.081   3.348  1.00  1.58           H  
ATOM   4607 2HG1 VAL A 303       7.052   9.737   5.073  1.00  1.58           H  
ATOM   4608 3HG1 VAL A 303       8.418  10.232   4.045  1.00  1.58           H  
ATOM   4609 1HG2 VAL A 303       7.649   8.540   1.616  1.00  1.58           H  
ATOM   4610 2HG2 VAL A 303       9.288   8.626   2.303  1.00  1.58           H  
ATOM   4611 3HG2 VAL A 303       8.487   7.049   2.107  1.00  1.58           H  
ATOM   4612  N   TRP A 304       7.776   5.399   4.971  1.00  0.51           N  
ATOM   4613  CA  TRP A 304       7.639   3.986   4.726  1.00  0.75           C  
ATOM   4614  C   TRP A 304       6.757   3.760   3.515  1.00  0.57           C  
ATOM   4615  O   TRP A 304       5.687   4.350   3.421  1.00  2.16           O  
ATOM   4616  CB  TRP A 304       7.007   3.287   5.932  1.00  1.12           C  
ATOM   4617  CG  TRP A 304       7.861   3.296   7.160  1.00  1.12           C  
ATOM   4618  CD1 TRP A 304       7.641   3.970   8.329  1.00  1.12           C  
ATOM   4619  CD2 TRP A 304       9.114   2.608   7.321  1.00  1.12           C  
ATOM   4620  NE1 TRP A 304       8.664   3.714   9.212  1.00  1.12           N  
ATOM   4621  CE2 TRP A 304       9.574   2.896   8.611  1.00  1.12           C  
ATOM   4622  CE3 TRP A 304       9.876   1.781   6.489  1.00  1.12           C  
ATOM   4623  CZ2 TRP A 304      10.757   2.385   9.087  1.00  1.12           C  
ATOM   4624  CZ3 TRP A 304      11.068   1.273   6.974  1.00  1.12           C  
ATOM   4625  CH2 TRP A 304      11.484   1.573   8.237  1.00  1.12           C  
ATOM   4626  H   TRP A 304       7.093   5.862   5.552  1.00  0.61           H  
ATOM   4627  HA  TRP A 304       8.623   3.561   4.533  1.00  0.90           H  
ATOM   4628 1HB  TRP A 304       6.062   3.765   6.173  1.00  1.35           H  
ATOM   4629 2HB  TRP A 304       6.790   2.250   5.676  1.00  1.35           H  
ATOM   4630  HD1 TRP A 304       6.778   4.599   8.534  1.00  1.35           H  
ATOM   4631  HE1 TRP A 304       8.771   4.060  10.163  1.00  1.35           H  
ATOM   4632  HE3 TRP A 304       9.537   1.544   5.480  1.00  1.35           H  
ATOM   4633  HZ2 TRP A 304      11.119   2.603  10.094  1.00  1.35           H  
ATOM   4634  HZ3 TRP A 304      11.664   0.629   6.330  1.00  1.35           H  
ATOM   4635  HH2 TRP A 304      12.413   1.155   8.588  1.00  1.35           H  
ATOM   4636  N   LEU A 305       7.178   2.900   2.596  1.00  0.60           N  
ATOM   4637  CA  LEU A 305       6.322   2.547   1.468  1.00  0.48           C  
ATOM   4638  C   LEU A 305       5.592   1.277   1.840  1.00  0.41           C  
ATOM   4639  O   LEU A 305       6.212   0.225   2.003  1.00  0.52           O  
ATOM   4640  CB  LEU A 305       7.118   2.346   0.179  1.00  0.72           C  
ATOM   4641  CG  LEU A 305       6.301   1.886  -1.034  1.00  0.72           C  
ATOM   4642  CD1 LEU A 305       5.289   2.957  -1.401  1.00  0.72           C  
ATOM   4643  CD2 LEU A 305       7.243   1.593  -2.192  1.00  0.72           C  
ATOM   4644  H   LEU A 305       8.078   2.455   2.694  1.00  0.72           H  
ATOM   4645  HA  LEU A 305       5.590   3.338   1.310  1.00  0.58           H  
ATOM   4646 1HB  LEU A 305       7.595   3.290  -0.082  1.00  0.86           H  
ATOM   4647 2HB  LEU A 305       7.891   1.613   0.355  1.00  0.86           H  
ATOM   4648  HG  LEU A 305       5.750   0.981  -0.779  1.00  0.86           H  
ATOM   4649 1HD1 LEU A 305       4.704   2.623  -2.256  1.00  0.86           H  
ATOM   4650 2HD1 LEU A 305       4.627   3.139  -0.554  1.00  0.86           H  
ATOM   4651 3HD1 LEU A 305       5.813   3.876  -1.658  1.00  0.86           H  
ATOM   4652 1HD2 LEU A 305       6.666   1.256  -3.054  1.00  0.86           H  
ATOM   4653 2HD2 LEU A 305       7.792   2.498  -2.453  1.00  0.86           H  
ATOM   4654 3HD2 LEU A 305       7.947   0.814  -1.899  1.00  0.86           H  
ATOM   4655  N   ILE A 306       4.278   1.394   1.985  1.00  0.31           N  
ATOM   4656  CA  ILE A 306       3.440   0.306   2.445  1.00  0.35           C  
ATOM   4657  C   ILE A 306       2.373  -0.187   1.471  1.00  0.30           C  
ATOM   4658  O   ILE A 306       1.619   0.592   0.893  1.00  0.44           O  
ATOM   4659  CB  ILE A 306       2.768   0.731   3.752  1.00  0.52           C  
ATOM   4660  CG1 ILE A 306       3.820   0.946   4.843  1.00  0.52           C  
ATOM   4661  CG2 ILE A 306       1.727  -0.263   4.160  1.00  0.52           C  
ATOM   4662  CD1 ILE A 306       3.259   1.547   6.104  1.00  0.52           C  
ATOM   4663  H   ILE A 306       3.847   2.294   1.821  1.00  0.37           H  
ATOM   4664  HA  ILE A 306       4.092  -0.537   2.668  1.00  0.42           H  
ATOM   4665  HB  ILE A 306       2.289   1.693   3.598  1.00  0.63           H  
ATOM   4666 1HG1 ILE A 306       4.279  -0.010   5.089  1.00  0.63           H  
ATOM   4667 2HG1 ILE A 306       4.595   1.615   4.469  1.00  0.63           H  
ATOM   4668 1HG2 ILE A 306       1.247   0.076   5.076  1.00  0.63           H  
ATOM   4669 2HG2 ILE A 306       0.980  -0.356   3.374  1.00  0.63           H  
ATOM   4670 3HG2 ILE A 306       2.203  -1.229   4.328  1.00  0.63           H  
ATOM   4671 1HD1 ILE A 306       4.059   1.674   6.834  1.00  0.63           H  
ATOM   4672 2HD1 ILE A 306       2.816   2.517   5.877  1.00  0.63           H  
ATOM   4673 3HD1 ILE A 306       2.497   0.886   6.513  1.00  0.63           H  
ATOM   4674  N   LYS A 307       2.315  -1.508   1.308  1.00  0.26           N  
ATOM   4675  CA  LYS A 307       1.326  -2.168   0.467  1.00  0.26           C  
ATOM   4676  C   LYS A 307       0.105  -2.611   1.262  1.00  0.40           C  
ATOM   4677  O   LYS A 307       0.224  -3.337   2.249  1.00  0.50           O  
ATOM   4678  CB  LYS A 307       1.922  -3.386  -0.216  1.00  0.39           C  
ATOM   4679  CG  LYS A 307       0.945  -4.105  -1.118  1.00  0.39           C  
ATOM   4680  CD  LYS A 307       1.568  -5.316  -1.786  1.00  0.39           C  
ATOM   4681  CE  LYS A 307       0.538  -5.985  -2.667  1.00  0.39           C  
ATOM   4682  NZ  LYS A 307       1.046  -7.184  -3.370  1.00  0.39           N  
ATOM   4683  H   LYS A 307       2.972  -2.089   1.808  1.00  0.31           H  
ATOM   4684  HA  LYS A 307       0.992  -1.462  -0.296  1.00  0.31           H  
ATOM   4685 1HB  LYS A 307       2.757  -3.077  -0.835  1.00  0.47           H  
ATOM   4686 2HB  LYS A 307       2.296  -4.088   0.528  1.00  0.47           H  
ATOM   4687 1HG  LYS A 307       0.082  -4.428  -0.533  1.00  0.47           H  
ATOM   4688 2HG  LYS A 307       0.600  -3.416  -1.886  1.00  0.47           H  
ATOM   4689 1HD  LYS A 307       2.415  -5.005  -2.396  1.00  0.47           H  
ATOM   4690 2HD  LYS A 307       1.914  -6.023  -1.031  1.00  0.47           H  
ATOM   4691 1HE  LYS A 307      -0.324  -6.265  -2.063  1.00  0.47           H  
ATOM   4692 2HE  LYS A 307       0.230  -5.259  -3.410  1.00  0.47           H  
ATOM   4693 1HZ  LYS A 307       0.309  -7.545  -3.969  1.00  0.47           H  
ATOM   4694 2HZ  LYS A 307       1.821  -6.918  -3.959  1.00  0.47           H  
ATOM   4695 3HZ  LYS A 307       1.339  -7.893  -2.714  1.00  0.47           H  
ATOM   4696  N   ASN A 308      -1.077  -2.190   0.829  1.00  0.55           N  
ATOM   4697  CA  ASN A 308      -2.303  -2.599   1.515  1.00  0.91           C  
ATOM   4698  C   ASN A 308      -3.121  -3.583   0.690  1.00  0.54           C  
ATOM   4699  O   ASN A 308      -2.721  -3.973  -0.407  1.00  0.70           O  
ATOM   4700  CB  ASN A 308      -3.120  -1.387   1.854  1.00  1.36           C  
ATOM   4701  CG  ASN A 308      -3.525  -0.681   0.613  1.00  1.36           C  
ATOM   4702  OD1 ASN A 308      -4.353  -1.126  -0.191  1.00  1.36           O  
ATOM   4703  ND2 ASN A 308      -2.904   0.441   0.419  1.00  1.36           N  
ATOM   4704  H   ASN A 308      -1.125  -1.582   0.014  1.00  0.66           H  
ATOM   4705  HA  ASN A 308      -2.030  -3.105   2.441  1.00  1.09           H  
ATOM   4706 1HB  ASN A 308      -4.009  -1.670   2.419  1.00  1.64           H  
ATOM   4707 2HB  ASN A 308      -2.533  -0.710   2.475  1.00  1.64           H  
ATOM   4708 1HD2 ASN A 308      -3.095   0.980  -0.399  1.00  1.64           H  
ATOM   4709 2HD2 ASN A 308      -2.230   0.761   1.085  1.00  1.64           H  
ATOM   4710  N   SER A 309      -4.276  -3.979   1.228  1.00  0.62           N  
ATOM   4711  CA  SER A 309      -5.173  -4.903   0.546  1.00  1.43           C  
ATOM   4712  C   SER A 309      -6.523  -4.261   0.238  1.00  0.51           C  
ATOM   4713  O   SER A 309      -7.566  -4.903   0.343  1.00  1.10           O  
ATOM   4714  CB  SER A 309      -5.366  -6.147   1.383  1.00  2.15           C  
ATOM   4715  OG  SER A 309      -4.147  -6.810   1.560  1.00  2.15           O  
ATOM   4716  H   SER A 309      -4.541  -3.627   2.137  1.00  0.74           H  
ATOM   4717  HA  SER A 309      -4.711  -5.193  -0.397  1.00  1.72           H  
ATOM   4718 1HB  SER A 309      -5.777  -5.875   2.354  1.00  2.57           H  
ATOM   4719 2HB  SER A 309      -6.077  -6.810   0.894  1.00  2.57           H  
ATOM   4720  HG  SER A 309      -3.848  -7.046   0.678  1.00  2.57           H  
ATOM   4721  N   TRP A 310      -6.507  -3.000  -0.173  1.00  1.08           N  
ATOM   4722  CA  TRP A 310      -7.741  -2.292  -0.502  1.00  0.88           C  
ATOM   4723  C   TRP A 310      -7.851  -2.001  -1.996  1.00  0.96           C  
ATOM   4724  O   TRP A 310      -8.546  -1.064  -2.394  1.00  1.35           O  
ATOM   4725  CB  TRP A 310      -7.815  -0.968   0.269  1.00  1.32           C  
ATOM   4726  CG  TRP A 310      -7.979  -1.114   1.755  1.00  1.32           C  
ATOM   4727  CD1 TRP A 310      -8.860  -1.918   2.421  1.00  1.32           C  
ATOM   4728  CD2 TRP A 310      -7.217  -0.427   2.776  1.00  1.32           C  
ATOM   4729  NE1 TRP A 310      -8.702  -1.770   3.782  1.00  1.32           N  
ATOM   4730  CE2 TRP A 310      -7.700  -0.862   4.012  1.00  1.32           C  
ATOM   4731  CE3 TRP A 310      -6.179   0.510   2.738  1.00  1.32           C  
ATOM   4732  CZ2 TRP A 310      -7.182  -0.392   5.209  1.00  1.32           C  
ATOM   4733  CZ3 TRP A 310      -5.655   0.976   3.936  1.00  1.32           C  
ATOM   4734  CH2 TRP A 310      -6.143   0.537   5.138  1.00  1.32           C  
ATOM   4735  H   TRP A 310      -5.627  -2.501  -0.240  1.00  1.30           H  
ATOM   4736  HA  TRP A 310      -8.586  -2.915  -0.212  1.00  1.06           H  
ATOM   4737 1HB  TRP A 310      -6.907  -0.394   0.085  1.00  1.58           H  
ATOM   4738 2HB  TRP A 310      -8.650  -0.380  -0.106  1.00  1.58           H  
ATOM   4739  HD1 TRP A 310      -9.586  -2.575   1.945  1.00  1.58           H  
ATOM   4740  HE1 TRP A 310      -9.232  -2.241   4.507  1.00  1.58           H  
ATOM   4741  HE3 TRP A 310      -5.788   0.865   1.785  1.00  1.58           H  
ATOM   4742  HZ2 TRP A 310      -7.556  -0.729   6.175  1.00  1.58           H  
ATOM   4743  HZ3 TRP A 310      -4.844   1.702   3.899  1.00  1.58           H  
ATOM   4744  HH2 TRP A 310      -5.707   0.926   6.058  1.00  1.58           H  
ATOM   4745  N   GLY A 311      -7.169  -2.793  -2.825  1.00  0.82           N  
ATOM   4746  CA  GLY A 311      -7.199  -2.569  -4.264  1.00  0.98           C  
ATOM   4747  C   GLY A 311      -6.230  -1.466  -4.669  1.00  0.94           C  
ATOM   4748  O   GLY A 311      -5.524  -0.904  -3.832  1.00  3.08           O  
ATOM   4749  H   GLY A 311      -6.627  -3.576  -2.476  1.00  0.98           H  
ATOM   4750 1HA  GLY A 311      -6.940  -3.493  -4.781  1.00  1.18           H  
ATOM   4751 2HA  GLY A 311      -8.209  -2.302  -4.569  1.00  1.18           H  
ATOM   4752  N   THR A 312      -6.212  -1.152  -5.960  1.00  0.43           N  
ATOM   4753  CA  THR A 312      -5.310  -0.134  -6.481  1.00  0.27           C  
ATOM   4754  C   THR A 312      -5.927   1.257  -6.434  1.00  0.24           C  
ATOM   4755  O   THR A 312      -5.212   2.257  -6.450  1.00  0.73           O  
ATOM   4756  CB  THR A 312      -4.897  -0.454  -7.927  1.00  0.41           C  
ATOM   4757  OG1 THR A 312      -6.062  -0.482  -8.763  1.00  0.41           O  
ATOM   4758  CG2 THR A 312      -4.187  -1.795  -7.994  1.00  0.41           C  
ATOM   4759  H   THR A 312      -6.822  -1.644  -6.598  1.00  0.52           H  
ATOM   4760  HA  THR A 312      -4.413  -0.124  -5.863  1.00  0.32           H  
ATOM   4761  HB  THR A 312      -4.224   0.323  -8.290  1.00  0.49           H  
ATOM   4762  HG1 THR A 312      -5.801  -0.657  -9.670  1.00  0.49           H  
ATOM   4763 1HG2 THR A 312      -3.900  -2.004  -9.024  1.00  0.49           H  
ATOM   4764 2HG2 THR A 312      -3.297  -1.759  -7.370  1.00  0.49           H  
ATOM   4765 3HG2 THR A 312      -4.853  -2.580  -7.637  1.00  0.49           H  
ATOM   4766  N   ALA A 313      -7.256   1.339  -6.327  1.00  0.27           N  
ATOM   4767  CA  ALA A 313      -7.949   2.634  -6.276  1.00  0.27           C  
ATOM   4768  C   ALA A 313      -7.982   3.210  -4.853  1.00  0.43           C  
ATOM   4769  O   ALA A 313      -9.048   3.463  -4.288  1.00  5.98           O  
ATOM   4770  CB  ALA A 313      -9.356   2.485  -6.815  1.00  0.41           C  
ATOM   4771  H   ALA A 313      -7.805   0.493  -6.302  1.00  0.32           H  
ATOM   4772  HA  ALA A 313      -7.402   3.335  -6.906  1.00  0.32           H  
ATOM   4773 1HB  ALA A 313      -9.856   3.454  -6.805  1.00  0.49           H  
ATOM   4774 2HB  ALA A 313      -9.315   2.108  -7.837  1.00  0.49           H  
ATOM   4775 3HB  ALA A 313      -9.906   1.783  -6.192  1.00  0.49           H  
ATOM   4776  N   TRP A 314      -6.791   3.413  -4.300  1.00  2.73           N  
ATOM   4777  CA  TRP A 314      -6.556   3.975  -2.980  1.00  1.65           C  
ATOM   4778  C   TRP A 314      -5.094   4.391  -2.925  1.00  1.18           C  
ATOM   4779  O   TRP A 314      -4.227   3.621  -3.336  1.00  1.19           O  
ATOM   4780  CB  TRP A 314      -6.837   2.926  -1.895  1.00  2.47           C  
ATOM   4781  CG  TRP A 314      -6.720   3.417  -0.477  1.00  2.47           C  
ATOM   4782  CD1 TRP A 314      -7.735   3.832   0.332  1.00  2.47           C  
ATOM   4783  CD2 TRP A 314      -5.506   3.560   0.307  1.00  2.47           C  
ATOM   4784  NE1 TRP A 314      -7.242   4.197   1.561  1.00  2.47           N  
ATOM   4785  CE2 TRP A 314      -5.881   4.032   1.561  1.00  2.47           C  
ATOM   4786  CE3 TRP A 314      -4.154   3.328   0.044  1.00  2.47           C  
ATOM   4787  CZ2 TRP A 314      -4.952   4.265   2.568  1.00  2.47           C  
ATOM   4788  CZ3 TRP A 314      -3.224   3.568   1.049  1.00  2.47           C  
ATOM   4789  CH2 TRP A 314      -3.615   4.020   2.281  1.00  2.47           C  
ATOM   4790  H   TRP A 314      -5.985   3.181  -4.861  1.00  3.28           H  
ATOM   4791  HA  TRP A 314      -7.189   4.850  -2.834  1.00  1.98           H  
ATOM   4792 1HB  TRP A 314      -7.846   2.536  -2.032  1.00  2.97           H  
ATOM   4793 2HB  TRP A 314      -6.150   2.089  -2.020  1.00  2.97           H  
ATOM   4794  HD1 TRP A 314      -8.786   3.861   0.049  1.00  2.97           H  
ATOM   4795  HE1 TRP A 314      -7.786   4.536   2.342  1.00  2.97           H  
ATOM   4796  HE3 TRP A 314      -3.836   2.963  -0.931  1.00  2.97           H  
ATOM   4797  HZ2 TRP A 314      -5.241   4.629   3.552  1.00  2.97           H  
ATOM   4798  HZ3 TRP A 314      -2.172   3.382   0.833  1.00  2.97           H  
ATOM   4799  HH2 TRP A 314      -2.863   4.195   3.049  1.00  2.97           H  
ATOM   4800  N   GLY A 315      -4.799   5.573  -2.400  1.00  1.05           N  
ATOM   4801  CA  GLY A 315      -3.412   5.986  -2.293  1.00  0.82           C  
ATOM   4802  C   GLY A 315      -2.690   5.979  -3.631  1.00  0.63           C  
ATOM   4803  O   GLY A 315      -3.273   6.237  -4.689  1.00  0.94           O  
ATOM   4804  H   GLY A 315      -5.515   6.199  -2.055  1.00  1.26           H  
ATOM   4805 1HA  GLY A 315      -3.372   6.985  -1.867  1.00  0.98           H  
ATOM   4806 2HA  GLY A 315      -2.891   5.328  -1.599  1.00  0.98           H  
ATOM   4807  N   GLN A 316      -1.406   5.658  -3.587  1.00  0.52           N  
ATOM   4808  CA  GLN A 316      -0.548   5.649  -4.766  1.00  0.45           C  
ATOM   4809  C   GLN A 316      -0.581   4.327  -5.508  1.00  0.31           C  
ATOM   4810  O   GLN A 316       0.451   3.674  -5.671  1.00  0.31           O  
ATOM   4811  CB  GLN A 316       0.875   6.007  -4.352  1.00  0.68           C  
ATOM   4812  CG  GLN A 316       0.978   7.410  -3.785  1.00  0.68           C  
ATOM   4813  CD  GLN A 316       0.739   8.453  -4.864  1.00  0.68           C  
ATOM   4814  OE1 GLN A 316       1.576   8.614  -5.757  1.00  0.68           O  
ATOM   4815  NE2 GLN A 316      -0.394   9.146  -4.815  1.00  0.68           N  
ATOM   4816  H   GLN A 316      -0.995   5.408  -2.697  1.00  0.62           H  
ATOM   4817  HA  GLN A 316      -0.909   6.420  -5.450  1.00  0.54           H  
ATOM   4818 1HB  GLN A 316       1.225   5.306  -3.594  1.00  0.81           H  
ATOM   4819 2HB  GLN A 316       1.542   5.930  -5.210  1.00  0.81           H  
ATOM   4820 1HG  GLN A 316       0.228   7.539  -3.006  1.00  0.81           H  
ATOM   4821 2HG  GLN A 316       1.978   7.558  -3.376  1.00  0.81           H  
ATOM   4822 1HE2 GLN A 316      -0.587   9.832  -5.518  1.00  0.81           H  
ATOM   4823 2HE2 GLN A 316      -1.067   8.985  -4.090  1.00  0.81           H  
ATOM   4824  N   GLY A 317      -1.769   3.933  -5.954  1.00  0.27           N  
ATOM   4825  CA  GLY A 317      -1.944   2.672  -6.660  1.00  0.24           C  
ATOM   4826  C   GLY A 317      -1.927   1.500  -5.685  1.00  0.23           C  
ATOM   4827  O   GLY A 317      -1.367   0.445  -5.986  1.00  0.34           O  
ATOM   4828  H   GLY A 317      -2.562   4.545  -5.796  1.00  0.32           H  
ATOM   4829 1HA  GLY A 317      -2.885   2.686  -7.207  1.00  0.29           H  
ATOM   4830 2HA  GLY A 317      -1.147   2.552  -7.393  1.00  0.29           H  
ATOM   4831  N   GLY A 318      -2.527   1.693  -4.510  1.00  0.19           N  
ATOM   4832  CA  GLY A 318      -2.536   0.673  -3.475  1.00  0.26           C  
ATOM   4833  C   GLY A 318      -1.365   0.836  -2.504  1.00  0.31           C  
ATOM   4834  O   GLY A 318      -1.043  -0.087  -1.746  1.00  0.47           O  
ATOM   4835  H   GLY A 318      -3.000   2.563  -4.316  1.00  0.23           H  
ATOM   4836 1HA  GLY A 318      -3.478   0.720  -2.928  1.00  0.31           H  
ATOM   4837 2HA  GLY A 318      -2.487  -0.304  -3.942  1.00  0.31           H  
ATOM   4838  N   TYR A 319      -0.727   2.013  -2.521  1.00  0.22           N  
ATOM   4839  CA  TYR A 319       0.415   2.244  -1.646  1.00  0.21           C  
ATOM   4840  C   TYR A 319       0.307   3.487  -0.759  1.00  0.22           C  
ATOM   4841  O   TYR A 319      -0.241   4.523  -1.139  1.00  0.29           O  
ATOM   4842  CB  TYR A 319       1.697   2.316  -2.467  1.00  0.32           C  
ATOM   4843  CG  TYR A 319       2.052   1.015  -3.153  1.00  0.32           C  
ATOM   4844  CD1 TYR A 319       1.597   0.762  -4.437  1.00  0.32           C  
ATOM   4845  CD2 TYR A 319       2.831   0.070  -2.499  1.00  0.32           C  
ATOM   4846  CE1 TYR A 319       1.912  -0.422  -5.066  1.00  0.32           C  
ATOM   4847  CE2 TYR A 319       3.147  -1.117  -3.132  1.00  0.32           C  
ATOM   4848  CZ  TYR A 319       2.691  -1.363  -4.409  1.00  0.32           C  
ATOM   4849  OH  TYR A 319       3.004  -2.543  -5.041  1.00  0.32           O  
ATOM   4850  H   TYR A 319      -1.026   2.743  -3.149  1.00  0.26           H  
ATOM   4851  HA  TYR A 319       0.494   1.388  -0.984  1.00  0.25           H  
ATOM   4852 1HB  TYR A 319       1.599   3.088  -3.231  1.00  0.38           H  
ATOM   4853 2HB  TYR A 319       2.522   2.597  -1.818  1.00  0.38           H  
ATOM   4854  HD1 TYR A 319       0.985   1.496  -4.952  1.00  0.38           H  
ATOM   4855  HD2 TYR A 319       3.191   0.263  -1.488  1.00  0.38           H  
ATOM   4856  HE1 TYR A 319       1.551  -0.615  -6.076  1.00  0.38           H  
ATOM   4857  HE2 TYR A 319       3.755  -1.860  -2.629  1.00  0.38           H  
ATOM   4858  HH  TYR A 319       2.677  -2.515  -5.944  1.00  0.38           H  
ATOM   4859  N   LEU A 320       0.876   3.356   0.435  1.00  0.21           N  
ATOM   4860  CA  LEU A 320       0.907   4.390   1.463  1.00  0.27           C  
ATOM   4861  C   LEU A 320       2.308   4.890   1.771  1.00  0.25           C  
ATOM   4862  O   LEU A 320       3.197   4.099   2.071  1.00  0.23           O  
ATOM   4863  CB  LEU A 320       0.289   3.830   2.762  1.00  0.41           C  
ATOM   4864  CG  LEU A 320       0.391   4.697   4.035  1.00  0.41           C  
ATOM   4865  CD1 LEU A 320      -0.412   5.974   3.877  1.00  0.41           C  
ATOM   4866  CD2 LEU A 320      -0.109   3.890   5.224  1.00  0.41           C  
ATOM   4867  H   LEU A 320       1.298   2.463   0.654  1.00  0.25           H  
ATOM   4868  HA  LEU A 320       0.311   5.231   1.119  1.00  0.32           H  
ATOM   4869 1HB  LEU A 320      -0.766   3.650   2.583  1.00  0.49           H  
ATOM   4870 2HB  LEU A 320       0.754   2.873   2.978  1.00  0.49           H  
ATOM   4871  HG  LEU A 320       1.432   4.976   4.198  1.00  0.49           H  
ATOM   4872 1HD1 LEU A 320      -0.320   6.575   4.781  1.00  0.49           H  
ATOM   4873 2HD1 LEU A 320      -0.023   6.533   3.031  1.00  0.49           H  
ATOM   4874 3HD1 LEU A 320      -1.460   5.734   3.708  1.00  0.49           H  
ATOM   4875 1HD2 LEU A 320      -0.029   4.488   6.131  1.00  0.49           H  
ATOM   4876 2HD2 LEU A 320      -1.151   3.613   5.064  1.00  0.49           H  
ATOM   4877 3HD2 LEU A 320       0.493   2.987   5.330  1.00  0.49           H  
ATOM   4878  N   LEU A 321       2.512   6.207   1.706  1.00  0.30           N  
ATOM   4879  CA  LEU A 321       3.780   6.788   2.151  1.00  0.30           C  
ATOM   4880  C   LEU A 321       3.549   7.289   3.566  1.00  0.40           C  
ATOM   4881  O   LEU A 321       2.829   8.264   3.775  1.00  1.07           O  
ATOM   4882  CB  LEU A 321       4.253   7.914   1.237  1.00  0.45           C  
ATOM   4883  CG  LEU A 321       4.513   7.514  -0.214  1.00  0.45           C  
ATOM   4884  CD1 LEU A 321       4.911   8.749  -1.008  1.00  0.45           C  
ATOM   4885  CD2 LEU A 321       5.610   6.459  -0.243  1.00  0.45           C  
ATOM   4886  H   LEU A 321       1.773   6.825   1.388  1.00  0.36           H  
ATOM   4887  HA  LEU A 321       4.543   6.015   2.169  1.00  0.36           H  
ATOM   4888 1HB  LEU A 321       3.502   8.693   1.230  1.00  0.54           H  
ATOM   4889 2HB  LEU A 321       5.176   8.329   1.639  1.00  0.54           H  
ATOM   4890  HG  LEU A 321       3.602   7.106  -0.653  1.00  0.54           H  
ATOM   4891 1HD1 LEU A 321       5.093   8.470  -2.046  1.00  0.54           H  
ATOM   4892 2HD1 LEU A 321       4.107   9.483  -0.966  1.00  0.54           H  
ATOM   4893 3HD1 LEU A 321       5.818   9.177  -0.583  1.00  0.54           H  
ATOM   4894 1HD2 LEU A 321       5.803   6.164  -1.275  1.00  0.54           H  
ATOM   4895 2HD2 LEU A 321       6.521   6.868   0.193  1.00  0.54           H  
ATOM   4896 3HD2 LEU A 321       5.293   5.588   0.330  1.00  0.54           H  
ATOM   4897  N   LEU A 322       4.110   6.573   4.529  1.00  0.34           N  
ATOM   4898  CA  LEU A 322       3.843   6.834   5.932  1.00  0.41           C  
ATOM   4899  C   LEU A 322       5.018   7.513   6.650  1.00  0.70           C  
ATOM   4900  O   LEU A 322       6.147   7.034   6.593  1.00  1.21           O  
ATOM   4901  CB  LEU A 322       3.500   5.492   6.575  1.00  0.61           C  
ATOM   4902  CG  LEU A 322       3.105   5.505   8.031  1.00  0.61           C  
ATOM   4903  CD1 LEU A 322       1.793   6.245   8.153  1.00  0.61           C  
ATOM   4904  CD2 LEU A 322       2.953   4.082   8.513  1.00  0.61           C  
ATOM   4905  H   LEU A 322       4.712   5.801   4.273  1.00  0.41           H  
ATOM   4906  HA  LEU A 322       2.976   7.490   6.000  1.00  0.49           H  
ATOM   4907 1HB  LEU A 322       2.676   5.049   6.020  1.00  0.74           H  
ATOM   4908 2HB  LEU A 322       4.360   4.836   6.478  1.00  0.74           H  
ATOM   4909  HG  LEU A 322       3.859   6.022   8.624  1.00  0.74           H  
ATOM   4910 1HD1 LEU A 322       1.477   6.255   9.193  1.00  0.74           H  
ATOM   4911 2HD1 LEU A 322       1.917   7.267   7.797  1.00  0.74           H  
ATOM   4912 3HD1 LEU A 322       1.037   5.741   7.554  1.00  0.74           H  
ATOM   4913 1HD2 LEU A 322       2.649   4.082   9.554  1.00  0.74           H  
ATOM   4914 2HD2 LEU A 322       2.192   3.578   7.917  1.00  0.74           H  
ATOM   4915 3HD2 LEU A 322       3.903   3.558   8.410  1.00  0.74           H  
ATOM   4916  N   GLN A 323       4.757   8.627   7.335  1.00  0.66           N  
ATOM   4917  CA  GLN A 323       5.830   9.365   8.017  1.00  1.06           C  
ATOM   4918  C   GLN A 323       6.550   8.584   9.099  1.00  1.63           C  
ATOM   4919  O   GLN A 323       5.985   8.279  10.150  1.00  4.58           O  
ATOM   4920  CB  GLN A 323       5.300  10.620   8.678  1.00  1.59           C  
ATOM   4921  CG  GLN A 323       6.360  11.373   9.470  1.00  1.59           C  
ATOM   4922  CD  GLN A 323       7.408  12.017   8.595  1.00  1.59           C  
ATOM   4923  OE1 GLN A 323       7.070  12.867   7.771  1.00  1.59           O  
ATOM   4924  NE2 GLN A 323       8.668  11.626   8.759  1.00  1.59           N  
ATOM   4925  H   GLN A 323       3.814   8.993   7.375  1.00  0.79           H  
ATOM   4926  HA  GLN A 323       6.568   9.651   7.268  1.00  1.27           H  
ATOM   4927 1HB  GLN A 323       4.899  11.290   7.922  1.00  1.91           H  
ATOM   4928 2HB  GLN A 323       4.485  10.361   9.352  1.00  1.91           H  
ATOM   4929 1HG  GLN A 323       5.879  12.157  10.050  1.00  1.91           H  
ATOM   4930 2HG  GLN A 323       6.863  10.673  10.138  1.00  1.91           H
[truncated: 26,180 more chars]
