# Supplementary material for: Sequence comparison, molecular modeling, and network analysis predict structural diversity in cysteine proteases from the Cape sundew, Drosera capensis
Source: Comput Struct Biotechnol J. 2016 Jun 14;14:271–82. doi: 10.1016/j.csbj.2016.05.003 (PMC4949590; doi:10.1016/j.csbj.2016.05.003)
Supplement: Supplementary file 3 [file mmc3.zip › Rosetta_full/Dionain1_full_m1.pdb]

ATOM      1  N   SER A   1     -17.160  18.497 -13.138  1.00 22.21           N  
ATOM      2  CA  SER A   1     -17.303  19.734 -13.898  1.00 17.52           C  
ATOM      3  C   SER A   1     -17.786  20.884 -13.041  1.00 15.99           C  
ATOM      4  O   SER A   1     -18.751  20.750 -12.289  1.00 14.56           O  
ATOM      5  CB  SER A   1     -18.269  19.557 -15.047  1.00 26.28           C  
ATOM      6  OG  SER A   1     -18.498  20.785 -15.687  1.00 26.28           O  
ATOM      7 1H   SER A   1     -17.164  17.710 -13.771  1.00 26.65           H  
ATOM      8 2H   SER A   1     -16.288  18.511 -12.627  1.00 26.65           H  
ATOM      9 3H   SER A   1     -17.928  18.408 -12.488  1.00 26.65           H  
ATOM     10  HA  SER A   1     -16.326  19.999 -14.303  1.00 21.02           H  
ATOM     11 1HB  SER A   1     -17.859  18.842 -15.760  1.00 31.54           H  
ATOM     12 2HB  SER A   1     -19.211  19.151 -14.679  1.00 31.54           H  
ATOM     13  HG  SER A   1     -19.026  20.583 -16.464  1.00 31.54           H  
ATOM     14  N   ARG A   2     -17.130  22.031 -13.193  1.00 18.44           N  
ATOM     15  CA  ARG A   2     -17.473  23.236 -12.449  1.00 19.37           C  
ATOM     16  C   ARG A   2     -18.843  23.787 -12.817  1.00 13.48           C  
ATOM     17  O   ARG A   2     -19.435  24.532 -12.036  1.00 13.98           O  
ATOM     18  CB  ARG A   2     -16.402  24.294 -12.635  1.00 29.05           C  
ATOM     19  CG  ARG A   2     -15.112  23.971 -11.896  1.00 29.05           C  
ATOM     20  CD  ARG A   2     -14.036  24.957 -12.151  1.00 29.05           C  
ATOM     21  NE  ARG A   2     -12.867  24.677 -11.334  1.00 29.05           N  
ATOM     22  CZ  ARG A   2     -11.617  25.102 -11.586  1.00 29.05           C  
ATOM     23  NH1 ARG A   2     -11.351  25.816 -12.658  1.00 29.05           N  
ATOM     24  NH2 ARG A   2     -10.662  24.784 -10.732  1.00 29.05           N  
ATOM     25  H   ARG A   2     -16.355  22.066 -13.841  1.00 22.13           H  
ATOM     26  HA  ARG A   2     -17.492  22.978 -11.390  1.00 23.24           H  
ATOM     27 1HB  ARG A   2     -16.167  24.401 -13.693  1.00 34.87           H  
ATOM     28 2HB  ARG A   2     -16.765  25.257 -12.275  1.00 34.87           H  
ATOM     29 1HG  ARG A   2     -15.307  23.956 -10.823  1.00 34.87           H  
ATOM     30 2HG  ARG A   2     -14.752  22.991 -12.209  1.00 34.87           H  
ATOM     31 1HD  ARG A   2     -13.739  24.915 -13.199  1.00 34.87           H  
ATOM     32 2HD  ARG A   2     -14.389  25.959 -11.912  1.00 34.87           H  
ATOM     33  HE  ARG A   2     -13.000  24.139 -10.481  1.00 34.87           H  
ATOM     34 1HH1 ARG A   2     -12.092  26.051 -13.303  1.00 34.87           H  
ATOM     35 2HH1 ARG A   2     -10.408  26.128 -12.835  1.00 34.87           H  
ATOM     36 1HH2 ARG A   2     -10.906  24.238  -9.910  1.00 34.87           H  
ATOM     37 2HH2 ARG A   2      -9.713  25.085 -10.891  1.00 34.87           H  
ATOM     38  N   LEU A   3     -19.382  23.382 -13.968  1.00 10.74           N  
ATOM     39  CA  LEU A   3     -20.719  23.794 -14.356  1.00  8.36           C  
ATOM     40  C   LEU A   3     -21.755  23.272 -13.361  1.00  6.26           C  
ATOM     41  O   LEU A   3     -22.795  23.897 -13.154  1.00  7.34           O  
ATOM     42  CB  LEU A   3     -21.045  23.282 -15.760  1.00 12.54           C  
ATOM     43  CG  LEU A   3     -20.239  23.918 -16.898  1.00 12.54           C  
ATOM     44  CD1 LEU A   3     -20.564  23.209 -18.205  1.00 12.54           C  
ATOM     45  CD2 LEU A   3     -20.574  25.400 -16.979  1.00 12.54           C  
ATOM     46  H   LEU A   3     -18.866  22.767 -14.586  1.00 12.89           H  
ATOM     47  HA  LEU A   3     -20.760  24.883 -14.359  1.00 10.03           H  
ATOM     48 1HB  LEU A   3     -20.867  22.208 -15.789  1.00 15.05           H  
ATOM     49 2HB  LEU A   3     -22.102  23.460 -15.961  1.00 15.05           H  
ATOM     50  HG  LEU A   3     -19.173  23.798 -16.704  1.00 15.05           H  
ATOM     51 1HD1 LEU A   3     -19.987  23.655 -19.014  1.00 15.05           H  
ATOM     52 2HD1 LEU A   3     -20.311  22.153 -18.118  1.00 15.05           H  
ATOM     53 3HD1 LEU A   3     -21.628  23.312 -18.419  1.00 15.05           H  
ATOM     54 1HD2 LEU A   3     -20.000  25.860 -17.784  1.00 15.05           H  
ATOM     55 2HD2 LEU A   3     -21.640  25.522 -17.177  1.00 15.05           H  
ATOM     56 3HD2 LEU A   3     -20.324  25.883 -16.034  1.00 15.05           H  
ATOM     57  N   LEU A   4     -21.454  22.150 -12.698  1.00  5.81           N  
ATOM     58  CA  LEU A   4     -22.377  21.579 -11.735  1.00  5.53           C  
ATOM     59  C   LEU A   4     -22.346  22.297 -10.394  1.00  3.67           C  
ATOM     60  O   LEU A   4     -23.179  22.028  -9.532  1.00  7.65           O  
ATOM     61  CB  LEU A   4     -22.070  20.099 -11.523  1.00  8.29           C  
ATOM     62  CG  LEU A   4     -22.302  19.207 -12.743  1.00  8.29           C  
ATOM     63  CD1 LEU A   4     -21.832  17.796 -12.432  1.00  8.29           C  
ATOM     64  CD2 LEU A   4     -23.783  19.223 -13.091  1.00  8.29           C  
ATOM     65  H   LEU A   4     -20.573  21.675 -12.851  1.00  6.97           H  
ATOM     66  HA  LEU A   4     -23.378  21.664 -12.148  1.00  6.64           H  
ATOM     67 1HB  LEU A   4     -21.027  19.997 -11.229  1.00  9.95           H  
ATOM     68 2HB  LEU A   4     -22.695  19.725 -10.713  1.00  9.95           H  
ATOM     69  HG  LEU A   4     -21.723  19.580 -13.588  1.00  9.95           H  
ATOM     70 1HD1 LEU A   4     -21.992  17.158 -13.300  1.00  9.95           H  
ATOM     71 2HD1 LEU A   4     -20.771  17.811 -12.184  1.00  9.95           H  
ATOM     72 3HD1 LEU A   4     -22.397  17.407 -11.586  1.00  9.95           H  
ATOM     73 1HD2 LEU A   4     -23.960  18.590 -13.961  1.00  9.95           H  
ATOM     74 2HD2 LEU A   4     -24.360  18.846 -12.245  1.00  9.95           H  
ATOM     75 3HD2 LEU A   4     -24.094  20.243 -13.316  1.00  9.95           H  
ATOM     76  N   THR A   5     -21.398  23.216 -10.211  1.00  2.28           N  
ATOM     77  CA  THR A   5     -21.331  23.980  -8.984  1.00  2.90           C  
ATOM     78  C   THR A   5     -21.929  25.360  -9.215  1.00  3.42           C  
ATOM     79  O   THR A   5     -21.956  26.185  -8.301  1.00  7.50           O  
ATOM     80  CB  THR A   5     -19.883  24.131  -8.483  1.00  4.35           C  
ATOM     81  OG1 THR A   5     -19.122  24.893  -9.427  1.00  4.35           O  
ATOM     82  CG2 THR A   5     -19.245  22.758  -8.325  1.00  4.35           C  
ATOM     83  H   THR A   5     -20.718  23.422 -10.927  1.00  2.74           H  
ATOM     84  HA  THR A   5     -21.914  23.475  -8.220  1.00  3.48           H  
ATOM     85  HB  THR A   5     -19.878  24.645  -7.522  1.00  5.22           H  
ATOM     86  HG1 THR A   5     -19.301  24.575 -10.317  1.00  5.22           H  
ATOM     87 1HG2 THR A   5     -18.220  22.872  -7.972  1.00  5.22           H  
ATOM     88 2HG2 THR A   5     -19.815  22.173  -7.605  1.00  5.22           H  
ATOM     89 3HG2 THR A   5     -19.242  22.246  -9.286  1.00  5.22           H  
ATOM     90  N   SER A   6     -22.395  25.625 -10.449  1.00  5.41           N  
ATOM     91  CA  SER A   6     -22.950  26.925 -10.800  1.00  8.21           C  
ATOM     92  C   SER A   6     -24.305  27.207 -10.158  1.00  4.15           C  
ATOM     93  O   SER A   6     -24.709  28.366 -10.057  1.00  5.76           O  
ATOM     94  CB  SER A   6     -23.086  27.042 -12.308  1.00 12.32           C  
ATOM     95  OG  SER A   6     -24.079  26.182 -12.798  1.00 12.32           O  
ATOM     96  H   SER A   6     -22.380  24.924 -11.180  1.00  6.49           H  
ATOM     97  HA  SER A   6     -22.253  27.691 -10.459  1.00  9.85           H  
ATOM     98 1HB  SER A   6     -23.335  28.071 -12.567  1.00 14.78           H  
ATOM     99 2HB  SER A   6     -22.133  26.808 -12.779  1.00 14.78           H  
ATOM    100  HG  SER A   6     -23.727  25.290 -12.709  1.00 14.78           H  
ATOM    101  N   SER A   7     -25.011  26.167  -9.715  1.00  3.12           N  
ATOM    102  CA  SER A   7     -26.284  26.403  -9.051  1.00  5.85           C  
ATOM    103  C   SER A   7     -26.565  25.345  -8.012  1.00  4.50           C  
ATOM    104  O   SER A   7     -26.034  24.237  -8.079  1.00  4.93           O  
ATOM    105  CB  SER A   7     -27.441  26.425 -10.040  1.00  8.77           C  
ATOM    106  OG  SER A   7     -27.712  25.155 -10.577  1.00  8.77           O  
ATOM    107  H   SER A   7     -24.665  25.227  -9.827  1.00  3.74           H  
ATOM    108  HA  SER A   7     -26.237  27.370  -8.547  1.00  7.02           H  
ATOM    109 1HB  SER A   7     -28.332  26.809  -9.546  1.00 10.53           H  
ATOM    110 2HB  SER A   7     -27.201  27.114 -10.849  1.00 10.53           H  
ATOM    111  HG  SER A   7     -28.438  25.287 -11.194  1.00 10.53           H  
ATOM    112  N   GLU A   8     -27.438  25.699  -7.075  1.00  4.06           N  
ATOM    113  CA  GLU A   8     -27.861  24.826  -5.992  1.00  3.10           C  
ATOM    114  C   GLU A   8     -28.454  23.540  -6.524  1.00  2.08           C  
ATOM    115  O   GLU A   8     -28.124  22.456  -6.044  1.00  1.43           O  
ATOM    116  CB  GLU A   8     -28.893  25.554  -5.123  1.00  4.65           C  
ATOM    117  CG  GLU A   8     -29.462  24.758  -3.954  1.00  4.65           C  
ATOM    118  CD  GLU A   8     -28.480  24.516  -2.839  1.00  4.65           C  
ATOM    119  OE1 GLU A   8     -27.462  25.165  -2.805  1.00  4.65           O  
ATOM    120  OE2 GLU A   8     -28.764  23.697  -1.993  1.00  4.65           O  
ATOM    121  H   GLU A   8     -27.821  26.634  -7.110  1.00  4.87           H  
ATOM    122  HA  GLU A   8     -26.990  24.578  -5.384  1.00  3.72           H  
ATOM    123 1HB  GLU A   8     -28.441  26.457  -4.714  1.00  5.58           H  
ATOM    124 2HB  GLU A   8     -29.731  25.867  -5.745  1.00  5.58           H  
ATOM    125 1HG  GLU A   8     -30.320  25.298  -3.553  1.00  5.58           H  
ATOM    126 2HG  GLU A   8     -29.817  23.801  -4.332  1.00  5.58           H  
ATOM    127  N   GLN A   9     -29.327  23.671  -7.523  1.00  2.58           N  
ATOM    128  CA  GLN A   9     -29.971  22.517  -8.115  1.00  2.01           C  
ATOM    129  C   GLN A   9     -28.970  21.641  -8.833  1.00  1.92           C  
ATOM    130  O   GLN A   9     -29.073  20.422  -8.755  1.00  1.49           O  
ATOM    131  CB  GLN A   9     -31.066  22.938  -9.088  1.00  3.01           C  
ATOM    132  CG  GLN A   9     -31.885  21.774  -9.632  1.00  3.01           C  
ATOM    133  CD  GLN A   9     -32.659  21.062  -8.536  1.00  3.01           C  
ATOM    134  OE1 GLN A   9     -33.252  21.719  -7.674  1.00  3.01           O  
ATOM    135  NE2 GLN A   9     -32.675  19.733  -8.558  1.00  3.01           N  
ATOM    136  H   GLN A   9     -29.553  24.592  -7.871  1.00  3.10           H  
ATOM    137  HA  GLN A   9     -30.423  21.928  -7.319  1.00  2.41           H  
ATOM    138 1HB  GLN A   9     -31.749  23.628  -8.592  1.00  3.62           H  
ATOM    139 2HB  GLN A   9     -30.624  23.465  -9.933  1.00  3.62           H  
ATOM    140 1HG  GLN A   9     -32.597  22.152 -10.365  1.00  3.62           H  
ATOM    141 2HG  GLN A   9     -31.213  21.054 -10.100  1.00  3.62           H  
ATOM    142 1HE2 GLN A   9     -33.179  19.228  -7.857  1.00  3.62           H  
ATOM    143 2HE2 GLN A   9     -32.195  19.222  -9.276  1.00  3.62           H  
ATOM    144  N   SER A  10     -27.991  22.252  -9.511  1.00  3.00           N  
ATOM    145  CA  SER A  10     -26.974  21.476 -10.210  1.00  3.73           C  
ATOM    146  C   SER A  10     -26.184  20.616  -9.233  1.00  2.43           C  
ATOM    147  O   SER A  10     -25.890  19.453  -9.522  1.00  2.30           O  
ATOM    148  CB  SER A  10     -26.021  22.387 -10.953  1.00  5.59           C  
ATOM    149  OG  SER A  10     -26.671  23.095 -11.970  1.00  5.59           O  
ATOM    150  H   SER A  10     -27.948  23.265  -9.564  1.00  3.60           H  
ATOM    151  HA  SER A  10     -27.468  20.820 -10.927  1.00  4.48           H  
ATOM    152 1HB  SER A  10     -25.549  23.082 -10.261  1.00  6.71           H  
ATOM    153 2HB  SER A  10     -25.238  21.776 -11.387  1.00  6.71           H  
ATOM    154  HG  SER A  10     -27.059  23.860 -11.536  1.00  6.71           H  
ATOM    155  N   VAL A  11     -25.863  21.188  -8.069  1.00  2.13           N  
ATOM    156  CA  VAL A  11     -25.127  20.461  -7.046  1.00  1.52           C  
ATOM    157  C   VAL A  11     -26.000  19.331  -6.496  1.00  1.14           C  
ATOM    158  O   VAL A  11     -25.505  18.229  -6.258  1.00  1.16           O  
ATOM    159  CB  VAL A  11     -24.676  21.395  -5.910  1.00  2.28           C  
ATOM    160  CG1 VAL A  11     -24.034  20.583  -4.813  1.00  2.28           C  
ATOM    161  CG2 VAL A  11     -23.691  22.420  -6.428  1.00  2.28           C  
ATOM    162  H   VAL A  11     -26.112  22.157  -7.904  1.00  2.56           H  
ATOM    163  HA  VAL A  11     -24.238  20.026  -7.501  1.00  1.82           H  
ATOM    164  HB  VAL A  11     -25.548  21.898  -5.491  1.00  2.74           H  
ATOM    165 1HG1 VAL A  11     -23.731  21.252  -4.012  1.00  2.74           H  
ATOM    166 2HG1 VAL A  11     -24.740  19.857  -4.442  1.00  2.74           H  
ATOM    167 3HG1 VAL A  11     -23.158  20.068  -5.207  1.00  2.74           H  
ATOM    168 1HG2 VAL A  11     -23.384  23.074  -5.613  1.00  2.74           H  
ATOM    169 2HG2 VAL A  11     -22.818  21.908  -6.833  1.00  2.74           H  
ATOM    170 3HG2 VAL A  11     -24.157  23.012  -7.212  1.00  2.74           H  
ATOM    171  N   ARG A  12     -27.298  19.607  -6.310  1.00  1.10           N  
ATOM    172  CA  ARG A  12     -28.253  18.591  -5.871  1.00  1.12           C  
ATOM    173  C   ARG A  12     -28.360  17.450  -6.868  1.00  1.19           C  
ATOM    174  O   ARG A  12     -28.464  16.291  -6.463  1.00  1.33           O  
ATOM    175  CB  ARG A  12     -29.625  19.213  -5.635  1.00  1.68           C  
ATOM    176  CG  ARG A  12     -29.682  20.047  -4.376  1.00  1.68           C  
ATOM    177  CD  ARG A  12     -30.964  20.738  -4.133  1.00  1.68           C  
ATOM    178  NE  ARG A  12     -30.877  21.494  -2.892  1.00  1.68           N  
ATOM    179  CZ  ARG A  12     -31.194  21.022  -1.670  1.00  1.68           C  
ATOM    180  NH1 ARG A  12     -31.690  19.813  -1.515  1.00  1.68           N  
ATOM    181  NH2 ARG A  12     -30.986  21.796  -0.623  1.00  1.68           N  
ATOM    182  H   ARG A  12     -27.637  20.547  -6.476  1.00  1.32           H  
ATOM    183  HA  ARG A  12     -27.905  18.181  -4.925  1.00  1.34           H  
ATOM    184 1HB  ARG A  12     -29.896  19.851  -6.473  1.00  2.02           H  
ATOM    185 2HB  ARG A  12     -30.379  18.430  -5.555  1.00  2.02           H  
ATOM    186 1HG  ARG A  12     -29.506  19.390  -3.525  1.00  2.02           H  
ATOM    187 2HG  ARG A  12     -28.901  20.804  -4.414  1.00  2.02           H  
ATOM    188 1HD  ARG A  12     -31.179  21.429  -4.947  1.00  2.02           H  
ATOM    189 2HD  ARG A  12     -31.770  20.011  -4.040  1.00  2.02           H  
ATOM    190  HE  ARG A  12     -30.470  22.422  -2.923  1.00  2.02           H  
ATOM    191 1HH1 ARG A  12     -31.844  19.220  -2.316  1.00  2.02           H  
ATOM    192 2HH1 ARG A  12     -31.912  19.475  -0.582  1.00  2.02           H  
ATOM    193 1HH2 ARG A  12     -30.580  22.714  -0.765  1.00  2.02           H  
ATOM    194 2HH2 ARG A  12     -31.202  21.458   0.310  1.00  2.02           H  
ATOM    195  N   GLU A  13     -28.290  17.766  -8.164  1.00  1.33           N  
ATOM    196  CA  GLU A  13     -28.333  16.734  -9.185  1.00  1.58           C  
ATOM    197  C   GLU A  13     -27.074  15.887  -9.115  1.00  1.50           C  
ATOM    198  O   GLU A  13     -27.147  14.667  -9.253  1.00  1.51           O  
ATOM    199  CB  GLU A  13     -28.465  17.345 -10.585  1.00  2.37           C  
ATOM    200  CG  GLU A  13     -29.800  18.021 -10.878  1.00  2.37           C  
ATOM    201  CD  GLU A  13     -30.970  17.086 -10.820  1.00  2.37           C  
ATOM    202  OE1 GLU A  13     -30.885  16.015 -11.371  1.00  2.37           O  
ATOM    203  OE2 GLU A  13     -31.959  17.452 -10.228  1.00  2.37           O  
ATOM    204  H   GLU A  13     -28.232  18.736  -8.443  1.00  1.60           H  
ATOM    205  HA  GLU A  13     -29.193  16.090  -8.998  1.00  1.90           H  
ATOM    206 1HB  GLU A  13     -27.681  18.088 -10.732  1.00  2.84           H  
ATOM    207 2HB  GLU A  13     -28.319  16.567 -11.334  1.00  2.84           H  
ATOM    208 1HG  GLU A  13     -29.964  18.814 -10.157  1.00  2.84           H  
ATOM    209 2HG  GLU A  13     -29.753  18.474 -11.867  1.00  2.84           H  
ATOM    210  N   MET A  14     -25.933  16.528  -8.841  1.00  1.57           N  
ATOM    211  CA  MET A  14     -24.683  15.799  -8.686  1.00  1.84           C  
ATOM    212  C   MET A  14     -24.733  14.871  -7.487  1.00  1.12           C  
ATOM    213  O   MET A  14     -24.246  13.746  -7.568  1.00  1.19           O  
ATOM    214  CB  MET A  14     -23.506  16.760  -8.561  1.00  2.76           C  
ATOM    215  CG  MET A  14     -22.157  16.060  -8.485  1.00  2.76           C  
ATOM    216  SD  MET A  14     -21.744  15.162  -9.991  1.00  2.76           S  
ATOM    217  CE  MET A  14     -20.378  14.158  -9.420  1.00  2.76           C  
ATOM    218  H   MET A  14     -25.926  17.539  -8.769  1.00  1.88           H  
ATOM    219  HA  MET A  14     -24.533  15.184  -9.572  1.00  2.21           H  
ATOM    220 1HB  MET A  14     -23.490  17.432  -9.418  1.00  3.31           H  
ATOM    221 2HB  MET A  14     -23.619  17.371  -7.666  1.00  3.31           H  
ATOM    222 1HG  MET A  14     -21.376  16.796  -8.296  1.00  3.31           H  
ATOM    223 2HG  MET A  14     -22.164  15.352  -7.657  1.00  3.31           H  
ATOM    224 1HE  MET A  14     -20.012  13.541 -10.242  1.00  3.31           H  
ATOM    225 2HE  MET A  14     -19.574  14.804  -9.066  1.00  3.31           H  
ATOM    226 3HE  MET A  14     -20.713  13.515  -8.606  1.00  3.31           H  
ATOM    227  N   HIS A  15     -25.337  15.329  -6.390  1.00  0.93           N  
ATOM    228  CA  HIS A  15     -25.500  14.502  -5.202  1.00  0.98           C  
ATOM    229  C   HIS A  15     -26.339  13.276  -5.508  1.00  1.09           C  
ATOM    230  O   HIS A  15     -25.987  12.170  -5.106  1.00  1.13           O  
ATOM    231  CB  HIS A  15     -26.137  15.288  -4.069  1.00  1.47           C  
ATOM    232  CG  HIS A  15     -26.312  14.491  -2.812  1.00  1.47           C  
ATOM    233  ND1 HIS A  15     -25.248  14.073  -2.043  1.00  1.47           N  
ATOM    234  CD2 HIS A  15     -27.426  14.062  -2.175  1.00  1.47           C  
ATOM    235  CE1 HIS A  15     -25.699  13.415  -0.990  1.00  1.47           C  
ATOM    236  NE2 HIS A  15     -27.017  13.395  -1.047  1.00  1.47           N  
ATOM    237  H   HIS A  15     -25.682  16.280  -6.375  1.00  1.12           H  
ATOM    238  HA  HIS A  15     -24.524  14.157  -4.863  1.00  1.18           H  
ATOM    239 1HB  HIS A  15     -25.518  16.155  -3.841  1.00  1.76           H  
ATOM    240 2HB  HIS A  15     -27.114  15.655  -4.380  1.00  1.76           H  
ATOM    241  HD2 HIS A  15     -28.456  14.219  -2.496  1.00  1.76           H  
ATOM    242  HE1 HIS A  15     -25.087  12.967  -0.207  1.00  1.76           H  
ATOM    243  HE2 HIS A  15     -27.631  12.963  -0.371  1.00  1.76           H  
ATOM    244  N   GLU A  16     -27.455  13.477  -6.212  1.00  1.26           N  
ATOM    245  CA  GLU A  16     -28.331  12.382  -6.606  1.00  1.28           C  
ATOM    246  C   GLU A  16     -27.553  11.347  -7.423  1.00  1.36           C  
ATOM    247  O   GLU A  16     -27.683  10.138  -7.205  1.00  1.51           O  
ATOM    248  CB  GLU A  16     -29.505  12.919  -7.429  1.00  1.92           C  
ATOM    249  CG  GLU A  16     -30.591  11.901  -7.739  1.00  1.92           C  
ATOM    250  CD  GLU A  16     -31.425  11.559  -6.530  1.00  1.92           C  
ATOM    251  OE1 GLU A  16     -31.527  12.387  -5.653  1.00  1.92           O  
ATOM    252  OE2 GLU A  16     -31.964  10.480  -6.481  1.00  1.92           O  
ATOM    253  H   GLU A  16     -27.708  14.420  -6.482  1.00  1.51           H  
ATOM    254  HA  GLU A  16     -28.714  11.896  -5.707  1.00  1.54           H  
ATOM    255 1HB  GLU A  16     -29.969  13.750  -6.897  1.00  2.30           H  
ATOM    256 2HB  GLU A  16     -29.136  13.308  -8.378  1.00  2.30           H  
ATOM    257 1HG  GLU A  16     -31.242  12.303  -8.515  1.00  2.30           H  
ATOM    258 2HG  GLU A  16     -30.127  10.994  -8.125  1.00  2.30           H  
ATOM    259  N   GLN A  17     -26.738  11.842  -8.360  1.00  1.37           N  
ATOM    260  CA  GLN A  17     -25.903  10.992  -9.194  1.00  1.53           C  
ATOM    261  C   GLN A  17     -24.875  10.244  -8.358  1.00  1.40           C  
ATOM    262  O   GLN A  17     -24.667   9.049  -8.571  1.00  1.61           O  
ATOM    263  CB  GLN A  17     -25.206  11.831 -10.266  1.00  2.29           C  
ATOM    264  CG  GLN A  17     -26.145  12.365 -11.333  1.00  2.29           C  
ATOM    265  CD  GLN A  17     -25.456  13.311 -12.296  1.00  2.29           C  
ATOM    266  OE1 GLN A  17     -24.424  13.908 -11.976  1.00  2.29           O  
ATOM    267  NE2 GLN A  17     -26.026  13.454 -13.487  1.00  2.29           N  
ATOM    268  H   GLN A  17     -26.704  12.843  -8.510  1.00  1.64           H  
ATOM    269  HA  GLN A  17     -26.540  10.257  -9.685  1.00  1.84           H  
ATOM    270 1HB  GLN A  17     -24.707  12.681  -9.802  1.00  2.75           H  
ATOM    271 2HB  GLN A  17     -24.442  11.231 -10.759  1.00  2.75           H  
ATOM    272 1HG  GLN A  17     -26.530  11.522 -11.908  1.00  2.75           H  
ATOM    273 2HG  GLN A  17     -26.968  12.893 -10.858  1.00  2.75           H  
ATOM    274 1HE2 GLN A  17     -25.619  14.066 -14.167  1.00  2.75           H  
ATOM    275 2HE2 GLN A  17     -26.862  12.952 -13.704  1.00  2.75           H  
ATOM    276  N   TRP A  18     -24.270  10.946  -7.392  1.00  1.34           N  
ATOM    277  CA  TRP A  18     -23.290  10.383  -6.469  1.00  1.50           C  
ATOM    278  C   TRP A  18     -23.890   9.201  -5.729  1.00  1.35           C  
ATOM    279  O   TRP A  18     -23.269   8.147  -5.605  1.00  2.15           O  
ATOM    280  CB  TRP A  18     -22.848  11.451  -5.448  1.00  2.25           C  
ATOM    281  CG  TRP A  18     -21.791  10.992  -4.496  1.00  2.25           C  
ATOM    282  CD1 TRP A  18     -20.451  11.162  -4.643  1.00  2.25           C  
ATOM    283  CD2 TRP A  18     -21.967  10.254  -3.259  1.00  2.25           C  
ATOM    284  NE1 TRP A  18     -19.783  10.591  -3.590  1.00  2.25           N  
ATOM    285  CE2 TRP A  18     -20.694  10.021  -2.740  1.00  2.25           C  
ATOM    286  CE3 TRP A  18     -23.082   9.774  -2.566  1.00  2.25           C  
ATOM    287  CZ2 TRP A  18     -20.497   9.316  -1.565  1.00  2.25           C  
ATOM    288  CZ3 TRP A  18     -22.882   9.066  -1.391  1.00  2.25           C  
ATOM    289  CH2 TRP A  18     -21.622   8.839  -0.906  1.00  2.25           C  
ATOM    290  H   TRP A  18     -24.484  11.928  -7.300  1.00  1.61           H  
ATOM    291  HA  TRP A  18     -22.424  10.043  -7.037  1.00  1.80           H  
ATOM    292 1HB  TRP A  18     -22.473  12.326  -5.979  1.00  2.70           H  
ATOM    293 2HB  TRP A  18     -23.701  11.772  -4.858  1.00  2.70           H  
ATOM    294  HD1 TRP A  18     -19.977  11.675  -5.477  1.00  2.70           H  
ATOM    295  HE1 TRP A  18     -18.779  10.580  -3.470  1.00  2.70           H  
ATOM    296  HE3 TRP A  18     -24.086   9.947  -2.943  1.00  2.70           H  
ATOM    297  HZ2 TRP A  18     -19.507   9.128  -1.159  1.00  2.70           H  
ATOM    298  HZ3 TRP A  18     -23.754   8.694  -0.859  1.00  2.70           H  
ATOM    299  HH2 TRP A  18     -21.502   8.278   0.021  1.00  2.70           H  
ATOM    300  N   MET A  19     -25.114   9.382  -5.252  1.00  0.98           N  
ATOM    301  CA  MET A  19     -25.823   8.342  -4.538  1.00  1.17           C  
ATOM    302  C   MET A  19     -25.999   7.107  -5.395  1.00  1.45           C  
ATOM    303  O   MET A  19     -25.762   5.990  -4.934  1.00  1.75           O  
ATOM    304  CB  MET A  19     -27.159   8.879  -4.079  1.00  1.75           C  
ATOM    305  CG  MET A  19     -27.061   9.921  -2.982  1.00  1.75           C  
ATOM    306  SD  MET A  19     -28.637  10.720  -2.701  1.00  1.75           S  
ATOM    307  CE  MET A  19     -29.536   9.313  -2.089  1.00  1.75           C  
ATOM    308  H   MET A  19     -25.562  10.282  -5.371  1.00  1.18           H  
ATOM    309  HA  MET A  19     -25.236   8.060  -3.666  1.00  1.40           H  
ATOM    310 1HB  MET A  19     -27.687   9.327  -4.917  1.00  2.11           H  
ATOM    311 2HB  MET A  19     -27.773   8.059  -3.705  1.00  2.11           H  
ATOM    312 1HG  MET A  19     -26.745   9.446  -2.055  1.00  2.11           H  
ATOM    313 2HG  MET A  19     -26.326  10.678  -3.246  1.00  2.11           H  
ATOM    314 1HE  MET A  19     -30.556   9.612  -1.864  1.00  2.11           H  
ATOM    315 2HE  MET A  19     -29.546   8.529  -2.848  1.00  2.11           H  
ATOM    316 3HE  MET A  19     -29.054   8.937  -1.186  1.00  2.11           H  
ATOM    317  N   SER A  20     -26.417   7.293  -6.650  1.00  1.73           N  
ATOM    318  CA  SER A  20     -26.592   6.140  -7.525  1.00  2.82           C  
ATOM    319  C   SER A  20     -25.254   5.489  -7.875  1.00  2.96           C  
ATOM    320  O   SER A  20     -25.186   4.275  -8.068  1.00  4.70           O  
ATOM    321  CB  SER A  20     -27.295   6.544  -8.806  1.00  4.23           C  
ATOM    322  OG  SER A  20     -26.467   7.337  -9.611  1.00  4.23           O  
ATOM    323  H   SER A  20     -26.630   8.228  -6.987  1.00  2.08           H  
ATOM    324  HA  SER A  20     -27.206   5.403  -7.005  1.00  3.38           H  
ATOM    325 1HB  SER A  20     -27.599   5.654  -9.355  1.00  5.08           H  
ATOM    326 2HB  SER A  20     -28.199   7.099  -8.557  1.00  5.08           H  
ATOM    327  HG  SER A  20     -26.078   7.996  -9.029  1.00  5.08           H  
ATOM    328  N   GLN A  21     -24.185   6.289  -7.908  1.00  2.39           N  
ATOM    329  CA  GLN A  21     -22.848   5.783  -8.192  1.00  3.13           C  
ATOM    330  C   GLN A  21     -22.317   4.878  -7.097  1.00  2.82           C  
ATOM    331  O   GLN A  21     -21.685   3.859  -7.381  1.00  4.26           O  
ATOM    332  CB  GLN A  21     -21.871   6.944  -8.394  1.00  4.70           C  
ATOM    333  CG  GLN A  21     -20.463   6.512  -8.762  1.00  4.70           C  
ATOM    334  CD  GLN A  21     -20.407   5.782 -10.089  1.00  4.70           C  
ATOM    335  OE1 GLN A  21     -20.889   6.281 -11.110  1.00  4.70           O  
ATOM    336  NE2 GLN A  21     -19.817   4.593 -10.084  1.00  4.70           N  
ATOM    337  H   GLN A  21     -24.300   7.283  -7.767  1.00  2.87           H  
ATOM    338  HA  GLN A  21     -22.893   5.202  -9.113  1.00  3.76           H  
ATOM    339 1HB  GLN A  21     -22.241   7.597  -9.184  1.00  5.63           H  
ATOM    340 2HB  GLN A  21     -21.809   7.536  -7.483  1.00  5.63           H  
ATOM    341 1HG  GLN A  21     -19.830   7.396  -8.831  1.00  5.63           H  
ATOM    342 2HG  GLN A  21     -20.087   5.843  -7.988  1.00  5.63           H  
ATOM    343 1HE2 GLN A  21     -19.750   4.063 -10.930  1.00  5.63           H  
ATOM    344 2HE2 GLN A  21     -19.440   4.225  -9.233  1.00  5.63           H  
ATOM    345  N   TYR A  22     -22.583   5.233  -5.846  1.00  2.09           N  
ATOM    346  CA  TYR A  22     -22.077   4.433  -4.744  1.00  2.23           C  
ATOM    347  C   TYR A  22     -23.137   3.543  -4.084  1.00  2.45           C  
ATOM    348  O   TYR A  22     -22.804   2.735  -3.218  1.00  9.12           O  
ATOM    349  CB  TYR A  22     -21.411   5.360  -3.724  1.00  3.34           C  
ATOM    350  CG  TYR A  22     -20.172   6.035  -4.289  1.00  3.34           C  
ATOM    351  CD1 TYR A  22     -20.252   7.314  -4.795  1.00  3.34           C  
ATOM    352  CD2 TYR A  22     -18.954   5.374  -4.313  1.00  3.34           C  
ATOM    353  CE1 TYR A  22     -19.140   7.933  -5.320  1.00  3.34           C  
ATOM    354  CE2 TYR A  22     -17.832   5.999  -4.837  1.00  3.34           C  
ATOM    355  CZ  TYR A  22     -17.927   7.279  -5.337  1.00  3.34           C  
ATOM    356  OH  TYR A  22     -16.826   7.924  -5.855  1.00  3.34           O  
ATOM    357  H   TYR A  22     -23.095   6.087  -5.660  1.00  2.51           H  
ATOM    358  HA  TYR A  22     -21.307   3.769  -5.138  1.00  2.68           H  
ATOM    359 1HB  TYR A  22     -22.114   6.135  -3.414  1.00  4.01           H  
ATOM    360 2HB  TYR A  22     -21.124   4.795  -2.838  1.00  4.01           H  
ATOM    361  HD1 TYR A  22     -21.197   7.842  -4.780  1.00  4.01           H  
ATOM    362  HD2 TYR A  22     -18.881   4.361  -3.918  1.00  4.01           H  
ATOM    363  HE1 TYR A  22     -19.213   8.942  -5.718  1.00  4.01           H  
ATOM    364  HE2 TYR A  22     -16.873   5.480  -4.853  1.00  4.01           H  
ATOM    365  HH  TYR A  22     -16.880   8.867  -5.647  1.00  4.01           H  
ATOM    366  N   GLY A  23     -24.397   3.649  -4.513  1.00  1.49           N  
ATOM    367  CA  GLY A  23     -25.457   2.801  -3.965  1.00  1.20           C  
ATOM    368  C   GLY A  23     -25.891   3.271  -2.581  1.00  1.11           C  
ATOM    369  O   GLY A  23     -26.163   2.459  -1.694  1.00  1.37           O  
ATOM    370  H   GLY A  23     -24.646   4.335  -5.211  1.00  1.79           H  
ATOM    371 1HA  GLY A  23     -26.313   2.811  -4.641  1.00  1.44           H  
ATOM    372 2HA  GLY A  23     -25.106   1.772  -3.910  1.00  1.44           H  
ATOM    373  N   ARG A  24     -25.933   4.585  -2.401  1.00  1.00           N  
ATOM    374  CA  ARG A  24     -26.282   5.185  -1.125  1.00  1.32           C  
ATOM    375  C   ARG A  24     -27.780   5.273  -0.890  1.00  1.47           C  
ATOM    376  O   ARG A  24     -28.492   5.965  -1.618  1.00  3.77           O  
ATOM    377  CB  ARG A  24     -25.694   6.572  -1.025  1.00  1.98           C  
ATOM    378  CG  ARG A  24     -25.975   7.277   0.285  1.00  1.98           C  
ATOM    379  CD  ARG A  24     -25.277   6.600   1.404  1.00  1.98           C  
ATOM    380  NE  ARG A  24     -25.240   7.425   2.592  1.00  1.98           N  
ATOM    381  CZ  ARG A  24     -26.152   7.412   3.584  1.00  1.98           C  
ATOM    382  NH1 ARG A  24     -27.186   6.607   3.535  1.00  1.98           N  
ATOM    383  NH2 ARG A  24     -26.000   8.218   4.616  1.00  1.98           N  
ATOM    384  H   ARG A  24     -25.720   5.190  -3.181  1.00  1.20           H  
ATOM    385  HA  ARG A  24     -25.848   4.571  -0.334  1.00  1.58           H  
ATOM    386 1HB  ARG A  24     -24.614   6.521  -1.153  1.00  2.38           H  
ATOM    387 2HB  ARG A  24     -26.093   7.192  -1.825  1.00  2.38           H  
ATOM    388 1HG  ARG A  24     -25.629   8.309   0.234  1.00  2.38           H  
ATOM    389 2HG  ARG A  24     -27.046   7.261   0.488  1.00  2.38           H  
ATOM    390 1HD  ARG A  24     -25.794   5.673   1.648  1.00  2.38           H  
ATOM    391 2HD  ARG A  24     -24.251   6.379   1.112  1.00  2.38           H  
ATOM    392  HE  ARG A  24     -24.455   8.063   2.677  1.00  2.38           H  
ATOM    393 1HH1 ARG A  24     -27.308   5.982   2.751  1.00  2.38           H  
ATOM    394 2HH1 ARG A  24     -27.861   6.608   4.288  1.00  2.38           H  
ATOM    395 1HH2 ARG A  24     -25.201   8.836   4.655  1.00  2.38           H  
ATOM    396 2HH2 ARG A  24     -26.688   8.223   5.362  1.00  2.38           H  
ATOM    397  N   VAL A  25     -28.247   4.579   0.144  1.00  1.44           N  
ATOM    398  CA  VAL A  25     -29.653   4.601   0.528  1.00  1.81           C  
ATOM    399  C   VAL A  25     -29.806   5.226   1.906  1.00  2.12           C  
ATOM    400  O   VAL A  25     -29.171   4.793   2.868  1.00  3.34           O  
ATOM    401  CB  VAL A  25     -30.246   3.181   0.533  1.00  2.71           C  
ATOM    402  CG1 VAL A  25     -31.702   3.231   0.977  1.00  2.71           C  
ATOM    403  CG2 VAL A  25     -30.127   2.572  -0.857  1.00  2.71           C  
ATOM    404  H   VAL A  25     -27.603   4.019   0.685  1.00  1.73           H  
ATOM    405  HA  VAL A  25     -30.204   5.205  -0.194  1.00  2.17           H  
ATOM    406  HB  VAL A  25     -29.702   2.565   1.251  1.00  3.26           H  
ATOM    407 1HG1 VAL A  25     -32.114   2.222   0.991  1.00  3.26           H  
ATOM    408 2HG1 VAL A  25     -31.765   3.661   1.977  1.00  3.26           H  
ATOM    409 3HG1 VAL A  25     -32.273   3.845   0.281  1.00  3.26           H  
ATOM    410 1HG2 VAL A  25     -30.541   1.565  -0.849  1.00  3.26           H  
ATOM    411 2HG2 VAL A  25     -30.677   3.186  -1.571  1.00  3.26           H  
ATOM    412 3HG2 VAL A  25     -29.077   2.530  -1.148  1.00  3.26           H  
ATOM    413  N   TYR A  26     -30.633   6.254   1.988  1.00  2.05           N  
ATOM    414  CA  TYR A  26     -30.871   6.988   3.225  1.00  2.68           C  
ATOM    415  C   TYR A  26     -32.103   6.491   3.975  1.00  3.85           C  
ATOM    416  O   TYR A  26     -33.005   5.909   3.374  1.00  4.23           O  
ATOM    417  CB  TYR A  26     -31.032   8.451   2.888  1.00  4.02           C  
ATOM    418  CG  TYR A  26     -32.136   8.667   1.882  1.00  4.02           C  
ATOM    419  CD1 TYR A  26     -33.426   8.759   2.320  1.00  4.02           C  
ATOM    420  CD2 TYR A  26     -31.867   8.777   0.536  1.00  4.02           C  
ATOM    421  CE1 TYR A  26     -34.461   8.992   1.451  1.00  4.02           C  
ATOM    422  CE2 TYR A  26     -32.901   9.003  -0.359  1.00  4.02           C  
ATOM    423  CZ  TYR A  26     -34.199   9.124   0.103  1.00  4.02           C  
ATOM    424  OH  TYR A  26     -35.243   9.387  -0.754  1.00  4.02           O  
ATOM    425  H   TYR A  26     -31.120   6.547   1.153  1.00  2.46           H  
ATOM    426  HA  TYR A  26     -30.007   6.860   3.877  1.00  3.22           H  
ATOM    427 1HB  TYR A  26     -31.266   9.020   3.788  1.00  4.82           H  
ATOM    428 2HB  TYR A  26     -30.104   8.843   2.474  1.00  4.82           H  
ATOM    429  HD1 TYR A  26     -33.617   8.654   3.375  1.00  4.82           H  
ATOM    430  HD2 TYR A  26     -30.841   8.694   0.190  1.00  4.82           H  
ATOM    431  HE1 TYR A  26     -35.482   9.079   1.823  1.00  4.82           H  
ATOM    432  HE2 TYR A  26     -32.691   9.102  -1.424  1.00  4.82           H  
ATOM    433  HH  TYR A  26     -35.892   9.936  -0.292  1.00  4.82           H  
ATOM    434  N   LYS A  27     -32.144   6.738   5.288  1.00  5.59           N  
ATOM    435  CA  LYS A  27     -33.277   6.316   6.115  1.00  7.92           C  
ATOM    436  C   LYS A  27     -34.541   7.114   5.805  1.00  8.44           C  
ATOM    437  O   LYS A  27     -35.623   6.545   5.651  1.00 13.74           O  
ATOM    438  CB  LYS A  27     -32.929   6.458   7.595  1.00 11.88           C  
ATOM    439  CG  LYS A  27     -31.896   5.460   8.095  1.00 11.88           C  
ATOM    440  CD  LYS A  27     -31.587   5.678   9.568  1.00 11.88           C  
ATOM    441  CE  LYS A  27     -30.548   4.686  10.069  1.00 11.88           C  
ATOM    442  NZ  LYS A  27     -30.216   4.909  11.502  1.00 11.88           N  
ATOM    443  H   LYS A  27     -31.370   7.227   5.730  1.00  6.71           H  
ATOM    444  HA  LYS A  27     -33.484   5.266   5.903  1.00  9.50           H  
ATOM    445 1HB  LYS A  27     -32.539   7.460   7.781  1.00 14.26           H  
ATOM    446 2HB  LYS A  27     -33.831   6.340   8.196  1.00 14.26           H  
ATOM    447 1HG  LYS A  27     -32.270   4.446   7.956  1.00 14.26           H  
ATOM    448 2HG  LYS A  27     -30.976   5.572   7.521  1.00 14.26           H  
ATOM    449 1HD  LYS A  27     -31.209   6.691   9.713  1.00 14.26           H  
ATOM    450 2HD  LYS A  27     -32.500   5.562  10.152  1.00 14.26           H  
ATOM    451 1HE  LYS A  27     -30.932   3.674   9.948  1.00 14.26           H  
ATOM    452 2HE  LYS A  27     -29.640   4.790   9.476  1.00 14.26           H  
ATOM    453 1HZ  LYS A  27     -29.525   4.233  11.797  1.00 14.26           H  
ATOM    454 2HZ  LYS A  27     -29.847   5.842  11.622  1.00 14.26           H  
ATOM    455 3HZ  LYS A  27     -31.050   4.803  12.062  1.00 14.26           H  
ATOM    456  N   ASP A  28     -34.396   8.429   5.697  1.00  5.34           N  
ATOM    457  CA  ASP A  28     -35.512   9.293   5.333  1.00  6.18           C  
ATOM    458  C   ASP A  28     -35.004  10.548   4.632  1.00  3.29           C  
ATOM    459  O   ASP A  28     -33.794  10.763   4.539  1.00  2.06           O  
ATOM    460  CB  ASP A  28     -36.336   9.653   6.572  1.00  9.27           C  
ATOM    461  CG  ASP A  28     -35.537  10.410   7.618  1.00  9.27           C  
ATOM    462  OD1 ASP A  28     -34.564  11.024   7.255  1.00  9.27           O  
ATOM    463  OD2 ASP A  28     -35.906  10.371   8.768  1.00  9.27           O  
ATOM    464  H   ASP A  28     -33.487   8.839   5.855  1.00  6.41           H  
ATOM    465  HA  ASP A  28     -36.157   8.754   4.638  1.00  7.42           H  
ATOM    466 1HB  ASP A  28     -37.193  10.259   6.281  1.00 11.12           H  
ATOM    467 2HB  ASP A  28     -36.722   8.739   7.025  1.00 11.12           H  
ATOM    468  N   ASP A  29     -35.923  11.378   4.157  1.00  3.77           N  
ATOM    469  CA  ASP A  29     -35.544  12.571   3.417  1.00  2.61           C  
ATOM    470  C   ASP A  29     -34.834  13.600   4.291  1.00  1.97           C  
ATOM    471  O   ASP A  29     -34.056  14.407   3.779  1.00  2.07           O  
ATOM    472  CB  ASP A  29     -36.768  13.178   2.738  1.00  3.92           C  
ATOM    473  CG  ASP A  29     -37.263  12.326   1.562  1.00  3.92           C  
ATOM    474  OD1 ASP A  29     -36.537  11.463   1.119  1.00  3.92           O  
ATOM    475  OD2 ASP A  29     -38.366  12.551   1.124  1.00  3.92           O  
ATOM    476  H   ASP A  29     -36.902  11.163   4.285  1.00  4.52           H  
ATOM    477  HA  ASP A  29     -34.850  12.270   2.632  1.00  3.13           H  
ATOM    478 1HB  ASP A  29     -37.576  13.279   3.462  1.00  4.70           H  
ATOM    479 2HB  ASP A  29     -36.527  14.176   2.372  1.00  4.70           H  
ATOM    480  N   ALA A  30     -35.088  13.570   5.603  1.00  1.83           N  
ATOM    481  CA  ALA A  30     -34.398  14.464   6.518  1.00  1.77           C  
ATOM    482  C   ALA A  30     -32.914  14.130   6.505  1.00  1.30           C  
ATOM    483  O   ALA A  30     -32.077  15.033   6.417  1.00  1.20           O  
ATOM    484  CB  ALA A  30     -34.968  14.351   7.922  1.00  2.66           C  
ATOM    485  H   ALA A  30     -35.750  12.904   5.975  1.00  2.20           H  
ATOM    486  HA  ALA A  30     -34.521  15.487   6.162  1.00  2.12           H  
ATOM    487 1HB  ALA A  30     -34.441  15.037   8.585  1.00  3.19           H  
ATOM    488 2HB  ALA A  30     -36.028  14.605   7.906  1.00  3.19           H  
ATOM    489 3HB  ALA A  30     -34.847  13.332   8.286  1.00  3.19           H  
ATOM    490  N   GLU A  31     -32.597  12.827   6.565  1.00  1.38           N  
ATOM    491  CA  GLU A  31     -31.213  12.390   6.473  1.00  1.43           C  
ATOM    492  C   GLU A  31     -30.623  12.819   5.160  1.00  0.89           C  
ATOM    493  O   GLU A  31     -29.532  13.379   5.140  1.00  0.94           O  
ATOM    494  CB  GLU A  31     -31.033  10.871   6.588  1.00  2.15           C  
ATOM    495  CG  GLU A  31     -29.549  10.500   6.476  1.00  2.15           C  
ATOM    496  CD  GLU A  31     -29.204   9.038   6.550  1.00  2.15           C  
ATOM    497  OE1 GLU A  31     -30.088   8.217   6.625  1.00  2.15           O  
ATOM    498  OE2 GLU A  31     -28.025   8.747   6.524  1.00  2.15           O  
ATOM    499  H   GLU A  31     -33.331  12.135   6.669  1.00  1.66           H  
ATOM    500  HA  GLU A  31     -30.646  12.866   7.273  1.00  1.72           H  
ATOM    501 1HB  GLU A  31     -31.414  10.520   7.548  1.00  2.57           H  
ATOM    502 2HB  GLU A  31     -31.586  10.363   5.799  1.00  2.57           H  
ATOM    503 1HG  GLU A  31     -29.189  10.881   5.522  1.00  2.57           H  
ATOM    504 2HG  GLU A  31     -29.009  11.026   7.262  1.00  2.57           H  
ATOM    505  N   LYS A  32     -31.337  12.536   4.066  1.00  0.89           N  
ATOM    506  CA  LYS A  32     -30.876  12.876   2.725  1.00  0.81           C  
ATOM    507  C   LYS A  32     -30.425  14.328   2.633  1.00  0.35           C  
ATOM    508  O   LYS A  32     -29.354  14.611   2.091  1.00  0.24           O  
ATOM    509  CB  LYS A  32     -31.966  12.631   1.683  1.00  1.22           C  
ATOM    510  CG  LYS A  32     -31.484  12.861   0.255  1.00  1.22           C  
ATOM    511  CD  LYS A  32     -32.578  12.622  -0.773  1.00  1.22           C  
ATOM    512  CE  LYS A  32     -32.018  12.723  -2.187  1.00  1.22           C  
ATOM    513  NZ  LYS A  32     -33.044  12.447  -3.230  1.00  1.22           N  
ATOM    514  H   LYS A  32     -32.229  12.062   4.169  1.00  1.07           H  
ATOM    515  HA  LYS A  32     -30.020  12.245   2.486  1.00  0.97           H  
ATOM    516 1HB  LYS A  32     -32.330  11.607   1.761  1.00  1.46           H  
ATOM    517 2HB  LYS A  32     -32.809  13.296   1.865  1.00  1.46           H  
ATOM    518 1HG  LYS A  32     -31.130  13.888   0.157  1.00  1.46           H  
ATOM    519 2HG  LYS A  32     -30.653  12.190   0.043  1.00  1.46           H  
ATOM    520 1HD  LYS A  32     -33.026  11.646  -0.627  1.00  1.46           H  
ATOM    521 2HD  LYS A  32     -33.356  13.377  -0.652  1.00  1.46           H  
ATOM    522 1HE  LYS A  32     -31.611  13.720  -2.346  1.00  1.46           H  
ATOM    523 2HE  LYS A  32     -31.213  11.996  -2.292  1.00  1.46           H  
ATOM    524 1HZ  LYS A  32     -32.604  12.505  -4.142  1.00  1.46           H  
ATOM    525 2HZ  LYS A  32     -33.415  11.517  -3.101  1.00  1.46           H  
ATOM    526 3HZ  LYS A  32     -33.792  13.121  -3.167  1.00  1.46           H  
ATOM    527  N   GLU A  33     -31.245  15.240   3.161  1.00  0.52           N  
ATOM    528  CA  GLU A  33     -30.938  16.662   3.123  1.00  0.78           C  
ATOM    529  C   GLU A  33     -29.721  17.004   3.968  1.00  0.82           C  
ATOM    530  O   GLU A  33     -28.895  17.815   3.550  1.00  1.20           O  
ATOM    531  CB  GLU A  33     -32.137  17.479   3.596  1.00  1.17           C  
ATOM    532  CG  GLU A  33     -31.942  18.990   3.525  1.00  1.17           C  
ATOM    533  CD  GLU A  33     -31.782  19.517   2.118  1.00  1.17           C  
ATOM    534  OE1 GLU A  33     -32.139  18.829   1.191  1.00  1.17           O  
ATOM    535  OE2 GLU A  33     -31.311  20.621   1.968  1.00  1.17           O  
ATOM    536  H   GLU A  33     -32.119  14.941   3.577  1.00  0.62           H  
ATOM    537  HA  GLU A  33     -30.719  16.936   2.091  1.00  0.94           H  
ATOM    538 1HB  GLU A  33     -33.009  17.225   2.992  1.00  1.40           H  
ATOM    539 2HB  GLU A  33     -32.369  17.218   4.629  1.00  1.40           H  
ATOM    540 1HG  GLU A  33     -32.804  19.474   3.984  1.00  1.40           H  
ATOM    541 2HG  GLU A  33     -31.062  19.255   4.108  1.00  1.40           H  
ATOM    542  N   GLU A  34     -29.590  16.379   5.138  1.00  0.76           N  
ATOM    543  CA  GLU A  34     -28.428  16.641   5.976  1.00  1.23           C  
ATOM    544  C   GLU A  34     -27.158  16.088   5.339  1.00  0.79           C  
ATOM    545  O   GLU A  34     -26.097  16.708   5.434  1.00  0.80           O  
ATOM    546  CB  GLU A  34     -28.628  16.046   7.366  1.00  1.84           C  
ATOM    547  CG  GLU A  34     -29.697  16.751   8.190  1.00  1.84           C  
ATOM    548  CD  GLU A  34     -29.369  18.197   8.450  1.00  1.84           C  
ATOM    549  OE1 GLU A  34     -28.259  18.477   8.832  1.00  1.84           O  
ATOM    550  OE2 GLU A  34     -30.229  19.028   8.265  1.00  1.84           O  
ATOM    551  H   GLU A  34     -30.305  15.736   5.462  1.00  0.91           H  
ATOM    552  HA  GLU A  34     -28.313  17.720   6.076  1.00  1.48           H  
ATOM    553 1HB  GLU A  34     -28.911  14.997   7.276  1.00  2.21           H  
ATOM    554 2HB  GLU A  34     -27.691  16.088   7.921  1.00  2.21           H  
ATOM    555 1HG  GLU A  34     -30.646  16.697   7.659  1.00  2.21           H  
ATOM    556 2HG  GLU A  34     -29.813  16.230   9.140  1.00  2.21           H  
ATOM    557  N   ARG A  35     -27.278  14.950   4.652  1.00  0.67           N  
ATOM    558  CA  ARG A  35     -26.151  14.356   3.950  1.00  0.47           C  
ATOM    559  C   ARG A  35     -25.756  15.230   2.788  1.00  0.32           C  
ATOM    560  O   ARG A  35     -24.573  15.359   2.486  1.00  0.52           O  
ATOM    561  CB  ARG A  35     -26.491  12.961   3.457  1.00  0.70           C  
ATOM    562  CG  ARG A  35     -26.679  11.954   4.569  1.00  0.70           C  
ATOM    563  CD  ARG A  35     -25.407  11.732   5.277  1.00  0.70           C  
ATOM    564  NE  ARG A  35     -25.532  10.785   6.367  1.00  0.70           N  
ATOM    565  CZ  ARG A  35     -24.543  10.542   7.245  1.00  0.70           C  
ATOM    566  NH1 ARG A  35     -23.389  11.161   7.111  1.00  0.70           N  
ATOM    567  NH2 ARG A  35     -24.722   9.687   8.236  1.00  0.70           N  
ATOM    568  H   ARG A  35     -28.167  14.476   4.627  1.00  0.80           H  
ATOM    569  HA  ARG A  35     -25.308  14.286   4.637  1.00  0.56           H  
ATOM    570 1HB  ARG A  35     -27.410  12.990   2.875  1.00  0.85           H  
ATOM    571 2HB  ARG A  35     -25.697  12.597   2.805  1.00  0.85           H  
ATOM    572 1HG  ARG A  35     -27.401  12.327   5.290  1.00  0.85           H  
ATOM    573 2HG  ARG A  35     -27.023  11.004   4.159  1.00  0.85           H  
ATOM    574 1HD  ARG A  35     -24.670  11.344   4.575  1.00  0.85           H  
ATOM    575 2HD  ARG A  35     -25.052  12.676   5.688  1.00  0.85           H  
ATOM    576  HE  ARG A  35     -26.412  10.288   6.483  1.00  0.85           H  
ATOM    577 1HH1 ARG A  35     -23.221  11.793   6.336  1.00  0.85           H  
ATOM    578 2HH1 ARG A  35     -22.652  10.992   7.783  1.00  0.85           H  
ATOM    579 1HH2 ARG A  35     -25.608   9.210   8.342  1.00  0.85           H  
ATOM    580 2HH2 ARG A  35     -23.961   9.504   8.882  1.00  0.85           H  
ATOM    581  N   PHE A  36     -26.750  15.857   2.166  1.00  0.29           N  
ATOM    582  CA  PHE A  36     -26.513  16.804   1.103  1.00  0.41           C  
ATOM    583  C   PHE A  36     -25.732  18.010   1.591  1.00  0.43           C  
ATOM    584  O   PHE A  36     -24.806  18.461   0.922  1.00  0.54           O  
ATOM    585  CB  PHE A  36     -27.796  17.242   0.445  1.00  0.61           C  
ATOM    586  CG  PHE A  36     -27.501  18.238  -0.606  1.00  0.61           C  
ATOM    587  CD1 PHE A  36     -26.718  17.865  -1.670  1.00  0.61           C  
ATOM    588  CD2 PHE A  36     -27.986  19.526  -0.547  1.00  0.61           C  
ATOM    589  CE1 PHE A  36     -26.411  18.746  -2.666  1.00  0.61           C  
ATOM    590  CE2 PHE A  36     -27.682  20.420  -1.548  1.00  0.61           C  
ATOM    591  CZ  PHE A  36     -26.892  20.030  -2.608  1.00  0.61           C  
ATOM    592  H   PHE A  36     -27.707  15.665   2.428  1.00  0.35           H  
ATOM    593  HA  PHE A  36     -25.912  16.308   0.339  1.00  0.49           H  
ATOM    594 1HB  PHE A  36     -28.300  16.390  -0.009  1.00  0.74           H  
ATOM    595 2HB  PHE A  36     -28.471  17.691   1.170  1.00  0.74           H  
ATOM    596  HD1 PHE A  36     -26.335  16.852  -1.700  1.00  0.74           H  
ATOM    597  HD2 PHE A  36     -28.610  19.830   0.295  1.00  0.74           H  
ATOM    598  HE1 PHE A  36     -25.788  18.421  -3.496  1.00  0.74           H  
ATOM    599  HE2 PHE A  36     -28.066  21.436  -1.501  1.00  0.74           H  
ATOM    600  HZ  PHE A  36     -26.655  20.741  -3.398  1.00  0.74           H  
ATOM    601  N   LYS A  37     -26.116  18.542   2.751  1.00  0.45           N  
ATOM    602  CA  LYS A  37     -25.403  19.667   3.341  1.00  0.59           C  
ATOM    603  C   LYS A  37     -23.933  19.310   3.546  1.00  0.50           C  
ATOM    604  O   LYS A  37     -23.043  20.099   3.219  1.00  0.53           O  
ATOM    605  CB  LYS A  37     -26.030  20.041   4.683  1.00  0.89           C  
ATOM    606  CG  LYS A  37     -27.409  20.677   4.606  1.00  0.89           C  
ATOM    607  CD  LYS A  37     -27.958  20.919   6.004  1.00  0.89           C  
ATOM    608  CE  LYS A  37     -29.354  21.520   5.972  1.00  0.89           C  
ATOM    609  NZ  LYS A  37     -29.914  21.680   7.344  1.00  0.89           N  
ATOM    610  H   LYS A  37     -26.920  18.159   3.234  1.00  0.54           H  
ATOM    611  HA  LYS A  37     -25.459  20.518   2.662  1.00  0.71           H  
ATOM    612 1HB  LYS A  37     -26.114  19.152   5.307  1.00  1.06           H  
ATOM    613 2HB  LYS A  37     -25.375  20.739   5.203  1.00  1.06           H  
ATOM    614 1HG  LYS A  37     -27.343  21.630   4.080  1.00  1.06           H  
ATOM    615 2HG  LYS A  37     -28.089  20.028   4.060  1.00  1.06           H  
ATOM    616 1HD  LYS A  37     -27.993  19.975   6.548  1.00  1.06           H  
ATOM    617 2HD  LYS A  37     -27.296  21.599   6.540  1.00  1.06           H  
ATOM    618 1HE  LYS A  37     -29.311  22.497   5.492  1.00  1.06           H  
ATOM    619 2HE  LYS A  37     -30.014  20.873   5.394  1.00  1.06           H  
ATOM    620 1HZ  LYS A  37     -30.839  22.081   7.290  1.00  1.06           H  
ATOM    621 2HZ  LYS A  37     -29.969  20.768   7.786  1.00  1.06           H  
ATOM    622 3HZ  LYS A  37     -29.316  22.283   7.889  1.00  1.06           H  
ATOM    623  N   ILE A  38     -23.697  18.096   4.052  1.00  0.43           N  
ATOM    624  CA  ILE A  38     -22.355  17.581   4.273  1.00  0.41           C  
ATOM    625  C   ILE A  38     -21.594  17.446   2.964  1.00  0.37           C  
ATOM    626  O   ILE A  38     -20.433  17.845   2.875  1.00  0.38           O  
ATOM    627  CB  ILE A  38     -22.407  16.218   4.955  1.00  0.61           C  
ATOM    628  CG1 ILE A  38     -22.939  16.345   6.378  1.00  0.61           C  
ATOM    629  CG2 ILE A  38     -21.026  15.624   4.960  1.00  0.61           C  
ATOM    630  CD1 ILE A  38     -23.289  15.012   7.001  1.00  0.61           C  
ATOM    631  H   ILE A  38     -24.484  17.515   4.319  1.00  0.52           H  
ATOM    632  HA  ILE A  38     -21.816  18.275   4.916  1.00  0.49           H  
ATOM    633  HB  ILE A  38     -23.080  15.559   4.413  1.00  0.74           H  
ATOM    634 1HG1 ILE A  38     -22.187  16.831   6.997  1.00  0.74           H  
ATOM    635 2HG1 ILE A  38     -23.831  16.970   6.374  1.00  0.74           H  
ATOM    636 1HG2 ILE A  38     -21.074  14.653   5.439  1.00  0.74           H  
ATOM    637 2HG2 ILE A  38     -20.669  15.514   3.937  1.00  0.74           H  
ATOM    638 3HG2 ILE A  38     -20.349  16.274   5.515  1.00  0.74           H  
ATOM    639 1HD1 ILE A  38     -23.660  15.170   8.014  1.00  0.74           H  
ATOM    640 2HD1 ILE A  38     -24.058  14.524   6.405  1.00  0.74           H  
ATOM    641 3HD1 ILE A  38     -22.402  14.382   7.035  1.00  0.74           H  
ATOM    642  N   PHE A  39     -22.271  16.885   1.961  1.00  0.39           N  
ATOM    643  CA  PHE A  39     -21.751  16.711   0.614  1.00  0.37           C  
ATOM    644  C   PHE A  39     -21.248  18.029   0.064  1.00  0.28           C  
ATOM    645  O   PHE A  39     -20.133  18.090  -0.450  1.00  0.33           O  
ATOM    646  CB  PHE A  39     -22.854  16.145  -0.291  1.00  0.55           C  
ATOM    647  CG  PHE A  39     -22.517  16.024  -1.748  1.00  0.55           C  
ATOM    648  CD1 PHE A  39     -21.837  14.919  -2.239  1.00  0.55           C  
ATOM    649  CD2 PHE A  39     -22.904  17.019  -2.637  1.00  0.55           C  
ATOM    650  CE1 PHE A  39     -21.557  14.814  -3.588  1.00  0.55           C  
ATOM    651  CE2 PHE A  39     -22.621  16.916  -3.984  1.00  0.55           C  
ATOM    652  CZ  PHE A  39     -21.948  15.810  -4.459  1.00  0.55           C  
ATOM    653  H   PHE A  39     -23.207  16.555   2.137  1.00  0.47           H  
ATOM    654  HA  PHE A  39     -20.920  16.008   0.646  1.00  0.44           H  
ATOM    655 1HB  PHE A  39     -23.126  15.153   0.069  1.00  0.67           H  
ATOM    656 2HB  PHE A  39     -23.740  16.761  -0.213  1.00  0.67           H  
ATOM    657  HD1 PHE A  39     -21.531  14.130  -1.552  1.00  0.67           H  
ATOM    658  HD2 PHE A  39     -23.442  17.889  -2.258  1.00  0.67           H  
ATOM    659  HE1 PHE A  39     -21.026  13.942  -3.963  1.00  0.67           H  
ATOM    660  HE2 PHE A  39     -22.932  17.703  -4.672  1.00  0.67           H  
ATOM    661  HZ  PHE A  39     -21.724  15.724  -5.520  1.00  0.67           H  
ATOM    662  N   LYS A  40     -22.073  19.078   0.170  1.00  0.28           N  
ATOM    663  CA  LYS A  40     -21.694  20.401  -0.309  1.00  0.33           C  
ATOM    664  C   LYS A  40     -20.465  20.936   0.397  1.00  0.29           C  
ATOM    665  O   LYS A  40     -19.589  21.514  -0.246  1.00  0.39           O  
ATOM    666  CB  LYS A  40     -22.818  21.418  -0.115  1.00  0.49           C  
ATOM    667  CG  LYS A  40     -24.009  21.240  -1.025  1.00  0.49           C  
ATOM    668  CD  LYS A  40     -24.872  22.499  -1.058  1.00  0.49           C  
ATOM    669  CE  LYS A  40     -25.654  22.711   0.231  1.00  0.49           C  
ATOM    670  NZ  LYS A  40     -26.625  23.843   0.106  1.00  0.49           N  
ATOM    671  H   LYS A  40     -22.986  18.950   0.585  1.00  0.34           H  
ATOM    672  HA  LYS A  40     -21.464  20.330  -1.372  1.00  0.40           H  
ATOM    673 1HB  LYS A  40     -23.179  21.366   0.912  1.00  0.59           H  
ATOM    674 2HB  LYS A  40     -22.428  22.423  -0.274  1.00  0.59           H  
ATOM    675 1HG  LYS A  40     -23.656  21.009  -2.024  1.00  0.59           H  
ATOM    676 2HG  LYS A  40     -24.613  20.406  -0.670  1.00  0.59           H  
ATOM    677 1HD  LYS A  40     -24.229  23.366  -1.214  1.00  0.59           H  
ATOM    678 2HD  LYS A  40     -25.572  22.446  -1.891  1.00  0.59           H  
ATOM    679 1HE  LYS A  40     -26.196  21.802   0.483  1.00  0.59           H  
ATOM    680 2HE  LYS A  40     -24.956  22.935   1.037  1.00  0.59           H  
ATOM    681 1HZ  LYS A  40     -27.119  23.961   0.978  1.00  0.59           H  
ATOM    682 2HZ  LYS A  40     -26.126  24.693  -0.115  1.00  0.59           H  
ATOM    683 3HZ  LYS A  40     -27.298  23.654  -0.633  1.00  0.59           H  
ATOM    684  N   GLN A  41     -20.395  20.740   1.714  1.00  0.26           N  
ATOM    685  CA  GLN A  41     -19.252  21.208   2.485  1.00  0.35           C  
ATOM    686  C   GLN A  41     -17.973  20.515   2.042  1.00  0.33           C  
ATOM    687  O   GLN A  41     -16.938  21.165   1.866  1.00  0.50           O  
ATOM    688  CB  GLN A  41     -19.490  20.967   3.976  1.00  0.52           C  
ATOM    689  CG  GLN A  41     -20.564  21.853   4.580  1.00  0.52           C  
ATOM    690  CD  GLN A  41     -20.873  21.490   6.019  1.00  0.52           C  
ATOM    691  OE1 GLN A  41     -20.556  20.391   6.481  1.00  0.52           O  
ATOM    692  NE2 GLN A  41     -21.498  22.415   6.738  1.00  0.52           N  
ATOM    693  H   GLN A  41     -21.161  20.282   2.198  1.00  0.31           H  
ATOM    694  HA  GLN A  41     -19.134  22.278   2.316  1.00  0.42           H  
ATOM    695 1HB  GLN A  41     -19.780  19.930   4.138  1.00  0.63           H  
ATOM    696 2HB  GLN A  41     -18.565  21.138   4.525  1.00  0.63           H  
ATOM    697 1HG  GLN A  41     -20.215  22.885   4.560  1.00  0.63           H  
ATOM    698 2HG  GLN A  41     -21.477  21.760   3.996  1.00  0.63           H  
ATOM    699 1HE2 GLN A  41     -21.730  22.233   7.695  1.00  0.63           H  
ATOM    700 2HE2 GLN A  41     -21.738  23.293   6.324  1.00  0.63           H  
ATOM    701  N   ASN A  42     -18.059  19.203   1.837  1.00  0.23           N  
ATOM    702  CA  ASN A  42     -16.922  18.426   1.385  1.00  0.24           C  
ATOM    703  C   ASN A  42     -16.538  18.802  -0.031  1.00  0.23           C  
ATOM    704  O   ASN A  42     -15.355  18.888  -0.341  1.00  0.34           O  
ATOM    705  CB  ASN A  42     -17.215  16.948   1.493  1.00  0.36           C  
ATOM    706  CG  ASN A  42     -17.166  16.454   2.913  1.00  0.36           C  
ATOM    707  OD1 ASN A  42     -16.496  17.041   3.772  1.00  0.36           O  
ATOM    708  ND2 ASN A  42     -17.862  15.380   3.168  1.00  0.36           N  
ATOM    709  H   ASN A  42     -18.935  18.727   2.014  1.00  0.28           H  
ATOM    710  HA  ASN A  42     -16.069  18.658   2.024  1.00  0.29           H  
ATOM    711 1HB  ASN A  42     -18.205  16.741   1.084  1.00  0.43           H  
ATOM    712 2HB  ASN A  42     -16.492  16.387   0.901  1.00  0.43           H  
ATOM    713 1HD2 ASN A  42     -17.874  14.974   4.085  1.00  0.43           H  
ATOM    714 2HD2 ASN A  42     -18.395  14.953   2.440  1.00  0.43           H  
ATOM    715  N   LEU A  43     -17.534  19.050  -0.877  1.00  0.22           N  
ATOM    716  CA  LEU A  43     -17.309  19.464  -2.251  1.00  0.30           C  
ATOM    717  C   LEU A  43     -16.496  20.751  -2.295  1.00  0.28           C  
ATOM    718  O   LEU A  43     -15.535  20.850  -3.061  1.00  0.33           O  
ATOM    719  CB  LEU A  43     -18.657  19.638  -2.966  1.00  0.45           C  
ATOM    720  CG  LEU A  43     -18.602  20.100  -4.425  1.00  0.45           C  
ATOM    721  CD1 LEU A  43     -17.829  19.079  -5.247  1.00  0.45           C  
ATOM    722  CD2 LEU A  43     -20.025  20.252  -4.948  1.00  0.45           C  
ATOM    723  H   LEU A  43     -18.488  18.937  -0.568  1.00  0.26           H  
ATOM    724  HA  LEU A  43     -16.745  18.683  -2.759  1.00  0.36           H  
ATOM    725 1HB  LEU A  43     -19.184  18.684  -2.943  1.00  0.54           H  
ATOM    726 2HB  LEU A  43     -19.251  20.365  -2.416  1.00  0.54           H  
ATOM    727  HG  LEU A  43     -18.082  21.056  -4.490  1.00  0.54           H  
ATOM    728 1HD1 LEU A  43     -17.786  19.405  -6.286  1.00  0.54           H  
ATOM    729 2HD1 LEU A  43     -16.816  18.986  -4.854  1.00  0.54           H  
ATOM    730 3HD1 LEU A  43     -18.332  18.116  -5.189  1.00  0.54           H  
ATOM    731 1HD2 LEU A  43     -19.998  20.581  -5.987  1.00  0.54           H  
ATOM    732 2HD2 LEU A  43     -20.540  19.293  -4.885  1.00  0.54           H  
ATOM    733 3HD2 LEU A  43     -20.557  20.990  -4.347  1.00  0.54           H  
ATOM    734  N   LYS A  44     -16.879  21.730  -1.469  1.00  0.29           N  
ATOM    735  CA  LYS A  44     -16.165  23.000  -1.385  1.00  0.40           C  
ATOM    736  C   LYS A  44     -14.728  22.803  -0.907  1.00  0.29           C  
ATOM    737  O   LYS A  44     -13.803  23.395  -1.467  1.00  0.42           O  
ATOM    738  CB  LYS A  44     -16.899  23.951  -0.444  1.00  0.60           C  
ATOM    739  CG  LYS A  44     -18.218  24.481  -0.985  1.00  0.60           C  
ATOM    740  CD  LYS A  44     -18.899  25.388   0.028  1.00  0.60           C  
ATOM    741  CE  LYS A  44     -20.225  25.914  -0.499  1.00  0.60           C  
ATOM    742  NZ  LYS A  44     -20.903  26.795   0.492  1.00  0.60           N  
ATOM    743  H   LYS A  44     -17.698  21.594  -0.888  1.00  0.35           H  
ATOM    744  HA  LYS A  44     -16.131  23.444  -2.380  1.00  0.48           H  
ATOM    745 1HB  LYS A  44     -17.107  23.442   0.498  1.00  0.72           H  
ATOM    746 2HB  LYS A  44     -16.262  24.806  -0.219  1.00  0.72           H  
ATOM    747 1HG  LYS A  44     -18.033  25.048  -1.897  1.00  0.72           H  
ATOM    748 2HG  LYS A  44     -18.880  23.651  -1.225  1.00  0.72           H  
ATOM    749 1HD  LYS A  44     -19.079  24.832   0.949  1.00  0.72           H  
ATOM    750 2HD  LYS A  44     -18.249  26.232   0.255  1.00  0.72           H  
ATOM    751 1HE  LYS A  44     -20.048  26.481  -1.412  1.00  0.72           H  
ATOM    752 2HE  LYS A  44     -20.879  25.074  -0.729  1.00  0.72           H  
ATOM    753 1HZ  LYS A  44     -21.776  27.126   0.108  1.00  0.72           H  
ATOM    754 2HZ  LYS A  44     -21.082  26.275   1.339  1.00  0.72           H  
ATOM    755 3HZ  LYS A  44     -20.308  27.584   0.702  1.00  0.72           H  
ATOM    756  N   PHE A  45     -14.549  21.944   0.104  1.00  0.32           N  
ATOM    757  CA  PHE A  45     -13.230  21.592   0.626  1.00  0.46           C  
ATOM    758  C   PHE A  45     -12.338  21.028  -0.462  1.00  0.28           C  
ATOM    759  O   PHE A  45     -11.195  21.456  -0.623  1.00  0.38           O  
ATOM    760  CB  PHE A  45     -13.368  20.569   1.762  1.00  0.69           C  
ATOM    761  CG  PHE A  45     -12.071  19.965   2.235  1.00  0.69           C  
ATOM    762  CD1 PHE A  45     -11.194  20.670   3.045  1.00  0.69           C  
ATOM    763  CD2 PHE A  45     -11.736  18.666   1.872  1.00  0.69           C  
ATOM    764  CE1 PHE A  45     -10.012  20.092   3.476  1.00  0.69           C  
ATOM    765  CE2 PHE A  45     -10.559  18.086   2.304  1.00  0.69           C  
ATOM    766  CZ  PHE A  45      -9.694  18.801   3.106  1.00  0.69           C  
ATOM    767  H   PHE A  45     -15.361  21.520   0.540  1.00  0.38           H  
ATOM    768  HA  PHE A  45     -12.761  22.495   1.019  1.00  0.55           H  
ATOM    769 1HB  PHE A  45     -13.845  21.048   2.615  1.00  0.83           H  
ATOM    770 2HB  PHE A  45     -14.018  19.759   1.447  1.00  0.83           H  
ATOM    771  HD1 PHE A  45     -11.443  21.689   3.341  1.00  0.83           H  
ATOM    772  HD2 PHE A  45     -12.420  18.099   1.240  1.00  0.83           H  
ATOM    773  HE1 PHE A  45      -9.331  20.658   4.111  1.00  0.83           H  
ATOM    774  HE2 PHE A  45     -10.314  17.066   2.011  1.00  0.83           H  
ATOM    775  HZ  PHE A  45      -8.764  18.347   3.447  1.00  0.83           H  
ATOM    776  N   ILE A  46     -12.879  20.056  -1.188  1.00  0.26           N  
ATOM    777  CA  ILE A  46     -12.204  19.380  -2.278  1.00  0.25           C  
ATOM    778  C   ILE A  46     -11.810  20.311  -3.408  1.00  0.36           C  
ATOM    779  O   ILE A  46     -10.674  20.258  -3.878  1.00  0.53           O  
ATOM    780  CB  ILE A  46     -13.106  18.261  -2.807  1.00  0.38           C  
ATOM    781  CG1 ILE A  46     -13.212  17.150  -1.760  1.00  0.38           C  
ATOM    782  CG2 ILE A  46     -12.595  17.735  -4.129  1.00  0.38           C  
ATOM    783  CD1 ILE A  46     -14.318  16.168  -2.045  1.00  0.38           C  
ATOM    784  H   ILE A  46     -13.819  19.761  -0.970  1.00  0.31           H  
ATOM    785  HA  ILE A  46     -11.296  18.928  -1.882  1.00  0.30           H  
ATOM    786  HB  ILE A  46     -14.112  18.654  -2.952  1.00  0.45           H  
ATOM    787 1HG1 ILE A  46     -12.270  16.604  -1.732  1.00  0.45           H  
ATOM    788 2HG1 ILE A  46     -13.377  17.590  -0.779  1.00  0.45           H  
ATOM    789 1HG2 ILE A  46     -13.261  16.952  -4.490  1.00  0.45           H  
ATOM    790 2HG2 ILE A  46     -12.562  18.545  -4.856  1.00  0.45           H  
ATOM    791 3HG2 ILE A  46     -11.594  17.330  -3.995  1.00  0.45           H  
ATOM    792 1HD1 ILE A  46     -14.333  15.399  -1.273  1.00  0.45           H  
ATOM    793 2HD1 ILE A  46     -15.274  16.692  -2.055  1.00  0.45           H  
ATOM    794 3HD1 ILE A  46     -14.147  15.710  -3.013  1.00  0.45           H  
ATOM    795  N   GLU A  47     -12.733  21.168  -3.838  1.00  0.44           N  
ATOM    796  CA  GLU A  47     -12.446  22.086  -4.928  1.00  0.97           C  
ATOM    797  C   GLU A  47     -11.364  23.077  -4.551  1.00  0.69           C  
ATOM    798  O   GLU A  47     -10.452  23.324  -5.339  1.00  1.00           O  
ATOM    799  CB  GLU A  47     -13.709  22.835  -5.347  1.00  1.46           C  
ATOM    800  CG  GLU A  47     -13.496  23.840  -6.475  1.00  1.46           C  
ATOM    801  CD  GLU A  47     -13.100  23.209  -7.788  1.00  1.46           C  
ATOM    802  OE1 GLU A  47     -13.384  22.052  -7.984  1.00  1.46           O  
ATOM    803  OE2 GLU A  47     -12.511  23.893  -8.597  1.00  1.46           O  
ATOM    804  H   GLU A  47     -13.657  21.170  -3.423  1.00  0.53           H  
ATOM    805  HA  GLU A  47     -12.090  21.505  -5.780  1.00  1.16           H  
ATOM    806 1HB  GLU A  47     -14.465  22.120  -5.672  1.00  1.75           H  
ATOM    807 2HB  GLU A  47     -14.115  23.373  -4.490  1.00  1.75           H  
ATOM    808 1HG  GLU A  47     -14.419  24.399  -6.621  1.00  1.75           H  
ATOM    809 2HG  GLU A  47     -12.724  24.543  -6.169  1.00  1.75           H  
ATOM    810  N   ALA A  48     -11.449  23.633  -3.343  1.00  0.61           N  
ATOM    811  CA  ALA A  48     -10.437  24.567  -2.875  1.00  0.61           C  
ATOM    812  C   ALA A  48      -9.082  23.880  -2.757  1.00  0.47           C  
ATOM    813  O   ALA A  48      -8.067  24.418  -3.197  1.00  0.82           O  
ATOM    814  CB  ALA A  48     -10.849  25.155  -1.537  1.00  0.92           C  
ATOM    815  H   ALA A  48     -12.228  23.414  -2.734  1.00  0.73           H  
ATOM    816  HA  ALA A  48     -10.348  25.369  -3.608  1.00  0.73           H  
ATOM    817 1HB  ALA A  48     -10.096  25.870  -1.206  1.00  1.10           H  
ATOM    818 2HB  ALA A  48     -11.808  25.662  -1.643  1.00  1.10           H  
ATOM    819 3HB  ALA A  48     -10.940  24.358  -0.801  1.00  1.10           H  
ATOM    820  N   SER A  49      -9.075  22.673  -2.189  1.00  0.43           N  
ATOM    821  CA  SER A  49      -7.856  21.897  -2.000  1.00  0.49           C  
ATOM    822  C   SER A  49      -7.175  21.564  -3.321  1.00  0.35           C  
ATOM    823  O   SER A  49      -5.950  21.634  -3.434  1.00  0.38           O  
ATOM    824  CB  SER A  49      -8.176  20.619  -1.262  1.00  0.73           C  
ATOM    825  OG  SER A  49      -8.629  20.884   0.037  1.00  0.73           O  
ATOM    826  H   SER A  49      -9.939  22.276  -1.844  1.00  0.52           H  
ATOM    827  HA  SER A  49      -7.166  22.488  -1.398  1.00  0.59           H  
ATOM    828 1HB  SER A  49      -8.937  20.064  -1.809  1.00  0.88           H  
ATOM    829 2HB  SER A  49      -7.283  19.996  -1.217  1.00  0.88           H  
ATOM    830  HG  SER A  49      -9.507  21.270  -0.066  1.00  0.88           H  
ATOM    831  N   ASN A  50      -7.968  21.231  -4.337  1.00  0.47           N  
ATOM    832  CA  ASN A  50      -7.426  20.902  -5.647  1.00  0.48           C  
ATOM    833  C   ASN A  50      -6.828  22.099  -6.390  1.00  0.56           C  
ATOM    834  O   ASN A  50      -6.135  21.915  -7.391  1.00  3.20           O  
ATOM    835  CB  ASN A  50      -8.492  20.239  -6.494  1.00  0.72           C  
ATOM    836  CG  ASN A  50      -8.745  18.810  -6.095  1.00  0.72           C  
ATOM    837  OD1 ASN A  50      -7.851  18.125  -5.578  1.00  0.72           O  
ATOM    838  ND2 ASN A  50      -9.933  18.328  -6.341  1.00  0.72           N  
ATOM    839  H   ASN A  50      -8.968  21.173  -4.197  1.00  0.56           H  
ATOM    840  HA  ASN A  50      -6.617  20.185  -5.503  1.00  0.58           H  
ATOM    841 1HB  ASN A  50      -9.425  20.798  -6.407  1.00  0.86           H  
ATOM    842 2HB  ASN A  50      -8.193  20.264  -7.542  1.00  0.86           H  
ATOM    843 1HD2 ASN A  50     -10.143  17.376  -6.103  1.00  0.86           H  
ATOM    844 2HD2 ASN A  50     -10.629  18.905  -6.768  1.00  0.86           H  
ATOM    845  N   LYS A  51      -7.047  23.318  -5.889  1.00  1.49           N  
ATOM    846  CA  LYS A  51      -6.479  24.506  -6.502  1.00  1.47           C  
ATOM    847  C   LYS A  51      -5.126  24.846  -5.889  1.00  1.85           C  
ATOM    848  O   LYS A  51      -4.511  25.845  -6.262  1.00  3.32           O  
ATOM    849  CB  LYS A  51      -7.416  25.705  -6.341  1.00  2.21           C  
ATOM    850  CG  LYS A  51      -8.734  25.618  -7.095  1.00  2.21           C  
ATOM    851  CD  LYS A  51      -9.581  26.855  -6.828  1.00  2.21           C  
ATOM    852  CE  LYS A  51     -10.902  26.817  -7.579  1.00  2.21           C  
ATOM    853  NZ  LYS A  51     -11.732  28.022  -7.297  1.00  2.21           N  
ATOM    854  H   LYS A  51      -7.605  23.453  -5.056  1.00  1.79           H  
ATOM    855  HA  LYS A  51      -6.329  24.313  -7.564  1.00  1.76           H  
ATOM    856 1HB  LYS A  51      -7.650  25.839  -5.285  1.00  2.65           H  
ATOM    857 2HB  LYS A  51      -6.904  26.607  -6.676  1.00  2.65           H  
ATOM    858 1HG  LYS A  51      -8.533  25.552  -8.165  1.00  2.65           H  
ATOM    859 2HG  LYS A  51      -9.279  24.730  -6.793  1.00  2.65           H  
ATOM    860 1HD  LYS A  51      -9.785  26.928  -5.759  1.00  2.65           H  
ATOM    861 2HD  LYS A  51      -9.029  27.744  -7.134  1.00  2.65           H  
ATOM    862 1HE  LYS A  51     -10.705  26.767  -8.649  1.00  2.65           H  
ATOM    863 2HE  LYS A  51     -11.457  25.928  -7.284  1.00  2.65           H  
ATOM    864 1HZ  LYS A  51     -12.600  27.962  -7.811  1.00  2.65           H  
ATOM    865 2HZ  LYS A  51     -11.931  28.070  -6.307  1.00  2.65           H  
ATOM    866 3HZ  LYS A  51     -11.230  28.851  -7.580  1.00  2.65           H  
ATOM    867  N   LEU A  52      -4.657  24.015  -4.952  1.00  1.39           N  
ATOM    868  CA  LEU A  52      -3.398  24.265  -4.272  1.00  2.13           C  
ATOM    869  C   LEU A  52      -2.167  23.748  -5.020  1.00  3.53           C  
ATOM    870  O   LEU A  52      -1.050  23.944  -4.553  1.00 26.61           O  
ATOM    871  CB  LEU A  52      -3.437  23.626  -2.885  1.00  3.19           C  
ATOM    872  CG  LEU A  52      -4.504  24.177  -1.933  1.00  3.19           C  
ATOM    873  CD1 LEU A  52      -4.483  23.376  -0.640  1.00  3.19           C  
ATOM    874  CD2 LEU A  52      -4.239  25.650  -1.677  1.00  3.19           C  
ATOM    875  H   LEU A  52      -5.184  23.200  -4.665  1.00  1.67           H  
ATOM    876  HA  LEU A  52      -3.291  25.342  -4.152  1.00  2.56           H  
ATOM    877 1HB  LEU A  52      -3.609  22.557  -2.995  1.00  3.83           H  
ATOM    878 2HB  LEU A  52      -2.467  23.774  -2.412  1.00  3.83           H  
ATOM    879  HG  LEU A  52      -5.490  24.062  -2.384  1.00  3.83           H  
ATOM    880 1HD1 LEU A  52      -5.248  23.757   0.036  1.00  3.83           H  
ATOM    881 2HD1 LEU A  52      -4.682  22.327  -0.860  1.00  3.83           H  
ATOM    882 3HD1 LEU A  52      -3.505  23.470  -0.170  1.00  3.83           H  
ATOM    883 1HD2 LEU A  52      -5.001  26.045  -1.004  1.00  3.83           H  
ATOM    884 2HD2 LEU A  52      -3.256  25.770  -1.222  1.00  3.83           H  
ATOM    885 3HD2 LEU A  52      -4.271  26.195  -2.620  1.00  3.83           H  
ATOM    886  N   ASN A  53      -2.362  23.092  -6.162  1.00  8.46           N  
ATOM    887  CA  ASN A  53      -1.257  22.562  -6.968  1.00  7.70           C  
ATOM    888  C   ASN A  53      -0.417  21.535  -6.207  1.00  5.00           C  
ATOM    889  O   ASN A  53       0.802  21.671  -6.088  1.00  7.06           O  
ATOM    890  CB  ASN A  53      -0.379  23.692  -7.481  1.00 11.55           C  
ATOM    891  CG  ASN A  53      -1.120  24.627  -8.395  1.00 11.55           C  
ATOM    892  OD1 ASN A  53      -1.881  24.191  -9.267  1.00 11.55           O  
ATOM    893  ND2 ASN A  53      -0.914  25.906  -8.213  1.00 11.55           N  
ATOM    894  H   ASN A  53      -3.303  22.955  -6.497  1.00 10.15           H  
ATOM    895  HA  ASN A  53      -1.684  22.046  -7.830  1.00  9.24           H  
ATOM    896 1HB  ASN A  53       0.030  24.263  -6.648  1.00 13.86           H  
ATOM    897 2HB  ASN A  53       0.465  23.270  -8.027  1.00 13.86           H  
ATOM    898 1HD2 ASN A  53      -1.381  26.576  -8.791  1.00 13.86           H  
ATOM    899 2HD2 ASN A  53      -0.291  26.215  -7.495  1.00 13.86           H  
ATOM    900  N   LYS A  54      -1.083  20.494  -5.722  1.00  2.68           N  
ATOM    901  CA  LYS A  54      -0.437  19.412  -4.994  1.00  1.47           C  
ATOM    902  C   LYS A  54      -0.137  18.242  -5.916  1.00  1.14           C  
ATOM    903  O   LYS A  54      -0.609  18.197  -7.052  1.00  1.38           O  
ATOM    904  CB  LYS A  54      -1.310  18.950  -3.824  1.00  2.21           C  
ATOM    905  CG  LYS A  54      -1.624  20.041  -2.813  1.00  2.21           C  
ATOM    906  CD  LYS A  54      -0.345  20.517  -2.139  1.00  2.21           C  
ATOM    907  CE  LYS A  54      -0.620  21.521  -1.029  1.00  2.21           C  
ATOM    908  NZ  LYS A  54       0.644  21.998  -0.396  1.00  2.21           N  
ATOM    909  H   LYS A  54      -2.083  20.449  -5.862  1.00  3.22           H  
ATOM    910  HA  LYS A  54       0.511  19.777  -4.598  1.00  1.76           H  
ATOM    911 1HB  LYS A  54      -2.257  18.563  -4.205  1.00  2.65           H  
ATOM    912 2HB  LYS A  54      -0.814  18.138  -3.293  1.00  2.65           H  
ATOM    913 1HG  LYS A  54      -2.098  20.883  -3.318  1.00  2.65           H  
ATOM    914 2HG  LYS A  54      -2.309  19.657  -2.057  1.00  2.65           H  
ATOM    915 1HD  LYS A  54       0.181  19.661  -1.716  1.00  2.65           H  
ATOM    916 2HD  LYS A  54       0.301  20.986  -2.881  1.00  2.65           H  
ATOM    917 1HE  LYS A  54      -1.151  22.375  -1.441  1.00  2.65           H  
ATOM    918 2HE  LYS A  54      -1.242  21.053  -0.266  1.00  2.65           H  
ATOM    919 1HZ  LYS A  54       0.426  22.662   0.333  1.00  2.65           H  
ATOM    920 2HZ  LYS A  54       1.141  21.213   0.001  1.00  2.65           H  
ATOM    921 3HZ  LYS A  54       1.221  22.444  -1.095  1.00  2.65           H  
ATOM    922  N   GLY A  55       0.647  17.285  -5.415  1.00  0.87           N  
ATOM    923  CA  GLY A  55       1.013  16.090  -6.179  1.00  0.66           C  
ATOM    924  C   GLY A  55      -0.058  14.990  -6.128  1.00  0.55           C  
ATOM    925  O   GLY A  55       0.141  13.906  -6.683  1.00  0.55           O  
ATOM    926  H   GLY A  55       1.005  17.388  -4.476  1.00  1.04           H  
ATOM    927 1HA  GLY A  55       1.193  16.372  -7.217  1.00  0.79           H  
ATOM    928 2HA  GLY A  55       1.953  15.696  -5.795  1.00  0.79           H  
ATOM    929  N   TYR A  56      -1.190  15.297  -5.494  1.00  0.53           N  
ATOM    930  CA  TYR A  56      -2.328  14.407  -5.374  1.00  0.48           C  
ATOM    931  C   TYR A  56      -3.599  15.220  -5.471  1.00  0.41           C  
ATOM    932  O   TYR A  56      -3.569  16.449  -5.387  1.00  0.30           O  
ATOM    933  CB  TYR A  56      -2.313  13.657  -4.047  1.00  0.72           C  
ATOM    934  CG  TYR A  56      -2.497  14.568  -2.859  1.00  0.72           C  
ATOM    935  CD1 TYR A  56      -3.772  14.809  -2.369  1.00  0.72           C  
ATOM    936  CD2 TYR A  56      -1.398  15.171  -2.267  1.00  0.72           C  
ATOM    937  CE1 TYR A  56      -3.948  15.653  -1.293  1.00  0.72           C  
ATOM    938  CE2 TYR A  56      -1.574  16.009  -1.185  1.00  0.72           C  
ATOM    939  CZ  TYR A  56      -2.846  16.252  -0.702  1.00  0.72           C  
ATOM    940  OH  TYR A  56      -3.032  17.087   0.374  1.00  0.72           O  
ATOM    941  H   TYR A  56      -1.275  16.199  -5.058  1.00  0.64           H  
ATOM    942  HA  TYR A  56      -2.318  13.702  -6.199  1.00  0.58           H  
ATOM    943 1HB  TYR A  56      -3.107  12.909  -4.033  1.00  0.86           H  
ATOM    944 2HB  TYR A  56      -1.372  13.137  -3.937  1.00  0.86           H  
ATOM    945  HD1 TYR A  56      -4.636  14.337  -2.836  1.00  0.86           H  
ATOM    946  HD2 TYR A  56      -0.396  14.981  -2.653  1.00  0.86           H  
ATOM    947  HE1 TYR A  56      -4.945  15.848  -0.907  1.00  0.86           H  
ATOM    948  HE2 TYR A  56      -0.713  16.484  -0.714  1.00  0.86           H  
ATOM    949  HH  TYR A  56      -2.379  16.876   1.047  1.00  0.86           H  
ATOM    950  N   THR A  57      -4.717  14.532  -5.618  1.00  0.68           N  
ATOM    951  CA  THR A  57      -5.992  15.196  -5.750  1.00  0.52           C  
ATOM    952  C   THR A  57      -7.065  14.520  -4.928  1.00  0.34           C  
ATOM    953  O   THR A  57      -7.004  13.314  -4.658  1.00  0.28           O  
ATOM    954  CB  THR A  57      -6.430  15.237  -7.217  1.00  0.78           C  
ATOM    955  OG1 THR A  57      -7.634  15.998  -7.320  1.00  0.78           O  
ATOM    956  CG2 THR A  57      -6.675  13.833  -7.742  1.00  0.78           C  
ATOM    957  H   THR A  57      -4.672  13.525  -5.672  1.00  0.82           H  
ATOM    958  HA  THR A  57      -5.889  16.220  -5.391  1.00  0.62           H  
ATOM    959  HB  THR A  57      -5.654  15.717  -7.812  1.00  0.94           H  
ATOM    960  HG1 THR A  57      -7.580  16.746  -6.719  1.00  0.94           H  
ATOM    961 1HG2 THR A  57      -6.990  13.884  -8.784  1.00  0.94           H  
ATOM    962 2HG2 THR A  57      -5.758  13.250  -7.669  1.00  0.94           H  
ATOM    963 3HG2 THR A  57      -7.455  13.358  -7.153  1.00  0.94           H  
ATOM    964  N   LEU A  58      -8.049  15.325  -4.540  1.00  0.41           N  
ATOM    965  CA  LEU A  58      -9.163  14.872  -3.730  1.00  0.34           C  
ATOM    966  C   LEU A  58     -10.414  14.813  -4.588  1.00  0.33           C  
ATOM    967  O   LEU A  58     -10.514  15.505  -5.604  1.00  0.42           O  
ATOM    968  CB  LEU A  58      -9.374  15.823  -2.549  1.00  0.51           C  
ATOM    969  CG  LEU A  58      -8.143  16.050  -1.665  1.00  0.51           C  
ATOM    970  CD1 LEU A  58      -8.494  17.038  -0.569  1.00  0.51           C  
ATOM    971  CD2 LEU A  58      -7.671  14.729  -1.095  1.00  0.51           C  
ATOM    972  H   LEU A  58      -8.016  16.300  -4.822  1.00  0.49           H  
ATOM    973  HA  LEU A  58      -8.947  13.873  -3.354  1.00  0.41           H  
ATOM    974 1HB  LEU A  58      -9.690  16.791  -2.933  1.00  0.61           H  
ATOM    975 2HB  LEU A  58     -10.168  15.426  -1.917  1.00  0.61           H  
ATOM    976  HG  LEU A  58      -7.343  16.488  -2.263  1.00  0.61           H  
ATOM    977 1HD1 LEU A  58      -7.619  17.221   0.055  1.00  0.61           H  
ATOM    978 2HD1 LEU A  58      -8.823  17.971  -1.019  1.00  0.61           H  
ATOM    979 3HD1 LEU A  58      -9.296  16.632   0.042  1.00  0.61           H  
ATOM    980 1HD2 LEU A  58      -6.794  14.891  -0.471  1.00  0.61           H  
ATOM    981 2HD2 LEU A  58      -8.463  14.289  -0.494  1.00  0.61           H  
ATOM    982 3HD2 LEU A  58      -7.416  14.054  -1.911  1.00  0.61           H  
ATOM    983  N   GLY A  59     -11.385  14.010  -4.184  1.00  0.26           N  
ATOM    984  CA  GLY A  59     -12.595  13.917  -4.986  1.00  0.27           C  
ATOM    985  C   GLY A  59     -13.764  13.318  -4.237  1.00  0.24           C  
ATOM    986  O   GLY A  59     -13.654  12.933  -3.071  1.00  0.26           O  
ATOM    987  H   GLY A  59     -11.271  13.469  -3.336  1.00  0.31           H  
ATOM    988 1HA  GLY A  59     -12.866  14.910  -5.342  1.00  0.32           H  
ATOM    989 2HA  GLY A  59     -12.389  13.315  -5.870  1.00  0.32           H  
ATOM    990  N   LEU A  60     -14.898  13.229  -4.923  1.00  0.22           N  
ATOM    991  CA  LEU A  60     -16.126  12.733  -4.321  1.00  0.20           C  
ATOM    992  C   LEU A  60     -16.149  11.210  -4.287  1.00  0.26           C  
ATOM    993  O   LEU A  60     -16.857  10.560  -5.065  1.00  0.33           O  
ATOM    994  CB  LEU A  60     -17.335  13.264  -5.100  1.00  0.30           C  
ATOM    995  CG  LEU A  60     -17.488  14.793  -5.151  1.00  0.30           C  
ATOM    996  CD1 LEU A  60     -18.660  15.142  -6.056  1.00  0.30           C  
ATOM    997  CD2 LEU A  60     -17.709  15.330  -3.741  1.00  0.30           C  
ATOM    998  H   LEU A  60     -14.915  13.540  -5.885  1.00  0.26           H  
ATOM    999  HA  LEU A  60     -16.181  13.101  -3.297  1.00  0.24           H  
ATOM   1000 1HB  LEU A  60     -17.279  12.900  -6.124  1.00  0.36           H  
ATOM   1001 2HB  LEU A  60     -18.237  12.866  -4.641  1.00  0.36           H  
ATOM   1002  HG  LEU A  60     -16.587  15.240  -5.573  1.00  0.36           H  
ATOM   1003 1HD1 LEU A  60     -18.777  16.223  -6.108  1.00  0.36           H  
ATOM   1004 2HD1 LEU A  60     -18.472  14.751  -7.056  1.00  0.36           H  
ATOM   1005 3HD1 LEU A  60     -19.569  14.696  -5.659  1.00  0.36           H  
ATOM   1006 1HD2 LEU A  60     -17.818  16.414  -3.774  1.00  0.36           H  
ATOM   1007 2HD2 LEU A  60     -18.612  14.888  -3.321  1.00  0.36           H  
ATOM   1008 3HD2 LEU A  60     -16.855  15.071  -3.116  1.00  0.36           H  
ATOM   1009  N   ASN A  61     -15.357  10.661  -3.371  1.00  0.32           N  
ATOM   1010  CA  ASN A  61     -15.266   9.229  -3.164  1.00  0.35           C  
ATOM   1011  C   ASN A  61     -16.385   8.794  -2.230  1.00  0.37           C  
ATOM   1012  O   ASN A  61     -17.232   9.606  -1.850  1.00  0.51           O  
ATOM   1013  CB  ASN A  61     -13.880   8.836  -2.643  1.00  0.52           C  
ATOM   1014  CG  ASN A  61     -13.568   9.325  -1.253  1.00  0.52           C  
ATOM   1015  OD1 ASN A  61     -14.461   9.511  -0.418  1.00  0.52           O  
ATOM   1016  ND2 ASN A  61     -12.307   9.525  -0.966  1.00  0.52           N  
ATOM   1017  H   ASN A  61     -14.799  11.282  -2.799  1.00  0.38           H  
ATOM   1018  HA  ASN A  61     -15.420   8.725  -4.115  1.00  0.42           H  
ATOM   1019 1HB  ASN A  61     -13.781   7.752  -2.659  1.00  0.63           H  
ATOM   1020 2HB  ASN A  61     -13.124   9.235  -3.320  1.00  0.63           H  
ATOM   1021 1HD2 ASN A  61     -12.055   9.827  -0.045  1.00  0.63           H  
ATOM   1022 2HD2 ASN A  61     -11.581   9.372  -1.641  1.00  0.63           H  
ATOM   1023  N   ALA A  62     -16.370   7.526  -1.832  1.00  0.42           N  
ATOM   1024  CA  ALA A  62     -17.405   6.951  -0.970  1.00  0.81           C  
ATOM   1025  C   ALA A  62     -17.645   7.662   0.364  1.00  0.41           C  
ATOM   1026  O   ALA A  62     -18.684   7.438   0.984  1.00  0.68           O  
ATOM   1027  CB  ALA A  62     -17.059   5.519  -0.662  1.00  1.22           C  
ATOM   1028  H   ALA A  62     -15.642   6.910  -2.183  1.00  0.50           H  
ATOM   1029  HA  ALA A  62     -18.340   6.977  -1.529  1.00  0.97           H  
ATOM   1030 1HB  ALA A  62     -17.856   5.068  -0.072  1.00  1.46           H  
ATOM   1031 2HB  ALA A  62     -16.947   4.981  -1.593  1.00  1.46           H  
ATOM   1032 3HB  ALA A  62     -16.126   5.480  -0.102  1.00  1.46           H  
ATOM   1033  N   PHE A  63     -16.714   8.491   0.831  1.00  0.59           N  
ATOM   1034  CA  PHE A  63     -16.911   9.137   2.117  1.00  1.37           C  
ATOM   1035  C   PHE A  63     -17.273  10.617   1.993  1.00  0.78           C  
ATOM   1036  O   PHE A  63     -17.262  11.344   2.987  1.00  0.68           O  
ATOM   1037  CB  PHE A  63     -15.655   8.983   2.973  1.00  2.06           C  
ATOM   1038  CG  PHE A  63     -15.287   7.546   3.205  1.00  2.06           C  
ATOM   1039  CD1 PHE A  63     -14.065   7.061   2.774  1.00  2.06           C  
ATOM   1040  CD2 PHE A  63     -16.165   6.667   3.814  1.00  2.06           C  
ATOM   1041  CE1 PHE A  63     -13.721   5.735   2.959  1.00  2.06           C  
ATOM   1042  CE2 PHE A  63     -15.826   5.342   3.997  1.00  2.06           C  
ATOM   1043  CZ  PHE A  63     -14.602   4.876   3.572  1.00  2.06           C  
ATOM   1044  H   PHE A  63     -15.872   8.679   0.307  1.00  0.71           H  
ATOM   1045  HA  PHE A  63     -17.732   8.634   2.629  1.00  1.64           H  
ATOM   1046 1HB  PHE A  63     -14.816   9.478   2.486  1.00  2.47           H  
ATOM   1047 2HB  PHE A  63     -15.806   9.461   3.940  1.00  2.47           H  
ATOM   1048  HD1 PHE A  63     -13.373   7.747   2.287  1.00  2.47           H  
ATOM   1049  HD2 PHE A  63     -17.138   7.029   4.142  1.00  2.47           H  
ATOM   1050  HE1 PHE A  63     -12.754   5.368   2.618  1.00  2.47           H  
ATOM   1051  HE2 PHE A  63     -16.529   4.662   4.475  1.00  2.47           H  
ATOM   1052  HZ  PHE A  63     -14.338   3.831   3.716  1.00  2.47           H  
ATOM   1053  N   SER A  64     -17.628  11.074   0.790  1.00  0.62           N  
ATOM   1054  CA  SER A  64     -17.972  12.487   0.642  1.00  0.58           C  
ATOM   1055  C   SER A  64     -19.333  12.847   1.259  1.00  0.52           C  
ATOM   1056  O   SER A  64     -19.625  14.027   1.442  1.00  0.78           O  
ATOM   1057  CB  SER A  64     -17.944  12.896  -0.813  1.00  0.87           C  
ATOM   1058  OG  SER A  64     -18.975  12.285  -1.519  1.00  0.87           O  
ATOM   1059  H   SER A  64     -17.632  10.467  -0.021  1.00  0.74           H  
ATOM   1060  HA  SER A  64     -17.210  13.069   1.162  1.00  0.70           H  
ATOM   1061 1HB  SER A  64     -18.036  13.979  -0.892  1.00  1.04           H  
ATOM   1062 2HB  SER A  64     -16.986  12.615  -1.247  1.00  1.04           H  
ATOM   1063  HG  SER A  64     -18.833  11.342  -1.404  1.00  1.04           H  
ATOM   1064  N   ASP A  65     -20.138  11.851   1.637  1.00  0.74           N  
ATOM   1065  CA  ASP A  65     -21.414  12.125   2.295  1.00  1.44           C  
ATOM   1066  C   ASP A  65     -21.318  12.187   3.826  1.00  0.78           C  
ATOM   1067  O   ASP A  65     -22.349  12.294   4.496  1.00  1.29           O  
ATOM   1068  CB  ASP A  65     -22.444  11.055   1.947  1.00  2.16           C  
ATOM   1069  CG  ASP A  65     -22.035   9.689   2.488  1.00  2.16           C  
ATOM   1070  OD1 ASP A  65     -20.914   9.564   2.918  1.00  2.16           O  
ATOM   1071  OD2 ASP A  65     -22.847   8.794   2.497  1.00  2.16           O  
ATOM   1072  H   ASP A  65     -19.873  10.893   1.463  1.00  0.89           H  
ATOM   1073  HA  ASP A  65     -21.779  13.089   1.939  1.00  1.73           H  
ATOM   1074 1HB  ASP A  65     -23.413  11.326   2.365  1.00  2.59           H  
ATOM   1075 2HB  ASP A  65     -22.556  10.993   0.865  1.00  2.59           H  
ATOM   1076  N   LEU A  66     -20.106  12.152   4.383  1.00  0.61           N  
ATOM   1077  CA  LEU A  66     -19.990  12.213   5.831  1.00  1.47           C  
ATOM   1078  C   LEU A  66     -18.925  13.192   6.296  1.00  0.42           C  
ATOM   1079  O   LEU A  66     -18.064  13.623   5.526  1.00  0.97           O  
ATOM   1080  CB  LEU A  66     -19.729  10.808   6.383  1.00  2.21           C  
ATOM   1081  CG  LEU A  66     -18.510  10.072   5.831  1.00  2.21           C  
ATOM   1082  CD1 LEU A  66     -17.257  10.640   6.433  1.00  2.21           C  
ATOM   1083  CD2 LEU A  66     -18.633   8.600   6.178  1.00  2.21           C  
ATOM   1084  H   LEU A  66     -19.267  12.051   3.822  1.00  0.73           H  
ATOM   1085  HA  LEU A  66     -20.943  12.551   6.233  1.00  1.76           H  
ATOM   1086 1HB  LEU A  66     -19.609  10.876   7.462  1.00  2.65           H  
ATOM   1087 2HB  LEU A  66     -20.604  10.190   6.176  1.00  2.65           H  
ATOM   1088  HG  LEU A  66     -18.463  10.192   4.751  1.00  2.65           H  
ATOM   1089 1HD1 LEU A  66     -16.392  10.108   6.037  1.00  2.65           H  
ATOM   1090 2HD1 LEU A  66     -17.177  11.697   6.181  1.00  2.65           H  
ATOM   1091 3HD1 LEU A  66     -17.293  10.526   7.514  1.00  2.65           H  
ATOM   1092 1HD2 LEU A  66     -17.767   8.064   5.797  1.00  2.65           H  
ATOM   1093 2HD2 LEU A  66     -18.680   8.486   7.261  1.00  2.65           H  
ATOM   1094 3HD2 LEU A  66     -19.541   8.195   5.730  1.00  2.65           H  
ATOM   1095  N   THR A  67     -19.026  13.577   7.564  1.00  0.45           N  
ATOM   1096  CA  THR A  67     -18.134  14.573   8.124  1.00  0.88           C  
ATOM   1097  C   THR A  67     -16.850  13.952   8.580  1.00  0.63           C  
ATOM   1098  O   THR A  67     -16.755  12.736   8.722  1.00  0.39           O  
ATOM   1099  CB  THR A  67     -18.778  15.304   9.320  1.00  1.32           C  
ATOM   1100  OG1 THR A  67     -19.017  14.376  10.389  1.00  1.32           O  
ATOM   1101  CG2 THR A  67     -20.093  15.933   8.901  1.00  1.32           C  
ATOM   1102  H   THR A  67     -19.750  13.176   8.147  1.00  0.54           H  
ATOM   1103  HA  THR A  67     -17.901  15.306   7.351  1.00  1.06           H  
ATOM   1104  HB  THR A  67     -18.108  16.087   9.673  1.00  1.58           H  
ATOM   1105  HG1 THR A  67     -19.542  14.805  11.071  1.00  1.58           H  
ATOM   1106 1HG2 THR A  67     -20.538  16.449   9.752  1.00  1.58           H  
ATOM   1107 2HG2 THR A  67     -19.916  16.646   8.097  1.00  1.58           H  
ATOM   1108 3HG2 THR A  67     -20.771  15.155   8.554  1.00  1.58           H  
ATOM   1109  N   ASN A  68     -15.877  14.803   8.842  1.00  1.55           N  
ATOM   1110  CA  ASN A  68     -14.566  14.388   9.287  1.00  1.91           C  
ATOM   1111  C   ASN A  68     -14.682  13.641  10.605  1.00  1.12           C  
ATOM   1112  O   ASN A  68     -14.060  12.597  10.796  1.00  1.97           O  
ATOM   1113  CB  ASN A  68     -13.700  15.616   9.437  1.00  2.86           C  
ATOM   1114  CG  ASN A  68     -13.401  16.248   8.111  1.00  2.86           C  
ATOM   1115  OD1 ASN A  68     -13.391  15.581   7.071  1.00  2.86           O  
ATOM   1116  ND2 ASN A  68     -13.180  17.538   8.125  1.00  2.86           N  
ATOM   1117  H   ASN A  68     -16.049  15.790   8.705  1.00  1.86           H  
ATOM   1118  HA  ASN A  68     -14.136  13.711   8.550  1.00  2.29           H  
ATOM   1119 1HB  ASN A  68     -14.202  16.346  10.072  1.00  3.44           H  
ATOM   1120 2HB  ASN A  68     -12.761  15.346   9.921  1.00  3.44           H  
ATOM   1121 1HD2 ASN A  68     -12.986  18.022   7.270  1.00  3.44           H  
ATOM   1122 2HD2 ASN A  68     -13.208  18.042   8.988  1.00  3.44           H  
ATOM   1123  N   GLU A  69     -15.500  14.193  11.501  1.00  0.96           N  
ATOM   1124  CA  GLU A  69     -15.769  13.610  12.802  1.00  1.19           C  
ATOM   1125  C   GLU A  69     -16.411  12.244  12.674  1.00  1.11           C  
ATOM   1126  O   GLU A  69     -15.973  11.294  13.325  1.00  1.54           O  
ATOM   1127  CB  GLU A  69     -16.673  14.528  13.623  1.00  1.78           C  
ATOM   1128  CG  GLU A  69     -16.987  14.005  15.019  1.00  1.78           C  
ATOM   1129  CD  GLU A  69     -17.849  14.941  15.819  1.00  1.78           C  
ATOM   1130  OE1 GLU A  69     -18.191  15.984  15.313  1.00  1.78           O  
ATOM   1131  OE2 GLU A  69     -18.167  14.614  16.938  1.00  1.78           O  
ATOM   1132  H   GLU A  69     -15.962  15.059  11.263  1.00  1.15           H  
ATOM   1133  HA  GLU A  69     -14.822  13.492  13.329  1.00  1.43           H  
ATOM   1134 1HB  GLU A  69     -16.199  15.503  13.731  1.00  2.14           H  
ATOM   1135 2HB  GLU A  69     -17.617  14.678  13.100  1.00  2.14           H  
ATOM   1136 1HG  GLU A  69     -17.498  13.047  14.930  1.00  2.14           H  
ATOM   1137 2HG  GLU A  69     -16.051  13.838  15.551  1.00  2.14           H  
ATOM   1138  N   GLU A  70     -17.466  12.158  11.855  1.00  1.05           N  
ATOM   1139  CA  GLU A  70     -18.165  10.896  11.646  1.00  1.16           C  
ATOM   1140  C   GLU A  70     -17.235   9.836  11.086  1.00  1.54           C  
ATOM   1141  O   GLU A  70     -17.282   8.681  11.520  1.00  2.06           O  
ATOM   1142  CB  GLU A  70     -19.360  11.069  10.722  1.00  1.74           C  
ATOM   1143  CG  GLU A  70     -20.177   9.794  10.571  1.00  1.74           C  
ATOM   1144  CD  GLU A  70     -21.419   9.989   9.763  1.00  1.74           C  
ATOM   1145  OE1 GLU A  70     -21.565  11.037   9.185  1.00  1.74           O  
ATOM   1146  OE2 GLU A  70     -22.246   9.107   9.731  1.00  1.74           O  
ATOM   1147  H   GLU A  70     -17.793  12.980  11.356  1.00  1.26           H  
ATOM   1148  HA  GLU A  70     -18.531  10.545  12.610  1.00  1.39           H  
ATOM   1149 1HB  GLU A  70     -20.013  11.850  11.109  1.00  2.09           H  
ATOM   1150 2HB  GLU A  70     -19.021  11.380   9.733  1.00  2.09           H  
ATOM   1151 1HG  GLU A  70     -19.561   9.035  10.089  1.00  2.09           H  
ATOM   1152 2HG  GLU A  70     -20.447   9.428  11.561  1.00  2.09           H  
ATOM   1153  N   PHE A  71     -16.404  10.228  10.112  1.00  2.11           N  
ATOM   1154  CA  PHE A  71     -15.426   9.324   9.529  1.00  3.64           C  
ATOM   1155  C   PHE A  71     -14.531   8.788  10.593  1.00  4.47           C  
ATOM   1156  O   PHE A  71     -14.272   7.599  10.652  1.00  7.62           O  
ATOM   1157  CB  PHE A  71     -14.474  10.005   8.557  1.00  5.46           C  
ATOM   1158  CG  PHE A  71     -13.458   9.044   7.989  1.00  5.46           C  
ATOM   1159  CD1 PHE A  71     -13.697   8.375   6.796  1.00  5.46           C  
ATOM   1160  CD2 PHE A  71     -12.265   8.788   8.662  1.00  5.46           C  
ATOM   1161  CE1 PHE A  71     -12.764   7.489   6.285  1.00  5.46           C  
ATOM   1162  CE2 PHE A  71     -11.334   7.901   8.154  1.00  5.46           C  
ATOM   1163  CZ  PHE A  71     -11.584   7.252   6.960  1.00  5.46           C  
ATOM   1164  H   PHE A  71     -16.442  11.180   9.773  1.00  2.53           H  
ATOM   1165  HA  PHE A  71     -15.943   8.499   9.043  1.00  4.37           H  
ATOM   1166 1HB  PHE A  71     -15.011  10.459   7.737  1.00  6.55           H  
ATOM   1167 2HB  PHE A  71     -13.937  10.800   9.069  1.00  6.55           H  
ATOM   1168  HD1 PHE A  71     -14.629   8.557   6.260  1.00  6.55           H  
ATOM   1169  HD2 PHE A  71     -12.063   9.299   9.603  1.00  6.55           H  
ATOM   1170  HE1 PHE A  71     -12.960   6.974   5.350  1.00  6.55           H  
ATOM   1171  HE2 PHE A  71     -10.405   7.715   8.693  1.00  6.55           H  
ATOM   1172  HZ  PHE A  71     -10.854   6.553   6.555  1.00  6.55           H  
ATOM   1173  N   ARG A  72     -14.010   9.668  11.424  1.00  3.70           N  
ATOM   1174  CA  ARG A  72     -13.103   9.222  12.447  1.00  5.58           C  
ATOM   1175  C   ARG A  72     -13.755   8.242  13.405  1.00  5.06           C  
ATOM   1176  O   ARG A  72     -13.177   7.204  13.739  1.00  8.10           O  
ATOM   1177  CB  ARG A  72     -12.559  10.425  13.183  1.00  8.37           C  
ATOM   1178  CG  ARG A  72     -11.583  11.227  12.345  1.00  8.37           C  
ATOM   1179  CD  ARG A  72     -11.146  12.476  13.004  1.00  8.37           C  
ATOM   1180  NE  ARG A  72     -10.195  13.178  12.169  1.00  8.37           N  
ATOM   1181  CZ  ARG A  72      -9.678  14.394  12.407  1.00  8.37           C  
ATOM   1182  NH1 ARG A  72     -10.023  15.085  13.472  1.00  8.37           N  
ATOM   1183  NH2 ARG A  72      -8.809  14.870  11.538  1.00  8.37           N  
ATOM   1184  H   ARG A  72     -14.225  10.655  11.340  1.00  4.44           H  
ATOM   1185  HA  ARG A  72     -12.277   8.721  11.954  1.00  6.70           H  
ATOM   1186 1HB  ARG A  72     -13.377  11.086  13.468  1.00 10.04           H  
ATOM   1187 2HB  ARG A  72     -12.053  10.111  14.095  1.00 10.04           H  
ATOM   1188 1HG  ARG A  72     -10.695  10.622  12.161  1.00 10.04           H  
ATOM   1189 2HG  ARG A  72     -12.040  11.483  11.391  1.00 10.04           H  
ATOM   1190 1HD  ARG A  72     -12.004  13.127  13.171  1.00 10.04           H  
ATOM   1191 2HD  ARG A  72     -10.667  12.248  13.955  1.00 10.04           H  
ATOM   1192  HE  ARG A  72      -9.876  12.710  11.327  1.00 10.04           H  
ATOM   1193 1HH1 ARG A  72     -10.690  14.702  14.128  1.00 10.04           H  
ATOM   1194 2HH1 ARG A  72      -9.621  15.997  13.635  1.00 10.04           H  
ATOM   1195 1HH2 ARG A  72      -8.576  14.297  10.733  1.00 10.04           H  
ATOM   1196 2HH2 ARG A  72      -8.388  15.776  11.674  1.00 10.04           H  
ATOM   1197  N   ALA A  73     -14.987   8.534  13.797  1.00  3.17           N  
ATOM   1198  CA  ALA A  73     -15.723   7.673  14.705  1.00  3.14           C  
ATOM   1199  C   ALA A  73     -15.983   6.274  14.135  1.00  3.18           C  
ATOM   1200  O   ALA A  73     -15.853   5.281  14.853  1.00  5.02           O  
ATOM   1201  CB  ALA A  73     -17.048   8.329  15.063  1.00  4.71           C  
ATOM   1202  H   ALA A  73     -15.418   9.397  13.489  1.00  3.80           H  
ATOM   1203  HA  ALA A  73     -15.127   7.558  15.611  1.00  3.77           H  
ATOM   1204 1HB  ALA A  73     -17.582   7.703  15.778  1.00  5.65           H  
ATOM   1205 2HB  ALA A  73     -16.860   9.307  15.506  1.00  5.65           H  
ATOM   1206 3HB  ALA A  73     -17.650   8.448  14.164  1.00  5.65           H  
ATOM   1207  N   SER A  74     -16.367   6.185  12.862  1.00  3.02           N  
ATOM   1208  CA  SER A  74     -16.704   4.881  12.291  1.00  3.14           C  
ATOM   1209  C   SER A  74     -15.650   4.261  11.378  1.00  2.44           C  
ATOM   1210  O   SER A  74     -15.726   3.071  11.071  1.00  5.32           O  
ATOM   1211  CB  SER A  74     -18.009   5.003  11.533  1.00  4.71           C  
ATOM   1212  OG  SER A  74     -17.890   5.896  10.461  1.00  4.71           O  
ATOM   1213  H   SER A  74     -16.468   7.022  12.301  1.00  3.62           H  
ATOM   1214  HA  SER A  74     -16.862   4.191  13.121  1.00  3.77           H  
ATOM   1215 1HB  SER A  74     -18.307   4.023  11.163  1.00  5.65           H  
ATOM   1216 2HB  SER A  74     -18.789   5.348  12.210  1.00  5.65           H  
ATOM   1217  HG  SER A  74     -17.630   6.740  10.846  1.00  5.65           H  
ATOM   1218  N   HIS A  75     -14.677   5.045  10.944  1.00  2.22           N  
ATOM   1219  CA  HIS A  75     -13.689   4.544  10.013  1.00  3.35           C  
ATOM   1220  C   HIS A  75     -12.221   4.700  10.445  1.00  4.96           C  
ATOM   1221  O   HIS A  75     -11.343   4.232   9.734  1.00 10.55           O  
ATOM   1222  CB  HIS A  75     -13.901   5.206   8.651  1.00  5.03           C  
ATOM   1223  CG  HIS A  75     -15.241   4.919   8.050  1.00  5.03           C  
ATOM   1224  ND1 HIS A  75     -15.641   3.647   7.701  1.00  5.03           N  
ATOM   1225  CD2 HIS A  75     -16.269   5.736   7.728  1.00  5.03           C  
ATOM   1226  CE1 HIS A  75     -16.864   3.691   7.205  1.00  5.03           C  
ATOM   1227  NE2 HIS A  75     -17.268   4.948   7.209  1.00  5.03           N  
ATOM   1228  H   HIS A  75     -14.637   6.006  11.224  1.00  2.66           H  
ATOM   1229  HA  HIS A  75     -13.857   3.477   9.877  1.00  4.02           H  
ATOM   1230 1HB  HIS A  75     -13.813   6.281   8.761  1.00  6.03           H  
ATOM   1231 2HB  HIS A  75     -13.132   4.893   7.953  1.00  6.03           H  
ATOM   1232  HD2 HIS A  75     -16.304   6.816   7.859  1.00  6.03           H  
ATOM   1233  HE1 HIS A  75     -17.438   2.837   6.850  1.00  6.03           H  
ATOM   1234  HE2 HIS A  75     -18.164   5.282   6.884  1.00  6.03           H  
ATOM   1235  N   ASN A  76     -11.903   5.320  11.590  1.00  6.60           N  
ATOM   1236  CA  ASN A  76     -10.477   5.307  11.943  1.00 10.93           C  
ATOM   1237  C   ASN A  76      -9.992   3.899  12.182  1.00 14.57           C  
ATOM   1238  O   ASN A  76      -8.910   3.543  11.740  1.00 46.67           O  
ATOM   1239  CB  ASN A  76     -10.123   6.145  13.156  1.00 16.39           C  
ATOM   1240  CG  ASN A  76     -10.017   7.606  12.877  1.00 16.39           C  
ATOM   1241  OD1 ASN A  76      -9.977   8.042  11.720  1.00 16.39           O  
ATOM   1242  ND2 ASN A  76      -9.943   8.378  13.931  1.00 16.39           N  
ATOM   1243  H   ASN A  76     -12.575   5.770  12.200  1.00  7.92           H  
ATOM   1244  HA  ASN A  76      -9.912   5.697  11.095  1.00 13.12           H  
ATOM   1245 1HB  ASN A  76     -10.875   5.995  13.930  1.00 19.67           H  
ATOM   1246 2HB  ASN A  76      -9.170   5.803  13.560  1.00 19.67           H  
ATOM   1247 1HD2 ASN A  76      -9.856   9.368  13.821  1.00 19.67           H  
ATOM   1248 2HD2 ASN A  76      -9.969   7.977  14.846  1.00 19.67           H  
ATOM   1249  N   GLY A  77     -10.776   3.091  12.882  1.00 26.36           N  
ATOM   1250  CA  GLY A  77     -10.400   1.699  13.093  1.00 52.40           C  
ATOM   1251  C   GLY A  77      -9.184   1.591  13.984  1.00 19.51           C  
ATOM   1252  O   GLY A  77      -8.288   0.798  13.725  1.00 47.56           O  
ATOM   1253  H   GLY A  77     -11.653   3.433  13.248  1.00 31.63           H  
ATOM   1254 1HA  GLY A  77     -11.233   1.174  13.552  1.00 62.88           H  
ATOM   1255 2HA  GLY A  77     -10.201   1.222  12.134  1.00 62.88           H  
ATOM   1256  N   TYR A  78      -9.164   2.409  15.008  1.00 21.77           N  
ATOM   1257  CA  TYR A  78      -8.092   2.535  15.975  1.00 36.38           C  
ATOM   1258  C   TYR A  78      -7.208   1.325  16.212  1.00 11.76           C  
ATOM   1259  O   TYR A  78      -7.665   0.244  16.559  1.00 45.61           O  
ATOM   1260  CB  TYR A  78      -8.735   2.947  17.304  1.00 54.57           C  
ATOM   1261  CG  TYR A  78      -7.809   3.111  18.489  1.00 54.57           C  
ATOM   1262  CD1 TYR A  78      -6.990   4.225  18.589  1.00 54.57           C  
ATOM   1263  CD2 TYR A  78      -7.810   2.154  19.495  1.00 54.57           C  
ATOM   1264  CE1 TYR A  78      -6.177   4.383  19.696  1.00 54.57           C  
ATOM   1265  CE2 TYR A  78      -6.998   2.312  20.601  1.00 54.57           C  
ATOM   1266  CZ  TYR A  78      -6.187   3.424  20.704  1.00 54.57           C  
ATOM   1267  OH  TYR A  78      -5.390   3.595  21.812  1.00 54.57           O  
ATOM   1268  H   TYR A  78      -9.964   3.011  15.135  1.00 26.12           H  
ATOM   1269  HA  TYR A  78      -7.442   3.343  15.635  1.00 43.66           H  
ATOM   1270 1HB  TYR A  78      -9.260   3.891  17.161  1.00 65.48           H  
ATOM   1271 2HB  TYR A  78      -9.487   2.205  17.573  1.00 65.48           H  
ATOM   1272  HD1 TYR A  78      -6.993   4.979  17.802  1.00 65.48           H  
ATOM   1273  HD2 TYR A  78      -8.460   1.282  19.417  1.00 65.48           H  
ATOM   1274  HE1 TYR A  78      -5.537   5.261  19.780  1.00 65.48           H  
ATOM   1275  HE2 TYR A  78      -7.005   1.565  21.394  1.00 65.48           H  
ATOM   1276  HH  TYR A  78      -4.902   4.417  21.729  1.00 65.48           H  
ATOM   1277  N   LYS A  79      -5.919   1.545  16.096  1.00  7.79           N  
ATOM   1278  CA  LYS A  79      -4.935   0.545  16.447  1.00 15.76           C  
ATOM   1279  C   LYS A  79      -4.629   0.646  17.917  1.00  5.16           C  
ATOM   1280  O   LYS A  79      -4.554   1.743  18.452  1.00 34.07           O  
ATOM   1281  CB  LYS A  79      -3.635   0.718  15.660  1.00 23.64           C  
ATOM   1282  CG  LYS A  79      -2.578  -0.308  16.052  1.00 23.64           C  
ATOM   1283  CD  LYS A  79      -1.288  -0.163  15.282  1.00 23.64           C  
ATOM   1284  CE  LYS A  79      -0.262  -1.160  15.803  1.00 23.64           C  
ATOM   1285  NZ  LYS A  79       0.136  -0.868  17.220  1.00 23.64           N  
ATOM   1286  H   LYS A  79      -5.605   2.450  15.776  1.00  9.35           H  
ATOM   1287  HA  LYS A  79      -5.345  -0.445  16.249  1.00 18.91           H  
ATOM   1288 1HB  LYS A  79      -3.833   0.617  14.592  1.00 28.37           H  
ATOM   1289 2HB  LYS A  79      -3.228   1.715  15.831  1.00 28.37           H  
ATOM   1290 1HG  LYS A  79      -2.344  -0.197  17.109  1.00 28.37           H  
ATOM   1291 2HG  LYS A  79      -2.968  -1.309  15.887  1.00 28.37           H  
ATOM   1292 1HD  LYS A  79      -1.467  -0.350  14.222  1.00 28.37           H  
ATOM   1293 2HD  LYS A  79      -0.898   0.848  15.399  1.00 28.37           H  
ATOM   1294 1HE  LYS A  79      -0.679  -2.164  15.755  1.00 28.37           H  
ATOM   1295 2HE  LYS A  79       0.625  -1.118  15.172  1.00 28.37           H  
ATOM   1296 1HZ  LYS A  79       0.822  -1.547  17.516  1.00 28.37           H  
ATOM   1297 2HZ  LYS A  79       0.539   0.057  17.268  1.00 28.37           H  
ATOM   1298 3HZ  LYS A  79      -0.663  -0.915  17.851  1.00 28.37           H  
ATOM   1299  N   ARG A  80      -4.457  -0.470  18.587  1.00 11.13           N  
ATOM   1300  CA  ARG A  80      -4.081  -0.364  19.984  1.00 13.85           C  
ATOM   1301  C   ARG A  80      -2.551  -0.275  20.100  1.00 10.63           C  
ATOM   1302  O   ARG A  80      -1.831  -1.012  19.412  1.00 55.64           O  
ATOM   1303  CB  ARG A  80      -4.617  -1.523  20.798  1.00 20.77           C  
ATOM   1304  CG  ARG A  80      -4.350  -1.412  22.295  1.00 20.77           C  
ATOM   1305  CD  ARG A  80      -5.133  -2.407  23.053  1.00 20.77           C  
ATOM   1306  NE  ARG A  80      -4.810  -2.423  24.471  1.00 20.77           N  
ATOM   1307  CZ  ARG A  80      -5.360  -1.619  25.399  1.00 20.77           C  
ATOM   1308  NH1 ARG A  80      -6.249  -0.714  25.052  1.00 20.77           N  
ATOM   1309  NH2 ARG A  80      -4.999  -1.744  26.664  1.00 20.77           N  
ATOM   1310  H   ARG A  80      -4.546  -1.367  18.123  1.00 13.36           H  
ATOM   1311  HA  ARG A  80      -4.535   0.539  20.378  1.00 16.62           H  
ATOM   1312 1HB  ARG A  80      -5.694  -1.602  20.656  1.00 24.93           H  
ATOM   1313 2HB  ARG A  80      -4.169  -2.454  20.450  1.00 24.93           H  
ATOM   1314 1HG  ARG A  80      -3.291  -1.579  22.493  1.00 24.93           H  
ATOM   1315 2HG  ARG A  80      -4.634  -0.420  22.644  1.00 24.93           H  
ATOM   1316 1HD  ARG A  80      -6.196  -2.193  22.947  1.00 24.93           H  
ATOM   1317 2HD  ARG A  80      -4.920  -3.386  22.645  1.00 24.93           H  
ATOM   1318  HE  ARG A  80      -4.138  -3.113  24.792  1.00 24.93           H  
ATOM   1319 1HH1 ARG A  80      -6.522  -0.620  24.083  1.00 24.93           H  
ATOM   1320 2HH1 ARG A  80      -6.658  -0.112  25.752  1.00 24.93           H  
ATOM   1321 1HH2 ARG A  80      -4.315  -2.443  26.925  1.00 24.93           H  
ATOM   1322 2HH2 ARG A  80      -5.405  -1.145  27.368  1.00 24.93           H  
ATOM   1323  N   PRO A  81      -2.038   0.670  20.893  1.00 10.54           N  
ATOM   1324  CA  PRO A  81      -0.635   0.894  21.179  1.00 20.86           C  
ATOM   1325  C   PRO A  81      -0.135  -0.049  22.243  1.00  8.45           C  
ATOM   1326  O   PRO A  81      -0.835  -0.338  23.210  1.00 22.64           O  
ATOM   1327  CB  PRO A  81      -0.591   2.354  21.634  1.00 31.29           C  
ATOM   1328  CG  PRO A  81      -1.930   2.600  22.226  1.00 31.29           C  
ATOM   1329  CD  PRO A  81      -2.867   1.797  21.365  1.00 31.29           C  
ATOM   1330  HA  PRO A  81      -0.058   0.762  20.252  1.00 25.03           H  
ATOM   1331 1HB  PRO A  81       0.226   2.498  22.356  1.00 37.55           H  
ATOM   1332 2HB  PRO A  81      -0.379   3.009  20.776  1.00 37.55           H  
ATOM   1333 1HG  PRO A  81      -1.944   2.283  23.279  1.00 37.55           H  
ATOM   1334 2HG  PRO A  81      -2.159   3.676  22.214  1.00 37.55           H  
ATOM   1335 1HD  PRO A  81      -3.701   1.434  21.981  1.00 37.55           H  
ATOM   1336 2HD  PRO A  81      -3.218   2.394  20.511  1.00 37.55           H  
ATOM   1337  N   LEU A  82       1.091  -0.498  22.075  1.00 22.31           N  
ATOM   1338  CA  LEU A  82       1.722  -1.381  23.029  1.00 30.53           C  
ATOM   1339  C   LEU A  82       3.084  -0.837  23.391  1.00 11.21           C  
ATOM   1340  O   LEU A  82       3.733  -0.187  22.576  1.00 10.95           O  
ATOM   1341  CB  LEU A  82       1.858  -2.794  22.443  1.00 45.80           C  
ATOM   1342  CG  LEU A  82       0.544  -3.486  22.049  1.00 45.80           C  
ATOM   1343  CD1 LEU A  82       0.857  -4.781  21.313  1.00 45.80           C  
ATOM   1344  CD2 LEU A  82      -0.281  -3.754  23.296  1.00 45.80           C  
ATOM   1345  H   LEU A  82       1.607  -0.217  21.254  1.00 26.77           H  
ATOM   1346  HA  LEU A  82       1.112  -1.425  23.930  1.00 36.64           H  
ATOM   1347 1HB  LEU A  82       2.483  -2.741  21.553  1.00 54.95           H  
ATOM   1348 2HB  LEU A  82       2.359  -3.427  23.176  1.00 54.95           H  
ATOM   1349  HG  LEU A  82      -0.019  -2.845  21.372  1.00 54.95           H  
ATOM   1350 1HD1 LEU A  82      -0.073  -5.268  21.023  1.00 54.95           H  
ATOM   1351 2HD1 LEU A  82       1.443  -4.560  20.421  1.00 54.95           H  
ATOM   1352 3HD1 LEU A  82       1.425  -5.442  21.967  1.00 54.95           H  
ATOM   1353 1HD2 LEU A  82      -1.214  -4.241  23.013  1.00 54.95           H  
ATOM   1354 2HD2 LEU A  82       0.278  -4.402  23.970  1.00 54.95           H  
ATOM   1355 3HD2 LEU A  82      -0.501  -2.812  23.797  1.00 54.95           H  
ATOM   1356  N   LYS A  83       3.525  -1.107  24.601  1.00 24.22           N  
ATOM   1357  CA  LYS A  83       4.841  -0.669  25.022  1.00 21.82           C  
ATOM   1358  C   LYS A  83       5.659  -1.870  25.433  1.00 19.61           C  
ATOM   1359  O   LYS A  83       5.096  -2.901  25.797  1.00 24.01           O  
ATOM   1360  CB  LYS A  83       4.741   0.327  26.178  1.00 32.73           C  
ATOM   1361  CG  LYS A  83       4.049   1.636  25.822  1.00 32.73           C  
ATOM   1362  CD  LYS A  83       4.035   2.592  27.004  1.00 32.73           C  
ATOM   1363  CE  LYS A  83       3.341   3.899  26.649  1.00 32.73           C  
ATOM   1364  NZ  LYS A  83       3.314   4.842  27.800  1.00 32.73           N  
ATOM   1365  H   LYS A  83       2.946  -1.634  25.239  1.00 29.06           H  
ATOM   1366  HA  LYS A  83       5.343  -0.188  24.183  1.00 26.18           H  
ATOM   1367 1HB  LYS A  83       4.191  -0.127  27.002  1.00 39.28           H  
ATOM   1368 2HB  LYS A  83       5.740   0.566  26.543  1.00 39.28           H  
ATOM   1369 1HG  LYS A  83       4.571   2.108  24.989  1.00 39.28           H  
ATOM   1370 2HG  LYS A  83       3.023   1.434  25.517  1.00 39.28           H  
ATOM   1371 1HD  LYS A  83       3.512   2.128  27.841  1.00 39.28           H  
ATOM   1372 2HD  LYS A  83       5.058   2.807  27.311  1.00 39.28           H  
ATOM   1373 1HE  LYS A  83       3.868   4.370  25.820  1.00 39.28           H  
ATOM   1374 2HE  LYS A  83       2.317   3.689  26.341  1.00 39.28           H  
ATOM   1375 1HZ  LYS A  83       2.847   5.695  27.526  1.00 39.28           H  
ATOM   1376 2HZ  LYS A  83       2.816   4.419  28.571  1.00 39.28           H  
ATOM   1377 3HZ  LYS A  83       4.259   5.053  28.086  1.00 39.28           H  
ATOM   1378  N   GLU A  84       6.984  -1.735  25.370  1.00 19.37           N  
ATOM   1379  CA  GLU A  84       7.895  -2.797  25.795  1.00 19.26           C  
ATOM   1380  C   GLU A  84       7.746  -4.078  24.982  1.00 12.72           C  
ATOM   1381  O   GLU A  84       7.492  -5.141  25.550  1.00 18.22           O  
ATOM   1382  CB  GLU A  84       7.703  -3.106  27.286  1.00 28.89           C  
ATOM   1383  CG  GLU A  84       7.976  -1.927  28.210  1.00 28.89           C  
ATOM   1384  CD  GLU A  84       7.882  -2.289  29.666  1.00 28.89           C  
ATOM   1385  OE1 GLU A  84       7.479  -3.389  29.962  1.00 28.89           O  
ATOM   1386  OE2 GLU A  84       8.213  -1.464  30.485  1.00 28.89           O  
ATOM   1387  H   GLU A  84       7.371  -0.862  25.041  1.00 23.24           H  
ATOM   1388  HA  GLU A  84       8.915  -2.436  25.657  1.00 23.11           H  
ATOM   1389 1HB  GLU A  84       6.689  -3.454  27.474  1.00 34.67           H  
ATOM   1390 2HB  GLU A  84       8.379  -3.911  27.574  1.00 34.67           H  
ATOM   1391 1HG  GLU A  84       8.977  -1.545  28.007  1.00 34.67           H  
ATOM   1392 2HG  GLU A  84       7.263  -1.134  27.991  1.00 34.67           H  
ATOM   1393  N   GLN A  85       7.850  -3.963  23.656  1.00  7.57           N  
ATOM   1394  CA  GLN A  85       7.749  -5.112  22.756  1.00  6.41           C  
ATOM   1395  C   GLN A  85       8.507  -6.335  23.279  1.00  9.37           C  
ATOM   1396  O   GLN A  85       9.668  -6.243  23.681  1.00 16.39           O  
ATOM   1397  CB  GLN A  85       8.270  -4.791  21.364  1.00  9.62           C  
ATOM   1398  CG  GLN A  85       8.005  -5.935  20.409  1.00  9.62           C  
ATOM   1399  CD  GLN A  85       8.591  -5.762  19.043  1.00  9.62           C  
ATOM   1400  OE1 GLN A  85       9.230  -4.760  18.706  1.00  9.62           O  
ATOM   1401  NE2 GLN A  85       8.378  -6.788  18.236  1.00  9.62           N  
ATOM   1402  H   GLN A  85       8.033  -3.052  23.259  1.00  9.08           H  
ATOM   1403  HA  GLN A  85       6.697  -5.385  22.672  1.00  7.69           H  
ATOM   1404 1HB  GLN A  85       7.783  -3.895  20.980  1.00 11.54           H  
ATOM   1405 2HB  GLN A  85       9.343  -4.603  21.400  1.00 11.54           H  
ATOM   1406 1HG  GLN A  85       8.407  -6.851  20.819  1.00 11.54           H  
ATOM   1407 2HG  GLN A  85       6.926  -6.033  20.292  1.00 11.54           H  
ATOM   1408 1HE2 GLN A  85       8.745  -6.783  17.307  1.00 11.54           H  
ATOM   1409 2HE2 GLN A  85       7.855  -7.577  18.557  1.00 11.54           H  
ATOM   1410  N   ALA A  86       7.843  -7.485  23.234  1.00 10.16           N  
ATOM   1411  CA  ALA A  86       8.364  -8.755  23.737  1.00 18.92           C  
ATOM   1412  C   ALA A  86       9.512  -9.405  22.935  1.00 14.48           C  
ATOM   1413  O   ALA A  86       9.905 -10.515  23.288  1.00 21.31           O  
ATOM   1414  CB  ALA A  86       7.220  -9.754  23.814  1.00 28.38           C  
ATOM   1415  H   ALA A  86       6.904  -7.475  22.863  1.00 12.19           H  
ATOM   1416  HA  ALA A  86       8.737  -8.572  24.744  1.00 22.70           H  
ATOM   1417 1HB  ALA A  86       7.580 -10.685  24.251  1.00 34.06           H  
ATOM   1418 2HB  ALA A  86       6.423  -9.345  24.435  1.00 34.06           H  
ATOM   1419 3HB  ALA A  86       6.838  -9.948  22.813  1.00 34.06           H  
ATOM   1420  N   SER A  87      10.048  -8.751  21.889  1.00 10.72           N  
ATOM   1421  CA  SER A  87      11.140  -9.330  21.090  1.00 10.12           C  
ATOM   1422  C   SER A  87      10.679 -10.484  20.199  1.00  5.54           C  
ATOM   1423  O   SER A  87      10.862 -11.652  20.546  1.00  7.62           O  
ATOM   1424  CB  SER A  87      12.286  -9.801  21.973  1.00 15.18           C  
ATOM   1425  OG  SER A  87      13.445 -10.003  21.211  1.00 15.18           O  
ATOM   1426  H   SER A  87       9.710  -7.839  21.644  1.00 12.86           H  
ATOM   1427  HA  SER A  87      11.526  -8.546  20.438  1.00 12.14           H  
ATOM   1428 1HB  SER A  87      12.479  -9.064  22.752  1.00 18.22           H  
ATOM   1429 2HB  SER A  87      12.025 -10.736  22.461  1.00 18.22           H  
ATOM   1430  HG  SER A  87      13.210 -10.652  20.542  1.00 18.22           H  
ATOM   1431  N   SER A  88      10.021 -10.149  19.087  1.00  4.94           N  
ATOM   1432  CA  SER A  88       9.499 -11.145  18.149  1.00  6.14           C  
ATOM   1433  C   SER A  88      10.516 -12.198  17.719  1.00  6.58           C  
ATOM   1434  O   SER A  88      11.726 -11.981  17.789  1.00  8.53           O  
ATOM   1435  CB  SER A  88       9.020 -10.454  16.895  1.00  9.21           C  
ATOM   1436  OG  SER A  88      10.093  -9.885  16.203  1.00  9.21           O  
ATOM   1437  H   SER A  88       9.895  -9.169  18.872  1.00  5.93           H  
ATOM   1438  HA  SER A  88       8.660 -11.653  18.626  1.00  7.37           H  
ATOM   1439 1HB  SER A  88       8.551 -11.189  16.251  1.00 11.05           H  
ATOM   1440 2HB  SER A  88       8.278  -9.692  17.132  1.00 11.05           H  
ATOM   1441  HG  SER A  88      10.088  -8.949  16.427  1.00 11.05           H  
ATOM   1442  N   ASN A  89       9.988 -13.313  17.206  1.00 10.49           N  
ATOM   1443  CA  ASN A  89      10.757 -14.470  16.748  1.00 15.17           C  
ATOM   1444  C   ASN A  89      11.973 -14.090  15.934  1.00 11.44           C  
ATOM   1445  O   ASN A  89      13.111 -14.356  16.335  1.00 12.37           O  
ATOM   1446  CB  ASN A  89       9.877 -15.412  15.942  1.00 22.75           C  
ATOM   1447  CG  ASN A  89       8.915 -16.185  16.800  1.00 22.75           C  
ATOM   1448  OD1 ASN A  89       9.033 -16.195  18.031  1.00 22.75           O  
ATOM   1449  ND2 ASN A  89       7.977 -16.849  16.176  1.00 22.75           N  
ATOM   1450  H   ASN A  89       8.980 -13.374  17.163  1.00 12.59           H  
ATOM   1451  HA  ASN A  89      11.118 -15.006  17.628  1.00 18.20           H  
ATOM   1452 1HB  ASN A  89       9.310 -14.840  15.207  1.00 27.31           H  
ATOM   1453 2HB  ASN A  89      10.504 -16.117  15.396  1.00 27.31           H  
ATOM   1454 1HD2 ASN A  89       7.315 -17.389  16.697  1.00 27.31           H  
ATOM   1455 2HD2 ASN A  89       7.923 -16.820  15.179  1.00 27.31           H  
ATOM   1456  N   LEU A  90      11.738 -13.521  14.762  1.00 11.23           N  
ATOM   1457  CA  LEU A  90      12.841 -13.122  13.929  1.00 12.79           C  
ATOM   1458  C   LEU A  90      13.003 -11.619  13.957  1.00  9.81           C  
ATOM   1459  O   LEU A  90      12.040 -10.875  13.784  1.00 42.02           O  
ATOM   1460  CB  LEU A  90      12.589 -13.585  12.498  1.00 19.18           C  
ATOM   1461  CG  LEU A  90      12.380 -15.089  12.312  1.00 19.18           C  
ATOM   1462  CD1 LEU A  90      12.044 -15.367  10.854  1.00 19.18           C  
ATOM   1463  CD2 LEU A  90      13.638 -15.829  12.741  1.00 19.18           C  
ATOM   1464  H   LEU A  90      10.792 -13.341  14.438  1.00 13.48           H  
ATOM   1465  HA  LEU A  90      13.755 -13.581  14.304  1.00 15.35           H  
ATOM   1466 1HB  LEU A  90      11.695 -13.088  12.134  1.00 23.02           H  
ATOM   1467 2HB  LEU A  90      13.430 -13.283  11.874  1.00 23.02           H  
ATOM   1468  HG  LEU A  90      11.539 -15.420  12.922  1.00 23.02           H  
ATOM   1469 1HD1 LEU A  90      11.884 -16.436  10.715  1.00 23.02           H  
ATOM   1470 2HD1 LEU A  90      11.138 -14.826  10.580  1.00 23.02           H  
ATOM   1471 3HD1 LEU A  90      12.868 -15.038  10.223  1.00 23.02           H  
ATOM   1472 1HD2 LEU A  90      13.491 -16.902  12.612  1.00 23.02           H  
ATOM   1473 2HD2 LEU A  90      14.478 -15.502  12.129  1.00 23.02           H  
ATOM   1474 3HD2 LEU A  90      13.847 -15.615  13.789  1.00 23.02           H  
ATOM   1475  N   ARG A  91      14.224 -11.172  14.136  1.00  7.85           N  
ATOM   1476  CA  ARG A  91      14.505  -9.758  14.092  1.00  5.73           C  
ATOM   1477  C   ARG A  91      15.200  -9.481  12.778  1.00  3.83           C  
ATOM   1478  O   ARG A  91      15.966 -10.317  12.302  1.00  9.82           O  
ATOM   1479  CB  ARG A  91      15.345  -9.337  15.287  1.00  8.60           C  
ATOM   1480  CG  ARG A  91      14.635  -9.512  16.619  1.00  8.60           C  
ATOM   1481  CD  ARG A  91      13.604  -8.453  16.812  1.00  8.60           C  
ATOM   1482  NE  ARG A  91      14.224  -7.145  16.985  1.00  8.60           N  
ATOM   1483  CZ  ARG A  91      13.583  -5.957  16.976  1.00  8.60           C  
ATOM   1484  NH1 ARG A  91      12.283  -5.879  16.778  1.00  8.60           N  
ATOM   1485  NH2 ARG A  91      14.275  -4.848  17.170  1.00  8.60           N  
ATOM   1486  H   ARG A  91      14.977 -11.827  14.292  1.00  9.42           H  
ATOM   1487  HA  ARG A  91      13.562  -9.216  14.131  1.00  6.88           H  
ATOM   1488 1HB  ARG A  91      16.259  -9.928  15.317  1.00 10.31           H  
ATOM   1489 2HB  ARG A  91      15.634  -8.290  15.195  1.00 10.31           H  
ATOM   1490 1HG  ARG A  91      14.142 -10.484  16.651  1.00 10.31           H  
ATOM   1491 2HG  ARG A  91      15.358  -9.443  17.433  1.00 10.31           H  
ATOM   1492 1HD  ARG A  91      12.950  -8.412  15.940  1.00 10.31           H  
ATOM   1493 2HD  ARG A  91      13.013  -8.673  17.701  1.00 10.31           H  
ATOM   1494  HE  ARG A  91      15.223  -7.128  17.143  1.00 10.31           H  
ATOM   1495 1HH1 ARG A  91      11.721  -6.707  16.615  1.00 10.31           H  
ATOM   1496 2HH1 ARG A  91      11.828  -4.978  16.779  1.00 10.31           H  
ATOM   1497 1HH2 ARG A  91      15.273  -4.894  17.324  1.00 10.31           H  
ATOM   1498 2HH2 ARG A  91      13.805  -3.955  17.168  1.00 10.31           H  
ATOM   1499  N   PRO A  92      14.945  -8.334  12.172  1.00  4.92           N  
ATOM   1500  CA  PRO A  92      15.452  -7.897  10.889  1.00  5.57           C  
ATOM   1501  C   PRO A  92      16.916  -7.568  10.941  1.00  4.58           C  
ATOM   1502  O   PRO A  92      17.418  -7.075  11.951  1.00 13.00           O  
ATOM   1503  CB  PRO A  92      14.653  -6.641  10.607  1.00  8.36           C  
ATOM   1504  CG  PRO A  92      14.315  -6.103  11.963  1.00  8.36           C  
ATOM   1505  CD  PRO A  92      14.099  -7.316  12.815  1.00  8.36           C  
ATOM   1506  HA  PRO A  92      15.258  -8.673  10.138  1.00  6.68           H  
ATOM   1507 1HB  PRO A  92      15.261  -5.943  10.014  1.00 10.03           H  
ATOM   1508 2HB  PRO A  92      13.770  -6.888  10.003  1.00 10.03           H  
ATOM   1509 1HG  PRO A  92      15.136  -5.474  12.335  1.00 10.03           H  
ATOM   1510 2HG  PRO A  92      13.425  -5.461  11.911  1.00 10.03           H  
ATOM   1511 1HD  PRO A  92      14.438  -7.119  13.840  1.00 10.03           H  
ATOM   1512 2HD  PRO A  92      13.045  -7.627  12.783  1.00 10.03           H  
ATOM   1513  N   SER A  93      17.598  -7.811   9.835  1.00  2.65           N  
ATOM   1514  CA  SER A  93      18.997  -7.464   9.733  1.00  3.72           C  
ATOM   1515  C   SER A  93      19.090  -6.038   9.212  1.00  3.80           C  
ATOM   1516  O   SER A  93      18.550  -5.765   8.149  1.00  8.85           O  
ATOM   1517  CB  SER A  93      19.712  -8.415   8.790  1.00  5.58           C  
ATOM   1518  OG  SER A  93      21.039  -8.018   8.577  1.00  5.58           O  
ATOM   1519  H   SER A  93      17.132  -8.232   9.044  1.00  3.18           H  
ATOM   1520  HA  SER A  93      19.444  -7.541  10.718  1.00  4.46           H  
ATOM   1521 1HB  SER A  93      19.693  -9.422   9.208  1.00  6.70           H  
ATOM   1522 2HB  SER A  93      19.183  -8.446   7.838  1.00  6.70           H  
ATOM   1523  HG  SER A  93      20.993  -7.137   8.198  1.00  6.70           H  
ATOM   1524  N   PRO A  94      19.724  -5.118   9.950  1.00  8.18           N  
ATOM   1525  CA  PRO A  94      19.927  -3.708   9.582  1.00 11.98           C  
ATOM   1526  C   PRO A  94      20.069  -3.511   8.073  1.00  6.56           C  
ATOM   1527  O   PRO A  94      21.114  -3.820   7.498  1.00  7.73           O  
ATOM   1528  CB  PRO A  94      21.244  -3.337  10.276  1.00 17.97           C  
ATOM   1529  CG  PRO A  94      21.345  -4.278  11.414  1.00 17.97           C  
ATOM   1530  CD  PRO A  94      20.799  -5.563  10.865  1.00 17.97           C  
ATOM   1531  HA  PRO A  94      19.093  -3.108   9.975  1.00 14.38           H  
ATOM   1532 1HB  PRO A  94      22.082  -3.434   9.570  1.00 21.56           H  
ATOM   1533 2HB  PRO A  94      21.216  -2.285  10.597  1.00 21.56           H  
ATOM   1534 1HG  PRO A  94      22.390  -4.366  11.747  1.00 21.56           H  
ATOM   1535 2HG  PRO A  94      20.767  -3.903  12.272  1.00 21.56           H  
ATOM   1536 1HD  PRO A  94      21.570  -6.118  10.310  1.00 21.56           H  
ATOM   1537 2HD  PRO A  94      20.385  -6.149  11.697  1.00 21.56           H  
ATOM   1538  N   PHE A  95      19.028  -2.981   7.439  1.00  9.90           N  
ATOM   1539  CA  PHE A  95      19.064  -2.758   5.999  1.00 10.43           C  
ATOM   1540  C   PHE A  95      19.337  -1.291   5.732  1.00 15.31           C  
ATOM   1541  O   PHE A  95      18.618  -0.427   6.227  1.00 47.75           O  
ATOM   1542  CB  PHE A  95      17.725  -3.103   5.369  1.00 15.64           C  
ATOM   1543  CG  PHE A  95      17.307  -4.534   5.507  1.00 15.64           C  
ATOM   1544  CD1 PHE A  95      16.243  -4.869   6.335  1.00 15.64           C  
ATOM   1545  CD2 PHE A  95      17.979  -5.547   4.845  1.00 15.64           C  
ATOM   1546  CE1 PHE A  95      15.849  -6.183   6.487  1.00 15.64           C  
ATOM   1547  CE2 PHE A  95      17.589  -6.865   4.996  1.00 15.64           C  
ATOM   1548  CZ  PHE A  95      16.522  -7.183   5.816  1.00 15.64           C  
ATOM   1549  H   PHE A  95      18.198  -2.740   7.960  1.00 11.88           H  
ATOM   1550  HA  PHE A  95      19.858  -3.360   5.557  1.00 12.52           H  
ATOM   1551 1HB  PHE A  95      16.972  -2.491   5.846  1.00 18.77           H  
ATOM   1552 2HB  PHE A  95      17.738  -2.849   4.310  1.00 18.77           H  
ATOM   1553  HD1 PHE A  95      15.715  -4.079   6.867  1.00 18.77           H  
ATOM   1554  HD2 PHE A  95      18.821  -5.297   4.200  1.00 18.77           H  
ATOM   1555  HE1 PHE A  95      15.010  -6.430   7.137  1.00 18.77           H  
ATOM   1556  HE2 PHE A  95      18.123  -7.655   4.469  1.00 18.77           H  
ATOM   1557  HZ  PHE A  95      16.216  -8.221   5.934  1.00 18.77           H  
ATOM   1558  N   ASN A  96      20.368  -1.009   4.952  1.00  5.54           N  
ATOM   1559  CA  ASN A  96      20.755   0.369   4.677  1.00  8.77           C  
ATOM   1560  C   ASN A  96      21.191   0.607   3.242  1.00  9.95           C  
ATOM   1561  O   ASN A  96      20.824   1.609   2.637  1.00 37.70           O  
ATOM   1562  CB  ASN A  96      21.851   0.816   5.634  1.00 13.15           C  
ATOM   1563  CG  ASN A  96      21.363   1.018   7.052  1.00 13.15           C  
ATOM   1564  OD1 ASN A  96      20.248   1.505   7.292  1.00 13.15           O  
ATOM   1565  ND2 ASN A  96      22.187   0.650   8.000  1.00 13.15           N  
ATOM   1566  H   ASN A  96      20.908  -1.767   4.562  1.00  6.65           H  
ATOM   1567  HA  ASN A  96      19.884   1.003   4.847  1.00 10.52           H  
ATOM   1568 1HB  ASN A  96      22.648   0.072   5.643  1.00 15.79           H  
ATOM   1569 2HB  ASN A  96      22.283   1.751   5.277  1.00 15.79           H  
ATOM   1570 1HD2 ASN A  96      21.925   0.758   8.960  1.00 15.79           H  
ATOM   1571 2HD2 ASN A  96      23.077   0.261   7.765  1.00 15.79           H  
ATOM   1572  N   PHE A  97      22.027  -0.255   2.706  1.00  7.22           N  
ATOM   1573  CA  PHE A  97      22.525   0.015   1.374  1.00 10.46           C  
ATOM   1574  C   PHE A  97      21.691  -0.614   0.292  1.00 21.30           C  
ATOM   1575  O   PHE A  97      21.239   0.087  -0.616  1.00 87.29           O  
ATOM   1576  CB  PHE A  97      23.969  -0.452   1.279  1.00 15.69           C  
ATOM   1577  CG  PHE A  97      24.873   0.375   2.143  1.00 15.69           C  
ATOM   1578  CD1 PHE A  97      25.285  -0.096   3.380  1.00 15.69           C  
ATOM   1579  CD2 PHE A  97      25.300   1.627   1.731  1.00 15.69           C  
ATOM   1580  CE1 PHE A  97      26.106   0.667   4.188  1.00 15.69           C  
ATOM   1581  CE2 PHE A  97      26.122   2.392   2.536  1.00 15.69           C  
ATOM   1582  CZ  PHE A  97      26.525   1.911   3.766  1.00 15.69           C  
ATOM   1583  H   PHE A  97      22.326  -1.076   3.211  1.00  8.66           H  
ATOM   1584  HA  PHE A  97      22.512   1.094   1.220  1.00 12.55           H  
ATOM   1585 1HB  PHE A  97      24.049  -1.492   1.591  1.00 18.83           H  
ATOM   1586 2HB  PHE A  97      24.317  -0.382   0.249  1.00 18.83           H  
ATOM   1587  HD1 PHE A  97      24.952  -1.079   3.715  1.00 18.83           H  
ATOM   1588  HD2 PHE A  97      24.978   2.008   0.761  1.00 18.83           H  
ATOM   1589  HE1 PHE A  97      26.422   0.287   5.159  1.00 18.83           H  
ATOM   1590  HE2 PHE A  97      26.450   3.376   2.201  1.00 18.83           H  
ATOM   1591  HZ  PHE A  97      27.172   2.514   4.401  1.00 18.83           H  
ATOM   1592  N   THR A  98      21.360  -1.875   0.509  1.00 32.79           N  
ATOM   1593  CA  THR A  98      20.722  -2.831  -0.389  1.00 69.77           C  
ATOM   1594  C   THR A  98      20.717  -2.533  -1.899  1.00 51.99           C  
ATOM   1595  O   THR A  98      21.270  -1.576  -2.423  1.00 96.35           O  
ATOM   1596  CB  THR A  98      19.262  -3.016   0.063  1.00104.66           C  
ATOM   1597  OG1 THR A  98      18.567  -1.770  -0.060  1.00104.66           O  
ATOM   1598  CG2 THR A  98      19.216  -3.462   1.520  1.00104.66           C  
ATOM   1599  H   THR A  98      21.704  -2.269   1.372  1.00 39.35           H  
ATOM   1600  HA  THR A  98      21.235  -3.784  -0.255  1.00 83.72           H  
ATOM   1601  HB  THR A  98      18.774  -3.761  -0.561  1.00125.59           H  
ATOM   1602  HG1 THR A  98      18.698  -1.421  -0.946  1.00125.59           H  
ATOM   1603 1HG2 THR A  98      18.179  -3.584   1.830  1.00125.59           H  
ATOM   1604 2HG2 THR A  98      19.740  -4.412   1.626  1.00125.59           H  
ATOM   1605 3HG2 THR A  98      19.696  -2.711   2.146  1.00125.59           H  
ATOM   1606  N   ASP A  99      20.212  -3.466  -2.626  1.00 48.05           N  
ATOM   1607  CA  ASP A  99      20.119  -3.351  -4.047  1.00 20.82           C  
ATOM   1608  C   ASP A  99      18.743  -3.815  -4.336  1.00 11.35           C  
ATOM   1609  O   ASP A  99      18.503  -5.008  -4.497  1.00 28.52           O  
ATOM   1610  CB  ASP A  99      21.172  -4.203  -4.760  1.00 31.23           C  
ATOM   1611  CG  ASP A  99      21.160  -4.032  -6.274  1.00 31.23           C  
ATOM   1612  OD1 ASP A  99      20.292  -3.355  -6.770  1.00 31.23           O  
ATOM   1613  OD2 ASP A  99      22.020  -4.583  -6.920  1.00 31.23           O  
ATOM   1614  H   ASP A  99      19.819  -4.280  -2.177  1.00 57.66           H  
ATOM   1615  HA  ASP A  99      20.218  -2.308  -4.350  1.00 24.98           H  
ATOM   1616 1HB  ASP A  99      22.163  -3.940  -4.389  1.00 37.48           H  
ATOM   1617 2HB  ASP A  99      21.007  -5.256  -4.527  1.00 37.48           H  
ATOM   1618  N   VAL A 100      17.821  -2.877  -4.345  1.00  9.03           N  
ATOM   1619  CA  VAL A 100      16.434  -3.206  -4.543  1.00  8.05           C  
ATOM   1620  C   VAL A 100      16.013  -2.790  -5.933  1.00  4.97           C  
ATOM   1621  O   VAL A 100      16.652  -1.923  -6.532  1.00  5.93           O  
ATOM   1622  CB  VAL A 100      15.550  -2.485  -3.510  1.00 12.08           C  
ATOM   1623  CG1 VAL A 100      15.914  -2.905  -2.098  1.00 12.08           C  
ATOM   1624  CG2 VAL A 100      15.718  -0.990  -3.692  1.00 12.08           C  
ATOM   1625  H   VAL A 100      18.090  -1.912  -4.212  1.00 10.84           H  
ATOM   1626  HA  VAL A 100      16.323  -4.278  -4.414  1.00  9.66           H  
ATOM   1627  HB  VAL A 100      14.512  -2.760  -3.668  1.00 14.49           H  
ATOM   1628 1HG1 VAL A 100      15.271  -2.388  -1.385  1.00 14.49           H  
ATOM   1629 2HG1 VAL A 100      15.777  -3.981  -1.995  1.00 14.49           H  
ATOM   1630 3HG1 VAL A 100      16.954  -2.650  -1.898  1.00 14.49           H  
ATOM   1631 1HG2 VAL A 100      15.090  -0.469  -2.977  1.00 14.49           H  
ATOM   1632 2HG2 VAL A 100      16.760  -0.716  -3.526  1.00 14.49           H  
ATOM   1633 3HG2 VAL A 100      15.426  -0.711  -4.705  1.00 14.49           H  
ATOM   1634  N   PRO A 101      14.965  -3.415  -6.472  1.00  4.51           N  
ATOM   1635  CA  PRO A 101      14.342  -3.139  -7.752  1.00  4.01           C  
ATOM   1636  C   PRO A 101      13.875  -1.703  -7.803  1.00  2.22           C  
ATOM   1637  O   PRO A 101      13.464  -1.142  -6.787  1.00  1.99           O  
ATOM   1638  CB  PRO A 101      13.164  -4.116  -7.803  1.00  6.01           C  
ATOM   1639  CG  PRO A 101      13.584  -5.253  -6.937  1.00  6.01           C  
ATOM   1640  CD  PRO A 101      14.405  -4.632  -5.845  1.00  6.01           C  
ATOM   1641  HA  PRO A 101      15.063  -3.343  -8.558  1.00  4.81           H  
ATOM   1642 1HB  PRO A 101      12.251  -3.620  -7.445  1.00  7.22           H  
ATOM   1643 2HB  PRO A 101      12.975  -4.423  -8.842  1.00  7.22           H  
ATOM   1644 1HG  PRO A 101      12.698  -5.779  -6.551  1.00  7.22           H  
ATOM   1645 2HG  PRO A 101      14.154  -5.985  -7.527  1.00  7.22           H  
ATOM   1646 1HD  PRO A 101      13.778  -4.370  -4.982  1.00  7.22           H  
ATOM   1647 2HD  PRO A 101      15.205  -5.336  -5.577  1.00  7.22           H  
ATOM   1648  N   ALA A 102      13.894  -1.120  -8.999  1.00  2.44           N  
ATOM   1649  CA  ALA A 102      13.431   0.251  -9.198  1.00  2.28           C  
ATOM   1650  C   ALA A 102      11.970   0.398  -8.782  1.00  1.76           C  
ATOM   1651  O   ALA A 102      11.565   1.440  -8.265  1.00  2.24           O  
ATOM   1652  CB  ALA A 102      13.604   0.662 -10.652  1.00  3.42           C  
ATOM   1653  H   ALA A 102      14.246  -1.639  -9.792  1.00  2.93           H  
ATOM   1654  HA  ALA A 102      14.031   0.908  -8.568  1.00  2.74           H  
ATOM   1655 1HB  ALA A 102      13.277   1.694 -10.780  1.00  4.10           H  
ATOM   1656 2HB  ALA A 102      14.654   0.578 -10.932  1.00  4.10           H  
ATOM   1657 3HB  ALA A 102      13.007   0.011 -11.288  1.00  4.10           H  
ATOM   1658  N   ALA A 103      11.184  -0.650  -9.007  1.00  1.38           N  
ATOM   1659  CA  ALA A 103       9.790  -0.644  -8.613  1.00  1.13           C  
ATOM   1660  C   ALA A 103       9.313  -2.060  -8.336  1.00  0.66           C  
ATOM   1661  O   ALA A 103       9.757  -3.018  -8.973  1.00  0.90           O  
ATOM   1662  CB  ALA A 103       8.938   0.005  -9.690  1.00  1.69           C  
ATOM   1663  H   ALA A 103      11.563  -1.473  -9.451  1.00  1.66           H  
ATOM   1664  HA  ALA A 103       9.699  -0.071  -7.691  1.00  1.36           H  
ATOM   1665 1HB  ALA A 103       7.896   0.021  -9.370  1.00  2.03           H  
ATOM   1666 2HB  ALA A 103       9.282   1.026  -9.859  1.00  2.03           H  
ATOM   1667 3HB  ALA A 103       9.025  -0.565 -10.614  1.00  2.03           H  
ATOM   1668  N   VAL A 104       8.406  -2.177  -7.375  1.00  0.37           N  
ATOM   1669  CA  VAL A 104       7.818  -3.448  -6.973  1.00  0.33           C  
ATOM   1670  C   VAL A 104       6.312  -3.333  -6.911  1.00  0.24           C  
ATOM   1671  O   VAL A 104       5.776  -2.338  -6.435  1.00  0.27           O  
ATOM   1672  CB  VAL A 104       8.374  -3.926  -5.610  1.00  0.49           C  
ATOM   1673  CG1 VAL A 104       7.656  -5.188  -5.143  1.00  0.49           C  
ATOM   1674  CG2 VAL A 104       9.857  -4.237  -5.760  1.00  0.49           C  
ATOM   1675  H   VAL A 104       8.094  -1.333  -6.913  1.00  0.44           H  
ATOM   1676  HA  VAL A 104       8.074  -4.198  -7.723  1.00  0.40           H  
ATOM   1677  HB  VAL A 104       8.221  -3.149  -4.862  1.00  0.59           H  
ATOM   1678 1HG1 VAL A 104       8.067  -5.507  -4.185  1.00  0.59           H  
ATOM   1679 2HG1 VAL A 104       6.592  -4.983  -5.026  1.00  0.59           H  
ATOM   1680 3HG1 VAL A 104       7.796  -5.980  -5.879  1.00  0.59           H  
ATOM   1681 1HG2 VAL A 104      10.258  -4.570  -4.805  1.00  0.59           H  
ATOM   1682 2HG2 VAL A 104       9.989  -5.024  -6.503  1.00  0.59           H  
ATOM   1683 3HG2 VAL A 104      10.391  -3.345  -6.080  1.00  0.59           H  
ATOM   1684  N   ASP A 105       5.623  -4.343  -7.414  1.00  0.32           N  
ATOM   1685  CA  ASP A 105       4.173  -4.344  -7.365  1.00  0.32           C  
ATOM   1686  C   ASP A 105       3.670  -5.774  -7.371  1.00  0.32           C  
ATOM   1687  O   ASP A 105       3.601  -6.415  -8.422  1.00  0.44           O  
ATOM   1688  CB  ASP A 105       3.599  -3.547  -8.533  1.00  0.48           C  
ATOM   1689  CG  ASP A 105       2.088  -3.369  -8.472  1.00  0.48           C  
ATOM   1690  OD1 ASP A 105       1.422  -4.086  -7.759  1.00  0.48           O  
ATOM   1691  OD2 ASP A 105       1.608  -2.479  -9.136  1.00  0.48           O  
ATOM   1692  H   ASP A 105       6.112  -5.131  -7.816  1.00  0.38           H  
ATOM   1693  HA  ASP A 105       3.854  -3.874  -6.434  1.00  0.38           H  
ATOM   1694 1HB  ASP A 105       4.062  -2.560  -8.556  1.00  0.58           H  
ATOM   1695 2HB  ASP A 105       3.852  -4.045  -9.469  1.00  0.58           H  
ATOM   1696  N   TRP A 106       3.306  -6.265  -6.184  1.00  0.26           N  
ATOM   1697  CA  TRP A 106       2.879  -7.649  -5.993  1.00  0.23           C  
ATOM   1698  C   TRP A 106       1.556  -8.005  -6.676  1.00  0.27           C  
ATOM   1699  O   TRP A 106       1.206  -9.185  -6.768  1.00  0.71           O  
ATOM   1700  CB  TRP A 106       2.807  -7.956  -4.489  1.00  0.35           C  
ATOM   1701  CG  TRP A 106       4.178  -8.033  -3.887  1.00  0.35           C  
ATOM   1702  CD1 TRP A 106       4.764  -7.158  -3.021  1.00  0.35           C  
ATOM   1703  CD2 TRP A 106       5.166  -9.052  -4.153  1.00  0.35           C  
ATOM   1704  NE1 TRP A 106       6.046  -7.555  -2.745  1.00  0.35           N  
ATOM   1705  CE2 TRP A 106       6.310  -8.709  -3.433  1.00  0.35           C  
ATOM   1706  CE3 TRP A 106       5.174 -10.205  -4.946  1.00  0.35           C  
ATOM   1707  CZ2 TRP A 106       7.460  -9.472  -3.486  1.00  0.35           C  
ATOM   1708  CZ3 TRP A 106       6.328 -10.976  -4.991  1.00  0.35           C  
ATOM   1709  CH2 TRP A 106       7.443 -10.617  -4.279  1.00  0.35           C  
ATOM   1710  H   TRP A 106       3.356  -5.660  -5.372  1.00  0.31           H  
ATOM   1711  HA  TRP A 106       3.650  -8.290  -6.419  1.00  0.28           H  
ATOM   1712 1HB  TRP A 106       2.246  -7.173  -3.978  1.00  0.41           H  
ATOM   1713 2HB  TRP A 106       2.294  -8.898  -4.320  1.00  0.41           H  
ATOM   1714  HD1 TRP A 106       4.295  -6.268  -2.615  1.00  0.41           H  
ATOM   1715  HE1 TRP A 106       6.700  -7.073  -2.142  1.00  0.41           H  
ATOM   1716  HE3 TRP A 106       4.292 -10.489  -5.515  1.00  0.41           H  
ATOM   1717  HZ2 TRP A 106       8.356  -9.200  -2.934  1.00  0.41           H  
ATOM   1718  HZ3 TRP A 106       6.326 -11.874  -5.611  1.00  0.41           H  
ATOM   1719  HH2 TRP A 106       8.336 -11.240  -4.339  1.00  0.41           H  
ATOM   1720  N   ARG A 107       0.837  -7.004  -7.193  1.00  0.21           N  
ATOM   1721  CA  ARG A 107      -0.408  -7.264  -7.893  1.00  0.22           C  
ATOM   1722  C   ARG A 107      -0.128  -7.804  -9.291  1.00  0.27           C  
ATOM   1723  O   ARG A 107      -0.999  -8.420  -9.908  1.00  0.65           O  
ATOM   1724  CB  ARG A 107      -1.218  -5.996  -8.030  1.00  0.33           C  
ATOM   1725  CG  ARG A 107      -1.680  -5.379  -6.730  1.00  0.33           C  
ATOM   1726  CD  ARG A 107      -2.343  -4.089  -6.978  1.00  0.33           C  
ATOM   1727  NE  ARG A 107      -1.431  -3.148  -7.591  1.00  0.33           N  
ATOM   1728  CZ  ARG A 107      -1.762  -1.911  -8.003  1.00  0.33           C  
ATOM   1729  NH1 ARG A 107      -2.987  -1.458  -7.835  1.00  0.33           N  
ATOM   1730  NH2 ARG A 107      -0.845  -1.160  -8.584  1.00  0.33           N  
ATOM   1731  H   ARG A 107       1.146  -6.038  -7.114  1.00  0.25           H  
ATOM   1732  HA  ARG A 107      -0.981  -8.003  -7.334  1.00  0.26           H  
ATOM   1733 1HB  ARG A 107      -0.636  -5.246  -8.563  1.00  0.40           H  
ATOM   1734 2HB  ARG A 107      -2.108  -6.199  -8.626  1.00  0.40           H  
ATOM   1735 1HG  ARG A 107      -2.400  -6.035  -6.249  1.00  0.40           H  
ATOM   1736 2HG  ARG A 107      -0.827  -5.215  -6.071  1.00  0.40           H  
ATOM   1737 1HD  ARG A 107      -3.197  -4.225  -7.639  1.00  0.40           H  
ATOM   1738 2HD  ARG A 107      -2.670  -3.672  -6.033  1.00  0.40           H  
ATOM   1739  HE  ARG A 107      -0.473  -3.456  -7.739  1.00  0.40           H  
ATOM   1740 1HH1 ARG A 107      -3.685  -2.038  -7.391  1.00  0.40           H  
ATOM   1741 2HH1 ARG A 107      -3.230  -0.530  -8.150  1.00  0.40           H  
ATOM   1742 1HH2 ARG A 107       0.091  -1.536  -8.721  1.00  0.40           H  
ATOM   1743 2HH2 ARG A 107      -1.072  -0.232  -8.903  1.00  0.40           H  
ATOM   1744  N   THR A 108       1.098  -7.586  -9.788  1.00  0.27           N  
ATOM   1745  CA  THR A 108       1.479  -8.057 -11.111  1.00  0.33           C  
ATOM   1746  C   THR A 108       2.019  -9.473 -11.015  1.00  0.34           C  
ATOM   1747  O   THR A 108       2.057 -10.205 -12.004  1.00  0.73           O  
ATOM   1748  CB  THR A 108       2.544  -7.141 -11.740  1.00  0.49           C  
ATOM   1749  OG1 THR A 108       3.741  -7.184 -10.952  1.00  0.49           O  
ATOM   1750  CG2 THR A 108       2.036  -5.708 -11.789  1.00  0.49           C  
ATOM   1751  H   THR A 108       1.792  -7.084  -9.247  1.00  0.32           H  
ATOM   1752  HA  THR A 108       0.597  -8.067 -11.752  1.00  0.40           H  
ATOM   1753  HB  THR A 108       2.769  -7.482 -12.751  1.00  0.59           H  
ATOM   1754  HG1 THR A 108       3.554  -6.857 -10.065  1.00  0.59           H  
ATOM   1755 1HG2 THR A 108       2.796  -5.066 -12.233  1.00  0.59           H  
ATOM   1756 2HG2 THR A 108       1.128  -5.664 -12.390  1.00  0.59           H  
ATOM   1757 3HG2 THR A 108       1.818  -5.366 -10.778  1.00  0.59           H  
ATOM   1758  N   ALA A 109       2.411  -9.859  -9.802  1.00  0.38           N  
ATOM   1759  CA  ALA A 109       2.873 -11.205  -9.513  1.00  0.57           C  
ATOM   1760  C   ALA A 109       1.690 -12.126  -9.224  1.00  0.63           C  
ATOM   1761  O   ALA A 109       1.842 -13.348  -9.184  1.00  0.74           O  
ATOM   1762  CB  ALA A 109       3.827 -11.191  -8.330  1.00  0.85           C  
ATOM   1763  H   ALA A 109       2.384  -9.197  -9.042  1.00  0.46           H  
ATOM   1764  HA  ALA A 109       3.393 -11.585 -10.392  1.00  0.68           H  
ATOM   1765 1HB  ALA A 109       4.181 -12.203  -8.136  1.00  1.03           H  
ATOM   1766 2HB  ALA A 109       4.676 -10.546  -8.557  1.00  1.03           H  
ATOM   1767 3HB  ALA A 109       3.307 -10.812  -7.453  1.00  1.03           H  
ATOM   1768  N   GLY A 110       0.510 -11.535  -9.019  1.00  0.72           N  
ATOM   1769  CA  GLY A 110      -0.679 -12.303  -8.697  1.00  0.66           C  
ATOM   1770  C   GLY A 110      -0.707 -12.686  -7.222  1.00  0.56           C  
ATOM   1771  O   GLY A 110      -1.339 -13.674  -6.855  1.00  0.56           O  
ATOM   1772  H   GLY A 110       0.431 -10.531  -9.077  1.00  0.86           H  
ATOM   1773 1HA  GLY A 110      -1.566 -11.718  -8.942  1.00  0.79           H  
ATOM   1774 2HA  GLY A 110      -0.708 -13.202  -9.312  1.00  0.79           H  
ATOM   1775  N   ALA A 111       0.017 -11.934  -6.385  1.00  0.51           N  
ATOM   1776  CA  ALA A 111       0.077 -12.204  -4.952  1.00  0.45           C  
ATOM   1777  C   ALA A 111      -0.933 -11.371  -4.160  1.00  0.37           C  
ATOM   1778  O   ALA A 111      -0.996 -11.474  -2.936  1.00  0.38           O  
ATOM   1779  CB  ALA A 111       1.481 -11.928  -4.427  1.00  0.68           C  
ATOM   1780  H   ALA A 111       0.520 -11.127  -6.731  1.00  0.61           H  
ATOM   1781  HA  ALA A 111      -0.161 -13.255  -4.797  1.00  0.54           H  
ATOM   1782 1HB  ALA A 111       1.527 -12.164  -3.364  1.00  0.81           H  
ATOM   1783 2HB  ALA A 111       2.200 -12.544  -4.966  1.00  0.81           H  
ATOM   1784 3HB  ALA A 111       1.722 -10.880  -4.578  1.00  0.81           H  
ATOM   1785  N   VAL A 112      -1.705 -10.528  -4.839  1.00  0.36           N  
ATOM   1786  CA  VAL A 112      -2.638  -9.651  -4.141  1.00  0.31           C  
ATOM   1787  C   VAL A 112      -4.096  -9.917  -4.512  1.00  0.36           C  
ATOM   1788  O   VAL A 112      -4.460  -9.957  -5.689  1.00  0.44           O  
ATOM   1789  CB  VAL A 112      -2.271  -8.177  -4.426  1.00  0.46           C  
ATOM   1790  CG1 VAL A 112      -3.258  -7.233  -3.758  1.00  0.46           C  
ATOM   1791  CG2 VAL A 112      -0.866  -7.894  -3.913  1.00  0.46           C  
ATOM   1792  H   VAL A 112      -1.642 -10.476  -5.844  1.00  0.43           H  
ATOM   1793  HA  VAL A 112      -2.525  -9.822  -3.071  1.00  0.37           H  
ATOM   1794  HB  VAL A 112      -2.315  -8.004  -5.499  1.00  0.56           H  
ATOM   1795 1HG1 VAL A 112      -2.984  -6.201  -3.981  1.00  0.56           H  
ATOM   1796 2HG1 VAL A 112      -4.257  -7.430  -4.138  1.00  0.56           H  
ATOM   1797 3HG1 VAL A 112      -3.238  -7.388  -2.679  1.00  0.56           H  
ATOM   1798 1HG2 VAL A 112      -0.603  -6.858  -4.128  1.00  0.56           H  
ATOM   1799 2HG2 VAL A 112      -0.831  -8.062  -2.837  1.00  0.56           H  
ATOM   1800 3HG2 VAL A 112      -0.158  -8.557  -4.406  1.00  0.56           H  
ATOM   1801  N   THR A 113      -4.919 -10.092  -3.478  1.00  0.34           N  
ATOM   1802  CA  THR A 113      -6.353 -10.343  -3.604  1.00  0.37           C  
ATOM   1803  C   THR A 113      -7.105  -9.021  -3.801  1.00  0.37           C  
ATOM   1804  O   THR A 113      -6.524  -7.954  -3.596  1.00  0.40           O  
ATOM   1805  CB  THR A 113      -6.871 -11.078  -2.335  1.00  0.55           C  
ATOM   1806  OG1 THR A 113      -6.647 -10.252  -1.179  1.00  0.55           O  
ATOM   1807  CG2 THR A 113      -6.164 -12.407  -2.160  1.00  0.55           C  
ATOM   1808  H   THR A 113      -4.526 -10.048  -2.549  1.00  0.41           H  
ATOM   1809  HA  THR A 113      -6.512 -10.979  -4.472  1.00  0.44           H  
ATOM   1810  HB  THR A 113      -7.935 -11.273  -2.417  1.00  0.67           H  
ATOM   1811  HG1 THR A 113      -6.489 -10.810  -0.404  1.00  0.67           H  
ATOM   1812 1HG2 THR A 113      -6.540 -12.905  -1.267  1.00  0.67           H  
ATOM   1813 2HG2 THR A 113      -6.347 -13.036  -3.030  1.00  0.67           H  
ATOM   1814 3HG2 THR A 113      -5.096 -12.231  -2.053  1.00  0.67           H  
ATOM   1815  N   PRO A 114      -8.388  -9.069  -4.192  1.00  0.39           N  
ATOM   1816  CA  PRO A 114      -9.300  -7.941  -4.389  1.00  0.40           C  
ATOM   1817  C   PRO A 114      -9.442  -7.096  -3.123  1.00  0.34           C  
ATOM   1818  O   PRO A 114      -9.261  -7.584  -2.002  1.00  0.33           O  
ATOM   1819  CB  PRO A 114     -10.612  -8.613  -4.797  1.00  0.60           C  
ATOM   1820  CG  PRO A 114     -10.188  -9.876  -5.471  1.00  0.60           C  
ATOM   1821  CD  PRO A 114      -8.948 -10.318  -4.752  1.00  0.60           C  
ATOM   1822  HA  PRO A 114      -8.918  -7.321  -5.214  1.00  0.48           H  
ATOM   1823 1HB  PRO A 114     -11.235  -8.793  -3.908  1.00  0.72           H  
ATOM   1824 2HB  PRO A 114     -11.185  -7.949  -5.461  1.00  0.72           H  
ATOM   1825 1HG  PRO A 114     -10.995 -10.621  -5.415  1.00  0.72           H  
ATOM   1826 2HG  PRO A 114     -10.007  -9.688  -6.540  1.00  0.72           H  
ATOM   1827 1HD  PRO A 114      -9.219 -11.017  -3.950  1.00  0.72           H  
ATOM   1828 2HD  PRO A 114      -8.249 -10.767  -5.471  1.00  0.72           H  
ATOM   1829  N   VAL A 115      -9.742  -5.814  -3.313  1.00  0.36           N  
ATOM   1830  CA  VAL A 115      -9.872  -4.891  -2.193  1.00  0.32           C  
ATOM   1831  C   VAL A 115     -11.142  -5.136  -1.413  1.00  0.30           C  
ATOM   1832  O   VAL A 115     -12.240  -5.151  -1.970  1.00  0.45           O  
ATOM   1833  CB  VAL A 115      -9.859  -3.430  -2.668  1.00  0.48           C  
ATOM   1834  CG1 VAL A 115     -10.090  -2.514  -1.475  1.00  0.48           C  
ATOM   1835  CG2 VAL A 115      -8.538  -3.112  -3.345  1.00  0.48           C  
ATOM   1836  H   VAL A 115      -9.881  -5.472  -4.253  1.00  0.43           H  
ATOM   1837  HA  VAL A 115      -9.032  -5.042  -1.523  1.00  0.38           H  
ATOM   1838  HB  VAL A 115     -10.677  -3.276  -3.368  1.00  0.58           H  
ATOM   1839 1HG1 VAL A 115     -10.104  -1.479  -1.802  1.00  0.58           H  
ATOM   1840 2HG1 VAL A 115     -11.045  -2.756  -1.012  1.00  0.58           H  
ATOM   1841 3HG1 VAL A 115      -9.289  -2.653  -0.749  1.00  0.58           H  
ATOM   1842 1HG2 VAL A 115      -8.542  -2.079  -3.685  1.00  0.58           H  
ATOM   1843 2HG2 VAL A 115      -7.721  -3.254  -2.639  1.00  0.58           H  
ATOM   1844 3HG2 VAL A 115      -8.399  -3.773  -4.201  1.00  0.58           H  
ATOM   1845  N   LYS A 116     -10.981  -5.324  -0.112  1.00  0.27           N  
ATOM   1846  CA  LYS A 116     -12.105  -5.564   0.769  1.00  0.39           C  
ATOM   1847  C   LYS A 116     -12.498  -4.286   1.491  1.00  0.26           C  
ATOM   1848  O   LYS A 116     -11.785  -3.282   1.422  1.00  0.22           O  
ATOM   1849  CB  LYS A 116     -11.779  -6.673   1.753  1.00  0.58           C  
ATOM   1850  CG  LYS A 116     -11.525  -8.008   1.073  1.00  0.58           C  
ATOM   1851  CD  LYS A 116     -11.330  -9.128   2.076  1.00  0.58           C  
ATOM   1852  CE  LYS A 116     -10.980 -10.430   1.373  1.00  0.58           C  
ATOM   1853  NZ  LYS A 116     -10.888 -11.557   2.326  1.00  0.58           N  
ATOM   1854  H   LYS A 116     -10.050  -5.300   0.277  1.00  0.32           H  
ATOM   1855  HA  LYS A 116     -12.957  -5.881   0.167  1.00  0.47           H  
ATOM   1856 1HB  LYS A 116     -10.891  -6.409   2.329  1.00  0.70           H  
ATOM   1857 2HB  LYS A 116     -12.605  -6.801   2.453  1.00  0.70           H  
ATOM   1858 1HG  LYS A 116     -12.373  -8.255   0.433  1.00  0.70           H  
ATOM   1859 2HG  LYS A 116     -10.634  -7.935   0.450  1.00  0.70           H  
ATOM   1860 1HD  LYS A 116     -10.524  -8.870   2.765  1.00  0.70           H  
ATOM   1861 2HD  LYS A 116     -12.245  -9.271   2.650  1.00  0.70           H  
ATOM   1862 1HE  LYS A 116     -11.734 -10.660   0.621  1.00  0.70           H  
ATOM   1863 2HE  LYS A 116     -10.016 -10.310   0.880  1.00  0.70           H  
ATOM   1864 1HZ  LYS A 116     -10.637 -12.404   1.833  1.00  0.70           H  
ATOM   1865 2HZ  LYS A 116     -10.194 -11.348   3.032  1.00  0.70           H  
ATOM   1866 3HZ  LYS A 116     -11.782 -11.686   2.777  1.00  0.70           H  
ATOM   1867  N   ASN A 117     -13.647  -4.330   2.156  1.00  0.43           N  
ATOM   1868  CA  ASN A 117     -14.172  -3.185   2.880  1.00  0.33           C  
ATOM   1869  C   ASN A 117     -14.572  -3.586   4.297  1.00  0.28           C  
ATOM   1870  O   ASN A 117     -15.547  -4.312   4.496  1.00  0.35           O  
ATOM   1871  CB  ASN A 117     -15.342  -2.572   2.133  1.00  0.49           C  
ATOM   1872  CG  ASN A 117     -15.835  -1.284   2.741  1.00  0.49           C  
ATOM   1873  OD1 ASN A 117     -15.621  -0.987   3.922  1.00  0.49           O  
ATOM   1874  ND2 ASN A 117     -16.507  -0.501   1.937  1.00  0.49           N  
ATOM   1875  H   ASN A 117     -14.175  -5.191   2.159  1.00  0.52           H  
ATOM   1876  HA  ASN A 117     -13.388  -2.436   2.962  1.00  0.40           H  
ATOM   1877 1HB  ASN A 117     -15.049  -2.381   1.100  1.00  0.59           H  
ATOM   1878 2HB  ASN A 117     -16.167  -3.284   2.108  1.00  0.59           H  
ATOM   1879 1HD2 ASN A 117     -16.865   0.372   2.271  1.00  0.59           H  
ATOM   1880 2HD2 ASN A 117     -16.663  -0.772   0.988  1.00  0.59           H  
ATOM   1881  N   GLN A 118     -13.796  -3.120   5.276  1.00  0.30           N  
ATOM   1882  CA  GLN A 118     -14.022  -3.405   6.700  1.00  0.39           C  
ATOM   1883  C   GLN A 118     -15.323  -2.816   7.289  1.00  0.44           C  
ATOM   1884  O   GLN A 118     -15.678  -3.143   8.426  1.00  2.74           O  
ATOM   1885  CB  GLN A 118     -12.828  -2.919   7.520  1.00  0.58           C  
ATOM   1886  CG  GLN A 118     -12.691  -1.425   7.578  1.00  0.58           C  
ATOM   1887  CD  GLN A 118     -11.412  -0.984   8.249  1.00  0.58           C  
ATOM   1888  OE1 GLN A 118     -11.194  -1.173   9.450  1.00  0.58           O  
ATOM   1889  NE2 GLN A 118     -10.550  -0.375   7.445  1.00  0.58           N  
ATOM   1890  H   GLN A 118     -13.015  -2.527   5.018  1.00  0.36           H  
ATOM   1891  HA  GLN A 118     -14.084  -4.485   6.810  1.00  0.47           H  
ATOM   1892 1HB  GLN A 118     -12.908  -3.293   8.541  1.00  0.70           H  
ATOM   1893 2HB  GLN A 118     -11.909  -3.317   7.093  1.00  0.70           H  
ATOM   1894 1HG  GLN A 118     -12.693  -1.036   6.561  1.00  0.70           H  
ATOM   1895 2HG  GLN A 118     -13.532  -1.013   8.136  1.00  0.70           H  
ATOM   1896 1HE2 GLN A 118      -9.680  -0.014   7.785  1.00  0.70           H  
ATOM   1897 2HE2 GLN A 118     -10.782  -0.244   6.480  1.00  0.70           H  
ATOM   1898  N   GLN A 119     -16.014  -1.947   6.533  1.00  0.62           N  
ATOM   1899  CA  GLN A 119     -17.285  -1.364   6.960  1.00  0.51           C  
ATOM   1900  C   GLN A 119     -17.081  -0.472   8.184  1.00  0.39           C  
ATOM   1901  O   GLN A 119     -16.058   0.202   8.301  1.00  2.68           O  
ATOM   1902  CB  GLN A 119     -18.315  -2.476   7.236  1.00  0.77           C  
ATOM   1903  CG  GLN A 119     -18.639  -3.346   6.033  1.00  0.77           C  
ATOM   1904  CD  GLN A 119     -19.348  -2.580   4.936  1.00  0.77           C  
ATOM   1905  OE1 GLN A 119     -20.303  -1.841   5.193  1.00  0.77           O  
ATOM   1906  NE2 GLN A 119     -18.894  -2.759   3.702  1.00  0.77           N  
ATOM   1907  H   GLN A 119     -15.669  -1.691   5.617  1.00  0.74           H  
ATOM   1908  HA  GLN A 119     -17.666  -0.739   6.152  1.00  0.61           H  
ATOM   1909 1HB  GLN A 119     -17.989  -3.115   8.052  1.00  0.92           H  
ATOM   1910 2HB  GLN A 119     -19.264  -2.031   7.525  1.00  0.92           H  
ATOM   1911 1HG  GLN A 119     -17.712  -3.746   5.625  1.00  0.92           H  
ATOM   1912 2HG  GLN A 119     -19.288  -4.161   6.350  1.00  0.92           H  
ATOM   1913 1HE2 GLN A 119     -19.326  -2.282   2.935  1.00  0.92           H  
ATOM   1914 2HE2 GLN A 119     -18.120  -3.370   3.538  1.00  0.92           H  
ATOM   1915  N   GLN A 120     -18.052  -0.456   9.098  1.00  0.84           N  
ATOM   1916  CA  GLN A 120     -17.946   0.362  10.301  1.00  0.88           C  
ATOM   1917  C   GLN A 120     -17.373  -0.425  11.479  1.00  3.00           C  
ATOM   1918  O   GLN A 120     -17.730  -0.182  12.629  1.00 26.59           O  
ATOM   1919  CB  GLN A 120     -19.312   0.936  10.674  1.00  1.32           C  
ATOM   1920  CG  GLN A 120     -19.879   1.897   9.644  1.00  1.32           C  
ATOM   1921  CD  GLN A 120     -21.242   2.433  10.041  1.00  1.32           C  
ATOM   1922  OE1 GLN A 120     -21.816   2.018  11.052  1.00  1.32           O  
ATOM   1923  NE2 GLN A 120     -21.771   3.357   9.247  1.00  1.32           N  
ATOM   1924  H   GLN A 120     -18.882  -1.012   8.975  1.00  1.01           H  
ATOM   1925  HA  GLN A 120     -17.270   1.191  10.093  1.00  1.06           H  
ATOM   1926 1HB  GLN A 120     -20.026   0.123  10.807  1.00  1.58           H  
ATOM   1927 2HB  GLN A 120     -19.237   1.466  11.624  1.00  1.58           H  
ATOM   1928 1HG  GLN A 120     -19.199   2.741   9.535  1.00  1.58           H  
ATOM   1929 2HG  GLN A 120     -19.982   1.375   8.693  1.00  1.58           H  
ATOM   1930 1HE2 GLN A 120     -22.668   3.746   9.459  1.00  1.58           H  
ATOM   1931 2HE2 GLN A 120     -21.272   3.665   8.437  1.00  1.58           H  
ATOM   1932  N   CYS A 121     -16.493  -1.372  11.190  1.00  2.23           N  
ATOM   1933  CA  CYS A 121     -15.869  -2.193  12.198  1.00  0.94           C  
ATOM   1934  C   CYS A 121     -14.357  -1.929  12.202  1.00  0.82           C  
ATOM   1935  O   CYS A 121     -13.713  -2.014  11.156  1.00  1.79           O  
ATOM   1936  CB  CYS A 121     -16.202  -3.647  11.874  1.00  1.41           C  
ATOM   1937  SG  CYS A 121     -15.615  -4.877  13.033  1.00  1.41           S  
ATOM   1938  H   CYS A 121     -16.239  -1.571  10.229  1.00  2.68           H  
ATOM   1939  HA  CYS A 121     -16.281  -1.936  13.174  1.00  1.13           H  
ATOM   1940 1HB  CYS A 121     -17.283  -3.757  11.790  1.00  1.69           H  
ATOM   1941 2HB  CYS A 121     -15.784  -3.883  10.900  1.00  1.69           H  
ATOM   1942  HG  CYS A 121     -15.991  -5.930  12.314  1.00  1.69           H  
ATOM   1943  N   GLY A 122     -13.782  -1.584  13.359  1.00  0.71           N  
ATOM   1944  CA  GLY A 122     -12.352  -1.257  13.451  1.00  1.02           C  
ATOM   1945  C   GLY A 122     -11.454  -2.493  13.455  1.00  0.68           C  
ATOM   1946  O   GLY A 122     -10.758  -2.763  14.432  1.00  1.01           O  
ATOM   1947  H   GLY A 122     -14.326  -1.544  14.212  1.00  0.85           H  
ATOM   1948 1HA  GLY A 122     -12.081  -0.619  12.611  1.00  1.22           H  
ATOM   1949 2HA  GLY A 122     -12.175  -0.680  14.358  1.00  1.22           H  
ATOM   1950  N   CYS A 123     -11.481  -3.231  12.350  1.00  0.53           N  
ATOM   1951  CA  CYS A 123     -10.733  -4.467  12.194  1.00  0.87           C  
ATOM   1952  C   CYS A 123      -9.645  -4.406  11.148  1.00  0.38           C  
ATOM   1953  O   CYS A 123      -9.179  -5.450  10.695  1.00  0.40           O  
ATOM   1954  CB  CYS A 123     -11.663  -5.618  11.867  1.00  1.30           C  
ATOM   1955  SG  CYS A 123     -12.755  -6.026  13.231  1.00  1.30           S  
ATOM   1956  H   CYS A 123     -12.069  -2.916  11.590  1.00  0.64           H  
ATOM   1957  HA  CYS A 123     -10.270  -4.691  13.149  1.00  1.04           H  
ATOM   1958 1HB  CYS A 123     -12.277  -5.364  11.002  1.00  1.57           H  
ATOM   1959 2HB  CYS A 123     -11.082  -6.505  11.616  1.00  1.57           H  
ATOM   1960  HG  CYS A 123     -11.786  -6.290  14.101  1.00  1.57           H  
ATOM   1961  N   CYS A 124      -9.238  -3.197  10.765  1.00  0.47           N  
ATOM   1962  CA  CYS A 124      -8.171  -3.005   9.786  1.00  0.50           C  
ATOM   1963  C   CYS A 124      -6.884  -3.750  10.121  1.00  0.37           C  
ATOM   1964  O   CYS A 124      -6.137  -4.130   9.224  1.00  0.56           O  
ATOM   1965  CB  CYS A 124      -7.830  -1.534   9.696  1.00  0.75           C  
ATOM   1966  SG  CYS A 124      -7.210  -0.852  11.247  1.00  0.75           S  
ATOM   1967  H   CYS A 124      -9.675  -2.378  11.164  1.00  0.56           H  
ATOM   1968  HA  CYS A 124      -8.532  -3.347   8.816  1.00  0.60           H  
ATOM   1969 1HB  CYS A 124      -7.072  -1.380   8.928  1.00  0.90           H  
ATOM   1970 2HB  CYS A 124      -8.712  -0.969   9.410  1.00  0.90           H  
ATOM   1971  HG  CYS A 124      -8.336  -1.020  11.933  1.00  0.90           H  
ATOM   1972  N   TRP A 125      -6.637  -3.971  11.411  1.00  0.34           N  
ATOM   1973  CA  TRP A 125      -5.483  -4.719  11.875  1.00  0.48           C  
ATOM   1974  C   TRP A 125      -5.533  -6.186  11.451  1.00  0.34           C  
ATOM   1975  O   TRP A 125      -4.494  -6.818  11.246  1.00  0.37           O  
ATOM   1976  CB  TRP A 125      -5.412  -4.580  13.396  1.00  0.72           C  
ATOM   1977  CG  TRP A 125      -6.605  -5.143  14.107  1.00  0.72           C  
ATOM   1978  CD1 TRP A 125      -7.764  -4.479  14.370  1.00  0.72           C  
ATOM   1979  CD2 TRP A 125      -6.754  -6.456  14.697  1.00  0.72           C  
ATOM   1980  NE1 TRP A 125      -8.633  -5.293  15.054  1.00  0.72           N  
ATOM   1981  CE2 TRP A 125      -8.033  -6.505  15.265  1.00  0.72           C  
ATOM   1982  CE3 TRP A 125      -5.919  -7.574  14.793  1.00  0.72           C  
ATOM   1983  CZ2 TRP A 125      -8.507  -7.633  15.915  1.00  0.72           C  
ATOM   1984  CZ3 TRP A 125      -6.393  -8.701  15.452  1.00  0.72           C  
ATOM   1985  CH2 TRP A 125      -7.654  -8.732  15.994  1.00  0.72           C  
ATOM   1986  H   TRP A 125      -7.279  -3.609  12.101  1.00  0.41           H  
ATOM   1987  HA  TRP A 125      -4.592  -4.270  11.441  1.00  0.58           H  
ATOM   1988 1HB  TRP A 125      -4.532  -5.101  13.764  1.00  0.86           H  
ATOM   1989 2HB  TRP A 125      -5.312  -3.528  13.664  1.00  0.86           H  
ATOM   1990  HD1 TRP A 125      -7.976  -3.453  14.075  1.00  0.86           H  
ATOM   1991  HE1 TRP A 125      -9.562  -5.036  15.362  1.00  0.86           H  
ATOM   1992  HE3 TRP A 125      -4.918  -7.559  14.364  1.00  0.86           H  
ATOM   1993  HZ2 TRP A 125      -9.502  -7.672  16.357  1.00  0.86           H  
ATOM   1994  HZ3 TRP A 125      -5.735  -9.567  15.529  1.00  0.86           H  
ATOM   1995  HH2 TRP A 125      -7.989  -9.637  16.503  1.00  0.86           H  
ATOM   1996  N   ALA A 126      -6.745  -6.710  11.276  1.00  0.33           N  
ATOM   1997  CA  ALA A 126      -6.932  -8.078  10.846  1.00  0.41           C  
ATOM   1998  C   ALA A 126      -6.857  -8.126   9.338  1.00  0.22           C  
ATOM   1999  O   ALA A 126      -6.294  -9.062   8.777  1.00  0.28           O  
ATOM   2000  CB  ALA A 126      -8.255  -8.632  11.350  1.00  0.61           C  
ATOM   2001  H   ALA A 126      -7.566  -6.149  11.434  1.00  0.40           H  
ATOM   2002  HA  ALA A 126      -6.118  -8.682  11.247  1.00  0.49           H  
ATOM   2003 1HB  ALA A 126      -8.368  -9.665  11.021  1.00  0.74           H  
ATOM   2004 2HB  ALA A 126      -8.273  -8.593  12.439  1.00  0.74           H  
ATOM   2005 3HB  ALA A 126      -9.074  -8.035  10.953  1.00  0.74           H  
ATOM   2006  N   PHE A 127      -7.383  -7.091   8.679  1.00  0.18           N  
ATOM   2007  CA  PHE A 127      -7.315  -7.042   7.223  1.00  0.19           C  
ATOM   2008  C   PHE A 127      -5.897  -6.885   6.722  1.00  0.31           C  
ATOM   2009  O   PHE A 127      -5.514  -7.534   5.749  1.00  0.77           O  
ATOM   2010  CB  PHE A 127      -8.154  -5.888   6.679  1.00  0.29           C  
ATOM   2011  CG  PHE A 127      -9.615  -6.187   6.591  1.00  0.29           C  
ATOM   2012  CD1 PHE A 127     -10.461  -5.896   7.640  1.00  0.29           C  
ATOM   2013  CD2 PHE A 127     -10.146  -6.759   5.445  1.00  0.29           C  
ATOM   2014  CE1 PHE A 127     -11.804  -6.180   7.557  1.00  0.29           C  
ATOM   2015  CE2 PHE A 127     -11.492  -7.041   5.359  1.00  0.29           C  
ATOM   2016  CZ  PHE A 127     -12.319  -6.752   6.415  1.00  0.29           C  
ATOM   2017  H   PHE A 127      -7.851  -6.354   9.196  1.00  0.22           H  
ATOM   2018  HA  PHE A 127      -7.710  -7.976   6.829  1.00  0.23           H  
ATOM   2019 1HB  PHE A 127      -8.025  -5.012   7.313  1.00  0.34           H  
ATOM   2020 2HB  PHE A 127      -7.803  -5.624   5.682  1.00  0.34           H  
ATOM   2021  HD1 PHE A 127     -10.053  -5.441   8.535  1.00  0.34           H  
ATOM   2022  HD2 PHE A 127      -9.485  -6.990   4.609  1.00  0.34           H  
ATOM   2023  HE1 PHE A 127     -12.455  -5.945   8.397  1.00  0.34           H  
ATOM   2024  HE2 PHE A 127     -11.903  -7.495   4.460  1.00  0.34           H  
ATOM   2025  HZ  PHE A 127     -13.378  -6.977   6.343  1.00  0.34           H  
ATOM   2026  N   SER A 128      -5.107  -6.056   7.397  1.00  0.18           N  
ATOM   2027  CA  SER A 128      -3.728  -5.869   6.996  1.00  0.30           C  
ATOM   2028  C   SER A 128      -2.932  -7.139   7.195  1.00  0.27           C  
ATOM   2029  O   SER A 128      -2.190  -7.551   6.297  1.00  0.33           O  
ATOM   2030  CB  SER A 128      -3.082  -4.738   7.752  1.00  0.45           C  
ATOM   2031  OG  SER A 128      -1.749  -4.587   7.341  1.00  0.45           O  
ATOM   2032  H   SER A 128      -5.469  -5.531   8.180  1.00  0.22           H  
ATOM   2033  HA  SER A 128      -3.714  -5.622   5.935  1.00  0.36           H  
ATOM   2034 1HB  SER A 128      -3.633  -3.817   7.562  1.00  0.54           H  
ATOM   2035 2HB  SER A 128      -3.123  -4.932   8.823  1.00  0.54           H  
ATOM   2036  HG  SER A 128      -1.760  -4.640   6.374  1.00  0.54           H  
ATOM   2037  N   ALA A 129      -3.086  -7.761   8.370  1.00  0.24           N  
ATOM   2038  CA  ALA A 129      -2.372  -8.989   8.650  1.00  0.25           C  
ATOM   2039  C   ALA A 129      -2.723 -10.065   7.641  1.00  0.22           C  
ATOM   2040  O   ALA A 129      -1.827 -10.661   7.049  1.00  0.28           O  
ATOM   2041  CB  ALA A 129      -2.679  -9.469  10.054  1.00  0.38           C  
ATOM   2042  H   ALA A 129      -3.691  -7.380   9.093  1.00  0.29           H  
ATOM   2043  HA  ALA A 129      -1.309  -8.782   8.567  1.00  0.30           H  
ATOM   2044 1HB  ALA A 129      -2.115 -10.378  10.260  1.00  0.45           H  
ATOM   2045 2HB  ALA A 129      -2.399  -8.697  10.771  1.00  0.45           H  
ATOM   2046 3HB  ALA A 129      -3.745  -9.676  10.143  1.00  0.45           H  
ATOM   2047  N   VAL A 130      -4.016 -10.286   7.414  1.00  0.20           N  
ATOM   2048  CA  VAL A 130      -4.450 -11.299   6.467  1.00  0.24           C  
ATOM   2049  C   VAL A 130      -3.954 -11.055   5.062  1.00  0.25           C  
ATOM   2050  O   VAL A 130      -3.521 -11.997   4.407  1.00  0.39           O  
ATOM   2051  CB  VAL A 130      -5.971 -11.424   6.453  1.00  0.36           C  
ATOM   2052  CG1 VAL A 130      -6.393 -12.289   5.294  1.00  0.36           C  
ATOM   2053  CG2 VAL A 130      -6.422 -12.080   7.740  1.00  0.36           C  
ATOM   2054  H   VAL A 130      -4.719  -9.762   7.917  1.00  0.24           H  
ATOM   2055  HA  VAL A 130      -4.050 -12.256   6.800  1.00  0.29           H  
ATOM   2056  HB  VAL A 130      -6.428 -10.441   6.341  1.00  0.43           H  
ATOM   2057 1HG1 VAL A 130      -7.478 -12.389   5.288  1.00  0.43           H  
ATOM   2058 2HG1 VAL A 130      -6.066 -11.832   4.361  1.00  0.43           H  
ATOM   2059 3HG1 VAL A 130      -5.933 -13.266   5.403  1.00  0.43           H  
ATOM   2060 1HG2 VAL A 130      -7.503 -12.190   7.732  1.00  0.43           H  
ATOM   2061 2HG2 VAL A 130      -5.960 -13.063   7.825  1.00  0.43           H  
ATOM   2062 3HG2 VAL A 130      -6.122 -11.466   8.587  1.00  0.43           H  
ATOM   2063  N   ALA A 131      -4.016  -9.812   4.590  1.00  0.24           N  
ATOM   2064  CA  ALA A 131      -3.537  -9.502   3.250  1.00  0.27           C  
ATOM   2065  C   ALA A 131      -2.069  -9.888   3.086  1.00  0.26           C  
ATOM   2066  O   ALA A 131      -1.692 -10.471   2.065  1.00  0.29           O  
ATOM   2067  CB  ALA A 131      -3.726  -8.027   2.957  1.00  0.41           C  
ATOM   2068  H   ALA A 131      -4.404  -9.067   5.153  1.00  0.29           H  
ATOM   2069  HA  ALA A 131      -4.121 -10.086   2.537  1.00  0.32           H  
ATOM   2070 1HB  ALA A 131      -3.388  -7.810   1.944  1.00  0.49           H  
ATOM   2071 2HB  ALA A 131      -4.781  -7.771   3.051  1.00  0.49           H  
ATOM   2072 3HB  ALA A 131      -3.149  -7.442   3.667  1.00  0.49           H  
ATOM   2073  N   ALA A 132      -1.246  -9.577   4.094  1.00  0.24           N  
ATOM   2074  CA  ALA A 132       0.170  -9.931   4.055  1.00  0.25           C  
ATOM   2075  C   ALA A 132       0.351 -11.448   4.029  1.00  0.24           C  
ATOM   2076  O   ALA A 132       1.212 -11.962   3.313  1.00  0.24           O  
ATOM   2077  CB  ALA A 132       0.897  -9.327   5.250  1.00  0.38           C  
ATOM   2078  H   ALA A 132      -1.603  -9.076   4.901  1.00  0.29           H  
ATOM   2079  HA  ALA A 132       0.595  -9.526   3.139  1.00  0.30           H  
ATOM   2080 1HB  ALA A 132       1.956  -9.576   5.193  1.00  0.45           H  
ATOM   2081 2HB  ALA A 132       0.778  -8.244   5.238  1.00  0.45           H  
ATOM   2082 3HB  ALA A 132       0.478  -9.728   6.171  1.00  0.45           H  
ATOM   2083  N   ILE A 133      -0.479 -12.151   4.800  1.00  0.25           N  
ATOM   2084  CA  ILE A 133      -0.448 -13.603   4.891  1.00  0.24           C  
ATOM   2085  C   ILE A 133      -0.804 -14.251   3.555  1.00  0.27           C  
ATOM   2086  O   ILE A 133      -0.143 -15.199   3.123  1.00  0.33           O  
ATOM   2087  CB  ILE A 133      -1.410 -14.071   5.987  1.00  0.36           C  
ATOM   2088  CG1 ILE A 133      -0.880 -13.584   7.331  1.00  0.36           C  
ATOM   2089  CG2 ILE A 133      -1.536 -15.585   5.973  1.00  0.36           C  
ATOM   2090  CD1 ILE A 133      -1.862 -13.731   8.474  1.00  0.36           C  
ATOM   2091  H   ILE A 133      -1.149 -11.655   5.376  1.00  0.30           H  
ATOM   2092  HA  ILE A 133       0.561 -13.911   5.162  1.00  0.29           H  
ATOM   2093  HB  ILE A 133      -2.389 -13.624   5.835  1.00  0.43           H  
ATOM   2094 1HG1 ILE A 133       0.030 -14.120   7.556  1.00  0.43           H  
ATOM   2095 2HG1 ILE A 133      -0.610 -12.541   7.237  1.00  0.43           H  
ATOM   2096 1HG2 ILE A 133      -2.219 -15.902   6.760  1.00  0.43           H  
ATOM   2097 2HG2 ILE A 133      -1.917 -15.907   5.007  1.00  0.43           H  
ATOM   2098 3HG2 ILE A 133      -0.556 -16.032   6.142  1.00  0.43           H  
ATOM   2099 1HD1 ILE A 133      -1.410 -13.360   9.393  1.00  0.43           H  
ATOM   2100 2HD1 ILE A 133      -2.764 -13.160   8.259  1.00  0.43           H  
ATOM   2101 3HD1 ILE A 133      -2.119 -14.782   8.596  1.00  0.43           H  
ATOM   2102  N   GLU A 134      -1.850 -13.726   2.912  1.00  0.27           N  
ATOM   2103  CA  GLU A 134      -2.306 -14.199   1.612  1.00  0.33           C  
ATOM   2104  C   GLU A 134      -1.204 -14.044   0.571  1.00  0.34           C  
ATOM   2105  O   GLU A 134      -0.952 -14.961  -0.217  1.00  0.41           O  
ATOM   2106  CB  GLU A 134      -3.542 -13.406   1.167  1.00  0.49           C  
ATOM   2107  CG  GLU A 134      -4.822 -13.673   1.951  1.00  0.49           C  
ATOM   2108  CD  GLU A 134      -5.925 -12.715   1.575  1.00  0.49           C  
ATOM   2109  OE1 GLU A 134      -5.628 -11.729   0.940  1.00  0.49           O  
ATOM   2110  OE2 GLU A 134      -7.059 -12.965   1.910  1.00  0.49           O  
ATOM   2111  H   GLU A 134      -2.354 -12.967   3.346  1.00  0.32           H  
ATOM   2112  HA  GLU A 134      -2.563 -15.256   1.693  1.00  0.40           H  
ATOM   2113 1HB  GLU A 134      -3.330 -12.340   1.241  1.00  0.59           H  
ATOM   2114 2HB  GLU A 134      -3.748 -13.622   0.119  1.00  0.59           H  
ATOM   2115 1HG  GLU A 134      -5.152 -14.689   1.749  1.00  0.59           H  
ATOM   2116 2HG  GLU A 134      -4.617 -13.596   3.015  1.00  0.59           H  
ATOM   2117  N   GLY A 135      -0.541 -12.884   0.588  1.00  0.31           N  
ATOM   2118  CA  GLY A 135       0.548 -12.606  -0.333  1.00  0.34           C  
ATOM   2119  C   GLY A 135       1.711 -13.554  -0.134  1.00  0.36           C  
ATOM   2120  O   GLY A 135       2.204 -14.126  -1.104  1.00  0.42           O  
ATOM   2121  H   GLY A 135      -0.813 -12.161   1.245  1.00  0.37           H  
ATOM   2122 1HA  GLY A 135       0.187 -12.698  -1.353  1.00  0.41           H  
ATOM   2123 2HA  GLY A 135       0.882 -11.579  -0.199  1.00  0.41           H  
ATOM   2124  N   ALA A 136       2.125 -13.740   1.123  1.00  0.32           N  
ATOM   2125  CA  ALA A 136       3.226 -14.638   1.453  1.00  0.35           C  
ATOM   2126  C   ALA A 136       2.924 -16.060   1.002  1.00  0.39           C  
ATOM   2127  O   ALA A 136       3.811 -16.754   0.502  1.00  0.46           O  
ATOM   2128  CB  ALA A 136       3.501 -14.604   2.950  1.00  0.52           C  
ATOM   2129  H   ALA A 136       1.678 -13.230   1.875  1.00  0.38           H  
ATOM   2130  HA  ALA A 136       4.114 -14.297   0.920  1.00  0.42           H  
ATOM   2131 1HB  ALA A 136       4.341 -15.258   3.181  1.00  0.63           H  
ATOM   2132 2HB  ALA A 136       3.740 -13.584   3.251  1.00  0.63           H  
ATOM   2133 3HB  ALA A 136       2.618 -14.944   3.489  1.00  0.63           H  
ATOM   2134  N   THR A 137       1.665 -16.481   1.164  1.00  0.40           N  
ATOM   2135  CA  THR A 137       1.232 -17.804   0.749  1.00  0.51           C  
ATOM   2136  C   THR A 137       1.428 -17.995  -0.747  1.00  0.46           C  
ATOM   2137  O   THR A 137       1.976 -19.011  -1.172  1.00  0.56           O  
ATOM   2138  CB  THR A 137      -0.251 -18.037   1.104  1.00  0.77           C  
ATOM   2139  OG1 THR A 137      -0.423 -17.958   2.526  1.00  0.77           O  
ATOM   2140  CG2 THR A 137      -0.709 -19.402   0.611  1.00  0.77           C  
ATOM   2141  H   THR A 137       0.987 -15.875   1.610  1.00  0.48           H  
ATOM   2142  HA  THR A 137       1.836 -18.547   1.269  1.00  0.61           H  
ATOM   2143  HB  THR A 137      -0.862 -17.269   0.634  1.00  0.92           H  
ATOM   2144  HG1 THR A 137      -0.232 -17.059   2.818  1.00  0.92           H  
ATOM   2145 1HG2 THR A 137      -1.758 -19.548   0.868  1.00  0.92           H  
ATOM   2146 2HG2 THR A 137      -0.590 -19.457  -0.471  1.00  0.92           H  
ATOM   2147 3HG2 THR A 137      -0.109 -20.179   1.082  1.00  0.92           H  
ATOM   2148  N   GLN A 138       0.995 -17.017  -1.545  1.00  0.41           N  
ATOM   2149  CA  GLN A 138       1.173 -17.109  -2.990  1.00  0.44           C  
ATOM   2150  C   GLN A 138       2.645 -17.092  -3.376  1.00  0.48           C  
ATOM   2151  O   GLN A 138       3.080 -17.850  -4.240  1.00  0.59           O  
ATOM   2152  CB  GLN A 138       0.470 -15.969  -3.714  1.00  0.66           C  
ATOM   2153  CG  GLN A 138       0.413 -16.165  -5.222  1.00  0.66           C  
ATOM   2154  CD  GLN A 138       1.696 -15.775  -5.929  1.00  0.66           C  
ATOM   2155  OE1 GLN A 138       2.463 -14.935  -5.453  1.00  0.66           O  
ATOM   2156  NE2 GLN A 138       1.936 -16.384  -7.085  1.00  0.66           N  
ATOM   2157  H   GLN A 138       0.525 -16.210  -1.146  1.00  0.49           H  
ATOM   2158  HA  GLN A 138       0.749 -18.052  -3.330  1.00  0.53           H  
ATOM   2159 1HB  GLN A 138      -0.550 -15.878  -3.343  1.00  0.79           H  
ATOM   2160 2HB  GLN A 138       0.982 -15.029  -3.507  1.00  0.79           H  
ATOM   2161 1HG  GLN A 138       0.215 -17.215  -5.432  1.00  0.79           H  
ATOM   2162 2HG  GLN A 138      -0.385 -15.550  -5.625  1.00  0.79           H  
ATOM   2163 1HE2 GLN A 138       2.764 -16.166  -7.603  1.00  0.79           H  
ATOM   2164 2HE2 GLN A 138       1.288 -17.059  -7.440  1.00  0.79           H  
ATOM   2165  N   ILE A 139       3.425 -16.246  -2.716  1.00  0.46           N  
ATOM   2166  CA  ILE A 139       4.850 -16.149  -2.988  1.00  0.53           C  
ATOM   2167  C   ILE A 139       5.579 -17.471  -2.753  1.00  0.67           C  
ATOM   2168  O   ILE A 139       6.446 -17.855  -3.542  1.00  0.84           O  
ATOM   2169  CB  ILE A 139       5.482 -15.033  -2.132  1.00  0.80           C  
ATOM   2170  CG1 ILE A 139       4.977 -13.667  -2.613  1.00  0.80           C  
ATOM   2171  CG2 ILE A 139       6.998 -15.103  -2.198  1.00  0.80           C  
ATOM   2172  CD1 ILE A 139       5.293 -12.529  -1.669  1.00  0.80           C  
ATOM   2173  H   ILE A 139       3.022 -15.632  -2.020  1.00  0.55           H  
ATOM   2174  HA  ILE A 139       4.976 -15.879  -4.035  1.00  0.64           H  
ATOM   2175  HB  ILE A 139       5.164 -15.150  -1.097  1.00  0.95           H  
ATOM   2176 1HG1 ILE A 139       5.433 -13.446  -3.577  1.00  0.95           H  
ATOM   2177 2HG1 ILE A 139       3.899 -13.714  -2.754  1.00  0.95           H  
ATOM   2178 1HG2 ILE A 139       7.426 -14.313  -1.582  1.00  0.95           H  
ATOM   2179 2HG2 ILE A 139       7.334 -16.072  -1.832  1.00  0.95           H  
ATOM   2180 3HG2 ILE A 139       7.323 -14.973  -3.231  1.00  0.95           H  
ATOM   2181 1HD1 ILE A 139       4.909 -11.598  -2.084  1.00  0.95           H  
ATOM   2182 2HD1 ILE A 139       4.825 -12.719  -0.703  1.00  0.95           H  
ATOM   2183 3HD1 ILE A 139       6.372 -12.452  -1.542  1.00  0.95           H  
ATOM   2184  N   LYS A 140       5.237 -18.163  -1.671  1.00  0.72           N  
ATOM   2185  CA  LYS A 140       5.908 -19.410  -1.339  1.00  1.11           C  
ATOM   2186  C   LYS A 140       5.322 -20.668  -1.998  1.00  1.28           C  
ATOM   2187  O   LYS A 140       6.070 -21.596  -2.308  1.00  2.35           O  
ATOM   2188  CB  LYS A 140       5.902 -19.586   0.177  1.00  1.67           C  
ATOM   2189  CG  LYS A 140       6.675 -18.508   0.925  1.00  1.67           C  
ATOM   2190  CD  LYS A 140       8.149 -18.528   0.562  1.00  1.67           C  
ATOM   2191  CE  LYS A 140       8.924 -17.481   1.348  1.00  1.67           C  
ATOM   2192  NZ  LYS A 140      10.374 -17.498   1.012  1.00  1.67           N  
ATOM   2193  H   LYS A 140       4.528 -17.801  -1.045  1.00  0.86           H  
ATOM   2194  HA  LYS A 140       6.945 -19.326  -1.668  1.00  1.33           H  
ATOM   2195 1HB  LYS A 140       4.874 -19.576   0.542  1.00  2.00           H  
ATOM   2196 2HB  LYS A 140       6.334 -20.552   0.436  1.00  2.00           H  
ATOM   2197 1HG  LYS A 140       6.261 -17.527   0.689  1.00  2.00           H  
ATOM   2198 2HG  LYS A 140       6.582 -18.676   1.996  1.00  2.00           H  
ATOM   2199 1HD  LYS A 140       8.564 -19.513   0.781  1.00  2.00           H  
ATOM   2200 2HD  LYS A 140       8.266 -18.331  -0.504  1.00  2.00           H  
ATOM   2201 1HE  LYS A 140       8.521 -16.494   1.123  1.00  2.00           H  
ATOM   2202 2HE  LYS A 140       8.808 -17.671   2.413  1.00  2.00           H  
ATOM   2203 1HZ  LYS A 140      10.853 -16.791   1.553  1.00  2.00           H  
ATOM   2204 2HZ  LYS A 140      10.757 -18.407   1.231  1.00  2.00           H  
ATOM   2205 3HZ  LYS A 140      10.495 -17.309   0.028  1.00  2.00           H  
ATOM   2206  N   THR A 141       4.005 -20.713  -2.218  1.00  1.27           N  
ATOM   2207  CA  THR A 141       3.393 -21.917  -2.788  1.00  1.51           C  
ATOM   2208  C   THR A 141       2.959 -21.761  -4.238  1.00  1.54           C  
ATOM   2209  O   THR A 141       2.820 -22.752  -4.956  1.00  1.84           O  
ATOM   2210  CB  THR A 141       2.138 -22.320  -1.998  1.00  2.27           C  
ATOM   2211  OG1 THR A 141       1.154 -21.285  -2.129  1.00  2.27           O  
ATOM   2212  CG2 THR A 141       2.473 -22.504  -0.526  1.00  2.27           C  
ATOM   2213  H   THR A 141       3.413 -19.938  -1.958  1.00  1.52           H  
ATOM   2214  HA  THR A 141       4.118 -22.729  -2.738  1.00  1.81           H  
ATOM   2215  HB  THR A 141       1.737 -23.250  -2.400  1.00  2.72           H  
ATOM   2216  HG1 THR A 141       1.479 -20.485  -1.706  1.00  2.72           H  
ATOM   2217 1HG2 THR A 141       1.572 -22.783   0.020  1.00  2.72           H  
ATOM   2218 2HG2 THR A 141       3.220 -23.289  -0.418  1.00  2.72           H  
ATOM   2219 3HG2 THR A 141       2.866 -21.571  -0.124  1.00  2.72           H  
ATOM   2220  N   GLY A 142       2.727 -20.526  -4.665  1.00  1.60           N  
ATOM   2221  CA  GLY A 142       2.258 -20.251  -6.013  1.00  1.82           C  
ATOM   2222  C   GLY A 142       0.732 -20.113  -6.084  1.00  2.11           C  
ATOM   2223  O   GLY A 142       0.198 -19.737  -7.129  1.00  2.52           O  
ATOM   2224  H   GLY A 142       2.870 -19.737  -4.058  1.00  1.92           H  
ATOM   2225 1HA  GLY A 142       2.724 -19.334  -6.375  1.00  2.18           H  
ATOM   2226 2HA  GLY A 142       2.582 -21.051  -6.677  1.00  2.18           H  
ATOM   2227  N   THR A 143       0.029 -20.400  -4.980  1.00  2.07           N  
ATOM   2228  CA  THR A 143      -1.431 -20.306  -4.977  1.00  2.46           C  
ATOM   2229  C   THR A 143      -1.936 -19.168  -4.104  1.00  1.68           C  
ATOM   2230  O   THR A 143      -1.582 -19.063  -2.930  1.00  1.41           O  
ATOM   2231  CB  THR A 143      -2.079 -21.623  -4.494  1.00  3.69           C  
ATOM   2232  OG1 THR A 143      -1.725 -22.693  -5.381  1.00  3.69           O  
ATOM   2233  CG2 THR A 143      -3.596 -21.485  -4.446  1.00  3.69           C  
ATOM   2234  H   THR A 143       0.496 -20.700  -4.132  1.00  2.48           H  
ATOM   2235  HA  THR A 143      -1.765 -20.117  -5.997  1.00  2.95           H  
ATOM   2236  HB  THR A 143      -1.710 -21.859  -3.496  1.00  4.43           H  
ATOM   2237  HG1 THR A 143      -0.772 -22.812  -5.375  1.00  4.43           H  
ATOM   2238 1HG2 THR A 143      -4.034 -22.421  -4.099  1.00  4.43           H  
ATOM   2239 2HG2 THR A 143      -3.869 -20.683  -3.761  1.00  4.43           H  
ATOM   2240 3HG2 THR A 143      -3.973 -21.256  -5.442  1.00  4.43           H  
ATOM   2241  N   LEU A 144      -2.787 -18.329  -4.686  1.00  1.63           N  
ATOM   2242  CA  LEU A 144      -3.381 -17.216  -3.962  1.00  1.21           C  
ATOM   2243  C   LEU A 144      -4.812 -17.549  -3.570  1.00  1.26           C  
ATOM   2244  O   LEU A 144      -5.600 -17.997  -4.403  1.00  2.27           O  
ATOM   2245  CB  LEU A 144      -3.391 -15.940  -4.808  1.00  1.81           C  
ATOM   2246  CG  LEU A 144      -3.979 -14.712  -4.106  1.00  1.81           C  
ATOM   2247  CD1 LEU A 144      -3.047 -14.313  -2.967  1.00  1.81           C  
ATOM   2248  CD2 LEU A 144      -4.162 -13.583  -5.103  1.00  1.81           C  
ATOM   2249  H   LEU A 144      -3.031 -18.470  -5.656  1.00  1.96           H  
ATOM   2250  HA  LEU A 144      -2.804 -17.037  -3.055  1.00  1.45           H  
ATOM   2251 1HB  LEU A 144      -2.375 -15.699  -5.100  1.00  2.18           H  
ATOM   2252 2HB  LEU A 144      -3.975 -16.122  -5.710  1.00  2.18           H  
ATOM   2253  HG  LEU A 144      -4.948 -14.967  -3.677  1.00  2.18           H  
ATOM   2254 1HD1 LEU A 144      -3.448 -13.450  -2.442  1.00  2.18           H  
ATOM   2255 2HD1 LEU A 144      -2.949 -15.145  -2.269  1.00  2.18           H  
ATOM   2256 3HD1 LEU A 144      -2.067 -14.064  -3.372  1.00  2.18           H  
ATOM   2257 1HD2 LEU A 144      -4.587 -12.719  -4.597  1.00  2.18           H  
ATOM   2258 2HD2 LEU A 144      -3.202 -13.312  -5.528  1.00  2.18           H  
ATOM   2259 3HD2 LEU A 144      -4.835 -13.904  -5.898  1.00  2.18           H  
ATOM   2260  N   THR A 145      -5.149 -17.320  -2.308  1.00  1.46           N  
ATOM   2261  CA  THR A 145      -6.499 -17.577  -1.825  1.00  1.52           C  
ATOM   2262  C   THR A 145      -6.896 -16.545  -0.787  1.00  2.41           C  
ATOM   2263  O   THR A 145      -6.037 -15.926  -0.165  1.00 12.53           O  
ATOM   2264  CB  THR A 145      -6.627 -18.980  -1.210  1.00  2.28           C  
ATOM   2265  OG1 THR A 145      -8.006 -19.238  -0.912  1.00  2.28           O  
ATOM   2266  CG2 THR A 145      -5.811 -19.072   0.073  1.00  2.28           C  
ATOM   2267  H   THR A 145      -4.456 -16.957  -1.670  1.00  1.75           H  
ATOM   2268  HA  THR A 145      -7.191 -17.499  -2.663  1.00  1.82           H  
ATOM   2269  HB  THR A 145      -6.270 -19.724  -1.922  1.00  2.74           H  
ATOM   2270  HG1 THR A 145      -8.092 -20.117  -0.534  1.00  2.74           H  
ATOM   2271 1HG2 THR A 145      -5.915 -20.069   0.500  1.00  2.74           H  
ATOM   2272 2HG2 THR A 145      -4.761 -18.879  -0.149  1.00  2.74           H  
ATOM   2273 3HG2 THR A 145      -6.172 -18.332   0.786  1.00  2.74           H  
ATOM   2274  N   SER A 146      -8.200 -16.350  -0.620  1.00  2.08           N  
ATOM   2275  CA  SER A 146      -8.708 -15.398   0.362  1.00  1.99           C  
ATOM   2276  C   SER A 146      -8.855 -16.038   1.731  1.00  1.33           C  
ATOM   2277  O   SER A 146      -9.537 -17.053   1.872  1.00  2.41           O  
ATOM   2278  CB  SER A 146     -10.050 -14.843  -0.067  1.00  2.98           C  
ATOM   2279  OG  SER A 146     -10.605 -14.064   0.958  1.00  2.98           O  
ATOM   2280  H   SER A 146      -8.852 -16.888  -1.175  1.00  2.50           H  
ATOM   2281  HA  SER A 146      -7.999 -14.576   0.438  1.00  2.39           H  
ATOM   2282 1HB  SER A 146      -9.932 -14.242  -0.968  1.00  3.58           H  
ATOM   2283 2HB  SER A 146     -10.721 -15.667  -0.305  1.00  3.58           H  
ATOM   2284  HG  SER A 146     -11.540 -13.955   0.754  1.00  3.58           H  
ATOM   2285  N   LEU A 147      -8.238 -15.429   2.735  1.00  0.86           N  
ATOM   2286  CA  LEU A 147      -8.258 -15.963   4.091  1.00  0.73           C  
ATOM   2287  C   LEU A 147      -9.175 -15.156   5.008  1.00  0.89           C  
ATOM   2288  O   LEU A 147      -9.419 -13.974   4.774  1.00  1.17           O  
ATOM   2289  CB  LEU A 147      -6.825 -16.028   4.604  1.00  1.09           C  
ATOM   2290  CG  LEU A 147      -5.913 -16.925   3.755  1.00  1.09           C  
ATOM   2291  CD1 LEU A 147      -4.480 -16.807   4.234  1.00  1.09           C  
ATOM   2292  CD2 LEU A 147      -6.403 -18.365   3.861  1.00  1.09           C  
ATOM   2293  H   LEU A 147      -7.722 -14.577   2.544  1.00  1.03           H  
ATOM   2294  HA  LEU A 147      -8.632 -16.974   4.046  1.00  0.88           H  
ATOM   2295 1HB  LEU A 147      -6.403 -15.032   4.590  1.00  1.31           H  
ATOM   2296 2HB  LEU A 147      -6.822 -16.403   5.627  1.00  1.31           H  
ATOM   2297  HG  LEU A 147      -5.948 -16.604   2.713  1.00  1.31           H  
ATOM   2298 1HD1 LEU A 147      -3.839 -17.444   3.624  1.00  1.31           H  
ATOM   2299 2HD1 LEU A 147      -4.151 -15.772   4.145  1.00  1.31           H  
ATOM   2300 3HD1 LEU A 147      -4.415 -17.118   5.271  1.00  1.31           H  
ATOM   2301 1HD2 LEU A 147      -5.767 -19.012   3.257  1.00  1.31           H  
ATOM   2302 2HD2 LEU A 147      -6.366 -18.687   4.901  1.00  1.31           H  
ATOM   2303 3HD2 LEU A 147      -7.430 -18.425   3.500  1.00  1.31           H  
ATOM   2304  N   SER A 148      -9.717 -15.821   6.028  1.00  0.90           N  
ATOM   2305  CA  SER A 148     -10.704 -15.205   6.920  1.00  1.07           C  
ATOM   2306  C   SER A 148     -10.159 -14.160   7.889  1.00  1.34           C  
ATOM   2307  O   SER A 148      -9.402 -14.481   8.806  1.00  4.38           O  
ATOM   2308  CB  SER A 148     -11.385 -16.274   7.749  1.00  1.60           C  
ATOM   2309  OG  SER A 148     -12.297 -15.706   8.652  1.00  1.60           O  
ATOM   2310  H   SER A 148      -9.459 -16.792   6.169  1.00  1.08           H  
ATOM   2311  HA  SER A 148     -11.455 -14.719   6.296  1.00  1.28           H  
ATOM   2312 1HB  SER A 148     -11.899 -16.984   7.103  1.00  1.93           H  
ATOM   2313 2HB  SER A 148     -10.626 -16.829   8.301  1.00  1.93           H  
ATOM   2314  HG  SER A 148     -13.157 -15.754   8.219  1.00  1.93           H  
ATOM   2315  N   GLU A 149     -10.604 -12.913   7.723  1.00  1.40           N  
ATOM   2316  CA  GLU A 149     -10.269 -11.856   8.674  1.00  1.19           C  
ATOM   2317  C   GLU A 149     -11.129 -12.012   9.916  1.00  1.04           C  
ATOM   2318  O   GLU A 149     -10.727 -11.628  11.012  1.00  1.37           O  
ATOM   2319  CB  GLU A 149     -10.505 -10.464   8.079  1.00  1.78           C  
ATOM   2320  CG  GLU A 149      -9.638 -10.126   6.888  1.00  1.78           C  
ATOM   2321  CD  GLU A 149     -10.183 -10.667   5.600  1.00  1.78           C  
ATOM   2322  OE1 GLU A 149     -11.315 -11.089   5.583  1.00  1.78           O  
ATOM   2323  OE2 GLU A 149      -9.472 -10.660   4.622  1.00  1.78           O  
ATOM   2324  H   GLU A 149     -11.199 -12.701   6.934  1.00  1.68           H  
ATOM   2325  HA  GLU A 149      -9.224 -11.954   8.965  1.00  1.43           H  
ATOM   2326 1HB  GLU A 149     -11.546 -10.373   7.769  1.00  2.14           H  
ATOM   2327 2HB  GLU A 149     -10.325  -9.708   8.843  1.00  2.14           H  
ATOM   2328 1HG  GLU A 149      -9.566  -9.047   6.815  1.00  2.14           H  
ATOM   2329 2HG  GLU A 149      -8.639 -10.514   7.050  1.00  2.14           H  
ATOM   2330  N   GLU A 150     -12.307 -12.603   9.710  1.00  1.58           N  
ATOM   2331  CA  GLU A 150     -13.304 -12.842  10.734  1.00  2.43           C  
ATOM   2332  C   GLU A 150     -12.744 -13.724  11.830  1.00  1.48           C  
ATOM   2333  O   GLU A 150     -12.942 -13.451  13.013  1.00  2.13           O  
ATOM   2334  CB  GLU A 150     -14.515 -13.510  10.096  1.00  3.65           C  
ATOM   2335  CG  GLU A 150     -15.741 -13.615  10.971  1.00  3.65           C  
ATOM   2336  CD  GLU A 150     -16.437 -12.312  11.172  1.00  3.65           C  
ATOM   2337  OE1 GLU A 150     -16.110 -11.365  10.500  1.00  3.65           O  
ATOM   2338  OE2 GLU A 150     -17.349 -12.263  11.960  1.00  3.65           O  
ATOM   2339  H   GLU A 150     -12.539 -12.892   8.772  1.00  1.90           H  
ATOM   2340  HA  GLU A 150     -13.599 -11.887  11.170  1.00  2.92           H  
ATOM   2341 1HB  GLU A 150     -14.788 -12.973   9.192  1.00  4.37           H  
ATOM   2342 2HB  GLU A 150     -14.249 -14.523   9.798  1.00  4.37           H  
ATOM   2343 1HG  GLU A 150     -16.436 -14.325  10.526  1.00  4.37           H  
ATOM   2344 2HG  GLU A 150     -15.439 -13.996  11.944  1.00  4.37           H  
ATOM   2345  N   GLN A 151     -12.029 -14.778  11.425  1.00  1.11           N  
ATOM   2346  CA  GLN A 151     -11.393 -15.691  12.355  1.00  1.71           C  
ATOM   2347  C   GLN A 151     -10.497 -14.960  13.332  1.00  1.75           C  
ATOM   2348  O   GLN A 151     -10.607 -15.157  14.534  1.00  2.62           O  
ATOM   2349  CB  GLN A 151     -10.579 -16.741  11.603  1.00  2.56           C  
ATOM   2350  CG  GLN A 151      -9.882 -17.731  12.515  1.00  2.56           C  
ATOM   2351  CD  GLN A 151      -9.093 -18.775  11.754  1.00  2.56           C  
ATOM   2352  OE1 GLN A 151      -9.242 -18.914  10.538  1.00  2.56           O  
ATOM   2353  NE2 GLN A 151      -8.252 -19.509  12.473  1.00  2.56           N  
ATOM   2354  H   GLN A 151     -11.935 -14.965  10.433  1.00  1.33           H  
ATOM   2355  HA  GLN A 151     -12.171 -16.196  12.927  1.00  2.05           H  
ATOM   2356 1HB  GLN A 151     -11.233 -17.300  10.932  1.00  3.08           H  
ATOM   2357 2HB  GLN A 151      -9.823 -16.251  10.989  1.00  3.08           H  
ATOM   2358 1HG  GLN A 151      -9.195 -17.189  13.165  1.00  3.08           H  
ATOM   2359 2HG  GLN A 151     -10.635 -18.241  13.113  1.00  3.08           H  
ATOM   2360 1HE2 GLN A 151      -7.697 -20.218  12.036  1.00  3.08           H  
ATOM   2361 2HE2 GLN A 151      -8.171 -19.338  13.457  1.00  3.08           H  
ATOM   2362  N   ILE A 152      -9.613 -14.116  12.822  1.00  2.56           N  
ATOM   2363  CA  ILE A 152      -8.712 -13.365  13.681  1.00  3.66           C  
ATOM   2364  C   ILE A 152      -9.457 -12.385  14.583  1.00  2.61           C  
ATOM   2365  O   ILE A 152      -9.158 -12.273  15.771  1.00  4.41           O  
ATOM   2366  CB  ILE A 152      -7.658 -12.638  12.852  1.00  5.49           C  
ATOM   2367  CG1 ILE A 152      -6.720 -13.666  12.216  1.00  5.49           C  
ATOM   2368  CG2 ILE A 152      -6.895 -11.668  13.719  1.00  5.49           C  
ATOM   2369  CD1 ILE A 152      -5.807 -13.085  11.174  1.00  5.49           C  
ATOM   2370  H   ILE A 152      -9.562 -13.990  11.820  1.00  3.07           H  
ATOM   2371  HA  ILE A 152      -8.192 -14.074  14.323  1.00  4.39           H  
ATOM   2372  HB  ILE A 152      -8.145 -12.094  12.043  1.00  6.59           H  
ATOM   2373 1HG1 ILE A 152      -6.109 -14.116  12.995  1.00  6.59           H  
ATOM   2374 2HG1 ILE A 152      -7.317 -14.450  11.750  1.00  6.59           H  
ATOM   2375 1HG2 ILE A 152      -6.156 -11.148  13.114  1.00  6.59           H  
ATOM   2376 2HG2 ILE A 152      -7.592 -10.947  14.140  1.00  6.59           H  
ATOM   2377 3HG2 ILE A 152      -6.396 -12.208  14.524  1.00  6.59           H  
ATOM   2378 1HD1 ILE A 152      -5.172 -13.870  10.762  1.00  6.59           H  
ATOM   2379 2HD1 ILE A 152      -6.412 -12.651  10.385  1.00  6.59           H  
ATOM   2380 3HD1 ILE A 152      -5.186 -12.315  11.622  1.00  6.59           H  
ATOM   2381  N   VAL A 153     -10.441 -11.685  14.033  1.00  1.36           N  
ATOM   2382  CA  VAL A 153     -11.228 -10.754  14.833  1.00  1.78           C  
ATOM   2383  C   VAL A 153     -11.919 -11.437  16.013  1.00  2.66           C  
ATOM   2384  O   VAL A 153     -11.895 -10.930  17.136  1.00  6.04           O  
ATOM   2385  CB  VAL A 153     -12.283 -10.076  13.951  1.00  2.67           C  
ATOM   2386  CG1 VAL A 153     -13.265  -9.282  14.801  1.00  2.67           C  
ATOM   2387  CG2 VAL A 153     -11.577  -9.165  12.966  1.00  2.67           C  
ATOM   2388  H   VAL A 153     -10.649 -11.787  13.046  1.00  1.63           H  
ATOM   2389  HA  VAL A 153     -10.557  -9.988  15.222  1.00  2.14           H  
ATOM   2390  HB  VAL A 153     -12.847 -10.838  13.412  1.00  3.20           H  
ATOM   2391 1HG1 VAL A 153     -14.009  -8.814  14.155  1.00  3.20           H  
ATOM   2392 2HG1 VAL A 153     -13.765  -9.953  15.501  1.00  3.20           H  
ATOM   2393 3HG1 VAL A 153     -12.729  -8.514  15.351  1.00  3.20           H  
ATOM   2394 1HG2 VAL A 153     -12.313  -8.688  12.320  1.00  3.20           H  
ATOM   2395 2HG2 VAL A 153     -11.022  -8.403  13.513  1.00  3.20           H  
ATOM   2396 3HG2 VAL A 153     -10.886  -9.743  12.361  1.00  3.20           H  
ATOM   2397  N   ASP A 154     -12.547 -12.576  15.749  1.00  1.71           N  
ATOM   2398  CA  ASP A 154     -13.259 -13.325  16.771  1.00  2.89           C  
ATOM   2399  C   ASP A 154     -12.386 -14.201  17.667  1.00  5.69           C  
ATOM   2400  O   ASP A 154     -12.764 -14.484  18.805  1.00 12.53           O  
ATOM   2401  CB  ASP A 154     -14.315 -14.208  16.111  1.00  4.33           C  
ATOM   2402  CG  ASP A 154     -15.437 -13.398  15.497  1.00  4.33           C  
ATOM   2403  OD1 ASP A 154     -15.538 -12.238  15.823  1.00  4.33           O  
ATOM   2404  OD2 ASP A 154     -16.206 -13.937  14.738  1.00  4.33           O  
ATOM   2405  H   ASP A 154     -12.542 -12.933  14.804  1.00  2.05           H  
ATOM   2406  HA  ASP A 154     -13.770 -12.606  17.411  1.00  3.47           H  
ATOM   2407 1HB  ASP A 154     -13.852 -14.814  15.332  1.00  5.20           H  
ATOM   2408 2HB  ASP A 154     -14.736 -14.888  16.851  1.00  5.20           H  
ATOM   2409  N   CYS A 155     -11.240 -14.654  17.159  1.00  4.63           N  
ATOM   2410  CA  CYS A 155     -10.442 -15.621  17.897  1.00 10.88           C  
ATOM   2411  C   CYS A 155      -9.100 -15.135  18.414  1.00  3.51           C  
ATOM   2412  O   CYS A 155      -8.417 -15.888  19.108  1.00 10.81           O  
ATOM   2413  CB  CYS A 155     -10.149 -16.820  17.003  1.00 16.32           C  
ATOM   2414  SG  CYS A 155     -11.607 -17.662  16.356  1.00 16.32           S  
ATOM   2415  H   CYS A 155     -10.945 -14.387  16.232  1.00  5.56           H  
ATOM   2416  HA  CYS A 155     -11.032 -15.957  18.750  1.00 13.06           H  
ATOM   2417 1HB  CYS A 155      -9.536 -16.505  16.162  1.00 19.58           H  
ATOM   2418 2HB  CYS A 155      -9.569 -17.549  17.568  1.00 19.58           H  
ATOM   2419  HG  CYS A 155     -12.142 -16.598  15.768  1.00 19.58           H  
ATOM   2420  N   ASP A 156      -8.674 -13.925  18.084  1.00  4.53           N  
ATOM   2421  CA  ASP A 156      -7.378 -13.525  18.595  1.00  5.45           C  
ATOM   2422  C   ASP A 156      -7.473 -13.318  20.101  1.00 10.39           C  
ATOM   2423  O   ASP A 156      -7.904 -12.272  20.588  1.00 25.66           O  
ATOM   2424  CB  ASP A 156      -6.848 -12.293  17.878  1.00  8.18           C  
ATOM   2425  CG  ASP A 156      -5.425 -11.965  18.287  1.00  8.18           C  
ATOM   2426  OD1 ASP A 156      -4.999 -12.407  19.332  1.00  8.18           O  
ATOM   2427  OD2 ASP A 156      -4.755 -11.319  17.518  1.00  8.18           O  
ATOM   2428  H   ASP A 156      -9.199 -13.306  17.483  1.00  5.44           H  
ATOM   2429  HA  ASP A 156      -6.673 -14.336  18.414  1.00  6.54           H  
ATOM   2430 1HB  ASP A 156      -6.873 -12.457  16.801  1.00  9.81           H  
ATOM   2431 2HB  ASP A 156      -7.486 -11.436  18.097  1.00  9.81           H  
ATOM   2432  N   THR A 157      -7.046 -14.349  20.827  1.00 21.77           N  
ATOM   2433  CA  THR A 157      -7.070 -14.407  22.285  1.00 47.54           C  
ATOM   2434  C   THR A 157      -6.060 -13.511  22.967  1.00 30.71           C  
ATOM   2435  O   THR A 157      -6.034 -13.441  24.198  1.00 38.57           O  
ATOM   2436  CB  THR A 157      -6.830 -15.847  22.792  1.00 71.31           C  
ATOM   2437  OG1 THR A 157      -5.555 -16.312  22.330  1.00 71.31           O  
ATOM   2438  CG2 THR A 157      -7.920 -16.793  22.314  1.00 71.31           C  
ATOM   2439  H   THR A 157      -6.736 -15.162  20.314  1.00 26.12           H  
ATOM   2440  HA  THR A 157      -8.061 -14.094  22.614  1.00 57.05           H  
ATOM   2441  HB  THR A 157      -6.826 -15.839  23.882  1.00 85.57           H  
ATOM   2442  HG1 THR A 157      -4.877 -15.680  22.582  1.00 85.57           H  
ATOM   2443 1HG2 THR A 157      -7.725 -17.794  22.698  1.00 85.57           H  
ATOM   2444 2HG2 THR A 157      -8.888 -16.446  22.676  1.00 85.57           H  
ATOM   2445 3HG2 THR A 157      -7.928 -16.821  21.228  1.00 85.57           H  
ATOM   2446  N   ASN A 158      -5.209 -12.847  22.201  1.00 25.78           N  
ATOM   2447  CA  ASN A 158      -4.239 -11.973  22.798  1.00 36.23           C  
ATOM   2448  C   ASN A 158      -4.890 -10.728  23.351  1.00 26.83           C  
ATOM   2449  O   ASN A 158      -5.003  -9.726  22.647  1.00 78.99           O  
ATOM   2450  CB  ASN A 158      -3.155 -11.594  21.805  1.00 54.34           C  
ATOM   2451  CG  ASN A 158      -2.046 -10.793  22.438  1.00 54.34           C  
ATOM   2452  OD1 ASN A 158      -2.219 -10.206  23.514  1.00 54.34           O  
ATOM   2453  ND2 ASN A 158      -0.905 -10.762  21.795  1.00 54.34           N  
ATOM   2454  H   ASN A 158      -5.236 -12.918  21.189  1.00 30.94           H  
ATOM   2455  HA  ASN A 158      -3.774 -12.495  23.637  1.00 43.48           H  
ATOM   2456 1HB  ASN A 158      -2.733 -12.497  21.363  1.00 65.21           H  
ATOM   2457 2HB  ASN A 158      -3.593 -11.008  20.996  1.00 65.21           H  
ATOM   2458 1HD2 ASN A 158      -0.132 -10.250  22.168  1.00 65.21           H  
ATOM   2459 2HD2 ASN A 158      -0.807 -11.252  20.928  1.00 65.21           H  
ATOM   2460  N   GLY A 159      -5.361 -10.836  24.586  1.00 42.60           N  
ATOM   2461  CA  GLY A 159      -5.785  -9.746  25.466  1.00 68.61           C  
ATOM   2462  C   GLY A 159      -6.216  -8.440  24.828  1.00 49.66           C  
ATOM   2463  O   GLY A 159      -7.375  -8.031  24.877  1.00 93.97           O  
ATOM   2464  H   GLY A 159      -5.330 -11.765  24.984  1.00 51.12           H  
ATOM   2465 1HA  GLY A 159      -6.603 -10.111  26.085  1.00 82.33           H  
ATOM   2466 2HA  GLY A 159      -4.969  -9.535  26.158  1.00 82.33           H  
ATOM   2467  N   ASN A 160      -5.201  -7.727  24.368  1.00 45.95           N  
ATOM   2468  CA  ASN A 160      -5.257  -6.385  23.835  1.00 42.60           C  
ATOM   2469  C   ASN A 160      -6.096  -6.197  22.581  1.00 16.34           C  
ATOM   2470  O   ASN A 160      -6.498  -5.081  22.280  1.00 40.08           O  
ATOM   2471  CB  ASN A 160      -3.829  -5.944  23.567  1.00 63.90           C  
ATOM   2472  CG  ASN A 160      -3.075  -5.650  24.832  1.00 63.90           C  
ATOM   2473  OD1 ASN A 160      -3.301  -4.621  25.483  1.00 63.90           O  
ATOM   2474  ND2 ASN A 160      -2.187  -6.540  25.198  1.00 63.90           N  
ATOM   2475  H   ASN A 160      -4.293  -8.171  24.382  1.00 55.14           H  
ATOM   2476  HA  ASN A 160      -5.686  -5.741  24.603  1.00 51.12           H  
ATOM   2477 1HB  ASN A 160      -3.307  -6.737  23.031  1.00 76.68           H  
ATOM   2478 2HB  ASN A 160      -3.818  -5.065  22.929  1.00 76.68           H  
ATOM   2479 1HD2 ASN A 160      -1.652  -6.403  26.032  1.00 76.68           H  
ATOM   2480 2HD2 ASN A 160      -2.041  -7.359  24.642  1.00 76.68           H  
ATOM   2481  N   ASP A 161      -6.376  -7.250  21.851  1.00 17.35           N  
ATOM   2482  CA  ASP A 161      -7.192  -7.104  20.661  1.00 10.36           C  
ATOM   2483  C   ASP A 161      -8.649  -6.997  21.062  1.00  4.72           C  
ATOM   2484  O   ASP A 161      -9.147  -7.819  21.825  1.00 22.30           O  
ATOM   2485  CB  ASP A 161      -6.933  -8.283  19.731  1.00 15.54           C  
ATOM   2486  CG  ASP A 161      -5.551  -8.168  19.116  1.00 15.54           C  
ATOM   2487  OD1 ASP A 161      -5.340  -7.197  18.434  1.00 15.54           O  
ATOM   2488  OD2 ASP A 161      -4.710  -8.992  19.371  1.00 15.54           O  
ATOM   2489  H   ASP A 161      -6.021  -8.158  22.120  1.00 20.82           H  
ATOM   2490  HA  ASP A 161      -6.908  -6.185  20.149  1.00 12.43           H  
ATOM   2491 1HB  ASP A 161      -7.000  -9.219  20.287  1.00 18.65           H  
ATOM   2492 2HB  ASP A 161      -7.681  -8.307  18.938  1.00 18.65           H  
ATOM   2493  N   LYS A 162      -9.329  -5.969  20.574  1.00  2.80           N  
ATOM   2494  CA  LYS A 162     -10.711  -5.732  20.960  1.00  8.01           C  
ATOM   2495  C   LYS A 162     -11.689  -5.906  19.804  1.00  4.57           C  
ATOM   2496  O   LYS A 162     -12.783  -5.337  19.823  1.00  4.37           O  
ATOM   2497  CB  LYS A 162     -10.837  -4.335  21.554  1.00 12.02           C  
ATOM   2498  CG  LYS A 162      -9.956  -4.106  22.774  1.00 12.02           C  
ATOM   2499  CD  LYS A 162     -10.354  -5.022  23.923  1.00 12.02           C  
ATOM   2500  CE  LYS A 162      -9.514  -4.759  25.165  1.00 12.02           C  
ATOM   2501  NZ  LYS A 162      -9.877  -5.676  26.283  1.00 12.02           N  
ATOM   2502  H   LYS A 162      -8.888  -5.332  19.926  1.00  3.36           H  
ATOM   2503  HA  LYS A 162     -10.980  -6.457  21.729  1.00  9.61           H  
ATOM   2504 1HB  LYS A 162     -10.576  -3.590  20.802  1.00 14.42           H  
ATOM   2505 2HB  LYS A 162     -11.870  -4.159  21.853  1.00 14.42           H  
ATOM   2506 1HG  LYS A 162      -8.915  -4.295  22.514  1.00 14.42           H  
ATOM   2507 2HG  LYS A 162     -10.048  -3.070  23.099  1.00 14.42           H  
ATOM   2508 1HD  LYS A 162     -11.406  -4.865  24.167  1.00 14.42           H  
ATOM   2509 2HD  LYS A 162     -10.222  -6.061  23.622  1.00 14.42           H  
ATOM   2510 1HE  LYS A 162      -8.462  -4.898  24.922  1.00 14.42           H  
ATOM   2511 2HE  LYS A 162      -9.667  -3.730  25.489  1.00 14.42           H  
ATOM   2512 1HZ  LYS A 162      -9.301  -5.472  27.087  1.00 14.42           H  
ATOM   2513 2HZ  LYS A 162     -10.850  -5.547  26.524  1.00 14.42           H  
ATOM   2514 3HZ  LYS A 162      -9.724  -6.632  25.993  1.00 14.42           H  
ATOM   2515  N   GLY A 163     -11.294  -6.681  18.798  1.00  3.71           N  
ATOM   2516  CA  GLY A 163     -12.163  -6.928  17.660  1.00  3.03           C  
ATOM   2517  C   GLY A 163     -12.422  -5.635  16.909  1.00  1.92           C  
ATOM   2518  O   GLY A 163     -11.497  -4.995  16.413  1.00  2.65           O  
ATOM   2519  H   GLY A 163     -10.384  -7.118  18.827  1.00  4.45           H  
ATOM   2520 1HA  GLY A 163     -11.696  -7.656  16.999  1.00  3.64           H  
ATOM   2521 2HA  GLY A 163     -13.103  -7.355  18.004  1.00  3.64           H  
ATOM   2522  N   CYS A 164     -13.698  -5.260  16.844  1.00  2.23           N  
ATOM   2523  CA  CYS A 164     -14.185  -4.057  16.177  1.00  1.70           C  
ATOM   2524  C   CYS A 164     -13.719  -2.765  16.817  1.00  1.74           C  
ATOM   2525  O   CYS A 164     -13.835  -1.697  16.213  1.00  1.70           O  
ATOM   2526  CB  CYS A 164     -15.696  -4.023  16.219  1.00  2.55           C  
ATOM   2527  SG  CYS A 164     -16.334  -3.751  17.890  1.00  2.55           S  
ATOM   2528  H   CYS A 164     -14.378  -5.847  17.294  1.00  2.68           H  
ATOM   2529  HA  CYS A 164     -13.847  -4.078  15.142  1.00  2.04           H  
ATOM   2530 1HB  CYS A 164     -16.071  -3.228  15.574  1.00  3.06           H  
ATOM   2531 2HB  CYS A 164     -16.093  -4.967  15.850  1.00  3.06           H  
ATOM   2532  HG  CYS A 164     -15.979  -2.472  17.967  1.00  3.06           H  
ATOM   2533  N   ASN A 165     -13.207  -2.847  18.043  1.00  2.08           N  
ATOM   2534  CA  ASN A 165     -12.741  -1.663  18.731  1.00  2.54           C  
ATOM   2535  C   ASN A 165     -11.240  -1.457  18.576  1.00  1.65           C  
ATOM   2536  O   ASN A 165     -10.668  -0.592  19.241  1.00  4.57           O  
ATOM   2537  CB  ASN A 165     -13.122  -1.725  20.195  1.00  3.81           C  
ATOM   2538  CG  ASN A 165     -14.599  -1.582  20.418  1.00  3.81           C  
ATOM   2539  OD1 ASN A 165     -15.264  -0.766  19.769  1.00  3.81           O  
ATOM   2540  ND2 ASN A 165     -15.129  -2.362  21.326  1.00  3.81           N  
ATOM   2541  H   ASN A 165     -13.138  -3.738  18.520  1.00  2.50           H  
ATOM   2542  HA  ASN A 165     -13.231  -0.795  18.287  1.00  3.05           H  
ATOM   2543 1HB  ASN A 165     -12.806  -2.679  20.608  1.00  4.57           H  
ATOM   2544 2HB  ASN A 165     -12.602  -0.938  20.743  1.00  4.57           H  
ATOM   2545 1HD2 ASN A 165     -16.110  -2.312  21.518  1.00  4.57           H  
ATOM   2546 2HD2 ASN A 165     -14.555  -3.008  21.827  1.00  4.57           H  
ATOM   2547  N   GLY A 166     -10.599  -2.222  17.688  1.00  1.27           N  
ATOM   2548  CA  GLY A 166      -9.178  -2.035  17.456  1.00  1.48           C  
ATOM   2549  C   GLY A 166      -8.354  -3.241  17.854  1.00  1.31           C  
ATOM   2550  O   GLY A 166      -8.870  -4.184  18.450  1.00  2.81           O  
ATOM   2551  H   GLY A 166     -11.081  -2.947  17.168  1.00  1.52           H  
ATOM   2552 1HA  GLY A 166      -9.014  -1.816  16.401  1.00  1.78           H  
ATOM   2553 2HA  GLY A 166      -8.838  -1.170  18.021  1.00  1.78           H  
ATOM   2554  N   GLY A 167      -7.071  -3.207  17.514  1.00  2.65           N  
ATOM   2555  CA  GLY A 167      -6.175  -4.315  17.820  1.00  3.09           C  
ATOM   2556  C   GLY A 167      -4.788  -4.108  17.222  1.00  3.18           C  
ATOM   2557  O   GLY A 167      -4.444  -3.002  16.807  1.00  5.78           O  
ATOM   2558  H   GLY A 167      -6.714  -2.397  17.027  1.00  3.18           H  
ATOM   2559 1HA  GLY A 167      -6.093  -4.426  18.901  1.00  3.71           H  
ATOM   2560 2HA  GLY A 167      -6.604  -5.241  17.440  1.00  3.71           H  
ATOM   2561  N   THR A 168      -3.979  -5.168  17.229  1.00  3.07           N  
ATOM   2562  CA  THR A 168      -2.612  -5.101  16.725  1.00  2.93           C  
ATOM   2563  C   THR A 168      -2.302  -6.243  15.729  1.00  1.66           C  
ATOM   2564  O   THR A 168      -2.384  -7.415  16.105  1.00  3.36           O  
ATOM   2565  CB  THR A 168      -1.609  -5.161  17.903  1.00  4.40           C  
ATOM   2566  OG1 THR A 168      -1.854  -4.073  18.801  1.00  4.40           O  
ATOM   2567  CG2 THR A 168      -0.182  -5.068  17.406  1.00  4.40           C  
ATOM   2568  H   THR A 168      -4.331  -6.044  17.597  1.00  3.68           H  
ATOM   2569  HA  THR A 168      -2.483  -4.140  16.242  1.00  3.52           H  
ATOM   2570  HB  THR A 168      -1.742  -6.099  18.442  1.00  5.27           H  
ATOM   2571  HG1 THR A 168      -2.718  -4.179  19.204  1.00  5.27           H  
ATOM   2572 1HG2 THR A 168       0.502  -5.112  18.253  1.00  5.27           H  
ATOM   2573 2HG2 THR A 168       0.015  -5.899  16.741  1.00  5.27           H  
ATOM   2574 3HG2 THR A 168      -0.039  -4.130  16.872  1.00  5.27           H  
ATOM   2575  N   PRO A 169      -1.899  -5.917  14.482  1.00  1.11           N  
ATOM   2576  CA  PRO A 169      -1.510  -6.805  13.378  1.00  0.80           C  
ATOM   2577  C   PRO A 169      -0.471  -7.838  13.793  1.00  0.55           C  
ATOM   2578  O   PRO A 169      -0.494  -8.973  13.322  1.00  0.43           O  
ATOM   2579  CB  PRO A 169      -0.919  -5.843  12.347  1.00  1.20           C  
ATOM   2580  CG  PRO A 169      -1.647  -4.571  12.578  1.00  1.20           C  
ATOM   2581  CD  PRO A 169      -1.805  -4.498  14.070  1.00  1.20           C  
ATOM   2582  HA  PRO A 169      -2.408  -7.299  12.980  1.00  0.96           H  
ATOM   2583 1HB  PRO A 169       0.166  -5.747  12.496  1.00  1.44           H  
ATOM   2584 2HB  PRO A 169      -1.068  -6.240  11.332  1.00  1.44           H  
ATOM   2585 1HG  PRO A 169      -1.072  -3.728  12.169  1.00  1.44           H  
ATOM   2586 2HG  PRO A 169      -2.606  -4.588  12.046  1.00  1.44           H  
ATOM   2587 1HD  PRO A 169      -0.926  -4.026  14.533  1.00  1.44           H  
ATOM   2588 2HD  PRO A 169      -2.734  -3.960  14.305  1.00  1.44           H  
ATOM   2589  N   ASP A 170       0.432  -7.443  14.682  1.00  0.96           N  
ATOM   2590  CA  ASP A 170       1.457  -8.336  15.185  1.00  1.39           C  
ATOM   2591  C   ASP A 170       0.855  -9.489  15.954  1.00  0.91           C  
ATOM   2592  O   ASP A 170       1.350 -10.610  15.859  1.00  1.42           O  
ATOM   2593  CB  ASP A 170       2.444  -7.573  16.054  1.00  2.08           C  
ATOM   2594  CG  ASP A 170       3.300  -6.678  15.194  1.00  2.08           C  
ATOM   2595  OD1 ASP A 170       3.303  -6.917  14.011  1.00  2.08           O  
ATOM   2596  OD2 ASP A 170       3.917  -5.772  15.697  1.00  2.08           O  
ATOM   2597  H   ASP A 170       0.410  -6.490  15.010  1.00  1.15           H  
ATOM   2598  HA  ASP A 170       2.001  -8.747  14.336  1.00  1.67           H  
ATOM   2599 1HB  ASP A 170       1.918  -6.971  16.792  1.00  2.50           H  
ATOM   2600 2HB  ASP A 170       3.087  -8.273  16.589  1.00  2.50           H  
ATOM   2601  N   GLY A 171      -0.216  -9.217  16.706  1.00  0.85           N  
ATOM   2602  CA  GLY A 171      -0.904 -10.251  17.455  1.00  0.96           C  
ATOM   2603  C   GLY A 171      -1.591 -11.182  16.480  1.00  0.67           C  
ATOM   2604  O   GLY A 171      -1.588 -12.396  16.670  1.00  0.96           O  
ATOM   2605  H   GLY A 171      -0.596  -8.282  16.733  1.00  1.02           H  
ATOM   2606 1HA  GLY A 171      -0.195 -10.804  18.068  1.00  1.15           H  
ATOM   2607 2HA  GLY A 171      -1.639  -9.800  18.122  1.00  1.15           H  
ATOM   2608  N   ALA A 172      -2.150 -10.601  15.418  1.00  0.39           N  
ATOM   2609  CA  ALA A 172      -2.801 -11.371  14.364  1.00  0.37           C  
ATOM   2610  C   ALA A 172      -1.808 -12.324  13.684  1.00  0.47           C  
ATOM   2611  O   ALA A 172      -2.152 -13.471  13.381  1.00  0.79           O  
ATOM   2612  CB  ALA A 172      -3.425 -10.433  13.350  1.00  0.55           C  
ATOM   2613  H   ALA A 172      -2.137  -9.586  15.360  1.00  0.47           H  
ATOM   2614  HA  ALA A 172      -3.587 -11.974  14.821  1.00  0.44           H  
ATOM   2615 1HB  ALA A 172      -3.931 -11.011  12.582  1.00  0.67           H  
ATOM   2616 2HB  ALA A 172      -4.144  -9.786  13.850  1.00  0.67           H  
ATOM   2617 3HB  ALA A 172      -2.654  -9.825  12.892  1.00  0.67           H  
ATOM   2618  N   PHE A 173      -0.570 -11.856  13.468  1.00  0.52           N  
ATOM   2619  CA  PHE A 173       0.459 -12.706  12.879  1.00  1.09           C  
ATOM   2620  C   PHE A 173       0.837 -13.814  13.843  1.00  1.18           C  
ATOM   2621  O   PHE A 173       0.978 -14.968  13.434  1.00  1.74           O  
ATOM   2622  CB  PHE A 173       1.725 -11.906  12.561  1.00  1.64           C  
ATOM   2623  CG  PHE A 173       1.596 -10.993  11.383  1.00  1.64           C  
ATOM   2624  CD1 PHE A 173       2.126  -9.711  11.421  1.00  1.64           C  
ATOM   2625  CD2 PHE A 173       0.941 -11.409  10.238  1.00  1.64           C  
ATOM   2626  CE1 PHE A 173       2.003  -8.866  10.338  1.00  1.64           C  
ATOM   2627  CE2 PHE A 173       0.818 -10.566   9.158  1.00  1.64           C  
ATOM   2628  CZ  PHE A 173       1.348  -9.294   9.208  1.00  1.64           C  
ATOM   2629  H   PHE A 173      -0.350 -10.895  13.698  1.00  0.62           H  
ATOM   2630  HA  PHE A 173       0.069 -13.153  11.964  1.00  1.31           H  
ATOM   2631 1HB  PHE A 173       1.998 -11.304  13.426  1.00  1.96           H  
ATOM   2632 2HB  PHE A 173       2.548 -12.592  12.369  1.00  1.96           H  
ATOM   2633  HD1 PHE A 173       2.643  -9.374  12.319  1.00  1.96           H  
ATOM   2634  HD2 PHE A 173       0.521 -12.415  10.200  1.00  1.96           H  
ATOM   2635  HE1 PHE A 173       2.423  -7.862  10.378  1.00  1.96           H  
ATOM   2636  HE2 PHE A 173       0.302 -10.901   8.261  1.00  1.96           H  
ATOM   2637  HZ  PHE A 173       1.248  -8.632   8.350  1.00  1.96           H  
ATOM   2638  N   GLN A 174       0.939 -13.468  15.133  1.00  1.28           N  
ATOM   2639  CA  GLN A 174       1.237 -14.446  16.168  1.00  2.15           C  
ATOM   2640  C   GLN A 174       0.176 -15.509  16.220  1.00  1.83           C  
ATOM   2641  O   GLN A 174       0.491 -16.682  16.373  1.00  2.73           O  
ATOM   2642  CB  GLN A 174       1.324 -13.794  17.554  1.00  3.22           C  
ATOM   2643  CG  GLN A 174       2.534 -12.931  17.790  1.00  3.22           C  
ATOM   2644  CD  GLN A 174       2.494 -12.210  19.124  1.00  3.22           C  
ATOM   2645  OE1 GLN A 174       1.432 -11.831  19.628  1.00  3.22           O  
ATOM   2646  NE2 GLN A 174       3.670 -12.024  19.711  1.00  3.22           N  
ATOM   2647  H   GLN A 174       0.833 -12.498  15.403  1.00  1.54           H  
ATOM   2648  HA  GLN A 174       2.189 -14.922  15.936  1.00  2.58           H  
ATOM   2649 1HB  GLN A 174       0.444 -13.178  17.724  1.00  3.87           H  
ATOM   2650 2HB  GLN A 174       1.323 -14.573  18.316  1.00  3.87           H  
ATOM   2651 1HG  GLN A 174       3.393 -13.592  17.810  1.00  3.87           H  
ATOM   2652 2HG  GLN A 174       2.641 -12.202  16.991  1.00  3.87           H  
ATOM   2653 1HE2 GLN A 174       3.724 -11.559  20.595  1.00  3.87           H  
ATOM   2654 2HE2 GLN A 174       4.501 -12.358  19.265  1.00  3.87           H  
ATOM   2655  N   TYR A 175      -1.082 -15.091  16.090  1.00  1.58           N  
ATOM   2656  CA  TYR A 175      -2.226 -15.984  16.109  1.00  2.76           C  
ATOM   2657  C   TYR A 175      -2.142 -17.066  15.051  1.00  2.99           C  
ATOM   2658  O   TYR A 175      -2.269 -18.250  15.361  1.00  4.98           O  
ATOM   2659  CB  TYR A 175      -3.529 -15.180  15.929  1.00  4.14           C  
ATOM   2660  CG  TYR A 175      -4.758 -16.049  15.789  1.00  4.14           C  
ATOM   2661  CD1 TYR A 175      -5.386 -16.571  16.908  1.00  4.14           C  
ATOM   2662  CD2 TYR A 175      -5.241 -16.341  14.525  1.00  4.14           C  
ATOM   2663  CE1 TYR A 175      -6.486 -17.395  16.756  1.00  4.14           C  
ATOM   2664  CE2 TYR A 175      -6.337 -17.160  14.372  1.00  4.14           C  
ATOM   2665  CZ  TYR A 175      -6.955 -17.693  15.481  1.00  4.14           C  
ATOM   2666  OH  TYR A 175      -8.033 -18.534  15.327  1.00  4.14           O  
ATOM   2667  H   TYR A 175      -1.260 -14.102  15.992  1.00  1.90           H  
ATOM   2668  HA  TYR A 175      -2.256 -16.477  17.081  1.00  3.31           H  
ATOM   2669 1HB  TYR A 175      -3.672 -14.521  16.788  1.00  4.97           H  
ATOM   2670 2HB  TYR A 175      -3.459 -14.551  15.046  1.00  4.97           H  
ATOM   2671  HD1 TYR A 175      -5.006 -16.344  17.904  1.00  4.97           H  
ATOM   2672  HD2 TYR A 175      -4.745 -15.929  13.648  1.00  4.97           H  
ATOM   2673  HE1 TYR A 175      -6.975 -17.816  17.635  1.00  4.97           H  
ATOM   2674  HE2 TYR A 175      -6.705 -17.393  13.373  1.00  4.97           H  
ATOM   2675  HH  TYR A 175      -8.333 -18.829  16.191  1.00  4.97           H  
ATOM   2676  N   VAL A 176      -1.928 -16.673  13.799  1.00  2.25           N  
ATOM   2677  CA  VAL A 176      -1.897 -17.667  12.735  1.00  3.08           C  
ATOM   2678  C   VAL A 176      -0.679 -18.591  12.881  1.00  3.12           C  
ATOM   2679  O   VAL A 176      -0.756 -19.782  12.572  1.00  6.85           O  
ATOM   2680  CB  VAL A 176      -1.928 -17.006  11.360  1.00  4.62           C  
ATOM   2681  CG1 VAL A 176      -1.776 -18.075  10.287  1.00  4.62           C  
ATOM   2682  CG2 VAL A 176      -3.231 -16.245  11.194  1.00  4.62           C  
ATOM   2683  H   VAL A 176      -1.826 -15.684  13.585  1.00  2.70           H  
ATOM   2684  HA  VAL A 176      -2.795 -18.279  12.820  1.00  3.70           H  
ATOM   2685  HB  VAL A 176      -1.096 -16.313  11.276  1.00  5.54           H  
ATOM   2686 1HG1 VAL A 176      -1.789 -17.608   9.302  1.00  5.54           H  
ATOM   2687 2HG1 VAL A 176      -0.832 -18.601  10.428  1.00  5.54           H  
ATOM   2688 3HG1 VAL A 176      -2.601 -18.782  10.361  1.00  5.54           H  
ATOM   2689 1HG2 VAL A 176      -3.255 -15.770  10.214  1.00  5.54           H  
ATOM   2690 2HG2 VAL A 176      -4.069 -16.934  11.283  1.00  5.54           H  
ATOM   2691 3HG2 VAL A 176      -3.306 -15.481  11.968  1.00  5.54           H  
ATOM   2692  N   VAL A 177       0.444 -18.057  13.368  1.00  1.26           N  
ATOM   2693  CA  VAL A 177       1.613 -18.898  13.616  1.00  1.67           C  
ATOM   2694  C   VAL A 177       1.382 -19.884  14.772  1.00  3.24           C  
ATOM   2695  O   VAL A 177       1.562 -21.093  14.623  1.00  4.75           O  
ATOM   2696  CB  VAL A 177       2.838 -18.027  13.974  1.00  2.50           C  
ATOM   2697  CG1 VAL A 177       3.997 -18.905  14.417  1.00  2.50           C  
ATOM   2698  CG2 VAL A 177       3.255 -17.205  12.782  1.00  2.50           C  
ATOM   2699  H   VAL A 177       0.498 -17.064  13.573  1.00  1.51           H  
ATOM   2700  HA  VAL A 177       1.830 -19.464  12.710  1.00  2.00           H  
ATOM   2701  HB  VAL A 177       2.575 -17.369  14.801  1.00  3.01           H  
ATOM   2702 1HG1 VAL A 177       4.849 -18.277  14.678  1.00  3.01           H  
ATOM   2703 2HG1 VAL A 177       3.700 -19.491  15.287  1.00  3.01           H  
ATOM   2704 3HG1 VAL A 177       4.276 -19.576  13.605  1.00  3.01           H  
ATOM   2705 1HG2 VAL A 177       4.109 -16.588  13.047  1.00  3.01           H  
ATOM   2706 2HG2 VAL A 177       3.533 -17.880  11.976  1.00  3.01           H  
ATOM   2707 3HG2 VAL A 177       2.434 -16.570  12.460  1.00  3.01           H  
ATOM   2708  N   ASN A 178       0.961 -19.357  15.918  1.00  4.29           N  
ATOM   2709  CA  ASN A 178       0.792 -20.130  17.145  1.00  8.65           C  
ATOM   2710  C   ASN A 178      -0.338 -21.137  17.110  1.00  3.52           C  
ATOM   2711  O   ASN A 178      -0.240 -22.196  17.723  1.00 27.78           O  
ATOM   2712  CB  ASN A 178       0.604 -19.192  18.320  1.00 12.98           C  
ATOM   2713  CG  ASN A 178       1.880 -18.489  18.697  1.00 12.98           C  
ATOM   2714  OD1 ASN A 178       2.979 -18.943  18.359  1.00 12.98           O  
ATOM   2715  ND2 ASN A 178       1.756 -17.389  19.396  1.00 12.98           N  
ATOM   2716  H   ASN A 178       0.789 -18.368  15.963  1.00  5.15           H  
ATOM   2717  HA  ASN A 178       1.710 -20.696  17.310  1.00 10.38           H  
ATOM   2718 1HB  ASN A 178      -0.154 -18.447  18.077  1.00 15.57           H  
ATOM   2719 2HB  ASN A 178       0.245 -19.756  19.181  1.00 15.57           H  
ATOM   2720 1HD2 ASN A 178       2.570 -16.880  19.676  1.00 15.57           H  
ATOM   2721 2HD2 ASN A 178       0.848 -17.058  19.648  1.00 15.57           H  
ATOM   2722  N   ASN A 179      -1.399 -20.851  16.381  1.00  9.33           N  
ATOM   2723  CA  ASN A 179      -2.475 -21.816  16.302  1.00 16.52           C  
ATOM   2724  C   ASN A 179      -2.338 -22.687  15.072  1.00  8.81           C  
ATOM   2725  O   ASN A 179      -3.249 -23.444  14.739  1.00 10.36           O  
ATOM   2726  CB  ASN A 179      -3.807 -21.106  16.344  1.00 24.78           C  
ATOM   2727  CG  ASN A 179      -4.070 -20.549  17.712  1.00 24.78           C  
ATOM   2728  OD1 ASN A 179      -4.522 -21.267  18.612  1.00 24.78           O  
ATOM   2729  ND2 ASN A 179      -3.771 -19.292  17.898  1.00 24.78           N  
ATOM   2730  H   ASN A 179      -1.487 -19.966  15.900  1.00 11.20           H  
ATOM   2731  HA  ASN A 179      -2.415 -22.475  17.169  1.00 19.82           H  
ATOM   2732 1HB  ASN A 179      -3.817 -20.292  15.617  1.00 29.74           H  
ATOM   2733 2HB  ASN A 179      -4.605 -21.799  16.079  1.00 29.74           H  
ATOM   2734 1HD2 ASN A 179      -3.915 -18.871  18.794  1.00 29.74           H  
ATOM   2735 2HD2 ASN A 179      -3.397 -18.753  17.142  1.00 29.74           H  
ATOM   2736  N   GLN A 180      -1.178 -22.608  14.421  1.00 27.06           N  
ATOM   2737  CA  GLN A 180      -0.881 -23.401  13.256  1.00 59.60           C  
ATOM   2738  C   GLN A 180      -1.967 -23.321  12.206  1.00 32.62           C  
ATOM   2739  O   GLN A 180      -2.423 -24.352  11.707  1.00 37.29           O  
ATOM   2740  CB  GLN A 180      -0.653 -24.856  13.667  1.00 89.40           C  
ATOM   2741  CG  GLN A 180       0.556 -25.053  14.565  1.00 89.40           C  
ATOM   2742  CD  GLN A 180       1.864 -24.873  13.820  1.00 89.40           C  
ATOM   2743  OE1 GLN A 180       2.227 -25.700  12.979  1.00 89.40           O  
ATOM   2744  NE2 GLN A 180       2.577 -23.793  14.117  1.00 89.40           N  
ATOM   2745  H   GLN A 180      -0.442 -21.985  14.725  1.00 32.47           H  
ATOM   2746  HA  GLN A 180       0.039 -23.020  12.813  1.00 71.52           H  
ATOM   2747 1HB  GLN A 180      -1.530 -25.234  14.192  1.00107.28           H  
ATOM   2748 2HB  GLN A 180      -0.514 -25.469  12.777  1.00107.28           H  
ATOM   2749 1HG  GLN A 180       0.519 -24.320  15.372  1.00107.28           H  
ATOM   2750 2HG  GLN A 180       0.531 -26.062  14.976  1.00107.28           H  
ATOM   2751 1HE2 GLN A 180       3.447 -23.623  13.653  1.00107.28           H  
ATOM   2752 2HE2 GLN A 180       2.242 -23.141  14.800  1.00107.28           H  
ATOM   2753  N   GLY A 181      -2.377 -22.113  11.840  1.00 16.71           N  
ATOM   2754  CA  GLY A 181      -3.323 -22.050  10.760  1.00 10.62           C  
ATOM   2755  C   GLY A 181      -4.425 -21.010  10.805  1.00  4.87           C  
ATOM   2756  O   GLY A 181      -4.825 -20.509  11.856  1.00  6.54           O  
ATOM   2757  H   GLY A 181      -2.004 -21.271  12.257  1.00 20.05           H  
ATOM   2758 1HA  GLY A 181      -2.740 -21.888   9.873  1.00 12.74           H  
ATOM   2759 2HA  GLY A 181      -3.780 -23.030  10.639  1.00 12.74           H  
ATOM   2760  N   ILE A 182      -4.928 -20.748   9.604  1.00  2.88           N  
ATOM   2761  CA  ILE A 182      -6.027 -19.848   9.314  1.00  1.65           C  
ATOM   2762  C   ILE A 182      -6.875 -20.477   8.211  1.00  1.37           C  
ATOM   2763  O   ILE A 182      -6.335 -21.026   7.248  1.00  1.96           O  
ATOM   2764  CB  ILE A 182      -5.496 -18.470   8.868  1.00  2.47           C  
ATOM   2765  CG1 ILE A 182      -6.643 -17.472   8.666  1.00  2.47           C  
ATOM   2766  CG2 ILE A 182      -4.680 -18.619   7.598  1.00  2.47           C  
ATOM   2767  CD1 ILE A 182      -6.183 -16.038   8.532  1.00  2.47           C  
ATOM   2768  H   ILE A 182      -4.484 -21.211   8.822  1.00  3.46           H  
ATOM   2769  HA  ILE A 182      -6.640 -19.727  10.205  1.00  1.98           H  
ATOM   2770  HB  ILE A 182      -4.857 -18.070   9.650  1.00  2.97           H  
ATOM   2771 1HG1 ILE A 182      -7.190 -17.740   7.765  1.00  2.97           H  
ATOM   2772 2HG1 ILE A 182      -7.325 -17.536   9.513  1.00  2.97           H  
ATOM   2773 1HG2 ILE A 182      -4.288 -17.645   7.309  1.00  2.97           H  
ATOM   2774 2HG2 ILE A 182      -3.853 -19.304   7.776  1.00  2.97           H  
ATOM   2775 3HG2 ILE A 182      -5.312 -19.010   6.802  1.00  2.97           H  
ATOM   2776 1HD1 ILE A 182      -7.048 -15.390   8.390  1.00  2.97           H  
ATOM   2777 2HD1 ILE A 182      -5.652 -15.741   9.436  1.00  2.97           H  
ATOM   2778 3HD1 ILE A 182      -5.519 -15.948   7.674  1.00  2.97           H  
ATOM   2779  N   ASP A 183      -8.196 -20.405   8.345  1.00  1.10           N  
ATOM   2780  CA  ASP A 183      -9.072 -20.973   7.320  1.00  1.02           C  
ATOM   2781  C   ASP A 183      -9.391 -19.904   6.278  1.00  1.03           C  
ATOM   2782  O   ASP A 183      -8.876 -18.787   6.369  1.00  0.99           O  
ATOM   2783  CB  ASP A 183     -10.344 -21.556   7.955  1.00  1.53           C  
ATOM   2784  CG  ASP A 183     -11.270 -20.514   8.566  1.00  1.53           C  
ATOM   2785  OD1 ASP A 183     -11.159 -19.369   8.206  1.00  1.53           O  
ATOM   2786  OD2 ASP A 183     -12.079 -20.873   9.388  1.00  1.53           O  
ATOM   2787  H   ASP A 183      -8.592 -19.949   9.159  1.00  1.32           H  
ATOM   2788  HA  ASP A 183      -8.548 -21.783   6.819  1.00  1.22           H  
ATOM   2789 1HB  ASP A 183     -10.899 -22.116   7.202  1.00  1.84           H  
ATOM   2790 2HB  ASP A 183     -10.061 -22.262   8.737  1.00  1.84           H  
ATOM   2791  N   THR A 184     -10.224 -20.231   5.288  1.00  1.26           N  
ATOM   2792  CA  THR A 184     -10.484 -19.256   4.240  1.00  1.30           C  
ATOM   2793  C   THR A 184     -11.716 -18.440   4.514  1.00  1.19           C  
ATOM   2794  O   THR A 184     -12.543 -18.811   5.342  1.00  1.33           O  
ATOM   2795  CB  THR A 184     -10.662 -19.919   2.859  1.00  1.95           C  
ATOM   2796  OG1 THR A 184     -11.837 -20.737   2.869  1.00  1.95           O  
ATOM   2797  CG2 THR A 184      -9.459 -20.770   2.520  1.00  1.95           C  
ATOM   2798  H   THR A 184     -10.673 -21.144   5.245  1.00  1.51           H  
ATOM   2799  HA  THR A 184      -9.637 -18.589   4.184  1.00  1.56           H  
ATOM   2800  HB  THR A 184     -10.777 -19.149   2.098  1.00  2.34           H  
ATOM   2801  HG1 THR A 184     -11.748 -21.422   3.542  1.00  2.34           H  
ATOM   2802 1HG2 THR A 184      -9.603 -21.230   1.542  1.00  2.34           H  
ATOM   2803 2HG2 THR A 184      -8.564 -20.149   2.502  1.00  2.34           H  
ATOM   2804 3HG2 THR A 184      -9.352 -21.546   3.274  1.00  2.34           H  
ATOM   2805  N   GLU A 185     -11.857 -17.354   3.767  1.00  1.29           N  
ATOM   2806  CA  GLU A 185     -13.045 -16.509   3.814  1.00  1.66           C  
ATOM   2807  C   GLU A 185     -14.306 -17.330   3.562  1.00  1.57           C  
ATOM   2808  O   GLU A 185     -15.356 -17.065   4.139  1.00  2.53           O  
ATOM   2809  CB  GLU A 185     -12.960 -15.387   2.783  1.00  2.49           C  
ATOM   2810  CG  GLU A 185     -14.149 -14.435   2.812  1.00  2.49           C  
ATOM   2811  CD  GLU A 185     -14.063 -13.313   1.806  1.00  2.49           C  
ATOM   2812  OE1 GLU A 185     -13.114 -13.254   1.058  1.00  2.49           O  
ATOM   2813  OE2 GLU A 185     -14.959 -12.502   1.792  1.00  2.49           O  
ATOM   2814  H   GLU A 185     -11.107 -17.123   3.127  1.00  1.55           H  
ATOM   2815  HA  GLU A 185     -13.119 -16.068   4.809  1.00  1.99           H  
ATOM   2816 1HB  GLU A 185     -12.057 -14.802   2.960  1.00  2.99           H  
ATOM   2817 2HB  GLU A 185     -12.887 -15.812   1.783  1.00  2.99           H  
ATOM   2818 1HG  GLU A 185     -15.057 -15.006   2.617  1.00  2.99           H  
ATOM   2819 2HG  GLU A 185     -14.231 -14.010   3.811  1.00  2.99           H  
ATOM   2820  N   SER A 186     -14.203 -18.317   2.666  1.00  1.30           N  
ATOM   2821  CA  SER A 186     -15.321 -19.187   2.328  1.00  1.80           C  
ATOM   2822  C   SER A 186     -15.699 -20.134   3.476  1.00  1.91           C  
ATOM   2823  O   SER A 186     -16.794 -20.699   3.474  1.00  3.24           O  
ATOM   2824  CB  SER A 186     -14.996 -20.001   1.088  1.00  2.70           C  
ATOM   2825  OG  SER A 186     -14.030 -20.988   1.341  1.00  2.70           O  
ATOM   2826  H   SER A 186     -13.316 -18.478   2.211  1.00  1.56           H  
ATOM   2827  HA  SER A 186     -16.186 -18.559   2.111  1.00  2.16           H  
ATOM   2828 1HB  SER A 186     -15.905 -20.469   0.712  1.00  3.24           H  
ATOM   2829 2HB  SER A 186     -14.632 -19.331   0.310  1.00  3.24           H  
ATOM   2830  HG  SER A 186     -13.313 -20.580   1.838  1.00  3.24           H  
ATOM   2831  N   ASP A 187     -14.803 -20.304   4.453  1.00  1.60           N  
ATOM   2832  CA  ASP A 187     -15.074 -21.131   5.616  1.00  1.96           C  
ATOM   2833  C   ASP A 187     -15.658 -20.257   6.709  1.00  2.03           C  
ATOM   2834  O   ASP A 187     -16.563 -20.670   7.430  1.00  2.46           O  
ATOM   2835  CB  ASP A 187     -13.791 -21.800   6.139  1.00  2.94           C  
ATOM   2836  CG  ASP A 187     -13.163 -22.801   5.179  1.00  2.94           C  
ATOM   2837  OD1 ASP A 187     -13.830 -23.741   4.811  1.00  2.94           O  
ATOM   2838  OD2 ASP A 187     -12.020 -22.612   4.812  1.00  2.94           O  
ATOM   2839  H   ASP A 187     -13.918 -19.830   4.421  1.00  1.92           H  
ATOM   2840  HA  ASP A 187     -15.802 -21.898   5.350  1.00  2.35           H  
ATOM   2841 1HB  ASP A 187     -13.053 -21.031   6.363  1.00  3.53           H  
ATOM   2842 2HB  ASP A 187     -14.011 -22.314   7.075  1.00  3.53           H  
ATOM   2843  N   TYR A 188     -15.177 -19.018   6.792  1.00  1.81           N  
ATOM   2844  CA  TYR A 188     -15.682 -18.097   7.798  1.00  2.37           C  
ATOM   2845  C   TYR A 188     -15.654 -16.649   7.270  1.00  1.73           C  
ATOM   2846  O   TYR A 188     -14.703 -15.902   7.516  1.00  1.80           O  
ATOM   2847  CB  TYR A 188     -14.858 -18.257   9.079  1.00  3.56           C  
ATOM   2848  CG  TYR A 188     -15.490 -17.641  10.300  1.00  3.56           C  
ATOM   2849  CD1 TYR A 188     -16.869 -17.522  10.360  1.00  3.56           C  
ATOM   2850  CD2 TYR A 188     -14.706 -17.232  11.369  1.00  3.56           C  
ATOM   2851  CE1 TYR A 188     -17.465 -16.985  11.480  1.00  3.56           C  
ATOM   2852  CE2 TYR A 188     -15.303 -16.695  12.495  1.00  3.56           C  
ATOM   2853  CZ  TYR A 188     -16.680 -16.570  12.549  1.00  3.56           C  
ATOM   2854  OH  TYR A 188     -17.293 -16.042  13.663  1.00  3.56           O  
ATOM   2855  H   TYR A 188     -14.425 -18.729   6.179  1.00  2.17           H  
ATOM   2856  HA  TYR A 188     -16.714 -18.361   8.027  1.00  2.84           H  
ATOM   2857 1HB  TYR A 188     -14.702 -19.319   9.277  1.00  4.27           H  
ATOM   2858 2HB  TYR A 188     -13.875 -17.808   8.940  1.00  4.27           H  
ATOM   2859  HD1 TYR A 188     -17.483 -17.853   9.522  1.00  4.27           H  
ATOM   2860  HD2 TYR A 188     -13.623 -17.338  11.321  1.00  4.27           H  
ATOM   2861  HE1 TYR A 188     -18.550 -16.889  11.527  1.00  4.27           H  
ATOM   2862  HE2 TYR A 188     -14.693 -16.373  13.339  1.00  4.27           H  
ATOM   2863  HH  TYR A 188     -16.723 -15.377  14.069  1.00  4.27           H  
ATOM   2864  N   PRO A 189     -16.693 -16.255   6.514  1.00  1.57           N  
ATOM   2865  CA  PRO A 189     -16.917 -14.960   5.863  1.00  1.80           C  
ATOM   2866  C   PRO A 189     -16.923 -13.794   6.840  1.00  1.83           C  
ATOM   2867  O   PRO A 189     -17.396 -13.921   7.969  1.00  1.90           O  
ATOM   2868  CB  PRO A 189     -18.303 -15.119   5.224  1.00  2.70           C  
ATOM   2869  CG  PRO A 189     -18.465 -16.584   5.027  1.00  2.70           C  
ATOM   2870  CD  PRO A 189     -17.793 -17.197   6.219  1.00  2.70           C  
ATOM   2871  HA  PRO A 189     -16.149 -14.809   5.092  1.00  2.16           H  
ATOM   2872 1HB  PRO A 189     -19.072 -14.691   5.884  1.00  3.24           H  
ATOM   2873 2HB  PRO A 189     -18.346 -14.558   4.278  1.00  3.24           H  
ATOM   2874 1HG  PRO A 189     -19.532 -16.844   4.962  1.00  3.24           H  
ATOM   2875 2HG  PRO A 189     -18.006 -16.893   4.077  1.00  3.24           H  
ATOM   2876 1HD  PRO A 189     -18.484 -17.253   7.073  1.00  3.24           H  
ATOM   2877 2HD  PRO A 189     -17.407 -18.184   5.940  1.00  3.24           H  
ATOM   2878  N   TYR A 190     -16.423 -12.647   6.384  1.00  2.37           N  
ATOM   2879  CA  TYR A 190     -16.402 -11.445   7.210  1.00  2.54           C  
ATOM   2880  C   TYR A 190     -17.825 -10.941   7.416  1.00  2.43           C  
ATOM   2881  O   TYR A 190     -18.584 -10.815   6.453  1.00  2.92           O  
ATOM   2882  CB  TYR A 190     -15.514 -10.377   6.575  1.00  3.81           C  
ATOM   2883  CG  TYR A 190     -15.362  -9.130   7.412  1.00  3.81           C  
ATOM   2884  CD1 TYR A 190     -14.627  -9.183   8.588  1.00  3.81           C  
ATOM   2885  CD2 TYR A 190     -15.935  -7.936   7.001  1.00  3.81           C  
ATOM   2886  CE1 TYR A 190     -14.470  -8.048   9.355  1.00  3.81           C  
ATOM   2887  CE2 TYR A 190     -15.769  -6.799   7.765  1.00  3.81           C  
ATOM   2888  CZ  TYR A 190     -15.044  -6.854   8.935  1.00  3.81           C  
ATOM   2889  OH  TYR A 190     -14.874  -5.722   9.689  1.00  3.81           O  
ATOM   2890  H   TYR A 190     -16.050 -12.609   5.446  1.00  2.84           H  
ATOM   2891  HA  TYR A 190     -15.996 -11.696   8.181  1.00  3.05           H  
ATOM   2892 1HB  TYR A 190     -14.520 -10.791   6.398  1.00  4.57           H  
ATOM   2893 2HB  TYR A 190     -15.925 -10.090   5.608  1.00  4.57           H  
ATOM   2894  HD1 TYR A 190     -14.176 -10.123   8.907  1.00  4.57           H  
ATOM   2895  HD2 TYR A 190     -16.506  -7.894   6.074  1.00  4.57           H  
ATOM   2896  HE1 TYR A 190     -13.894  -8.089  10.279  1.00  4.57           H  
ATOM   2897  HE2 TYR A 190     -16.211  -5.856   7.442  1.00  4.57           H  
ATOM   2898  HH  TYR A 190     -15.234  -4.964   9.216  1.00  4.57           H  
ATOM   2899  N   THR A 191     -18.195 -10.662   8.671  1.00  2.58           N  
ATOM   2900  CA  THR A 191     -19.575 -10.268   8.934  1.00  3.70           C  
ATOM   2901  C   THR A 191     -19.765  -8.798   9.256  1.00  7.84           C  
ATOM   2902  O   THR A 191     -20.856  -8.287   9.059  1.00 48.67           O  
ATOM   2903  CB  THR A 191     -20.188 -11.058  10.111  1.00  5.55           C  
ATOM   2904  OG1 THR A 191     -19.500 -10.740  11.331  1.00  5.55           O  
ATOM   2905  CG2 THR A 191     -20.093 -12.556   9.854  1.00  5.55           C  
ATOM   2906  H   THR A 191     -17.526 -10.762   9.426  1.00  3.10           H  
ATOM   2907  HA  THR A 191     -20.162 -10.486   8.042  1.00  4.44           H  
ATOM   2908  HB  THR A 191     -21.236 -10.780  10.217  1.00  6.66           H  
ATOM   2909  HG1 THR A 191     -18.705 -11.273  11.420  1.00  6.66           H  
ATOM   2910 1HG2 THR A 191     -20.537 -13.097  10.689  1.00  6.66           H  
ATOM   2911 2HG2 THR A 191     -20.627 -12.802   8.936  1.00  6.66           H  
ATOM   2912 3HG2 THR A 191     -19.047 -12.841   9.753  1.00  6.66           H  
ATOM   2913  N   ALA A 192     -18.749  -8.123   9.779  1.00  4.10           N  
ATOM   2914  CA  ALA A 192     -18.752  -6.669  10.086  1.00  6.70           C  
ATOM   2915  C   ALA A 192     -19.746  -6.197  11.173  1.00 13.54           C  
ATOM   2916  O   ALA A 192     -19.360  -5.413  12.017  1.00 62.11           O  
ATOM   2917  CB  ALA A 192     -19.057  -5.880   8.818  1.00 10.05           C  
ATOM   2918  H   ALA A 192     -17.893  -8.630   9.952  1.00  4.92           H  
ATOM   2919  HA  ALA A 192     -17.749  -6.414  10.425  1.00  8.04           H  
ATOM   2920 1HB  ALA A 192     -18.992  -4.815   9.036  1.00 12.06           H  
ATOM   2921 2HB  ALA A 192     -18.345  -6.134   8.040  1.00 12.06           H  
ATOM   2922 3HB  ALA A 192     -20.061  -6.111   8.468  1.00 12.06           H  
ATOM   2923  N   GLY A 193     -20.995  -6.643  11.143  1.00 20.07           N  
ATOM   2924  CA  GLY A 193     -22.011  -6.460  12.179  1.00 40.38           C  
ATOM   2925  C   GLY A 193     -22.370  -5.066  12.651  1.00 48.83           C  
ATOM   2926  O   GLY A 193     -22.978  -4.940  13.714  1.00 97.23           O  
ATOM   2927  H   GLY A 193     -21.259  -7.204  10.358  1.00 24.08           H  
ATOM   2928 1HA  GLY A 193     -22.925  -6.941  11.831  1.00 48.46           H  
ATOM   2929 2HA  GLY A 193     -21.702  -7.040  13.048  1.00 48.46           H  
ATOM   2930  N   GLY A 194     -22.015  -4.024  11.920  1.00 89.63           N  
ATOM   2931  CA  GLY A 194     -22.226  -2.697  12.471  1.00180.64           C  
ATOM   2932  C   GLY A 194     -21.149  -2.492  13.546  1.00231.38           C  
ATOM   2933  O   GLY A 194     -21.316  -1.699  14.473  1.00340.87           O  
ATOM   2934  H   GLY A 194     -21.567  -4.145  11.022  1.00107.56           H  
ATOM   2935 1HA  GLY A 194     -22.136  -1.943  11.690  1.00216.77           H  
ATOM   2936 2HA  GLY A 194     -23.221  -2.621  12.907  1.00216.77           H  
ATOM   2937  N   GLY A 195     -20.060  -3.255  13.425  1.00209.26           N  
ATOM   2938  CA  GLY A 195     -18.965  -3.256  14.371  1.00271.43           C  
ATOM   2939  C   GLY A 195     -19.200  -4.254  15.508  1.00159.15           C  
ATOM   2940  O   GLY A 195     -19.032  -3.897  16.668  1.00183.04           O  
ATOM   2941  H   GLY A 195     -19.980  -3.879  12.647  1.00251.11           H  
ATOM   2942 1HA  GLY A 195     -18.042  -3.504  13.858  1.00325.72           H  
ATOM   2943 2HA  GLY A 195     -18.843  -2.255  14.783  1.00325.72           H  
ATOM   2944  N   SER A 196     -19.574  -5.502  15.206  1.00 93.19           N  
ATOM   2945  CA  SER A 196     -19.854  -6.449  16.320  1.00 46.01           C  
ATOM   2946  C   SER A 196     -19.224  -7.846  16.176  1.00 21.58           C  
ATOM   2947  O   SER A 196     -19.713  -8.662  15.404  1.00 46.14           O  
ATOM   2948  CB  SER A 196     -21.352  -6.621  16.463  1.00 69.02           C  
ATOM   2949  OG  SER A 196     -21.653  -7.536  17.483  1.00 69.02           O  
ATOM   2950  H   SER A 196     -19.677  -5.764  14.231  1.00111.83           H  
ATOM   2951  HA  SER A 196     -19.495  -5.993  17.239  1.00 55.21           H  
ATOM   2952 1HB  SER A 196     -21.811  -5.658  16.685  1.00 82.82           H  
ATOM   2953 2HB  SER A 196     -21.768  -6.973  15.521  1.00 82.82           H  
ATOM   2954  HG  SER A 196     -21.144  -8.328  17.289  1.00 82.82           H  
ATOM   2955  N   PRO A 197     -18.142  -8.130  16.910  1.00 19.79           N  
ATOM   2956  CA  PRO A 197     -17.409  -9.389  17.006  1.00 21.99           C  
ATOM   2957  C   PRO A 197     -18.280 -10.506  17.540  1.00 14.87           C  
ATOM   2958  O   PRO A 197     -19.241 -10.261  18.270  1.00 57.40           O  
ATOM   2959  CB  PRO A 197     -16.264  -9.077  17.970  1.00 32.98           C  
ATOM   2960  CG  PRO A 197     -16.082  -7.611  17.864  1.00 32.98           C  
ATOM   2961  CD  PRO A 197     -17.461  -7.063  17.652  1.00 32.98           C  
ATOM   2962  HA  PRO A 197     -17.018  -9.653  16.012  1.00 26.39           H  
ATOM   2963 1HB  PRO A 197     -16.530  -9.402  18.987  1.00 39.58           H  
ATOM   2964 2HB  PRO A 197     -15.365  -9.641  17.679  1.00 39.58           H  
ATOM   2965 1HG  PRO A 197     -15.595  -7.215  18.768  1.00 39.58           H  
ATOM   2966 2HG  PRO A 197     -15.417  -7.399  17.017  1.00 39.58           H  
ATOM   2967 1HD  PRO A 197     -17.965  -6.890  18.615  1.00 39.58           H  
ATOM   2968 2HD  PRO A 197     -17.422  -6.153  17.042  1.00 39.58           H  
ATOM   2969  N   GLY A 198     -17.937 -11.726  17.176  1.00 11.78           N  
ATOM   2970  CA  GLY A 198     -18.633 -12.910  17.647  1.00  8.38           C  
ATOM   2971  C   GLY A 198     -17.706 -13.748  18.517  1.00  7.95           C  
ATOM   2972  O   GLY A 198     -16.736 -13.240  19.083  1.00  7.14           O  
ATOM   2973  H   GLY A 198     -17.142 -11.839  16.559  1.00 14.14           H  
ATOM   2974 1HA  GLY A 198     -19.515 -12.619  18.216  1.00 10.06           H  
ATOM   2975 2HA  GLY A 198     -18.973 -13.497  16.795  1.00 10.06           H  
ATOM   2976  N   THR A 199     -18.001 -15.039  18.606  1.00  9.72           N  
ATOM   2977  CA  THR A 199     -17.191 -15.944  19.400  1.00 10.82           C  
ATOM   2978  C   THR A 199     -16.279 -16.779  18.509  1.00  7.95           C  
ATOM   2979  O   THR A 199     -16.432 -16.816  17.286  1.00  5.76           O  
ATOM   2980  CB  THR A 199     -18.073 -16.877  20.252  1.00 16.23           C  
ATOM   2981  OG1 THR A 199     -18.849 -17.722  19.392  1.00 16.23           O  
ATOM   2982  CG2 THR A 199     -19.008 -16.064  21.134  1.00 16.23           C  
ATOM   2983  H   THR A 199     -18.808 -15.397  18.114  1.00 11.66           H  
ATOM   2984  HA  THR A 199     -16.563 -15.355  20.070  1.00 12.98           H  
ATOM   2985  HB  THR A 199     -17.440 -17.500  20.883  1.00 19.48           H  
ATOM   2986  HG1 THR A 199     -19.366 -18.333  19.924  1.00 19.48           H  
ATOM   2987 1HG2 THR A 199     -19.623 -16.738  21.730  1.00 19.48           H  
ATOM   2988 2HG2 THR A 199     -18.421 -15.427  21.796  1.00 19.48           H  
ATOM   2989 3HG2 THR A 199     -19.650 -15.444  20.510  1.00 19.48           H  
ATOM   2990  N   CYS A 200     -15.331 -17.454  19.139  1.00 10.15           N  
ATOM   2991  CA  CYS A 200     -14.355 -18.282  18.448  1.00  8.50           C  
ATOM   2992  C   CYS A 200     -14.942 -19.539  17.825  1.00  8.75           C  
ATOM   2993  O   CYS A 200     -14.989 -20.585  18.466  1.00 19.93           O  
ATOM   2994  CB  CYS A 200     -13.261 -18.706  19.433  1.00 12.75           C  
ATOM   2995  SG  CYS A 200     -11.993 -19.796  18.741  1.00 12.75           S  
ATOM   2996  H   CYS A 200     -15.274 -17.381  20.145  1.00 12.18           H  
ATOM   2997  HA  CYS A 200     -13.910 -17.681  17.659  1.00 10.20           H  
ATOM   2998 1HB  CYS A 200     -12.762 -17.817  19.820  1.00 15.30           H  
ATOM   2999 2HB  CYS A 200     -13.717 -19.217  20.280  1.00 15.30           H  
ATOM   3000  HG  CYS A 200     -11.284 -19.909  19.859  1.00 15.30           H  
ATOM   3001  N   SER A 201     -15.359 -19.445  16.567  1.00  7.62           N  
ATOM   3002  CA  SER A 201     -15.886 -20.607  15.844  1.00  8.19           C  
ATOM   3003  C   SER A 201     -14.822 -21.372  15.040  1.00  7.42           C  
ATOM   3004  O   SER A 201     -15.148 -22.349  14.365  1.00  6.07           O  
ATOM   3005  CB  SER A 201     -16.987 -20.175  14.909  1.00 12.29           C  
ATOM   3006  OG  SER A 201     -16.478 -19.363  13.896  1.00 12.29           O  
ATOM   3007  H   SER A 201     -15.339 -18.532  16.128  1.00  9.14           H  
ATOM   3008  HA  SER A 201     -16.309 -21.294  16.578  1.00  9.83           H  
ATOM   3009 1HB  SER A 201     -17.465 -21.052  14.474  1.00 14.74           H  
ATOM   3010 2HB  SER A 201     -17.746 -19.631  15.469  1.00 14.74           H  
ATOM   3011  HG  SER A 201     -17.236 -19.087  13.375  1.00 14.74           H  
ATOM   3012  N   ALA A 202     -13.563 -20.927  15.114  1.00  9.86           N  
ATOM   3013  CA  ALA A 202     -12.450 -21.514  14.358  1.00 10.90           C  
ATOM   3014  C   ALA A 202     -12.284 -23.015  14.572  1.00  8.17           C  
ATOM   3015  O   ALA A 202     -11.856 -23.723  13.664  1.00  8.23           O  
ATOM   3016  CB  ALA A 202     -11.155 -20.817  14.734  1.00 16.35           C  
ATOM   3017  H   ALA A 202     -13.362 -20.132  15.702  1.00 11.83           H  
ATOM   3018  HA  ALA A 202     -12.645 -21.349  13.299  1.00 13.08           H  
ATOM   3019 1HB  ALA A 202     -10.337 -21.224  14.139  1.00 19.62           H  
ATOM   3020 2HB  ALA A 202     -11.250 -19.751  14.538  1.00 19.62           H  
ATOM   3021 3HB  ALA A 202     -10.949 -20.975  15.791  1.00 19.62           H  
ATOM   3022  N   SER A 203     -12.632 -23.511  15.760  1.00  8.34           N  
ATOM   3023  CA  SER A 203     -12.505 -24.933  16.066  1.00  9.13           C  
ATOM   3024  C   SER A 203     -13.415 -25.821  15.210  1.00  6.28           C  
ATOM   3025  O   SER A 203     -13.194 -27.029  15.122  1.00  8.46           O  
ATOM   3026  CB  SER A 203     -12.814 -25.173  17.529  1.00 13.70           C  
ATOM   3027  OG  SER A 203     -14.168 -24.937  17.803  1.00 13.70           O  
ATOM   3028  H   SER A 203     -12.981 -22.889  16.475  1.00 10.01           H  
ATOM   3029  HA  SER A 203     -11.472 -25.228  15.876  1.00 10.96           H  
ATOM   3030 1HB  SER A 203     -12.560 -26.199  17.792  1.00 16.43           H  
ATOM   3031 2HB  SER A 203     -12.198 -24.516  18.142  1.00 16.43           H  
ATOM   3032  HG  SER A 203     -14.278 -25.083  18.746  1.00 16.43           H  
ATOM   3033  N   SER A 204     -14.441 -25.231  14.591  1.00  3.77           N  
ATOM   3034  CA  SER A 204     -15.352 -25.979  13.742  1.00  3.26           C  
ATOM   3035  C   SER A 204     -14.938 -25.966  12.269  1.00  2.84           C  
ATOM   3036  O   SER A 204     -15.623 -26.561  11.436  1.00  5.59           O  
ATOM   3037  CB  SER A 204     -16.758 -25.424  13.871  1.00  4.89           C  
ATOM   3038  OG  SER A 204     -16.843 -24.125  13.356  1.00  4.89           O  
ATOM   3039  H   SER A 204     -14.597 -24.238  14.690  1.00  4.52           H  
ATOM   3040  HA  SER A 204     -15.358 -27.016  14.081  1.00  3.91           H  
ATOM   3041 1HB  SER A 204     -17.456 -26.074  13.344  1.00  5.87           H  
ATOM   3042 2HB  SER A 204     -17.046 -25.419  14.921  1.00  5.87           H  
ATOM   3043  HG  SER A 204     -16.161 -23.612  13.803  1.00  5.87           H  
ATOM   3044  N   TYR A 205     -13.829 -25.299  11.935  1.00  2.77           N  
ATOM   3045  CA  TYR A 205     -13.416 -25.230  10.538  1.00  2.54           C  
ATOM   3046  C   TYR A 205     -12.005 -25.759  10.344  1.00  2.65           C  
ATOM   3047  O   TYR A 205     -11.197 -25.748  11.267  1.00  3.91           O  
ATOM   3048  CB  TYR A 205     -13.476 -23.789  10.019  1.00  3.81           C  
ATOM   3049  CG  TYR A 205     -14.842 -23.152  10.105  1.00  3.81           C  
ATOM   3050  CD1 TYR A 205     -15.087 -22.170  11.054  1.00  3.81           C  
ATOM   3051  CD2 TYR A 205     -15.857 -23.568   9.259  1.00  3.81           C  
ATOM   3052  CE1 TYR A 205     -16.339 -21.595  11.147  1.00  3.81           C  
ATOM   3053  CE2 TYR A 205     -17.111 -23.000   9.359  1.00  3.81           C  
ATOM   3054  CZ  TYR A 205     -17.354 -22.016  10.296  1.00  3.81           C  
ATOM   3055  OH  TYR A 205     -18.607 -21.452  10.388  1.00  3.81           O  
ATOM   3056  H   TYR A 205     -13.268 -24.826  12.632  1.00  3.32           H  
ATOM   3057  HA  TYR A 205     -14.087 -25.849   9.944  1.00  3.05           H  
ATOM   3058 1HB  TYR A 205     -12.779 -23.170  10.588  1.00  4.57           H  
ATOM   3059 2HB  TYR A 205     -13.155 -23.763   8.978  1.00  4.57           H  
ATOM   3060  HD1 TYR A 205     -14.289 -21.849  11.724  1.00  4.57           H  
ATOM   3061  HD2 TYR A 205     -15.667 -24.346   8.520  1.00  4.57           H  
ATOM   3062  HE1 TYR A 205     -16.530 -20.822  11.889  1.00  4.57           H  
ATOM   3063  HE2 TYR A 205     -17.911 -23.328   8.696  1.00  4.57           H  
ATOM   3064  HH  TYR A 205     -19.191 -21.871   9.752  1.00  4.57           H  
ATOM   3065  N   GLN A 206     -11.725 -26.232   9.135  1.00  3.32           N  
ATOM   3066  CA  GLN A 206     -10.401 -26.720   8.756  1.00  3.49           C  
ATOM   3067  C   GLN A 206      -9.511 -25.586   8.238  1.00  2.63           C  
ATOM   3068  O   GLN A 206      -9.887 -24.922   7.273  1.00  3.62           O  
ATOM   3069  CB  GLN A 206     -10.524 -27.800   7.679  1.00  5.24           C  
ATOM   3070  CG  GLN A 206      -9.199 -28.261   7.092  1.00  5.24           C  
ATOM   3071  CD  GLN A 206      -8.314 -29.000   8.072  1.00  5.24           C  
ATOM   3072  OE1 GLN A 206      -8.712 -29.999   8.678  1.00  5.24           O  
ATOM   3073  NE2 GLN A 206      -7.090 -28.507   8.223  1.00  5.24           N  
ATOM   3074  H   GLN A 206     -12.454 -26.231   8.435  1.00  3.98           H  
ATOM   3075  HA  GLN A 206      -9.940 -27.168   9.632  1.00  4.19           H  
ATOM   3076 1HB  GLN A 206     -11.028 -28.672   8.095  1.00  6.28           H  
ATOM   3077 2HB  GLN A 206     -11.140 -27.427   6.861  1.00  6.28           H  
ATOM   3078 1HG  GLN A 206      -9.404 -28.928   6.255  1.00  6.28           H  
ATOM   3079 2HG  GLN A 206      -8.653 -27.386   6.740  1.00  6.28           H  
ATOM   3080 1HE2 GLN A 206      -6.446 -28.944   8.852  1.00  6.28           H  
ATOM   3081 2HE2 GLN A 206      -6.817 -27.687   7.712  1.00  6.28           H  
ATOM   3082  N   PRO A 207      -8.353 -25.327   8.870  1.00  2.65           N  
ATOM   3083  CA  PRO A 207      -7.351 -24.350   8.465  1.00  3.27           C  
ATOM   3084  C   PRO A 207      -6.815 -24.680   7.080  1.00  3.76           C  
ATOM   3085  O   PRO A 207      -6.572 -25.844   6.754  1.00 14.10           O  
ATOM   3086  CB  PRO A 207      -6.276 -24.461   9.545  1.00  4.91           C  
ATOM   3087  CG  PRO A 207      -7.014 -24.922  10.753  1.00  4.91           C  
ATOM   3088  CD  PRO A 207      -8.091 -25.829  10.234  1.00  4.91           C  
ATOM   3089  HA  PRO A 207      -7.806 -23.350   8.472  1.00  3.92           H  
ATOM   3090 1HB  PRO A 207      -5.493 -25.165   9.227  1.00  5.89           H  
ATOM   3091 2HB  PRO A 207      -5.792 -23.486   9.690  1.00  5.89           H  
ATOM   3092 1HG  PRO A 207      -6.326 -25.436  11.441  1.00  5.89           H  
ATOM   3093 2HG  PRO A 207      -7.420 -24.059  11.301  1.00  5.89           H  
ATOM   3094 1HD  PRO A 207      -7.741 -26.870  10.202  1.00  5.89           H  
ATOM   3095 2HD  PRO A 207      -8.978 -25.720  10.861  1.00  5.89           H  
ATOM   3096  N   ALA A 208      -6.632 -23.645   6.272  1.00  1.70           N  
ATOM   3097  CA  ALA A 208      -6.155 -23.783   4.906  1.00  2.24           C  
ATOM   3098  C   ALA A 208      -4.677 -23.460   4.769  1.00  3.51           C  
ATOM   3099  O   ALA A 208      -3.975 -24.072   3.968  1.00 24.93           O  
ATOM   3100  CB  ALA A 208      -6.954 -22.878   3.992  1.00  3.36           C  
ATOM   3101  H   ALA A 208      -6.826 -22.717   6.614  1.00  2.04           H  
ATOM   3102  HA  ALA A 208      -6.301 -24.818   4.601  1.00  2.69           H  
ATOM   3103 1HB  ALA A 208      -6.616 -23.011   2.964  1.00  4.03           H  
ATOM   3104 2HB  ALA A 208      -8.011 -23.136   4.063  1.00  4.03           H  
ATOM   3105 3HB  ALA A 208      -6.812 -21.841   4.290  1.00  4.03           H  
ATOM   3106  N   ALA A 209      -4.201 -22.489   5.528  1.00  6.58           N  
ATOM   3107  CA  ALA A 209      -2.810 -22.081   5.414  1.00  6.82           C  
ATOM   3108  C   ALA A 209      -2.219 -21.906   6.782  1.00  2.81           C  
ATOM   3109  O   ALA A 209      -2.954 -21.741   7.744  1.00  8.49           O  
ATOM   3110  CB  ALA A 209      -2.703 -20.789   4.611  1.00 10.23           C  
ATOM   3111  H   ALA A 209      -4.812 -22.008   6.178  1.00  7.90           H  
ATOM   3112  HA  ALA A 209      -2.258 -22.870   4.903  1.00  8.18           H  
ATOM   3113 1HB  ALA A 209      -1.655 -20.501   4.519  1.00 12.28           H  
ATOM   3114 2HB  ALA A 209      -3.124 -20.944   3.617  1.00 12.28           H  
ATOM   3115 3HB  ALA A 209      -3.253 -19.999   5.118  1.00 12.28           H  
ATOM   3116  N   SER A 210      -0.894 -21.941   6.875  1.00  4.29           N  
ATOM   3117  CA  SER A 210      -0.215 -21.768   8.155  1.00  5.40           C  
ATOM   3118  C   SER A 210       1.059 -20.966   7.962  1.00  4.32           C  
ATOM   3119  O   SER A 210       1.592 -20.889   6.855  1.00  8.84           O  
ATOM   3120  CB  SER A 210       0.111 -23.113   8.773  1.00  8.10           C  
ATOM   3121  OG  SER A 210       1.050 -23.805   7.995  1.00  8.10           O  
ATOM   3122  H   SER A 210      -0.343 -22.088   6.041  1.00  5.15           H  
ATOM   3123  HA  SER A 210      -0.870 -21.216   8.830  1.00  6.48           H  
ATOM   3124 1HB  SER A 210       0.502 -22.970   9.780  1.00  9.72           H  
ATOM   3125 2HB  SER A 210      -0.801 -23.704   8.858  1.00  9.72           H  
ATOM   3126  HG  SER A 210       1.840 -23.258   7.987  1.00  9.72           H  
ATOM   3127  N   ILE A 211       1.547 -20.371   9.043  1.00  1.93           N  
ATOM   3128  CA  ILE A 211       2.720 -19.509   8.977  1.00  1.08           C  
ATOM   3129  C   ILE A 211       3.826 -20.025   9.884  1.00  1.30           C  
ATOM   3130  O   ILE A 211       3.566 -20.447  11.012  1.00  1.73           O  
ATOM   3131  CB  ILE A 211       2.367 -18.082   9.383  1.00  1.62           C  
ATOM   3132  CG1 ILE A 211       1.284 -17.528   8.512  1.00  1.62           C  
ATOM   3133  CG2 ILE A 211       3.554 -17.171   9.261  1.00  1.62           C  
ATOM   3134  CD1 ILE A 211       0.825 -16.216   9.037  1.00  1.62           C  
ATOM   3135  H   ILE A 211       1.076 -20.495   9.928  1.00  2.32           H  
ATOM   3136  HA  ILE A 211       3.092 -19.500   7.954  1.00  1.30           H  
ATOM   3137  HB  ILE A 211       2.001 -18.081  10.407  1.00  1.94           H  
ATOM   3138 1HG1 ILE A 211       1.637 -17.406   7.488  1.00  1.94           H  
ATOM   3139 2HG1 ILE A 211       0.440 -18.215   8.506  1.00  1.94           H  
ATOM   3140 1HG2 ILE A 211       3.271 -16.162   9.562  1.00  1.94           H  
ATOM   3141 2HG2 ILE A 211       4.350 -17.527   9.905  1.00  1.94           H  
ATOM   3142 3HG2 ILE A 211       3.894 -17.158   8.227  1.00  1.94           H  
ATOM   3143 1HD1 ILE A 211       0.018 -15.866   8.411  1.00  1.94           H  
ATOM   3144 2HD1 ILE A 211       0.472 -16.338  10.055  1.00  1.94           H  
ATOM   3145 3HD1 ILE A 211       1.648 -15.506   9.028  1.00  1.94           H  
ATOM   3146  N   THR A 212       5.052 -20.024   9.367  1.00  1.55           N  
ATOM   3147  CA  THR A 212       6.221 -20.515  10.087  1.00  2.71           C  
ATOM   3148  C   THR A 212       6.598 -19.613  11.273  1.00  2.98           C  
ATOM   3149  O   THR A 212       6.883 -20.103  12.367  1.00  4.25           O  
ATOM   3150  CB  THR A 212       7.416 -20.653   9.111  1.00  4.06           C  
ATOM   3151  OG1 THR A 212       7.078 -21.594   8.078  1.00  4.06           O  
ATOM   3152  CG2 THR A 212       8.664 -21.119   9.840  1.00  4.06           C  
ATOM   3153  H   THR A 212       5.198 -19.636   8.443  1.00  1.86           H  
ATOM   3154  HA  THR A 212       5.988 -21.505  10.482  1.00  3.25           H  
ATOM   3155  HB  THR A 212       7.619 -19.689   8.653  1.00  4.88           H  
ATOM   3156  HG1 THR A 212       7.464 -21.320   7.233  1.00  4.88           H  
ATOM   3157 1HG2 THR A 212       9.487 -21.205   9.131  1.00  4.88           H  
ATOM   3158 2HG2 THR A 212       8.924 -20.398  10.614  1.00  4.88           H  
ATOM   3159 3HG2 THR A 212       8.476 -22.090  10.297  1.00  4.88           H  
ATOM   3160  N   GLY A 213       6.582 -18.302  11.057  1.00  2.26           N  
ATOM   3161  CA  GLY A 213       6.926 -17.347  12.108  1.00  3.04           C  
ATOM   3162  C   GLY A 213       6.600 -15.927  11.677  1.00  1.41           C  
ATOM   3163  O   GLY A 213       5.757 -15.715  10.811  1.00  0.70           O  
ATOM   3164  H   GLY A 213       6.351 -17.963  10.133  1.00  2.71           H  
ATOM   3165 1HA  GLY A 213       6.377 -17.592  13.017  1.00  3.65           H  
ATOM   3166 2HA  GLY A 213       7.987 -17.428  12.339  1.00  3.65           H  
ATOM   3167  N   TYR A 214       7.229 -14.948  12.305  1.00  2.18           N  
ATOM   3168  CA  TYR A 214       6.981 -13.567  11.921  1.00  2.03           C  
ATOM   3169  C   TYR A 214       8.199 -12.700  12.229  1.00  1.45           C  
ATOM   3170  O   TYR A 214       8.986 -13.011  13.132  1.00  1.81           O  
ATOM   3171  CB  TYR A 214       5.694 -13.080  12.604  1.00  3.04           C  
ATOM   3172  CG  TYR A 214       5.738 -13.134  14.114  1.00  3.04           C  
ATOM   3173  CD1 TYR A 214       6.022 -11.999  14.849  1.00  3.04           C  
ATOM   3174  CD2 TYR A 214       5.515 -14.341  14.762  1.00  3.04           C  
ATOM   3175  CE1 TYR A 214       6.075 -12.071  16.227  1.00  3.04           C  
ATOM   3176  CE2 TYR A 214       5.583 -14.413  16.137  1.00  3.04           C  
ATOM   3177  CZ  TYR A 214       5.868 -13.282  16.869  1.00  3.04           C  
ATOM   3178  OH  TYR A 214       5.939 -13.348  18.243  1.00  3.04           O  
ATOM   3179  H   TYR A 214       7.900 -15.159  13.029  1.00  2.62           H  
ATOM   3180  HA  TYR A 214       6.825 -13.533  10.842  1.00  2.44           H  
ATOM   3181 1HB  TYR A 214       5.493 -12.050  12.307  1.00  3.65           H  
ATOM   3182 2HB  TYR A 214       4.853 -13.686  12.268  1.00  3.65           H  
ATOM   3183  HD1 TYR A 214       6.198 -11.049  14.343  1.00  3.65           H  
ATOM   3184  HD2 TYR A 214       5.295 -15.236  14.186  1.00  3.65           H  
ATOM   3185  HE1 TYR A 214       6.292 -11.176  16.808  1.00  3.65           H  
ATOM   3186  HE2 TYR A 214       5.415 -15.364  16.643  1.00  3.65           H  
ATOM   3187  HH  TYR A 214       5.961 -14.269  18.517  1.00  3.65           H  
ATOM   3188  N   GLN A 215       8.331 -11.610  11.472  1.00  1.50           N  
ATOM   3189  CA  GLN A 215       9.496 -10.745  11.568  1.00  1.74           C  
ATOM   3190  C   GLN A 215       9.175  -9.263  11.506  1.00  2.18           C  
ATOM   3191  O   GLN A 215       8.309  -8.810  10.756  1.00  4.36           O  
ATOM   3192  CB  GLN A 215      10.496 -11.093  10.461  1.00  2.61           C  
ATOM   3193  CG  GLN A 215      11.785 -10.282  10.497  1.00  2.61           C  
ATOM   3194  CD  GLN A 215      12.825 -10.802   9.531  1.00  2.61           C  
ATOM   3195  OE1 GLN A 215      13.091 -12.005   9.465  1.00  2.61           O  
ATOM   3196  NE2 GLN A 215      13.419  -9.899   8.763  1.00  2.61           N  
ATOM   3197  H   GLN A 215       7.626 -11.404  10.777  1.00  1.80           H  
ATOM   3198  HA  GLN A 215       9.971 -10.935  12.528  1.00  2.09           H  
ATOM   3199 1HB  GLN A 215      10.752 -12.150  10.516  1.00  3.13           H  
ATOM   3200 2HB  GLN A 215      10.026 -10.926   9.494  1.00  3.13           H  
ATOM   3201 1HG  GLN A 215      11.556  -9.254  10.220  1.00  3.13           H  
ATOM   3202 2HG  GLN A 215      12.206 -10.309  11.497  1.00  3.13           H  
ATOM   3203 1HE2 GLN A 215      14.112 -10.184   8.099  1.00  3.13           H  
ATOM   3204 2HE2 GLN A 215      13.169  -8.934   8.842  1.00  3.13           H  
ATOM   3205  N   ASP A 216       9.884  -8.516  12.334  1.00  1.78           N  
ATOM   3206  CA  ASP A 216       9.719  -7.069  12.427  1.00  2.84           C  
ATOM   3207  C   ASP A 216      10.478  -6.322  11.349  1.00  4.16           C  
ATOM   3208  O   ASP A 216      11.532  -6.769  10.914  1.00 15.14           O  
ATOM   3209  CB  ASP A 216      10.216  -6.582  13.774  1.00  4.26           C  
ATOM   3210  CG  ASP A 216       9.357  -7.067  14.905  1.00  4.26           C  
ATOM   3211  OD1 ASP A 216       8.202  -7.338  14.685  1.00  4.26           O  
ATOM   3212  OD2 ASP A 216       9.869  -7.199  15.993  1.00  4.26           O  
ATOM   3213  H   ASP A 216      10.576  -8.990  12.913  1.00  2.14           H  
ATOM   3214  HA  ASP A 216       8.659  -6.835  12.328  1.00  3.41           H  
ATOM   3215 1HB  ASP A 216      11.236  -6.929  13.935  1.00  5.11           H  
ATOM   3216 2HB  ASP A 216      10.231  -5.492  13.787  1.00  5.11           H  
ATOM   3217  N   VAL A 217       9.965  -5.168  10.941  1.00  0.62           N  
ATOM   3218  CA  VAL A 217      10.683  -4.305  10.007  1.00  0.75           C  
ATOM   3219  C   VAL A 217      11.256  -3.102  10.777  1.00  0.73           C  
ATOM   3220  O   VAL A 217      10.478  -2.346  11.359  1.00  0.78           O  
ATOM   3221  CB  VAL A 217       9.745  -3.805   8.890  1.00  1.12           C  
ATOM   3222  CG1 VAL A 217      10.467  -2.865   7.938  1.00  1.12           C  
ATOM   3223  CG2 VAL A 217       9.198  -4.983   8.117  1.00  1.12           C  
ATOM   3224  H   VAL A 217       9.064  -4.861  11.288  1.00  0.74           H  
ATOM   3225  HA  VAL A 217      11.477  -4.884   9.551  1.00  0.90           H  
ATOM   3226  HB  VAL A 217       8.934  -3.255   9.347  1.00  1.35           H  
ATOM   3227 1HG1 VAL A 217       9.770  -2.519   7.177  1.00  1.35           H  
ATOM   3228 2HG1 VAL A 217      10.852  -2.010   8.494  1.00  1.35           H  
ATOM   3229 3HG1 VAL A 217      11.293  -3.392   7.462  1.00  1.35           H  
ATOM   3230 1HG2 VAL A 217       8.519  -4.627   7.343  1.00  1.35           H  
ATOM   3231 2HG2 VAL A 217      10.022  -5.526   7.655  1.00  1.35           H  
ATOM   3232 3HG2 VAL A 217       8.662  -5.646   8.792  1.00  1.35           H  
ATOM   3233  N   PRO A 218      12.597  -2.951  10.843  1.00  1.22           N  
ATOM   3234  CA  PRO A 218      13.311  -1.840  11.500  1.00  1.72           C  
ATOM   3235  C   PRO A 218      12.525  -0.535  11.421  1.00  1.38           C  
ATOM   3236  O   PRO A 218      12.451   0.088  10.360  1.00  2.30           O  
ATOM   3237  CB  PRO A 218      14.611  -1.699  10.698  1.00  2.58           C  
ATOM   3238  CG  PRO A 218      14.811  -3.025  10.086  1.00  2.58           C  
ATOM   3239  CD  PRO A 218      13.414  -3.442   9.714  1.00  2.58           C  
ATOM   3240  HA  PRO A 218      13.518  -2.107  12.546  1.00  2.06           H  
ATOM   3241 1HB  PRO A 218      14.507  -0.895   9.956  1.00  3.10           H  
ATOM   3242 2HB  PRO A 218      15.434  -1.412  11.369  1.00  3.10           H  
ATOM   3243 1HG  PRO A 218      15.486  -2.955   9.222  1.00  3.10           H  
ATOM   3244 2HG  PRO A 218      15.288  -3.703  10.806  1.00  3.10           H  
ATOM   3245 1HD  PRO A 218      13.100  -2.951   8.786  1.00  3.10           H  
ATOM   3246 2HD  PRO A 218      13.366  -4.531   9.634  1.00  3.10           H  
ATOM   3247  N   ALA A 219      11.939  -0.134  12.546  1.00  1.34           N  
ATOM   3248  CA  ALA A 219      11.138   1.081  12.609  1.00  1.44           C  
ATOM   3249  C   ALA A 219      11.980   2.320  12.350  1.00  1.39           C  
ATOM   3250  O   ALA A 219      13.152   2.382  12.725  1.00  1.70           O  
ATOM   3251  CB  ALA A 219      10.457   1.193  13.962  1.00  2.16           C  
ATOM   3252  H   ALA A 219      12.045  -0.693  13.380  1.00  1.61           H  
ATOM   3253  HA  ALA A 219      10.375   1.024  11.832  1.00  1.73           H  
ATOM   3254 1HB  ALA A 219       9.838   2.090  13.986  1.00  2.59           H  
ATOM   3255 2HB  ALA A 219       9.831   0.316  14.127  1.00  2.59           H  
ATOM   3256 3HB  ALA A 219      11.212   1.252  14.745  1.00  2.59           H  
ATOM   3257  N   ASN A 220      11.354   3.305  11.716  1.00  1.21           N  
ATOM   3258  CA  ASN A 220      11.967   4.579  11.372  1.00  1.28           C  
ATOM   3259  C   ASN A 220      13.131   4.401  10.396  1.00  1.41           C  
ATOM   3260  O   ASN A 220      14.134   5.111  10.478  1.00  1.51           O  
ATOM   3261  CB  ASN A 220      12.412   5.306  12.630  1.00  1.92           C  
ATOM   3262  CG  ASN A 220      11.259   5.601  13.558  1.00  1.92           C  
ATOM   3263  OD1 ASN A 220      10.125   5.832  13.124  1.00  1.92           O  
ATOM   3264  ND2 ASN A 220      11.536   5.601  14.837  1.00  1.92           N  
ATOM   3265  H   ASN A 220      10.394   3.163  11.449  1.00  1.45           H  
ATOM   3266  HA  ASN A 220      11.220   5.194  10.868  1.00  1.54           H  
ATOM   3267 1HB  ASN A 220      13.155   4.716  13.166  1.00  2.30           H  
ATOM   3268 2HB  ASN A 220      12.888   6.247  12.355  1.00  2.30           H  
ATOM   3269 1HD2 ASN A 220      10.816   5.791  15.505  1.00  2.30           H  
ATOM   3270 2HD2 ASN A 220      12.467   5.410  15.146  1.00  2.30           H  
ATOM   3271  N   ASN A 221      12.985   3.457   9.463  1.00  1.72           N  
ATOM   3272  CA  ASN A 221      14.012   3.191   8.461  1.00  2.00           C  
ATOM   3273  C   ASN A 221      13.357   2.819   7.139  1.00  1.91           C  
ATOM   3274  O   ASN A 221      13.026   1.658   6.888  1.00  1.87           O  
ATOM   3275  CB  ASN A 221      14.981   2.112   8.928  1.00  3.00           C  
ATOM   3276  CG  ASN A 221      16.142   1.924   7.976  1.00  3.00           C  
ATOM   3277  OD1 ASN A 221      15.972   2.012   6.753  1.00  3.00           O  
ATOM   3278  ND2 ASN A 221      17.315   1.679   8.515  1.00  3.00           N  
ATOM   3279  H   ASN A 221      12.139   2.906   9.450  1.00  2.06           H  
ATOM   3280  HA  ASN A 221      14.580   4.107   8.293  1.00  2.40           H  
ATOM   3281 1HB  ASN A 221      15.370   2.375   9.913  1.00  3.60           H  
ATOM   3282 2HB  ASN A 221      14.450   1.166   9.029  1.00  3.60           H  
ATOM   3283 1HD2 ASN A 221      18.132   1.552   7.940  1.00  3.60           H  
ATOM   3284 2HD2 ASN A 221      17.401   1.622   9.509  1.00  3.60           H  
ATOM   3285  N   GLU A 222      13.150   3.838   6.322  1.00  2.31           N  
ATOM   3286  CA  GLU A 222      12.506   3.733   5.028  1.00  2.67           C  
ATOM   3287  C   GLU A 222      13.169   2.716   4.091  1.00  1.80           C  
ATOM   3288  O   GLU A 222      12.476   2.000   3.366  1.00  1.66           O  
ATOM   3289  CB  GLU A 222      12.480   5.112   4.406  1.00  4.00           C  
ATOM   3290  CG  GLU A 222      11.668   5.220   3.152  1.00  4.00           C  
ATOM   3291  CD  GLU A 222      11.587   6.620   2.682  1.00  4.00           C  
ATOM   3292  OE1 GLU A 222      12.611   7.237   2.518  1.00  4.00           O  
ATOM   3293  OE2 GLU A 222      10.495   7.097   2.492  1.00  4.00           O  
ATOM   3294  H   GLU A 222      13.461   4.752   6.620  1.00  2.77           H  
ATOM   3295  HA  GLU A 222      11.477   3.412   5.192  1.00  3.20           H  
ATOM   3296 1HB  GLU A 222      12.078   5.826   5.126  1.00  4.81           H  
ATOM   3297 2HB  GLU A 222      13.498   5.424   4.172  1.00  4.81           H  
ATOM   3298 1HG  GLU A 222      12.104   4.596   2.372  1.00  4.81           H  
ATOM   3299 2HG  GLU A 222      10.665   4.864   3.367  1.00  4.81           H  
ATOM   3300  N   GLN A 223      14.503   2.665   4.099  1.00  1.65           N  
ATOM   3301  CA  GLN A 223      15.227   1.729   3.249  1.00  1.49           C  
ATOM   3302  C   GLN A 223      14.954   0.295   3.655  1.00  1.06           C  
ATOM   3303  O   GLN A 223      14.832  -0.583   2.800  1.00  0.97           O  
ATOM   3304  CB  GLN A 223      16.723   1.989   3.307  1.00  2.23           C  
ATOM   3305  CG  GLN A 223      17.518   1.144   2.335  1.00  2.23           C  
ATOM   3306  CD  GLN A 223      17.174   1.464   0.896  1.00  2.23           C  
ATOM   3307  OE1 GLN A 223      17.047   2.637   0.532  1.00  2.23           O  
ATOM   3308  NE2 GLN A 223      17.031   0.435   0.069  1.00  2.23           N  
ATOM   3309  H   GLN A 223      15.024   3.279   4.710  1.00  1.98           H  
ATOM   3310  HA  GLN A 223      14.888   1.861   2.221  1.00  1.79           H  
ATOM   3311 1HB  GLN A 223      16.921   3.037   3.084  1.00  2.68           H  
ATOM   3312 2HB  GLN A 223      17.092   1.791   4.314  1.00  2.68           H  
ATOM   3313 1HG  GLN A 223      18.568   1.346   2.483  1.00  2.68           H  
ATOM   3314 2HG  GLN A 223      17.307   0.090   2.516  1.00  2.68           H  
ATOM   3315 1HE2 GLN A 223      16.801   0.597  -0.892  1.00  2.68           H  
ATOM   3316 2HE2 GLN A 223      17.155  -0.501   0.405  1.00  2.68           H  
ATOM   3317  N   ALA A 224      14.849   0.065   4.961  1.00  1.04           N  
ATOM   3318  CA  ALA A 224      14.540  -1.256   5.468  1.00  0.96           C  
ATOM   3319  C   ALA A 224      13.157  -1.680   5.037  1.00  0.68           C  
ATOM   3320  O   ALA A 224      12.963  -2.828   4.636  1.00  0.52           O  
ATOM   3321  CB  ALA A 224      14.656  -1.284   6.970  1.00  1.44           C  
ATOM   3322  H   ALA A 224      14.995   0.825   5.617  1.00  1.25           H  
ATOM   3323  HA  ALA A 224      15.243  -1.957   5.033  1.00  1.15           H  
ATOM   3324 1HB  ALA A 224      14.445  -2.290   7.317  1.00  1.73           H  
ATOM   3325 2HB  ALA A 224      15.668  -1.001   7.261  1.00  1.73           H  
ATOM   3326 3HB  ALA A 224      13.944  -0.588   7.409  1.00  1.73           H  
ATOM   3327  N   LEU A 225      12.204  -0.749   5.099  1.00  0.79           N  
ATOM   3328  CA  LEU A 225      10.851  -1.024   4.641  1.00  0.65           C  
ATOM   3329  C   LEU A 225      10.859  -1.398   3.168  1.00  0.67           C  
ATOM   3330  O   LEU A 225      10.143  -2.311   2.763  1.00  0.58           O  
ATOM   3331  CB  LEU A 225       9.924   0.179   4.888  1.00  0.98           C  
ATOM   3332  CG  LEU A 225       8.456  -0.014   4.449  1.00  0.98           C  
ATOM   3333  CD1 LEU A 225       7.861  -1.202   5.187  1.00  0.98           C  
ATOM   3334  CD2 LEU A 225       7.657   1.253   4.756  1.00  0.98           C  
ATOM   3335  H   LEU A 225      12.427   0.167   5.477  1.00  0.95           H  
ATOM   3336  HA  LEU A 225      10.464  -1.873   5.201  1.00  0.78           H  
ATOM   3337 1HB  LEU A 225       9.926   0.406   5.953  1.00  1.17           H  
ATOM   3338 2HB  LEU A 225      10.319   1.041   4.353  1.00  1.17           H  
ATOM   3339  HG  LEU A 225       8.418  -0.223   3.381  1.00  1.17           H  
ATOM   3340 1HD1 LEU A 225       6.826  -1.344   4.873  1.00  1.17           H  
ATOM   3341 2HD1 LEU A 225       8.435  -2.099   4.957  1.00  1.17           H  
ATOM   3342 3HD1 LEU A 225       7.892  -1.015   6.259  1.00  1.17           H  
ATOM   3343 1HD2 LEU A 225       6.621   1.114   4.445  1.00  1.17           H  
ATOM   3344 2HD2 LEU A 225       7.689   1.453   5.828  1.00  1.17           H  
ATOM   3345 3HD2 LEU A 225       8.087   2.096   4.219  1.00  1.17           H  
ATOM   3346  N   GLN A 226      11.655  -0.679   2.372  1.00  0.95           N  
ATOM   3347  CA  GLN A 226      11.759  -0.913   0.934  1.00  1.07           C  
ATOM   3348  C   GLN A 226      12.289  -2.306   0.638  1.00  0.83           C  
ATOM   3349  O   GLN A 226      11.723  -3.019  -0.192  1.00  1.04           O  
ATOM   3350  CB  GLN A 226      12.637   0.174   0.302  1.00  1.60           C  
ATOM   3351  CG  GLN A 226      12.702   0.151  -1.208  1.00  1.60           C  
ATOM   3352  CD  GLN A 226      13.487   1.330  -1.750  1.00  1.60           C  
ATOM   3353  OE1 GLN A 226      14.627   1.573  -1.347  1.00  1.60           O  
ATOM   3354  NE2 GLN A 226      12.882   2.078  -2.664  1.00  1.60           N  
ATOM   3355  H   GLN A 226      12.194   0.080   2.772  1.00  1.14           H  
ATOM   3356  HA  GLN A 226      10.763  -0.844   0.500  1.00  1.28           H  
ATOM   3357 1HB  GLN A 226      12.276   1.156   0.607  1.00  1.93           H  
ATOM   3358 2HB  GLN A 226      13.655   0.075   0.674  1.00  1.93           H  
ATOM   3359 1HG  GLN A 226      13.189  -0.768  -1.533  1.00  1.93           H  
ATOM   3360 2HG  GLN A 226      11.690   0.203  -1.606  1.00  1.93           H  
ATOM   3361 1HE2 GLN A 226      13.353   2.871  -3.053  1.00  1.93           H  
ATOM   3362 2HE2 GLN A 226      11.956   1.850  -2.964  1.00  1.93           H  
ATOM   3363  N   GLN A 227      13.356  -2.701   1.336  1.00  0.62           N  
ATOM   3364  CA  GLN A 227      13.902  -4.041   1.176  1.00  0.75           C  
ATOM   3365  C   GLN A 227      12.917  -5.106   1.603  1.00  0.64           C  
ATOM   3366  O   GLN A 227      12.819  -6.151   0.961  1.00  0.76           O  
ATOM   3367  CB  GLN A 227      15.194  -4.211   1.967  1.00  1.12           C  
ATOM   3368  CG  GLN A 227      15.787  -5.610   1.856  1.00  1.12           C  
ATOM   3369  CD  GLN A 227      16.182  -6.007   0.450  1.00  1.12           C  
ATOM   3370  OE1 GLN A 227      16.961  -5.326  -0.217  1.00  1.12           O  
ATOM   3371  NE2 GLN A 227      15.645  -7.130  -0.013  1.00  1.12           N  
ATOM   3372  H   GLN A 227      13.796  -2.061   1.985  1.00  0.74           H  
ATOM   3373  HA  GLN A 227      14.123  -4.196   0.120  1.00  0.90           H  
ATOM   3374 1HB  GLN A 227      15.936  -3.496   1.612  1.00  1.35           H  
ATOM   3375 2HB  GLN A 227      15.010  -4.001   3.021  1.00  1.35           H  
ATOM   3376 1HG  GLN A 227      16.682  -5.652   2.467  1.00  1.35           H  
ATOM   3377 2HG  GLN A 227      15.055  -6.331   2.221  1.00  1.35           H  
ATOM   3378 1HE2 GLN A 227      15.869  -7.449  -0.936  1.00  1.35           H  
ATOM   3379 2HE2 GLN A 227      15.018  -7.658   0.560  1.00  1.35           H  
ATOM   3380  N   ALA A 228      12.177  -4.843   2.678  1.00  0.54           N  
ATOM   3381  CA  ALA A 228      11.174  -5.782   3.139  1.00  0.56           C  
ATOM   3382  C   ALA A 228      10.080  -5.941   2.080  1.00  0.46           C  
ATOM   3383  O   ALA A 228       9.723  -7.068   1.727  1.00  0.49           O  
ATOM   3384  CB  ALA A 228      10.592  -5.314   4.466  1.00  0.84           C  
ATOM   3385  H   ALA A 228      12.316  -3.984   3.195  1.00  0.65           H  
ATOM   3386  HA  ALA A 228      11.652  -6.751   3.282  1.00  0.67           H  
ATOM   3387 1HB  ALA A 228       9.863  -6.040   4.820  1.00  1.01           H  
ATOM   3388 2HB  ALA A 228      11.394  -5.224   5.199  1.00  1.01           H  
ATOM   3389 3HB  ALA A 228      10.111  -4.347   4.336  1.00  1.01           H  
ATOM   3390  N   ALA A 229       9.601  -4.808   1.548  1.00  0.40           N  
ATOM   3391  CA  ALA A 229       8.563  -4.761   0.518  1.00  0.36           C  
ATOM   3392  C   ALA A 229       8.993  -5.499  -0.741  1.00  0.34           C  
ATOM   3393  O   ALA A 229       8.184  -6.149  -1.404  1.00  0.32           O  
ATOM   3394  CB  ALA A 229       8.224  -3.314   0.183  1.00  0.54           C  
ATOM   3395  H   ALA A 229       9.952  -3.927   1.892  1.00  0.48           H  
ATOM   3396  HA  ALA A 229       7.674  -5.249   0.911  1.00  0.43           H  
ATOM   3397 1HB  ALA A 229       7.430  -3.290  -0.563  1.00  0.65           H  
ATOM   3398 2HB  ALA A 229       7.890  -2.802   1.086  1.00  0.65           H  
ATOM   3399 3HB  ALA A 229       9.107  -2.815  -0.210  1.00  0.65           H  
ATOM   3400  N   ALA A 230      10.281  -5.421  -1.065  1.00  0.40           N  
ATOM   3401  CA  ALA A 230      10.827  -6.114  -2.221  1.00  0.51           C  
ATOM   3402  C   ALA A 230      10.767  -7.649  -2.086  1.00  0.65           C  
ATOM   3403  O   ALA A 230      10.907  -8.351  -3.089  1.00  0.91           O  
ATOM   3404  CB  ALA A 230      12.265  -5.670  -2.453  1.00  0.77           C  
ATOM   3405  H   ALA A 230      10.903  -4.844  -0.511  1.00  0.48           H  
ATOM   3406  HA  ALA A 230      10.228  -5.837  -3.087  1.00  0.61           H  
ATOM   3407 1HB  ALA A 230      12.657  -6.158  -3.345  1.00  0.92           H  
ATOM   3408 2HB  ALA A 230      12.293  -4.588  -2.588  1.00  0.92           H  
ATOM   3409 3HB  ALA A 230      12.873  -5.943  -1.593  1.00  0.92           H  
ATOM   3410  N   THR A 231      10.569  -8.177  -0.867  1.00  0.61           N  
ATOM   3411  CA  THR A 231      10.505  -9.624  -0.683  1.00  0.94           C  
ATOM   3412  C   THR A 231       9.069 -10.107  -0.485  1.00  0.40           C  
ATOM   3413  O   THR A 231       8.740 -11.230  -0.871  1.00  0.34           O  
ATOM   3414  CB  THR A 231      11.343 -10.067   0.529  1.00  1.41           C  
ATOM   3415  OG1 THR A 231      10.803  -9.485   1.722  1.00  1.41           O  
ATOM   3416  CG2 THR A 231      12.785  -9.617   0.363  1.00  1.41           C  
ATOM   3417  H   THR A 231      10.449  -7.590  -0.055  1.00  0.73           H  
ATOM   3418  HA  THR A 231      10.904 -10.106  -1.575  1.00  1.13           H  
ATOM   3419  HB  THR A 231      11.313 -11.153   0.618  1.00  1.69           H  
ATOM   3420  HG1 THR A 231      10.645  -8.547   1.580  1.00  1.69           H  
ATOM   3421 1HG2 THR A 231      13.367  -9.935   1.228  1.00  1.69           H  
ATOM   3422 2HG2 THR A 231      13.203 -10.063  -0.540  1.00  1.69           H  
ATOM   3423 3HG2 THR A 231      12.819  -8.533   0.280  1.00  1.69           H  
ATOM   3424  N   GLN A 232       8.206  -9.247   0.067  1.00  0.34           N  
ATOM   3425  CA  GLN A 232       6.787  -9.593   0.233  1.00  0.40           C  
ATOM   3426  C   GLN A 232       5.984  -8.390   0.744  1.00  0.36           C  
ATOM   3427  O   GLN A 232       6.571  -7.387   1.137  1.00  0.41           O  
ATOM   3428  CB  GLN A 232       6.631 -10.759   1.217  1.00  0.60           C  
ATOM   3429  CG  GLN A 232       7.061 -10.427   2.622  1.00  0.60           C  
ATOM   3430  CD  GLN A 232       6.923 -11.613   3.539  1.00  0.60           C  
ATOM   3431  OE1 GLN A 232       7.828 -12.444   3.655  1.00  0.60           O  
ATOM   3432  NE2 GLN A 232       5.782 -11.699   4.208  1.00  0.60           N  
ATOM   3433  H   GLN A 232       8.542  -8.349   0.397  1.00  0.41           H  
ATOM   3434  HA  GLN A 232       6.395  -9.891  -0.735  1.00  0.48           H  
ATOM   3435 1HB  GLN A 232       5.597 -11.089   1.262  1.00  0.72           H  
ATOM   3436 2HB  GLN A 232       7.221 -11.611   0.886  1.00  0.72           H  
ATOM   3437 1HG  GLN A 232       8.107 -10.120   2.612  1.00  0.72           H  
ATOM   3438 2HG  GLN A 232       6.435  -9.621   3.004  1.00  0.72           H  
ATOM   3439 1HE2 GLN A 232       5.643 -12.450   4.859  1.00  0.72           H  
ATOM   3440 2HE2 GLN A 232       5.075 -11.002   4.084  1.00  0.72           H  
ATOM   3441  N   PRO A 233       4.645  -8.473   0.755  1.00  0.33           N  
ATOM   3442  CA  PRO A 233       3.730  -7.458   1.278  1.00  0.31           C  
ATOM   3443  C   PRO A 233       3.975  -7.225   2.770  1.00  0.27           C  
ATOM   3444  O   PRO A 233       4.220  -8.171   3.522  1.00  0.36           O  
ATOM   3445  CB  PRO A 233       2.348  -8.033   0.962  1.00  0.46           C  
ATOM   3446  CG  PRO A 233       2.565  -8.856  -0.269  1.00  0.46           C  
ATOM   3447  CD  PRO A 233       3.946  -9.428  -0.133  1.00  0.46           C  
ATOM   3448  HA  PRO A 233       3.896  -6.530   0.718  1.00  0.37           H  
ATOM   3449 1HB  PRO A 233       1.988  -8.627   1.812  1.00  0.56           H  
ATOM   3450 2HB  PRO A 233       1.627  -7.217   0.808  1.00  0.56           H  
ATOM   3451 1HG  PRO A 233       1.792  -9.634  -0.341  1.00  0.56           H  
ATOM   3452 2HG  PRO A 233       2.460  -8.227  -1.165  1.00  0.56           H  
ATOM   3453 1HD  PRO A 233       3.893 -10.421   0.333  1.00  0.56           H  
ATOM   3454 2HD  PRO A 233       4.433  -9.463  -1.117  1.00  0.56           H  
ATOM   3455  N   ILE A 234       3.918  -5.955   3.185  1.00  0.31           N  
ATOM   3456  CA  ILE A 234       4.234  -5.585   4.571  1.00  0.29           C  
ATOM   3457  C   ILE A 234       3.062  -4.941   5.316  1.00  0.25           C  
ATOM   3458  O   ILE A 234       2.406  -4.042   4.797  1.00  0.26           O  
ATOM   3459  CB  ILE A 234       5.426  -4.602   4.601  1.00  0.43           C  
ATOM   3460  CG1 ILE A 234       6.608  -5.178   3.817  1.00  0.43           C  
ATOM   3461  CG2 ILE A 234       5.845  -4.345   6.042  1.00  0.43           C  
ATOM   3462  CD1 ILE A 234       7.146  -6.458   4.391  1.00  0.43           C  
ATOM   3463  H   ILE A 234       3.671  -5.240   2.510  1.00  0.37           H  
ATOM   3464  HA  ILE A 234       4.519  -6.489   5.108  1.00  0.35           H  
ATOM   3465  HB  ILE A 234       5.143  -3.662   4.131  1.00  0.52           H  
ATOM   3466 1HG1 ILE A 234       6.294  -5.365   2.791  1.00  0.52           H  
ATOM   3467 2HG1 ILE A 234       7.414  -4.444   3.799  1.00  0.52           H  
ATOM   3468 1HG2 ILE A 234       6.685  -3.655   6.059  1.00  0.52           H  
ATOM   3469 2HG2 ILE A 234       5.014  -3.913   6.596  1.00  0.52           H  
ATOM   3470 3HG2 ILE A 234       6.140  -5.285   6.508  1.00  0.52           H  
ATOM   3471 1HD1 ILE A 234       7.979  -6.811   3.786  1.00  0.52           H  
ATOM   3472 2HD1 ILE A 234       7.487  -6.273   5.408  1.00  0.52           H  
ATOM   3473 3HD1 ILE A 234       6.365  -7.213   4.401  1.00  0.52           H  
ATOM   3474  N   SER A 235       2.804  -5.368   6.551  1.00  0.24           N  
ATOM   3475  CA  SER A 235       1.740  -4.728   7.319  1.00  0.24           C  
ATOM   3476  C   SER A 235       2.302  -3.451   7.932  1.00  0.27           C  
ATOM   3477  O   SER A 235       3.322  -3.486   8.617  1.00  0.75           O  
ATOM   3478  CB  SER A 235       1.213  -5.645   8.400  1.00  0.36           C  
ATOM   3479  OG  SER A 235       0.257  -4.984   9.182  1.00  0.36           O  
ATOM   3480  H   SER A 235       3.356  -6.100   6.975  1.00  0.29           H  
ATOM   3481  HA  SER A 235       0.922  -4.463   6.648  1.00  0.29           H  
ATOM   3482 1HB  SER A 235       0.766  -6.526   7.941  1.00  0.43           H  
ATOM   3483 2HB  SER A 235       2.037  -5.980   9.029  1.00  0.43           H  
ATOM   3484  HG  SER A 235      -0.468  -4.783   8.580  1.00  0.43           H  
ATOM   3485  N   VAL A 236       1.658  -2.316   7.655  1.00  0.12           N  
ATOM   3486  CA  VAL A 236       2.150  -1.007   8.100  1.00  0.14           C  
ATOM   3487  C   VAL A 236       1.076  -0.100   8.718  1.00  0.12           C  
ATOM   3488  O   VAL A 236      -0.041  -0.019   8.222  1.00  0.16           O  
ATOM   3489  CB  VAL A 236       2.800  -0.262   6.915  1.00  0.21           C  
ATOM   3490  CG1 VAL A 236       3.256   1.104   7.360  1.00  0.21           C  
ATOM   3491  CG2 VAL A 236       3.990  -1.043   6.389  1.00  0.21           C  
ATOM   3492  H   VAL A 236       0.814  -2.354   7.104  1.00  0.14           H  
ATOM   3493  HA  VAL A 236       2.918  -1.182   8.852  1.00  0.17           H  
ATOM   3494  HB  VAL A 236       2.067  -0.127   6.120  1.00  0.25           H  
ATOM   3495 1HG1 VAL A 236       3.714   1.609   6.516  1.00  0.25           H  
ATOM   3496 2HG1 VAL A 236       2.408   1.687   7.715  1.00  0.25           H  
ATOM   3497 3HG1 VAL A 236       3.989   1.001   8.160  1.00  0.25           H  
ATOM   3498 1HG2 VAL A 236       4.444  -0.497   5.565  1.00  0.25           H  
ATOM   3499 2HG2 VAL A 236       4.717  -1.161   7.184  1.00  0.25           H  
ATOM   3500 3HG2 VAL A 236       3.671  -2.022   6.039  1.00  0.25           H  
ATOM   3501  N   ALA A 237       1.405   0.587   9.810  1.00  0.13           N  
ATOM   3502  CA  ALA A 237       0.428   1.504  10.410  1.00  0.16           C  
ATOM   3503  C   ALA A 237       0.661   2.951   9.948  1.00  0.11           C  
ATOM   3504  O   ALA A 237       1.804   3.393   9.835  1.00  0.17           O  
ATOM   3505  CB  ALA A 237       0.489   1.422  11.924  1.00  0.24           C  
ATOM   3506  H   ALA A 237       2.335   0.486  10.204  1.00  0.16           H  
ATOM   3507  HA  ALA A 237      -0.565   1.204  10.082  1.00  0.19           H  
ATOM   3508 1HB  ALA A 237      -0.261   2.085  12.355  1.00  0.29           H  
ATOM   3509 2HB  ALA A 237       0.293   0.398  12.241  1.00  0.29           H  
ATOM   3510 3HB  ALA A 237       1.476   1.725  12.260  1.00  0.29           H  
ATOM   3511  N   ILE A 238      -0.435   3.678   9.679  1.00  0.09           N  
ATOM   3512  CA  ILE A 238      -0.394   5.090   9.258  1.00  0.09           C  
ATOM   3513  C   ILE A 238      -1.492   5.931   9.936  1.00  0.15           C  
ATOM   3514  O   ILE A 238      -2.426   5.386  10.527  1.00  0.24           O  
ATOM   3515  CB  ILE A 238      -0.570   5.238   7.729  1.00  0.14           C  
ATOM   3516  CG1 ILE A 238      -1.936   4.689   7.313  1.00  0.14           C  
ATOM   3517  CG2 ILE A 238       0.548   4.547   6.962  1.00  0.14           C  
ATOM   3518  CD1 ILE A 238      -2.277   4.971   5.872  1.00  0.14           C  
ATOM   3519  H   ILE A 238      -1.338   3.235   9.773  1.00  0.11           H  
ATOM   3520  HA  ILE A 238       0.574   5.505   9.536  1.00  0.11           H  
ATOM   3521  HB  ILE A 238      -0.560   6.297   7.475  1.00  0.16           H  
ATOM   3522 1HG1 ILE A 238      -1.951   3.610   7.469  1.00  0.16           H  
ATOM   3523 2HG1 ILE A 238      -2.706   5.136   7.942  1.00  0.16           H  
ATOM   3524 1HG2 ILE A 238       0.397   4.691   5.892  1.00  0.16           H  
ATOM   3525 2HG2 ILE A 238       1.501   4.980   7.254  1.00  0.16           H  
ATOM   3526 3HG2 ILE A 238       0.546   3.481   7.184  1.00  0.16           H  
ATOM   3527 1HD1 ILE A 238      -3.259   4.557   5.644  1.00  0.16           H  
ATOM   3528 2HD1 ILE A 238      -2.288   6.048   5.707  1.00  0.16           H  
ATOM   3529 3HD1 ILE A 238      -1.531   4.512   5.225  1.00  0.16           H  
ATOM   3530  N   ASP A 239      -1.378   7.263   9.823  1.00  0.27           N  
ATOM   3531  CA  ASP A 239      -2.417   8.195  10.289  1.00  0.65           C  
ATOM   3532  C   ASP A 239      -3.445   8.476   9.185  1.00  0.47           C  
ATOM   3533  O   ASP A 239      -3.202   9.292   8.294  1.00  1.08           O  
ATOM   3534  CB  ASP A 239      -1.821   9.522  10.752  1.00  0.98           C  
ATOM   3535  CG  ASP A 239      -2.893  10.488  11.273  1.00  0.98           C  
ATOM   3536  OD1 ASP A 239      -4.067  10.214  11.108  1.00  0.98           O  
ATOM   3537  OD2 ASP A 239      -2.525  11.504  11.812  1.00  0.98           O  
ATOM   3538  H   ASP A 239      -0.548   7.645   9.387  1.00  0.32           H  
ATOM   3539  HA  ASP A 239      -2.937   7.740  11.132  1.00  0.78           H  
ATOM   3540 1HB  ASP A 239      -1.098   9.340  11.547  1.00  1.17           H  
ATOM   3541 2HB  ASP A 239      -1.289   9.995   9.926  1.00  1.17           H  
ATOM   3542  N   ALA A 240      -4.580   7.786   9.243  1.00  0.27           N  
ATOM   3543  CA  ALA A 240      -5.645   7.911   8.250  1.00  0.18           C  
ATOM   3544  C   ALA A 240      -6.761   8.901   8.641  1.00  0.18           C  
ATOM   3545  O   ALA A 240      -7.759   9.009   7.926  1.00  1.15           O  
ATOM   3546  CB  ALA A 240      -6.258   6.539   8.010  1.00  0.27           C  
ATOM   3547  H   ALA A 240      -4.718   7.150  10.019  1.00  0.32           H  
ATOM   3548  HA  ALA A 240      -5.195   8.267   7.324  1.00  0.22           H  
ATOM   3549 1HB  ALA A 240      -7.026   6.609   7.243  1.00  0.32           H  
ATOM   3550 2HB  ALA A 240      -5.481   5.845   7.687  1.00  0.32           H  
ATOM   3551 3HB  ALA A 240      -6.704   6.178   8.936  1.00  0.32           H  
ATOM   3552  N   SER A 241      -6.618   9.596   9.777  1.00  0.47           N  
ATOM   3553  CA  SER A 241      -7.689  10.472  10.282  1.00  0.32           C  
ATOM   3554  C   SER A 241      -7.860  11.814   9.562  1.00  0.30           C  
ATOM   3555  O   SER A 241      -8.891  12.473   9.714  1.00  0.52           O  
ATOM   3556  CB  SER A 241      -7.443  10.783  11.746  1.00  0.48           C  
ATOM   3557  OG  SER A 241      -6.317  11.606  11.904  1.00  0.48           O  
ATOM   3558  H   SER A 241      -5.757   9.522  10.316  1.00  0.56           H  
ATOM   3559  HA  SER A 241      -8.628   9.924  10.195  1.00  0.38           H  
ATOM   3560 1HB  SER A 241      -8.317  11.278  12.163  1.00  0.58           H  
ATOM   3561 2HB  SER A 241      -7.303   9.862  12.301  1.00  0.58           H  
ATOM   3562  HG  SER A 241      -5.555  11.081  11.628  1.00  0.58           H  
ATOM   3563  N   ASP A 242      -6.845  12.252   8.829  1.00  0.36           N  
ATOM   3564  CA  ASP A 242      -6.885  13.556   8.160  1.00  0.41           C  
ATOM   3565  C   ASP A 242      -7.936  13.591   7.037  1.00  0.41           C  
ATOM   3566  O   ASP A 242      -8.016  12.636   6.270  1.00  0.44           O  
ATOM   3567  CB  ASP A 242      -5.505  13.899   7.573  1.00  0.61           C  
ATOM   3568  CG  ASP A 242      -5.371  15.362   7.149  1.00  0.61           C  
ATOM   3569  OD1 ASP A 242      -5.879  15.742   6.117  1.00  0.61           O  
ATOM   3570  OD2 ASP A 242      -4.768  16.101   7.893  1.00  0.61           O  
ATOM   3571  H   ASP A 242      -6.018  11.679   8.734  1.00  0.43           H  
ATOM   3572  HA  ASP A 242      -7.121  14.301   8.913  1.00  0.49           H  
ATOM   3573 1HB  ASP A 242      -4.735  13.681   8.313  1.00  0.74           H  
ATOM   3574 2HB  ASP A 242      -5.310  13.267   6.707  1.00  0.74           H  
ATOM   3575  N   PRO A 243      -8.724  14.675   6.912  1.00  0.50           N  
ATOM   3576  CA  PRO A 243      -9.736  14.969   5.887  1.00  0.68           C  
ATOM   3577  C   PRO A 243      -9.230  14.782   4.452  1.00  0.52           C  
ATOM   3578  O   PRO A 243      -9.997  14.401   3.564  1.00  0.57           O  
ATOM   3579  CB  PRO A 243     -10.068  16.436   6.153  1.00  1.02           C  
ATOM   3580  CG  PRO A 243      -9.860  16.596   7.617  1.00  1.02           C  
ATOM   3581  CD  PRO A 243      -8.681  15.742   7.935  1.00  1.02           C  
ATOM   3582  HA  PRO A 243     -10.618  14.341   6.064  1.00  0.82           H  
ATOM   3583 1HB  PRO A 243      -9.411  17.086   5.556  1.00  1.22           H  
ATOM   3584 2HB  PRO A 243     -11.102  16.650   5.844  1.00  1.22           H  
ATOM   3585 1HG  PRO A 243      -9.694  17.654   7.864  1.00  1.22           H  
ATOM   3586 2HG  PRO A 243     -10.746  16.276   8.173  1.00  1.22           H  
ATOM   3587 1HD  PRO A 243      -7.757  16.329   7.855  1.00  1.22           H  
ATOM   3588 2HD  PRO A 243      -8.816  15.315   8.935  1.00  1.22           H  
ATOM   3589  N   SER A 244      -7.942  15.056   4.219  1.00  0.45           N  
ATOM   3590  CA  SER A 244      -7.370  14.903   2.886  1.00  0.45           C  
ATOM   3591  C   SER A 244      -7.016  13.451   2.595  1.00  0.42           C  
ATOM   3592  O   SER A 244      -6.784  13.078   1.445  1.00  0.50           O  
ATOM   3593  CB  SER A 244      -6.154  15.792   2.727  1.00  0.68           C  
ATOM   3594  OG  SER A 244      -5.120  15.399   3.583  1.00  0.68           O  
ATOM   3595  H   SER A 244      -7.336  15.362   4.975  1.00  0.54           H  
ATOM   3596  HA  SER A 244      -8.117  15.220   2.157  1.00  0.54           H  
ATOM   3597 1HB  SER A 244      -5.810  15.750   1.694  1.00  0.81           H  
ATOM   3598 2HB  SER A 244      -6.429  16.824   2.937  1.00  0.81           H  
ATOM   3599  HG  SER A 244      -5.444  15.549   4.477  1.00  0.81           H  
ATOM   3600  N   PHE A 245      -6.988  12.623   3.629  1.00  0.42           N  
ATOM   3601  CA  PHE A 245      -6.775  11.208   3.442  1.00  0.42           C  
ATOM   3602  C   PHE A 245      -8.149  10.640   3.147  1.00  0.31           C  
ATOM   3603  O   PHE A 245      -8.334   9.870   2.208  1.00  0.30           O  
ATOM   3604  CB  PHE A 245      -6.215  10.556   4.704  1.00  0.63           C  
ATOM   3605  CG  PHE A 245      -5.831   9.124   4.510  1.00  0.63           C  
ATOM   3606  CD1 PHE A 245      -4.539   8.793   4.137  1.00  0.63           C  
ATOM   3607  CD2 PHE A 245      -6.759   8.109   4.671  1.00  0.63           C  
ATOM   3608  CE1 PHE A 245      -4.178   7.477   3.947  1.00  0.63           C  
ATOM   3609  CE2 PHE A 245      -6.401   6.790   4.473  1.00  0.63           C  
ATOM   3610  CZ  PHE A 245      -5.107   6.475   4.113  1.00  0.63           C  
ATOM   3611  H   PHE A 245      -7.160  12.954   4.564  1.00  0.50           H  
ATOM   3612  HA  PHE A 245      -6.112  11.035   2.593  1.00  0.50           H  
ATOM   3613 1HB  PHE A 245      -5.334  11.105   5.037  1.00  0.76           H  
ATOM   3614 2HB  PHE A 245      -6.951  10.599   5.503  1.00  0.76           H  
ATOM   3615  HD1 PHE A 245      -3.804   9.586   4.001  1.00  0.76           H  
ATOM   3616  HD2 PHE A 245      -7.782   8.362   4.955  1.00  0.76           H  
ATOM   3617  HE1 PHE A 245      -3.156   7.230   3.661  1.00  0.76           H  
ATOM   3618  HE2 PHE A 245      -7.139   6.000   4.603  1.00  0.76           H  
ATOM   3619  HZ  PHE A 245      -4.819   5.437   3.959  1.00  0.76           H  
ATOM   3620  N   GLN A 246      -9.125  11.079   3.943  1.00  0.31           N  
ATOM   3621  CA  GLN A 246     -10.512  10.657   3.829  1.00  0.38           C  
ATOM   3622  C   GLN A 246     -11.048  10.858   2.411  1.00  0.21           C  
ATOM   3623  O   GLN A 246     -11.577   9.930   1.800  1.00  0.53           O  
ATOM   3624  CB  GLN A 246     -11.372  11.471   4.793  1.00  0.57           C  
ATOM   3625  CG  GLN A 246     -11.099  11.222   6.258  1.00  0.57           C  
ATOM   3626  CD  GLN A 246     -11.952  12.117   7.133  1.00  0.57           C  
ATOM   3627  OE1 GLN A 246     -13.082  12.428   6.748  1.00  0.57           O  
ATOM   3628  NE2 GLN A 246     -11.443  12.541   8.287  1.00  0.57           N  
ATOM   3629  H   GLN A 246      -8.883  11.720   4.689  1.00  0.37           H  
ATOM   3630  HA  GLN A 246     -10.579   9.598   4.079  1.00  0.46           H  
ATOM   3631 1HB  GLN A 246     -11.231  12.533   4.605  1.00  0.68           H  
ATOM   3632 2HB  GLN A 246     -12.424  11.248   4.613  1.00  0.68           H  
ATOM   3633 1HG  GLN A 246     -11.330  10.187   6.477  1.00  0.68           H  
ATOM   3634 2HG  GLN A 246     -10.053  11.422   6.472  1.00  0.68           H  
ATOM   3635 1HE2 GLN A 246     -11.988  13.135   8.879  1.00  0.68           H  
ATOM   3636 2HE2 GLN A 246     -10.519  12.283   8.575  1.00  0.68           H  
ATOM   3637  N   SER A 247     -10.856  12.070   1.886  1.00  0.26           N  
ATOM   3638  CA  SER A 247     -11.303  12.466   0.552  1.00  0.24           C  
ATOM   3639  C   SER A 247     -10.321  12.148  -0.592  1.00  0.22           C  
ATOM   3640  O   SER A 247     -10.512  12.615  -1.715  1.00  0.38           O  
ATOM   3641  CB  SER A 247     -11.623  13.947   0.565  1.00  0.36           C  
ATOM   3642  OG  SER A 247     -10.495  14.701   0.900  1.00  0.36           O  
ATOM   3643  H   SER A 247     -10.407  12.779   2.453  1.00  0.31           H  
ATOM   3644  HA  SER A 247     -12.230  11.931   0.346  1.00  0.29           H  
ATOM   3645 1HB  SER A 247     -11.988  14.248  -0.416  1.00  0.43           H  
ATOM   3646 2HB  SER A 247     -12.419  14.140   1.284  1.00  0.43           H  
ATOM   3647  HG  SER A 247     -10.287  14.474   1.813  1.00  0.43           H  
ATOM   3648  N   TYR A 248      -9.271  11.369  -0.318  1.00  0.19           N  
ATOM   3649  CA  TYR A 248      -8.282  11.023  -1.339  1.00  0.22           C  
ATOM   3650  C   TYR A 248      -8.880  10.361  -2.576  1.00  0.26           C  
ATOM   3651  O   TYR A 248      -9.682   9.424  -2.486  1.00  0.37           O  
ATOM   3652  CB  TYR A 248      -7.221  10.098  -0.745  1.00  0.33           C  
ATOM   3653  CG  TYR A 248      -6.171   9.602  -1.725  1.00  0.33           C  
ATOM   3654  CD1 TYR A 248      -5.095  10.401  -2.100  1.00  0.33           C  
ATOM   3655  CD2 TYR A 248      -6.292   8.322  -2.241  1.00  0.33           C  
ATOM   3656  CE1 TYR A 248      -4.140   9.903  -2.975  1.00  0.33           C  
ATOM   3657  CE2 TYR A 248      -5.348   7.830  -3.117  1.00  0.33           C  
ATOM   3658  CZ  TYR A 248      -4.269   8.608  -3.480  1.00  0.33           C  
ATOM   3659  OH  TYR A 248      -3.297   8.086  -4.308  1.00  0.33           O  
ATOM   3660  H   TYR A 248      -9.133  10.987   0.608  1.00  0.23           H  
ATOM   3661  HA  TYR A 248      -7.796  11.940  -1.666  1.00  0.26           H  
ATOM   3662 1HB  TYR A 248      -6.708  10.615   0.067  1.00  0.40           H  
ATOM   3663 2HB  TYR A 248      -7.714   9.230  -0.312  1.00  0.40           H  
ATOM   3664  HD1 TYR A 248      -4.994  11.408  -1.695  1.00  0.40           H  
ATOM   3665  HD2 TYR A 248      -7.134   7.700  -1.942  1.00  0.40           H  
ATOM   3666  HE1 TYR A 248      -3.286  10.519  -3.256  1.00  0.40           H  
ATOM   3667  HE2 TYR A 248      -5.445   6.819  -3.506  1.00  0.40           H  
ATOM   3668  HH  TYR A 248      -2.688   8.777  -4.577  1.00  0.40           H  
ATOM   3669  N   SER A 249      -8.458  10.849  -3.742  1.00  0.22           N  
ATOM   3670  CA  SER A 249      -8.876  10.290  -5.016  1.00  0.21           C  
ATOM   3671  C   SER A 249      -7.694   9.638  -5.732  1.00  0.19           C  
ATOM   3672  O   SER A 249      -7.731   8.445  -6.028  1.00  0.18           O  
ATOM   3673  CB  SER A 249      -9.493  11.359  -5.892  1.00  0.32           C  
ATOM   3674  OG  SER A 249      -9.865  10.832  -7.136  1.00  0.32           O  
ATOM   3675  H   SER A 249      -7.834  11.646  -3.759  1.00  0.26           H  
ATOM   3676  HA  SER A 249      -9.627   9.521  -4.828  1.00  0.25           H  
ATOM   3677 1HB  SER A 249     -10.369  11.770  -5.394  1.00  0.38           H  
ATOM   3678 2HB  SER A 249      -8.786  12.172  -6.032  1.00  0.38           H  
ATOM   3679  HG  SER A 249      -9.060  10.482  -7.525  1.00  0.38           H  
ATOM   3680  N   SER A 250      -6.653  10.412  -6.033  1.00  0.22           N  
ATOM   3681  CA  SER A 250      -5.499   9.824  -6.720  1.00  0.25           C  
ATOM   3682  C   SER A 250      -4.237  10.669  -6.593  1.00  0.45           C  
ATOM   3683  O   SER A 250      -4.261  11.764  -6.040  1.00  2.07           O  
ATOM   3684  CB  SER A 250      -5.811   9.603  -8.193  1.00  0.38           C  
ATOM   3685  OG  SER A 250      -5.907  10.816  -8.885  1.00  0.38           O  
ATOM   3686  H   SER A 250      -6.655  11.392  -5.765  1.00  0.26           H  
ATOM   3687  HA  SER A 250      -5.297   8.854  -6.267  1.00  0.30           H  
ATOM   3688 1HB  SER A 250      -5.031   8.989  -8.641  1.00  0.45           H  
ATOM   3689 2HB  SER A 250      -6.747   9.055  -8.289  1.00  0.45           H  
ATOM   3690  HG  SER A 250      -6.086  10.585  -9.800  1.00  0.45           H  
ATOM   3691  N   GLY A 251      -3.129  10.149  -7.119  1.00  0.60           N  
ATOM   3692  CA  GLY A 251      -1.846  10.852  -7.085  1.00  0.51           C  
ATOM   3693  C   GLY A 251      -0.976  10.427  -5.904  1.00  0.46           C  
ATOM   3694  O   GLY A 251      -1.300   9.484  -5.185  1.00  0.34           O  
ATOM   3695  H   GLY A 251      -3.175   9.241  -7.561  1.00  0.72           H  
ATOM   3696 1HA  GLY A 251      -1.310  10.659  -8.015  1.00  0.61           H  
ATOM   3697 2HA  GLY A 251      -2.022  11.922  -7.047  1.00  0.61           H  
ATOM   3698  N   ILE A 252       0.141  11.122  -5.709  1.00  0.77           N  
ATOM   3699  CA  ILE A 252       1.064  10.780  -4.625  1.00  0.64           C  
ATOM   3700  C   ILE A 252       0.783  11.649  -3.413  1.00  0.54           C  
ATOM   3701  O   ILE A 252       0.969  12.866  -3.449  1.00  0.40           O  
ATOM   3702  CB  ILE A 252       2.531  10.947  -5.053  1.00  0.96           C  
ATOM   3703  CG1 ILE A 252       2.849  10.047  -6.245  1.00  0.96           C  
ATOM   3704  CG2 ILE A 252       3.436  10.599  -3.891  1.00  0.96           C  
ATOM   3705  CD1 ILE A 252       4.201  10.318  -6.860  1.00  0.96           C  
ATOM   3706  H   ILE A 252       0.338  11.918  -6.301  1.00  0.92           H  
ATOM   3707  HA  ILE A 252       0.905   9.741  -4.343  1.00  0.77           H  
ATOM   3708  HB  ILE A 252       2.709  11.977  -5.358  1.00  1.15           H  
ATOM   3709 1HG1 ILE A 252       2.819   9.006  -5.923  1.00  1.15           H  
ATOM   3710 2HG1 ILE A 252       2.088  10.192  -7.012  1.00  1.15           H  
ATOM   3711 1HG2 ILE A 252       4.477  10.725  -4.189  1.00  1.15           H  
ATOM   3712 2HG2 ILE A 252       3.216  11.258  -3.053  1.00  1.15           H  
ATOM   3713 3HG2 ILE A 252       3.266   9.564  -3.594  1.00  1.15           H  
ATOM   3714 1HD1 ILE A 252       4.360   9.645  -7.703  1.00  1.15           H  
ATOM   3715 2HD1 ILE A 252       4.240  11.351  -7.209  1.00  1.15           H  
ATOM   3716 3HD1 ILE A 252       4.978  10.157  -6.115  1.00  1.15           H  
ATOM   3717  N   TYR A 253       0.317  11.022  -2.346  1.00  1.02           N  
ATOM   3718  CA  TYR A 253      -0.091  11.733  -1.151  1.00  1.87           C  
ATOM   3719  C   TYR A 253       1.110  12.135  -0.306  1.00  2.17           C  
ATOM   3720  O   TYR A 253       1.866  11.289   0.167  1.00  5.88           O  
ATOM   3721  CB  TYR A 253      -1.060  10.850  -0.369  1.00  2.81           C  
ATOM   3722  CG  TYR A 253      -1.728  11.505   0.809  1.00  2.81           C  
ATOM   3723  CD1 TYR A 253      -2.717  12.452   0.591  1.00  2.81           C  
ATOM   3724  CD2 TYR A 253      -1.379  11.146   2.100  1.00  2.81           C  
ATOM   3725  CE1 TYR A 253      -3.357  13.040   1.661  1.00  2.81           C  
ATOM   3726  CE2 TYR A 253      -2.022  11.735   3.168  1.00  2.81           C  
ATOM   3727  CZ  TYR A 253      -3.004  12.673   2.952  1.00  2.81           C  
ATOM   3728  OH  TYR A 253      -3.640  13.239   4.025  1.00  2.81           O  
ATOM   3729  H   TYR A 253       0.222  10.018  -2.361  1.00  1.22           H  
ATOM   3730  HA  TYR A 253      -0.608  12.641  -1.450  1.00  2.24           H  
ATOM   3731 1HB  TYR A 253      -1.841  10.495  -1.043  1.00  3.37           H  
ATOM   3732 2HB  TYR A 253      -0.528   9.971  -0.007  1.00  3.37           H  
ATOM   3733  HD1 TYR A 253      -2.992  12.727  -0.427  1.00  3.37           H  
ATOM   3734  HD2 TYR A 253      -0.606  10.397   2.270  1.00  3.37           H  
ATOM   3735  HE1 TYR A 253      -4.137  13.782   1.492  1.00  3.37           H  
ATOM   3736  HE2 TYR A 253      -1.761  11.458   4.187  1.00  3.37           H  
ATOM   3737  HH  TYR A 253      -4.178  13.979   3.728  1.00  3.37           H  
ATOM   3738  N   SER A 254       1.279  13.438  -0.113  1.00  1.57           N  
ATOM   3739  CA  SER A 254       2.407  13.959   0.652  1.00  2.11           C  
ATOM   3740  C   SER A 254       1.965  14.586   1.967  1.00  2.16           C  
ATOM   3741  O   SER A 254       2.743  15.284   2.619  1.00  6.56           O  
ATOM   3742  CB  SER A 254       3.153  14.993  -0.164  1.00  3.17           C  
ATOM   3743  OG  SER A 254       2.322  16.080  -0.470  1.00  3.17           O  
ATOM   3744  H   SER A 254       0.618  14.086  -0.520  1.00  1.88           H  
ATOM   3745  HA  SER A 254       3.081  13.134   0.879  1.00  2.53           H  
ATOM   3746 1HB  SER A 254       4.022  15.341   0.396  1.00  3.80           H  
ATOM   3747 2HB  SER A 254       3.517  14.538  -1.084  1.00  3.80           H  
ATOM   3748  HG  SER A 254       2.017  16.422   0.374  1.00  3.80           H  
ATOM   3749  N   GLY A 255       0.716  14.355   2.345  1.00  1.60           N  
ATOM   3750  CA  GLY A 255       0.166  14.933   3.559  1.00  1.17           C  
ATOM   3751  C   GLY A 255      -0.950  15.894   3.183  1.00  1.02           C  
ATOM   3752  O   GLY A 255      -1.354  15.932   2.023  1.00  1.32           O  
ATOM   3753  H   GLY A 255       0.123  13.765   1.781  1.00  1.92           H  
ATOM   3754 1HA  GLY A 255      -0.222  14.139   4.198  1.00  1.40           H  
ATOM   3755 2HA  GLY A 255       0.945  15.455   4.111  1.00  1.40           H  
ATOM   3756  N   PRO A 256      -1.423  16.692   4.140  1.00  0.89           N  
ATOM   3757  CA  PRO A 256      -1.011  16.835   5.530  1.00  0.84           C  
ATOM   3758  C   PRO A 256      -1.367  15.609   6.345  1.00  0.95           C  
ATOM   3759  O   PRO A 256      -2.339  14.912   6.059  1.00  1.60           O  
ATOM   3760  CB  PRO A 256      -1.795  18.064   6.008  1.00  1.26           C  
ATOM   3761  CG  PRO A 256      -2.995  18.115   5.123  1.00  1.26           C  
ATOM   3762  CD  PRO A 256      -2.501  17.627   3.788  1.00  1.26           C  
ATOM   3763  HA  PRO A 256       0.072  17.024   5.569  1.00  1.01           H  
ATOM   3764 1HB  PRO A 256      -2.058  17.952   7.070  1.00  1.51           H  
ATOM   3765 2HB  PRO A 256      -1.168  18.964   5.927  1.00  1.51           H  
ATOM   3766 1HG  PRO A 256      -3.796  17.482   5.535  1.00  1.51           H  
ATOM   3767 2HG  PRO A 256      -3.391  19.140   5.079  1.00  1.51           H  
ATOM   3768 1HD  PRO A 256      -3.298  17.096   3.248  1.00  1.51           H  
ATOM   3769 2HD  PRO A 256      -2.095  18.461   3.196  1.00  1.51           H  
ATOM   3770  N   CYS A 257      -0.555  15.349   7.355  1.00  0.87           N  
ATOM   3771  CA  CYS A 257      -0.704  14.176   8.191  1.00  1.37           C  
ATOM   3772  C   CYS A 257       0.116  14.296   9.465  1.00  1.97           C  
ATOM   3773  O   CYS A 257       1.005  15.140   9.555  1.00 10.91           O  
ATOM   3774  CB  CYS A 257      -0.247  12.976   7.406  1.00  2.06           C  
ATOM   3775  SG  CYS A 257       1.481  13.136   6.907  1.00  2.06           S  
ATOM   3776  H   CYS A 257       0.209  15.983   7.540  1.00  1.04           H  
ATOM   3777  HA  CYS A 257      -1.757  14.063   8.452  1.00  1.64           H  
ATOM   3778 1HB  CYS A 257      -0.355  12.073   8.005  1.00  2.47           H  
ATOM   3779 2HB  CYS A 257      -0.857  12.860   6.510  1.00  2.47           H  
ATOM   3780  HG  CYS A 257       1.336  14.277   6.243  1.00  2.47           H  
ATOM   3781  N   ASN A 258      -0.157  13.433  10.434  1.00  1.57           N  
ATOM   3782  CA  ASN A 258       0.572  13.450  11.695  1.00  1.16           C  
ATOM   3783  C   ASN A 258       1.199  12.091  11.967  1.00  0.90           C  
ATOM   3784  O   ASN A 258       1.019  11.151  11.194  1.00  1.04           O  
ATOM   3785  CB  ASN A 258      -0.346  13.853  12.835  1.00  1.74           C  
ATOM   3786  CG  ASN A 258      -0.870  15.251  12.686  1.00  1.74           C  
ATOM   3787  OD1 ASN A 258      -0.113  16.227  12.721  1.00  1.74           O  
ATOM   3788  ND2 ASN A 258      -2.163  15.363  12.515  1.00  1.74           N  
ATOM   3789  H   ASN A 258      -0.897  12.756  10.305  1.00  1.88           H  
ATOM   3790  HA  ASN A 258       1.384  14.175  11.623  1.00  1.39           H  
ATOM   3791 1HB  ASN A 258      -1.189  13.168  12.891  1.00  2.09           H  
ATOM   3792 2HB  ASN A 258       0.192  13.787  13.781  1.00  2.09           H  
ATOM   3793 1HD2 ASN A 258      -2.577  16.267  12.407  1.00  2.09           H  
ATOM   3794 2HD2 ASN A 258      -2.736  14.543  12.490  1.00  2.09           H  
ATOM   3795  N   THR A 259       1.934  11.993  13.075  1.00  0.87           N  
ATOM   3796  CA  THR A 259       2.553  10.739  13.500  1.00  0.97           C  
ATOM   3797  C   THR A 259       1.583   9.901  14.340  1.00  0.67           C  
ATOM   3798  O   THR A 259       1.890   8.770  14.721  1.00  0.80           O  
ATOM   3799  CB  THR A 259       3.840  10.997  14.310  1.00  1.46           C  
ATOM   3800  OG1 THR A 259       3.522  11.768  15.478  1.00  1.46           O  
ATOM   3801  CG2 THR A 259       4.867  11.739  13.471  1.00  1.46           C  
ATOM   3802  H   THR A 259       2.060  12.815  13.650  1.00  1.04           H  
ATOM   3803  HA  THR A 259       2.815  10.163  12.612  1.00  1.16           H  
ATOM   3804  HB  THR A 259       4.261  10.045  14.626  1.00  1.75           H  
ATOM   3805  HG1 THR A 259       4.316  11.890  16.005  1.00  1.75           H  
ATOM   3806 1HG2 THR A 259       5.767  11.906  14.063  1.00  1.75           H  
ATOM   3807 2HG2 THR A 259       5.116  11.145  12.592  1.00  1.75           H  
ATOM   3808 3HG2 THR A 259       4.458  12.698  13.157  1.00  1.75           H  
ATOM   3809  N   ASN A 260       0.410  10.464  14.634  1.00  0.58           N  
ATOM   3810  CA  ASN A 260      -0.614   9.786  15.415  1.00  0.64           C  
ATOM   3811  C   ASN A 260      -1.220   8.642  14.617  1.00  0.54           C  
ATOM   3812  O   ASN A 260      -2.258   8.801  13.976  1.00  1.09           O  
ATOM   3813  CB  ASN A 260      -1.688  10.770  15.841  1.00  0.96           C  
ATOM   3814  CG  ASN A 260      -2.690  10.173  16.789  1.00  0.96           C  
ATOM   3815  OD1 ASN A 260      -2.570   9.012  17.195  1.00  0.96           O  
ATOM   3816  ND2 ASN A 260      -3.680  10.949  17.153  1.00  0.96           N  
ATOM   3817  H   ASN A 260       0.210  11.395  14.307  1.00  0.70           H  
ATOM   3818  HA  ASN A 260      -0.151   9.357  16.305  1.00  0.77           H  
ATOM   3819 1HB  ASN A 260      -1.221  11.631  16.320  1.00  1.15           H  
ATOM   3820 2HB  ASN A 260      -2.215  11.134  14.958  1.00  1.15           H  
ATOM   3821 1HD2 ASN A 260      -4.378  10.607  17.783  1.00  1.15           H  
ATOM   3822 2HD2 ASN A 260      -3.739  11.882  16.800  1.00  1.15           H  
ATOM   3823  N   LEU A 261      -0.568   7.487  14.681  1.00  0.35           N  
ATOM   3824  CA  LEU A 261      -0.980   6.313  13.930  1.00  0.33           C  
ATOM   3825  C   LEU A 261      -2.356   5.849  14.369  1.00  0.35           C  
ATOM   3826  O   LEU A 261      -2.661   5.842  15.563  1.00  0.49           O  
ATOM   3827  CB  LEU A 261      -0.000   5.169  14.184  1.00  0.49           C  
ATOM   3828  CG  LEU A 261       1.453   5.417  13.796  1.00  0.49           C  
ATOM   3829  CD1 LEU A 261       2.267   4.191  14.179  1.00  0.49           C  
ATOM   3830  CD2 LEU A 261       1.547   5.737  12.324  1.00  0.49           C  
ATOM   3831  H   LEU A 261       0.281   7.456  15.232  1.00  0.42           H  
ATOM   3832  HA  LEU A 261      -1.006   6.561  12.870  1.00  0.40           H  
ATOM   3833 1HB  LEU A 261      -0.019   4.930  15.246  1.00  0.59           H  
ATOM   3834 2HB  LEU A 261      -0.342   4.293  13.632  1.00  0.59           H  
ATOM   3835  HG  LEU A 261       1.842   6.260  14.367  1.00  0.59           H  
ATOM   3836 1HD1 LEU A 261       3.310   4.354  13.936  1.00  0.59           H  
ATOM   3837 2HD1 LEU A 261       2.171   4.014  15.250  1.00  0.59           H  
ATOM   3838 3HD1 LEU A 261       1.900   3.325  13.634  1.00  0.59           H  
ATOM   3839 1HD2 LEU A 261       2.588   5.915  12.061  1.00  0.59           H  
ATOM   3840 2HD2 LEU A 261       1.165   4.900  11.752  1.00  0.59           H  
ATOM   3841 3HD2 LEU A 261       0.959   6.628  12.104  1.00  0.59           H  
ATOM   3842  N   ASP A 262      -3.177   5.417  13.419  1.00  0.32           N  
ATOM   3843  CA  ASP A 262      -4.501   4.941  13.789  1.00  0.52           C  
ATOM   3844  C   ASP A 262      -5.091   3.891  12.855  1.00  0.52           C  
ATOM   3845  O   ASP A 262      -6.182   3.399  13.125  1.00  1.21           O  
ATOM   3846  CB  ASP A 262      -5.477   6.110  13.869  1.00  0.78           C  
ATOM   3847  CG  ASP A 262      -5.652   6.791  12.528  1.00  0.78           C  
ATOM   3848  OD1 ASP A 262      -5.009   6.372  11.596  1.00  0.78           O  
ATOM   3849  OD2 ASP A 262      -6.434   7.702  12.438  1.00  0.78           O  
ATOM   3850  H   ASP A 262      -2.892   5.443  12.450  1.00  0.38           H  
ATOM   3851  HA  ASP A 262      -4.427   4.495  14.780  1.00  0.62           H  
ATOM   3852 1HB  ASP A 262      -6.448   5.756  14.217  1.00  0.94           H  
ATOM   3853 2HB  ASP A 262      -5.113   6.842  14.592  1.00  0.94           H  
ATOM   3854  N   HIS A 263      -4.390   3.511  11.785  1.00  0.29           N  
ATOM   3855  CA  HIS A 263      -4.978   2.531  10.882  1.00  0.35           C  
ATOM   3856  C   HIS A 263      -3.928   1.675  10.176  1.00  0.23           C  
ATOM   3857  O   HIS A 263      -2.910   2.166   9.693  1.00  0.43           O  
ATOM   3858  CB  HIS A 263      -5.851   3.269   9.853  1.00  0.52           C  
ATOM   3859  CG  HIS A 263      -6.664   2.391   8.953  1.00  0.52           C  
ATOM   3860  ND1 HIS A 263      -6.129   1.756   7.857  1.00  0.52           N  
ATOM   3861  CD2 HIS A 263      -7.974   2.053   8.982  1.00  0.52           C  
ATOM   3862  CE1 HIS A 263      -7.074   1.061   7.251  1.00  0.52           C  
ATOM   3863  NE2 HIS A 263      -8.202   1.221   7.914  1.00  0.52           N  
ATOM   3864  H   HIS A 263      -3.499   3.931  11.560  1.00  0.35           H  
ATOM   3865  HA  HIS A 263      -5.623   1.858  11.446  1.00  0.42           H  
ATOM   3866 1HB  HIS A 263      -6.538   3.933  10.381  1.00  0.63           H  
ATOM   3867 2HB  HIS A 263      -5.215   3.895   9.229  1.00  0.63           H  
ATOM   3868  HD1 HIS A 263      -5.156   1.558   7.739  1.00  0.63           H  
ATOM   3869  HD2 HIS A 263      -8.794   2.309   9.652  1.00  0.63           H  
ATOM   3870  HE1 HIS A 263      -6.843   0.481   6.359  1.00  0.63           H  
ATOM   3871  N   ALA A 264      -4.187   0.373  10.136  1.00  0.12           N  
ATOM   3872  CA  ALA A 264      -3.275  -0.573   9.516  1.00  0.14           C  
ATOM   3873  C   ALA A 264      -3.627  -0.795   8.053  1.00  0.21           C  
ATOM   3874  O   ALA A 264      -4.786  -1.012   7.700  1.00  0.48           O  
ATOM   3875  CB  ALA A 264      -3.297  -1.893  10.270  1.00  0.21           C  
ATOM   3876  H   ALA A 264      -5.039   0.031  10.551  1.00  0.14           H  
ATOM   3877  HA  ALA A 264      -2.270  -0.157   9.562  1.00  0.17           H  
ATOM   3878 1HB  ALA A 264      -2.590  -2.584   9.813  1.00  0.25           H  
ATOM   3879 2HB  ALA A 264      -3.018  -1.722  11.310  1.00  0.25           H  
ATOM   3880 3HB  ALA A 264      -4.299  -2.316  10.228  1.00  0.25           H  
ATOM   3881  N   VAL A 265      -2.600  -0.746   7.217  1.00  0.17           N  
ATOM   3882  CA  VAL A 265      -2.687  -0.922   5.773  1.00  0.19           C  
ATOM   3883  C   VAL A 265      -1.606  -1.889   5.309  1.00  0.14           C  
ATOM   3884  O   VAL A 265      -0.722  -2.244   6.084  1.00  0.20           O  
ATOM   3885  CB  VAL A 265      -2.518   0.425   5.046  1.00  0.29           C  
ATOM   3886  CG1 VAL A 265      -3.611   1.405   5.430  1.00  0.29           C  
ATOM   3887  CG2 VAL A 265      -1.156   1.014   5.401  1.00  0.29           C  
ATOM   3888  H   VAL A 265      -1.686  -0.562   7.603  1.00  0.20           H  
ATOM   3889  HA  VAL A 265      -3.664  -1.338   5.527  1.00  0.23           H  
ATOM   3890  HB  VAL A 265      -2.595   0.251   3.977  1.00  0.34           H  
ATOM   3891 1HG1 VAL A 265      -3.468   2.338   4.885  1.00  0.34           H  
ATOM   3892 2HG1 VAL A 265      -4.584   0.983   5.177  1.00  0.34           H  
ATOM   3893 3HG1 VAL A 265      -3.564   1.602   6.499  1.00  0.34           H  
ATOM   3894 1HG2 VAL A 265      -1.019   1.960   4.879  1.00  0.34           H  
ATOM   3895 2HG2 VAL A 265      -1.108   1.188   6.473  1.00  0.34           H  
ATOM   3896 3HG2 VAL A 265      -0.368   0.320   5.107  1.00  0.34           H  
ATOM   3897  N   THR A 266      -1.670  -2.347   4.064  1.00  0.13           N  
ATOM   3898  CA  THR A 266      -0.627  -3.259   3.610  1.00  0.19           C  
ATOM   3899  C   THR A 266       0.139  -2.714   2.411  1.00  0.16           C  
ATOM   3900  O   THR A 266      -0.442  -2.333   1.398  1.00  0.24           O  
ATOM   3901  CB  THR A 266      -1.209  -4.645   3.285  1.00  0.29           C  
ATOM   3902  OG1 THR A 266      -1.803  -5.198   4.470  1.00  0.29           O  
ATOM   3903  CG2 THR A 266      -0.118  -5.586   2.785  1.00  0.29           C  
ATOM   3904  H   THR A 266      -2.414  -2.056   3.436  1.00  0.16           H  
ATOM   3905  HA  THR A 266       0.087  -3.388   4.421  1.00  0.23           H  
ATOM   3906  HB  THR A 266      -1.975  -4.546   2.517  1.00  0.34           H  
ATOM   3907  HG1 THR A 266      -1.943  -6.140   4.346  1.00  0.34           H  
ATOM   3908 1HG2 THR A 266      -0.552  -6.561   2.564  1.00  0.34           H  
ATOM   3909 2HG2 THR A 266       0.332  -5.176   1.881  1.00  0.34           H  
ATOM   3910 3HG2 THR A 266       0.648  -5.696   3.552  1.00  0.34           H  
ATOM   3911  N   VAL A 267       1.461  -2.680   2.533  1.00  0.17           N  
ATOM   3912  CA  VAL A 267       2.294  -2.209   1.446  1.00  0.26           C  
ATOM   3913  C   VAL A 267       2.428  -3.318   0.439  1.00  0.28           C  
ATOM   3914  O   VAL A 267       2.897  -4.410   0.761  1.00  0.58           O  
ATOM   3915  CB  VAL A 267       3.688  -1.772   1.947  1.00  0.39           C  
ATOM   3916  CG1 VAL A 267       4.571  -1.370   0.774  1.00  0.39           C  
ATOM   3917  CG2 VAL A 267       3.537  -0.602   2.900  1.00  0.39           C  
ATOM   3918  H   VAL A 267       1.893  -3.012   3.381  1.00  0.20           H  
ATOM   3919  HA  VAL A 267       1.810  -1.355   0.971  1.00  0.31           H  
ATOM   3920  HB  VAL A 267       4.164  -2.608   2.458  1.00  0.47           H  
ATOM   3921 1HG1 VAL A 267       5.553  -1.070   1.143  1.00  0.47           H  
ATOM   3922 2HG1 VAL A 267       4.682  -2.215   0.095  1.00  0.47           H  
ATOM   3923 3HG1 VAL A 267       4.114  -0.535   0.244  1.00  0.47           H  
ATOM   3924 1HG2 VAL A 267       4.519  -0.300   3.264  1.00  0.47           H  
ATOM   3925 2HG2 VAL A 267       3.074   0.233   2.381  1.00  0.47           H  
ATOM   3926 3HG2 VAL A 267       2.912  -0.898   3.741  1.00  0.47           H  
ATOM   3927  N   VAL A 268       2.009  -3.042  -0.786  1.00  0.33           N  
ATOM   3928  CA  VAL A 268       2.068  -4.038  -1.841  1.00  1.14           C  
ATOM   3929  C   VAL A 268       3.120  -3.663  -2.878  1.00  0.32           C  
ATOM   3930  O   VAL A 268       3.402  -4.433  -3.796  1.00  1.37           O  
ATOM   3931  CB  VAL A 268       0.680  -4.232  -2.500  1.00  1.71           C  
ATOM   3932  CG1 VAL A 268      -0.325  -4.724  -1.465  1.00  1.71           C  
ATOM   3933  CG2 VAL A 268       0.203  -2.929  -3.107  1.00  1.71           C  
ATOM   3934  H   VAL A 268       1.652  -2.118  -0.987  1.00  0.40           H  
ATOM   3935  HA  VAL A 268       2.355  -4.991  -1.396  1.00  1.37           H  
ATOM   3936  HB  VAL A 268       0.757  -4.992  -3.276  1.00  2.05           H  
ATOM   3937 1HG1 VAL A 268      -1.294  -4.873  -1.941  1.00  2.05           H  
ATOM   3938 2HG1 VAL A 268       0.020  -5.668  -1.043  1.00  2.05           H  
ATOM   3939 3HG1 VAL A 268      -0.422  -3.985  -0.671  1.00  2.05           H  
ATOM   3940 1HG2 VAL A 268      -0.769  -3.079  -3.576  1.00  2.05           H  
ATOM   3941 2HG2 VAL A 268       0.117  -2.173  -2.327  1.00  2.05           H  
ATOM   3942 3HG2 VAL A 268       0.920  -2.597  -3.858  1.00  2.05           H  
ATOM   3943  N   GLY A 269       3.739  -2.497  -2.718  1.00  0.31           N  
ATOM   3944  CA  GLY A 269       4.809  -2.150  -3.630  1.00  0.69           C  
ATOM   3945  C   GLY A 269       5.404  -0.775  -3.392  1.00  0.36           C  
ATOM   3946  O   GLY A 269       5.184  -0.154  -2.353  1.00  0.44           O  
ATOM   3947  H   GLY A 269       3.453  -1.847  -1.997  1.00  0.37           H  
ATOM   3948 1HA  GLY A 269       5.595  -2.904  -3.571  1.00  0.83           H  
ATOM   3949 2HA  GLY A 269       4.407  -2.191  -4.637  1.00  0.83           H  
ATOM   3950  N   TYR A 270       6.184  -0.327  -4.365  1.00  0.46           N  
ATOM   3951  CA  TYR A 270       6.774   1.003  -4.360  1.00  0.94           C  
ATOM   3952  C   TYR A 270       7.241   1.355  -5.768  1.00  0.57           C  
ATOM   3953  O   TYR A 270       7.416   0.478  -6.613  1.00  0.78           O  
ATOM   3954  CB  TYR A 270       7.937   1.104  -3.369  1.00  1.41           C  
ATOM   3955  CG  TYR A 270       9.107   0.201  -3.680  1.00  1.41           C  
ATOM   3956  CD1 TYR A 270      10.054   0.624  -4.595  1.00  1.41           C  
ATOM   3957  CD2 TYR A 270       9.254  -1.022  -3.038  1.00  1.41           C  
ATOM   3958  CE1 TYR A 270      11.138  -0.169  -4.885  1.00  1.41           C  
ATOM   3959  CE2 TYR A 270      10.349  -1.817  -3.324  1.00  1.41           C  
ATOM   3960  CZ  TYR A 270      11.287  -1.393  -4.248  1.00  1.41           C  
ATOM   3961  OH  TYR A 270      12.373  -2.178  -4.547  1.00  1.41           O  
ATOM   3962  H   TYR A 270       6.322  -0.928  -5.166  1.00  0.55           H  
ATOM   3963  HA  TYR A 270       6.009   1.725  -4.073  1.00  1.13           H  
ATOM   3964 1HB  TYR A 270       8.300   2.133  -3.336  1.00  1.69           H  
ATOM   3965 2HB  TYR A 270       7.579   0.855  -2.374  1.00  1.69           H  
ATOM   3966  HD1 TYR A 270       9.940   1.589  -5.090  1.00  1.69           H  
ATOM   3967  HD2 TYR A 270       8.513  -1.352  -2.310  1.00  1.69           H  
ATOM   3968  HE1 TYR A 270      11.874   0.172  -5.609  1.00  1.69           H  
ATOM   3969  HE2 TYR A 270      10.471  -2.779  -2.823  1.00  1.69           H  
ATOM   3970  HH  TYR A 270      12.838  -1.806  -5.306  1.00  1.69           H  
ATOM   3971  N   GLY A 271       7.500   2.627  -6.021  1.00  0.68           N  
ATOM   3972  CA  GLY A 271       7.964   2.998  -7.347  1.00  1.37           C  
ATOM   3973  C   GLY A 271       8.368   4.453  -7.445  1.00  0.80           C  
ATOM   3974  O   GLY A 271       8.484   5.153  -6.441  1.00  1.63           O  
ATOM   3975  H   GLY A 271       7.346   3.328  -5.309  1.00  0.82           H  
ATOM   3976 1HA  GLY A 271       8.811   2.369  -7.619  1.00  1.64           H  
ATOM   3977 2HA  GLY A 271       7.176   2.792  -8.071  1.00  1.64           H  
ATOM   3978  N   THR A 272       8.601   4.895  -8.673  1.00  0.98           N  
ATOM   3979  CA  THR A 272       9.015   6.260  -8.933  1.00  0.97           C  
ATOM   3980  C   THR A 272       8.494   6.754 -10.262  1.00  1.60           C  
ATOM   3981  O   THR A 272       8.169   5.963 -11.149  1.00  4.62           O  
ATOM   3982  CB  THR A 272      10.547   6.396  -8.930  1.00  1.46           C  
ATOM   3983  OG1 THR A 272      10.900   7.783  -9.021  1.00  1.46           O  
ATOM   3984  CG2 THR A 272      11.145   5.649 -10.113  1.00  1.46           C  
ATOM   3985  H   THR A 272       8.486   4.261  -9.452  1.00  1.18           H  
ATOM   3986  HA  THR A 272       8.603   6.897  -8.155  1.00  1.16           H  
ATOM   3987  HB  THR A 272      10.946   5.987  -8.002  1.00  1.75           H  
ATOM   3988  HG1 THR A 272      10.499   8.263  -8.290  1.00  1.75           H  
ATOM   3989 1HG2 THR A 272      12.230   5.756 -10.099  1.00  1.75           H  
ATOM   3990 2HG2 THR A 272      10.884   4.593 -10.047  1.00  1.75           H  
ATOM   3991 3HG2 THR A 272      10.753   6.062 -11.040  1.00  1.75           H  
ATOM   3992  N   ASP A 273       8.431   8.068 -10.398  1.00  4.89           N  
ATOM   3993  CA  ASP A 273       7.990   8.715 -11.615  1.00  8.81           C  
ATOM   3994  C   ASP A 273       9.062   9.668 -12.131  1.00 11.41           C  
ATOM   3995  O   ASP A 273       9.101  10.824 -11.701  1.00 10.82           O  
ATOM   3996  CB  ASP A 273       6.697   9.487 -11.382  1.00 13.21           C  
ATOM   3997  CG  ASP A 273       6.179  10.137 -12.657  1.00 13.21           C  
ATOM   3998  OD1 ASP A 273       6.907  10.168 -13.624  1.00 13.21           O  
ATOM   3999  OD2 ASP A 273       5.064  10.600 -12.651  1.00 13.21           O  
ATOM   4000  H   ASP A 273       8.701   8.643  -9.619  1.00  5.87           H  
ATOM   4001  HA  ASP A 273       7.785   7.951 -12.362  1.00 10.57           H  
ATOM   4002 1HB  ASP A 273       5.932   8.812 -10.996  1.00 15.86           H  
ATOM   4003 2HB  ASP A 273       6.861  10.262 -10.633  1.00 15.86           H  
ATOM   4004  N   PRO A 274       9.941   9.185 -13.034  1.00 17.01           N  
ATOM   4005  CA  PRO A 274      11.063   9.846 -13.711  1.00 23.59           C  
ATOM   4006  C   PRO A 274      10.693  11.139 -14.425  1.00 26.94           C  
ATOM   4007  O   PRO A 274      11.565  11.964 -14.698  1.00 32.38           O  
ATOM   4008  CB  PRO A 274      11.526   8.806 -14.738  1.00 35.38           C  
ATOM   4009  CG  PRO A 274      11.114   7.503 -14.166  1.00 35.38           C  
ATOM   4010  CD  PRO A 274       9.800   7.793 -13.512  1.00 35.38           C  
ATOM   4011  HA  PRO A 274      11.857  10.035 -12.974  1.00 28.31           H  
ATOM   4012 1HB  PRO A 274      11.059   9.008 -15.713  1.00 42.46           H  
ATOM   4013 2HB  PRO A 274      12.614   8.881 -14.883  1.00 42.46           H  
ATOM   4014 1HG  PRO A 274      11.036   6.746 -14.960  1.00 42.46           H  
ATOM   4015 2HG  PRO A 274      11.872   7.143 -13.455  1.00 42.46           H  
ATOM   4016 1HD  PRO A 274       8.975   7.721 -14.236  1.00 42.46           H  
ATOM   4017 2HD  PRO A 274       9.669   7.106 -12.672  1.00 42.46           H  
ATOM   4018  N   ASN A 275       9.414  11.320 -14.745  1.00 26.55           N  
ATOM   4019  CA  ASN A 275       8.989  12.514 -15.448  1.00 32.77           C  
ATOM   4020  C   ASN A 275       8.869  13.706 -14.508  1.00 25.72           C  
ATOM   4021  O   ASN A 275       8.799  14.849 -14.960  1.00 30.77           O  
ATOM   4022  CB  ASN A 275       7.682  12.261 -16.163  1.00 49.16           C  
ATOM   4023  CG  ASN A 275       7.847  11.328 -17.329  1.00 49.16           C  
ATOM   4024  OD1 ASN A 275       8.907  11.281 -17.964  1.00 49.16           O  
ATOM   4025  ND2 ASN A 275       6.816  10.577 -17.620  1.00 49.16           N  
ATOM   4026  H   ASN A 275       8.712  10.629 -14.499  1.00 31.86           H  
ATOM   4027  HA  ASN A 275       9.747  12.765 -16.191  1.00 39.32           H  
ATOM   4028 1HB  ASN A 275       6.956  11.836 -15.469  1.00 58.99           H  
ATOM   4029 2HB  ASN A 275       7.275  13.205 -16.524  1.00 58.99           H  
ATOM   4030 1HD2 ASN A 275       6.865   9.933 -18.384  1.00 58.99           H  
ATOM   4031 2HD2 ASN A 275       5.980  10.645 -17.076  1.00 58.99           H  
ATOM   4032  N   SER A 276       8.852  13.445 -13.201  1.00 17.36           N  
ATOM   4033  CA  SER A 276       8.780  14.520 -12.229  1.00 14.72           C  
ATOM   4034  C   SER A 276       9.817  14.355 -11.116  1.00 11.94           C  
ATOM   4035  O   SER A 276      10.098  15.305 -10.385  1.00 14.12           O  
ATOM   4036  CB  SER A 276       7.387  14.584 -11.636  1.00 22.08           C  
ATOM   4037  OG  SER A 276       7.089  13.429 -10.899  1.00 22.08           O  
ATOM   4038  H   SER A 276       8.893  12.492 -12.867  1.00 20.83           H  
ATOM   4039  HA  SER A 276       8.983  15.461 -12.741  1.00 17.66           H  
ATOM   4040 1HB  SER A 276       7.309  15.460 -10.993  1.00 26.50           H  
ATOM   4041 2HB  SER A 276       6.659  14.703 -12.438  1.00 26.50           H  
ATOM   4042  HG  SER A 276       7.083  12.704 -11.533  1.00 26.50           H  
ATOM   4043  N   GLY A 277      10.408  13.164 -11.007  1.00 11.06           N  
ATOM   4044  CA  GLY A 277      11.410  12.898  -9.983  1.00 11.80           C  
ATOM   4045  C   GLY A 277      10.781  12.593  -8.624  1.00  9.20           C  
ATOM   4046  O   GLY A 277      11.342  12.942  -7.585  1.00 16.14           O  
ATOM   4047  H   GLY A 277      10.148  12.409 -11.621  1.00 13.27           H  
ATOM   4048 1HA  GLY A 277      12.029  12.056 -10.295  1.00 14.16           H  
ATOM   4049 2HA  GLY A 277      12.070  13.760  -9.893  1.00 14.16           H  
ATOM   4050  N   ASN A 278       9.613  11.958  -8.628  1.00  6.34           N  
ATOM   4051  CA  ASN A 278       8.940  11.639  -7.369  1.00  5.83           C  
ATOM   4052  C   ASN A 278       8.905  10.149  -7.079  1.00  4.83           C  
ATOM   4053  O   ASN A 278       8.785   9.328  -7.980  1.00 15.24           O  
ATOM   4054  CB  ASN A 278       7.544  12.221  -7.350  1.00  8.75           C  
ATOM   4055  CG  ASN A 278       7.560  13.716  -7.217  1.00  8.75           C  
ATOM   4056  OD1 ASN A 278       7.911  14.247  -6.156  1.00  8.75           O  
ATOM   4057  ND2 ASN A 278       7.200  14.406  -8.265  1.00  8.75           N  
ATOM   4058  H   ASN A 278       9.203  11.677  -9.515  1.00  7.61           H  
ATOM   4059  HA  ASN A 278       9.503  12.102  -6.557  1.00  7.00           H  
ATOM   4060 1HB  ASN A 278       7.023  11.955  -8.271  1.00 10.49           H  
ATOM   4061 2HB  ASN A 278       6.980  11.798  -6.518  1.00 10.49           H  
ATOM   4062 1HD2 ASN A 278       7.200  15.406  -8.230  1.00 10.49           H  
ATOM   4063 2HD2 ASN A 278       6.942  13.936  -9.110  1.00 10.49           H  
ATOM   4064  N   SER A 279       9.019   9.792  -5.808  1.00  3.23           N  
ATOM   4065  CA  SER A 279       8.970   8.390  -5.415  1.00  1.68           C  
ATOM   4066  C   SER A 279       7.788   8.153  -4.494  1.00  0.81           C  
ATOM   4067  O   SER A 279       7.364   9.061  -3.777  1.00  0.74           O  
ATOM   4068  CB  SER A 279      10.259   7.983  -4.727  1.00  2.52           C  
ATOM   4069  OG  SER A 279      11.355   8.096  -5.593  1.00  2.52           O  
ATOM   4070  H   SER A 279       9.135  10.503  -5.101  1.00  3.88           H  
ATOM   4071  HA  SER A 279       8.839   7.778  -6.304  1.00  2.02           H  
ATOM   4072 1HB  SER A 279      10.418   8.610  -3.850  1.00  3.02           H  
ATOM   4073 2HB  SER A 279      10.174   6.954  -4.383  1.00  3.02           H  
ATOM   4074  HG  SER A 279      12.118   7.799  -5.092  1.00  3.02           H  
ATOM   4075  N   TYR A 280       7.272   6.926  -4.495  1.00  0.52           N  
ATOM   4076  CA  TYR A 280       6.113   6.613  -3.673  1.00  0.32           C  
ATOM   4077  C   TYR A 280       5.969   5.154  -3.227  1.00  0.25           C  
ATOM   4078  O   TYR A 280       6.527   4.233  -3.822  1.00  0.29           O  
ATOM   4079  CB  TYR A 280       4.853   7.012  -4.438  1.00  0.48           C  
ATOM   4080  CG  TYR A 280       4.740   6.297  -5.768  1.00  0.48           C  
ATOM   4081  CD1 TYR A 280       4.123   5.060  -5.861  1.00  0.48           C  
ATOM   4082  CD2 TYR A 280       5.267   6.894  -6.904  1.00  0.48           C  
ATOM   4083  CE1 TYR A 280       4.041   4.428  -7.088  1.00  0.48           C  
ATOM   4084  CE2 TYR A 280       5.178   6.265  -8.127  1.00  0.48           C  
ATOM   4085  CZ  TYR A 280       4.569   5.035  -8.221  1.00  0.48           C  
ATOM   4086  OH  TYR A 280       4.481   4.405  -9.442  1.00  0.48           O  
ATOM   4087  H   TYR A 280       7.673   6.219  -5.094  1.00  0.62           H  
ATOM   4088  HA  TYR A 280       6.189   7.219  -2.776  1.00  0.38           H  
ATOM   4089 1HB  TYR A 280       3.967   6.783  -3.845  1.00  0.58           H  
ATOM   4090 2HB  TYR A 280       4.862   8.085  -4.625  1.00  0.58           H  
ATOM   4091  HD1 TYR A 280       3.707   4.587  -4.972  1.00  0.58           H  
ATOM   4092  HD2 TYR A 280       5.753   7.865  -6.831  1.00  0.58           H  
ATOM   4093  HE1 TYR A 280       3.558   3.457  -7.171  1.00  0.58           H  
ATOM   4094  HE2 TYR A 280       5.592   6.739  -9.017  1.00  0.58           H  
ATOM   4095  HH  TYR A 280       3.964   3.602  -9.350  1.00  0.58           H  
ATOM   4096  N   TRP A 281       5.165   4.960  -2.182  1.00  0.19           N  
ATOM   4097  CA  TRP A 281       4.814   3.640  -1.679  1.00  0.22           C  
ATOM   4098  C   TRP A 281       3.480   3.241  -2.263  1.00  0.18           C  
ATOM   4099  O   TRP A 281       2.596   4.081  -2.399  1.00  0.21           O  
ATOM   4100  CB  TRP A 281       4.685   3.622  -0.152  1.00  0.33           C  
ATOM   4101  CG  TRP A 281       5.967   3.856   0.560  1.00  0.33           C  
ATOM   4102  CD1 TRP A 281       6.408   4.998   1.164  1.00  0.33           C  
ATOM   4103  CD2 TRP A 281       7.015   2.889   0.710  1.00  0.33           C  
ATOM   4104  NE1 TRP A 281       7.674   4.800   1.676  1.00  0.33           N  
ATOM   4105  CE2 TRP A 281       8.053   3.516   1.403  1.00  0.33           C  
ATOM   4106  CE3 TRP A 281       7.158   1.558   0.305  1.00  0.33           C  
ATOM   4107  CZ2 TRP A 281       9.218   2.859   1.695  1.00  0.33           C  
ATOM   4108  CZ3 TRP A 281       8.335   0.901   0.601  1.00  0.33           C  
ATOM   4109  CH2 TRP A 281       9.327   1.552   1.277  1.00  0.33           C  
ATOM   4110  H   TRP A 281       4.776   5.770  -1.728  1.00  0.23           H  
ATOM   4111  HA  TRP A 281       5.570   2.921  -1.993  1.00  0.26           H  
ATOM   4112 1HB  TRP A 281       3.967   4.366   0.163  1.00  0.40           H  
ATOM   4113 2HB  TRP A 281       4.301   2.652   0.162  1.00  0.40           H  
ATOM   4114  HD1 TRP A 281       5.852   5.932   1.219  1.00  0.40           H  
ATOM   4115  HE1 TRP A 281       8.255   5.486   2.159  1.00  0.40           H  
ATOM   4116  HE3 TRP A 281       6.359   1.053  -0.239  1.00  0.40           H  
ATOM   4117  HZ2 TRP A 281      10.037   3.325   2.227  1.00  0.40           H  
ATOM   4118  HZ3 TRP A 281       8.452  -0.135   0.285  1.00  0.40           H  
ATOM   4119  HH2 TRP A 281      10.239   1.040   1.502  1.00  0.40           H  
ATOM   4120  N   ILE A 282       3.308   1.969  -2.584  1.00  0.18           N  
ATOM   4121  CA  ILE A 282       2.021   1.509  -3.089  1.00  0.12           C  
ATOM   4122  C   ILE A 282       1.330   0.752  -1.968  1.00  0.12           C  
ATOM   4123  O   ILE A 282       1.795  -0.310  -1.540  1.00  0.17           O  
ATOM   4124  CB  ILE A 282       2.168   0.613  -4.323  1.00  0.18           C  
ATOM   4125  CG1 ILE A 282       2.913   1.361  -5.426  1.00  0.18           C  
ATOM   4126  CG2 ILE A 282       0.786   0.219  -4.819  1.00  0.18           C  
ATOM   4127  CD1 ILE A 282       3.309   0.484  -6.592  1.00  0.18           C  
ATOM   4128  H   ILE A 282       4.063   1.312  -2.465  1.00  0.22           H  
ATOM   4129  HA  ILE A 282       1.409   2.370  -3.355  1.00  0.14           H  
ATOM   4130  HB  ILE A 282       2.732  -0.280  -4.072  1.00  0.22           H  
ATOM   4131 1HG1 ILE A 282       2.280   2.165  -5.798  1.00  0.22           H  
ATOM   4132 2HG1 ILE A 282       3.818   1.803  -5.008  1.00  0.22           H  
ATOM   4133 1HG2 ILE A 282       0.882  -0.420  -5.697  1.00  0.22           H  
ATOM   4134 2HG2 ILE A 282       0.256  -0.315  -4.035  1.00  0.22           H  
ATOM   4135 3HG2 ILE A 282       0.227   1.117  -5.083  1.00  0.22           H  
ATOM   4136 1HD1 ILE A 282       3.835   1.083  -7.336  1.00  0.22           H  
ATOM   4137 2HD1 ILE A 282       3.964  -0.315  -6.242  1.00  0.22           H  
ATOM   4138 3HD1 ILE A 282       2.417   0.050  -7.041  1.00  0.22           H  
ATOM   4139  N   VAL A 283       0.233   1.322  -1.478  1.00  0.12           N  
ATOM   4140  CA  VAL A 283      -0.475   0.782  -0.331  1.00  0.25           C  
ATOM   4141  C   VAL A 283      -1.928   0.370  -0.583  1.00  0.15           C  
ATOM   4142  O   VAL A 283      -2.714   1.113  -1.173  1.00  0.18           O  
ATOM   4143  CB  VAL A 283      -0.442   1.833   0.783  1.00  0.38           C  
ATOM   4144  CG1 VAL A 283      -1.245   1.359   1.959  1.00  0.38           C  
ATOM   4145  CG2 VAL A 283       0.995   2.108   1.196  1.00  0.38           C  
ATOM   4146  H   VAL A 283      -0.105   2.190  -1.876  1.00  0.14           H  
ATOM   4147  HA  VAL A 283       0.071  -0.097   0.012  1.00  0.30           H  
ATOM   4148  HB  VAL A 283      -0.892   2.749   0.417  1.00  0.45           H  
ATOM   4149 1HG1 VAL A 283      -1.225   2.125   2.733  1.00  0.45           H  
ATOM   4150 2HG1 VAL A 283      -2.275   1.184   1.653  1.00  0.45           H  
ATOM   4151 3HG1 VAL A 283      -0.816   0.436   2.347  1.00  0.45           H  
ATOM   4152 1HG2 VAL A 283       1.010   2.861   1.983  1.00  0.45           H  
ATOM   4153 2HG2 VAL A 283       1.440   1.187   1.566  1.00  0.45           H  
ATOM   4154 3HG2 VAL A 283       1.563   2.470   0.340  1.00  0.45           H  
ATOM   4155  N   LYS A 284      -2.277  -0.828  -0.110  1.00  0.13           N  
ATOM   4156  CA  LYS A 284      -3.635  -1.354  -0.197  1.00  0.14           C  
ATOM   4157  C   LYS A 284      -4.424  -1.016   1.064  1.00  0.13           C  
ATOM   4158  O   LYS A 284      -4.006  -1.335   2.182  1.00  0.18           O  
ATOM   4159  CB  LYS A 284      -3.631  -2.874  -0.395  1.00  0.21           C  
ATOM   4160  CG  LYS A 284      -5.030  -3.460  -0.572  1.00  0.21           C  
ATOM   4161  CD  LYS A 284      -5.021  -4.970  -0.797  1.00  0.21           C  
ATOM   4162  CE  LYS A 284      -6.451  -5.483  -0.894  1.00  0.21           C  
ATOM   4163  NZ  LYS A 284      -6.555  -6.958  -1.086  1.00  0.21           N  
ATOM   4164  H   LYS A 284      -1.581  -1.389   0.354  1.00  0.16           H  
ATOM   4165  HA  LYS A 284      -4.140  -0.887  -1.042  1.00  0.17           H  
ATOM   4166 1HB  LYS A 284      -3.033  -3.135  -1.266  1.00  0.25           H  
ATOM   4167 2HB  LYS A 284      -3.174  -3.353   0.471  1.00  0.25           H  
ATOM   4168 1HG  LYS A 284      -5.625  -3.243   0.316  1.00  0.25           H  
ATOM   4169 2HG  LYS A 284      -5.511  -2.984  -1.426  1.00  0.25           H  
ATOM   4170 1HD  LYS A 284      -4.491  -5.204  -1.722  1.00  0.25           H  
ATOM   4171 2HD  LYS A 284      -4.515  -5.466   0.031  1.00  0.25           H  
ATOM   4172 1HE  LYS A 284      -6.979  -5.212   0.019  1.00  0.25           H  
ATOM   4173 2HE  LYS A 284      -6.933  -4.994  -1.736  1.00  0.25           H  
ATOM   4174 1HZ  LYS A 284      -7.537  -7.212  -1.153  1.00  0.25           H  
ATOM   4175 2HZ  LYS A 284      -6.108  -7.238  -1.949  1.00  0.25           H  
ATOM   4176 3HZ  LYS A 284      -6.131  -7.445  -0.310  1.00  0.25           H  
ATOM   4177  N   ASN A 285      -5.571  -0.365   0.892  1.00  0.21           N  
ATOM   4178  CA  ASN A 285      -6.393  -0.020   2.041  1.00  0.26           C  
ATOM   4179  C   ASN A 285      -7.594  -0.983   2.124  1.00  0.25           C  
ATOM   4180  O   ASN A 285      -7.770  -1.834   1.252  1.00  0.59           O  
ATOM   4181  CB  ASN A 285      -6.811   1.440   1.944  1.00  0.39           C  
ATOM   4182  CG  ASN A 285      -7.004   2.089   3.285  1.00  0.39           C  
ATOM   4183  OD1 ASN A 285      -7.566   1.489   4.206  1.00  0.39           O  
ATOM   4184  ND2 ASN A 285      -6.540   3.301   3.417  1.00  0.39           N  
ATOM   4185  H   ASN A 285      -5.882  -0.111  -0.037  1.00  0.25           H  
ATOM   4186  HA  ASN A 285      -5.805  -0.154   2.949  1.00  0.31           H  
ATOM   4187 1HB  ASN A 285      -6.049   1.995   1.394  1.00  0.47           H  
ATOM   4188 2HB  ASN A 285      -7.739   1.516   1.379  1.00  0.47           H  
ATOM   4189 1HD2 ASN A 285      -6.637   3.780   4.290  1.00  0.47           H  
ATOM   4190 2HD2 ASN A 285      -6.089   3.750   2.647  1.00  0.47           H  
ATOM   4191  N   SER A 286      -8.407  -0.846   3.175  1.00  0.28           N  
ATOM   4192  CA  SER A 286      -9.580  -1.694   3.390  1.00  0.47           C  
ATOM   4193  C   SER A 286     -10.884  -0.898   3.369  1.00  0.30           C  
ATOM   4194  O   SER A 286     -11.783  -1.147   4.176  1.00  0.53           O  
ATOM   4195  CB  SER A 286      -9.460  -2.438   4.706  1.00  0.70           C  
ATOM   4196  OG  SER A 286      -8.358  -3.300   4.693  1.00  0.70           O  
ATOM   4197  H   SER A 286      -8.199  -0.121   3.845  1.00  0.34           H  
ATOM   4198  HA  SER A 286      -9.622  -2.428   2.585  1.00  0.56           H  
ATOM   4199 1HB  SER A 286      -9.349  -1.722   5.517  1.00  0.85           H  
ATOM   4200 2HB  SER A 286     -10.370  -3.008   4.889  1.00  0.85           H  
ATOM   4201  HG  SER A 286      -7.586  -2.741   4.580  1.00  0.85           H  
ATOM   4202  N   TRP A 287     -10.989   0.055   2.437  1.00  0.55           N  
ATOM   4203  CA  TRP A 287     -12.198   0.874   2.305  1.00  0.53           C  
ATOM   4204  C   TRP A 287     -12.974   0.581   1.045  1.00  0.50           C  
ATOM   4205  O   TRP A 287     -13.770   1.414   0.608  1.00  0.62           O  
ATOM   4206  CB  TRP A 287     -11.867   2.364   2.260  1.00  0.80           C  
ATOM   4207  CG  TRP A 287     -11.255   2.833   3.503  1.00  0.80           C  
ATOM   4208  CD1 TRP A 287     -10.086   3.503   3.670  1.00  0.80           C  
ATOM   4209  CD2 TRP A 287     -11.779   2.587   4.814  1.00  0.80           C  
ATOM   4210  NE1 TRP A 287      -9.852   3.700   5.004  1.00  0.80           N  
ATOM   4211  CE2 TRP A 287     -10.877   3.135   5.716  1.00  0.80           C  
ATOM   4212  CE3 TRP A 287     -12.926   1.938   5.283  1.00  0.80           C  
ATOM   4213  CZ2 TRP A 287     -11.074   3.053   7.066  1.00  0.80           C  
ATOM   4214  CZ3 TRP A 287     -13.130   1.859   6.644  1.00  0.80           C  
ATOM   4215  CH2 TRP A 287     -12.224   2.397   7.511  1.00  0.80           C  
ATOM   4216  H   TRP A 287     -10.217   0.216   1.805  1.00  0.66           H  
ATOM   4217  HA  TRP A 287     -12.843   0.678   3.160  1.00  0.64           H  
ATOM   4218 1HB  TRP A 287     -11.173   2.559   1.443  1.00  0.95           H  
ATOM   4219 2HB  TRP A 287     -12.772   2.940   2.074  1.00  0.95           H  
ATOM   4220  HD1 TRP A 287      -9.431   3.828   2.864  1.00  0.95           H  
ATOM   4221  HE1 TRP A 287      -9.051   4.168   5.403  1.00  0.95           H  
ATOM   4222  HE3 TRP A 287     -13.643   1.502   4.587  1.00  0.95           H  
ATOM   4223  HZ2 TRP A 287     -10.359   3.473   7.771  1.00  0.95           H  
ATOM   4224  HZ3 TRP A 287     -14.024   1.352   7.009  1.00  0.95           H  
ATOM   4225  HH2 TRP A 287     -12.409   2.309   8.581  1.00  0.95           H  
ATOM   4226  N   GLY A 288     -12.734  -0.577   0.446  1.00  0.45           N  
ATOM   4227  CA  GLY A 288     -13.377  -0.926  -0.809  1.00  0.42           C  
ATOM   4228  C   GLY A 288     -12.735  -0.189  -1.989  1.00  0.39           C  
ATOM   4229  O   GLY A 288     -11.898   0.701  -1.819  1.00  0.90           O  
ATOM   4230  H   GLY A 288     -12.112  -1.257   0.865  1.00  0.54           H  
ATOM   4231 1HA  GLY A 288     -13.305  -2.002  -0.966  1.00  0.50           H  
ATOM   4232 2HA  GLY A 288     -14.436  -0.680  -0.754  1.00  0.50           H  
ATOM   4233  N   THR A 289     -13.183  -0.531  -3.196  1.00  0.31           N  
ATOM   4234  CA  THR A 289     -12.668   0.080  -4.421  1.00  0.25           C  
ATOM   4235  C   THR A 289     -13.258   1.467  -4.659  1.00  0.18           C  
ATOM   4236  O   THR A 289     -12.813   2.208  -5.534  1.00  0.51           O  
ATOM   4237  CB  THR A 289     -12.949  -0.812  -5.640  1.00  0.38           C  
ATOM   4238  OG1 THR A 289     -14.364  -1.001  -5.778  1.00  0.38           O  
ATOM   4239  CG2 THR A 289     -12.264  -2.159  -5.475  1.00  0.38           C  
ATOM   4240  H   THR A 289     -13.883  -1.256  -3.271  1.00  0.37           H  
ATOM   4241  HA  THR A 289     -11.594   0.184  -4.317  1.00  0.30           H  
ATOM   4242  HB  THR A 289     -12.569  -0.326  -6.539  1.00  0.45           H  
ATOM   4243  HG1 THR A 289     -14.540  -1.536  -6.556  1.00  0.45           H  
ATOM   4244 1HG2 THR A 289     -12.469  -2.781  -6.347  1.00  0.45           H  
ATOM   4245 2HG2 THR A 289     -11.189  -2.011  -5.379  1.00  0.45           H  
ATOM   4246 3HG2 THR A 289     -12.644  -2.653  -4.581  1.00  0.45           H  
ATOM   4247  N   SER A 290     -14.259   1.814  -3.861  1.00  0.20           N  
ATOM   4248  CA  SER A 290     -14.922   3.099  -3.899  1.00  0.20           C  
ATOM   4249  C   SER A 290     -14.087   4.234  -3.268  1.00  0.15           C  
ATOM   4250  O   SER A 290     -14.478   5.404  -3.329  1.00  0.30           O  
ATOM   4251  CB  SER A 290     -16.248   2.952  -3.202  1.00  0.30           C  
ATOM   4252  OG  SER A 290     -16.070   2.672  -1.841  1.00  0.30           O  
ATOM   4253  H   SER A 290     -14.591   1.149  -3.180  1.00  0.24           H  
ATOM   4254  HA  SER A 290     -15.104   3.355  -4.944  1.00  0.24           H  
ATOM   4255 1HB  SER A 290     -16.821   3.862  -3.318  1.00  0.36           H  
ATOM   4256 2HB  SER A 290     -16.813   2.147  -3.670  1.00  0.36           H  
ATOM   4257  HG  SER A 290     -15.516   1.888  -1.799  1.00  0.36           H  
ATOM   4258  N   TRP A 291     -12.942   3.889  -2.662  1.00  0.15           N  
ATOM   4259  CA  TRP A 291     -12.056   4.886  -2.079  1.00  0.13           C  
ATOM   4260  C   TRP A 291     -10.689   4.917  -2.759  1.00  0.09           C  
ATOM   4261  O   TRP A 291     -10.095   3.871  -3.009  1.00  0.07           O  
ATOM   4262  CB  TRP A 291     -11.847   4.600  -0.600  1.00  0.20           C  
ATOM   4263  CG  TRP A 291     -10.910   5.568   0.039  1.00  0.20           C  
ATOM   4264  CD1 TRP A 291     -11.251   6.764   0.573  1.00  0.20           C  
ATOM   4265  CD2 TRP A 291      -9.474   5.450   0.199  1.00  0.20           C  
ATOM   4266  NE1 TRP A 291     -10.149   7.402   1.063  1.00  0.20           N  
ATOM   4267  CE2 TRP A 291      -9.044   6.613   0.842  1.00  0.20           C  
ATOM   4268  CE3 TRP A 291      -8.535   4.469  -0.153  1.00  0.20           C  
ATOM   4269  CZ2 TRP A 291      -7.710   6.828   1.148  1.00  0.20           C  
ATOM   4270  CZ3 TRP A 291      -7.197   4.689   0.151  1.00  0.20           C  
ATOM   4271  CH2 TRP A 291      -6.799   5.838   0.787  1.00  0.20           C  
ATOM   4272  H   TRP A 291     -12.664   2.914  -2.591  1.00  0.18           H  
ATOM   4273  HA  TRP A 291     -12.518   5.866  -2.188  1.00  0.16           H  
ATOM   4274 1HB  TRP A 291     -12.803   4.641  -0.078  1.00  0.23           H  
ATOM   4275 2HB  TRP A 291     -11.447   3.594  -0.480  1.00  0.23           H  
ATOM   4276  HD1 TRP A 291     -12.262   7.160   0.601  1.00  0.23           H  
ATOM   4277  HE1 TRP A 291     -10.184   8.311   1.504  1.00  0.23           H  
ATOM   4278  HE3 TRP A 291      -8.849   3.556  -0.657  1.00  0.23           H  
ATOM   4279  HZ2 TRP A 291      -7.366   7.731   1.650  1.00  0.23           H  
ATOM   4280  HZ3 TRP A 291      -6.471   3.925  -0.127  1.00  0.23           H  
ATOM   4281  HH2 TRP A 291      -5.744   5.979   1.015  1.00  0.23           H  
ATOM   4282  N   GLY A 292     -10.184   6.120  -3.032  1.00  0.16           N  
ATOM   4283  CA  GLY A 292      -8.853   6.290  -3.614  1.00  0.21           C  
ATOM   4284  C   GLY A 292      -8.718   5.675  -5.000  1.00  0.18           C  
ATOM   4285  O   GLY A 292      -9.657   5.683  -5.798  1.00  0.16           O  
ATOM   4286  H   GLY A 292     -10.727   6.944  -2.813  1.00  0.19           H  
ATOM   4287 1HA  GLY A 292      -8.627   7.354  -3.672  1.00  0.25           H  
ATOM   4288 2HA  GLY A 292      -8.114   5.847  -2.948  1.00  0.25           H  
ATOM   4289  N   GLN A 293      -7.537   5.124  -5.289  1.00  0.26           N  
ATOM   4290  CA  GLN A 293      -7.238   4.539  -6.596  1.00  0.32           C  
ATOM   4291  C   GLN A 293      -7.707   3.105  -6.664  1.00  0.30           C  
ATOM   4292  O   GLN A 293      -6.894   2.187  -6.756  1.00  1.09           O  
ATOM   4293  CB  GLN A 293      -5.741   4.584  -6.897  1.00  0.48           C  
ATOM   4294  CG  GLN A 293      -5.155   5.976  -7.003  1.00  0.48           C  
ATOM   4295  CD  GLN A 293      -3.690   5.938  -7.389  1.00  0.48           C  
ATOM   4296  OE1 GLN A 293      -3.312   5.275  -8.360  1.00  0.48           O  
ATOM   4297  NE2 GLN A 293      -2.859   6.641  -6.637  1.00  0.48           N  
ATOM   4298  H   GLN A 293      -6.814   5.101  -4.586  1.00  0.31           H  
ATOM   4299  HA  GLN A 293      -7.769   5.106  -7.361  1.00  0.38           H  
ATOM   4300 1HB  GLN A 293      -5.199   4.055  -6.114  1.00  0.58           H  
ATOM   4301 2HB  GLN A 293      -5.545   4.067  -7.836  1.00  0.58           H  
ATOM   4302 1HG  GLN A 293      -5.699   6.531  -7.766  1.00  0.58           H  
ATOM   4303 2HG  GLN A 293      -5.245   6.475  -6.038  1.00  0.58           H  
ATOM   4304 1HE2 GLN A 293      -1.880   6.649  -6.847  1.00  0.58           H  
ATOM   4305 2HE2 GLN A 293      -3.206   7.156  -5.856  1.00  0.58           H  
ATOM   4306  N   GLU A 294      -9.018   2.926  -6.573  1.00  0.29           N  
ATOM   4307  CA  GLU A 294      -9.654   1.619  -6.541  1.00  0.27           C  
ATOM   4308  C   GLU A 294      -9.174   0.846  -5.323  1.00  0.22           C  
ATOM   4309  O   GLU A 294      -8.791  -0.317  -5.432  1.00  0.38           O  
ATOM   4310  CB  GLU A 294      -9.371   0.823  -7.820  1.00  0.41           C  
ATOM   4311  CG  GLU A 294      -9.888   1.478  -9.092  1.00  0.41           C  
ATOM   4312  CD  GLU A 294      -9.683   0.625 -10.314  1.00  0.41           C  
ATOM   4313  OE1 GLU A 294      -9.042  -0.393 -10.204  1.00  0.41           O  
ATOM   4314  OE2 GLU A 294     -10.168   0.992 -11.358  1.00  0.41           O  
ATOM   4315  H   GLU A 294      -9.596   3.756  -6.517  1.00  0.35           H  
ATOM   4316  HA  GLU A 294     -10.727   1.757  -6.458  1.00  0.32           H  
ATOM   4317 1HB  GLU A 294      -8.301   0.662  -7.936  1.00  0.49           H  
ATOM   4318 2HB  GLU A 294      -9.839  -0.158  -7.743  1.00  0.49           H  
ATOM   4319 1HG  GLU A 294     -10.953   1.678  -8.979  1.00  0.49           H  
ATOM   4320 2HG  GLU A 294      -9.380   2.431  -9.231  1.00  0.49           H  
ATOM   4321  N   GLY A 295      -9.242   1.491  -4.156  1.00  0.19           N  
ATOM   4322  CA  GLY A 295      -8.820   0.892  -2.897  1.00  0.21           C  
ATOM   4323  C   GLY A 295      -7.328   1.053  -2.593  1.00  0.24           C  
ATOM   4324  O   GLY A 295      -6.831   0.464  -1.632  1.00  1.67           O  
ATOM   4325  H   GLY A 295      -9.588   2.438  -4.121  1.00  0.23           H  
ATOM   4326 1HA  GLY A 295      -9.401   1.329  -2.085  1.00  0.25           H  
ATOM   4327 2HA  GLY A 295      -9.062  -0.163  -2.921  1.00  0.25           H  
ATOM   4328  N   TYR A 296      -6.616   1.840  -3.402  1.00  0.23           N  
ATOM   4329  CA  TYR A 296      -5.179   2.017  -3.208  1.00  0.14           C  
ATOM   4330  C   TYR A 296      -4.753   3.471  -3.047  1.00  0.17           C  
ATOM   4331  O   TYR A 296      -5.426   4.402  -3.490  1.00  0.35           O  
ATOM   4332  CB  TYR A 296      -4.405   1.396  -4.375  1.00  0.21           C  
ATOM   4333  CG  TYR A 296      -4.572  -0.101  -4.485  1.00  0.21           C  
ATOM   4334  CD1 TYR A 296      -5.611  -0.626  -5.232  1.00  0.21           C  
ATOM   4335  CD2 TYR A 296      -3.688  -0.949  -3.838  1.00  0.21           C  
ATOM   4336  CE1 TYR A 296      -5.776  -1.990  -5.327  1.00  0.21           C  
ATOM   4337  CE2 TYR A 296      -3.850  -2.315  -3.933  1.00  0.21           C  
ATOM   4338  CZ  TYR A 296      -4.892  -2.835  -4.672  1.00  0.21           C  
ATOM   4339  OH  TYR A 296      -5.057  -4.195  -4.771  1.00  0.21           O  
ATOM   4340  H   TYR A 296      -7.068   2.311  -4.170  1.00  0.28           H  
ATOM   4341  HA  TYR A 296      -4.897   1.495  -2.295  1.00  0.17           H  
ATOM   4342 1HB  TYR A 296      -4.736   1.844  -5.312  1.00  0.25           H  
ATOM   4343 2HB  TYR A 296      -3.343   1.612  -4.265  1.00  0.25           H  
ATOM   4344  HD1 TYR A 296      -6.304   0.040  -5.743  1.00  0.25           H  
ATOM   4345  HD2 TYR A 296      -2.867  -0.536  -3.252  1.00  0.25           H  
ATOM   4346  HE1 TYR A 296      -6.598  -2.399  -5.914  1.00  0.25           H  
ATOM   4347  HE2 TYR A 296      -3.157  -2.984  -3.425  1.00  0.25           H  
ATOM   4348  HH  TYR A 296      -5.810  -4.383  -5.337  1.00  0.25           H  
ATOM   4349  N   ILE A 297      -3.603   3.659  -2.413  1.00  0.15           N  
ATOM   4350  CA  ILE A 297      -3.042   4.988  -2.229  1.00  0.32           C  
ATOM   4351  C   ILE A 297      -1.545   5.026  -2.417  1.00  0.18           C  
ATOM   4352  O   ILE A 297      -0.818   4.147  -1.947  1.00  0.23           O  
ATOM   4353  CB  ILE A 297      -3.400   5.553  -0.833  1.00  0.48           C  
ATOM   4354  CG1 ILE A 297      -2.846   6.973  -0.677  1.00  0.48           C  
ATOM   4355  CG2 ILE A 297      -2.869   4.662   0.269  1.00  0.48           C  
ATOM   4356  CD1 ILE A 297      -3.438   7.746   0.473  1.00  0.48           C  
ATOM   4357  H   ILE A 297      -3.109   2.854  -2.048  1.00  0.18           H  
ATOM   4358  HA  ILE A 297      -3.483   5.645  -2.976  1.00  0.38           H  
ATOM   4359  HB  ILE A 297      -4.481   5.617  -0.753  1.00  0.58           H  
ATOM   4360 1HG1 ILE A 297      -1.772   6.907  -0.519  1.00  0.58           H  
ATOM   4361 2HG1 ILE A 297      -3.005   7.523  -1.587  1.00  0.58           H  
ATOM   4362 1HG2 ILE A 297      -3.150   5.074   1.237  1.00  0.58           H  
ATOM   4363 2HG2 ILE A 297      -3.287   3.661   0.164  1.00  0.58           H  
ATOM   4364 3HG2 ILE A 297      -1.784   4.615   0.196  1.00  0.58           H  
ATOM   4365 1HD1 ILE A 297      -2.983   8.734   0.523  1.00  0.58           H  
ATOM   4366 2HD1 ILE A 297      -4.514   7.850   0.328  1.00  0.58           H  
ATOM   4367 3HD1 ILE A 297      -3.242   7.208   1.395  1.00  0.58           H  
ATOM   4368  N   TRP A 298      -1.081   6.055  -3.125  1.00  0.21           N  
ATOM   4369  CA  TRP A 298       0.356   6.236  -3.270  1.00  0.17           C  
ATOM   4370  C   TRP A 298       0.826   7.177  -2.185  1.00  0.23           C  
ATOM   4371  O   TRP A 298       0.215   8.221  -1.970  1.00  0.49           O  
ATOM   4372  CB  TRP A 298       0.738   6.778  -4.642  1.00  0.26           C  
ATOM   4373  CG  TRP A 298       0.581   5.785  -5.747  1.00  0.26           C  
ATOM   4374  CD1 TRP A 298       0.205   4.479  -5.635  1.00  0.26           C  
ATOM   4375  CD2 TRP A 298       0.809   6.017  -7.155  1.00  0.26           C  
ATOM   4376  NE1 TRP A 298       0.180   3.888  -6.873  1.00  0.26           N  
ATOM   4377  CE2 TRP A 298       0.551   4.813  -7.815  1.00  0.26           C  
ATOM   4378  CE3 TRP A 298       1.207   7.133  -7.897  1.00  0.26           C  
ATOM   4379  CZ2 TRP A 298       0.682   4.687  -9.188  1.00  0.26           C  
ATOM   4380  CZ3 TRP A 298       1.340   7.009  -9.273  1.00  0.26           C  
ATOM   4381  CH2 TRP A 298       1.085   5.817  -9.901  1.00  0.26           C  
ATOM   4382  H   TRP A 298      -1.736   6.730  -3.522  1.00  0.25           H  
ATOM   4383  HA  TRP A 298       0.838   5.277  -3.139  1.00  0.20           H  
ATOM   4384 1HB  TRP A 298       0.124   7.642  -4.874  1.00  0.31           H  
ATOM   4385 2HB  TRP A 298       1.775   7.110  -4.627  1.00  0.31           H  
ATOM   4386  HD1 TRP A 298      -0.039   3.978  -4.701  1.00  0.31           H  
ATOM   4387  HE1 TRP A 298      -0.067   2.927  -7.062  1.00  0.31           H  
ATOM   4388  HE3 TRP A 298       1.408   8.078  -7.405  1.00  0.31           H  
ATOM   4389  HZ2 TRP A 298       0.482   3.749  -9.706  1.00  0.31           H  
ATOM   4390  HZ3 TRP A 298       1.654   7.884  -9.843  1.00  0.31           H  
ATOM   4391  HH2 TRP A 298       1.199   5.753 -10.984  1.00  0.31           H  
ATOM   4392  N   MET A 299       1.895   6.806  -1.494  1.00  0.60           N  
ATOM   4393  CA  MET A 299       2.391   7.626  -0.394  1.00  0.99           C  
ATOM   4394  C   MET A 299       3.759   8.196  -0.736  1.00  0.41           C  
ATOM   4395  O   MET A 299       4.653   7.460  -1.129  1.00  0.17           O  
ATOM   4396  CB  MET A 299       2.484   6.774   0.869  1.00  1.48           C  
ATOM   4397  CG  MET A 299       1.214   6.009   1.219  1.00  1.48           C  
ATOM   4398  SD  MET A 299      -0.149   7.076   1.693  1.00  1.48           S  
ATOM   4399  CE  MET A 299       0.403   7.609   3.301  1.00  1.48           C  
ATOM   4400  H   MET A 299       2.349   5.931  -1.729  1.00  0.72           H  
ATOM   4401  HA  MET A 299       1.705   8.457  -0.229  1.00  1.19           H  
ATOM   4402 1HB  MET A 299       3.309   6.079   0.791  1.00  1.78           H  
ATOM   4403 2HB  MET A 299       2.693   7.423   1.716  1.00  1.78           H  
ATOM   4404 1HG  MET A 299       0.902   5.414   0.362  1.00  1.78           H  
ATOM   4405 2HG  MET A 299       1.418   5.329   2.045  1.00  1.78           H  
ATOM   4406 1HE  MET A 299      -0.343   8.274   3.730  1.00  1.78           H  
ATOM   4407 2HE  MET A 299       0.533   6.741   3.949  1.00  1.78           H  
ATOM   4408 3HE  MET A 299       1.352   8.137   3.205  1.00  1.78           H  
ATOM   4409  N   GLN A 300       3.944   9.494  -0.558  1.00  1.03           N  
ATOM   4410  CA  GLN A 300       5.223  10.122  -0.887  1.00  0.88           C  
ATOM   4411  C   GLN A 300       6.362   9.590  -0.038  1.00  0.79           C  
ATOM   4412  O   GLN A 300       6.273   9.567   1.188  1.00  1.20           O  
ATOM   4413  CB  GLN A 300       5.145  11.637  -0.704  1.00  1.32           C  
ATOM   4414  CG  GLN A 300       6.438  12.356  -1.040  1.00  1.32           C  
ATOM   4415  CD  GLN A 300       6.754  12.352  -2.524  1.00  1.32           C  
ATOM   4416  OE1 GLN A 300       5.964  12.854  -3.328  1.00  1.32           O  
ATOM   4417  NE2 GLN A 300       7.895  11.782  -2.901  1.00  1.32           N  
ATOM   4418  H   GLN A 300       3.183  10.064  -0.220  1.00  1.24           H  
ATOM   4419  HA  GLN A 300       5.456   9.905  -1.929  1.00  1.06           H  
ATOM   4420 1HB  GLN A 300       4.354  12.044  -1.333  1.00  1.58           H  
ATOM   4421 2HB  GLN A 300       4.891  11.865   0.331  1.00  1.58           H  
ATOM   4422 1HG  GLN A 300       6.345  13.393  -0.720  1.00  1.58           H  
ATOM   4423 2HG  GLN A 300       7.262  11.877  -0.512  1.00  1.58           H  
ATOM   4424 1HE2 GLN A 300       8.138  11.756  -3.871  1.00  1.58           H  
ATOM   4425 2HE2 GLN A 300       8.507  11.365  -2.224  1.00  1.58           H  
ATOM   4426  N   MET A 301       7.456   9.198  -0.682  1.00  0.75           N  
ATOM   4427  CA  MET A 301       8.587   8.699   0.083  1.00  1.24           C  
ATOM   4428  C   MET A 301       9.855   9.469  -0.241  1.00  1.80           C  
ATOM   4429  O   MET A 301       9.889  10.287  -1.164  1.00  3.12           O  
ATOM   4430  CB  MET A 301       8.788   7.213  -0.189  1.00  1.86           C  
ATOM   4431  CG  MET A 301       9.254   6.844  -1.563  1.00  1.86           C  
ATOM   4432  SD  MET A 301       9.466   5.066  -1.789  1.00  1.86           S  
ATOM   4433  CE  MET A 301      10.938   4.769  -0.818  1.00  1.86           C  
ATOM   4434  H   MET A 301       7.485   9.222  -1.696  1.00  0.90           H  
ATOM   4435  HA  MET A 301       8.381   8.836   1.144  1.00  1.49           H  
ATOM   4436 1HB  MET A 301       9.465   6.764   0.522  1.00  2.23           H  
ATOM   4437 2HB  MET A 301       7.826   6.734  -0.080  1.00  2.23           H  
ATOM   4438 1HG  MET A 301       8.512   7.188  -2.257  1.00  2.23           H  
ATOM   4439 2HG  MET A 301      10.199   7.341  -1.782  1.00  2.23           H  
ATOM   4440 1HE  MET A 301      11.194   3.711  -0.859  1.00  2.23           H  
ATOM   4441 2HE  MET A 301      11.763   5.360  -1.218  1.00  2.23           H  
ATOM   4442 3HE  MET A 301      10.754   5.058   0.217  1.00  2.23           H  
ATOM   4443  N   GLY A 302      10.898   9.213   0.538  1.00  2.63           N  
ATOM   4444  CA  GLY A 302      12.187   9.871   0.340  1.00  5.27           C  
ATOM   4445  C   GLY A 302      12.212  11.302   0.876  1.00  9.03           C  
ATOM   4446  O   GLY A 302      13.003  12.125   0.424  1.00 44.59           O  
ATOM   4447  H   GLY A 302      10.788   8.537   1.285  1.00  3.16           H  
ATOM   4448 1HA  GLY A 302      12.964   9.285   0.832  1.00  6.32           H  
ATOM   4449 2HA  GLY A 302      12.426   9.878  -0.722  1.00  6.32           H  
ATOM   4450  N   LEU A 303      11.347  11.603   1.833  1.00  2.80           N  
ATOM   4451  CA  LEU A 303      11.253  12.943   2.404  1.00  3.25           C  
ATOM   4452  C   LEU A 303      12.273  13.201   3.517  1.00  2.76           C  
ATOM   4453  O   LEU A 303      12.352  14.314   4.041  1.00  3.10           O  
ATOM   4454  CB  LEU A 303       9.836  13.144   2.953  1.00  4.88           C  
ATOM   4455  CG  LEU A 303       8.722  13.101   1.901  1.00  4.88           C  
ATOM   4456  CD1 LEU A 303       7.362  13.168   2.587  1.00  4.88           C  
ATOM   4457  CD2 LEU A 303       8.916  14.269   0.947  1.00  4.88           C  
ATOM   4458  H   LEU A 303      10.723  10.886   2.175  1.00  3.36           H  
ATOM   4459  HA  LEU A 303      11.428  13.665   1.607  1.00  3.90           H  
ATOM   4460 1HB  LEU A 303       9.631  12.367   3.688  1.00  5.85           H  
ATOM   4461 2HB  LEU A 303       9.788  14.112   3.451  1.00  5.85           H  
ATOM   4462  HG  LEU A 303       8.775  12.164   1.346  1.00  5.85           H  
ATOM   4463 1HD1 LEU A 303       6.572  13.135   1.837  1.00  5.85           H  
ATOM   4464 2HD1 LEU A 303       7.254  12.320   3.263  1.00  5.85           H  
ATOM   4465 3HD1 LEU A 303       7.285  14.096   3.152  1.00  5.85           H  
ATOM   4466 1HD2 LEU A 303       8.138  14.259   0.186  1.00  5.85           H  
ATOM   4467 2HD2 LEU A 303       8.862  15.205   1.504  1.00  5.85           H  
ATOM   4468 3HD2 LEU A 303       9.892  14.189   0.468  1.00  5.85           H  
ATOM   4469  N   ASN A 304      13.030  12.162   3.886  1.00  2.58           N  
ATOM   4470  CA  ASN A 304      14.025  12.210   4.954  1.00  2.28           C  
ATOM   4471  C   ASN A 304      13.372  12.466   6.309  1.00  2.02           C  
ATOM   4472  O   ASN A 304      13.996  13.017   7.216  1.00  8.54           O  
ATOM   4473  CB  ASN A 304      15.090  13.253   4.658  1.00  3.42           C  
ATOM   4474  CG  ASN A 304      15.867  12.934   3.412  1.00  3.42           C  
ATOM   4475  OD1 ASN A 304      16.239  11.779   3.175  1.00  3.42           O  
ATOM   4476  ND2 ASN A 304      16.119  13.936   2.609  1.00  3.42           N  
ATOM   4477  H   ASN A 304      12.913  11.283   3.407  1.00  3.10           H  
ATOM   4478  HA  ASN A 304      14.511  11.235   5.014  1.00  2.74           H  
ATOM   4479 1HB  ASN A 304      14.642  14.240   4.554  1.00  4.10           H  
ATOM   4480 2HB  ASN A 304      15.786  13.302   5.496  1.00  4.10           H  
ATOM   4481 1HD2 ASN A 304      16.631  13.783   1.763  1.00  4.10           H  
ATOM   4482 2HD2 ASN A 304      15.798  14.854   2.839  1.00  4.10           H  
ATOM   4483  N   ALA A 305      12.117  12.045   6.444  1.00  2.56           N  
ATOM   4484  CA  ALA A 305      11.390  12.194   7.685  1.00  3.07           C  
ATOM   4485  C   ALA A 305      11.578  10.930   8.514  1.00  1.65           C  
ATOM   4486  O   ALA A 305      11.270   9.844   8.026  1.00  1.89           O  
ATOM   4487  CB  ALA A 305       9.913  12.442   7.419  1.00  4.60           C  
ATOM   4488  H   ALA A 305      11.655  11.599   5.666  1.00  3.07           H  
ATOM   4489  HA  ALA A 305      11.792  13.052   8.212  1.00  3.68           H  
ATOM   4490 1HB  ALA A 305       9.386  12.563   8.366  1.00  5.53           H  
ATOM   4491 2HB  ALA A 305       9.799  13.348   6.823  1.00  5.53           H  
ATOM   4492 3HB  ALA A 305       9.494  11.597   6.876  1.00  5.53           H  
ATOM   4493  N   PRO A 306      12.024  11.038   9.773  1.00  1.95           N  
ATOM   4494  CA  PRO A 306      12.272   9.968  10.740  1.00  2.43           C  
ATOM   4495  C   PRO A 306      11.110   8.998  10.891  1.00  2.05           C  
ATOM   4496  O   PRO A 306      11.315   7.825  11.183  1.00  5.31           O  
ATOM   4497  CB  PRO A 306      12.493  10.730  12.049  1.00  3.65           C  
ATOM   4498  CG  PRO A 306      13.065  12.031  11.624  1.00  3.65           C  
ATOM   4499  CD  PRO A 306      12.349  12.362  10.346  1.00  3.65           C  
ATOM   4500  HA  PRO A 306      13.184   9.428  10.447  1.00  2.92           H  
ATOM   4501 1HB  PRO A 306      11.541  10.837  12.589  1.00  4.37           H  
ATOM   4502 2HB  PRO A 306      13.170  10.161  12.704  1.00  4.37           H  
ATOM   4503 1HG  PRO A 306      12.908  12.789  12.405  1.00  4.37           H  
ATOM   4504 2HG  PRO A 306      14.153  11.939  11.486  1.00  4.37           H  
ATOM   4505 1HD  PRO A 306      11.430  12.934  10.540  1.00  4.37           H  
ATOM   4506 2HD  PRO A 306      13.046  12.904   9.691  1.00  4.37           H  
ATOM   4507  N   TYR A 307       9.893   9.489  10.704  1.00  1.20           N  
ATOM   4508  CA  TYR A 307       8.714   8.676  10.908  1.00  0.76           C  
ATOM   4509  C   TYR A 307       8.017   8.292   9.604  1.00  0.67           C  
ATOM   4510  O   TYR A 307       7.034   7.555   9.627  1.00  0.78           O  
ATOM   4511  CB  TYR A 307       7.759   9.453  11.800  1.00  1.14           C  
ATOM   4512  CG  TYR A 307       8.404   9.849  13.107  1.00  1.14           C  
ATOM   4513  CD1 TYR A 307       8.668  11.188  13.354  1.00  1.14           C  
ATOM   4514  CD2 TYR A 307       8.764   8.890  14.039  1.00  1.14           C  
ATOM   4515  CE1 TYR A 307       9.275  11.567  14.533  1.00  1.14           C  
ATOM   4516  CE2 TYR A 307       9.372   9.267  15.218  1.00  1.14           C  
ATOM   4517  CZ  TYR A 307       9.627  10.600  15.468  1.00  1.14           C  
ATOM   4518  OH  TYR A 307      10.235  10.975  16.644  1.00  1.14           O  
ATOM   4519  H   TYR A 307       9.780  10.459  10.448  1.00  1.44           H  
ATOM   4520  HA  TYR A 307       9.011   7.755  11.413  1.00  0.91           H  
ATOM   4521 1HB  TYR A 307       7.435  10.361  11.289  1.00  1.37           H  
ATOM   4522 2HB  TYR A 307       6.874   8.861  12.014  1.00  1.37           H  
ATOM   4523  HD1 TYR A 307       8.394  11.942  12.616  1.00  1.37           H  
ATOM   4524  HD2 TYR A 307       8.574   7.839  13.843  1.00  1.37           H  
ATOM   4525  HE1 TYR A 307       9.480  12.619  14.728  1.00  1.37           H  
ATOM   4526  HE2 TYR A 307       9.655   8.511  15.951  1.00  1.37           H  
ATOM   4527  HH  TYR A 307      10.330  11.930  16.664  1.00  1.37           H  
ATOM   4528  N   GLY A 308       8.529   8.791   8.479  1.00  0.86           N  
ATOM   4529  CA  GLY A 308       7.920   8.589   7.169  1.00  1.04           C  
ATOM   4530  C   GLY A 308       6.631   9.407   7.008  1.00  0.77           C  
ATOM   4531  O   GLY A 308       6.099   9.958   7.976  1.00  0.71           O  
ATOM   4532  H   GLY A 308       9.378   9.335   8.511  1.00  1.03           H  
ATOM   4533 1HA  GLY A 308       8.631   8.871   6.392  1.00  1.25           H  
ATOM   4534 2HA  GLY A 308       7.704   7.531   7.032  1.00  1.25           H  
ATOM   4535  N   VAL A 309       6.151   9.513   5.768  1.00  1.23           N  
ATOM   4536  CA  VAL A 309       4.915  10.241   5.499  1.00  1.68           C  
ATOM   4537  C   VAL A 309       3.773   9.583   6.247  1.00  1.28           C  
ATOM   4538  O   VAL A 309       3.582   8.375   6.139  1.00  1.19           O  
ATOM   4539  CB  VAL A 309       4.611  10.251   3.987  1.00  2.52           C  
ATOM   4540  CG1 VAL A 309       4.323   8.834   3.523  1.00  2.52           C  
ATOM   4541  CG2 VAL A 309       3.427  11.163   3.688  1.00  2.52           C  
ATOM   4542  H   VAL A 309       6.638   9.063   5.006  1.00  1.48           H  
ATOM   4543  HA  VAL A 309       5.025  11.268   5.849  1.00  2.02           H  
ATOM   4544  HB  VAL A 309       5.490  10.605   3.449  1.00  3.02           H  
ATOM   4545 1HG1 VAL A 309       4.129   8.842   2.451  1.00  3.02           H  
ATOM   4546 2HG1 VAL A 309       5.185   8.202   3.731  1.00  3.02           H  
ATOM   4547 3HG1 VAL A 309       3.450   8.448   4.048  1.00  3.02           H  
ATOM   4548 1HG2 VAL A 309       3.230  11.163   2.616  1.00  3.02           H  
ATOM   4549 2HG2 VAL A 309       2.547  10.803   4.218  1.00  3.02           H  
ATOM   4550 3HG2 VAL A 309       3.658  12.178   4.014  1.00  3.02           H  
ATOM   4551  N   CYS A 310       3.011  10.370   7.001  1.00  1.47           N  
ATOM   4552  CA  CYS A 310       1.861   9.870   7.771  1.00  1.76           C  
ATOM   4553  C   CYS A 310       2.249   8.900   8.877  1.00  1.26           C  
ATOM   4554  O   CYS A 310       1.388   8.203   9.416  1.00  2.33           O  
ATOM   4555  CB  CYS A 310       0.832   9.167   6.879  1.00  2.64           C  
ATOM   4556  SG  CYS A 310       0.134  10.211   5.593  1.00  2.64           S  
ATOM   4557  H   CYS A 310       3.235  11.353   7.047  1.00  1.76           H  
ATOM   4558  HA  CYS A 310       1.373  10.723   8.238  1.00  2.11           H  
ATOM   4559 1HB  CYS A 310       1.263   8.286   6.407  1.00  3.17           H  
ATOM   4560 2HB  CYS A 310       0.008   8.824   7.503  1.00  3.17           H  
ATOM   4561  HG  CYS A 310      -0.950   9.469   5.389  1.00  3.17           H  
ATOM   4562  N   GLY A 311       3.540   8.808   9.199  1.00  0.49           N  
ATOM   4563  CA  GLY A 311       3.982   7.851  10.190  1.00  0.63           C  
ATOM   4564  C   GLY A 311       4.179   6.455   9.582  1.00  0.42           C  
ATOM   4565  O   GLY A 311       4.316   5.479  10.315  1.00  0.50           O  
ATOM   4566  H   GLY A 311       4.238   9.392   8.755  1.00  0.59           H  
ATOM   4567 1HA  GLY A 311       4.913   8.196  10.637  1.00  0.76           H  
ATOM   4568 2HA  GLY A 311       3.248   7.800  10.993  1.00  0.76           H  
ATOM   4569  N   ILE A 312       4.209   6.356   8.247  1.00  0.31           N  
ATOM   4570  CA  ILE A 312       4.340   5.069   7.551  1.00  0.29           C  
ATOM   4571  C   ILE A 312       5.581   4.242   7.934  1.00  0.38           C  
ATOM   4572  O   ILE A 312       5.576   3.025   7.771  1.00  0.48           O  
ATOM   4573  CB  ILE A 312       4.341   5.288   6.012  1.00  0.43           C  
ATOM   4574  CG1 ILE A 312       4.062   3.979   5.276  1.00  0.43           C  
ATOM   4575  CG2 ILE A 312       5.676   5.847   5.553  1.00  0.43           C  
ATOM   4576  CD1 ILE A 312       3.773   4.154   3.804  1.00  0.43           C  
ATOM   4577  H   ILE A 312       4.100   7.182   7.675  1.00  0.37           H  
ATOM   4578  HA  ILE A 312       3.467   4.470   7.801  1.00  0.35           H  
ATOM   4579  HB  ILE A 312       3.547   5.984   5.749  1.00  0.52           H  
ATOM   4580 1HG1 ILE A 312       4.922   3.318   5.384  1.00  0.52           H  
ATOM   4581 2HG1 ILE A 312       3.197   3.500   5.731  1.00  0.52           H  
ATOM   4582 1HG2 ILE A 312       5.650   6.007   4.475  1.00  0.52           H  
ATOM   4583 2HG2 ILE A 312       5.859   6.791   6.056  1.00  0.52           H  
ATOM   4584 3HG2 ILE A 312       6.471   5.143   5.793  1.00  0.52           H  
ATOM   4585 1HD1 ILE A 312       3.580   3.182   3.350  1.00  0.52           H  
ATOM   4586 2HD1 ILE A 312       2.899   4.794   3.680  1.00  0.52           H  
ATOM   4587 3HD1 ILE A 312       4.631   4.616   3.322  1.00  0.52           H  
ATOM   4588  N   ALA A 313       6.653   4.872   8.418  1.00  0.45           N  
ATOM   4589  CA  ALA A 313       7.832   4.094   8.793  1.00  0.73           C  
ATOM   4590  C   ALA A 313       7.848   3.739  10.285  1.00  0.91           C  
ATOM   4591  O   ALA A 313       8.749   3.040  10.742  1.00  1.41           O  
ATOM   4592  CB  ALA A 313       9.102   4.856   8.434  1.00  1.09           C  
ATOM   4593  H   ALA A 313       6.659   5.876   8.551  1.00  0.54           H  
ATOM   4594  HA  ALA A 313       7.812   3.162   8.228  1.00  0.88           H  
ATOM   4595 1HB  ALA A 313       9.972   4.249   8.683  1.00  1.31           H  
ATOM   4596 2HB  ALA A 313       9.106   5.073   7.366  1.00  1.31           H  
ATOM   4597 3HB  ALA A 313       9.140   5.787   8.994  1.00  1.31           H  
ATOM   4598  N   MET A 314       6.868   4.218  11.047  1.00  0.79           N  
ATOM   4599  CA  MET A 314       6.845   4.010  12.492  1.00  1.03           C  
ATOM   4600  C   MET A 314       6.584   2.573  12.933  1.00  1.30           C  
ATOM   4601  O   MET A 314       7.161   2.111  13.918  1.00  4.63           O  
ATOM   4602  CB  MET A 314       5.800   4.921  13.102  1.00  1.54           C  
ATOM   4603  CG  MET A 314       6.149   6.387  13.028  1.00  1.54           C  
ATOM   4604  SD  MET A 314       4.826   7.459  13.607  1.00  1.54           S  
ATOM   4605  CE  MET A 314       4.871   7.138  15.364  1.00  1.54           C  
ATOM   4606  H   MET A 314       6.116   4.753  10.636  1.00  0.95           H  
ATOM   4607  HA  MET A 314       7.821   4.295  12.884  1.00  1.24           H  
ATOM   4608 1HB  MET A 314       4.852   4.776  12.590  1.00  1.85           H  
ATOM   4609 2HB  MET A 314       5.653   4.660  14.151  1.00  1.85           H  
ATOM   4610 1HG  MET A 314       7.026   6.562  13.642  1.00  1.85           H  
ATOM   4611 2HG  MET A 314       6.388   6.654  11.999  1.00  1.85           H  
ATOM   4612 1HE  MET A 314       4.104   7.732  15.862  1.00  1.85           H  
ATOM   4613 2HE  MET A 314       4.685   6.078  15.545  1.00  1.85           H  
ATOM   4614 3HE  MET A 314       5.852   7.406  15.758  1.00  1.85           H  
ATOM   4615  N   GLN A 315       5.703   1.872  12.230  1.00  0.32           N  
ATOM   4616  CA  GLN A 315       5.370   0.504  12.607  1.00  0.51           C  
ATOM   4617  C   GLN A 315       5.166  -0.380  11.391  1.00  0.50           C  
ATOM   4618  O   GLN A 315       4.274  -0.138  10.575  1.00  0.62           O  
ATOM   4619  CB  GLN A 315       4.114   0.493  13.474  1.00  0.77           C  
ATOM   4620  CG  GLN A 315       3.658  -0.887  13.905  1.00  0.77           C  
ATOM   4621  CD  GLN A 315       4.627  -1.542  14.873  1.00  0.77           C  
ATOM   4622  OE1 GLN A 315       4.996  -0.950  15.891  1.00  0.77           O  
ATOM   4623  NE2 GLN A 315       5.032  -2.769  14.568  1.00  0.77           N  
ATOM   4624  H   GLN A 315       5.253   2.290  11.428  1.00  0.38           H  
ATOM   4625  HA  GLN A 315       6.198   0.094  13.185  1.00  0.61           H  
ATOM   4626 1HB  GLN A 315       4.292   1.084  14.373  1.00  0.92           H  
ATOM   4627 2HB  GLN A 315       3.300   0.965  12.931  1.00  0.92           H  
ATOM   4628 1HG  GLN A 315       2.690  -0.801  14.396  1.00  0.92           H  
ATOM   4629 2HG  GLN A 315       3.575  -1.524  13.024  1.00  0.92           H  
ATOM   4630 1HE2 GLN A 315       5.664  -3.255  15.174  1.00  0.92           H  
ATOM   4631 2HE2 GLN A 315       4.701  -3.215  13.736  1.00  0.92           H  
ATOM   4632  N   ALA A 316       5.978  -1.428  11.282  1.00  0.51           N  
ATOM   4633  CA  ALA A 316       5.859  -2.335  10.152  1.00  0.72           C  
ATOM   4634  C   ALA A 316       6.357  -3.745  10.490  1.00  0.55           C  
ATOM   4635  O   ALA A 316       7.304  -3.904  11.264  1.00  0.56           O  
ATOM   4636  CB  ALA A 316       6.627  -1.766   8.973  1.00  1.08           C  
ATOM   4637  H   ALA A 316       6.690  -1.587  11.981  1.00  0.61           H  
ATOM   4638  HA  ALA A 316       4.810  -2.404   9.896  1.00  0.86           H  
ATOM   4639 1HB  ALA A 316       6.516  -2.421   8.111  1.00  1.30           H  
ATOM   4640 2HB  ALA A 316       6.235  -0.778   8.731  1.00  1.30           H  
ATOM   4641 3HB  ALA A 316       7.679  -1.676   9.230  1.00  1.30           H  
ATOM   4642  N   SER A 317       5.707  -4.759   9.898  1.00  0.55           N  
ATOM   4643  CA  SER A 317       6.060  -6.167  10.127  1.00  0.53           C  
ATOM   4644  C   SER A 317       5.438  -7.111   9.089  1.00  0.47           C  
ATOM   4645  O   SER A 317       4.532  -6.727   8.351  1.00  0.64           O  
ATOM   4646  CB  SER A 317       5.611  -6.579  11.503  1.00  0.80           C  
ATOM   4647  OG  SER A 317       4.214  -6.575  11.569  1.00  0.80           O  
ATOM   4648  H   SER A 317       4.929  -4.534   9.289  1.00  0.66           H  
ATOM   4649  HA  SER A 317       7.143  -6.264  10.072  1.00  0.64           H  
ATOM   4650 1HB  SER A 317       5.990  -7.573  11.739  1.00  0.95           H  
ATOM   4651 2HB  SER A 317       6.014  -5.890  12.244  1.00  0.95           H  
ATOM   4652  HG  SER A 317       3.992  -6.648  12.502  1.00  0.95           H  
ATOM   4653  N   TYR A 318       5.915  -8.355   9.043  1.00  0.40           N  
ATOM   4654  CA  TYR A 318       5.386  -9.315   8.076  1.00  0.35           C  
ATOM   4655  C   TYR A 318       5.527 -10.776   8.538  1.00  0.34           C  
ATOM   4656  O   TYR A 318       6.362 -11.077   9.389  1.00  0.58           O  
ATOM   4657  CB  TYR A 318       6.106  -9.104   6.756  1.00  0.52           C  
ATOM   4658  CG  TYR A 318       7.593  -9.363   6.813  1.00  0.52           C  
ATOM   4659  CD1 TYR A 318       8.088 -10.632   6.578  1.00  0.52           C  
ATOM   4660  CD2 TYR A 318       8.464  -8.322   7.065  1.00  0.52           C  
ATOM   4661  CE1 TYR A 318       9.446 -10.857   6.576  1.00  0.52           C  
ATOM   4662  CE2 TYR A 318       9.826  -8.539   7.065  1.00  0.52           C  
ATOM   4663  CZ  TYR A 318      10.315  -9.801   6.811  1.00  0.52           C  
ATOM   4664  OH  TYR A 318      11.670 -10.022   6.783  1.00  0.52           O  
ATOM   4665  H   TYR A 318       6.664  -8.628   9.667  1.00  0.48           H  
ATOM   4666  HA  TYR A 318       4.328  -9.102   7.941  1.00  0.42           H  
ATOM   4667 1HB  TYR A 318       5.686  -9.732   5.978  1.00  0.63           H  
ATOM   4668 2HB  TYR A 318       5.959  -8.071   6.446  1.00  0.63           H  
ATOM   4669  HD1 TYR A 318       7.403 -11.454   6.381  1.00  0.63           H  
ATOM   4670  HD2 TYR A 318       8.068  -7.327   7.246  1.00  0.63           H  
ATOM   4671  HE1 TYR A 318       9.834 -11.856   6.377  1.00  0.63           H  
ATOM   4672  HE2 TYR A 318      10.512  -7.713   7.250  1.00  0.63           H  
ATOM   4673  HH  TYR A 318      11.838 -10.944   6.571  1.00  0.63           H  
ATOM   4674  N   PRO A 319       4.720 -11.699   7.986  1.00  0.30           N  
ATOM   4675  CA  PRO A 319       4.693 -13.130   8.263  1.00  0.31           C  
ATOM   4676  C   PRO A 319       5.783 -13.893   7.504  1.00  0.28           C  
ATOM   4677  O   PRO A 319       6.100 -13.582   6.355  1.00  0.29           O  
ATOM   4678  CB  PRO A 319       3.291 -13.538   7.801  1.00  0.46           C  
ATOM   4679  CG  PRO A 319       2.981 -12.610   6.680  1.00  0.46           C  
ATOM   4680  CD  PRO A 319       3.645 -11.310   7.049  1.00  0.46           C  
ATOM   4681  HA  PRO A 319       4.803 -13.285   9.347  1.00  0.37           H  
ATOM   4682 1HB  PRO A 319       3.290 -14.593   7.492  1.00  0.56           H  
ATOM   4683 2HB  PRO A 319       2.582 -13.447   8.636  1.00  0.56           H  
ATOM   4684 1HG  PRO A 319       3.359 -13.023   5.733  1.00  0.56           H  
ATOM   4685 2HG  PRO A 319       1.892 -12.507   6.566  1.00  0.56           H  
ATOM   4686 1HD  PRO A 319       4.063 -10.860   6.143  1.00  0.56           H  
ATOM   4687 2HD  PRO A 319       2.940 -10.636   7.536  1.00  0.56           H  
ATOM   4688  N   THR A 320       6.313 -14.936   8.133  1.00  0.33           N  
ATOM   4689  CA  THR A 320       7.325 -15.790   7.514  1.00  0.43           C  
ATOM   4690  C   THR A 320       6.760 -17.177   7.244  1.00  0.50           C  
ATOM   4691  O   THR A 320       6.255 -17.837   8.149  1.00  0.73           O  
ATOM   4692  CB  THR A 320       8.579 -15.910   8.402  1.00  0.65           C  
ATOM   4693  OG1 THR A 320       9.166 -14.615   8.578  1.00  0.65           O  
ATOM   4694  CG2 THR A 320       9.596 -16.851   7.777  1.00  0.65           C  
ATOM   4695  H   THR A 320       6.016 -15.142   9.074  1.00  0.40           H  
ATOM   4696  HA  THR A 320       7.617 -15.351   6.559  1.00  0.52           H  
ATOM   4697  HB  THR A 320       8.292 -16.300   9.376  1.00  0.77           H  
ATOM   4698  HG1 THR A 320       9.413 -14.257   7.721  1.00  0.77           H  
ATOM   4699 1HG2 THR A 320      10.470 -16.924   8.423  1.00  0.77           H  
ATOM   4700 2HG2 THR A 320       9.152 -17.839   7.654  1.00  0.77           H  
ATOM   4701 3HG2 THR A 320       9.896 -16.467   6.803  1.00  0.77           H  
ATOM   4702  N   ALA A 321       6.864 -17.628   6.001  1.00  0.90           N  
ATOM   4703  CA  ALA A 321       6.340 -18.938   5.633  1.00  1.35           C  
ATOM   4704  C   ALA A 321       7.422 -19.813   5.004  1.00  2.48           C  
ATOM   4705  O   ALA A 321       8.200 -19.342   4.175  1.00  6.81           O  
ATOM   4706  OXT ALA A 321       7.681 -20.898   5.528  1.00  0.00           O  
ATOM   4707  CB  ALA A 321       5.163 -18.775   4.682  1.00  2.03           C  
ATOM   4708  H   ALA A 321       7.299 -17.049   5.295  1.00  1.08           H  
ATOM   4709  HA  ALA A 321       5.995 -19.436   6.537  1.00  1.62           H  
ATOM   4710 1HB  ALA A 321       4.758 -19.756   4.432  1.00  2.43           H  
ATOM   4711 2HB  ALA A 321       4.390 -18.176   5.162  1.00  2.43           H  
ATOM   4712 3HB  ALA A 321       5.494 -18.277   3.774  1.00  2.43           H  
TER                                                                             
# All scores below are weighted scores, not raw scores.
#BEGIN_POSE_ENERGIES_TABLE model01_0001.pdb
label fa_atr fa_rep fa_sol fa_intra_rep fa_elec hbond_sr_bb hbond_lr_bb hbond_bb_sc hbond_sc dslf_fa13 coordinate_constraint rama omega fa_dun p_aa_pp ref cart_bonded total
weights 0.8 0.44 0.75 0.004 0.7 1.17 1.17 1.17 1.1 1 0.5 0.2 0.5 0.56 0.32 1 0.5 NA
pose -1212.05 121.301 708.132 2.69148 -130.881 -92.8247 -54.8796 -44.0881 -36.2771 0 48.9625 12.1445 11.8075 265.787 -57.1777 -19.1257 93.0797 -383.397
SER:NtermProteinFull_1 -1.66294 0.21249 1.42033 0.00258 -0.24809 0 0 -0.11816 0 0 0.01117 0 0.00052 0.33819 0 0.17658 0.04779 0.18047
ARG_2 -2.71316 0.3135 2.5387 0.00766 -1.31109 0 0 0 -0.26284 0 0.01705 -0.1387 0.07229 1.36851 -0.05084 -0.14916 0.20595 -0.10212
LEU_3 -2.21975 0.41467 1.67577 0.00753 -0.30386 0 0 -0.11816 0 0 0.01579 -0.20847 0.00011 0.0991 -0.05058 0.60233 0.21357 0.12807
LEU_4 -3.51121 0.46874 2.10359 0.00879 0.04745 0 0 0 0 0 0.01089 -0.19346 0.02832 0.03947 -0.03536 0.60233 0.12057 -0.30987
THR_5 -2.42329 0.40606 1.54566 0.00545 -0.22284 0 0 0 0 0 0.01543 -0.15917 0.01994 0.06583 -0.09633 0.16454 0.16257 -0.51616
SER_6 -1.53046 0.13613 1.47354 0.00173 -0.42681 0 0 0 0 0 0.02272 -0.15972 0.02776 0.10728 -0.14571 0.17658 0.21433 -0.10262
SER_7 -2.78491 0.27665 2.43618 0.00153 -0.69934 0 0 -0.28123 -0.25119 0 0.01748 -0.18028 0.00295 0.24656 -0.24728 0.17658 0.21266 -1.07364
GLU_8 -3.49776 0.22018 2.99783 0.00777 -1.87756 0 0 0 -0.65909 0 0.01151 -0.00308 0.00043 2.67024 -0.09547 -1.55374 0.14887 -1.62987
GLN_9 -3.394 0.32642 2.31675 0.00797 -0.41388 0 0 0 -0.26944 0 0.00643 -0.02793 0.00574 2.02206 -0.13963 -1.17797 0.12749 -0.60999
SER_10 -4.05888 0.3141 2.78044 0.00085 -0.50197 0 0 -0.28123 -0.25119 0 0.00356 -0.00885 0.00434 0.38736 0.11211 0.17658 0.17394 -1.14883
VAL_11 -4.8805 0.5837 2.10191 0.01469 -0.3139 0 0 0 0 0 0.00749 -0.08861 0.07572 0.08058 0.00199 0.74484 0.18906 -1.48303
ARG_12 -6.75312 0.57194 4.45613 0.00861 -2.08874 0 0 0 -1.19057 0 0.00272 -0.09053 0.02699 1.78867 -0.07295 -0.14916 0.36852 -3.12149
GLU_13 -3.99478 0.34532 2.60645 0.00412 -0.59622 0 0 0 -0.26944 0 0.00132 -0.03161 0.04691 2.40095 -0.14879 -1.55374 0.34499 -0.84452
MET_14 -4.32073 0.2696 2.1187 0.00556 -0.26805 0 0 0 0 0 0.01526 -0.00373 0.04467 2.2539 -0.09784 0.15868 0.10603 0.28205
HIS_15 -7.31019 0.62377 3.42289 0.0045 -0.22579 0 0 0 0 0 0.00561 0.03055 0.01526 1.26338 0.04893 0.3575 0.07375 -1.68984
GLU_16 -3.62561 0.22315 2.66942 0.00668 -1.12072 0 0 0 -0.46253 0 0.00983 -0.03007 0.01546 2.80582 -0.09194 -1.55374 0.07004 -1.08421
GLN_17 -3.93485 0.33132 2.65824 0.0039 -0.45046 0 0 0 0 0 0.00364 -0.00315 0.01836 1.91638 -0.10888 -1.17797 0.09054 -0.65293
TRP_18 -9.62309 1.12276 4.6553 0.02751 -0.42342 0 0 0 0 0 0.01651 -0.05713 0.00279 1.3361 -0.05252 0.92933 0.13766 -1.9282
MET_19 -5.88638 0.62299 3.07762 0.00669 -0.41374 0 0 0 0 0 0.00322 0.06717 0.0015 1.01255 -0.06141 0.15868 0.19099 -1.22012
SER_20 -2.27667 0.15154 1.74637 0.0021 -0.29298 0 0 0 0 0 0.00787 -0.11671 0.01446 0.26914 -0.01884 0.17658 0.16925 -0.16788
GLN_21 -2.7091 0.18049 1.26821 0.00864 -0.28607 0 0 0 0 0 0.00566 -0.00165 0.01283 1.99191 -0.13527 -1.17797 0.11799 -0.72433
TYR_22 -6.06859 0.58825 2.37696 0.02455 -0.39728 0 0 -0.51256 0 0 0.01868 -0.06553 0.02273 1.38255 -0.162 0.1317 0.32999 -2.33056
GLY_23 -1.28104 0.06007 0.85655 2e-05 0.02786 0 0 0 0 0 0.00497 0.03174 0.02456 0 -0.7276 0.14053 0.28646 -0.57588
ARG_24 -4.63646 0.23936 3.56744 0.01635 -1.6069 0 0 0 -0.46519 0 0.01794 0.13657 0.02559 2.3577 0.02915 -0.14916 0.0787 -0.38891
VAL_25 -1.63435 0.08886 1.02267 0.01267 -0.23677 0 0 0 0 0 0.01458 0.07189 0.01107 0.0182 -0.38494 0.74484 0.09918 -0.1721
TYR_26 -4.8816 0.77052 2.36841 0.04213 -0.50119 0 0 0 -0.10043 0 0.03797 -0.01625 0.00033 2.30393 -0.1087 0.1317 0.32527 0.37209
LYS_27 -1.58677 0.02763 1.1908 0.00319 -0.45336 0 0 -0.16029 0 0 0.01005 0.09037 0.05553 0.83832 -0.03892 -0.28737 0.31205 0.00123
ASP_28 -4.08275 0.65861 3.02916 0.01671 -0.8982 0 0 -0.14045 0 0 0.04764 0.11735 0.04185 1.82094 -0.18083 -1.28682 0.04973 -0.80704
ASP_29 -2.74092 0.17015 2.00839 0.00361 -0.39516 0 0 0 -0.10043 0 0.00554 -0.05461 0.06278 1.3377 -0.02541 -1.28682 0.0953 -0.91985
ALA_30 -2.59592 0.32839 1.78071 0.00068 -0.09181 0 0 0 0 0 0.00179 0.05319 0.07918 0 -0.14447 0.59294 0.1219 0.12658
GLU_31 -5.52375 0.46656 4.25005 0.01237 -2.48604 0 0 -0.30073 -0.66033 0 0.00447 0.08718 0.00438 2.1437 -0.10897 -1.55374 0.37266 -3.29222
LYS_32 -5.1312 0.33971 3.11982 0.00647 -1.27623 0 0 0 -0.46253 0 0.0026 0.05903 0.00345 0.93328 -0.05967 -0.28737 0.38751 -2.36513
GLU_33 -4.31167 0.30528 3.17584 0.0085 -1.80077 0 0 0 -0.9004 0 0.00266 -0.02484 0.01167 2.47289 -0.1357 -1.55374 0.12916 -2.62111
GLU_34 -4.2264 0.263 2.94008 0.00532 -1.22131 0 0 0 -0.31322 0 0.00167 -0.053 0.03919 2.33298 -0.1601 -1.55374 0.08513 -1.86041
ARG_35 -7.00625 0.46949 5.33371 0.01395 -2.23179 0 0 -0.43231 -1.4371 0 0.00268 -0.06384 0.1154 2.11564 -0.10362 -0.14916 0.17459 -3.1986
PHE_36 -8.70563 1.29582 3.84477 0.03454 -0.34271 0 0 0 0 0 0.00154 -0.03375 0.03242 1.71291 0.00995 0.43057 0.37532 -1.34425
LYS_37 -4.67553 0.3036 3.17125 0.00314 -1.18051 0 0 0 -0.31322 0 0.00364 -0.03296 0.01798 0.91115 -0.04493 -0.28737 0.29766 -1.82611
ILE_38 -5.87251 0.53388 3.0588 0.02709 -0.24104 0 0 0 0 0 0.00418 -0.03801 0.0338 0.07112 -0.10164 0.8318 0.18631 -1.50621
PHE_39 -7.73622 0.45454 2.68551 0.02575 -0.41287 0 0 0 0 0 0.01354 0.04161 0.00275 1.29503 -0.09339 0.43057 0.20082 -3.09235
LYS_40 -5.33694 0.52542 3.03939 0.00476 -1.05938 0 0 0 -0.36892 0 0.01397 -0.05452 0.00082 1.95766 -0.04869 -0.28737 0.18574 -1.42808
GLN_41 -3.5154 0.22 2.15226 0.00396 -0.295 0 0 0 0 0 0.00545 0.0123 0.00906 1.9209 -0.09027 -1.17797 0.11662 -0.63808
ASN_42 -4.94209 0.38061 3.4192 0.00363 -0.63537 0 0 -0.85805 0 0 0.00039 0.15153 0.02269 1.08488 0.11893 -0.94198 0.06153 -2.13411
LEU_43 -4.16031 0.24886 1.67277 0.0081 -0.23048 0 0 0 0 0 0.00239 -0.0232 0.01507 0.39336 -0.11299 0.60233 0.08744 -1.49667
LYS_44 -3.08923 0.21395 1.79949 0.00321 -0.21784 0 0 0 0 0 0.002 -0.03217 0.06026 0.82747 -0.04689 -0.28737 0.07862 -0.6885
PHE_45 -4.67843 0.24819 2.41186 0.02627 -0.49094 0 0 0 0 0 0.00319 0.0554 5e-05 1.40005 -0.12226 0.43057 0.10756 -0.60851
ILE_46 -5.91047 0.40615 2.78429 0.02287 -0.32846 0 0 0 0 0 0.0037 -0.0269 0.00273 0.11527 -0.0925 0.8318 0.18399 -2.00752
GLU_47 -3.95033 0.24855 3.02882 0.00917 -1.42194 0 0 0 -0.26284 0 0.00244 0.01558 0.01549 2.52137 -0.11398 -1.55374 0.1415 -1.31991
ALA_48 -2.79806 0.18908 1.6675 0.00077 -0.13145 0 0 0 0 0 0.01278 0.03767 0.00045 0 -0.15291 0.59294 0.05613 -0.5251
SER_49 -3.57307 0.41678 2.37932 0.00106 -0.56379 0 0 0 0 0 0.00498 -0.03059 0.00074 0.3952 0.10293 0.17658 0.07573 -0.61414
ASN_50 -3.81097 0.33673 3.20475 0.00388 -0.88412 0 0 -1.17699 -0.26921 0 0.07831 -0.07651 0.02386 1.27633 -0.06139 -0.94198 0.15159 -2.14573
LYS_51 -2.94523 0.41151 2.12723 0.00367 -0.09086 0 0 0 0 0 0.02613 -0.12666 0.01869 0.69079 -0.06245 -0.28737 0.17422 -0.06033
LEU_52 -2.81093 0.34863 1.55566 0.00857 -0.08213 0 0 0 0 0 0.15601 -0.18367 0.00115 0.03314 -0.08199 0.60233 0.16909 -0.28413
ASN_53 -1.3324 0.21798 1.0009 0.00463 0.05796 0 0 0 0 0 0.02967 -0.12904 0.00665 1.41901 -0.51807 -0.94198 0.1332 -0.0515
LYS_54 -2.34489 0.24773 1.02702 0.00608 0.10787 0 0 0 0 0 0.00637 0.04997 0.00163 0.98295 -0.02844 -0.28737 0.05573 -0.17536
GLY_55 -1.29418 0.04029 0.81056 0 -0.17368 0 0 0 0 0 0.00342 -0.04944 0.01702 0 0.07396 0.14053 0.08617 -0.34535
TYR_56 -6.2522 0.59742 2.55243 0.03306 -0.25934 0 0 -0.6028 0 0 0.02939 -0.0578 0.0081 1.13445 -0.29249 0.1317 0.31611 -2.66198
THR_57 -3.46797 0.21894 2.62558 0.01137 -0.96702 0 0 0 -0.26921 0 0.01744 -0.22447 0.00334 0.81537 -0.1963 0.16454 0.36789 -0.9005
LEU_58 -5.03022 0.32155 2.19243 0.00771 -0.6051 0 0 -1.17699 0 0 0.00552 0.0836 0.00154 0.11587 -0.14696 0.60233 0.20651 -3.42221
GLY_59 -2.0862 0.21896 1.28995 0.00015 -0.31574 0 0 0 0 0 0.00441 -0.04069 0.04277 0 -0.2769 0.14053 0.14475 -0.87801
LEU_60 -3.26016 0.16277 1.17513 0.00794 -0.28038 0 0 -0.51256 0 0 0.01253 0.328 0.01121 0.18639 -0.0303 0.60233 0.10194 -1.49518
ASN_61 -5.94514 0.63365 4.55043 0.01242 -1.01337 0 0 -1.68839 0 0 0.00315 0.13943 0.02274 1.28231 -0.29995 -0.94198 0.18614 -3.05857
ALA_62 -3.27132 0.24617 1.43685 0.00139 0.16333 0 0 0 0 0 0.00968 -0.24917 0.0208 0 -0.13678 0.59294 0.463 -0.72312
PHE_63 -6.44892 0.77148 2.24401 0.02556 -0.26294 0 0 -0.50165 0 0 0.02576 -0.21402 0.00075 1.6702 -0.13369 0.43057 0.44825 -1.94462
SER_64 -3.90942 0.33392 3.12267 0.00187 -0.37848 0 0 -0.52325 0 0 0.03226 -0.18008 0.05305 0.09805 -0.21796 0.17658 0.23984 -1.15094
ASP_65 -4.45347 0.36662 3.64977 0.01478 -1.12774 0 0 -0.43231 -0.28944 0 0.05429 -0.35233 0.00015 1.68288 -0.28606 -1.28682 0.28242 -2.17727
LEU_66 -5.14277 0.58545 2.87562 0.03249 0.09441 0 0 -0.33481 0 0 0.07098 0.16079 0.08091 1.46602 0.20543 0.60233 0.26697 0.96384
THR_67 -3.39911 0.22206 2.38911 0.00493 -0.45187 0 0 -0.4012 0 0 0.02588 -0.03819 0.00041 0.01476 -0.32557 0.16454 0.17983 -1.61441
ASN_68 -3.57017 0.31213 2.72369 0.00407 -0.15032 0 0 0 0 0 0.06301 0.18761 0.01491 1.26155 0.18371 -0.94198 0.18957 0.27778
GLU_69 -2.38829 0.23417 1.50238 0.00744 -0.08482 0 0 0 0 0 0.01339 0.09963 0.00026 2.12627 -0.10839 -1.55374 0.13778 -0.01393
GLU_70 -4.53906 0.32559 3.54894 0.0076 -1.93123 0 0 -0.4012 -0.95252 0 0.01453 -0.03486 0.03114 2.34647 -0.09798 -1.55374 0.09398 -3.14235
PHE_71 -8.61645 1.14496 3.17801 0.04121 -0.51736 0 0 0 0 0 0.01481 0.02566 0.02118 1.45898 -0.09678 0.43057 0.40276 -2.51244
ARG_72 -6.02029 0.5598 4.32255 0.00722 -0.49572 0 0 -0.72397 0 0 0.01682 -0.02137 0.00086 1.29476 -0.08819 -0.14916 0.55517 -0.74152
ALA_73 -1.84971 0.12659 1.09037 0.00086 -0.0375 0 0 0 0 0 0.02952 0.00441 0.06369 0 -0.17027 0.59294 0.32553 0.17643
SER_74 -3.14528 0.12645 2.30941 0.0019 -0.31318 0 0 0 0 0 0.06391 0.10536 0.06495 0.19448 -0.05861 0.17658 0.26144 -0.21258
HIS_75 -6.86017 1.16044 3.01403 0.0032 -0.21092 0 0 0 0 0 0.13404 0.23344 0.11576 1.11187 -0.35346 0.3575 0.74731 -0.54696
ASN_76 -4.33025 0.55334 3.43192 0.00344 0.14202 0 0 0 0 0 0.31801 0.17657 0.0473 1.30744 0.16874 -0.94198 0.79767 1.67422
GLY_77 -1.60863 0.48988 1.16099 3e-05 0.31288 0 0 0 0 0 0.54153 0.01398 0.03064 0 -0.54736 0.14053 0.32124 0.8557
TYR_78 -3.46369 0.60866 2.01419 0.02564 0.11057 0 0 0 0 0 0.76374 0.45253 0.29293 1.34977 -0.50032 0.1317 0.52449 2.31019
LYS_79 -4.02048 0.18433 2.791 0.00982 -0.44226 0 0 -0.27762 0 0 0.63737 -0.12323 0.06992 2.21259 -0.04389 -0.28737 0.68127 1.39145
ARG_80 -3.97674 0.4608 2.84253 0.00983 -0.96999 0 0 -0.27762 -0.41184 0 0.27645 0.00684 0.02795 1.98466 0.01599 -0.14916 0.90457 0.74428
PRO_81 -1.68127 0.28835 0.94194 0.00211 -0.05831 0 0 0 0 0 0.22945 0.08198 0.01341 0.09446 -0.21374 -0.21929 0.82796 0.30707
LEU_82 -1.60869 0.07289 0.92156 0.00604 0.0548 0 0 0 0 0 0.14921 0.06271 0.02569 0.13528 -0.0036 0.60233 0.24666 0.66487
LYS_83 -0.8971 0.1591 0.55107 0.00325 0.19598 0 0 0 0 0 0.03724 -0.1056 0.03962 0.73275 -0.03782 -0.28737 0.09662 0.48773
GLU_84 -0.81907 0.33758 0.57481 0.00666 0.29628 0 0 0 0 0 0.09981 0.41121 0.0047 1.92046 -0.15804 -1.55374 0.11065 1.23131
GLN_85 -2.07121 0.61918 1.81646 0.00914 -0.21589 0 0 0 -0.31064 0 0.01997 0.01292 0.0368 2.12304 -0.08834 -1.17797 0.29664 1.0701
ALA_86 -0.77948 0.31286 0.48797 0.00214 0.08727 0 0 0 0 0 0.04584 -0.09914 0.00041 0 -0.11938 0.59294 0.63295 1.16437
SER_87 -1.21445 0.74884 1.03656 0.00384 0.33388 0 0 0 0 0 0.11014 0.6645 0.00563 0.41748 -0.35397 0.17658 0.49281 2.42186
SER_88 -2.75454 0.70506 2.62696 0.00188 -0.24658 0 0 0 -0.23624 0 0.04425 -0.12575 0.00683 0.27358 -0.29926 0.17658 0.46883 0.64162
ASN_89 -2.29607 0.21092 1.50219 0.00361 0.06912 0 0 0 0 0 0.06506 0.64352 0.00066 1.41795 -0.07712 -0.94198 0.46824 1.0661
LEU_90 -3.38656 0.18259 1.92157 0.00735 -0.08683 0 0 0 0 0 0.38255 0.10856 0.08266 0.37042 -0.18348 0.60233 0.16597 0.16714
ARG_91 -2.65132 0.18627 2.14279 0.01042 -0.46642 0 0 0 -0.33971 0 0.053 -0.05927 0.04264 2.27323 -0.02534 -0.14916 0.73877 1.75589
PRO_92 -3.21407 0.55156 1.06612 0.00275 0.06901 0 0 0 0 0 0.02994 -0.25049 0.06678 0.20178 -0.51159 -0.21929 0.94077 -1.26674
SER_93 -1.92464 0.43578 1.24887 0.00412 0.02842 0 0 0 0 0 0.02325 0.15483 0.00944 0.25299 0.25202 0.17658 0.7134 1.37506
PRO_94 -1.3014 0.31079 0.78765 0.00326 -0.0857 0 0 0 0 0 0.02625 0.79329 0.00027 0.09711 -0.86551 -0.21929 0.59527 0.14201
PHE_95 -4.69487 0.45221 1.7597 0.0233 0.04307 0 0 0 0 0 0.11067 0.10278 0.03611 1.9741 -0.08849 0.43057 0.25705 0.4062
ASN_96 -2.30819 0.23971 1.51408 0.00281 0.07735 0 0 0 -0.13327 0 0.22055 0.79833 0.09923 1.58531 -0.30725 -0.94198 0.26147 1.10816
PHE_97 -1.34652 0.98532 0.84613 0.0241 0.83244 0 0 0 0 0 1.25817 0.32091 0.3988 1.78429 -0.02044 0.43057 0.92643 6.44021
THR_98 -2.40714 1.04397 1.90089 0.00727 0.24576 0 0 0 0 0 0.86066 1.36174 0.00117 0.1901 -0.65256 0.16454 1.51521 4.23162
ASP_99 -0.9741 0.05046 0.77498 0.00812 0.08276 0 0 0 0 0 1.17898 0.28362 0.05564 1.32799 -0.25552 -1.28682 1.185 2.43112
VAL_100 -3.05833 0.39835 1.81784 0.01824 0.26516 0 0 0 0 0 0.06585 -0.0051 0.0597 0.09516 -0.02497 0.74484 1.00344 1.38018
PRO_101 -2.39807 0.53503 1.20389 0.00114 -0.25471 0 0 -0.59783 0 0 0.0375 -0.32716 0.01689 0.1765 -0.70957 -0.21929 0.78957 -1.74611
ALA_102 -0.95949 0.0471 0.58437 0.00077 0.00563 0 0 0 0 0 0.01098 -0.11475 0.02258 0 -0.19656 0.59294 0.23515 0.22872
ALA_103 -1.95603 0.23229 0.89147 0.00074 0.02394 0 0 0 0 0 0.00864 0.07449 0.0021 0 -0.21987 0.59294 0.0575 -0.29177
VAL_104 -4.08034 0.49131 1.69737 0.01179 -0.42924 0 0 0 0 0 0.00443 0.01587 0.0171 0.20528 -0.34909 0.74484 0.11896 -1.5517
ASP_105 -4.01369 0.37484 3.53176 0.00925 -2.28956 0 0 -0.27296 -0.87684 0 0.00176 0.25271 0.07819 1.40248 -0.51419 -1.28682 0.15913 -3.44393
TRP_106 -7.85489 0.50519 3.12135 0.02311 -0.65182 0 0 -0.41196 0 0 0.00641 -0.29211 0.01814 1.33261 -0.10289 0.92933 0.29336 -3.08417
ARG_107 -4.80448 0.5634 3.37757 0.01213 -1.34176 0 0 -0.27296 -0.87684 0 0.00376 -0.08974 1e-05 1.41149 -0.06841 -0.14916 0.3242 -1.9108
THR_108 -2.02211 0.29261 1.62368 0.00507 -0.40133 0 0 0 0 0 0.00112 -0.06047 0.08132 0.03788 -0.14379 0.16454 0.15603 -0.26545
ALA_109 -2.01862 0.21413 1.04099 0.00094 0.01241 0 0 0 0 0 0.0094 -0.08419 0.01647 0 -0.04766 0.59294 0.06837 -0.19482
GLY_110 -1.9156 0.29069 1.2056 2e-05 0.06981 0 0 0 0 0 0.00265 -0.26188 0.00046 0 -0.79498 0.14053 0.06262 -1.20009
ALA_111 -3.29493 0.27127 1.25068 0.00126 -0.02574 0 0 0 0 0 0.0037 -0.01147 0.05615 0 0.04414 0.59294 0.10966 -1.00233
VAL_112 -3.15021 0.2966 1.09963 0.01249 0.20745 0 0 0 0 0 0.00308 0.07075 0.00228 0.03262 -0.39367 0.74484 0.15611 -0.91803
THR_113 -2.69543 0.51972 2.48048 0.00443 -0.94653 0 0 -0.08855 -0.53552 0 0.00671 -0.05023 0.03271 0.04118 -0.29958 0.16454 0.7402 -0.62586
PRO_114 -1.38458 0.308 1.18248 0.00082 -0.16043 0 0 -0.18706 0 0 0.00509 -0.34106 0.01304 0.29016 -0.70459 -0.21929 0.88174 -0.31566
VAL_115 -3.29149 0.33752 1.35194 0.01718 0.03576 0 0 0 0 0 0.00241 -0.22122 0.00047 0.01255 -0.14845 0.74484 0.2678 -0.89067
LYS_116 -3.82035 0.1738 3.94437 0.00378 -2.3577 0 0 0 -1.00731 0 0.01136 0.05216 0.00453 0.8426 -0.02347 -0.28737 0.10909 -2.3545
ASN_117 -3.88735 0.3035 2.66299 0.00887 -0.27033 0 0 -0.40805 0 0 0.00783 0.11444 0.00025 1.52494 -0.08945 -0.94198 0.10795 -0.86641
GLN_118 -6.60057 0.53274 4.239 0.00686 -0.92803 0 0 0 -0.70756 0 0.00335 -0.24368 0.03038 2.6874 0.06099 -1.17797 0.24899 -1.84811
GLN_119 -3.32503 0.70354 2.11935 0.00452 -0.03971 0 0 -0.40805 0 0 0.02184 0.98093 7e-05 1.6748 0.26905 -1.17797 0.2854 1.10873
GLN_120 -1.78287 0.13394 1.01523 0.00573 -0.01816 0 0 0 0 0 0.17023 0.1462 1e-05 1.92805 -0.15085 -1.17797 0.11142 0.38095
CYS_121 -3.62651 0.84851 2.37205 0.00105 -0.19932 0 0 0 0 0 0.16109 0.05551 0.03293 0.4418 0.0548 0.35499 0.28998 0.78688
GLY_122 -2.50333 0.23402 1.70022 3e-05 -0.19687 0 0 0 0 0 0.0534 0.68533 0.02868 0 0.17988 0.14053 0.3112 0.63308
CYS_123 -4.56974 1.03311 2.78077 0.00317 -0.37696 0 0 0 0 0 0.04293 -0.00248 0.01216 0.20798 -0.07515 0.35499 0.16434 -0.42488
CYS_124 -4.75164 0.44214 2.88882 0.00249 -0.23454 0 0 0 0 0 0.00969 -0.19771 0.03954 0.81679 0.11358 0.35499 0.20476 -0.3111
TRP_125 -10.3575 0.71136 4.3099 0.02799 -0.27873 0 0 0 0 0 0.00874 -0.27371 0.01028 1.42633 0.05195 0.92933 0.2086 -3.22547
ALA_126 -4.41611 0.34697 1.66614 0.00068 -0.20469 0 0 0 0 0 0.02404 0.23558 0.01751 0 0.0068 0.59294 0.1936 -1.53654
PHE_127 -6.99971 0.6224 2.66695 0.02379 -0.11563 0 0 0 0 0 0.01362 -0.07576 0.00636 2.19121 0.09139 0.43057 0.14779 -0.99702
SER_128 -4.24441 0.29925 3.531 0.00191 -0.90997 0 0 0 -1.46738 0 0.00648 0.18007 0.00062 0.52165 0.18294 0.17658 0.16438 -1.55688
ALA_129 -4.28898 0.56342 1.81605 0.00084 -0.23834 0 0 0 0 0 0.01258 0.10649 0.00015 0 -0.09832 0.59294 0.14848 -1.38469
VAL_130 -5.64863 0.66956 2.7961 0.02498 -0.34682 0 0 0 0 0 0.00787 -0.08933 0.00384 0.03434 0.01552 0.74484 0.20373 -1.58399
ALA_131 -3.35256 0.25075 2.03942 0.0008 -0.24126 0 0 0 0 0 0.00093 -0.01987 0.01238 0 -0.17054 0.59294 0.18311 -0.70389
ALA_132 -3.83499 0.18764 1.71932 0.00073 -0.16181 0 0 0 0 0 0.00909 -0.0336 0.00015 0 -0.18259 0.59294 0.06727 -1.63584
ILE_133 -5.33158 0.75765 1.78163 0.01916 -0.40674 0 0 0 0 0 0.01034 -0.0494 0.01218 0.10276 -0.09393 0.8318 0.13897 -2.22716
GLU_134 -6.29127 0.38099 4.88847 0.00508 -1.35263 0 0 -0.81353 -0.53552 0 0.00371 -0.01532 0.00487 2.22197 -0.10103 -1.55374 0.15648 -3.00148
GLY_135 -3.19693 0.37587 1.85885 5e-05 -0.26021 0 0 0 0 0 0.00165 0.28788 0.00185 0 0.25892 0.14053 0.08545 -0.44609
ALA_136 -3.56859 0.17126 1.99754 0.00078 -0.19341 0 0 0 0 0 0.00253 -0.06672 0.01086 0 -0.19946 0.59294 0.06326 -1.18901
THR_137 -3.83664 0.28809 2.89212 0.00936 -0.89943 0 0 0 0 0 0.00342 0.17442 0.00997 0.01273 0.10611 0.16454 0.0682 -1.00711
GLN_138 -6.1211 0.37304 3.46382 0.01829 -0.28098 0 0 0 0 0 0.00143 -0.00797 0.00175 3.19718 -0.121 -1.17797 0.08385 -0.56965
ILE_139 -4.33737 0.21242 1.61281 0.02066 -0.05874 0 0 0 0 0 0.00314 -0.10085 0.02441 0.11166 -0.03449 0.8318 0.10882 -1.60573
LYS_140 -2.65109 0.12643 1.5009 0.00702 -0.18779 0 0 0 0 0 0.00797 0.14175 0.04015 1.15469 -0.14476 -0.28737 0.2338 -0.05829
[truncated: 22,952 more chars]
