# Supplementary material for: Sequence comparison, molecular modeling, and network analysis predict structural diversity in cysteine proteases from the Cape sundew, Drosera capensis
Source: Comput Struct Biotechnol J. 2016 Jun 14;14:271–82. doi: 10.1016/j.csbj.2016.05.003 (PMC4949590; doi:10.1016/j.csbj.2016.05.003)
Supplement: Supplementary file 3 [file mmc3.zip › Rosetta_full/Dionain3_full_m1.pdb]

PFRMAT TS
TARGET Dio3
AUTHOR BAKER-ROSETTASERVER
METHOD    ROSETTA provides both ab initio and
METHOD    comparative models of protein domains.
METHOD    Comparative models are built from structures
METHOD    detected and aligned by HHSEARCH, SPARKS, and
METHOD    Raptor. Loop regions are assembled from fragments and 
METHOD    optimized to fit the aligned template structures.
METHOD    De novo models are built using the Rosetta de
METHOD    novo protocol.  The procedure is fully automated.
MODEL     1
PARENT 1pciA_201
REMARK PARENT    1pciA_201
REMARK PARSRC    alignment
REMARK SCORE     0.90  
ATOM      1  N   GLU A   1     -26.107  13.274  -5.306  1.00 33.16           N  
ATOM      2  CA  GLU A   1     -26.333  11.936  -4.780  1.00 14.84           C  
ATOM      3  C   GLU A   1     -25.647  10.834  -5.589  1.00 11.03           C  
ATOM      4  O   GLU A   1     -25.930   9.657  -5.375  1.00 10.80           O  
ATOM      5  CB  GLU A   1     -27.832  11.651  -4.703  1.00 22.26           C  
ATOM      6  CG  GLU A   1     -28.580  12.537  -3.718  1.00 22.26           C  
ATOM      7  CD  GLU A   1     -30.057  12.260  -3.680  1.00 22.26           C  
ATOM      8  OE1 GLU A   1     -30.507  11.426  -4.429  1.00 22.26           O  
ATOM      9  OE2 GLU A   1     -30.738  12.889  -2.904  1.00 22.26           O  
ATOM     10 1H   GLU A   1     -26.719  13.922  -4.830  1.00 39.79           H  
ATOM     11 2H   GLU A   1     -25.148  13.551  -5.150  1.00 39.79           H  
ATOM     12 3H   GLU A   1     -26.312  13.294  -6.296  1.00 39.79           H  
ATOM     13  HA  GLU A   1     -25.930  11.903  -3.767  1.00 17.81           H  
ATOM     14 1HB  GLU A   1     -28.282  11.790  -5.687  1.00 26.71           H  
ATOM     15 2HB  GLU A   1     -27.993  10.613  -4.412  1.00 26.71           H  
ATOM     16 1HG  GLU A   1     -28.167  12.378  -2.723  1.00 26.71           H  
ATOM     17 2HG  GLU A   1     -28.418  13.580  -3.987  1.00 26.71           H  
ATOM     18  N   GLN A   2     -24.725  11.199  -6.485  1.00 10.10           N  
ATOM     19  CA  GLN A   2     -24.036  10.193  -7.285  1.00  8.43           C  
ATOM     20  C   GLN A   2     -23.247   9.235  -6.418  1.00  6.01           C  
ATOM     21  O   GLN A   2     -23.203   8.046  -6.710  1.00  7.00           O  
ATOM     22  CB  GLN A   2     -23.109  10.842  -8.306  1.00 12.64           C  
ATOM     23  CG  GLN A   2     -22.436   9.853  -9.248  1.00 12.64           C  
ATOM     24  CD  GLN A   2     -23.432   9.110 -10.118  1.00 12.64           C  
ATOM     25  OE1 GLN A   2     -24.415   9.693 -10.587  1.00 12.64           O  
ATOM     26  NE2 GLN A   2     -23.182   7.825 -10.356  1.00 12.64           N  
ATOM     27  H   GLN A   2     -24.504  12.174  -6.628  1.00 12.12           H  
ATOM     28  HA  GLN A   2     -24.787   9.613  -7.825  1.00 10.12           H  
ATOM     29 1HB  GLN A   2     -23.671  11.553  -8.912  1.00 15.17           H  
ATOM     30 2HB  GLN A   2     -22.326  11.398  -7.790  1.00 15.17           H  
ATOM     31 1HG  GLN A   2     -21.755  10.396  -9.903  1.00 15.17           H  
ATOM     32 2HG  GLN A   2     -21.881   9.121  -8.660  1.00 15.17           H  
ATOM     33 1HE2 GLN A   2     -23.803   7.292 -10.931  1.00 15.17           H  
ATOM     34 2HE2 GLN A   2     -22.365   7.384  -9.972  1.00 15.17           H  
ATOM     35  N   TRP A   3     -22.646   9.736  -5.343  1.00  4.76           N  
ATOM     36  CA  TRP A   3     -21.915   8.873  -4.428  1.00  4.40           C  
ATOM     37  C   TRP A   3     -22.815   7.818  -3.769  1.00  3.40           C  
ATOM     38  O   TRP A   3     -22.336   6.749  -3.388  1.00  5.48           O  
ATOM     39  CB  TRP A   3     -21.234   9.709  -3.354  1.00  6.60           C  
ATOM     40  CG  TRP A   3     -22.186  10.425  -2.450  1.00  6.60           C  
ATOM     41  CD1 TRP A   3     -22.659  11.696  -2.587  1.00  6.60           C  
ATOM     42  CD2 TRP A   3     -22.785   9.900  -1.247  1.00  6.60           C  
ATOM     43  NE1 TRP A   3     -23.499  12.000  -1.544  1.00  6.60           N  
ATOM     44  CE2 TRP A   3     -23.585  10.911  -0.714  1.00  6.60           C  
ATOM     45  CE3 TRP A   3     -22.705   8.669  -0.590  1.00  6.60           C  
ATOM     46  CZ2 TRP A   3     -24.302  10.734   0.455  1.00  6.60           C  
ATOM     47  CZ3 TRP A   3     -23.434   8.490   0.572  1.00  6.60           C  
ATOM     48  CH2 TRP A   3     -24.210   9.497   1.085  1.00  6.60           C  
ATOM     49  H   TRP A   3     -22.698  10.727  -5.152  1.00  5.71           H  
ATOM     50  HA  TRP A   3     -21.143   8.354  -4.996  1.00  5.28           H  
ATOM     51 1HB  TRP A   3     -20.599   9.068  -2.743  1.00  7.92           H  
ATOM     52 2HB  TRP A   3     -20.589  10.451  -3.827  1.00  7.92           H  
ATOM     53  HD1 TRP A   3     -22.399  12.373  -3.398  1.00  7.92           H  
ATOM     54  HE1 TRP A   3     -23.974  12.880  -1.406  1.00  7.92           H  
ATOM     55  HE3 TRP A   3     -22.086   7.866  -0.988  1.00  7.92           H  
ATOM     56  HZ2 TRP A   3     -24.924  11.513   0.877  1.00  7.92           H  
ATOM     57  HZ3 TRP A   3     -23.370   7.526   1.078  1.00  7.92           H  
ATOM     58  HH2 TRP A   3     -24.767   9.321   2.006  1.00  7.92           H  
ATOM     59  N   MET A   4     -24.121   8.103  -3.653  1.00  3.25           N  
ATOM     60  CA  MET A   4     -25.047   7.143  -3.082  1.00  3.92           C  
ATOM     61  C   MET A   4     -25.231   6.064  -4.102  1.00  5.26           C  
ATOM     62  O   MET A   4     -25.236   4.878  -3.784  1.00  6.58           O  
ATOM     63  CB  MET A   4     -26.407   7.768  -2.764  1.00  5.88           C  
ATOM     64  CG  MET A   4     -26.411   8.784  -1.649  1.00  5.88           C  
ATOM     65  SD  MET A   4     -28.022   9.549  -1.406  1.00  5.88           S  
ATOM     66  CE  MET A   4     -28.927   8.168  -0.725  1.00  5.88           C  
ATOM     67  H   MET A   4     -24.495   8.977  -3.989  1.00  3.90           H  
ATOM     68  HA  MET A   4     -24.614   6.705  -2.183  1.00  4.70           H  
ATOM     69 1HB  MET A   4     -26.810   8.247  -3.653  1.00  7.06           H  
ATOM     70 2HB  MET A   4     -27.105   6.977  -2.483  1.00  7.06           H  
ATOM     71 1HG  MET A   4     -26.113   8.303  -0.719  1.00  7.06           H  
ATOM     72 2HG  MET A   4     -25.695   9.566  -1.883  1.00  7.06           H  
ATOM     73 1HE  MET A   4     -29.950   8.474  -0.505  1.00  7.06           H  
ATOM     74 2HE  MET A   4     -28.938   7.350  -1.447  1.00  7.06           H  
ATOM     75 3HE  MET A   4     -28.439   7.835   0.189  1.00  7.06           H  
ATOM     76  N   LYS A   5     -25.373   6.497  -5.352  1.00  6.78           N  
ATOM     77  CA  LYS A   5     -25.554   5.590  -6.467  1.00  9.89           C  
ATOM     78  C   LYS A   5     -24.334   4.693  -6.641  1.00  8.00           C  
ATOM     79  O   LYS A   5     -24.469   3.509  -6.951  1.00  9.71           O  
ATOM     80  CB  LYS A   5     -25.811   6.384  -7.748  1.00 14.84           C  
ATOM     81  CG  LYS A   5     -27.152   7.102  -7.779  1.00 14.84           C  
ATOM     82  CD  LYS A   5     -27.321   7.902  -9.062  1.00 14.84           C  
ATOM     83  CE  LYS A   5     -28.656   8.632  -9.084  1.00 14.84           C  
ATOM     84  NZ  LYS A   5     -28.830   9.438 -10.323  1.00 14.84           N  
ATOM     85  H   LYS A   5     -25.378   7.498  -5.527  1.00  8.14           H  
ATOM     86  HA  LYS A   5     -26.416   4.953  -6.263  1.00 11.87           H  
ATOM     87 1HB  LYS A   5     -25.033   7.129  -7.891  1.00 17.80           H  
ATOM     88 2HB  LYS A   5     -25.777   5.711  -8.604  1.00 17.80           H  
ATOM     89 1HG  LYS A   5     -27.958   6.371  -7.708  1.00 17.80           H  
ATOM     90 2HG  LYS A   5     -27.221   7.778  -6.927  1.00 17.80           H  
ATOM     91 1HD  LYS A   5     -26.514   8.631  -9.148  1.00 17.80           H  
ATOM     92 2HD  LYS A   5     -27.272   7.230  -9.919  1.00 17.80           H  
ATOM     93 1HE  LYS A   5     -29.462   7.903  -9.021  1.00 17.80           H  
ATOM     94 2HE  LYS A   5     -28.715   9.295  -8.221  1.00 17.80           H  
ATOM     95 1HZ  LYS A   5     -29.726   9.905 -10.299  1.00 17.80           H  
ATOM     96 2HZ  LYS A   5     -28.093  10.127 -10.385  1.00 17.80           H  
ATOM     97 3HZ  LYS A   5     -28.790   8.831 -11.129  1.00 17.80           H  
ATOM     98  N   GLU A   6     -23.145   5.252  -6.398  1.00  5.69           N  
ATOM     99  CA  GLU A   6     -21.900   4.507  -6.525  1.00  5.08           C  
ATOM    100  C   GLU A   6     -21.763   3.420  -5.476  1.00  3.58           C  
ATOM    101  O   GLU A   6     -21.229   2.349  -5.766  1.00  4.58           O  
ATOM    102  CB  GLU A   6     -20.692   5.447  -6.417  1.00  7.62           C  
ATOM    103  CG  GLU A   6     -20.510   6.404  -7.589  1.00  7.62           C  
ATOM    104  CD  GLU A   6     -20.262   5.705  -8.893  1.00  7.62           C  
ATOM    105  OE1 GLU A   6     -19.438   4.821  -8.929  1.00  7.62           O  
ATOM    106  OE2 GLU A   6     -20.904   6.057  -9.857  1.00  7.62           O  
ATOM    107  H   GLU A   6     -23.100   6.232  -6.157  1.00  6.83           H  
ATOM    108  HA  GLU A   6     -21.886   4.032  -7.508  1.00  6.10           H  
ATOM    109 1HB  GLU A   6     -20.780   6.046  -5.510  1.00  9.14           H  
ATOM    110 2HB  GLU A   6     -19.781   4.855  -6.329  1.00  9.14           H  
ATOM    111 1HG  GLU A   6     -21.399   7.014  -7.696  1.00  9.14           H  
ATOM    112 2HG  GLU A   6     -19.673   7.067  -7.374  1.00  9.14           H  
ATOM    113  N   TYR A   7     -22.261   3.670  -4.266  1.00  2.82           N  
ATOM    114  CA  TYR A   7     -22.149   2.659  -3.225  1.00  2.85           C  
ATOM    115  C   TYR A   7     -23.458   1.923  -2.933  1.00  4.10           C  
ATOM    116  O   TYR A   7     -23.482   1.016  -2.099  1.00  5.00           O  
ATOM    117  CB  TYR A   7     -21.573   3.299  -1.961  1.00  4.28           C  
ATOM    118  CG  TYR A   7     -20.169   3.800  -2.216  1.00  4.28           C  
ATOM    119  CD1 TYR A   7     -19.868   5.154  -2.154  1.00  4.28           C  
ATOM    120  CD2 TYR A   7     -19.188   2.889  -2.568  1.00  4.28           C  
ATOM    121  CE1 TYR A   7     -18.588   5.588  -2.445  1.00  4.28           C  
ATOM    122  CE2 TYR A   7     -17.913   3.322  -2.860  1.00  4.28           C  
ATOM    123  CZ  TYR A   7     -17.612   4.662  -2.804  1.00  4.28           C  
ATOM    124  OH  TYR A   7     -16.341   5.080  -3.115  1.00  4.28           O  
ATOM    125  H   TYR A   7     -22.666   4.577  -4.053  1.00  3.38           H  
ATOM    126  HA  TYR A   7     -21.435   1.909  -3.565  1.00  3.42           H  
ATOM    127 1HB  TYR A   7     -22.192   4.140  -1.647  1.00  5.13           H  
ATOM    128 2HB  TYR A   7     -21.543   2.573  -1.150  1.00  5.13           H  
ATOM    129  HD1 TYR A   7     -20.640   5.873  -1.884  1.00  5.13           H  
ATOM    130  HD2 TYR A   7     -19.429   1.828  -2.626  1.00  5.13           H  
ATOM    131  HE1 TYR A   7     -18.349   6.650  -2.404  1.00  5.13           H  
ATOM    132  HE2 TYR A   7     -17.145   2.603  -3.146  1.00  5.13           H  
ATOM    133  HH  TYR A   7     -16.197   5.964  -2.764  1.00  5.13           H  
ATOM    134  N   GLY A   8     -24.537   2.276  -3.633  1.00  6.38           N  
ATOM    135  CA  GLY A   8     -25.805   1.581  -3.453  1.00  9.13           C  
ATOM    136  C   GLY A   8     -26.477   1.975  -2.147  1.00  8.65           C  
ATOM    137  O   GLY A   8     -27.116   1.148  -1.496  1.00 19.48           O  
ATOM    138  H   GLY A   8     -24.496   3.046  -4.287  1.00  7.66           H  
ATOM    139 1HA  GLY A   8     -26.466   1.813  -4.288  1.00 10.96           H  
ATOM    140 2HA  GLY A   8     -25.635   0.506  -3.468  1.00 10.96           H  
ATOM    141  N   ARG A   9     -26.309   3.228  -1.746  1.00 11.71           N  
ATOM    142  CA  ARG A   9     -26.875   3.689  -0.496  1.00 18.15           C  
ATOM    143  C   ARG A   9     -28.322   4.038  -0.619  1.00 15.18           C  
ATOM    144  O   ARG A   9     -28.733   4.736  -1.543  1.00 41.82           O  
ATOM    145  CB  ARG A   9     -26.121   4.901   0.011  1.00 27.22           C  
ATOM    146  CG  ARG A   9     -24.689   4.611   0.365  1.00 27.22           C  
ATOM    147  CD  ARG A   9     -24.640   3.792   1.598  1.00 27.22           C  
ATOM    148  NE  ARG A   9     -23.285   3.531   2.017  1.00 27.22           N  
ATOM    149  CZ  ARG A   9     -22.600   2.423   1.679  1.00 27.22           C  
ATOM    150  NH1 ARG A   9     -23.182   1.497   0.946  1.00 27.22           N  
ATOM    151  NH2 ARG A   9     -21.355   2.250   2.072  1.00 27.22           N  
ATOM    152  H   ARG A   9     -25.787   3.871  -2.322  1.00 14.05           H  
ATOM    153  HA  ARG A   9     -26.776   2.889   0.239  1.00 21.78           H  
ATOM    154 1HB  ARG A   9     -26.129   5.683  -0.744  1.00 32.67           H  
ATOM    155 2HB  ARG A   9     -26.611   5.294   0.901  1.00 32.67           H  
ATOM    156 1HG  ARG A   9     -24.210   4.057  -0.442  1.00 32.67           H  
ATOM    157 2HG  ARG A   9     -24.151   5.541   0.545  1.00 32.67           H  
ATOM    158 1HD  ARG A   9     -25.148   4.319   2.405  1.00 32.67           H  
ATOM    159 2HD  ARG A   9     -25.133   2.836   1.422  1.00 32.67           H  
ATOM    160  HE  ARG A   9     -22.835   4.242   2.588  1.00 32.67           H  
ATOM    161 1HH1 ARG A   9     -24.136   1.620   0.637  1.00 32.67           H  
ATOM    162 2HH1 ARG A   9     -22.674   0.664   0.686  1.00 32.67           H  
ATOM    163 1HH2 ARG A   9     -20.881   2.961   2.619  1.00 32.67           H  
ATOM    164 2HH2 ARG A   9     -20.859   1.412   1.809  1.00 32.67           H  
ATOM    165  N   VAL A  10     -29.091   3.566   0.341  1.00 16.30           N  
ATOM    166  CA  VAL A  10     -30.506   3.828   0.381  1.00 38.76           C  
ATOM    167  C   VAL A  10     -30.935   4.242   1.763  1.00 30.63           C  
ATOM    168  O   VAL A  10     -30.665   3.549   2.742  1.00 41.40           O  
ATOM    169  CB  VAL A  10     -31.323   2.581  -0.038  1.00 58.14           C  
ATOM    170  CG1 VAL A  10     -32.813   2.890   0.052  1.00 58.14           C  
ATOM    171  CG2 VAL A  10     -30.959   2.157  -1.455  1.00 58.14           C  
ATOM    172  H   VAL A  10     -28.679   2.999   1.069  1.00 19.56           H  
ATOM    173  HA  VAL A  10     -30.729   4.640  -0.311  1.00 46.51           H  
ATOM    174  HB  VAL A  10     -31.112   1.765   0.654  1.00 69.77           H  
ATOM    175 1HG1 VAL A  10     -33.385   2.004  -0.227  1.00 69.77           H  
ATOM    176 2HG1 VAL A  10     -33.068   3.175   1.072  1.00 69.77           H  
ATOM    177 3HG1 VAL A  10     -33.058   3.707  -0.626  1.00 69.77           H  
ATOM    178 1HG2 VAL A  10     -31.543   1.279  -1.730  1.00 69.77           H  
ATOM    179 2HG2 VAL A  10     -31.181   2.970  -2.146  1.00 69.77           H  
ATOM    180 3HG2 VAL A  10     -29.899   1.913  -1.508  1.00 69.77           H  
ATOM    181  N   TYR A  11     -31.629   5.355   1.840  1.00 25.49           N  
ATOM    182  CA  TYR A  11     -32.211   5.780   3.091  1.00 21.54           C  
ATOM    183  C   TYR A  11     -33.649   6.055   2.743  1.00 29.09           C  
ATOM    184  O   TYR A  11     -33.928   6.636   1.702  1.00 44.94           O  
ATOM    185  CB  TYR A  11     -31.497   7.011   3.659  1.00 32.31           C  
ATOM    186  CG  TYR A  11     -30.025   6.768   3.918  1.00 32.31           C  
ATOM    187  CD1 TYR A  11     -29.093   7.112   2.951  1.00 32.31           C  
ATOM    188  CD2 TYR A  11     -29.607   6.175   5.098  1.00 32.31           C  
ATOM    189  CE1 TYR A  11     -27.747   6.867   3.157  1.00 32.31           C  
ATOM    190  CE2 TYR A  11     -28.263   5.928   5.307  1.00 32.31           C  
ATOM    191  CZ  TYR A  11     -27.335   6.269   4.342  1.00 32.31           C  
ATOM    192  OH  TYR A  11     -26.000   6.013   4.562  1.00 32.31           O  
ATOM    193  H   TYR A  11     -31.787   5.901   1.005  1.00 30.59           H  
ATOM    194  HA  TYR A  11     -32.177   4.967   3.816  1.00 25.85           H  
ATOM    195 1HB  TYR A  11     -31.585   7.832   2.955  1.00 38.77           H  
ATOM    196 2HB  TYR A  11     -31.966   7.318   4.593  1.00 38.77           H  
ATOM    197  HD1 TYR A  11     -29.430   7.573   2.026  1.00 38.77           H  
ATOM    198  HD2 TYR A  11     -30.337   5.897   5.858  1.00 38.77           H  
ATOM    199  HE1 TYR A  11     -27.018   7.137   2.393  1.00 38.77           H  
ATOM    200  HE2 TYR A  11     -27.935   5.458   6.235  1.00 38.77           H  
ATOM    201  HH  TYR A  11     -25.477   6.324   3.817  1.00 38.77           H  
ATOM    202  N   GLU A  12     -34.584   5.621   3.554  1.00 37.09           N  
ATOM    203  CA  GLU A  12     -35.974   5.861   3.171  1.00 50.88           C  
ATOM    204  C   GLU A  12     -36.520   7.077   3.888  1.00 23.24           C  
ATOM    205  O   GLU A  12     -37.641   7.499   3.626  1.00 32.70           O  
ATOM    206  CB  GLU A  12     -36.833   4.635   3.485  1.00 76.32           C  
ATOM    207  CG  GLU A  12     -36.463   3.390   2.691  1.00 76.32           C  
ATOM    208  CD  GLU A  12     -37.317   2.202   3.038  1.00 76.32           C  
ATOM    209  OE1 GLU A  12     -38.133   2.318   3.921  1.00 76.32           O  
ATOM    210  OE2 GLU A  12     -37.154   1.177   2.419  1.00 76.32           O  
ATOM    211  H   GLU A  12     -34.352   5.134   4.409  1.00 44.51           H  
ATOM    212  HA  GLU A  12     -36.018   6.049   2.099  1.00 61.06           H  
ATOM    213 1HB  GLU A  12     -36.750   4.394   4.545  1.00 91.58           H  
ATOM    214 2HB  GLU A  12     -37.879   4.863   3.282  1.00 91.58           H  
ATOM    215 1HG  GLU A  12     -36.572   3.604   1.628  1.00 91.58           H  
ATOM    216 2HG  GLU A  12     -35.418   3.148   2.880  1.00 91.58           H  
ATOM    217  N   ASP A  13     -35.737   7.635   4.797  1.00 11.97           N  
ATOM    218  CA  ASP A  13     -36.120   8.847   5.480  1.00 10.63           C  
ATOM    219  C   ASP A  13     -35.309   9.998   4.915  1.00  7.32           C  
ATOM    220  O   ASP A  13     -34.082   9.982   5.002  1.00  6.68           O  
ATOM    221  CB  ASP A  13     -35.906   8.723   6.988  1.00 15.95           C  
ATOM    222  CG  ASP A  13     -36.404   9.937   7.760  1.00 15.95           C  
ATOM    223  OD1 ASP A  13     -36.738  10.919   7.137  1.00 15.95           O  
ATOM    224  OD2 ASP A  13     -36.441   9.876   8.966  1.00 15.95           O  
ATOM    225  H   ASP A  13     -34.837   7.231   5.004  1.00 14.36           H  
ATOM    226  HA  ASP A  13     -37.176   9.044   5.292  1.00 12.76           H  
ATOM    227 1HB  ASP A  13     -36.431   7.840   7.355  1.00 19.13           H  
ATOM    228 2HB  ASP A  13     -34.847   8.582   7.198  1.00 19.13           H  
ATOM    229  N   ASN A  14     -35.985  10.981   4.331  1.00  7.17           N  
ATOM    230  CA  ASN A  14     -35.308  12.142   3.769  1.00  6.58           C  
ATOM    231  C   ASN A  14     -34.510  12.889   4.836  1.00  6.40           C  
ATOM    232  O   ASN A  14     -33.467  13.466   4.534  1.00  6.85           O  
ATOM    233  CB  ASN A  14     -36.302  13.066   3.099  1.00  9.87           C  
ATOM    234  CG  ASN A  14     -36.811  12.521   1.791  1.00  9.87           C  
ATOM    235  OD1 ASN A  14     -36.175  11.669   1.157  1.00  9.87           O  
ATOM    236  ND2 ASN A  14     -37.954  13.001   1.373  1.00  9.87           N  
ATOM    237  H   ASN A  14     -36.994  10.927   4.288  1.00  8.60           H  
ATOM    238  HA  ASN A  14     -34.597  11.797   3.020  1.00  7.90           H  
ATOM    239 1HB  ASN A  14     -37.150  13.231   3.764  1.00 11.84           H  
ATOM    240 2HB  ASN A  14     -35.835  14.035   2.919  1.00 11.84           H  
ATOM    241 1HD2 ASN A  14     -38.347  12.680   0.511  1.00 11.84           H  
ATOM    242 2HD2 ASN A  14     -38.437  13.688   1.916  1.00 11.84           H  
ATOM    243  N   ALA A  15     -35.000  12.880   6.081  1.00  7.00           N  
ATOM    244  CA  ALA A  15     -34.287  13.517   7.178  1.00  8.03           C  
ATOM    245  C   ALA A  15     -32.962  12.810   7.409  1.00  6.47           C  
ATOM    246  O   ALA A  15     -31.953  13.460   7.682  1.00  6.41           O  
ATOM    247  CB  ALA A  15     -35.122  13.507   8.446  1.00 12.04           C  
ATOM    248  H   ALA A  15     -35.868  12.394   6.282  1.00  8.40           H  
ATOM    249  HA  ALA A  15     -34.077  14.550   6.898  1.00  9.64           H  
ATOM    250 1HB  ALA A  15     -34.573  14.003   9.247  1.00 14.45           H  
ATOM    251 2HB  ALA A  15     -36.059  14.033   8.268  1.00 14.45           H  
ATOM    252 3HB  ALA A  15     -35.334  12.479   8.737  1.00 14.45           H  
ATOM    253  N   GLU A  16     -32.965  11.480   7.275  1.00  5.88           N  
ATOM    254  CA  GLU A  16     -31.749  10.703   7.437  1.00  4.89           C  
ATOM    255  C   GLU A  16     -30.805  10.998   6.299  1.00  4.05           C  
ATOM    256  O   GLU A  16     -29.605  11.125   6.523  1.00  4.18           O  
ATOM    257  CB  GLU A  16     -32.036   9.205   7.490  1.00  7.33           C  
ATOM    258  CG  GLU A  16     -30.801   8.346   7.734  1.00  7.33           C  
ATOM    259  CD  GLU A  16     -30.173   8.583   9.083  1.00  7.33           C  
ATOM    260  OE1 GLU A  16     -30.849   9.090   9.951  1.00  7.33           O  
ATOM    261  OE2 GLU A  16     -29.018   8.256   9.248  1.00  7.33           O  
ATOM    262  H   GLU A  16     -33.829  11.003   7.055  1.00  7.06           H  
ATOM    263  HA  GLU A  16     -31.267  10.998   8.366  1.00  5.87           H  
ATOM    264 1HB  GLU A  16     -32.754   8.999   8.284  1.00  8.80           H  
ATOM    265 2HB  GLU A  16     -32.485   8.883   6.552  1.00  8.80           H  
ATOM    266 1HG  GLU A  16     -31.082   7.297   7.657  1.00  8.80           H  
ATOM    267 2HG  GLU A  16     -30.069   8.556   6.956  1.00  8.80           H  
ATOM    268  N   LYS A  17     -31.346  11.141   5.086  1.00  3.69           N  
ATOM    269  CA  LYS A  17     -30.520  11.479   3.935  1.00  3.63           C  
ATOM    270  C   LYS A  17     -29.789  12.784   4.189  1.00  3.09           C  
ATOM    271  O   LYS A  17     -28.590  12.876   3.939  1.00  2.77           O  
ATOM    272  CB  LYS A  17     -31.364  11.636   2.671  1.00  5.45           C  
ATOM    273  CG  LYS A  17     -31.972  10.366   2.119  1.00  5.45           C  
ATOM    274  CD  LYS A  17     -32.813  10.672   0.892  1.00  5.45           C  
ATOM    275  CE  LYS A  17     -33.529   9.437   0.377  1.00  5.45           C  
ATOM    276  NZ  LYS A  17     -34.399   9.749  -0.790  1.00  5.45           N  
ATOM    277  H   LYS A  17     -32.341  10.997   4.963  1.00  4.43           H  
ATOM    278  HA  LYS A  17     -29.780  10.692   3.786  1.00  4.36           H  
ATOM    279 1HB  LYS A  17     -32.176  12.335   2.856  1.00  6.53           H  
ATOM    280 2HB  LYS A  17     -30.747  12.066   1.883  1.00  6.53           H  
ATOM    281 1HG  LYS A  17     -31.177   9.673   1.841  1.00  6.53           H  
ATOM    282 2HG  LYS A  17     -32.597   9.896   2.877  1.00  6.53           H  
ATOM    283 1HD  LYS A  17     -33.554  11.434   1.135  1.00  6.53           H  
ATOM    284 2HD  LYS A  17     -32.171  11.059   0.100  1.00  6.53           H  
ATOM    285 1HE  LYS A  17     -32.794   8.690   0.082  1.00  6.53           H  
ATOM    286 2HE  LYS A  17     -34.148   9.028   1.175  1.00  6.53           H  
ATOM    287 1HZ  LYS A  17     -34.863   8.907  -1.102  1.00  6.53           H  
ATOM    288 2HZ  LYS A  17     -35.092  10.433  -0.513  1.00  6.53           H  
ATOM    289 3HZ  LYS A  17     -33.837  10.123  -1.542  1.00  6.53           H  
ATOM    290  N   GLU A  18     -30.515  13.776   4.718  1.00  3.96           N  
ATOM    291  CA  GLU A  18     -29.949  15.082   5.032  1.00  4.34           C  
ATOM    292  C   GLU A  18     -28.869  14.990   6.096  1.00  3.73           C  
ATOM    293  O   GLU A  18     -27.826  15.635   5.974  1.00  3.65           O  
ATOM    294  CB  GLU A  18     -31.049  16.036   5.490  1.00  6.51           C  
ATOM    295  CG  GLU A  18     -32.006  16.465   4.386  1.00  6.51           C  
ATOM    296  CD  GLU A  18     -33.140  17.312   4.892  1.00  6.51           C  
ATOM    297  OE1 GLU A  18     -33.279  17.437   6.085  1.00  6.51           O  
ATOM    298  OE2 GLU A  18     -33.867  17.838   4.083  1.00  6.51           O  
ATOM    299  H   GLU A  18     -31.503  13.627   4.882  1.00  4.75           H  
ATOM    300  HA  GLU A  18     -29.497  15.487   4.129  1.00  5.21           H  
ATOM    301 1HB  GLU A  18     -31.638  15.565   6.276  1.00  7.81           H  
ATOM    302 2HB  GLU A  18     -30.600  16.935   5.911  1.00  7.81           H  
ATOM    303 1HG  GLU A  18     -31.448  17.035   3.644  1.00  7.81           H  
ATOM    304 2HG  GLU A  18     -32.405  15.580   3.896  1.00  7.81           H  
ATOM    305  N   ARG A  19     -29.106  14.168   7.122  1.00  3.77           N  
ATOM    306  CA  ARG A  19     -28.114  13.946   8.167  1.00  3.73           C  
ATOM    307  C   ARG A  19     -26.836  13.397   7.570  1.00  2.53           C  
ATOM    308  O   ARG A  19     -25.740  13.857   7.895  1.00  2.50           O  
ATOM    309  CB  ARG A  19     -28.622  12.952   9.200  1.00  5.59           C  
ATOM    310  CG  ARG A  19     -29.721  13.435  10.126  1.00  5.59           C  
ATOM    311  CD  ARG A  19     -30.230  12.309  10.949  1.00  5.59           C  
ATOM    312  NE  ARG A  19     -31.267  12.718  11.878  1.00  5.59           N  
ATOM    313  CZ  ARG A  19     -32.135  11.871  12.465  1.00  5.59           C  
ATOM    314  NH1 ARG A  19     -32.095  10.583  12.190  1.00  5.59           N  
ATOM    315  NH2 ARG A  19     -33.032  12.335  13.318  1.00  5.59           N  
ATOM    316  H   ARG A  19     -29.999  13.694   7.189  1.00  4.52           H  
ATOM    317  HA  ARG A  19     -27.898  14.897   8.655  1.00  4.48           H  
ATOM    318 1HB  ARG A  19     -28.998  12.064   8.697  1.00  6.71           H  
ATOM    319 2HB  ARG A  19     -27.791  12.635   9.830  1.00  6.71           H  
ATOM    320 1HG  ARG A  19     -29.321  14.196  10.798  1.00  6.71           H  
ATOM    321 2HG  ARG A  19     -30.543  13.855   9.551  1.00  6.71           H  
ATOM    322 1HD  ARG A  19     -30.646  11.546  10.296  1.00  6.71           H  
ATOM    323 2HD  ARG A  19     -29.409  11.881  11.523  1.00  6.71           H  
ATOM    324  HE  ARG A  19     -31.330  13.699  12.114  1.00  6.71           H  
ATOM    325 1HH1 ARG A  19     -31.420  10.214  11.525  1.00  6.71           H  
ATOM    326 2HH1 ARG A  19     -32.750   9.953  12.630  1.00  6.71           H  
ATOM    327 1HH2 ARG A  19     -33.065  13.323  13.530  1.00  6.71           H  
ATOM    328 2HH2 ARG A  19     -33.684  11.703  13.759  1.00  6.71           H  
ATOM    329  N   ARG A  20     -26.996  12.423   6.676  1.00  2.01           N  
ATOM    330  CA  ARG A  20     -25.882  11.776   6.018  1.00  1.78           C  
ATOM    331  C   ARG A  20     -25.175  12.712   5.070  1.00  1.23           C  
ATOM    332  O   ARG A  20     -23.960  12.623   4.924  1.00  1.36           O  
ATOM    333  CB  ARG A  20     -26.379  10.550   5.275  1.00  2.67           C  
ATOM    334  CG  ARG A  20     -26.930   9.512   6.220  1.00  2.67           C  
ATOM    335  CD  ARG A  20     -25.856   8.949   7.044  1.00  2.67           C  
ATOM    336  NE  ARG A  20     -26.365   8.106   8.100  1.00  2.67           N  
ATOM    337  CZ  ARG A  20     -25.591   7.586   9.064  1.00  2.67           C  
ATOM    338  NH1 ARG A  20     -24.295   7.806   9.048  1.00  2.67           N  
ATOM    339  NH2 ARG A  20     -26.134   6.866  10.027  1.00  2.67           N  
ATOM    340  H   ARG A  20     -27.930  12.095   6.467  1.00  2.41           H  
ATOM    341  HA  ARG A  20     -25.172  11.455   6.780  1.00  2.14           H  
ATOM    342 1HB  ARG A  20     -27.165  10.827   4.575  1.00  3.20           H  
ATOM    343 2HB  ARG A  20     -25.565  10.098   4.707  1.00  3.20           H  
ATOM    344 1HG  ARG A  20     -27.645   9.967   6.899  1.00  3.20           H  
ATOM    345 2HG  ARG A  20     -27.412   8.713   5.661  1.00  3.20           H  
ATOM    346 1HD  ARG A  20     -25.202   8.345   6.416  1.00  3.20           H  
ATOM    347 2HD  ARG A  20     -25.281   9.754   7.497  1.00  3.20           H  
ATOM    348  HE  ARG A  20     -27.366   7.944   8.158  1.00  3.20           H  
ATOM    349 1HH1 ARG A  20     -23.871   8.349   8.303  1.00  3.20           H  
ATOM    350 2HH1 ARG A  20     -23.714   7.438   9.790  1.00  3.20           H  
ATOM    351 1HH2 ARG A  20     -27.134   6.710  10.039  1.00  3.20           H  
ATOM    352 2HH2 ARG A  20     -25.542   6.469  10.748  1.00  3.20           H  
ATOM    353  N   PHE A  21     -25.920  13.640   4.463  1.00  1.63           N  
ATOM    354  CA  PHE A  21     -25.328  14.618   3.565  1.00  1.82           C  
ATOM    355  C   PHE A  21     -24.425  15.561   4.336  1.00  1.65           C  
ATOM    356  O   PHE A  21     -23.345  15.911   3.864  1.00  1.97           O  
ATOM    357  CB  PHE A  21     -26.416  15.457   2.878  1.00  2.73           C  
ATOM    358  CG  PHE A  21     -27.244  14.702   1.882  1.00  2.73           C  
ATOM    359  CD1 PHE A  21     -28.515  15.136   1.531  1.00  2.73           C  
ATOM    360  CD2 PHE A  21     -26.761  13.543   1.308  1.00  2.73           C  
ATOM    361  CE1 PHE A  21     -29.280  14.424   0.626  1.00  2.73           C  
ATOM    362  CE2 PHE A  21     -27.520  12.827   0.403  1.00  2.73           C  
ATOM    363  CZ  PHE A  21     -28.781  13.269   0.062  1.00  2.73           C  
ATOM    364  H   PHE A  21     -26.921  13.649   4.598  1.00  1.96           H  
ATOM    365  HA  PHE A  21     -24.735  14.095   2.813  1.00  2.18           H  
ATOM    366 1HB  PHE A  21     -27.086  15.870   3.629  1.00  3.28           H  
ATOM    367 2HB  PHE A  21     -25.951  16.296   2.363  1.00  3.28           H  
ATOM    368  HD1 PHE A  21     -28.909  16.047   1.981  1.00  3.28           H  
ATOM    369  HD2 PHE A  21     -25.767  13.202   1.587  1.00  3.28           H  
ATOM    370  HE1 PHE A  21     -30.277  14.774   0.360  1.00  3.28           H  
ATOM    371  HE2 PHE A  21     -27.123  11.915  -0.040  1.00  3.28           H  
ATOM    372  HZ  PHE A  21     -29.383  12.706  -0.651  1.00  3.28           H  
ATOM    373  N   ASN A  22     -24.855  15.943   5.540  1.00  1.70           N  
ATOM    374  CA  ASN A  22     -24.069  16.833   6.381  1.00  1.88           C  
ATOM    375  C   ASN A  22     -22.795  16.149   6.846  1.00  1.16           C  
ATOM    376  O   ASN A  22     -21.721  16.753   6.833  1.00  1.13           O  
ATOM    377  CB  ASN A  22     -24.892  17.301   7.559  1.00  2.82           C  
ATOM    378  CG  ASN A  22     -25.947  18.292   7.156  1.00  2.82           C  
ATOM    379  OD1 ASN A  22     -25.848  18.930   6.101  1.00  2.82           O  
ATOM    380  ND2 ASN A  22     -26.956  18.436   7.976  1.00  2.82           N  
ATOM    381  H   ASN A  22     -25.765  15.637   5.864  1.00  2.04           H  
ATOM    382  HA  ASN A  22     -23.776  17.702   5.789  1.00  2.26           H  
ATOM    383 1HB  ASN A  22     -25.376  16.445   8.031  1.00  3.38           H  
ATOM    384 2HB  ASN A  22     -24.241  17.761   8.302  1.00  3.38           H  
ATOM    385 1HD2 ASN A  22     -27.689  19.082   7.759  1.00  3.38           H  
ATOM    386 2HD2 ASN A  22     -26.996  17.899   8.818  1.00  3.38           H  
ATOM    387  N   ILE A  23     -22.920  14.879   7.228  1.00  0.95           N  
ATOM    388  CA  ILE A  23     -21.782  14.079   7.648  1.00  0.83           C  
ATOM    389  C   ILE A  23     -20.792  13.910   6.515  1.00  0.59           C  
ATOM    390  O   ILE A  23     -19.587  14.094   6.697  1.00  0.60           O  
ATOM    391  CB  ILE A  23     -22.235  12.693   8.111  1.00  1.24           C  
ATOM    392  CG1 ILE A  23     -23.045  12.784   9.400  1.00  1.24           C  
ATOM    393  CG2 ILE A  23     -21.028  11.810   8.303  1.00  1.24           C  
ATOM    394  CD1 ILE A  23     -23.765  11.498   9.737  1.00  1.24           C  
ATOM    395  H   ILE A  23     -23.841  14.453   7.241  1.00  1.14           H  
ATOM    396  HA  ILE A  23     -21.284  14.586   8.474  1.00  1.00           H  
ATOM    397  HB  ILE A  23     -22.883  12.253   7.354  1.00  1.49           H  
ATOM    398 1HG1 ILE A  23     -22.376  13.031  10.223  1.00  1.49           H  
ATOM    399 2HG1 ILE A  23     -23.780  13.582   9.309  1.00  1.49           H  
ATOM    400 1HG2 ILE A  23     -21.366  10.826   8.616  1.00  1.49           H  
ATOM    401 2HG2 ILE A  23     -20.478  11.728   7.366  1.00  1.49           H  
ATOM    402 3HG2 ILE A  23     -20.380  12.236   9.069  1.00  1.49           H  
ATOM    403 1HD1 ILE A  23     -24.320  11.624  10.666  1.00  1.49           H  
ATOM    404 2HD1 ILE A  23     -24.456  11.248   8.933  1.00  1.49           H  
ATOM    405 3HD1 ILE A  23     -23.039  10.695   9.855  1.00  1.49           H  
ATOM    406  N   PHE A  24     -21.329  13.553   5.351  1.00  0.66           N  
ATOM    407  CA  PHE A  24     -20.578  13.343   4.134  1.00  0.90           C  
ATOM    408  C   PHE A  24     -19.780  14.590   3.805  1.00  0.90           C  
ATOM    409  O   PHE A  24     -18.574  14.510   3.590  1.00  1.12           O  
ATOM    410  CB  PHE A  24     -21.556  13.014   3.004  1.00  1.35           C  
ATOM    411  CG  PHE A  24     -20.921  12.758   1.685  1.00  1.35           C  
ATOM    412  CD1 PHE A  24     -20.489  11.486   1.371  1.00  1.35           C  
ATOM    413  CD2 PHE A  24     -20.745  13.775   0.764  1.00  1.35           C  
ATOM    414  CE1 PHE A  24     -19.890  11.232   0.163  1.00  1.35           C  
ATOM    415  CE2 PHE A  24     -20.143  13.524  -0.451  1.00  1.35           C  
ATOM    416  CZ  PHE A  24     -19.712  12.250  -0.749  1.00  1.35           C  
ATOM    417  H   PHE A  24     -22.326  13.407   5.302  1.00  0.79           H  
ATOM    418  HA  PHE A  24     -19.890  12.510   4.279  1.00  1.08           H  
ATOM    419 1HB  PHE A  24     -22.129  12.130   3.276  1.00  1.62           H  
ATOM    420 2HB  PHE A  24     -22.263  13.833   2.884  1.00  1.62           H  
ATOM    421  HD1 PHE A  24     -20.628  10.681   2.093  1.00  1.62           H  
ATOM    422  HD2 PHE A  24     -21.085  14.782   1.008  1.00  1.62           H  
ATOM    423  HE1 PHE A  24     -19.559  10.222  -0.069  1.00  1.62           H  
ATOM    424  HE2 PHE A  24     -20.006  14.329  -1.172  1.00  1.62           H  
ATOM    425  HZ  PHE A  24     -19.237  12.049  -1.708  1.00  1.62           H  
ATOM    426  N   LYS A  25     -20.465  15.738   3.785  1.00  1.01           N  
ATOM    427  CA  LYS A  25     -19.861  17.039   3.531  1.00  1.35           C  
ATOM    428  C   LYS A  25     -18.663  17.290   4.425  1.00  1.12           C  
ATOM    429  O   LYS A  25     -17.589  17.640   3.935  1.00  1.29           O  
ATOM    430  CB  LYS A  25     -20.900  18.142   3.734  1.00  2.03           C  
ATOM    431  CG  LYS A  25     -20.405  19.566   3.502  1.00  2.03           C  
ATOM    432  CD  LYS A  25     -21.549  20.558   3.679  1.00  2.03           C  
ATOM    433  CE  LYS A  25     -21.148  21.989   3.336  1.00  2.03           C  
ATOM    434  NZ  LYS A  25     -20.224  22.582   4.344  1.00  2.03           N  
ATOM    435  H   LYS A  25     -21.461  15.715   3.953  1.00  1.21           H  
ATOM    436  HA  LYS A  25     -19.519  17.064   2.496  1.00  1.62           H  
ATOM    437 1HB  LYS A  25     -21.742  17.971   3.062  1.00  2.43           H  
ATOM    438 2HB  LYS A  25     -21.286  18.093   4.752  1.00  2.43           H  
ATOM    439 1HG  LYS A  25     -19.613  19.803   4.213  1.00  2.43           H  
ATOM    440 2HG  LYS A  25     -20.005  19.657   2.493  1.00  2.43           H  
ATOM    441 1HD  LYS A  25     -22.382  20.264   3.038  1.00  2.43           H  
ATOM    442 2HD  LYS A  25     -21.889  20.530   4.714  1.00  2.43           H  
ATOM    443 1HE  LYS A  25     -20.662  22.002   2.362  1.00  2.43           H  
ATOM    444 2HE  LYS A  25     -22.049  22.600   3.287  1.00  2.43           H  
ATOM    445 1HZ  LYS A  25     -20.000  23.529   4.074  1.00  2.43           H  
ATOM    446 2HZ  LYS A  25     -20.668  22.588   5.251  1.00  2.43           H  
ATOM    447 3HZ  LYS A  25     -19.366  22.048   4.393  1.00  2.43           H  
ATOM    448  N   LYS A  26     -18.853  17.105   5.734  1.00  0.92           N  
ATOM    449  CA  LYS A  26     -17.786  17.321   6.699  1.00  0.98           C  
ATOM    450  C   LYS A  26     -16.594  16.411   6.447  1.00  0.88           C  
ATOM    451  O   LYS A  26     -15.447  16.858   6.519  1.00  1.11           O  
ATOM    452  CB  LYS A  26     -18.314  17.101   8.114  1.00  1.47           C  
ATOM    453  CG  LYS A  26     -19.273  18.178   8.600  1.00  1.47           C  
ATOM    454  CD  LYS A  26     -19.786  17.869   9.998  1.00  1.47           C  
ATOM    455  CE  LYS A  26     -20.757  18.936  10.482  1.00  1.47           C  
ATOM    456  NZ  LYS A  26     -21.278  18.635  11.843  1.00  1.47           N  
ATOM    457  H   LYS A  26     -19.767  16.826   6.073  1.00  1.10           H  
ATOM    458  HA  LYS A  26     -17.445  18.353   6.608  1.00  1.18           H  
ATOM    459 1HB  LYS A  26     -18.833  16.144   8.165  1.00  1.76           H  
ATOM    460 2HB  LYS A  26     -17.478  17.058   8.812  1.00  1.76           H  
ATOM    461 1HG  LYS A  26     -18.757  19.139   8.619  1.00  1.76           H  
ATOM    462 2HG  LYS A  26     -20.117  18.256   7.918  1.00  1.76           H  
ATOM    463 1HD  LYS A  26     -20.293  16.904   9.995  1.00  1.76           H  
ATOM    464 2HD  LYS A  26     -18.945  17.816  10.690  1.00  1.76           H  
ATOM    465 1HE  LYS A  26     -20.249  19.899  10.503  1.00  1.76           H  
ATOM    466 2HE  LYS A  26     -21.596  18.998   9.789  1.00  1.76           H  
ATOM    467 1HZ  LYS A  26     -21.917  19.363  12.129  1.00  1.76           H  
ATOM    468 2HZ  LYS A  26     -21.763  17.748  11.830  1.00  1.76           H  
ATOM    469 3HZ  LYS A  26     -20.509  18.588  12.496  1.00  1.76           H  
ATOM    470  N   ASN A  27     -16.862  15.146   6.125  1.00  0.70           N  
ATOM    471  CA  ASN A  27     -15.788  14.211   5.851  1.00  0.77           C  
ATOM    472  C   ASN A  27     -15.041  14.580   4.581  1.00  0.87           C  
ATOM    473  O   ASN A  27     -13.818  14.487   4.552  1.00  1.01           O  
ATOM    474  CB  ASN A  27     -16.314  12.796   5.794  1.00  1.16           C  
ATOM    475  CG  ASN A  27     -16.626  12.246   7.162  1.00  1.16           C  
ATOM    476  OD1 ASN A  27     -16.118  12.735   8.179  1.00  1.16           O  
ATOM    477  ND2 ASN A  27     -17.447  11.231   7.199  1.00  1.16           N  
ATOM    478  H   ASN A  27     -17.821  14.821   6.093  1.00  0.84           H  
ATOM    479  HA  ASN A  27     -15.069  14.267   6.670  1.00  0.92           H  
ATOM    480 1HB  ASN A  27     -17.223  12.769   5.191  1.00  1.39           H  
ATOM    481 2HB  ASN A  27     -15.580  12.150   5.313  1.00  1.39           H  
ATOM    482 1HD2 ASN A  27     -17.705  10.792   8.063  1.00  1.39           H  
ATOM    483 2HD2 ASN A  27     -17.839  10.884   6.349  1.00  1.39           H  
ATOM    484  N   VAL A  28     -15.762  15.038   3.555  1.00  0.93           N  
ATOM    485  CA  VAL A  28     -15.137  15.476   2.311  1.00  1.17           C  
ATOM    486  C   VAL A  28     -14.228  16.665   2.543  1.00  1.33           C  
ATOM    487  O   VAL A  28     -13.136  16.726   1.980  1.00  1.59           O  
ATOM    488  CB  VAL A  28     -16.189  15.815   1.249  1.00  1.75           C  
ATOM    489  CG1 VAL A  28     -15.522  16.482   0.057  1.00  1.75           C  
ATOM    490  CG2 VAL A  28     -16.869  14.533   0.796  1.00  1.75           C  
ATOM    491  H   VAL A  28     -16.769  15.073   3.631  1.00  1.12           H  
ATOM    492  HA  VAL A  28     -14.533  14.660   1.927  1.00  1.40           H  
ATOM    493  HB  VAL A  28     -16.922  16.506   1.664  1.00  2.11           H  
ATOM    494 1HG1 VAL A  28     -16.274  16.719  -0.696  1.00  2.11           H  
ATOM    495 2HG1 VAL A  28     -15.031  17.400   0.380  1.00  2.11           H  
ATOM    496 3HG1 VAL A  28     -14.782  15.806  -0.371  1.00  2.11           H  
ATOM    497 1HG2 VAL A  28     -17.613  14.769   0.038  1.00  2.11           H  
ATOM    498 2HG2 VAL A  28     -16.122  13.862   0.374  1.00  2.11           H  
ATOM    499 3HG2 VAL A  28     -17.351  14.047   1.640  1.00  2.11           H  
ATOM    500  N   GLU A  29     -14.674  17.606   3.370  1.00  1.29           N  
ATOM    501  CA  GLU A  29     -13.865  18.765   3.709  1.00  1.50           C  
ATOM    502  C   GLU A  29     -12.574  18.332   4.404  1.00  1.41           C  
ATOM    503  O   GLU A  29     -11.499  18.868   4.112  1.00  1.52           O  
ATOM    504  CB  GLU A  29     -14.672  19.710   4.593  1.00  2.25           C  
ATOM    505  CG  GLU A  29     -15.811  20.398   3.855  1.00  2.25           C  
ATOM    506  CD  GLU A  29     -16.727  21.175   4.753  1.00  2.25           C  
ATOM    507  OE1 GLU A  29     -16.531  21.158   5.944  1.00  2.25           O  
ATOM    508  OE2 GLU A  29     -17.638  21.784   4.241  1.00  2.25           O  
ATOM    509  H   GLU A  29     -15.599  17.521   3.773  1.00  1.55           H  
ATOM    510  HA  GLU A  29     -13.600  19.286   2.788  1.00  1.80           H  
ATOM    511 1HB  GLU A  29     -15.098  19.157   5.430  1.00  2.70           H  
ATOM    512 2HB  GLU A  29     -14.018  20.480   5.003  1.00  2.70           H  
ATOM    513 1HG  GLU A  29     -15.383  21.082   3.122  1.00  2.70           H  
ATOM    514 2HG  GLU A  29     -16.385  19.651   3.312  1.00  2.70           H  
ATOM    515  N   ARG A  30     -12.681  17.340   5.297  1.00  1.31           N  
ATOM    516  CA  ARG A  30     -11.509  16.797   5.970  1.00  1.38           C  
ATOM    517  C   ARG A  30     -10.572  16.116   4.978  1.00  1.40           C  
ATOM    518  O   ARG A  30      -9.359  16.302   5.056  1.00  1.61           O  
ATOM    519  CB  ARG A  30     -11.909  15.802   7.047  1.00  2.07           C  
ATOM    520  CG  ARG A  30     -12.570  16.414   8.268  1.00  2.07           C  
ATOM    521  CD  ARG A  30     -12.968  15.379   9.257  1.00  2.07           C  
ATOM    522  NE  ARG A  30     -11.811  14.672   9.788  1.00  2.07           N  
ATOM    523  CZ  ARG A  30     -11.027  15.117  10.788  1.00  2.07           C  
ATOM    524  NH1 ARG A  30     -11.267  16.275  11.362  1.00  2.07           N  
ATOM    525  NH2 ARG A  30     -10.011  14.372  11.179  1.00  2.07           N  
ATOM    526  H   ARG A  30     -13.596  16.966   5.526  1.00  1.57           H  
ATOM    527  HA  ARG A  30     -10.972  17.619   6.444  1.00  1.66           H  
ATOM    528 1HB  ARG A  30     -12.599  15.070   6.634  1.00  2.48           H  
ATOM    529 2HB  ARG A  30     -11.026  15.262   7.389  1.00  2.48           H  
ATOM    530 1HG  ARG A  30     -11.871  17.097   8.752  1.00  2.48           H  
ATOM    531 2HG  ARG A  30     -13.460  16.964   7.967  1.00  2.48           H  
ATOM    532 1HD  ARG A  30     -13.492  15.849  10.088  1.00  2.48           H  
ATOM    533 2HD  ARG A  30     -13.623  14.651   8.779  1.00  2.48           H  
ATOM    534  HE  ARG A  30     -11.576  13.764   9.395  1.00  2.48           H  
ATOM    535 1HH1 ARG A  30     -12.046  16.839  11.055  1.00  2.48           H  
ATOM    536 2HH1 ARG A  30     -10.671  16.600  12.110  1.00  2.48           H  
ATOM    537 1HH2 ARG A  30      -9.853  13.481  10.716  1.00  2.48           H  
ATOM    538 2HH2 ARG A  30      -9.407  14.680  11.925  1.00  2.48           H  
ATOM    539  N   ILE A  31     -11.144  15.364   4.031  1.00  1.44           N  
ATOM    540  CA  ILE A  31     -10.378  14.692   2.986  1.00  1.61           C  
ATOM    541  C   ILE A  31      -9.594  15.677   2.155  1.00  1.47           C  
ATOM    542  O   ILE A  31      -8.405  15.471   1.909  1.00  1.50           O  
ATOM    543  CB  ILE A  31     -11.302  13.886   2.058  1.00  2.42           C  
ATOM    544  CG1 ILE A  31     -11.888  12.680   2.784  1.00  2.42           C  
ATOM    545  CG2 ILE A  31     -10.558  13.461   0.809  1.00  2.42           C  
ATOM    546  CD1 ILE A  31     -13.030  12.052   2.028  1.00  2.42           C  
ATOM    547  H   ILE A  31     -12.147  15.239   4.044  1.00  1.73           H  
ATOM    548  HA  ILE A  31      -9.676  14.006   3.459  1.00  1.93           H  
ATOM    549  HB  ILE A  31     -12.142  14.510   1.764  1.00  2.90           H  
ATOM    550 1HG1 ILE A  31     -11.108  11.930   2.905  1.00  2.90           H  
ATOM    551 2HG1 ILE A  31     -12.230  12.972   3.772  1.00  2.90           H  
ATOM    552 1HG2 ILE A  31     -11.233  12.912   0.153  1.00  2.90           H  
ATOM    553 2HG2 ILE A  31     -10.186  14.342   0.288  1.00  2.90           H  
ATOM    554 3HG2 ILE A  31      -9.721  12.824   1.083  1.00  2.90           H  
ATOM    555 1HD1 ILE A  31     -13.398  11.190   2.573  1.00  2.90           H  
ATOM    556 2HD1 ILE A  31     -13.835  12.771   1.911  1.00  2.90           H  
ATOM    557 3HD1 ILE A  31     -12.681  11.742   1.049  1.00  2.90           H  
ATOM    558  N   GLU A  32     -10.263  16.747   1.731  1.00  1.52           N  
ATOM    559  CA  GLU A  32      -9.629  17.796   0.957  1.00  1.73           C  
ATOM    560  C   GLU A  32      -8.431  18.372   1.685  1.00  1.83           C  
ATOM    561  O   GLU A  32      -7.349  18.481   1.111  1.00  2.43           O  
ATOM    562  CB  GLU A  32     -10.621  18.919   0.638  1.00  2.59           C  
ATOM    563  CG  GLU A  32      -9.983  20.061  -0.137  1.00  2.59           C  
ATOM    564  CD  GLU A  32     -10.909  21.192  -0.503  1.00  2.59           C  
ATOM    565  OE1 GLU A  32     -12.099  21.041  -0.373  1.00  2.59           O  
ATOM    566  OE2 GLU A  32     -10.411  22.225  -0.898  1.00  2.59           O  
ATOM    567  H   GLU A  32     -11.245  16.834   1.951  1.00  1.82           H  
ATOM    568  HA  GLU A  32      -9.279  17.366   0.017  1.00  2.08           H  
ATOM    569 1HB  GLU A  32     -11.448  18.525   0.048  1.00  3.11           H  
ATOM    570 2HB  GLU A  32     -11.036  19.322   1.562  1.00  3.11           H  
ATOM    571 1HG  GLU A  32      -9.187  20.463   0.485  1.00  3.11           H  
ATOM    572 2HG  GLU A  32      -9.534  19.660  -1.043  1.00  3.11           H  
ATOM    573  N   SER A  33      -8.627  18.741   2.952  1.00  1.82           N  
ATOM    574  CA  SER A  33      -7.551  19.310   3.749  1.00  2.15           C  
ATOM    575  C   SER A  33      -6.381  18.346   3.920  1.00  1.93           C  
ATOM    576  O   SER A  33      -5.224  18.734   3.757  1.00  3.16           O  
ATOM    577  CB  SER A  33      -8.078  19.703   5.116  1.00  3.22           C  
ATOM    578  OG  SER A  33      -9.015  20.740   5.020  1.00  3.22           O  
ATOM    579  H   SER A  33      -9.546  18.639   3.370  1.00  2.18           H  
ATOM    580  HA  SER A  33      -7.186  20.203   3.242  1.00  2.58           H  
ATOM    581 1HB  SER A  33      -8.539  18.837   5.591  1.00  3.87           H  
ATOM    582 2HB  SER A  33      -7.247  20.018   5.745  1.00  3.87           H  
ATOM    583  HG  SER A  33      -9.788  20.357   4.594  1.00  3.87           H  
ATOM    584  N   MET A  34      -6.676  17.080   4.210  1.00  1.52           N  
ATOM    585  CA  MET A  34      -5.624  16.092   4.415  1.00  1.72           C  
ATOM    586  C   MET A  34      -4.842  15.788   3.152  1.00  1.70           C  
ATOM    587  O   MET A  34      -3.628  15.598   3.206  1.00  2.02           O  
ATOM    588  CB  MET A  34      -6.215  14.811   4.978  1.00  2.58           C  
ATOM    589  CG  MET A  34      -6.695  14.920   6.416  1.00  2.58           C  
ATOM    590  SD  MET A  34      -5.375  15.402   7.543  1.00  2.58           S  
ATOM    591  CE  MET A  34      -4.318  13.961   7.442  1.00  2.58           C  
ATOM    592  H   MET A  34      -7.641  16.799   4.327  1.00  1.82           H  
ATOM    593  HA  MET A  34      -4.920  16.496   5.143  1.00  2.06           H  
ATOM    594 1HB  MET A  34      -7.062  14.509   4.366  1.00  3.10           H  
ATOM    595 2HB  MET A  34      -5.473  14.013   4.931  1.00  3.10           H  
ATOM    596 1HG  MET A  34      -7.490  15.660   6.485  1.00  3.10           H  
ATOM    597 2HG  MET A  34      -7.093  13.959   6.743  1.00  3.10           H  
ATOM    598 1HE  MET A  34      -3.450  14.100   8.085  1.00  3.10           H  
ATOM    599 2HE  MET A  34      -4.873  13.079   7.767  1.00  3.10           H  
ATOM    600 3HE  MET A  34      -3.989  13.822   6.411  1.00  3.10           H  
ATOM    601  N   ASN A  35      -5.511  15.796   2.002  1.00  1.58           N  
ATOM    602  CA  ASN A  35      -4.820  15.537   0.748  1.00  1.86           C  
ATOM    603  C   ASN A  35      -3.924  16.695   0.298  1.00  2.35           C  
ATOM    604  O   ASN A  35      -3.152  16.540  -0.650  1.00  5.00           O  
ATOM    605  CB  ASN A  35      -5.806  15.167  -0.336  1.00  2.79           C  
ATOM    606  CG  ASN A  35      -6.362  13.780  -0.139  1.00  2.79           C  
ATOM    607  OD1 ASN A  35      -5.809  12.972   0.618  1.00  2.79           O  
ATOM    608  ND2 ASN A  35      -7.433  13.481  -0.822  1.00  2.79           N  
ATOM    609  H   ASN A  35      -6.511  15.948   1.990  1.00  1.90           H  
ATOM    610  HA  ASN A  35      -4.164  14.679   0.901  1.00  2.23           H  
ATOM    611 1HB  ASN A  35      -6.631  15.882  -0.339  1.00  3.35           H  
ATOM    612 2HB  ASN A  35      -5.320  15.220  -1.310  1.00  3.35           H  
ATOM    613 1HD2 ASN A  35      -7.840  12.568  -0.737  1.00  3.35           H  
ATOM    614 2HD2 ASN A  35      -7.847  14.159  -1.428  1.00  3.35           H  
ATOM    615  N   LYS A  36      -3.994  17.844   0.985  1.00  2.80           N  
ATOM    616  CA  LYS A  36      -3.128  18.968   0.671  1.00  3.02           C  
ATOM    617  C   LYS A  36      -1.826  18.859   1.448  1.00  2.88           C  
ATOM    618  O   LYS A  36      -0.903  19.647   1.237  1.00  3.78           O  
ATOM    619  CB  LYS A  36      -3.837  20.287   0.957  1.00  4.53           C  
ATOM    620  CG  LYS A  36      -4.999  20.543   0.016  1.00  4.53           C  
ATOM    621  CD  LYS A  36      -5.759  21.813   0.355  1.00  4.53           C  
ATOM    622  CE  LYS A  36      -6.932  21.976  -0.595  1.00  4.53           C  
ATOM    623  NZ  LYS A  36      -7.824  23.108  -0.217  1.00  4.53           N  
ATOM    624  H   LYS A  36      -4.631  17.958   1.762  1.00  3.36           H  
ATOM    625  HA  LYS A  36      -2.886  18.934  -0.391  1.00  3.62           H  
ATOM    626 1HB  LYS A  36      -4.219  20.290   1.979  1.00  5.44           H  
ATOM    627 2HB  LYS A  36      -3.133  21.114   0.862  1.00  5.44           H  
ATOM    628 1HG  LYS A  36      -4.614  20.634  -1.001  1.00  5.44           H  
ATOM    629 2HG  LYS A  36      -5.680  19.699   0.041  1.00  5.44           H  
ATOM    630 1HD  LYS A  36      -6.128  21.762   1.380  1.00  5.44           H  
ATOM    631 2HD  LYS A  36      -5.099  22.675   0.262  1.00  5.44           H  
ATOM    632 1HE  LYS A  36      -6.564  22.141  -1.606  1.00  5.44           H  
ATOM    633 2HE  LYS A  36      -7.503  21.053  -0.583  1.00  5.44           H  
ATOM    634 1HZ  LYS A  36      -8.608  23.140  -0.861  1.00  5.44           H  
ATOM    635 2HZ  LYS A  36      -8.179  22.954   0.716  1.00  5.44           H  
ATOM    636 3HZ  LYS A  36      -7.315  23.979  -0.245  1.00  5.44           H  
ATOM    637  N   LEU A  37      -1.745  17.872   2.340  1.00  2.76           N  
ATOM    638  CA  LEU A  37      -0.514  17.603   3.036  1.00  3.45           C  
ATOM    639  C   LEU A  37       0.219  16.624   2.152  1.00  6.25           C  
ATOM    640  O   LEU A  37      -0.400  15.712   1.607  1.00 56.94           O  
ATOM    641  CB  LEU A  37      -0.792  16.994   4.413  1.00  5.18           C  
ATOM    642  CG  LEU A  37      -1.634  17.856   5.358  1.00  5.18           C  
ATOM    643  CD1 LEU A  37      -1.914  17.074   6.632  1.00  5.18           C  
ATOM    644  CD2 LEU A  37      -0.891  19.149   5.655  1.00  5.18           C  
ATOM    645  H   LEU A  37      -2.526  17.255   2.522  1.00  3.31           H  
ATOM    646  HA  LEU A  37       0.069  18.518   3.135  1.00  4.14           H  
ATOM    647 1HB  LEU A  37      -1.315  16.049   4.276  1.00  6.21           H  
ATOM    648 2HB  LEU A  37       0.159  16.793   4.904  1.00  6.21           H  
ATOM    649  HG  LEU A  37      -2.591  18.088   4.888  1.00  6.21           H  
ATOM    650 1HD1 LEU A  37      -2.522  17.679   7.305  1.00  6.21           H  
ATOM    651 2HD1 LEU A  37      -2.451  16.158   6.385  1.00  6.21           H  
ATOM    652 3HD1 LEU A  37      -0.973  16.823   7.120  1.00  6.21           H  
ATOM    653 1HD2 LEU A  37      -1.490  19.767   6.325  1.00  6.21           H  
ATOM    654 2HD2 LEU A  37       0.064  18.920   6.129  1.00  6.21           H  
ATOM    655 3HD2 LEU A  37      -0.715  19.688   4.724  1.00  6.21           H  
ATOM    656  N   ASN A  38       1.515  16.779   1.997  1.00 19.28           N  
ATOM    657  CA  ASN A  38       2.261  15.893   1.108  1.00 18.94           C  
ATOM    658  C   ASN A  38       2.524  14.531   1.737  1.00 13.98           C  
ATOM    659  O   ASN A  38       3.654  14.218   2.106  1.00 25.57           O  
ATOM    660  CB  ASN A  38       3.569  16.542   0.694  1.00 28.41           C  
ATOM    661  CG  ASN A  38       4.280  15.778  -0.389  1.00 28.41           C  
ATOM    662  OD1 ASN A  38       3.719  14.854  -0.989  1.00 28.41           O  
ATOM    663  ND2 ASN A  38       5.508  16.147  -0.651  1.00 28.41           N  
ATOM    664  H   ASN A  38       1.994  17.528   2.477  1.00 23.14           H  
ATOM    665  HA  ASN A  38       1.662  15.723   0.212  1.00 22.73           H  
ATOM    666 1HB  ASN A  38       3.375  17.555   0.340  1.00 34.09           H  
ATOM    667 2HB  ASN A  38       4.227  16.617   1.560  1.00 34.09           H  
ATOM    668 1HD2 ASN A  38       6.031  15.677  -1.362  1.00 34.09           H  
ATOM    669 2HD2 ASN A  38       5.923  16.900  -0.141  1.00 34.09           H  
ATOM    670  N   ARG A  39       1.478  13.722   1.844  1.00  5.03           N  
ATOM    671  CA  ARG A  39       1.574  12.399   2.433  1.00  2.44           C  
ATOM    672  C   ARG A  39       1.718  11.345   1.341  1.00  1.83           C  
ATOM    673  O   ARG A  39       1.290  11.571   0.209  1.00  2.44           O  
ATOM    674  CB  ARG A  39       0.340  12.097   3.286  1.00  3.66           C  
ATOM    675  CG  ARG A  39       0.083  13.076   4.421  1.00  3.66           C  
ATOM    676  CD  ARG A  39       1.238  13.172   5.357  1.00  3.66           C  
ATOM    677  NE  ARG A  39       1.600  11.892   5.952  1.00  3.66           N  
ATOM    678  CZ  ARG A  39       1.017  11.342   7.037  1.00  3.66           C  
ATOM    679  NH1 ARG A  39       0.021  11.943   7.647  1.00  3.66           N  
ATOM    680  NH2 ARG A  39       1.432  10.179   7.507  1.00  3.66           N  
ATOM    681  H   ARG A  39       0.583  14.056   1.512  1.00  6.04           H  
ATOM    682  HA  ARG A  39       2.455  12.377   3.074  1.00  2.93           H  
ATOM    683 1HB  ARG A  39      -0.544  12.109   2.649  1.00  4.39           H  
ATOM    684 2HB  ARG A  39       0.408  11.102   3.720  1.00  4.39           H  
ATOM    685 1HG  ARG A  39      -0.101  14.066   4.004  1.00  4.39           H  
ATOM    686 2HG  ARG A  39      -0.792  12.754   4.988  1.00  4.39           H  
ATOM    687 1HD  ARG A  39       2.106  13.551   4.818  1.00  4.39           H  
ATOM    688 2HD  ARG A  39       0.989  13.862   6.163  1.00  4.39           H  
ATOM    689  HE  ARG A  39       2.363  11.382   5.530  1.00  4.39           H  
ATOM    690 1HH1 ARG A  39      -0.325  12.831   7.314  1.00  4.39           H  
ATOM    691 2HH1 ARG A  39      -0.404  11.486   8.447  1.00  4.39           H  
ATOM    692 1HH2 ARG A  39       2.178   9.663   7.057  1.00  4.39           H  
ATOM    693 2HH2 ARG A  39       0.973   9.787   8.319  1.00  4.39           H  
ATOM    694  N   PRO A  40       2.320  10.185   1.659  1.00  1.48           N  
ATOM    695  CA  PRO A  40       2.541   9.007   0.813  1.00  1.34           C  
ATOM    696  C   PRO A  40       1.256   8.231   0.499  1.00  0.94           C  
ATOM    697  O   PRO A  40       1.294   7.261  -0.263  1.00  0.89           O  
ATOM    698  CB  PRO A  40       3.520   8.159   1.630  1.00  2.01           C  
ATOM    699  CG  PRO A  40       3.273   8.548   3.037  1.00  2.01           C  
ATOM    700  CD  PRO A  40       2.971  10.019   2.974  1.00  2.01           C  
ATOM    701  HA  PRO A  40       3.017   9.336  -0.124  1.00  1.61           H  
ATOM    702 1HB  PRO A  40       3.333   7.090   1.449  1.00  2.41           H  
ATOM    703 2HB  PRO A  40       4.551   8.362   1.307  1.00  2.41           H  
ATOM    704 1HG  PRO A  40       2.441   7.960   3.447  1.00  2.41           H  
ATOM    705 2HG  PRO A  40       4.155   8.322   3.654  1.00  2.41           H  
ATOM    706 1HD  PRO A  40       2.290  10.282   3.788  1.00  2.41           H  
ATOM    707 2HD  PRO A  40       3.900  10.608   3.010  1.00  2.41           H  
ATOM    708  N   PHE A  41       0.131   8.669   1.067  1.00  0.93           N  
ATOM    709  CA  PHE A  41      -1.163   8.063   0.821  1.00  0.84           C  
ATOM    710  C   PHE A  41      -2.215   9.147   0.804  1.00  0.90           C  
ATOM    711  O   PHE A  41      -1.986  10.254   1.294  1.00  1.69           O  
ATOM    712  CB  PHE A  41      -1.510   7.067   1.919  1.00  1.26           C  
ATOM    713  CG  PHE A  41      -1.761   7.696   3.254  1.00  1.26           C  
ATOM    714  CD1 PHE A  41      -3.057   7.956   3.679  1.00  1.26           C  
ATOM    715  CD2 PHE A  41      -0.709   8.047   4.080  1.00  1.26           C  
ATOM    716  CE1 PHE A  41      -3.293   8.540   4.909  1.00  1.26           C  
ATOM    717  CE2 PHE A  41      -0.943   8.629   5.306  1.00  1.26           C  
ATOM    718  CZ  PHE A  41      -2.234   8.875   5.726  1.00  1.26           C  
ATOM    719  H   PHE A  41       0.164   9.453   1.696  1.00  1.12           H  
ATOM    720  HA  PHE A  41      -1.152   7.570  -0.147  1.00  1.01           H  
ATOM    721 1HB  PHE A  41      -2.397   6.505   1.639  1.00  1.51           H  
ATOM    722 2HB  PHE A  41      -0.699   6.362   2.022  1.00  1.51           H  
ATOM    723  HD1 PHE A  41      -3.893   7.691   3.031  1.00  1.51           H  
ATOM    724  HD2 PHE A  41       0.311   7.854   3.750  1.00  1.51           H  
ATOM    725  HE1 PHE A  41      -4.314   8.735   5.234  1.00  1.51           H  
ATOM    726  HE2 PHE A  41      -0.108   8.893   5.945  1.00  1.51           H  
ATOM    727  HZ  PHE A  41      -2.417   9.335   6.697  1.00  1.51           H  
ATOM    728  N   THR A  42      -3.368   8.827   0.232  1.00  0.77           N  
ATOM    729  CA  THR A  42      -4.446   9.790   0.134  1.00  0.87           C  
ATOM    730  C   THR A  42      -5.752   9.237   0.658  1.00  0.89           C  
ATOM    731  O   THR A  42      -5.956   8.017   0.734  1.00  1.05           O  
ATOM    732  CB  THR A  42      -4.663  10.249  -1.326  1.00  1.30           C  
ATOM    733  OG1 THR A  42      -5.061   9.128  -2.127  1.00  1.30           O  
ATOM    734  CG2 THR A  42      -3.398  10.864  -1.907  1.00  1.30           C  
ATOM    735  H   THR A  42      -3.488   7.897  -0.139  1.00  0.92           H  
ATOM    736  HA  THR A  42      -4.187  10.663   0.733  1.00  1.04           H  
ATOM    737  HB  THR A  42      -5.457  10.995  -1.348  1.00  1.57           H  
ATOM    738  HG1 THR A  42      -5.261   9.427  -3.018  1.00  1.57           H  
ATOM    739 1HG2 THR A  42      -3.588  11.185  -2.931  1.00  1.57           H  
ATOM    740 2HG2 THR A  42      -3.104  11.725  -1.306  1.00  1.57           H  
ATOM    741 3HG2 THR A  42      -2.596  10.128  -1.902  1.00  1.57           H  
ATOM    742  N   LEU A  43      -6.645  10.166   0.978  1.00  0.82           N  
ATOM    743  CA  LEU A  43      -7.970   9.849   1.464  1.00  0.82           C  
ATOM    744  C   LEU A  43      -8.962  10.140   0.359  1.00  0.80           C  
ATOM    745  O   LEU A  43      -8.676  10.913  -0.558  1.00  0.87           O  
ATOM    746  CB  LEU A  43      -8.321  10.684   2.702  1.00  1.23           C  
ATOM    747  CG  LEU A  43      -7.340  10.605   3.875  1.00  1.23           C  
ATOM    748  CD1 LEU A  43      -7.844  11.502   4.993  1.00  1.23           C  
ATOM    749  CD2 LEU A  43      -7.194   9.172   4.337  1.00  1.23           C  
ATOM    750  H   LEU A  43      -6.384  11.142   0.880  1.00  0.98           H  
ATOM    751  HA  LEU A  43      -8.017   8.791   1.714  1.00  0.98           H  
ATOM    752 1HB  LEU A  43      -8.389  11.728   2.406  1.00  1.48           H  
ATOM    753 2HB  LEU A  43      -9.298  10.367   3.067  1.00  1.48           H  
ATOM    754  HG  LEU A  43      -6.367  10.980   3.557  1.00  1.48           H  
ATOM    755 1HD1 LEU A  43      -7.145  11.472   5.829  1.00  1.48           H  
ATOM    756 2HD1 LEU A  43      -7.931  12.523   4.627  1.00  1.48           H  
ATOM    757 3HD1 LEU A  43      -8.821  11.153   5.327  1.00  1.48           H  
ATOM    758 1HD2 LEU A  43      -6.491   9.128   5.169  1.00  1.48           H  
ATOM    759 2HD2 LEU A  43      -8.162   8.798   4.665  1.00  1.48           H  
ATOM    760 3HD2 LEU A  43      -6.825   8.558   3.515  1.00  1.48           H  
ATOM    761  N   GLY A  44     -10.139   9.556   0.439  1.00  0.80           N  
ATOM    762  CA  GLY A  44     -11.110   9.818  -0.609  1.00  0.88           C  
ATOM    763  C   GLY A  44     -12.491   9.347  -0.247  1.00  0.85           C  
ATOM    764  O   GLY A  44     -12.703   8.738   0.804  1.00  0.76           O  
ATOM    765  H   GLY A  44     -10.342   8.931   1.210  1.00  0.96           H  
ATOM    766 1HA  GLY A  44     -11.133  10.887  -0.819  1.00  1.06           H  
ATOM    767 2HA  GLY A  44     -10.788   9.325  -1.525  1.00  1.06           H  
ATOM    768  N   VAL A  45     -13.444   9.635  -1.127  1.00  1.08           N  
ATOM    769  CA  VAL A  45     -14.831   9.300  -0.863  1.00  1.07           C  
ATOM    770  C   VAL A  45     -15.135   7.835  -1.061  1.00  1.16           C  
ATOM    771  O   VAL A  45     -15.721   7.445  -2.073  1.00  1.46           O  
ATOM    772  CB  VAL A  45     -15.760  10.124  -1.755  1.00  1.60           C  
ATOM    773  CG1 VAL A  45     -17.194   9.737  -1.471  1.00  1.60           C  
ATOM    774  CG2 VAL A  45     -15.547  11.604  -1.472  1.00  1.60           C  
ATOM    775  H   VAL A  45     -13.204  10.117  -1.982  1.00  1.30           H  
ATOM    776  HA  VAL A  45     -15.041   9.562   0.170  1.00  1.28           H  
ATOM    777  HB  VAL A  45     -15.551   9.909  -2.803  1.00  1.93           H  
ATOM    778 1HG1 VAL A  45     -17.862  10.318  -2.106  1.00  1.93           H  
ATOM    779 2HG1 VAL A  45     -17.333   8.675  -1.674  1.00  1.93           H  
ATOM    780 3HG1 VAL A  45     -17.415   9.938  -0.424  1.00  1.93           H  
ATOM    781 1HG2 VAL A  45     -16.210  12.196  -2.103  1.00  1.93           H  
ATOM    782 2HG2 VAL A  45     -15.766  11.806  -0.424  1.00  1.93           H  
ATOM    783 3HG2 VAL A  45     -14.512  11.870  -1.685  1.00  1.93           H  
ATOM    784  N   ASN A  46     -14.745   7.039  -0.073  1.00  0.99           N  
ATOM    785  CA  ASN A  46     -15.000   5.615  -0.074  1.00  1.00           C  
ATOM    786  C   ASN A  46     -16.358   5.336   0.561  1.00  0.90           C  
ATOM    787  O   ASN A  46     -17.093   6.260   0.923  1.00  0.89           O  
ATOM    788  CB  ASN A  46     -13.854   4.860   0.612  1.00  1.50           C  
ATOM    789  CG  ASN A  46     -13.711   5.107   2.091  1.00  1.50           C  
ATOM    790  OD1 ASN A  46     -14.688   5.349   2.808  1.00  1.50           O  
ATOM    791  ND2 ASN A  46     -12.500   5.028   2.583  1.00  1.50           N  
ATOM    792  H   ASN A  46     -14.250   7.459   0.704  1.00  1.19           H  
ATOM    793  HA  ASN A  46     -15.049   5.272  -1.105  1.00  1.20           H  
ATOM    794 1HB  ASN A  46     -13.980   3.791   0.455  1.00  1.80           H  
ATOM    795 2HB  ASN A  46     -12.916   5.141   0.133  1.00  1.80           H  
ATOM    796 1HD2 ASN A  46     -12.359   5.157   3.566  1.00  1.80           H  
ATOM    797 2HD2 ASN A  46     -11.705   4.821   2.007  1.00  1.80           H  
ATOM    798  N   ALA A  47     -16.668   4.059   0.730  1.00  0.91           N  
ATOM    799  CA  ALA A  47     -17.936   3.603   1.296  1.00  0.89           C  
ATOM    800  C   ALA A  47     -18.280   4.127   2.696  1.00  1.06           C  
ATOM    801  O   ALA A  47     -19.434   4.021   3.121  1.00  1.62           O  
ATOM    802  CB  ALA A  47     -17.913   2.098   1.356  1.00  1.33           C  
ATOM    803  H   ALA A  47     -16.012   3.355   0.404  1.00  1.09           H  
ATOM    804  HA  ALA A  47     -18.728   3.925   0.620  1.00  1.07           H  
ATOM    805 1HB  ALA A  47     -18.864   1.723   1.720  1.00  1.60           H  
ATOM    806 2HB  ALA A  47     -17.730   1.715   0.360  1.00  1.60           H  
ATOM    807 3HB  ALA A  47     -17.118   1.772   2.024  1.00  1.60           H  
ATOM    808  N   PHE A  48     -17.308   4.645   3.442  1.00  1.34           N  
ATOM    809  CA  PHE A  48     -17.607   5.071   4.799  1.00  2.63           C  
ATOM    810  C   PHE A  48     -17.617   6.583   4.970  1.00  2.81           C  
ATOM    811  O   PHE A  48     -17.655   7.085   6.092  1.00  7.22           O  
ATOM    812  CB  PHE A  48     -16.611   4.442   5.753  1.00  3.94           C  
ATOM    813  CG  PHE A  48     -16.624   2.952   5.633  1.00  3.94           C  
ATOM    814  CD1 PHE A  48     -15.466   2.274   5.301  1.00  3.94           C  
ATOM    815  CD2 PHE A  48     -17.794   2.227   5.805  1.00  3.94           C  
ATOM    816  CE1 PHE A  48     -15.466   0.901   5.161  1.00  3.94           C  
ATOM    817  CE2 PHE A  48     -17.799   0.855   5.661  1.00  3.94           C  
ATOM    818  CZ  PHE A  48     -16.633   0.190   5.342  1.00  3.94           C  
ATOM    819  H   PHE A  48     -16.367   4.747   3.086  1.00  1.61           H  
ATOM    820  HA  PHE A  48     -18.599   4.701   5.060  1.00  3.16           H  
ATOM    821 1HB  PHE A  48     -15.606   4.799   5.533  1.00  4.73           H  
ATOM    822 2HB  PHE A  48     -16.850   4.712   6.780  1.00  4.73           H  
ATOM    823  HD1 PHE A  48     -14.550   2.844   5.157  1.00  4.73           H  
ATOM    824  HD2 PHE A  48     -18.716   2.752   6.049  1.00  4.73           H  
ATOM    825  HE1 PHE A  48     -14.544   0.383   4.905  1.00  4.73           H  
ATOM    826  HE2 PHE A  48     -18.724   0.296   5.799  1.00  4.73           H  
ATOM    827  HZ  PHE A  48     -16.638  -0.893   5.229  1.00  4.73           H  
ATOM    828  N   THR A  49     -17.607   7.323   3.865  1.00  1.47           N  
ATOM    829  CA  THR A  49     -17.634   8.783   3.943  1.00  1.43           C  
ATOM    830  C   THR A  49     -18.962   9.297   4.502  1.00  1.14           C  
ATOM    831  O   THR A  49     -19.009  10.340   5.150  1.00  1.81           O  
ATOM    832  CB  THR A  49     -17.332   9.417   2.581  1.00  2.15           C  
ATOM    833  OG1 THR A  49     -16.047   8.965   2.148  1.00  2.15           O  
ATOM    834  CG2 THR A  49     -17.292  10.936   2.692  1.00  2.15           C  
ATOM    835  H   THR A  49     -17.563   6.883   2.951  1.00  1.76           H  
ATOM    836  HA  THR A  49     -16.850   9.103   4.627  1.00  1.72           H  
ATOM    837  HB  THR A  49     -18.089   9.117   1.857  1.00  2.57           H  
ATOM    838  HG1 THR A  49     -15.389   9.145   2.830  1.00  2.57           H  
ATOM    839 1HG2 THR A  49     -17.063  11.368   1.718  1.00  2.57           H  
ATOM    840 2HG2 THR A  49     -18.257  11.305   3.035  1.00  2.57           H  
ATOM    841 3HG2 THR A  49     -16.522  11.223   3.405  1.00  2.57           H  
ATOM    842  N   ASP A  50     -20.045   8.570   4.268  1.00  2.46           N  
ATOM    843  CA  ASP A  50     -21.354   8.987   4.761  1.00  4.43           C  
ATOM    844  C   ASP A  50     -21.638   8.731   6.251  1.00  2.19           C  
ATOM    845  O   ASP A  50     -22.751   8.995   6.711  1.00  4.88           O  
ATOM    846  CB  ASP A  50     -22.422   8.312   3.925  1.00  6.64           C  
ATOM    847  CG  ASP A  50     -22.411   6.790   4.035  1.00  6.64           C  
ATOM    848  OD1 ASP A  50     -21.635   6.271   4.800  1.00  6.64           O  
ATOM    849  OD2 ASP A  50     -23.174   6.162   3.338  1.00  6.64           O  
ATOM    850  H   ASP A  50     -19.970   7.717   3.733  1.00  2.95           H  
ATOM    851  HA  ASP A  50     -21.434  10.062   4.596  1.00  5.32           H  
ATOM    852 1HB  ASP A  50     -23.407   8.685   4.207  1.00  7.97           H  
ATOM    853 2HB  ASP A  50     -22.248   8.580   2.891  1.00  7.97           H  
ATOM    854  N   LEU A  51     -20.642   8.293   7.017  1.00  2.55           N  
ATOM    855  CA  LEU A  51     -20.847   8.072   8.437  1.00  3.80           C  
ATOM    856  C   LEU A  51     -19.742   8.716   9.261  1.00  2.50           C  
ATOM    857  O   LEU A  51     -18.697   9.093   8.725  1.00  2.70           O  
ATOM    858  CB  LEU A  51     -20.956   6.566   8.695  1.00  5.70           C  
ATOM    859  CG  LEU A  51     -19.788   5.721   8.199  1.00  5.70           C  
ATOM    860  CD1 LEU A  51     -18.615   5.915   9.109  1.00  5.70           C  
ATOM    861  CD2 LEU A  51     -20.199   4.260   8.181  1.00  5.70           C  
ATOM    862  H   LEU A  51     -19.732   8.074   6.623  1.00  3.06           H  
ATOM    863  HA  LEU A  51     -21.786   8.536   8.725  1.00  4.56           H  
ATOM    864 1HB  LEU A  51     -21.043   6.401   9.766  1.00  6.84           H  
ATOM    865 2HB  LEU A  51     -21.861   6.196   8.215  1.00  6.84           H  
ATOM    866  HG  LEU A  51     -19.508   6.034   7.196  1.00  6.84           H  
ATOM    867 1HD1 LEU A  51     -17.777   5.315   8.757  1.00  6.84           H  
ATOM    868 2HD1 LEU A  51     -18.327   6.967   9.117  1.00  6.84           H  
ATOM    869 3HD1 LEU A  51     -18.890   5.606  10.116  1.00  6.84           H  
ATOM    870 1HD2 LEU A  51     -19.366   3.652   7.834  1.00  6.84           H  
ATOM    871 2HD2 LEU A  51     -20.479   3.949   9.188  1.00  6.84           H  
ATOM    872 3HD2 LEU A  51     -21.050   4.130   7.512  1.00  6.84           H  
ATOM    873  N   THR A  52     -19.991   8.895  10.560  1.00  3.20           N  
ATOM    874  CA  THR A  52     -18.997   9.586  11.377  1.00  3.98           C  
ATOM    875  C   THR A  52     -17.968   8.603  11.852  1.00  3.25           C  
ATOM    876  O   THR A  52     -18.230   7.405  11.873  1.00  2.85           O  
ATOM    877  CB  THR A  52     -19.621  10.279  12.604  1.00  5.97           C  
ATOM    878  OG1 THR A  52     -20.164   9.298  13.500  1.00  5.97           O  
ATOM    879  CG2 THR A  52     -20.730  11.217  12.162  1.00  5.97           C  
ATOM    880  H   THR A  52     -20.859   8.543  10.966  1.00  3.84           H  
ATOM    881  HA  THR A  52     -18.497  10.338  10.766  1.00  4.78           H  
ATOM    882  HB  THR A  52     -18.857  10.853  13.128  1.00  7.16           H  
ATOM    883  HG1 THR A  52     -20.673   9.742  14.184  1.00  7.16           H  
ATOM    884 1HG2 THR A  52     -21.164  11.706  13.035  1.00  7.16           H  
ATOM    885 2HG2 THR A  52     -20.321  11.971  11.490  1.00  7.16           H  
ATOM    886 3HG2 THR A  52     -21.501  10.649  11.645  1.00  7.16           H  
ATOM    887  N   LEU A  53     -16.812   9.107  12.267  1.00  4.89           N  
ATOM    888  CA  LEU A  53     -15.757   8.238  12.764  1.00  6.44           C  
ATOM    889  C   LEU A  53     -16.187   7.426  13.954  1.00  3.83           C  
ATOM    890  O   LEU A  53     -15.895   6.237  14.017  1.00  3.63           O  
ATOM    891  CB  LEU A  53     -14.512   9.014  13.151  1.00  9.66           C  
ATOM    892  CG  LEU A  53     -13.413   8.121  13.741  1.00  9.66           C  
ATOM    893  CD1 LEU A  53     -13.023   7.064  12.718  1.00  9.66           C  
ATOM    894  CD2 LEU A  53     -12.227   8.978  14.122  1.00  9.66           C  
ATOM    895  H   LEU A  53     -16.658  10.105  12.225  1.00  5.87           H  
ATOM    896  HA  LEU A  53     -15.490   7.546  11.970  1.00  7.73           H  
ATOM    897 1HB  LEU A  53     -14.110   9.511  12.269  1.00 11.59           H  
ATOM    898 2HB  LEU A  53     -14.773   9.770  13.891  1.00 11.59           H  
ATOM    899  HG  LEU A  53     -13.790   7.610  14.628  1.00 11.59           H  
ATOM    900 1HD1 LEU A  53     -12.248   6.422  13.131  1.00 11.59           H  
ATOM    901 2HD1 LEU A  53     -13.896   6.461  12.468  1.00 11.59           H  
ATOM    902 3HD1 LEU A  53     -12.651   7.548  11.820  1.00 11.59           H  
ATOM    903 1HD2 LEU A  53     -11.441   8.350  14.539  1.00 11.59           H  
ATOM    904 2HD2 LEU A  53     -11.858   9.484  13.236  1.00 11.59           H  
ATOM    905 3HD2 LEU A  53     -12.534   9.718  14.862  1.00 11.59           H  
ATOM    906  N   GLU A  54     -16.854   8.062  14.912  1.00  3.58           N  
ATOM    907  CA  GLU A  54     -17.296   7.341  16.093  1.00  3.64           C  
ATOM    908  C   GLU A  54     -18.340   6.304  15.738  1.00  1.88           C  
ATOM    909  O   GLU A  54     -18.341   5.214  16.311  1.00  1.96           O  
ATOM    910  CB  GLU A  54     -17.847   8.301  17.144  1.00  5.46           C  
ATOM    911  CG  GLU A  54     -16.786   9.149  17.824  1.00  5.46           C  
ATOM    912  CD  GLU A  54     -15.819   8.313  18.617  1.00  5.46           C  
ATOM    913  OE1 GLU A  54     -16.259   7.474  19.365  1.00  5.46           O  
ATOM    914  OE2 GLU A  54     -14.637   8.512  18.474  1.00  5.46           O  
ATOM    915  H   GLU A  54     -17.060   9.047  14.819  1.00  4.30           H  
ATOM    916  HA  GLU A  54     -16.438   6.823  16.521  1.00  4.37           H  
ATOM    917 1HB  GLU A  54     -18.567   8.975  16.681  1.00  6.55           H  
ATOM    918 2HB  GLU A  54     -18.373   7.738  17.915  1.00  6.55           H  
ATOM    919 1HG  GLU A  54     -16.236   9.707  17.067  1.00  6.55           H  
ATOM    920 2HG  GLU A  54     -17.273   9.864  18.485  1.00  6.55           H  
ATOM    921  N   GLU A  55     -19.206   6.625  14.776  1.00  1.60           N  
ATOM    922  CA  GLU A  55     -20.184   5.667  14.295  1.00  1.86           C  
ATOM    923  C   GLU A  55     -19.477   4.456  13.704  1.00  2.14           C  
ATOM    924  O   GLU A  55     -19.869   3.314  13.956  1.00  3.22           O  
ATOM    925  CB  GLU A  55     -21.094   6.312  13.266  1.00  2.79           C  
ATOM    926  CG  GLU A  55     -22.199   5.416  12.775  1.00  2.79           C  
ATOM    927  CD  GLU A  55     -23.123   6.128  11.851  1.00  2.79           C  
ATOM    928  OE1 GLU A  55     -22.773   7.177  11.353  1.00  2.79           O  
ATOM    929  OE2 GLU A  55     -24.208   5.637  11.644  1.00  2.79           O  
ATOM    930  H   GLU A  55     -19.198   7.550  14.355  1.00  1.92           H  
ATOM    931  HA  GLU A  55     -20.790   5.333  15.138  1.00  2.23           H  
ATOM    932 1HB  GLU A  55     -21.556   7.199  13.698  1.00  3.35           H  
ATOM    933 2HB  GLU A  55     -20.511   6.631  12.403  1.00  3.35           H  
ATOM    934 1HG  GLU A  55     -21.762   4.564  12.256  1.00  3.35           H  
ATOM    935 2HG  GLU A  55     -22.759   5.042  13.631  1.00  3.35           H  
ATOM    936  N   PHE A  56     -18.433   4.729  12.921  1.00  2.47           N  
ATOM    937  CA  PHE A  56     -17.618   3.713  12.285  1.00  4.18           C  
ATOM    938  C   PHE A  56     -16.951   2.852  13.322  1.00  3.34           C  
ATOM    939  O   PHE A  56     -16.911   1.634  13.196  1.00  6.53           O  
ATOM    940  CB  PHE A  56     -16.519   4.363  11.470  1.00  6.27           C  
ATOM    941  CG  PHE A  56     -15.765   3.404  10.633  1.00  6.27           C  
ATOM    942  CD1 PHE A  56     -16.407   2.778   9.585  1.00  6.27           C  
ATOM    943  CD2 PHE A  56     -14.426   3.143  10.859  1.00  6.27           C  
ATOM    944  CE1 PHE A  56     -15.729   1.901   8.783  1.00  6.27           C  
ATOM    945  CE2 PHE A  56     -13.744   2.268  10.043  1.00  6.27           C  
ATOM    946  CZ  PHE A  56     -14.407   1.651   9.003  1.00  6.27           C  
ATOM    947  H   PHE A  56     -18.200   5.696  12.743  1.00  2.96           H  
ATOM    948  HA  PHE A  56     -18.249   3.090  11.650  1.00  5.02           H  
ATOM    949 1HB  PHE A  56     -16.910   5.147  10.845  1.00  7.52           H  
ATOM    950 2HB  PHE A  56     -15.805   4.828  12.143  1.00  7.52           H  
ATOM    951  HD1 PHE A  56     -17.463   2.984   9.403  1.00  7.52           H  
ATOM    952  HD2 PHE A  56     -13.913   3.642  11.683  1.00  7.52           H  
ATOM    953  HE1 PHE A  56     -16.242   1.403   7.969  1.00  7.52           H  
ATOM    954  HE2 PHE A  56     -12.687   2.068  10.220  1.00  7.52           H  
ATOM    955  HZ  PHE A  56     -13.889   0.961   8.349  1.00  7.52           H  
ATOM    956  N   ARG A  57     -16.421   3.483  14.360  1.00  2.02           N  
ATOM    957  CA  ARG A  57     -15.795   2.745  15.431  1.00  3.49           C  
ATOM    958  C   ARG A  57     -16.779   1.786  16.082  1.00  4.27           C  
ATOM    959  O   ARG A  57     -16.460   0.626  16.329  1.00  8.73           O  
ATOM    960  CB  ARG A  57     -15.221   3.701  16.465  1.00  5.24           C  
ATOM    961  CG  ARG A  57     -13.966   4.435  16.021  1.00  5.24           C  
ATOM    962  CD  ARG A  57     -13.523   5.449  17.015  1.00  5.24           C  
ATOM    963  NE  ARG A  57     -12.225   5.987  16.657  1.00  5.24           N  
ATOM    964  CZ  ARG A  57     -11.578   6.993  17.275  1.00  5.24           C  
ATOM    965  NH1 ARG A  57     -12.108   7.641  18.289  1.00  5.24           N  
ATOM    966  NH2 ARG A  57     -10.378   7.316  16.829  1.00  5.24           N  
ATOM    967  H   ARG A  57     -16.448   4.491  14.406  1.00  2.42           H  
ATOM    968  HA  ARG A  57     -14.977   2.172  15.013  1.00  4.19           H  
ATOM    969 1HB  ARG A  57     -15.966   4.451  16.724  1.00  6.28           H  
ATOM    970 2HB  ARG A  57     -14.980   3.151  17.376  1.00  6.28           H  
ATOM    971 1HG  ARG A  57     -13.157   3.715  15.891  1.00  6.28           H  
ATOM    972 2HG  ARG A  57     -14.150   4.941  15.075  1.00  6.28           H  
ATOM    973 1HD  ARG A  57     -14.237   6.271  17.048  1.00  6.28           H  
ATOM    974 2HD  ARG A  57     -13.445   4.992  18.001  1.00  6.28           H  
ATOM    975  HE  ARG A  57     -11.740   5.556  15.880  1.00  6.28           H  
ATOM    976 1HH1 ARG A  57     -13.045   7.419  18.611  1.00  6.28           H  
ATOM    977 2HH1 ARG A  57     -11.601   8.393  18.729  1.00  6.28           H  
ATOM    978 1HH2 ARG A  57     -10.003   6.800  16.041  1.00  6.28           H  
ATOM    979 2HH2 ARG A  57      -9.855   8.061  17.262  1.00  6.28           H  
ATOM    980  N   ALA A  58     -17.997   2.250  16.317  1.00  2.64           N  
ATOM    981  CA  ALA A  58     -19.015   1.403  16.915  1.00  3.92           C  
ATOM    982  C   ALA A  58     -19.409   0.209  16.030  1.00  3.94           C  
ATOM    983  O   ALA A  58     -19.590  -0.900  16.536  1.00  6.31           O  
ATOM    984  CB  ALA A  58     -20.250   2.234  17.226  1.00  5.88           C  
ATOM    985  H   ALA A  58     -18.219   3.216  16.108  1.00  3.17           H  
ATOM    986  HA  ALA A  58     -18.611   1.006  17.847  1.00  4.70           H  
ATOM    987 1HB  ALA A  58     -20.996   1.608  17.713  1.00  7.06           H  
ATOM    988 2HB  ALA A  58     -19.976   3.056  17.888  1.00  7.06           H  
ATOM    989 3HB  ALA A  58     -20.661   2.635  16.301  1.00  7.06           H  
ATOM    990  N   SER A  59     -19.563   0.433  14.721  1.00  3.04           N  
ATOM    991  CA  SER A  59     -20.032  -0.633  13.828  1.00  4.57           C  
ATOM    992  C   SER A  59     -18.969  -1.467  13.108  1.00  2.76           C  
ATOM    993  O   SER A  59     -19.224  -2.621  12.763  1.00  3.64           O  
ATOM    994  CB  SER A  59     -20.953  -0.018  12.792  1.00  6.86           C  
ATOM    995  OG  SER A  59     -20.274   0.916  11.994  1.00  6.86           O  
ATOM    996  H   SER A  59     -19.404   1.361  14.347  1.00  3.65           H  
ATOM    997  HA  SER A  59     -20.625  -1.321  14.434  1.00  5.48           H  
ATOM    998 1HB  SER A  59     -21.369  -0.803  12.164  1.00  8.23           H  
ATOM    999 2HB  SER A  59     -21.785   0.472  13.297  1.00  8.23           H  
ATOM   1000  HG  SER A  59     -19.656   0.425  11.444  1.00  8.23           H  
ATOM   1001  N   HIS A  60     -17.793  -0.906  12.880  1.00  1.80           N  
ATOM   1002  CA  HIS A  60     -16.752  -1.623  12.161  1.00  2.12           C  
ATOM   1003  C   HIS A  60     -15.447  -1.819  12.915  1.00  3.81           C  
ATOM   1004  O   HIS A  60     -14.514  -2.380  12.342  1.00 13.47           O  
ATOM   1005  CB  HIS A  60     -16.449  -0.910  10.846  1.00  3.18           C  
ATOM   1006  CG  HIS A  60     -17.582  -0.940   9.867  1.00  3.18           C  
ATOM   1007  ND1 HIS A  60     -18.668  -0.093   9.948  1.00  3.18           N  
ATOM   1008  CD2 HIS A  60     -17.790  -1.716   8.778  1.00  3.18           C  
ATOM   1009  CE1 HIS A  60     -19.493  -0.347   8.945  1.00  3.18           C  
ATOM   1010  NE2 HIS A  60     -18.985  -1.329   8.225  1.00  3.18           N  
ATOM   1011  H   HIS A  60     -17.616   0.037  13.175  1.00  2.16           H  
ATOM   1012  HA  HIS A  60     -17.122  -2.617  11.915  1.00  2.54           H  
ATOM   1013 1HB  HIS A  60     -16.204   0.132  11.055  1.00  3.82           H  
ATOM   1014 2HB  HIS A  60     -15.577  -1.361  10.377  1.00  3.82           H  
ATOM   1015  HD2 HIS A  60     -17.134  -2.501   8.406  1.00  3.82           H  
ATOM   1016  HE1 HIS A  60     -20.435   0.164   8.749  1.00  3.82           H  
ATOM   1017  HE2 HIS A  60     -19.399  -1.736   7.398  1.00  3.82           H  
ATOM   1018  N   ASN A  61     -15.371  -1.414  14.185  1.00  2.98           N  
ATOM   1019  CA  ASN A  61     -14.151  -1.606  14.967  1.00  4.89           C  
ATOM   1020  C   ASN A  61     -14.443  -2.320  16.287  1.00 17.01           C  
ATOM   1021  O   ASN A  61     -15.555  -2.253  16.806  1.00 63.39           O  
ATOM   1022  CB  ASN A  61     -13.504  -0.274  15.221  1.00  7.33           C  
ATOM   1023  CG  ASN A  61     -13.097   0.383  13.946  1.00  7.33           C  
ATOM   1024  OD1 ASN A  61     -13.920   0.916  13.195  1.00  7.33           O  
ATOM   1025  ND2 ASN A  61     -11.829   0.371  13.691  1.00  7.33           N  
ATOM   1026  H   ASN A  61     -16.140  -0.937  14.640  1.00  3.58           H  
ATOM   1027  HA  ASN A  61     -13.457  -2.219  14.403  1.00  5.87           H  
ATOM   1028 1HB  ASN A  61     -14.181   0.375  15.766  1.00  8.80           H  
ATOM   1029 2HB  ASN A  61     -12.621  -0.414  15.841  1.00  8.80           H  
ATOM   1030 1HD2 ASN A  61     -11.481   0.813  12.864  1.00  8.80           H  
ATOM   1031 2HD2 ASN A  61     -11.191  -0.042  14.346  1.00  8.80           H  
ATOM   1032  N   GLY A  62     -13.457  -2.996  16.856  1.00 24.49           N  
ATOM   1033  CA  GLY A  62     -13.674  -3.603  18.160  1.00 47.64           C  
ATOM   1034  C   GLY A  62     -13.852  -5.084  18.069  1.00 20.07           C  
ATOM   1035  O   GLY A  62     -14.883  -5.623  18.457  1.00 49.86           O  
ATOM   1036  H   GLY A  62     -12.546  -3.088  16.424  1.00 29.39           H  
ATOM   1037 1HA  GLY A  62     -12.826  -3.378  18.808  1.00 57.17           H  
ATOM   1038 2HA  GLY A  62     -14.552  -3.158  18.627  1.00 57.17           H  
ATOM   1039  N   TYR A  63     -12.839  -5.757  17.589  1.00 18.89           N  
ATOM   1040  CA  TYR A  63     -12.977  -7.172  17.407  1.00 33.62           C  
ATOM   1041  C   TYR A  63     -12.403  -8.022  18.502  1.00 29.00           C  
ATOM   1042  O   TYR A  63     -12.524  -9.234  18.413  1.00 87.09           O  
ATOM   1043  CB  TYR A  63     -12.387  -7.548  16.066  1.00 50.43           C  
ATOM   1044  CG  TYR A  63     -13.188  -6.906  14.971  1.00 50.43           C  
ATOM   1045  CD1 TYR A  63     -12.931  -5.621  14.643  1.00 50.43           C  
ATOM   1046  CD2 TYR A  63     -14.165  -7.553  14.289  1.00 50.43           C  
ATOM   1047  CE1 TYR A  63     -13.596  -4.955  13.686  1.00 50.43           C  
ATOM   1048  CE2 TYR A  63     -14.849  -6.866  13.295  1.00 50.43           C  
ATOM   1049  CZ  TYR A  63     -14.574  -5.577  12.991  1.00 50.43           C  
ATOM   1050  OH  TYR A  63     -15.253  -4.910  12.002  1.00 50.43           O  
ATOM   1051  H   TYR A  63     -11.999  -5.275  17.295  1.00 22.67           H  
ATOM   1052  HA  TYR A  63     -14.043  -7.396  17.366  1.00 40.34           H  
ATOM   1053 1HB  TYR A  63     -11.354  -7.205  15.994  1.00 60.52           H  
ATOM   1054 2HB  TYR A  63     -12.403  -8.627  15.927  1.00 60.52           H  
ATOM   1055  HD1 TYR A  63     -12.182  -5.113  15.159  1.00 60.52           H  
ATOM   1056  HD2 TYR A  63     -14.395  -8.589  14.521  1.00 60.52           H  
ATOM   1057  HE1 TYR A  63     -13.332  -3.932  13.482  1.00 60.52           H  
ATOM   1058  HE2 TYR A  63     -15.633  -7.356  12.738  1.00 60.52           H  
ATOM   1059  HH  TYR A  63     -14.899  -4.021  11.926  1.00 60.52           H  
ATOM   1060  N   LYS A  64     -11.822  -7.431  19.539  1.00 32.04           N  
ATOM   1061  CA  LYS A  64     -11.387  -8.233  20.688  1.00 60.61           C  
ATOM   1062  C   LYS A  64     -10.701  -7.407  21.726  1.00 46.29           C  
ATOM   1063  O   LYS A  64     -10.279  -6.280  21.479  1.00105.61           O  
ATOM   1064  CB  LYS A  64     -10.402  -9.354  20.344  1.00 90.91           C  
ATOM   1065  CG  LYS A  64      -9.039  -8.924  19.837  1.00 90.91           C  
ATOM   1066  CD  LYS A  64      -8.167 -10.152  19.611  1.00 90.91           C  
ATOM   1067  CE  LYS A  64      -6.742  -9.775  19.243  1.00 90.91           C  
ATOM   1068  NZ  LYS A  64      -5.874 -10.977  19.101  1.00 90.91           N  
ATOM   1069  H   LYS A  64     -11.710  -6.428  19.559  1.00 38.45           H  
ATOM   1070  HA  LYS A  64     -12.271  -8.678  21.147  1.00 72.73           H  
ATOM   1071 1HB  LYS A  64     -10.232  -9.962  21.233  1.00109.10           H  
ATOM   1072 2HB  LYS A  64     -10.820 -10.005  19.604  1.00109.10           H  
ATOM   1073 1HG  LYS A  64      -9.146  -8.377  18.899  1.00109.10           H  
ATOM   1074 2HG  LYS A  64      -8.561  -8.274  20.571  1.00109.10           H  
ATOM   1075 1HD  LYS A  64      -8.150 -10.754  20.520  1.00109.10           H  
ATOM   1076 2HD  LYS A  64      -8.592 -10.753  18.807  1.00109.10           H  
ATOM   1077 1HE  LYS A  64      -6.742  -9.224  18.304  1.00109.10           H  
ATOM   1078 2HE  LYS A  64      -6.331  -9.136  20.024  1.00109.10           H  
ATOM   1079 1HZ  LYS A  64      -4.933 -10.688  18.871  1.00109.10           H  
ATOM   1080 2HZ  LYS A  64      -5.859 -11.485  19.973  1.00109.10           H  
ATOM   1081 3HZ  LYS A  64      -6.232 -11.572  18.369  1.00109.10           H  
ATOM   1082  N   GLN A  65     -10.553  -8.015  22.888  1.00 41.56           N  
ATOM   1083  CA  GLN A  65      -9.833  -7.431  24.011  1.00 78.92           C  
ATOM   1084  C   GLN A  65      -8.398  -7.930  23.955  1.00 61.49           C  
ATOM   1085  O   GLN A  65      -8.116  -8.906  23.262  1.00 73.07           O  
ATOM   1086  CB  GLN A  65     -10.487  -7.807  25.340  1.00118.38           C  
ATOM   1087  CG  GLN A  65     -11.926  -7.341  25.469  1.00118.38           C  
ATOM   1088  CD  GLN A  65     -12.045  -5.830  25.430  1.00118.38           C  
ATOM   1089  OE1 GLN A  65     -11.414  -5.123  26.221  1.00118.38           O  
ATOM   1090  NE2 GLN A  65     -12.853  -5.324  24.505  1.00118.38           N  
ATOM   1091  H   GLN A  65     -10.949  -8.937  23.003  1.00 49.87           H  
ATOM   1092  HA  GLN A  65      -9.827  -6.347  23.909  1.00 94.70           H  
ATOM   1093 1HB  GLN A  65     -10.473  -8.890  25.460  1.00142.06           H  
ATOM   1094 2HB  GLN A  65      -9.919  -7.378  26.165  1.00142.06           H  
ATOM   1095 1HG  GLN A  65     -12.507  -7.751  24.643  1.00142.06           H  
ATOM   1096 2HG  GLN A  65     -12.328  -7.691  26.420  1.00142.06           H  
ATOM   1097 1HE2 GLN A  65     -12.970  -4.332  24.431  1.00142.06           H  
ATOM   1098 2HE2 GLN A  65     -13.345  -5.932  23.883  1.00142.06           H  
ATOM   1099  N   ARG A  66      -7.489  -7.249  24.649  1.00114.47           N  
ATOM   1100  CA  ARG A  66      -6.068  -7.608  24.603  1.00135.31           C  
ATOM   1101  C   ARG A  66      -5.485  -8.220  25.897  1.00 81.05           C  
ATOM   1102  O   ARG A  66      -4.928  -7.489  26.718  1.00141.51           O  
ATOM   1103  CB  ARG A  66      -5.234  -6.383  24.249  1.00202.97           C  
ATOM   1104  CG  ARG A  66      -5.491  -5.785  22.869  1.00202.97           C  
ATOM   1105  CD  ARG A  66      -4.521  -4.698  22.569  1.00202.97           C  
ATOM   1106  NE  ARG A  66      -4.675  -3.549  23.448  1.00202.97           N  
ATOM   1107  CZ  ARG A  66      -5.477  -2.486  23.213  1.00202.97           C  
ATOM   1108  NH1 ARG A  66      -6.201  -2.391  22.116  1.00202.97           N  
ATOM   1109  NH2 ARG A  66      -5.530  -1.508  24.099  1.00202.97           N  
ATOM   1110  H   ARG A  66      -7.781  -6.461  25.210  1.00137.36           H  
ATOM   1111  HA  ARG A  66      -5.939  -8.322  23.794  1.00162.37           H  
ATOM   1112 1HB  ARG A  66      -5.414  -5.599  24.984  1.00243.56           H  
ATOM   1113 2HB  ARG A  66      -4.176  -6.640  24.300  1.00243.56           H  
ATOM   1114 1HG  ARG A  66      -5.389  -6.559  22.108  1.00243.56           H  
ATOM   1115 2HG  ARG A  66      -6.498  -5.368  22.831  1.00243.56           H  
ATOM   1116 1HD  ARG A  66      -3.506  -5.077  22.682  1.00243.56           H  
ATOM   1117 2HD  ARG A  66      -4.665  -4.358  21.549  1.00243.56           H  
ATOM   1118  HE  ARG A  66      -4.146  -3.550  24.310  1.00243.56           H  
ATOM   1119 1HH1 ARG A  66      -6.195  -3.109  21.401  1.00243.56           H  
ATOM   1120 2HH1 ARG A  66      -6.768  -1.565  21.964  1.00243.56           H  
ATOM   1121 1HH2 ARG A  66      -4.980  -1.559  24.946  1.00243.56           H  
ATOM   1122 2HH2 ARG A  66      -6.123  -0.709  23.928  1.00243.56           H  
ATOM   1123  N   PRO A  67      -5.555  -9.552  26.086  1.00 76.85           N  
ATOM   1124  CA  PRO A  67      -5.026 -10.339  27.203  1.00118.11           C  
ATOM   1125  C   PRO A  67      -3.513 -10.524  27.067  1.00129.84           C  
ATOM   1126  O   PRO A  67      -3.027 -11.644  26.871  1.00185.04           O  
ATOM   1127  CB  PRO A  67      -5.764 -11.669  27.073  1.00177.16           C  
ATOM   1128  CG  PRO A  67      -5.964 -11.822  25.606  1.00177.16           C  
ATOM   1129  CD  PRO A  67      -6.235 -10.424  25.109  1.00177.16           C  
ATOM   1130  HA  PRO A  67      -5.275  -9.839  28.150  1.00141.73           H  
ATOM   1131 1HB  PRO A  67      -5.164 -12.480  27.510  1.00212.60           H  
ATOM   1132 2HB  PRO A  67      -6.710 -11.630  27.632  1.00212.60           H  
ATOM   1133 1HG  PRO A  67      -5.071 -12.269  25.146  1.00212.60           H  
ATOM   1134 2HG  PRO A  67      -6.800 -12.509  25.408  1.00212.60           H  
ATOM   1135 1HD  PRO A  67      -5.804 -10.297  24.106  1.00212.60           H  
ATOM   1136 2HD  PRO A  67      -7.316 -10.233  25.124  1.00212.60           H  
ATOM   1137  N   VAL A  68      -2.790  -9.412  27.152  1.00160.37           N  
ATOM   1138  CA  VAL A  68      -1.349  -9.401  26.971  1.00228.26           C  
ATOM   1139  C   VAL A  68      -0.643 -10.227  28.030  1.00194.21           C  
ATOM   1140  O   VAL A  68      -0.874 -10.059  29.228  1.00268.59           O  
ATOM   1141  CB  VAL A  68      -0.826  -7.953  26.997  1.00342.39           C  
ATOM   1142  CG1 VAL A  68       0.695  -7.939  26.943  1.00342.39           C  
ATOM   1143  CG2 VAL A  68      -1.414  -7.188  25.818  1.00342.39           C  
ATOM   1144  H   VAL A  68      -3.277  -8.541  27.325  1.00192.44           H  
ATOM   1145  HA  VAL A  68      -1.125  -9.829  25.993  1.00273.91           H  
ATOM   1146  HB  VAL A  68      -1.129  -7.478  27.930  1.00410.87           H  
ATOM   1147 1HG1 VAL A  68       1.050  -6.908  26.972  1.00410.87           H  
ATOM   1148 2HG1 VAL A  68       1.096  -8.482  27.798  1.00410.87           H  
ATOM   1149 3HG1 VAL A  68       1.031  -8.411  26.021  1.00410.87           H  
ATOM   1150 1HG2 VAL A  68      -1.056  -6.158  25.838  1.00410.87           H  
ATOM   1151 2HG2 VAL A  68      -1.105  -7.662  24.886  1.00410.87           H  
ATOM   1152 3HG2 VAL A  68      -2.501  -7.194  25.885  1.00410.87           H  
ATOM   1153  N   GLY A  69       0.224 -11.123  27.567  1.00166.05           N  
ATOM   1154  CA  GLY A  69       0.970 -12.021  28.438  1.00166.11           C  
ATOM   1155  C   GLY A  69       0.380 -13.434  28.464  1.00141.39           C  
ATOM   1156  O   GLY A  69       0.989 -14.347  29.023  1.00243.24           O  
ATOM   1157  H   GLY A  69       0.367 -11.187  26.569  1.00199.26           H  
ATOM   1158 1HA  GLY A  69       2.007 -12.066  28.104  1.00199.33           H  
ATOM   1159 2HA  GLY A  69       0.982 -11.614  29.448  1.00199.33           H  
ATOM   1160  N   SER A  70      -0.788 -13.626  27.840  1.00108.88           N  
ATOM   1161  CA  SER A  70      -1.424 -14.945  27.794  1.00155.84           C  
ATOM   1162  C   SER A  70      -0.801 -15.928  26.781  1.00134.95           C  
ATOM   1163  O   SER A  70      -1.157 -17.107  26.769  1.00165.62           O  
ATOM   1164  CB  SER A  70      -2.901 -14.782  27.490  1.00233.76           C  
ATOM   1165  OG  SER A  70      -3.099 -14.259  26.205  1.00233.76           O  
ATOM   1166  H   SER A  70      -1.276 -12.850  27.406  1.00130.66           H  
ATOM   1167  HA  SER A  70      -1.330 -15.391  28.785  1.00187.01           H  
ATOM   1168 1HB  SER A  70      -3.393 -15.751  27.569  1.00280.51           H  
ATOM   1169 2HB  SER A  70      -3.355 -14.123  28.228  1.00280.51           H  
ATOM   1170  HG  SER A  70      -2.870 -13.325  26.265  1.00280.51           H  
ATOM   1171  N   LEU A  71       0.115 -15.451  25.937  1.00171.70           N  
ATOM   1172  CA  LEU A  71       0.765 -16.304  24.940  1.00210.54           C  
ATOM   1173  C   LEU A  71       2.001 -17.010  25.492  1.00168.88           C  
ATOM   1174  O   LEU A  71       2.683 -16.491  26.376  1.00234.82           O  
ATOM   1175  CB  LEU A  71       1.164 -15.472  23.717  1.00315.81           C  
ATOM   1176  CG  LEU A  71       0.005 -14.797  22.977  1.00315.81           C  
ATOM   1177  CD1 LEU A  71       0.550 -13.952  21.836  1.00315.81           C  
ATOM   1178  CD2 LEU A  71      -0.939 -15.867  22.457  1.00315.81           C  
ATOM   1179  H   LEU A  71       0.371 -14.477  25.980  1.00206.04           H  
ATOM   1180  HA  LEU A  71       0.051 -17.064  24.626  1.00252.65           H  
ATOM   1181 1HB  LEU A  71       1.853 -14.692  24.036  1.00378.97           H  
ATOM   1182 2HB  LEU A  71       1.681 -16.118  23.008  1.00378.97           H  
ATOM   1183  HG  LEU A  71      -0.532 -14.139  23.660  1.00378.97           H  
ATOM   1184 1HD1 LEU A  71      -0.277 -13.468  21.316  1.00378.97           H  
ATOM   1185 2HD1 LEU A  71       1.223 -13.191  22.233  1.00378.97           H  
ATOM   1186 3HD1 LEU A  71       1.091 -14.590  21.139  1.00378.97           H  
ATOM   1187 1HD2 LEU A  71      -1.771 -15.396  21.932  1.00378.97           H  
ATOM   1188 2HD2 LEU A  71      -0.403 -16.523  21.771  1.00378.97           H  
ATOM   1189 3HD2 LEU A  71      -1.322 -16.452  23.293  1.00378.97           H  
ATOM   1190  N   LYS A  72       2.291 -18.194  24.953  1.00146.62           N  
ATOM   1191  CA  LYS A  72       3.453 -18.966  25.381  1.00152.34           C  
ATOM   1192  C   LYS A  72       4.582 -18.885  24.360  1.00115.20           C  
ATOM   1193  O   LYS A  72       4.346 -18.957  23.153  1.00166.93           O  
ATOM   1194  CB  LYS A  72       3.065 -20.425  25.614  1.00228.51           C  
ATOM   1195  CG  LYS A  72       2.080 -20.631  26.756  1.00228.51           C  
ATOM   1196  CD  LYS A  72       1.762 -22.105  26.954  1.00228.51           C  
ATOM   1197  CE  LYS A  72       0.769 -22.311  28.088  1.00228.51           C  
ATOM   1198  NZ  LYS A  72       0.441 -23.749  28.282  1.00228.51           N  
ATOM   1199  H   LYS A  72       1.690 -18.567  24.231  1.00175.94           H  
ATOM   1200  HA  LYS A  72       3.820 -18.549  26.319  1.00182.81           H  
ATOM   1201 1HB  LYS A  72       2.615 -20.832  24.707  1.00274.21           H  
ATOM   1202 2HB  LYS A  72       3.957 -21.012  25.830  1.00274.21           H  
ATOM   1203 1HG  LYS A  72       2.503 -20.232  27.679  1.00274.21           H  
ATOM   1204 2HG  LYS A  72       1.156 -20.095  26.541  1.00274.21           H  
ATOM   1205 1HD  LYS A  72       1.341 -22.513  26.034  1.00274.21           H  
ATOM   1206 2HD  LYS A  72       2.679 -22.647  27.184  1.00274.21           H  
ATOM   1207 1HE  LYS A  72       1.193 -21.917  29.011  1.00274.21           H  
ATOM   1208 2HE  LYS A  72      -0.149 -21.767  27.863  1.00274.21           H  
ATOM   1209 1HZ  LYS A  72      -0.219 -23.845  29.041  1.00274.21           H  
ATOM   1210 2HZ  LYS A  72       0.035 -24.120  27.435  1.00274.21           H  
ATOM   1211 3HZ  LYS A  72       1.283 -24.260  28.503  1.00274.21           H  
ATOM   1212  N   ALA A  73       5.811 -18.759  24.865  1.00131.87           N  
ATOM   1213  CA  ALA A  73       7.022 -18.621  24.052  1.00178.35           C  
ATOM   1214  C   ALA A  73       7.239 -19.787  23.089  1.00148.22           C  
ATOM   1215  O   ALA A  73       7.794 -19.603  22.005  1.00242.10           O  
ATOM   1216  CB  ALA A  73       8.234 -18.487  24.958  1.00267.52           C  
ATOM   1217  H   ALA A  73       5.910 -18.732  25.871  1.00158.24           H  
ATOM   1218  HA  ALA A  73       6.924 -17.713  23.460  1.00214.02           H  
ATOM   1219 1HB  ALA A  73       9.128 -18.342  24.352  1.00321.03           H  
ATOM   1220 2HB  ALA A  73       8.101 -17.630  25.618  1.00321.03           H  
ATOM   1221 3HB  ALA A  73       8.344 -19.391  25.556  1.00321.03           H  
ATOM   1222  N   THR A  74       6.787 -20.979  23.477  1.00105.67           N  
ATOM   1223  CA  THR A  74       6.967 -22.181  22.671  1.00124.42           C  
ATOM   1224  C   THR A  74       6.143 -22.180  21.383  1.00118.78           C  
ATOM   1225  O   THR A  74       6.375 -23.009  20.502  1.00214.63           O  
ATOM   1226  CB  THR A  74       6.604 -23.433  23.488  1.00186.63           C  
ATOM   1227  OG1 THR A  74       5.227 -23.364  23.884  1.00186.63           O  
ATOM   1228  CG2 THR A  74       7.477 -23.519  24.730  1.00186.63           C  
ATOM   1229  H   THR A  74       6.325 -21.065  24.371  1.00126.80           H  
ATOM   1230  HA  THR A  74       8.019 -22.247  22.393  1.00149.30           H  
ATOM   1231  HB  THR A  74       6.754 -24.323  22.878  1.00223.96           H  
ATOM   1232  HG1 THR A  74       4.994 -24.160  24.369  1.00223.96           H  
ATOM   1233 1HG2 THR A  74       7.211 -24.408  25.301  1.00223.96           H  
ATOM   1234 2HG2 THR A  74       8.524 -23.577  24.435  1.00223.96           H  
ATOM   1235 3HG2 THR A  74       7.323 -22.634  25.346  1.00223.96           H  
ATOM   1236  N   SER A  75       5.190 -21.252  21.260  1.00 99.30           N  
ATOM   1237  CA  SER A  75       4.389 -21.153  20.052  1.00149.27           C  
ATOM   1238  C   SER A  75       5.042 -20.246  19.001  1.00155.49           C  
ATOM   1239  O   SER A  75       4.499 -20.070  17.908  1.00229.98           O  
ATOM   1240  CB  SER A  75       3.008 -20.641  20.393  1.00223.91           C  
ATOM   1241  OG  SER A  75       3.054 -19.318  20.853  1.00223.91           O  
ATOM   1242  H   SER A  75       5.011 -20.589  22.003  1.00119.16           H  
ATOM   1243  HA  SER A  75       4.291 -22.152  19.624  1.00179.12           H  
ATOM   1244 1HB  SER A  75       2.370 -20.701  19.511  1.00268.69           H  
ATOM   1245 2HB  SER A  75       2.567 -21.278  21.158  1.00268.69           H  
ATOM   1246  HG  SER A  75       3.640 -19.322  21.619  1.00268.69           H  
ATOM   1247  N   PHE A  76       6.206 -19.677  19.327  1.00172.46           N  
ATOM   1248  CA  PHE A  76       6.914 -18.790  18.415  1.00197.06           C  
ATOM   1249  C   PHE A  76       8.149 -19.476  17.841  1.00130.47           C  
ATOM   1250  O   PHE A  76       8.732 -20.355  18.476  1.00195.07           O  
ATOM   1251  CB  PHE A  76       7.335 -17.531  19.164  1.00295.59           C  
ATOM   1252  CG  PHE A  76       6.181 -16.696  19.636  1.00295.59           C  
ATOM   1253  CD1 PHE A  76       5.581 -16.943  20.860  1.00295.59           C  
ATOM   1254  CD2 PHE A  76       5.703 -15.658  18.868  1.00295.59           C  
ATOM   1255  CE1 PHE A  76       4.526 -16.169  21.302  1.00295.59           C  
ATOM   1256  CE2 PHE A  76       4.653 -14.875  19.302  1.00295.59           C  
ATOM   1257  CZ  PHE A  76       4.063 -15.133  20.521  1.00295.59           C  
ATOM   1258  H   PHE A  76       6.627 -19.840  20.234  1.00206.95           H  
ATOM   1259  HA  PHE A  76       6.249 -18.521  17.594  1.00236.47           H  
ATOM   1260 1HB  PHE A  76       7.931 -17.808  20.032  1.00354.71           H  
ATOM   1261 2HB  PHE A  76       7.961 -16.914  18.520  1.00354.71           H  
ATOM   1262  HD1 PHE A  76       5.952 -17.760  21.475  1.00354.71           H  
ATOM   1263  HD2 PHE A  76       6.173 -15.463  17.909  1.00354.71           H  
ATOM   1264  HE1 PHE A  76       4.064 -16.375  22.267  1.00354.71           H  
ATOM   1265  HE2 PHE A  76       4.288 -14.055  18.684  1.00354.71           H  
ATOM   1266  HZ  PHE A  76       3.237 -14.516  20.865  1.00354.71           H  
ATOM   1267  N   LYS A  77       8.544 -19.073  16.634  1.00 81.28           N  
ATOM   1268  CA  LYS A  77       9.707 -19.660  15.966  1.00 65.68           C  
ATOM   1269  C   LYS A  77      10.855 -18.660  15.816  1.00 60.45           C  
ATOM   1270  O   LYS A  77      10.745 -17.508  16.237  1.00129.89           O  
ATOM   1271  CB  LYS A  77       9.302 -20.216  14.602  1.00 98.52           C  
ATOM   1272  CG  LYS A  77       8.218 -21.284  14.669  1.00 98.52           C  
ATOM   1273  CD  LYS A  77       8.723 -22.521  15.400  1.00 98.52           C  
ATOM   1274  CE  LYS A  77       7.691 -23.637  15.389  1.00 98.52           C  
ATOM   1275  NZ  LYS A  77       8.154 -24.831  16.149  1.00 98.52           N  
ATOM   1276  H   LYS A  77       8.023 -18.346  16.164  1.00 97.54           H  
ATOM   1277  HA  LYS A  77      10.070 -20.486  16.577  1.00 78.82           H  
ATOM   1278 1HB  LYS A  77       8.935 -19.407  13.970  1.00118.22           H  
ATOM   1279 2HB  LYS A  77      10.168 -20.654  14.106  1.00118.22           H  
ATOM   1280 1HG  LYS A  77       7.345 -20.890  15.191  1.00118.22           H  
ATOM   1281 2HG  LYS A  77       7.918 -21.565  13.659  1.00118.22           H  
ATOM   1282 1HD  LYS A  77       9.636 -22.878  14.922  1.00118.22           H  
ATOM   1283 2HD  LYS A  77       8.951 -22.264  16.434  1.00118.22           H  
ATOM   1284 1HE  LYS A  77       6.765 -23.274  15.830  1.00118.22           H  
ATOM   1285 2HE  LYS A  77       7.499 -23.932  14.358  1.00118.22           H  
ATOM   1286 1HZ  LYS A  77       7.442 -25.547  16.114  1.00118.22           H  
ATOM   1287 2HZ  LYS A  77       9.007 -25.183  15.737  1.00118.22           H  
ATOM   1288 3HZ  LYS A  77       8.325 -24.572  17.110  1.00118.22           H  
ATOM   1289  N   TYR A  78      11.960 -19.119  15.221  1.00 47.39           N  
ATOM   1290  CA  TYR A  78      13.145 -18.295  15.025  1.00 66.39           C  
ATOM   1291  C   TYR A  78      13.258 -17.706  13.613  1.00 77.59           C  
ATOM   1292  O   TYR A  78      12.688 -18.227  12.650  1.00136.00           O  
ATOM   1293  CB  TYR A  78      14.391 -19.112  15.349  1.00 99.59           C  
ATOM   1294  CG  TYR A  78      14.480 -19.480  16.810  1.00 99.59           C  
ATOM   1295  CD1 TYR A  78      13.920 -20.667  17.258  1.00 99.59           C  
ATOM   1296  CD2 TYR A  78      15.113 -18.628  17.702  1.00 99.59           C  
ATOM   1297  CE1 TYR A  78      13.994 -21.002  18.596  1.00 99.59           C  
ATOM   1298  CE2 TYR A  78      15.187 -18.964  19.040  1.00 99.59           C  
ATOM   1299  CZ  TYR A  78      14.630 -20.145  19.487  1.00 99.59           C  
ATOM   1300  OH  TYR A  78      14.703 -20.478  20.820  1.00 99.59           O  
ATOM   1301  H   TYR A  78      11.979 -20.076  14.901  1.00 56.87           H  
ATOM   1302  HA  TYR A  78      13.092 -17.458  15.722  1.00 79.67           H  
ATOM   1303 1HB  TYR A  78      14.391 -20.033  14.763  1.00119.50           H  
ATOM   1304 2HB  TYR A  78      15.284 -18.549  15.082  1.00119.50           H  
ATOM   1305  HD1 TYR A  78      13.421 -21.335  16.555  1.00119.50           H  
ATOM   1306  HD2 TYR A  78      15.551 -17.695  17.349  1.00119.50           H  
ATOM   1307  HE1 TYR A  78      13.553 -21.934  18.949  1.00119.50           H  
ATOM   1308  HE2 TYR A  78      15.683 -18.295  19.743  1.00119.50           H  
ATOM   1309  HH  TYR A  78      14.269 -21.323  20.962  1.00119.50           H  
ATOM   1310  N   GLU A  79      14.007 -16.609  13.529  1.00108.32           N  
ATOM   1311  CA  GLU A  79      14.278 -15.849  12.308  1.00183.43           C  
ATOM   1312  C   GLU A  79      15.677 -16.214  11.781  1.00160.79           C  
ATOM   1313  O   GLU A  79      15.825 -17.201  11.057  1.00237.30           O  
ATOM   1314  CB  GLU A  79      14.133 -14.342  12.578  1.00275.14           C  
ATOM   1315  CG  GLU A  79      14.320 -13.432  11.366  1.00275.14           C  
ATOM   1316  CD  GLU A  79      14.108 -11.976  11.689  1.00275.14           C  
ATOM   1317  OE1 GLU A  79      13.243 -11.673  12.480  1.00275.14           O  
ATOM   1318  OE2 GLU A  79      14.813 -11.161  11.139  1.00275.14           O  
ATOM   1319  H   GLU A  79      14.422 -16.268  14.385  1.00129.98           H  
ATOM   1320  HA  GLU A  79      13.546 -16.132  11.551  1.00220.12           H  
ATOM   1321 1HB  GLU A  79      13.132 -14.160  12.961  1.00330.17           H  
ATOM   1322 2HB  GLU A  79      14.827 -14.029  13.358  1.00330.17           H  
ATOM   1323 1HG  GLU A  79      15.324 -13.554  10.964  1.00330.17           H  
ATOM   1324 2HG  GLU A  79      13.614 -13.731  10.592  1.00330.17           H  
ATOM   1325  N   ASN A  80      16.684 -15.413  12.139  1.00150.46           N  
ATOM   1326  CA  ASN A  80      18.076 -15.628  11.743  1.00183.70           C  
ATOM   1327  C   ASN A  80      18.282 -15.661  10.222  1.00146.22           C  
ATOM   1328  O   ASN A  80      18.071 -14.649   9.551  1.00218.84           O  
ATOM   1329  CB  ASN A  80      18.599 -16.898  12.399  1.00275.55           C  
ATOM   1330  CG  ASN A  80      18.595 -16.808  13.899  1.00275.55           C  
ATOM   1331  OD1 ASN A  80      18.753 -15.724  14.471  1.00275.55           O  
ATOM   1332  ND2 ASN A  80      18.416 -17.931  14.548  1.00275.55           N  
ATOM   1333  H   ASN A  80      16.490 -14.615  12.725  1.00180.55           H  
ATOM   1334  HA  ASN A  80      18.664 -14.791  12.121  1.00220.44           H  
ATOM   1335 1HB  ASN A  80      17.995 -17.755  12.099  1.00330.66           H  
ATOM   1336 2HB  ASN A  80      19.622 -17.083  12.072  1.00330.66           H  
ATOM   1337 1HD2 ASN A  80      18.405 -17.934  15.549  1.00330.66           H  
ATOM   1338 2HD2 ASN A  80      18.292 -18.785  14.045  1.00330.66           H  
ATOM   1339  N   PHE A  81      18.732 -16.800   9.685  1.00108.60           N  
ATOM   1340  CA  PHE A  81      19.072 -16.939   8.266  1.00112.78           C  
ATOM   1341  C   PHE A  81      17.858 -16.907   7.343  1.00 77.75           C  
ATOM   1342  O   PHE A  81      17.445 -17.931   6.797  1.00148.08           O  
ATOM   1343  CB  PHE A  81      19.840 -18.238   8.061  1.00169.17           C  
ATOM   1344  CG  PHE A  81      21.170 -18.234   8.752  1.00169.17           C  
ATOM   1345  CD1 PHE A  81      21.295 -18.747  10.034  1.00169.17           C  
ATOM   1346  CD2 PHE A  81      22.294 -17.714   8.131  1.00169.17           C  
ATOM   1347  CE1 PHE A  81      22.516 -18.741  10.681  1.00169.17           C  
ATOM   1348  CE2 PHE A  81      23.517 -17.707   8.774  1.00169.17           C  
ATOM   1349  CZ  PHE A  81      23.627 -18.221  10.051  1.00169.17           C  
ATOM   1350  H   PHE A  81      18.864 -17.608  10.274  1.00130.32           H  
ATOM   1351  HA  PHE A  81      19.723 -16.108   7.993  1.00135.34           H  
ATOM   1352 1HB  PHE A  81      19.257 -19.075   8.444  1.00203.00           H  
ATOM   1353 2HB  PHE A  81      20.005 -18.407   6.998  1.00203.00           H  
ATOM   1354  HD1 PHE A  81      20.416 -19.157  10.532  1.00203.00           H  
ATOM   1355  HD2 PHE A  81      22.206 -17.306   7.123  1.00203.00           H  
ATOM   1356  HE1 PHE A  81      22.601 -19.147  11.689  1.00203.00           H  
ATOM   1357  HE2 PHE A  81      24.394 -17.296   8.275  1.00203.00           H  
ATOM   1358  HZ  PHE A  81      24.590 -18.216  10.559  1.00203.00           H  
ATOM   1359  N   THR A  82      17.307 -15.713   7.171  1.00 62.59           N  
ATOM   1360  CA  THR A  82      16.132 -15.486   6.356  1.00 96.71           C  
ATOM   1361  C   THR A  82      16.505 -15.101   4.929  1.00 60.45           C  
ATOM   1362  O   THR A  82      17.161 -14.085   4.698  1.00100.44           O  
ATOM   1363  CB  THR A  82      15.275 -14.376   6.997  1.00145.06           C  
ATOM   1364  OG1 THR A  82      14.876 -14.789   8.308  1.00145.06           O  
ATOM   1365  CG2 THR A  82      14.041 -14.090   6.173  1.00145.06           C  
ATOM   1366  H   THR A  82      17.716 -14.932   7.664  1.00 75.11           H  
ATOM   1367  HA  THR A  82      15.549 -16.406   6.321  1.00116.05           H  
ATOM   1368  HB  THR A  82      15.869 -13.466   7.079  1.00174.08           H  
ATOM   1369  HG1 THR A  82      15.653 -14.842   8.872  1.00174.08           H  
ATOM   1370 1HG2 THR A  82      13.459 -13.304   6.652  1.00174.08           H  
ATOM   1371 2HG2 THR A  82      14.340 -13.766   5.176  1.00174.08           H  
ATOM   1372 3HG2 THR A  82      13.438 -14.993   6.096  1.00174.08           H  
ATOM   1373  N   ASP A  83      16.075 -15.910   3.975  1.00 53.07           N  
ATOM   1374  CA  ASP A  83      16.318 -15.631   2.567  1.00 36.77           C  
ATOM   1375  C   ASP A  83      14.977 -15.565   1.877  1.00 36.58           C  
ATOM   1376  O   ASP A  83      14.431 -16.595   1.467  1.00 84.85           O  
ATOM   1377  CB  ASP A  83      17.206 -16.707   1.937  1.00 55.16           C  
ATOM   1378  CG  ASP A  83      17.553 -16.428   0.480  1.00 55.16           C  
ATOM   1379  OD1 ASP A  83      17.002 -15.509  -0.079  1.00 55.16           O  
ATOM   1380  OD2 ASP A  83      18.367 -17.138  -0.061  1.00 55.16           O  
ATOM   1381  H   ASP A  83      15.554 -16.738   4.229  1.00 63.68           H  
ATOM   1382  HA  ASP A  83      16.808 -14.662   2.469  1.00 44.12           H  
ATOM   1383 1HB  ASP A  83      18.134 -16.787   2.505  1.00 66.19           H  
ATOM   1384 2HB  ASP A  83      16.704 -17.673   1.997  1.00 66.19           H  
ATOM   1385  N   VAL A  84      14.433 -14.358   1.777  1.00 14.94           N  
ATOM   1386  CA  VAL A  84      13.112 -14.175   1.202  1.00 16.19           C  
ATOM   1387  C   VAL A  84      13.111 -13.215   0.017  1.00 11.43           C  
ATOM   1388  O   VAL A  84      14.057 -12.445  -0.158  1.00 14.02           O  
ATOM   1389  CB  VAL A  84      12.137 -13.674   2.286  1.00 24.29           C  
ATOM   1390  CG1 VAL A  84      11.992 -14.720   3.372  1.00 24.29           C  
ATOM   1391  CG2 VAL A  84      12.674 -12.384   2.868  1.00 24.29           C  
ATOM   1392  H   VAL A  84      14.942 -13.554   2.116  1.00 17.93           H  
ATOM   1393  HA  VAL A  84      12.774 -15.153   0.879  1.00 19.43           H  
ATOM   1394  HB  VAL A  84      11.154 -13.496   1.859  1.00 29.14           H  
ATOM   1395 1HG1 VAL A  84      11.307 -14.353   4.132  1.00 29.14           H  
ATOM   1396 2HG1 VAL A  84      11.597 -15.640   2.940  1.00 29.14           H  
ATOM   1397 3HG1 VAL A  84      12.961 -14.921   3.817  1.00 29.14           H  
ATOM   1398 1HG2 VAL A  84      11.994 -12.022   3.637  1.00 29.14           H  
ATOM   1399 2HG2 VAL A  84      13.656 -12.562   3.307  1.00 29.14           H  
ATOM   1400 3HG2 VAL A  84      12.762 -11.637   2.079  1.00 29.14           H  
ATOM   1401  N   PRO A  85      12.060 -13.281  -0.817  1.00  9.95           N  
ATOM   1402  CA  PRO A  85      11.796 -12.475  -2.002  1.00  9.18           C  
ATOM   1403  C   PRO A  85      11.717 -10.990  -1.717  1.00  8.30           C  
ATOM   1404  O   PRO A  85      11.281 -10.565  -0.646  1.00 10.13           O  
ATOM   1405  CB  PRO A  85      10.443 -12.997  -2.501  1.00 13.77           C  
ATOM   1406  CG  PRO A  85      10.383 -14.403  -2.030  1.00 13.77           C  
ATOM   1407  CD  PRO A  85      11.104 -14.412  -0.720  1.00 13.77           C  
ATOM   1408  HA  PRO A  85      12.581 -12.676  -2.746  1.00 11.02           H  
ATOM   1409 1HB  PRO A  85       9.629 -12.379  -2.096  1.00 16.52           H  
ATOM   1410 2HB  PRO A  85      10.390 -12.916  -3.597  1.00 16.52           H  
ATOM   1411 1HG  PRO A  85       9.335 -14.725  -1.937  1.00 16.52           H  
ATOM   1412 2HG  PRO A  85      10.851 -15.068  -2.771  1.00 16.52           H  
ATOM   1413 1HD  PRO A  85      10.395 -14.256   0.104  1.00 16.52           H  
ATOM   1414 2HD  PRO A  85      11.633 -15.369  -0.636  1.00 16.52           H  
ATOM   1415  N   ASP A  86      12.105 -10.202  -2.713  1.00  7.84           N  
ATOM   1416  CA  ASP A  86      12.023  -8.751  -2.629  1.00  8.62           C  
ATOM   1417  C   ASP A  86      10.578  -8.266  -2.750  1.00  7.31           C  
ATOM   1418  O   ASP A  86      10.255  -7.154  -2.332  1.00  9.97           O  
ATOM   1419  CB  ASP A  86      12.879  -8.104  -3.718  1.00 12.93           C  
ATOM   1420  CG  ASP A  86      14.371  -8.287  -3.480  1.00 12.93           C  
ATOM   1421  OD1 ASP A  86      14.743  -8.606  -2.377  1.00 12.93           O  
ATOM   1422  OD2 ASP A  86      15.125  -8.107  -4.406  1.00 12.93           O  
ATOM   1423  H   ASP A  86      12.465 -10.623  -3.559  1.00  9.41           H  
ATOM   1424  HA  ASP A  86      12.406  -8.440  -1.657  1.00 10.34           H  
ATOM   1425 1HB  ASP A  86      12.624  -8.534  -4.687  1.00 15.52           H  
ATOM   1426 2HB  ASP A  86      12.661  -7.036  -3.765  1.00 15.52           H  
ATOM   1427  N   SER A  87       9.713  -9.108  -3.314  1.00  6.04           N  
ATOM   1428  CA  SER A  87       8.308  -8.780  -3.479  1.00  6.80           C  
ATOM   1429  C   SER A  87       7.451 -10.023  -3.301  1.00  4.25           C  
ATOM   1430  O   SER A  87       7.679 -11.049  -3.943  1.00  6.67           O  
ATOM   1431  CB  SER A  87       8.065  -8.173  -4.845  1.00 10.20           C  
ATOM   1432  OG  SER A  87       6.706  -7.890  -5.033  1.00 10.20           O  
ATOM   1433  H   SER A  87      10.036 -10.005  -3.643  1.00  7.25           H  
ATOM   1434  HA  SER A  87       8.029  -8.054  -2.717  1.00  8.16           H  
ATOM   1435 1HB  SER A  87       8.648  -7.257  -4.945  1.00 12.24           H  
ATOM   1436 2HB  SER A  87       8.405  -8.864  -5.614  1.00 12.24           H  
ATOM   1437  HG  SER A  87       6.242  -8.720  -4.895  1.00 12.24           H  
ATOM   1438  N   ILE A  88       6.466  -9.919  -2.421  1.00  1.67           N  
ATOM   1439  CA  ILE A  88       5.582 -11.019  -2.095  1.00  0.80           C  
ATOM   1440  C   ILE A  88       4.141 -10.620  -2.383  1.00  0.69           C  
ATOM   1441  O   ILE A  88       3.681  -9.577  -1.925  1.00  0.93           O  
ATOM   1442  CB  ILE A  88       5.723 -11.383  -0.606  1.00  1.20           C  
ATOM   1443  CG1 ILE A  88       7.178 -11.745  -0.281  1.00  1.20           C  
ATOM   1444  CG2 ILE A  88       4.809 -12.565  -0.296  1.00  1.20           C  
ATOM   1445  CD1 ILE A  88       7.470 -11.779   1.199  1.00  1.20           C  
ATOM   1446  H   ILE A  88       6.338  -9.042  -1.943  1.00  2.00           H  
ATOM   1447  HA  ILE A  88       5.841 -11.881  -2.709  1.00  0.96           H  
ATOM   1448  HB  ILE A  88       5.447 -10.533   0.016  1.00  1.44           H  
ATOM   1449 1HG1 ILE A  88       7.398 -12.728  -0.697  1.00  1.44           H  
ATOM   1450 2HG1 ILE A  88       7.848 -11.020  -0.739  1.00  1.44           H  
ATOM   1451 1HG2 ILE A  88       4.902 -12.840   0.750  1.00  1.44           H  
ATOM   1452 2HG2 ILE A  88       3.776 -12.297  -0.511  1.00  1.44           H  
ATOM   1453 3HG2 ILE A  88       5.097 -13.415  -0.915  1.00  1.44           H  
ATOM   1454 1HD1 ILE A  88       8.513 -12.050   1.360  1.00  1.44           H  
ATOM   1455 2HD1 ILE A  88       7.282 -10.797   1.631  1.00  1.44           H  
ATOM   1456 3HD1 ILE A  88       6.826 -12.509   1.679  1.00  1.44           H  
ATOM   1457  N   ASN A  89       3.419 -11.435  -3.134  1.00  0.74           N  
ATOM   1458  CA  ASN A  89       2.018 -11.124  -3.382  1.00  1.32           C  
ATOM   1459  C   ASN A  89       1.244 -12.378  -3.722  1.00  0.62           C  
ATOM   1460  O   ASN A  89       1.217 -12.812  -4.875  1.00  0.78           O  
ATOM   1461  CB  ASN A  89       1.861 -10.089  -4.469  1.00  1.98           C  
ATOM   1462  CG  ASN A  89       0.430  -9.658  -4.601  1.00  1.98           C  
ATOM   1463  OD1 ASN A  89      -0.472 -10.299  -4.046  1.00  1.98           O  
ATOM   1464  ND2 ASN A  89       0.202  -8.585  -5.318  1.00  1.98           N  
ATOM   1465  H   ASN A  89       3.830 -12.276  -3.516  1.00  0.89           H  
ATOM   1466  HA  ASN A  89       1.586 -10.721  -2.464  1.00  1.58           H  
ATOM   1467 1HB  ASN A  89       2.476  -9.217  -4.242  1.00  2.38           H  
ATOM   1468 2HB  ASN A  89       2.202 -10.497  -5.421  1.00  2.38           H  
ATOM   1469 1HD2 ASN A  89      -0.734  -8.252  -5.437  1.00  2.38           H  
ATOM   1470 2HD2 ASN A  89       0.963  -8.098  -5.746  1.00  2.38           H  
ATOM   1471  N   TRP A  90       0.605 -12.950  -2.702  1.00  0.42           N  
ATOM   1472  CA  TRP A  90      -0.144 -14.195  -2.830  1.00  0.43           C  
ATOM   1473  C   TRP A  90      -1.314 -14.130  -3.810  1.00  0.76           C  
ATOM   1474  O   TRP A  90      -1.741 -15.162  -4.331  1.00  1.51           O  
ATOM   1475  CB  TRP A  90      -0.610 -14.634  -1.442  1.00  0.65           C  
ATOM   1476  CG  TRP A  90       0.553 -15.124  -0.644  1.00  0.65           C  
ATOM   1477  CD1 TRP A  90       1.130 -14.540   0.444  1.00  0.65           C  
ATOM   1478  CD2 TRP A  90       1.329 -16.311  -0.920  1.00  0.65           C  
ATOM   1479  NE1 TRP A  90       2.209 -15.277   0.855  1.00  0.65           N  
ATOM   1480  CE2 TRP A  90       2.348 -16.360   0.028  1.00  0.65           C  
ATOM   1481  CE3 TRP A  90       1.247 -17.313  -1.894  1.00  0.65           C  
ATOM   1482  CZ2 TRP A  90       3.290 -17.369   0.033  1.00  0.65           C  
ATOM   1483  CZ3 TRP A  90       2.189 -18.333  -1.884  1.00  0.65           C  
ATOM   1484  CH2 TRP A  90       3.187 -18.358  -0.943  1.00  0.65           C  
ATOM   1485  H   TRP A  90       0.646 -12.504  -1.792  1.00  0.50           H  
ATOM   1486  HA  TRP A  90       0.545 -14.954  -3.196  1.00  0.52           H  
ATOM   1487 1HB  TRP A  90      -1.064 -13.792  -0.918  1.00  0.77           H  
ATOM   1488 2HB  TRP A  90      -1.353 -15.423  -1.516  1.00  0.77           H  
ATOM   1489  HD1 TRP A  90       0.795 -13.619   0.913  1.00  0.77           H  
ATOM   1490  HE1 TRP A  90       2.819 -15.058   1.632  1.00  0.77           H  
ATOM   1491  HE3 TRP A  90       0.459 -17.292  -2.646  1.00  0.77           H  
ATOM   1492  HZ2 TRP A  90       4.092 -17.402   0.766  1.00  0.77           H  
ATOM   1493  HZ3 TRP A  90       2.120 -19.111  -2.645  1.00  0.77           H  
ATOM   1494  HH2 TRP A  90       3.916 -19.168  -0.963  1.00  0.77           H  
ATOM   1495  N   VAL A  91      -1.783 -12.920  -4.122  1.00  1.13           N  
ATOM   1496  CA  VAL A  91      -2.869 -12.735  -5.072  1.00  2.85           C  
ATOM   1497  C   VAL A  91      -2.446 -13.219  -6.448  1.00  3.24           C  
ATOM   1498  O   VAL A  91      -3.244 -13.790  -7.192  1.00  8.00           O  
ATOM   1499  CB  VAL A  91      -3.283 -11.251  -5.166  1.00  4.28           C  
ATOM   1500  CG1 VAL A  91      -4.289 -11.066  -6.289  1.00  4.28           C  
ATOM   1501  CG2 VAL A  91      -3.858 -10.781  -3.839  1.00  4.28           C  
ATOM   1502  H   VAL A  91      -1.379 -12.093  -3.698  1.00  1.36           H  
ATOM   1503  HA  VAL A  91      -3.726 -13.321  -4.743  1.00  3.42           H  
ATOM   1504  HB  VAL A  91      -2.409 -10.654  -5.416  1.00  5.13           H  
ATOM   1505 1HG1 VAL A  91      -4.560 -10.012  -6.363  1.00  5.13           H  
ATOM   1506 2HG1 VAL A  91      -3.849 -11.393  -7.230  1.00  5.13           H  
ATOM   1507 3HG1 VAL A  91      -5.182 -11.655  -6.079  1.00  5.13           H  
ATOM   1508 1HG2 VAL A  91      -4.134  -9.730  -3.914  1.00  5.13           H  
ATOM   1509 2HG2 VAL A  91      -4.741 -11.369  -3.597  1.00  5.13           H  
ATOM   1510 3HG2 VAL A  91      -3.111 -10.904  -3.054  1.00  5.13           H  
ATOM   1511  N   THR A  92      -1.175 -12.990  -6.791  1.00  1.30           N  
ATOM   1512  CA  THR A  92      -0.655 -13.347  -8.103  1.00  1.58           C  
ATOM   1513  C   THR A  92      -0.393 -14.843  -8.232  1.00  1.66           C  
ATOM   1514  O   THR A  92      -0.150 -15.336  -9.334  1.00  1.85           O  
ATOM   1515  CB  THR A  92       0.648 -12.586  -8.403  1.00  2.37           C  
ATOM   1516  OG1 THR A  92       1.659 -12.963  -7.458  1.00  2.37           O  
ATOM   1517  CG2 THR A  92       0.408 -11.089  -8.302  1.00  2.37           C  
ATOM   1518  H   THR A  92      -0.540 -12.568  -6.125  1.00  1.56           H  
ATOM   1519  HA  THR A  92      -1.397 -13.071  -8.852  1.00  1.90           H  
ATOM   1520  HB  THR A  92       0.992 -12.831  -9.408  1.00  2.84           H  
ATOM   1521  HG1 THR A  92       1.333 -12.825  -6.563  1.00  2.84           H  
ATOM   1522 1HG2 THR A  92       1.335 -10.556  -8.515  1.00  2.84           H  
ATOM   1523 2HG2 THR A  92      -0.354 -10.793  -9.022  1.00  2.84           H  
ATOM   1524 3HG2 THR A  92       0.071 -10.843  -7.296  1.00  2.84           H  
ATOM   1525  N   ASN A  93      -0.434 -15.566  -7.112  1.00  1.60           N  
ATOM   1526  CA  ASN A  93      -0.222 -16.995  -7.129  1.00  1.60           C  
ATOM   1527  C   ASN A  93      -1.546 -17.743  -7.049  1.00  1.42           C  
ATOM   1528  O   ASN A  93      -1.559 -18.974  -6.993  1.00  1.52           O  
ATOM   1529  CB  ASN A  93       0.695 -17.399  -5.987  1.00  2.40           C  
ATOM   1530  CG  ASN A  93       2.104 -16.906  -6.182  1.00  2.40           C  
ATOM   1531  OD1 ASN A  93       2.674 -17.053  -7.269  1.00  2.40           O  
ATOM   1532  ND2 ASN A  93       2.676 -16.326  -5.157  1.00  2.40           N  
ATOM   1533  H   ASN A  93      -0.646 -15.142  -6.221  1.00  1.92           H  
ATOM   1534  HA  ASN A  93       0.251 -17.268  -8.074  1.00  1.92           H  
ATOM   1535 1HB  ASN A  93       0.308 -16.997  -5.050  1.00  2.88           H  
ATOM   1536 2HB  ASN A  93       0.710 -18.485  -5.898  1.00  2.88           H  
ATOM   1537 1HD2 ASN A  93       3.611 -15.980  -5.237  1.00  2.88           H  
ATOM   1538 2HD2 ASN A  93       2.180 -16.227  -4.296  1.00  2.88           H  
ATOM   1539  N   GLY A  94      -2.668 -17.008  -7.044  1.00  1.31           N  
ATOM   1540  CA  GLY A  94      -3.972 -17.648  -6.965  1.00  1.28           C  
ATOM   1541  C   GLY A  94      -4.287 -18.153  -5.557  1.00  1.01           C  
ATOM   1542  O   GLY A  94      -5.121 -19.043  -5.395  1.00  1.16           O  
ATOM   1543  H   GLY A  94      -2.644 -15.996  -7.104  1.00  1.57           H  
ATOM   1544 1HA  GLY A  94      -4.739 -16.939  -7.278  1.00  1.54           H  
ATOM   1545 2HA  GLY A  94      -4.006 -18.480  -7.667  1.00  1.54           H  
ATOM   1546  N   ALA A  95      -3.592 -17.627  -4.544  1.00  0.74           N  
ATOM   1547  CA  ALA A  95      -3.807 -18.071  -3.172  1.00  0.62           C  
ATOM   1548  C   ALA A  95      -4.782 -17.174  -2.412  1.00  0.59           C  
ATOM   1549  O   ALA A  95      -5.036 -17.397  -1.229  1.00  0.62           O  
ATOM   1550  CB  ALA A  95      -2.476 -18.128  -2.434  1.00  0.93           C  
ATOM   1551  H   ALA A  95      -2.916 -16.890  -4.704  1.00  0.89           H  
ATOM   1552  HA  ALA A  95      -4.236 -19.070  -3.208  1.00  0.74           H  
ATOM   1553 1HB  ALA A  95      -2.637 -18.494  -1.420  1.00  1.12           H  
ATOM   1554 2HB  ALA A  95      -1.799 -18.801  -2.960  1.00  1.12           H  
ATOM   1555 3HB  ALA A  95      -2.043 -17.133  -2.398  1.00  1.12           H  
ATOM   1556  N   VAL A  96      -5.316 -16.151  -3.072  1.00  0.59           N  
ATOM   1557  CA  VAL A  96      -6.206 -15.217  -2.400  1.00  0.61           C  
ATOM   1558  C   VAL A  96      -7.583 -15.138  -3.055  1.00  0.62           C  
ATOM   1559  O   VAL A  96      -7.704 -14.946  -4.267  1.00  0.67           O  
ATOM   1560  CB  VAL A  96      -5.551 -13.818  -2.357  1.00  0.92           C  
ATOM   1561  CG1 VAL A  96      -6.479 -12.806  -1.710  1.00  0.92           C  
ATOM   1562  CG2 VAL A  96      -4.248 -13.893  -1.577  1.00  0.92           C  
ATOM   1563  H   VAL A  96      -5.098 -16.004  -4.046  1.00  0.71           H  
ATOM   1564  HA  VAL A  96      -6.340 -15.556  -1.372  1.00  0.73           H  
ATOM   1565  HB  VAL A  96      -5.357 -13.485  -3.375  1.00  1.10           H  
ATOM   1566 1HG1 VAL A  96      -6.000 -11.827  -1.698  1.00  1.10           H  
ATOM   1567 2HG1 VAL A  96      -7.400 -12.749  -2.284  1.00  1.10           H  
ATOM   1568 3HG1 VAL A  96      -6.700 -13.114  -0.688  1.00  1.10           H  
ATOM   1569 1HG2 VAL A  96      -3.779 -12.909  -1.555  1.00  1.10           H  
ATOM   1570 2HG2 VAL A  96      -4.453 -14.219  -0.557  1.00  1.10           H  
ATOM   1571 3HG2 VAL A  96      -3.576 -14.602  -2.055  1.00  1.10           H  
ATOM   1572  N   THR A  97      -8.615 -15.280  -2.224  1.00  0.62           N  
ATOM   1573  CA  THR A  97     -10.015 -15.212  -2.637  1.00  0.68           C  
ATOM   1574  C   THR A  97     -10.457 -13.743  -2.712  1.00  0.71           C  
ATOM   1575  O   THR A  97      -9.743 -12.872  -2.217  1.00  0.71           O  
ATOM   1576  CB  THR A  97     -10.900 -16.004  -1.630  1.00  1.02           C  
ATOM   1577  OG1 THR A  97     -10.785 -15.417  -0.323  1.00  1.02           O  
ATOM   1578  CG2 THR A  97     -10.470 -17.457  -1.574  1.00  1.02           C  
ATOM   1579  H   THR A  97      -8.416 -15.444  -1.247  1.00  0.74           H  
ATOM   1580  HA  THR A  97     -10.105 -15.663  -3.623  1.00  0.82           H  
ATOM   1581  HB  THR A  97     -11.941 -15.974  -1.932  1.00  1.22           H  
ATOM   1582  HG1 THR A  97     -10.912 -16.097   0.354  1.00  1.22           H  
ATOM   1583 1HG2 THR A  97     -11.099 -17.995  -0.866  1.00  1.22           H  
ATOM   1584 2HG2 THR A  97     -10.570 -17.905  -2.561  1.00  1.22           H  
ATOM   1585 3HG2 THR A  97      -9.433 -17.509  -1.250  1.00  1.22           H  
ATOM   1586  N   PRO A  98     -11.615 -13.447  -3.317  1.00  0.77           N  
ATOM   1587  CA  PRO A  98     -12.222 -12.124  -3.467  1.00  0.82           C  
ATOM   1588  C   PRO A  98     -12.426 -11.429  -2.121  1.00  0.71           C  
ATOM   1589  O   PRO A  98     -12.556 -12.077  -1.078  1.00  0.66           O  
ATOM   1590  CB  PRO A  98     -13.545 -12.423  -4.178  1.00  1.23           C  
ATOM   1591  CG  PRO A  98     -13.267 -13.657  -4.972  1.00  1.23           C  
ATOM   1592  CD  PRO A  98     -12.311 -14.459  -4.141  1.00  1.23           C  
ATOM   1593  HA  PRO A  98     -11.575 -11.513  -4.112  1.00  0.98           H  
ATOM   1594 1HB  PRO A  98     -14.346 -12.563  -3.438  1.00  1.48           H  
ATOM   1595 2HB  PRO A  98     -13.835 -11.569  -4.807  1.00  1.48           H  
ATOM   1596 1HG  PRO A  98     -14.205 -14.196  -5.170  1.00  1.48           H  
ATOM   1597 2HG  PRO A  98     -12.846 -13.387  -5.952  1.00  1.48           H  
ATOM   1598 1HD  PRO A  98     -12.874 -15.157  -3.508  1.00  1.48           H  
ATOM   1599 2HD  PRO A  98     -11.600 -14.979  -4.798  1.00  1.48           H  
ATOM   1600  N   VAL A  99     -12.421 -10.097  -2.148  1.00  0.74           N  
ATOM   1601  CA  VAL A  99     -12.579  -9.315  -0.930  1.00  0.63           C  
ATOM   1602  C   VAL A  99     -13.999  -9.380  -0.417  1.00  0.69           C  
ATOM   1603  O   VAL A  99     -14.952  -9.070  -1.133  1.00  1.07           O  
ATOM   1604  CB  VAL A  99     -12.195  -7.843  -1.154  1.00  0.95           C  
ATOM   1605  CG1 VAL A  99     -12.470  -7.047   0.114  1.00  0.95           C  
ATOM   1606  CG2 VAL A  99     -10.728  -7.738  -1.541  1.00  0.95           C  
ATOM   1607  H   VAL A  99     -12.309  -9.620  -3.032  1.00  0.89           H  
ATOM   1608  HA  VAL A  99     -11.927  -9.726  -0.167  1.00  0.76           H  
ATOM   1609  HB  VAL A  99     -12.815  -7.432  -1.946  1.00  1.13           H  
ATOM   1610 1HG1 VAL A  99     -12.218  -6.002  -0.048  1.00  1.13           H  
ATOM   1611 2HG1 VAL A  99     -13.525  -7.126   0.371  1.00  1.13           H  
ATOM   1612 3HG1 VAL A  99     -11.866  -7.442   0.931  1.00  1.13           H  
ATOM   1613 1HG2 VAL A  99     -10.470  -6.695  -1.704  1.00  1.13           H  
ATOM   1614 2HG2 VAL A  99     -10.110  -8.139  -0.740  1.00  1.13           H  
ATOM   1615 3HG2 VAL A  99     -10.551  -8.302  -2.456  1.00  1.13           H  
ATOM   1616  N   LYS A 100     -14.125  -9.788   0.834  1.00  0.61           N  
ATOM   1617  CA  LYS A 100     -15.412  -9.913   1.485  1.00  0.87           C  
ATOM   1618  C   LYS A 100     -15.726  -8.680   2.318  1.00  0.63           C  
ATOM   1619  O   LYS A 100     -14.866  -7.819   2.519  1.00  0.65           O  
ATOM   1620  CB  LYS A 100     -15.444 -11.182   2.330  1.00  1.30           C  
ATOM   1621  CG  LYS A 100     -15.349 -12.460   1.502  1.00  1.30           C  
ATOM   1622  CD  LYS A 100     -15.373 -13.715   2.365  1.00  1.30           C  
ATOM   1623  CE  LYS A 100     -15.310 -14.972   1.503  1.00  1.30           C  
ATOM   1624  NZ  LYS A 100     -15.243 -16.216   2.317  1.00  1.30           N  
ATOM   1625  H   LYS A 100     -13.293 -10.024   1.356  1.00  0.73           H  
ATOM   1626  HA  LYS A 100     -16.180  -9.997   0.715  1.00  1.04           H  
ATOM   1627 1HB  LYS A 100     -14.619 -11.174   3.042  1.00  1.57           H  
ATOM   1628 2HB  LYS A 100     -16.374 -11.218   2.896  1.00  1.57           H  
ATOM   1629 1HG  LYS A 100     -16.187 -12.500   0.805  1.00  1.57           H  
ATOM   1630 2HG  LYS A 100     -14.425 -12.449   0.925  1.00  1.57           H  
ATOM   1631 1HD  LYS A 100     -14.522 -13.710   3.049  1.00  1.57           H  
ATOM   1632 2HD  LYS A 100     -16.290 -13.740   2.954  1.00  1.57           H  
ATOM   1633 1HE  LYS A 100     -16.198 -15.013   0.874  1.00  1.57           H  
ATOM   1634 2HE  LYS A 100     -14.428 -14.924   0.863  1.00  1.57           H  
ATOM   1635 1HZ  LYS A 100     -15.202 -17.020   1.699  1.00  1.57           H  
ATOM   1636 2HZ  LYS A 100     -14.420 -16.195   2.909  1.00  1.57           H  
ATOM   1637 3HZ  LYS A 100     -16.047 -16.292   2.937  1.00  1.57           H  
ATOM   1638  N   ASP A 101     -16.968  -8.607   2.779  1.00  0.91           N  
ATOM   1639  CA  ASP A 101     -17.446  -7.494   3.580  1.00  0.82           C  
ATOM   1640  C   ASP A 101     -18.229  -8.010   4.776  1.00  0.98           C  
ATOM   1641  O   ASP A 101     -19.340  -8.524   4.638  1.00  1.38           O  
ATOM   1642  CB  ASP A 101     -18.310  -6.550   2.745  1.00  1.23           C  
ATOM   1643  CG  ASP A 101     -18.758  -5.306   3.507  1.00  1.23           C  
ATOM   1644  OD1 ASP A 101     -18.602  -5.262   4.707  1.00  1.23           O  
ATOM   1645  OD2 ASP A 101     -19.256  -4.405   2.875  1.00  1.23           O  
ATOM   1646  H   ASP A 101     -17.611  -9.356   2.564  1.00  1.09           H  
ATOM   1647  HA  ASP A 101     -16.588  -6.936   3.947  1.00  0.98           H  
ATOM   1648 1HB  ASP A 101     -17.752  -6.236   1.863  1.00  1.48           H  
ATOM   1649 2HB  ASP A 101     -19.196  -7.082   2.397  1.00  1.48           H  
ATOM   1650  N   GLN A 102     -17.624  -7.887   5.949  1.00  0.93           N  
ATOM   1651  CA  GLN A 102     -18.210  -8.334   7.208  1.00  1.47           C  
ATOM   1652  C   GLN A 102     -19.465  -7.558   7.651  1.00  1.12           C  
ATOM   1653  O   GLN A 102     -20.216  -8.032   8.507  1.00  2.41           O  
ATOM   1654  CB  GLN A 102     -17.144  -8.252   8.280  1.00  2.21           C  
ATOM   1655  CG  GLN A 102     -16.731  -6.838   8.596  1.00  2.21           C  
ATOM   1656  CD  GLN A 102     -15.525  -6.814   9.479  1.00  2.21           C  
ATOM   1657  OE1 GLN A 102     -15.491  -7.546  10.466  1.00  2.21           O  
ATOM   1658  NE2 GLN A 102     -14.540  -5.991   9.121  1.00  2.21           N  
ATOM   1659  H   GLN A 102     -16.710  -7.450   5.966  1.00  1.12           H  
ATOM   1660  HA  GLN A 102     -18.498  -9.376   7.087  1.00  1.76           H  
ATOM   1661 1HB  GLN A 102     -17.505  -8.717   9.197  1.00  2.65           H  
ATOM   1662 2HB  GLN A 102     -16.257  -8.796   7.957  1.00  2.65           H  
ATOM   1663 1HG  GLN A 102     -16.499  -6.312   7.672  1.00  2.65           H  
ATOM   1664 2HG  GLN A 102     -17.549  -6.339   9.116  1.00  2.65           H  
ATOM   1665 1HE2 GLN A 102     -13.686  -5.892   9.649  1.00  2.65           H  
ATOM   1666 2HE2 GLN A 102     -14.644  -5.447   8.294  1.00  2.65           H  
ATOM   1667  N   GLY A 103     -19.713  -6.388   7.066  1.00  0.74           N  
ATOM   1668  CA  GLY A 103     -20.893  -5.607   7.420  1.00  0.80           C  
ATOM   1669  C   GLY A 103     -20.740  -4.922   8.770  1.00  1.08           C  
ATOM   1670  O   GLY A 103     -19.652  -4.483   9.135  1.00  7.13           O  
ATOM   1671  H   GLY A 103     -19.092  -6.026   6.349  1.00  0.89           H  
ATOM   1672 1HA  GLY A 103     -21.073  -4.859   6.648  1.00  0.96           H  
ATOM   1673 2HA  GLY A 103     -21.765  -6.260   7.438  1.00  0.96           H  
ATOM   1674  N   GLN A 104     -21.831  -4.854   9.526  1.00  1.01           N  
ATOM   1675  CA  GLN A 104     -21.813  -4.184  10.823  1.00  1.16           C  
ATOM   1676  C   GLN A 104     -21.750  -5.185  11.959  1.00  3.09           C  
ATOM   1677  O   GLN A 104     -22.502  -5.097  12.929  1.00 21.00           O  
ATOM   1678  CB  GLN A 104     -23.040  -3.287  10.983  1.00  1.74           C  
ATOM   1679  CG  GLN A 104     -23.102  -2.135   9.994  1.00  1.74           C  
ATOM   1680  CD  GLN A 104     -24.342  -1.282  10.182  1.00  1.74           C  
ATOM   1681  OE1 GLN A 104     -24.986  -1.322  11.235  1.00  1.74           O  
ATOM   1682  NE2 GLN A 104     -24.688  -0.506   9.161  1.00  1.74           N  
ATOM   1683  H   GLN A 104     -22.696  -5.252   9.187  1.00  1.21           H  
ATOM   1684  HA  GLN A 104     -20.920  -3.560  10.878  1.00  1.39           H  
ATOM   1685 1HB  GLN A 104     -23.945  -3.883  10.862  1.00  2.09           H  
ATOM   1686 2HB  GLN A 104     -23.056  -2.868  11.988  1.00  2.09           H  
ATOM   1687 1HG  GLN A 104     -22.226  -1.503  10.132  1.00  2.09           H  
ATOM   1688 2HG  GLN A 104     -23.116  -2.539   8.982  1.00  2.09           H  
ATOM   1689 1HE2 GLN A 104     -25.499   0.078   9.228  1.00  2.09           H  
ATOM   1690 2HE2 GLN A 104     -24.141  -0.505   8.324  1.00  2.09           H  
ATOM   1691  N   CYS A 105     -20.862  -6.156  11.820  1.00  1.32           N  
ATOM   1692  CA  CYS A 105     -20.686  -7.168  12.827  1.00  1.28           C  
ATOM   1693  C   CYS A 105     -19.217  -7.339  13.152  1.00  1.52           C  
ATOM   1694  O   CYS A 105     -18.364  -7.299  12.264  1.00  3.19           O  
ATOM   1695  CB  CYS A 105     -21.288  -8.465  12.338  1.00  1.92           C  
ATOM   1696  SG  CYS A 105     -23.044  -8.303  11.982  1.00  1.92           S  
ATOM   1697  H   CYS A 105     -20.277  -6.182  10.999  1.00  1.58           H  
ATOM   1698  HA  CYS A 105     -21.210  -6.859  13.731  1.00  1.54           H  
ATOM   1699 1HB  CYS A 105     -20.782  -8.794  11.430  1.00  2.30           H  
ATOM   1700 2HB  CYS A 105     -21.165  -9.239  13.092  1.00  2.30           H  
ATOM   1701  HG  CYS A 105     -23.397  -7.891  13.196  1.00  2.30           H  
ATOM   1702  N   GLY A 106     -18.927  -7.567  14.430  1.00  1.34           N  
ATOM   1703  CA  GLY A 106     -17.568  -7.738  14.935  1.00  2.20           C  
ATOM   1704  C   GLY A 106     -17.009  -9.131  14.608  1.00  1.85           C  
ATOM   1705  O   GLY A 106     -16.717  -9.914  15.510  1.00  4.93           O  
ATOM   1706  H   GLY A 106     -19.676  -7.607  15.105  1.00  1.61           H  
ATOM   1707 1HA  GLY A 106     -16.955  -6.950  14.532  1.00  2.64           H  
ATOM   1708 2HA  GLY A 106     -17.571  -7.600  16.015  1.00  2.64           H  
ATOM   1709  N   CYS A 107     -16.882  -9.426  13.309  1.00  0.90           N  
ATOM   1710  CA  CYS A 107     -16.512 -10.738  12.804  1.00  1.27           C  
ATOM   1711  C   CYS A 107     -15.178 -10.895  12.055  1.00  0.91           C  
ATOM   1712  O   CYS A 107     -14.842 -12.016  11.678  1.00  1.99           O  
ATOM   1713  CB  CYS A 107     -17.610 -11.185  11.854  1.00  1.91           C  
ATOM   1714  SG  CYS A 107     -19.228 -11.346  12.643  1.00  1.91           S  
ATOM   1715  H   CYS A 107     -17.106  -8.701  12.642  1.00  1.08           H  
ATOM   1716  HA  CYS A 107     -16.498 -11.415  13.657  1.00  1.52           H  
ATOM   1717 1HB  CYS A 107     -17.702 -10.463  11.043  1.00  2.29           H  
ATOM   1718 2HB  CYS A 107     -17.342 -12.142  11.413  1.00  2.29           H  
ATOM   1719  HG  CYS A 107     -19.208 -10.164  13.237  1.00  2.29           H  
ATOM   1720  N   CYS A 108     -14.425  -9.822  11.803  1.00  0.85           N  
ATOM   1721  CA  CYS A 108     -13.183  -9.970  11.029  1.00  1.35           C  
ATOM   1722  C   CYS A 108     -12.128 -10.856  11.668  1.00  0.82           C  
ATOM   1723  O   CYS A 108     -11.193 -11.270  10.990  1.00  1.25           O  
ATOM   1724  CB  CYS A 108     -12.516  -8.652  10.713  1.00  2.03           C  
ATOM   1725  SG  CYS A 108     -11.847  -7.831  12.127  1.00  2.03           S  
ATOM   1726  H   CYS A 108     -14.718  -8.916  12.105  1.00  1.02           H  
ATOM   1727  HA  CYS A 108     -13.458 -10.413  10.081  1.00  1.62           H  
ATOM   1728 1HB  CYS A 108     -11.697  -8.831  10.014  1.00  2.43           H  
ATOM   1729 2HB  CYS A 108     -13.208  -7.983  10.227  1.00  2.43           H  
ATOM   1730  HG  CYS A 108     -11.133  -8.862  12.549  1.00  2.43           H  
ATOM   1731  N   TRP A 109     -12.265 -11.186  12.948  1.00  0.73           N  
ATOM   1732  CA  TRP A 109     -11.371 -12.160  13.546  1.00  0.84           C  
ATOM   1733  C   TRP A 109     -11.556 -13.530  12.875  1.00  0.53           C  
ATOM   1734  O   TRP A 109     -10.611 -14.314  12.754  1.00  0.53           O  
ATOM   1735  CB  TRP A 109     -11.650 -12.225  15.041  1.00  1.26           C  
ATOM   1736  CG  TRP A 109     -13.035 -12.683  15.384  1.00  1.26           C  
ATOM   1737  CD1 TRP A 109     -14.130 -11.887  15.525  1.00  1.26           C  
ATOM   1738  CD2 TRP A 109     -13.479 -14.030  15.678  1.00  1.26           C  
ATOM   1739  NE1 TRP A 109     -15.223 -12.640  15.875  1.00  1.26           N  
ATOM   1740  CE2 TRP A 109     -14.842 -13.952  15.980  1.00  1.26           C  
ATOM   1741  CE3 TRP A 109     -12.839 -15.274  15.718  1.00  1.26           C  
ATOM   1742  CZ2 TRP A 109     -15.581 -15.071  16.322  1.00  1.26           C  
ATOM   1743  CZ3 TRP A 109     -13.587 -16.396  16.056  1.00  1.26           C  
ATOM   1744  CH2 TRP A 109     -14.922 -16.296  16.350  1.00  1.26           C  
ATOM   1745  H   TRP A 109     -13.009 -10.791  13.505  1.00  0.88           H  
ATOM   1746  HA  TRP A 109     -10.345 -11.835  13.391  1.00  1.01           H  
ATOM   1747 1HB  TRP A 109     -10.953 -12.917  15.506  1.00  1.51           H  
ATOM   1748 2HB  TRP A 109     -11.489 -11.244  15.488  1.00  1.51           H  
ATOM   1749  HD1 TRP A 109     -14.139 -10.808  15.383  1.00  1.51           H  
ATOM   1750  HE1 TRP A 109     -16.155 -12.282  16.039  1.00  1.51           H  
ATOM   1751  HE3 TRP A 109     -11.778 -15.361  15.490  1.00  1.51           H  
ATOM   1752  HZ2 TRP A 109     -16.643 -15.011  16.561  1.00  1.51           H  
ATOM   1753  HZ3 TRP A 109     -13.086 -17.363  16.090  1.00  1.51           H  
ATOM   1754  HH2 TRP A 109     -15.475 -17.198  16.615  1.00  1.51           H  
ATOM   1755  N   ALA A 110     -12.777 -13.779  12.388  1.00  0.58           N  
ATOM   1756  CA  ALA A 110     -13.107 -14.999  11.689  1.00  0.55           C  
ATOM   1757  C   ALA A 110     -12.718 -14.853  10.235  1.00  0.51           C  
ATOM   1758  O   ALA A 110     -12.205 -15.796   9.640  1.00  0.64           O  
ATOM   1759  CB  ALA A 110     -14.590 -15.318  11.827  1.00  0.83           C  
ATOM   1760  H   ALA A 110     -13.507 -13.094  12.498  1.00  0.70           H  
ATOM   1761  HA  ALA A 110     -12.525 -15.814  12.120  1.00  0.66           H  
ATOM   1762 1HB  ALA A 110     -14.813 -16.246  11.302  1.00  0.99           H  
ATOM   1763 2HB  ALA A 110     -14.840 -15.429  12.883  1.00  0.99           H  
ATOM   1764 3HB  ALA A 110     -15.179 -14.510  11.399  1.00  0.99           H  
ATOM   1765  N   PHE A 111     -12.917 -13.658   9.669  1.00  0.44           N  
ATOM   1766  CA  PHE A 111     -12.540 -13.446   8.271  1.00  0.48           C  
ATOM   1767  C   PHE A 111     -11.050 -13.530   8.054  1.00  0.60           C  
ATOM   1768  O   PHE A 111     -10.609 -14.105   7.062  1.00  1.20           O  
ATOM   1769  CB  PHE A 111     -13.023 -12.091   7.747  1.00  0.72           C  
ATOM   1770  CG  PHE A 111     -14.479 -12.030   7.389  1.00  0.72           C  
ATOM   1771  CD1 PHE A 111     -15.438 -11.753   8.343  1.00  0.72           C  
ATOM   1772  CD2 PHE A 111     -14.888 -12.235   6.080  1.00  0.72           C  
ATOM   1773  CE1 PHE A 111     -16.773 -11.697   8.008  1.00  0.72           C  
ATOM   1774  CE2 PHE A 111     -16.225 -12.178   5.742  1.00  0.72           C  
ATOM   1775  CZ  PHE A 111     -17.164 -11.909   6.705  1.00  0.72           C  
ATOM   1776  H   PHE A 111     -13.357 -12.920  10.208  1.00  0.53           H  
ATOM   1777  HA  PHE A 111     -12.993 -14.227   7.673  1.00  0.58           H  
ATOM   1778 1HB  PHE A 111     -12.811 -11.318   8.475  1.00  0.86           H  
ATOM   1779 2HB  PHE A 111     -12.455 -11.841   6.852  1.00  0.86           H  
ATOM   1780  HD1 PHE A 111     -15.128 -11.584   9.367  1.00  0.86           H  
ATOM   1781  HD2 PHE A 111     -14.141 -12.451   5.315  1.00  0.86           H  
ATOM   1782  HE1 PHE A 111     -17.516 -11.481   8.774  1.00  0.86           H  
ATOM   1783  HE2 PHE A 111     -16.541 -12.347   4.715  1.00  0.86           H  
ATOM   1784  HZ  PHE A 111     -18.216 -11.865   6.432  1.00  0.86           H  
ATOM   1785  N   SER A 112     -10.270 -12.989   8.981  1.00  0.45           N  
ATOM   1786  CA  SER A 112      -8.829 -13.052   8.851  1.00  0.59           C  
ATOM   1787  C   SER A 112      -8.331 -14.480   8.969  1.00  0.52           C  
ATOM   1788  O   SER A 112      -7.524 -14.923   8.147  1.00  0.65           O  
ATOM   1789  CB  SER A 112      -8.148 -12.185   9.878  1.00  0.89           C  
ATOM   1790  OG  SER A 112      -6.756 -12.264   9.726  1.00  0.89           O  
ATOM   1791  H   SER A 112     -10.675 -12.511   9.769  1.00  0.54           H  
ATOM   1792  HA  SER A 112      -8.562 -12.681   7.862  1.00  0.71           H  
ATOM   1793 1HB  SER A 112      -8.474 -11.152   9.752  1.00  1.06           H  
ATOM   1794 2HB  SER A 112      -8.432 -12.500  10.881  1.00  1.06           H  
ATOM   1795  HG  SER A 112      -6.587 -12.168   8.776  1.00  1.06           H  
ATOM   1796  N   ALA A 113      -8.812 -15.203   9.986  1.00  0.44           N  
ATOM   1797  CA  ALA A 113      -8.394 -16.582  10.179  1.00  0.50           C  
ATOM   1798  C   ALA A 113      -8.760 -17.454   8.981  1.00  0.52           C  
ATOM   1799  O   ALA A 113      -7.943 -18.259   8.522  1.00  0.85           O  
ATOM   1800  CB  ALA A 113      -9.017 -17.141  11.444  1.00  0.75           C  
ATOM   1801  H   ALA A 113      -9.464 -14.801  10.656  1.00  0.53           H  
ATOM   1802  HA  ALA A 113      -7.311 -16.591  10.281  1.00  0.60           H  
ATOM   1803 1HB  ALA A 113      -8.673 -18.164  11.599  1.00  0.90           H  
ATOM   1804 2HB  ALA A 113      -8.722 -16.527  12.295  1.00  0.90           H  
ATOM   1805 3HB  ALA A 113     -10.102 -17.133  11.350  1.00  0.90           H  
ATOM   1806  N   VAL A 114      -9.977 -17.291   8.468  1.00  0.36           N  
ATOM   1807  CA  VAL A 114     -10.403 -18.072   7.325  1.00  0.37           C  
ATOM   1808  C   VAL A 114      -9.633 -17.716   6.064  1.00  0.35           C  
ATOM   1809  O   VAL A 114      -9.236 -18.612   5.332  1.00  0.41           O  
ATOM   1810  CB  VAL A 114     -11.908 -17.928   7.089  1.00  0.55           C  
ATOM   1811  CG1 VAL A 114     -12.275 -18.582   5.777  1.00  0.55           C  
ATOM   1812  CG2 VAL A 114     -12.664 -18.614   8.221  1.00  0.55           C  
ATOM   1813  H   VAL A 114     -10.625 -16.631   8.877  1.00  0.43           H  
ATOM   1814  HA  VAL A 114     -10.211 -19.122   7.549  1.00  0.44           H  
ATOM   1815  HB  VAL A 114     -12.174 -16.873   7.036  1.00  0.67           H  
ATOM   1816 1HG1 VAL A 114     -13.348 -18.484   5.605  1.00  0.67           H  
ATOM   1817 2HG1 VAL A 114     -11.734 -18.096   4.965  1.00  0.67           H  
ATOM   1818 3HG1 VAL A 114     -12.005 -19.634   5.818  1.00  0.67           H  
ATOM   1819 1HG2 VAL A 114     -13.734 -18.521   8.048  1.00  0.67           H  
ATOM   1820 2HG2 VAL A 114     -12.392 -19.668   8.248  1.00  0.67           H  
ATOM   1821 3HG2 VAL A 114     -12.407 -18.152   9.172  1.00  0.67           H  
ATOM   1822  N   ALA A 115      -9.407 -16.428   5.809  1.00  0.36           N  
ATOM   1823  CA  ALA A 115      -8.653 -16.024   4.625  1.00  0.37           C  
ATOM   1824  C   ALA A 115      -7.257 -16.640   4.620  1.00  0.39           C  
ATOM   1825  O   ALA A 115      -6.797 -17.130   3.585  1.00  0.42           O  
ATOM   1826  CB  ALA A 115      -8.557 -14.513   4.560  1.00  0.55           C  
ATOM   1827  H   ALA A 115      -9.766 -15.711   6.424  1.00  0.43           H  
ATOM   1828  HA  ALA A 115      -9.185 -16.386   3.744  1.00  0.44           H  
ATOM   1829 1HB  ALA A 115      -8.015 -14.219   3.661  1.00  0.67           H  
ATOM   1830 2HB  ALA A 115      -9.560 -14.087   4.537  1.00  0.67           H  
ATOM   1831 3HB  ALA A 115      -8.031 -14.149   5.438  1.00  0.67           H  
ATOM   1832  N   SER A 116      -6.592 -16.626   5.779  1.00  0.42           N  
ATOM   1833  CA  SER A 116      -5.268 -17.219   5.911  1.00  0.50           C  
ATOM   1834  C   SER A 116      -5.329 -18.720   5.624  1.00  0.56           C  
ATOM   1835  O   SER A 116      -4.465 -19.263   4.927  1.00  0.82           O  
ATOM   1836  CB  SER A 116      -4.715 -16.951   7.293  1.00  0.75           C  
ATOM   1837  OG  SER A 116      -3.428 -17.485   7.425  1.00  0.75           O  
ATOM   1838  H   SER A 116      -7.009 -16.185   6.592  1.00  0.50           H  
ATOM   1839  HA  SER A 116      -4.609 -16.758   5.178  1.00  0.60           H  
ATOM   1840 1HB  SER A 116      -4.688 -15.876   7.474  1.00  0.90           H  
ATOM   1841 2HB  SER A 116      -5.373 -17.392   8.040  1.00  0.90           H  
ATOM   1842  HG  SER A 116      -2.864 -16.980   6.833  1.00  0.90           H  
ATOM   1843  N   THR A 117      -6.364 -19.372   6.160  1.00  0.68           N  
ATOM   1844  CA  THR A 117      -6.613 -20.789   5.956  1.00  1.00           C  
ATOM   1845  C   THR A 117      -6.817 -21.149   4.489  1.00  0.80           C  
ATOM   1846  O   THR A 117      -6.285 -22.150   4.006  1.00  1.21           O  
ATOM   1847  CB  THR A 117      -7.858 -21.218   6.703  1.00  1.50           C  
ATOM   1848  OG1 THR A 117      -7.688 -21.016   8.112  1.00  1.50           O  
ATOM   1849  CG2 THR A 117      -8.121 -22.663   6.397  1.00  1.50           C  
ATOM   1850  H   THR A 117      -7.012 -18.865   6.752  1.00  0.82           H  
ATOM   1851  HA  THR A 117      -5.760 -21.348   6.335  1.00  1.20           H  
ATOM   1852  HB  THR A 117      -8.707 -20.634   6.367  1.00  1.80           H  
ATOM   1853  HG1 THR A 117      -7.642 -20.070   8.294  1.00  1.80           H  
ATOM   1854 1HG2 THR A 117      -9.028 -22.955   6.908  1.00  1.80           H  
ATOM   1855 2HG2 THR A 117      -8.254 -22.790   5.323  1.00  1.80           H  
ATOM   1856 3HG2 THR A 117      -7.285 -23.273   6.736  1.00  1.80           H  
ATOM   1857  N   GLU A 118      -7.598 -20.327   3.793  1.00  0.63           N  
ATOM   1858  CA  GLU A 118      -7.884 -20.524   2.384  1.00  0.64           C  
ATOM   1859  C   GLU A 118      -6.588 -20.471   1.588  1.00  0.53           C  
ATOM   1860  O   GLU A 118      -6.375 -21.281   0.681  1.00  0.67           O  
ATOM   1861  CB  GLU A 118      -8.854 -19.441   1.893  1.00  0.96           C  
ATOM   1862  CG  GLU A 118     -10.274 -19.539   2.446  1.00  0.96           C  
ATOM   1863  CD  GLU A 118     -11.115 -18.346   2.073  1.00  0.96           C  
ATOM   1864  OE1 GLU A 118     -10.551 -17.364   1.647  1.00  0.96           O  
ATOM   1865  OE2 GLU A 118     -12.317 -18.417   2.196  1.00  0.96           O  
ATOM   1866  H   GLU A 118      -8.021 -19.540   4.263  1.00  0.76           H  
ATOM   1867  HA  GLU A 118      -8.338 -21.505   2.247  1.00  0.77           H  
ATOM   1868 1HB  GLU A 118      -8.463 -18.459   2.158  1.00  1.15           H  
ATOM   1869 2HB  GLU A 118      -8.920 -19.482   0.806  1.00  1.15           H  
ATOM   1870 1HG  GLU A 118     -10.746 -20.439   2.065  1.00  1.15           H  
ATOM   1871 2HG  GLU A 118     -10.236 -19.630   3.525  1.00  1.15           H  
ATOM   1872  N   GLY A 119      -5.716 -19.531   1.964  1.00  0.41           N  
ATOM   1873  CA  GLY A 119      -4.431 -19.370   1.314  1.00  0.47           C  
ATOM   1874  C   GLY A 119      -3.537 -20.584   1.488  1.00  0.56           C  
ATOM   1875  O   GLY A 119      -3.080 -21.143   0.492  1.00  0.77           O  
ATOM   1876  H   GLY A 119      -5.969 -18.882   2.702  1.00  0.49           H  
ATOM   1877 1HA  GLY A 119      -4.588 -19.192   0.253  1.00  0.56           H  
ATOM   1878 2HA  GLY A 119      -3.934 -18.490   1.715  1.00  0.56           H  
ATOM   1879  N   ILE A 120      -3.304 -21.012   2.732  1.00  1.07           N  
ATOM   1880  CA  ILE A 120      -2.443 -22.174   2.953  1.00  1.91           C  
ATOM   1881  C   ILE A 120      -3.003 -23.455   2.335  1.00  1.86           C  
ATOM   1882  O   ILE A 120      -2.231 -24.324   1.921  1.00  2.19           O  
ATOM   1883  CB  ILE A 120      -2.126 -22.369   4.448  1.00  2.86           C  
ATOM   1884  CG1 ILE A 120      -1.023 -23.421   4.592  1.00  2.86           C  
ATOM   1885  CG2 ILE A 120      -3.356 -22.739   5.238  1.00  2.86           C  
ATOM   1886  CD1 ILE A 120       0.290 -23.013   3.962  1.00  2.86           C  
ATOM   1887  H   ILE A 120      -3.711 -20.522   3.522  1.00  1.28           H  
ATOM   1888  HA  ILE A 120      -1.494 -21.976   2.464  1.00  2.29           H  
ATOM   1889  HB  ILE A 120      -1.724 -21.438   4.847  1.00  3.44           H  
ATOM   1890 1HG1 ILE A 120      -0.851 -23.611   5.651  1.00  3.44           H  
ATOM   1891 2HG1 ILE A 120      -1.353 -24.350   4.127  1.00  3.44           H  
ATOM   1892 1HG2 ILE A 120      -3.095 -22.862   6.288  1.00  3.44           H  
ATOM   1893 2HG2 ILE A 120      -4.090 -21.947   5.135  1.00  3.44           H  
ATOM   1894 3HG2 ILE A 120      -3.765 -23.663   4.857  1.00  3.44           H  
ATOM   1895 1HD1 ILE A 120       1.024 -23.806   4.104  1.00  3.44           H  
ATOM   1896 2HD1 ILE A 120       0.145 -22.842   2.897  1.00  3.44           H  
ATOM   1897 3HD1 ILE A 120       0.650 -22.100   4.428  1.00  3.44           H  
ATOM   1898  N   HIS A 121      -4.329 -23.555   2.224  1.00  2.11           N  
ATOM   1899  CA  HIS A 121      -4.930 -24.693   1.559  1.00  2.74           C  
ATOM   1900  C   HIS A 121      -4.512 -24.694   0.093  1.00  2.94           C  
ATOM   1901  O   HIS A 121      -4.071 -25.719  -0.425  1.00  5.05           O  
ATOM   1902  CB  HIS A 121      -6.457 -24.661   1.681  1.00  4.11           C  
ATOM   1903  CG  HIS A 121      -7.141 -25.869   1.108  1.00  4.11           C  
ATOM   1904  ND1 HIS A 121      -7.567 -25.946  -0.204  1.00  4.11           N  
ATOM   1905  CD2 HIS A 121      -7.466 -27.051   1.680  1.00  4.11           C  
ATOM   1906  CE1 HIS A 121      -8.134 -27.124  -0.407  1.00  4.11           C  
ATOM   1907  NE2 HIS A 121      -8.083 -27.812   0.718  1.00  4.11           N  
ATOM   1908  H   HIS A 121      -4.934 -22.845   2.617  1.00  2.53           H  
ATOM   1909  HA  HIS A 121      -4.570 -25.616   2.011  1.00  3.29           H  
ATOM   1910 1HB  HIS A 121      -6.734 -24.578   2.732  1.00  4.93           H  
ATOM   1911 2HB  HIS A 121      -6.844 -23.780   1.172  1.00  4.93           H  
ATOM   1912  HD1 HIS A 121      -7.314 -25.341  -0.961  1.00  4.93           H  
ATOM   1913  HD2 HIS A 121      -7.329 -27.450   2.685  1.00  4.93           H  
ATOM   1914  HE1 HIS A 121      -8.540 -27.381  -1.385  1.00  4.93           H  
ATOM   1915  N   SER A 122      -4.631 -23.545  -0.578  1.00  1.72           N  
ATOM   1916  CA  SER A 122      -4.230 -23.475  -1.980  1.00  2.09           C  
ATOM   1917  C   SER A 122      -2.726 -23.660  -2.165  1.00  1.94           C  
ATOM   1918  O   SER A 122      -2.284 -24.224  -3.164  1.00  3.04           O  
ATOM   1919  CB  SER A 122      -4.618 -22.142  -2.569  1.00  3.13           C  
ATOM   1920  OG  SER A 122      -3.835 -21.124  -2.016  1.00  3.13           O  
ATOM   1921  H   SER A 122      -5.017 -22.722  -0.124  1.00  2.06           H  
ATOM   1922  HA  SER A 122      -4.743 -24.266  -2.521  1.00  2.51           H  
ATOM   1923 1HB  SER A 122      -4.491 -22.162  -3.651  1.00  3.76           H  
ATOM   1924 2HB  SER A 122      -5.668 -21.949  -2.362  1.00  3.76           H  
ATOM   1925  HG  SER A 122      -3.906 -21.220  -1.063  1.00  3.76           H  
ATOM   1926  N   ILE A 123      -1.939 -23.243  -1.178  1.00  1.33           N  
ATOM   1927  CA  ILE A 123      -0.495 -23.406  -1.249  1.00  1.46           C  
ATOM   1928  C   ILE A 123      -0.075 -24.873  -1.207  1.00  1.63           C  
ATOM   1929  O   ILE A 123       0.754 -25.304  -2.011  1.00  2.12           O  
ATOM   1930  CB  ILE A 123       0.199 -22.616  -0.117  1.00  2.19           C  
ATOM   1931  CG1 ILE A 123       0.032 -21.108  -0.352  1.00  2.19           C  
ATOM   1932  CG2 ILE A 123       1.671 -22.980  -0.031  1.00  2.19           C  
ATOM   1933  CD1 ILE A 123       0.422 -20.252   0.833  1.00  2.19           C  
ATOM   1934  H   ILE A 123      -2.341 -22.767  -0.381  1.00  1.60           H  
ATOM   1935  HA  ILE A 123      -0.156 -22.990  -2.196  1.00  1.75           H  
ATOM   1936  HB  ILE A 123      -0.284 -22.853   0.827  1.00  2.63           H  
ATOM   1937 1HG1 ILE A 123       0.652 -20.819  -1.199  1.00  2.63           H  
ATOM   1938 2HG1 ILE A 123      -1.004 -20.899  -0.608  1.00  2.63           H  
ATOM   1939 1HG2 ILE A 123       2.137 -22.421   0.779  1.00  2.63           H  
ATOM   1940 2HG2 ILE A 123       1.772 -24.047   0.160  1.00  2.63           H  
ATOM   1941 3HG2 ILE A 123       2.162 -22.732  -0.972  1.00  2.63           H  
ATOM   1942 1HD1 ILE A 123       0.284 -19.201   0.580  1.00  2.63           H  
ATOM   1943 2HD1 ILE A 123      -0.201 -20.502   1.689  1.00  2.63           H  
ATOM   1944 3HD1 ILE A 123       1.468 -20.429   1.081  1.00  2.63           H  
ATOM   1945  N   ASN A 124      -0.632 -25.641  -0.275  1.00  1.66           N  
ATOM   1946  CA  ASN A 124      -0.237 -27.039  -0.161  1.00  2.62           C  
ATOM   1947  C   ASN A 124      -1.064 -28.043  -0.984  1.00  2.55           C  
ATOM   1948  O   ASN A 124      -0.574 -29.137  -1.267  1.00  3.27           O  
ATOM   1949  CB  ASN A 124      -0.207 -27.435   1.301  1.00  3.93           C  
ATOM   1950  CG  ASN A 124       0.931 -26.749   2.013  1.00  3.93           C  
ATOM   1951  OD1 ASN A 124       1.871 -26.279   1.362  1.00  3.93           O  
ATOM   1952  ND2 ASN A 124       0.886 -26.692   3.318  1.00  3.93           N  
ATOM   1953  H   ASN A 124      -1.304 -25.250   0.374  1.00  1.99           H  
ATOM   1954  HA  ASN A 124       0.786 -27.117  -0.533  1.00  3.14           H  
ATOM   1955 1HB  ASN A 124      -1.147 -27.159   1.780  1.00  4.72           H  
ATOM   1956 2HB  ASN A 124      -0.089 -28.515   1.392  1.00  4.72           H  
ATOM   1957 1HD2 ASN A 124       1.628 -26.253   3.824  1.00  4.72           H  
ATOM   1958 2HD2 ASN A 124       0.127 -27.108   3.823  1.00  4.72           H  
ATOM   1959  N   THR A 125      -2.288 -27.692  -1.391  1.00  3.32           N  
ATOM   1960  CA  THR A 125      -3.088 -28.638  -2.174  1.00  4.83           C  
ATOM   1961  C   THR A 125      -3.288 -28.185  -3.619  1.00  4.82           C  
ATOM   1962  O   THR A 125      -3.796 -28.955  -4.434  1.00  6.85           O  
ATOM   1963  CB  THR A 125      -4.483 -28.863  -1.559  1.00  7.25           C  
ATOM   1964  OG1 THR A 125      -5.219 -27.640  -1.591  1.00  7.25           O  
ATOM   1965  CG2 THR A 125      -4.361 -29.324  -0.114  1.00  7.25           C  
ATOM   1966  H   THR A 125      -2.686 -26.799  -1.141  1.00  3.98           H  
ATOM   1967  HA  THR A 125      -2.567 -29.595  -2.195  1.00  5.80           H  
ATOM   1968  HB  THR A 125      -5.017 -29.617  -2.135  1.00  8.69           H  
ATOM   1969  HG1 THR A 125      -4.798 -27.007  -1.007  1.00  8.69           H  
ATOM   1970 1HG2 THR A 125      -5.357 -29.475   0.305  1.00  8.69           H  
ATOM   1971 2HG2 THR A 125      -3.806 -30.261  -0.077  1.00  8.69           H  
ATOM   1972 3HG2 THR A 125      -3.836 -28.567   0.467  1.00  8.69           H  
ATOM   1973  N   LYS A 126      -2.911 -26.938  -3.929  1.00  3.86           N  
ATOM   1974  CA  LYS A 126      -3.054 -26.367  -5.270  1.00  4.06           C  
ATOM   1975  C   LYS A 126      -4.520 -26.185  -5.650  1.00  4.44           C  
ATOM   1976  O   LYS A 126      -4.887 -26.314  -6.819  1.00  6.41           O  
ATOM   1977  CB  LYS A 126      -2.336 -27.228  -6.316  1.00  6.09           C  
ATOM   1978  CG  LYS A 126      -0.844 -27.407  -6.060  1.00  6.09           C  
ATOM   1979  CD  LYS A 126      -0.185 -28.201  -7.176  1.00  6.09           C  
ATOM   1980  CE  LYS A 126       1.296 -28.418  -6.900  1.00  6.09           C  
ATOM   1981  NZ  LYS A 126       1.946 -29.224  -7.968  1.00  6.09           N  
ATOM   1982  H   LYS A 126      -2.509 -26.332  -3.230  1.00  4.63           H  
ATOM   1983  HA  LYS A 126      -2.589 -25.381  -5.275  1.00  4.87           H  
ATOM   1984 1HB  LYS A 126      -2.792 -28.213  -6.388  1.00  7.31           H  
ATOM   1985 2HB  LYS A 126      -2.440 -26.757  -7.294  1.00  7.31           H  
ATOM   1986 1HG  LYS A 126      -0.367 -26.429  -5.992  1.00  7.31           H  
ATOM   1987 2HG  LYS A 126      -0.695 -27.931  -5.117  1.00  7.31           H  
ATOM   1988 1HD  LYS A 126      -0.675 -29.171  -7.271  1.00  7.31           H  
ATOM   1989 2HD  LYS A 126      -0.294 -27.665  -8.119  1.00  7.31           H  
ATOM   1990 1HE  LYS A 126       1.793 -27.452  -6.834  1.00  7.31           H  
ATOM   1991 2HE  LYS A 126       1.410 -28.937  -5.948  1.00  7.31           H  
ATOM   1992 1HZ  LYS A 126       2.925 -29.346  -7.750  1.00  7.31           H  
ATOM   1993 2HZ  LYS A 126       1.500 -30.129  -8.027  1.00  7.31           H  
ATOM   1994 3HZ  LYS A 126       1.856 -28.746  -8.853  1.00  7.31           H  
ATOM   1995  N   LYS A 127      -5.350 -25.859  -4.663  1.00  4.49           N  
ATOM   1996  CA  LYS A 127      -6.770 -25.643  -4.896  1.00  5.16           C  
ATOM   1997  C   LYS A 127      -7.312 -24.555  -3.977  1.00  2.97           C  
ATOM   1998  O   LYS A 127      -7.310 -24.694  -2.753  1.00  3.76           O  
ATOM   1999  CB  LYS A 127      -7.546 -26.941  -4.687  1.00  7.74           C  
ATOM   2000  CG  LYS A 127      -9.034 -26.840  -4.990  1.00  7.74           C  
ATOM   2001  CD  LYS A 127      -9.720 -28.188  -4.828  1.00  7.74           C  
ATOM   2002  CE  LYS A 127     -11.210 -28.094  -5.123  1.00  7.74           C  
ATOM   2003  NZ  LYS A 127     -11.885 -29.415  -4.989  1.00  7.74           N  
ATOM   2004  H   LYS A 127      -4.989 -25.770  -3.726  1.00  5.39           H  
ATOM   2005  HA  LYS A 127      -6.909 -25.312  -5.926  1.00  6.19           H  
ATOM   2006 1HB  LYS A 127      -7.128 -27.719  -5.327  1.00  9.29           H  
ATOM   2007 2HB  LYS A 127      -7.433 -27.272  -3.655  1.00  9.29           H  
ATOM   2008 1HG  LYS A 127      -9.495 -26.118  -4.317  1.00  9.29           H  
ATOM   2009 2HG  LYS A 127      -9.173 -26.493  -6.013  1.00  9.29           H  
ATOM   2010 1HD  LYS A 127      -9.268 -28.909  -5.511  1.00  9.29           H  
ATOM   2011 2HD  LYS A 127      -9.583 -28.546  -3.808  1.00  9.29           H  
ATOM   2012 1HE  LYS A 127     -11.669 -27.391  -4.431  1.00  9.29           H  
ATOM   2013 2HE  LYS A 127     -11.351 -27.728  -6.140  1.00  9.29           H  
ATOM   2014 1HZ  LYS A 127     -12.869 -29.312  -5.193  1.00  9.29           H  
ATOM   2015 2HZ  LYS A 127     -11.474 -30.071  -5.638  1.00  9.29           H  
ATOM   2016 3HZ  LYS A 127     -11.771 -29.758  -4.046  1.00  9.29           H  
ATOM   2017  N   LEU A 128      -7.771 -23.462  -4.574  1.00  2.05           N  
ATOM   2018  CA  LEU A 128      -8.309 -22.358  -3.794  1.00  1.67           C  
ATOM   2019  C   LEU A 128      -9.793 -22.585  -3.524  1.00  1.55           C  
ATOM   2020  O   LEU A 128     -10.587 -22.723  -4.455  1.00  4.52           O  
ATOM   2021  CB  LEU A 128      -8.099 -21.026  -4.524  1.00  2.50           C  
ATOM   2022  CG  LEU A 128      -8.540 -19.783  -3.746  1.00  2.50           C  
ATOM   2023  CD1 LEU A 128      -7.645 -19.649  -2.517  1.00  2.50           C  
ATOM   2024  CD2 LEU A 128      -8.447 -18.553  -4.639  1.00  2.50           C  
ATOM   2025  H   LEU A 128      -7.750 -23.395  -5.583  1.00  2.46           H  
ATOM   2026  HA  LEU A 128      -7.789 -22.318  -2.838  1.00  2.00           H  
ATOM   2027 1HB  LEU A 128      -7.041 -20.916  -4.757  1.00  3.01           H  
ATOM   2028 2HB  LEU A 128      -8.657 -21.049  -5.460  1.00  3.01           H  
ATOM   2029  HG  LEU A 128      -9.569 -19.905  -3.406  1.00  3.01           H  
ATOM   2030 1HD1 LEU A 128      -7.935 -18.777  -1.937  1.00  3.01           H  
ATOM   2031 2HD1 LEU A 128      -7.739 -20.541  -1.899  1.00  3.01           H  
ATOM   2032 3HD1 LEU A 128      -6.609 -19.538  -2.837  1.00  3.01           H  
ATOM   2033 1HD2 LEU A 128      -8.759 -17.672  -4.079  1.00  3.01           H  
ATOM   2034 2HD2 LEU A 128      -7.421 -18.421  -4.976  1.00  3.01           H  
ATOM   2035 3HD2 LEU A 128      -9.098 -18.682  -5.503  1.00  3.01           H  
ATOM   2036  N   VAL A 129     -10.158 -22.636  -2.248  1.00  2.08           N  
ATOM   2037  CA  VAL A 129     -11.541 -22.870  -1.834  1.00  2.37           C  
ATOM   2038  C   VAL A 129     -12.016 -21.801  -0.865  1.00  2.31           C  
ATOM   2039  O   VAL A 129     -11.290 -21.452   0.059  1.00 14.42           O  
ATOM   2040  CB  VAL A 129     -11.675 -24.255  -1.150  1.00  3.56           C  
ATOM   2041  CG1 VAL A 129     -13.106 -24.475  -0.675  1.00  3.56           C  
ATOM   2042  CG2 VAL A 129     -11.262 -25.353  -2.117  1.00  3.56           C  
ATOM   2043  H   VAL A 129      -9.453 -22.511  -1.536  1.00  2.50           H  
ATOM   2044  HA  VAL A 129     -12.178 -22.850  -2.719  1.00  2.84           H  
ATOM   2045  HB  VAL A 129     -11.030 -24.283  -0.272  1.00  4.27           H  
ATOM   2046 1HG1 VAL A 129     -13.178 -25.447  -0.184  1.00  4.27           H  
ATOM   2047 2HG1 VAL A 129     -13.382 -23.695   0.033  1.00  4.27           H  
ATOM   2048 3HG1 VAL A 129     -13.782 -24.450  -1.529  1.00  4.27           H  
ATOM   2049 1HG2 VAL A 129     -11.350 -26.321  -1.624  1.00  4.27           H  
ATOM   2050 2HG2 VAL A 129     -11.912 -25.331  -2.992  1.00  4.27           H  
ATOM   2051 3HG2 VAL A 129     -10.229 -25.199  -2.426  1.00  4.27           H  
ATOM   2052  N   SER A 130     -13.221 -21.268  -1.069  1.00  3.45           N  
ATOM   2053  CA  SER A 130     -13.752 -20.300  -0.111  1.00  2.19           C  
ATOM   2054  C   SER A 130     -14.457 -21.025   1.030  1.00  2.03           C  
ATOM   2055  O   SER A 130     -15.357 -21.834   0.792  1.00  3.49           O  
ATOM   2056  CB  SER A 130     -14.714 -19.330  -0.766  1.00  3.29           C  
ATOM   2057  OG  SER A 130     -15.315 -18.500   0.198  1.00  3.29           O  
ATOM   2058  H   SER A 130     -13.777 -21.557  -1.861  1.00  4.14           H  
ATOM   2059  HA  SER A 130     -12.920 -19.734   0.300  1.00  2.63           H  
ATOM   2060 1HB  SER A 130     -14.182 -18.721  -1.497  1.00  3.94           H  
ATOM   2061 2HB  SER A 130     -15.482 -19.887  -1.299  1.00  3.94           H  
ATOM   2062  HG  SER A 130     -15.629 -19.089   0.889  1.00  3.94           H  
ATOM   2063  N   LEU A 131     -14.044 -20.727   2.261  1.00  1.40           N  
ATOM   2064  CA  LEU A 131     -14.593 -21.391   3.443  1.00  1.35           C  
ATOM   2065  C   LEU A 131     -15.513 -20.477   4.242  1.00  1.11           C  
ATOM   2066  O   LEU A 131     -15.463 -19.254   4.108  1.00  1.16           O  
ATOM   2067  CB  LEU A 131     -13.464 -21.921   4.331  1.00  2.03           C  
ATOM   2068  CG  LEU A 131     -12.513 -22.929   3.671  1.00  2.03           C  
ATOM   2069  CD1 LEU A 131     -11.404 -23.282   4.650  1.00  2.03           C  
ATOM   2070  CD2 LEU A 131     -13.295 -24.173   3.264  1.00  2.03           C  
ATOM   2071  H   LEU A 131     -13.321 -20.022   2.374  1.00  1.68           H  
ATOM   2072  HA  LEU A 131     -15.176 -22.239   3.110  1.00  1.62           H  
ATOM   2073 1HB  LEU A 131     -12.863 -21.082   4.657  1.00  2.43           H  
ATOM   2074 2HB  LEU A 131     -13.900 -22.397   5.209  1.00  2.43           H  
ATOM   2075  HG  LEU A 131     -12.056 -22.480   2.788  1.00  2.43           H  
ATOM   2076 1HD1 LEU A 131     -10.720 -23.992   4.185  1.00  2.43           H  
ATOM   2077 2HD1 LEU A 131     -10.859 -22.378   4.923  1.00  2.43           H  
ATOM   2078 3HD1 LEU A 131     -11.838 -23.729   5.544  1.00  2.43           H  
ATOM   2079 1HD2 LEU A 131     -12.620 -24.890   2.794  1.00  2.43           H  
ATOM   2080 2HD2 LEU A 131     -13.747 -24.625   4.147  1.00  2.43           H  
ATOM   2081 3HD2 LEU A 131     -14.077 -23.896   2.557  1.00  2.43           H  
ATOM   2082  N   SER A 132     -16.373 -21.093   5.053  1.00  1.17           N  
ATOM   2083  CA  SER A 132     -17.392 -20.376   5.821  1.00  1.43           C  
ATOM   2084  C   SER A 132     -16.923 -19.663   7.090  1.00  1.27           C  
ATOM   2085  O   SER A 132     -16.706 -20.290   8.134  1.00  3.25           O  
ATOM   2086  CB  SER A 132     -18.485 -21.340   6.233  1.00  2.15           C  
ATOM   2087  OG  SER A 132     -19.451 -20.694   7.018  1.00  2.15           O  
ATOM   2088  H   SER A 132     -16.340 -22.105   5.112  1.00  1.40           H  
ATOM   2089  HA  SER A 132     -17.826 -19.623   5.163  1.00  1.72           H  
ATOM   2090 1HB  SER A 132     -18.957 -21.770   5.352  1.00  2.57           H  
ATOM   2091 2HB  SER A 132     -18.042 -22.158   6.799  1.00  2.57           H  
ATOM   2092  HG  SER A 132     -20.152 -20.437   6.408  1.00  2.57           H  
ATOM   2093  N   GLU A 133     -16.844 -18.335   7.008  1.00  1.11           N  
ATOM   2094  CA  GLU A 133     -16.552 -17.506   8.172  1.00  1.11           C  
ATOM   2095  C   GLU A 133     -17.694 -17.568   9.171  1.00  1.11           C  
ATOM   2096  O   GLU A 133     -17.485 -17.435  10.376  1.00  1.60           O  
ATOM   2097  CB  GLU A 133     -16.334 -16.049   7.765  1.00  1.67           C  
ATOM   2098  CG  GLU A 133     -15.081 -15.792   6.960  1.00  1.67           C  
ATOM   2099  CD  GLU A 133     -15.193 -16.004   5.474  1.00  1.67           C  
ATOM   2100  OE1 GLU A 133     -16.271 -16.192   4.960  1.00  1.67           O  
ATOM   2101  OE2 GLU A 133     -14.173 -15.963   4.824  1.00  1.67           O  
ATOM   2102  H   GLU A 133     -17.011 -17.891   6.115  1.00  1.33           H  
ATOM   2103  HA  GLU A 133     -15.652 -17.882   8.657  1.00  1.33           H  
ATOM   2104 1HB  GLU A 133     -17.183 -15.707   7.173  1.00  2.00           H  
ATOM   2105 2HB  GLU A 133     -16.287 -15.426   8.658  1.00  2.00           H  
ATOM   2106 1HG  GLU A 133     -14.815 -14.759   7.128  1.00  2.00           H  
ATOM   2107 2HG  GLU A 133     -14.282 -16.411   7.355  1.00  2.00           H  
ATOM   2108  N   GLN A 134     -18.900 -17.778   8.644  1.00  1.28           N  
ATOM   2109  CA  GLN A 134     -20.118 -17.849   9.420  1.00  1.56           C  
ATOM   2110  C   GLN A 134     -20.092 -19.051  10.350  1.00  1.45           C  
ATOM   2111  O   GLN A 134     -20.526 -18.953  11.496  1.00  1.99           O  
ATOM   2112  CB  GLN A 134     -21.302 -17.913   8.468  1.00  2.34           C  
ATOM   2113  CG  GLN A 134     -22.669 -17.757   9.098  1.00  2.34           C  
ATOM   2114  CD  GLN A 134     -22.941 -16.393   9.706  1.00  2.34           C  
ATOM   2115  OE1 GLN A 134     -22.698 -15.342   9.103  1.00  2.34           O  
ATOM   2116  NE2 GLN A 134     -23.492 -16.416  10.910  1.00  2.34           N  
ATOM   2117  H   GLN A 134     -18.977 -17.881   7.642  1.00  1.54           H  
ATOM   2118  HA  GLN A 134     -20.200 -16.953  10.028  1.00  1.87           H  
ATOM   2119 1HB  GLN A 134     -21.173 -17.147   7.716  1.00  2.81           H  
ATOM   2120 2HB  GLN A 134     -21.290 -18.873   7.951  1.00  2.81           H  
ATOM   2121 1HG  GLN A 134     -23.431 -17.957   8.345  1.00  2.81           H  
ATOM   2122 2HG  GLN A 134     -22.747 -18.478   9.908  1.00  2.81           H  
ATOM   2123 1HE2 GLN A 134     -23.735 -15.573  11.391  1.00  2.81           H  
ATOM   2124 2HE2 GLN A 134     -23.685 -17.294  11.353  1.00  2.81           H  
ATOM   2125  N   GLN A 135     -19.548 -20.172   9.868  1.00  1.39           N  
ATOM   2126  CA  GLN A 135     -19.386 -21.360  10.693  1.00  1.68           C  
ATOM   2127  C   GLN A 135     -18.514 -21.053  11.891  1.00  1.39           C  
ATOM   2128  O   GLN A 135     -18.860 -21.406  13.016  1.00  2.20           O  
ATOM   2129  CB  GLN A 135     -18.788 -22.512   9.891  1.00  2.52           C  
ATOM   2130  CG  GLN A 135     -18.638 -23.806  10.677  1.00  2.52           C  
ATOM   2131  CD  GLN A 135     -18.106 -24.920   9.809  1.00  2.52           C  
ATOM   2132  OE1 GLN A 135     -17.714 -24.660   8.667  1.00  2.52           O  
ATOM   2133  NE2 GLN A 135     -18.091 -26.148  10.318  1.00  2.52           N  
ATOM   2134  H   GLN A 135     -19.253 -20.216   8.901  1.00  1.67           H  
ATOM   2135  HA  GLN A 135     -20.367 -21.665  11.058  1.00  2.02           H  
ATOM   2136 1HB  GLN A 135     -19.413 -22.714   9.022  1.00  3.02           H  
ATOM   2137 2HB  GLN A 135     -17.803 -22.226   9.523  1.00  3.02           H  
ATOM   2138 1HG  GLN A 135     -17.941 -23.645  11.500  1.00  3.02           H  
ATOM   2139 2HG  GLN A 135     -19.613 -24.105  11.063  1.00  3.02           H  
ATOM   2140 1HE2 GLN A 135     -17.748 -26.914   9.774  1.00  3.02           H  
ATOM   2141 2HE2 GLN A 135     -18.426 -26.316  11.249  1.00  3.02           H  
ATOM   2142  N   VAL A 136     -17.389 -20.380  11.654  1.00  1.17           N  
ATOM   2143  CA  VAL A 136     -16.509 -20.007  12.757  1.00  1.31           C  
ATOM   2144  C   VAL A 136     -17.251 -19.136  13.772  1.00  1.80           C  
ATOM   2145  O   VAL A 136     -17.179 -19.356  14.981  1.00  3.11           O  
ATOM   2146  CB  VAL A 136     -15.274 -19.250  12.237  1.00  1.97           C  
ATOM   2147  CG1 VAL A 136     -14.482 -18.692  13.406  1.00  1.97           C  
ATOM   2148  CG2 VAL A 136     -14.418 -20.185  11.403  1.00  1.97           C  
ATOM   2149  H   VAL A 136     -17.142 -20.139  10.694  1.00  1.40           H  
ATOM   2150  HA  VAL A 136     -16.175 -20.917  13.256  1.00  1.57           H  
ATOM   2151  HB  VAL A 136     -15.596 -18.409  11.627  1.00  2.36           H  
ATOM   2152 1HG1 VAL A 136     -13.616 -18.146  13.032  1.00  2.36           H  
ATOM   2153 2HG1 VAL A 136     -15.116 -18.019  13.981  1.00  2.36           H  
ATOM   2154 3HG1 VAL A 136     -14.147 -19.511  14.044  1.00  2.36           H  
ATOM   2155 1HG2 VAL A 136     -13.548 -19.646  11.029  1.00  2.36           H  
ATOM   2156 2HG2 VAL A 136     -14.090 -21.023  12.017  1.00  2.36           H  
ATOM   2157 3HG2 VAL A 136     -15.002 -20.559  10.561  1.00  2.36           H  
ATOM   2158  N   LEU A 137     -17.997 -18.165  13.276  1.00  1.88           N  
ATOM   2159  CA  LEU A 137     -18.755 -17.266  14.129  1.00  3.25           C  
ATOM   2160  C   LEU A 137     -19.831 -17.955  14.966  1.00  4.21           C  
ATOM   2161  O   LEU A 137     -20.052 -17.587  16.121  1.00  6.58           O  
ATOM   2162  CB  LEU A 137     -19.414 -16.235  13.246  1.00  4.88           C  
ATOM   2163  CG  LEU A 137     -18.448 -15.287  12.575  1.00  4.88           C  
ATOM   2164  CD1 LEU A 137     -19.203 -14.494  11.550  1.00  4.88           C  
ATOM   2165  CD2 LEU A 137     -17.818 -14.401  13.623  1.00  4.88           C  
ATOM   2166  H   LEU A 137     -18.019 -18.018  12.273  1.00  2.26           H  
ATOM   2167  HA  LEU A 137     -18.058 -16.771  14.804  1.00  3.90           H  
ATOM   2168 1HB  LEU A 137     -19.984 -16.740  12.470  1.00  5.85           H  
ATOM   2169 2HB  LEU A 137     -20.102 -15.643  13.850  1.00  5.85           H  
ATOM   2170  HG  LEU A 137     -17.666 -15.846  12.070  1.00  5.85           H  
ATOM   2171 1HD1 LEU A 137     -18.522 -13.812  11.050  1.00  5.85           H  
ATOM   2172 2HD1 LEU A 137     -19.639 -15.165  10.815  1.00  5.85           H  
ATOM   2173 3HD1 LEU A 137     -19.997 -13.931  12.038  1.00  5.85           H  
ATOM   2174 1HD2 LEU A 137     -17.115 -13.716  13.151  1.00  5.85           H  
ATOM   2175 2HD2 LEU A 137     -18.592 -13.833  14.139  1.00  5.85           H  
ATOM   2176 3HD2 LEU A 137     -17.294 -15.031  14.332  1.00  5.85           H  
ATOM   2177  N   ASP A 138     -20.495 -18.952  14.389  1.00  4.28           N  
ATOM   2178  CA  ASP A 138     -21.577 -19.639  15.079  1.00  6.48           C  
ATOM   2179  C   ASP A 138     -21.152 -20.869  15.869  1.00  7.00           C  
ATOM   2180  O   ASP A 138     -21.898 -21.336  16.730  1.00 13.84           O  
ATOM   2181  CB  ASP A 138     -22.636 -20.042  14.059  1.00  9.72           C  
ATOM   2182  CG  ASP A 138     -23.269 -18.822  13.436  1.00  9.72           C  
ATOM   2183  OD1 ASP A 138     -23.256 -17.805  14.085  1.00  9.72           O  
ATOM   2184  OD2 ASP A 138     -23.778 -18.892  12.344  1.00  9.72           O  
ATOM   2185  H   ASP A 138     -20.280 -19.209  13.435  1.00  5.14           H  
ATOM   2186  HA  ASP A 138     -22.027 -18.936  15.779  1.00  7.78           H  
ATOM   2187 1HB  ASP A 138     -22.184 -20.649  13.274  1.00 11.66           H  
ATOM   2188 2HB  ASP A 138     -23.408 -20.638  14.542  1.00 11.66           H  
ATOM   2189  N   CYS A 139     -19.956 -21.384  15.609  1.00  7.40           N  
ATOM   2190  CA  CYS A 139     -19.522 -22.600  16.278  1.00  9.34           C  
ATOM   2191  C   CYS A 139     -18.355 -22.423  17.236  1.00  9.90           C  
ATOM   2192  O   CYS A 139     -18.205 -23.201  18.175  1.00 30.14           O  
ATOM   2193  CB  CYS A 139     -19.103 -23.635  15.255  1.00 14.01           C  
ATOM   2194  SG  CYS A 139     -20.369 -24.111  14.072  1.00 14.01           S  
ATOM   2195  H   CYS A 139     -19.365 -20.977  14.898  1.00  8.88           H  
ATOM   2196  HA  CYS A 139     -20.369 -22.993  16.841  1.00 11.21           H  
ATOM   2197 1HB  CYS A 139     -18.243 -23.262  14.697  1.00 16.81           H  
ATOM   2198 2HB  CYS A 139     -18.790 -24.533  15.783  1.00 16.81           H  
ATOM   2199  HG  CYS A 139     -20.658 -22.880  13.664  1.00 16.81           H  
ATOM   2200  N   ASP A 140     -17.504 -21.440  17.008  1.00 19.07           N  
ATOM   2201  CA  ASP A 140     -16.336 -21.305  17.857  1.00 21.11           C  
ATOM   2202  C   ASP A 140     -16.659 -20.683  19.209  1.00 25.77           C  
ATOM   2203  O   ASP A 140     -16.584 -19.472  19.385  1.00 43.65           O  
ATOM   2204  CB  ASP A 140     -15.260 -20.480  17.151  1.00 31.66           C  
ATOM   2205  CG  ASP A 140     -13.959 -20.433  17.926  1.00 31.66           C  
ATOM   2206  OD1 ASP A 140     -13.895 -21.042  18.968  1.00 31.66           O  
ATOM   2207  OD2 ASP A 140     -13.041 -19.795  17.471  1.00 31.66           O  
ATOM   2208  H   ASP A 140     -17.624 -20.794  16.241  1.00 22.88           H  
ATOM   2209  HA  ASP A 140     -15.932 -22.302  18.036  1.00 25.33           H  
ATOM   2210 1HB  ASP A 140     -15.068 -20.898  16.162  1.00 38.00           H  
ATOM   2211 2HB  ASP A 140     -15.619 -19.460  17.011  1.00 38.00           H  
ATOM   2212  N   THR A 141     -17.005 -21.504  20.181  1.00 28.52           N  
ATOM   2213  CA  THR A 141     -17.263 -20.935  21.502  1.00 50.66           C  
ATOM   2214  C   THR A 141     -15.967 -20.805  22.317  1.00 35.38           C  
ATOM   2215  O   THR A 141     -15.895 -20.021  23.273  1.00 54.24           O  
ATOM   2216  CB  THR A 141     -18.275 -21.795  22.281  1.00 75.99           C  
ATOM   2217  OG1 THR A 141     -17.732 -23.105  22.491  1.00 75.99           O  
ATOM   2218  CG2 THR A 141     -19.575 -21.912  21.499  1.00 75.99           C  
ATOM   2219  H   THR A 141     -17.101 -22.493  19.986  1.00 34.22           H  
ATOM   2220  HA  THR A 141     -17.684 -19.937  21.375  1.00 60.79           H  
ATOM   2221  HB  THR A 141     -18.476 -21.334  23.248  1.00 91.19           H  
ATOM   2222  HG1 THR A 141     -16.900 -23.034  22.967  1.00 91.19           H  
ATOM   2223 1HG2 THR A 141     -20.283 -22.522  22.060  1.00 91.19           H  
ATOM   2224 2HG2 THR A 141     -19.996 -20.920  21.342  1.00 91.19           H  
ATOM   2225 3HG2 THR A 141     -19.378 -22.380  20.535  1.00 91.19           H  
ATOM   2226  N   ASN A 142     -14.932 -21.518  21.896  1.00 22.66           N  
ATOM   2227  CA  ASN A 142     -13.660 -21.502  22.600  1.00 29.55           C  
ATOM   2228  C   ASN A 142     -12.920 -20.170  22.484  1.00 53.81           C  
ATOM   2229  O   ASN A 142     -12.902 -19.523  21.437  1.00 94.40           O  
ATOM   2230  CB  ASN A 142     -12.783 -22.628  22.098  1.00 44.33           C  
ATOM   2231  CG  ASN A 142     -13.324 -23.979  22.470  1.00 44.33           C  
ATOM   2232  OD1 ASN A 142     -14.005 -24.129  23.491  1.00 44.33           O  
ATOM   2233  ND2 ASN A 142     -13.032 -24.967  21.663  1.00 44.33           N  
ATOM   2234  H   ASN A 142     -15.027 -22.112  21.084  1.00 27.19           H  
ATOM   2235  HA  ASN A 142     -13.859 -21.666  23.661  1.00 35.46           H  
ATOM   2236 1HB  ASN A 142     -12.700 -22.567  21.012  1.00 53.19           H  
ATOM   2237 2HB  ASN A 142     -11.779 -22.523  22.511  1.00 53.19           H  
ATOM   2238 1HD2 ASN A 142     -13.364 -25.890  21.860  1.00 53.19           H  
ATOM   2239 2HD2 ASN A 142     -12.477 -24.799  20.848  1.00 53.19           H  
ATOM   2240  N   GLY A 143     -12.302 -19.771  23.592  1.00100.45           N  
ATOM   2241  CA  GLY A 143     -11.591 -18.507  23.669  1.00171.29           C  
ATOM   2242  C   GLY A 143     -12.516 -17.392  24.140  1.00 98.22           C  
ATOM   2243  O   GLY A 143     -12.088 -16.245  24.266  1.00163.50           O  
ATOM   2244  H   GLY A 143     -12.340 -20.360  24.412  1.00120.54           H  
ATOM   2245 1HA  GLY A 143     -10.749 -18.603  24.354  1.00205.55           H  
ATOM   2246 2HA  GLY A 143     -11.184 -18.259  22.690  1.00205.55           H  
ATOM   2247  N   GLN A 144     -13.783 -17.735  24.411  1.00 40.27           N  
ATOM   2248  CA  GLN A 144     -14.776 -16.777  24.856  1.00 54.53           C  
ATOM   2249  C   GLN A 144     -15.051 -15.778  23.748  1.00 37.39           C  
ATOM   2250  O   GLN A 144     -15.309 -14.603  24.017  1.00 58.27           O  
ATOM   2251  CB  GLN A 144     -14.340 -16.056  26.143  1.00 81.80           C  
ATOM   2252  CG  GLN A 144     -14.104 -16.981  27.326  1.00 81.80           C  
ATOM   2253  CD  GLN A 144     -15.383 -17.631  27.817  1.00 81.80           C  
ATOM   2254  OE1 GLN A 144     -16.317 -16.950  28.250  1.00 81.80           O  
ATOM   2255  NE2 GLN A 144     -15.432 -18.956  27.752  1.00 81.80           N  
ATOM   2256  H   GLN A 144     -14.103 -18.688  24.278  1.00 48.32           H  
ATOM   2257  HA  GLN A 144     -15.704 -17.311  25.063  1.00 65.44           H  
ATOM   2258 1HB  GLN A 144     -13.436 -15.475  25.975  1.00 98.15           H  
ATOM   2259 2HB  GLN A 144     -15.120 -15.352  26.435  1.00 98.15           H  
ATOM   2260 1HG  GLN A 144     -13.413 -17.769  27.029  1.00 98.15           H  
ATOM   2261 2HG  GLN A 144     -13.680 -16.403  28.146  1.00 98.15           H  
ATOM   2262 1HE2 GLN A 144     -16.251 -19.443  28.060  1.00 98.15           H  
ATOM   2263 2HE2 GLN A 144     -14.653 -19.469  27.393  1.00 98.15           H  
ATOM   2264  N   ASP A 145     -15.022 -16.263  22.511  1.00 18.21           N  
ATOM   2265  CA  ASP A 145     -15.351 -15.445  21.373  1.00 12.87           C  
ATOM   2266  C   ASP A 145     -16.836 -15.141  21.426  1.00 11.93           C  
ATOM   2267  O   ASP A 145     -17.629 -15.962  21.887  1.00 18.70           O  
ATOM   2268  CB  ASP A 145     -14.912 -16.132  20.104  1.00 19.30           C  
ATOM   2269  CG  ASP A 145     -13.399 -16.153  20.109  1.00 19.30           C  
ATOM   2270  OD1 ASP A 145     -12.849 -15.690  21.080  1.00 19.30           O  
ATOM   2271  OD2 ASP A 145     -12.791 -16.504  19.134  1.00 19.30           O  
ATOM   2272  H   ASP A 145     -14.788 -17.234  22.360  1.00 21.85           H  
ATOM   2273  HA  ASP A 145     -14.810 -14.502  21.451  1.00 15.44           H  
ATOM   2274 1HB  ASP A 145     -15.295 -17.152  20.065  1.00 23.17           H  
ATOM   2275 2HB  ASP A 145     -15.272 -15.590  19.231  1.00 23.17           H  
ATOM   2276  N   GLN A 146     -17.201 -13.938  21.016  1.00  9.43           N  
ATOM   2277  CA  GLN A 146     -18.563 -13.453  21.164  1.00 12.08           C  
ATOM   2278  C   GLN A 146     -19.297 -13.219  19.852  1.00  9.28           C  
ATOM   2279  O   GLN A 146     -20.221 -12.404  19.803  1.00 11.52           O  
ATOM   2280  CB  GLN A 146     -18.549 -12.156  21.966  1.00 18.12           C  
ATOM   2281  CG  GLN A 146     -17.963 -12.288  23.359  1.00 18.12           C  
ATOM   2282  CD  GLN A 146     -18.776 -13.205  24.251  1.00 18.12           C  
ATOM   2283  OE1 GLN A 146     -19.995 -13.059  24.374  1.00 18.12           O  
ATOM   2284  NE2 GLN A 146     -18.101 -14.161  24.879  1.00 18.12           N  
ATOM   2285  H   GLN A 146     -16.513 -13.327  20.604  1.00 11.32           H  
ATOM   2286  HA  GLN A 146     -19.125 -14.197  21.726  1.00 14.50           H  
ATOM   2287 1HB  GLN A 146     -17.979 -11.398  21.429  1.00 21.74           H  
ATOM   2288 2HB  GLN A 146     -19.569 -11.792  22.073  1.00 21.74           H  
ATOM   2289 1HG  GLN A 146     -16.955 -12.692  23.280  1.00 21.74           H  
ATOM   2290 2HG  GLN A 146     -17.933 -11.302  23.821  1.00 21.74           H  
ATOM   2291 1HE2 GLN A 146     -18.580 -14.800  25.482  1.00 21.74           H  
ATOM   2292 2HE2 GLN A 146     -17.112 -14.246  24.741  1.00 21.74           H  
ATOM   2293  N   GLY A 147     -18.876 -13.896  18.787  1.00  7.29           N  
ATOM   2294  CA  GLY A 147     -19.543 -13.743  17.501  1.00  6.90           C  
ATOM   2295  C   GLY A 147     -19.394 -12.319  17.013  1.00  3.99           C  
ATOM   2296  O   GLY A 147     -18.280 -11.821  16.869  1.00  2.76           O  
ATOM   2297  H   GLY A 147     -18.104 -14.541  18.872  1.00  8.75           H  
ATOM   2298 1HA  GLY A 147     -19.111 -14.433  16.776  1.00  8.28           H  
ATOM   2299 2HA  GLY A 147     -20.598 -13.993  17.602  1.00  8.28           H  
ATOM   2300  N   CYS A 148     -20.532 -11.667  16.768  1.00  4.88           N  
ATOM   2301  CA  CYS A 148     -20.601 -10.281  16.307  1.00  3.60           C  
ATOM   2302  C   CYS A 148     -20.013  -9.255  17.289  1.00  3.67           C  
ATOM   2303  O   CYS A 148     -19.817  -8.094  16.930  1.00  3.54           O  
ATOM   2304  CB  CYS A 148     -22.056  -9.906  16.034  1.00  5.40           C  
ATOM   2305  SG  CYS A 148     -22.820 -10.842  14.687  1.00  5.40           S  
ATOM   2306  H   CYS A 148     -21.401 -12.162  16.915  1.00  5.86           H  
ATOM   2307  HA  CYS A 148     -20.046 -10.212  15.372  1.00  4.32           H  
ATOM   2308 1HB  CYS A 148     -22.648 -10.067  16.935  1.00  6.48           H  
ATOM   2309 2HB  CYS A 148     -22.119  -8.846  15.786  1.00  6.48           H  
ATOM   2310  HG  CYS A 148     -24.002 -10.235  14.748  1.00  6.48           H  
ATOM   2311  N   ASN A 149     -19.727  -9.665  18.521  1.00  4.77           N  
ATOM   2312  CA  ASN A 149     -19.132  -8.757  19.482  1.00  5.90           C  
ATOM   2313  C   ASN A 149     -17.613  -8.945  19.615  1.00  5.22           C  
ATOM   2314  O   ASN A 149     -17.021  -8.459  20.580  1.00  8.51           O  
ATOM   2315  CB  ASN A 149     -19.820  -8.900  20.821  1.00  8.85           C  
ATOM   2316  CG  ASN A 149     -21.233  -8.391  20.794  1.00  8.85           C  
ATOM   2317  OD1 ASN A 149     -21.513  -7.326  20.230  1.00  8.85           O  
ATOM   2318  ND2 ASN A 149     -22.133  -9.130  21.392  1.00  8.85           N  
ATOM   2319  H   ASN A 149     -19.920 -10.614  18.814  1.00  5.72           H  
ATOM   2320  HA  ASN A 149     -19.293  -7.737  19.131  1.00  7.08           H  
ATOM   2321 1HB  ASN A 149     -19.844  -9.947  21.103  1.00 10.62           H  
ATOM   2322 2HB  ASN A 149     -19.259  -8.361  21.585  1.00 10.62           H  
ATOM   2323 1HD2 ASN A 149     -23.090  -8.841  21.407  1.00 10.62           H  
ATOM   2324 2HD2 ASN A 149     -21.864  -9.985  21.835  1.00 10.62           H  
ATOM   2325  N   GLY A 150     -16.976  -9.638  18.658  1.00  3.26           N  
ATOM   2326  CA  GLY A 150     -15.531  -9.838  18.721  1.00  3.02           C  
ATOM   2327  C   GLY A 150     -15.136 -11.281  19.037  1.00  2.38           C  
ATOM   2328  O   GLY A 150     -15.984 -12.113  19.346  1.00  3.28           O  
ATOM   2329  H   GLY A 150     -17.464 -10.031  17.858  1.00  3.91           H  
ATOM   2330 1HA  GLY A 150     -15.091  -9.546  17.768  1.00  3.62           H  
ATOM   2331 2HA  GLY A 150     -15.109  -9.175  19.475  1.00  3.62           H  
ATOM   2332  N   GLY A 151     -13.838 -11.558  18.934  1.00  2.19           N  
ATOM   2333  CA  GLY A 151     -13.259 -12.878  19.163  1.00  2.29           C  
ATOM   2334  C   GLY A 151     -11.770 -12.898  18.793  1.00  2.55           C  
ATOM   2335  O   GLY A 151     -11.182 -11.867  18.489  1.00  4.22           O  
ATOM   2336  H   GLY A 151     -13.223 -10.806  18.683  1.00  2.63           H  
ATOM   2337 1HA  GLY A 151     -13.377 -13.148  20.212  1.00  2.75           H  
ATOM   2338 2HA  GLY A 151     -13.797 -13.622  18.580  1.00  2.75           H  
ATOM   2339  N   MET A 152     -11.150 -14.068  18.810  1.00  3.34           N  
ATOM   2340  CA  MET A 152      -9.725 -14.142  18.553  1.00  3.41           C  
ATOM   2341  C   MET A 152      -9.396 -15.118  17.415  1.00  2.14           C  
ATOM   2342  O   MET A 152      -9.793 -16.282  17.487  1.00  2.63           O  
ATOM   2343  CB  MET A 152      -9.030 -14.558  19.843  1.00  5.12           C  
ATOM   2344  CG  MET A 152      -7.526 -14.687  19.760  1.00  5.12           C  
ATOM   2345  SD  MET A 152      -6.792 -15.070  21.363  1.00  5.12           S  
ATOM   2346  CE  MET A 152      -7.416 -16.726  21.655  1.00  5.12           C  
ATOM   2347  H   MET A 152     -11.657 -14.921  19.010  1.00  4.01           H  
ATOM   2348  HA  MET A 152      -9.381 -13.149  18.296  1.00  4.09           H  
ATOM   2349 1HB  MET A 152      -9.258 -13.831  20.622  1.00  6.14           H  
ATOM   2350 2HB  MET A 152      -9.429 -15.518  20.174  1.00  6.14           H  
ATOM   2351 1HG  MET A 152      -7.279 -15.480  19.064  1.00  6.14           H  
ATOM   2352 2HG  MET A 152      -7.094 -13.758  19.393  1.00  6.14           H  
ATOM   2353 1HE  MET A 152      -7.043 -17.091  22.612  1.00  6.14           H  
ATOM   2354 2HE  MET A 152      -8.507 -16.705  21.674  1.00  6.14           H  
ATOM   2355 3HE  MET A 152      -7.081 -17.392  20.861  1.00  6.14           H  
ATOM   2356  N   PRO A 153      -8.665 -14.668  16.373  1.00  1.45           N  
ATOM   2357  CA  PRO A 153      -8.186 -15.416  15.206  1.00  1.22           C  
ATOM   2358  C   PRO A 153      -7.445 -16.683  15.607  1.00  1.03           C  
ATOM   2359  O   PRO A 153      -7.583 -17.714  14.953  1.00  1.59           O  
ATOM   2360  CB  PRO A 153      -7.242 -14.430  14.520  1.00  1.83           C  
ATOM   2361  CG  PRO A 153      -7.804 -13.101  14.860  1.00  1.83           C  
ATOM   2362  CD  PRO A 153      -8.264 -13.246  16.285  1.00  1.83           C  
ATOM   2363  HA  PRO A 153      -9.039 -15.656  14.556  1.00  1.46           H  
ATOM   2364 1HB  PRO A 153      -6.214 -14.567  14.885  1.00  2.20           H  
ATOM   2365 2HB  PRO A 153      -7.224 -14.619  13.435  1.00  2.20           H  
ATOM   2366 1HG  PRO A 153      -7.035 -12.323  14.738  1.00  2.20           H  
ATOM   2367 2HG  PRO A 153      -8.621 -12.852  14.171  1.00  2.20           H  
ATOM   2368 1HD  PRO A 153      -7.443 -13.039  16.985  1.00  2.20           H  
ATOM   2369 2HD  PRO A 153      -9.123 -12.583  16.451  1.00  2.20           H  
ATOM   2370  N   GLN A 154      -6.671 -16.594  16.688  1.00  0.97           N  
ATOM   2371  CA  GLN A 154      -5.946 -17.728  17.244  1.00  1.44           C  
ATOM   2372  C   GLN A 154      -6.911 -18.834  17.613  1.00  1.46           C  
ATOM   2373  O   GLN A 154      -6.690 -19.996  17.271  1.00  1.88           O  
ATOM   2374  CB  GLN A 154      -5.143 -17.308  18.470  1.00  2.16           C  
ATOM   2375  CG  GLN A 154      -4.348 -18.422  19.114  1.00  2.16           C  
ATOM   2376  CD  GLN A 154      -3.635 -17.955  20.367  1.00  2.16           C  
ATOM   2377  OE1 GLN A 154      -3.783 -16.798  20.773  1.00  2.16           O  
ATOM   2378  NE2 GLN A 154      -2.868 -18.842  20.990  1.00  2.16           N  
ATOM   2379  H   GLN A 154      -6.591 -15.701  17.152  1.00  1.16           H  
ATOM   2380  HA  GLN A 154      -5.261 -18.111  16.490  1.00  1.73           H  
ATOM   2381 1HB  GLN A 154      -4.445 -16.517  18.192  1.00  2.59           H  
ATOM   2382 2HB  GLN A 154      -5.806 -16.904  19.226  1.00  2.59           H  
ATOM   2383 1HG  GLN A 154      -5.018 -19.239  19.380  1.00  2.59           H  
ATOM   2384 2HG  GLN A 154      -3.600 -18.763  18.402  1.00  2.59           H  
ATOM   2385 1HE2 GLN A 154      -2.381 -18.583  21.825  1.00  2.59           H  
ATOM   2386 2HE2 GLN A 154      -2.778 -19.771  20.630  1.00  2.59           H  
ATOM   2387  N   GLY A 155      -7.978 -18.455  18.318  1.00  1.54           N  
ATOM   2388  CA  GLY A 155      -9.023 -19.380  18.720  1.00  1.76           C  
ATOM   2389  C   GLY A 155      -9.684 -19.986  17.495  1.00  1.53           C  
ATOM   2390  O   GLY A 155      -9.950 -21.185  17.470  1.00  1.82           O  
ATOM   2391  H   GLY A 155      -8.079 -17.482  18.571  1.00  1.85           H  
ATOM   2392 1HA  GLY A 155      -8.599 -20.168  19.343  1.00  2.11           H  
ATOM   2393 2HA  GLY A 155      -9.767 -18.855  19.319  1.00  2.11           H  
ATOM   2394  N   ALA A 156      -9.924 -19.158  16.474  1.00  1.24           N  
ATOM   2395  CA  ALA A 156     -10.511 -19.627  15.222  1.00  1.22           C  
ATOM   2396  C   ALA A 156      -9.616 -20.673  14.550  1.00  1.41           C  
ATOM   2397  O   ALA A 156     -10.122 -21.657  14.000  1.00  2.04           O  
ATOM   2398  CB  ALA A 156     -10.756 -18.459  14.283  1.00  1.83           C  
ATOM   2399  H   ALA A 156      -9.709 -18.173  16.584  1.00  1.49           H  
ATOM   2400  HA  ALA A 156     -11.466 -20.099  15.453  1.00  1.46           H  
ATOM   2401 1HB  ALA A 156     -11.221 -18.820  13.366  1.00  2.20           H  
ATOM   2402 2HB  ALA A 156     -11.414 -17.739  14.763  1.00  2.20           H  
ATOM   2403 3HB  ALA A 156      -9.812 -17.980  14.046  1.00  2.20           H  
ATOM   2404  N   PHE A 157      -8.291 -20.477  14.608  1.00  1.23           N  
ATOM   2405  CA  PHE A 157      -7.379 -21.458  14.033  1.00  1.59           C  
ATOM   2406  C   PHE A 157      -7.449 -22.748  14.825  1.00  2.25           C  
ATOM   2407  O   PHE A 157      -7.519 -23.827  14.239  1.00  3.04           O  
ATOM   2408  CB  PHE A 157      -5.924 -20.969  14.065  1.00  2.39           C  
ATOM   2409  CG  PHE A 157      -5.604 -19.877  13.090  1.00  2.39           C  
ATOM   2410  CD1 PHE A 157      -4.895 -18.756  13.496  1.00  2.39           C  
ATOM   2411  CD2 PHE A 157      -6.015 -19.962  11.772  1.00  2.39           C  
ATOM   2412  CE1 PHE A 157      -4.605 -17.742  12.605  1.00  2.39           C  
ATOM   2413  CE2 PHE A 157      -5.725 -18.951  10.881  1.00  2.39           C  
ATOM   2414  CZ  PHE A 157      -5.021 -17.838  11.299  1.00  2.39           C  
ATOM   2415  H   PHE A 157      -7.920 -19.638  15.036  1.00  1.48           H  
ATOM   2416  HA  PHE A 157      -7.676 -21.659  13.003  1.00  1.91           H  
ATOM   2417 1HB  PHE A 157      -5.685 -20.608  15.064  1.00  2.86           H  
ATOM   2418 2HB  PHE A 157      -5.259 -21.807  13.859  1.00  2.86           H  
ATOM   2419  HD1 PHE A 157      -4.567 -18.680  14.532  1.00  2.86           H  
ATOM   2420  HD2 PHE A 157      -6.573 -20.839  11.441  1.00  2.86           H  
ATOM   2421  HE1 PHE A 157      -4.049 -16.866  12.935  1.00  2.86           H  
ATOM   2422  HE2 PHE A 157      -6.051 -19.029   9.846  1.00  2.86           H  
ATOM   2423  HZ  PHE A 157      -4.794 -17.039  10.595  1.00  2.86           H  
ATOM   2424  N   GLU A 158      -7.497 -22.624  16.156  1.00  2.46           N  
ATOM   2425  CA  GLU A 158      -7.589 -23.774  17.046  1.00  3.60           C  
ATOM   2426  C   GLU A 158      -8.880 -24.525  16.827  1.00  4.42           C  
ATOM   2427  O   GLU A 158      -8.910 -25.753  16.908  1.00  6.14           O  
ATOM   2428  CB  GLU A 158      -7.491 -23.335  18.508  1.00  5.40           C  
ATOM   2429  CG  GLU A 158      -6.118 -22.847  18.932  1.00  5.40           C  
ATOM   2430  CD  GLU A 158      -6.075 -22.346  20.350  1.00  5.40           C  
ATOM   2431  OE1 GLU A 158      -7.119 -22.227  20.945  1.00  5.40           O  
ATOM   2432  OE2 GLU A 158      -4.998 -22.085  20.843  1.00  5.40           O  
ATOM   2433  H   GLU A 158      -7.432 -21.702  16.569  1.00  2.95           H  
ATOM   2434  HA  GLU A 158      -6.761 -24.448  16.828  1.00  4.32           H  
ATOM   2435 1HB  GLU A 158      -8.200 -22.529  18.695  1.00  6.48           H  
ATOM   2436 2HB  GLU A 158      -7.765 -24.167  19.156  1.00  6.48           H  
ATOM   2437 1HG  GLU A 158      -5.426 -23.683  18.840  1.00  6.48           H  
ATOM   2438 2HG  GLU A 158      -5.790 -22.061  18.256  1.00  6.48           H  
ATOM   2439  N   TYR A 159      -9.948 -23.785  16.552  1.00  4.71           N  
ATOM   2440  CA  TYR A 159     -11.231 -24.374  16.268  1.00  6.85           C  
ATOM   2441  C   TYR A 159     -11.140 -25.278  15.068  1.00  5.54           C  
ATOM   2442  O   TYR A 159     -11.536 -26.432  15.127  1.00  7.59           O  
ATOM   2443  CB  TYR A 159     -12.292 -23.305  16.032  1.00 10.27           C  
ATOM   2444  CG  TYR A 159     -13.600 -23.926  15.639  1.00 10.27           C  
ATOM   2445  CD1 TYR A 159     -14.397 -24.493  16.616  1.00 10.27           C  
ATOM   2446  CD2 TYR A 159     -13.987 -23.957  14.307  1.00 10.27           C  
ATOM   2447  CE1 TYR A 159     -15.577 -25.101  16.263  1.00 10.27           C  
ATOM   2448  CE2 TYR A 159     -15.171 -24.568  13.954  1.00 10.27           C  
ATOM   2449  CZ  TYR A 159     -15.954 -25.141  14.929  1.00 10.27           C  
ATOM   2450  OH  TYR A 159     -17.125 -25.766  14.602  1.00 10.27           O  
ATOM   2451  H   TYR A 159      -9.870 -22.779  16.544  1.00  5.65           H  
ATOM   2452  HA  TYR A 159     -11.531 -24.982  17.122  1.00  8.22           H  
ATOM   2453 1HB  TYR A 159     -12.441 -22.722  16.941  1.00 12.33           H  
ATOM   2454 2HB  TYR A 159     -11.981 -22.625  15.243  1.00 12.33           H  
ATOM   2455  HD1 TYR A 159     -14.084 -24.466  17.660  1.00 12.33           H  
ATOM   2456  HD2 TYR A 159     -13.351 -23.511  13.542  1.00 12.33           H  
ATOM   2457  HE1 TYR A 159     -16.205 -25.558  17.028  1.00 12.33           H  
ATOM   2458  HE2 TYR A 159     -15.483 -24.608  12.911  1.00 12.33           H  
ATOM   2459  HH  TYR A 159     -17.248 -25.816  13.648  1.00 12.33           H  
ATOM   2460  N   MET A 160     -10.614 -24.768  13.969  1.00  4.39           N  
ATOM   2461  CA  MET A 160     -10.509 -25.584  12.776  1.00  5.05           C  
ATOM   2462  C   MET A 160      -9.615 -26.817  12.995  1.00  6.63           C  
ATOM   2463  O   MET A 160      -9.925 -27.917  12.533  1.00 18.74           O  
ATOM   2464  CB  MET A 160     -10.027 -24.719  11.638  1.00  7.57           C  
ATOM   2465  CG  MET A 160     -10.030 -25.422  10.313  1.00  7.57           C  
ATOM   2466  SD  MET A 160      -9.711 -24.322   8.953  1.00  7.57           S  
ATOM   2467  CE  MET A 160      -9.952 -25.455   7.600  1.00  7.57           C  
ATOM   2468  H   MET A 160     -10.303 -23.801  13.954  1.00  5.27           H  
ATOM   2469  HA  MET A 160     -11.505 -25.947  12.526  1.00  6.06           H  
ATOM   2470 1HB  MET A 160     -10.662 -23.838  11.555  1.00  9.09           H  
ATOM   2471 2HB  MET A 160      -9.016 -24.377  11.848  1.00  9.09           H  
ATOM   2472 1HG  MET A 160      -9.280 -26.211  10.307  1.00  9.09           H  
ATOM   2473 2HG  MET A 160     -11.002 -25.868  10.160  1.00  9.09           H  
ATOM   2474 1HE  MET A 160      -9.793 -24.943   6.651  1.00  9.09           H  
ATOM   2475 2HE  MET A 160      -9.246 -26.281   7.689  1.00  9.09           H  
ATOM   2476 3HE  MET A 160     -10.971 -25.837   7.631  1.00  9.09           H  
ATOM   2477  N   ILE A 161      -8.541 -26.643  13.754  1.00  2.65           N  
ATOM   2478  CA  ILE A 161      -7.628 -27.732  14.069  1.00  3.41           C  
ATOM   2479  C   ILE A 161      -8.258 -28.836  14.916  1.00  4.36           C  
ATOM   2480  O   ILE A 161      -8.173 -30.018  14.576  1.00  7.22           O  
ATOM   2481  CB  ILE A 161      -6.431 -27.163  14.829  1.00  5.12           C  
ATOM   2482  CG1 ILE A 161      -5.644 -26.268  13.903  1.00  5.12           C  
ATOM   2483  CG2 ILE A 161      -5.548 -28.284  15.352  1.00  5.12           C  
ATOM   2484  CD1 ILE A 161      -4.676 -25.390  14.621  1.00  5.12           C  
ATOM   2485  H   ILE A 161      -8.322 -25.717  14.103  1.00  3.18           H  
ATOM   2486  HA  ILE A 161      -7.287 -28.171  13.137  1.00  4.09           H  
ATOM   2487  HB  ILE A 161      -6.779 -26.555  15.662  1.00  6.14           H  
ATOM   2488 1HG1 ILE A 161      -5.086 -26.892  13.211  1.00  6.14           H  
ATOM   2489 2HG1 ILE A 161      -6.329 -25.648  13.329  1.00  6.14           H  
ATOM   2490 1HG2 ILE A 161      -4.698 -27.859  15.886  1.00  6.14           H  
ATOM   2491 2HG2 ILE A 161      -6.120 -28.917  16.028  1.00  6.14           H  
ATOM   2492 3HG2 ILE A 161      -5.186 -28.883  14.515  1.00  6.14           H  
ATOM   2493 1HD1 ILE A 161      -4.141 -24.779  13.897  1.00  6.14           H  
ATOM   2494 2HD1 ILE A 161      -5.216 -24.742  15.310  1.00  6.14           H  
ATOM   2495 3HD1 ILE A 161      -3.972 -26.001  15.180  1.00  6.14           H  
ATOM   2496  N   SER A 162      -8.877 -28.445  16.028  1.00  4.51           N  
ATOM   2497  CA  SER A 162      -9.453 -29.396  16.970  1.00  7.21           C  
ATOM   2498  C   SER A 162     -10.848 -29.881  16.600  1.00 10.08           C  
ATOM   2499  O   SER A 162     -11.223 -30.999  16.947  1.00 32.89           O  
ATOM   2500  CB  SER A 162      -9.487 -28.769  18.347  1.00 10.81           C  
ATOM   2501  OG  SER A 162     -10.344 -27.660  18.371  1.00 10.81           O  
ATOM   2502  H   SER A 162      -8.926 -27.462  16.247  1.00  5.41           H  
ATOM   2503  HA  SER A 162      -8.796 -30.266  17.006  1.00  8.65           H  
ATOM   2504 1HB  SER A 162      -9.823 -29.508  19.073  1.00 12.98           H  
ATOM   2505 2HB  SER A 162      -8.482 -28.461  18.633  1.00 12.98           H  
ATOM   2506  HG  SER A 162      -9.940 -27.004  17.792  1.00 12.98           H  
ATOM   2507  N   ASN A 163     -11.606 -29.077  15.873  1.00  8.46           N  
ATOM   2508  CA  ASN A 163     -12.921 -29.497  15.415  1.00 18.61           C  
ATOM   2509  C   ASN A 163     -12.802 -30.572  14.372  1.00 16.48           C  
ATOM   2510  O   ASN A 163     -13.608 -31.499  14.324  1.00 38.54           O  
ATOM   2511  CB  ASN A 163     -13.715 -28.341  14.842  1.00 27.91           C  
ATOM   2512  CG  ASN A 163     -15.097 -28.754  14.436  1.00 27.91           C  
ATOM   2513  OD1 ASN A 163     -15.896 -29.193  15.273  1.00 27.91           O  
ATOM   2514  ND2 ASN A 163     -15.395 -28.632  13.166  1.00 27.91           N  
ATOM   2515  H   ASN A 163     -11.286 -28.154  15.630  1.00 10.15           H  
ATOM   2516  HA  ASN A 163     -13.467 -29.919  16.260  1.00 22.33           H  
ATOM   2517 1HB  ASN A 163     -13.788 -27.545  15.583  1.00 33.50           H  
ATOM   2518 2HB  ASN A 163     -13.200 -27.937  13.972  1.00 33.50           H  
ATOM   2519 1HD2 ASN A 163     -16.303 -28.898  12.841  1.00 33.50           H  
ATOM   2520 2HD2 ASN A 163     -14.722 -28.274  12.513  1.00 33.50           H  
ATOM   2521  N   GLY A 164     -11.809 -30.433  13.511  1.00  9.06           N  
ATOM   2522  CA  GLY A 164     -11.635 -31.364  12.430  1.00 10.32           C  
ATOM   2523  C   GLY A 164     -11.734 -30.616  11.122  1.00  7.13           C  
ATOM   2524  O   GLY A 164     -11.738 -31.232  10.059  1.00  7.60           O  
ATOM   2525  H   GLY A 164     -11.163 -29.653  13.579  1.00 10.87           H  
ATOM   2526 1HA  GLY A 164     -10.665 -31.851  12.513  1.00 12.38           H  
ATOM   2527 2HA  GLY A 164     -12.399 -32.138  12.477  1.00 12.38           H  
ATOM   2528  N   GLY A 165     -11.823 -29.284  11.196  1.00  6.49           N  
ATOM   2529  CA  GLY A 165     -11.883 -28.486   9.998  1.00  4.67           C  
ATOM   2530  C   GLY A 165     -13.111 -27.577   9.862  1.00  3.85           C  
ATOM   2531  O   GLY A 165     -13.913 -27.419  10.786  1.00  7.54           O  
ATOM   2532  H   GLY A 165     -11.794 -28.803  12.080  1.00  7.79           H  
ATOM   2533 1HA  GLY A 165     -10.980 -27.891   9.937  1.00  5.60           H  
ATOM   2534 2HA  GLY A 165     -11.843 -29.161   9.155  1.00  5.60           H  
ATOM   2535  N   LEU A 166     -13.220 -26.978   8.672  1.00  2.49           N  
ATOM   2536  CA  LEU A 166     -14.323 -26.101   8.281  1.00  2.26           C  
ATOM   2537  C   LEU A 166     -14.976 -26.544   6.978  1.00  2.01           C  
ATOM   2538  O   LEU A 166     -14.352 -27.176   6.124  1.00  3.70           O  
ATOM   2539  CB  LEU A 166     -13.868 -24.643   8.100  1.00  3.39           C  
ATOM   2540  CG  LEU A 166     -13.325 -23.923   9.333  1.00  3.39           C  
ATOM   2541  CD1 LEU A 166     -12.772 -22.568   8.909  1.00  3.39           C  
ATOM   2542  CD2 LEU A 166     -14.439 -23.763  10.353  1.00  3.39           C  
ATOM   2543  H   LEU A 166     -12.501 -27.181   7.993  1.00  2.99           H  
ATOM   2544  HA  LEU A 166     -15.078 -26.131   9.065  1.00  2.71           H  
ATOM   2545 1HB  LEU A 166     -13.089 -24.620   7.341  1.00  4.07           H  
ATOM   2546 2HB  LEU A 166     -14.715 -24.064   7.733  1.00  4.07           H  
ATOM   2547  HG  LEU A 166     -12.520 -24.500   9.771  1.00  4.07           H  
ATOM   2548 1HD1 LEU A 166     -12.376 -22.047   9.781  1.00  4.07           H  
ATOM   2549 2HD1 LEU A 166     -11.976 -22.711   8.179  1.00  4.07           H  
ATOM   2550 3HD1 LEU A 166     -13.570 -21.975   8.463  1.00  4.07           H  
ATOM   2551 1HD2 LEU A 166     -14.054 -23.249  11.234  1.00  4.07           H  
ATOM   2552 2HD2 LEU A 166     -15.251 -23.180   9.917  1.00  4.07           H  
ATOM   2553 3HD2 LEU A 166     -14.812 -24.746  10.641  1.00  4.07           H  
ATOM   2554  N   THR A 167     -16.250 -26.199   6.837  1.00  1.72           N  
ATOM   2555  CA  THR A 167     -17.005 -26.441   5.618  1.00  1.82           C  
ATOM   2556  C   THR A 167     -16.878 -25.211   4.727  1.00  1.53           C  
ATOM   2557  O   THR A 167     -16.323 -24.193   5.152  1.00  1.57           O  
ATOM   2558  CB  THR A 167     -18.487 -26.736   5.912  1.00  2.73           C  
ATOM   2559  OG1 THR A 167     -19.086 -25.581   6.510  1.00  2.73           O  
ATOM   2560  CG2 THR A 167     -18.627 -27.925   6.850  1.00  2.73           C  
ATOM   2561  H   THR A 167     -16.714 -25.711   7.591  1.00  2.06           H  
ATOM   2562  HA  THR A 167     -16.575 -27.293   5.092  1.00  2.18           H  
ATOM   2563  HB  THR A 167     -19.004 -26.959   4.980  1.00  3.28           H  
ATOM   2564  HG1 THR A 167     -18.551 -25.295   7.260  1.00  3.28           H  
ATOM   2565 1HG2 THR A 167     -19.683 -28.114   7.043  1.00  3.28           H  
ATOM   2566 2HG2 THR A 167     -18.182 -28.804   6.388  1.00  3.28           H  
ATOM   2567 3HG2 THR A 167     -18.120 -27.711   7.790  1.00  3.28           H  
ATOM   2568  N   THR A 168     -17.387 -25.312   3.504  1.00  1.61           N  
ATOM   2569  CA  THR A 168     -17.280 -24.221   2.548  1.00  1.54           C  
ATOM   2570  C   THR A 168     -18.309 -23.134   2.772  1.00  1.84           C  
ATOM   2571  O   THR A 168     -19.324 -23.346   3.435  1.00  2.63           O  
ATOM   2572  CB  THR A 168     -17.464 -24.716   1.103  1.00  2.31           C  
ATOM   2573  OG1 THR A 168     -18.798 -25.225   0.935  1.00  2.31           O  
ATOM   2574  CG2 THR A 168     -16.468 -25.812   0.788  1.00  2.31           C  
ATOM   2575  H   THR A 168     -17.842 -26.171   3.226  1.00  1.93           H  
ATOM   2576  HA  THR A 168     -16.291 -23.785   2.639  1.00  1.85           H  
ATOM   2577  HB  THR A 168     -17.310 -23.888   0.412  1.00  2.77           H  
ATOM   2578  HG1 THR A 168     -18.882 -25.613   0.060  1.00  2.77           H  
ATOM   2579 1HG2 THR A 168     -16.609 -26.148  -0.239  1.00  2.77           H  
ATOM   2580 2HG2 THR A 168     -15.455 -25.428   0.909  1.00  2.77           H  
ATOM   2581 3HG2 THR A 168     -16.626 -26.646   1.467  1.00  2.77           H  
ATOM   2582  N   GLU A 169     -18.056 -21.992   2.149  1.00  2.28           N  
ATOM   2583  CA  GLU A 169     -18.960 -20.849   2.158  1.00  3.33           C  
ATOM   2584  C   GLU A 169     -20.290 -21.211   1.517  1.00  2.27           C  
ATOM   2585  O   GLU A 169     -21.340 -20.736   1.941  1.00  2.22           O  
ATOM   2586  CB  GLU A 169     -18.314 -19.674   1.424  1.00  5.00           C  
ATOM   2587  CG  GLU A 169     -19.179 -18.430   1.266  1.00  5.00           C  
ATOM   2588  CD  GLU A 169     -19.559 -17.759   2.553  1.00  5.00           C  
ATOM   2589  OE1 GLU A 169     -18.969 -18.046   3.565  1.00  5.00           O  
ATOM   2590  OE2 GLU A 169     -20.444 -16.933   2.509  1.00  5.00           O  
ATOM   2591  H   GLU A 169     -17.179 -21.916   1.647  1.00  2.74           H  
ATOM   2592  HA  GLU A 169     -19.146 -20.560   3.192  1.00  4.00           H  
ATOM   2593 1HB  GLU A 169     -17.411 -19.376   1.956  1.00  5.99           H  
ATOM   2594 2HB  GLU A 169     -18.012 -19.994   0.426  1.00  5.99           H  
ATOM   2595 1HG  GLU A 169     -18.641 -17.713   0.647  1.00  5.99           H  
ATOM   2596 2HG  GLU A 169     -20.087 -18.708   0.732  1.00  5.99           H  
ATOM   2597  N   ASP A 170     -20.243 -22.052   0.489  1.00  2.44           N  
ATOM   2598  CA  ASP A 170     -21.451 -22.520  -0.164  1.00  2.90           C  
ATOM   2599  C   ASP A 170     -22.284 -23.360   0.799  1.00  2.86           C  
ATOM   2600  O   ASP A 170     -23.511 -23.250   0.818  1.00  3.63           O  
ATOM   2601  CB  ASP A 170     -21.107 -23.334  -1.409  1.00  4.35           C  
ATOM   2602  CG  ASP A 170     -20.570 -22.472  -2.544  1.00  4.35           C  
ATOM   2603  OD1 ASP A 170     -20.730 -21.277  -2.483  1.00  4.35           O  
ATOM   2604  OD2 ASP A 170     -20.006 -23.018  -3.462  1.00  4.35           O  
ATOM   2605  H   ASP A 170     -19.350 -22.391   0.163  1.00  2.93           H  
ATOM   2606  HA  ASP A 170     -22.043 -21.655  -0.464  1.00  3.48           H  
ATOM   2607 1HB  ASP A 170     -20.359 -24.086  -1.159  1.00  5.22           H  
ATOM   2608 2HB  ASP A 170     -21.996 -23.859  -1.760  1.00  5.22           H  
ATOM   2609  N   ALA A 171     -21.613 -24.190   1.609  1.00  2.98           N  
ATOM   2610  CA  ALA A 171     -22.302 -24.991   2.617  1.00  3.47           C  
ATOM   2611  C   ALA A 171     -22.951 -24.096   3.667  1.00  3.11           C  
ATOM   2612  O   ALA A 171     -24.084 -24.341   4.078  1.00  3.82           O  
ATOM   2613  CB  ALA A 171     -21.340 -25.966   3.284  1.00  5.21           C  
ATOM   2614  H   ALA A 171     -20.605 -24.280   1.520  1.00  3.58           H  
ATOM   2615  HA  ALA A 171     -23.091 -25.555   2.120  1.00  4.16           H  
ATOM   2616 1HB  ALA A 171     -21.883 -26.568   4.011  1.00  6.25           H  
ATOM   2617 2HB  ALA A 171     -20.903 -26.618   2.527  1.00  6.25           H  
ATOM   2618 3HB  ALA A 171     -20.549 -25.417   3.789  1.00  6.25           H  
ATOM   2619  N   TYR A 172     -22.260 -23.030   4.069  1.00  2.49           N  
ATOM   2620  CA  TYR A 172     -22.838 -22.135   5.060  1.00  2.66           C  
ATOM   2621  C   TYR A 172     -22.454 -20.673   4.812  1.00  2.24           C  
ATOM   2622  O   TYR A 172     -21.462 -20.175   5.352  1.00  2.46           O  
ATOM   2623  CB  TYR A 172     -22.397 -22.570   6.444  1.00  3.99           C  
ATOM   2624  CG  TYR A 172     -23.144 -21.867   7.535  1.00  3.99           C  
ATOM   2625  CD1 TYR A 172     -24.407 -21.362   7.273  1.00  3.99           C  
ATOM   2626  CD2 TYR A 172     -22.590 -21.754   8.795  1.00  3.99           C  
ATOM   2627  CE1 TYR A 172     -25.119 -20.741   8.272  1.00  3.99           C  
ATOM   2628  CE2 TYR A 172     -23.301 -21.133   9.796  1.00  3.99           C  
ATOM   2629  CZ  TYR A 172     -24.562 -20.628   9.537  1.00  3.99           C  
ATOM   2630  OH  TYR A 172     -25.276 -20.008  10.536  1.00  3.99           O  
ATOM   2631  H   TYR A 172     -21.325 -22.867   3.715  1.00  2.99           H  
ATOM   2632  HA  TYR A 172     -23.922 -22.221   5.012  1.00  3.19           H  
ATOM   2633 1HB  TYR A 172     -22.552 -23.643   6.556  1.00  4.79           H  
ATOM   2634 2HB  TYR A 172     -21.334 -22.376   6.573  1.00  4.79           H  
ATOM   2635  HD1 TYR A 172     -24.840 -21.462   6.278  1.00  4.79           H  
ATOM   2636  HD2 TYR A 172     -21.600 -22.160   8.994  1.00  4.79           H  
ATOM   2637  HE1 TYR A 172     -26.113 -20.344   8.071  1.00  4.79           H  
ATOM   2638  HE2 TYR A 172     -22.872 -21.039  10.794  1.00  4.79           H  
ATOM   2639  HH  TYR A 172     -24.678 -19.751  11.249  1.00  4.79           H  
ATOM   2640  N   PRO A 173     -23.257 -19.970   4.003  1.00  2.40           N  
ATOM   2641  CA  PRO A 173     -23.132 -18.578   3.585  1.00  2.49           C  
ATOM   2642  C   PRO A 173     -23.126 -17.591   4.744  1.00  2.26           C  
ATOM   2643  O   PRO A 173     -23.866 -17.750   5.717  1.00  2.40           O  
ATOM   2644  CB  PRO A 173     -24.362 -18.363   2.695  1.00  3.74           C  
ATOM   2645  CG  PRO A 173     -24.692 -19.718   2.174  1.00  3.74           C  
ATOM   2646  CD  PRO A 173     -24.370 -20.645   3.304  1.00  3.74           C  
ATOM   2647  HA  PRO A 173     -22.217 -18.475   2.991  1.00  2.99           H  
ATOM   2648 1HB  PRO A 173     -25.178 -17.923   3.286  1.00  4.48           H  
ATOM   2649 2HB  PRO A 173     -24.124 -17.648   1.894  1.00  4.48           H  
ATOM   2650 1HG  PRO A 173     -25.749 -19.764   1.875  1.00  4.48           H  
ATOM   2651 2HG  PRO A 173     -24.097 -19.931   1.274  1.00  4.48           H  
ATOM   2652 1HD  PRO A 173     -25.233 -20.752   3.977  1.00  4.48           H  
ATOM   2653 2HD  PRO A 173     -24.047 -21.609   2.894  1.00  4.48           H  
ATOM   2654  N   TYR A 174     -22.319 -16.543   4.603  1.00  2.04           N  
ATOM   2655  CA  TYR A 174     -22.243 -15.478   5.592  1.00  1.80           C  
ATOM   2656  C   TYR A 174     -23.531 -14.676   5.652  1.00  2.03           C  
ATOM   2657  O   TYR A 174     -24.027 -14.202   4.629  1.00  2.33           O  
ATOM   2658  CB  TYR A 174     -21.064 -14.553   5.284  1.00  2.70           C  
ATOM   2659  CG  TYR A 174     -20.865 -13.464   6.313  1.00  2.70           C  
ATOM   2660  CD1 TYR A 174     -20.337 -13.802   7.543  1.00  2.70           C  
ATOM   2661  CD2 TYR A 174     -21.201 -12.141   6.038  1.00  2.70           C  
ATOM   2662  CE1 TYR A 174     -20.150 -12.829   8.493  1.00  2.70           C  
ATOM   2663  CE2 TYR A 174     -21.005 -11.163   7.002  1.00  2.70           C  
ATOM   2664  CZ  TYR A 174     -20.479 -11.514   8.230  1.00  2.70           C  
ATOM   2665  OH  TYR A 174     -20.272 -10.581   9.221  1.00  2.70           O  
ATOM   2666  H   TYR A 174     -21.719 -16.500   3.785  1.00  2.45           H  
ATOM   2667  HA  TYR A 174     -22.099 -15.918   6.569  1.00  2.16           H  
ATOM   2668 1HB  TYR A 174     -20.147 -15.140   5.225  1.00  3.24           H  
ATOM   2669 2HB  TYR A 174     -21.214 -14.082   4.312  1.00  3.24           H  
ATOM   2670  HD1 TYR A 174     -20.072 -14.837   7.759  1.00  3.24           H  
ATOM   2671  HD2 TYR A 174     -21.617 -11.874   5.066  1.00  3.24           H  
ATOM   2672  HE1 TYR A 174     -19.738 -13.085   9.455  1.00  3.24           H  
ATOM   2673  HE2 TYR A 174     -21.268 -10.125   6.792  1.00  3.24           H  
ATOM   2674  HH  TYR A 174     -20.339  -9.694   8.862  1.00  3.24           H  
ATOM   2675  N   THR A 175     -24.061 -14.512   6.859  1.00  2.20           N  
ATOM   2676  CA  THR A 175     -25.274 -13.731   7.057  1.00  2.77           C  
ATOM   2677  C   THR A 175     -25.012 -12.537   7.968  1.00  2.35           C  
ATOM   2678  O   THR A 175     -25.722 -11.533   7.896  1.00  2.93           O  
ATOM   2679  CB  THR A 175     -26.413 -14.581   7.659  1.00  4.16           C  
ATOM   2680  OG1 THR A 175     -26.029 -15.055   8.954  1.00  4.16           O  
ATOM   2681  CG2 THR A 175     -26.720 -15.772   6.763  1.00  4.16           C  
ATOM   2682  H   THR A 175     -23.603 -14.935   7.652  1.00  2.64           H  
ATOM   2683  HA  THR A 175     -25.605 -13.351   6.090  1.00  3.32           H  
ATOM   2684  HB  THR A 175     -27.306 -13.965   7.757  1.00  4.99           H  
ATOM   2685  HG1 THR A 175     -25.327 -15.702   8.859  1.00  4.99           H  
ATOM   2686 1HG2 THR A 175     -27.528 -16.357   7.201  1.00  4.99           H  
ATOM   2687 2HG2 THR A 175     -27.021 -15.418   5.777  1.00  4.99           H  
ATOM   2688 3HG2 THR A 175     -25.832 -16.395   6.668  1.00  4.99           H  
ATOM   2689  N   GLY A 176     -23.974 -12.627   8.799  1.00  2.38           N  
ATOM   2690  CA  GLY A 176     -23.625 -11.521   9.685  1.00  2.96           C  
ATOM   2691  C   GLY A 176     -24.469 -11.502  10.947  1.00  3.68           C  
ATOM   2692  O   GLY A 176     -24.899 -10.446  11.407  1.00  7.55           O  
ATOM   2693  H   GLY A 176     -23.425 -13.480   8.839  1.00  2.86           H  
ATOM   2694 1HA  GLY A 176     -22.577 -11.600   9.964  1.00  3.55           H  
ATOM   2695 2HA  GLY A 176     -23.742 -10.579   9.152  1.00  3.55           H  
ATOM   2696  N   SER A 177     -24.704 -12.673  11.512  1.00  3.45           N  
ATOM   2697  CA  SER A 177     -25.468 -12.778  12.742  1.00  4.49           C  
ATOM   2698  C   SER A 177     -25.067 -14.031  13.492  1.00  3.98           C  
ATOM   2699  O   SER A 177     -24.790 -15.063  12.884  1.00  7.34           O  
ATOM   2700  CB  SER A 177     -26.954 -12.799  12.448  1.00  6.74           C  
ATOM   2701  OG  SER A 177     -27.698 -12.919  13.631  1.00  6.74           O  
ATOM   2702  H   SER A 177     -24.338 -13.511  11.086  1.00  4.14           H  
ATOM   2703  HA  SER A 177     -25.245 -11.914  13.369  1.00  5.39           H  
ATOM   2704 1HB  SER A 177     -27.233 -11.880  11.932  1.00  8.08           H  
ATOM   2705 2HB  SER A 177     -27.183 -13.631  11.783  1.00  8.08           H  
ATOM   2706  HG  SER A 177     -27.454 -13.767  14.013  1.00  8.08           H  
ATOM   2707  N   GLN A 178     -25.007 -13.942  14.813  1.00  6.31           N  
ATOM   2708  CA  GLN A 178     -24.631 -15.101  15.610  1.00  6.81           C  
ATOM   2709  C   GLN A 178     -25.836 -16.012  15.798  1.00  7.01           C  
ATOM   2710  O   GLN A 178     -26.862 -15.601  16.341  1.00  9.12           O  
ATOM   2711  CB  GLN A 178     -24.055 -14.668  16.957  1.00 10.21           C  
ATOM   2712  CG  GLN A 178     -23.552 -15.817  17.813  1.00 10.21           C  
ATOM   2713  CD  GLN A 178     -22.900 -15.331  19.093  1.00 10.21           C  
ATOM   2714  OE1 GLN A 178     -22.889 -14.130  19.377  1.00 10.21           O  
ATOM   2715  NE2 GLN A 178     -22.352 -16.257  19.871  1.00 10.21           N  
ATOM   2716  H   GLN A 178     -25.232 -13.069  15.270  1.00  7.57           H  
ATOM   2717  HA  GLN A 178     -23.865 -15.657  15.073  1.00  8.17           H  
ATOM   2718 1HB  GLN A 178     -23.224 -13.983  16.793  1.00 12.26           H  
ATOM   2719 2HB  GLN A 178     -24.816 -14.132  17.524  1.00 12.26           H  
ATOM   2720 1HG  GLN A 178     -24.393 -16.458  18.078  1.00 12.26           H  
ATOM   2721 2HG  GLN A 178     -22.814 -16.385  17.246  1.00 12.26           H  
ATOM   2722 1HE2 GLN A 178     -21.906 -15.992  20.727  1.00 12.26           H  
ATOM   2723 2HE2 GLN A 178     -22.384 -17.220  19.600  1.00 12.26           H  
ATOM   2724  N   GLY A 179     -25.706 -17.244  15.331  1.00  9.23           N  
ATOM   2725  CA  GLY A 179     -26.782 -18.223  15.394  1.00 15.11           C  
ATOM   2726  C   GLY A 179     -26.460 -19.406  16.292  1.00  9.61           C  
ATOM   2727  O   GLY A 179     -25.704 -19.291  17.256  1.00 21.70           O  
ATOM   2728  H   GLY A 179     -24.827 -17.502  14.903  1.00 11.08           H  
ATOM   2729 1HA  GLY A 179     -27.690 -17.736  15.748  1.00 18.13           H  
ATOM   2730 2HA  GLY A 179     -26.992 -18.583  14.387  1.00 18.13           H  
ATOM   2731  N   TRP A 180     -27.062 -20.542  15.971  1.00 11.59           N  
ATOM   2732  CA  TRP A 180     -26.878 -21.764  16.737  1.00 22.63           C  
ATOM   2733  C   TRP A 180     -25.699 -22.564  16.222  1.00 11.74           C  
ATOM   2734  O   TRP A 180     -25.146 -22.255  15.171  1.00  8.58           O  
ATOM   2735  CB  TRP A 180     -28.140 -22.616  16.685  1.00 33.95           C  
ATOM   2736  CG  TRP A 180     -29.304 -21.982  17.375  1.00 33.95           C  
ATOM   2737  CD1 TRP A 180     -30.292 -21.248  16.792  1.00 33.95           C  
ATOM   2738  CD2 TRP A 180     -29.610 -22.017  18.788  1.00 33.95           C  
ATOM   2739  NE1 TRP A 180     -31.190 -20.827  17.740  1.00 33.95           N  
ATOM   2740  CE2 TRP A 180     -30.788 -21.288  18.968  1.00 33.95           C  
ATOM   2741  CE3 TRP A 180     -28.986 -22.598  19.899  1.00 33.95           C  
ATOM   2742  CZ2 TRP A 180     -31.364 -21.122  20.218  1.00 33.95           C  
ATOM   2743  CZ3 TRP A 180     -29.564 -22.431  21.153  1.00 33.95           C  
ATOM   2744  CH2 TRP A 180     -30.722 -21.711  21.307  1.00 33.95           C  
ATOM   2745  H   TRP A 180     -27.670 -20.560  15.164  1.00 13.91           H  
ATOM   2746  HA  TRP A 180     -26.682 -21.496  17.775  1.00 27.16           H  
ATOM   2747 1HB  TRP A 180     -28.415 -22.789  15.649  1.00 40.73           H  
ATOM   2748 2HB  TRP A 180     -27.954 -23.586  17.143  1.00 40.73           H  
ATOM   2749  HD1 TRP A 180     -30.361 -21.029  15.728  1.00 40.73           H  
ATOM   2750  HE1 TRP A 180     -32.013 -20.269  17.565  1.00 40.73           H  
ATOM   2751  HE3 TRP A 180     -28.066 -23.170  19.782  1.00 40.73           H  
ATOM   2752  HZ2 TRP A 180     -32.283 -20.552  20.361  1.00 40.73           H  
ATOM   2753  HZ3 TRP A 180     -29.072 -22.886  22.013  1.00 40.73           H  
ATOM   2754  HH2 TRP A 180     -31.147 -21.599  22.305  1.00 40.73           H  
ATOM   2755  N   TRP A 181     -25.304 -23.581  16.977  1.00 18.79           N  
ATOM   2756  CA  TRP A 181     -24.181 -24.427  16.598  1.00 15.67           C  
ATOM   2757  C   TRP A 181     -24.472 -25.053  15.242  1.00 10.67           C  
ATOM   2758  O   TRP A 181     -25.520 -25.661  15.042  1.00 25.01           O  
ATOM   2759  CB  TRP A 181     -23.969 -25.482  17.675  1.00 23.50           C  
ATOM   2760  CG  TRP A 181     -22.763 -26.349  17.518  1.00 23.50           C  
ATOM   2761  CD1 TRP A 181     -21.460 -25.977  17.658  1.00 23.50           C  
ATOM   2762  CD2 TRP A 181     -22.750 -27.765  17.242  1.00 23.50           C  
ATOM   2763  NE1 TRP A 181     -20.641 -27.065  17.496  1.00 23.50           N  
ATOM   2764  CE2 TRP A 181     -21.415 -28.169  17.248  1.00 23.50           C  
ATOM   2765  CE3 TRP A 181     -23.752 -28.711  17.009  1.00 23.50           C  
ATOM   2766  CZ2 TRP A 181     -21.048 -29.488  17.037  1.00 23.50           C  
ATOM   2767  CZ3 TRP A 181     -23.384 -30.029  16.793  1.00 23.50           C  
ATOM   2768  CH2 TRP A 181     -22.067 -30.408  16.809  1.00 23.50           C  
ATOM   2769  H   TRP A 181     -25.796 -23.777  17.837  1.00 22.55           H  
ATOM   2770  HA  TRP A 181     -23.284 -23.812  16.517  1.00 18.80           H  
ATOM   2771 1HB  TRP A 181     -23.899 -24.988  18.644  1.00 28.21           H  
ATOM   2772 2HB  TRP A 181     -24.843 -26.132  17.711  1.00 28.21           H  
ATOM   2773  HD1 TRP A 181     -21.121 -24.967  17.881  1.00 28.21           H  
ATOM   2774  HE1 TRP A 181     -19.633 -27.057  17.559  1.00 28.21           H  
ATOM   2775  HE3 TRP A 181     -24.801 -28.418  17.003  1.00 28.21           H  
ATOM   2776  HZ2 TRP A 181     -20.007 -29.810  17.047  1.00 28.21           H  
ATOM   2777  HZ3 TRP A 181     -24.174 -30.757  16.617  1.00 28.21           H  
ATOM   2778  HH2 TRP A 181     -21.813 -31.454  16.641  1.00 28.21           H  
ATOM   2779  N   CYS A 182     -23.547 -24.898  14.311  1.00  6.90           N  
ATOM   2780  CA  CYS A 182     -23.805 -25.314  12.940  1.00  6.87           C  
ATOM   2781  C   CYS A 182     -23.017 -26.488  12.366  1.00 11.71           C  
ATOM   2782  O   CYS A 182     -23.256 -26.862  11.220  1.00 52.38           O  
ATOM   2783  CB  CYS A 182     -23.582 -24.135  12.012  1.00 10.30           C  
ATOM   2784  SG  CYS A 182     -24.699 -22.761  12.322  1.00 10.30           S  
ATOM   2785  H   CYS A 182     -22.689 -24.428  14.546  1.00  8.28           H  
ATOM   2786  HA  CYS A 182     -24.860 -25.577  12.884  1.00  8.24           H  
ATOM   2787 1HB  CYS A 182     -22.559 -23.771  12.106  1.00 12.37           H  
ATOM   2788 2HB  CYS A 182     -23.721 -24.461  10.987  1.00 12.37           H  
ATOM   2789  HG  CYS A 182     -25.696 -23.503  12.787  1.00 12.37           H  
ATOM   2790  N   ASN A 183     -22.101 -27.083  13.111  1.00  9.23           N  
ATOM   2791  CA  ASN A 183     -21.270 -28.132  12.508  1.00 17.01           C  
ATOM   2792  C   ASN A 183     -22.026 -29.300  11.882  1.00  8.25           C  
ATOM   2793  O   ASN A 183     -21.814 -29.617  10.709  1.00 10.28           O  
ATOM   2794  CB  ASN A 183     -20.300 -28.684  13.517  1.00 25.52           C  
ATOM   2795  CG  ASN A 183     -19.156 -27.766  13.815  1.00 25.52           C  
ATOM   2796  OD1 ASN A 183     -18.762 -26.883  13.036  1.00 25.52           O  
ATOM   2797  ND2 ASN A 183     -18.578 -27.956  14.969  1.00 25.52           N  
ATOM   2798  H   ASN A 183     -21.943 -26.794  14.066  1.00 11.08           H  
ATOM   2799  HA  ASN A 183     -20.693 -27.670  11.705  1.00 20.41           H  
ATOM   2800 1HB  ASN A 183     -20.834 -28.889  14.439  1.00 30.62           H  
ATOM   2801 2HB  ASN A 183     -19.901 -29.631  13.156  1.00 30.62           H  
ATOM   2802 1HD2 ASN A 183     -17.811 -27.371  15.224  1.00 30.62           H  
ATOM   2803 2HD2 ASN A 183     -18.901 -28.673  15.585  1.00 30.62           H  
ATOM   2804  N   LEU A 184     -22.929 -29.926  12.625  1.00 13.32           N  
ATOM   2805  CA  LEU A 184     -23.603 -31.098  12.078  1.00 23.65           C  
ATOM   2806  C   LEU A 184     -24.709 -30.772  11.092  1.00 22.77           C  
ATOM   2807  O   LEU A 184     -25.310 -31.680  10.521  1.00 36.16           O  
ATOM   2808  CB  LEU A 184     -24.176 -31.965  13.201  1.00 35.47           C  
ATOM   2809  CG  LEU A 184     -23.136 -32.627  14.109  1.00 35.47           C  
ATOM   2810  CD1 LEU A 184     -23.844 -33.383  15.226  1.00 35.47           C  
ATOM   2811  CD2 LEU A 184     -22.267 -33.560  13.282  1.00 35.47           C  
ATOM   2812  H   LEU A 184     -23.116 -29.625  13.572  1.00 15.98           H  
ATOM   2813  HA  LEU A 184     -22.857 -31.690  11.550  1.00 28.38           H  
ATOM   2814 1HB  LEU A 184     -24.819 -31.349  13.826  1.00 42.57           H  
ATOM   2815 2HB  LEU A 184     -24.781 -32.755  12.758  1.00 42.57           H  
ATOM   2816  HG  LEU A 184     -22.507 -31.862  14.556  1.00 42.57           H  
ATOM   2817 1HD1 LEU A 184     -23.103 -33.847  15.877  1.00 42.57           H  
ATOM   2818 2HD1 LEU A 184     -24.456 -32.695  15.806  1.00 42.57           H  
ATOM   2819 3HD1 LEU A 184     -24.479 -34.156  14.794  1.00 42.57           H  
ATOM   2820 1HD2 LEU A 184     -21.521 -34.027  13.926  1.00 42.57           H  
ATOM   2821 2HD2 LEU A 184     -22.890 -34.332  12.830  1.00 42.57           H  
ATOM   2822 3HD2 LEU A 184     -21.766 -32.992  12.498  1.00 42.57           H  
ATOM   2823  N   TRP A 185     -24.977 -29.490  10.869  1.00 18.33           N  
ATOM   2824  CA  TRP A 185     -26.010 -29.099   9.942  1.00 19.58           C  
ATOM   2825  C   TRP A 185     -25.536 -29.213   8.510  1.00 11.92           C  
ATOM   2826  O   TRP A 185     -26.353 -29.267   7.590  1.00 15.78           O  
ATOM   2827  CB  TRP A 185     -26.407 -27.643  10.157  1.00 29.37           C  
ATOM   2828  CG  TRP A 185     -27.035 -27.332  11.468  1.00 29.37           C  
ATOM   2829  CD1 TRP A 185     -27.226 -28.165  12.528  1.00 29.37           C  
ATOM   2830  CD2 TRP A 185     -27.581 -26.052  11.855  1.00 29.37           C  
ATOM   2831  NE1 TRP A 185     -27.849 -27.491  13.550  1.00 29.37           N  
ATOM   2832  CE2 TRP A 185     -28.074 -26.195  13.153  1.00 29.37           C  
ATOM   2833  CE3 TRP A 185     -27.690 -24.816  11.209  1.00 29.37           C  
ATOM   2834  CZ2 TRP A 185     -28.672 -25.143  13.828  1.00 29.37           C  
ATOM   2835  CZ3 TRP A 185     -28.293 -23.762  11.883  1.00 29.37           C  
ATOM   2836  CH2 TRP A 185     -28.770 -23.923  13.158  1.00 29.37           C  
ATOM   2837  H   TRP A 185     -24.453 -28.753  11.321  1.00 22.00           H  
ATOM   2838  HA  TRP A 185     -26.876 -29.745  10.082  1.00 23.50           H  
ATOM   2839 1HB  TRP A 185     -25.521 -27.019  10.063  1.00 35.24           H  
ATOM   2840 2HB  TRP A 185     -27.099 -27.341   9.372  1.00 35.24           H  
ATOM   2841  HD1 TRP A 185     -26.929 -29.212  12.561  1.00 35.24           H  
ATOM   2842  HE1 TRP A 185     -28.102 -27.882  14.446  1.00 35.24           H  
ATOM   2843  HE3 TRP A 185     -27.312 -24.684  10.196  1.00 35.24           H  
ATOM   2844  HZ2 TRP A 185     -29.059 -25.251  14.841  1.00 35.24           H  
ATOM   2845  HZ3 TRP A 185     -28.377 -22.802  11.373  1.00 35.24           H  
ATOM   2846  HH2 TRP A 185     -29.238 -23.074  13.656  1.00 35.24           H  
ATOM   2847  N   PHE A 186     -24.215 -29.187   8.308  1.00  6.63           N  
ATOM   2848  CA  PHE A 186     -23.704 -29.148   6.949  1.00  7.40           C  
ATOM   2849  C   PHE A 186     -22.865 -30.354   6.546  1.00 10.35           C  
ATOM   2850  O   PHE A 186     -22.027 -30.258   5.650  1.00 16.44           O  
ATOM   2851  CB  PHE A 186     -22.974 -27.827   6.735  1.00 11.10           C  
ATOM   2852  CG  PHE A 186     -23.923 -26.684   6.972  1.00 11.10           C  
ATOM   2853  CD1 PHE A 186     -23.793 -25.858   8.079  1.00 11.10           C  
ATOM   2854  CD2 PHE A 186     -24.988 -26.471   6.112  1.00 11.10           C  
ATOM   2855  CE1 PHE A 186     -24.705 -24.844   8.309  1.00 11.10           C  
ATOM   2856  CE2 PHE A 186     -25.897 -25.459   6.344  1.00 11.10           C  
ATOM   2857  CZ  PHE A 186     -25.754 -24.644   7.444  1.00 11.10           C  
ATOM   2858  H   PHE A 186     -23.560 -29.184   9.086  1.00  7.96           H  
ATOM   2859  HA  PHE A 186     -24.564 -29.132   6.279  1.00  8.88           H  
ATOM   2860 1HB  PHE A 186     -22.136 -27.738   7.424  1.00 13.32           H  
ATOM   2861 2HB  PHE A 186     -22.593 -27.763   5.718  1.00 13.32           H  
ATOM   2862  HD1 PHE A 186     -22.968 -26.020   8.772  1.00 13.32           H  
ATOM   2863  HD2 PHE A 186     -25.109 -27.123   5.246  1.00 13.32           H  
ATOM   2864  HE1 PHE A 186     -24.600 -24.197   9.176  1.00 13.32           H  
ATOM   2865  HE2 PHE A 186     -26.730 -25.306   5.657  1.00 13.32           H  
ATOM   2866  HZ  PHE A 186     -26.471 -23.845   7.629  1.00 13.32           H  
ATOM   2867  N   ASP A 187     -23.122 -31.488   7.189  1.00 15.32           N  
ATOM   2868  CA  ASP A 187     -22.484 -32.758   6.856  1.00 22.71           C  
ATOM   2869  C   ASP A 187     -20.942 -32.734   6.954  1.00 13.39           C  
ATOM   2870  O   ASP A 187     -20.384 -32.306   7.965  1.00 21.14           O  
ATOM   2871  CB  ASP A 187     -22.948 -33.202   5.456  1.00 34.06           C  
ATOM   2872  CG  ASP A 187     -24.454 -33.409   5.371  1.00 34.06           C  
ATOM   2873  OD1 ASP A 187     -25.032 -33.847   6.337  1.00 34.06           O  
ATOM   2874  OD2 ASP A 187     -25.012 -33.132   4.336  1.00 34.06           O  
ATOM   2875  H   ASP A 187     -23.810 -31.482   7.928  1.00 18.38           H  
ATOM   2876  HA  ASP A 187     -22.843 -33.503   7.567  1.00 27.25           H  
ATOM   2877 1HB  ASP A 187     -22.643 -32.473   4.705  1.00 40.88           H  
ATOM   2878 2HB  ASP A 187     -22.489 -34.158   5.203  1.00 40.88           H  
ATOM   2879  N   ALA A 188     -20.272 -33.255   5.923  1.00  8.37           N  
ATOM   2880  CA  ALA A 188     -18.824 -33.406   5.887  1.00  7.88           C  
ATOM   2881  C   ALA A 188     -18.061 -32.093   5.841  1.00  5.01           C  
ATOM   2882  O   ALA A 188     -18.513 -31.097   5.277  1.00  8.81           O  
ATOM   2883  CB  ALA A 188     -18.432 -34.249   4.684  1.00 11.82           C  
ATOM   2884  H   ALA A 188     -20.776 -33.572   5.112  1.00 10.04           H  
ATOM   2885  HA  ALA A 188     -18.526 -33.929   6.796  1.00  9.46           H  
ATOM   2886 1HB  ALA A 188     -17.353 -34.404   4.682  1.00 14.18           H  
ATOM   2887 2HB  ALA A 188     -18.937 -35.214   4.735  1.00 14.18           H  
ATOM   2888 3HB  ALA A 188     -18.726 -33.734   3.770  1.00 14.18           H  
ATOM   2889  N   ILE A 189     -16.874 -32.135   6.426  1.00  4.52           N  
ATOM   2890  CA  ILE A 189     -15.935 -31.029   6.489  1.00  2.68           C  
ATOM   2891  C   ILE A 189     -15.066 -30.911   5.236  1.00  2.35           C  
ATOM   2892  O   ILE A 189     -14.585 -31.918   4.714  1.00  3.84           O  
ATOM   2893  CB  ILE A 189     -15.071 -31.186   7.725  1.00  4.02           C  
ATOM   2894  CG1 ILE A 189     -15.950 -31.051   8.974  1.00  4.02           C  
ATOM   2895  CG2 ILE A 189     -13.962 -30.189   7.705  1.00  4.02           C  
ATOM   2896  CD1 ILE A 189     -15.254 -31.420  10.261  1.00  4.02           C  
ATOM   2897  H   ILE A 189     -16.600 -33.004   6.863  1.00  5.42           H  
ATOM   2898  HA  ILE A 189     -16.504 -30.107   6.591  1.00  3.22           H  
ATOM   2899  HB  ILE A 189     -14.645 -32.189   7.743  1.00  4.82           H  
ATOM   2900 1HG1 ILE A 189     -16.296 -30.021   9.053  1.00  4.82           H  
ATOM   2901 2HG1 ILE A 189     -16.821 -31.697   8.861  1.00  4.82           H  
ATOM   2902 1HG2 ILE A 189     -13.363 -30.333   8.594  1.00  4.82           H  
ATOM   2903 2HG2 ILE A 189     -13.346 -30.336   6.820  1.00  4.82           H  
ATOM   2904 3HG2 ILE A 189     -14.382 -29.188   7.698  1.00  4.82           H  
ATOM   2905 1HD1 ILE A 189     -15.944 -31.300  11.096  1.00  4.82           H  
ATOM   2906 2HD1 ILE A 189     -14.920 -32.456  10.212  1.00  4.82           H  
ATOM   2907 3HD1 ILE A 189     -14.398 -30.767  10.404  1.00  4.82           H  
ATOM   2908  N   ALA A 190     -14.904 -29.683   4.731  1.00  2.14           N  
ATOM   2909  CA  ALA A 190     -14.152 -29.442   3.501  1.00  2.64           C  
ATOM   2910  C   ALA A 190     -12.632 -29.446   3.691  1.00  2.90           C  
ATOM   2911  O   ALA A 190     -11.911 -30.031   2.882  1.00  4.10           O  
ATOM   2912  CB  ALA A 190     -14.573 -28.113   2.903  1.00  3.96           C  
ATOM   2913  H   ALA A 190     -15.286 -28.882   5.215  1.00  2.57           H  
ATOM   2914  HA  ALA A 190     -14.401 -30.240   2.801  1.00  3.17           H  
ATOM   2915 1HB  ALA A 190     -14.048 -27.956   1.961  1.00  4.75           H  
ATOM   2916 2HB  ALA A 190     -15.648 -28.125   2.724  1.00  4.75           H  
ATOM   2917 3HB  ALA A 190     -14.328 -27.308   3.593  1.00  4.75           H  
ATOM   2918  N   ALA A 191     -12.138 -28.800   4.746  1.00  2.70           N  
ATOM   2919  CA  ALA A 191     -10.687 -28.730   4.943  1.00  4.19           C  
ATOM   2920  C   ALA A 191     -10.318 -28.706   6.414  1.00  3.54           C  
ATOM   2921  O   ALA A 191     -11.091 -28.238   7.238  1.00 12.07           O  
ATOM   2922  CB  ALA A 191     -10.128 -27.494   4.249  1.00  6.29           C  
ATOM   2923  H   ALA A 191     -12.765 -28.329   5.387  1.00  3.24           H  
ATOM   2924  HA  ALA A 191     -10.241 -29.621   4.501  1.00  5.03           H  
ATOM   2925 1HB  ALA A 191      -9.046 -27.463   4.373  1.00  7.54           H  
ATOM   2926 2HB  ALA A 191     -10.370 -27.535   3.186  1.00  7.54           H  
ATOM   2927 3HB  ALA A 191     -10.570 -26.600   4.686  1.00  7.54           H  
ATOM   2928  N   LYS A 192      -9.119 -29.192   6.741  1.00  4.24           N  
ATOM   2929  CA  LYS A 192      -8.644 -29.245   8.128  1.00  4.06           C  
ATOM   2930  C   LYS A 192      -7.220 -28.724   8.302  1.00  3.25           C  
ATOM   2931  O   LYS A 192      -6.344 -28.995   7.480  1.00  4.90           O  
ATOM   2932  CB  LYS A 192      -8.698 -30.675   8.658  1.00  6.09           C  
ATOM   2933  CG  LYS A 192      -8.194 -30.824  10.092  1.00  6.09           C  
ATOM   2934  CD  LYS A 192      -8.308 -32.258  10.582  1.00  6.09           C  
ATOM   2935  CE  LYS A 192      -7.762 -32.398  11.996  1.00  6.09           C  
ATOM   2936  NZ  LYS A 192      -7.838 -33.804  12.485  1.00  6.09           N  
ATOM   2937  H   LYS A 192      -8.523 -29.553   6.009  1.00  5.09           H  
ATOM   2938  HA  LYS A 192      -9.297 -28.621   8.736  1.00  4.87           H  
ATOM   2939 1HB  LYS A 192      -9.723 -31.041   8.617  1.00  7.31           H  
ATOM   2940 2HB  LYS A 192      -8.095 -31.322   8.022  1.00  7.31           H  
ATOM   2941 1HG  LYS A 192      -7.145 -30.531  10.141  1.00  7.31           H  
ATOM   2942 2HG  LYS A 192      -8.766 -30.173  10.752  1.00  7.31           H  
ATOM   2943 1HD  LYS A 192      -9.354 -32.565  10.570  1.00  7.31           H  
ATOM   2944 2HD  LYS A 192      -7.746 -32.915   9.918  1.00  7.31           H  
ATOM   2945 1HE  LYS A 192      -6.722 -32.075  12.011  1.00  7.31           H  
ATOM   2946 2HE  LYS A 192      -8.337 -31.761  12.667  1.00  7.31           H  
ATOM   2947 1HZ  LYS A 192      -7.467 -33.854  13.423  1.00  7.31           H  
ATOM   2948 2HZ  LYS A 192      -8.801 -34.109  12.488  1.00  7.31           H  
ATOM   2949 3HZ  LYS A 192      -7.297 -34.403  11.877  1.00  7.31           H  
ATOM   2950  N   ILE A 193      -6.997 -27.986   9.390  1.00  2.08           N  
ATOM   2951  CA  ILE A 193      -5.673 -27.467   9.730  1.00  1.85           C  
ATOM   2952  C   ILE A 193      -4.962 -28.394  10.718  1.00  2.23           C  
ATOM   2953  O   ILE A 193      -5.583 -28.911  11.647  1.00  2.67           O  
ATOM   2954  CB  ILE A 193      -5.754 -26.048  10.314  1.00  2.78           C  
ATOM   2955  CG1 ILE A 193      -6.318 -25.068   9.312  1.00  2.78           C  
ATOM   2956  CG2 ILE A 193      -4.387 -25.557  10.717  1.00  2.78           C  
ATOM   2957  CD1 ILE A 193      -6.618 -23.739   9.952  1.00  2.78           C  
ATOM   2958  H   ILE A 193      -7.768 -27.791  10.011  1.00  2.50           H  
ATOM   2959  HA  ILE A 193      -5.079 -27.426   8.830  1.00  2.22           H  
ATOM   2960  HB  ILE A 193      -6.414 -26.052  11.179  1.00  3.33           H  
ATOM   2961 1HG1 ILE A 193      -5.595 -24.915   8.511  1.00  3.33           H  
ATOM   2962 2HG1 ILE A 193      -7.229 -25.472   8.877  1.00  3.33           H  
ATOM   2963 1HG2 ILE A 193      -4.470 -24.554  11.134  1.00  3.33           H  
ATOM   2964 2HG2 ILE A 193      -3.965 -26.221  11.464  1.00  3.33           H  
ATOM   2965 3HG2 ILE A 193      -3.741 -25.532   9.841  1.00  3.33           H  
ATOM   2966 1HD1 ILE A 193      -7.012 -23.055   9.205  1.00  3.33           H  
ATOM   2967 2HD1 ILE A 193      -7.351 -23.873  10.743  1.00  3.33           H  
ATOM   2968 3HD1 ILE A 193      -5.708 -23.331  10.378  1.00  3.33           H  
ATOM   2969  N   SER A 194      -3.668 -28.639  10.494  1.00  2.78           N  
ATOM   2970  CA  SER A 194      -2.895 -29.519  11.371  1.00  4.05           C  
ATOM   2971  C   SER A 194      -2.451 -28.831  12.668  1.00  4.35           C  
ATOM   2972  O   SER A 194      -2.530 -29.421  13.746  1.00  6.67           O  
ATOM   2973  CB  SER A 194      -1.669 -30.034  10.634  1.00  6.07           C  
ATOM   2974  OG  SER A 194      -2.030 -30.865   9.565  1.00  6.07           O  
ATOM   2975  H   SER A 194      -3.193 -28.188   9.722  1.00  3.34           H  
ATOM   2976  HA  SER A 194      -3.524 -30.369  11.638  1.00  4.86           H  
ATOM   2977 1HB  SER A 194      -1.090 -29.192  10.260  1.00  7.29           H  
ATOM   2978 2HB  SER A 194      -1.033 -30.584  11.325  1.00  7.29           H  
ATOM   2979  HG  SER A 194      -1.239 -30.962   9.026  1.00  7.29           H  
ATOM   2980  N   ASN A 195      -1.984 -27.589  12.562  1.00  3.23           N  
ATOM   2981  CA  ASN A 195      -1.525 -26.844  13.736  1.00  3.52           C  
ATOM   2982  C   ASN A 195      -1.472 -25.350  13.408  1.00  1.87           C  
ATOM   2983  O   ASN A 195      -1.910 -24.946  12.339  1.00  2.02           O  
ATOM   2984  CB  ASN A 195      -0.173 -27.376  14.188  1.00  5.28           C  
ATOM   2985  CG  ASN A 195       0.036 -27.296  15.679  1.00  5.28           C  
ATOM   2986  OD1 ASN A 195      -0.250 -26.267  16.301  1.00  5.28           O  
ATOM   2987  ND2 ASN A 195       0.526 -28.362  16.259  1.00  5.28           N  
ATOM   2988  H   ASN A 195      -1.931 -27.162  11.644  1.00  3.88           H  
ATOM   2989  HA  ASN A 195      -2.242 -26.984  14.544  1.00  4.22           H  
ATOM   2990 1HB  ASN A 195      -0.071 -28.417  13.879  1.00  6.34           H  
ATOM   2991 2HB  ASN A 195       0.620 -26.813  13.695  1.00  6.34           H  
ATOM   2992 1HD2 ASN A 195       0.683 -28.366  17.247  1.00  6.34           H  
ATOM   2993 2HD2 ASN A 195       0.741 -29.173  15.716  1.00  6.34           H  
ATOM   2994  N   TYR A 196      -0.966 -24.524  14.315  1.00  1.99           N  
ATOM   2995  CA  TYR A 196      -0.826 -23.107  13.994  1.00  2.95           C  
ATOM   2996  C   TYR A 196       0.389 -22.563  14.719  1.00  2.06           C  
ATOM   2997  O   TYR A 196       0.829 -23.130  15.720  1.00  2.85           O  
ATOM   2998  CB  TYR A 196      -2.064 -22.312  14.396  1.00  4.43           C  
ATOM   2999  CG  TYR A 196      -2.196 -22.132  15.886  1.00  4.43           C  
ATOM   3000  CD1 TYR A 196      -1.750 -20.954  16.470  1.00  4.43           C  
ATOM   3001  CD2 TYR A 196      -2.724 -23.136  16.675  1.00  4.43           C  
ATOM   3002  CE1 TYR A 196      -1.852 -20.779  17.834  1.00  4.43           C  
ATOM   3003  CE2 TYR A 196      -2.827 -22.961  18.035  1.00  4.43           C  
ATOM   3004  CZ  TYR A 196      -2.402 -21.788  18.616  1.00  4.43           C  
ATOM   3005  OH  TYR A 196      -2.524 -21.618  19.976  1.00  4.43           O  
ATOM   3006  H   TYR A 196      -0.654 -24.881  15.207  1.00  2.39           H  
ATOM   3007  HA  TYR A 196      -0.658 -22.997  12.922  1.00  3.54           H  
ATOM   3008 1HB  TYR A 196      -2.034 -21.324  13.933  1.00  5.31           H  
ATOM   3009 2HB  TYR A 196      -2.958 -22.818  14.032  1.00  5.31           H  
ATOM   3010  HD1 TYR A 196      -1.323 -20.166  15.849  1.00  5.31           H  
ATOM   3011  HD2 TYR A 196      -3.057 -24.064  16.227  1.00  5.31           H  
ATOM   3012  HE1 TYR A 196      -1.510 -19.851  18.291  1.00  5.31           H  
ATOM   3013  HE2 TYR A 196      -3.246 -23.753  18.656  1.00  5.31           H  
ATOM   3014  HH  TYR A 196      -3.377 -21.969  20.268  1.00  5.31           H  
ATOM   3015  N   GLU A 197       0.928 -21.458  14.221  1.00  1.39           N  
ATOM   3016  CA  GLU A 197       2.120 -20.866  14.809  1.00  1.64           C  
ATOM   3017  C   GLU A 197       1.985 -19.361  14.968  1.00  1.36           C  
ATOM   3018  O   GLU A 197       1.319 -18.691  14.178  1.00  1.35           O  
ATOM   3019  CB  GLU A 197       3.351 -21.197  13.953  1.00  2.46           C  
ATOM   3020  CG  GLU A 197       3.679 -22.686  13.870  1.00  2.46           C  
ATOM   3021  CD  GLU A 197       4.896 -23.022  13.044  1.00  2.46           C  
ATOM   3022  OE1 GLU A 197       5.403 -22.176  12.345  1.00  2.46           O  
ATOM   3023  OE2 GLU A 197       5.323 -24.151  13.120  1.00  2.46           O  
ATOM   3024  H   GLU A 197       0.509 -21.032  13.407  1.00  1.67           H  
ATOM   3025  HA  GLU A 197       2.265 -21.296  15.800  1.00  1.97           H  
ATOM   3026 1HB  GLU A 197       3.183 -20.841  12.943  1.00  2.95           H  
ATOM   3027 2HB  GLU A 197       4.225 -20.677  14.346  1.00  2.95           H  
ATOM   3028 1HG  GLU A 197       3.829 -23.064  14.881  1.00  2.95           H  
ATOM   3029 2HG  GLU A 197       2.823 -23.206  13.445  1.00  2.95           H  
ATOM   3030  N   ASN A 198       2.626 -18.825  15.998  1.00  2.10           N  
ATOM   3031  CA  ASN A 198       2.578 -17.397  16.259  1.00  2.16           C  
ATOM   3032  C   ASN A 198       3.830 -16.689  15.753  1.00  2.71           C  
ATOM   3033  O   ASN A 198       4.934 -17.234  15.797  1.00  6.13           O  
ATOM   3034  CB  ASN A 198       2.368 -17.133  17.737  1.00  3.24           C  
ATOM   3035  CG  ASN A 198       1.005 -17.552  18.215  1.00  3.24           C  
ATOM   3036  OD1 ASN A 198       0.002 -17.332  17.528  1.00  3.24           O  
ATOM   3037  ND2 ASN A 198       0.938 -18.149  19.376  1.00  3.24           N  
ATOM   3038  H   ASN A 198       3.166 -19.412  16.622  1.00  2.52           H  
ATOM   3039  HA  ASN A 198       1.733 -16.975  15.714  1.00  2.59           H  
ATOM   3040 1HB  ASN A 198       3.124 -17.664  18.317  1.00  3.89           H  
ATOM   3041 2HB  ASN A 198       2.489 -16.069  17.935  1.00  3.89           H  
ATOM   3042 1HD2 ASN A 198       0.053 -18.444  19.735  1.00  3.89           H  
ATOM   3043 2HD2 ASN A 198       1.769 -18.323  19.906  1.00  3.89           H  
ATOM   3044  N   VAL A 199       3.635 -15.471  15.261  1.00  1.80           N  
ATOM   3045  CA  VAL A 199       4.705 -14.623  14.746  1.00  2.45           C  
ATOM   3046  C   VAL A 199       5.127 -13.624  15.822  1.00  7.29           C  
ATOM   3047  O   VAL A 199       4.275 -12.902  16.340  1.00 16.66           O  
ATOM   3048  CB  VAL A 199       4.225 -13.841  13.506  1.00  3.68           C  
ATOM   3049  CG1 VAL A 199       5.321 -12.918  12.993  1.00  3.68           C  
ATOM   3050  CG2 VAL A 199       3.790 -14.801  12.421  1.00  3.68           C  
ATOM   3051  H   VAL A 199       2.696 -15.099  15.251  1.00  2.16           H  
ATOM   3052  HA  VAL A 199       5.536 -15.263  14.463  1.00  2.94           H  
ATOM   3053  HB  VAL A 199       3.385 -13.219  13.797  1.00  4.41           H  
ATOM   3054 1HG1 VAL A 199       4.949 -12.360  12.135  1.00  4.41           H  
ATOM   3055 2HG1 VAL A 199       5.608 -12.222  13.780  1.00  4.41           H  
ATOM   3056 3HG1 VAL A 199       6.187 -13.508  12.695  1.00  4.41           H  
ATOM   3057 1HG2 VAL A 199       3.433 -14.239  11.558  1.00  4.41           H  
ATOM   3058 2HG2 VAL A 199       4.637 -15.419  12.126  1.00  4.41           H  
ATOM   3059 3HG2 VAL A 199       2.988 -15.437  12.797  1.00  4.41           H  
ATOM   3060  N   PRO A 200       6.417 -13.561  16.175  1.00 12.77           N  
ATOM   3061  CA  PRO A 200       7.019 -12.700  17.184  1.00 11.12           C  
ATOM   3062  C   PRO A 200       7.031 -11.254  16.723  1.00  7.10           C  
ATOM   3063  O   PRO A 200       6.869 -10.965  15.539  1.00 15.58           O  
ATOM   3064  CB  PRO A 200       8.425 -13.280  17.356  1.00 16.68           C  
ATOM   3065  CG  PRO A 200       8.733 -13.918  16.052  1.00 16.68           C  
ATOM   3066  CD  PRO A 200       7.416 -14.460  15.562  1.00 16.68           C  
ATOM   3067  HA  PRO A 200       6.449 -12.795  18.119  1.00 13.34           H  
ATOM   3068 1HB  PRO A 200       9.134 -12.479  17.613  1.00 20.02           H  
ATOM   3069 2HB  PRO A 200       8.435 -13.997  18.190  1.00 20.02           H  
ATOM   3070 1HG  PRO A 200       9.166 -13.171  15.377  1.00 20.02           H  
ATOM   3071 2HG  PRO A 200       9.491 -14.704  16.185  1.00 20.02           H  
ATOM   3072 1HD  PRO A 200       7.378 -14.388  14.466  1.00 20.02           H  
ATOM   3073 2HD  PRO A 200       7.264 -15.492  15.910  1.00 20.02           H  
ATOM   3074  N   SER A 201       7.240 -10.335  17.662  1.00 10.48           N  
ATOM   3075  CA  SER A 201       7.152  -8.897  17.388  1.00 16.06           C  
ATOM   3076  C   SER A 201       8.359  -8.287  16.681  1.00 13.41           C  
ATOM   3077  O   SER A 201       8.954  -7.327  17.160  1.00 38.69           O  
ATOM   3078  CB  SER A 201       6.917  -8.145  18.685  1.00 24.09           C  
ATOM   3079  OG  SER A 201       7.950  -8.387  19.601  1.00 24.09           O  
ATOM   3080  H   SER A 201       7.414 -10.638  18.609  1.00 12.58           H  
ATOM   3081  HA  SER A 201       6.299  -8.751  16.744  1.00 19.27           H  
ATOM   3082 1HB  SER A 201       6.851  -7.077  18.479  1.00 28.91           H  
ATOM   3083 2HB  SER A 201       5.965  -8.454  19.115  1.00 28.91           H  
ATOM   3084  HG  SER A 201       8.750  -8.051  19.188  1.00 28.91           H  
ATOM   3085  N   ASP A 202       8.703  -8.840  15.537  1.00 13.80           N  
ATOM   3086  CA  ASP A 202       9.813  -8.377  14.738  1.00 12.12           C  
ATOM   3087  C   ASP A 202       9.389  -8.425  13.293  1.00  9.99           C  
ATOM   3088  O   ASP A 202       8.983  -9.478  12.800  1.00 10.79           O  
ATOM   3089  CB  ASP A 202      11.071  -9.219  14.974  1.00 18.18           C  
ATOM   3090  CG  ASP A 202      12.314  -8.664  14.270  1.00 18.18           C  
ATOM   3091  OD1 ASP A 202      12.176  -8.000  13.265  1.00 18.18           O  
ATOM   3092  OD2 ASP A 202      13.392  -8.887  14.769  1.00 18.18           O  
ATOM   3093  H   ASP A 202       8.150  -9.612  15.202  1.00 16.56           H  
ATOM   3094  HA  ASP A 202      10.033  -7.341  15.000  1.00 14.54           H  
ATOM   3095 1HB  ASP A 202      11.275  -9.271  16.044  1.00 21.82           H  
ATOM   3096 2HB  ASP A 202      10.899 -10.238  14.627  1.00 21.82           H  
ATOM   3097  N   GLU A 203       9.440  -7.278  12.623  1.00 10.37           N  
ATOM   3098  CA  GLU A 203       9.031  -7.194  11.229  1.00 10.52           C  
ATOM   3099  C   GLU A 203       9.802  -8.140  10.316  1.00  6.90           C  
ATOM   3100  O   GLU A 203       9.268  -8.552   9.288  1.00  6.47           O  
ATOM   3101  CB  GLU A 203       9.159  -5.761  10.715  1.00 15.78           C  
ATOM   3102  CG  GLU A 203       8.084  -4.806  11.222  1.00 15.78           C  
ATOM   3103  CD  GLU A 203       8.305  -3.398  10.750  1.00 15.78           C  
ATOM   3104  OE1 GLU A 203       7.542  -2.907   9.948  1.00 15.78           O  
ATOM   3105  OE2 GLU A 203       9.256  -2.800  11.193  1.00 15.78           O  
ATOM   3106  H   GLU A 203       9.781  -6.449  13.092  1.00 12.44           H  
ATOM   3107  HA  GLU A 203       7.977  -7.472  11.176  1.00 12.62           H  
ATOM   3108 1HB  GLU A 203      10.125  -5.357  11.017  1.00 18.94           H  
ATOM   3109 2HB  GLU A 203       9.132  -5.757   9.629  1.00 18.94           H  
ATOM   3110 1HG  GLU A 203       7.110  -5.148  10.873  1.00 18.94           H  
ATOM   3111 2HG  GLU A 203       8.079  -4.825  12.311  1.00 18.94           H  
ATOM   3112  N   GLY A 204      11.041  -8.484  10.674  1.00  6.25           N  
ATOM   3113  CA  GLY A 204      11.817  -9.437   9.889  1.00  5.63           C  
ATOM   3114  C   GLY A 204      11.158 -10.815   9.936  1.00  4.07           C  
ATOM   3115  O   GLY A 204      11.019 -11.480   8.907  1.00  3.92           O  
ATOM   3116  H   GLY A 204      11.446  -8.112  11.528  1.00  7.50           H  
ATOM   3117 1HA  GLY A 204      11.889  -9.094   8.858  1.00  6.76           H  
ATOM   3118 2HA  GLY A 204      12.831  -9.498  10.286  1.00  6.76           H  
ATOM   3119  N   SER A 205      10.742 -11.224  11.139  1.00  4.23           N  
ATOM   3120  CA  SER A 205      10.057 -12.495  11.338  1.00  4.04           C  
ATOM   3121  C   SER A 205       8.724 -12.501  10.622  1.00  2.75           C  
ATOM   3122  O   SER A 205       8.336 -13.517  10.045  1.00  2.53           O  
ATOM   3123  CB  SER A 205       9.855 -12.770  12.810  1.00  6.06           C  
ATOM   3124  OG  SER A 205      11.072 -13.009  13.465  1.00  6.06           O  
ATOM   3125  H   SER A 205      10.910 -10.633  11.942  1.00  5.08           H  
ATOM   3126  HA  SER A 205      10.676 -13.289  10.918  1.00  4.85           H  
ATOM   3127 1HB  SER A 205       9.361 -11.914  13.268  1.00  7.27           H  
ATOM   3128 2HB  SER A 205       9.197 -13.629  12.935  1.00  7.27           H  
ATOM   3129  HG  SER A 205      11.722 -12.407  13.083  1.00  7.27           H  
ATOM   3130  N   LEU A 206       8.032 -11.361  10.655  1.00  2.70           N  
ATOM   3131  CA  LEU A 206       6.769 -11.227   9.951  1.00  2.41           C  
ATOM   3132  C   LEU A 206       6.979 -11.421   8.459  1.00  1.77           C  
ATOM   3133  O   LEU A 206       6.220 -12.152   7.830  1.00  1.77           O  
ATOM   3134  CB  LEU A 206       6.120  -9.865  10.237  1.00  3.62           C  
ATOM   3135  CG  LEU A 206       4.779  -9.604   9.527  1.00  3.62           C  
ATOM   3136  CD1 LEU A 206       3.771 -10.671   9.938  1.00  3.62           C  
ATOM   3137  CD2 LEU A 206       4.265  -8.218   9.907  1.00  3.62           C  
ATOM   3138  H   LEU A 206       8.393 -10.575  11.184  1.00  3.24           H  
ATOM   3139  HA  LEU A 206       6.095 -12.006  10.299  1.00  2.89           H  
ATOM   3140 1HB  LEU A 206       5.951  -9.780  11.310  1.00  4.34           H  
ATOM   3141 2HB  LEU A 206       6.811  -9.078   9.937  1.00  4.34           H  
ATOM   3142  HG  LEU A 206       4.918  -9.662   8.447  1.00  4.34           H  
ATOM   3143 1HD1 LEU A 206       2.823 -10.489   9.432  1.00  4.34           H  
ATOM   3144 2HD1 LEU A 206       4.148 -11.655   9.660  1.00  4.34           H  
ATOM   3145 3HD1 LEU A 206       3.619 -10.631  11.016  1.00  4.34           H  
ATOM   3146 1HD2 LEU A 206       3.316  -8.032   9.405  1.00  4.34           H  
ATOM   3147 2HD2 LEU A 206       4.120  -8.168  10.987  1.00  4.34           H  
ATOM   3148 3HD2 LEU A 206       4.989  -7.464   9.605  1.00  4.34           H  
ATOM   3149  N   GLN A 207       8.008 -10.778   7.896  1.00  1.84           N  
ATOM   3150  CA  GLN A 207       8.316 -10.910   6.472  1.00  1.89           C  
ATOM   3151  C   GLN A 207       8.576 -12.360   6.110  1.00  1.52           C  
ATOM   3152  O   GLN A 207       8.073 -12.842   5.097  1.00  1.63           O  
ATOM   3153  CB  GLN A 207       9.520 -10.047   6.078  1.00  2.83           C  
ATOM   3154  CG  GLN A 207       9.823 -10.063   4.586  1.00  2.83           C  
ATOM   3155  CD  GLN A 207      10.987  -9.161   4.215  1.00  2.83           C  
ATOM   3156  OE1 GLN A 207      11.522  -8.429   5.053  1.00  2.83           O  
ATOM   3157  NE2 GLN A 207      11.390  -9.211   2.951  1.00  2.83           N  
ATOM   3158  H   GLN A 207       8.585 -10.171   8.462  1.00  2.21           H  
ATOM   3159  HA  GLN A 207       7.454 -10.576   5.900  1.00  2.27           H  
ATOM   3160 1HB  GLN A 207       9.353  -9.014   6.377  1.00  3.40           H  
ATOM   3161 2HB  GLN A 207      10.408 -10.399   6.604  1.00  3.40           H  
ATOM   3162 1HG  GLN A 207      10.069 -11.082   4.288  1.00  3.40           H  
ATOM   3163 2HG  GLN A 207       8.941  -9.720   4.046  1.00  3.40           H  
ATOM   3164 1HE2 GLN A 207      12.154  -8.642   2.646  1.00  3.40           H  
ATOM   3165 2HE2 GLN A 207      10.932  -9.818   2.301  1.00  3.40           H  
ATOM   3166  N   LYS A 208       9.364 -13.044   6.942  1.00  1.67           N  
ATOM   3167  CA  LYS A 208       9.659 -14.458   6.761  1.00  2.00           C  
ATOM   3168  C   LYS A 208       8.376 -15.287   6.714  1.00  1.32           C  
ATOM   3169  O   LYS A 208       8.220 -16.153   5.851  1.00  1.44           O  
ATOM   3170  CB  LYS A 208      10.582 -14.942   7.887  1.00  3.00           C  
ATOM   3171  CG  LYS A 208      11.003 -16.402   7.803  1.00  3.00           C  
ATOM   3172  CD  LYS A 208      11.975 -16.759   8.925  1.00  3.00           C  
ATOM   3173  CE  LYS A 208      12.358 -18.232   8.880  1.00  3.00           C  
ATOM   3174  NZ  LYS A 208      13.351 -18.592   9.930  1.00  3.00           N  
ATOM   3175  H   LYS A 208       9.776 -12.567   7.735  1.00  2.00           H  
ATOM   3176  HA  LYS A 208      10.171 -14.587   5.811  1.00  2.40           H  
ATOM   3177 1HB  LYS A 208      11.488 -14.336   7.895  1.00  3.60           H  
ATOM   3178 2HB  LYS A 208      10.090 -14.798   8.847  1.00  3.60           H  
ATOM   3179 1HG  LYS A 208      10.121 -17.040   7.881  1.00  3.60           H  
ATOM   3180 2HG  LYS A 208      11.482 -16.589   6.843  1.00  3.60           H  
ATOM   3181 1HD  LYS A 208      12.878 -16.156   8.833  1.00  3.60           H  
ATOM   3182 2HD  LYS A 208      11.513 -16.544   9.889  1.00  3.60           H  
ATOM   3183 1HE  LYS A 208      11.461 -18.834   9.023  1.00  3.60           H  
ATOM   3184 2HE  LYS A 208      12.781 -18.461   7.902  1.00  3.60           H  
ATOM   3185 1HZ  LYS A 208      13.572 -19.575   9.860  1.00  3.60           H  
ATOM   3186 2HZ  LYS A 208      14.195 -18.050   9.796  1.00  3.60           H  
ATOM   3187 3HZ  LYS A 208      12.981 -18.399  10.853  1.00  3.60           H  
ATOM   3188  N   ALA A 209       7.456 -15.013   7.644  1.00  1.16           N  
ATOM   3189  CA  ALA A 209       6.179 -15.712   7.691  1.00  1.00           C  
ATOM   3190  C   ALA A 209       5.354 -15.442   6.430  1.00  0.84           C  
ATOM   3191  O   ALA A 209       4.867 -16.384   5.806  1.00  1.04           O  
ATOM   3192  CB  ALA A 209       5.406 -15.298   8.934  1.00  1.50           C  
ATOM   3193  H   ALA A 209       7.653 -14.311   8.346  1.00  1.39           H  
ATOM   3194  HA  ALA A 209       6.379 -16.782   7.739  1.00  1.20           H  
ATOM   3195 1HB  ALA A 209       4.468 -15.850   8.979  1.00  1.80           H  
ATOM   3196 2HB  ALA A 209       6.000 -15.522   9.820  1.00  1.80           H  
ATOM   3197 3HB  ALA A 209       5.199 -14.230   8.899  1.00  1.80           H  
ATOM   3198  N   VAL A 210       5.258 -14.165   6.041  1.00  0.84           N  
ATOM   3199  CA  VAL A 210       4.528 -13.714   4.852  1.00  0.98           C  
ATOM   3200  C   VAL A 210       5.064 -14.366   3.580  1.00  0.81           C  
ATOM   3201  O   VAL A 210       4.302 -14.752   2.692  1.00  1.00           O  
ATOM   3202  CB  VAL A 210       4.589 -12.167   4.746  1.00  1.47           C  
ATOM   3203  CG1 VAL A 210       4.053 -11.698   3.408  1.00  1.47           C  
ATOM   3204  CG2 VAL A 210       3.749 -11.550   5.860  1.00  1.47           C  
ATOM   3205  H   VAL A 210       5.698 -13.458   6.611  1.00  1.01           H  
ATOM   3206  HA  VAL A 210       3.483 -13.996   4.969  1.00  1.18           H  
ATOM   3207  HB  VAL A 210       5.625 -11.840   4.833  1.00  1.76           H  
ATOM   3208 1HG1 VAL A 210       4.107 -10.610   3.355  1.00  1.76           H  
ATOM   3209 2HG1 VAL A 210       4.655 -12.130   2.616  1.00  1.76           H  
ATOM   3210 3HG1 VAL A 210       3.016 -12.015   3.297  1.00  1.76           H  
ATOM   3211 1HG2 VAL A 210       3.797 -10.463   5.792  1.00  1.76           H  
ATOM   3212 2HG2 VAL A 210       2.714 -11.874   5.751  1.00  1.76           H  
ATOM   3213 3HG2 VAL A 210       4.123 -11.868   6.829  1.00  1.76           H  
ATOM   3214  N   ALA A 211       6.384 -14.501   3.489  1.00  0.91           N  
ATOM   3215  CA  ALA A 211       7.022 -15.148   2.347  1.00  1.10           C  
ATOM   3216  C   ALA A 211       6.627 -16.621   2.196  1.00  1.29           C  
ATOM   3217  O   ALA A 211       6.766 -17.183   1.109  1.00  3.70           O  
ATOM   3218  CB  ALA A 211       8.531 -15.044   2.473  1.00  1.65           C  
ATOM   3219  H   ALA A 211       6.973 -14.137   4.226  1.00  1.09           H  
ATOM   3220  HA  ALA A 211       6.701 -14.628   1.446  1.00  1.32           H  
ATOM   3221 1HB  ALA A 211       9.000 -15.496   1.599  1.00  1.98           H  
ATOM   3222 2HB  ALA A 211       8.822 -13.997   2.541  1.00  1.98           H  
ATOM   3223 3HB  ALA A 211       8.856 -15.568   3.370  1.00  1.98           H  
ATOM   3224  N   ASN A 212       6.150 -17.251   3.274  1.00  1.08           N  
ATOM   3225  CA  ASN A 212       5.765 -18.650   3.235  1.00  1.24           C  
ATOM   3226  C   ASN A 212       4.259 -18.818   3.058  1.00  0.88           C  
ATOM   3227  O   ASN A 212       3.815 -19.756   2.394  1.00  0.98           O  
ATOM   3228  CB  ASN A 212       6.231 -19.348   4.494  1.00  1.86           C  
ATOM   3229  CG  ASN A 212       7.728 -19.445   4.575  1.00  1.86           C  
ATOM   3230  OD1 ASN A 212       8.418 -19.535   3.553  1.00  1.86           O  
ATOM   3231  ND2 ASN A 212       8.246 -19.428   5.777  1.00  1.86           N  
ATOM   3232  H   ASN A 212       6.030 -16.762   4.149  1.00  1.30           H  
ATOM   3233  HA  ASN A 212       6.247 -19.118   2.375  1.00  1.49           H  
ATOM   3234 1HB  ASN A 212       5.867 -18.804   5.367  1.00  2.23           H  
ATOM   3235 2HB  ASN A 212       5.809 -20.352   4.532  1.00  2.23           H  
ATOM   3236 1HD2 ASN A 212       9.238 -19.489   5.895  1.00  2.23           H  
ATOM   3237 2HD2 ASN A 212       7.651 -19.353   6.577  1.00  2.23           H  
ATOM   3238  N   GLN A 213       3.477 -17.893   3.620  1.00  0.92           N  
ATOM   3239  CA  GLN A 213       2.021 -17.952   3.485  1.00  1.02           C  
ATOM   3240  C   GLN A 213       1.357 -16.695   4.052  1.00  0.79           C  
ATOM   3241  O   GLN A 213       2.003 -15.919   4.749  1.00  0.95           O  
ATOM   3242  CB  GLN A 213       1.484 -19.164   4.235  1.00  1.53           C  
ATOM   3243  CG  GLN A 213       1.717 -19.057   5.722  1.00  1.53           C  
ATOM   3244  CD  GLN A 213       1.241 -20.271   6.455  1.00  1.53           C  
ATOM   3245  OE1 GLN A 213       1.992 -21.229   6.661  1.00  1.53           O  
ATOM   3246  NE2 GLN A 213      -0.019 -20.243   6.855  1.00  1.53           N  
ATOM   3247  H   GLN A 213       3.894 -17.153   4.172  1.00  1.10           H  
ATOM   3248  HA  GLN A 213       1.780 -18.041   2.430  1.00  1.22           H  
ATOM   3249 1HB  GLN A 213       0.416 -19.278   4.070  1.00  1.84           H  
ATOM   3250 2HB  GLN A 213       1.966 -20.074   3.881  1.00  1.84           H  
ATOM   3251 1HG  GLN A 213       2.784 -18.939   5.908  1.00  1.84           H  
ATOM   3252 2HG  GLN A 213       1.171 -18.193   6.102  1.00  1.84           H  
ATOM   3253 1HE2 GLN A 213      -0.395 -21.016   7.368  1.00  1.84           H  
ATOM   3254 2HE2 GLN A 213      -0.588 -19.443   6.662  1.00  1.84           H  
ATOM   3255  N   PRO A 214       0.062 -16.488   3.789  1.00  0.74           N  
ATOM   3256  CA  PRO A 214      -0.754 -15.400   4.320  1.00  0.80           C  
ATOM   3257  C   PRO A 214      -0.832 -15.484   5.845  1.00  0.94           C  
ATOM   3258  O   PRO A 214      -0.983 -16.574   6.404  1.00  2.35           O  
ATOM   3259  CB  PRO A 214      -2.105 -15.601   3.629  1.00  1.20           C  
ATOM   3260  CG  PRO A 214      -1.764 -16.263   2.332  1.00  1.20           C  
ATOM   3261  CD  PRO A 214      -0.582 -17.138   2.628  1.00  1.20           C  
ATOM   3262  HA  PRO A 214      -0.302 -14.446   4.014  1.00  0.96           H  
ATOM   3263 1HB  PRO A 214      -2.758 -16.219   4.260  1.00  1.44           H  
ATOM   3264 2HB  PRO A 214      -2.608 -14.632   3.495  1.00  1.44           H  
ATOM   3265 1HG  PRO A 214      -2.628 -16.830   1.960  1.00  1.44           H  
ATOM   3266 2HG  PRO A 214      -1.540 -15.501   1.572  1.00  1.44           H  
ATOM   3267 1HD  PRO A 214      -0.917 -18.152   2.891  1.00  1.44           H  
ATOM   3268 2HD  PRO A 214       0.096 -17.142   1.765  1.00  1.44           H  
ATOM   3269  N   CYS A 215      -0.739 -14.334   6.516  1.00  0.73           N  
ATOM   3270  CA  CYS A 215      -0.767 -14.315   7.986  1.00  0.69           C  
ATOM   3271  C   CYS A 215      -1.875 -13.448   8.575  1.00  0.77           C  
ATOM   3272  O   CYS A 215      -2.205 -12.393   8.046  1.00  1.76           O  
ATOM   3273  CB  CYS A 215       0.571 -13.818   8.536  1.00  1.03           C  
ATOM   3274  SG  CYS A 215       1.975 -14.864   8.104  1.00  1.03           S  
ATOM   3275  H   CYS A 215      -0.639 -13.472   5.987  1.00  0.88           H  
ATOM   3276  HA  CYS A 215      -0.916 -15.337   8.333  1.00  0.83           H  
ATOM   3277 1HB  CYS A 215       0.770 -12.813   8.165  1.00  1.24           H  
ATOM   3278 2HB  CYS A 215       0.516 -13.763   9.623  1.00  1.24           H  
ATOM   3279  HG  CYS A 215       1.959 -14.586   6.805  1.00  1.24           H  
ATOM   3280  N   SER A 216      -2.431 -13.871   9.705  1.00  0.44           N  
ATOM   3281  CA  SER A 216      -3.459 -13.075  10.367  1.00  0.42           C  
ATOM   3282  C   SER A 216      -2.767 -12.020  11.215  1.00  0.43           C  
ATOM   3283  O   SER A 216      -1.868 -12.339  11.987  1.00  0.45           O  
ATOM   3284  CB  SER A 216      -4.355 -13.943  11.224  1.00  0.63           C  
ATOM   3285  OG  SER A 216      -5.297 -13.155  11.896  1.00  0.63           O  
ATOM   3286  H   SER A 216      -2.130 -14.735  10.128  1.00  0.53           H  
ATOM   3287  HA  SER A 216      -4.066 -12.574   9.611  1.00  0.50           H  
ATOM   3288 1HB  SER A 216      -4.867 -14.672  10.598  1.00  0.76           H  
ATOM   3289 2HB  SER A 216      -3.751 -14.492  11.945  1.00  0.76           H  
ATOM   3290  HG  SER A 216      -5.835 -12.761  11.200  1.00  0.76           H  
ATOM   3291  N   VAL A 217      -3.162 -10.759  11.053  1.00  0.49           N  
ATOM   3292  CA  VAL A 217      -2.514  -9.638  11.740  1.00  0.53           C  
ATOM   3293  C   VAL A 217      -3.495  -8.662  12.421  1.00  0.65           C  
ATOM   3294  O   VAL A 217      -4.476  -8.239  11.822  1.00  0.80           O  
ATOM   3295  CB  VAL A 217      -1.659  -8.844  10.720  1.00  0.80           C  
ATOM   3296  CG1 VAL A 217      -1.007  -7.664  11.399  1.00  0.80           C  
ATOM   3297  CG2 VAL A 217      -0.597  -9.739  10.093  1.00  0.80           C  
ATOM   3298  H   VAL A 217      -3.917 -10.562  10.418  1.00  0.59           H  
ATOM   3299  HA  VAL A 217      -1.852 -10.047  12.504  1.00  0.64           H  
ATOM   3300  HB  VAL A 217      -2.311  -8.454   9.937  1.00  0.95           H  
ATOM   3301 1HG1 VAL A 217      -0.424  -7.108  10.666  1.00  0.95           H  
ATOM   3302 2HG1 VAL A 217      -1.772  -7.016  11.819  1.00  0.95           H  
ATOM   3303 3HG1 VAL A 217      -0.351  -8.019  12.193  1.00  0.95           H  
ATOM   3304 1HG2 VAL A 217      -0.015  -9.159   9.378  1.00  0.95           H  
ATOM   3305 2HG2 VAL A 217       0.062 -10.119  10.871  1.00  0.95           H  
ATOM   3306 3HG2 VAL A 217      -1.070 -10.573   9.578  1.00  0.95           H  
ATOM   3307  N   ALA A 218      -3.237  -8.290  13.674  1.00  0.73           N  
ATOM   3308  CA  ALA A 218      -4.098  -7.295  14.328  1.00  0.95           C  
ATOM   3309  C   ALA A 218      -3.655  -5.878  13.950  1.00  0.95           C  
ATOM   3310  O   ALA A 218      -2.472  -5.634  13.726  1.00  1.52           O  
ATOM   3311  CB  ALA A 218      -4.081  -7.460  15.827  1.00  1.42           C  
ATOM   3312  H   ALA A 218      -2.444  -8.680  14.167  1.00  0.88           H  
ATOM   3313  HA  ALA A 218      -5.115  -7.441  13.971  1.00  1.14           H  
ATOM   3314 1HB  ALA A 218      -4.746  -6.726  16.281  1.00  1.71           H  
ATOM   3315 2HB  ALA A 218      -4.413  -8.464  16.090  1.00  1.71           H  
ATOM   3316 3HB  ALA A 218      -3.070  -7.302  16.186  1.00  1.71           H  
ATOM   3317  N   ILE A 219      -4.601  -4.942  13.905  1.00  1.30           N  
ATOM   3318  CA  ILE A 219      -4.301  -3.575  13.496  1.00  1.43           C  
ATOM   3319  C   ILE A 219      -5.197  -2.529  14.174  1.00  1.29           C  
ATOM   3320  O   ILE A 219      -6.360  -2.801  14.474  1.00  1.80           O  
ATOM   3321  CB  ILE A 219      -4.464  -3.456  11.955  1.00  2.15           C  
ATOM   3322  CG1 ILE A 219      -3.927  -2.138  11.440  1.00  2.15           C  
ATOM   3323  CG2 ILE A 219      -5.923  -3.565  11.553  1.00  2.15           C  
ATOM   3324  CD1 ILE A 219      -3.776  -2.117   9.939  1.00  2.15           C  
ATOM   3325  H   ILE A 219      -5.556  -5.195  14.104  1.00  1.56           H  
ATOM   3326  HA  ILE A 219      -3.266  -3.358  13.759  1.00  1.72           H  
ATOM   3327  HB  ILE A 219      -3.899  -4.253  11.471  1.00  2.57           H  
ATOM   3328 1HG1 ILE A 219      -4.599  -1.332  11.730  1.00  2.57           H  
ATOM   3329 2HG1 ILE A 219      -2.956  -1.961  11.891  1.00  2.57           H  
ATOM   3330 1HG2 ILE A 219      -6.005  -3.486  10.469  1.00  2.57           H  
ATOM   3331 2HG2 ILE A 219      -6.319  -4.521  11.873  1.00  2.57           H  
ATOM   3332 3HG2 ILE A 219      -6.490  -2.759  12.019  1.00  2.57           H  
ATOM   3333 1HD1 ILE A 219      -3.384  -1.150   9.630  1.00  2.57           H  
ATOM   3334 2HD1 ILE A 219      -3.089  -2.905   9.629  1.00  2.57           H  
ATOM   3335 3HD1 ILE A 219      -4.746  -2.281   9.474  1.00  2.57           H  
ATOM   3336  N   ASP A 220      -4.644  -1.330  14.400  1.00  1.03           N  
ATOM   3337  CA  ASP A 220      -5.410  -0.178  14.881  1.00  0.97           C  
ATOM   3338  C   ASP A 220      -6.127   0.485  13.720  1.00  1.02           C  
ATOM   3339  O   ASP A 220      -5.567   1.350  13.046  1.00  3.25           O  
ATOM   3340  CB  ASP A 220      -4.523   0.880  15.541  1.00  1.46           C  
ATOM   3341  CG  ASP A 220      -5.348   2.072  16.040  1.00  1.46           C  
ATOM   3342  OD1 ASP A 220      -6.542   2.073  15.813  1.00  1.46           O  
ATOM   3343  OD2 ASP A 220      -4.777   2.998  16.574  1.00  1.46           O  
ATOM   3344  H   ASP A 220      -3.658  -1.199  14.214  1.00  1.24           H  
ATOM   3345  HA  ASP A 220      -6.155  -0.522  15.600  1.00  1.16           H  
ATOM   3346 1HB  ASP A 220      -3.990   0.440  16.384  1.00  1.75           H  
ATOM   3347 2HB  ASP A 220      -3.779   1.236  14.828  1.00  1.75           H  
ATOM   3348  N   ALA A 221      -7.364   0.084  13.489  1.00  0.99           N  
ATOM   3349  CA  ALA A 221      -8.143   0.610  12.393  1.00  1.33           C  
ATOM   3350  C   ALA A 221      -9.141   1.674  12.855  1.00  1.05           C  
ATOM   3351  O   ALA A 221     -10.097   1.972  12.135  1.00  2.58           O  
ATOM   3352  CB  ALA A 221      -8.865  -0.537  11.713  1.00  2.00           C  
ATOM   3353  H   ALA A 221      -7.783  -0.611  14.096  1.00  1.19           H  
ATOM   3354  HA  ALA A 221      -7.460   1.075  11.683  1.00  1.60           H  
ATOM   3355 1HB  ALA A 221      -9.423  -0.155  10.868  1.00  2.39           H  
ATOM   3356 2HB  ALA A 221      -8.137  -1.271  11.367  1.00  2.39           H  
ATOM   3357 3HB  ALA A 221      -9.546  -1.007  12.420  1.00  2.39           H  
ATOM   3358  N   SER A 222      -8.966   2.199  14.078  1.00  1.43           N  
ATOM   3359  CA  SER A 222      -9.912   3.160  14.661  1.00  1.18           C  
ATOM   3360  C   SER A 222      -9.722   4.599  14.200  1.00  1.79           C  
ATOM   3361  O   SER A 222     -10.495   5.478  14.580  1.00  4.59           O  
ATOM   3362  CB  SER A 222      -9.801   3.157  16.176  1.00  1.77           C  
ATOM   3363  OG  SER A 222      -8.587   3.721  16.595  1.00  1.77           O  
ATOM   3364  H   SER A 222      -8.154   1.939  14.634  1.00  1.72           H  
ATOM   3365  HA  SER A 222     -10.920   2.849  14.384  1.00  1.42           H  
ATOM   3366 1HB  SER A 222     -10.632   3.716  16.603  1.00  2.12           H  
ATOM   3367 2HB  SER A 222      -9.874   2.138  16.547  1.00  2.12           H  
ATOM   3368  HG  SER A 222      -7.889   3.131  16.288  1.00  2.12           H  
ATOM   3369  N   CYS A 223      -8.681   4.871  13.429  1.00  2.18           N  
ATOM   3370  CA  CYS A 223      -8.416   6.250  13.057  1.00  4.47           C  
ATOM   3371  C   CYS A 223      -9.158   6.717  11.820  1.00  2.47           C  
ATOM   3372  O   CYS A 223      -9.485   5.927  10.935  1.00  1.39           O  
ATOM   3373  CB  CYS A 223      -6.924   6.450  12.864  1.00  6.71           C  
ATOM   3374  SG  CYS A 223      -6.003   6.239  14.402  1.00  6.71           S  
ATOM   3375  H   CYS A 223      -8.061   4.138  13.117  1.00  2.62           H  
ATOM   3376  HA  CYS A 223      -8.725   6.882  13.890  1.00  5.36           H  
ATOM   3377 1HB  CYS A 223      -6.544   5.730  12.139  1.00  8.05           H  
ATOM   3378 2HB  CYS A 223      -6.724   7.450  12.481  1.00  8.05           H  
ATOM   3379  HG  CYS A 223      -6.364   4.977  14.616  1.00  8.05           H  
ATOM   3380  N   ASP A 224      -9.403   8.029  11.798  1.00  3.59           N  
ATOM   3381  CA  ASP A 224     -10.108   8.746  10.738  1.00  3.70           C  
ATOM   3382  C   ASP A 224      -9.462   8.549   9.387  1.00  1.90           C  
ATOM   3383  O   ASP A 224     -10.149   8.320   8.392  1.00  2.55           O  
ATOM   3384  CB  ASP A 224     -10.144  10.247  11.068  1.00  5.55           C  
ATOM   3385  CG  ASP A 224     -10.997  11.082  10.123  1.00  5.55           C  
ATOM   3386  OD1 ASP A 224     -12.150  10.771   9.958  1.00  5.55           O  
ATOM   3387  OD2 ASP A 224     -10.501  12.061   9.615  1.00  5.55           O  
ATOM   3388  H   ASP A 224      -9.081   8.573  12.586  1.00  4.31           H  
ATOM   3389  HA  ASP A 224     -11.127   8.371  10.685  1.00  4.44           H  
ATOM   3390 1HB  ASP A 224     -10.501  10.397  12.082  1.00  6.66           H  
ATOM   3391 2HB  ASP A 224      -9.126  10.638  11.032  1.00  6.66           H  
ATOM   3392  N   ASP A 225      -8.136   8.652   9.363  1.00  1.64           N  
ATOM   3393  CA  ASP A 225      -7.366   8.496   8.143  1.00  1.88           C  
ATOM   3394  C   ASP A 225      -7.464   7.080   7.610  1.00  1.24           C  
ATOM   3395  O   ASP A 225      -7.448   6.862   6.400  1.00  3.19           O  
ATOM   3396  CB  ASP A 225      -5.898   8.841   8.396  1.00  2.82           C  
ATOM   3397  CG  ASP A 225      -5.674  10.323   8.640  1.00  2.82           C  
ATOM   3398  OD1 ASP A 225      -6.557  11.095   8.355  1.00  2.82           O  
ATOM   3399  OD2 ASP A 225      -4.619  10.669   9.115  1.00  2.82           O  
ATOM   3400  H   ASP A 225      -7.645   8.849  10.223  1.00  1.97           H  
ATOM   3401  HA  ASP A 225      -7.765   9.178   7.391  1.00  2.26           H  
ATOM   3402 1HB  ASP A 225      -5.537   8.286   9.263  1.00  3.38           H  
ATOM   3403 2HB  ASP A 225      -5.299   8.537   7.539  1.00  3.38           H  
ATOM   3404  N   PHE A 226      -7.544   6.113   8.515  1.00  1.38           N  
ATOM   3405  CA  PHE A 226      -7.650   4.726   8.115  1.00  1.19           C  
ATOM   3406  C   PHE A 226      -9.038   4.521   7.497  1.00  0.98           C  
ATOM   3407  O   PHE A 226      -9.176   3.957   6.416  1.00  1.16           O  
ATOM   3408  CB  PHE A 226      -7.454   3.818   9.326  1.00  1.78           C  
ATOM   3409  CG  PHE A 226      -7.173   2.390   8.975  1.00  1.78           C  
ATOM   3410  CD1 PHE A 226      -5.856   1.976   8.843  1.00  1.78           C  
ATOM   3411  CD2 PHE A 226      -8.183   1.472   8.754  1.00  1.78           C  
ATOM   3412  CE1 PHE A 226      -5.555   0.673   8.517  1.00  1.78           C  
ATOM   3413  CE2 PHE A 226      -7.878   0.163   8.419  1.00  1.78           C  
ATOM   3414  CZ  PHE A 226      -6.566  -0.236   8.303  1.00  1.78           C  
ATOM   3415  H   PHE A 226      -7.541   6.342   9.499  1.00  1.66           H  
ATOM   3416  HA  PHE A 226      -6.890   4.507   7.363  1.00  1.43           H  
ATOM   3417 1HB  PHE A 226      -6.623   4.189   9.925  1.00  2.14           H  
ATOM   3418 2HB  PHE A 226      -8.343   3.844   9.951  1.00  2.14           H  
ATOM   3419  HD1 PHE A 226      -5.053   2.695   9.007  1.00  2.14           H  
ATOM   3420  HD2 PHE A 226      -9.222   1.789   8.848  1.00  2.14           H  
ATOM   3421  HE1 PHE A 226      -4.514   0.365   8.423  1.00  2.14           H  
ATOM   3422  HE2 PHE A 226      -8.675  -0.558   8.249  1.00  2.14           H  
ATOM   3423  HZ  PHE A 226      -6.329  -1.266   8.042  1.00  2.14           H  
ATOM   3424  N   MET A 227     -10.066   5.035   8.181  1.00  0.83           N  
ATOM   3425  CA  MET A 227     -11.447   4.956   7.716  1.00  0.89           C  
ATOM   3426  C   MET A 227     -11.624   5.532   6.315  1.00  0.75           C  
ATOM   3427  O   MET A 227     -12.176   4.867   5.440  1.00  1.22           O  
ATOM   3428  CB  MET A 227     -12.368   5.667   8.705  1.00  1.33           C  
ATOM   3429  CG  MET A 227     -13.828   5.710   8.285  1.00  1.33           C  
ATOM   3430  SD  MET A 227     -14.859   6.610   9.461  1.00  1.33           S  
ATOM   3431  CE  MET A 227     -14.239   8.286   9.375  1.00  1.33           C  
ATOM   3432  H   MET A 227      -9.886   5.488   9.068  1.00  1.00           H  
ATOM   3433  HA  MET A 227     -11.731   3.904   7.676  1.00  1.07           H  
ATOM   3434 1HB  MET A 227     -12.313   5.169   9.672  1.00  1.60           H  
ATOM   3435 2HB  MET A 227     -12.030   6.693   8.846  1.00  1.60           H  
ATOM   3436 1HG  MET A 227     -13.915   6.176   7.309  1.00  1.60           H  
ATOM   3437 2HG  MET A 227     -14.209   4.692   8.207  1.00  1.60           H  
ATOM   3438 1HE  MET A 227     -14.799   8.915  10.066  1.00  1.60           H  
ATOM   3439 2HE  MET A 227     -13.183   8.301   9.649  1.00  1.60           H  
ATOM   3440 3HE  MET A 227     -14.356   8.678   8.369  1.00  1.60           H  
ATOM   3441  N   GLN A 228     -11.122   6.749   6.094  1.00  0.81           N  
ATOM   3442  CA  GLN A 228     -11.223   7.404   4.790  1.00  0.82           C  
ATOM   3443  C   GLN A 228     -10.116   7.032   3.794  1.00  0.75           C  
ATOM   3444  O   GLN A 228      -9.980   7.683   2.757  1.00  1.08           O  
ATOM   3445  CB  GLN A 228     -11.251   8.920   4.969  1.00  1.23           C  
ATOM   3446  CG  GLN A 228     -12.459   9.396   5.749  1.00  1.23           C  
ATOM   3447  CD  GLN A 228     -13.754   9.015   5.052  1.00  1.23           C  
ATOM   3448  OE1 GLN A 228     -14.015   9.397   3.909  1.00  1.23           O  
ATOM   3449  NE2 GLN A 228     -14.569   8.234   5.737  1.00  1.23           N  
ATOM   3450  H   GLN A 228     -10.676   7.247   6.854  1.00  0.97           H  
ATOM   3451  HA  GLN A 228     -12.173   7.107   4.346  1.00  0.98           H  
ATOM   3452 1HB  GLN A 228     -10.354   9.246   5.497  1.00  1.48           H  
ATOM   3453 2HB  GLN A 228     -11.260   9.407   3.994  1.00  1.48           H  
ATOM   3454 1HG  GLN A 228     -12.448   8.937   6.738  1.00  1.48           H  
ATOM   3455 2HG  GLN A 228     -12.421  10.482   5.839  1.00  1.48           H  
ATOM   3456 1HE2 GLN A 228     -15.432   7.933   5.338  1.00  1.48           H  
ATOM   3457 2HE2 GLN A 228     -14.317   7.938   6.655  1.00  1.48           H  
ATOM   3458  N   TYR A 229      -9.336   5.988   4.081  1.00  0.75           N  
ATOM   3459  CA  TYR A 229      -8.251   5.584   3.196  1.00  0.68           C  
ATOM   3460  C   TYR A 229      -8.725   5.234   1.791  1.00  0.72           C  
ATOM   3461  O   TYR A 229      -9.650   4.438   1.598  1.00  1.20           O  
ATOM   3462  CB  TYR A 229      -7.513   4.390   3.804  1.00  1.02           C  
ATOM   3463  CG  TYR A 229      -6.401   3.792   2.961  1.00  1.02           C  
ATOM   3464  CD1 TYR A 229      -5.133   4.365   2.900  1.00  1.02           C  
ATOM   3465  CD2 TYR A 229      -6.668   2.635   2.251  1.00  1.02           C  
ATOM   3466  CE1 TYR A 229      -4.142   3.763   2.135  1.00  1.02           C  
ATOM   3467  CE2 TYR A 229      -5.691   2.042   1.487  1.00  1.02           C  
ATOM   3468  CZ  TYR A 229      -4.429   2.591   1.429  1.00  1.02           C  
ATOM   3469  OH  TYR A 229      -3.453   1.955   0.685  1.00  1.02           O  
ATOM   3470  H   TYR A 229      -9.467   5.449   4.926  1.00  0.90           H  
ATOM   3471  HA  TYR A 229      -7.554   6.418   3.110  1.00  0.82           H  
ATOM   3472 1HB  TYR A 229      -7.086   4.686   4.763  1.00  1.22           H  
ATOM   3473 2HB  TYR A 229      -8.236   3.605   4.006  1.00  1.22           H  
ATOM   3474  HD1 TYR A 229      -4.916   5.275   3.460  1.00  1.22           H  
ATOM   3475  HD2 TYR A 229      -7.661   2.190   2.305  1.00  1.22           H  
ATOM   3476  HE1 TYR A 229      -3.144   4.198   2.093  1.00  1.22           H  
ATOM   3477  HE2 TYR A 229      -5.912   1.129   0.939  1.00  1.22           H  
ATOM   3478  HH  TYR A 229      -2.708   2.545   0.547  1.00  1.22           H  
ATOM   3479  N   SER A 230      -8.058   5.839   0.811  1.00  0.73           N  
ATOM   3480  CA  SER A 230      -8.310   5.602  -0.601  1.00  0.92           C  
ATOM   3481  C   SER A 230      -7.188   4.761  -1.182  1.00  0.84           C  
ATOM   3482  O   SER A 230      -7.432   3.722  -1.794  1.00  1.52           O  
ATOM   3483  CB  SER A 230      -8.428   6.904  -1.362  1.00  1.38           C  
ATOM   3484  OG  SER A 230      -8.631   6.666  -2.728  1.00  1.38           O  
ATOM   3485  H   SER A 230      -7.335   6.508   1.045  1.00  0.88           H  
ATOM   3486  HA  SER A 230      -9.244   5.049  -0.705  1.00  1.10           H  
ATOM   3487 1HB  SER A 230      -9.265   7.474  -0.966  1.00  1.66           H  
ATOM   3488 2HB  SER A 230      -7.527   7.498  -1.221  1.00  1.66           H  
ATOM   3489  HG  SER A 230      -7.867   6.164  -3.023  1.00  1.66           H  
ATOM   3490  N   GLY A 231      -5.953   5.221  -1.020  1.00  1.38           N  
ATOM   3491  CA  GLY A 231      -4.833   4.449  -1.543  1.00  1.25           C  
ATOM   3492  C   GLY A 231      -3.478   5.035  -1.183  1.00  1.22           C  
ATOM   3493  O   GLY A 231      -3.389   6.092  -0.565  1.00  1.55           O  
ATOM   3494  H   GLY A 231      -5.795   6.092  -0.521  1.00  1.66           H  
ATOM   3495 1HA  GLY A 231      -4.897   3.430  -1.170  1.00  1.50           H  
ATOM   3496 2HA  GLY A 231      -4.921   4.387  -2.627  1.00  1.50           H  
ATOM   3497  N   GLY A 232      -2.420   4.340  -1.591  1.00  1.12           N  
ATOM   3498  CA  GLY A 232      -1.048   4.761  -1.302  1.00  1.18           C  
ATOM   3499  C   GLY A 232      -0.498   4.054  -0.062  1.00  1.27           C  
ATOM   3500  O   GLY A 232      -1.148   3.176   0.500  1.00  1.56           O  
ATOM   3501  H   GLY A 232      -2.578   3.480  -2.107  1.00  1.34           H  
ATOM   3502 1HA  GLY A 232      -0.415   4.535  -2.161  1.00  1.42           H  
ATOM   3503 2HA  GLY A 232      -1.018   5.837  -1.162  1.00  1.42           H  
ATOM   3504  N   VAL A 233       0.709   4.425   0.363  1.00  1.22           N  
ATOM   3505  CA  VAL A 233       1.318   3.761   1.520  1.00  1.44           C  
ATOM   3506  C   VAL A 233       0.987   4.504   2.806  1.00  1.25           C  
ATOM   3507  O   VAL A 233       1.437   5.629   3.024  1.00  1.39           O  
ATOM   3508  CB  VAL A 233       2.845   3.639   1.354  1.00  2.16           C  
ATOM   3509  CG1 VAL A 233       3.444   2.985   2.589  1.00  2.16           C  
ATOM   3510  CG2 VAL A 233       3.162   2.806   0.116  1.00  2.16           C  
ATOM   3511  H   VAL A 233       1.188   5.189  -0.098  1.00  1.46           H  
ATOM   3512  HA  VAL A 233       0.909   2.755   1.593  1.00  1.73           H  
ATOM   3513  HB  VAL A 233       3.280   4.634   1.254  1.00  2.59           H  
ATOM   3514 1HG1 VAL A 233       4.526   2.907   2.472  1.00  2.59           H  
ATOM   3515 2HG1 VAL A 233       3.217   3.589   3.467  1.00  2.59           H  
ATOM   3516 3HG1 VAL A 233       3.021   1.989   2.714  1.00  2.59           H  
ATOM   3517 1HG2 VAL A 233       4.243   2.723   0.001  1.00  2.59           H  
ATOM   3518 2HG2 VAL A 233       2.732   1.810   0.227  1.00  2.59           H  
ATOM   3519 3HG2 VAL A 233       2.739   3.288  -0.766  1.00  2.59           H  
ATOM   3520  N   PHE A 234       0.175   3.863   3.641  1.00  1.31           N  
ATOM   3521  CA  PHE A 234      -0.311   4.441   4.883  1.00  1.23           C  
ATOM   3522  C   PHE A 234       0.821   4.627   5.868  1.00  1.62           C  
ATOM   3523  O   PHE A 234       1.592   3.704   6.138  1.00  3.49           O  
ATOM   3524  CB  PHE A 234      -1.397   3.562   5.502  1.00  1.84           C  
ATOM   3525  CG  PHE A 234      -2.084   4.196   6.680  1.00  1.84           C  
ATOM   3526  CD1 PHE A 234      -3.091   5.126   6.474  1.00  1.84           C  
ATOM   3527  CD2 PHE A 234      -1.734   3.880   7.985  1.00  1.84           C  
ATOM   3528  CE1 PHE A 234      -3.736   5.725   7.538  1.00  1.84           C  
ATOM   3529  CE2 PHE A 234      -2.377   4.482   9.054  1.00  1.84           C  
ATOM   3530  CZ  PHE A 234      -3.379   5.405   8.830  1.00  1.84           C  
ATOM   3531  H   PHE A 234      -0.122   2.933   3.402  1.00  1.57           H  
ATOM   3532  HA  PHE A 234      -0.741   5.414   4.666  1.00  1.48           H  
ATOM   3533 1HB  PHE A 234      -2.150   3.328   4.750  1.00  2.21           H  
ATOM   3534 2HB  PHE A 234      -0.958   2.621   5.829  1.00  2.21           H  
ATOM   3535  HD1 PHE A 234      -3.374   5.383   5.453  1.00  2.21           H  
ATOM   3536  HD2 PHE A 234      -0.942   3.152   8.164  1.00  2.21           H  
ATOM   3537  HE1 PHE A 234      -4.524   6.453   7.353  1.00  2.21           H  
ATOM   3538  HE2 PHE A 234      -2.092   4.229  10.074  1.00  2.21           H  
ATOM   3539  HZ  PHE A 234      -3.884   5.878   9.671  1.00  2.21           H  
ATOM   3540  N   SER A 235       0.915   5.819   6.432  1.00  1.85           N  
ATOM   3541  CA  SER A 235       1.999   6.088   7.344  1.00  2.14           C  
ATOM   3542  C   SER A 235       1.614   6.926   8.546  1.00  2.85           C  
ATOM   3543  O   SER A 235       2.441   7.716   8.979  1.00 23.12           O  
ATOM   3544  CB  SER A 235       3.125   6.795   6.618  1.00  3.21           C  
ATOM   3545  OG  SER A 235       2.683   8.008   6.069  1.00  3.21           O  
ATOM   3546  H   SER A 235       0.252   6.542   6.203  1.00  2.22           H  
ATOM   3547  HA  SER A 235       2.364   5.133   7.700  1.00  2.57           H  
ATOM   3548 1HB  SER A 235       3.946   6.983   7.310  1.00  3.85           H  
ATOM   3549 2HB  SER A 235       3.506   6.153   5.823  1.00  3.85           H  
ATOM   3550  HG  SER A 235       1.966   7.776   5.473  1.00  3.85           H  
ATOM   3551  N   GLU A 236       0.397   6.738   9.089  1.00  9.78           N  
ATOM   3552  CA  GLU A 236      -0.148   7.475  10.266  1.00  9.84           C  
ATOM   3553  C   GLU A 236      -1.088   8.603   9.804  1.00  5.24           C  
ATOM   3554  O   GLU A 236      -0.512   9.585   9.338  1.00 16.67           O  
ATOM   3555  CB  GLU A 236       0.978   8.055  11.184  1.00 14.76           C  
ATOM   3556  CG  GLU A 236       1.843   7.025  11.900  1.00 14.76           C  
ATOM   3557  CD  GLU A 236       2.886   7.652  12.778  1.00 14.76           C  
ATOM   3558  OE1 GLU A 236       2.977   8.856  12.792  1.00 14.76           O  
ATOM   3559  OE2 GLU A 236       3.597   6.927  13.434  1.00 14.76           O  
ATOM   3560  H   GLU A 236      -0.201   6.055   8.652  1.00 11.74           H  
ATOM   3561  HA  GLU A 236      -0.727   6.769  10.856  1.00 11.81           H  
ATOM   3562 1HB  GLU A 236       1.599   8.772  10.658  1.00 17.71           H  
ATOM   3563 2HB  GLU A 236       0.554   8.623  11.995  1.00 17.71           H  
ATOM   3564 1HG  GLU A 236       1.207   6.386  12.510  1.00 17.71           H  
ATOM   3565 2HG  GLU A 236       2.339   6.401  11.165  1.00 17.71           H  
ATOM   3566  N   SER A 237      -2.183   8.811  10.572  1.00  7.21           N  
ATOM   3567  CA  SER A 237      -2.191   8.750  12.050  1.00  4.85           C  
ATOM   3568  C   SER A 237      -2.712   7.438  12.598  1.00  4.94           C  
ATOM   3569  O   SER A 237      -3.760   6.964  12.171  1.00 17.50           O  
ATOM   3570  CB  SER A 237      -3.038   9.876  12.607  1.00  7.27           C  
ATOM   3571  OG  SER A 237      -3.138   9.781  14.003  1.00  7.27           O  
ATOM   3572  H   SER A 237      -2.993   8.322  10.217  1.00  8.65           H  
ATOM   3573  HA  SER A 237      -1.197   8.900  12.426  1.00  5.82           H  
ATOM   3574 1HB  SER A 237      -2.595  10.835  12.336  1.00  8.73           H  
ATOM   3575 2HB  SER A 237      -4.033   9.838  12.165  1.00  8.73           H  
ATOM   3576  HG  SER A 237      -3.531   8.924  14.185  1.00  8.73           H  
ATOM   3577  N   CYS A 238      -1.992   6.858  13.555  1.00  4.05           N  
ATOM   3578  CA  CYS A 238      -2.432   5.614  14.184  1.00  3.75           C  
ATOM   3579  C   CYS A 238      -1.688   5.339  15.479  1.00  2.49           C  
ATOM   3580  O   CYS A 238      -0.585   5.845  15.680  1.00  3.27           O  
ATOM   3581  CB  CYS A 238      -2.206   4.454  13.245  1.00  5.62           C  
ATOM   3582  SG  CYS A 238      -0.464   4.212  12.858  1.00  5.62           S  
ATOM   3583  H   CYS A 238      -1.130   7.289  13.861  1.00  4.86           H  
ATOM   3584  HA  CYS A 238      -3.490   5.689  14.404  1.00  4.50           H  
ATOM   3585 1HB  CYS A 238      -2.587   3.537  13.695  1.00  6.75           H  
ATOM   3586 2HB  CYS A 238      -2.746   4.616  12.313  1.00  6.75           H  
ATOM   3587  HG  CYS A 238      -0.064   4.072  14.118  1.00  6.75           H  
ATOM   3588  N   GLY A 239      -2.259   4.496  16.336  1.00  3.69           N  
ATOM   3589  CA  GLY A 239      -1.613   4.154  17.592  1.00  4.19           C  
ATOM   3590  C   GLY A 239      -1.443   2.651  17.690  1.00  3.15           C  
ATOM   3591  O   GLY A 239      -1.532   1.944  16.688  1.00  3.05           O  
ATOM   3592  H   GLY A 239      -3.167   4.080  16.142  1.00  4.43           H  
ATOM   3593 1HA  GLY A 239      -0.641   4.642  17.655  1.00  5.03           H  
ATOM   3594 2HA  GLY A 239      -2.215   4.515  18.426  1.00  5.03           H  
ATOM   3595  N   ASP A 240      -1.197   2.165  18.901  1.00  3.24           N  
ATOM   3596  CA  ASP A 240      -1.052   0.733  19.137  1.00  2.89           C  
ATOM   3597  C   ASP A 240      -2.350   0.104  19.649  1.00  1.69           C  
ATOM   3598  O   ASP A 240      -2.361  -1.054  20.073  1.00  1.89           O  
ATOM   3599  CB  ASP A 240       0.078   0.472  20.134  1.00  4.33           C  
ATOM   3600  CG  ASP A 240      -0.192   1.079  21.506  1.00  4.33           C  
ATOM   3601  OD1 ASP A 240      -1.181   1.759  21.646  1.00  4.33           O  
ATOM   3602  OD2 ASP A 240       0.589   0.856  22.399  1.00  4.33           O  
ATOM   3603  H   ASP A 240      -1.119   2.803  19.681  1.00  3.89           H  
ATOM   3604  HA  ASP A 240      -0.794   0.254  18.193  1.00  3.47           H  
ATOM   3605 1HB  ASP A 240       0.222  -0.603  20.250  1.00  5.20           H  
ATOM   3606 2HB  ASP A 240       1.009   0.887  19.747  1.00  5.20           H  
ATOM   3607  N   ASN A 241      -3.444   0.869  19.616  1.00  1.44           N  
ATOM   3608  CA  ASN A 241      -4.741   0.398  20.075  1.00  1.29           C  
ATOM   3609  C   ASN A 241      -5.321  -0.582  19.078  1.00  1.34           C  
ATOM   3610  O   ASN A 241      -6.175  -0.220  18.269  1.00  2.11           O  
ATOM   3611  CB  ASN A 241      -5.681   1.574  20.288  1.00  1.94           C  
ATOM   3612  CG  ASN A 241      -6.996   1.215  20.939  1.00  1.94           C  
ATOM   3613  OD1 ASN A 241      -7.207   0.111  21.460  1.00  1.94           O  
ATOM   3614  ND2 ASN A 241      -7.906   2.157  20.919  1.00  1.94           N  
ATOM   3615  H   ASN A 241      -3.381   1.811  19.260  1.00  1.73           H  
ATOM   3616  HA  ASN A 241      -4.610  -0.130  21.020  1.00  1.55           H  
ATOM   3617 1HB  ASN A 241      -5.182   2.320  20.908  1.00  2.32           H  
ATOM   3618 2HB  ASN A 241      -5.889   2.044  19.326  1.00  2.32           H  
ATOM   3619 1HD2 ASN A 241      -8.804   1.997  21.330  1.00  2.32           H  
ATOM   3620 2HD2 ASN A 241      -7.703   3.037  20.489  1.00  2.32           H  
ATOM   3621  N   LEU A 242      -4.872  -1.828  19.158  1.00  1.30           N  
ATOM   3622  CA  LEU A 242      -5.317  -2.847  18.231  1.00  1.39           C  
ATOM   3623  C   LEU A 242      -6.796  -3.038  18.385  1.00  1.64           C  
ATOM   3624  O   LEU A 242      -7.298  -3.154  19.507  1.00  2.48           O  
ATOM   3625  CB  LEU A 242      -4.641  -4.179  18.528  1.00  2.08           C  
ATOM   3626  CG  LEU A 242      -3.124  -4.210  18.427  1.00  2.08           C  
ATOM   3627  CD1 LEU A 242      -2.650  -5.586  18.873  1.00  2.08           C  
ATOM   3628  CD2 LEU A 242      -2.699  -3.883  17.012  1.00  2.08           C  
ATOM   3629  H   LEU A 242      -4.165  -2.040  19.851  1.00  1.56           H  
ATOM   3630  HA  LEU A 242      -5.098  -2.529  17.212  1.00  1.67           H  
ATOM   3631 1HB  LEU A 242      -4.917  -4.495  19.528  1.00  2.50           H  
ATOM   3632 2HB  LEU A 242      -5.026  -4.918  17.824  1.00  2.50           H  
ATOM   3633  HG  LEU A 242      -2.696  -3.474  19.107  1.00  2.50           H  
ATOM   3634 1HD1 LEU A 242      -1.568  -5.633  18.831  1.00  2.50           H  
ATOM   3635 2HD1 LEU A 242      -2.977  -5.768  19.896  1.00  2.50           H  
ATOM   3636 3HD1 LEU A 242      -3.069  -6.348  18.221  1.00  2.50           H  
ATOM   3637 1HD2 LEU A 242      -1.613  -3.908  16.951  1.00  2.50           H  
ATOM   3638 2HD2 LEU A 242      -3.119  -4.618  16.332  1.00  2.50           H  
ATOM   3639 3HD2 LEU A 242      -3.057  -2.890  16.742  1.00  2.50           H  
ATOM   3640  N   ASP A 243      -7.496  -3.127  17.270  1.00  1.55           N  
ATOM   3641  CA  ASP A 243      -8.922  -3.292  17.355  1.00  2.27           C  
ATOM   3642  C   ASP A 243      -9.522  -4.040  16.198  1.00  2.91           C  
ATOM   3643  O   ASP A 243     -10.723  -4.199  16.200  1.00  6.55           O  
ATOM   3644  CB  ASP A 243      -9.634  -1.946  17.443  1.00  3.41           C  
ATOM   3645  CG  ASP A 243      -9.456  -1.129  16.181  1.00  3.41           C  
ATOM   3646  OD1 ASP A 243      -8.660  -1.520  15.365  1.00  3.41           O  
ATOM   3647  OD2 ASP A 243     -10.158  -0.166  16.009  1.00  3.41           O  
ATOM   3648  H   ASP A 243      -7.044  -3.031  16.370  1.00  1.86           H  
ATOM   3649  HA  ASP A 243      -9.141  -3.856  18.262  1.00  2.72           H  
ATOM   3650 1HB  ASP A 243     -10.699  -2.100  17.620  1.00  4.09           H  
ATOM   3651 2HB  ASP A 243      -9.238  -1.379  18.286  1.00  4.09           H  
ATOM   3652  N   HIS A 244      -8.728  -4.482  15.208  1.00  2.13           N  
ATOM   3653  CA  HIS A 244      -9.284  -5.167  14.029  1.00  5.07           C  
ATOM   3654  C   HIS A 244      -8.294  -6.202  13.473  1.00  2.58           C  
ATOM   3655  O   HIS A 244      -7.089  -5.991  13.471  1.00  2.61           O  
ATOM   3656  CB  HIS A 244      -9.580  -4.096  12.928  1.00  7.61           C  
ATOM   3657  CG  HIS A 244     -10.364  -4.546  11.706  1.00  7.61           C  
ATOM   3658  ND1 HIS A 244      -9.837  -5.371  10.745  1.00  7.61           N  
ATOM   3659  CD2 HIS A 244     -11.611  -4.235  11.279  1.00  7.61           C  
ATOM   3660  CE1 HIS A 244     -10.742  -5.586   9.802  1.00  7.61           C  
ATOM   3661  NE2 HIS A 244     -11.838  -4.921  10.110  1.00  7.61           N  
ATOM   3662  H   HIS A 244      -7.734  -4.297  15.230  1.00  2.56           H  
ATOM   3663  HA  HIS A 244     -10.206  -5.681  14.284  1.00  6.08           H  
ATOM   3664 1HB  HIS A 244     -10.133  -3.274  13.385  1.00  9.13           H  
ATOM   3665 2HB  HIS A 244      -8.637  -3.680  12.580  1.00  9.13           H  
ATOM   3666  HD1 HIS A 244      -9.004  -5.910  10.842  1.00  9.13           H  
ATOM   3667  HD2 HIS A 244     -12.393  -3.599  11.684  1.00  9.13           H  
ATOM   3668  HE1 HIS A 244     -10.512  -6.232   8.957  1.00  9.13           H  
ATOM   3669  N   ALA A 245      -8.797  -7.345  13.032  1.00  1.77           N  
ATOM   3670  CA  ALA A 245      -7.943  -8.365  12.424  1.00  0.83           C  
ATOM   3671  C   ALA A 245      -8.013  -8.283  10.895  1.00  0.58           C  
ATOM   3672  O   ALA A 245      -9.092  -8.184  10.311  1.00  0.89           O  
ATOM   3673  CB  ALA A 245      -8.343  -9.753  12.900  1.00  1.24           C  
ATOM   3674  H   ALA A 245      -9.784  -7.495  13.101  1.00  2.12           H  
ATOM   3675  HA  ALA A 245      -6.914  -8.172  12.727  1.00  1.00           H  
ATOM   3676 1HB  ALA A 245      -7.678 -10.494  12.456  1.00  1.49           H  
ATOM   3677 2HB  ALA A 245      -8.267  -9.802  13.985  1.00  1.49           H  
ATOM   3678 3HB  ALA A 245      -9.366  -9.963  12.599  1.00  1.49           H  
ATOM   3679  N   VAL A 246      -6.846  -8.327  10.265  1.00  0.54           N  
ATOM   3680  CA  VAL A 246      -6.671  -8.254   8.816  1.00  0.47           C  
ATOM   3681  C   VAL A 246      -5.714  -9.348   8.355  1.00  0.54           C  
ATOM   3682  O   VAL A 246      -5.099 -10.012   9.182  1.00  0.75           O  
ATOM   3683  CB  VAL A 246      -6.125  -6.875   8.397  1.00  0.70           C  
ATOM   3684  CG1 VAL A 246      -7.086  -5.758   8.758  1.00  0.70           C  
ATOM   3685  CG2 VAL A 246      -4.794  -6.635   9.103  1.00  0.70           C  
ATOM   3686  H   VAL A 246      -6.012  -8.404  10.826  1.00  0.65           H  
ATOM   3687  HA  VAL A 246      -7.639  -8.408   8.337  1.00  0.56           H  
ATOM   3688  HB  VAL A 246      -6.000  -6.866   7.319  1.00  0.85           H  
ATOM   3689 1HG1 VAL A 246      -6.669  -4.803   8.437  1.00  0.85           H  
ATOM   3690 2HG1 VAL A 246      -8.040  -5.923   8.259  1.00  0.85           H  
ATOM   3691 3HG1 VAL A 246      -7.233  -5.742   9.836  1.00  0.85           H  
ATOM   3692 1HG2 VAL A 246      -4.389  -5.669   8.807  1.00  0.85           H  
ATOM   3693 2HG2 VAL A 246      -4.954  -6.638  10.178  1.00  0.85           H  
ATOM   3694 3HG2 VAL A 246      -4.089  -7.422   8.835  1.00  0.85           H  
ATOM   3695  N   THR A 247      -5.597  -9.574   7.050  1.00  0.59           N  
ATOM   3696  CA  THR A 247      -4.675 -10.620   6.610  1.00  0.82           C  
ATOM   3697  C   THR A 247      -3.543 -10.083   5.735  1.00  0.67           C  
ATOM   3698  O   THR A 247      -3.761  -9.358   4.768  1.00  1.28           O  
ATOM   3699  CB  THR A 247      -5.431 -11.744   5.881  1.00  1.23           C  
ATOM   3700  OG1 THR A 247      -6.380 -12.334   6.783  1.00  1.23           O  
ATOM   3701  CG2 THR A 247      -4.467 -12.820   5.390  1.00  1.23           C  
ATOM   3702  H   THR A 247      -6.121  -9.028   6.373  1.00  0.71           H  
ATOM   3703  HA  THR A 247      -4.217 -11.061   7.494  1.00  0.98           H  
ATOM   3704  HB  THR A 247      -5.965 -11.326   5.028  1.00  1.48           H  
ATOM   3705  HG1 THR A 247      -6.742 -13.129   6.386  1.00  1.48           H  
ATOM   3706 1HG2 THR A 247      -5.028 -13.604   4.881  1.00  1.48           H  
ATOM   3707 2HG2 THR A 247      -3.750 -12.380   4.698  1.00  1.48           H  
ATOM   3708 3HG2 THR A 247      -3.936 -13.248   6.239  1.00  1.48           H  
ATOM   3709  N   ALA A 248      -2.319 -10.460   6.080  1.00  0.48           N  
ATOM   3710  CA  ALA A 248      -1.149 -10.027   5.342  1.00  0.78           C  
ATOM   3711  C   ALA A 248      -0.979 -10.918   4.133  1.00  0.81           C  
ATOM   3712  O   ALA A 248      -0.716 -12.115   4.263  1.00  2.40           O  
ATOM   3713  CB  ALA A 248       0.090 -10.066   6.223  1.00  1.17           C  
ATOM   3714  H   ALA A 248      -2.196 -11.072   6.868  1.00  0.58           H  
ATOM   3715  HA  ALA A 248      -1.312  -9.006   4.996  1.00  0.94           H  
ATOM   3716 1HB  ALA A 248       0.955  -9.730   5.652  1.00  1.40           H  
ATOM   3717 2HB  ALA A 248      -0.054  -9.410   7.081  1.00  1.40           H  
ATOM   3718 3HB  ALA A 248       0.258 -11.084   6.570  1.00  1.40           H  
ATOM   3719  N   GLY A 249      -1.173 -10.334   2.954  1.00  0.58           N  
ATOM   3720  CA  GLY A 249      -1.082 -11.080   1.708  1.00  0.85           C  
ATOM   3721  C   GLY A 249       0.193 -10.779   0.927  1.00  0.68           C  
ATOM   3722  O   GLY A 249       0.459 -11.409  -0.100  1.00  0.81           O  
ATOM   3723  H   GLY A 249      -1.368  -9.342   2.926  1.00  0.70           H  
ATOM   3724 1HA  GLY A 249      -1.131 -12.147   1.923  1.00  1.02           H  
ATOM   3725 2HA  GLY A 249      -1.947 -10.846   1.089  1.00  1.02           H  
ATOM   3726  N   GLY A 250       1.012  -9.855   1.418  1.00  1.04           N  
ATOM   3727  CA  GLY A 250       2.241  -9.590   0.695  1.00  0.89           C  
ATOM   3728  C   GLY A 250       3.152  -8.544   1.315  1.00  0.63           C  
ATOM   3729  O   GLY A 250       2.960  -8.105   2.450  1.00  0.76           O  
ATOM   3730  H   GLY A 250       0.764  -9.313   2.237  1.00  1.25           H  
ATOM   3731 1HA  GLY A 250       2.793 -10.523   0.587  1.00  1.07           H  
ATOM   3732 2HA  GLY A 250       1.977  -9.271  -0.310  1.00  1.07           H  
ATOM   3733  N   TYR A 251       4.152  -8.162   0.534  1.00  0.77           N  
ATOM   3734  CA  TYR A 251       5.180  -7.213   0.923  1.00  1.61           C  
ATOM   3735  C   TYR A 251       5.950  -6.675  -0.285  1.00  1.91           C  
ATOM   3736  O   TYR A 251       6.258  -7.414  -1.213  1.00  2.94           O  
ATOM   3737  CB  TYR A 251       6.151  -7.867   1.904  1.00  2.42           C  
ATOM   3738  CG  TYR A 251       7.311  -6.966   2.175  1.00  2.42           C  
ATOM   3739  CD1 TYR A 251       7.117  -5.839   2.935  1.00  2.42           C  
ATOM   3740  CD2 TYR A 251       8.558  -7.245   1.634  1.00  2.42           C  
ATOM   3741  CE1 TYR A 251       8.153  -4.971   3.139  1.00  2.42           C  
ATOM   3742  CE2 TYR A 251       9.609  -6.379   1.859  1.00  2.42           C  
ATOM   3743  CZ  TYR A 251       9.407  -5.242   2.611  1.00  2.42           C  
ATOM   3744  OH  TYR A 251      10.446  -4.370   2.844  1.00  2.42           O  
ATOM   3745  H   TYR A 251       4.199  -8.574  -0.387  1.00  0.92           H  
ATOM   3746  HA  TYR A 251       4.700  -6.367   1.414  1.00  1.93           H  
ATOM   3747 1HB  TYR A 251       5.648  -8.085   2.846  1.00  2.90           H  
ATOM   3748 2HB  TYR A 251       6.525  -8.802   1.493  1.00  2.90           H  
ATOM   3749  HD1 TYR A 251       6.132  -5.625   3.349  1.00  2.90           H  
ATOM   3750  HD2 TYR A 251       8.705  -8.139   1.028  1.00  2.90           H  
ATOM   3751  HE1 TYR A 251       7.982  -4.069   3.721  1.00  2.90           H  
ATOM   3752  HE2 TYR A 251      10.593  -6.589   1.437  1.00  2.90           H  
ATOM   3753  HH  TYR A 251      11.123  -4.493   2.172  1.00  2.90           H  
ATOM   3754  N   GLY A 252       6.278  -5.387  -0.293  1.00  2.40           N  
ATOM   3755  CA  GLY A 252       7.043  -4.888  -1.427  1.00  4.60           C  
ATOM   3756  C   GLY A 252       7.808  -3.602  -1.154  1.00  2.42           C  
ATOM   3757  O   GLY A 252       7.775  -3.049  -0.056  1.00  2.44           O  
ATOM   3758  H   GLY A 252       6.009  -4.777   0.467  1.00  2.88           H  
ATOM   3759 1HA  GLY A 252       7.747  -5.657  -1.744  1.00  5.52           H  
ATOM   3760 2HA  GLY A 252       6.366  -4.728  -2.265  1.00  5.52           H  
ATOM   3761  N   THR A 253       8.503  -3.135  -2.189  1.00  2.75           N  
ATOM   3762  CA  THR A 253       9.280  -1.902  -2.142  1.00  4.46           C  
ATOM   3763  C   THR A 253       8.988  -1.074  -3.392  1.00  7.66           C  
ATOM   3764  O   THR A 253       8.943  -1.613  -4.493  1.00 38.65           O  
ATOM   3765  CB  THR A 253      10.796  -2.189  -2.045  1.00  6.69           C  
ATOM   3766  OG1 THR A 253      11.071  -2.961  -0.869  1.00  6.69           O  
ATOM   3767  CG2 THR A 253      11.587  -0.891  -1.973  1.00  6.69           C  
ATOM   3768  H   THR A 253       8.485  -3.658  -3.053  1.00  3.30           H  
ATOM   3769  HA  THR A 253       8.978  -1.334  -1.268  1.00  5.35           H  
ATOM   3770  HB  THR A 253      11.110  -2.756  -2.921  1.00  8.03           H  
ATOM   3771  HG1 THR A 253      11.077  -2.383  -0.097  1.00  8.03           H  
ATOM   3772 1HG2 THR A 253      12.651  -1.117  -1.905  1.00  8.03           H  
ATOM   3773 2HG2 THR A 253      11.401  -0.301  -2.867  1.00  8.03           H  
ATOM   3774 3HG2 THR A 253      11.280  -0.327  -1.093  1.00  8.03           H  
ATOM   3775  N   THR A 254       8.783   0.226  -3.234  1.00 19.50           N  
ATOM   3776  CA  THR A 254       8.497   1.085  -4.383  1.00 24.18           C  
ATOM   3777  C   THR A 254       9.783   1.571  -5.016  1.00 23.20           C  
ATOM   3778  O   THR A 254      10.860   1.419  -4.450  1.00 45.06           O  
ATOM   3779  CB  THR A 254       7.708   2.348  -3.999  1.00 36.27           C  
ATOM   3780  OG1 THR A 254       8.556   3.227  -3.242  1.00 36.27           O  
ATOM   3781  CG2 THR A 254       6.489   1.986  -3.164  1.00 36.27           C  
ATOM   3782  H   THR A 254       8.813   0.619  -2.303  1.00 23.40           H  
ATOM   3783  HA  THR A 254       7.936   0.514  -5.124  1.00 29.02           H  
ATOM   3784  HB  THR A 254       7.381   2.862  -4.903  1.00 43.52           H  
ATOM   3785  HG1 THR A 254       8.069   4.026  -3.020  1.00 43.52           H  
ATOM   3786 1HG2 THR A 254       5.945   2.894  -2.902  1.00 43.52           H  
ATOM   3787 2HG2 THR A 254       5.838   1.326  -3.737  1.00 43.52           H  
ATOM   3788 3HG2 THR A 254       6.808   1.480  -2.254  1.00 43.52           H  
ATOM   3789  N   ASP A 255       9.664   2.229  -6.160  1.00 28.60           N  
ATOM   3790  CA  ASP A 255      10.819   2.798  -6.852  1.00 36.31           C  
ATOM   3791  C   ASP A 255      11.469   3.978  -6.095  1.00 54.65           C  
ATOM   3792  O   ASP A 255      12.590   4.380  -6.415  1.00118.31           O  
ATOM   3793  CB  ASP A 255      10.416   3.259  -8.252  1.00 54.47           C  
ATOM   3794  CG  ASP A 255      10.122   2.099  -9.194  1.00 54.47           C  
ATOM   3795  OD1 ASP A 255      10.501   0.995  -8.883  1.00 54.47           O  
ATOM   3796  OD2 ASP A 255       9.518   2.328 -10.214  1.00 54.47           O  
ATOM   3797  H   ASP A 255       8.749   2.327  -6.576  1.00 34.32           H  
ATOM   3798  HA  ASP A 255      11.570   2.013  -6.954  1.00 43.57           H  
ATOM   3799 1HB  ASP A 255       9.529   3.890  -8.187  1.00 65.36           H  
ATOM   3800 2HB  ASP A 255      11.216   3.863  -8.682  1.00 65.36           H  
ATOM   3801  N   ASP A 256      10.780   4.523  -5.089  1.00 56.00           N  
ATOM   3802  CA  ASP A 256      11.338   5.602  -4.299  1.00 78.38           C  
ATOM   3803  C   ASP A 256      12.042   5.061  -3.049  1.00 44.90           C  
ATOM   3804  O   ASP A 256      12.477   5.851  -2.206  1.00 55.87           O  
ATOM   3805  CB  ASP A 256      10.242   6.589  -3.897  1.00117.57           C  
ATOM   3806  CG  ASP A 256       9.662   7.338  -5.089  1.00117.57           C  
ATOM   3807  OD1 ASP A 256      10.366   7.516  -6.055  1.00117.57           O  
ATOM   3808  OD2 ASP A 256       8.521   7.729  -5.023  1.00117.57           O  
ATOM   3809  H   ASP A 256       9.864   4.175  -4.839  1.00 67.20           H  
ATOM   3810  HA  ASP A 256      12.075   6.131  -4.903  1.00 94.06           H  
ATOM   3811 1HB  ASP A 256       9.437   6.054  -3.394  1.00141.08           H  
ATOM   3812 2HB  ASP A 256      10.646   7.314  -3.190  1.00141.08           H  
ATOM   3813  N   GLY A 257      12.150   3.724  -2.933  1.00 23.52           N  
ATOM   3814  CA  GLY A 257      12.772   3.102  -1.778  1.00 24.72           C  
ATOM   3815  C   GLY A 257      11.811   2.944  -0.599  1.00 18.23           C  
ATOM   3816  O   GLY A 257      12.254   2.847   0.545  1.00 30.14           O  
ATOM   3817  H   GLY A 257      11.780   3.109  -3.646  1.00 28.22           H  
ATOM   3818 1HA  GLY A 257      13.158   2.123  -2.064  1.00 29.66           H  
ATOM   3819 2HA  GLY A 257      13.629   3.699  -1.469  1.00 29.66           H  
ATOM   3820  N   THR A 258      10.498   2.943  -0.856  1.00 11.34           N  
ATOM   3821  CA  THR A 258       9.541   2.809   0.240  1.00 12.15           C  
ATOM   3822  C   THR A 258       9.104   1.370   0.466  1.00  7.66           C  
ATOM   3823  O   THR A 258       8.522   0.746  -0.415  1.00 12.03           O  
ATOM   3824  CB  THR A 258       8.279   3.661  -0.007  1.00 18.23           C  
ATOM   3825  OG1 THR A 258       8.636   5.047  -0.085  1.00 18.23           O  
ATOM   3826  CG2 THR A 258       7.265   3.449   1.106  1.00 18.23           C  
ATOM   3827  H   THR A 258      10.140   3.023  -1.801  1.00 13.61           H  
ATOM   3828  HA  THR A 258      10.017   3.162   1.156  1.00 14.58           H  
ATOM   3829  HB  THR A 258       7.826   3.364  -0.949  1.00 21.87           H  
ATOM   3830  HG1 THR A 258       9.053   5.315   0.738  1.00 21.87           H  
ATOM   3831 1HG2 THR A 258       6.378   4.052   0.910  1.00 21.87           H  
ATOM   3832 2HG2 THR A 258       6.986   2.397   1.150  1.00 21.87           H  
ATOM   3833 3HG2 THR A 258       7.703   3.749   2.056  1.00 21.87           H  
ATOM   3834  N   ASP A 259       9.383   0.850   1.655  1.00  4.64           N  
ATOM   3835  CA  ASP A 259       8.977  -0.506   2.017  1.00  2.60           C  
ATOM   3836  C   ASP A 259       7.555  -0.512   2.572  1.00  1.64           C  
ATOM   3837  O   ASP A 259       7.204   0.356   3.373  1.00  1.91           O  
ATOM   3838  CB  ASP A 259       9.925  -1.097   3.067  1.00  3.90           C  
ATOM   3839  CG  ASP A 259      11.331  -1.388   2.556  1.00  3.90           C  
ATOM   3840  OD1 ASP A 259      11.509  -1.491   1.365  1.00  3.90           O  
ATOM   3841  OD2 ASP A 259      12.215  -1.530   3.373  1.00  3.90           O  
ATOM   3842  H   ASP A 259       9.880   1.411   2.332  1.00  5.57           H  
ATOM   3843  HA  ASP A 259       9.002  -1.130   1.124  1.00  3.12           H  
ATOM   3844 1HB  ASP A 259      10.001  -0.409   3.910  1.00  4.68           H  
ATOM   3845 2HB  ASP A 259       9.502  -2.027   3.445  1.00  4.68           H  
ATOM   3846  N   TYR A 260       6.744  -1.485   2.164  1.00  1.49           N  
ATOM   3847  CA  TYR A 260       5.382  -1.549   2.672  1.00  1.23           C  
ATOM   3848  C   TYR A 260       4.796  -2.961   2.713  1.00  0.91           C  
ATOM   3849  O   TYR A 260       5.197  -3.843   1.959  1.00  1.41           O  
ATOM   3850  CB  TYR A 260       4.474  -0.683   1.813  1.00  1.84           C  
ATOM   3851  CG  TYR A 260       4.401  -1.208   0.407  1.00  1.84           C  
ATOM   3852  CD1 TYR A 260       3.454  -2.167   0.089  1.00  1.84           C  
ATOM   3853  CD2 TYR A 260       5.281  -0.744  -0.559  1.00  1.84           C  
ATOM   3854  CE1 TYR A 260       3.387  -2.668  -1.191  1.00  1.84           C  
ATOM   3855  CE2 TYR A 260       5.211  -1.242  -1.845  1.00  1.84           C  
ATOM   3856  CZ  TYR A 260       4.270  -2.201  -2.161  1.00  1.84           C  
ATOM   3857  OH  TYR A 260       4.175  -2.686  -3.450  1.00  1.84           O  
ATOM   3858  H   TYR A 260       7.072  -2.166   1.494  1.00  1.79           H  
ATOM   3859  HA  TYR A 260       5.394  -1.166   3.687  1.00  1.48           H  
ATOM   3860 1HB  TYR A 260       3.466  -0.659   2.232  1.00  2.21           H  
ATOM   3861 2HB  TYR A 260       4.852   0.338   1.783  1.00  2.21           H  
ATOM   3862  HD1 TYR A 260       2.765  -2.526   0.853  1.00  2.21           H  
ATOM   3863  HD2 TYR A 260       6.025   0.010  -0.305  1.00  2.21           H  
ATOM   3864  HE1 TYR A 260       2.641  -3.421  -1.442  1.00  2.21           H  
ATOM   3865  HE2 TYR A 260       5.896  -0.879  -2.611  1.00  2.21           H  
ATOM   3866  HH  TYR A 260       4.977  -2.465  -3.933  1.00  2.21           H  
ATOM   3867  N   TRP A 261       3.793  -3.147   3.562  1.00  0.81           N  
ATOM   3868  CA  TRP A 261       3.118  -4.425   3.710  1.00  0.58           C  
ATOM   3869  C   TRP A 261       1.818  -4.432   2.914  1.00  0.51           C  
ATOM   3870  O   TRP A 261       1.122  -3.421   2.857  1.00  0.77           O  
ATOM   3871  CB  TRP A 261       2.778  -4.681   5.178  1.00  0.87           C  
ATOM   3872  CG  TRP A 261       3.956  -4.784   6.101  1.00  0.87           C  
ATOM   3873  CD1 TRP A 261       4.418  -3.821   6.954  1.00  0.87           C  
ATOM   3874  CD2 TRP A 261       4.830  -5.919   6.269  1.00  0.87           C  
ATOM   3875  NE1 TRP A 261       5.505  -4.290   7.655  1.00  0.87           N  
ATOM   3876  CE2 TRP A 261       5.771  -5.569   7.243  1.00  0.87           C  
ATOM   3877  CE3 TRP A 261       4.888  -7.190   5.681  1.00  0.87           C  
ATOM   3878  CZ2 TRP A 261       6.757  -6.441   7.645  1.00  0.87           C  
ATOM   3879  CZ3 TRP A 261       5.887  -8.060   6.084  1.00  0.87           C  
ATOM   3880  CH2 TRP A 261       6.794  -7.686   7.041  1.00  0.87           C  
ATOM   3881  H   TRP A 261       3.507  -2.375   4.141  1.00  0.97           H  
ATOM   3882  HA  TRP A 261       3.767  -5.217   3.337  1.00  0.70           H  
ATOM   3883 1HB  TRP A 261       2.131  -3.891   5.542  1.00  1.04           H  
ATOM   3884 2HB  TRP A 261       2.216  -5.612   5.253  1.00  1.04           H  
ATOM   3885  HD1 TRP A 261       3.980  -2.832   7.073  1.00  1.04           H  
ATOM   3886  HE1 TRP A 261       6.037  -3.786   8.362  1.00  1.04           H  
ATOM   3887  HE3 TRP A 261       4.164  -7.484   4.921  1.00  1.04           H  
ATOM   3888  HZ2 TRP A 261       7.489  -6.174   8.402  1.00  1.04           H  
ATOM   3889  HZ3 TRP A 261       5.930  -9.046   5.622  1.00  1.04           H  
ATOM   3890  HH2 TRP A 261       7.566  -8.380   7.345  1.00  1.04           H  
ATOM   3891  N   LEU A 262       1.468  -5.568   2.317  1.00  0.42           N  
ATOM   3892  CA  LEU A 262       0.193  -5.658   1.604  1.00  0.44           C  
ATOM   3893  C   LEU A 262      -0.818  -6.396   2.457  1.00  0.46           C  
ATOM   3894  O   LEU A 262      -0.633  -7.572   2.788  1.00  0.59           O  
ATOM   3895  CB  LEU A 262       0.333  -6.366   0.261  1.00  0.66           C  
ATOM   3896  CG  LEU A 262      -0.989  -6.568  -0.495  1.00  0.66           C  
ATOM   3897  CD1 LEU A 262      -1.578  -5.208  -0.859  1.00  0.66           C  
ATOM   3898  CD2 LEU A 262      -0.736  -7.419  -1.730  1.00  0.66           C  
ATOM   3899  H   LEU A 262       2.068  -6.378   2.380  1.00  0.50           H  
ATOM   3900  HA  LEU A 262      -0.181  -4.650   1.425  1.00  0.53           H  
ATOM   3901 1HB  LEU A 262       1.001  -5.787  -0.375  1.00  0.79           H  
ATOM   3902 2HB  LEU A 262       0.769  -7.344   0.423  1.00  0.79           H  
ATOM   3903  HG  LEU A 262      -1.703  -7.079   0.152  1.00  0.79           H  
ATOM   3904 1HD1 LEU A 262      -2.523  -5.350  -1.384  1.00  0.79           H  
ATOM   3905 2HD1 LEU A 262      -1.752  -4.632   0.050  1.00  0.79           H  
ATOM   3906 3HD1 LEU A 262      -0.883  -4.671  -1.502  1.00  0.79           H  
ATOM   3907 1HD2 LEU A 262      -1.673  -7.573  -2.264  1.00  0.79           H  
ATOM   3908 2HD2 LEU A 262      -0.025  -6.911  -2.382  1.00  0.79           H  
ATOM   3909 3HD2 LEU A 262      -0.327  -8.384  -1.429  1.00  0.79           H  
ATOM   3910  N   VAL A 263      -1.890  -5.692   2.806  1.00  0.46           N  
ATOM   3911  CA  VAL A 263      -2.914  -6.218   3.684  1.00  0.62           C  
ATOM   3912  C   VAL A 263      -4.334  -6.221   3.105  1.00  0.50           C  
ATOM   3913  O   VAL A 263      -4.799  -5.236   2.532  1.00  0.84           O  
ATOM   3914  CB  VAL A 263      -2.895  -5.405   4.978  1.00  0.93           C  
ATOM   3915  CG1 VAL A 263      -4.013  -5.842   5.872  1.00  0.93           C  
ATOM   3916  CG2 VAL A 263      -1.557  -5.580   5.687  1.00  0.93           C  
ATOM   3917  H   VAL A 263      -1.981  -4.733   2.492  1.00  0.55           H  
ATOM   3918  HA  VAL A 263      -2.646  -7.246   3.925  1.00  0.74           H  
ATOM   3919  HB  VAL A 263      -3.041  -4.359   4.741  1.00  1.12           H  
ATOM   3920 1HG1 VAL A 263      -3.991  -5.238   6.777  1.00  1.12           H  
ATOM   3921 2HG1 VAL A 263      -4.966  -5.697   5.365  1.00  1.12           H  
ATOM   3922 3HG1 VAL A 263      -3.890  -6.894   6.127  1.00  1.12           H  
ATOM   3923 1HG2 VAL A 263      -1.554  -4.991   6.604  1.00  1.12           H  
ATOM   3924 2HG2 VAL A 263      -1.411  -6.633   5.932  1.00  1.12           H  
ATOM   3925 3HG2 VAL A 263      -0.749  -5.242   5.041  1.00  1.12           H  
ATOM   3926  N   LYS A 264      -5.020  -7.352   3.272  1.00  0.47           N  
ATOM   3927  CA  LYS A 264      -6.400  -7.523   2.835  1.00  0.48           C  
ATOM   3928  C   LYS A 264      -7.368  -7.222   3.977  1.00  0.50           C  
ATOM   3929  O   LYS A 264      -7.283  -7.816   5.056  1.00  0.58           O  
ATOM   3930  CB  LYS A 264      -6.644  -8.948   2.336  1.00  0.72           C  
ATOM   3931  CG  LYS A 264      -8.045  -9.170   1.776  1.00  0.72           C  
ATOM   3932  CD  LYS A 264      -8.254 -10.605   1.305  1.00  0.72           C  
ATOM   3933  CE  LYS A 264      -9.663 -10.785   0.764  1.00  0.72           C  
ATOM   3934  NZ  LYS A 264      -9.962 -12.185   0.360  1.00  0.72           N  
ATOM   3935  H   LYS A 264      -4.575  -8.120   3.746  1.00  0.56           H  
ATOM   3936  HA  LYS A 264      -6.603  -6.822   2.026  1.00  0.58           H  
ATOM   3937 1HB  LYS A 264      -5.923  -9.194   1.557  1.00  0.86           H  
ATOM   3938 2HB  LYS A 264      -6.494  -9.652   3.155  1.00  0.86           H  
ATOM   3939 1HG  LYS A 264      -8.783  -8.940   2.546  1.00  0.86           H  
ATOM   3940 2HG  LYS A 264      -8.207  -8.497   0.935  1.00  0.86           H  
ATOM   3941 1HD  LYS A 264      -7.535 -10.842   0.519  1.00  0.86           H  
ATOM   3942 2HD  LYS A 264      -8.100 -11.291   2.137  1.00  0.86           H  
ATOM   3943 1HE  LYS A 264     -10.379 -10.476   1.523  1.00  0.86           H  
ATOM   3944 2HE  LYS A 264      -9.777 -10.146  -0.109  1.00  0.86           H  
ATOM   3945 1HZ  LYS A 264     -10.908 -12.229  -0.011  1.00  0.86           H  
ATOM   3946 2HZ  LYS A 264      -9.316 -12.476  -0.364  1.00  0.86           H  
ATOM   3947 3HZ  LYS A 264      -9.880 -12.804   1.153  1.00  0.86           H  
ATOM   3948  N   ASN A 265      -8.291  -6.293   3.744  1.00  0.66           N  
ATOM   3949  CA  ASN A 265      -9.283  -5.951   4.758  1.00  0.71           C  
ATOM   3950  C   ASN A 265     -10.610  -6.658   4.431  1.00  0.53           C  
ATOM   3951  O   ASN A 265     -10.743  -7.276   3.373  1.00  0.79           O  
ATOM   3952  CB  ASN A 265      -9.433  -4.431   4.848  1.00  1.06           C  
ATOM   3953  CG  ASN A 265      -9.891  -3.931   6.200  1.00  1.06           C  
ATOM   3954  OD1 ASN A 265     -10.763  -4.521   6.845  1.00  1.06           O  
ATOM   3955  ND2 ASN A 265      -9.301  -2.854   6.647  1.00  1.06           N  
ATOM   3956  H   ASN A 265      -8.320  -5.821   2.849  1.00  0.79           H  
ATOM   3957  HA  ASN A 265      -8.943  -6.324   5.726  1.00  0.85           H  
ATOM   3958 1HB  ASN A 265      -8.475  -3.966   4.615  1.00  1.28           H  
ATOM   3959 2HB  ASN A 265     -10.145  -4.095   4.093  1.00  1.28           H  
ATOM   3960 1HD2 ASN A 265      -9.559  -2.478   7.538  1.00  1.28           H  
ATOM   3961 2HD2 ASN A 265      -8.595  -2.406   6.100  1.00  1.28           H  
ATOM   3962  N   SER A 266     -11.580  -6.570   5.344  1.00  0.57           N  
ATOM   3963  CA  SER A 266     -12.899  -7.180   5.168  1.00  0.67           C  
ATOM   3964  C   SER A 266     -13.997  -6.123   5.133  1.00  0.58           C  
ATOM   3965  O   SER A 266     -15.076  -6.317   5.693  1.00  1.01           O  
ATOM   3966  CB  SER A 266     -13.184  -8.170   6.282  1.00  1.01           C  
ATOM   3967  OG  SER A 266     -12.267  -9.229   6.260  1.00  1.01           O  
ATOM   3968  H   SER A 266     -11.397  -6.040   6.182  1.00  0.68           H  
ATOM   3969  HA  SER A 266     -12.908  -7.714   4.217  1.00  0.80           H  
ATOM   3970 1HB  SER A 266     -13.129  -7.660   7.244  1.00  1.21           H  
ATOM   3971 2HB  SER A 266     -14.195  -8.560   6.175  1.00  1.21           H  
ATOM   3972  HG  SER A 266     -11.400  -8.829   6.359  1.00  1.21           H  
ATOM   3973  N   TRP A 267     -13.724  -5.004   4.468  1.00  0.73           N  
ATOM   3974  CA  TRP A 267     -14.698  -3.921   4.342  1.00  0.98           C  
ATOM   3975  C   TRP A 267     -15.188  -3.745   2.914  1.00  0.93           C  
ATOM   3976  O   TRP A 267     -15.634  -2.658   2.541  1.00  1.19           O  
ATOM   3977  CB  TRP A 267     -14.099  -2.598   4.823  1.00  1.47           C  
ATOM   3978  CG  TRP A 267     -13.944  -2.513   6.308  1.00  1.47           C  
ATOM   3979  CD1 TRP A 267     -14.637  -3.221   7.232  1.00  1.47           C  
ATOM   3980  CD2 TRP A 267     -13.041  -1.668   7.051  1.00  1.47           C  
ATOM   3981  NE1 TRP A 267     -14.223  -2.888   8.497  1.00  1.47           N  
ATOM   3982  CE2 TRP A 267     -13.245  -1.940   8.404  1.00  1.47           C  
ATOM   3983  CE3 TRP A 267     -12.095  -0.723   6.682  1.00  1.47           C  
ATOM   3984  CZ2 TRP A 267     -12.524  -1.298   9.397  1.00  1.47           C  
ATOM   3985  CZ3 TRP A 267     -11.375  -0.073   7.667  1.00  1.47           C  
ATOM   3986  CH2 TRP A 267     -11.582  -0.356   8.991  1.00  1.47           C  
ATOM   3987  H   TRP A 267     -12.819  -4.898   4.032  1.00  0.88           H  
ATOM   3988  HA  TRP A 267     -15.558  -4.157   4.969  1.00  1.18           H  
ATOM   3989 1HB  TRP A 267     -13.118  -2.458   4.369  1.00  1.76           H  
ATOM   3990 2HB  TRP A 267     -14.730  -1.780   4.489  1.00  1.76           H  
ATOM   3991  HD1 TRP A 267     -15.408  -3.955   7.002  1.00  1.76           H  
ATOM   3992  HE1 TRP A 267     -14.580  -3.279   9.357  1.00  1.76           H  
ATOM   3993  HE3 TRP A 267     -11.934  -0.506   5.637  1.00  1.76           H  
ATOM   3994  HZ2 TRP A 267     -12.680  -1.506  10.455  1.00  1.76           H  
ATOM   3995  HZ3 TRP A 267     -10.639   0.670   7.361  1.00  1.76           H  
ATOM   3996  HH2 TRP A 267     -11.004   0.179   9.738  1.00  1.76           H  
ATOM   3997  N   GLY A 268     -15.085  -4.807   2.114  1.00  0.68           N  
ATOM   3998  CA  GLY A 268     -15.497  -4.775   0.718  1.00  0.64           C  
ATOM   3999  C   GLY A 268     -14.476  -4.081  -0.187  1.00  0.68           C  
ATOM   4000  O   GLY A 268     -13.522  -3.452   0.276  1.00  1.39           O  
ATOM   4001  H   GLY A 268     -14.745  -5.688   2.478  1.00  0.82           H  
ATOM   4002 1HA  GLY A 268     -15.656  -5.796   0.370  1.00  0.77           H  
ATOM   4003 2HA  GLY A 268     -16.457  -4.266   0.641  1.00  0.77           H  
ATOM   4004  N   THR A 269     -14.725  -4.149  -1.495  1.00  0.63           N  
ATOM   4005  CA  THR A 269     -13.855  -3.526  -2.493  1.00  0.73           C  
ATOM   4006  C   THR A 269     -14.086  -2.022  -2.574  1.00  1.07           C  
ATOM   4007  O   THR A 269     -13.303  -1.288  -3.175  1.00  1.76           O  
ATOM   4008  CB  THR A 269     -14.070  -4.146  -3.883  1.00  1.09           C  
ATOM   4009  OG1 THR A 269     -15.434  -3.956  -4.282  1.00  1.09           O  
ATOM   4010  CG2 THR A 269     -13.745  -5.629  -3.862  1.00  1.09           C  
ATOM   4011  H   THR A 269     -15.532  -4.670  -1.811  1.00  0.76           H  
ATOM   4012  HA  THR A 269     -12.824  -3.695  -2.197  1.00  0.88           H  
ATOM   4013  HB  THR A 269     -13.420  -3.649  -4.603  1.00  1.31           H  
ATOM   4014  HG1 THR A 269     -15.563  -4.317  -5.164  1.00  1.31           H  
ATOM   4015 1HG2 THR A 269     -13.901  -6.050  -4.855  1.00  1.31           H  
ATOM   4016 2HG2 THR A 269     -12.705  -5.769  -3.567  1.00  1.31           H  
ATOM   4017 3HG2 THR A 269     -14.395  -6.135  -3.149  1.00  1.31           H  
ATOM   4018  N   SER A 270     -15.166  -1.574  -1.940  1.00  0.97           N  
ATOM   4019  CA  SER A 270     -15.546  -0.179  -1.851  1.00  1.36           C  
ATOM   4020  C   SER A 270     -14.676   0.626  -0.863  1.00  1.69           C  
ATOM   4021  O   SER A 270     -14.838   1.844  -0.745  1.00  4.03           O  
ATOM   4022  CB  SER A 270     -17.003  -0.113  -1.472  1.00  2.04           C  
ATOM   4023  OG  SER A 270     -17.214  -0.635  -0.189  1.00  2.04           O  
ATOM   4024  H   SER A 270     -15.772  -2.239  -1.488  1.00  1.16           H  
ATOM   4025  HA  SER A 270     -15.428   0.266  -2.841  1.00  1.63           H  
ATOM   4026 1HB  SER A 270     -17.339   0.918  -1.511  1.00  2.45           H  
ATOM   4027 2HB  SER A 270     -17.590  -0.676  -2.197  1.00  2.45           H  
ATOM   4028  HG  SER A 270     -16.896  -1.542  -0.213  1.00  2.45           H  
ATOM   4029  N   TRP A 271     -13.762  -0.052  -0.152  1.00  2.09           N  
ATOM   4030  CA  TRP A 271     -12.839   0.624   0.748  1.00  2.19           C  
ATOM   4031  C   TRP A 271     -11.387   0.389   0.354  1.00  1.49           C  
ATOM   4032  O   TRP A 271     -10.997  -0.743   0.069  1.00  2.65           O  
ATOM   4033  CB  TRP A 271     -13.012   0.136   2.176  1.00  3.29           C  
ATOM   4034  CG  TRP A 271     -12.023   0.773   3.100  1.00  3.29           C  
ATOM   4035  CD1 TRP A 271     -12.197   1.941   3.763  1.00  3.29           C  
ATOM   4036  CD2 TRP A 271     -10.697   0.301   3.458  1.00  3.29           C  
ATOM   4037  NE1 TRP A 271     -11.094   2.236   4.514  1.00  3.29           N  
ATOM   4038  CE2 TRP A 271     -10.159   1.241   4.342  1.00  3.29           C  
ATOM   4039  CE3 TRP A 271      -9.937  -0.824   3.104  1.00  3.29           C  
ATOM   4040  CZ2 TRP A 271      -8.894   1.090   4.890  1.00  3.29           C  
ATOM   4041  CZ3 TRP A 271      -8.666  -0.968   3.649  1.00  3.29           C  
ATOM   4042  CH2 TRP A 271      -8.163  -0.036   4.521  1.00  3.29           C  
ATOM   4043  H   TRP A 271     -13.685  -1.062  -0.228  1.00  2.51           H  
ATOM   4044  HA  TRP A 271     -13.037   1.695   0.711  1.00  2.63           H  
ATOM   4045 1HB  TRP A 271     -14.019   0.365   2.525  1.00  3.94           H  
ATOM   4046 2HB  TRP A 271     -12.884  -0.946   2.216  1.00  3.94           H  
ATOM   4047  HD1 TRP A 271     -13.088   2.558   3.703  1.00  3.94           H  
ATOM   4048  HE1 TRP A 271     -11.021   3.065   5.086  1.00  3.94           H  
ATOM   4049  HE3 TRP A 271     -10.336  -1.568   2.415  1.00  3.94           H  
ATOM   4050  HZ2 TRP A 271      -8.468   1.814   5.582  1.00  3.94           H  
ATOM   4051  HZ3 TRP A 271      -8.080  -1.844   3.369  1.00  3.94           H  
ATOM   4052  HH2 TRP A 271      -7.167  -0.181   4.935  1.00  3.94           H  
ATOM   4053  N   GLY A 272     -10.586   1.453   0.370  1.00  0.82           N  
ATOM   4054  CA  GLY A 272      -9.160   1.350   0.085  1.00  0.70           C  
ATOM   4055  C   GLY A 272      -8.886   0.977  -1.357  1.00  0.51           C  
ATOM   4056  O   GLY A 272      -9.673   1.283  -2.256  1.00  0.60           O  
ATOM   4057  H   GLY A 272     -10.971   2.358   0.602  1.00  0.98           H  
ATOM   4058 1HA  GLY A 272      -8.685   2.306   0.303  1.00  0.84           H  
ATOM   4059 2HA  GLY A 272      -8.709   0.612   0.746  1.00  0.84           H  
ATOM   4060  N   GLU A 273      -7.764   0.300  -1.591  1.00  0.52           N  
ATOM   4061  CA  GLU A 273      -7.386  -0.070  -2.946  1.00  0.64           C  
ATOM   4062  C   GLU A 273      -8.054  -1.374  -3.308  1.00  0.76           C  
ATOM   4063  O   GLU A 273      -7.415  -2.425  -3.326  1.00  1.35           O  
ATOM   4064  CB  GLU A 273      -5.866  -0.205  -3.078  1.00  0.96           C  
ATOM   4065  CG  GLU A 273      -5.088   1.080  -2.823  1.00  0.96           C  
ATOM   4066  CD  GLU A 273      -3.608   0.932  -3.066  1.00  0.96           C  
ATOM   4067  OE1 GLU A 273      -3.191  -0.130  -3.461  1.00  0.96           O  
ATOM   4068  OE2 GLU A 273      -2.879   1.876  -2.862  1.00  0.96           O  
ATOM   4069  H   GLU A 273      -7.165   0.024  -0.826  1.00  0.62           H  
ATOM   4070  HA  GLU A 273      -7.735   0.700  -3.634  1.00  0.77           H  
ATOM   4071 1HB  GLU A 273      -5.507  -0.956  -2.374  1.00  1.15           H  
ATOM   4072 2HB  GLU A 273      -5.619  -0.552  -4.081  1.00  1.15           H  
ATOM   4073 1HG  GLU A 273      -5.479   1.865  -3.470  1.00  1.15           H  
ATOM   4074 2HG  GLU A 273      -5.252   1.381  -1.790  1.00  1.15           H  
ATOM   4075  N   ASN A 274      -9.352  -1.291  -3.581  1.00  0.61           N  
ATOM   4076  CA  ASN A 274     -10.172  -2.452  -3.889  1.00  0.74           C  
ATOM   4077  C   ASN A 274     -10.144  -3.460  -2.744  1.00  0.74           C  
ATOM   4078  O   ASN A 274     -10.047  -4.664  -2.981  1.00  1.01           O  
ATOM   4079  CB  ASN A 274      -9.732  -3.107  -5.186  1.00  1.11           C  
ATOM   4080  CG  ASN A 274      -9.910  -2.206  -6.375  1.00  1.11           C  
ATOM   4081  OD1 ASN A 274     -10.919  -1.501  -6.495  1.00  1.11           O  
ATOM   4082  ND2 ASN A 274      -8.946  -2.214  -7.261  1.00  1.11           N  
ATOM   4083  H   ASN A 274      -9.779  -0.372  -3.543  1.00  0.73           H  
ATOM   4084  HA  ASN A 274     -11.204  -2.123  -4.005  1.00  0.89           H  
ATOM   4085 1HB  ASN A 274      -8.686  -3.403  -5.122  1.00  1.33           H  
ATOM   4086 2HB  ASN A 274     -10.315  -4.014  -5.348  1.00  1.33           H  
ATOM   4087 1HD2 ASN A 274      -9.009  -1.635  -8.074  1.00  1.33           H  
ATOM   4088 2HD2 ASN A 274      -8.148  -2.801  -7.126  1.00  1.33           H  
ATOM   4089  N   GLY A 275     -10.243  -2.969  -1.502  1.00  0.59           N  
ATOM   4090  CA  GLY A 275     -10.230  -3.832  -0.327  1.00  0.86           C  
ATOM   4091  C   GLY A 275      -8.841  -4.048   0.277  1.00  1.07           C  
ATOM   4092  O   GLY A 275      -8.696  -4.820   1.227  1.00  3.00           O  
ATOM   4093  H   GLY A 275     -10.341  -1.974  -1.347  1.00  0.71           H  
ATOM   4094 1HA  GLY A 275     -10.890  -3.410   0.431  1.00  1.03           H  
ATOM   4095 2HA  GLY A 275     -10.648  -4.796  -0.600  1.00  1.03           H  
ATOM   4096  N   TYR A 276      -7.824  -3.380  -0.264  1.00  1.24           N  
ATOM   4097  CA  TYR A 276      -6.466  -3.563   0.232  1.00  1.64           C  
ATOM   4098  C   TYR A 276      -5.812  -2.285   0.735  1.00  1.23           C  
ATOM   4099  O   TYR A 276      -6.155  -1.172   0.334  1.00  1.29           O  
ATOM   4100  CB  TYR A 276      -5.584  -4.169  -0.860  1.00  2.46           C  
ATOM   4101  CG  TYR A 276      -5.982  -5.564  -1.276  1.00  2.46           C  
ATOM   4102  CD1 TYR A 276      -6.937  -5.744  -2.263  1.00  2.46           C  
ATOM   4103  CD2 TYR A 276      -5.383  -6.664  -0.680  1.00  2.46           C  
ATOM   4104  CE1 TYR A 276      -7.297  -7.017  -2.651  1.00  2.46           C  
ATOM   4105  CE2 TYR A 276      -5.742  -7.939  -1.070  1.00  2.46           C  
ATOM   4106  CZ  TYR A 276      -6.696  -8.116  -2.050  1.00  2.46           C  
ATOM   4107  OH  TYR A 276      -7.056  -9.382  -2.443  1.00  2.46           O  
ATOM   4108  H   TYR A 276      -7.985  -2.751  -1.036  1.00  1.49           H  
ATOM   4109  HA  TYR A 276      -6.505  -4.258   1.069  1.00  1.97           H  
ATOM   4110 1HB  TYR A 276      -5.615  -3.531  -1.745  1.00  2.95           H  
ATOM   4111 2HB  TYR A 276      -4.550  -4.201  -0.518  1.00  2.95           H  
ATOM   4112  HD1 TYR A 276      -7.404  -4.880  -2.734  1.00  2.95           H  
ATOM   4113  HD2 TYR A 276      -4.628  -6.521   0.093  1.00  2.95           H  
ATOM   4114  HE1 TYR A 276      -8.050  -7.157  -3.427  1.00  2.95           H  
ATOM   4115  HE2 TYR A 276      -5.271  -8.805  -0.604  1.00  2.95           H  
ATOM   4116  HH  TYR A 276      -7.694  -9.324  -3.158  1.00  2.95           H  
ATOM   4117  N   ILE A 277      -4.831  -2.461   1.611  1.00  1.22           N  
ATOM   4118  CA  ILE A 277      -4.078  -1.338   2.139  1.00  1.43           C  
ATOM   4119  C   ILE A 277      -2.592  -1.607   2.165  1.00  1.10           C  
ATOM   4120  O   ILE A 277      -2.133  -2.706   2.484  1.00  2.18           O  
ATOM   4121  CB  ILE A 277      -4.576  -0.932   3.546  1.00  2.15           C  
ATOM   4122  CG1 ILE A 277      -3.806   0.298   4.042  1.00  2.15           C  
ATOM   4123  CG2 ILE A 277      -4.429  -2.064   4.534  1.00  2.15           C  
ATOM   4124  CD1 ILE A 277      -4.453   1.000   5.205  1.00  2.15           C  
ATOM   4125  H   ILE A 277      -4.611  -3.399   1.919  1.00  1.46           H  
ATOM   4126  HA  ILE A 277      -4.240  -0.487   1.481  1.00  1.72           H  
ATOM   4127  HB  ILE A 277      -5.623  -0.653   3.475  1.00  2.57           H  
ATOM   4128 1HG1 ILE A 277      -2.814  -0.021   4.352  1.00  2.57           H  
ATOM   4129 2HG1 ILE A 277      -3.685   0.997   3.234  1.00  2.57           H  
ATOM   4130 1HG2 ILE A 277      -4.803  -1.749   5.508  1.00  2.57           H  
ATOM   4131 2HG2 ILE A 277      -4.997  -2.928   4.189  1.00  2.57           H  
ATOM   4132 3HG2 ILE A 277      -3.376  -2.328   4.618  1.00  2.57           H  
ATOM   4133 1HD1 ILE A 277      -3.841   1.848   5.508  1.00  2.57           H  
ATOM   4134 2HD1 ILE A 277      -5.442   1.352   4.916  1.00  2.57           H  
ATOM   4135 3HD1 ILE A 277      -4.541   0.301   6.031  1.00  2.57           H  
ATOM   4136  N   ARG A 278      -1.839  -0.576   1.802  1.00  0.93           N  
ATOM   4137  CA  ARG A 278      -0.385  -0.649   1.806  1.00  1.17           C  
ATOM   4138  C   ARG A 278       0.095   0.015   3.085  1.00  1.49           C  
ATOM   4139  O   ARG A 278      -0.234   1.169   3.334  1.00  2.20           O  
ATOM   4140  CB  ARG A 278       0.177   0.049   0.578  1.00  1.75           C  
ATOM   4141  CG  ARG A 278      -0.219  -0.597  -0.742  1.00  1.75           C  
ATOM   4142  CD  ARG A 278       0.122   0.249  -1.917  1.00  1.75           C  
ATOM   4143  NE  ARG A 278      -0.351  -0.353  -3.159  1.00  1.75           N  
ATOM   4144  CZ  ARG A 278       0.391  -1.144  -3.950  1.00  1.75           C  
ATOM   4145  NH1 ARG A 278       1.638  -1.359  -3.613  1.00  1.75           N  
ATOM   4146  NH2 ARG A 278      -0.132  -1.686  -5.036  1.00  1.75           N  
ATOM   4147  H   ARG A 278      -2.301   0.289   1.518  1.00  1.12           H  
ATOM   4148  HA  ARG A 278      -0.076  -1.691   1.798  1.00  1.40           H  
ATOM   4149 1HB  ARG A 278      -0.160   1.077   0.555  1.00  2.11           H  
ATOM   4150 2HB  ARG A 278       1.266   0.059   0.628  1.00  2.11           H  
ATOM   4151 1HG  ARG A 278       0.300  -1.550  -0.848  1.00  2.11           H  
ATOM   4152 2HG  ARG A 278      -1.297  -0.770  -0.752  1.00  2.11           H  
ATOM   4153 1HD  ARG A 278      -0.348   1.226  -1.812  1.00  2.11           H  
ATOM   4154 2HD  ARG A 278       1.202   0.368  -1.983  1.00  2.11           H  
ATOM   4155  HE  ARG A 278      -1.322  -0.202  -3.417  1.00  2.11           H  
ATOM   4156 1HH1 ARG A 278       1.999  -0.924  -2.777  1.00  2.11           H  
ATOM   4157 2HH1 ARG A 278       2.255  -1.955  -4.150  1.00  2.11           H  
ATOM   4158 1HH2 ARG A 278      -1.099  -1.501  -5.271  1.00  2.11           H  
ATOM   4159 2HH2 ARG A 278       0.429  -2.279  -5.627  1.00  2.11           H  
ATOM   4160  N   MET A 279       0.824  -0.724   3.917  1.00  1.74           N  
ATOM   4161  CA  MET A 279       1.262  -0.200   5.213  1.00  2.82           C  
ATOM   4162  C   MET A 279       2.755   0.077   5.266  1.00  1.48           C  
ATOM   4163  O   MET A 279       3.555  -0.794   4.960  1.00  1.42           O  
ATOM   4164  CB  MET A 279       0.909  -1.202   6.310  1.00  4.23           C  
ATOM   4165  CG  MET A 279      -0.561  -1.577   6.387  1.00  4.23           C  
ATOM   4166  SD  MET A 279      -1.590  -0.176   6.821  1.00  4.23           S  
ATOM   4167  CE  MET A 279      -1.024   0.092   8.487  1.00  4.23           C  
ATOM   4168  H   MET A 279       1.065  -1.669   3.649  1.00  2.09           H  
ATOM   4169  HA  MET A 279       0.743   0.739   5.401  1.00  3.38           H  
ATOM   4170 1HB  MET A 279       1.481  -2.111   6.168  1.00  5.08           H  
ATOM   4171 2HB  MET A 279       1.193  -0.790   7.279  1.00  5.08           H  
ATOM   4172 1HG  MET A 279      -0.892  -1.965   5.424  1.00  5.08           H  
ATOM   4173 2HG  MET A 279      -0.702  -2.356   7.137  1.00  5.08           H  
ATOM   4174 1HE  MET A 279      -1.554   0.941   8.912  1.00  5.08           H  
ATOM   4175 2HE  MET A 279      -1.213  -0.799   9.087  1.00  5.08           H  
ATOM   4176 3HE  MET A 279       0.045   0.299   8.475  1.00  5.08           H  
ATOM   4177  N   GLN A 280       3.146   1.261   5.714  1.00  2.83           N  
ATOM   4178  CA  GLN A 280       4.570   1.590   5.811  1.00  2.48           C  
ATOM   4179  C   GLN A 280       5.346   0.664   6.760  1.00  2.02           C  
ATOM   4180  O   GLN A 280       5.016   0.551   7.941  1.00  3.09           O  
ATOM   4181  CB  GLN A 280       4.752   3.029   6.284  1.00  3.72           C  
ATOM   4182  CG  GLN A 280       6.204   3.443   6.426  1.00  3.72           C  
ATOM   4183  CD  GLN A 280       6.909   3.563   5.093  1.00  3.72           C  
ATOM   4184  OE1 GLN A 280       6.484   4.340   4.233  1.00  3.72           O  
ATOM   4185  NE2 GLN A 280       7.976   2.795   4.906  1.00  3.72           N  
ATOM   4186  H   GLN A 280       2.459   1.964   5.957  1.00  3.40           H  
ATOM   4187  HA  GLN A 280       5.010   1.492   4.819  1.00  2.98           H  
ATOM   4188 1HB  GLN A 280       4.270   3.708   5.582  1.00  4.46           H  
ATOM   4189 2HB  GLN A 280       4.267   3.154   7.249  1.00  4.46           H  
ATOM   4190 1HG  GLN A 280       6.249   4.411   6.925  1.00  4.46           H  
ATOM   4191 2HG  GLN A 280       6.728   2.693   7.016  1.00  4.46           H  
ATOM   4192 1HE2 GLN A 280       8.474   2.832   4.040  1.00  4.46           H  
ATOM   4193 2HE2 GLN A 280       8.278   2.167   5.629  1.00  4.46           H  
ATOM   4194  N   ARG A 281       6.388   0.027   6.225  1.00  2.00           N  
ATOM   4195  CA  ARG A 281       7.289  -0.861   6.975  1.00  3.81           C  
ATOM   4196  C   ARG A 281       8.510  -0.122   7.546  1.00  5.67           C  
ATOM   4197  O   ARG A 281       8.929   0.908   7.015  1.00  5.51           O  
ATOM   4198  CB  ARG A 281       7.775  -2.039   6.109  1.00  5.71           C  
ATOM   4199  CG  ARG A 281       8.741  -2.985   6.836  1.00  5.71           C  
ATOM   4200  CD  ARG A 281       9.064  -4.233   6.121  1.00  5.71           C  
ATOM   4201  NE  ARG A 281       9.984  -5.056   6.883  1.00  5.71           N  
ATOM   4202  CZ  ARG A 281      11.296  -5.197   6.613  1.00  5.71           C  
ATOM   4203  NH1 ARG A 281      11.820  -4.668   5.526  1.00  5.71           N  
ATOM   4204  NH2 ARG A 281      12.063  -5.884   7.442  1.00  5.71           N  
ATOM   4205  H   ARG A 281       6.577   0.166   5.240  1.00  2.40           H  
ATOM   4206  HA  ARG A 281       6.728  -1.278   7.813  1.00  4.57           H  
ATOM   4207 1HB  ARG A 281       6.922  -2.625   5.769  1.00  6.86           H  
ATOM   4208 2HB  ARG A 281       8.282  -1.655   5.228  1.00  6.86           H  
ATOM   4209 1HG  ARG A 281       9.686  -2.480   6.995  1.00  6.86           H  
ATOM   4210 2HG  ARG A 281       8.315  -3.267   7.792  1.00  6.86           H  
ATOM   4211 1HD  ARG A 281       8.163  -4.804   5.917  1.00  6.86           H  
ATOM   4212 2HD  ARG A 281       9.560  -3.966   5.192  1.00  6.86           H  
ATOM   4213  HE  ARG A 281       9.635  -5.485   7.727  1.00  6.86           H  
ATOM   4214 1HH1 ARG A 281      11.240  -4.187   4.849  1.00  6.86           H  
ATOM   4215 2HH1 ARG A 281      12.804  -4.786   5.338  1.00  6.86           H  
ATOM   4216 1HH2 ARG A 281      11.665  -6.294   8.275  1.00  6.86           H  
ATOM   4217 2HH2 ARG A 281      13.045  -5.999   7.242  1.00  6.86           H  
ATOM   4218  N   ASN A 282       9.068  -0.669   8.635  1.00 11.90           N  
ATOM   4219  CA  ASN A 282      10.281  -0.162   9.314  1.00 19.74           C  
ATOM   4220  C   ASN A 282      10.030   1.119  10.074  1.00 13.89           C  
ATOM   4221  O   ASN A 282      10.719   2.126   9.887  1.00 64.33           O  
ATOM   4222  CB  ASN A 282      11.415   0.129   8.325  1.00 29.61           C  
ATOM   4223  CG  ASN A 282      11.847  -1.019   7.461  1.00 29.61           C  
ATOM   4224  OD1 ASN A 282      12.078  -2.146   7.915  1.00 29.61           O  
ATOM   4225  ND2 ASN A 282      11.950  -0.725   6.186  1.00 29.61           N  
ATOM   4226  H   ASN A 282       8.619  -1.493   9.022  1.00 14.28           H  
ATOM   4227  HA  ASN A 282      10.613  -0.912  10.034  1.00 23.69           H  
ATOM   4228 1HB  ASN A 282      11.146   0.966   7.682  1.00 35.53           H  
ATOM   4229 2HB  ASN A 282      12.286   0.452   8.895  1.00 35.53           H  
ATOM   4230 1HD2 ASN A 282      12.220  -1.412   5.506  1.00 35.53           H  
ATOM   4231 2HD2 ASN A 282      11.747   0.203   5.875  1.00 35.53           H  
ATOM   4232  N   VAL A 283       9.043   1.086  10.937  1.00  8.75           N  
ATOM   4233  CA  VAL A 283       8.673   2.256  11.704  1.00 33.01           C  
ATOM   4234  C   VAL A 283       8.657   1.969  13.189  1.00 40.21           C  
ATOM   4235  O   VAL A 283       7.801   2.475  13.920  1.00100.91           O  
ATOM   4236  CB  VAL A 283       7.287   2.724  11.266  1.00 49.52           C  
ATOM   4237  CG1 VAL A 283       7.333   3.214   9.826  1.00 49.52           C  
ATOM   4238  CG2 VAL A 283       6.330   1.551  11.415  1.00 49.52           C  
ATOM   4239  H   VAL A 283       8.521   0.228  11.059  1.00 10.50           H  
ATOM   4240  HA  VAL A 283       9.397   3.047  11.506  1.00 39.61           H  
ATOM   4241  HB  VAL A 283       6.964   3.554  11.894  1.00 59.42           H  
ATOM   4242 1HG1 VAL A 283       6.347   3.549   9.516  1.00 59.42           H  
ATOM   4243 2HG1 VAL A 283       8.035   4.045   9.749  1.00 59.42           H  
ATOM   4244 3HG1 VAL A 283       7.657   2.406   9.173  1.00 59.42           H  
ATOM   4245 1HG2 VAL A 283       5.329   1.844  11.123  1.00 59.42           H  
ATOM   4246 2HG2 VAL A 283       6.664   0.728  10.783  1.00 59.42           H  
ATOM   4247 3HG2 VAL A 283       6.319   1.226  12.455  1.00 59.42           H  
ATOM   4248  N   GLY A 284       9.570   1.135  13.638  1.00 14.39           N  
ATOM   4249  CA  GLY A 284       9.594   0.760  15.034  1.00 16.81           C  
ATOM   4250  C   GLY A 284       9.105  -0.666  15.199  1.00  9.54           C  
ATOM   4251  O   GLY A 284       8.361  -1.183  14.364  1.00  6.99           O  
ATOM   4252  H   GLY A 284      10.259   0.752  13.005  1.00 17.27           H  
ATOM   4253 1HA  GLY A 284      10.610   0.851  15.420  1.00 20.17           H  
ATOM   4254 2HA  GLY A 284       8.966   1.438  15.611  1.00 20.17           H  
ATOM   4255  N   GLY A 285       9.516  -1.286  16.300  1.00 11.87           N  
ATOM   4256  CA  GLY A 285       9.217  -2.687  16.591  1.00 12.63           C  
ATOM   4257  C   GLY A 285       7.738  -3.014  16.780  1.00  8.63           C  
ATOM   4258  O   GLY A 285       7.352  -4.177  16.690  1.00 13.04           O  
ATOM   4259  H   GLY A 285      10.096  -0.775  16.951  1.00 14.24           H  
ATOM   4260 1HA  GLY A 285       9.614  -3.302  15.783  1.00 15.16           H  
ATOM   4261 2HA  GLY A 285       9.761  -2.980  17.489  1.00 15.16           H  
ATOM   4262  N   ASP A 286       6.910  -2.007  17.033  1.00  4.95           N  
ATOM   4263  CA  ASP A 286       5.487  -2.247  17.196  1.00  5.28           C  
ATOM   4264  C   ASP A 286       4.767  -2.376  15.854  1.00  5.45           C  
ATOM   4265  O   ASP A 286       3.679  -2.948  15.787  1.00  7.13           O  
ATOM   4266  CB  ASP A 286       4.860  -1.122  18.014  1.00  7.92           C  
ATOM   4267  CG  ASP A 286       5.352  -1.113  19.454  1.00  7.92           C  
ATOM   4268  OD1 ASP A 286       5.792  -2.138  19.919  1.00  7.92           O  
ATOM   4269  OD2 ASP A 286       5.295  -0.078  20.072  1.00  7.92           O  
ATOM   4270  H   ASP A 286       7.264  -1.066  17.115  1.00  5.94           H  
ATOM   4271  HA  ASP A 286       5.359  -3.183  17.741  1.00  6.34           H  
ATOM   4272 1HB  ASP A 286       5.097  -0.161  17.556  1.00  9.50           H  
ATOM   4273 2HB  ASP A 286       3.775  -1.229  18.014  1.00  9.50           H  
ATOM   4274  N   GLY A 287       5.370  -1.847  14.789  1.00  5.14           N  
ATOM   4275  CA  GLY A 287       4.758  -1.875  13.471  1.00  6.89           C  
ATOM   4276  C   GLY A 287       3.796  -0.701  13.292  1.00  4.42           C  
ATOM   4277  O   GLY A 287       3.361  -0.077  14.264  1.00  3.21           O  
ATOM   4278  H   GLY A 287       6.288  -1.427  14.874  1.00  6.17           H  
ATOM   4279 1HA  GLY A 287       5.536  -1.833  12.707  1.00  8.27           H  
ATOM   4280 2HA  GLY A 287       4.224  -2.813  13.335  1.00  8.27           H  
ATOM   4281  N   MET A 288       3.445  -0.413  12.046  1.00  4.74           N  
ATOM   4282  CA  MET A 288       2.512   0.667  11.759  1.00  4.03           C  
ATOM   4283  C   MET A 288       1.140   0.242  12.215  1.00  2.02           C  
ATOM   4284  O   MET A 288       0.683  -0.835  11.860  1.00  2.11           O  
ATOM   4285  CB  MET A 288       2.534   1.019  10.271  1.00  6.04           C  
ATOM   4286  CG  MET A 288       1.623   2.172   9.878  1.00  6.04           C  
ATOM   4287  SD  MET A 288       2.058   3.710  10.700  1.00  6.04           S  
ATOM   4288  CE  MET A 288       3.644   4.098   9.986  1.00  6.04           C  
ATOM   4289  H   MET A 288       3.830  -0.951  11.283  1.00  5.69           H  
ATOM   4290  HA  MET A 288       2.800   1.547  12.333  1.00  4.84           H  
ATOM   4291 1HB  MET A 288       3.548   1.280   9.973  1.00  7.25           H  
ATOM   4292 2HB  MET A 288       2.238   0.146   9.687  1.00  7.25           H  
ATOM   4293 1HG  MET A 288       1.675   2.328   8.800  1.00  7.25           H  
ATOM   4294 2HG  MET A 288       0.594   1.925  10.138  1.00  7.25           H  
ATOM   4295 1HE  MET A 288       4.017   5.031  10.409  1.00  7.25           H  
ATOM   4296 2HE  MET A 288       4.338   3.296  10.205  1.00  7.25           H  
ATOM   4297 3HE  MET A 288       3.552   4.197   8.912  1.00  7.25           H  
ATOM   4298  N   CYS A 289       0.507   1.051  13.059  1.00  1.42           N  
ATOM   4299  CA  CYS A 289      -0.805   0.719  13.623  1.00  0.86           C  
ATOM   4300  C   CYS A 289      -0.740  -0.490  14.566  1.00  0.91           C  
ATOM   4301  O   CYS A 289      -1.768  -1.099  14.867  1.00  1.10           O  
ATOM   4302  CB  CYS A 289      -1.845   0.419  12.535  1.00  1.29           C  
ATOM   4303  SG  CYS A 289      -2.183   1.755  11.380  1.00  1.29           S  
ATOM   4304  H   CYS A 289       0.941   1.928  13.317  1.00  1.70           H  
ATOM   4305  HA  CYS A 289      -1.156   1.578  14.193  1.00  1.03           H  
ATOM   4306 1HB  CYS A 289      -1.551  -0.451  11.958  1.00  1.55           H  
ATOM   4307 2HB  CYS A 289      -2.787   0.173  13.022  1.00  1.55           H  
ATOM   4308  HG  CYS A 289      -3.193   1.150  10.764  1.00  1.55           H  
ATOM   4309  N   GLY A 290       0.467  -0.876  14.998  1.00  1.32           N  
ATOM   4310  CA  GLY A 290       0.617  -2.016  15.885  1.00  1.69           C  
ATOM   4311  C   GLY A 290       0.625  -3.367  15.159  1.00  1.57           C  
ATOM   4312  O   GLY A 290       0.526  -4.409  15.811  1.00  1.98           O  
ATOM   4313  H   GLY A 290       1.305  -0.375  14.729  1.00  1.58           H  
ATOM   4314 1HA  GLY A 290       1.540  -1.905  16.452  1.00  2.03           H  
ATOM   4315 2HA  GLY A 290      -0.193  -2.006  16.613  1.00  2.03           H  
ATOM   4316  N   ILE A 291       0.752  -3.374  13.824  1.00  1.40           N  
ATOM   4317  CA  ILE A 291       0.700  -4.643  13.084  1.00  2.01           C  
ATOM   4318  C   ILE A 291       1.816  -5.653  13.359  1.00  1.19           C  
ATOM   4319  O   ILE A 291       1.709  -6.801  12.930  1.00  1.60           O  
ATOM   4320  CB  ILE A 291       0.664  -4.391  11.568  1.00  3.01           C  
ATOM   4321  CG1 ILE A 291       1.943  -3.676  11.127  1.00  3.01           C  
ATOM   4322  CG2 ILE A 291      -0.602  -3.650  11.172  1.00  3.01           C  
ATOM   4323  CD1 ILE A 291       2.067  -3.529   9.630  1.00  3.01           C  
ATOM   4324  H   ILE A 291       0.841  -2.507  13.303  1.00  1.68           H  
ATOM   4325  HA  ILE A 291      -0.233  -5.128  13.350  1.00  2.41           H  
ATOM   4326  HB  ILE A 291       0.673  -5.349  11.055  1.00  3.62           H  
ATOM   4327 1HG1 ILE A 291       1.982  -2.694  11.581  1.00  3.62           H  
ATOM   4328 2HG1 ILE A 291       2.804  -4.245  11.479  1.00  3.62           H  
ATOM   4329 1HG2 ILE A 291      -0.620  -3.506  10.092  1.00  3.62           H  
ATOM   4330 2HG2 ILE A 291      -1.468  -4.238  11.473  1.00  3.62           H  
ATOM   4331 3HG2 ILE A 291      -0.641  -2.685  11.667  1.00  3.62           H  
ATOM   4332 1HD1 ILE A 291       3.001  -3.021   9.392  1.00  3.62           H  
ATOM   4333 2HD1 ILE A 291       2.061  -4.516   9.165  1.00  3.62           H  
ATOM   4334 3HD1 ILE A 291       1.230  -2.945   9.252  1.00  3.62           H  
ATOM   4335  N   ALA A 292       2.876  -5.277  14.068  1.00  0.97           N  
ATOM   4336  CA  ALA A 292       3.888  -6.274  14.379  1.00  1.02           C  
ATOM   4337  C   ALA A 292       3.678  -6.857  15.777  1.00  1.44           C  
ATOM   4338  O   ALA A 292       4.424  -7.734  16.192  1.00  2.85           O  
ATOM   4339  CB  ALA A 292       5.286  -5.683  14.262  1.00  1.53           C  
ATOM   4340  H   ALA A 292       2.989  -4.332  14.414  1.00  1.16           H  
ATOM   4341  HA  ALA A 292       3.795  -7.086  13.659  1.00  1.22           H  
ATOM   4342 1HB  ALA A 292       6.025  -6.457  14.469  1.00  1.84           H  
ATOM   4343 2HB  ALA A 292       5.436  -5.299  13.254  1.00  1.84           H  
ATOM   4344 3HB  ALA A 292       5.404  -4.876  14.979  1.00  1.84           H  
ATOM   4345  N   THR A 293       2.669  -6.395  16.512  1.00  1.21           N  
ATOM   4346  CA  THR A 293       2.517  -6.872  17.882  1.00  1.66           C  
ATOM   4347  C   THR A 293       1.660  -8.127  18.031  1.00  1.79           C  
ATOM   4348  O   THR A 293       1.725  -8.795  19.063  1.00  4.64           O  
ATOM   4349  CB  THR A 293       1.930  -5.763  18.765  1.00  2.49           C  
ATOM   4350  OG1 THR A 293       0.641  -5.398  18.268  1.00  2.49           O  
ATOM   4351  CG2 THR A 293       2.832  -4.542  18.761  1.00  2.49           C  
ATOM   4352  H   THR A 293       2.027  -5.699  16.155  1.00  1.45           H  
ATOM   4353  HA  THR A 293       3.510  -7.108  18.264  1.00  1.99           H  
ATOM   4354  HB  THR A 293       1.826  -6.130  19.785  1.00  2.99           H  
ATOM   4355  HG1 THR A 293       0.715  -5.115  17.350  1.00  2.99           H  
ATOM   4356 1HG2 THR A 293       2.398  -3.767  19.392  1.00  2.99           H  
ATOM   4357 2HG2 THR A 293       3.816  -4.814  19.144  1.00  2.99           H  
ATOM   4358 3HG2 THR A 293       2.929  -4.170  17.745  1.00  2.99           H  
ATOM   4359  N   ASP A 294       0.885  -8.469  17.013  1.00  1.40           N  
ATOM   4360  CA  ASP A 294       0.008  -9.626  17.115  1.00  1.84           C  
ATOM   4361  C   ASP A 294      -0.268 -10.265  15.762  1.00  1.23           C  
ATOM   4362  O   ASP A 294      -1.098  -9.785  14.990  1.00  1.59           O  
ATOM   4363  CB  ASP A 294      -1.291  -9.191  17.784  1.00  2.76           C  
ATOM   4364  CG  ASP A 294      -2.295 -10.300  18.041  1.00  2.76           C  
ATOM   4365  OD1 ASP A 294      -2.077 -11.414  17.628  1.00  2.76           O  
ATOM   4366  OD2 ASP A 294      -3.293 -10.002  18.653  1.00  2.76           O  
ATOM   4367  H   ASP A 294       0.877  -7.909  16.172  1.00  1.68           H  
ATOM   4368  HA  ASP A 294       0.494 -10.369  17.748  1.00  2.21           H  
ATOM   4369 1HB  ASP A 294      -1.053  -8.724  18.741  1.00  3.31           H  
ATOM   4370 2HB  ASP A 294      -1.759  -8.430  17.172  1.00  3.31           H  
ATOM   4371  N   ALA A 295       0.429 -11.360  15.472  1.00  1.16           N  
ATOM   4372  CA  ALA A 295       0.223 -12.043  14.206  1.00  1.07           C  
ATOM   4373  C   ALA A 295       0.433 -13.550  14.344  1.00  1.34           C  
ATOM   4374  O   ALA A 295       1.202 -13.999  15.194  1.00  1.85           O  
ATOM   4375  CB  ALA A 295       1.152 -11.466  13.145  1.00  1.60           C  
ATOM   4376  H   ALA A 295       1.101 -11.719  16.135  1.00  1.39           H  
ATOM   4377  HA  ALA A 295      -0.807 -11.877  13.911  1.00  1.28           H  
ATOM   4378 1HB  ALA A 295       0.969 -11.960  12.191  1.00  1.93           H  
ATOM   4379 2HB  ALA A 295       0.961 -10.398  13.041  1.00  1.93           H  
ATOM   4380 3HB  ALA A 295       2.186 -11.617  13.440  1.00  1.93           H  
ATOM   4381  N   SER A 296      -0.285 -14.319  13.520  1.00  1.24           N  
ATOM   4382  CA  SER A 296      -0.214 -15.782  13.553  1.00  1.81           C  
ATOM   4383  C   SER A 296      -0.729 -16.415  12.261  1.00  1.26           C  
ATOM   4384  O   SER A 296      -1.389 -15.761  11.458  1.00  1.44           O  
ATOM   4385  CB  SER A 296      -1.011 -16.308  14.729  1.00  2.71           C  
ATOM   4386  OG  SER A 296      -2.380 -16.071  14.558  1.00  2.71           O  
ATOM   4387  H   SER A 296      -0.898 -13.861  12.855  1.00  1.49           H  
ATOM   4388  HA  SER A 296       0.830 -16.072  13.680  1.00  2.17           H  
ATOM   4389 1HB  SER A 296      -0.834 -17.377  14.844  1.00  3.26           H  
ATOM   4390 2HB  SER A 296      -0.670 -15.821  15.641  1.00  3.26           H  
ATOM   4391  HG  SER A 296      -2.486 -15.117  14.574  1.00  3.26           H  
ATOM   4392  N   TYR A 297      -0.440 -17.697  12.066  1.00  1.07           N  
ATOM   4393  CA  TYR A 297      -0.867 -18.373  10.847  1.00  1.02           C  
ATOM   4394  C   TYR A 297      -1.071 -19.888  11.035  1.00  0.99           C  
ATOM   4395  O   TYR A 297      -0.490 -20.487  11.936  1.00  1.21           O  
ATOM   4396  CB  TYR A 297       0.173 -18.102   9.762  1.00  1.53           C  
ATOM   4397  CG  TYR A 297       1.549 -18.597  10.129  1.00  1.53           C  
ATOM   4398  CD1 TYR A 297       1.918 -19.908   9.872  1.00  1.53           C  
ATOM   4399  CD2 TYR A 297       2.451 -17.724  10.709  1.00  1.53           C  
ATOM   4400  CE1 TYR A 297       3.188 -20.342  10.198  1.00  1.53           C  
ATOM   4401  CE2 TYR A 297       3.718 -18.157  11.035  1.00  1.53           C  
ATOM   4402  CZ  TYR A 297       4.089 -19.455  10.780  1.00  1.53           C  
ATOM   4403  OH  TYR A 297       5.356 -19.875  11.112  1.00  1.53           O  
ATOM   4404  H   TYR A 297       0.101 -18.196  12.760  1.00  1.28           H  
ATOM   4405  HA  TYR A 297      -1.816 -17.935  10.544  1.00  1.22           H  
ATOM   4406 1HB  TYR A 297      -0.112 -18.566   8.825  1.00  1.84           H  
ATOM   4407 2HB  TYR A 297       0.237 -17.028   9.586  1.00  1.84           H  
ATOM   4408  HD1 TYR A 297       1.209 -20.597   9.413  1.00  1.84           H  
ATOM   4409  HD2 TYR A 297       2.157 -16.693  10.905  1.00  1.84           H  
ATOM   4410  HE1 TYR A 297       3.482 -21.372   9.997  1.00  1.84           H  
ATOM   4411  HE2 TYR A 297       4.433 -17.474  11.490  1.00  1.84           H  
ATOM   4412  HH  TYR A 297       5.314 -20.762  11.487  1.00  1.84           H  
ATOM   4413  N   PRO A 298      -1.891 -20.518  10.184  1.00  1.01           N  
ATOM   4414  CA  PRO A 298      -2.249 -21.931  10.146  1.00  1.01           C  
ATOM   4415  C   PRO A 298      -1.210 -22.801   9.441  1.00  1.40           C  
ATOM   4416  O   PRO A 298      -0.568 -22.383   8.479  1.00  2.39           O  
ATOM   4417  CB  PRO A 298      -3.565 -21.920   9.376  1.00  1.52           C  
ATOM   4418  CG  PRO A 298      -3.437 -20.784   8.433  1.00  1.52           C  
ATOM   4419  CD  PRO A 298      -2.644 -19.752   9.177  1.00  1.52           C  
ATOM   4420  HA  PRO A 298      -2.407 -22.285  11.175  1.00  1.21           H  
ATOM   4421 1HB  PRO A 298      -3.722 -22.886   8.873  1.00  1.82           H  
ATOM   4422 2HB  PRO A 298      -4.396 -21.779  10.078  1.00  1.82           H  
ATOM   4423 1HG  PRO A 298      -2.929 -21.104   7.515  1.00  1.82           H  
ATOM   4424 2HG  PRO A 298      -4.432 -20.421   8.136  1.00  1.82           H  
ATOM   4425 1HD  PRO A 298      -1.962 -19.261   8.476  1.00  1.82           H  
ATOM   4426 2HD  PRO A 298      -3.308 -19.031   9.655  1.00  1.82           H  
ATOM   4427  N   THR A 299      -1.096 -24.042   9.888  1.00  1.77           N  
ATOM   4428  CA  THR A 299      -0.201 -25.018   9.283  1.00  3.57           C  
ATOM   4429  C   THR A 299      -0.972 -26.245   8.803  1.00  3.71           C  
ATOM   4430  O   THR A 299      -1.683 -26.882   9.581  1.00  4.74           O  
ATOM   4431  CB  THR A 299       0.892 -25.465  10.278  1.00  5.35           C  
ATOM   4432  OG1 THR A 299       1.678 -24.333  10.673  1.00  5.35           O  
ATOM   4433  CG2 THR A 299       1.792 -26.516   9.650  1.00  5.35           C  
ATOM   4434  H   THR A 299      -1.634 -24.319  10.691  1.00  2.12           H  
ATOM   4435  HA  THR A 299       0.282 -24.561   8.418  1.00  4.28           H  
ATOM   4436  HB  THR A 299       0.418 -25.888  11.163  1.00  6.43           H  
ATOM   4437  HG1 THR A 299       2.367 -24.616  11.279  1.00  6.43           H  
ATOM   4438 1HG2 THR A 299       2.551 -26.821  10.370  1.00  6.43           H  
ATOM   4439 2HG2 THR A 299       1.196 -27.382   9.363  1.00  6.43           H  
ATOM   4440 3HG2 THR A 299       2.276 -26.101   8.767  1.00  6.43           H  
ATOM   4441  N   ILE A 300      -0.800 -26.587   7.525  1.00  4.78           N  
ATOM   4442  CA  ILE A 300      -1.425 -27.778   6.944  1.00  6.70           C  
ATOM   4443  C   ILE A 300      -0.377 -28.682   6.314  1.00  8.30           C  
ATOM   4444  O   ILE A 300       0.060 -28.436   5.192  1.00 21.03           O  
ATOM   4445  OXT ILE A 300      -0.121 -29.764   6.836  1.00  0.00           O  
ATOM   4446  CB  ILE A 300      -2.483 -27.450   5.861  1.00 10.05           C  
ATOM   4447  CG1 ILE A 300      -3.631 -26.626   6.432  1.00 10.05           C  
ATOM   4448  CG2 ILE A 300      -3.019 -28.736   5.249  1.00 10.05           C  
ATOM   4449  CD1 ILE A 300      -4.642 -26.205   5.391  1.00 10.05           C  
ATOM   4450  H   ILE A 300      -0.211 -26.010   6.942  1.00  5.74           H  
ATOM   4451  HA  ILE A 300      -1.917 -28.336   7.740  1.00  8.04           H  
ATOM   4452  HB  ILE A 300      -2.018 -26.853   5.077  1.00 12.06           H  
ATOM   4453 1HG1 ILE A 300      -4.139 -27.214   7.181  1.00 12.06           H  
ATOM   4454 2HG1 ILE A 300      -3.229 -25.730   6.904  1.00 12.06           H  
ATOM   4455 1HG2 ILE A 300      -3.745 -28.495   4.474  1.00 12.06           H  
ATOM   4456 2HG2 ILE A 300      -2.198 -29.303   4.812  1.00 12.06           H  
ATOM   4457 3HG2 ILE A 300      -3.500 -29.334   6.024  1.00 12.06           H  
ATOM   4458 1HD1 ILE A 300      -5.432 -25.621   5.862  1.00 12.06           H  
ATOM   4459 2HD1 ILE A 300      -4.153 -25.608   4.625  1.00 12.06           H  
ATOM   4460 3HD1 ILE A 300      -5.074 -27.091   4.929  1.00 12.06           H  
TER    4461
END
