# Supplementary material for: Sequence comparison, molecular modeling, and network analysis predict structural diversity in cysteine proteases from the Cape sundew, Drosera capensis
Source: Comput Struct Biotechnol J. 2016 Jun 14;14:271–82. doi: 10.1016/j.csbj.2016.05.003 (PMC4949590; doi:10.1016/j.csbj.2016.05.003)
Supplement: Supplementary file 3 [file mmc3.zip › Rosetta_full/Droserain1_full_m1.pdb]

PFRMAT TS
TARGET DCAP6565_full
AUTHOR BAKER-ROSETTASERVER
METHOD    ROSETTA provides both ab initio and
METHOD    comparative models of protein domains.
METHOD    Comparative models are built from structures
METHOD    detected and aligned by HHSEARCH, SPARKS, and
METHOD    Raptor. Loop regions are assembled from fragments and 
METHOD    optimized to fit the aligned template structures.
METHOD    De novo models are built using the Rosetta de
METHOD    novo protocol.  The procedure is fully automated.
MODEL     1
PARENT 4qrvB_301
REMARK PARENT    4qrvB_301
REMARK PARSRC    alignment
REMARK SCORE     0.89
ATOM      1  N   MET A   1     -19.963  -6.754 -26.185  1.00999.99           N  
ATOM      2  CA  MET A   1     -20.099  -5.306 -26.329  1.00999.99           C  
ATOM      3  C   MET A   1     -20.487  -4.596 -25.026  1.00999.99           C  
ATOM      4  O   MET A   1     -20.039  -3.474 -24.781  1.00999.99           O  
ATOM      5  CB  MET A   1     -21.134  -4.994 -27.409  1.00999.99           C  
ATOM      6  CG  MET A   1     -20.717  -5.399 -28.815  1.00999.99           C  
ATOM      7  SD  MET A   1     -19.203  -4.579 -29.351  1.00999.99           S  
ATOM      8  CE  MET A   1     -19.776  -2.889 -29.489  1.00999.99           C  
ATOM      9 1H   MET A   1     -20.869  -7.193 -26.272  1.00999.99           H  
ATOM     10 2H   MET A   1     -19.356  -7.099 -26.917  1.00999.99           H  
ATOM     11 3H   MET A   1     -19.559  -6.978 -25.287  1.00999.99           H  
ATOM     12  HA  MET A   1     -19.135  -4.905 -26.643  1.00999.99           H  
ATOM     13 1HB  MET A   1     -22.069  -5.503 -27.179  1.00999.99           H  
ATOM     14 2HB  MET A   1     -21.339  -3.922 -27.419  1.00999.99           H  
ATOM     15 1HG  MET A   1     -20.556  -6.476 -28.850  1.00999.99           H  
ATOM     16 2HG  MET A   1     -21.512  -5.150 -29.517  1.00999.99           H  
ATOM     17 1HE  MET A   1     -18.954  -2.251 -29.815  1.00999.99           H  
ATOM     18 2HE  MET A   1     -20.588  -2.836 -30.217  1.00999.99           H  
ATOM     19 3HE  MET A   1     -20.138  -2.549 -28.518  1.00999.99           H  
ATOM     20  N   ALA A   2     -21.316  -5.248 -24.204  1.00999.99           N  
ATOM     21  CA  ALA A   2     -21.801  -4.664 -22.955  1.00999.99           C  
ATOM     22  C   ALA A   2     -20.672  -4.331 -21.991  1.00999.99           C  
ATOM     23  O   ALA A   2     -20.711  -3.291 -21.338  1.00999.99           O  
ATOM     24  CB  ALA A   2     -22.777  -5.611 -22.280  1.00999.99           C  
ATOM     25  H   ALA A   2     -21.644  -6.168 -24.458  1.00999.99           H  
ATOM     26  HA  ALA A   2     -22.320  -3.735 -23.201  1.00999.99           H  
ATOM     27 1HB  ALA A   2     -23.160  -5.152 -21.369  1.00999.99           H  
ATOM     28 2HB  ALA A   2     -23.606  -5.819 -22.956  1.00999.99           H  
ATOM     29 3HB  ALA A   2     -22.271  -6.542 -22.031  1.00999.99           H  
ATOM     30  N   SER A   3     -19.671  -5.206 -21.911  1.00999.99           N  
ATOM     31  CA  SER A   3     -18.527  -4.992 -21.031  1.00999.99           C  
ATOM     32  C   SER A   3     -17.796  -3.710 -21.387  1.00999.99           C  
ATOM     33  O   SER A   3     -17.470  -2.912 -20.506  1.00999.99           O  
ATOM     34  CB  SER A   3     -17.576  -6.169 -21.116  1.00999.99           C  
ATOM     35  OG  SER A   3     -16.460  -5.973 -20.291  1.00999.99           O  
ATOM     36  H   SER A   3     -19.703  -6.045 -22.469  1.00999.99           H  
ATOM     37  HA  SER A   3     -18.888  -4.907 -20.007  1.00999.99           H  
ATOM     38 1HB  SER A   3     -18.096  -7.079 -20.816  1.00999.99           H  
ATOM     39 2HB  SER A   3     -17.251  -6.304 -22.145  1.00999.99           H  
ATOM     40  HG  SER A   3     -15.898  -6.741 -20.418  1.00999.99           H  
ATOM     41  N   GLN A   4     -17.549  -3.522 -22.681  1.00999.99           N  
ATOM     42  CA  GLN A   4     -16.866  -2.339 -23.176  1.00999.99           C  
ATOM     43  C   GLN A   4     -17.710  -1.100 -22.965  1.00999.99           C  
ATOM     44  O   GLN A   4     -17.183  -0.048 -22.614  1.00999.99           O  
ATOM     45  CB  GLN A   4     -16.548  -2.494 -24.662  1.00999.99           C  
ATOM     46  CG  GLN A   4     -15.713  -1.371 -25.251  1.00999.99           C  
ATOM     47  CD  GLN A   4     -14.329  -1.300 -24.637  1.00999.99           C  
ATOM     48  OE1 GLN A   4     -13.671  -2.326 -24.448  1.00999.99           O  
ATOM     49  NE2 GLN A   4     -13.874  -0.091 -24.334  1.00999.99           N  
ATOM     50  H   GLN A   4     -17.843  -4.223 -23.343  1.00999.99           H  
ATOM     51  HA  GLN A   4     -15.936  -2.217 -22.622  1.00999.99           H  
ATOM     52 1HB  GLN A   4     -16.008  -3.428 -24.818  1.00999.99           H  
ATOM     53 2HB  GLN A   4     -17.477  -2.555 -25.229  1.00999.99           H  
ATOM     54 1HG  GLN A   4     -15.604  -1.536 -26.323  1.00999.99           H  
ATOM     55 2HG  GLN A   4     -16.218  -0.421 -25.070  1.00999.99           H  
ATOM     56 1HE2 GLN A   4     -12.963   0.015 -23.931  1.00999.99           H  
ATOM     57 2HE2 GLN A   4     -14.439   0.714 -24.511  1.00999.99           H  
ATOM     58  N   SER A   5     -19.023  -1.229 -23.159  1.00999.99           N  
ATOM     59  CA  SER A   5     -19.936  -0.113 -22.967  1.00999.99           C  
ATOM     60  C   SER A   5     -19.924   0.357 -21.519  1.00999.99           C  
ATOM     61  O   SER A   5     -19.898   1.561 -21.254  1.00999.99           O  
ATOM     62  CB  SER A   5     -21.345  -0.518 -23.366  1.00999.99           C  
ATOM     63  OG  SER A   5     -21.422  -0.790 -24.739  1.00999.99           O  
ATOM     64  H   SER A   5     -19.403  -2.115 -23.467  1.00999.99           H  
ATOM     65  HA  SER A   5     -19.612   0.714 -23.601  1.00999.99           H  
ATOM     66 1HB  SER A   5     -21.649  -1.398 -22.800  1.00999.99           H  
ATOM     67 2HB  SER A   5     -22.037   0.285 -23.116  1.00999.99           H  
ATOM     68  HG  SER A   5     -20.870  -1.565 -24.883  1.00999.99           H  
ATOM     69  N   MET A   6     -19.917  -0.599 -20.587  1.00999.99           N  
ATOM     70  CA  MET A   6     -19.882  -0.284 -19.168  1.00999.99           C  
ATOM     71  C   MET A   6     -18.549   0.329 -18.785  1.00999.99           C  
ATOM     72  O   MET A   6     -18.513   1.265 -17.987  1.00999.99           O  
ATOM     73  CB  MET A   6     -20.163  -1.537 -18.341  1.00999.99           C  
ATOM     74  CG  MET A   6     -21.606  -2.022 -18.409  1.00999.99           C  
ATOM     75  SD  MET A   6     -21.949  -3.363 -17.254  1.00999.99           S  
ATOM     76  CE  MET A   6     -21.139  -4.731 -18.077  1.00999.99           C  
ATOM     77  H   MET A   6     -19.963  -1.570 -20.868  1.00999.99           H  
ATOM     78  HA  MET A   6     -20.657   0.454 -18.959  1.00999.99           H  
ATOM     79 1HB  MET A   6     -19.523  -2.349 -18.684  1.00999.99           H  
ATOM     80 2HB  MET A   6     -19.921  -1.347 -17.295  1.00999.99           H  
ATOM     81 1HG  MET A   6     -22.276  -1.194 -18.181  1.00999.99           H  
ATOM     82 2HG  MET A   6     -21.833  -2.370 -19.415  1.00999.99           H  
ATOM     83 1HE  MET A   6     -21.260  -5.636 -17.482  1.00999.99           H  
ATOM     84 2HE  MET A   6     -21.585  -4.878 -19.062  1.00999.99           H  
ATOM     85 3HE  MET A   6     -20.077  -4.509 -18.187  1.00999.99           H  
ATOM     86  N   LEU A   7     -17.465  -0.174 -19.377  1.00999.99           N  
ATOM     87  CA  LEU A   7     -16.138   0.377 -19.150  1.00999.99           C  
ATOM     88  C   LEU A   7     -16.070   1.825 -19.585  1.00999.99           C  
ATOM     89  O   LEU A   7     -15.561   2.674 -18.854  1.00999.99           O  
ATOM     90  CB  LEU A   7     -15.081  -0.425 -19.905  1.00999.99           C  
ATOM     91  CG  LEU A   7     -13.654   0.118 -19.784  1.00999.99           C  
ATOM     92  CD1 LEU A   7     -13.235   0.110 -18.319  1.00999.99           C  
ATOM     93  CD2 LEU A   7     -12.721  -0.734 -20.628  1.00999.99           C  
ATOM     94  H   LEU A   7     -17.551  -0.972 -19.995  1.00999.99           H  
ATOM     95  HA  LEU A   7     -15.921   0.327 -18.084  1.00999.99           H  
ATOM     96 1HB  LEU A   7     -15.084  -1.448 -19.532  1.00999.99           H  
ATOM     97 2HB  LEU A   7     -15.340  -0.444 -20.963  1.00999.99           H  
ATOM     98  HG  LEU A   7     -13.624   1.147 -20.140  1.00999.99           H  
ATOM     99 1HD1 LEU A   7     -12.223   0.503 -18.228  1.00999.99           H  
ATOM    100 2HD1 LEU A   7     -13.918   0.732 -17.741  1.00999.99           H  
ATOM    101 3HD1 LEU A   7     -13.263  -0.911 -17.939  1.00999.99           H  
ATOM    102 1HD2 LEU A   7     -11.704  -0.349 -20.548  1.00999.99           H  
ATOM    103 2HD2 LEU A   7     -12.748  -1.765 -20.271  1.00999.99           H  
ATOM    104 3HD2 LEU A   7     -13.041  -0.703 -21.669  1.00999.99           H  
ATOM    105  N   LEU A   8     -16.570   2.103 -20.782  1.00999.99           N  
ATOM    106  CA  LEU A   8     -16.564   3.451 -21.306  1.00999.99           C  
ATOM    107  C   LEU A   8     -17.409   4.382 -20.456  1.00999.99           C  
ATOM    108  O   LEU A   8     -17.014   5.522 -20.232  1.00999.99           O  
ATOM    109  CB  LEU A   8     -17.070   3.442 -22.747  1.00999.99           C  
ATOM    110  CG  LEU A   8     -16.128   2.774 -23.753  1.00999.99           C  
ATOM    111  CD1 LEU A   8     -16.823   2.658 -25.101  1.00999.99           C  
ATOM    112  CD2 LEU A   8     -14.850   3.590 -23.858  1.00999.99           C  
ATOM    113  H   LEU A   8     -16.956   1.360 -21.349  1.00999.99           H  
ATOM    114  HA  LEU A   8     -15.539   3.819 -21.299  1.00999.99           H  
ATOM    115 1HB  LEU A   8     -18.022   2.915 -22.780  1.00999.99           H  
ATOM    116 2HB  LEU A   8     -17.232   4.470 -23.071  1.00999.99           H  
ATOM    117  HG  LEU A   8     -15.881   1.771 -23.412  1.00999.99           H  
ATOM    118 1HD1 LEU A   8     -16.157   2.175 -25.815  1.00999.99           H  
ATOM    119 2HD1 LEU A   8     -17.730   2.064 -24.992  1.00999.99           H  
ATOM    120 3HD1 LEU A   8     -17.082   3.653 -25.462  1.00999.99           H  
ATOM    121 1HD2 LEU A   8     -14.171   3.116 -24.567  1.00999.99           H  
ATOM    122 2HD2 LEU A   8     -15.089   4.597 -24.203  1.00999.99           H  
ATOM    123 3HD2 LEU A   8     -14.372   3.646 -22.880  1.00999.99           H  
ATOM    124  N   ALA A   9     -18.554   3.896 -19.963  1.00999.99           N  
ATOM    125  CA  ALA A   9     -19.405   4.695 -19.089  1.00999.99           C  
ATOM    126  C   ALA A   9     -18.697   4.998 -17.771  1.00999.99           C  
ATOM    127  O   ALA A   9     -18.759   6.121 -17.275  1.00999.99           O  
ATOM    128  CB  ALA A   9     -20.715   3.973 -18.825  1.00999.99           C  
ATOM    129  H   ALA A   9     -18.855   2.961 -20.210  1.00999.99           H  
ATOM    130  HA  ALA A   9     -19.612   5.640 -19.588  1.00999.99           H  
ATOM    131 1HB  ALA A   9     -21.351   4.590 -18.191  1.00999.99           H  
ATOM    132 2HB  ALA A   9     -21.221   3.783 -19.772  1.00999.99           H  
ATOM    133 3HB  ALA A   9     -20.514   3.027 -18.326  1.00999.99           H  
ATOM    134  N   PHE A  10     -18.005   3.996 -17.227  1.00999.99           N  
ATOM    135  CA  PHE A  10     -17.237   4.119 -15.993  1.00999.99           C  
ATOM    136  C   PHE A  10     -16.211   5.241 -16.133  1.00999.99           C  
ATOM    137  O   PHE A  10     -16.129   6.137 -15.284  1.00999.99           O  
ATOM    138  CB  PHE A  10     -16.536   2.777 -15.716  1.00999.99           C  
ATOM    139  CG  PHE A  10     -15.657   2.709 -14.502  1.00999.99           C  
ATOM    140  CD1 PHE A  10     -16.186   2.383 -13.261  1.00999.99           C  
ATOM    141  CD2 PHE A  10     -14.295   2.958 -14.601  1.00999.99           C  
ATOM    142  CE1 PHE A  10     -15.372   2.303 -12.144  1.00999.99           C  
ATOM    143  CE2 PHE A  10     -13.480   2.882 -13.487  1.00999.99           C  
ATOM    144  CZ  PHE A  10     -14.019   2.553 -12.257  1.00999.99           C  
ATOM    145  H   PHE A  10     -18.020   3.092 -17.678  1.00999.99           H  
ATOM    146  HA  PHE A  10     -17.915   4.357 -15.172  1.00999.99           H  
ATOM    147 1HB  PHE A  10     -17.296   2.002 -15.617  1.00999.99           H  
ATOM    148 2HB  PHE A  10     -15.926   2.508 -16.571  1.00999.99           H  
ATOM    149  HD1 PHE A  10     -17.254   2.183 -13.173  1.00999.99           H  
ATOM    150  HD2 PHE A  10     -13.870   3.213 -15.572  1.00999.99           H  
ATOM    151  HE1 PHE A  10     -15.800   2.043 -11.176  1.00999.99           H  
ATOM    152  HE2 PHE A  10     -12.412   3.079 -13.578  1.00999.99           H  
ATOM    153  HZ  PHE A  10     -13.377   2.491 -11.379  1.00999.99           H  
ATOM    154  N   ILE A  11     -15.444   5.174 -17.222  1.00999.99           N  
ATOM    155  CA  ILE A  11     -14.411   6.144 -17.551  1.00999.99           C  
ATOM    156  C   ILE A  11     -14.994   7.530 -17.795  1.00999.99           C  
ATOM    157  O   ILE A  11     -14.463   8.526 -17.303  1.00999.99           O  
ATOM    158  CB  ILE A  11     -13.642   5.692 -18.801  1.00999.99           C  
ATOM    159  CG1 ILE A  11     -12.835   4.429 -18.490  1.00999.99           C  
ATOM    160  CG2 ILE A  11     -12.735   6.811 -19.287  1.00999.99           C  
ATOM    161  CD1 ILE A  11     -12.287   3.749 -19.724  1.00999.99           C  
ATOM    162  H   ILE A  11     -15.575   4.395 -17.856  1.00999.99           H  
ATOM    163  HA  ILE A  11     -13.715   6.204 -16.717  1.00999.99           H  
ATOM    164  HB  ILE A  11     -14.351   5.438 -19.589  1.00999.99           H  
ATOM    165 1HG1 ILE A  11     -12.000   4.692 -17.843  1.00999.99           H  
ATOM    166 2HG1 ILE A  11     -13.469   3.721 -17.958  1.00999.99           H  
ATOM    167 1HG2 ILE A  11     -12.203   6.485 -20.180  1.00999.99           H  
ATOM    168 2HG2 ILE A  11     -13.335   7.689 -19.524  1.00999.99           H  
ATOM    169 3HG2 ILE A  11     -12.016   7.062 -18.507  1.00999.99           H  
ATOM    170 1HD1 ILE A  11     -11.725   2.862 -19.432  1.00999.99           H  
ATOM    171 2HD1 ILE A  11     -13.112   3.458 -20.375  1.00999.99           H  
ATOM    172 3HD1 ILE A  11     -11.629   4.435 -20.257  1.00999.99           H  
ATOM    173  N   PHE A  12     -16.070   7.582 -18.568  1.00999.99           N  
ATOM    174  CA  PHE A  12     -16.754   8.816 -18.911  1.00999.99           C  
ATOM    175  C   PHE A  12     -17.211   9.581 -17.683  1.00999.99           C  
ATOM    176  O   PHE A  12     -16.925  10.772 -17.557  1.00999.99           O  
ATOM    177  CB  PHE A  12     -17.944   8.493 -19.813  1.00999.99           C  
ATOM    178  CG  PHE A  12     -18.823   9.654 -20.160  1.00999.99           C  
ATOM    179  CD1 PHE A  12     -18.394  10.632 -21.045  1.00999.99           C  
ATOM    180  CD2 PHE A  12     -20.099   9.752 -19.627  1.00999.99           C  
ATOM    181  CE1 PHE A  12     -19.218  11.688 -21.383  1.00999.99           C  
ATOM    182  CE2 PHE A  12     -20.926  10.803 -19.967  1.00999.99           C  
ATOM    183  CZ  PHE A  12     -20.484  11.773 -20.845  1.00999.99           C  
ATOM    184  H   PHE A  12     -16.440   6.727 -18.952  1.00999.99           H  
ATOM    185  HA  PHE A  12     -16.058   9.449 -19.464  1.00999.99           H  
ATOM    186 1HB  PHE A  12     -17.576   8.062 -20.743  1.00999.99           H  
ATOM    187 2HB  PHE A  12     -18.562   7.737 -19.332  1.00999.99           H  
ATOM    188  HD1 PHE A  12     -17.395  10.559 -21.475  1.00999.99           H  
ATOM    189  HD2 PHE A  12     -20.448   8.983 -18.937  1.00999.99           H  
ATOM    190  HE1 PHE A  12     -18.868  12.451 -22.078  1.00999.99           H  
ATOM    191  HE2 PHE A  12     -21.928  10.868 -19.543  1.00999.99           H  
ATOM    192  HZ  PHE A  12     -21.136  12.603 -21.114  1.00999.99           H  
ATOM    193  N   VAL A  13     -17.912   8.895 -16.783  1.00999.99           N  
ATOM    194  CA  VAL A  13     -18.435   9.525 -15.583  1.00999.99           C  
ATOM    195  C   VAL A  13     -17.331  10.026 -14.658  1.00999.99           C  
ATOM    196  O   VAL A  13     -17.436  11.139 -14.144  1.00999.99           O  
ATOM    197  CB  VAL A  13     -19.353   8.560 -14.821  1.00999.99           C  
ATOM    198  CG1 VAL A  13     -19.743   9.161 -13.480  1.00999.99           C  
ATOM    199  CG2 VAL A  13     -20.596   8.288 -15.655  1.00999.99           C  
ATOM    200  H   VAL A  13     -18.111   7.917 -16.945  1.00999.99           H  
ATOM    201  HA  VAL A  13     -19.035  10.382 -15.889  1.00999.99           H  
ATOM    202  HB  VAL A  13     -18.820   7.628 -14.632  1.00999.99           H  
ATOM    203 1HG1 VAL A  13     -20.388   8.465 -12.943  1.00999.99           H  
ATOM    204 2HG1 VAL A  13     -18.849   9.357 -12.891  1.00999.99           H  
ATOM    205 3HG1 VAL A  13     -20.280  10.092 -13.649  1.00999.99           H  
ATOM    206 1HG2 VAL A  13     -21.248   7.597 -15.121  1.00999.99           H  
ATOM    207 2HG2 VAL A  13     -21.126   9.224 -15.832  1.00999.99           H  
ATOM    208 3HG2 VAL A  13     -20.310   7.851 -16.610  1.00999.99           H  
ATOM    209  N   VAL A  14     -16.276   9.229 -14.434  1.00999.99           N  
ATOM    210  CA  VAL A  14     -15.205   9.733 -13.574  1.00999.99           C  
ATOM    211  C   VAL A  14     -14.439  10.864 -14.249  1.00999.99           C  
ATOM    212  O   VAL A  14     -13.925  11.750 -13.564  1.00999.99           O  
ATOM    213  CB  VAL A  14     -14.233   8.621 -13.141  1.00999.99           C  
ATOM    214  CG1 VAL A  14     -13.338   8.173 -14.281  1.00999.99           C  
ATOM    215  CG2 VAL A  14     -13.402   9.137 -11.978  1.00999.99           C  
ATOM    216  H   VAL A  14     -16.212   8.302 -14.844  1.00999.99           H  
ATOM    217  HA  VAL A  14     -15.659  10.132 -12.673  1.00999.99           H  
ATOM    218  HB  VAL A  14     -14.804   7.761 -12.822  1.00999.99           H  
ATOM    219 1HG1 VAL A  14     -12.675   7.380 -13.932  1.00999.99           H  
ATOM    220 2HG1 VAL A  14     -13.955   7.794 -15.090  1.00999.99           H  
ATOM    221 3HG1 VAL A  14     -12.739   9.011 -14.635  1.00999.99           H  
ATOM    222 1HG2 VAL A  14     -12.724   8.354 -11.638  1.00999.99           H  
ATOM    223 2HG2 VAL A  14     -12.823  10.003 -12.299  1.00999.99           H  
ATOM    224 3HG2 VAL A  14     -14.061   9.425 -11.159  1.00999.99           H  
ATOM    225  N   GLY A  15     -14.397  10.862 -15.585  1.00999.99           N  
ATOM    226  CA  GLY A  15     -13.786  11.950 -16.327  1.00999.99           C  
ATOM    227  C   GLY A  15     -14.555  13.231 -16.042  1.00999.99           C  
ATOM    228  O   GLY A  15     -13.955  14.287 -15.820  1.00999.99           O  
ATOM    229  H   GLY A  15     -14.787  10.089 -16.108  1.00999.99           H  
ATOM    230 1HA  GLY A  15     -12.743  12.063 -16.030  1.00999.99           H  
ATOM    231 2HA  GLY A  15     -13.806  11.729 -17.393  1.00999.99           H  
ATOM    232  N   LEU A  16     -15.889  13.119 -16.027  1.00999.99           N  
ATOM    233  CA  LEU A  16     -16.746  14.249 -15.716  1.00999.99           C  
ATOM    234  C   LEU A  16     -16.532  14.721 -14.287  1.00999.99           C  
ATOM    235  O   LEU A  16     -16.483  15.923 -14.051  1.00999.99           O  
ATOM    236  CB  LEU A  16     -18.221  13.880 -15.896  1.00999.99           C  
ATOM    237  CG  LEU A  16     -18.700  13.627 -17.326  1.00999.99           C  
ATOM    238  CD1 LEU A  16     -20.126  13.110 -17.267  1.00999.99           C  
ATOM    239  CD2 LEU A  16     -18.614  14.914 -18.130  1.00999.99           C  
ATOM    240  H   LEU A  16     -16.315  12.230 -16.259  1.00999.99           H  
ATOM    241  HA  LEU A  16     -16.500  15.067 -16.392  1.00999.99           H  
ATOM    242 1HB  LEU A  16     -18.430  12.983 -15.320  1.00999.99           H  
ATOM    243 2HB  LEU A  16     -18.827  14.690 -15.491  1.00999.99           H  
ATOM    244  HG  LEU A  16     -18.080  12.869 -17.799  1.00999.99           H  
ATOM    245 1HD1 LEU A  16     -20.486  12.925 -18.275  1.00999.99           H  
ATOM    246 2HD1 LEU A  16     -20.157  12.185 -16.693  1.00999.99           H  
ATOM    247 3HD1 LEU A  16     -20.761  13.855 -16.790  1.00999.99           H  
ATOM    248 1HD2 LEU A  16     -18.960  14.731 -19.147  1.00999.99           H  
ATOM    249 2HD2 LEU A  16     -19.239  15.677 -17.665  1.00999.99           H  
ATOM    250 3HD2 LEU A  16     -17.580  15.258 -18.155  1.00999.99           H  
ATOM    251  N   LEU A  17     -16.366  13.785 -13.345  1.00999.99           N  
ATOM    252  CA  LEU A  17     -16.124  14.135 -11.944  1.00999.99           C  
ATOM    253  C   LEU A  17     -14.829  14.926 -11.784  1.00999.99           C  
ATOM    254  O   LEU A  17     -14.787  15.907 -11.035  1.00999.99           O  
ATOM    255  CB  LEU A  17     -16.076  12.858 -11.082  1.00999.99           C  
ATOM    256  CG  LEU A  17     -17.420  12.140 -10.865  1.00999.99           C  
ATOM    257  CD1 LEU A  17     -17.187  10.783 -10.214  1.00999.99           C  
ATOM    258  CD2 LEU A  17     -18.300  13.005  -9.968  1.00999.99           C  
ATOM    259  H   LEU A  17     -16.440  12.808 -13.601  1.00999.99           H  
ATOM    260  HA  LEU A  17     -16.949  14.756 -11.599  1.00999.99           H  
ATOM    261 1HB  LEU A  17     -15.396  12.149 -11.550  1.00999.99           H  
ATOM    262 2HB  LEU A  17     -15.676  13.114 -10.103  1.00999.99           H  
ATOM    263  HG  LEU A  17     -17.912  11.982 -11.823  1.00999.99           H  
ATOM    264 1HD1 LEU A  17     -18.144  10.285 -10.063  1.00999.99           H  
ATOM    265 2HD1 LEU A  17     -16.560  10.168 -10.852  1.00999.99           H  
ATOM    266 3HD1 LEU A  17     -16.695  10.924  -9.258  1.00999.99           H  
ATOM    267 1HD2 LEU A  17     -19.257  12.509  -9.808  1.00999.99           H  
ATOM    268 2HD2 LEU A  17     -17.805  13.156  -9.008  1.00999.99           H  
ATOM    269 3HD2 LEU A  17     -18.467  13.971 -10.445  1.00999.99           H  
ATOM    270  N   ALA A  18     -13.790  14.520 -12.512  1.00999.99           N  
ATOM    271  CA  ALA A  18     -12.519  15.228 -12.488  1.00999.99           C  
ATOM    272  C   ALA A  18     -12.681  16.637 -13.047  1.00999.99           C  
ATOM    273  O   ALA A  18     -12.176  17.600 -12.465  1.00999.99           O  
ATOM    274  CB  ALA A  18     -11.476  14.459 -13.281  1.00999.99           C  
ATOM    275  H   ALA A  18     -13.877  13.689 -13.083  1.00999.99           H  
ATOM    276  HA  ALA A  18     -12.192  15.310 -11.452  1.00999.99           H  
ATOM    277 1HB  ALA A  18     -10.523  14.987 -13.239  1.00999.99           H  
ATOM    278 2HB  ALA A  18     -11.358  13.462 -12.856  1.00999.99           H  
ATOM    279 3HB  ALA A  18     -11.797  14.374 -14.318  1.00999.99           H  
ATOM    280  N   SER A  19     -13.412  16.748 -14.163  1.00999.99           N  
ATOM    281  CA  SER A  19     -13.676  18.029 -14.805  1.00999.99           C  
ATOM    282  C   SER A  19     -14.488  18.940 -13.897  1.00999.99           C  
ATOM    283  O   SER A  19     -14.241  20.144 -13.836  1.00999.99           O  
ATOM    284  CB  SER A  19     -14.418  17.816 -16.113  1.00999.99           C  
ATOM    285  OG  SER A  19     -13.621  17.137 -17.044  1.00999.99           O  
ATOM    286  H   SER A  19     -13.782  15.911 -14.598  1.00999.99           H  
ATOM    287  HA  SER A  19     -12.722  18.514 -15.016  1.00999.99           H  
ATOM    288 1HB  SER A  19     -15.330  17.249 -15.929  1.00999.99           H  
ATOM    289 2HB  SER A  19     -14.713  18.782 -16.521  1.00999.99           H  
ATOM    290  HG  SER A  19     -13.497  16.252 -16.687  1.00999.99           H  
ATOM    291  N   ASN A  20     -15.445  18.351 -13.189  1.00999.99           N  
ATOM    292  CA  ASN A  20     -16.303  19.065 -12.265  1.00999.99           C  
ATOM    293  C   ASN A  20     -15.521  19.692 -11.121  1.00999.99           C  
ATOM    294  O   ASN A  20     -15.791  20.831 -10.740  1.00999.99           O  
ATOM    295  CB  ASN A  20     -17.377  18.118 -11.774  1.00999.99           C  
ATOM    296  CG  ASN A  20     -18.432  17.911 -12.828  1.00999.99           C  
ATOM    297  OD1 ASN A  20     -18.631  18.775 -13.690  1.00999.99           O  
ATOM    298  ND2 ASN A  20     -19.101  16.788 -12.787  1.00999.99           N  
ATOM    299  H   ASN A  20     -15.604  17.363 -13.308  1.00999.99           H  
ATOM    300  HA  ASN A  20     -16.785  19.879 -12.808  1.00999.99           H  
ATOM    301 1HB  ASN A  20     -16.926  17.152 -11.548  1.00999.99           H  
ATOM    302 2HB  ASN A  20     -17.828  18.481 -10.855  1.00999.99           H  
ATOM    303 1HD2 ASN A  20     -19.810  16.604 -13.469  1.00999.99           H  
ATOM    304 2HD2 ASN A  20     -18.902  16.114 -12.078  1.00999.99           H  
ATOM    305  N   VAL A  21     -14.524  18.979 -10.600  1.00999.99           N  
ATOM    306  CA  VAL A  21     -13.670  19.558  -9.568  1.00999.99           C  
ATOM    307  C   VAL A  21     -12.752  20.624 -10.151  1.00999.99           C  
ATOM    308  O   VAL A  21     -12.487  21.637  -9.505  1.00999.99           O  
ATOM    309  CB  VAL A  21     -12.834  18.496  -8.855  1.00999.99           C  
ATOM    310  CG1 VAL A  21     -11.840  19.170  -7.926  1.00999.99           C  
ATOM    311  CG2 VAL A  21     -13.750  17.605  -8.054  1.00999.99           C  
ATOM    312  H   VAL A  21     -14.366  18.026 -10.911  1.00999.99           H  
ATOM    313  HA  VAL A  21     -14.311  20.030  -8.823  1.00999.99           H  
ATOM    314  HB  VAL A  21     -12.277  17.909  -9.586  1.00999.99           H  
ATOM    315 1HG1 VAL A  21     -11.255  18.406  -7.420  1.00999.99           H  
ATOM    316 2HG1 VAL A  21     -11.179  19.815  -8.503  1.00999.99           H  
ATOM    317 3HG1 VAL A  21     -12.377  19.766  -7.187  1.00999.99           H  
ATOM    318 1HG2 VAL A  21     -13.152  16.861  -7.537  1.00999.99           H  
ATOM    319 2HG2 VAL A  21     -14.294  18.204  -7.324  1.00999.99           H  
ATOM    320 3HG2 VAL A  21     -14.459  17.112  -8.720  1.00999.99           H  
ATOM    321  N   ALA A  22     -12.247  20.382 -11.365  1.00999.99           N  
ATOM    322  CA  ALA A  22     -11.382  21.339 -12.048  1.00999.99           C  
ATOM    323  C   ALA A  22     -12.100  22.672 -12.301  1.00999.99           C  
ATOM    324  O   ALA A  22     -11.475  23.733 -12.235  1.00999.99           O  
ATOM    325  CB  ALA A  22     -10.893  20.754 -13.365  1.00999.99           C  
ATOM    326  H   ALA A  22     -12.461  19.510 -11.832  1.00999.99           H  
ATOM    327  HA  ALA A  22     -10.523  21.536 -11.407  1.00999.99           H  
ATOM    328 1HB  ALA A  22     -10.223  21.464 -13.850  1.00999.99           H  
ATOM    329 2HB  ALA A  22     -10.357  19.825 -13.173  1.00999.99           H  
ATOM    330 3HB  ALA A  22     -11.742  20.555 -14.015  1.00999.99           H  
ATOM    331  N   SER A  23     -13.407  22.619 -12.572  1.00999.99           N  
ATOM    332  CA  SER A  23     -14.196  23.826 -12.804  1.00999.99           C  
ATOM    333  C   SER A  23     -14.858  24.315 -11.517  1.00999.99           C  
ATOM    334  O   SER A  23     -14.441  23.958 -10.417  1.00999.99           O  
ATOM    335  CB  SER A  23     -15.265  23.560 -13.850  1.00999.99           C  
ATOM    336  OG  SER A  23     -15.941  24.742 -14.188  1.00999.99           O  
ATOM    337  H   SER A  23     -13.862  21.719 -12.648  1.00999.99           H  
ATOM    338  HA  SER A  23     -13.531  24.610 -13.170  1.00999.99           H  
ATOM    339 1HB  SER A  23     -14.805  23.133 -14.741  1.00999.99           H  
ATOM    340 2HB  SER A  23     -15.973  22.829 -13.462  1.00999.99           H  
ATOM    341  HG  SER A  23     -15.299  25.286 -14.653  1.00999.99           H  
ATOM    342  N   SER A  24     -15.891  25.140 -11.652  1.00 29.45           N  
ATOM    343  CA  SER A  24     -16.580  25.657 -10.476  1.00  6.44           C  
ATOM    344  C   SER A  24     -18.088  25.700 -10.649  1.00  4.90           C  
ATOM    345  O   SER A  24     -18.792  26.280  -9.822  1.00  3.97           O  
ATOM    346  CB  SER A  24     -16.073  27.045 -10.142  1.00  9.66           C  
ATOM    347  OG  SER A  24     -16.337  27.944 -11.185  1.00  9.66           O  
ATOM    348  H   SER A  24     -16.188  25.410 -12.577  1.00 11.59           H  
ATOM    349  HA  SER A  24     -16.358  24.998  -9.639  1.00  7.73           H  
ATOM    350 1HB  SER A  24     -16.552  27.395  -9.227  1.00 11.59           H  
ATOM    351 2HB  SER A  24     -15.001  27.004  -9.956  1.00 11.59           H  
ATOM    352  HG  SER A  24     -17.289  27.932 -11.311  1.00 11.59           H  
ATOM    353  N   ARG A  25     -18.588  25.074 -11.711  1.00  5.52           N  
ATOM    354  CA  ARG A  25     -20.027  25.025 -11.950  1.00  5.17           C  
ATOM    355  C   ARG A  25     -20.792  24.228 -10.862  1.00  4.28           C  
ATOM    356  O   ARG A  25     -21.771  24.744 -10.318  1.00  3.96           O  
ATOM    357  CB  ARG A  25     -20.321  24.438 -13.329  1.00  7.75           C  
ATOM    358  CG  ARG A  25     -19.963  25.335 -14.501  1.00  7.75           C  
ATOM    359  CD  ARG A  25     -20.223  24.657 -15.798  1.00  7.75           C  
ATOM    360  NE  ARG A  25     -19.897  25.504 -16.935  1.00  7.75           N  
ATOM    361  CZ  ARG A  25     -19.927  25.103 -18.221  1.00  7.75           C  
ATOM    362  NH1 ARG A  25     -20.266  23.867 -18.516  1.00  7.75           N  
ATOM    363  NH2 ARG A  25     -19.613  25.950 -19.185  1.00  7.75           N  
ATOM    364  H   ARG A  25     -17.970  24.624 -12.369  1.00  6.62           H  
ATOM    365  HA  ARG A  25     -20.403  26.046 -11.948  1.00  6.20           H  
ATOM    366 1HB  ARG A  25     -19.762  23.519 -13.478  1.00  9.31           H  
ATOM    367 2HB  ARG A  25     -21.381  24.196 -13.406  1.00  9.31           H  
ATOM    368 1HG  ARG A  25     -20.562  26.246 -14.463  1.00  9.31           H  
ATOM    369 2HG  ARG A  25     -18.905  25.593 -14.454  1.00  9.31           H  
ATOM    370 1HD  ARG A  25     -19.616  23.754 -15.862  1.00  9.31           H  
ATOM    371 2HD  ARG A  25     -21.277  24.391 -15.864  1.00  9.31           H  
ATOM    372  HE  ARG A  25     -19.629  26.461 -16.747  1.00  9.31           H  
ATOM    373 1HH1 ARG A  25     -20.505  23.218 -17.780  1.00  9.31           H  
ATOM    374 2HH1 ARG A  25     -20.288  23.566 -19.480  1.00  9.31           H  
ATOM    375 1HH2 ARG A  25     -19.352  26.900 -18.958  1.00  9.31           H  
ATOM    376 2HH2 ARG A  25     -19.635  25.649 -20.148  1.00  9.31           H  
ATOM    377  N   PRO A  26     -20.339  23.022 -10.454  1.00  4.41           N  
ATOM    378  CA  PRO A  26     -20.941  22.179  -9.424  1.00  4.39           C  
ATOM    379  C   PRO A  26     -20.652  22.706  -8.043  1.00  3.73           C  
ATOM    380  O   PRO A  26     -21.312  22.339  -7.072  1.00  4.56           O  
ATOM    381  CB  PRO A  26     -20.302  20.827  -9.641  1.00  6.58           C  
ATOM    382  CG  PRO A  26     -19.010  21.123 -10.282  1.00  6.58           C  
ATOM    383  CD  PRO A  26     -19.303  22.261 -11.192  1.00  6.58           C  
ATOM    384  HA  PRO A  26     -22.029  22.123  -9.600  1.00  5.27           H  
ATOM    385 1HB  PRO A  26     -20.179  20.330  -8.671  1.00  7.90           H  
ATOM    386 2HB  PRO A  26     -20.957  20.196 -10.257  1.00  7.90           H  
ATOM    387 1HG  PRO A  26     -18.243  21.358  -9.528  1.00  7.90           H  
ATOM    388 2HG  PRO A  26     -18.661  20.255 -10.835  1.00  7.90           H  
ATOM    389 1HD  PRO A  26     -18.368  22.805 -11.320  1.00  7.90           H  
ATOM    390 2HD  PRO A  26     -19.703  21.889 -12.146  1.00  7.90           H  
ATOM    391  N   LEU A  27     -19.671  23.590  -7.965  1.00  3.23           N  
ATOM    392  CA  LEU A  27     -19.273  24.189  -6.722  1.00  3.43           C  
ATOM    393  C   LEU A  27     -20.057  25.474  -6.467  1.00  3.05           C  
ATOM    394  O   LEU A  27     -19.895  26.104  -5.420  1.00  3.70           O  
ATOM    395  CB  LEU A  27     -17.771  24.470  -6.774  1.00  5.15           C  
ATOM    396  CG  LEU A  27     -16.904  23.225  -7.022  1.00  5.15           C  
ATOM    397  CD1 LEU A  27     -15.435  23.621  -7.108  1.00  5.15           C  
ATOM    398  CD2 LEU A  27     -17.149  22.217  -5.919  1.00  5.15           C  
ATOM    399  H   LEU A  27     -19.170  23.848  -8.801  1.00  3.88           H  
ATOM    400  HA  LEU A  27     -19.485  23.490  -5.915  1.00  4.12           H  
ATOM    401 1HB  LEU A  27     -17.572  25.185  -7.571  1.00  6.17           H  
ATOM    402 2HB  LEU A  27     -17.461  24.911  -5.826  1.00  6.17           H  
ATOM    403  HG  LEU A  27     -17.180  22.780  -7.977  1.00  6.17           H  
ATOM    404 1HD1 LEU A  27     -14.829  22.735  -7.301  1.00  6.17           H  
ATOM    405 2HD1 LEU A  27     -15.292  24.336  -7.917  1.00  6.17           H  
ATOM    406 3HD1 LEU A  27     -15.122  24.074  -6.168  1.00  6.17           H  
ATOM    407 1HD2 LEU A  27     -16.548  21.328  -6.106  1.00  6.17           H  
ATOM    408 2HD2 LEU A  27     -16.870  22.652  -4.959  1.00  6.17           H  
ATOM    409 3HD2 LEU A  27     -18.203  21.947  -5.904  1.00  6.17           H  
ATOM    410  N   SER A  28     -20.912  25.869  -7.425  1.00  2.71           N  
ATOM    411  CA  SER A  28     -21.706  27.084  -7.301  1.00  2.85           C  
ATOM    412  C   SER A  28     -22.805  26.996  -6.236  1.00  3.06           C  
ATOM    413  O   SER A  28     -23.333  28.025  -5.811  1.00  3.47           O  
ATOM    414  CB  SER A  28     -22.326  27.430  -8.641  1.00  4.28           C  
ATOM    415  OG  SER A  28     -23.290  26.483  -9.015  1.00  4.28           O  
ATOM    416  H   SER A  28     -21.032  25.333  -8.278  1.00  3.25           H  
ATOM    417  HA  SER A  28     -21.035  27.896  -7.023  1.00  3.42           H  
ATOM    418 1HB  SER A  28     -22.781  28.417  -8.578  1.00  5.13           H  
ATOM    419 2HB  SER A  28     -21.547  27.477  -9.403  1.00  5.13           H  
ATOM    420  HG  SER A  28     -22.799  25.683  -9.234  1.00  5.13           H  
ATOM    421  N   SER A  29     -23.158  25.786  -5.793  1.00  3.37           N  
ATOM    422  CA  SER A  29     -24.179  25.656  -4.759  1.00  4.77           C  
ATOM    423  C   SER A  29     -24.063  24.365  -3.966  1.00  4.94           C  
ATOM    424  O   SER A  29     -23.427  23.406  -4.402  1.00  6.14           O  
ATOM    425  CB  SER A  29     -25.558  25.716  -5.368  1.00  7.15           C  
ATOM    426  OG  SER A  29     -25.824  24.570  -6.129  1.00  7.15           O  
ATOM    427  H   SER A  29     -22.719  24.958  -6.170  1.00  4.04           H  
ATOM    428  HA  SER A  29     -24.064  26.490  -4.065  1.00  5.72           H  
ATOM    429 1HB  SER A  29     -26.311  25.822  -4.589  1.00  8.59           H  
ATOM    430 2HB  SER A  29     -25.623  26.600  -6.003  1.00  8.59           H  
ATOM    431  HG  SER A  29     -25.003  24.339  -6.577  1.00  8.59           H  
ATOM    432  N   GLU A  30     -24.729  24.349  -2.817  1.00  4.21           N  
ATOM    433  CA  GLU A  30     -24.751  23.205  -1.917  1.00  4.45           C  
ATOM    434  C   GLU A  30     -25.468  22.036  -2.558  1.00  4.47           C  
ATOM    435  O   GLU A  30     -25.043  20.884  -2.427  1.00  4.14           O  
ATOM    436  CB  GLU A  30     -25.455  23.585  -0.615  1.00  6.68           C  
ATOM    437  CG  GLU A  30     -25.509  22.490   0.435  1.00  6.68           C  
ATOM    438  CD  GLU A  30     -24.159  22.124   0.975  1.00  6.68           C  
ATOM    439  OE1 GLU A  30     -23.231  22.871   0.782  1.00  6.68           O  
ATOM    440  OE2 GLU A  30     -24.057  21.100   1.610  1.00  6.68           O  
ATOM    441  H   GLU A  30     -25.232  25.182  -2.544  1.00  5.05           H  
ATOM    442  HA  GLU A  30     -23.725  22.906  -1.698  1.00  5.34           H  
ATOM    443 1HB  GLU A  30     -24.954  24.444  -0.169  1.00  8.01           H  
ATOM    444 2HB  GLU A  30     -26.481  23.883  -0.831  1.00  8.01           H  
ATOM    445 1HG  GLU A  30     -26.136  22.828   1.260  1.00  8.01           H  
ATOM    446 2HG  GLU A  30     -25.974  21.605   0.000  1.00  8.01           H  
ATOM    447  N   LEU A  31     -26.562  22.345  -3.245  1.00  5.07           N  
ATOM    448  CA  LEU A  31     -27.363  21.342  -3.912  1.00  5.39           C  
ATOM    449  C   LEU A  31     -26.633  20.733  -5.092  1.00  4.17           C  
ATOM    450  O   LEU A  31     -26.748  19.530  -5.329  1.00  3.76           O  
ATOM    451  CB  LEU A  31     -28.675  21.958  -4.389  1.00  8.08           C  
ATOM    452  CG  LEU A  31     -29.637  22.377  -3.278  1.00  8.08           C  
ATOM    453  CD1 LEU A  31     -30.822  23.107  -3.891  1.00  8.08           C  
ATOM    454  CD2 LEU A  31     -30.083  21.142  -2.511  1.00  8.08           C  
ATOM    455  H   LEU A  31     -26.851  23.312  -3.302  1.00  6.08           H  
ATOM    456  HA  LEU A  31     -27.585  20.549  -3.199  1.00  6.47           H  
ATOM    457 1HB  LEU A  31     -28.450  22.842  -4.983  1.00  9.70           H  
ATOM    458 2HB  LEU A  31     -29.190  21.237  -5.025  1.00  9.70           H  
ATOM    459  HG  LEU A  31     -29.133  23.064  -2.599  1.00  9.70           H  
ATOM    460 1HD1 LEU A  31     -31.506  23.420  -3.101  1.00  9.70           H  
ATOM    461 2HD1 LEU A  31     -30.467  23.986  -4.431  1.00  9.70           H  
ATOM    462 3HD1 LEU A  31     -31.342  22.443  -4.580  1.00  9.70           H  
ATOM    463 1HD2 LEU A  31     -30.765  21.436  -1.713  1.00  9.70           H  
ATOM    464 2HD2 LEU A  31     -30.591  20.457  -3.190  1.00  9.70           H  
ATOM    465 3HD2 LEU A  31     -29.212  20.647  -2.081  1.00  9.70           H  
ATOM    466  N   SER A  32     -25.867  21.544  -5.825  1.00  5.02           N  
ATOM    467  CA  SER A  32     -25.128  20.998  -6.952  1.00  4.72           C  
ATOM    468  C   SER A  32     -23.946  20.152  -6.491  1.00  2.97           C  
ATOM    469  O   SER A  32     -23.626  19.151  -7.134  1.00  2.77           O  
ATOM    470  CB  SER A  32     -24.688  22.118  -7.870  1.00  7.08           C  
ATOM    471  OG  SER A  32     -23.829  23.004  -7.213  1.00  7.08           O  
ATOM    472  H   SER A  32     -25.807  22.536  -5.620  1.00  6.02           H  
ATOM    473  HA  SER A  32     -25.802  20.354  -7.516  1.00  5.66           H  
ATOM    474 1HB  SER A  32     -24.192  21.702  -8.748  1.00  8.50           H  
ATOM    475 2HB  SER A  32     -25.567  22.661  -8.215  1.00  8.50           H  
ATOM    476  HG  SER A  32     -23.010  22.522  -7.064  1.00  8.50           H  
ATOM    477  N   MET A  33     -23.353  20.489  -5.340  1.00  2.85           N  
ATOM    478  CA  MET A  33     -22.297  19.642  -4.793  1.00  2.20           C  
ATOM    479  C   MET A  33     -22.902  18.325  -4.308  1.00  1.98           C  
ATOM    480  O   MET A  33     -22.286  17.269  -4.463  1.00  1.84           O  
ATOM    481  CB  MET A  33     -21.534  20.338  -3.664  1.00  3.30           C  
ATOM    482  CG  MET A  33     -20.689  21.519  -4.123  1.00  3.30           C  
ATOM    483  SD  MET A  33     -19.796  22.329  -2.783  1.00  3.30           S  
ATOM    484  CE  MET A  33     -18.490  21.136  -2.500  1.00  3.30           C  
ATOM    485  H   MET A  33     -23.610  21.344  -4.859  1.00  3.42           H  
ATOM    486  HA  MET A  33     -21.590  19.409  -5.587  1.00  2.64           H  
ATOM    487 1HB  MET A  33     -22.239  20.702  -2.917  1.00  3.96           H  
ATOM    488 2HB  MET A  33     -20.873  19.623  -3.173  1.00  3.96           H  
ATOM    489 1HG  MET A  33     -19.965  21.173  -4.859  1.00  3.96           H  
ATOM    490 2HG  MET A  33     -21.328  22.257  -4.601  1.00  3.96           H  
ATOM    491 1HE  MET A  33     -17.853  21.480  -1.685  1.00  3.96           H  
ATOM    492 2HE  MET A  33     -18.928  20.174  -2.246  1.00  3.96           H  
ATOM    493 3HE  MET A  33     -17.894  21.028  -3.406  1.00  3.96           H  
ATOM    494  N   THR A  34     -24.118  18.397  -3.748  1.00  2.54           N  
ATOM    495  CA  THR A  34     -24.842  17.221  -3.278  1.00  3.10           C  
ATOM    496  C   THR A  34     -25.136  16.288  -4.443  1.00  3.02           C  
ATOM    497  O   THR A  34     -24.956  15.074  -4.334  1.00  3.17           O  
ATOM    498  CB  THR A  34     -26.170  17.610  -2.597  1.00  4.65           C  
ATOM    499  OG1 THR A  34     -25.914  18.452  -1.466  1.00  4.65           O  
ATOM    500  CG2 THR A  34     -26.889  16.357  -2.131  1.00  4.65           C  
ATOM    501  H   THR A  34     -24.553  19.302  -3.616  1.00  3.05           H  
ATOM    502  HA  THR A  34     -24.223  16.685  -2.562  1.00  3.72           H  
ATOM    503  HB  THR A  34     -26.803  18.144  -3.301  1.00  5.58           H  
ATOM    504  HG1 THR A  34     -25.518  19.279  -1.765  1.00  5.58           H  
ATOM    505 1HG2 THR A  34     -27.828  16.633  -1.651  1.00  5.58           H  
ATOM    506 2HG2 THR A  34     -27.096  15.715  -2.987  1.00  5.58           H  
ATOM    507 3HG2 THR A  34     -26.262  15.821  -1.419  1.00  5.58           H  
ATOM    508  N   GLU A  35     -25.570  16.868  -5.561  1.00  3.24           N  
ATOM    509  CA  GLU A  35     -25.810  16.127  -6.787  1.00  3.61           C  
ATOM    510  C   GLU A  35     -24.557  15.375  -7.236  1.00  3.05           C  
ATOM    511  O   GLU A  35     -24.637  14.192  -7.574  1.00  3.54           O  
ATOM    512  CB  GLU A  35     -26.286  17.075  -7.889  1.00  5.42           C  
ATOM    513  CG  GLU A  35     -26.642  16.391  -9.199  1.00  5.42           C  
ATOM    514  CD  GLU A  35     -27.138  17.351 -10.254  1.00  5.42           C  
ATOM    515  OE1 GLU A  35     -28.133  17.996 -10.027  1.00  5.42           O  
ATOM    516  OE2 GLU A  35     -26.503  17.456 -11.281  1.00  5.42           O  
ATOM    517  H   GLU A  35     -25.739  17.865  -5.564  1.00  3.89           H  
ATOM    518  HA  GLU A  35     -26.595  15.395  -6.598  1.00  4.33           H  
ATOM    519 1HB  GLU A  35     -27.166  17.620  -7.545  1.00  6.50           H  
ATOM    520 2HB  GLU A  35     -25.510  17.810  -8.100  1.00  6.50           H  
ATOM    521 1HG  GLU A  35     -25.762  15.874  -9.569  1.00  6.50           H  
ATOM    522 2HG  GLU A  35     -27.411  15.643  -9.011  1.00  6.50           H  
ATOM    523  N   ARG A  36     -23.406  16.060  -7.220  1.00  2.30           N  
ATOM    524  CA  ARG A  36     -22.139  15.444  -7.612  1.00  1.85           C  
ATOM    525  C   ARG A  36     -21.741  14.345  -6.652  1.00  1.67           C  
ATOM    526  O   ARG A  36     -21.162  13.350  -7.077  1.00  1.74           O  
ATOM    527  CB  ARG A  36     -21.030  16.468  -7.658  1.00  2.78           C  
ATOM    528  CG  ARG A  36     -21.237  17.573  -8.659  1.00  2.78           C  
ATOM    529  CD  ARG A  36     -20.966  17.170 -10.061  1.00  2.78           C  
ATOM    530  NE  ARG A  36     -22.004  16.321 -10.616  1.00  2.78           N  
ATOM    531  CZ  ARG A  36     -23.238  16.722 -10.965  1.00  2.78           C  
ATOM    532  NH1 ARG A  36     -23.650  17.952 -10.774  1.00  2.78           N  
ATOM    533  NH2 ARG A  36     -24.060  15.849 -11.506  1.00  2.78           N  
ATOM    534  H   ARG A  36     -23.413  17.040  -6.956  1.00  2.76           H  
ATOM    535  HA  ARG A  36     -22.260  15.013  -8.606  1.00  2.22           H  
ATOM    536 1HB  ARG A  36     -20.916  16.929  -6.678  1.00  3.33           H  
ATOM    537 2HB  ARG A  36     -20.088  15.976  -7.901  1.00  3.33           H  
ATOM    538 1HG  ARG A  36     -22.266  17.921  -8.611  1.00  3.33           H  
ATOM    539 2HG  ARG A  36     -20.564  18.384  -8.401  1.00  3.33           H  
ATOM    540 1HD  ARG A  36     -20.888  18.058 -10.686  1.00  3.33           H  
ATOM    541 2HD  ARG A  36     -20.026  16.622 -10.097  1.00  3.33           H  
ATOM    542  HE  ARG A  36     -21.779  15.355 -10.820  1.00  3.33           H  
ATOM    543 1HH1 ARG A  36     -23.041  18.640 -10.357  1.00  3.33           H  
ATOM    544 2HH1 ARG A  36     -24.599  18.185 -11.044  1.00  3.33           H  
ATOM    545 1HH2 ARG A  36     -23.738  14.900 -11.662  1.00  3.33           H  
ATOM    546 2HH2 ARG A  36     -24.997  16.147 -11.751  1.00  3.33           H  
ATOM    547  N   HIS A  37     -22.056  14.514  -5.367  1.00  1.64           N  
ATOM    548  CA  HIS A  37     -21.797  13.480  -4.375  1.00  1.88           C  
ATOM    549  C   HIS A  37     -22.538  12.216  -4.745  1.00  2.23           C  
ATOM    550  O   HIS A  37     -21.957  11.134  -4.717  1.00  2.14           O  
ATOM    551  CB  HIS A  37     -22.193  13.947  -2.978  1.00  2.82           C  
ATOM    552  CG  HIS A  37     -21.954  12.939  -1.895  1.00  2.82           C  
ATOM    553  ND1 HIS A  37     -20.692  12.521  -1.532  1.00  2.82           N  
ATOM    554  CD2 HIS A  37     -22.814  12.299  -1.071  1.00  2.82           C  
ATOM    555  CE1 HIS A  37     -20.786  11.655  -0.539  1.00  2.82           C  
ATOM    556  NE2 HIS A  37     -22.062  11.507  -0.237  1.00  2.82           N  
ATOM    557  H   HIS A  37     -22.481  15.381  -5.066  1.00  1.97           H  
ATOM    558  HA  HIS A  37     -20.737  13.241  -4.362  1.00  2.26           H  
ATOM    559 1HB  HIS A  37     -21.635  14.848  -2.737  1.00  3.38           H  
ATOM    560 2HB  HIS A  37     -23.248  14.204  -2.961  1.00  3.38           H  
ATOM    561  HD2 HIS A  37     -23.899  12.397  -1.065  1.00  3.38           H  
ATOM    562  HE1 HIS A  37     -19.952  11.156  -0.048  1.00  3.38           H  
ATOM    563  HE2 HIS A  37     -22.432  10.911   0.490  1.00  3.38           H  
ATOM    564  N   GLU A  38     -23.817  12.348  -5.098  1.00  3.04           N  
ATOM    565  CA  GLU A  38     -24.599  11.190  -5.503  1.00  3.61           C  
ATOM    566  C   GLU A  38     -24.049  10.576  -6.792  1.00  3.04           C  
ATOM    567  O   GLU A  38     -23.995   9.353  -6.912  1.00  3.02           O  
ATOM    568  CB  GLU A  38     -26.068  11.571  -5.655  1.00  5.42           C  
ATOM    569  CG  GLU A  38     -26.752  11.879  -4.326  1.00  5.42           C  
ATOM    570  CD  GLU A  38     -28.200  12.263  -4.466  1.00  5.42           C  
ATOM    571  OE1 GLU A  38     -28.621  12.543  -5.563  1.00  5.42           O  
ATOM    572  OE2 GLU A  38     -28.894  12.254  -3.472  1.00  5.42           O  
ATOM    573  H   GLU A  38     -24.252  13.265  -5.075  1.00  3.65           H  
ATOM    574  HA  GLU A  38     -24.527  10.437  -4.720  1.00  4.33           H  
ATOM    575 1HB  GLU A  38     -26.155  12.453  -6.290  1.00  6.50           H  
ATOM    576 2HB  GLU A  38     -26.613  10.759  -6.139  1.00  6.50           H  
ATOM    577 1HG  GLU A  38     -26.681  11.001  -3.685  1.00  6.50           H  
ATOM    578 2HG  GLU A  38     -26.214  12.693  -3.842  1.00  6.50           H  
ATOM    579  N   GLN A  39     -23.624  11.417  -7.742  1.00  2.87           N  
ATOM    580  CA  GLN A  39     -22.945  10.939  -8.951  1.00  2.79           C  
ATOM    581  C   GLN A  39     -21.705  10.133  -8.608  1.00  2.04           C  
ATOM    582  O   GLN A  39     -21.487   9.057  -9.169  1.00  2.02           O  
ATOM    583  CB  GLN A  39     -22.560  12.108  -9.864  1.00  4.19           C  
ATOM    584  CG  GLN A  39     -21.847  11.682 -11.141  1.00  4.19           C  
ATOM    585  CD  GLN A  39     -21.503  12.854 -12.043  1.00  4.19           C  
ATOM    586  OE1 GLN A  39     -22.171  13.891 -12.029  1.00  4.19           O  
ATOM    587  NE2 GLN A  39     -20.452  12.703 -12.837  1.00  4.19           N  
ATOM    588  H   GLN A  39     -23.750  12.413  -7.616  1.00  3.44           H  
ATOM    589  HA  GLN A  39     -23.633  10.288  -9.493  1.00  3.35           H  
ATOM    590 1HB  GLN A  39     -23.456  12.660 -10.145  1.00  5.02           H  
ATOM    591 2HB  GLN A  39     -21.906  12.795  -9.331  1.00  5.02           H  
ATOM    592 1HG  GLN A  39     -20.917  11.183 -10.871  1.00  5.02           H  
ATOM    593 2HG  GLN A  39     -22.488  11.000 -11.698  1.00  5.02           H  
ATOM    594 1HE2 GLN A  39     -20.179  13.442 -13.453  1.00  5.02           H  
ATOM    595 2HE2 GLN A  39     -19.931  11.851 -12.821  1.00  5.02           H  
ATOM    596  N   TRP A  40     -20.899  10.667  -7.696  1.00  1.68           N  
ATOM    597  CA  TRP A  40     -19.677  10.043  -7.228  1.00  1.36           C  
ATOM    598  C   TRP A  40     -19.981   8.679  -6.617  1.00  1.31           C  
ATOM    599  O   TRP A  40     -19.301   7.696  -6.908  1.00  1.60           O  
ATOM    600  CB  TRP A  40     -18.987  10.961  -6.217  1.00  2.04           C  
ATOM    601  CG  TRP A  40     -17.675  10.453  -5.755  1.00  2.04           C  
ATOM    602  CD1 TRP A  40     -16.484  10.664  -6.363  1.00  2.04           C  
ATOM    603  CD2 TRP A  40     -17.387   9.647  -4.589  1.00  2.04           C  
ATOM    604  NE1 TRP A  40     -15.477  10.043  -5.677  1.00  2.04           N  
ATOM    605  CE2 TRP A  40     -16.015   9.414  -4.586  1.00  2.04           C  
ATOM    606  CE3 TRP A  40     -18.180   9.115  -3.569  1.00  2.04           C  
ATOM    607  CZ2 TRP A  40     -15.398   8.655  -3.605  1.00  2.04           C  
ATOM    608  CZ3 TRP A  40     -17.560   8.363  -2.583  1.00  2.04           C  
ATOM    609  CH2 TRP A  40     -16.208   8.135  -2.605  1.00  2.04           C  
ATOM    610  H   TRP A  40     -21.143  11.564  -7.303  1.00  2.02           H  
ATOM    611  HA  TRP A  40     -19.011   9.898  -8.078  1.00  1.63           H  
ATOM    612 1HB  TRP A  40     -18.836  11.944  -6.665  1.00  2.45           H  
ATOM    613 2HB  TRP A  40     -19.625  11.096  -5.346  1.00  2.45           H  
ATOM    614  HD1 TRP A  40     -16.347  11.240  -7.275  1.00  2.45           H  
ATOM    615  HE1 TRP A  40     -14.509  10.058  -5.962  1.00  2.45           H  
ATOM    616  HE3 TRP A  40     -19.254   9.287  -3.550  1.00  2.45           H  
ATOM    617  HZ2 TRP A  40     -14.332   8.461  -3.596  1.00  2.45           H  
ATOM    618  HZ3 TRP A  40     -18.180   7.949  -1.787  1.00  2.45           H  
ATOM    619  HH2 TRP A  40     -15.756   7.533  -1.818  1.00  2.45           H  
ATOM    620  N   ILE A  41     -21.033   8.618  -5.799  1.00  1.43           N  
ATOM    621  CA  ILE A  41     -21.490   7.370  -5.210  1.00  1.89           C  
ATOM    622  C   ILE A  41     -21.836   6.344  -6.269  1.00  2.00           C  
ATOM    623  O   ILE A  41     -21.463   5.178  -6.160  1.00  2.55           O  
ATOM    624  CB  ILE A  41     -22.717   7.604  -4.309  1.00  2.83           C  
ATOM    625  CG1 ILE A  41     -22.328   8.365  -3.043  1.00  2.83           C  
ATOM    626  CG2 ILE A  41     -23.395   6.296  -3.983  1.00  2.83           C  
ATOM    627  CD1 ILE A  41     -23.520   8.863  -2.261  1.00  2.83           C  
ATOM    628  H   ILE A  41     -21.534   9.468  -5.576  1.00  1.72           H  
ATOM    629  HA  ILE A  41     -20.681   6.966  -4.596  1.00  2.27           H  
ATOM    630  HB  ILE A  41     -23.428   8.233  -4.839  1.00  3.40           H  
ATOM    631 1HG1 ILE A  41     -21.750   7.703  -2.399  1.00  3.40           H  
ATOM    632 2HG1 ILE A  41     -21.699   9.214  -3.306  1.00  3.40           H  
ATOM    633 1HG2 ILE A  41     -24.273   6.481  -3.365  1.00  3.40           H  
ATOM    634 2HG2 ILE A  41     -23.698   5.800  -4.904  1.00  3.40           H  
ATOM    635 3HG2 ILE A  41     -22.697   5.667  -3.445  1.00  3.40           H  
ATOM    636 1HD1 ILE A  41     -23.177   9.381  -1.367  1.00  3.40           H  
ATOM    637 2HD1 ILE A  41     -24.102   9.546  -2.877  1.00  3.40           H  
ATOM    638 3HD1 ILE A  41     -24.142   8.017  -1.972  1.00  3.40           H  
ATOM    639  N   LYS A  42     -22.567   6.780  -7.293  1.00  2.13           N  
ATOM    640  CA  LYS A  42     -22.958   5.901  -8.379  1.00  2.68           C  
ATOM    641  C   LYS A  42     -21.756   5.410  -9.186  1.00  2.63           C  
ATOM    642  O   LYS A  42     -21.730   4.258  -9.617  1.00  3.34           O  
ATOM    643  CB  LYS A  42     -23.937   6.622  -9.304  1.00  4.02           C  
ATOM    644  CG  LYS A  42     -25.316   6.866  -8.704  1.00  4.02           C  
ATOM    645  CD  LYS A  42     -26.210   7.624  -9.675  1.00  4.02           C  
ATOM    646  CE  LYS A  42     -27.581   7.892  -9.071  1.00  4.02           C  
ATOM    647  NZ  LYS A  42     -28.459   8.655 -10.002  1.00  4.02           N  
ATOM    648  H   LYS A  42     -22.875   7.745  -7.312  1.00  2.56           H  
ATOM    649  HA  LYS A  42     -23.453   5.029  -7.953  1.00  3.22           H  
ATOM    650 1HB  LYS A  42     -23.522   7.589  -9.586  1.00  4.82           H  
ATOM    651 2HB  LYS A  42     -24.067   6.040 -10.218  1.00  4.82           H  
ATOM    652 1HG  LYS A  42     -25.782   5.907  -8.471  1.00  4.82           H  
ATOM    653 2HG  LYS A  42     -25.225   7.438  -7.782  1.00  4.82           H  
ATOM    654 1HD  LYS A  42     -25.742   8.577  -9.933  1.00  4.82           H  
ATOM    655 2HD  LYS A  42     -26.332   7.041 -10.588  1.00  4.82           H  
ATOM    656 1HE  LYS A  42     -28.057   6.943  -8.833  1.00  4.82           H  
ATOM    657 2HE  LYS A  42     -27.461   8.463  -8.151  1.00  4.82           H  
ATOM    658 1HZ  LYS A  42     -29.358   8.811  -9.565  1.00  4.82           H  
ATOM    659 2HZ  LYS A  42     -28.030   9.544 -10.217  1.00  4.82           H  
ATOM    660 3HZ  LYS A  42     -28.586   8.127 -10.853  1.00  4.82           H  
ATOM    661  N   GLN A  43     -20.758   6.279  -9.376  1.00  2.40           N  
ATOM    662  CA  GLN A  43     -19.582   5.915 -10.160  1.00  2.93           C  
ATOM    663  C   GLN A  43     -18.720   4.888  -9.429  1.00  2.52           C  
ATOM    664  O   GLN A  43     -18.206   3.952 -10.048  1.00  3.24           O  
ATOM    665  CB  GLN A  43     -18.715   7.137 -10.458  1.00  4.40           C  
ATOM    666  CG  GLN A  43     -17.776   6.943 -11.641  1.00  4.40           C  
ATOM    667  CD  GLN A  43     -16.554   6.119 -11.339  1.00  4.40           C  
ATOM    668  OE1 GLN A  43     -16.142   5.946 -10.194  1.00  4.40           O  
ATOM    669  NE2 GLN A  43     -15.951   5.599 -12.396  1.00  4.40           N  
ATOM    670  H   GLN A  43     -20.835   7.219  -9.013  1.00  2.88           H  
ATOM    671  HA  GLN A  43     -19.910   5.477 -11.099  1.00  3.52           H  
ATOM    672 1HB  GLN A  43     -19.354   7.995 -10.665  1.00  5.27           H  
ATOM    673 2HB  GLN A  43     -18.113   7.382  -9.583  1.00  5.27           H  
ATOM    674 1HG  GLN A  43     -18.325   6.449 -12.442  1.00  5.27           H  
ATOM    675 2HG  GLN A  43     -17.437   7.923 -11.974  1.00  5.27           H  
ATOM    676 1HE2 GLN A  43     -15.127   5.044 -12.280  1.00  5.27           H  
ATOM    677 2HE2 GLN A  43     -16.312   5.767 -13.315  1.00  5.27           H  
ATOM    678  N   TYR A  44     -18.565   5.057  -8.117  1.00  2.14           N  
ATOM    679  CA  TYR A  44     -17.736   4.145  -7.335  1.00  2.19           C  
ATOM    680  C   TYR A  44     -18.511   3.021  -6.651  1.00  2.12           C  
ATOM    681  O   TYR A  44     -17.899   2.091  -6.121  1.00  6.58           O  
ATOM    682  CB  TYR A  44     -16.932   4.944  -6.304  1.00  3.29           C  
ATOM    683  CG  TYR A  44     -15.831   5.764  -6.939  1.00  3.29           C  
ATOM    684  CD1 TYR A  44     -16.044   7.086  -7.283  1.00  3.29           C  
ATOM    685  CD2 TYR A  44     -14.597   5.179  -7.188  1.00  3.29           C  
ATOM    686  CE1 TYR A  44     -15.036   7.814  -7.878  1.00  3.29           C  
ATOM    687  CE2 TYR A  44     -13.588   5.915  -7.780  1.00  3.29           C  
ATOM    688  CZ  TYR A  44     -13.809   7.226  -8.124  1.00  3.29           C  
ATOM    689  OH  TYR A  44     -12.815   7.966  -8.710  1.00  3.29           O  
ATOM    690  H   TYR A  44     -18.999   5.847  -7.654  1.00  2.57           H  
ATOM    691  HA  TYR A  44     -17.028   3.677  -8.017  1.00  2.63           H  
ATOM    692 1HB  TYR A  44     -17.595   5.620  -5.761  1.00  3.94           H  
ATOM    693 2HB  TYR A  44     -16.482   4.266  -5.583  1.00  3.94           H  
ATOM    694  HD1 TYR A  44     -17.004   7.554  -7.092  1.00  3.94           H  
ATOM    695  HD2 TYR A  44     -14.424   4.138  -6.919  1.00  3.94           H  
ATOM    696  HE1 TYR A  44     -15.204   8.853  -8.154  1.00  3.94           H  
ATOM    697  HE2 TYR A  44     -12.618   5.462  -7.977  1.00  3.94           H  
ATOM    698  HH  TYR A  44     -12.831   8.854  -8.339  1.00  3.94           H  
ATOM    699  N   GLY A  45     -19.841   3.066  -6.688  1.00  1.65           N  
ATOM    700  CA  GLY A  45     -20.633   1.987  -6.111  1.00  1.31           C  
ATOM    701  C   GLY A  45     -20.645   2.028  -4.585  1.00  1.71           C  
ATOM    702  O   GLY A  45     -20.513   0.991  -3.933  1.00  2.25           O  
ATOM    703  H   GLY A  45     -20.323   3.852  -7.103  1.00  1.98           H  
ATOM    704 1HA  GLY A  45     -21.654   2.051  -6.487  1.00  1.57           H  
ATOM    705 2HA  GLY A  45     -20.233   1.031  -6.447  1.00  1.57           H  
ATOM    706  N   ARG A  46     -20.779   3.221  -4.016  1.00  1.85           N  
ATOM    707  CA  ARG A  46     -20.782   3.346  -2.562  1.00  2.86           C  
ATOM    708  C   ARG A  46     -22.168   3.172  -1.955  1.00  2.44           C  
ATOM    709  O   ARG A  46     -23.171   3.603  -2.516  1.00  3.66           O  
ATOM    710  CB  ARG A  46     -20.205   4.687  -2.161  1.00  4.29           C  
ATOM    711  CG  ARG A  46     -18.754   4.857  -2.549  1.00  4.29           C  
ATOM    712  CD  ARG A  46     -17.885   4.006  -1.700  1.00  4.29           C  
ATOM    713  NE  ARG A  46     -16.479   4.196  -1.992  1.00  4.29           N  
ATOM    714  CZ  ARG A  46     -15.785   3.450  -2.870  1.00  4.29           C  
ATOM    715  NH1 ARG A  46     -16.382   2.470  -3.514  1.00  4.29           N  
ATOM    716  NH2 ARG A  46     -14.507   3.693  -3.088  1.00  4.29           N  
ATOM    717  H   ARG A  46     -20.896   4.039  -4.602  1.00  2.22           H  
ATOM    718  HA  ARG A  46     -20.134   2.569  -2.158  1.00  3.43           H  
ATOM    719 1HB  ARG A  46     -20.767   5.491  -2.629  1.00  5.15           H  
ATOM    720 2HB  ARG A  46     -20.280   4.815  -1.081  1.00  5.15           H  
ATOM    721 1HG  ARG A  46     -18.611   4.576  -3.592  1.00  5.15           H  
ATOM    722 2HG  ARG A  46     -18.461   5.889  -2.404  1.00  5.15           H  
ATOM    723 1HD  ARG A  46     -18.050   4.256  -0.652  1.00  5.15           H  
ATOM    724 2HD  ARG A  46     -18.129   2.958  -1.866  1.00  5.15           H  
ATOM    725  HE  ARG A  46     -15.992   4.941  -1.508  1.00  5.15           H  
ATOM    726 1HH1 ARG A  46     -17.361   2.279  -3.352  1.00  5.15           H  
ATOM    727 2HH1 ARG A  46     -15.866   1.908  -4.175  1.00  5.15           H  
ATOM    728 1HH2 ARG A  46     -14.037   4.449  -2.601  1.00  5.15           H  
ATOM    729 2HH2 ARG A  46     -13.993   3.128  -3.747  1.00  5.15           H  
ATOM    730  N   VAL A  47     -22.216   2.524  -0.795  1.00  4.09           N  
ATOM    731  CA  VAL A  47     -23.470   2.303  -0.089  1.00  5.36           C  
ATOM    732  C   VAL A  47     -23.365   2.711   1.373  1.00  4.74           C  
ATOM    733  O   VAL A  47     -22.479   2.251   2.092  1.00  7.62           O  
ATOM    734  CB  VAL A  47     -23.906   0.825  -0.169  1.00  8.04           C  
ATOM    735  CG1 VAL A  47     -25.201   0.630   0.607  1.00  8.04           C  
ATOM    736  CG2 VAL A  47     -24.099   0.418  -1.623  1.00  8.04           C  
ATOM    737  H   VAL A  47     -21.358   2.182  -0.385  1.00  4.91           H  
ATOM    738  HA  VAL A  47     -24.242   2.912  -0.560  1.00  6.43           H  
ATOM    739  HB  VAL A  47     -23.144   0.199   0.291  1.00  9.65           H  
ATOM    740 1HG1 VAL A  47     -25.498  -0.419   0.559  1.00  9.65           H  
ATOM    741 2HG1 VAL A  47     -25.048   0.915   1.649  1.00  9.65           H  
ATOM    742 3HG1 VAL A  47     -25.983   1.251   0.171  1.00  9.65           H  
ATOM    743 1HG2 VAL A  47     -24.407  -0.626  -1.669  1.00  9.65           H  
ATOM    744 2HG2 VAL A  47     -24.868   1.043  -2.074  1.00  9.65           H  
ATOM    745 3HG2 VAL A  47     -23.164   0.542  -2.168  1.00  9.65           H  
ATOM    746  N   TYR A  48     -24.282   3.568   1.803  1.00  3.37           N  
ATOM    747  CA  TYR A  48     -24.338   4.011   3.191  1.00  2.89           C  
ATOM    748  C   TYR A  48     -25.415   3.251   3.953  1.00  3.35           C  
ATOM    749  O   TYR A  48     -26.374   2.758   3.358  1.00  4.00           O  
ATOM    750  CB  TYR A  48     -24.599   5.514   3.238  1.00  4.33           C  
ATOM    751  CG  TYR A  48     -25.809   5.904   2.429  1.00  4.33           C  
ATOM    752  CD1 TYR A  48     -27.073   5.826   2.979  1.00  4.33           C  
ATOM    753  CD2 TYR A  48     -25.647   6.342   1.121  1.00  4.33           C  
ATOM    754  CE1 TYR A  48     -28.178   6.182   2.234  1.00  4.33           C  
ATOM    755  CE2 TYR A  48     -26.751   6.696   0.372  1.00  4.33           C  
ATOM    756  CZ  TYR A  48     -28.013   6.614   0.925  1.00  4.33           C  
ATOM    757  OH  TYR A  48     -29.117   6.965   0.182  1.00  4.33           O  
ATOM    758  H   TYR A  48     -24.973   3.914   1.153  1.00  4.04           H  
ATOM    759  HA  TYR A  48     -23.380   3.803   3.668  1.00  3.47           H  
ATOM    760 1HB  TYR A  48     -24.753   5.834   4.271  1.00  5.20           H  
ATOM    761 2HB  TYR A  48     -23.736   6.052   2.850  1.00  5.20           H  
ATOM    762  HD1 TYR A  48     -27.196   5.481   4.001  1.00  5.20           H  
ATOM    763  HD2 TYR A  48     -24.650   6.407   0.687  1.00  5.20           H  
ATOM    764  HE1 TYR A  48     -29.173   6.120   2.672  1.00  5.20           H  
ATOM    765  HE2 TYR A  48     -26.625   7.040  -0.655  1.00  5.20           H  
ATOM    766  HH  TYR A  48     -29.913   6.728   0.666  1.00  5.20           H  
ATOM    767  N   LYS A  49     -25.264   3.164   5.272  1.00  4.50           N  
ATOM    768  CA  LYS A  49     -26.225   2.457   6.107  1.00  6.56           C  
ATOM    769  C   LYS A  49     -27.457   3.310   6.385  1.00  6.10           C  
ATOM    770  O   LYS A  49     -28.569   2.788   6.478  1.00  8.12           O  
ATOM    771  CB  LYS A  49     -25.569   2.043   7.427  1.00  9.84           C  
ATOM    772  CG  LYS A  49     -24.508   0.959   7.282  1.00  9.84           C  
ATOM    773  CD  LYS A  49     -23.885   0.608   8.625  1.00  9.84           C  
ATOM    774  CE  LYS A  49     -22.817  -0.467   8.476  1.00  9.84           C  
ATOM    775  NZ  LYS A  49     -22.172  -0.795   9.777  1.00  9.84           N  
ATOM    776  H   LYS A  49     -24.454   3.584   5.710  1.00  5.40           H  
ATOM    777  HA  LYS A  49     -26.548   1.561   5.579  1.00  7.87           H  
ATOM    778 1HB  LYS A  49     -25.102   2.911   7.893  1.00 11.81           H  
ATOM    779 2HB  LYS A  49     -26.331   1.673   8.112  1.00 11.81           H  
ATOM    780 1HG  LYS A  49     -24.957   0.063   6.853  1.00 11.81           H  
ATOM    781 2HG  LYS A  49     -23.724   1.309   6.611  1.00 11.81           H  
ATOM    782 1HD  LYS A  49     -23.431   1.500   9.060  1.00 11.81           H  
ATOM    783 2HD  LYS A  49     -24.659   0.248   9.302  1.00 11.81           H  
ATOM    784 1HE  LYS A  49     -23.273  -1.369   8.070  1.00 11.81           H  
ATOM    785 2HE  LYS A  49     -22.053  -0.118   7.782  1.00 11.81           H  
ATOM    786 1HZ  LYS A  49     -21.472  -1.510   9.634  1.00 11.81           H  
ATOM    787 2HZ  LYS A  49     -21.734   0.034  10.155  1.00 11.81           H  
ATOM    788 3HZ  LYS A  49     -22.869  -1.133  10.424  1.00 11.81           H  
ATOM    789  N   ASN A  50     -27.263   4.618   6.508  1.00  4.43           N  
ATOM    790  CA  ASN A  50     -28.380   5.522   6.748  1.00  4.67           C  
ATOM    791  C   ASN A  50     -28.078   6.942   6.272  1.00  4.16           C  
ATOM    792  O   ASN A  50     -26.969   7.231   5.820  1.00  3.44           O  
ATOM    793  CB  ASN A  50     -28.754   5.499   8.220  1.00  7.00           C  
ATOM    794  CG  ASN A  50     -27.621   5.917   9.109  1.00  7.00           C  
ATOM    795  OD1 ASN A  50     -26.875   6.846   8.784  1.00  7.00           O  
ATOM    796  ND2 ASN A  50     -27.479   5.248  10.226  1.00  7.00           N  
ATOM    797  H   ASN A  50     -26.328   4.992   6.431  1.00  5.32           H  
ATOM    798  HA  ASN A  50     -29.236   5.169   6.173  1.00  5.60           H  
ATOM    799 1HB  ASN A  50     -29.606   6.156   8.400  1.00  8.41           H  
ATOM    800 2HB  ASN A  50     -29.059   4.489   8.498  1.00  8.41           H  
ATOM    801 1HD2 ASN A  50     -26.742   5.483  10.859  1.00  8.41           H  
ATOM    802 2HD2 ASN A  50     -28.107   4.503  10.450  1.00  8.41           H  
ATOM    803  N   ALA A  51     -29.076   7.818   6.400  1.00  4.96           N  
ATOM    804  CA  ALA A  51     -28.989   9.210   5.965  1.00  5.21           C  
ATOM    805  C   ALA A  51     -27.913   9.990   6.709  1.00  4.16           C  
ATOM    806  O   ALA A  51     -27.298  10.890   6.138  1.00  4.21           O  
ATOM    807  CB  ALA A  51     -30.334   9.889   6.149  1.00  7.81           C  
ATOM    808  H   ALA A  51     -29.949   7.497   6.796  1.00  5.95           H  
ATOM    809  HA  ALA A  51     -28.732   9.215   4.906  1.00  6.25           H  
ATOM    810 1HB  ALA A  51     -30.276  10.916   5.789  1.00  9.38           H  
ATOM    811 2HB  ALA A  51     -31.093   9.346   5.584  1.00  9.38           H  
ATOM    812 3HB  ALA A  51     -30.602   9.888   7.204  1.00  9.38           H  
ATOM    813  N   VAL A  52     -27.694   9.648   7.980  1.00  3.63           N  
ATOM    814  CA  VAL A  52     -26.679  10.315   8.782  1.00  3.22           C  
ATOM    815  C   VAL A  52     -25.306  10.028   8.207  1.00  2.33           C  
ATOM    816  O   VAL A  52     -24.497  10.944   8.055  1.00  2.59           O  
ATOM    817  CB  VAL A  52     -26.741   9.848  10.247  1.00  4.83           C  
ATOM    818  CG1 VAL A  52     -25.558  10.411  11.021  1.00  4.83           C  
ATOM    819  CG2 VAL A  52     -28.058  10.291  10.866  1.00  4.83           C  
ATOM    820  H   VAL A  52     -28.237   8.906   8.398  1.00  4.36           H  
ATOM    821  HA  VAL A  52     -26.855  11.391   8.748  1.00  3.86           H  
ATOM    822  HB  VAL A  52     -26.669   8.763  10.284  1.00  5.80           H  
ATOM    823 1HG1 VAL A  52     -25.603  10.064  12.054  1.00  5.80           H  
ATOM    824 2HG1 VAL A  52     -24.631  10.068  10.564  1.00  5.80           H  
ATOM    825 3HG1 VAL A  52     -25.594  11.500  11.002  1.00  5.80           H  
ATOM    826 1HG2 VAL A  52     -28.105   9.952  11.900  1.00  5.80           H  
ATOM    827 2HG2 VAL A  52     -28.129  11.379  10.837  1.00  5.80           H  
ATOM    828 3HG2 VAL A  52     -28.887   9.858  10.306  1.00  5.80           H  
ATOM    829  N   GLU A  53     -25.059   8.759   7.880  1.00  1.82           N  
ATOM    830  CA  GLU A  53     -23.810   8.349   7.257  1.00  1.54           C  
ATOM    831  C   GLU A  53     -23.621   9.039   5.923  1.00  1.39           C  
ATOM    832  O   GLU A  53     -22.533   9.536   5.639  1.00  1.83           O  
ATOM    833  CB  GLU A  53     -23.744   6.840   7.056  1.00  2.31           C  
ATOM    834  CG  GLU A  53     -22.431   6.399   6.419  1.00  2.31           C  
ATOM    835  CD  GLU A  53     -22.292   4.916   6.269  1.00  2.31           C  
ATOM    836  OE1 GLU A  53     -23.140   4.202   6.748  1.00  2.31           O  
ATOM    837  OE2 GLU A  53     -21.339   4.494   5.655  1.00  2.31           O  
ATOM    838  H   GLU A  53     -25.768   8.058   8.063  1.00  2.18           H  
ATOM    839  HA  GLU A  53     -22.988   8.645   7.909  1.00  1.85           H  
ATOM    840 1HB  GLU A  53     -23.845   6.337   8.018  1.00  2.77           H  
ATOM    841 2HB  GLU A  53     -24.567   6.514   6.422  1.00  2.77           H  
ATOM    842 1HG  GLU A  53     -22.352   6.860   5.435  1.00  2.77           H  
ATOM    843 2HG  GLU A  53     -21.609   6.774   7.029  1.00  2.77           H  
ATOM    844  N   LYS A  54     -24.677   9.052   5.101  1.00  1.48           N  
ATOM    845  CA  LYS A  54     -24.639   9.719   3.804  1.00  1.52           C  
ATOM    846  C   LYS A  54     -24.158  11.157   3.945  1.00  1.46           C  
ATOM    847  O   LYS A  54     -23.241  11.581   3.235  1.00  1.43           O  
ATOM    848  CB  LYS A  54     -26.017   9.722   3.142  1.00  2.28           C  
ATOM    849  CG  LYS A  54     -26.027  10.371   1.761  1.00  2.28           C  
ATOM    850  CD  LYS A  54     -27.420  10.386   1.147  1.00  2.28           C  
ATOM    851  CE  LYS A  54     -27.409  11.047  -0.228  1.00  2.28           C  
ATOM    852  NZ  LYS A  54     -28.769  11.091  -0.837  1.00  2.28           N  
ATOM    853  H   LYS A  54     -25.534   8.593   5.387  1.00  1.78           H  
ATOM    854  HA  LYS A  54     -23.936   9.189   3.159  1.00  1.82           H  
ATOM    855 1HB  LYS A  54     -26.377   8.700   3.037  1.00  2.74           H  
ATOM    856 2HB  LYS A  54     -26.729  10.259   3.770  1.00  2.74           H  
ATOM    857 1HG  LYS A  54     -25.668  11.399   1.841  1.00  2.74           H  
ATOM    858 2HG  LYS A  54     -25.359   9.822   1.097  1.00  2.74           H  
ATOM    859 1HD  LYS A  54     -27.798   9.369   1.051  1.00  2.74           H  
ATOM    860 2HD  LYS A  54     -28.096  10.945   1.796  1.00  2.74           H  
ATOM    861 1HE  LYS A  54     -27.033  12.065  -0.133  1.00  2.74           H  
ATOM    862 2HE  LYS A  54     -26.746  10.488  -0.888  1.00  2.74           H  
ATOM    863 1HZ  LYS A  54     -28.726  11.534  -1.750  1.00  2.74           H  
ATOM    864 2HZ  LYS A  54     -29.122  10.150  -0.941  1.00  2.74           H  
ATOM    865 3HZ  LYS A  54     -29.389  11.618  -0.240  1.00  2.74           H  
ATOM    866  N   GLN A  55     -24.788  11.899   4.861  1.00  1.84           N  
ATOM    867  CA  GLN A  55     -24.447  13.294   5.100  1.00  2.40           C  
ATOM    868  C   GLN A  55     -23.047  13.443   5.651  1.00  2.32           C  
ATOM    869  O   GLN A  55     -22.332  14.358   5.254  1.00  3.08           O  
ATOM    870  CB  GLN A  55     -25.433  13.930   6.076  1.00  3.60           C  
ATOM    871  CG  GLN A  55     -25.235  15.426   6.287  1.00  3.60           C  
ATOM    872  CD  GLN A  55     -25.497  16.225   5.025  1.00  3.60           C  
ATOM    873  OE1 GLN A  55     -26.459  15.941   4.306  1.00  3.60           O  
ATOM    874  NE2 GLN A  55     -24.672  17.230   4.748  1.00  3.60           N  
ATOM    875  H   GLN A  55     -25.541  11.488   5.400  1.00  2.21           H  
ATOM    876  HA  GLN A  55     -24.495  13.827   4.151  1.00  2.88           H  
ATOM    877 1HB  GLN A  55     -26.450  13.774   5.716  1.00  4.32           H  
ATOM    878 2HB  GLN A  55     -25.352  13.439   7.046  1.00  4.32           H  
ATOM    879 1HG  GLN A  55     -25.924  15.768   7.058  1.00  4.32           H  
ATOM    880 2HG  GLN A  55     -24.206  15.608   6.598  1.00  4.32           H  
ATOM    881 1HE2 GLN A  55     -24.823  17.784   3.929  1.00  4.32           H  
ATOM    882 2HE2 GLN A  55     -23.899  17.453   5.348  1.00  4.32           H  
ATOM    883  N   ARG A  56     -22.652  12.544   6.551  1.00  1.89           N  
ATOM    884  CA  ARG A  56     -21.319  12.568   7.129  1.00  2.52           C  
ATOM    885  C   ARG A  56     -20.262  12.438   6.049  1.00  1.89           C  
ATOM    886  O   ARG A  56     -19.306  13.215   6.014  1.00  1.75           O  
ATOM    887  CB  ARG A  56     -21.160  11.447   8.140  1.00  3.78           C  
ATOM    888  CG  ARG A  56     -19.820  11.400   8.847  1.00  3.78           C  
ATOM    889  CD  ARG A  56     -19.770  10.283   9.823  1.00  3.78           C  
ATOM    890  NE  ARG A  56     -18.520  10.265  10.564  1.00  3.78           N  
ATOM    891  CZ  ARG A  56     -17.385   9.676  10.141  1.00  3.78           C  
ATOM    892  NH1 ARG A  56     -17.336   9.063   8.981  1.00  3.78           N  
ATOM    893  NH2 ARG A  56     -16.296   9.705  10.885  1.00  3.78           N  
ATOM    894  H   ARG A  56     -23.294  11.826   6.860  1.00  2.27           H  
ATOM    895  HA  ARG A  56     -21.180  13.521   7.640  1.00  3.02           H  
ATOM    896 1HB  ARG A  56     -21.932  11.539   8.903  1.00  4.54           H  
ATOM    897 2HB  ARG A  56     -21.305  10.487   7.646  1.00  4.54           H  
ATOM    898 1HG  ARG A  56     -19.024  11.255   8.117  1.00  4.54           H  
ATOM    899 2HG  ARG A  56     -19.655  12.334   9.386  1.00  4.54           H  
ATOM    900 1HD  ARG A  56     -20.587  10.388  10.536  1.00  4.54           H  
ATOM    901 2HD  ARG A  56     -19.868   9.334   9.296  1.00  4.54           H  
ATOM    902  HE  ARG A  56     -18.502  10.723  11.465  1.00  4.54           H  
ATOM    903 1HH1 ARG A  56     -18.150   9.022   8.386  1.00  4.54           H  
ATOM    904 2HH1 ARG A  56     -16.461   8.635   8.697  1.00  4.54           H  
ATOM    905 1HH2 ARG A  56     -16.300  10.168  11.783  1.00  4.54           H  
ATOM    906 2HH2 ARG A  56     -15.459   9.251  10.537  1.00  4.54           H  
ATOM    907  N   ARG A  57     -20.457  11.471   5.152  1.00  1.68           N  
ATOM    908  CA  ARG A  57     -19.537  11.253   4.051  1.00  1.28           C  
ATOM    909  C   ARG A  57     -19.568  12.423   3.094  1.00  1.25           C  
ATOM    910  O   ARG A  57     -18.537  12.771   2.529  1.00  1.43           O  
ATOM    911  CB  ARG A  57     -19.859   9.969   3.315  1.00  1.92           C  
ATOM    912  CG  ARG A  57     -19.544   8.706   4.098  1.00  1.92           C  
ATOM    913  CD  ARG A  57     -19.807   7.480   3.304  1.00  1.92           C  
ATOM    914  NE  ARG A  57     -19.615   6.274   4.093  1.00  1.92           N  
ATOM    915  CZ  ARG A  57     -18.440   5.663   4.322  1.00  1.92           C  
ATOM    916  NH1 ARG A  57     -17.321   6.135   3.822  1.00  1.92           N  
ATOM    917  NH2 ARG A  57     -18.448   4.573   5.065  1.00  1.92           N  
ATOM    918  H   ARG A  57     -21.258  10.861   5.244  1.00  2.02           H  
ATOM    919  HA  ARG A  57     -18.529  11.169   4.454  1.00  1.54           H  
ATOM    920 1HB  ARG A  57     -20.918   9.948   3.066  1.00  2.30           H  
ATOM    921 2HB  ARG A  57     -19.297   9.932   2.383  1.00  2.30           H  
ATOM    922 1HG  ARG A  57     -18.493   8.708   4.385  1.00  2.30           H  
ATOM    923 2HG  ARG A  57     -20.165   8.674   4.994  1.00  2.30           H  
ATOM    924 1HD  ARG A  57     -20.836   7.491   2.944  1.00  2.30           H  
ATOM    925 2HD  ARG A  57     -19.126   7.442   2.454  1.00  2.30           H  
ATOM    926  HE  ARG A  57     -20.430   5.843   4.515  1.00  2.30           H  
ATOM    927 1HH1 ARG A  57     -17.334   6.969   3.253  1.00  2.30           H  
ATOM    928 2HH1 ARG A  57     -16.446   5.664   3.999  1.00  2.30           H  
ATOM    929 1HH2 ARG A  57     -19.338   4.247   5.431  1.00  2.30           H  
ATOM    930 2HH2 ARG A  57     -17.591   4.081   5.261  1.00  2.30           H  
ATOM    931  N   PHE A  58     -20.736  13.047   2.937  1.00  1.46           N  
ATOM    932  CA  PHE A  58     -20.865  14.237   2.114  1.00  1.62           C  
ATOM    933  C   PHE A  58     -20.080  15.403   2.689  1.00  1.69           C  
ATOM    934  O   PHE A  58     -19.443  16.140   1.943  1.00  1.72           O  
ATOM    935  CB  PHE A  58     -22.318  14.618   1.887  1.00  2.43           C  
ATOM    936  CG  PHE A  58     -22.458  15.836   1.029  1.00  2.43           C  
ATOM    937  CD1 PHE A  58     -21.731  15.961  -0.139  1.00  2.43           C  
ATOM    938  CD2 PHE A  58     -23.334  16.846   1.372  1.00  2.43           C  
ATOM    939  CE1 PHE A  58     -21.863  17.075  -0.943  1.00  2.43           C  
ATOM    940  CE2 PHE A  58     -23.473  17.960   0.574  1.00  2.43           C  
ATOM    941  CZ  PHE A  58     -22.734  18.078  -0.583  1.00  2.43           C  
ATOM    942  H   PHE A  58     -21.567  12.685   3.385  1.00  1.75           H  
ATOM    943  HA  PHE A  58     -20.446  14.010   1.134  1.00  1.94           H  
ATOM    944 1HB  PHE A  58     -22.847  13.796   1.410  1.00  2.92           H  
ATOM    945 2HB  PHE A  58     -22.802  14.814   2.841  1.00  2.92           H  
ATOM    946  HD1 PHE A  58     -21.041  15.167  -0.420  1.00  2.92           H  
ATOM    947  HD2 PHE A  58     -23.919  16.752   2.284  1.00  2.92           H  
ATOM    948  HE1 PHE A  58     -21.279  17.161  -1.859  1.00  2.92           H  
ATOM    949  HE2 PHE A  58     -24.169  18.749   0.857  1.00  2.92           H  
ATOM    950  HZ  PHE A  58     -22.846  18.959  -1.212  1.00  2.92           H  
ATOM    951  N   GLU A  59     -20.111  15.573   4.010  1.00  1.85           N  
ATOM    952  CA  GLU A  59     -19.349  16.644   4.634  1.00  1.93           C  
ATOM    953  C   GLU A  59     -17.859  16.410   4.419  1.00  1.55           C  
ATOM    954  O   GLU A  59     -17.119  17.347   4.116  1.00  1.72           O  
ATOM    955  CB  GLU A  59     -19.652  16.719   6.138  1.00  2.90           C  
ATOM    956  CG  GLU A  59     -21.052  17.206   6.494  1.00  2.90           C  
ATOM    957  CD  GLU A  59     -21.296  18.619   6.061  1.00  2.90           C  
ATOM    958  OE1 GLU A  59     -20.432  19.440   6.260  1.00  2.90           O  
ATOM    959  OE2 GLU A  59     -22.346  18.889   5.524  1.00  2.90           O  
ATOM    960  H   GLU A  59     -20.673  14.963   4.581  1.00  2.22           H  
ATOM    961  HA  GLU A  59     -19.625  17.587   4.167  1.00  2.32           H  
ATOM    962 1HB  GLU A  59     -19.521  15.733   6.585  1.00  3.47           H  
ATOM    963 2HB  GLU A  59     -18.941  17.390   6.619  1.00  3.47           H  
ATOM    964 1HG  GLU A  59     -21.791  16.564   6.023  1.00  3.47           H  
ATOM    965 2HG  GLU A  59     -21.181  17.134   7.573  1.00  3.47           H  
ATOM    966  N   ILE A  60     -17.444  15.149   4.519  1.00  1.30           N  
ATOM    967  CA  ILE A  60     -16.062  14.760   4.286  1.00  1.22           C  
ATOM    968  C   ILE A  60     -15.671  15.020   2.839  1.00  0.98           C  
ATOM    969  O   ILE A  60     -14.605  15.574   2.568  1.00  1.00           O  
ATOM    970  CB  ILE A  60     -15.855  13.278   4.603  1.00  1.83           C  
ATOM    971  CG1 ILE A  60     -16.024  13.027   6.095  1.00  1.83           C  
ATOM    972  CG2 ILE A  60     -14.478  12.863   4.150  1.00  1.83           C  
ATOM    973  CD1 ILE A  60     -16.118  11.558   6.448  1.00  1.83           C  
ATOM    974  H   ILE A  60     -18.108  14.432   4.792  1.00  1.56           H  
ATOM    975  HA  ILE A  60     -15.418  15.356   4.933  1.00  1.46           H  
ATOM    976  HB  ILE A  60     -16.600  12.682   4.079  1.00  2.20           H  
ATOM    977 1HG1 ILE A  60     -15.181  13.459   6.627  1.00  2.20           H  
ATOM    978 2HG1 ILE A  60     -16.933  13.521   6.439  1.00  2.20           H  
ATOM    979 1HG2 ILE A  60     -14.341  11.809   4.372  1.00  2.20           H  
ATOM    980 2HG2 ILE A  60     -14.379  13.031   3.081  1.00  2.20           H  
ATOM    981 3HG2 ILE A  60     -13.730  13.450   4.683  1.00  2.20           H  
ATOM    982 1HD1 ILE A  60     -16.238  11.454   7.528  1.00  2.20           H  
ATOM    983 2HD1 ILE A  60     -16.971  11.114   5.943  1.00  2.20           H  
ATOM    984 3HD1 ILE A  60     -15.205  11.053   6.137  1.00  2.20           H  
ATOM    985  N   PHE A  61     -16.557  14.615   1.933  1.00  0.91           N  
ATOM    986  CA  PHE A  61     -16.426  14.771   0.493  1.00  0.83           C  
ATOM    987  C   PHE A  61     -16.208  16.230   0.145  1.00  0.83           C  
ATOM    988  O   PHE A  61     -15.265  16.553  -0.580  1.00  0.79           O  
ATOM    989  CB  PHE A  61     -17.701  14.213  -0.164  1.00  1.24           C  
ATOM    990  CG  PHE A  61     -17.833  14.307  -1.653  1.00  1.24           C  
ATOM    991  CD1 PHE A  61     -17.176  13.415  -2.481  1.00  1.24           C  
ATOM    992  CD2 PHE A  61     -18.660  15.259  -2.225  1.00  1.24           C  
ATOM    993  CE1 PHE A  61     -17.331  13.480  -3.849  1.00  1.24           C  
ATOM    994  CE2 PHE A  61     -18.827  15.317  -3.594  1.00  1.24           C  
ATOM    995  CZ  PHE A  61     -18.158  14.426  -4.410  1.00  1.24           C  
ATOM    996  H   PHE A  61     -17.390  14.151   2.261  1.00  1.09           H  
ATOM    997  HA  PHE A  61     -15.564  14.198   0.154  1.00  1.00           H  
ATOM    998 1HB  PHE A  61     -17.790  13.161   0.103  1.00  1.49           H  
ATOM    999 2HB  PHE A  61     -18.562  14.713   0.264  1.00  1.49           H  
ATOM   1000  HD1 PHE A  61     -16.535  12.654  -2.040  1.00  1.49           H  
ATOM   1001  HD2 PHE A  61     -19.188  15.959  -1.581  1.00  1.49           H  
ATOM   1002  HE1 PHE A  61     -16.802  12.775  -4.485  1.00  1.49           H  
ATOM   1003  HE2 PHE A  61     -19.485  16.068  -4.032  1.00  1.49           H  
ATOM   1004  HZ  PHE A  61     -18.285  14.472  -5.489  1.00  1.49           H  
ATOM   1005  N   LYS A  62     -17.059  17.111   0.682  1.00  1.09           N  
ATOM   1006  CA  LYS A  62     -16.938  18.546   0.450  1.00  1.36           C  
ATOM   1007  C   LYS A  62     -15.599  19.092   0.919  1.00  1.33           C  
ATOM   1008  O   LYS A  62     -14.968  19.873   0.204  1.00  1.41           O  
ATOM   1009  CB  LYS A  62     -18.048  19.311   1.176  1.00  2.04           C  
ATOM   1010  CG  LYS A  62     -19.441  19.176   0.587  1.00  2.04           C  
ATOM   1011  CD  LYS A  62     -20.396  20.172   1.232  1.00  2.04           C  
ATOM   1012  CE  LYS A  62     -20.826  19.701   2.611  1.00  2.04           C  
ATOM   1013  NZ  LYS A  62     -21.827  20.613   3.236  1.00  2.04           N  
ATOM   1014  H   LYS A  62     -17.820  16.777   1.256  1.00  1.31           H  
ATOM   1015  HA  LYS A  62     -17.021  18.731  -0.621  1.00  1.63           H  
ATOM   1016 1HB  LYS A  62     -18.098  18.972   2.211  1.00  2.45           H  
ATOM   1017 2HB  LYS A  62     -17.800  20.373   1.194  1.00  2.45           H  
ATOM   1018 1HG  LYS A  62     -19.417  19.338  -0.484  1.00  2.45           H  
ATOM   1019 2HG  LYS A  62     -19.813  18.173   0.771  1.00  2.45           H  
ATOM   1020 1HD  LYS A  62     -19.905  21.141   1.327  1.00  2.45           H  
ATOM   1021 2HD  LYS A  62     -21.282  20.295   0.608  1.00  2.45           H  
ATOM   1022 1HE  LYS A  62     -21.267  18.711   2.517  1.00  2.45           H  
ATOM   1023 2HE  LYS A  62     -19.954  19.636   3.261  1.00  2.45           H  
ATOM   1024 1HZ  LYS A  62     -22.085  20.230   4.139  1.00  2.45           H  
ATOM   1025 2HZ  LYS A  62     -21.430  21.534   3.353  1.00  2.45           H  
ATOM   1026 3HZ  LYS A  62     -22.648  20.677   2.649  1.00  2.45           H  
ATOM   1027  N   LYS A  63     -15.161  18.668   2.108  1.00  1.35           N  
ATOM   1028  CA  LYS A  63     -13.888  19.120   2.655  1.00  1.55           C  
ATOM   1029  C   LYS A  63     -12.727  18.695   1.776  1.00  1.27           C  
ATOM   1030  O   LYS A  63     -11.812  19.486   1.524  1.00  1.43           O  
ATOM   1031  CB  LYS A  63     -13.693  18.571   4.068  1.00  2.33           C  
ATOM   1032  CG  LYS A  63     -14.598  19.193   5.123  1.00  2.33           C  
ATOM   1033  CD  LYS A  63     -14.370  18.553   6.484  1.00  2.33           C  
ATOM   1034  CE  LYS A  63     -15.278  19.158   7.544  1.00  2.33           C  
ATOM   1035  NZ  LYS A  63     -15.074  18.526   8.877  1.00  2.33           N  
ATOM   1036  H   LYS A  63     -15.733  18.039   2.662  1.00  1.62           H  
ATOM   1037  HA  LYS A  63     -13.897  20.210   2.699  1.00  1.86           H  
ATOM   1038 1HB  LYS A  63     -13.872  17.496   4.070  1.00  2.79           H  
ATOM   1039 2HB  LYS A  63     -12.661  18.731   4.381  1.00  2.79           H  
ATOM   1040 1HG  LYS A  63     -14.382  20.259   5.197  1.00  2.79           H  
ATOM   1041 2HG  LYS A  63     -15.640  19.074   4.839  1.00  2.79           H  
ATOM   1042 1HD  LYS A  63     -14.566  17.482   6.419  1.00  2.79           H  
ATOM   1043 2HD  LYS A  63     -13.331  18.696   6.784  1.00  2.79           H  
ATOM   1044 1HE  LYS A  63     -15.073  20.225   7.624  1.00  2.79           H  
ATOM   1045 2HE  LYS A  63     -16.318  19.023   7.244  1.00  2.79           H  
ATOM   1046 1HZ  LYS A  63     -15.693  18.953   9.552  1.00  2.79           H  
ATOM   1047 2HZ  LYS A  63     -15.275  17.537   8.814  1.00  2.79           H  
ATOM   1048 3HZ  LYS A  63     -14.117  18.656   9.169  1.00  2.79           H  
ATOM   1049  N   ASN A  64     -12.776  17.457   1.290  1.00  0.97           N  
ATOM   1050  CA  ASN A  64     -11.732  16.959   0.421  1.00  0.86           C  
ATOM   1051  C   ASN A  64     -11.744  17.679  -0.918  1.00  0.77           C  
ATOM   1052  O   ASN A  64     -10.677  17.961  -1.453  1.00  0.75           O  
ATOM   1053  CB  ASN A  64     -11.836  15.456   0.278  1.00  1.29           C  
ATOM   1054  CG  ASN A  64     -11.332  14.754   1.520  1.00  1.29           C  
ATOM   1055  OD1 ASN A  64     -10.537  15.331   2.272  1.00  1.29           O  
ATOM   1056  ND2 ASN A  64     -11.767  13.541   1.746  1.00  1.29           N  
ATOM   1057  H   ASN A  64     -13.540  16.843   1.544  1.00  1.16           H  
ATOM   1058  HA  ASN A  64     -10.770  17.178   0.887  1.00  1.03           H  
ATOM   1059 1HB  ASN A  64     -12.875  15.174   0.107  1.00  1.55           H  
ATOM   1060 2HB  ASN A  64     -11.253  15.124  -0.582  1.00  1.55           H  
ATOM   1061 1HD2 ASN A  64     -11.471  13.018   2.551  1.00  1.55           H  
ATOM   1062 2HD2 ASN A  64     -12.416  13.113   1.121  1.00  1.55           H  
ATOM   1063  N   ILE A  65     -12.929  18.038  -1.430  1.00  0.82           N  
ATOM   1064  CA  ILE A  65     -13.001  18.819  -2.663  1.00  0.83           C  
ATOM   1065  C   ILE A  65     -12.330  20.156  -2.512  1.00  0.77           C  
ATOM   1066  O   ILE A  65     -11.599  20.578  -3.402  1.00  0.73           O  
ATOM   1067  CB  ILE A  65     -14.434  19.091  -3.130  1.00  1.24           C  
ATOM   1068  CG1 ILE A  65     -15.113  17.827  -3.609  1.00  1.24           C  
ATOM   1069  CG2 ILE A  65     -14.415  20.128  -4.241  1.00  1.24           C  
ATOM   1070  CD1 ILE A  65     -16.588  18.011  -3.812  1.00  1.24           C  
ATOM   1071  H   ILE A  65     -13.787  17.757  -0.972  1.00  0.98           H  
ATOM   1072  HA  ILE A  65     -12.484  18.268  -3.448  1.00  1.00           H  
ATOM   1073  HB  ILE A  65     -15.018  19.476  -2.296  1.00  1.49           H  
ATOM   1074 1HG1 ILE A  65     -14.676  17.542  -4.561  1.00  1.49           H  
ATOM   1075 2HG1 ILE A  65     -14.948  17.021  -2.897  1.00  1.49           H  
ATOM   1076 1HG2 ILE A  65     -15.436  20.333  -4.554  1.00  1.49           H  
ATOM   1077 2HG2 ILE A  65     -13.956  21.047  -3.878  1.00  1.49           H  
ATOM   1078 3HG2 ILE A  65     -13.844  19.746  -5.087  1.00  1.49           H  
ATOM   1079 1HD1 ILE A  65     -17.009  17.084  -4.182  1.00  1.49           H  
ATOM   1080 2HD1 ILE A  65     -17.060  18.281  -2.867  1.00  1.49           H  
ATOM   1081 3HD1 ILE A  65     -16.759  18.801  -4.542  1.00  1.49           H  
ATOM   1082  N   GLU A  66     -12.595  20.834  -1.397  1.00  0.91           N  
ATOM   1083  CA  GLU A  66     -12.009  22.142  -1.151  1.00  0.97           C  
ATOM   1084  C   GLU A  66     -10.491  22.055  -1.097  1.00  0.74           C  
ATOM   1085  O   GLU A  66      -9.797  22.908  -1.657  1.00  0.70           O  
ATOM   1086  CB  GLU A  66     -12.555  22.725   0.151  1.00  1.46           C  
ATOM   1087  CG  GLU A  66     -14.021  23.131   0.086  1.00  1.46           C  
ATOM   1088  CD  GLU A  66     -14.555  23.616   1.405  1.00  1.46           C  
ATOM   1089  OE1 GLU A  66     -13.856  23.512   2.384  1.00  1.46           O  
ATOM   1090  OE2 GLU A  66     -15.665  24.095   1.433  1.00  1.46           O  
ATOM   1091  H   GLU A  66     -13.229  20.440  -0.711  1.00  1.09           H  
ATOM   1092  HA  GLU A  66     -12.284  22.804  -1.973  1.00  1.16           H  
ATOM   1093 1HB  GLU A  66     -12.447  21.993   0.952  1.00  1.75           H  
ATOM   1094 2HB  GLU A  66     -11.975  23.604   0.431  1.00  1.75           H  
ATOM   1095 1HG  GLU A  66     -14.132  23.926  -0.651  1.00  1.75           H  
ATOM   1096 2HG  GLU A  66     -14.611  22.280  -0.249  1.00  1.75           H  
ATOM   1097  N   TYR A  67      -9.982  21.004  -0.447  1.00  0.71           N  
ATOM   1098  CA  TYR A  67      -8.547  20.773  -0.373  1.00  0.61           C  
ATOM   1099  C   TYR A  67      -7.973  20.571  -1.766  1.00  0.45           C  
ATOM   1100  O   TYR A  67      -7.008  21.233  -2.144  1.00  0.48           O  
ATOM   1101  CB  TYR A  67      -8.233  19.563   0.503  1.00  0.92           C  
ATOM   1102  CG  TYR A  67      -6.752  19.285   0.606  1.00  0.92           C  
ATOM   1103  CD1 TYR A  67      -5.978  20.087   1.429  1.00  0.92           C  
ATOM   1104  CD2 TYR A  67      -6.165  18.245  -0.105  1.00  0.92           C  
ATOM   1105  CE1 TYR A  67      -4.624  19.861   1.542  1.00  0.92           C  
ATOM   1106  CE2 TYR A  67      -4.805  18.017   0.012  1.00  0.92           C  
ATOM   1107  CZ  TYR A  67      -4.037  18.825   0.831  1.00  0.92           C  
ATOM   1108  OH  TYR A  67      -2.683  18.620   0.954  1.00  0.92           O  
ATOM   1109  H   TYR A  67     -10.605  20.356   0.022  1.00  0.85           H  
ATOM   1110  HA  TYR A  67      -8.073  21.655   0.058  1.00  0.73           H  
ATOM   1111 1HB  TYR A  67      -8.623  19.726   1.509  1.00  1.10           H  
ATOM   1112 2HB  TYR A  67      -8.721  18.677   0.099  1.00  1.10           H  
ATOM   1113  HD1 TYR A  67      -6.442  20.901   1.986  1.00  1.10           H  
ATOM   1114  HD2 TYR A  67      -6.773  17.611  -0.751  1.00  1.10           H  
ATOM   1115  HE1 TYR A  67      -4.018  20.496   2.188  1.00  1.10           H  
ATOM   1116  HE2 TYR A  67      -4.336  17.204  -0.544  1.00  1.10           H  
ATOM   1117  HH  TYR A  67      -2.370  18.063   0.232  1.00  1.10           H  
ATOM   1118  N   ILE A  68      -8.593  19.662  -2.519  1.00  0.40           N  
ATOM   1119  CA  ILE A  68      -8.188  19.332  -3.878  1.00  0.31           C  
ATOM   1120  C   ILE A  68      -8.214  20.538  -4.793  1.00  0.22           C  
ATOM   1121  O   ILE A  68      -7.273  20.739  -5.561  1.00  0.24           O  
ATOM   1122  CB  ILE A  68      -9.115  18.247  -4.449  1.00  0.46           C  
ATOM   1123  CG1 ILE A  68      -8.871  16.914  -3.744  1.00  0.46           C  
ATOM   1124  CG2 ILE A  68      -8.922  18.115  -5.943  1.00  0.46           C  
ATOM   1125  CD1 ILE A  68      -9.940  15.894  -4.041  1.00  0.46           C  
ATOM   1126  H   ILE A  68      -9.376  19.159  -2.129  1.00  0.48           H  
ATOM   1127  HA  ILE A  68      -7.174  18.945  -3.851  1.00  0.37           H  
ATOM   1128  HB  ILE A  68     -10.149  18.522  -4.254  1.00  0.56           H  
ATOM   1129 1HG1 ILE A  68      -7.916  16.512  -4.063  1.00  0.56           H  
ATOM   1130 2HG1 ILE A  68      -8.827  17.075  -2.668  1.00  0.56           H  
ATOM   1131 1HG2 ILE A  68      -9.598  17.353  -6.330  1.00  0.56           H  
ATOM   1132 2HG2 ILE A  68      -9.140  19.068  -6.422  1.00  0.56           H  
ATOM   1133 3HG2 ILE A  68      -7.898  17.832  -6.157  1.00  0.56           H  
ATOM   1134 1HD1 ILE A  68      -9.712  14.967  -3.520  1.00  0.56           H  
ATOM   1135 2HD1 ILE A  68     -10.907  16.272  -3.706  1.00  0.56           H  
ATOM   1136 3HD1 ILE A  68      -9.973  15.711  -5.112  1.00  0.56           H  
ATOM   1137  N   GLU A  69      -9.278  21.332  -4.714  1.00  0.32           N  
ATOM   1138  CA  GLU A  69      -9.417  22.534  -5.517  1.00  0.47           C  
ATOM   1139  C   GLU A  69      -8.252  23.471  -5.308  1.00  0.37           C  
ATOM   1140  O   GLU A  69      -7.636  23.919  -6.273  1.00  0.84           O  
ATOM   1141  CB  GLU A  69     -10.710  23.279  -5.185  1.00  0.70           C  
ATOM   1142  CG  GLU A  69     -10.888  24.556  -5.999  1.00  0.70           C  
ATOM   1143  CD  GLU A  69     -12.135  25.327  -5.667  1.00  0.70           C  
ATOM   1144  OE1 GLU A  69     -12.906  24.868  -4.860  1.00  0.70           O  
ATOM   1145  OE2 GLU A  69     -12.311  26.390  -6.221  1.00  0.70           O  
ATOM   1146  H   GLU A  69     -10.021  21.097  -4.076  1.00  0.38           H  
ATOM   1147  HA  GLU A  69      -9.438  22.246  -6.568  1.00  0.56           H  
ATOM   1148 1HB  GLU A  69     -11.565  22.630  -5.375  1.00  0.85           H  
ATOM   1149 2HB  GLU A  69     -10.725  23.543  -4.127  1.00  0.85           H  
ATOM   1150 1HG  GLU A  69     -10.025  25.197  -5.824  1.00  0.85           H  
ATOM   1151 2HG  GLU A  69     -10.902  24.296  -7.057  1.00  0.85           H  
ATOM   1152  N   ASN A  70      -7.950  23.770  -4.048  1.00  0.24           N  
ATOM   1153  CA  ASN A  70      -6.851  24.667  -3.741  1.00  0.28           C  
ATOM   1154  C   ASN A  70      -5.512  24.106  -4.200  1.00  0.27           C  
ATOM   1155  O   ASN A  70      -4.703  24.827  -4.784  1.00  0.64           O  
ATOM   1156  CB  ASN A  70      -6.824  24.966  -2.258  1.00  0.42           C  
ATOM   1157  CG  ASN A  70      -7.927  25.897  -1.846  1.00  0.42           C  
ATOM   1158  OD1 ASN A  70      -8.473  26.635  -2.675  1.00  0.42           O  
ATOM   1159  ND2 ASN A  70      -8.267  25.882  -0.583  1.00  0.42           N  
ATOM   1160  H   ASN A  70      -8.497  23.381  -3.286  1.00  0.29           H  
ATOM   1161  HA  ASN A  70      -7.010  25.602  -4.280  1.00  0.34           H  
ATOM   1162 1HB  ASN A  70      -6.922  24.035  -1.698  1.00  0.50           H  
ATOM   1163 2HB  ASN A  70      -5.866  25.411  -1.991  1.00  0.50           H  
ATOM   1164 1HD2 ASN A  70      -8.995  26.483  -0.253  1.00  0.50           H  
ATOM   1165 2HD2 ASN A  70      -7.799  25.268   0.052  1.00  0.50           H  
ATOM   1166  N   MET A  71      -5.294  22.809  -3.992  1.00  0.29           N  
ATOM   1167  CA  MET A  71      -4.038  22.195  -4.392  1.00  0.41           C  
ATOM   1168  C   MET A  71      -3.873  22.170  -5.909  1.00  0.38           C  
ATOM   1169  O   MET A  71      -2.769  22.362  -6.418  1.00  0.59           O  
ATOM   1170  CB  MET A  71      -3.950  20.789  -3.817  1.00  0.61           C  
ATOM   1171  CG  MET A  71      -3.788  20.735  -2.305  1.00  0.61           C  
ATOM   1172  SD  MET A  71      -2.315  21.588  -1.714  1.00  0.61           S  
ATOM   1173  CE  MET A  71      -1.027  20.516  -2.342  1.00  0.61           C  
ATOM   1174  H   MET A  71      -5.989  22.246  -3.518  1.00  0.35           H  
ATOM   1175  HA  MET A  71      -3.222  22.789  -3.983  1.00  0.49           H  
ATOM   1176 1HB  MET A  71      -4.851  20.235  -4.076  1.00  0.74           H  
ATOM   1177 2HB  MET A  71      -3.104  20.267  -4.257  1.00  0.74           H  
ATOM   1178 1HG  MET A  71      -4.654  21.183  -1.823  1.00  0.74           H  
ATOM   1179 2HG  MET A  71      -3.726  19.695  -1.994  1.00  0.74           H  
ATOM   1180 1HE  MET A  71      -0.052  20.911  -2.054  1.00  0.74           H  
ATOM   1181 2HE  MET A  71      -1.151  19.515  -1.925  1.00  0.74           H  
ATOM   1182 3HE  MET A  71      -1.093  20.470  -3.428  1.00  0.74           H  
ATOM   1183  N   ASN A  72      -4.970  21.986  -6.642  1.00  0.29           N  
ATOM   1184  CA  ASN A  72      -4.912  21.979  -8.100  1.00  0.46           C  
ATOM   1185  C   ASN A  72      -4.716  23.368  -8.713  1.00  0.79           C  
ATOM   1186  O   ASN A  72      -4.550  23.483  -9.928  1.00  3.31           O  
ATOM   1187  CB  ASN A  72      -6.130  21.301  -8.690  1.00  0.69           C  
ATOM   1188  CG  ASN A  72      -6.086  19.799  -8.536  1.00  0.69           C  
ATOM   1189  OD1 ASN A  72      -5.036  19.203  -8.258  1.00  0.69           O  
ATOM   1190  ND2 ASN A  72      -7.210  19.166  -8.740  1.00  0.69           N  
ATOM   1191  H   ASN A  72      -5.859  21.820  -6.191  1.00  0.35           H  
ATOM   1192  HA  ASN A  72      -4.042  21.392  -8.393  1.00  0.55           H  
ATOM   1193 1HB  ASN A  72      -7.028  21.677  -8.197  1.00  0.83           H  
ATOM   1194 2HB  ASN A  72      -6.210  21.546  -9.749  1.00  0.83           H  
ATOM   1195 1HD2 ASN A  72      -7.243  18.167  -8.662  1.00  0.83           H  
ATOM   1196 2HD2 ASN A  72      -8.038  19.677  -8.972  1.00  0.83           H  
ATOM   1197  N   ARG A  73      -4.715  24.422  -7.888  1.00  0.90           N  
ATOM   1198  CA  ARG A  73      -4.446  25.758  -8.381  1.00  0.88           C  
ATOM   1199  C   ARG A  73      -2.947  26.047  -8.301  1.00  1.23           C  
ATOM   1200  O   ARG A  73      -2.490  27.111  -8.724  1.00  2.88           O  
ATOM   1201  CB  ARG A  73      -5.228  26.792  -7.586  1.00  1.32           C  
ATOM   1202  CG  ARG A  73      -6.732  26.738  -7.798  1.00  1.32           C  
ATOM   1203  CD  ARG A  73      -7.455  27.725  -6.957  1.00  1.32           C  
ATOM   1204  NE  ARG A  73      -8.897  27.603  -7.104  1.00  1.32           N  
ATOM   1205  CZ  ARG A  73      -9.628  28.183  -8.073  1.00  1.32           C  
ATOM   1206  NH1 ARG A  73      -9.045  28.932  -8.984  1.00  1.32           N  
ATOM   1207  NH2 ARG A  73     -10.936  27.995  -8.105  1.00  1.32           N  
ATOM   1208  H   ARG A  73      -4.867  24.320  -6.894  1.00  1.08           H  
ATOM   1209  HA  ARG A  73      -4.758  25.816  -9.425  1.00  1.06           H  
ATOM   1210 1HB  ARG A  73      -5.039  26.656  -6.523  1.00  1.58           H  
ATOM   1211 2HB  ARG A  73      -4.891  27.793  -7.855  1.00  1.58           H  
ATOM   1212 1HG  ARG A  73      -6.951  26.965  -8.842  1.00  1.58           H  
ATOM   1213 2HG  ARG A  73      -7.101  25.745  -7.567  1.00  1.58           H  
ATOM   1214 1HD  ARG A  73      -7.204  27.563  -5.909  1.00  1.58           H  
ATOM   1215 2HD  ARG A  73      -7.165  28.734  -7.248  1.00  1.58           H  
ATOM   1216  HE  ARG A  73      -9.392  27.038  -6.426  1.00  1.58           H  
ATOM   1217 1HH1 ARG A  73      -8.045  29.075  -8.958  1.00  1.58           H  
ATOM   1218 2HH1 ARG A  73      -9.598  29.365  -9.709  1.00  1.58           H  
ATOM   1219 1HH2 ARG A  73     -11.384  27.413  -7.401  1.00  1.58           H  
ATOM   1220 2HH2 ARG A  73     -11.492  28.426  -8.828  1.00  1.58           H  
ATOM   1221  N   LEU A  74      -2.182  25.090  -7.764  1.00  1.08           N  
ATOM   1222  CA  LEU A  74      -0.745  25.221  -7.654  1.00  2.08           C  
ATOM   1223  C   LEU A  74      -0.083  24.624  -8.884  1.00  4.42           C  
ATOM   1224  O   LEU A  74      -0.566  23.631  -9.434  1.00 43.98           O  
ATOM   1225  CB  LEU A  74      -0.258  24.494  -6.399  1.00  3.12           C  
ATOM   1226  CG  LEU A  74      -0.866  24.981  -5.080  1.00  3.12           C  
ATOM   1227  CD1 LEU A  74      -0.368  24.100  -3.944  1.00  3.12           C  
ATOM   1228  CD2 LEU A  74      -0.488  26.437  -4.858  1.00  3.12           C  
ATOM   1229  H   LEU A  74      -2.588  24.232  -7.415  1.00  1.30           H  
ATOM   1230  HA  LEU A  74      -0.486  26.277  -7.590  1.00  2.50           H  
ATOM   1231 1HB  LEU A  74      -0.489  23.435  -6.498  1.00  3.74           H  
ATOM   1232 2HB  LEU A  74       0.824  24.603  -6.328  1.00  3.74           H  
ATOM   1233  HG  LEU A  74      -1.952  24.893  -5.122  1.00  3.74           H  
ATOM   1234 1HD1 LEU A  74      -0.806  24.436  -3.004  1.00  3.74           H  
ATOM   1235 2HD1 LEU A  74      -0.660  23.067  -4.132  1.00  3.74           H  
ATOM   1236 3HD1 LEU A  74       0.718  24.165  -3.882  1.00  3.74           H  
ATOM   1237 1HD2 LEU A  74      -0.923  26.787  -3.922  1.00  3.74           H  
ATOM   1238 2HD2 LEU A  74       0.597  26.529  -4.811  1.00  3.74           H  
ATOM   1239 3HD2 LEU A  74      -0.867  27.040  -5.683  1.00  3.74           H  
ATOM   1240  N   ASN A  75       1.036  25.205  -9.308  1.00 11.92           N  
ATOM   1241  CA  ASN A  75       1.741  24.725 -10.497  1.00 10.89           C  
ATOM   1242  C   ASN A  75       2.569  23.480 -10.199  1.00  7.86           C  
ATOM   1243  O   ASN A  75       3.797  23.538 -10.116  1.00 14.89           O  
ATOM   1244  CB  ASN A  75       2.619  25.815 -11.081  1.00 16.34           C  
ATOM   1245  CG  ASN A  75       3.182  25.433 -12.424  1.00 16.34           C  
ATOM   1246  OD1 ASN A  75       2.730  24.464 -13.044  1.00 16.34           O  
ATOM   1247  ND2 ASN A  75       4.160  26.172 -12.884  1.00 16.34           N  
ATOM   1248  H   ASN A  75       1.396  26.007  -8.809  1.00 14.30           H  
ATOM   1249  HA  ASN A  75       0.998  24.443 -11.245  1.00 13.07           H  
ATOM   1250 1HB  ASN A  75       2.036  26.731 -11.191  1.00 19.60           H  
ATOM   1251 2HB  ASN A  75       3.441  26.029 -10.399  1.00 19.60           H  
ATOM   1252 1HD2 ASN A  75       4.570  25.961 -13.772  1.00 19.60           H  
ATOM   1253 2HD2 ASN A  75       4.497  26.947 -12.350  1.00 19.60           H  
ATOM   1254  N   ARG A  76       1.878  22.359 -10.033  1.00  3.00           N  
ATOM   1255  CA  ARG A  76       2.507  21.086  -9.727  1.00  1.94           C  
ATOM   1256  C   ARG A  76       2.626  20.216 -10.965  1.00  1.74           C  
ATOM   1257  O   ARG A  76       2.065  20.525 -12.016  1.00  2.33           O  
ATOM   1258  CB  ARG A  76       1.695  20.336  -8.689  1.00  2.91           C  
ATOM   1259  CG  ARG A  76       1.547  21.038  -7.356  1.00  2.91           C  
ATOM   1260  CD  ARG A  76       0.718  20.230  -6.441  1.00  2.91           C  
ATOM   1261  NE  ARG A  76      -0.631  20.078  -6.950  1.00  2.91           N  
ATOM   1262  CZ  ARG A  76      -1.551  19.259  -6.415  1.00  2.91           C  
ATOM   1263  NH1 ARG A  76      -1.242  18.547  -5.357  1.00  2.91           N  
ATOM   1264  NH2 ARG A  76      -2.759  19.172  -6.940  1.00  2.91           N  
ATOM   1265  H   ARG A  76       0.871  22.409 -10.113  1.00  3.60           H  
ATOM   1266  HA  ARG A  76       3.504  21.275  -9.332  1.00  2.33           H  
ATOM   1267 1HB  ARG A  76       0.693  20.156  -9.076  1.00  3.49           H  
ATOM   1268 2HB  ARG A  76       2.150  19.366  -8.497  1.00  3.49           H  
ATOM   1269 1HG  ARG A  76       2.528  21.185  -6.902  1.00  3.49           H  
ATOM   1270 2HG  ARG A  76       1.061  22.002  -7.503  1.00  3.49           H  
ATOM   1271 1HD  ARG A  76       1.155  19.240  -6.332  1.00  3.49           H  
ATOM   1272 2HD  ARG A  76       0.665  20.714  -5.467  1.00  3.49           H  
ATOM   1273  HE  ARG A  76      -0.896  20.618  -7.764  1.00  3.49           H  
ATOM   1274 1HH1 ARG A  76      -0.318  18.615  -4.955  1.00  3.49           H  
ATOM   1275 2HH1 ARG A  76      -1.925  17.931  -4.943  1.00  3.49           H  
ATOM   1276 1HH2 ARG A  76      -3.020  19.715  -7.753  1.00  3.49           H  
ATOM   1277 2HH2 ARG A  76      -3.446  18.564  -6.528  1.00  3.49           H  
ATOM   1278  N   SER A  77       3.341  19.105 -10.821  1.00  1.62           N  
ATOM   1279  CA  SER A  77       3.497  18.130 -11.893  1.00  1.58           C  
ATOM   1280  C   SER A  77       2.457  17.007 -11.815  1.00  1.26           C  
ATOM   1281  O   SER A  77       2.476  16.090 -12.640  1.00  1.46           O  
ATOM   1282  CB  SER A  77       4.901  17.563 -11.873  1.00  2.37           C  
ATOM   1283  OG  SER A  77       5.159  16.887 -10.677  1.00  2.37           O  
ATOM   1284  H   SER A  77       3.790  18.926  -9.933  1.00  1.94           H  
ATOM   1285  HA  SER A  77       3.359  18.647 -12.843  1.00  1.90           H  
ATOM   1286 1HB  SER A  77       5.034  16.885 -12.715  1.00  2.84           H  
ATOM   1287 2HB  SER A  77       5.617  18.374 -11.992  1.00  2.84           H  
ATOM   1288  HG  SER A  77       4.628  16.085 -10.679  1.00  2.84           H  
ATOM   1289  N   PHE A  78       1.543  17.100 -10.839  1.00  0.99           N  
ATOM   1290  CA  PHE A  78       0.485  16.113 -10.654  1.00  0.82           C  
ATOM   1291  C   PHE A  78      -0.766  16.782 -10.124  1.00  0.60           C  
ATOM   1292  O   PHE A  78      -0.738  17.947  -9.720  1.00  0.64           O  
ATOM   1293  CB  PHE A  78       0.904  15.025  -9.669  1.00  1.23           C  
ATOM   1294  CG  PHE A  78       1.035  15.468  -8.241  1.00  1.23           C  
ATOM   1295  CD1 PHE A  78       0.023  15.184  -7.335  1.00  1.23           C  
ATOM   1296  CD2 PHE A  78       2.139  16.180  -7.801  1.00  1.23           C  
ATOM   1297  CE1 PHE A  78       0.122  15.579  -6.017  1.00  1.23           C  
ATOM   1298  CE2 PHE A  78       2.233  16.582  -6.484  1.00  1.23           C  
ATOM   1299  CZ  PHE A  78       1.229  16.277  -5.591  1.00  1.23           C  
ATOM   1300  H   PHE A  78       1.583  17.876 -10.199  1.00  1.19           H  
ATOM   1301  HA  PHE A  78       0.251  15.662 -11.615  1.00  0.98           H  
ATOM   1302 1HB  PHE A  78       0.184  14.211  -9.697  1.00  1.48           H  
ATOM   1303 2HB  PHE A  78       1.849  14.620  -9.984  1.00  1.48           H  
ATOM   1304  HD1 PHE A  78      -0.854  14.631  -7.674  1.00  1.48           H  
ATOM   1305  HD2 PHE A  78       2.936  16.419  -8.505  1.00  1.48           H  
ATOM   1306  HE1 PHE A  78      -0.675  15.342  -5.316  1.00  1.48           H  
ATOM   1307  HE2 PHE A  78       3.103  17.142  -6.146  1.00  1.48           H  
ATOM   1308  HZ  PHE A  78       1.307  16.594  -4.552  1.00  1.48           H  
ATOM   1309  N   SER A  79      -1.867  16.041 -10.127  1.00  0.57           N  
ATOM   1310  CA  SER A  79      -3.134  16.576  -9.671  1.00  0.70           C  
ATOM   1311  C   SER A  79      -3.877  15.634  -8.753  1.00  0.53           C  
ATOM   1312  O   SER A  79      -3.680  14.409  -8.783  1.00  0.70           O  
ATOM   1313  CB  SER A  79      -4.022  16.895 -10.861  1.00  1.05           C  
ATOM   1314  OG  SER A  79      -4.351  15.734 -11.584  1.00  1.05           O  
ATOM   1315  H   SER A  79      -1.818  15.092 -10.468  1.00  0.68           H  
ATOM   1316  HA  SER A  79      -2.938  17.498  -9.124  1.00  0.84           H  
ATOM   1317 1HB  SER A  79      -4.933  17.382 -10.515  1.00  1.26           H  
ATOM   1318 2HB  SER A  79      -3.506  17.596 -11.515  1.00  1.26           H  
ATOM   1319  HG  SER A  79      -4.881  15.173 -11.006  1.00  1.26           H  
ATOM   1320  N   LEU A  80      -4.769  16.224  -7.966  1.00  0.33           N  
ATOM   1321  CA  LEU A  80      -5.608  15.486  -7.043  1.00  0.32           C  
ATOM   1322  C   LEU A  80      -7.026  15.445  -7.590  1.00  0.28           C  
ATOM   1323  O   LEU A  80      -7.425  16.309  -8.375  1.00  0.27           O  
ATOM   1324  CB  LEU A  80      -5.601  16.131  -5.651  1.00  0.48           C  
ATOM   1325  CG  LEU A  80      -4.236  16.306  -4.985  1.00  0.48           C  
ATOM   1326  CD1 LEU A  80      -4.424  16.999  -3.643  1.00  0.48           C  
ATOM   1327  CD2 LEU A  80      -3.570  14.965  -4.820  1.00  0.48           C  
ATOM   1328  H   LEU A  80      -4.868  17.235  -8.016  1.00  0.40           H  
ATOM   1329  HA  LEU A  80      -5.234  14.466  -6.964  1.00  0.38           H  
ATOM   1330 1HB  LEU A  80      -6.043  17.120  -5.727  1.00  0.58           H  
ATOM   1331 2HB  LEU A  80      -6.217  15.527  -4.987  1.00  0.58           H  
ATOM   1332  HG  LEU A  80      -3.607  16.933  -5.607  1.00  0.58           H  
ATOM   1333 1HD1 LEU A  80      -3.454  17.141  -3.164  1.00  0.58           H  
ATOM   1334 2HD1 LEU A  80      -4.898  17.968  -3.796  1.00  0.58           H  
ATOM   1335 3HD1 LEU A  80      -5.056  16.384  -3.003  1.00  0.58           H  
ATOM   1336 1HD2 LEU A  80      -2.596  15.101  -4.350  1.00  0.58           H  
ATOM   1337 2HD2 LEU A  80      -4.186  14.329  -4.189  1.00  0.58           H  
ATOM   1338 3HD2 LEU A  80      -3.441  14.498  -5.796  1.00  0.58           H  
ATOM   1339  N   GLY A  81      -7.800  14.457  -7.178  1.00  0.30           N  
ATOM   1340  CA  GLY A  81      -9.163  14.363  -7.675  1.00  0.34           C  
ATOM   1341  C   GLY A  81     -10.015  13.433  -6.843  1.00  0.41           C  
ATOM   1342  O   GLY A  81      -9.580  12.919  -5.812  1.00  0.52           O  
ATOM   1343  H   GLY A  81      -7.434  13.773  -6.529  1.00  0.36           H  
ATOM   1344 1HA  GLY A  81      -9.612  15.357  -7.685  1.00  0.41           H  
ATOM   1345 2HA  GLY A  81      -9.145  14.014  -8.707  1.00  0.41           H  
ATOM   1346  N   LEU A  82     -11.237  13.197  -7.303  1.00  0.56           N  
ATOM   1347  CA  LEU A  82     -12.184  12.411  -6.530  1.00  0.69           C  
ATOM   1348  C   LEU A  82     -12.013  10.914  -6.733  1.00  0.61           C  
ATOM   1349  O   LEU A  82     -12.872  10.274  -7.343  1.00  0.86           O  
ATOM   1350  CB  LEU A  82     -13.613  12.788  -6.926  1.00  1.03           C  
ATOM   1351  CG  LEU A  82     -13.981  14.258  -6.791  1.00  1.03           C  
ATOM   1352  CD1 LEU A  82     -15.422  14.463  -7.245  1.00  1.03           C  
ATOM   1353  CD2 LEU A  82     -13.787  14.704  -5.360  1.00  1.03           C  
ATOM   1354  H   LEU A  82     -11.529  13.610  -8.178  1.00  0.67           H  
ATOM   1355  HA  LEU A  82     -12.035  12.639  -5.479  1.00  0.83           H  
ATOM   1356 1HB  LEU A  82     -13.789  12.486  -7.957  1.00  1.24           H  
ATOM   1357 2HB  LEU A  82     -14.289  12.240  -6.281  1.00  1.24           H  
ATOM   1358  HG  LEU A  82     -13.335  14.841  -7.442  1.00  1.24           H  
ATOM   1359 1HD1 LEU A  82     -15.683  15.518  -7.165  1.00  1.24           H  
ATOM   1360 2HD1 LEU A  82     -15.527  14.142  -8.279  1.00  1.24           H  
ATOM   1361 3HD1 LEU A  82     -16.088  13.877  -6.613  1.00  1.24           H  
ATOM   1362 1HD2 LEU A  82     -14.037  15.757  -5.279  1.00  1.24           H  
ATOM   1363 2HD2 LEU A  82     -14.441  14.123  -4.715  1.00  1.24           H  
ATOM   1364 3HD2 LEU A  82     -12.748  14.552  -5.065  1.00  1.24           H  
ATOM   1365  N   ASN A  83     -10.935  10.357  -6.188  1.00  0.55           N  
ATOM   1366  CA  ASN A  83     -10.699   8.924  -6.307  1.00  0.55           C  
ATOM   1367  C   ASN A  83     -11.469   8.169  -5.232  1.00  0.61           C  
ATOM   1368  O   ASN A  83     -12.199   8.766  -4.439  1.00  0.74           O  
ATOM   1369  CB  ASN A  83      -9.213   8.594  -6.263  1.00  0.83           C  
ATOM   1370  CG  ASN A  83      -8.560   8.824  -4.933  1.00  0.83           C  
ATOM   1371  OD1 ASN A  83      -9.148   8.642  -3.858  1.00  0.83           O  
ATOM   1372  ND2 ASN A  83      -7.314   9.213  -4.979  1.00  0.83           N  
ATOM   1373  H   ASN A  83     -10.278  10.954  -5.700  1.00  0.66           H  
ATOM   1374  HA  ASN A  83     -11.078   8.590  -7.269  1.00  0.66           H  
ATOM   1375 1HB  ASN A  83      -9.064   7.553  -6.548  1.00  0.99           H  
ATOM   1376 2HB  ASN A  83      -8.695   9.203  -7.004  1.00  0.99           H  
ATOM   1377 1HD2 ASN A  83      -6.815   9.368  -4.127  1.00  0.99           H  
ATOM   1378 2HD2 ASN A  83      -6.837   9.351  -5.851  1.00  0.99           H  
ATOM   1379  N   ALA A  84     -11.256   6.860  -5.182  1.00  0.70           N  
ATOM   1380  CA  ALA A  84     -11.941   5.938  -4.276  1.00  1.02           C  
ATOM   1381  C   ALA A  84     -12.012   6.329  -2.792  1.00  0.98           C  
ATOM   1382  O   ALA A  84     -12.884   5.824  -2.080  1.00  1.84           O  
ATOM   1383  CB  ALA A  84     -11.253   4.593  -4.358  1.00  1.53           C  
ATOM   1384  H   ALA A  84     -10.629   6.448  -5.867  1.00  0.84           H  
ATOM   1385  HA  ALA A  84     -12.964   5.839  -4.637  1.00  1.22           H  
ATOM   1386 1HB  ALA A  84     -11.787   3.867  -3.745  1.00  1.84           H  
ATOM   1387 2HB  ALA A  84     -11.246   4.262  -5.393  1.00  1.84           H  
ATOM   1388 3HB  ALA A  84     -10.229   4.684  -4.000  1.00  1.84           H  
ATOM   1389  N   PHE A  85     -11.096   7.161  -2.299  1.00  1.13           N  
ATOM   1390  CA  PHE A  85     -11.084   7.436  -0.866  1.00  2.83           C  
ATOM   1391  C   PHE A  85     -11.525   8.841  -0.475  1.00  1.82           C  
ATOM   1392  O   PHE A  85     -11.286   9.271   0.655  1.00  5.38           O  
ATOM   1393  CB  PHE A  85      -9.696   7.160  -0.337  1.00  4.25           C  
ATOM   1394  CG  PHE A  85      -9.294   5.759  -0.650  1.00  4.25           C  
ATOM   1395  CD1 PHE A  85      -8.307   5.522  -1.586  1.00  4.25           C  
ATOM   1396  CD2 PHE A  85      -9.918   4.681  -0.051  1.00  4.25           C  
ATOM   1397  CE1 PHE A  85      -7.935   4.234  -1.909  1.00  4.25           C  
ATOM   1398  CE2 PHE A  85      -9.553   3.393  -0.374  1.00  4.25           C  
ATOM   1399  CZ  PHE A  85      -8.559   3.168  -1.300  1.00  4.25           C  
ATOM   1400  H   PHE A  85     -10.405   7.591  -2.902  1.00  1.36           H  
ATOM   1401  HA  PHE A  85     -11.766   6.732  -0.387  1.00  3.40           H  
ATOM   1402 1HB  PHE A  85      -8.976   7.840  -0.790  1.00  5.09           H  
ATOM   1403 2HB  PHE A  85      -9.667   7.299   0.743  1.00  5.09           H  
ATOM   1404  HD1 PHE A  85      -7.824   6.372  -2.063  1.00  5.09           H  
ATOM   1405  HD2 PHE A  85     -10.709   4.856   0.676  1.00  5.09           H  
ATOM   1406  HE1 PHE A  85      -7.151   4.062  -2.645  1.00  5.09           H  
ATOM   1407  HE2 PHE A  85     -10.053   2.551   0.101  1.00  5.09           H  
ATOM   1408  HZ  PHE A  85      -8.275   2.148  -1.550  1.00  5.09           H  
ATOM   1409  N   THR A  86     -12.188   9.548  -1.387  1.00  0.49           N  
ATOM   1410  CA  THR A  86     -12.656  10.904  -1.096  1.00  1.11           C  
ATOM   1411  C   THR A  86     -13.671  10.957   0.046  1.00  1.05           C  
ATOM   1412  O   THR A  86     -13.717  11.939   0.786  1.00  1.38           O  
ATOM   1413  CB  THR A  86     -13.233  11.584  -2.330  1.00  1.67           C  
ATOM   1414  OG1 THR A  86     -12.210  11.683  -3.328  1.00  1.67           O  
ATOM   1415  CG2 THR A  86     -13.707  12.976  -1.956  1.00  1.67           C  
ATOM   1416  H   THR A  86     -12.348   9.160  -2.311  1.00  0.59           H  
ATOM   1417  HA  THR A  86     -11.798  11.494  -0.787  1.00  1.33           H  
ATOM   1418  HB  THR A  86     -14.068  11.006  -2.722  1.00  2.00           H  
ATOM   1419  HG1 THR A  86     -11.398  12.043  -2.942  1.00  2.00           H  
ATOM   1420 1HG2 THR A  86     -14.115  13.473  -2.828  1.00  2.00           H  
ATOM   1421 2HG2 THR A  86     -14.477  12.900  -1.191  1.00  2.00           H  
ATOM   1422 3HG2 THR A  86     -12.867  13.550  -1.572  1.00  2.00           H  
ATOM   1423  N   ASP A  87     -14.487   9.919   0.211  1.00  1.90           N  
ATOM   1424  CA  ASP A  87     -15.446   9.908   1.317  1.00  2.81           C  
ATOM   1425  C   ASP A  87     -14.831   9.535   2.690  1.00  1.65           C  
ATOM   1426  O   ASP A  87     -15.569   9.364   3.661  1.00  1.99           O  
ATOM   1427  CB  ASP A  87     -16.609   8.962   1.013  1.00  4.21           C  
ATOM   1428  CG  ASP A  87     -16.198   7.499   0.906  1.00  4.21           C  
ATOM   1429  OD1 ASP A  87     -15.042   7.207   1.088  1.00  4.21           O  
ATOM   1430  OD2 ASP A  87     -17.053   6.685   0.648  1.00  4.21           O  
ATOM   1431  H   ASP A  87     -14.440   9.133  -0.422  1.00  2.28           H  
ATOM   1432  HA  ASP A  87     -15.858  10.914   1.406  1.00  3.37           H  
ATOM   1433 1HB  ASP A  87     -17.355   9.052   1.800  1.00  5.06           H  
ATOM   1434 2HB  ASP A  87     -17.085   9.264   0.081  1.00  5.06           H  
ATOM   1435  N   LEU A  88     -13.494   9.429   2.777  1.00  1.58           N  
ATOM   1436  CA  LEU A  88     -12.815   9.164   4.043  1.00  2.04           C  
ATOM   1437  C   LEU A  88     -12.000  10.365   4.498  1.00  1.17           C  
ATOM   1438  O   LEU A  88     -11.528  11.158   3.675  1.00  1.62           O  
ATOM   1439  CB  LEU A  88     -11.852   7.976   3.925  1.00  3.06           C  
ATOM   1440  CG  LEU A  88     -12.444   6.635   3.511  1.00  3.06           C  
ATOM   1441  CD1 LEU A  88     -11.309   5.632   3.367  1.00  3.06           C  
ATOM   1442  CD2 LEU A  88     -13.449   6.186   4.561  1.00  3.06           C  
ATOM   1443  H   LEU A  88     -12.911   9.532   1.959  1.00  1.90           H  
ATOM   1444  HA  LEU A  88     -13.563   8.944   4.804  1.00  2.45           H  
ATOM   1445 1HB  LEU A  88     -11.088   8.232   3.193  1.00  3.67           H  
ATOM   1446 2HB  LEU A  88     -11.363   7.834   4.888  1.00  3.67           H  
ATOM   1447  HG  LEU A  88     -12.942   6.729   2.544  1.00  3.67           H  
ATOM   1448 1HD1 LEU A  88     -11.711   4.664   3.066  1.00  3.67           H  
ATOM   1449 2HD1 LEU A  88     -10.609   5.985   2.612  1.00  3.67           H  
ATOM   1450 3HD1 LEU A  88     -10.794   5.528   4.321  1.00  3.67           H  
ATOM   1451 1HD2 LEU A  88     -13.871   5.223   4.273  1.00  3.67           H  
ATOM   1452 2HD2 LEU A  88     -12.949   6.091   5.525  1.00  3.67           H  
ATOM   1453 3HD2 LEU A  88     -14.247   6.925   4.638  1.00  3.67           H  
ATOM   1454  N   THR A  89     -11.809  10.481   5.810  1.00  1.18           N  
ATOM   1455  CA  THR A  89     -10.961  11.542   6.331  1.00  1.74           C  
ATOM   1456  C   THR A  89      -9.538  11.047   6.260  1.00  2.08           C  
ATOM   1457  O   THR A  89      -9.308   9.867   5.996  1.00  1.94           O  
ATOM   1458  CB  THR A  89     -11.284  11.931   7.786  1.00  2.61           C  
ATOM   1459  OG1 THR A  89     -10.978  10.842   8.666  1.00  2.61           O  
ATOM   1460  CG2 THR A  89     -12.753  12.284   7.919  1.00  2.61           C  
ATOM   1461  H   THR A  89     -12.257   9.822   6.442  1.00  1.42           H  
ATOM   1462  HA  THR A  89     -11.055  12.425   5.698  1.00  2.09           H  
ATOM   1463  HB  THR A  89     -10.686  12.796   8.072  1.00  3.13           H  
ATOM   1464  HG1 THR A  89     -11.322  11.038   9.543  1.00  3.13           H  
ATOM   1465 1HG2 THR A  89     -12.969  12.562   8.951  1.00  3.13           H  
ATOM   1466 2HG2 THR A  89     -12.987  13.119   7.261  1.00  3.13           H  
ATOM   1467 3HG2 THR A  89     -13.357  11.421   7.642  1.00  3.13           H  
ATOM   1468  N   ASN A  90      -8.584  11.932   6.503  1.00  3.06           N  
ATOM   1469  CA  ASN A  90      -7.184  11.550   6.432  1.00  3.82           C  
ATOM   1470  C   ASN A  90      -6.872  10.424   7.408  1.00  3.54           C  
ATOM   1471  O   ASN A  90      -6.165   9.480   7.062  1.00  3.92           O  
ATOM   1472  CB  ASN A  90      -6.298  12.748   6.711  1.00  5.73           C  
ATOM   1473  CG  ASN A  90      -6.305  13.747   5.589  1.00  5.73           C  
ATOM   1474  OD1 ASN A  90      -6.675  13.424   4.454  1.00  5.73           O  
ATOM   1475  ND2 ASN A  90      -5.909  14.959   5.885  1.00  5.73           N  
ATOM   1476  H   ASN A  90      -8.830  12.887   6.724  1.00  3.67           H  
ATOM   1477  HA  ASN A  90      -6.974  11.179   5.426  1.00  4.58           H  
ATOM   1478 1HB  ASN A  90      -6.632  13.243   7.624  1.00  6.88           H  
ATOM   1479 2HB  ASN A  90      -5.274  12.413   6.877  1.00  6.88           H  
ATOM   1480 1HD2 ASN A  90      -5.894  15.667   5.178  1.00  6.88           H  
ATOM   1481 2HD2 ASN A  90      -5.621  15.178   6.816  1.00  6.88           H  
ATOM   1482  N   GLU A  91      -7.421  10.521   8.619  1.00  3.98           N  
ATOM   1483  CA  GLU A  91      -7.194   9.514   9.640  1.00  4.96           C  
ATOM   1484  C   GLU A  91      -7.985   8.242   9.403  1.00  5.24           C  
ATOM   1485  O   GLU A  91      -7.488   7.157   9.697  1.00  7.06           O  
ATOM   1486  CB  GLU A  91      -7.500  10.079  11.020  1.00  7.44           C  
ATOM   1487  CG  GLU A  91      -6.501  11.135  11.461  1.00  7.44           C  
ATOM   1488  CD  GLU A  91      -5.102  10.583  11.556  1.00  7.44           C  
ATOM   1489  OE1 GLU A  91      -4.931   9.558  12.170  1.00  7.44           O  
ATOM   1490  OE2 GLU A  91      -4.208  11.181  11.003  1.00  7.44           O  
ATOM   1491  H   GLU A  91      -8.001  11.318   8.839  1.00  4.78           H  
ATOM   1492  HA  GLU A  91      -6.136   9.250   9.619  1.00  5.95           H  
ATOM   1493 1HB  GLU A  91      -8.494  10.524  11.026  1.00  8.93           H  
ATOM   1494 2HB  GLU A  91      -7.491   9.275  11.757  1.00  8.93           H  
ATOM   1495 1HG  GLU A  91      -6.512  11.958  10.747  1.00  8.93           H  
ATOM   1496 2HG  GLU A  91      -6.802  11.526  12.433  1.00  8.93           H  
ATOM   1497  N   GLU A  92      -9.200   8.349   8.851  1.00  4.46           N  
ATOM   1498  CA  GLU A  92      -9.955   7.135   8.540  1.00  4.84           C  
ATOM   1499  C   GLU A  92      -9.218   6.331   7.494  1.00  4.11           C  
ATOM   1500  O   GLU A  92      -9.114   5.104   7.594  1.00  5.28           O  
ATOM   1501  CB  GLU A  92     -11.358   7.463   8.034  1.00  7.26           C  
ATOM   1502  CG  GLU A  92     -12.312   7.975   9.096  1.00  7.26           C  
ATOM   1503  CD  GLU A  92     -13.632   8.402   8.530  1.00  7.26           C  
ATOM   1504  OE1 GLU A  92     -13.668   8.843   7.407  1.00  7.26           O  
ATOM   1505  OE2 GLU A  92     -14.615   8.282   9.225  1.00  7.26           O  
ATOM   1506  H   GLU A  92      -9.605   9.256   8.643  1.00  5.35           H  
ATOM   1507  HA  GLU A  92     -10.038   6.532   9.444  1.00  5.81           H  
ATOM   1508 1HB  GLU A  92     -11.290   8.215   7.251  1.00  8.71           H  
ATOM   1509 2HB  GLU A  92     -11.800   6.570   7.592  1.00  8.71           H  
ATOM   1510 1HG  GLU A  92     -12.485   7.179   9.818  1.00  8.71           H  
ATOM   1511 2HG  GLU A  92     -11.853   8.807   9.624  1.00  8.71           H  
ATOM   1512  N   PHE A  93      -8.689   7.037   6.505  1.00  3.10           N  
ATOM   1513  CA  PHE A  93      -7.913   6.433   5.454  1.00  3.36           C  
ATOM   1514  C   PHE A  93      -6.663   5.764   5.995  1.00  5.31           C  
ATOM   1515  O   PHE A  93      -6.404   4.605   5.692  1.00  8.59           O  
ATOM   1516  CB  PHE A  93      -7.545   7.468   4.415  1.00  5.04           C  
ATOM   1517  CG  PHE A  93      -6.689   6.914   3.331  1.00  5.04           C  
ATOM   1518  CD1 PHE A  93      -7.236   6.070   2.388  1.00  5.04           C  
ATOM   1519  CD2 PHE A  93      -5.345   7.240   3.241  1.00  5.04           C  
ATOM   1520  CE1 PHE A  93      -6.461   5.555   1.379  1.00  5.04           C  
ATOM   1521  CE2 PHE A  93      -4.572   6.733   2.218  1.00  5.04           C  
ATOM   1522  CZ  PHE A  93      -5.141   5.892   1.290  1.00  5.04           C  
ATOM   1523  H   PHE A  93      -8.834   8.038   6.473  1.00  3.72           H  
ATOM   1524  HA  PHE A  93      -8.526   5.670   4.975  1.00  4.03           H  
ATOM   1525 1HB  PHE A  93      -8.450   7.872   3.964  1.00  6.05           H  
ATOM   1526 2HB  PHE A  93      -7.016   8.296   4.884  1.00  6.05           H  
ATOM   1527  HD1 PHE A  93      -8.292   5.809   2.453  1.00  6.05           H  
ATOM   1528  HD2 PHE A  93      -4.906   7.911   3.980  1.00  6.05           H  
ATOM   1529  HE1 PHE A  93      -6.896   4.883   0.647  1.00  6.05           H  
ATOM   1530  HE2 PHE A  93      -3.517   6.998   2.143  1.00  6.05           H  
ATOM   1531  HZ  PHE A  93      -4.548   5.491   0.481  1.00  6.05           H  
ATOM   1532  N   ARG A  94      -5.885   6.494   6.788  1.00  5.74           N  
ATOM   1533  CA  ARG A  94      -4.658   5.956   7.359  1.00  9.62           C  
ATOM   1534  C   ARG A  94      -4.897   4.744   8.252  1.00 17.52           C  
ATOM   1535  O   ARG A  94      -4.224   3.720   8.125  1.00 38.31           O  
ATOM   1536  CB  ARG A  94      -3.968   7.038   8.176  1.00 14.43           C  
ATOM   1537  CG  ARG A  94      -3.331   8.160   7.374  1.00 14.43           C  
ATOM   1538  CD  ARG A  94      -2.901   9.282   8.254  1.00 14.43           C  
ATOM   1539  NE  ARG A  94      -2.259  10.338   7.494  1.00 14.43           N  
ATOM   1540  CZ  ARG A  94      -2.017  11.590   7.929  1.00 14.43           C  
ATOM   1541  NH1 ARG A  94      -2.379  11.986   9.130  1.00 14.43           N  
ATOM   1542  NH2 ARG A  94      -1.402  12.422   7.109  1.00 14.43           N  
ATOM   1543  H   ARG A  94      -6.132   7.455   6.996  1.00  6.89           H  
ATOM   1544  HA  ARG A  94      -4.006   5.658   6.541  1.00 11.54           H  
ATOM   1545 1HB  ARG A  94      -4.690   7.494   8.853  1.00 17.32           H  
ATOM   1546 2HB  ARG A  94      -3.187   6.588   8.788  1.00 17.32           H  
ATOM   1547 1HG  ARG A  94      -2.445   7.779   6.867  1.00 17.32           H  
ATOM   1548 2HG  ARG A  94      -4.032   8.541   6.633  1.00 17.32           H  
ATOM   1549 1HD  ARG A  94      -3.771   9.704   8.758  1.00 17.32           H  
ATOM   1550 2HD  ARG A  94      -2.194   8.916   8.997  1.00 17.32           H  
ATOM   1551  HE  ARG A  94      -1.946  10.124   6.554  1.00 17.32           H  
ATOM   1552 1HH1 ARG A  94      -2.870  11.360   9.763  1.00 17.32           H  
ATOM   1553 2HH1 ARG A  94      -2.185  12.930   9.428  1.00 17.32           H  
ATOM   1554 1HH2 ARG A  94      -1.138  12.087   6.189  1.00 17.32           H  
ATOM   1555 2HH2 ARG A  94      -1.201  13.368   7.395  1.00 17.32           H  
ATOM   1556  N   ALA A  95      -5.892   4.842   9.125  1.00  9.96           N  
ATOM   1557  CA  ALA A  95      -6.212   3.760  10.041  1.00 14.50           C  
ATOM   1558  C   ALA A  95      -6.646   2.496   9.312  1.00 17.39           C  
ATOM   1559  O   ALA A  95      -6.267   1.391   9.708  1.00 30.42           O  
ATOM   1560  CB  ALA A  95      -7.310   4.200  10.997  1.00 21.75           C  
ATOM   1561  H   ALA A  95      -6.426   5.696   9.188  1.00 11.95           H  
ATOM   1562  HA  ALA A  95      -5.315   3.527  10.614  1.00 17.40           H  
ATOM   1563 1HB  ALA A  95      -7.522   3.397  11.703  1.00 26.10           H  
ATOM   1564 2HB  ALA A  95      -6.983   5.085  11.542  1.00 26.10           H  
ATOM   1565 3HB  ALA A  95      -8.211   4.435  10.433  1.00 26.10           H  
ATOM   1566  N   SER A  96      -7.439   2.648   8.254  1.00 14.49           N  
ATOM   1567  CA  SER A  96      -7.935   1.488   7.533  1.00 31.33           C  
ATOM   1568  C   SER A  96      -7.158   1.107   6.270  1.00 56.44           C  
ATOM   1569  O   SER A  96      -7.384   0.026   5.731  1.00 87.40           O  
ATOM   1570  CB  SER A  96      -9.391   1.713   7.180  1.00 46.99           C  
ATOM   1571  OG  SER A  96      -9.544   2.805   6.318  1.00 46.99           O  
ATOM   1572  H   SER A  96      -7.743   3.571   7.964  1.00 17.39           H  
ATOM   1573  HA  SER A  96      -7.887   0.637   8.213  1.00 37.60           H  
ATOM   1574 1HB  SER A  96      -9.789   0.816   6.708  1.00 56.39           H  
ATOM   1575 2HB  SER A  96      -9.963   1.883   8.091  1.00 56.39           H  
ATOM   1576  HG  SER A  96      -9.243   3.576   6.811  1.00 56.39           H  
ATOM   1577  N   HIS A  97      -6.241   1.948   5.789  1.00 55.48           N  
ATOM   1578  CA  HIS A  97      -5.548   1.584   4.552  1.00 90.89           C  
ATOM   1579  C   HIS A  97      -4.017   1.721   4.574  1.00 42.93           C  
ATOM   1580  O   HIS A  97      -3.368   1.294   3.612  1.00 66.08           O  
ATOM   1581  CB  HIS A  97      -6.106   2.404   3.378  1.00136.34           C  
ATOM   1582  CG  HIS A  97      -7.575   2.199   3.124  1.00136.34           C  
ATOM   1583  ND1 HIS A  97      -8.097   1.034   2.594  1.00136.34           N  
ATOM   1584  CD2 HIS A  97      -8.630   3.014   3.345  1.00136.34           C  
ATOM   1585  CE1 HIS A  97      -9.409   1.159   2.490  1.00136.34           C  
ATOM   1586  NE2 HIS A  97      -9.756   2.345   2.943  1.00136.34           N  
ATOM   1587  H   HIS A  97      -6.059   2.836   6.231  1.00 66.58           H  
ATOM   1588  HA  HIS A  97      -5.759   0.539   4.331  1.00109.07           H  
ATOM   1589 1HB  HIS A  97      -5.937   3.465   3.561  1.00163.60           H  
ATOM   1590 2HB  HIS A  97      -5.569   2.145   2.468  1.00163.60           H  
ATOM   1591  HD1 HIS A  97      -7.693   0.120   2.662  1.00163.60           H  
ATOM   1592  HD2 HIS A  97      -8.715   4.018   3.752  1.00163.60           H  
ATOM   1593  HE1 HIS A  97     -10.010   0.345   2.088  1.00163.60           H  
ATOM   1594  N   ASN A  98      -3.435   2.279   5.657  1.00 11.72           N  
ATOM   1595  CA  ASN A  98      -1.972   2.392   5.780  1.00 11.31           C  
ATOM   1596  C   ASN A  98      -1.385   1.654   7.009  1.00 32.79           C  
ATOM   1597  O   ASN A  98      -0.185   1.742   7.282  1.00 94.62           O  
ATOM   1598  CB  ASN A  98      -1.534   3.848   5.823  1.00 16.96           C  
ATOM   1599  CG  ASN A  98      -1.730   4.573   4.522  1.00 16.96           C  
ATOM   1600  OD1 ASN A  98      -1.492   4.016   3.446  1.00 16.96           O  
ATOM   1601  ND2 ASN A  98      -2.138   5.812   4.598  1.00 16.96           N  
ATOM   1602  H   ASN A  98      -3.990   2.645   6.418  1.00 14.06           H  
ATOM   1603  HA  ASN A  98      -1.533   1.948   4.892  1.00 13.57           H  
ATOM   1604 1HB  ASN A  98      -2.090   4.369   6.602  1.00 20.36           H  
ATOM   1605 2HB  ASN A  98      -0.478   3.899   6.091  1.00 20.36           H  
ATOM   1606 1HD2 ASN A  98      -2.271   6.346   3.762  1.00 20.36           H  
ATOM   1607 2HD2 ASN A  98      -2.309   6.227   5.490  1.00 20.36           H  
ATOM   1608  N   GLY A  99      -2.220   0.928   7.748  1.00 52.90           N  
ATOM   1609  CA  GLY A  99      -1.787   0.234   8.972  1.00 87.58           C  
ATOM   1610  C   GLY A  99      -1.029  -1.095   8.772  1.00 40.75           C  
ATOM   1611  O   GLY A  99      -1.573  -2.155   9.085  1.00 92.01           O  
ATOM   1612  H   GLY A  99      -3.190   0.860   7.478  1.00 63.48           H  
ATOM   1613 1HA  GLY A  99      -1.158   0.912   9.548  1.00105.10           H  
ATOM   1614 2HA  GLY A  99      -2.665   0.045   9.589  1.00105.10           H  
ATOM   1615  N   TYR A 100       0.219  -1.053   8.280  1.00 23.25           N  
ATOM   1616  CA  TYR A 100       0.949  -2.323   8.078  1.00 40.85           C  
ATOM   1617  C   TYR A 100       2.487  -2.379   7.916  1.00 22.80           C  
ATOM   1618  O   TYR A 100       3.000  -3.378   7.401  1.00 76.76           O  
ATOM   1619  CB  TYR A 100       0.292  -3.075   6.920  1.00 61.28           C  
ATOM   1620  CG  TYR A 100      -0.137  -2.248   5.734  1.00 61.28           C  
ATOM   1621  CD1 TYR A 100       0.318  -0.974   5.484  1.00 61.28           C  
ATOM   1622  CD2 TYR A 100      -1.078  -2.795   4.909  1.00 61.28           C  
ATOM   1623  CE1 TYR A 100      -0.204  -0.271   4.407  1.00 61.28           C  
ATOM   1624  CE2 TYR A 100      -1.610  -2.109   3.864  1.00 61.28           C  
ATOM   1625  CZ  TYR A 100      -1.182  -0.846   3.607  1.00 61.28           C  
ATOM   1626  OH  TYR A 100      -1.737  -0.162   2.555  1.00 61.28           O  
ATOM   1627  H   TYR A 100       0.617  -0.154   8.032  1.00 27.90           H  
ATOM   1628  HA  TYR A 100       0.741  -2.918   8.969  1.00 49.02           H  
ATOM   1629 1HB  TYR A 100       0.991  -3.830   6.557  1.00 73.53           H  
ATOM   1630 2HB  TYR A 100      -0.584  -3.605   7.291  1.00 73.53           H  
ATOM   1631  HD1 TYR A 100       1.064  -0.521   6.136  1.00 73.53           H  
ATOM   1632  HD2 TYR A 100      -1.415  -3.792   5.103  1.00 73.53           H  
ATOM   1633  HE1 TYR A 100       0.135   0.743   4.199  1.00 73.53           H  
ATOM   1634  HE2 TYR A 100      -2.369  -2.571   3.236  1.00 73.53           H  
ATOM   1635  HH  TYR A 100      -2.045  -0.785   1.884  1.00 73.53           H  
ATOM   1636  N   ARG A 101       3.237  -1.388   8.408  1.00 18.94           N  
ATOM   1637  CA  ARG A 101       4.703  -1.543   8.376  1.00 26.37           C  
ATOM   1638  C   ARG A 101       5.223  -2.243   9.627  1.00 10.73           C  
ATOM   1639  O   ARG A 101       4.947  -1.820  10.750  1.00 49.49           O  
ATOM   1640  CB  ARG A 101       5.458  -0.224   8.238  1.00 39.55           C  
ATOM   1641  CG  ARG A 101       6.979  -0.438   8.276  1.00 39.55           C  
ATOM   1642  CD  ARG A 101       7.789   0.740   7.865  1.00 39.55           C  
ATOM   1643  NE  ARG A 101       7.599   1.915   8.708  1.00 39.55           N  
ATOM   1644  CZ  ARG A 101       8.256   2.197   9.847  1.00 39.55           C  
ATOM   1645  NH1 ARG A 101       9.146   1.356  10.317  1.00 39.55           N  
ATOM   1646  NH2 ARG A 101       8.008   3.330  10.489  1.00 39.55           N  
ATOM   1647  H   ARG A 101       2.813  -0.565   8.812  1.00 22.73           H  
ATOM   1648  HA  ARG A 101       4.960  -2.157   7.512  1.00 31.64           H  
ATOM   1649 1HB  ARG A 101       5.207   0.250   7.292  1.00 47.47           H  
ATOM   1650 2HB  ARG A 101       5.183   0.457   9.043  1.00 47.47           H  
ATOM   1651 1HG  ARG A 101       7.270  -0.694   9.292  1.00 47.47           H  
ATOM   1652 2HG  ARG A 101       7.236  -1.265   7.614  1.00 47.47           H  
ATOM   1653 1HD  ARG A 101       8.844   0.471   7.896  1.00 47.47           H  
ATOM   1654 2HD  ARG A 101       7.521   1.010   6.845  1.00 47.47           H  
ATOM   1655  HE  ARG A 101       6.937   2.603   8.380  1.00 47.47           H  
ATOM   1656 1HH1 ARG A 101       9.334   0.496   9.822  1.00 47.47           H  
ATOM   1657 2HH1 ARG A 101       9.643   1.568  11.170  1.00 47.47           H  
ATOM   1658 1HH2 ARG A 101       7.334   3.999  10.123  1.00 47.47           H  
ATOM   1659 2HH2 ARG A 101       8.501   3.545  11.341  1.00 47.47           H  
ATOM   1660  N   ARG A 102       5.987  -3.318   9.417  1.00 28.48           N  
ATOM   1661  CA  ARG A 102       6.572  -4.093  10.507  1.00 58.29           C  
ATOM   1662  C   ARG A 102       8.095  -4.254  10.328  1.00 33.00           C  
ATOM   1663  O   ARG A 102       8.546  -5.239   9.743  1.00 51.78           O  
ATOM   1664  CB  ARG A 102       5.925  -5.465  10.589  1.00 87.44           C  
ATOM   1665  CG  ARG A 102       4.425  -5.454  10.840  1.00 87.44           C  
ATOM   1666  CD  ARG A 102       4.107  -5.006  12.212  1.00 87.44           C  
ATOM   1667  NE  ARG A 102       2.680  -5.063  12.494  1.00 87.44           N  
ATOM   1668  CZ  ARG A 102       2.120  -4.747  13.678  1.00 87.44           C  
ATOM   1669  NH1 ARG A 102       2.868  -4.348  14.683  1.00 87.44           N  
ATOM   1670  NH2 ARG A 102       0.811  -4.842  13.820  1.00 87.44           N  
ATOM   1671  H   ARG A 102       6.167  -3.613   8.467  1.00 34.18           H  
ATOM   1672  HA  ARG A 102       6.364  -3.578  11.439  1.00 69.95           H  
ATOM   1673 1HB  ARG A 102       6.102  -6.010   9.662  1.00104.92           H  
ATOM   1674 2HB  ARG A 102       6.389  -6.028  11.398  1.00104.92           H  
ATOM   1675 1HG  ARG A 102       3.934  -4.788  10.132  1.00104.92           H  
ATOM   1676 2HG  ARG A 102       4.030  -6.462  10.721  1.00104.92           H  
ATOM   1677 1HD  ARG A 102       4.621  -5.647  12.928  1.00104.92           H  
ATOM   1678 2HD  ARG A 102       4.439  -3.976  12.343  1.00104.92           H  
ATOM   1679  HE  ARG A 102       2.053  -5.363  11.755  1.00104.92           H  
ATOM   1680 1HH1 ARG A 102       3.869  -4.274  14.566  1.00104.92           H  
ATOM   1681 2HH1 ARG A 102       2.442  -4.111  15.565  1.00104.92           H  
ATOM   1682 1HH2 ARG A 102       0.251  -5.153  13.034  1.00104.92           H  
ATOM   1683 2HH2 ARG A 102       0.379  -4.608  14.701  1.00104.92           H  
ATOM   1684  N   PRO A 103       8.887  -3.299  10.834  1.00 56.21           N  
ATOM   1685  CA  PRO A 103      10.343  -3.184  10.747  1.00 66.00           C  
ATOM   1686  C   PRO A 103      11.076  -4.178  11.643  1.00 41.62           C  
ATOM   1687  O   PRO A 103      10.506  -4.717  12.592  1.00 77.51           O  
ATOM   1688  CB  PRO A 103      10.602  -1.764  11.237  1.00 99.00           C  
ATOM   1689  CG  PRO A 103       9.517  -1.516  12.232  1.00 99.00           C  
ATOM   1690  CD  PRO A 103       8.318  -2.264  11.715  1.00 99.00           C  
ATOM   1691  HA  PRO A 103      10.653  -3.304   9.699  1.00 79.20           H  
ATOM   1692 1HB  PRO A 103      11.608  -1.696  11.676  1.00118.80           H  
ATOM   1693 2HB  PRO A 103      10.575  -1.067  10.388  1.00118.80           H  
ATOM   1694 1HG  PRO A 103       9.834  -1.874  13.224  1.00118.80           H  
ATOM   1695 2HG  PRO A 103       9.330  -0.439  12.335  1.00118.80           H  
ATOM   1696 1HD  PRO A 103       7.795  -2.732  12.561  1.00118.80           H  
ATOM   1697 2HD  PRO A 103       7.658  -1.595  11.147  1.00118.80           H  
ATOM   1698  N   ALA A 104      12.355  -4.403  11.339  1.00 50.36           N  
ATOM   1699  CA  ALA A 104      13.179  -5.303  12.139  1.00 58.88           C  
ATOM   1700  C   ALA A 104      14.668  -5.026  11.935  1.00 29.25           C  
ATOM   1701  O   ALA A 104      15.196  -5.177  10.833  1.00 45.57           O  
ATOM   1702  CB  ALA A 104      12.868  -6.748  11.786  1.00 88.32           C  
ATOM   1703  H   ALA A 104      12.762  -3.936  10.542  1.00 60.43           H  
ATOM   1704  HA  ALA A 104      12.945  -5.133  13.189  1.00 70.66           H  
ATOM   1705 1HB  ALA A 104      13.468  -7.413  12.408  1.00105.98           H  
ATOM   1706 2HB  ALA A 104      11.811  -6.942  11.963  1.00105.98           H  
ATOM   1707 3HB  ALA A 104      13.098  -6.924  10.739  1.00105.98           H  
ATOM   1708  N   SER A 105      15.351  -4.654  13.023  1.00 69.73           N  
ATOM   1709  CA  SER A 105      16.785  -4.355  12.984  1.00103.95           C  
ATOM   1710  C   SER A 105      17.629  -5.599  12.718  1.00 86.08           C  
ATOM   1711  O   SER A 105      18.776  -5.498  12.281  1.00131.26           O  
ATOM   1712  CB  SER A 105      17.221  -3.717  14.290  1.00155.93           C  
ATOM   1713  OG  SER A 105      17.146  -4.630  15.350  1.00155.93           O  
ATOM   1714  H   SER A 105      14.858  -4.557  13.900  1.00 83.68           H  
ATOM   1715  HA  SER A 105      16.964  -3.645  12.176  1.00124.74           H  
ATOM   1716 1HB  SER A 105      18.243  -3.352  14.193  1.00187.11           H  
ATOM   1717 2HB  SER A 105      16.586  -2.857  14.502  1.00187.11           H  
ATOM   1718  HG  SER A 105      17.430  -4.151  16.132  1.00187.11           H  
ATOM   1719  N   ASN A 106      17.047  -6.776  12.943  1.00 89.68           N  
ATOM   1720  CA  ASN A 106      17.717  -8.049  12.709  1.00 87.92           C  
ATOM   1721  C   ASN A 106      17.889  -8.375  11.225  1.00 75.29           C  
ATOM   1722  O   ASN A 106      18.550  -9.355  10.878  1.00 97.51           O  
ATOM   1723  CB  ASN A 106      16.983  -9.153  13.429  1.00131.88           C  
ATOM   1724  CG  ASN A 106      17.177  -9.063  14.920  1.00131.88           C  
ATOM   1725  OD1 ASN A 106      18.177  -8.509  15.399  1.00131.88           O  
ATOM   1726  ND2 ASN A 106      16.240  -9.595  15.663  1.00131.88           N  
ATOM   1727  H   ASN A 106      16.106  -6.796  13.308  1.00107.62           H  
ATOM   1728  HA  ASN A 106      18.716  -7.989  13.130  1.00105.50           H  
ATOM   1729 1HB  ASN A 106      15.917  -9.095  13.206  1.00158.26           H  
ATOM   1730 2HB  ASN A 106      17.342 -10.123  13.083  1.00158.26           H  
ATOM   1731 1HD2 ASN A 106      16.313  -9.562  16.660  1.00158.26           H  
ATOM   1732 2HD2 ASN A 106      15.449 -10.031  15.234  1.00158.26           H  
ATOM   1733  N   LEU A 107      17.336  -7.537  10.345  1.00 76.62           N  
ATOM   1734  CA  LEU A 107      17.492  -7.725   8.919  1.00 95.32           C  
ATOM   1735  C   LEU A 107      18.822  -7.147   8.424  1.00 72.35           C  
ATOM   1736  O   LEU A 107      19.189  -7.353   7.266  1.00111.08           O  
ATOM   1737  CB  LEU A 107      16.324  -7.060   8.185  1.00142.98           C  
ATOM   1738  CG  LEU A 107      14.941  -7.651   8.484  1.00142.98           C  
ATOM   1739  CD1 LEU A 107      13.871  -6.818   7.790  1.00142.98           C  
ATOM   1740  CD2 LEU A 107      14.898  -9.096   8.013  1.00142.98           C  
ATOM   1741  H   LEU A 107      16.774  -6.750  10.652  1.00 91.94           H  
ATOM   1742  HA  LEU A 107      17.477  -8.793   8.706  1.00114.38           H  
ATOM   1743 1HB  LEU A 107      16.298  -6.005   8.455  1.00171.58           H  
ATOM   1744 2HB  LEU A 107      16.495  -7.136   7.111  1.00171.58           H  
ATOM   1745  HG  LEU A 107      14.756  -7.616   9.556  1.00171.58           H  
ATOM   1746 1HD1 LEU A 107      12.887  -7.231   8.010  1.00171.58           H  
ATOM   1747 2HD1 LEU A 107      13.922  -5.790   8.151  1.00171.58           H  
ATOM   1748 3HD1 LEU A 107      14.039  -6.834   6.714  1.00171.58           H  
ATOM   1749 1HD2 LEU A 107      13.917  -9.520   8.231  1.00171.58           H  
ATOM   1750 2HD2 LEU A 107      15.079  -9.135   6.938  1.00171.58           H  
ATOM   1751 3HD2 LEU A 107      15.665  -9.671   8.531  1.00171.58           H  
ATOM   1752  N   ARG A 108      19.556  -6.451   9.313  1.00 72.03           N  
ATOM   1753  CA  ARG A 108      20.839  -5.818   8.992  1.00 92.76           C  
ATOM   1754  C   ARG A 108      21.919  -6.765   8.459  1.00 92.05           C  
ATOM   1755  O   ARG A 108      22.862  -6.319   7.806  1.00140.70           O  
ATOM   1756  CB  ARG A 108      21.390  -5.133  10.235  1.00139.14           C  
ATOM   1757  CG  ARG A 108      21.805  -6.085  11.353  1.00139.14           C  
ATOM   1758  CD  ARG A 108      22.174  -5.354  12.595  1.00139.14           C  
ATOM   1759  NE  ARG A 108      22.604  -6.259  13.654  1.00139.14           N  
ATOM   1760  CZ  ARG A 108      21.771  -6.897  14.501  1.00139.14           C  
ATOM   1761  NH1 ARG A 108      20.475  -6.714  14.405  1.00139.14           N  
ATOM   1762  NH2 ARG A 108      22.258  -7.707  15.426  1.00139.14           N  
ATOM   1763  H   ARG A 108      19.212  -6.315  10.258  1.00 86.44           H  
ATOM   1764  HA  ARG A 108      20.653  -5.056   8.234  1.00111.31           H  
ATOM   1765 1HB  ARG A 108      22.261  -4.538   9.968  1.00166.97           H  
ATOM   1766 2HB  ARG A 108      20.639  -4.455  10.641  1.00166.97           H  
ATOM   1767 1HG  ARG A 108      20.979  -6.757  11.585  1.00166.97           H  
ATOM   1768 2HG  ARG A 108      22.669  -6.668  11.033  1.00166.97           H  
ATOM   1769 1HD  ARG A 108      22.991  -4.665  12.383  1.00166.97           H  
ATOM   1770 2HD  ARG A 108      21.312  -4.795  12.956  1.00166.97           H  
ATOM   1771  HE  ARG A 108      23.597  -6.424  13.757  1.00166.97           H  
ATOM   1772 1HH1 ARG A 108      20.102  -6.097  13.694  1.00166.97           H  
ATOM   1773 2HH1 ARG A 108      19.841  -7.200  15.028  1.00166.97           H  
ATOM   1774 1HH2 ARG A 108      23.256  -7.850  15.500  1.00166.97           H  
ATOM   1775 2HH2 ARG A 108      21.632  -8.183  16.058  1.00166.97           H  
ATOM   1776  N   SER A 109      21.792  -8.063   8.737  1.00103.86           N  
ATOM   1777  CA  SER A 109      22.757  -9.051   8.268  1.00158.89           C  
ATOM   1778  C   SER A 109      22.611  -9.403   6.778  1.00124.11           C  
ATOM   1779  O   SER A 109      23.464 -10.102   6.227  1.00165.45           O  
ATOM   1780  CB  SER A 109      22.633 -10.316   9.097  1.00238.33           C  
ATOM   1781  OG  SER A 109      21.409 -10.957   8.865  1.00238.33           O  
ATOM   1782  H   SER A 109      21.008  -8.378   9.289  1.00124.63           H  
ATOM   1783  HA  SER A 109      23.757  -8.640   8.419  1.00190.67           H  
ATOM   1784 1HB  SER A 109      23.452 -10.993   8.850  1.00286.00           H  
ATOM   1785 2HB  SER A 109      22.722 -10.069  10.154  1.00286.00           H  
ATOM   1786  HG  SER A 109      20.728 -10.341   9.148  1.00286.00           H  
ATOM   1787  N   THR A 110      21.535  -8.942   6.133  1.00138.22           N  
ATOM   1788  CA  THR A 110      21.299  -9.243   4.721  1.00157.26           C  
ATOM   1789  C   THR A 110      22.381  -8.646   3.817  1.00142.88           C  
ATOM   1790  O   THR A 110      22.717  -7.466   3.924  1.00227.62           O  
ATOM   1791  CB  THR A 110      19.918  -8.730   4.269  1.00235.89           C  
ATOM   1792  OG1 THR A 110      18.899  -9.323   5.084  1.00235.89           O  
ATOM   1793  CG2 THR A 110      19.671  -9.107   2.815  1.00235.89           C  
ATOM   1794  H   THR A 110      20.853  -8.372   6.617  1.00165.86           H  
ATOM   1795  HA  THR A 110      21.318 -10.325   4.595  1.00188.71           H  
ATOM   1796  HB  THR A 110      19.873  -7.646   4.376  1.00283.07           H  
ATOM   1797  HG1 THR A 110      18.936  -8.938   5.965  1.00283.07           H  
ATOM   1798 1HG2 THR A 110      18.689  -8.749   2.515  1.00283.07           H  
ATOM   1799 2HG2 THR A 110      20.434  -8.654   2.183  1.00283.07           H  
ATOM   1800 3HG2 THR A 110      19.708 -10.191   2.709  1.00283.07           H  
ATOM   1801  N   PHE A 111      22.917  -9.475   2.924  1.00135.64           N  
ATOM   1802  CA  PHE A 111      23.970  -9.062   1.997  1.00189.49           C  
ATOM   1803  C   PHE A 111      23.480  -8.888   0.561  1.00139.91           C  
ATOM   1804  O   PHE A 111      22.676  -9.677   0.063  1.00196.19           O  
ATOM   1805  CB  PHE A 111      25.137 -10.048   2.003  1.00284.24           C  
ATOM   1806  CG  PHE A 111      26.198  -9.690   0.997  1.00284.24           C  
ATOM   1807  CD1 PHE A 111      27.093  -8.660   1.247  1.00284.24           C  
ATOM   1808  CD2 PHE A 111      26.291 -10.371  -0.209  1.00284.24           C  
ATOM   1809  CE1 PHE A 111      28.056  -8.320   0.315  1.00284.24           C  
ATOM   1810  CE2 PHE A 111      27.253 -10.034  -1.140  1.00284.24           C  
ATOM   1811  CZ  PHE A 111      28.136  -9.005  -0.877  1.00284.24           C  
ATOM   1812  H   PHE A 111      22.589 -10.430   2.891  1.00162.77           H  
ATOM   1813  HA  PHE A 111      24.351  -8.098   2.334  1.00227.39           H  
ATOM   1814 1HB  PHE A 111      25.594 -10.072   2.991  1.00341.08           H  
ATOM   1815 2HB  PHE A 111      24.776 -11.051   1.780  1.00341.08           H  
ATOM   1816  HD1 PHE A 111      27.029  -8.114   2.189  1.00341.08           H  
ATOM   1817  HD2 PHE A 111      25.591 -11.181  -0.418  1.00341.08           H  
ATOM   1818  HE1 PHE A 111      28.752  -7.507   0.523  1.00341.08           H  
ATOM   1819  HE2 PHE A 111      27.315 -10.576  -2.083  1.00341.08           H  
ATOM   1820  HZ  PHE A 111      28.894  -8.737  -1.611  1.00341.08           H  
ATOM   1821  N   PHE A 112      23.984  -7.843  -0.093  1.00112.80           N  
ATOM   1822  CA  PHE A 112      23.654  -7.535  -1.478  1.00 96.49           C  
ATOM   1823  C   PHE A 112      24.884  -6.980  -2.182  1.00 50.45           C  
ATOM   1824  O   PHE A 112      25.574  -6.115  -1.641  1.00 89.76           O  
ATOM   1825  CB  PHE A 112      22.572  -6.461  -1.550  1.00144.73           C  
ATOM   1826  CG  PHE A 112      22.093  -6.157  -2.944  1.00144.73           C  
ATOM   1827  CD1 PHE A 112      20.968  -6.781  -3.431  1.00144.73           C  
ATOM   1828  CD2 PHE A 112      22.754  -5.267  -3.774  1.00144.73           C  
ATOM   1829  CE1 PHE A 112      20.491  -6.523  -4.701  1.00144.73           C  
ATOM   1830  CE2 PHE A 112      22.285  -5.005  -5.049  1.00144.73           C  
ATOM   1831  CZ  PHE A 112      21.150  -5.632  -5.512  1.00144.73           C  
ATOM   1832  H   PHE A 112      24.632  -7.238   0.392  1.00135.36           H  
ATOM   1833  HA  PHE A 112      23.325  -8.444  -1.985  1.00115.79           H  
ATOM   1834 1HB  PHE A 112      21.713  -6.775  -0.958  1.00173.68           H  
ATOM   1835 2HB  PHE A 112      22.948  -5.537  -1.112  1.00173.68           H  
ATOM   1836  HD1 PHE A 112      20.453  -7.482  -2.778  1.00173.68           H  
ATOM   1837  HD2 PHE A 112      23.651  -4.766  -3.408  1.00173.68           H  
ATOM   1838  HE1 PHE A 112      19.595  -7.027  -5.062  1.00173.68           H  
ATOM   1839  HE2 PHE A 112      22.807  -4.299  -5.690  1.00173.68           H  
ATOM   1840  HZ  PHE A 112      20.778  -5.425  -6.515  1.00173.68           H  
ATOM   1841  N   LYS A 113      25.155  -7.465  -3.389  1.00 56.13           N  
ATOM   1842  CA  LYS A 113      26.291  -6.959  -4.149  1.00 60.07           C  
ATOM   1843  C   LYS A 113      25.824  -6.215  -5.392  1.00 41.16           C  
ATOM   1844  O   LYS A 113      25.423  -6.825  -6.384  1.00104.75           O  
ATOM   1845  CB  LYS A 113      27.224  -8.095  -4.555  1.00 90.11           C  
ATOM   1846  CG  LYS A 113      28.469  -7.632  -5.298  1.00 90.11           C  
ATOM   1847  CD  LYS A 113      29.370  -8.803  -5.658  1.00 90.11           C  
ATOM   1848  CE  LYS A 113      30.592  -8.337  -6.435  1.00 90.11           C  
ATOM   1849  NZ  LYS A 113      31.483  -9.472  -6.800  1.00 90.11           N  
ATOM   1850  H   LYS A 113      24.564  -8.181  -3.787  1.00 67.36           H  
ATOM   1851  HA  LYS A 113      26.845  -6.257  -3.527  1.00 72.08           H  
ATOM   1852 1HB  LYS A 113      27.547  -8.639  -3.670  1.00108.13           H  
ATOM   1853 2HB  LYS A 113      26.691  -8.797  -5.196  1.00108.13           H  
ATOM   1854 1HG  LYS A 113      28.173  -7.118  -6.214  1.00108.13           H  
ATOM   1855 2HG  LYS A 113      29.026  -6.934  -4.675  1.00108.13           H  
ATOM   1856 1HD  LYS A 113      29.699  -9.304  -4.746  1.00108.13           H  
ATOM   1857 2HD  LYS A 113      28.815  -9.518  -6.265  1.00108.13           H  
ATOM   1858 1HE  LYS A 113      30.267  -7.836  -7.346  1.00108.13           H  
ATOM   1859 2HE  LYS A 113      31.155  -7.629  -5.827  1.00108.13           H  
ATOM   1860 1HZ  LYS A 113      32.280  -9.123  -7.313  1.00108.13           H  
ATOM   1861 2HZ  LYS A 113      31.800  -9.936  -5.960  1.00108.13           H  
ATOM   1862 3HZ  LYS A 113      30.974 -10.128  -7.375  1.00108.13           H  
ATOM   1863  N   TYR A 114      25.880  -4.889  -5.325  1.00 42.02           N  
ATOM   1864  CA  TYR A 114      25.485  -4.039  -6.440  1.00 76.83           C  
ATOM   1865  C   TYR A 114      26.536  -4.040  -7.534  1.00 61.54           C  
ATOM   1866  O   TYR A 114      27.728  -3.899  -7.260  1.00119.08           O  
ATOM   1867  CB  TYR A 114      25.220  -2.611  -5.958  1.00115.25           C  
ATOM   1868  CG  TYR A 114      24.802  -1.674  -7.069  1.00115.25           C  
ATOM   1869  CD1 TYR A 114      23.540  -1.781  -7.630  1.00115.25           C  
ATOM   1870  CD2 TYR A 114      25.682  -0.706  -7.530  1.00115.25           C  
ATOM   1871  CE1 TYR A 114      23.166  -0.927  -8.648  1.00115.25           C  
ATOM   1872  CE2 TYR A 114      25.302   0.148  -8.548  1.00115.25           C  
ATOM   1873  CZ  TYR A 114      24.049   0.040  -9.108  1.00115.25           C  
ATOM   1874  OH  TYR A 114      23.671   0.889 -10.124  1.00115.25           O  
ATOM   1875  H   TYR A 114      26.214  -4.456  -4.476  1.00 50.42           H  
ATOM   1876  HA  TYR A 114      24.568  -4.438  -6.872  1.00 92.20           H  
ATOM   1877 1HB  TYR A 114      24.433  -2.618  -5.203  1.00138.29           H  
ATOM   1878 2HB  TYR A 114      26.119  -2.208  -5.492  1.00138.29           H  
ATOM   1879  HD1 TYR A 114      22.845  -2.541  -7.273  1.00138.29           H  
ATOM   1880  HD2 TYR A 114      26.675  -0.619  -7.090  1.00138.29           H  
ATOM   1881  HE1 TYR A 114      22.176  -1.016  -9.092  1.00138.29           H  
ATOM   1882  HE2 TYR A 114      25.994   0.909  -8.909  1.00138.29           H  
ATOM   1883  HH  TYR A 114      22.763   0.702 -10.374  1.00138.29           H  
ATOM   1884  N   GLU A 115      26.094  -4.198  -8.777  1.00 57.48           N  
ATOM   1885  CA  GLU A 115      27.025  -4.202  -9.891  1.00 74.50           C  
ATOM   1886  C   GLU A 115      27.125  -2.810 -10.501  1.00 76.42           C  
ATOM   1887  O   GLU A 115      26.144  -2.258 -11.000  1.00152.78           O  
ATOM   1888  CB  GLU A 115      26.597  -5.221 -10.945  1.00111.75           C  
ATOM   1889  CG  GLU A 115      27.565  -5.358 -12.112  1.00111.75           C  
ATOM   1890  CD  GLU A 115      27.123  -6.385 -13.119  1.00111.75           C  
ATOM   1891  OE1 GLU A 115      26.117  -7.014 -12.894  1.00111.75           O  
ATOM   1892  OE2 GLU A 115      27.791  -6.543 -14.114  1.00111.75           O  
ATOM   1893  H   GLU A 115      25.105  -4.312  -8.949  1.00 68.98           H  
ATOM   1894  HA  GLU A 115      28.011  -4.482  -9.521  1.00 89.40           H  
ATOM   1895 1HB  GLU A 115      26.489  -6.201 -10.480  1.00134.10           H  
ATOM   1896 2HB  GLU A 115      25.623  -4.942 -11.348  1.00134.10           H  
ATOM   1897 1HG  GLU A 115      27.671  -4.393 -12.604  1.00134.10           H  
ATOM   1898 2HG  GLU A 115      28.542  -5.641 -11.722  1.00134.10           H  
ATOM   1899  N   ASN A 116      28.329  -2.256 -10.471  1.00 69.23           N  
ATOM   1900  CA  ASN A 116      28.593  -0.921 -10.987  1.00 92.55           C  
ATOM   1901  C   ASN A 116      28.943  -0.947 -12.465  1.00 93.89           C  
ATOM   1902  O   ASN A 116      29.452  -1.950 -12.966  1.00142.80           O  
ATOM   1903  CB  ASN A 116      29.729  -0.273 -10.215  1.00138.82           C  
ATOM   1904  CG  ASN A 116      29.398   0.034  -8.783  1.00138.82           C  
ATOM   1905  OD1 ASN A 116      28.462   0.785  -8.492  1.00138.82           O  
ATOM   1906  ND2 ASN A 116      30.152  -0.536  -7.879  1.00138.82           N  
ATOM   1907  H   ASN A 116      29.092  -2.775 -10.057  1.00 83.08           H  
ATOM   1908  HA  ASN A 116      27.690  -0.318 -10.873  1.00111.06           H  
ATOM   1909 1HB  ASN A 116      30.601  -0.929 -10.237  1.00166.59           H  
ATOM   1910 2HB  ASN A 116      30.013   0.657 -10.706  1.00166.59           H  
ATOM   1911 1HD2 ASN A 116      29.980  -0.370  -6.907  1.00166.59           H  
ATOM   1912 2HD2 ASN A 116      30.900  -1.138  -8.157  1.00166.59           H  
ATOM   1913  N   PHE A 117      28.693   0.174 -13.143  1.00119.83           N  
ATOM   1914  CA  PHE A 117      29.039   0.355 -14.553  1.00122.01           C  
ATOM   1915  C   PHE A 117      28.383  -0.657 -15.489  1.00 72.71           C  
ATOM   1916  O   PHE A 117      29.075  -1.431 -16.153  1.00126.82           O  
ATOM   1917  CB  PHE A 117      30.556   0.304 -14.735  1.00183.02           C  
ATOM   1918  CG  PHE A 117      31.291   1.276 -13.857  1.00183.02           C  
ATOM   1919  CD1 PHE A 117      32.050   0.823 -12.787  1.00183.02           C  
ATOM   1920  CD2 PHE A 117      31.212   2.640 -14.085  1.00183.02           C  
ATOM   1921  CE1 PHE A 117      32.716   1.713 -11.967  1.00183.02           C  
ATOM   1922  CE2 PHE A 117      31.876   3.532 -13.266  1.00183.02           C  
ATOM   1923  CZ  PHE A 117      32.629   3.067 -12.206  1.00183.02           C  
ATOM   1924  H   PHE A 117      28.258   0.943 -12.652  1.00143.80           H  
ATOM   1925  HA  PHE A 117      28.700   1.348 -14.853  1.00146.41           H  
ATOM   1926 1HB  PHE A 117      30.923  -0.698 -14.520  1.00219.62           H  
ATOM   1927 2HB  PHE A 117      30.806   0.529 -15.772  1.00219.62           H  
ATOM   1928  HD1 PHE A 117      32.115  -0.248 -12.598  1.00219.62           H  
ATOM   1929  HD2 PHE A 117      30.614   3.007 -14.920  1.00219.62           H  
ATOM   1930  HE1 PHE A 117      33.309   1.344 -11.131  1.00219.62           H  
ATOM   1931  HE2 PHE A 117      31.806   4.603 -13.456  1.00219.62           H  
ATOM   1932  HZ  PHE A 117      33.153   3.770 -11.560  1.00219.62           H  
ATOM   1933  N   THR A 118      27.052  -0.644 -15.558  1.00 63.15           N  
ATOM   1934  CA  THR A 118      26.353  -1.597 -16.415  1.00 88.24           C  
ATOM   1935  C   THR A 118      25.682  -0.893 -17.588  1.00 52.57           C  
ATOM   1936  O   THR A 118      26.379  -0.383 -18.465  1.00 81.73           O  
ATOM   1937  CB  THR A 118      25.295  -2.391 -15.626  1.00132.36           C  
ATOM   1938  OG1 THR A 118      24.335  -1.490 -15.052  1.00132.36           O  
ATOM   1939  CG2 THR A 118      25.966  -3.180 -14.519  1.00132.36           C  
ATOM   1940  H   THR A 118      26.524   0.016 -15.006  1.00 75.78           H  
ATOM   1941  HA  THR A 118      27.080  -2.301 -16.818  1.00105.89           H  
ATOM   1942  HB  THR A 118      24.783  -3.083 -16.294  1.00158.83           H  
ATOM   1943  HG1 THR A 118      24.797  -0.814 -14.547  1.00158.83           H  
ATOM   1944 1HG2 THR A 118      25.216  -3.746 -13.967  1.00158.83           H  
ATOM   1945 2HG2 THR A 118      26.691  -3.869 -14.952  1.00158.83           H  
ATOM   1946 3HG2 THR A 118      26.476  -2.498 -13.840  1.00158.83           H  
ATOM   1947  N   ASP A 119      24.343  -0.855 -17.589  1.00 46.93           N  
ATOM   1948  CA  ASP A 119      23.541  -0.284 -18.684  1.00 31.35           C  
ATOM   1949  C   ASP A 119      22.078  -0.695 -18.551  1.00 20.23           C  
ATOM   1950  O   ASP A 119      21.729  -1.853 -18.782  1.00 39.07           O  
ATOM   1951  CB  ASP A 119      24.029  -0.747 -20.080  1.00 47.03           C  
ATOM   1952  CG  ASP A 119      23.321  -0.046 -21.235  1.00 47.03           C  
ATOM   1953  OD1 ASP A 119      22.418   0.715 -20.983  1.00 47.03           O  
ATOM   1954  OD2 ASP A 119      23.693  -0.281 -22.360  1.00 47.03           O  
ATOM   1955  H   ASP A 119      23.850  -1.260 -16.803  1.00 56.32           H  
ATOM   1956  HA  ASP A 119      23.600   0.803 -18.633  1.00 37.62           H  
ATOM   1957 1HB  ASP A 119      25.088  -0.565 -20.215  1.00 56.43           H  
ATOM   1958 2HB  ASP A 119      23.871  -1.820 -20.181  1.00 56.43           H  
ATOM   1959  N   VAL A 120      21.228   0.257 -18.179  1.00  6.27           N  
ATOM   1960  CA  VAL A 120      19.805  -0.016 -18.033  1.00  3.73           C  
ATOM   1961  C   VAL A 120      19.022   0.776 -19.082  1.00  2.31           C  
ATOM   1962  O   VAL A 120      19.527   1.777 -19.594  1.00  3.53           O  
ATOM   1963  CB  VAL A 120      19.315   0.382 -16.622  1.00  5.59           C  
ATOM   1964  CG1 VAL A 120      20.056  -0.408 -15.557  1.00  5.59           C  
ATOM   1965  CG2 VAL A 120      19.514   1.872 -16.427  1.00  5.59           C  
ATOM   1966  H   VAL A 120      21.574   1.190 -18.005  1.00  7.52           H  
ATOM   1967  HA  VAL A 120      19.651  -1.081 -18.169  1.00  4.48           H  
ATOM   1968  HB  VAL A 120      18.258   0.142 -16.524  1.00  6.71           H  
ATOM   1969 1HG1 VAL A 120      19.689  -0.116 -14.575  1.00  6.71           H  
ATOM   1970 2HG1 VAL A 120      19.888  -1.474 -15.708  1.00  6.71           H  
ATOM   1971 3HG1 VAL A 120      21.123  -0.195 -15.622  1.00  6.71           H  
ATOM   1972 1HG2 VAL A 120      19.158   2.157 -15.439  1.00  6.71           H  
ATOM   1973 2HG2 VAL A 120      20.573   2.113 -16.516  1.00  6.71           H  
ATOM   1974 3HG2 VAL A 120      18.953   2.417 -17.187  1.00  6.71           H  
ATOM   1975  N   PRO A 121      17.802   0.338 -19.426  1.00  2.18           N  
ATOM   1976  CA  PRO A 121      16.859   0.952 -20.351  1.00  2.39           C  
ATOM   1977  C   PRO A 121      16.508   2.360 -19.914  1.00  1.66           C  
ATOM   1978  O   PRO A 121      16.451   2.647 -18.717  1.00  1.84           O  
ATOM   1979  CB  PRO A 121      15.632   0.037 -20.279  1.00  3.58           C  
ATOM   1980  CG  PRO A 121      16.175  -1.288 -19.874  1.00  3.58           C  
ATOM   1981  CD  PRO A 121      17.312  -0.970 -18.948  1.00  3.58           C  
ATOM   1982  HA  PRO A 121      17.291   0.956 -21.361  1.00  2.87           H  
ATOM   1983 1HB  PRO A 121      14.904   0.439 -19.561  1.00  4.30           H  
ATOM   1984 2HB  PRO A 121      15.130   0.005 -21.259  1.00  4.30           H  
ATOM   1985 1HG  PRO A 121      15.389  -1.885 -19.387  1.00  4.30           H  
ATOM   1986 2HG  PRO A 121      16.497  -1.852 -20.760  1.00  4.30           H  
ATOM   1987 1HD  PRO A 121      16.955  -0.885 -17.915  1.00  4.30           H  
ATOM   1988 2HD  PRO A 121      18.080  -1.747 -19.061  1.00  4.30           H  
ATOM   1989  N   SER A 122      16.230   3.238 -20.881  1.00  2.22           N  
ATOM   1990  CA  SER A 122      15.812   4.607 -20.564  1.00  2.68           C  
ATOM   1991  C   SER A 122      14.416   4.608 -19.944  1.00  2.57           C  
ATOM   1992  O   SER A 122      14.040   5.538 -19.228  1.00  3.66           O  
ATOM   1993  CB  SER A 122      15.820   5.463 -21.815  1.00  4.02           C  
ATOM   1994  OG  SER A 122      14.821   5.053 -22.709  1.00  4.02           O  
ATOM   1995  H   SER A 122      16.311   2.954 -21.845  1.00  2.66           H  
ATOM   1996  HA  SER A 122      16.512   5.029 -19.844  1.00  3.22           H  
ATOM   1997 1HB  SER A 122      15.663   6.506 -21.542  1.00  4.82           H  
ATOM   1998 2HB  SER A 122      16.794   5.394 -22.297  1.00  4.82           H  
ATOM   1999  HG  SER A 122      14.884   5.643 -23.464  1.00  4.82           H  
ATOM   2000  N   SER A 123      13.666   3.541 -20.205  1.00  2.18           N  
ATOM   2001  CA  SER A 123      12.347   3.357 -19.646  1.00  2.72           C  
ATOM   2002  C   SER A 123      12.009   1.874 -19.542  1.00  1.62           C  
ATOM   2003  O   SER A 123      12.358   1.078 -20.414  1.00  2.56           O  
ATOM   2004  CB  SER A 123      11.311   4.067 -20.485  1.00  4.08           C  
ATOM   2005  OG  SER A 123      10.025   3.855 -19.970  1.00  4.08           O  
ATOM   2006  H   SER A 123      14.025   2.826 -20.818  1.00  2.62           H  
ATOM   2007  HA  SER A 123      12.343   3.781 -18.644  1.00  3.26           H  
ATOM   2008 1HB  SER A 123      11.529   5.135 -20.497  1.00  4.90           H  
ATOM   2009 2HB  SER A 123      11.361   3.711 -21.513  1.00  4.90           H  
ATOM   2010  HG  SER A 123      10.087   4.025 -19.024  1.00  4.90           H  
ATOM   2011  N   VAL A 124      11.334   1.521 -18.457  1.00  0.73           N  
ATOM   2012  CA  VAL A 124      10.920   0.155 -18.154  1.00  0.55           C  
ATOM   2013  C   VAL A 124       9.435   0.106 -17.868  1.00  0.40           C  
ATOM   2014  O   VAL A 124       8.890   1.018 -17.257  1.00  0.44           O  
ATOM   2015  CB  VAL A 124      11.717  -0.423 -16.963  1.00  0.83           C  
ATOM   2016  CG1 VAL A 124      11.186  -1.795 -16.567  1.00  0.83           C  
ATOM   2017  CG2 VAL A 124      13.171  -0.564 -17.369  1.00  0.83           C  
ATOM   2018  H   VAL A 124      11.080   2.254 -17.811  1.00  0.88           H  
ATOM   2019  HA  VAL A 124      11.122  -0.465 -19.028  1.00  0.66           H  
ATOM   2020  HB  VAL A 124      11.627   0.243 -16.105  1.00  0.99           H  
ATOM   2021 1HG1 VAL A 124      11.770  -2.184 -15.735  1.00  0.99           H  
ATOM   2022 2HG1 VAL A 124      10.142  -1.714 -16.265  1.00  0.99           H  
ATOM   2023 3HG1 VAL A 124      11.268  -2.475 -17.414  1.00  0.99           H  
ATOM   2024 1HG2 VAL A 124      13.743  -0.963 -16.534  1.00  0.99           H  
ATOM   2025 2HG2 VAL A 124      13.247  -1.242 -18.220  1.00  0.99           H  
ATOM   2026 3HG2 VAL A 124      13.571   0.408 -17.647  1.00  0.99           H  
ATOM   2027  N   ASP A 125       8.772  -0.934 -18.353  1.00  0.66           N  
ATOM   2028  CA  ASP A 125       7.352  -1.111 -18.101  1.00  0.77           C  
ATOM   2029  C   ASP A 125       6.970  -2.587 -18.117  1.00  0.61           C  
ATOM   2030  O   ASP A 125       6.691  -3.150 -19.178  1.00  1.05           O  
ATOM   2031  CB  ASP A 125       6.535  -0.329 -19.129  1.00  1.16           C  
ATOM   2032  CG  ASP A 125       5.037  -0.393 -18.894  1.00  1.16           C  
ATOM   2033  OD1 ASP A 125       4.601  -1.262 -18.175  1.00  1.16           O  
ATOM   2034  OD2 ASP A 125       4.336   0.423 -19.445  1.00  1.16           O  
ATOM   2035  H   ASP A 125       9.269  -1.634 -18.883  1.00  0.79           H  
ATOM   2036  HA  ASP A 125       7.127  -0.715 -17.110  1.00  0.92           H  
ATOM   2037 1HB  ASP A 125       6.843   0.717 -19.113  1.00  1.39           H  
ATOM   2038 2HB  ASP A 125       6.746  -0.713 -20.128  1.00  1.39           H  
ATOM   2039  N   TRP A 126       6.928  -3.202 -16.933  1.00  0.27           N  
ATOM   2040  CA  TRP A 126       6.587  -4.613 -16.822  1.00  0.18           C  
ATOM   2041  C   TRP A 126       5.111  -4.926 -17.129  1.00  0.25           C  
ATOM   2042  O   TRP A 126       4.751  -6.092 -17.295  1.00  0.57           O  
ATOM   2043  CB  TRP A 126       7.003  -5.140 -15.444  1.00  0.27           C  
ATOM   2044  CG  TRP A 126       8.495  -5.245 -15.339  1.00  0.27           C  
ATOM   2045  CD1 TRP A 126       9.328  -4.515 -14.545  1.00  0.27           C  
ATOM   2046  CD2 TRP A 126       9.346  -6.127 -16.104  1.00  0.27           C  
ATOM   2047  NE1 TRP A 126      10.628  -4.870 -14.778  1.00  0.27           N  
ATOM   2048  CE2 TRP A 126      10.662  -5.849 -15.731  1.00  0.27           C  
ATOM   2049  CE3 TRP A 126       9.105  -7.107 -17.071  1.00  0.27           C  
ATOM   2050  CZ2 TRP A 126      11.735  -6.508 -16.297  1.00  0.27           C  
ATOM   2051  CZ3 TRP A 126      10.183  -7.777 -17.632  1.00  0.27           C  
ATOM   2052  CH2 TRP A 126      11.467  -7.482 -17.255  1.00  0.27           C  
ATOM   2053  H   TRP A 126       7.165  -2.689 -16.090  1.00  0.32           H  
ATOM   2054  HA  TRP A 126       7.190  -5.147 -17.549  1.00  0.22           H  
ATOM   2055 1HB  TRP A 126       6.644  -4.470 -14.664  1.00  0.32           H  
ATOM   2056 2HB  TRP A 126       6.573  -6.122 -15.270  1.00  0.32           H  
ATOM   2057  HD1 TRP A 126       9.016  -3.757 -13.838  1.00  0.32           H  
ATOM   2058  HE1 TRP A 126      11.441  -4.469 -14.326  1.00  0.32           H  
ATOM   2059  HE3 TRP A 126       8.087  -7.339 -17.378  1.00  0.32           H  
ATOM   2060  HZ2 TRP A 126      12.763  -6.285 -16.013  1.00  0.32           H  
ATOM   2061  HZ3 TRP A 126       9.984  -8.541 -18.385  1.00  0.32           H  
ATOM   2062  HH2 TRP A 126      12.294  -8.022 -17.718  1.00  0.32           H  
ATOM   2063  N   VAL A 127       4.255  -3.903 -17.242  1.00  0.31           N  
ATOM   2064  CA  VAL A 127       2.877  -4.147 -17.664  1.00  0.74           C  
ATOM   2065  C   VAL A 127       2.921  -4.419 -19.147  1.00  0.99           C  
ATOM   2066  O   VAL A 127       2.385  -5.416 -19.628  1.00  1.19           O  
ATOM   2067  CB  VAL A 127       1.936  -2.952 -17.380  1.00  1.11           C  
ATOM   2068  CG1 VAL A 127       0.578  -3.201 -18.014  1.00  1.11           C  
ATOM   2069  CG2 VAL A 127       1.757  -2.767 -15.889  1.00  1.11           C  
ATOM   2070  H   VAL A 127       4.559  -2.945 -17.102  1.00  0.37           H  
ATOM   2071  HA  VAL A 127       2.493  -5.031 -17.157  1.00  0.89           H  
ATOM   2072  HB  VAL A 127       2.357  -2.050 -17.820  1.00  1.33           H  
ATOM   2073 1HG1 VAL A 127      -0.076  -2.351 -17.818  1.00  1.33           H  
ATOM   2074 2HG1 VAL A 127       0.696  -3.327 -19.090  1.00  1.33           H  
ATOM   2075 3HG1 VAL A 127       0.137  -4.103 -17.589  1.00  1.33           H  
ATOM   2076 1HG2 VAL A 127       1.100  -1.918 -15.703  1.00  1.33           H  
ATOM   2077 2HG2 VAL A 127       1.313  -3.665 -15.467  1.00  1.33           H  
ATOM   2078 3HG2 VAL A 127       2.719  -2.590 -15.428  1.00  1.33           H  
ATOM   2079  N   ALA A 128       3.618  -3.545 -19.867  1.00  1.26           N  
ATOM   2080  CA  ALA A 128       3.799  -3.690 -21.306  1.00  1.57           C  
ATOM   2081  C   ALA A 128       4.535  -4.990 -21.634  1.00  1.53           C  
ATOM   2082  O   ALA A 128       4.236  -5.637 -22.639  1.00  2.45           O  
ATOM   2083  CB  ALA A 128       4.563  -2.502 -21.863  1.00  2.35           C  
ATOM   2084  H   ALA A 128       4.026  -2.745 -19.393  1.00  1.51           H  
ATOM   2085  HA  ALA A 128       2.814  -3.732 -21.770  1.00  1.88           H  
ATOM   2086 1HB  ALA A 128       4.670  -2.611 -22.942  1.00  2.83           H  
ATOM   2087 2HB  ALA A 128       4.016  -1.584 -21.643  1.00  2.83           H  
ATOM   2088 3HB  ALA A 128       5.549  -2.454 -21.404  1.00  2.83           H  
ATOM   2089  N   ASN A 129       5.475  -5.388 -20.773  1.00  1.42           N  
ATOM   2090  CA  ASN A 129       6.212  -6.628 -20.968  1.00  1.51           C  
ATOM   2091  C   ASN A 129       5.420  -7.888 -20.578  1.00  1.25           C  
ATOM   2092  O   ASN A 129       5.883  -9.003 -20.825  1.00  1.59           O  
ATOM   2093  CB  ASN A 129       7.517  -6.569 -20.213  1.00  2.27           C  
ATOM   2094  CG  ASN A 129       8.481  -5.594 -20.830  1.00  2.27           C  
ATOM   2095  OD1 ASN A 129       8.446  -5.359 -22.043  1.00  2.27           O  
ATOM   2096  ND2 ASN A 129       9.339  -5.019 -20.027  1.00  2.27           N  
ATOM   2097  H   ASN A 129       5.702  -4.803 -19.976  1.00  1.70           H  
ATOM   2098  HA  ASN A 129       6.441  -6.716 -22.031  1.00  1.81           H  
ATOM   2099 1HB  ASN A 129       7.325  -6.282 -19.186  1.00  2.72           H  
ATOM   2100 2HB  ASN A 129       7.975  -7.558 -20.199  1.00  2.72           H  
ATOM   2101 1HD2 ASN A 129      10.000  -4.363 -20.390  1.00  2.72           H  
ATOM   2102 2HD2 ASN A 129       9.334  -5.234 -19.051  1.00  2.72           H  
ATOM   2103  N   GLY A 130       4.239  -7.726 -19.970  1.00  1.04           N  
ATOM   2104  CA  GLY A 130       3.391  -8.859 -19.612  1.00  0.91           C  
ATOM   2105  C   GLY A 130       3.726  -9.536 -18.280  1.00  0.63           C  
ATOM   2106  O   GLY A 130       3.267 -10.648 -18.031  1.00  0.78           O  
ATOM   2107  H   GLY A 130       3.878  -6.803 -19.783  1.00  1.25           H  
ATOM   2108 1HA  GLY A 130       2.353  -8.526 -19.590  1.00  1.09           H  
ATOM   2109 2HA  GLY A 130       3.453  -9.601 -20.408  1.00  1.09           H  
ATOM   2110  N   ALA A 131       4.545  -8.895 -17.446  1.00  0.43           N  
ATOM   2111  CA  ALA A 131       4.930  -9.471 -16.160  1.00  0.32           C  
ATOM   2112  C   ALA A 131       4.064  -8.950 -15.013  1.00  0.22           C  
ATOM   2113  O   ALA A 131       4.243  -9.352 -13.866  1.00  0.28           O  
ATOM   2114  CB  ALA A 131       6.396  -9.187 -15.875  1.00  0.48           C  
ATOM   2115  H   ALA A 131       4.892  -7.976 -17.680  1.00  0.52           H  
ATOM   2116  HA  ALA A 131       4.785 -10.548 -16.218  1.00  0.38           H  
ATOM   2117 1HB  ALA A 131       6.683  -9.650 -14.932  1.00  0.58           H  
ATOM   2118 2HB  ALA A 131       7.008  -9.595 -16.680  1.00  0.58           H  
ATOM   2119 3HB  ALA A 131       6.550  -8.114 -15.813  1.00  0.58           H  
ATOM   2120  N   VAL A 132       3.132  -8.049 -15.305  1.00  0.26           N  
ATOM   2121  CA  VAL A 132       2.299  -7.481 -14.253  1.00  0.23           C  
ATOM   2122  C   VAL A 132       0.820  -7.805 -14.421  1.00  0.25           C  
ATOM   2123  O   VAL A 132       0.233  -7.611 -15.487  1.00  0.36           O  
ATOM   2124  CB  VAL A 132       2.509  -5.955 -14.177  1.00  0.35           C  
ATOM   2125  CG1 VAL A 132       1.589  -5.326 -13.150  1.00  0.35           C  
ATOM   2126  CG2 VAL A 132       3.945  -5.672 -13.789  1.00  0.35           C  
ATOM   2127  H   VAL A 132       3.001  -7.741 -16.257  1.00  0.31           H  
ATOM   2128  HA  VAL A 132       2.627  -7.902 -13.302  1.00  0.28           H  
ATOM   2129  HB  VAL A 132       2.289  -5.519 -15.146  1.00  0.41           H  
ATOM   2130 1HG1 VAL A 132       1.760  -4.250 -13.119  1.00  0.41           H  
ATOM   2131 2HG1 VAL A 132       0.556  -5.518 -13.429  1.00  0.41           H  
ATOM   2132 3HG1 VAL A 132       1.791  -5.753 -12.168  1.00  0.41           H  
ATOM   2133 1HG2 VAL A 132       4.107  -4.596 -13.747  1.00  0.41           H  
ATOM   2134 2HG2 VAL A 132       4.151  -6.110 -12.812  1.00  0.41           H  
ATOM   2135 3HG2 VAL A 132       4.603  -6.114 -14.530  1.00  0.41           H  
ATOM   2136  N   THR A 133       0.235  -8.299 -13.333  1.00  0.21           N  
ATOM   2137  CA  THR A 133      -1.173  -8.672 -13.249  1.00  0.25           C  
ATOM   2138  C   THR A 133      -2.030  -7.438 -12.948  1.00  0.26           C  
ATOM   2139  O   THR A 133      -1.485  -6.392 -12.595  1.00  0.25           O  
ATOM   2140  CB  THR A 133      -1.367  -9.735 -12.137  1.00  0.38           C  
ATOM   2141  OG1 THR A 133      -0.967  -9.170 -10.877  1.00  0.38           O  
ATOM   2142  CG2 THR A 133      -0.552 -10.980 -12.432  1.00  0.38           C  
ATOM   2143  H   THR A 133       0.806  -8.427 -12.510  1.00  0.25           H  
ATOM   2144  HA  THR A 133      -1.473  -9.093 -14.207  1.00  0.30           H  
ATOM   2145  HB  THR A 133      -2.409 -10.027 -12.066  1.00  0.45           H  
ATOM   2146  HG1 THR A 133      -0.599  -9.860 -10.310  1.00  0.45           H  
ATOM   2147 1HG2 THR A 133      -0.703 -11.709 -11.638  1.00  0.45           H  
ATOM   2148 2HG2 THR A 133      -0.872 -11.408 -13.380  1.00  0.45           H  
ATOM   2149 3HG2 THR A 133       0.503 -10.716 -12.487  1.00  0.45           H  
ATOM   2150  N   PRO A 134      -3.361  -7.543 -13.069  1.00  0.29           N  
ATOM   2151  CA  PRO A 134      -4.368  -6.522 -12.775  1.00  0.31           C  
ATOM   2152  C   PRO A 134      -4.273  -6.025 -11.333  1.00  0.27           C  
ATOM   2153  O   PRO A 134      -3.847  -6.754 -10.429  1.00  0.24           O  
ATOM   2154  CB  PRO A 134      -5.690  -7.235 -13.070  1.00  0.46           C  
ATOM   2155  CG  PRO A 134      -5.345  -8.225 -14.132  1.00  0.46           C  
ATOM   2156  CD  PRO A 134      -3.946  -8.669 -13.829  1.00  0.46           C  
ATOM   2157  HA  PRO A 134      -4.232  -5.682 -13.473  1.00  0.37           H  
ATOM   2158 1HB  PRO A 134      -6.074  -7.709 -12.154  1.00  0.56           H  
ATOM   2159 2HB  PRO A 134      -6.447  -6.507 -13.397  1.00  0.56           H  
ATOM   2160 1HG  PRO A 134      -6.062  -9.060 -14.117  1.00  0.56           H  
ATOM   2161 2HG  PRO A 134      -5.430  -7.756 -15.124  1.00  0.56           H  
ATOM   2162 1HD  PRO A 134      -3.977  -9.580 -13.219  1.00  0.56           H  
ATOM   2163 2HD  PRO A 134      -3.398  -8.823 -14.770  1.00  0.56           H  
ATOM   2164  N   VAL A 135      -4.650  -4.764 -11.131  1.00  0.31           N  
ATOM   2165  CA  VAL A 135      -4.567  -4.149  -9.814  1.00  0.32           C  
ATOM   2166  C   VAL A 135      -5.640  -4.663  -8.878  1.00  0.33           C  
ATOM   2167  O   VAL A 135      -6.835  -4.575  -9.161  1.00  0.40           O  
ATOM   2168  CB  VAL A 135      -4.669  -2.619  -9.900  1.00  0.48           C  
ATOM   2169  CG1 VAL A 135      -4.655  -2.042  -8.493  1.00  0.48           C  
ATOM   2170  CG2 VAL A 135      -3.519  -2.066 -10.728  1.00  0.48           C  
ATOM   2171  H   VAL A 135      -4.994  -4.220 -11.909  1.00  0.37           H  
ATOM   2172  HA  VAL A 135      -3.608  -4.394  -9.377  1.00  0.38           H  
ATOM   2173  HB  VAL A 135      -5.615  -2.348 -10.361  1.00  0.58           H  
ATOM   2174 1HG1 VAL A 135      -4.743  -0.960  -8.531  1.00  0.58           H  
ATOM   2175 2HG1 VAL A 135      -5.490  -2.450  -7.925  1.00  0.58           H  
ATOM   2176 3HG1 VAL A 135      -3.720  -2.310  -8.003  1.00  0.58           H  
ATOM   2177 1HG2 VAL A 135      -3.596  -0.984 -10.794  1.00  0.58           H  
ATOM   2178 2HG2 VAL A 135      -2.573  -2.328 -10.258  1.00  0.58           H  
ATOM   2179 3HG2 VAL A 135      -3.556  -2.490 -11.731  1.00  0.58           H  
ATOM   2180  N   LYS A 136      -5.186  -5.193  -7.751  1.00  0.35           N  
ATOM   2181  CA  LYS A 136      -6.059  -5.720  -6.721  1.00  0.36           C  
ATOM   2182  C   LYS A 136      -6.295  -4.689  -5.634  1.00  0.39           C  
ATOM   2183  O   LYS A 136      -5.577  -3.691  -5.544  1.00  0.58           O  
ATOM   2184  CB  LYS A 136      -5.478  -6.992  -6.125  1.00  0.54           C  
ATOM   2185  CG  LYS A 136      -5.418  -8.182  -7.073  1.00  0.54           C  
ATOM   2186  CD  LYS A 136      -4.809  -9.386  -6.369  1.00  0.54           C  
ATOM   2187  CE  LYS A 136      -4.819 -10.636  -7.230  1.00  0.54           C  
ATOM   2188  NZ  LYS A 136      -4.109 -11.752  -6.556  1.00  0.54           N  
ATOM   2189  H   LYS A 136      -4.188  -5.230  -7.602  1.00  0.42           H  
ATOM   2190  HA  LYS A 136      -7.023  -5.959  -7.172  1.00  0.43           H  
ATOM   2191 1HB  LYS A 136      -4.465  -6.798  -5.772  1.00  0.65           H  
ATOM   2192 2HB  LYS A 136      -6.074  -7.289  -5.263  1.00  0.65           H  
ATOM   2193 1HG  LYS A 136      -6.424  -8.435  -7.411  1.00  0.65           H  
ATOM   2194 2HG  LYS A 136      -4.811  -7.931  -7.942  1.00  0.65           H  
ATOM   2195 1HD  LYS A 136      -3.779  -9.162  -6.089  1.00  0.65           H  
ATOM   2196 2HD  LYS A 136      -5.373  -9.595  -5.460  1.00  0.65           H  
ATOM   2197 1HE  LYS A 136      -5.851 -10.934  -7.411  1.00  0.65           H  
ATOM   2198 2HE  LYS A 136      -4.338 -10.434  -8.187  1.00  0.65           H  
ATOM   2199 1HZ  LYS A 136      -4.131 -12.584  -7.127  1.00  0.65           H  
ATOM   2200 2HZ  LYS A 136      -3.148 -11.485  -6.382  1.00  0.65           H  
ATOM   2201 3HZ  LYS A 136      -4.524 -11.953  -5.650  1.00  0.65           H  
ATOM   2202  N   ASN A 137      -7.320  -4.938  -4.829  1.00  0.41           N  
ATOM   2203  CA  ASN A 137      -7.703  -4.055  -3.745  1.00  0.45           C  
ATOM   2204  C   ASN A 137      -7.592  -4.770  -2.397  1.00  0.54           C  
ATOM   2205  O   ASN A 137      -8.342  -5.705  -2.114  1.00  0.77           O  
ATOM   2206  CB  ASN A 137      -9.106  -3.524  -3.975  1.00  0.68           C  
ATOM   2207  CG  ASN A 137      -9.518  -2.460  -2.993  1.00  0.68           C  
ATOM   2208  OD1 ASN A 137      -8.939  -2.297  -1.914  1.00  0.68           O  
ATOM   2209  ND2 ASN A 137     -10.532  -1.717  -3.357  1.00  0.68           N  
ATOM   2210  H   ASN A 137      -7.857  -5.781  -4.979  1.00  0.49           H  
ATOM   2211  HA  ASN A 137      -7.011  -3.212  -3.720  1.00  0.54           H  
ATOM   2212 1HB  ASN A 137      -9.176  -3.115  -4.983  1.00  0.81           H  
ATOM   2213 2HB  ASN A 137      -9.817  -4.348  -3.911  1.00  0.81           H  
ATOM   2214 1HD2 ASN A 137     -10.860  -0.989  -2.754  1.00  0.81           H  
ATOM   2215 2HD2 ASN A 137     -10.980  -1.876  -4.236  1.00  0.81           H  
ATOM   2216  N   GLN A 138      -6.654  -4.312  -1.569  1.00  0.53           N  
ATOM   2217  CA  GLN A 138      -6.391  -4.845  -0.227  1.00  1.09           C  
ATOM   2218  C   GLN A 138      -7.550  -4.636   0.757  1.00  0.93           C  
ATOM   2219  O   GLN A 138      -7.575  -5.244   1.834  1.00  2.37           O  
ATOM   2220  CB  GLN A 138      -5.156  -4.164   0.366  1.00  1.64           C  
ATOM   2221  CG  GLN A 138      -5.453  -2.716   0.708  1.00  1.64           C  
ATOM   2222  CD  GLN A 138      -4.290  -1.909   1.228  1.00  1.64           C  
ATOM   2223  OE1 GLN A 138      -3.166  -1.887   0.711  1.00  1.64           O  
ATOM   2224  NE2 GLN A 138      -4.569  -1.167   2.295  1.00  1.64           N  
ATOM   2225  H   GLN A 138      -6.078  -3.545  -1.886  1.00  0.64           H  
ATOM   2226  HA  GLN A 138      -6.220  -5.914  -0.310  1.00  1.31           H  
ATOM   2227 1HB  GLN A 138      -4.839  -4.682   1.271  1.00  1.96           H  
ATOM   2228 2HB  GLN A 138      -4.334  -4.195  -0.349  1.00  1.96           H  
ATOM   2229 1HG  GLN A 138      -5.835  -2.223  -0.184  1.00  1.96           H  
ATOM   2230 2HG  GLN A 138      -6.218  -2.709   1.481  1.00  1.96           H  
ATOM   2231 1HE2 GLN A 138      -3.858  -0.569   2.679  1.00  1.96           H  
ATOM   2232 2HE2 GLN A 138      -5.485  -1.187   2.696  1.00  1.96           H  
ATOM   2233  N   GLY A 139      -8.487  -3.761   0.396  1.00  0.93           N  
ATOM   2234  CA  GLY A 139      -9.621  -3.457   1.235  1.00  1.01           C  
ATOM   2235  C   GLY A 139      -9.164  -2.657   2.428  1.00  1.15           C  
ATOM   2236  O   GLY A 139      -8.358  -1.732   2.297  1.00  6.74           O  
ATOM   2237  H   GLY A 139      -8.423  -3.286  -0.493  1.00  1.12           H  
ATOM   2238 1HA  GLY A 139     -10.358  -2.890   0.665  1.00  1.21           H  
ATOM   2239 2HA  GLY A 139     -10.097  -4.380   1.562  1.00  1.21           H  
ATOM   2240  N   GLN A 140      -9.660  -3.038   3.593  1.00  1.81           N  
ATOM   2241  CA  GLN A 140      -9.307  -2.369   4.826  1.00  1.78           C  
ATOM   2242  C   GLN A 140      -8.457  -3.261   5.719  1.00  4.89           C  
ATOM   2243  O   GLN A 140      -8.395  -3.049   6.931  1.00 25.75           O  
ATOM   2244  CB  GLN A 140     -10.559  -1.912   5.576  1.00  2.67           C  
ATOM   2245  CG  GLN A 140     -11.363  -0.857   4.838  1.00  2.67           C  
ATOM   2246  CD  GLN A 140     -12.593  -0.415   5.600  1.00  2.67           C  
ATOM   2247  OE1 GLN A 140     -13.167  -1.177   6.383  1.00  2.67           O  
ATOM   2248  NE2 GLN A 140     -13.008   0.826   5.375  1.00  2.67           N  
ATOM   2249  H   GLN A 140     -10.312  -3.810   3.623  1.00  2.17           H  
ATOM   2250  HA  GLN A 140      -8.722  -1.491   4.575  1.00  2.14           H  
ATOM   2251 1HB  GLN A 140     -11.210  -2.768   5.758  1.00  3.20           H  
ATOM   2252 2HB  GLN A 140     -10.275  -1.503   6.546  1.00  3.20           H  
ATOM   2253 1HG  GLN A 140     -10.731   0.017   4.690  1.00  3.20           H  
ATOM   2254 2HG  GLN A 140     -11.680  -1.259   3.876  1.00  3.20           H  
ATOM   2255 1HE2 GLN A 140     -13.816   1.178   5.848  1.00  3.20           H  
ATOM   2256 2HE2 GLN A 140     -12.511   1.410   4.732  1.00  3.20           H  
ATOM   2257  N   CYS A 141      -7.806  -4.266   5.129  1.00  1.44           N  
ATOM   2258  CA  CYS A 141      -6.960  -5.148   5.919  1.00  1.66           C  
ATOM   2259  C   CYS A 141      -5.498  -4.922   5.611  1.00  1.73           C  
ATOM   2260  O   CYS A 141      -5.125  -4.577   4.489  1.00  2.19           O  
ATOM   2261  CB  CYS A 141      -7.320  -6.607   5.684  1.00  2.49           C  
ATOM   2262  SG  CYS A 141      -8.981  -7.017   6.247  1.00  2.49           S  
ATOM   2263  H   CYS A 141      -7.878  -4.427   4.127  1.00  1.73           H  
ATOM   2264  HA  CYS A 141      -7.123  -4.930   6.976  1.00  1.99           H  
ATOM   2265 1HB  CYS A 141      -7.253  -6.837   4.621  1.00  2.99           H  
ATOM   2266 2HB  CYS A 141      -6.614  -7.251   6.208  1.00  2.99           H  
ATOM   2267  HG  CYS A 141      -8.778  -6.700   7.522  1.00  2.99           H  
ATOM   2268  N   GLY A 142      -4.667  -5.133   6.630  1.00  2.11           N  
ATOM   2269  CA  GLY A 142      -3.242  -4.880   6.553  1.00  2.43           C  
ATOM   2270  C   GLY A 142      -2.467  -5.980   5.827  1.00  1.87           C  
ATOM   2271  O   GLY A 142      -1.639  -6.659   6.428  1.00  2.71           O  
ATOM   2272  H   GLY A 142      -5.027  -5.468   7.515  1.00  2.53           H  
ATOM   2273 1HA  GLY A 142      -3.108  -3.927   6.057  1.00  2.92           H  
ATOM   2274 2HA  GLY A 142      -2.845  -4.766   7.561  1.00  2.92           H  
ATOM   2275  N   CYS A 143      -2.735  -6.148   4.532  1.00  1.07           N  
ATOM   2276  CA  CYS A 143      -2.110  -7.220   3.770  1.00  1.45           C  
ATOM   2277  C   CYS A 143      -1.256  -6.789   2.567  1.00  0.83           C  
ATOM   2278  O   CYS A 143      -0.868  -7.650   1.778  1.00  1.36           O  
ATOM   2279  CB  CYS A 143      -3.206  -8.161   3.275  1.00  2.17           C  
ATOM   2280  SG  CYS A 143      -4.143  -8.937   4.617  1.00  2.17           S  
ATOM   2281  H   CYS A 143      -3.411  -5.535   4.095  1.00  1.28           H  
ATOM   2282  HA  CYS A 143      -1.472  -7.779   4.453  1.00  1.74           H  
ATOM   2283 1HB  CYS A 143      -3.908  -7.608   2.652  1.00  2.61           H  
ATOM   2284 2HB  CYS A 143      -2.766  -8.950   2.664  1.00  2.61           H  
ATOM   2285  HG  CYS A 143      -5.115  -9.427   3.855  1.00  2.61           H  
ATOM   2286  N   CYS A 144      -0.940  -5.492   2.423  1.00  0.89           N  
ATOM   2287  CA  CYS A 144      -0.190  -5.029   1.237  1.00  0.82           C  
ATOM   2288  C   CYS A 144       1.198  -5.615   1.133  1.00  0.37           C  
ATOM   2289  O   CYS A 144       1.754  -5.707   0.043  1.00  0.73           O  
ATOM   2290  CB  CYS A 144       0.026  -3.538   1.239  1.00  1.23           C  
ATOM   2291  SG  CYS A 144       1.227  -3.031   2.484  1.00  1.23           S  
ATOM   2292  H   CYS A 144      -1.245  -4.819   3.112  1.00  1.07           H  
ATOM   2293  HA  CYS A 144      -0.753  -5.295   0.351  1.00  0.98           H  
ATOM   2294 1HB  CYS A 144       0.390  -3.215   0.262  1.00  1.48           H  
ATOM   2295 2HB  CYS A 144      -0.914  -3.026   1.425  1.00  1.48           H  
ATOM   2296  HG  CYS A 144       1.114  -1.733   2.249  1.00  1.48           H  
ATOM   2297  N   TRP A 145       1.762  -6.019   2.262  1.00  0.22           N  
ATOM   2298  CA  TRP A 145       3.067  -6.646   2.284  1.00  0.22           C  
ATOM   2299  C   TRP A 145       3.049  -7.951   1.496  1.00  0.19           C  
ATOM   2300  O   TRP A 145       4.052  -8.338   0.893  1.00  0.21           O  
ATOM   2301  CB  TRP A 145       3.467  -6.844   3.738  1.00  0.33           C  
ATOM   2302  CG  TRP A 145       2.588  -7.795   4.491  1.00  0.33           C  
ATOM   2303  CD1 TRP A 145       1.404  -7.490   5.094  1.00  0.33           C  
ATOM   2304  CD2 TRP A 145       2.855  -9.179   4.798  1.00  0.33           C  
ATOM   2305  NE1 TRP A 145       0.904  -8.598   5.726  1.00  0.33           N  
ATOM   2306  CE2 TRP A 145       1.774  -9.640   5.569  1.00  0.33           C  
ATOM   2307  CE3 TRP A 145       3.902 -10.055   4.506  1.00  0.33           C  
ATOM   2308  CZ2 TRP A 145       1.720 -10.936   6.039  1.00  0.33           C  
ATOM   2309  CZ3 TRP A 145       3.844 -11.354   4.989  1.00  0.33           C  
ATOM   2310  CH2 TRP A 145       2.778 -11.781   5.736  1.00  0.33           C  
ATOM   2311  H   TRP A 145       1.271  -5.897   3.135  1.00  0.26           H  
ATOM   2312  HA  TRP A 145       3.781  -5.971   1.815  1.00  0.26           H  
ATOM   2313 1HB  TRP A 145       4.485  -7.227   3.786  1.00  0.40           H  
ATOM   2314 2HB  TRP A 145       3.454  -5.884   4.254  1.00  0.40           H  
ATOM   2315  HD1 TRP A 145       0.927  -6.514   5.074  1.00  0.40           H  
ATOM   2316  HE1 TRP A 145       0.031  -8.637   6.249  1.00  0.40           H  
ATOM   2317  HE3 TRP A 145       4.753  -9.720   3.913  1.00  0.40           H  
ATOM   2318  HZ2 TRP A 145       0.888 -11.297   6.638  1.00  0.40           H  
ATOM   2319  HZ3 TRP A 145       4.668 -12.032   4.763  1.00  0.40           H  
ATOM   2320  HH2 TRP A 145       2.764 -12.808   6.101  1.00  0.40           H  
ATOM   2321  N   ALA A 146       1.881  -8.598   1.465  1.00  0.30           N  
ATOM   2322  CA  ALA A 146       1.696  -9.812   0.711  1.00  0.46           C  
ATOM   2323  C   ALA A 146       1.357  -9.446  -0.721  1.00  0.27           C  
ATOM   2324  O   ALA A 146       1.843 -10.079  -1.644  1.00  0.37           O  
ATOM   2325  CB  ALA A 146       0.608 -10.678   1.334  1.00  0.69           C  
ATOM   2326  H   ALA A 146       1.081  -8.232   1.961  1.00  0.36           H  
ATOM   2327  HA  ALA A 146       2.635 -10.368   0.709  1.00  0.55           H  
ATOM   2328 1HB  ALA A 146       0.492 -11.594   0.754  1.00  0.83           H  
ATOM   2329 2HB  ALA A 146       0.887 -10.930   2.357  1.00  0.83           H  
ATOM   2330 3HB  ALA A 146      -0.333 -10.132   1.340  1.00  0.83           H  
ATOM   2331  N   PHE A 147       0.576  -8.381  -0.923  1.00  0.25           N  
ATOM   2332  CA  PHE A 147       0.247  -7.973  -2.292  1.00  0.20           C  
ATOM   2333  C   PHE A 147       1.470  -7.561  -3.080  1.00  0.43           C  
ATOM   2334  O   PHE A 147       1.580  -7.883  -4.263  1.00  1.03           O  
ATOM   2335  CB  PHE A 147      -0.740  -6.803  -2.310  1.00  0.30           C  
ATOM   2336  CG  PHE A 147      -2.167  -7.189  -2.085  1.00  0.30           C  
ATOM   2337  CD1 PHE A 147      -2.740  -7.103  -0.834  1.00  0.30           C  
ATOM   2338  CD2 PHE A 147      -2.947  -7.630  -3.140  1.00  0.30           C  
ATOM   2339  CE1 PHE A 147      -4.050  -7.458  -0.631  1.00  0.30           C  
ATOM   2340  CE2 PHE A 147      -4.263  -7.986  -2.937  1.00  0.30           C  
ATOM   2341  CZ  PHE A 147      -4.811  -7.899  -1.686  1.00  0.30           C  
ATOM   2342  H   PHE A 147       0.185  -7.887  -0.128  1.00  0.30           H  
ATOM   2343  HA  PHE A 147      -0.207  -8.816  -2.805  1.00  0.24           H  
ATOM   2344 1HB  PHE A 147      -0.458  -6.080  -1.550  1.00  0.36           H  
ATOM   2345 2HB  PHE A 147      -0.678  -6.298  -3.274  1.00  0.36           H  
ATOM   2346  HD1 PHE A 147      -2.144  -6.750  -0.005  1.00  0.36           H  
ATOM   2347  HD2 PHE A 147      -2.509  -7.700  -4.137  1.00  0.36           H  
ATOM   2348  HE1 PHE A 147      -4.485  -7.385   0.365  1.00  0.36           H  
ATOM   2349  HE2 PHE A 147      -4.871  -8.338  -3.763  1.00  0.36           H  
ATOM   2350  HZ  PHE A 147      -5.847  -8.180  -1.535  1.00  0.36           H  
ATOM   2351  N   SER A 148       2.396  -6.869  -2.431  1.00  0.20           N  
ATOM   2352  CA  SER A 148       3.610  -6.447  -3.097  1.00  0.27           C  
ATOM   2353  C   SER A 148       4.525  -7.628  -3.365  1.00  0.26           C  
ATOM   2354  O   SER A 148       5.017  -7.784  -4.484  1.00  0.32           O  
ATOM   2355  CB  SER A 148       4.338  -5.401  -2.290  1.00  0.41           C  
ATOM   2356  OG  SER A 148       5.506  -5.006  -2.957  1.00  0.41           O  
ATOM   2357  H   SER A 148       2.247  -6.613  -1.468  1.00  0.24           H  
ATOM   2358  HA  SER A 148       3.334  -6.006  -4.054  1.00  0.32           H  
ATOM   2359 1HB  SER A 148       3.686  -4.539  -2.146  1.00  0.49           H  
ATOM   2360 2HB  SER A 148       4.585  -5.795  -1.305  1.00  0.49           H  
ATOM   2361  HG  SER A 148       5.252  -4.876  -3.882  1.00  0.49           H  
ATOM   2362  N   ALA A 149       4.752  -8.460  -2.340  1.00  0.24           N  
ATOM   2363  CA  ALA A 149       5.612  -9.624  -2.497  1.00  0.28           C  
ATOM   2364  C   ALA A 149       5.066 -10.575  -3.551  1.00  0.22           C  
ATOM   2365  O   ALA A 149       5.830 -11.102  -4.364  1.00  0.22           O  
ATOM   2366  CB  ALA A 149       5.753 -10.347  -1.176  1.00  0.42           C  
ATOM   2367  H   ALA A 149       4.340  -8.292  -1.427  1.00  0.29           H  
ATOM   2368  HA  ALA A 149       6.589  -9.279  -2.824  1.00  0.34           H  
ATOM   2369 1HB  ALA A 149       6.418 -11.202  -1.296  1.00  0.50           H  
ATOM   2370 2HB  ALA A 149       6.168  -9.666  -0.434  1.00  0.50           H  
ATOM   2371 3HB  ALA A 149       4.775 -10.693  -0.843  1.00  0.50           H  
ATOM   2372  N   VAL A 150       3.753 -10.786  -3.549  1.00  0.20           N  
ATOM   2373  CA  VAL A 150       3.125 -11.651  -4.527  1.00  0.25           C  
ATOM   2374  C   VAL A 150       3.198 -11.068  -5.914  1.00  0.20           C  
ATOM   2375  O   VAL A 150       3.505 -11.793  -6.848  1.00  0.23           O  
ATOM   2376  CB  VAL A 150       1.665 -11.945  -4.175  1.00  0.38           C  
ATOM   2377  CG1 VAL A 150       1.002 -12.672  -5.325  1.00  0.38           C  
ATOM   2378  CG2 VAL A 150       1.616 -12.819  -2.943  1.00  0.38           C  
ATOM   2379  H   VAL A 150       3.170 -10.349  -2.853  1.00  0.24           H  
ATOM   2380  HA  VAL A 150       3.661 -12.601  -4.528  1.00  0.30           H  
ATOM   2381  HB  VAL A 150       1.128 -11.012  -4.003  1.00  0.45           H  
ATOM   2382 1HG1 VAL A 150      -0.037 -12.883  -5.072  1.00  0.45           H  
ATOM   2383 2HG1 VAL A 150       1.036 -12.048  -6.217  1.00  0.45           H  
ATOM   2384 3HG1 VAL A 150       1.528 -13.607  -5.513  1.00  0.45           H  
ATOM   2385 1HG2 VAL A 150       0.580 -13.043  -2.698  1.00  0.45           H  
ATOM   2386 2HG2 VAL A 150       2.151 -13.741  -3.137  1.00  0.45           H  
ATOM   2387 3HG2 VAL A 150       2.086 -12.313  -2.106  1.00  0.45           H  
ATOM   2388  N   ALA A 151       2.931  -9.771  -6.064  1.00  0.18           N  
ATOM   2389  CA  ALA A 151       3.011  -9.148  -7.379  1.00  0.20           C  
ATOM   2390  C   ALA A 151       4.415  -9.293  -7.956  1.00  0.19           C  
ATOM   2391  O   ALA A 151       4.571  -9.579  -9.144  1.00  0.21           O  
ATOM   2392  CB  ALA A 151       2.625  -7.683  -7.296  1.00  0.30           C  
ATOM   2393  H   ALA A 151       2.655  -9.202  -5.274  1.00  0.22           H  
ATOM   2394  HA  ALA A 151       2.318  -9.661  -8.043  1.00  0.24           H  
ATOM   2395 1HB  ALA A 151       2.668  -7.236  -8.289  1.00  0.36           H  
ATOM   2396 2HB  ALA A 151       1.611  -7.599  -6.903  1.00  0.36           H  
ATOM   2397 3HB  ALA A 151       3.311  -7.166  -6.633  1.00  0.36           H  
ATOM   2398  N   ALA A 152       5.433  -9.114  -7.112  1.00  0.18           N  
ATOM   2399  CA  ALA A 152       6.812  -9.285  -7.540  1.00  0.20           C  
ATOM   2400  C   ALA A 152       7.076 -10.752  -7.906  1.00  0.19           C  
ATOM   2401  O   ALA A 152       7.763 -11.030  -8.891  1.00  0.23           O  
ATOM   2402  CB  ALA A 152       7.759  -8.808  -6.450  1.00  0.30           C  
ATOM   2403  H   ALA A 152       5.250  -8.848  -6.152  1.00  0.22           H  
ATOM   2404  HA  ALA A 152       6.968  -8.681  -8.432  1.00  0.24           H  
ATOM   2405 1HB  ALA A 152       8.785  -8.912  -6.794  1.00  0.36           H  
ATOM   2406 2HB  ALA A 152       7.557  -7.761  -6.226  1.00  0.36           H  
ATOM   2407 3HB  ALA A 152       7.612  -9.405  -5.551  1.00  0.36           H  
ATOM   2408  N   THR A 153       6.504 -11.677  -7.121  1.00  0.17           N  
ATOM   2409  CA  THR A 153       6.609 -13.119  -7.349  1.00  0.18           C  
ATOM   2410  C   THR A 153       5.974 -13.496  -8.686  1.00  0.18           C  
ATOM   2411  O   THR A 153       6.515 -14.310  -9.437  1.00  0.23           O  
ATOM   2412  CB  THR A 153       5.936 -13.909  -6.206  1.00  0.27           C  
ATOM   2413  OG1 THR A 153       6.592 -13.606  -4.969  1.00  0.27           O  
ATOM   2414  CG2 THR A 153       6.003 -15.406  -6.463  1.00  0.27           C  
ATOM   2415  H   THR A 153       5.982 -11.376  -6.308  1.00  0.20           H  
ATOM   2416  HA  THR A 153       7.664 -13.390  -7.381  1.00  0.22           H  
ATOM   2417  HB  THR A 153       4.892 -13.616  -6.130  1.00  0.32           H  
ATOM   2418  HG1 THR A 153       6.461 -12.675  -4.761  1.00  0.32           H  
ATOM   2419 1HG2 THR A 153       5.518 -15.938  -5.645  1.00  0.32           H  
ATOM   2420 2HG2 THR A 153       5.492 -15.636  -7.398  1.00  0.32           H  
ATOM   2421 3HG2 THR A 153       7.041 -15.718  -6.533  1.00  0.32           H  
ATOM   2422  N   GLU A 154       4.825 -12.895  -8.974  1.00  0.17           N  
ATOM   2423  CA  GLU A 154       4.114 -13.101 -10.222  1.00  0.20           C  
ATOM   2424  C   GLU A 154       4.965 -12.591 -11.378  1.00  0.20           C  
ATOM   2425  O   GLU A 154       5.049 -13.234 -12.427  1.00  0.28           O  
ATOM   2426  CB  GLU A 154       2.770 -12.363 -10.188  1.00  0.30           C  
ATOM   2427  CG  GLU A 154       1.729 -12.933  -9.231  1.00  0.30           C  
ATOM   2428  CD  GLU A 154       0.526 -12.038  -9.109  1.00  0.30           C  
ATOM   2429  OE1 GLU A 154       0.632 -10.889  -9.470  1.00  0.30           O  
ATOM   2430  OE2 GLU A 154      -0.505 -12.499  -8.677  1.00  0.30           O  
ATOM   2431  H   GLU A 154       4.425 -12.265  -8.300  1.00  0.20           H  
ATOM   2432  HA  GLU A 154       3.940 -14.169 -10.360  1.00  0.24           H  
ATOM   2433 1HB  GLU A 154       2.936 -11.322  -9.913  1.00  0.36           H  
ATOM   2434 2HB  GLU A 154       2.332 -12.368 -11.187  1.00  0.36           H  
ATOM   2435 1HG  GLU A 154       1.411 -13.903  -9.598  1.00  0.36           H  
ATOM   2436 2HG  GLU A 154       2.173 -13.083  -8.252  1.00  0.36           H  
ATOM   2437  N   GLY A 155       5.620 -11.449 -11.162  1.00  0.19           N  
ATOM   2438  CA  GLY A 155       6.496 -10.859 -12.155  1.00  0.25           C  
ATOM   2439  C   GLY A 155       7.653 -11.764 -12.519  1.00  0.30           C  
ATOM   2440  O   GLY A 155       7.872 -12.027 -13.701  1.00  0.34           O  
ATOM   2441  H   GLY A 155       5.485 -10.953 -10.290  1.00  0.23           H  
ATOM   2442 1HA  GLY A 155       5.926 -10.638 -13.050  1.00  0.30           H  
ATOM   2443 2HA  GLY A 155       6.877  -9.917 -11.773  1.00  0.30           H  
ATOM   2444  N   ILE A 156       8.379 -12.262 -11.512  1.00  0.64           N  
ATOM   2445  CA  ILE A 156       9.496 -13.161 -11.780  1.00  1.24           C  
ATOM   2446  C   ILE A 156       9.009 -14.495 -12.348  1.00  1.05           C  
ATOM   2447  O   ILE A 156       9.736 -15.145 -13.098  1.00  1.21           O  
ATOM   2448  CB  ILE A 156      10.390 -13.376 -10.531  1.00  1.86           C  
ATOM   2449  CG1 ILE A 156      11.713 -14.016 -10.959  1.00  1.86           C  
ATOM   2450  CG2 ILE A 156       9.715 -14.229  -9.480  1.00  1.86           C  
ATOM   2451  CD1 ILE A 156      12.548 -13.143 -11.865  1.00  1.86           C  
ATOM   2452  H   ILE A 156       8.156 -12.004 -10.559  1.00  0.77           H  
ATOM   2453  HA  ILE A 156      10.125 -12.696 -12.535  1.00  1.49           H  
ATOM   2454  HB  ILE A 156      10.627 -12.405 -10.098  1.00  2.23           H  
ATOM   2455 1HG1 ILE A 156      12.298 -14.247 -10.070  1.00  2.23           H  
ATOM   2456 2HG1 ILE A 156      11.504 -14.949 -11.482  1.00  2.23           H  
ATOM   2457 1HG2 ILE A 156      10.382 -14.339  -8.625  1.00  2.23           H  
ATOM   2458 2HG2 ILE A 156       8.800 -13.740  -9.168  1.00  2.23           H  
ATOM   2459 3HG2 ILE A 156       9.488 -15.212  -9.892  1.00  2.23           H  
ATOM   2460 1HD1 ILE A 156      13.470 -13.666 -12.125  1.00  2.23           H  
ATOM   2461 2HD1 ILE A 156      11.989 -12.920 -12.772  1.00  2.23           H  
ATOM   2462 3HD1 ILE A 156      12.792 -12.216 -11.351  1.00  2.23           H  
ATOM   2463  N   THR A 157       7.769 -14.893 -12.032  1.00  1.09           N  
ATOM   2464  CA  THR A 157       7.209 -16.104 -12.619  1.00  1.27           C  
ATOM   2465  C   THR A 157       7.114 -15.936 -14.137  1.00  1.11           C  
ATOM   2466  O   THR A 157       7.558 -16.807 -14.883  1.00  1.78           O  
ATOM   2467  CB  THR A 157       5.817 -16.432 -12.034  1.00  1.91           C  
ATOM   2468  OG1 THR A 157       5.934 -16.666 -10.624  1.00  1.91           O  
ATOM   2469  CG2 THR A 157       5.233 -17.668 -12.705  1.00  1.91           C  
ATOM   2470  H   THR A 157       7.211 -14.369 -11.370  1.00  1.31           H  
ATOM   2471  HA  THR A 157       7.877 -16.939 -12.409  1.00  1.52           H  
ATOM   2472  HB  THR A 157       5.146 -15.594 -12.198  1.00  2.29           H  
ATOM   2473  HG1 THR A 157       6.251 -15.864 -10.195  1.00  2.29           H  
ATOM   2474 1HG2 THR A 157       4.252 -17.882 -12.281  1.00  2.29           H  
ATOM   2475 2HG2 THR A 157       5.134 -17.488 -13.775  1.00  2.29           H  
ATOM   2476 3HG2 THR A 157       5.893 -18.518 -12.539  1.00  2.29           H  
ATOM   2477  N   GLU A 158       6.582 -14.801 -14.594  1.00  0.67           N  
ATOM   2478  CA  GLU A 158       6.529 -14.526 -16.032  1.00  0.77           C  
ATOM   2479  C   GLU A 158       7.910 -14.394 -16.646  1.00  0.65           C  
ATOM   2480  O   GLU A 158       8.190 -14.963 -17.699  1.00  0.75           O  
ATOM   2481  CB  GLU A 158       5.762 -13.243 -16.326  1.00  1.16           C  
ATOM   2482  CG  GLU A 158       5.865 -12.787 -17.787  1.00  1.16           C  
ATOM   2483  CD  GLU A 158       5.213 -13.669 -18.824  1.00  1.16           C  
ATOM   2484  OE1 GLU A 158       4.215 -14.289 -18.552  1.00  1.16           O  
ATOM   2485  OE2 GLU A 158       5.739 -13.726 -19.910  1.00  1.16           O  
ATOM   2486  H   GLU A 158       6.204 -14.126 -13.937  1.00  0.80           H  
ATOM   2487  HA  GLU A 158       6.020 -15.356 -16.521  1.00  0.92           H  
ATOM   2488 1HB  GLU A 158       4.714 -13.378 -16.077  1.00  1.39           H  
ATOM   2489 2HB  GLU A 158       6.144 -12.437 -15.700  1.00  1.39           H  
ATOM   2490 1HG  GLU A 158       5.446 -11.790 -17.872  1.00  1.39           H  
ATOM   2491 2HG  GLU A 158       6.923 -12.710 -18.028  1.00  1.39           H  
ATOM   2492  N   ILE A 159       8.786 -13.660 -15.982  1.00  0.57           N  
ATOM   2493  CA  ILE A 159      10.129 -13.442 -16.490  1.00  0.67           C  
ATOM   2494  C   ILE A 159      10.917 -14.743 -16.647  1.00  0.76           C  
ATOM   2495  O   ILE A 159      11.605 -14.934 -17.654  1.00  0.90           O  
ATOM   2496  CB  ILE A 159      10.871 -12.475 -15.561  1.00  1.01           C  
ATOM   2497  CG1 ILE A 159      10.229 -11.090 -15.684  1.00  1.01           C  
ATOM   2498  CG2 ILE A 159      12.352 -12.429 -15.899  1.00  1.01           C  
ATOM   2499  CD1 ILE A 159      10.660 -10.125 -14.614  1.00  1.01           C  
ATOM   2500  H   ILE A 159       8.514 -13.213 -15.116  1.00  0.68           H  
ATOM   2501  HA  ILE A 159      10.051 -12.976 -17.468  1.00  0.80           H  
ATOM   2502  HB  ILE A 159      10.748 -12.800 -14.533  1.00  1.21           H  
ATOM   2503 1HG1 ILE A 159      10.491 -10.666 -16.651  1.00  1.21           H  
ATOM   2504 2HG1 ILE A 159       9.145 -11.193 -15.638  1.00  1.21           H  
ATOM   2505 1HG2 ILE A 159      12.857 -11.738 -15.225  1.00  1.21           H  
ATOM   2506 2HG2 ILE A 159      12.782 -13.423 -15.786  1.00  1.21           H  
ATOM   2507 3HG2 ILE A 159      12.482 -12.093 -16.928  1.00  1.21           H  
ATOM   2508 1HD1 ILE A 159      10.166  -9.167 -14.773  1.00  1.21           H  
ATOM   2509 2HD1 ILE A 159      10.387 -10.519 -13.635  1.00  1.21           H  
ATOM   2510 3HD1 ILE A 159      11.740  -9.990 -14.664  1.00  1.21           H  
ATOM   2511  N   SER A 160      10.831 -15.626 -15.659  1.00  0.82           N  
ATOM   2512  CA  SER A 160      11.560 -16.886 -15.692  1.00  1.06           C  
ATOM   2513  C   SER A 160      10.874 -18.042 -16.444  1.00  1.23           C  
ATOM   2514  O   SER A 160      11.566 -18.944 -16.920  1.00  1.40           O  
ATOM   2515  CB  SER A 160      11.839 -17.334 -14.270  1.00  1.59           C  
ATOM   2516  OG  SER A 160      10.646 -17.629 -13.597  1.00  1.59           O  
ATOM   2517  H   SER A 160      10.268 -15.418 -14.848  1.00  0.98           H  
ATOM   2518  HA  SER A 160      12.517 -16.698 -16.181  1.00  1.27           H  
ATOM   2519 1HB  SER A 160      12.477 -18.217 -14.288  1.00  1.91           H  
ATOM   2520 2HB  SER A 160      12.379 -16.552 -13.737  1.00  1.91           H  
ATOM   2521  HG  SER A 160      10.187 -16.788 -13.499  1.00  1.91           H  
ATOM   2522  N   THR A 161       9.539 -18.035 -16.568  1.00  1.27           N  
ATOM   2523  CA  THR A 161       8.871 -19.156 -17.250  1.00  1.46           C  
ATOM   2524  C   THR A 161       8.148 -18.776 -18.532  1.00  1.60           C  
ATOM   2525  O   THR A 161       7.908 -19.632 -19.385  1.00  2.19           O  
ATOM   2526  CB  THR A 161       7.813 -19.817 -16.346  1.00  2.19           C  
ATOM   2527  OG1 THR A 161       6.773 -18.872 -16.064  1.00  2.19           O  
ATOM   2528  CG2 THR A 161       8.440 -20.275 -15.039  1.00  2.19           C  
ATOM   2529  H   THR A 161       8.981 -17.297 -16.161  1.00  1.52           H  
ATOM   2530  HA  THR A 161       9.626 -19.900 -17.502  1.00  1.75           H  
ATOM   2531  HB  THR A 161       7.383 -20.675 -16.861  1.00  2.63           H  
ATOM   2532  HG1 THR A 161       7.127 -18.174 -15.509  1.00  2.63           H  
ATOM   2533 1HG2 THR A 161       7.679 -20.739 -14.413  1.00  2.63           H  
ATOM   2534 2HG2 THR A 161       9.228 -20.998 -15.249  1.00  2.63           H  
ATOM   2535 3HG2 THR A 161       8.864 -19.416 -14.520  1.00  2.63           H  
ATOM   2536  N   GLY A 162       7.772 -17.511 -18.665  1.00  1.56           N  
ATOM   2537  CA  GLY A 162       7.003 -17.069 -19.814  1.00  1.73           C  
ATOM   2538  C   GLY A 162       5.510 -17.287 -19.567  1.00  2.06           C  
ATOM   2539  O   GLY A 162       4.711 -17.273 -20.507  1.00  5.21           O  
ATOM   2540  H   GLY A 162       8.001 -16.824 -17.967  1.00  1.87           H  
ATOM   2541 1HA  GLY A 162       7.195 -16.011 -19.999  1.00  2.08           H  
ATOM   2542 2HA  GLY A 162       7.316 -17.617 -20.701  1.00  2.08           H  
ATOM   2543  N   ASN A 163       5.133 -17.483 -18.299  1.00  1.33           N  
ATOM   2544  CA  ASN A 163       3.742 -17.725 -17.953  1.00  1.27           C  
ATOM   2545  C   ASN A 163       3.299 -16.993 -16.688  1.00  1.49           C  
ATOM   2546  O   ASN A 163       3.359 -17.547 -15.592  1.00  3.81           O  
ATOM   2547  CB  ASN A 163       3.505 -19.216 -17.790  1.00  1.91           C  
ATOM   2548  CG  ASN A 163       2.062 -19.560 -17.540  1.00  1.91           C  
ATOM   2549  OD1 ASN A 163       1.191 -18.683 -17.537  1.00  1.91           O  
ATOM   2550  ND2 ASN A 163       1.793 -20.823 -17.328  1.00  1.91           N  
ATOM   2551  H   ASN A 163       5.822 -17.508 -17.559  1.00  1.60           H  
ATOM   2552  HA  ASN A 163       3.118 -17.359 -18.770  1.00  1.52           H  
ATOM   2553 1HB  ASN A 163       3.837 -19.737 -18.689  1.00  2.29           H  
ATOM   2554 2HB  ASN A 163       4.106 -19.586 -16.959  1.00  2.29           H  
ATOM   2555 1HD2 ASN A 163       0.850 -21.112 -17.156  1.00  2.29           H  
ATOM   2556 2HD2 ASN A 163       2.529 -21.500 -17.338  1.00  2.29           H  
ATOM   2557  N   LEU A 164       2.817 -15.762 -16.853  1.00  1.51           N  
ATOM   2558  CA  LEU A 164       2.287 -14.979 -15.743  1.00  1.28           C  
ATOM   2559  C   LEU A 164       1.071 -15.662 -15.126  1.00  1.30           C  
ATOM   2560  O   LEU A 164       0.047 -15.845 -15.785  1.00  1.81           O  
ATOM   2561  CB  LEU A 164       1.878 -13.579 -16.232  1.00  1.92           C  
ATOM   2562  CG  LEU A 164       1.387 -12.608 -15.154  1.00  1.92           C  
ATOM   2563  CD1 LEU A 164       2.540 -12.294 -14.220  1.00  1.92           C  
ATOM   2564  CD2 LEU A 164       0.850 -11.345 -15.814  1.00  1.92           C  
ATOM   2565  H   LEU A 164       2.851 -15.340 -17.773  1.00  1.81           H  
ATOM   2566  HA  LEU A 164       3.059 -14.886 -14.980  1.00  1.54           H  
ATOM   2567 1HB  LEU A 164       2.727 -13.119 -16.733  1.00  2.30           H  
ATOM   2568 2HB  LEU A 164       1.077 -13.692 -16.963  1.00  2.30           H  
ATOM   2569  HG  LEU A 164       0.594 -13.077 -14.571  1.00  2.30           H  
ATOM   2570 1HD1 LEU A 164       2.210 -11.610 -13.440  1.00  2.30           H  
ATOM   2571 2HD1 LEU A 164       2.894 -13.219 -13.764  1.00  2.30           H  
ATOM   2572 3HD1 LEU A 164       3.349 -11.835 -14.785  1.00  2.30           H  
ATOM   2573 1HD2 LEU A 164       0.501 -10.653 -15.050  1.00  2.30           H  
ATOM   2574 2HD2 LEU A 164       1.639 -10.871 -16.389  1.00  2.30           H  
ATOM   2575 3HD2 LEU A 164       0.023 -11.602 -16.475  1.00  2.30           H  
ATOM   2576  N   ILE A 165       1.187 -16.015 -13.851  1.00  1.44           N  
ATOM   2577  CA  ILE A 165       0.109 -16.655 -13.108  1.00  2.22           C  
ATOM   2578  C   ILE A 165      -0.278 -15.812 -11.916  1.00  1.54           C  
ATOM   2579  O   ILE A 165       0.581 -15.474 -11.110  1.00  3.73           O  
ATOM   2580  CB  ILE A 165       0.519 -18.049 -12.593  1.00  3.33           C  
ATOM   2581  CG1 ILE A 165       0.868 -18.984 -13.748  1.00  3.33           C  
ATOM   2582  CG2 ILE A 165      -0.604 -18.641 -11.760  1.00  3.33           C  
ATOM   2583  CD1 ILE A 165       1.509 -20.273 -13.291  1.00  3.33           C  
ATOM   2584  H   ILE A 165       2.061 -15.834 -13.378  1.00  1.73           H  
ATOM   2585  HA  ILE A 165      -0.758 -16.757 -13.759  1.00  2.66           H  
ATOM   2586  HB  ILE A 165       1.411 -17.954 -11.974  1.00  4.00           H  
ATOM   2587 1HG1 ILE A 165      -0.043 -19.227 -14.294  1.00  4.00           H  
ATOM   2588 2HG1 ILE A 165       1.550 -18.482 -14.429  1.00  4.00           H  
ATOM   2589 1HG2 ILE A 165      -0.299 -19.617 -11.385  1.00  4.00           H  
ATOM   2590 2HG2 ILE A 165      -0.822 -17.983 -10.922  1.00  4.00           H  
ATOM   2591 3HG2 ILE A 165      -1.496 -18.751 -12.377  1.00  4.00           H  
ATOM   2592 1HD1 ILE A 165       1.728 -20.897 -14.157  1.00  4.00           H  
ATOM   2593 2HD1 ILE A 165       2.436 -20.049 -12.761  1.00  4.00           H  
ATOM   2594 3HD1 ILE A 165       0.828 -20.801 -12.625  1.00  4.00           H  
ATOM   2595  N   SER A 166      -1.557 -15.472 -11.790  1.00  1.20           N  
ATOM   2596  CA  SER A 166      -1.974 -14.712 -10.620  1.00  1.14           C  
ATOM   2597  C   SER A 166      -1.956 -15.622  -9.397  1.00  0.79           C  
ATOM   2598  O   SER A 166      -2.578 -16.687  -9.400  1.00  2.20           O  
ATOM   2599  CB  SER A 166      -3.348 -14.113 -10.814  1.00  1.71           C  
ATOM   2600  OG  SER A 166      -3.763 -13.455  -9.649  1.00  1.71           O  
ATOM   2601  H   SER A 166      -2.231 -15.752 -12.487  1.00  1.44           H  
ATOM   2602  HA  SER A 166      -1.263 -13.907 -10.461  1.00  1.37           H  
ATOM   2603 1HB  SER A 166      -3.321 -13.407 -11.643  1.00  2.05           H  
ATOM   2604 2HB  SER A 166      -4.061 -14.896 -11.071  1.00  2.05           H  
ATOM   2605  HG  SER A 166      -3.031 -12.881  -9.402  1.00  2.05           H  
ATOM   2606  N   LEU A 167      -1.228 -15.201  -8.369  1.00  0.96           N  
ATOM   2607  CA  LEU A 167      -1.035 -16.018  -7.181  1.00  0.59           C  
ATOM   2608  C   LEU A 167      -1.733 -15.449  -5.951  1.00  0.68           C  
ATOM   2609  O   LEU A 167      -2.055 -14.263  -5.894  1.00  0.94           O  
ATOM   2610  CB  LEU A 167       0.464 -16.200  -6.936  1.00  0.89           C  
ATOM   2611  CG  LEU A 167       1.241 -16.843  -8.101  1.00  0.89           C  
ATOM   2612  CD1 LEU A 167       2.730 -16.858  -7.805  1.00  0.89           C  
ATOM   2613  CD2 LEU A 167       0.736 -18.260  -8.323  1.00  0.89           C  
ATOM   2614  H   LEU A 167      -0.786 -14.293  -8.428  1.00  1.15           H  
ATOM   2615  HA  LEU A 167      -1.456 -16.993  -7.379  1.00  0.71           H  
ATOM   2616 1HB  LEU A 167       0.911 -15.232  -6.732  1.00  1.06           H  
ATOM   2617 2HB  LEU A 167       0.591 -16.837  -6.064  1.00  1.06           H  
ATOM   2618  HG  LEU A 167       1.088 -16.254  -8.999  1.00  1.06           H  
ATOM   2619 1HD1 LEU A 167       3.262 -17.303  -8.645  1.00  1.06           H  
ATOM   2620 2HD1 LEU A 167       3.081 -15.838  -7.653  1.00  1.06           H  
ATOM   2621 3HD1 LEU A 167       2.916 -17.447  -6.908  1.00  1.06           H  
ATOM   2622 1HD2 LEU A 167       1.278 -18.713  -9.154  1.00  1.06           H  
ATOM   2623 2HD2 LEU A 167       0.897 -18.849  -7.419  1.00  1.06           H  
ATOM   2624 3HD2 LEU A 167      -0.328 -18.232  -8.556  1.00  1.06           H  
ATOM   2625  N   SER A 168      -2.012 -16.333  -4.999  1.00  0.68           N  
ATOM   2626  CA  SER A 168      -2.746 -15.992  -3.785  1.00  0.93           C  
ATOM   2627  C   SER A 168      -1.979 -15.155  -2.779  1.00  0.80           C  
ATOM   2628  O   SER A 168      -0.883 -15.518  -2.354  1.00  3.00           O  
ATOM   2629  CB  SER A 168      -3.187 -17.257  -3.075  1.00  1.40           C  
ATOM   2630  OG  SER A 168      -3.847 -16.948  -1.877  1.00  1.40           O  
ATOM   2631  H   SER A 168      -1.703 -17.287  -5.128  1.00  0.82           H  
ATOM   2632  HA  SER A 168      -3.635 -15.432  -4.081  1.00  1.12           H  
ATOM   2633 1HB  SER A 168      -3.848 -17.831  -3.720  1.00  1.67           H  
ATOM   2634 2HB  SER A 168      -2.315 -17.874  -2.864  1.00  1.67           H  
ATOM   2635  HG  SER A 168      -4.782 -16.910  -2.103  1.00  1.67           H  
ATOM   2636  N   GLU A 169      -2.589 -14.059  -2.350  1.00  1.17           N  
ATOM   2637  CA  GLU A 169      -2.035 -13.260  -1.266  1.00  1.22           C  
ATOM   2638  C   GLU A 169      -2.538 -13.818   0.051  1.00  0.69           C  
ATOM   2639  O   GLU A 169      -1.866 -13.715   1.077  1.00  1.22           O  
ATOM   2640  CB  GLU A 169      -2.435 -11.788  -1.380  1.00  1.83           C  
ATOM   2641  CG  GLU A 169      -1.842 -11.062  -2.564  1.00  1.83           C  
ATOM   2642  CD  GLU A 169      -2.587 -11.291  -3.844  1.00  1.83           C  
ATOM   2643  OE1 GLU A 169      -3.724 -11.705  -3.807  1.00  1.83           O  
ATOM   2644  OE2 GLU A 169      -2.029 -11.045  -4.888  1.00  1.83           O  
ATOM   2645  H   GLU A 169      -3.472 -13.790  -2.768  1.00  1.40           H  
ATOM   2646  HA  GLU A 169      -0.950 -13.338  -1.281  1.00  1.46           H  
ATOM   2647 1HB  GLU A 169      -3.520 -11.711  -1.457  1.00  2.20           H  
ATOM   2648 2HB  GLU A 169      -2.134 -11.257  -0.476  1.00  2.20           H  
ATOM   2649 1HG  GLU A 169      -1.848 -10.003  -2.338  1.00  2.20           H  
ATOM   2650 2HG  GLU A 169      -0.807 -11.367  -2.688  1.00  2.20           H  
ATOM   2651  N   GLN A 170      -3.732 -14.418  -0.013  1.00  0.61           N  
ATOM   2652  CA  GLN A 170      -4.440 -14.968   1.130  1.00  0.50           C  
ATOM   2653  C   GLN A 170      -3.660 -16.113   1.761  1.00  0.43           C  
ATOM   2654  O   GLN A 170      -3.640 -16.237   2.985  1.00  0.56           O  
ATOM   2655  CB  GLN A 170      -5.830 -15.440   0.682  1.00  0.75           C  
ATOM   2656  CG  GLN A 170      -6.800 -15.813   1.793  1.00  0.75           C  
ATOM   2657  CD  GLN A 170      -7.187 -14.618   2.664  1.00  0.75           C  
ATOM   2658  OE1 GLN A 170      -7.483 -13.527   2.165  1.00  0.75           O  
ATOM   2659  NE2 GLN A 170      -7.209 -14.828   3.974  1.00  0.75           N  
ATOM   2660  H   GLN A 170      -4.192 -14.474  -0.909  1.00  0.73           H  
ATOM   2661  HA  GLN A 170      -4.557 -14.185   1.876  1.00  0.60           H  
ATOM   2662 1HB  GLN A 170      -6.289 -14.664   0.081  1.00  0.90           H  
ATOM   2663 2HB  GLN A 170      -5.720 -16.314   0.041  1.00  0.90           H  
ATOM   2664 1HG  GLN A 170      -7.709 -16.215   1.346  1.00  0.90           H  
ATOM   2665 2HG  GLN A 170      -6.335 -16.564   2.432  1.00  0.90           H  
ATOM   2666 1HE2 GLN A 170      -7.457 -14.086   4.604  1.00  0.90           H  
ATOM   2667 2HE2 GLN A 170      -6.973 -15.732   4.338  1.00  0.90           H  
ATOM   2668  N   GLN A 171      -2.984 -16.923   0.933  1.00  0.43           N  
ATOM   2669  CA  GLN A 171      -2.138 -17.998   1.450  1.00  0.56           C  
ATOM   2670  C   GLN A 171      -1.124 -17.453   2.429  1.00  0.47           C  
ATOM   2671  O   GLN A 171      -0.994 -17.968   3.534  1.00  0.69           O  
ATOM   2672  CB  GLN A 171      -1.382 -18.724   0.336  1.00  0.84           C  
ATOM   2673  CG  GLN A 171      -0.459 -19.833   0.855  1.00  0.84           C  
ATOM   2674  CD  GLN A 171       0.372 -20.448  -0.251  1.00  0.84           C  
ATOM   2675  OE1 GLN A 171      -0.058 -20.403  -1.403  1.00  0.84           O  
ATOM   2676  NE2 GLN A 171       1.541 -20.999   0.073  1.00  0.84           N  
ATOM   2677  H   GLN A 171      -3.070 -16.804  -0.069  1.00  0.52           H  
ATOM   2678  HA  GLN A 171      -2.768 -18.716   1.976  1.00  0.67           H  
ATOM   2679 1HB  GLN A 171      -2.095 -19.172  -0.356  1.00  1.01           H  
ATOM   2680 2HB  GLN A 171      -0.779 -18.012  -0.227  1.00  1.01           H  
ATOM   2681 1HG  GLN A 171       0.220 -19.413   1.597  1.00  1.01           H  
ATOM   2682 2HG  GLN A 171      -1.065 -20.619   1.305  1.00  1.01           H  
ATOM   2683 1HE2 GLN A 171       2.141 -21.402  -0.632  1.00  1.01           H  
ATOM   2684 2HE2 GLN A 171       1.834 -20.999   1.030  1.00  1.01           H  
ATOM   2685  N   ILE A 172      -0.409 -16.414   2.017  1.00  0.42           N  
ATOM   2686  CA  ILE A 172       0.601 -15.782   2.849  1.00  0.50           C  
ATOM   2687  C   ILE A 172      -0.016 -15.163   4.093  1.00  0.66           C  
ATOM   2688  O   ILE A 172       0.471 -15.360   5.200  1.00  2.34           O  
ATOM   2689  CB  ILE A 172       1.366 -14.723   2.052  1.00  0.75           C  
ATOM   2690  CG1 ILE A 172       2.195 -15.407   0.974  1.00  0.75           C  
ATOM   2691  CG2 ILE A 172       2.246 -13.898   2.964  1.00  0.75           C  
ATOM   2692  CD1 ILE A 172       2.762 -14.452  -0.033  1.00  0.75           C  
ATOM   2693  H   ILE A 172      -0.573 -16.044   1.090  1.00  0.50           H  
ATOM   2694  HA  ILE A 172       1.310 -16.547   3.167  1.00  0.60           H  
ATOM   2695  HB  ILE A 172       0.655 -14.068   1.549  1.00  0.90           H  
ATOM   2696 1HG1 ILE A 172       3.017 -15.940   1.443  1.00  0.90           H  
ATOM   2697 2HG1 ILE A 172       1.571 -16.131   0.450  1.00  0.90           H  
ATOM   2698 1HG2 ILE A 172       2.775 -13.146   2.378  1.00  0.90           H  
ATOM   2699 2HG2 ILE A 172       1.625 -13.406   3.710  1.00  0.90           H  
ATOM   2700 3HG2 ILE A 172       2.969 -14.546   3.460  1.00  0.90           H  
ATOM   2701 1HD1 ILE A 172       3.338 -15.001  -0.776  1.00  0.90           H  
ATOM   2702 2HD1 ILE A 172       1.940 -13.930  -0.515  1.00  0.90           H  
ATOM   2703 3HD1 ILE A 172       3.403 -13.735   0.468  1.00  0.90           H  
ATOM   2704  N   VAL A 173      -1.123 -14.452   3.917  1.00  0.31           N  
ATOM   2705  CA  VAL A 173      -1.821 -13.842   5.045  1.00  0.46           C  
ATOM   2706  C   VAL A 173      -2.174 -14.849   6.145  1.00  0.43           C  
ATOM   2707  O   VAL A 173      -2.025 -14.552   7.335  1.00  0.65           O  
ATOM   2708  CB  VAL A 173      -3.111 -13.160   4.547  1.00  0.69           C  
ATOM   2709  CG1 VAL A 173      -3.989 -12.737   5.718  1.00  0.69           C  
ATOM   2710  CG2 VAL A 173      -2.735 -11.945   3.717  1.00  0.69           C  
ATOM   2711  H   VAL A 173      -1.485 -14.311   2.982  1.00  0.37           H  
ATOM   2712  HA  VAL A 173      -1.172 -13.080   5.470  1.00  0.55           H  
ATOM   2713  HB  VAL A 173      -3.680 -13.864   3.941  1.00  0.83           H  
ATOM   2714 1HG1 VAL A 173      -4.896 -12.264   5.341  1.00  0.83           H  
ATOM   2715 2HG1 VAL A 173      -4.258 -13.616   6.305  1.00  0.83           H  
ATOM   2716 3HG1 VAL A 173      -3.448 -12.032   6.345  1.00  0.83           H  
ATOM   2717 1HG2 VAL A 173      -3.642 -11.466   3.348  1.00  0.83           H  
ATOM   2718 2HG2 VAL A 173      -2.177 -11.242   4.336  1.00  0.83           H  
ATOM   2719 3HG2 VAL A 173      -2.120 -12.249   2.875  1.00  0.83           H  
ATOM   2720  N   ASP A 174      -2.647 -16.023   5.749  1.00  0.41           N  
ATOM   2721  CA  ASP A 174      -3.040 -17.062   6.691  1.00  0.46           C  
ATOM   2722  C   ASP A 174      -1.909 -17.984   7.154  1.00  0.86           C  
ATOM   2723  O   ASP A 174      -1.936 -18.479   8.284  1.00  2.99           O  
ATOM   2724  CB  ASP A 174      -4.147 -17.888   6.067  1.00  0.69           C  
ATOM   2725  CG  ASP A 174      -5.375 -17.033   5.863  1.00  0.69           C  
ATOM   2726  OD1 ASP A 174      -5.483 -16.041   6.546  1.00  0.69           O  
ATOM   2727  OD2 ASP A 174      -6.188 -17.346   5.029  1.00  0.69           O  
ATOM   2728  H   ASP A 174      -2.768 -16.197   4.759  1.00  0.49           H  
ATOM   2729  HA  ASP A 174      -3.445 -16.574   7.574  1.00  0.55           H  
ATOM   2730 1HB  ASP A 174      -3.820 -18.282   5.104  1.00  0.83           H  
ATOM   2731 2HB  ASP A 174      -4.393 -18.728   6.711  1.00  0.83           H  
ATOM   2732  N   CYS A 175      -0.930 -18.231   6.292  1.00  0.89           N  
ATOM   2733  CA  CYS A 175       0.153 -19.157   6.604  1.00  1.54           C  
ATOM   2734  C   CYS A 175       1.391 -18.478   7.191  1.00  3.82           C  
ATOM   2735  O   CYS A 175       2.001 -18.984   8.137  1.00 36.01           O  
ATOM   2736  CB  CYS A 175       0.564 -19.899   5.346  1.00  2.31           C  
ATOM   2737  SG  CYS A 175      -0.713 -20.959   4.627  1.00  2.31           S  
ATOM   2738  H   CYS A 175      -0.942 -17.803   5.378  1.00  1.07           H  
ATOM   2739  HA  CYS A 175      -0.222 -19.880   7.331  1.00  1.85           H  
ATOM   2740 1HB  CYS A 175       0.863 -19.175   4.588  1.00  2.77           H  
ATOM   2741 2HB  CYS A 175       1.430 -20.520   5.564  1.00  2.77           H  
ATOM   2742  HG  CYS A 175      -1.670 -20.038   4.599  1.00  2.77           H  
ATOM   2743  N   ASP A 176       1.780 -17.335   6.631  1.00  7.47           N  
ATOM   2744  CA  ASP A 176       2.971 -16.654   7.105  1.00  6.34           C  
ATOM   2745  C   ASP A 176       2.699 -15.858   8.357  1.00  6.78           C  
ATOM   2746  O   ASP A 176       2.371 -14.671   8.306  1.00 34.41           O  
ATOM   2747  CB  ASP A 176       3.550 -15.738   6.042  1.00  9.51           C  
ATOM   2748  CG  ASP A 176       4.843 -15.090   6.503  1.00  9.51           C  
ATOM   2749  OD1 ASP A 176       5.161 -15.192   7.669  1.00  9.51           O  
ATOM   2750  OD2 ASP A 176       5.503 -14.499   5.684  1.00  9.51           O  
ATOM   2751  H   ASP A 176       1.257 -16.921   5.876  1.00  8.96           H  
ATOM   2752  HA  ASP A 176       3.720 -17.409   7.345  1.00  7.61           H  
ATOM   2753 1HB  ASP A 176       3.736 -16.301   5.129  1.00 11.41           H  
ATOM   2754 2HB  ASP A 176       2.831 -14.955   5.805  1.00 11.41           H  
ATOM   2755  N   THR A 177       2.882 -16.526   9.485  1.00 16.06           N  
ATOM   2756  CA  THR A 177       2.702 -15.933  10.797  1.00 36.49           C  
ATOM   2757  C   THR A 177       4.055 -15.744  11.479  1.00 35.92           C  
ATOM   2758  O   THR A 177       4.164 -15.877  12.701  1.00 85.55           O  
ATOM   2759  CB  THR A 177       1.802 -16.815  11.679  1.00 54.73           C  
ATOM   2760  OG1 THR A 177       2.391 -18.116  11.814  1.00 54.73           O  
ATOM   2761  CG2 THR A 177       0.426 -16.959  11.041  1.00 54.73           C  
ATOM   2762  H   THR A 177       3.123 -17.507   9.405  1.00 19.27           H  
ATOM   2763  HA  THR A 177       2.229 -14.959  10.681  1.00 43.79           H  
ATOM   2764  HB  THR A 177       1.700 -16.363  12.666  1.00 65.68           H  
ATOM   2765  HG1 THR A 177       2.479 -18.519  10.947  1.00 65.68           H  
ATOM   2766 1HG2 THR A 177      -0.201 -17.589  11.672  1.00 65.68           H  
ATOM   2767 2HG2 THR A 177      -0.033 -15.976  10.937  1.00 65.68           H  
ATOM   2768 3HG2 THR A 177       0.526 -17.418  10.058  1.00 65.68           H  
ATOM   2769  N   ASP A 178       5.094 -15.461  10.686  1.00 41.09           N  
ATOM   2770  CA  ASP A 178       6.457 -15.346  11.204  1.00 63.62           C  
ATOM   2771  C   ASP A 178       6.735 -14.108  12.068  1.00 47.25           C  
ATOM   2772  O   ASP A 178       7.380 -13.155  11.621  1.00117.93           O  
ATOM   2773  CB  ASP A 178       7.455 -15.370  10.044  1.00 95.43           C  
ATOM   2774  CG  ASP A 178       8.904 -15.421  10.515  1.00 95.43           C  
ATOM   2775  OD1 ASP A 178       9.114 -15.403  11.705  1.00 95.43           O  
ATOM   2776  OD2 ASP A 178       9.785 -15.489   9.690  1.00 95.43           O  
ATOM   2777  H   ASP A 178       4.954 -15.343   9.684  1.00 49.31           H  
ATOM   2778  HA  ASP A 178       6.647 -16.225  11.822  1.00 76.34           H  
ATOM   2779 1HB  ASP A 178       7.261 -16.238   9.412  1.00114.52           H  
ATOM   2780 2HB  ASP A 178       7.315 -14.481   9.426  1.00114.52           H  
ATOM   2781  N   GLY A 179       6.265 -14.137  13.314  1.00 20.29           N  
ATOM   2782  CA  GLY A 179       6.588 -13.099  14.295  1.00 21.25           C  
ATOM   2783  C   GLY A 179       5.997 -11.736  13.973  1.00 24.31           C  
ATOM   2784  O   GLY A 179       4.932 -11.361  14.464  1.00 60.86           O  
ATOM   2785  H   GLY A 179       5.692 -14.926  13.584  1.00 24.35           H  
ATOM   2786 1HA  GLY A 179       6.238 -13.419  15.275  1.00 25.50           H  
ATOM   2787 2HA  GLY A 179       7.672 -13.008  14.367  1.00 25.50           H  
ATOM   2788  N   ASN A 180       6.725 -10.983  13.158  1.00 27.01           N  
ATOM   2789  CA  ASN A 180       6.312  -9.650  12.748  1.00 47.11           C  
ATOM   2790  C   ASN A 180       5.263  -9.739  11.654  1.00 17.30           C  
ATOM   2791  O   ASN A 180       4.482  -8.808  11.449  1.00 30.72           O  
ATOM   2792  CB  ASN A 180       7.506  -8.846  12.293  1.00 70.66           C  
ATOM   2793  CG  ASN A 180       8.393  -8.463  13.442  1.00 70.66           C  
ATOM   2794  OD1 ASN A 180       7.938  -8.366  14.589  1.00 70.66           O  
ATOM   2795  ND2 ASN A 180       9.650  -8.247  13.161  1.00 70.66           N  
ATOM   2796  H   ASN A 180       7.576 -11.381  12.783  1.00 32.41           H  
ATOM   2797  HA  ASN A 180       5.853  -9.148  13.603  1.00 56.53           H  
ATOM   2798 1HB  ASN A 180       8.085  -9.429  11.574  1.00 84.80           H  
ATOM   2799 2HB  ASN A 180       7.172  -7.943  11.788  1.00 84.80           H  
ATOM   2800 1HD2 ASN A 180      10.287  -7.988  13.887  1.00 84.80           H  
ATOM   2801 2HD2 ASN A 180       9.974  -8.337  12.219  1.00 84.80           H  
ATOM   2802  N   ASP A 181       5.234 -10.878  10.970  1.00  5.29           N  
ATOM   2803  CA  ASP A 181       4.235 -11.117   9.953  1.00  3.77           C  
ATOM   2804  C   ASP A 181       2.985 -11.637  10.631  1.00  6.90           C  
ATOM   2805  O   ASP A 181       2.985 -12.722  11.208  1.00 17.73           O  
ATOM   2806  CB  ASP A 181       4.775 -12.098   8.918  1.00  5.66           C  
ATOM   2807  CG  ASP A 181       5.866 -11.450   8.087  1.00  5.66           C  
ATOM   2808  OD1 ASP A 181       5.662 -10.323   7.705  1.00  5.66           O  
ATOM   2809  OD2 ASP A 181       6.891 -12.050   7.871  1.00  5.66           O  
ATOM   2810  H   ASP A 181       5.917 -11.600  11.168  1.00  6.35           H  
ATOM   2811  HA  ASP A 181       3.996 -10.177   9.458  1.00  4.52           H  
ATOM   2812 1HB  ASP A 181       5.185 -12.977   9.415  1.00  6.79           H  
ATOM   2813 2HB  ASP A 181       3.974 -12.434   8.262  1.00  6.79           H  
ATOM   2814  N   GLN A 182       1.929 -10.832  10.595  1.00  5.39           N  
ATOM   2815  CA  GLN A 182       0.676 -11.171  11.256  1.00  7.41           C  
ATOM   2816  C   GLN A 182      -0.528 -11.076  10.338  1.00  4.98           C  
ATOM   2817  O   GLN A 182      -1.617 -10.705  10.780  1.00  4.83           O  
ATOM   2818  CB  GLN A 182       0.461 -10.270  12.474  1.00 11.12           C  
ATOM   2819  CG  GLN A 182       1.470 -10.456  13.595  1.00 11.12           C  
ATOM   2820  CD  GLN A 182       1.299 -11.806  14.275  1.00 11.12           C  
ATOM   2821  OE1 GLN A 182       0.170 -12.291  14.398  1.00 11.12           O  
ATOM   2822  NE2 GLN A 182       2.389 -12.414  14.726  1.00 11.12           N  
ATOM   2823  H   GLN A 182       1.994  -9.952  10.096  1.00  6.47           H  
ATOM   2824  HA  GLN A 182       0.744 -12.202  11.604  1.00  8.89           H  
ATOM   2825 1HB  GLN A 182       0.509  -9.229  12.159  1.00 13.34           H  
ATOM   2826 2HB  GLN A 182      -0.533 -10.446  12.884  1.00 13.34           H  
ATOM   2827 1HG  GLN A 182       2.478 -10.397  13.187  1.00 13.34           H  
ATOM   2828 2HG  GLN A 182       1.323  -9.673  14.340  1.00 13.34           H  
ATOM   2829 1HE2 GLN A 182       2.315 -13.301  15.182  1.00 13.34           H  
ATOM   2830 2HE2 GLN A 182       3.289 -11.989  14.615  1.00 13.34           H  
ATOM   2831  N   GLY A 183      -0.331 -11.400   9.065  1.00  4.23           N  
ATOM   2832  CA  GLY A 183      -1.430 -11.391   8.115  1.00  3.08           C  
ATOM   2833  C   GLY A 183      -2.036 -10.012   8.018  1.00  2.36           C  
ATOM   2834  O   GLY A 183      -1.343  -9.056   7.674  1.00  2.41           O  
ATOM   2835  H   GLY A 183       0.587 -11.682   8.756  1.00  5.08           H  
ATOM   2836 1HA  GLY A 183      -1.069 -11.698   7.136  1.00  3.70           H  
ATOM   2837 2HA  GLY A 183      -2.180 -12.115   8.413  1.00  3.70           H  
ATOM   2838  N   CYS A 184      -3.336  -9.921   8.325  1.00  2.77           N  
ATOM   2839  CA  CYS A 184      -4.116  -8.674   8.274  1.00  2.41           C  
ATOM   2840  C   CYS A 184      -3.615  -7.552   9.189  1.00  2.74           C  
ATOM   2841  O   CYS A 184      -4.066  -6.409   9.073  1.00  2.91           O  
ATOM   2842  CB  CYS A 184      -5.567  -8.936   8.643  1.00  3.62           C  
ATOM   2843  SG  CYS A 184      -5.806  -9.321  10.392  1.00  3.62           S  
ATOM   2844  H   CYS A 184      -3.807 -10.773   8.623  1.00  3.32           H  
ATOM   2845  HA  CYS A 184      -4.081  -8.308   7.249  1.00  2.89           H  
ATOM   2846 1HB  CYS A 184      -6.171  -8.060   8.407  1.00  4.34           H  
ATOM   2847 2HB  CYS A 184      -5.949  -9.773   8.057  1.00  4.34           H  
ATOM   2848  HG  CYS A 184      -5.444  -8.124  10.842  1.00  4.34           H  
ATOM   2849  N   ASN A 185      -2.690  -7.859  10.096  1.00  3.24           N  
ATOM   2850  CA  ASN A 185      -2.132  -6.855  10.985  1.00  4.25           C  
ATOM   2851  C   ASN A 185      -0.776  -6.323  10.500  1.00  4.77           C  
ATOM   2852  O   ASN A 185      -0.027  -5.717  11.275  1.00 10.51           O  
ATOM   2853  CB  ASN A 185      -2.036  -7.411  12.385  1.00  6.38           C  
ATOM   2854  CG  ASN A 185      -3.393  -7.598  13.004  1.00  6.38           C  
ATOM   2855  OD1 ASN A 185      -4.242  -6.700  12.929  1.00  6.38           O  
ATOM   2856  ND2 ASN A 185      -3.623  -8.734  13.609  1.00  6.38           N  
ATOM   2857  H   ASN A 185      -2.364  -8.814  10.194  1.00  3.89           H  
ATOM   2858  HA  ASN A 185      -2.817  -6.005  11.006  1.00  5.10           H  
ATOM   2859 1HB  ASN A 185      -1.531  -8.374  12.355  1.00  7.65           H  
ATOM   2860 2HB  ASN A 185      -1.446  -6.743  13.009  1.00  7.65           H  
ATOM   2861 1HD2 ASN A 185      -4.512  -8.903  14.035  1.00  7.65           H  
ATOM   2862 2HD2 ASN A 185      -2.911  -9.437  13.646  1.00  7.65           H  
ATOM   2863  N   GLY A 186      -0.455  -6.544   9.223  1.00  2.08           N  
ATOM   2864  CA  GLY A 186       0.787  -6.039   8.669  1.00  2.18           C  
ATOM   2865  C   GLY A 186       1.889  -7.076   8.640  1.00  1.90           C  
ATOM   2866  O   GLY A 186       1.724  -8.197   9.128  1.00  2.61           O  
ATOM   2867  H   GLY A 186      -1.070  -7.054   8.595  1.00  2.50           H  
ATOM   2868 1HA  GLY A 186       0.600  -5.701   7.652  1.00  2.62           H  
ATOM   2869 2HA  GLY A 186       1.115  -5.171   9.238  1.00  2.62           H  
ATOM   2870  N   GLY A 187       3.008  -6.684   8.046  1.00  2.20           N  
ATOM   2871  CA  GLY A 187       4.148  -7.575   7.899  1.00  2.30           C  
ATOM   2872  C   GLY A 187       5.191  -6.999   6.953  1.00  2.22           C  
ATOM   2873  O   GLY A 187       5.143  -5.821   6.596  1.00  4.22           O  
ATOM   2874  H   GLY A 187       3.059  -5.732   7.692  1.00  2.64           H  
ATOM   2875 1HA  GLY A 187       4.599  -7.753   8.875  1.00  2.76           H  
ATOM   2876 2HA  GLY A 187       3.810  -8.541   7.527  1.00  2.76           H  
ATOM   2877  N   THR A 188       6.139  -7.839   6.556  1.00  1.74           N  
ATOM   2878  CA  THR A 188       7.214  -7.429   5.666  1.00  2.03           C  
ATOM   2879  C   THR A 188       7.313  -8.383   4.457  1.00  1.84           C  
ATOM   2880  O   THR A 188       7.388  -9.597   4.653  1.00  4.00           O  
ATOM   2881  CB  THR A 188       8.547  -7.388   6.452  1.00  3.04           C  
ATOM   2882  OG1 THR A 188       8.418  -6.449   7.525  1.00  3.04           O  
ATOM   2883  CG2 THR A 188       9.713  -6.974   5.573  1.00  3.04           C  
ATOM   2884  H   THR A 188       6.111  -8.796   6.891  1.00  2.09           H  
ATOM   2885  HA  THR A 188       7.002  -6.422   5.329  1.00  2.44           H  
ATOM   2886  HB  THR A 188       8.745  -8.375   6.870  1.00  3.65           H  
ATOM   2887  HG1 THR A 188       9.199  -6.478   8.084  1.00  3.65           H  
ATOM   2888 1HG2 THR A 188      10.625  -6.953   6.169  1.00  3.65           H  
ATOM   2889 2HG2 THR A 188       9.827  -7.688   4.766  1.00  3.65           H  
ATOM   2890 3HG2 THR A 188       9.526  -5.983   5.161  1.00  3.65           H  
ATOM   2891  N   PRO A 189       7.340  -7.854   3.217  1.00  1.58           N  
ATOM   2892  CA  PRO A 189       7.449  -8.547   1.924  1.00  2.06           C  
ATOM   2893  C   PRO A 189       8.606  -9.543   1.879  1.00  2.13           C  
ATOM   2894  O   PRO A 189       8.497 -10.584   1.237  1.00  2.63           O  
ATOM   2895  CB  PRO A 189       7.669  -7.399   0.938  1.00  3.09           C  
ATOM   2896  CG  PRO A 189       6.934  -6.258   1.544  1.00  3.09           C  
ATOM   2897  CD  PRO A 189       7.164  -6.398   3.021  1.00  3.09           C  
ATOM   2898  HA  PRO A 189       6.498  -9.056   1.713  1.00  2.47           H  
ATOM   2899 1HB  PRO A 189       8.744  -7.200   0.821  1.00  3.71           H  
ATOM   2900 2HB  PRO A 189       7.284  -7.674  -0.055  1.00  3.71           H  
ATOM   2901 1HG  PRO A 189       7.317  -5.307   1.145  1.00  3.71           H  
ATOM   2902 2HG  PRO A 189       5.871  -6.311   1.271  1.00  3.71           H  
ATOM   2903 1HD  PRO A 189       8.071  -5.859   3.328  1.00  3.71           H  
ATOM   2904 2HD  PRO A 189       6.272  -6.038   3.553  1.00  3.71           H  
ATOM   2905  N   ASP A 190       9.697  -9.229   2.568  1.00  2.64           N  
ATOM   2906  CA  ASP A 190      10.855 -10.108   2.655  1.00  3.94           C  
ATOM   2907  C   ASP A 190      10.520 -11.374   3.421  1.00  1.93           C  
ATOM   2908  O   ASP A 190      11.058 -12.445   3.129  1.00  2.13           O  
ATOM   2909  CB  ASP A 190      12.015  -9.384   3.314  1.00  5.91           C  
ATOM   2910  CG  ASP A 190      12.558  -8.318   2.394  1.00  5.91           C  
ATOM   2911  OD1 ASP A 190      12.225  -8.371   1.234  1.00  5.91           O  
ATOM   2912  OD2 ASP A 190      13.280  -7.462   2.841  1.00  5.91           O  
ATOM   2913  H   ASP A 190       9.725  -8.344   3.048  1.00  3.17           H  
ATOM   2914  HA  ASP A 190      11.151 -10.390   1.651  1.00  4.73           H  
ATOM   2915 1HB  ASP A 190      11.690  -8.922   4.245  1.00  7.09           H  
ATOM   2916 2HB  ASP A 190      12.811 -10.091   3.550  1.00  7.09           H  
ATOM   2917  N   GLY A 191       9.628 -11.248   4.403  1.00  1.31           N  
ATOM   2918  CA  GLY A 191       9.163 -12.379   5.175  1.00  0.86           C  
ATOM   2919  C   GLY A 191       8.285 -13.220   4.276  1.00  0.60           C  
ATOM   2920  O   GLY A 191       8.375 -14.443   4.289  1.00  0.89           O  
ATOM   2921  H   GLY A 191       9.218 -10.348   4.601  1.00  1.57           H  
ATOM   2922 1HA  GLY A 191      10.010 -12.964   5.534  1.00  1.03           H  
ATOM   2923 2HA  GLY A 191       8.599 -12.035   6.040  1.00  1.03           H  
ATOM   2924  N   ALA A 192       7.465 -12.545   3.465  1.00  0.54           N  
ATOM   2925  CA  ALA A 192       6.611 -13.223   2.494  1.00  0.66           C  
ATOM   2926  C   ALA A 192       7.448 -13.973   1.457  1.00  0.67           C  
ATOM   2927  O   ALA A 192       7.091 -15.087   1.069  1.00  0.87           O  
ATOM   2928  CB  ALA A 192       5.703 -12.225   1.804  1.00  0.99           C  
ATOM   2929  H   ALA A 192       7.428 -11.534   3.549  1.00  0.65           H  
ATOM   2930  HA  ALA A 192       6.000 -13.951   3.027  1.00  0.79           H  
ATOM   2931 1HB  ALA A 192       5.062 -12.745   1.098  1.00  1.19           H  
ATOM   2932 2HB  ALA A 192       5.090 -11.714   2.540  1.00  1.19           H  
ATOM   2933 3HB  ALA A 192       6.306 -11.497   1.274  1.00  1.19           H  
ATOM   2934  N   PHE A 193       8.570 -13.384   1.025  1.00  0.57           N  
ATOM   2935  CA  PHE A 193       9.437 -14.053   0.060  1.00  0.63           C  
ATOM   2936  C   PHE A 193      10.067 -15.268   0.711  1.00  0.80           C  
ATOM   2937  O   PHE A 193      10.118 -16.342   0.110  1.00  1.06           O  
ATOM   2938  CB  PHE A 193      10.587 -13.138  -0.384  1.00  0.95           C  
ATOM   2939  CG  PHE A 193      10.214 -11.976  -1.257  1.00  0.95           C  
ATOM   2940  CD1 PHE A 193      10.850 -10.753  -1.097  1.00  0.95           C  
ATOM   2941  CD2 PHE A 193       9.238 -12.089  -2.231  1.00  0.95           C  
ATOM   2942  CE1 PHE A 193      10.516  -9.668  -1.879  1.00  0.95           C  
ATOM   2943  CE2 PHE A 193       8.907 -11.005  -3.018  1.00  0.95           C  
ATOM   2944  CZ  PHE A 193       9.541  -9.793  -2.837  1.00  0.95           C  
ATOM   2945  H   PHE A 193       8.810 -12.456   1.347  1.00  0.68           H  
ATOM   2946  HA  PHE A 193       8.845 -14.368  -0.801  1.00  0.76           H  
ATOM   2947 1HB  PHE A 193      11.090 -12.744   0.498  1.00  1.13           H  
ATOM   2948 2HB  PHE A 193      11.316 -13.736  -0.927  1.00  1.13           H  
ATOM   2949  HD1 PHE A 193      11.624 -10.651  -0.337  1.00  1.13           H  
ATOM   2950  HD2 PHE A 193       8.731 -13.044  -2.372  1.00  1.13           H  
ATOM   2951  HE1 PHE A 193      11.023  -8.715  -1.737  1.00  1.13           H  
ATOM   2952  HE2 PHE A 193       8.141 -11.104  -3.782  1.00  1.13           H  
ATOM   2953  HZ  PHE A 193       9.275  -8.939  -3.458  1.00  1.13           H  
ATOM   2954  N   SER A 194      10.497 -15.097   1.968  1.00  0.86           N  
ATOM   2955  CA  SER A 194      11.114 -16.159   2.747  1.00  1.32           C  
ATOM   2956  C   SER A 194      10.132 -17.300   2.938  1.00  1.01           C  
ATOM   2957  O   SER A 194      10.505 -18.468   2.843  1.00  1.27           O  
ATOM   2958  CB  SER A 194      11.555 -15.626   4.102  1.00  1.98           C  
ATOM   2959  OG  SER A 194      12.544 -14.644   3.959  1.00  1.98           O  
ATOM   2960  H   SER A 194      10.430 -14.182   2.395  1.00  1.03           H  
ATOM   2961  HA  SER A 194      11.985 -16.534   2.207  1.00  1.58           H  
ATOM   2962 1HB  SER A 194      10.701 -15.210   4.633  1.00  2.38           H  
ATOM   2963 2HB  SER A 194      11.942 -16.447   4.703  1.00  2.38           H  
ATOM   2964  HG  SER A 194      12.088 -13.880   3.582  1.00  2.38           H  
ATOM   2965  N   TYR A 195       8.872 -16.938   3.192  1.00  1.07           N  
ATOM   2966  CA  TYR A 195       7.785 -17.881   3.347  1.00  1.16           C  
ATOM   2967  C   TYR A 195       7.589 -18.742   2.130  1.00  1.29           C  
ATOM   2968  O   TYR A 195       7.518 -19.956   2.253  1.00  1.48           O  
ATOM   2969  CB  TYR A 195       6.473 -17.175   3.666  1.00  1.74           C  
ATOM   2970  CG  TYR A 195       5.317 -18.126   3.536  1.00  1.74           C  
ATOM   2971  CD1 TYR A 195       5.067 -19.078   4.511  1.00  1.74           C  
ATOM   2972  CD2 TYR A 195       4.528 -18.062   2.402  1.00  1.74           C  
ATOM   2973  CE1 TYR A 195       4.035 -19.976   4.334  1.00  1.74           C  
ATOM   2974  CE2 TYR A 195       3.499 -18.953   2.225  1.00  1.74           C  
ATOM   2975  CZ  TYR A 195       3.258 -19.913   3.180  1.00  1.74           C  
ATOM   2976  OH  TYR A 195       2.250 -20.826   2.980  1.00  1.74           O  
ATOM   2977  H   TYR A 195       8.657 -15.959   3.290  1.00  1.28           H  
ATOM   2978  HA  TYR A 195       8.029 -18.546   4.177  1.00  1.39           H  
ATOM   2979 1HB  TYR A 195       6.495 -16.786   4.684  1.00  2.09           H  
ATOM   2980 2HB  TYR A 195       6.312 -16.338   2.990  1.00  2.09           H  
ATOM   2981  HD1 TYR A 195       5.693 -19.129   5.402  1.00  2.09           H  
ATOM   2982  HD2 TYR A 195       4.736 -17.312   1.639  1.00  2.09           H  
ATOM   2983  HE1 TYR A 195       3.840 -20.739   5.088  1.00  2.09           H  
ATOM   2984  HE2 TYR A 195       2.888 -18.910   1.323  1.00  2.09           H  
ATOM   2985  HH  TYR A 195       2.229 -21.445   3.715  1.00  2.09           H  
ATOM   2986  N   ILE A 196       7.488 -18.116   0.961  1.00  1.37           N  
ATOM   2987  CA  ILE A 196       7.262 -18.860  -0.275  1.00  1.44           C  
ATOM   2988  C   ILE A 196       8.383 -19.867  -0.491  1.00  1.43           C  
ATOM   2989  O   ILE A 196       8.141 -21.031  -0.830  1.00  1.70           O  
ATOM   2990  CB  ILE A 196       7.195 -17.890  -1.470  1.00  2.16           C  
ATOM   2991  CG1 ILE A 196       5.932 -17.031  -1.360  1.00  2.16           C  
ATOM   2992  CG2 ILE A 196       7.201 -18.669  -2.781  1.00  2.16           C  
ATOM   2993  CD1 ILE A 196       5.925 -15.856  -2.311  1.00  2.16           C  
ATOM   2994  H   ILE A 196       7.542 -17.107   0.927  1.00  1.64           H  
ATOM   2995  HA  ILE A 196       6.321 -19.395  -0.200  1.00  1.73           H  
ATOM   2996  HB  ILE A 196       8.050 -17.218  -1.444  1.00  2.59           H  
ATOM   2997 1HG1 ILE A 196       5.061 -17.651  -1.563  1.00  2.59           H  
ATOM   2998 2HG1 ILE A 196       5.850 -16.651  -0.344  1.00  2.59           H  
ATOM   2999 1HG2 ILE A 196       7.153 -17.970  -3.615  1.00  2.59           H  
ATOM   3000 2HG2 ILE A 196       8.116 -19.256  -2.849  1.00  2.59           H  
ATOM   3001 3HG2 ILE A 196       6.339 -19.333  -2.814  1.00  2.59           H  
ATOM   3002 1HD1 ILE A 196       5.007 -15.285  -2.181  1.00  2.59           H  
ATOM   3003 2HD1 ILE A 196       6.782 -15.214  -2.103  1.00  2.59           H  
ATOM   3004 3HD1 ILE A 196       5.985 -16.217  -3.337  1.00  2.59           H  
ATOM   3005  N   ILE A 197       9.609 -19.420  -0.269  1.00  1.38           N  
ATOM   3006  CA  ILE A 197      10.789 -20.247  -0.435  1.00  1.53           C  
ATOM   3007  C   ILE A 197      10.787 -21.451   0.500  1.00  1.70           C  
ATOM   3008  O   ILE A 197      11.010 -22.584   0.070  1.00  2.12           O  
ATOM   3009  CB  ILE A 197      12.033 -19.408  -0.161  1.00  2.29           C  
ATOM   3010  CG1 ILE A 197      12.177 -18.349  -1.237  1.00  2.29           C  
ATOM   3011  CG2 ILE A 197      13.265 -20.295  -0.119  1.00  2.29           C  
ATOM   3012  CD1 ILE A 197      13.160 -17.283  -0.875  1.00  2.29           C  
ATOM   3013  H   ILE A 197       9.741 -18.450   0.005  1.00  1.66           H  
ATOM   3014  HA  ILE A 197      10.817 -20.607  -1.463  1.00  1.84           H  
ATOM   3015  HB  ILE A 197      11.925 -18.894   0.793  1.00  2.75           H  
ATOM   3016 1HG1 ILE A 197      12.508 -18.821  -2.158  1.00  2.75           H  
ATOM   3017 2HG1 ILE A 197      11.209 -17.884  -1.418  1.00  2.75           H  
ATOM   3018 1HG2 ILE A 197      14.146 -19.686   0.079  1.00  2.75           H  
ATOM   3019 2HG2 ILE A 197      13.153 -21.038   0.669  1.00  2.75           H  
ATOM   3020 3HG2 ILE A 197      13.382 -20.799  -1.079  1.00  2.75           H  
ATOM   3021 1HD1 ILE A 197      13.220 -16.559  -1.686  1.00  2.75           H  
ATOM   3022 2HD1 ILE A 197      12.834 -16.781   0.038  1.00  2.75           H  
ATOM   3023 3HD1 ILE A 197      14.138 -17.735  -0.712  1.00  2.75           H  
ATOM   3024  N   ASN A 198      10.546 -21.199   1.783  1.00  1.55           N  
ATOM   3025  CA  ASN A 198      10.550 -22.253   2.786  1.00  1.97           C  
ATOM   3026  C   ASN A 198       9.340 -23.176   2.682  1.00  2.96           C  
ATOM   3027  O   ASN A 198       9.446 -24.375   2.941  1.00  9.03           O  
ATOM   3028  CB  ASN A 198      10.636 -21.636   4.162  1.00  2.96           C  
ATOM   3029  CG  ASN A 198      12.001 -21.070   4.435  1.00  2.96           C  
ATOM   3030  OD1 ASN A 198      12.990 -21.478   3.814  1.00  2.96           O  
ATOM   3031  ND2 ASN A 198      12.076 -20.139   5.350  1.00  2.96           N  
ATOM   3032  H   ASN A 198      10.375 -20.248   2.082  1.00  1.86           H  
ATOM   3033  HA  ASN A 198      11.436 -22.869   2.627  1.00  2.36           H  
ATOM   3034 1HB  ASN A 198       9.897 -20.837   4.251  1.00  3.55           H  
ATOM   3035 2HB  ASN A 198      10.404 -22.387   4.917  1.00  3.55           H  
ATOM   3036 1HD2 ASN A 198      12.960 -19.727   5.571  1.00  3.55           H  
ATOM   3037 2HD2 ASN A 198      11.251 -19.839   5.826  1.00  3.55           H  
ATOM   3038  N   ALA A 199       8.195 -22.619   2.293  1.00  1.66           N  
ATOM   3039  CA  ALA A 199       6.969 -23.387   2.123  1.00  2.38           C  
ATOM   3040  C   ALA A 199       7.098 -24.357   0.967  1.00  5.73           C  
ATOM   3041  O   ALA A 199       6.587 -25.478   1.028  1.00 17.90           O  
ATOM   3042  CB  ALA A 199       5.789 -22.456   1.886  1.00  3.57           C  
ATOM   3043  H   ALA A 199       8.157 -21.630   2.116  1.00  1.99           H  
ATOM   3044  HA  ALA A 199       6.797 -23.961   3.033  1.00  2.86           H  
ATOM   3045 1HB  ALA A 199       4.876 -23.043   1.783  1.00  4.28           H  
ATOM   3046 2HB  ALA A 199       5.691 -21.778   2.733  1.00  4.28           H  
ATOM   3047 3HB  ALA A 199       5.955 -21.880   0.978  1.00  4.28           H  
ATOM   3048  N   GLY A 200       7.794 -23.935  -0.082  1.00  7.43           N  
ATOM   3049  CA  GLY A 200       7.971 -24.771  -1.251  1.00  6.00           C  
ATOM   3050  C   GLY A 200       7.093 -24.286  -2.391  1.00  4.98           C  
ATOM   3051  O   GLY A 200       6.777 -25.052  -3.303  1.00  8.44           O  
ATOM   3052  H   GLY A 200       8.186 -23.000  -0.091  1.00  8.92           H  
ATOM   3053 1HA  GLY A 200       9.018 -24.752  -1.557  1.00  7.20           H  
ATOM   3054 2HA  GLY A 200       7.723 -25.802  -1.008  1.00  7.20           H  
ATOM   3055  N   GLY A 201       6.697 -23.014  -2.337  1.00  2.84           N  
ATOM   3056  CA  GLY A 201       5.905 -22.422  -3.397  1.00  3.63           C  
ATOM   3057  C   GLY A 201       4.601 -21.779  -2.943  1.00  2.65           C  
ATOM   3058  O   GLY A 201       4.053 -22.079  -1.875  1.00  6.50           O  
ATOM   3059  H   GLY A 201       6.988 -22.419  -1.576  1.00  3.41           H  
ATOM   3060 1HA  GLY A 201       6.505 -21.659  -3.881  1.00  4.36           H  
ATOM   3061 2HA  GLY A 201       5.701 -23.170  -4.159  1.00  4.36           H  
ATOM   3062  N   LEU A 202       4.128 -20.885  -3.795  1.00  1.38           N  
ATOM   3063  CA  LEU A 202       2.923 -20.121  -3.597  1.00  1.09           C  
ATOM   3064  C   LEU A 202       1.829 -20.660  -4.516  1.00  0.84           C  
ATOM   3065  O   LEU A 202       2.078 -20.917  -5.698  1.00  1.18           O  
ATOM   3066  CB  LEU A 202       3.218 -18.639  -3.880  1.00  1.64           C  
ATOM   3067  CG  LEU A 202       2.085 -17.652  -3.614  1.00  1.64           C  
ATOM   3068  CD1 LEU A 202       1.808 -17.619  -2.125  1.00  1.64           C  
ATOM   3069  CD2 LEU A 202       2.487 -16.274  -4.088  1.00  1.64           C  
ATOM   3070  H   LEU A 202       4.653 -20.720  -4.641  1.00  1.66           H  
ATOM   3071  HA  LEU A 202       2.598 -20.236  -2.562  1.00  1.31           H  
ATOM   3072 1HB  LEU A 202       4.067 -18.338  -3.274  1.00  1.96           H  
ATOM   3073 2HB  LEU A 202       3.502 -18.539  -4.928  1.00  1.96           H  
ATOM   3074  HG  LEU A 202       1.183 -17.977  -4.133  1.00  1.96           H  
ATOM   3075 1HD1 LEU A 202       0.999 -16.924  -1.916  1.00  1.96           H  
ATOM   3076 2HD1 LEU A 202       1.530 -18.613  -1.796  1.00  1.96           H  
ATOM   3077 3HD1 LEU A 202       2.707 -17.298  -1.598  1.00  1.96           H  
ATOM   3078 1HD2 LEU A 202       1.669 -15.584  -3.891  1.00  1.96           H  
ATOM   3079 2HD2 LEU A 202       3.377 -15.948  -3.555  1.00  1.96           H  
ATOM   3080 3HD2 LEU A 202       2.694 -16.295  -5.152  1.00  1.96           H  
ATOM   3081  N   THR A 203       0.631 -20.846  -3.971  1.00  0.97           N  
ATOM   3082  CA  THR A 203      -0.523 -21.351  -4.717  1.00  1.69           C  
ATOM   3083  C   THR A 203      -1.197 -20.220  -5.476  1.00  1.12           C  
ATOM   3084  O   THR A 203      -0.877 -19.052  -5.251  1.00  1.28           O  
ATOM   3085  CB  THR A 203      -1.562 -21.991  -3.777  1.00  2.54           C  
ATOM   3086  OG1 THR A 203      -2.078 -20.978  -2.907  1.00  2.54           O  
ATOM   3087  CG2 THR A 203      -0.950 -23.104  -2.943  1.00  2.54           C  
ATOM   3088  H   THR A 203       0.508 -20.632  -2.991  1.00  1.16           H  
ATOM   3089  HA  THR A 203      -0.181 -22.099  -5.435  1.00  2.03           H  
ATOM   3090  HB  THR A 203      -2.381 -22.398  -4.370  1.00  3.04           H  
ATOM   3091  HG1 THR A 203      -1.374 -20.656  -2.336  1.00  3.04           H  
ATOM   3092 1HG2 THR A 203      -1.711 -23.529  -2.288  1.00  3.04           H  
ATOM   3093 2HG2 THR A 203      -0.565 -23.874  -3.601  1.00  3.04           H  
ATOM   3094 3HG2 THR A 203      -0.137 -22.705  -2.339  1.00  3.04           H  
ATOM   3095  N   THR A 204      -2.132 -20.568  -6.365  1.00  0.98           N  
ATOM   3096  CA  THR A 204      -2.794 -19.565  -7.193  1.00  0.85           C  
ATOM   3097  C   THR A 204      -3.952 -18.871  -6.510  1.00  0.94           C  
ATOM   3098  O   THR A 204      -4.550 -19.399  -5.571  1.00  1.47           O  
ATOM   3099  CB  THR A 204      -3.348 -20.175  -8.493  1.00  1.27           C  
ATOM   3100  OG1 THR A 204      -4.376 -21.119  -8.177  1.00  1.27           O  
ATOM   3101  CG2 THR A 204      -2.257 -20.870  -9.266  1.00  1.27           C  
ATOM   3102  H   THR A 204      -2.363 -21.545  -6.486  1.00  1.18           H  
ATOM   3103  HA  THR A 204      -2.058 -18.818  -7.457  1.00  1.02           H  
ATOM   3104  HB  THR A 204      -3.772 -19.377  -9.107  1.00  1.53           H  
ATOM   3105  HG1 THR A 204      -4.749 -21.470  -8.991  1.00  1.53           H  
ATOM   3106 1HG2 THR A 204      -2.669 -21.290 -10.184  1.00  1.53           H  
ATOM   3107 2HG2 THR A 204      -1.472 -20.156  -9.510  1.00  1.53           H  
ATOM   3108 3HG2 THR A 204      -1.846 -21.671  -8.654  1.00  1.53           H  
ATOM   3109  N   GLU A 205      -4.318 -17.724  -7.075  1.00  1.07           N  
ATOM   3110  CA  GLU A 205      -5.433 -16.898  -6.618  1.00  1.87           C  
ATOM   3111  C   GLU A 205      -6.760 -17.628  -6.761  1.00  1.45           C  
ATOM   3112  O   GLU A 205      -7.666 -17.455  -5.951  1.00  2.04           O  
ATOM   3113  CB  GLU A 205      -5.464 -15.587  -7.413  1.00  2.81           C  
ATOM   3114  CG  GLU A 205      -6.602 -14.632  -7.070  1.00  2.81           C  
ATOM   3115  CD  GLU A 205      -6.561 -14.089  -5.672  1.00  2.81           C  
ATOM   3116  OE1 GLU A 205      -5.530 -14.152  -5.051  1.00  2.81           O  
ATOM   3117  OE2 GLU A 205      -7.570 -13.586  -5.233  1.00  2.81           O  
ATOM   3118  H   GLU A 205      -3.762 -17.390  -7.855  1.00  1.28           H  
ATOM   3119  HA  GLU A 205      -5.283 -16.670  -5.562  1.00  2.24           H  
ATOM   3120 1HB  GLU A 205      -4.526 -15.052  -7.262  1.00  3.37           H  
ATOM   3121 2HB  GLU A 205      -5.538 -15.814  -8.477  1.00  3.37           H  
ATOM   3122 1HG  GLU A 205      -6.576 -13.796  -7.769  1.00  3.37           H  
ATOM   3123 2HG  GLU A 205      -7.546 -15.155  -7.218  1.00  3.37           H  
ATOM   3124  N   ASP A 206      -6.866 -18.454  -7.800  1.00  0.96           N  
ATOM   3125  CA  ASP A 206      -8.058 -19.249  -8.058  1.00  0.96           C  
ATOM   3126  C   ASP A 206      -8.251 -20.386  -7.046  1.00  1.17           C  
ATOM   3127  O   ASP A 206      -9.341 -20.953  -6.953  1.00  3.62           O  
ATOM   3128  CB  ASP A 206      -7.996 -19.833  -9.467  1.00  1.44           C  
ATOM   3129  CG  ASP A 206      -8.158 -18.772 -10.544  1.00  1.44           C  
ATOM   3130  OD1 ASP A 206      -8.617 -17.700 -10.230  1.00  1.44           O  
ATOM   3131  OD2 ASP A 206      -7.821 -19.043 -11.671  1.00  1.44           O  
ATOM   3132  H   ASP A 206      -6.087 -18.539  -8.437  1.00  1.15           H  
ATOM   3133  HA  ASP A 206      -8.926 -18.594  -7.995  1.00  1.15           H  
ATOM   3134 1HB  ASP A 206      -7.040 -20.337  -9.612  1.00  1.73           H  
ATOM   3135 2HB  ASP A 206      -8.782 -20.580  -9.589  1.00  1.73           H  
ATOM   3136  N   ASN A 207      -7.200 -20.726  -6.301  1.00  0.71           N  
ATOM   3137  CA  ASN A 207      -7.281 -21.766  -5.295  1.00  1.16           C  
ATOM   3138  C   ASN A 207      -7.621 -21.129  -3.973  1.00  1.36           C  
ATOM   3139  O   ASN A 207      -8.508 -21.595  -3.253  1.00  3.24           O  
ATOM   3140  CB  ASN A 207      -5.989 -22.551  -5.214  1.00  1.74           C  
ATOM   3141  CG  ASN A 207      -5.786 -23.436  -6.409  1.00  1.74           C  
ATOM   3142  OD1 ASN A 207      -6.748 -23.832  -7.080  1.00  1.74           O  
ATOM   3143  ND2 ASN A 207      -4.550 -23.758  -6.691  1.00  1.74           N  
ATOM   3144  H   ASN A 207      -6.319 -20.241  -6.395  1.00  0.85           H  
ATOM   3145  HA  ASN A 207      -8.093 -22.446  -5.552  1.00  1.39           H  
ATOM   3146 1HB  ASN A 207      -5.146 -21.864  -5.138  1.00  2.09           H  
ATOM   3147 2HB  ASN A 207      -5.993 -23.168  -4.315  1.00  2.09           H  
ATOM   3148 1HD2 ASN A 207      -4.353 -24.345  -7.476  1.00  2.09           H  
ATOM   3149 2HD2 ASN A 207      -3.805 -23.415  -6.121  1.00  2.09           H  
ATOM   3150  N   TYR A 208      -6.911 -20.050  -3.650  1.00  0.71           N  
ATOM   3151  CA  TYR A 208      -7.160 -19.304  -2.422  1.00  1.28           C  
ATOM   3152  C   TYR A 208      -7.358 -17.804  -2.693  1.00  1.05           C  
ATOM   3153  O   TYR A 208      -6.426 -17.017  -2.526  1.00  1.23           O  
ATOM   3154  CB  TYR A 208      -6.009 -19.523  -1.444  1.00  1.92           C  
ATOM   3155  CG  TYR A 208      -5.826 -20.977  -1.081  1.00  1.92           C  
ATOM   3156  CD1 TYR A 208      -4.916 -21.745  -1.786  1.00  1.92           C  
ATOM   3157  CD2 TYR A 208      -6.568 -21.545  -0.060  1.00  1.92           C  
ATOM   3158  CE1 TYR A 208      -4.741 -23.077  -1.477  1.00  1.92           C  
ATOM   3159  CE2 TYR A 208      -6.396 -22.878   0.250  1.00  1.92           C  
ATOM   3160  CZ  TYR A 208      -5.487 -23.641  -0.454  1.00  1.92           C  
ATOM   3161  OH  TYR A 208      -5.318 -24.965  -0.140  1.00  1.92           O  
ATOM   3162  H   TYR A 208      -6.182 -19.732  -4.280  1.00  0.85           H  
ATOM   3163  HA  TYR A 208      -8.071 -19.685  -1.965  1.00  1.54           H  
ATOM   3164 1HB  TYR A 208      -5.080 -19.164  -1.883  1.00  2.30           H  
ATOM   3165 2HB  TYR A 208      -6.186 -18.959  -0.529  1.00  2.30           H  
ATOM   3166  HD1 TYR A 208      -4.344 -21.291  -2.591  1.00  2.30           H  
ATOM   3167  HD2 TYR A 208      -7.288 -20.943   0.494  1.00  2.30           H  
ATOM   3168  HE1 TYR A 208      -4.025 -23.679  -2.035  1.00  2.30           H  
ATOM   3169  HE2 TYR A 208      -6.979 -23.331   1.051  1.00  2.30           H  
ATOM   3170  HH  TYR A 208      -5.660 -25.128   0.744  1.00  2.30           H  
ATOM   3171  N   PRO A 209      -8.553 -17.391  -3.144  1.00  1.01           N  
ATOM   3172  CA  PRO A 209      -8.952 -16.027  -3.459  1.00  1.03           C  
ATOM   3173  C   PRO A 209      -8.774 -15.120  -2.254  1.00  1.02           C  
ATOM   3174  O   PRO A 209      -9.029 -15.525  -1.120  1.00  1.33           O  
ATOM   3175  CB  PRO A 209     -10.440 -16.159  -3.810  1.00  1.54           C  
ATOM   3176  CG  PRO A 209     -10.594 -17.566  -4.258  1.00  1.54           C  
ATOM   3177  CD  PRO A 209      -9.666 -18.335  -3.362  1.00  1.54           C  
ATOM   3178  HA  PRO A 209      -8.374 -15.669  -4.313  1.00  1.24           H  
ATOM   3179 1HB  PRO A 209     -11.059 -15.919  -2.934  1.00  1.85           H  
ATOM   3180 2HB  PRO A 209     -10.700 -15.433  -4.595  1.00  1.85           H  
ATOM   3181 1HG  PRO A 209     -11.643 -17.885  -4.158  1.00  1.85           H  
ATOM   3182 2HG  PRO A 209     -10.332 -17.659  -5.321  1.00  1.85           H  
ATOM   3183 1HD  PRO A 209     -10.151 -18.584  -2.407  1.00  1.85           H  
ATOM   3184 2HD  PRO A 209      -9.337 -19.224  -3.899  1.00  1.85           H  
ATOM   3185  N   TYR A 210      -8.359 -13.881  -2.502  1.00  0.93           N  
ATOM   3186  CA  TYR A 210      -8.219 -12.939  -1.405  1.00  0.74           C  
ATOM   3187  C   TYR A 210      -9.588 -12.709  -0.792  1.00  0.83           C  
ATOM   3188  O   TYR A 210     -10.537 -12.333  -1.482  1.00  1.31           O  
ATOM   3189  CB  TYR A 210      -7.595 -11.631  -1.884  1.00  1.11           C  
ATOM   3190  CG  TYR A 210      -7.360 -10.630  -0.777  1.00  1.11           C  
ATOM   3191  CD1 TYR A 210      -6.349 -10.857   0.145  1.00  1.11           C  
ATOM   3192  CD2 TYR A 210      -8.139  -9.484  -0.690  1.00  1.11           C  
ATOM   3193  CE1 TYR A 210      -6.119  -9.944   1.153  1.00  1.11           C  
ATOM   3194  CE2 TYR A 210      -7.904  -8.566   0.317  1.00  1.11           C  
ATOM   3195  CZ  TYR A 210      -6.898  -8.793   1.236  1.00  1.11           C  
ATOM   3196  OH  TYR A 210      -6.662  -7.880   2.239  1.00  1.11           O  
ATOM   3197  H   TYR A 210      -8.137 -13.603  -3.453  1.00  1.12           H  
ATOM   3198  HA  TYR A 210      -7.581 -13.371  -0.642  1.00  0.89           H  
ATOM   3199 1HB  TYR A 210      -6.639 -11.839  -2.366  1.00  1.33           H  
ATOM   3200 2HB  TYR A 210      -8.243 -11.170  -2.629  1.00  1.33           H  
ATOM   3201  HD1 TYR A 210      -5.737 -11.756   0.074  1.00  1.33           H  
ATOM   3202  HD2 TYR A 210      -8.931  -9.305  -1.417  1.00  1.33           H  
ATOM   3203  HE1 TYR A 210      -5.324 -10.125   1.873  1.00  1.33           H  
ATOM   3204  HE2 TYR A 210      -8.513  -7.663   0.384  1.00  1.33           H  
ATOM   3205  HH  TYR A 210      -7.167  -7.077   2.072  1.00  1.33           H  
ATOM   3206  N   ASN A 211      -9.685 -12.943   0.510  1.00  0.79           N  
ATOM   3207  CA  ASN A 211     -10.952 -12.830   1.212  1.00  1.41           C  
ATOM   3208  C   ASN A 211     -11.109 -11.528   1.979  1.00  1.15           C  
ATOM   3209  O   ASN A 211     -12.224 -11.161   2.353  1.00  2.22           O  
ATOM   3210  CB  ASN A 211     -11.122 -14.010   2.147  1.00  2.11           C  
ATOM   3211  CG  ASN A 211     -11.289 -15.310   1.410  1.00  2.11           C  
ATOM   3212  OD1 ASN A 211     -12.008 -15.379   0.407  1.00  2.11           O  
ATOM   3213  ND2 ASN A 211     -10.640 -16.342   1.887  1.00  2.11           N  
ATOM   3214  H   ASN A 211      -8.860 -13.229   1.021  1.00  0.95           H  
ATOM   3215  HA  ASN A 211     -11.753 -12.861   0.472  1.00  1.69           H  
ATOM   3216 1HB  ASN A 211     -10.254 -14.086   2.803  1.00  2.54           H  
ATOM   3217 2HB  ASN A 211     -11.997 -13.851   2.776  1.00  2.54           H  
ATOM   3218 1HD2 ASN A 211     -10.714 -17.232   1.435  1.00  2.54           H  
ATOM   3219 2HD2 ASN A 211     -10.070 -16.242   2.702  1.00  2.54           H  
ATOM   3220  N   GLY A 212     -10.009 -10.827   2.219  1.00  0.71           N  
ATOM   3221  CA  GLY A 212     -10.090  -9.574   2.953  1.00  1.16           C  
ATOM   3222  C   GLY A 212     -10.231  -9.812   4.447  1.00  1.44           C  
ATOM   3223  O   GLY A 212     -10.877  -9.031   5.145  1.00  3.68           O  
ATOM   3224  H   GLY A 212      -9.111 -11.158   1.893  1.00  0.85           H  
ATOM   3225 1HA  GLY A 212      -9.198  -8.982   2.768  1.00  1.39           H  
ATOM   3226 2HA  GLY A 212     -10.939  -8.995   2.591  1.00  1.39           H  
ATOM   3227  N   ASN A 213      -9.656 -10.906   4.935  1.00  1.57           N  
ATOM   3228  CA  ASN A 213      -9.722 -11.212   6.355  1.00  2.85           C  
ATOM   3229  C   ASN A 213      -8.595 -12.138   6.792  1.00  2.79           C  
ATOM   3230  O   ASN A 213      -7.793 -12.593   5.974  1.00  4.80           O  
ATOM   3231  CB  ASN A 213     -11.072 -11.816   6.695  1.00  4.28           C  
ATOM   3232  CG  ASN A 213     -11.345 -13.091   5.946  1.00  4.28           C  
ATOM   3233  OD1 ASN A 213     -10.473 -13.958   5.818  1.00  4.28           O  
ATOM   3234  ND2 ASN A 213     -12.548 -13.221   5.449  1.00  4.28           N  
ATOM   3235  H   ASN A 213      -9.149 -11.523   4.319  1.00  1.88           H  
ATOM   3236  HA  ASN A 213      -9.606 -10.281   6.912  1.00  3.42           H  
ATOM   3237 1HB  ASN A 213     -11.127 -12.019   7.765  1.00  5.13           H  
ATOM   3238 2HB  ASN A 213     -11.858 -11.098   6.461  1.00  5.13           H  
ATOM   3239 1HD2 ASN A 213     -12.795 -14.046   4.941  1.00  5.13           H  
ATOM   3240 2HD2 ASN A 213     -13.222 -12.493   5.577  1.00  5.13           H  
ATOM   3241  N   GLN A 214      -8.562 -12.429   8.090  1.00  2.65           N  
ATOM   3242  CA  GLN A 214      -7.564 -13.317   8.666  1.00  4.09           C  
ATOM   3243  C   GLN A 214      -8.146 -14.686   8.942  1.00  2.60           C  
ATOM   3244  O   GLN A 214      -9.035 -14.829   9.784  1.00  7.02           O  
ATOM   3245  CB  GLN A 214      -7.018 -12.737   9.964  1.00  6.13           C  
ATOM   3246  CG  GLN A 214      -5.958 -13.602  10.597  1.00  6.13           C  
ATOM   3247  CD  GLN A 214      -4.719 -13.601   9.743  1.00  6.13           C  
ATOM   3248  OE1 GLN A 214      -4.127 -12.539   9.529  1.00  6.13           O  
ATOM   3249  NE2 GLN A 214      -4.334 -14.768   9.239  1.00  6.13           N  
ATOM   3250  H   GLN A 214      -9.252 -12.017   8.701  1.00  3.18           H  
ATOM   3251  HA  GLN A 214      -6.746 -13.431   7.956  1.00  4.91           H  
ATOM   3252 1HB  GLN A 214      -6.584 -11.762   9.768  1.00  7.36           H  
ATOM   3253 2HB  GLN A 214      -7.827 -12.605  10.682  1.00  7.36           H  
ATOM   3254 1HG  GLN A 214      -5.702 -13.207  11.581  1.00  7.36           H  
ATOM   3255 2HG  GLN A 214      -6.321 -14.627  10.681  1.00  7.36           H  
ATOM   3256 1HE2 GLN A 214      -3.521 -14.812   8.652  1.00  7.36           H  
ATOM   3257 2HE2 GLN A 214      -4.864 -15.602   9.422  1.00  7.36           H  
ATOM   3258  N   GLY A 215      -7.647 -15.693   8.243  1.00  2.90           N  
ATOM   3259  CA  GLY A 215      -8.119 -17.046   8.454  1.00  2.81           C  
ATOM   3260  C   GLY A 215      -6.999 -17.958   8.941  1.00  2.11           C  
ATOM   3261  O   GLY A 215      -5.943 -17.502   9.389  1.00  3.17           O  
ATOM   3262  H   GLY A 215      -6.920 -15.532   7.555  1.00  3.48           H  
ATOM   3263 1HA  GLY A 215      -8.931 -17.042   9.181  1.00  3.37           H  
ATOM   3264 2HA  GLY A 215      -8.527 -17.434   7.522  1.00  3.37           H  
ATOM   3265  N   SER A 216      -7.255 -19.254   8.846  1.00  3.16           N  
ATOM   3266  CA  SER A 216      -6.314 -20.299   9.237  1.00  3.09           C  
ATOM   3267  C   SER A 216      -5.606 -20.887   8.025  1.00  2.56           C  
ATOM   3268  O   SER A 216      -6.167 -20.932   6.931  1.00  3.09           O  
ATOM   3269  CB  SER A 216      -7.029 -21.398   9.995  1.00  4.63           C  
ATOM   3270  OG  SER A 216      -6.154 -22.452  10.294  1.00  4.63           O  
ATOM   3271  H   SER A 216      -8.153 -19.531   8.475  1.00  3.79           H  
ATOM   3272  HA  SER A 216      -5.561 -19.858   9.892  1.00  3.71           H  
ATOM   3273 1HB  SER A 216      -7.439 -20.991  10.919  1.00  5.56           H  
ATOM   3274 2HB  SER A 216      -7.863 -21.770   9.402  1.00  5.56           H  
ATOM   3275  HG  SER A 216      -5.939 -22.865   9.453  1.00  5.56           H  
ATOM   3276  N   CYS A 217      -4.368 -21.326   8.225  1.00  3.10           N  
ATOM   3277  CA  CYS A 217      -3.571 -21.939   7.164  1.00  3.37           C  
ATOM   3278  C   CYS A 217      -4.305 -23.083   6.472  1.00  2.65           C  
ATOM   3279  O   CYS A 217      -4.471 -24.160   7.045  1.00  3.74           O  
ATOM   3280  CB  CYS A 217      -2.272 -22.489   7.762  1.00  5.05           C  
ATOM   3281  SG  CYS A 217      -1.199 -23.361   6.597  1.00  5.05           S  
ATOM   3282  H   CYS A 217      -3.966 -21.243   9.149  1.00  3.72           H  
ATOM   3283  HA  CYS A 217      -3.338 -21.173   6.422  1.00  4.04           H  
ATOM   3284 1HB  CYS A 217      -1.699 -21.667   8.191  1.00  6.07           H  
ATOM   3285 2HB  CYS A 217      -2.512 -23.175   8.575  1.00  6.07           H  
ATOM   3286  HG  CYS A 217      -0.228 -23.614   7.468  1.00  6.07           H  
ATOM   3287  N   ASN A 218      -4.720 -22.848   5.228  1.00  2.43           N  
ATOM   3288  CA  ASN A 218      -5.415 -23.856   4.436  1.00  3.00           C  
ATOM   3289  C   ASN A 218      -4.604 -24.308   3.226  1.00  2.71           C  
ATOM   3290  O   ASN A 218      -5.120 -25.041   2.379  1.00  3.87           O  
ATOM   3291  CB  ASN A 218      -6.772 -23.344   3.987  1.00  4.50           C  
ATOM   3292  CG  ASN A 218      -7.750 -23.187   5.117  1.00  4.50           C  
ATOM   3293  OD1 ASN A 218      -7.928 -24.100   5.932  1.00  4.50           O  
ATOM   3294  ND2 ASN A 218      -8.396 -22.050   5.177  1.00  4.50           N  
ATOM   3295  H   ASN A 218      -4.556 -21.936   4.823  1.00  2.92           H  
ATOM   3296  HA  ASN A 218      -5.573 -24.737   5.062  1.00  3.60           H  
ATOM   3297 1HB  ASN A 218      -6.650 -22.378   3.495  1.00  5.40           H  
ATOM   3298 2HB  ASN A 218      -7.195 -24.032   3.255  1.00  5.40           H  
ATOM   3299 1HD2 ASN A 218      -9.062 -21.892   5.907  1.00  5.40           H  
ATOM   3300 2HD2 ASN A 218      -8.222 -21.339   4.497  1.00  5.40           H  
ATOM   3301  N   GLY A 219      -3.337 -23.886   3.149  1.00  2.83           N  
ATOM   3302  CA  GLY A 219      -2.477 -24.185   1.999  1.00  4.30           C  
ATOM   3303  C   GLY A 219      -2.260 -25.678   1.762  1.00  7.30           C  
ATOM   3304  O   GLY A 219      -1.999 -26.102   0.635  1.00 11.70           O  
ATOM   3305  H   GLY A 219      -2.962 -23.316   3.893  1.00  3.40           H  
ATOM   3306 1HA  GLY A 219      -2.916 -23.739   1.107  1.00  5.16           H  
ATOM   3307 2HA  GLY A 219      -1.513 -23.700   2.144  1.00  5.16           H  
ATOM   3308  N   ASN A 220      -2.412 -26.484   2.811  1.00  8.08           N  
ATOM   3309  CA  ASN A 220      -2.228 -27.926   2.718  1.00 13.30           C  
ATOM   3310  C   ASN A 220      -3.338 -28.629   1.928  1.00 12.61           C  
ATOM   3311  O   ASN A 220      -3.212 -29.810   1.604  1.00 18.97           O  
ATOM   3312  CB  ASN A 220      -2.120 -28.517   4.109  1.00 19.95           C  
ATOM   3313  CG  ASN A 220      -0.824 -28.164   4.777  1.00 19.95           C  
ATOM   3314  OD1 ASN A 220       0.187 -27.914   4.109  1.00 19.95           O  
ATOM   3315  ND2 ASN A 220      -0.833 -28.133   6.084  1.00 19.95           N  
ATOM   3316  H   ASN A 220      -2.639 -26.086   3.710  1.00  9.70           H  
ATOM   3317  HA  ASN A 220      -1.293 -28.115   2.188  1.00 15.96           H  
ATOM   3318 1HB  ASN A 220      -2.944 -28.153   4.724  1.00 23.94           H  
ATOM   3319 2HB  ASN A 220      -2.206 -29.604   4.055  1.00 23.94           H  
ATOM   3320 1HD2 ASN A 220       0.000 -27.901   6.585  1.00 23.94           H  
ATOM   3321 2HD2 ASN A 220      -1.675 -28.340   6.583  1.00 23.94           H  
ATOM   3322  N   GLY A 221      -4.418 -27.912   1.608  1.00  8.44           N  
ATOM   3323  CA  GLY A 221      -5.494 -28.491   0.826  1.00 11.21           C  
ATOM   3324  C   GLY A 221      -5.376 -28.133  -0.659  1.00 10.73           C  
ATOM   3325  O   GLY A 221      -6.267 -28.458  -1.446  1.00 12.79           O  
ATOM   3326  H   GLY A 221      -4.506 -26.946   1.900  1.00 10.13           H  
ATOM   3327 1HA  GLY A 221      -5.481 -29.575   0.941  1.00 13.45           H  
ATOM   3328 2HA  GLY A 221      -6.451 -28.144   1.213  1.00 13.45           H  
ATOM   3329  N   GLY A 222      -4.278 -27.475  -1.048  1.00 11.44           N  
ATOM   3330  CA  GLY A 222      -4.080 -27.103  -2.444  1.00 14.82           C  
ATOM   3331  C   GLY A 222      -2.769 -27.658  -2.984  1.00 19.51           C  
ATOM   3332  O   GLY A 222      -2.406 -28.800  -2.701  1.00 87.60           O  
ATOM   3333  H   GLY A 222      -3.564 -27.209  -0.380  1.00 13.73           H  
ATOM   3334 1HA  GLY A 222      -4.910 -27.474  -3.045  1.00 17.78           H  
ATOM   3335 2HA  GLY A 222      -4.077 -26.018  -2.532  1.00 17.78           H  
ATOM   3336  N   GLN A 223      -2.058 -26.846  -3.763  1.00 17.17           N  
ATOM   3337  CA  GLN A 223      -0.785 -27.259  -4.345  1.00 13.80           C  
ATOM   3338  C   GLN A 223      -0.049 -26.075  -4.989  1.00  8.87           C  
ATOM   3339  O   GLN A 223      -0.583 -25.452  -5.911  1.00 14.90           O  
ATOM   3340  CB  GLN A 223      -0.988 -28.349  -5.398  1.00 20.70           C  
ATOM   3341  CG  GLN A 223       0.315 -28.871  -5.977  1.00 20.70           C  
ATOM   3342  CD  GLN A 223       0.096 -30.003  -6.957  1.00 20.70           C  
ATOM   3343  OE1 GLN A 223      -1.025 -30.232  -7.417  1.00 20.70           O  
ATOM   3344  NE2 GLN A 223       1.167 -30.720  -7.282  1.00 20.70           N  
ATOM   3345  H   GLN A 223      -2.408 -25.917  -3.957  1.00 20.60           H  
ATOM   3346  HA  GLN A 223      -0.187 -27.692  -3.550  1.00 16.56           H  
ATOM   3347 1HB  GLN A 223      -1.518 -29.197  -4.964  1.00 24.84           H  
ATOM   3348 2HB  GLN A 223      -1.594 -27.965  -6.217  1.00 24.84           H  
ATOM   3349 1HG  GLN A 223       0.821 -28.059  -6.498  1.00 24.84           H  
ATOM   3350 2HG  GLN A 223       0.935 -29.241  -5.162  1.00 24.84           H  
ATOM   3351 1HE2 GLN A 223       1.082 -31.482  -7.926  1.00 24.84           H  
ATOM   3352 2HE2 GLN A 223       2.058 -30.499  -6.887  1.00 24.84           H  
ATOM   3353  N   PRO A 224       1.150 -25.734  -4.488  1.00  7.13           N  
ATOM   3354  CA  PRO A 224       2.076 -24.683  -4.930  1.00  7.97           C  
ATOM   3355  C   PRO A 224       2.222 -24.591  -6.445  1.00  7.56           C  
ATOM   3356  O   PRO A 224       2.554 -25.574  -7.112  1.00 22.23           O  
ATOM   3357  CB  PRO A 224       3.395 -25.108  -4.295  1.00 11.96           C  
ATOM   3358  CG  PRO A 224       2.997 -25.803  -3.049  1.00 11.96           C  
ATOM   3359  CD  PRO A 224       1.767 -26.565  -3.430  1.00 11.96           C  
ATOM   3360  HA  PRO A 224       1.749 -23.718  -4.520  1.00  9.56           H  
ATOM   3361 1HB  PRO A 224       3.959 -25.756  -4.982  1.00 14.35           H  
ATOM   3362 2HB  PRO A 224       4.011 -24.230  -4.106  1.00 14.35           H  
ATOM   3363 1HG  PRO A 224       3.811 -26.457  -2.701  1.00 14.35           H  
ATOM   3364 2HG  PRO A 224       2.812 -25.071  -2.248  1.00 14.35           H  
ATOM   3365 1HD  PRO A 224       2.026 -27.561  -3.821  1.00 14.35           H  
ATOM   3366 2HD  PRO A 224       1.105 -26.621  -2.553  1.00 14.35           H  
ATOM   3367  N   ALA A 225       1.973 -23.401  -6.990  1.00  1.44           N  
ATOM   3368  CA  ALA A 225       2.072 -23.139  -8.418  1.00  1.13           C  
ATOM   3369  C   ALA A 225       3.437 -22.579  -8.828  1.00  1.53           C  
ATOM   3370  O   ALA A 225       3.937 -22.886  -9.909  1.00  3.19           O  
ATOM   3371  CB  ALA A 225       0.984 -22.185  -8.852  1.00  1.69           C  
ATOM   3372  H   ALA A 225       1.718 -22.627  -6.390  1.00  1.73           H  
ATOM   3373  HA  ALA A 225       1.936 -24.092  -8.941  1.00  1.36           H  
ATOM   3374 1HB  ALA A 225       1.043 -22.027  -9.930  1.00  2.03           H  
ATOM   3375 2HB  ALA A 225       0.016 -22.610  -8.594  1.00  2.03           H  
ATOM   3376 3HB  ALA A 225       1.109 -21.229  -8.339  1.00  2.03           H  
ATOM   3377  N   ALA A 226       4.038 -21.755  -7.966  1.00  1.22           N  
ATOM   3378  CA  ALA A 226       5.330 -21.151  -8.299  1.00  1.97           C  
ATOM   3379  C   ALA A 226       6.228 -21.041  -7.077  1.00  1.06           C  
ATOM   3380  O   ALA A 226       5.819 -20.527  -6.035  1.00  1.57           O  
ATOM   3381  CB  ALA A 226       5.117 -19.777  -8.918  1.00  2.96           C  
ATOM   3382  H   ALA A 226       3.585 -21.522  -7.089  1.00  1.46           H  
ATOM   3383  HA  ALA A 226       5.831 -21.798  -9.024  1.00  2.36           H  
ATOM   3384 1HB  ALA A 226       6.080 -19.344  -9.191  1.00  3.55           H  
ATOM   3385 2HB  ALA A 226       4.497 -19.872  -9.809  1.00  3.55           H  
ATOM   3386 3HB  ALA A 226       4.622 -19.130  -8.198  1.00  3.55           H  
ATOM   3387  N   THR A 227       7.463 -21.523  -7.218  1.00  1.09           N  
ATOM   3388  CA  THR A 227       8.413 -21.540  -6.110  1.00  1.27           C  
ATOM   3389  C   THR A 227       9.615 -20.640  -6.352  1.00  0.82           C  
ATOM   3390  O   THR A 227      10.237 -20.680  -7.411  1.00  1.47           O  
ATOM   3391  CB  THR A 227       8.918 -22.977  -5.853  1.00  1.91           C  
ATOM   3392  OG1 THR A 227       7.805 -23.819  -5.531  1.00  1.91           O  
ATOM   3393  CG2 THR A 227       9.903 -22.992  -4.691  1.00  1.91           C  
ATOM   3394  H   THR A 227       7.739 -21.909  -8.108  1.00  1.31           H  
ATOM   3395  HA  THR A 227       7.913 -21.182  -5.219  1.00  1.52           H  
ATOM   3396  HB  THR A 227       9.407 -23.360  -6.747  1.00  2.29           H  
ATOM   3397  HG1 THR A 227       8.122 -24.688  -5.270  1.00  2.29           H  
ATOM   3398 1HG2 THR A 227      10.244 -24.012  -4.519  1.00  2.29           H  
ATOM   3399 2HG2 THR A 227      10.759 -22.362  -4.929  1.00  2.29           H  
ATOM   3400 3HG2 THR A 227       9.415 -22.616  -3.793  1.00  2.29           H  
ATOM   3401  N   LEU A 228       9.933 -19.830  -5.346  1.00  0.53           N  
ATOM   3402  CA  LEU A 228      11.081 -18.940  -5.413  1.00  0.67           C  
ATOM   3403  C   LEU A 228      12.350 -19.619  -4.922  1.00  1.07           C  
ATOM   3404  O   LEU A 228      12.314 -20.465  -4.028  1.00  1.18           O  
ATOM   3405  CB  LEU A 228      10.836 -17.683  -4.573  1.00  1.01           C  
ATOM   3406  CG  LEU A 228       9.672 -16.796  -5.008  1.00  1.01           C  
ATOM   3407  CD1 LEU A 228       9.527 -15.643  -4.020  1.00  1.01           C  
ATOM   3408  CD2 LEU A 228       9.944 -16.300  -6.414  1.00  1.01           C  
ATOM   3409  H   LEU A 228       9.370 -19.844  -4.509  1.00  0.64           H  
ATOM   3410  HA  LEU A 228      11.228 -18.646  -6.451  1.00  0.80           H  
ATOM   3411 1HB  LEU A 228      10.641 -17.989  -3.550  1.00  1.21           H  
ATOM   3412 2HB  LEU A 228      11.740 -17.074  -4.585  1.00  1.21           H  
ATOM   3413  HG  LEU A 228       8.744 -17.367  -5.000  1.00  1.21           H  
ATOM   3414 1HD1 LEU A 228       8.696 -15.006  -4.323  1.00  1.21           H  
ATOM   3415 2HD1 LEU A 228       9.334 -16.040  -3.023  1.00  1.21           H  
ATOM   3416 3HD1 LEU A 228      10.446 -15.059  -4.006  1.00  1.21           H  
ATOM   3417 1HD2 LEU A 228       9.127 -15.660  -6.745  1.00  1.21           H  
ATOM   3418 2HD2 LEU A 228      10.876 -15.736  -6.424  1.00  1.21           H  
ATOM   3419 3HD2 LEU A 228      10.031 -17.154  -7.085  1.00  1.21           H  
ATOM   3420  N   SER A 229      13.469 -19.229  -5.514  1.00  1.61           N  
ATOM   3421  CA  SER A 229      14.788 -19.716  -5.140  1.00  2.59           C  
ATOM   3422  C   SER A 229      15.333 -18.896  -3.977  1.00  3.10           C  
ATOM   3423  O   SER A 229      15.802 -19.445  -2.979  1.00  5.13           O  
ATOM   3424  CB  SER A 229      15.737 -19.643  -6.323  1.00  3.88           C  
ATOM   3425  OG  SER A 229      17.017 -20.089  -5.968  1.00  3.88           O  
ATOM   3426  H   SER A 229      13.413 -18.540  -6.249  1.00  1.93           H  
ATOM   3427  HA  SER A 229      14.701 -20.755  -4.820  1.00  3.11           H  
ATOM   3428 1HB  SER A 229      15.348 -20.255  -7.136  1.00  4.66           H  
ATOM   3429 2HB  SER A 229      15.795 -18.618  -6.686  1.00  4.66           H  
ATOM   3430  HG  SER A 229      17.543 -20.044  -6.770  1.00  4.66           H  
ATOM   3431  N   SER A 230      15.276 -17.574  -4.126  1.00  2.28           N  
ATOM   3432  CA  SER A 230      15.776 -16.650  -3.116  1.00  2.84           C  
ATOM   3433  C   SER A 230      15.172 -15.262  -3.303  1.00  1.74           C  
ATOM   3434  O   SER A 230      14.104 -15.126  -3.897  1.00  1.15           O  
ATOM   3435  CB  SER A 230      17.291 -16.576  -3.194  1.00  4.26           C  
ATOM   3436  OG  SER A 230      17.809 -15.861  -2.106  1.00  4.26           O  
ATOM   3437  H   SER A 230      14.871 -17.201  -4.976  1.00  2.74           H  
ATOM   3438  HA  SER A 230      15.504 -17.023  -2.135  1.00  3.41           H  
ATOM   3439 1HB  SER A 230      17.702 -17.586  -3.197  1.00  5.11           H  
ATOM   3440 2HB  SER A 230      17.589 -16.099  -4.127  1.00  5.11           H  
ATOM   3441  HG  SER A 230      18.765 -15.927  -2.178  1.00  5.11           H  
ATOM   3442  N   TYR A 231      15.830 -14.253  -2.743  1.00  2.34           N  
ATOM   3443  CA  TYR A 231      15.454 -12.858  -2.945  1.00  2.65           C  
ATOM   3444  C   TYR A 231      16.617 -11.969  -2.527  1.00  1.52           C  
ATOM   3445  O   TYR A 231      17.551 -12.434  -1.870  1.00  1.95           O  
ATOM   3446  CB  TYR A 231      14.170 -12.502  -2.168  1.00  3.97           C  
ATOM   3447  CG  TYR A 231      14.268 -12.563  -0.667  1.00  3.97           C  
ATOM   3448  CD1 TYR A 231      14.567 -11.419   0.057  1.00  3.97           C  
ATOM   3449  CD2 TYR A 231      14.044 -13.758  -0.014  1.00  3.97           C  
ATOM   3450  CE1 TYR A 231      14.637 -11.476   1.435  1.00  3.97           C  
ATOM   3451  CE2 TYR A 231      14.113 -13.819   1.358  1.00  3.97           C  
ATOM   3452  CZ  TYR A 231      14.406 -12.685   2.086  1.00  3.97           C  
ATOM   3453  OH  TYR A 231      14.468 -12.749   3.461  1.00  3.97           O  
ATOM   3454  H   TYR A 231      16.663 -14.467  -2.216  1.00  2.81           H  
ATOM   3455  HA  TYR A 231      15.271 -12.692  -4.003  1.00  3.18           H  
ATOM   3456 1HB  TYR A 231      13.855 -11.494  -2.433  1.00  4.77           H  
ATOM   3457 2HB  TYR A 231      13.372 -13.174  -2.475  1.00  4.77           H  
ATOM   3458  HD1 TYR A 231      14.741 -10.475  -0.460  1.00  4.77           H  
ATOM   3459  HD2 TYR A 231      13.810 -14.648  -0.590  1.00  4.77           H  
ATOM   3460  HE1 TYR A 231      14.868 -10.578   2.007  1.00  4.77           H  
ATOM   3461  HE2 TYR A 231      13.934 -14.765   1.870  1.00  4.77           H  
ATOM   3462  HH  TYR A 231      13.917 -13.478   3.767  1.00  4.77           H  
ATOM   3463  N   GLN A 232      16.559 -10.698  -2.909  1.00  1.29           N  
ATOM   3464  CA  GLN A 232      17.612  -9.744  -2.584  1.00  1.19           C  
ATOM   3465  C   GLN A 232      17.122  -8.376  -2.136  1.00  1.42           C  
ATOM   3466  O   GLN A 232      16.126  -7.851  -2.630  1.00  3.47           O  
ATOM   3467  CB  GLN A 232      18.546  -9.570  -3.771  1.00  1.78           C  
ATOM   3468  CG  GLN A 232      19.483 -10.728  -4.024  1.00  1.78           C  
ATOM   3469  CD  GLN A 232      20.594 -10.763  -2.990  1.00  1.78           C  
ATOM   3470  OE1 GLN A 232      21.690 -10.237  -3.207  1.00  1.78           O  
ATOM   3471  NE2 GLN A 232      20.301 -11.366  -1.845  1.00  1.78           N  
ATOM   3472  H   GLN A 232      15.764 -10.392  -3.449  1.00  1.55           H  
ATOM   3473  HA  GLN A 232      18.193 -10.160  -1.762  1.00  1.43           H  
ATOM   3474 1HB  GLN A 232      17.948  -9.436  -4.667  1.00  2.14           H  
ATOM   3475 2HB  GLN A 232      19.129  -8.678  -3.638  1.00  2.14           H  
ATOM   3476 1HG  GLN A 232      18.937 -11.663  -3.964  1.00  2.14           H  
ATOM   3477 2HG  GLN A 232      19.932 -10.616  -5.010  1.00  2.14           H  
ATOM   3478 1HE2 GLN A 232      20.984 -11.415  -1.113  1.00  2.14           H  
ATOM   3479 2HE2 GLN A 232      19.390 -11.765  -1.716  1.00  2.14           H  
ATOM   3480  N   ASP A 233      17.863  -7.809  -1.184  1.00  1.11           N  
ATOM   3481  CA  ASP A 233      17.591  -6.502  -0.583  1.00  1.65           C  
ATOM   3482  C   ASP A 233      18.311  -5.381  -1.319  1.00  2.82           C  
ATOM   3483  O   ASP A 233      19.526  -5.235  -1.205  1.00 10.52           O  
ATOM   3484  CB  ASP A 233      18.009  -6.511   0.892  1.00  2.47           C  
ATOM   3485  CG  ASP A 233      17.706  -5.219   1.645  1.00  2.47           C  
ATOM   3486  OD1 ASP A 233      17.313  -4.263   1.024  1.00  2.47           O  
ATOM   3487  OD2 ASP A 233      17.879  -5.203   2.840  1.00  2.47           O  
ATOM   3488  H   ASP A 233      18.667  -8.321  -0.849  1.00  1.33           H  
ATOM   3489  HA  ASP A 233      16.520  -6.312  -0.638  1.00  1.98           H  
ATOM   3490 1HB  ASP A 233      17.495  -7.327   1.399  1.00  2.97           H  
ATOM   3491 2HB  ASP A 233      19.080  -6.708   0.962  1.00  2.97           H  
ATOM   3492  N   VAL A 234      17.553  -4.595  -2.070  1.00  0.99           N  
ATOM   3493  CA  VAL A 234      18.100  -3.496  -2.853  1.00  1.34           C  
ATOM   3494  C   VAL A 234      18.638  -2.382  -1.932  1.00  1.97           C  
ATOM   3495  O   VAL A 234      17.918  -1.926  -1.043  1.00  2.30           O  
ATOM   3496  CB  VAL A 234      17.018  -2.920  -3.778  1.00  2.01           C  
ATOM   3497  CG1 VAL A 234      17.530  -1.696  -4.511  1.00  2.01           C  
ATOM   3498  CG2 VAL A 234      16.573  -3.979  -4.764  1.00  2.01           C  
ATOM   3499  H   VAL A 234      16.555  -4.751  -2.079  1.00  1.19           H  
ATOM   3500  HA  VAL A 234      18.885  -3.899  -3.482  1.00  1.61           H  
ATOM   3501  HB  VAL A 234      16.178  -2.610  -3.173  1.00  2.41           H  
ATOM   3502 1HG1 VAL A 234      16.736  -1.299  -5.139  1.00  2.41           H  
ATOM   3503 2HG1 VAL A 234      17.833  -0.938  -3.789  1.00  2.41           H  
ATOM   3504 3HG1 VAL A 234      18.383  -1.971  -5.131  1.00  2.41           H  
ATOM   3505 1HG2 VAL A 234      15.791  -3.573  -5.405  1.00  2.41           H  
ATOM   3506 2HG2 VAL A 234      17.423  -4.285  -5.374  1.00  2.41           H  
ATOM   3507 3HG2 VAL A 234      16.187  -4.841  -4.222  1.00  2.41           H  
ATOM   3508  N   PRO A 235      19.893  -1.942  -2.129  1.00  3.46           N  
ATOM   3509  CA  PRO A 235      20.625  -0.903  -1.409  1.00  5.22           C  
ATOM   3510  C   PRO A 235      19.885   0.414  -1.391  1.00  3.42           C  
ATOM   3511  O   PRO A 235      19.150   0.737  -2.327  1.00  4.25           O  
ATOM   3512  CB  PRO A 235      21.931  -0.770  -2.194  1.00  7.83           C  
ATOM   3513  CG  PRO A 235      22.130  -2.101  -2.805  1.00  7.83           C  
ATOM   3514  CD  PRO A 235      20.749  -2.586  -3.132  1.00  7.83           C  
ATOM   3515  HA  PRO A 235      20.819  -1.249  -0.381  1.00  6.26           H  
ATOM   3516 1HB  PRO A 235      21.839   0.032  -2.942  1.00  9.40           H  
ATOM   3517 2HB  PRO A 235      22.750  -0.485  -1.517  1.00  9.40           H  
ATOM   3518 1HG  PRO A 235      22.772  -2.018  -3.694  1.00  9.40           H  
ATOM   3519 2HG  PRO A 235      22.651  -2.763  -2.098  1.00  9.40           H  
ATOM   3520 1HD  PRO A 235      20.448  -2.291  -4.146  1.00  9.40           H  
ATOM   3521 2HD  PRO A 235      20.719  -3.671  -2.990  1.00  9.40           H  
ATOM   3522  N   SER A 236      20.096   1.180  -0.320  1.00  3.81           N  
ATOM   3523  CA  SER A 236      19.462   2.482  -0.110  1.00  5.13           C  
ATOM   3524  C   SER A 236      19.897   3.549  -1.124  1.00  4.45           C  
ATOM   3525  O   SER A 236      20.589   4.506  -0.773  1.00 14.73           O  
ATOM   3526  CB  SER A 236      19.751   2.979   1.292  1.00  7.70           C  
ATOM   3527  OG  SER A 236      19.179   2.135   2.253  1.00  7.70           O  
ATOM   3528  H   SER A 236      20.722   0.835   0.394  1.00  4.57           H  
ATOM   3529  HA  SER A 236      18.393   2.340  -0.208  1.00  6.16           H  
ATOM   3530 1HB  SER A 236      20.828   3.032   1.446  1.00  9.23           H  
ATOM   3531 2HB  SER A 236      19.354   3.987   1.408  1.00  9.23           H  
ATOM   3532  HG  SER A 236      18.238   2.108   2.055  1.00  9.23           H  
ATOM   3533  N   SER A 237      19.492   3.368  -2.376  1.00  7.39           N  
ATOM   3534  CA  SER A 237      19.836   4.269  -3.458  1.00  8.93           C  
ATOM   3535  C   SER A 237      18.874   4.114  -4.619  1.00  6.22           C  
ATOM   3536  O   SER A 237      18.559   3.000  -5.044  1.00  5.64           O  
ATOM   3537  CB  SER A 237      21.249   4.016  -3.934  1.00 13.39           C  
ATOM   3538  OG  SER A 237      21.571   4.859  -5.007  1.00 13.39           O  
ATOM   3539  H   SER A 237      18.929   2.557  -2.579  1.00  8.87           H  
ATOM   3540  HA  SER A 237      19.767   5.293  -3.089  1.00 10.72           H  
ATOM   3541 1HB  SER A 237      21.944   4.188  -3.112  1.00 16.07           H  
ATOM   3542 2HB  SER A 237      21.354   2.975  -4.237  1.00 16.07           H  
ATOM   3543  HG  SER A 237      22.498   4.697  -5.200  1.00 16.07           H  
ATOM   3544  N   GLU A 238      18.416   5.252  -5.115  1.00  5.99           N  
ATOM   3545  CA  GLU A 238      17.465   5.341  -6.210  1.00  5.10           C  
ATOM   3546  C   GLU A 238      17.971   4.624  -7.468  1.00  3.90           C  
ATOM   3547  O   GLU A 238      17.203   3.950  -8.157  1.00  4.67           O  
ATOM   3548  CB  GLU A 238      17.172   6.817  -6.476  1.00  7.65           C  
ATOM   3549  CG  GLU A 238      16.076   7.083  -7.478  1.00  7.65           C  
ATOM   3550  CD  GLU A 238      15.726   8.533  -7.585  1.00  7.65           C  
ATOM   3551  OE1 GLU A 238      16.526   9.367  -7.232  1.00  7.65           O  
ATOM   3552  OE2 GLU A 238      14.629   8.821  -7.997  1.00  7.65           O  
ATOM   3553  H   GLU A 238      18.742   6.113  -4.699  1.00  7.19           H  
ATOM   3554  HA  GLU A 238      16.538   4.858  -5.898  1.00  6.12           H  
ATOM   3555 1HB  GLU A 238      16.893   7.305  -5.542  1.00  9.18           H  
ATOM   3556 2HB  GLU A 238      18.077   7.305  -6.839  1.00  9.18           H  
ATOM   3557 1HG  GLU A 238      16.408   6.732  -8.454  1.00  9.18           H  
ATOM   3558 2HG  GLU A 238      15.191   6.515  -7.194  1.00  9.18           H  
ATOM   3559  N   ASP A 239      19.261   4.776  -7.761  1.00  3.47           N  
ATOM   3560  CA  ASP A 239      19.880   4.123  -8.909  1.00  3.93           C  
ATOM   3561  C   ASP A 239      19.977   2.606  -8.730  1.00  3.46           C  
ATOM   3562  O   ASP A 239      19.904   1.860  -9.710  1.00  3.20           O  
ATOM   3563  CB  ASP A 239      21.262   4.712  -9.170  1.00  5.90           C  
ATOM   3564  CG  ASP A 239      21.193   6.120  -9.749  1.00  5.90           C  
ATOM   3565  OD1 ASP A 239      20.146   6.497 -10.224  1.00  5.90           O  
ATOM   3566  OD2 ASP A 239      22.186   6.807  -9.708  1.00  5.90           O  
ATOM   3567  H   ASP A 239      19.836   5.353  -7.163  1.00  4.16           H  
ATOM   3568  HA  ASP A 239      19.260   4.317  -9.785  1.00  4.72           H  
ATOM   3569 1HB  ASP A 239      21.828   4.744  -8.239  1.00  7.07           H  
ATOM   3570 2HB  ASP A 239      21.809   4.073  -9.865  1.00  7.07           H  
ATOM   3571  N   SER A 240      20.139   2.150  -7.482  1.00  4.04           N  
ATOM   3572  CA  SER A 240      20.187   0.718  -7.213  1.00  4.08           C  
ATOM   3573  C   SER A 240      18.826   0.117  -7.516  1.00  2.64           C  
ATOM   3574  O   SER A 240      18.737  -0.958  -8.118  1.00  2.34           O  
ATOM   3575  CB  SER A 240      20.590   0.441  -5.775  1.00  6.12           C  
ATOM   3576  OG  SER A 240      21.910   0.849  -5.534  1.00  6.12           O  
ATOM   3577  H   SER A 240      20.214   2.801  -6.713  1.00  4.85           H  
ATOM   3578  HA  SER A 240      20.914   0.263  -7.876  1.00  4.90           H  
ATOM   3579 1HB  SER A 240      19.916   0.957  -5.095  1.00  7.34           H  
ATOM   3580 2HB  SER A 240      20.498  -0.625  -5.578  1.00  7.34           H  
ATOM   3581  HG  SER A 240      22.453   0.381  -6.172  1.00  7.34           H  
ATOM   3582  N   LEU A 241      17.774   0.849  -7.136  1.00  2.22           N  
ATOM   3583  CA  LEU A 241      16.407   0.457  -7.440  1.00  1.70           C  
ATOM   3584  C   LEU A 241      16.230   0.339  -8.940  1.00  1.12           C  
ATOM   3585  O   LEU A 241      15.700  -0.660  -9.415  1.00  0.96           O  
ATOM   3586  CB  LEU A 241      15.400   1.467  -6.860  1.00  2.55           C  
ATOM   3587  CG  LEU A 241      13.918   1.197  -7.178  1.00  2.55           C  
ATOM   3588  CD1 LEU A 241      13.520  -0.151  -6.612  1.00  2.55           C  
ATOM   3589  CD2 LEU A 241      13.059   2.304  -6.578  1.00  2.55           C  
ATOM   3590  H   LEU A 241      17.935   1.703  -6.611  1.00  2.66           H  
ATOM   3591  HA  LEU A 241      16.214  -0.518  -7.000  1.00  2.04           H  
ATOM   3592 1HB  LEU A 241      15.509   1.479  -5.777  1.00  3.06           H  
ATOM   3593 2HB  LEU A 241      15.636   2.458  -7.236  1.00  3.06           H  
ATOM   3594  HG  LEU A 241      13.776   1.168  -8.257  1.00  3.06           H  
ATOM   3595 1HD1 LEU A 241      12.473  -0.347  -6.843  1.00  3.06           H  
ATOM   3596 2HD1 LEU A 241      14.141  -0.929  -7.055  1.00  3.06           H  
ATOM   3597 3HD1 LEU A 241      13.658  -0.145  -5.532  1.00  3.06           H  
ATOM   3598 1HD2 LEU A 241      12.009   2.114  -6.806  1.00  3.06           H  
ATOM   3599 2HD2 LEU A 241      13.196   2.328  -5.497  1.00  3.06           H  
ATOM   3600 3HD2 LEU A 241      13.352   3.265  -7.002  1.00  3.06           H  
ATOM   3601  N   GLN A 242      16.694   1.350  -9.674  1.00  1.49           N  
ATOM   3602  CA  GLN A 242      16.594   1.392 -11.132  1.00  1.55           C  
ATOM   3603  C   GLN A 242      17.156   0.139 -11.783  1.00  1.28           C  
ATOM   3604  O   GLN A 242      16.496  -0.466 -12.631  1.00  1.31           O  
ATOM   3605  CB  GLN A 242      17.320   2.630 -11.662  1.00  2.33           C  
ATOM   3606  CG  GLN A 242      17.216   2.841 -13.154  1.00  2.33           C  
ATOM   3607  CD  GLN A 242      17.995   4.059 -13.607  1.00  2.33           C  
ATOM   3608  OE1 GLN A 242      18.974   4.457 -12.970  1.00  2.33           O  
ATOM   3609  NE2 GLN A 242      17.568   4.663 -14.708  1.00  2.33           N  
ATOM   3610  H   GLN A 242      17.107   2.146  -9.201  1.00  1.79           H  
ATOM   3611  HA  GLN A 242      15.541   1.461 -11.403  1.00  1.86           H  
ATOM   3612 1HB  GLN A 242      16.929   3.519 -11.169  1.00  2.79           H  
ATOM   3613 2HB  GLN A 242      18.377   2.564 -11.419  1.00  2.79           H  
ATOM   3614 1HG  GLN A 242      17.605   1.965 -13.673  1.00  2.79           H  
ATOM   3615 2HG  GLN A 242      16.169   2.998 -13.409  1.00  2.79           H  
ATOM   3616 1HE2 GLN A 242      18.046   5.472 -15.054  1.00  2.79           H  
ATOM   3617 2HE2 GLN A 242      16.770   4.309 -15.194  1.00  2.79           H  
ATOM   3618  N   GLN A 243      18.372  -0.245 -11.389  1.00  1.48           N  
ATOM   3619  CA  GLN A 243      19.002  -1.445 -11.930  1.00  1.71           C  
ATOM   3620  C   GLN A 243      18.169  -2.689 -11.651  1.00  1.26           C  
ATOM   3621  O   GLN A 243      18.004  -3.536 -12.529  1.00  1.53           O  
ATOM   3622  CB  GLN A 243      20.405  -1.643 -11.361  1.00  2.56           C  
ATOM   3623  CG  GLN A 243      21.145  -2.826 -11.980  1.00  2.56           C  
ATOM   3624  CD  GLN A 243      22.526  -3.035 -11.388  1.00  2.56           C  
ATOM   3625  OE1 GLN A 243      22.654  -3.580 -10.287  1.00  2.56           O  
ATOM   3626  NE2 GLN A 243      23.562  -2.599 -12.094  1.00  2.56           N  
ATOM   3627  H   GLN A 243      18.871   0.315 -10.705  1.00  1.78           H  
ATOM   3628  HA  GLN A 243      19.077  -1.336 -13.008  1.00  2.05           H  
ATOM   3629 1HB  GLN A 243      20.998  -0.745 -11.528  1.00  3.08           H  
ATOM   3630 2HB  GLN A 243      20.344  -1.803 -10.285  1.00  3.08           H  
ATOM   3631 1HG  GLN A 243      20.563  -3.731 -11.809  1.00  3.08           H  
ATOM   3632 2HG  GLN A 243      21.256  -2.652 -13.050  1.00  3.08           H  
ATOM   3633 1HE2 GLN A 243      24.491  -2.700 -11.728  1.00  3.08           H  
ATOM   3634 2HE2 GLN A 243      23.438  -2.163 -12.989  1.00  3.08           H  
ATOM   3635  N   ALA A 244      17.654  -2.803 -10.424  1.00  1.12           N  
ATOM   3636  CA  ALA A 244      16.819  -3.945 -10.065  1.00  0.99           C  
ATOM   3637  C   ALA A 244      15.551  -3.986 -10.925  1.00  0.85           C  
ATOM   3638  O   ALA A 244      15.193  -5.048 -11.442  1.00  0.98           O  
ATOM   3639  CB  ALA A 244      16.462  -3.880  -8.587  1.00  1.48           C  
ATOM   3640  H   ALA A 244      17.847  -2.093  -9.725  1.00  1.34           H  
ATOM   3641  HA  ALA A 244      17.386  -4.855 -10.253  1.00  1.19           H  
ATOM   3642 1HB  ALA A 244      15.863  -4.749  -8.321  1.00  1.78           H  
ATOM   3643 2HB  ALA A 244      17.377  -3.874  -7.993  1.00  1.78           H  
ATOM   3644 3HB  ALA A 244      15.896  -2.973  -8.386  1.00  1.78           H  
ATOM   3645  N   VAL A 245      14.921  -2.822 -11.121  1.00  0.83           N  
ATOM   3646  CA  VAL A 245      13.698  -2.674 -11.914  1.00  0.85           C  
ATOM   3647  C   VAL A 245      13.918  -3.069 -13.366  1.00  0.74           C  
ATOM   3648  O   VAL A 245      13.059  -3.684 -13.997  1.00  0.91           O  
ATOM   3649  CB  VAL A 245      13.164  -1.237 -11.825  1.00  1.27           C  
ATOM   3650  CG1 VAL A 245      12.031  -1.039 -12.815  1.00  1.27           C  
ATOM   3651  CG2 VAL A 245      12.657  -0.986 -10.415  1.00  1.27           C  
ATOM   3652  H   VAL A 245      15.287  -1.996 -10.669  1.00  1.00           H  
ATOM   3653  HA  VAL A 245      12.941  -3.327 -11.490  1.00  1.02           H  
ATOM   3654  HB  VAL A 245      13.961  -0.535 -12.068  1.00  1.53           H  
ATOM   3655 1HG1 VAL A 245      11.656  -0.019 -12.740  1.00  1.53           H  
ATOM   3656 2HG1 VAL A 245      12.398  -1.218 -13.824  1.00  1.53           H  
ATOM   3657 3HG1 VAL A 245      11.225  -1.737 -12.588  1.00  1.53           H  
ATOM   3658 1HG2 VAL A 245      12.285   0.032 -10.344  1.00  1.53           H  
ATOM   3659 2HG2 VAL A 245      11.852  -1.685 -10.191  1.00  1.53           H  
ATOM   3660 3HG2 VAL A 245      13.461  -1.127  -9.699  1.00  1.53           H  
ATOM   3661  N   ALA A 246      15.088  -2.739 -13.901  1.00  0.69           N  
ATOM   3662  CA  ALA A 246      15.452  -3.115 -15.263  1.00  0.90           C  
ATOM   3663  C   ALA A 246      15.472  -4.646 -15.475  1.00  0.95           C  
ATOM   3664  O   ALA A 246      15.447  -5.108 -16.616  1.00  2.47           O  
ATOM   3665  CB  ALA A 246      16.812  -2.531 -15.606  1.00  1.35           C  
ATOM   3666  H   ALA A 246      15.744  -2.197 -13.353  1.00  0.83           H  
ATOM   3667  HA  ALA A 246      14.707  -2.699 -15.937  1.00  1.08           H  
ATOM   3668 1HB  ALA A 246      17.065  -2.783 -16.635  1.00  1.62           H  
ATOM   3669 2HB  ALA A 246      16.781  -1.447 -15.492  1.00  1.62           H  
ATOM   3670 3HB  ALA A 246      17.565  -2.944 -14.937  1.00  1.62           H  
ATOM   3671  N   ASN A 247      15.524  -5.429 -14.391  1.00  0.78           N  
ATOM   3672  CA  ASN A 247      15.551  -6.877 -14.483  1.00  0.95           C  
ATOM   3673  C   ASN A 247      14.223  -7.517 -14.071  1.00  0.59           C  
ATOM   3674  O   ASN A 247      13.859  -8.569 -14.600  1.00  0.59           O  
ATOM   3675  CB  ASN A 247      16.689  -7.408 -13.643  1.00  1.42           C  
ATOM   3676  CG  ASN A 247      18.030  -7.040 -14.212  1.00  1.42           C  
ATOM   3677  OD1 ASN A 247      18.510  -7.695 -15.145  1.00  1.42           O  
ATOM   3678  ND2 ASN A 247      18.638  -6.005 -13.692  1.00  1.42           N  
ATOM   3679  H   ASN A 247      15.538  -5.030 -13.465  1.00  0.94           H  
ATOM   3680  HA  ASN A 247      15.730  -7.150 -15.523  1.00  1.14           H  
ATOM   3681 1HB  ASN A 247      16.613  -7.008 -12.630  1.00  1.71           H  
ATOM   3682 2HB  ASN A 247      16.619  -8.494 -13.574  1.00  1.71           H  
ATOM   3683 1HD2 ASN A 247      19.528  -5.721 -14.046  1.00  1.71           H  
ATOM   3684 2HD2 ASN A 247      18.211  -5.481 -12.952  1.00  1.71           H  
ATOM   3685  N   GLN A 248      13.484  -6.869 -13.165  1.00  0.76           N  
ATOM   3686  CA  GLN A 248      12.185  -7.390 -12.727  1.00  0.85           C  
ATOM   3687  C   GLN A 248      11.451  -6.406 -11.817  1.00  0.56           C  
ATOM   3688  O   GLN A 248      12.045  -5.434 -11.369  1.00  0.87           O  
ATOM   3689  CB  GLN A 248      12.397  -8.690 -11.971  1.00  1.27           C  
ATOM   3690  CG  GLN A 248      13.187  -8.487 -10.709  1.00  1.27           C  
ATOM   3691  CD  GLN A 248      13.426  -9.781 -10.013  1.00  1.27           C  
ATOM   3692  OE1 GLN A 248      14.466 -10.423 -10.181  1.00  1.27           O  
ATOM   3693  NE2 GLN A 248      12.449 -10.183  -9.220  1.00  1.27           N  
ATOM   3694  H   GLN A 248      13.847  -6.021 -12.744  1.00  0.91           H  
ATOM   3695  HA  GLN A 248      11.579  -7.573 -13.608  1.00  1.02           H  
ATOM   3696 1HB  GLN A 248      11.447  -9.141 -11.698  1.00  1.53           H  
ATOM   3697 2HB  GLN A 248      12.930  -9.409 -12.589  1.00  1.53           H  
ATOM   3698 1HG  GLN A 248      14.150  -8.041 -10.953  1.00  1.53           H  
ATOM   3699 2HG  GLN A 248      12.628  -7.834 -10.039  1.00  1.53           H  
ATOM   3700 1HE2 GLN A 248      12.549 -11.036  -8.708  1.00  1.53           H  
ATOM   3701 2HE2 GLN A 248      11.623  -9.628  -9.121  1.00  1.53           H  
ATOM   3702  N   PRO A 249      10.169  -6.643 -11.513  1.00  0.21           N  
ATOM   3703  CA  PRO A 249       9.348  -5.877 -10.579  1.00  0.15           C  
ATOM   3704  C   PRO A 249       9.975  -5.904  -9.184  1.00  0.20           C  
ATOM   3705  O   PRO A 249      10.491  -6.942  -8.755  1.00  0.27           O  
ATOM   3706  CB  PRO A 249       7.984  -6.565 -10.659  1.00  0.22           C  
ATOM   3707  CG  PRO A 249       7.936  -7.112 -12.048  1.00  0.22           C  
ATOM   3708  CD  PRO A 249       9.344  -7.530 -12.359  1.00  0.22           C  
ATOM   3709  HA  PRO A 249       9.279  -4.838 -10.946  1.00  0.18           H  
ATOM   3710 1HB  PRO A 249       7.912  -7.346  -9.889  1.00  0.27           H  
ATOM   3711 2HB  PRO A 249       7.184  -5.838 -10.459  1.00  0.27           H  
ATOM   3712 1HG  PRO A 249       7.218  -7.939 -12.106  1.00  0.27           H  
ATOM   3713 2HG  PRO A 249       7.570  -6.337 -12.735  1.00  0.27           H  
ATOM   3714 1HD  PRO A 249       9.492  -8.581 -12.078  1.00  0.27           H  
ATOM   3715 2HD  PRO A 249       9.558  -7.357 -13.421  1.00  0.27           H  
ATOM   3716  N   VAL A 250       9.952  -4.760  -8.494  1.00  0.21           N  
ATOM   3717  CA  VAL A 250      10.630  -4.650  -7.195  1.00  0.21           C  
ATOM   3718  C   VAL A 250       9.695  -4.198  -6.071  1.00  0.18           C  
ATOM   3719  O   VAL A 250       8.985  -3.203  -6.195  1.00  0.27           O  
ATOM   3720  CB  VAL A 250      11.821  -3.669  -7.279  1.00  0.32           C  
ATOM   3721  CG1 VAL A 250      12.492  -3.546  -5.918  1.00  0.32           C  
ATOM   3722  CG2 VAL A 250      12.820  -4.160  -8.308  1.00  0.32           C  
ATOM   3723  H   VAL A 250       9.479  -3.959  -8.903  1.00  0.25           H  
ATOM   3724  HA  VAL A 250      11.023  -5.633  -6.935  1.00  0.25           H  
ATOM   3725  HB  VAL A 250      11.457  -2.682  -7.562  1.00  0.38           H  
ATOM   3726 1HG1 VAL A 250      13.327  -2.853  -5.982  1.00  0.38           H  
ATOM   3727 2HG1 VAL A 250      11.773  -3.182  -5.185  1.00  0.38           H  
ATOM   3728 3HG1 VAL A 250      12.862  -4.522  -5.612  1.00  0.38           H  
ATOM   3729 1HG2 VAL A 250      13.650  -3.458  -8.362  1.00  0.38           H  
ATOM   3730 2HG2 VAL A 250      13.192  -5.143  -8.019  1.00  0.38           H  
ATOM   3731 3HG2 VAL A 250      12.339  -4.223  -9.281  1.00  0.38           H  
ATOM   3732  N   SER A 251       9.692  -4.936  -4.966  1.00  0.14           N  
ATOM   3733  CA  SER A 251       8.850  -4.589  -3.825  1.00  0.18           C  
ATOM   3734  C   SER A 251       9.463  -3.418  -3.062  1.00  0.18           C  
ATOM   3735  O   SER A 251      10.624  -3.463  -2.667  1.00  0.17           O  
ATOM   3736  CB  SER A 251       8.684  -5.779  -2.903  1.00  0.27           C  
ATOM   3737  OG  SER A 251       7.937  -5.422  -1.775  1.00  0.27           O  
ATOM   3738  H   SER A 251      10.305  -5.735  -4.897  1.00  0.17           H  
ATOM   3739  HA  SER A 251       7.868  -4.286  -4.193  1.00  0.22           H  
ATOM   3740 1HB  SER A 251       8.183  -6.587  -3.436  1.00  0.32           H  
ATOM   3741 2HB  SER A 251       9.663  -6.143  -2.596  1.00  0.32           H  
ATOM   3742  HG  SER A 251       7.058  -5.213  -2.110  1.00  0.32           H  
ATOM   3743  N   VAL A 252       8.694  -2.352  -2.874  1.00  0.25           N  
ATOM   3744  CA  VAL A 252       9.199  -1.151  -2.213  1.00  0.38           C  
ATOM   3745  C   VAL A 252       8.280  -0.597  -1.127  1.00  0.47           C  
ATOM   3746  O   VAL A 252       7.073  -0.492  -1.312  1.00  0.87           O  
ATOM   3747  CB  VAL A 252       9.446  -0.034  -3.247  1.00  0.57           C  
ATOM   3748  CG1 VAL A 252       9.925   1.208  -2.539  1.00  0.57           C  
ATOM   3749  CG2 VAL A 252      10.482  -0.473  -4.259  1.00  0.57           C  
ATOM   3750  H   VAL A 252       7.744  -2.366  -3.205  1.00  0.30           H  
ATOM   3751  HA  VAL A 252      10.153  -1.402  -1.751  1.00  0.46           H  
ATOM   3752  HB  VAL A 252       8.513   0.208  -3.755  1.00  0.68           H  
ATOM   3753 1HG1 VAL A 252      10.097   1.985  -3.271  1.00  0.68           H  
ATOM   3754 2HG1 VAL A 252       9.175   1.544  -1.827  1.00  0.68           H  
ATOM   3755 3HG1 VAL A 252      10.856   0.996  -2.016  1.00  0.68           H  
ATOM   3756 1HG2 VAL A 252      10.655   0.333  -4.970  1.00  0.68           H  
ATOM   3757 2HG2 VAL A 252      11.405  -0.701  -3.746  1.00  0.68           H  
ATOM   3758 3HG2 VAL A 252      10.134  -1.355  -4.792  1.00  0.68           H  
ATOM   3759  N   ALA A 253       8.843  -0.238   0.017  1.00  0.44           N  
ATOM   3760  CA  ALA A 253       8.027   0.390   1.046  1.00  0.57           C  
ATOM   3761  C   ALA A 253       8.082   1.899   0.853  1.00  0.43           C  
ATOM   3762  O   ALA A 253       9.162   2.451   0.653  1.00  2.10           O  
ATOM   3763  CB  ALA A 253       8.503   0.004   2.434  1.00  0.85           C  
ATOM   3764  H   ALA A 253       9.842  -0.351   0.143  1.00  0.53           H  
ATOM   3765  HA  ALA A 253       6.995   0.065   0.918  1.00  0.68           H  
ATOM   3766 1HB  ALA A 253       7.871   0.483   3.182  1.00  1.03           H  
ATOM   3767 2HB  ALA A 253       8.447  -1.078   2.551  1.00  1.03           H  
ATOM   3768 3HB  ALA A 253       9.531   0.330   2.568  1.00  1.03           H  
ATOM   3769  N   ILE A 254       6.928   2.564   0.909  1.00  0.84           N  
ATOM   3770  CA  ILE A 254       6.858   4.019   0.761  1.00  1.20           C  
ATOM   3771  C   ILE A 254       5.956   4.659   1.811  1.00  0.92           C  
ATOM   3772  O   ILE A 254       5.153   3.985   2.448  1.00  1.21           O  
ATOM   3773  CB  ILE A 254       6.333   4.435  -0.629  1.00  1.80           C  
ATOM   3774  CG1 ILE A 254       4.912   3.910  -0.820  1.00  1.80           C  
ATOM   3775  CG2 ILE A 254       7.249   3.949  -1.741  1.00  1.80           C  
ATOM   3776  CD1 ILE A 254       4.248   4.442  -2.057  1.00  1.80           C  
ATOM   3777  H   ILE A 254       6.073   2.051   1.045  1.00  1.01           H  
ATOM   3778  HA  ILE A 254       7.861   4.423   0.880  1.00  1.44           H  
ATOM   3779  HB  ILE A 254       6.281   5.521  -0.674  1.00  2.16           H  
ATOM   3780 1HG1 ILE A 254       4.938   2.824  -0.887  1.00  2.16           H  
ATOM   3781 2HG1 ILE A 254       4.309   4.189   0.044  1.00  2.16           H  
ATOM   3782 1HG2 ILE A 254       6.858   4.278  -2.704  1.00  2.16           H  
ATOM   3783 2HG2 ILE A 254       8.241   4.365  -1.592  1.00  2.16           H  
ATOM   3784 3HG2 ILE A 254       7.302   2.861  -1.726  1.00  2.16           H  
ATOM   3785 1HD1 ILE A 254       3.241   4.033  -2.134  1.00  2.16           H  
ATOM   3786 2HD1 ILE A 254       4.196   5.529  -1.998  1.00  2.16           H  
ATOM   3787 3HD1 ILE A 254       4.825   4.153  -2.934  1.00  2.16           H  
ATOM   3788  N   ASP A 255       6.086   5.972   1.970  1.00  0.71           N  
ATOM   3789  CA  ASP A 255       5.246   6.764   2.860  1.00  0.58           C  
ATOM   3790  C   ASP A 255       4.010   7.259   2.123  1.00  0.62           C  
ATOM   3791  O   ASP A 255       4.062   8.251   1.394  1.00  0.68           O  
ATOM   3792  CB  ASP A 255       6.015   7.959   3.429  1.00  0.87           C  
ATOM   3793  CG  ASP A 255       5.172   8.801   4.389  1.00  0.87           C  
ATOM   3794  OD1 ASP A 255       3.968   8.652   4.395  1.00  0.87           O  
ATOM   3795  OD2 ASP A 255       5.740   9.590   5.107  1.00  0.87           O  
ATOM   3796  H   ASP A 255       6.795   6.443   1.437  1.00  0.85           H  
ATOM   3797  HA  ASP A 255       4.922   6.134   3.688  1.00  0.70           H  
ATOM   3798 1HB  ASP A 255       6.898   7.603   3.959  1.00  1.04           H  
ATOM   3799 2HB  ASP A 255       6.358   8.595   2.613  1.00  1.04           H  
ATOM   3800  N   ALA A 256       2.902   6.557   2.312  1.00  1.27           N  
ATOM   3801  CA  ALA A 256       1.643   6.894   1.679  1.00  2.07           C  
ATOM   3802  C   ALA A 256       0.670   7.541   2.668  1.00  1.93           C  
ATOM   3803  O   ALA A 256      -0.544   7.513   2.452  1.00  3.38           O  
ATOM   3804  CB  ALA A 256       1.030   5.647   1.082  1.00  3.10           C  
ATOM   3805  H   ALA A 256       2.928   5.761   2.934  1.00  1.52           H  
ATOM   3806  HA  ALA A 256       1.841   7.611   0.884  1.00  2.48           H  
ATOM   3807 1HB  ALA A 256       0.104   5.916   0.587  1.00  3.73           H  
ATOM   3808 2HB  ALA A 256       1.720   5.211   0.359  1.00  3.73           H  
ATOM   3809 3HB  ALA A 256       0.828   4.926   1.872  1.00  3.73           H  
ATOM   3810  N   SER A 257       1.194   8.114   3.759  1.00  2.12           N  
ATOM   3811  CA  SER A 257       0.339   8.725   4.776  1.00  2.68           C  
ATOM   3812  C   SER A 257      -0.142  10.121   4.398  1.00  2.54           C  
ATOM   3813  O   SER A 257      -1.097  10.629   4.988  1.00  4.41           O  
ATOM   3814  CB  SER A 257       1.073   8.824   6.100  1.00  4.02           C  
ATOM   3815  OG  SER A 257       2.104   9.772   6.035  1.00  4.02           O  
ATOM   3816  H   SER A 257       2.201   8.128   3.900  1.00  2.54           H  
ATOM   3817  HA  SER A 257      -0.536   8.090   4.909  1.00  3.22           H  
ATOM   3818 1HB  SER A 257       0.369   9.102   6.884  1.00  4.82           H  
ATOM   3819 2HB  SER A 257       1.487   7.853   6.365  1.00  4.82           H  
ATOM   3820  HG  SER A 257       2.777   9.395   5.457  1.00  4.82           H  
ATOM   3821  N   GLY A 258       0.518  10.756   3.435  1.00  1.42           N  
ATOM   3822  CA  GLY A 258       0.125  12.099   3.029  1.00  1.46           C  
ATOM   3823  C   GLY A 258      -1.220  12.104   2.310  1.00  1.43           C  
ATOM   3824  O   GLY A 258      -1.533  11.181   1.555  1.00  3.50           O  
ATOM   3825  H   GLY A 258       1.301  10.310   2.979  1.00  1.70           H  
ATOM   3826 1HA  GLY A 258       0.073  12.742   3.908  1.00  1.75           H  
ATOM   3827 2HA  GLY A 258       0.890  12.517   2.375  1.00  1.75           H  
ATOM   3828  N   SER A 259      -1.992  13.173   2.530  1.00  1.04           N  
ATOM   3829  CA  SER A 259      -3.305  13.353   1.906  1.00  1.34           C  
ATOM   3830  C   SER A 259      -3.191  13.648   0.415  1.00  1.08           C  
ATOM   3831  O   SER A 259      -4.136  13.434  -0.346  1.00  1.61           O  
ATOM   3832  CB  SER A 259      -4.053  14.471   2.598  1.00  2.01           C  
ATOM   3833  OG  SER A 259      -3.427  15.706   2.384  1.00  2.01           O  
ATOM   3834  H   SER A 259      -1.660  13.887   3.163  1.00  1.25           H  
ATOM   3835  HA  SER A 259      -3.871  12.431   2.032  1.00  1.61           H  
ATOM   3836 1HB  SER A 259      -5.077  14.509   2.226  1.00  2.41           H  
ATOM   3837 2HB  SER A 259      -4.102  14.266   3.666  1.00  2.41           H  
ATOM   3838  HG  SER A 259      -3.441  15.853   1.435  1.00  2.41           H  
ATOM   3839  N   ASP A 260      -2.017  14.113   0.001  1.00  1.01           N  
ATOM   3840  CA  ASP A 260      -1.731  14.368  -1.396  1.00  0.98           C  
ATOM   3841  C   ASP A 260      -1.591  13.043  -2.114  1.00  1.09           C  
ATOM   3842  O   ASP A 260      -1.986  12.896  -3.269  1.00  2.23           O  
ATOM   3843  CB  ASP A 260      -0.440  15.167  -1.531  1.00  1.47           C  
ATOM   3844  CG  ASP A 260      -0.598  16.570  -0.990  1.00  1.47           C  
ATOM   3845  OD1 ASP A 260      -1.719  17.009  -0.875  1.00  1.47           O  
ATOM   3846  OD2 ASP A 260       0.393  17.180  -0.663  1.00  1.47           O  
ATOM   3847  H   ASP A 260      -1.290  14.292   0.679  1.00  1.21           H  
ATOM   3848  HA  ASP A 260      -2.560  14.926  -1.836  1.00  1.18           H  
ATOM   3849 1HB  ASP A 260       0.362  14.668  -0.985  1.00  1.76           H  
ATOM   3850 2HB  ASP A 260      -0.144  15.222  -2.578  1.00  1.76           H  
ATOM   3851  N   PHE A 261      -1.018  12.070  -1.416  1.00  1.02           N  
ATOM   3852  CA  PHE A 261      -0.854  10.748  -1.970  1.00  1.33           C  
ATOM   3853  C   PHE A 261      -2.245  10.124  -2.042  1.00  1.35           C  
ATOM   3854  O   PHE A 261      -2.642   9.584  -3.067  1.00  1.46           O  
ATOM   3855  CB  PHE A 261       0.053   9.902  -1.075  1.00  2.00           C  
ATOM   3856  CG  PHE A 261       0.546   8.649  -1.728  1.00  2.00           C  
ATOM   3857  CD1 PHE A 261       1.788   8.653  -2.342  1.00  2.00           C  
ATOM   3858  CD2 PHE A 261      -0.207   7.490  -1.766  1.00  2.00           C  
ATOM   3859  CE1 PHE A 261       2.276   7.530  -2.968  1.00  2.00           C  
ATOM   3860  CE2 PHE A 261       0.282   6.362  -2.401  1.00  2.00           C  
ATOM   3861  CZ  PHE A 261       1.519   6.383  -3.000  1.00  2.00           C  
ATOM   3862  H   PHE A 261      -0.693  12.250  -0.475  1.00  1.22           H  
ATOM   3863  HA  PHE A 261      -0.437  10.817  -2.974  1.00  1.60           H  
ATOM   3864 1HB  PHE A 261       0.917  10.493  -0.775  1.00  2.39           H  
ATOM   3865 2HB  PHE A 261      -0.483   9.624  -0.169  1.00  2.39           H  
ATOM   3866  HD1 PHE A 261       2.383   9.563  -2.322  1.00  2.39           H  
ATOM   3867  HD2 PHE A 261      -1.190   7.473  -1.294  1.00  2.39           H  
ATOM   3868  HE1 PHE A 261       3.257   7.552  -3.443  1.00  2.39           H  
ATOM   3869  HE2 PHE A 261      -0.307   5.452  -2.432  1.00  2.39           H  
ATOM   3870  HZ  PHE A 261       1.898   5.492  -3.499  1.00  2.39           H  
ATOM   3871  N   GLN A 262      -2.997  10.249  -0.939  1.00  1.37           N  
ATOM   3872  CA  GLN A 262      -4.352   9.711  -0.838  1.00  1.72           C  
ATOM   3873  C   GLN A 262      -5.274  10.142  -1.969  1.00  0.89           C  
ATOM   3874  O   GLN A 262      -5.850   9.290  -2.647  1.00  1.13           O  
ATOM   3875  CB  GLN A 262      -4.995  10.133   0.486  1.00  2.58           C  
ATOM   3876  CG  GLN A 262      -6.426   9.654   0.661  1.00  2.58           C  
ATOM   3877  CD  GLN A 262      -7.041  10.145   1.961  1.00  2.58           C  
ATOM   3878  OE1 GLN A 262      -6.335  10.624   2.852  1.00  2.58           O  
ATOM   3879  NE2 GLN A 262      -8.360  10.030   2.077  1.00  2.58           N  
ATOM   3880  H   GLN A 262      -2.603  10.707  -0.127  1.00  1.64           H  
ATOM   3881  HA  GLN A 262      -4.284   8.623  -0.858  1.00  2.06           H  
ATOM   3882 1HB  GLN A 262      -4.404   9.747   1.317  1.00  3.10           H  
ATOM   3883 2HB  GLN A 262      -4.996  11.218   0.559  1.00  3.10           H  
ATOM   3884 1HG  GLN A 262      -7.026  10.026  -0.167  1.00  3.10           H  
ATOM   3885 2HG  GLN A 262      -6.437   8.565   0.667  1.00  3.10           H  
ATOM   3886 1HE2 GLN A 262      -8.818  10.337   2.913  1.00  3.10           H  
ATOM   3887 2HE2 GLN A 262      -8.899   9.636   1.331  1.00  3.10           H  
ATOM   3888  N   GLN A 263      -5.396  11.453  -2.195  1.00  1.15           N  
ATOM   3889  CA  GLN A 263      -6.277  11.984  -3.243  1.00  0.77           C  
ATOM   3890  C   GLN A 263      -5.647  12.025  -4.646  1.00  0.62           C  
ATOM   3891  O   GLN A 263      -6.187  12.671  -5.543  1.00  0.64           O  
ATOM   3892  CB  GLN A 263      -6.768  13.389  -2.874  1.00  1.16           C  
ATOM   3893  CG  GLN A 263      -7.601  13.458  -1.601  1.00  1.16           C  
ATOM   3894  CD  GLN A 263      -8.887  12.630  -1.657  1.00  1.16           C  
ATOM   3895  OE1 GLN A 263      -9.696  12.718  -2.588  1.00  1.16           O  
ATOM   3896  NE2 GLN A 263      -9.074  11.811  -0.632  1.00  1.16           N  
ATOM   3897  H   GLN A 263      -4.890  12.108  -1.611  1.00  1.38           H  
ATOM   3898  HA  GLN A 263      -7.151  11.335  -3.298  1.00  0.92           H  
ATOM   3899 1HB  GLN A 263      -5.910  14.049  -2.745  1.00  1.39           H  
ATOM   3900 2HB  GLN A 263      -7.370  13.790  -3.690  1.00  1.39           H  
ATOM   3901 1HG  GLN A 263      -6.999  13.088  -0.771  1.00  1.39           H  
ATOM   3902 2HG  GLN A 263      -7.878  14.497  -1.422  1.00  1.39           H  
ATOM   3903 1HE2 GLN A 263      -9.887  11.231  -0.588  1.00  1.39           H  
ATOM   3904 2HE2 GLN A 263      -8.398  11.774   0.105  1.00  1.39           H  
ATOM   3905  N   TYR A 264      -4.518  11.345  -4.850  1.00  0.70           N  
ATOM   3906  CA  TYR A 264      -3.853  11.331  -6.149  1.00  0.69           C  
ATOM   3907  C   TYR A 264      -4.764  10.883  -7.291  1.00  0.65           C  
ATOM   3908  O   TYR A 264      -5.367   9.807  -7.240  1.00  1.06           O  
ATOM   3909  CB  TYR A 264      -2.639  10.404  -6.071  1.00  1.03           C  
ATOM   3910  CG  TYR A 264      -1.877  10.203  -7.359  1.00  1.03           C  
ATOM   3911  CD1 TYR A 264      -0.946  11.134  -7.801  1.00  1.03           C  
ATOM   3912  CD2 TYR A 264      -2.119   9.056  -8.097  1.00  1.03           C  
ATOM   3913  CE1 TYR A 264      -0.253  10.902  -8.976  1.00  1.03           C  
ATOM   3914  CE2 TYR A 264      -1.438   8.827  -9.270  1.00  1.03           C  
ATOM   3915  CZ  TYR A 264      -0.504   9.741  -9.709  1.00  1.03           C  
ATOM   3916  OH  TYR A 264       0.193   9.489 -10.870  1.00  1.03           O  
ATOM   3917  H   TYR A 264      -4.082  10.814  -4.107  1.00  0.84           H  
ATOM   3918  HA  TYR A 264      -3.515  12.342  -6.373  1.00  0.83           H  
ATOM   3919 1HB  TYR A 264      -1.943  10.794  -5.327  1.00  1.24           H  
ATOM   3920 2HB  TYR A 264      -2.966   9.427  -5.719  1.00  1.24           H  
ATOM   3921  HD1 TYR A 264      -0.754  12.036  -7.219  1.00  1.24           H  
ATOM   3922  HD2 TYR A 264      -2.850   8.331  -7.742  1.00  1.24           H  
ATOM   3923  HE1 TYR A 264       0.487  11.623  -9.323  1.00  1.24           H  
ATOM   3924  HE2 TYR A 264      -1.628   7.921  -9.844  1.00  1.24           H  
ATOM   3925  HH  TYR A 264       0.666  10.282 -11.140  1.00  1.24           H  
ATOM   3926  N   SER A 265      -4.873  11.725  -8.325  1.00  0.68           N  
ATOM   3927  CA  SER A 265      -5.647  11.367  -9.511  1.00  0.69           C  
ATOM   3928  C   SER A 265      -4.738  11.025 -10.682  1.00  0.99           C  
ATOM   3929  O   SER A 265      -5.055  10.143 -11.482  1.00  2.76           O  
ATOM   3930  CB  SER A 265      -6.549  12.507  -9.924  1.00  1.03           C  
ATOM   3931  OG  SER A 265      -5.786  13.618 -10.309  1.00  1.03           O  
ATOM   3932  H   SER A 265      -4.398  12.619  -8.303  1.00  0.82           H  
ATOM   3933  HA  SER A 265      -6.258  10.493  -9.280  1.00  0.83           H  
ATOM   3934 1HB  SER A 265      -7.188  12.193 -10.749  1.00  1.24           H  
ATOM   3935 2HB  SER A 265      -7.195  12.771  -9.092  1.00  1.24           H  
ATOM   3936  HG  SER A 265      -5.085  13.678  -9.655  1.00  1.24           H  
ATOM   3937  N   GLY A 266      -3.592  11.699 -10.769  1.00  0.79           N  
ATOM   3938  CA  GLY A 266      -2.659  11.406 -11.852  1.00  1.02           C  
ATOM   3939  C   GLY A 266      -1.509  12.398 -11.941  1.00  0.77           C  
ATOM   3940  O   GLY A 266      -1.485  13.404 -11.235  1.00  0.82           O  
ATOM   3941  H   GLY A 266      -3.385  12.437 -10.103  1.00  0.95           H  
ATOM   3942 1HA  GLY A 266      -2.261  10.403 -11.721  1.00  1.22           H  
ATOM   3943 2HA  GLY A 266      -3.202  11.400 -12.797  1.00  1.22           H  
ATOM   3944  N   GLY A 267      -0.558  12.108 -12.829  1.00  1.09           N  
ATOM   3945  CA  GLY A 267       0.610  12.973 -13.039  1.00  1.06           C  
ATOM   3946  C   GLY A 267       1.834  12.515 -12.238  1.00  1.00           C  
ATOM   3947  O   GLY A 267       1.799  11.477 -11.581  1.00  2.35           O  
ATOM   3948  H   GLY A 267      -0.662  11.256 -13.373  1.00  1.31           H  
ATOM   3949 1HA  GLY A 267       0.858  12.986 -14.100  1.00  1.27           H  
ATOM   3950 2HA  GLY A 267       0.356  13.993 -12.768  1.00  1.27           H  
ATOM   3951  N   VAL A 268       2.923  13.288 -12.304  1.00  0.90           N  
ATOM   3952  CA  VAL A 268       4.172  12.936 -11.611  1.00  0.87           C  
ATOM   3953  C   VAL A 268       4.134  13.416 -10.172  1.00  0.63           C  
ATOM   3954  O   VAL A 268       4.213  14.616  -9.906  1.00  0.67           O  
ATOM   3955  CB  VAL A 268       5.392  13.567 -12.311  1.00  1.30           C  
ATOM   3956  CG1 VAL A 268       6.655  13.210 -11.550  1.00  1.30           C  
ATOM   3957  CG2 VAL A 268       5.492  13.087 -13.747  1.00  1.30           C  
ATOM   3958  H   VAL A 268       2.876  14.155 -12.824  1.00  1.08           H  
ATOM   3959  HA  VAL A 268       4.281  11.851 -11.617  1.00  1.04           H  
ATOM   3960  HB  VAL A 268       5.288  14.650 -12.296  1.00  1.57           H  
ATOM   3961 1HG1 VAL A 268       7.515  13.674 -12.033  1.00  1.57           H  
ATOM   3962 2HG1 VAL A 268       6.576  13.573 -10.526  1.00  1.57           H  
ATOM   3963 3HG1 VAL A 268       6.783  12.128 -11.544  1.00  1.57           H  
ATOM   3964 1HG2 VAL A 268       6.354  13.552 -14.225  1.00  1.57           H  
ATOM   3965 2HG2 VAL A 268       5.615  12.008 -13.757  1.00  1.57           H  
ATOM   3966 3HG2 VAL A 268       4.586  13.359 -14.289  1.00  1.57           H  
ATOM   3967  N   PHE A 269       4.009  12.481  -9.243  1.00  0.65           N  
ATOM   3968  CA  PHE A 269       3.876  12.810  -7.838  1.00  0.64           C  
ATOM   3969  C   PHE A 269       5.169  13.355  -7.255  1.00  0.75           C  
ATOM   3970  O   PHE A 269       6.237  12.783  -7.439  1.00  0.86           O  
ATOM   3971  CB  PHE A 269       3.423  11.583  -7.054  1.00  0.96           C  
ATOM   3972  CG  PHE A 269       3.075  11.887  -5.631  1.00  0.96           C  
ATOM   3973  CD1 PHE A 269       1.871  12.502  -5.346  1.00  0.96           C  
ATOM   3974  CD2 PHE A 269       3.926  11.574  -4.584  1.00  0.96           C  
ATOM   3975  CE1 PHE A 269       1.518  12.803  -4.051  1.00  0.96           C  
ATOM   3976  CE2 PHE A 269       3.574  11.877  -3.283  1.00  0.96           C  
ATOM   3977  CZ  PHE A 269       2.367  12.490  -3.016  1.00  0.96           C  
ATOM   3978  H   PHE A 269       3.980  11.513  -9.513  1.00  0.78           H  
ATOM   3979  HA  PHE A 269       3.112  13.575  -7.738  1.00  0.77           H  
ATOM   3980 1HB  PHE A 269       2.549  11.143  -7.534  1.00  1.15           H  
ATOM   3981 2HB  PHE A 269       4.212  10.832  -7.060  1.00  1.15           H  
ATOM   3982  HD1 PHE A 269       1.198  12.750  -6.166  1.00  1.15           H  
ATOM   3983  HD2 PHE A 269       4.878  11.088  -4.795  1.00  1.15           H  
ATOM   3984  HE1 PHE A 269       0.567  13.290  -3.850  1.00  1.15           H  
ATOM   3985  HE2 PHE A 269       4.247  11.633  -2.464  1.00  1.15           H  
ATOM   3986  HZ  PHE A 269       2.091  12.729  -1.990  1.00  1.15           H  
ATOM   3987  N   THR A 270       5.074  14.481  -6.557  1.00  0.89           N  
ATOM   3988  CA  THR A 270       6.236  15.082  -5.904  1.00  1.11           C  
ATOM   3989  C   THR A 270       5.995  15.279  -4.413  1.00  1.28           C  
ATOM   3990  O   THR A 270       6.939  15.477  -3.648  1.00  2.44           O  
ATOM   3991  CB  THR A 270       6.593  16.454  -6.507  1.00  1.67           C  
ATOM   3992  OG1 THR A 270       5.511  17.368  -6.285  1.00  1.67           O  
ATOM   3993  CG2 THR A 270       6.854  16.339  -7.997  1.00  1.67           C  
ATOM   3994  H   THR A 270       4.172  14.917  -6.468  1.00  1.07           H  
ATOM   3995  HA  THR A 270       7.091  14.415  -6.024  1.00  1.33           H  
ATOM   3996  HB  THR A 270       7.486  16.842  -6.018  1.00  2.00           H  
ATOM   3997  HG1 THR A 270       5.353  17.451  -5.340  1.00  2.00           H  
ATOM   3998 1HG2 THR A 270       7.103  17.320  -8.401  1.00  2.00           H  
ATOM   3999 2HG2 THR A 270       7.684  15.658  -8.168  1.00  2.00           H  
ATOM   4000 3HG2 THR A 270       5.963  15.959  -8.494  1.00  2.00           H  
ATOM   4001  N   GLY A 271       4.732  15.248  -4.006  1.00  1.15           N  
ATOM   4002  CA  GLY A 271       4.381  15.463  -2.614  1.00  1.17           C  
ATOM   4003  C   GLY A 271       3.450  16.665  -2.496  1.00  0.89           C  
ATOM   4004  O   GLY A 271       3.764  17.616  -3.215  1.00  1.27           O  
ATOM   4005  H   GLY A 271       3.993  15.076  -4.669  1.00  1.38           H  
ATOM   4006 1HA  GLY A 271       3.898  14.574  -2.223  1.00  1.40           H  
ATOM   4007 2HA  GLY A 271       5.289  15.631  -2.038  1.00  1.40           H  
ATOM   4008  N   SER A 272       3.049  16.927  -1.246  1.00  0.80           N  
ATOM   4009  CA  SER A 272       3.924  16.713  -0.090  1.00  0.85           C  
ATOM   4010  C   SER A 272       3.989  15.259   0.389  1.00  0.86           C  
ATOM   4011  O   SER A 272       3.088  14.460   0.129  1.00  2.55           O  
ATOM   4012  CB  SER A 272       3.447  17.585   1.050  1.00  1.27           C  
ATOM   4013  OG  SER A 272       2.185  17.167   1.496  1.00  1.27           O  
ATOM   4014  H   SER A 272       2.118  16.586  -1.042  1.00  0.96           H  
ATOM   4015  HA  SER A 272       4.932  17.024  -0.367  1.00  1.02           H  
ATOM   4016 1HB  SER A 272       4.161  17.542   1.871  1.00  1.53           H  
ATOM   4017 2HB  SER A 272       3.391  18.620   0.715  1.00  1.53           H  
ATOM   4018  HG  SER A 272       1.599  17.209   0.727  1.00  1.53           H  
ATOM   4019  N   CYS A 273       5.062  14.937   1.111  1.00  1.05           N  
ATOM   4020  CA  CYS A 273       5.279  13.594   1.640  1.00  1.59           C  
ATOM   4021  C   CYS A 273       6.386  13.587   2.693  1.00  1.89           C  
ATOM   4022  O   CYS A 273       7.142  14.552   2.815  1.00  3.98           O  
ATOM   4023  CB  CYS A 273       5.662  12.633   0.520  1.00  2.39           C  
ATOM   4024  SG  CYS A 273       7.233  13.035  -0.278  1.00  2.39           S  
ATOM   4025  H   CYS A 273       5.757  15.648   1.292  1.00  1.26           H  
ATOM   4026  HA  CYS A 273       4.354  13.248   2.101  1.00  1.91           H  
ATOM   4027 1HB  CYS A 273       5.735  11.621   0.919  1.00  2.86           H  
ATOM   4028 2HB  CYS A 273       4.885  12.628  -0.244  1.00  2.86           H  
ATOM   4029  HG  CYS A 273       7.966  12.980   0.831  1.00  2.86           H  
ATOM   4030  N   GLY A 274       6.480  12.493   3.445  1.00  1.42           N  
ATOM   4031  CA  GLY A 274       7.509  12.343   4.472  1.00  1.71           C  
ATOM   4032  C   GLY A 274       8.380  11.118   4.205  1.00  0.93           C  
ATOM   4033  O   GLY A 274       8.428  10.611   3.084  1.00  0.98           O  
ATOM   4034  H   GLY A 274       5.823  11.738   3.304  1.00  1.70           H  
ATOM   4035 1HA  GLY A 274       8.130  13.238   4.501  1.00  2.05           H  
ATOM   4036 2HA  GLY A 274       7.034  12.250   5.449  1.00  2.05           H  
ATOM   4037  N   THR A 275       9.070  10.652   5.247  1.00  1.23           N  
ATOM   4038  CA  THR A 275       9.924   9.468   5.155  1.00  0.96           C  
ATOM   4039  C   THR A 275       9.426   8.340   6.059  1.00  0.90           C  
ATOM   4040  O   THR A 275      10.063   7.289   6.165  1.00  0.90           O  
ATOM   4041  CB  THR A 275      11.381   9.804   5.529  1.00  1.44           C  
ATOM   4042  OG1 THR A 275      11.427  10.308   6.871  1.00  1.44           O  
ATOM   4043  CG2 THR A 275      11.952  10.844   4.578  1.00  1.44           C  
ATOM   4044  H   THR A 275       8.997  11.133   6.133  1.00  1.48           H  
ATOM   4045  HA  THR A 275       9.904   9.106   4.127  1.00  1.15           H  
ATOM   4046  HB  THR A 275      11.985   8.899   5.471  1.00  1.73           H  
ATOM   4047  HG1 THR A 275      12.340  10.482   7.116  1.00  1.73           H  
ATOM   4048 1HG2 THR A 275      12.983  11.064   4.857  1.00  1.73           H  
ATOM   4049 2HG2 THR A 275      11.927  10.458   3.559  1.00  1.73           H  
ATOM   4050 3HG2 THR A 275      11.359  11.755   4.635  1.00  1.73           H  
ATOM   4051  N   ASP A 276       8.287   8.548   6.718  1.00  1.25           N  
ATOM   4052  CA  ASP A 276       7.758   7.522   7.606  1.00  1.69           C  
ATOM   4053  C   ASP A 276       7.064   6.461   6.783  1.00  1.45           C  
ATOM   4054  O   ASP A 276       5.859   6.532   6.545  1.00  2.02           O  
ATOM   4055  CB  ASP A 276       6.790   8.103   8.636  1.00  2.54           C  
ATOM   4056  CG  ASP A 276       6.340   7.058   9.660  1.00  2.54           C  
ATOM   4057  OD1 ASP A 276       6.704   5.912   9.509  1.00  2.54           O  
ATOM   4058  OD2 ASP A 276       5.645   7.417  10.581  1.00  2.54           O  
ATOM   4059  H   ASP A 276       7.778   9.413   6.602  1.00  1.50           H  
ATOM   4060  HA  ASP A 276       8.588   7.057   8.138  1.00  2.03           H  
ATOM   4061 1HB  ASP A 276       7.268   8.929   9.162  1.00  3.04           H  
ATOM   4062 2HB  ASP A 276       5.910   8.500   8.128  1.00  3.04           H  
ATOM   4063  N   LEU A 277       7.847   5.479   6.360  1.00  1.14           N  
ATOM   4064  CA  LEU A 277       7.371   4.406   5.507  1.00  1.36           C  
ATOM   4065  C   LEU A 277       6.141   3.734   6.099  1.00  1.71           C  
ATOM   4066  O   LEU A 277       6.078   3.461   7.297  1.00  3.40           O  
ATOM   4067  CB  LEU A 277       8.467   3.350   5.345  1.00  2.04           C  
ATOM   4068  CG  LEU A 277       9.773   3.809   4.699  1.00  2.04           C  
ATOM   4069  CD1 LEU A 277      10.741   2.632   4.661  1.00  2.04           C  
ATOM   4070  CD2 LEU A 277       9.495   4.360   3.328  1.00  2.04           C  
ATOM   4071  H   LEU A 277       8.828   5.527   6.608  1.00  1.37           H  
ATOM   4072  HA  LEU A 277       7.112   4.821   4.534  1.00  1.63           H  
ATOM   4073 1HB  LEU A 277       8.718   2.967   6.330  1.00  2.45           H  
ATOM   4074 2HB  LEU A 277       8.074   2.528   4.747  1.00  2.45           H  
ATOM   4075  HG  LEU A 277      10.228   4.590   5.309  1.00  2.45           H  
ATOM   4076 1HD1 LEU A 277      11.683   2.947   4.221  1.00  2.45           H  
ATOM   4077 2HD1 LEU A 277      10.918   2.276   5.676  1.00  2.45           H  
ATOM   4078 3HD1 LEU A 277      10.313   1.829   4.064  1.00  2.45           H  
ATOM   4079 1HD2 LEU A 277      10.431   4.679   2.873  1.00  2.45           H  
ATOM   4080 2HD2 LEU A 277       9.043   3.585   2.724  1.00  2.45           H  
ATOM   4081 3HD2 LEU A 277       8.814   5.208   3.402  1.00  2.45           H  
ATOM   4082  N   ASP A 278       5.162   3.435   5.271  1.00  1.22           N  
ATOM   4083  CA  ASP A 278       3.997   2.742   5.785  1.00  1.96           C  
ATOM   4084  C   ASP A 278       3.280   1.883   4.761  1.00  2.61           C  
ATOM   4085  O   ASP A 278       2.290   1.258   5.107  1.00  6.24           O  
ATOM   4086  CB  ASP A 278       2.998   3.736   6.381  1.00  2.94           C  
ATOM   4087  CG  ASP A 278       2.468   4.702   5.344  1.00  2.94           C  
ATOM   4088  OD1 ASP A 278       2.900   4.601   4.222  1.00  2.94           O  
ATOM   4089  OD2 ASP A 278       1.633   5.513   5.666  1.00  2.94           O  
ATOM   4090  H   ASP A 278       5.218   3.689   4.299  1.00  1.46           H  
ATOM   4091  HA  ASP A 278       4.331   2.083   6.586  1.00  2.35           H  
ATOM   4092 1HB  ASP A 278       2.159   3.195   6.820  1.00  3.53           H  
ATOM   4093 2HB  ASP A 278       3.479   4.305   7.178  1.00  3.53           H  
ATOM   4094  N   HIS A 279       3.740   1.841   3.513  1.00  1.61           N  
ATOM   4095  CA  HIS A 279       2.980   1.113   2.512  1.00  3.24           C  
ATOM   4096  C   HIS A 279       3.812   0.405   1.451  1.00  1.99           C  
ATOM   4097  O   HIS A 279       4.588   1.017   0.726  1.00  3.78           O  
ATOM   4098  CB  HIS A 279       2.012   2.110   1.871  1.00  4.86           C  
ATOM   4099  CG  HIS A 279       1.122   1.555   0.824  1.00  4.86           C  
ATOM   4100  ND1 HIS A 279       0.413   0.390   0.991  1.00  4.86           N  
ATOM   4101  CD2 HIS A 279       0.774   2.038  -0.387  1.00  4.86           C  
ATOM   4102  CE1 HIS A 279      -0.317   0.167  -0.084  1.00  4.86           C  
ATOM   4103  NE2 HIS A 279      -0.122   1.154  -0.926  1.00  4.86           N  
ATOM   4104  H   HIS A 279       4.562   2.353   3.236  1.00  1.93           H  
ATOM   4105  HA  HIS A 279       2.386   0.349   3.011  1.00  3.89           H  
ATOM   4106 1HB  HIS A 279       1.382   2.543   2.650  1.00  5.83           H  
ATOM   4107 2HB  HIS A 279       2.582   2.927   1.431  1.00  5.83           H  
ATOM   4108  HD2 HIS A 279       1.129   2.962  -0.843  1.00  5.83           H  
ATOM   4109  HE1 HIS A 279      -0.981  -0.682  -0.238  1.00  5.83           H  
ATOM   4110  HE2 HIS A 279      -0.572   1.243  -1.822  1.00  5.83           H  
ATOM   4111  N   ALA A 280       3.639  -0.909   1.368  1.00  0.91           N  
ATOM   4112  CA  ALA A 280       4.350  -1.713   0.385  1.00  0.50           C  
ATOM   4113  C   ALA A 280       3.652  -1.655  -0.969  1.00  0.39           C  
ATOM   4114  O   ALA A 280       2.455  -1.922  -1.085  1.00  0.64           O  
ATOM   4115  CB  ALA A 280       4.469  -3.155   0.856  1.00  0.75           C  
ATOM   4116  H   ALA A 280       2.999  -1.358   2.000  1.00  1.09           H  
ATOM   4117  HA  ALA A 280       5.350  -1.299   0.268  1.00  0.60           H  
ATOM   4118 1HB  ALA A 280       5.029  -3.731   0.120  1.00  0.90           H  
ATOM   4119 2HB  ALA A 280       4.993  -3.183   1.811  1.00  0.90           H  
ATOM   4120 3HB  ALA A 280       3.477  -3.585   0.972  1.00  0.90           H  
ATOM   4121  N   VAL A 281       4.432  -1.315  -1.986  1.00  0.35           N  
ATOM   4122  CA  VAL A 281       3.999  -1.201  -3.373  1.00  0.35           C  
ATOM   4123  C   VAL A 281       4.983  -1.929  -4.277  1.00  0.29           C  
ATOM   4124  O   VAL A 281       6.073  -2.284  -3.841  1.00  0.41           O  
ATOM   4125  CB  VAL A 281       3.907   0.276  -3.790  1.00  0.52           C  
ATOM   4126  CG1 VAL A 281       2.881   1.017  -2.957  1.00  0.52           C  
ATOM   4127  CG2 VAL A 281       5.275   0.925  -3.608  1.00  0.52           C  
ATOM   4128  H   VAL A 281       5.399  -1.109  -1.786  1.00  0.42           H  
ATOM   4129  HA  VAL A 281       3.016  -1.661  -3.475  1.00  0.42           H  
ATOM   4130  HB  VAL A 281       3.591   0.330  -4.829  1.00  0.63           H  
ATOM   4131 1HG1 VAL A 281       2.832   2.055  -3.283  1.00  0.63           H  
ATOM   4132 2HG1 VAL A 281       1.904   0.551  -3.084  1.00  0.63           H  
ATOM   4133 3HG1 VAL A 281       3.167   0.982  -1.907  1.00  0.63           H  
ATOM   4134 1HG2 VAL A 281       5.226   1.970  -3.909  1.00  0.63           H  
ATOM   4135 2HG2 VAL A 281       5.563   0.867  -2.561  1.00  0.63           H  
ATOM   4136 3HG2 VAL A 281       6.011   0.404  -4.219  1.00  0.63           H  
ATOM   4137  N   THR A 282       4.614  -2.184  -5.526  1.00  0.27           N  
ATOM   4138  CA  THR A 282       5.561  -2.862  -6.408  1.00  0.36           C  
ATOM   4139  C   THR A 282       5.920  -1.980  -7.591  1.00  0.23           C  
ATOM   4140  O   THR A 282       5.047  -1.525  -8.327  1.00  0.35           O  
ATOM   4141  CB  THR A 282       5.016  -4.213  -6.893  1.00  0.54           C  
ATOM   4142  OG1 THR A 282       4.777  -5.063  -5.762  1.00  0.54           O  
ATOM   4143  CG2 THR A 282       6.019  -4.889  -7.819  1.00  0.54           C  
ATOM   4144  H   THR A 282       3.707  -1.886  -5.871  1.00  0.32           H  
ATOM   4145  HA  THR A 282       6.476  -3.056  -5.852  1.00  0.43           H  
ATOM   4146  HB  THR A 282       4.079  -4.060  -7.428  1.00  0.65           H  
ATOM   4147  HG1 THR A 282       4.683  -5.970  -6.060  1.00  0.65           H  
ATOM   4148 1HG2 THR A 282       5.619  -5.847  -8.151  1.00  0.65           H  
ATOM   4149 2HG2 THR A 282       6.202  -4.253  -8.685  1.00  0.65           H  
ATOM   4150 3HG2 THR A 282       6.954  -5.052  -7.286  1.00  0.65           H  
ATOM   4151  N   VAL A 283       7.211  -1.737  -7.776  1.00  0.19           N  
ATOM   4152  CA  VAL A 283       7.647  -0.873  -8.850  1.00  0.17           C  
ATOM   4153  C   VAL A 283       7.597  -1.633 -10.157  1.00  0.14           C  
ATOM   4154  O   VAL A 283       8.201  -2.699 -10.305  1.00  0.23           O  
ATOM   4155  CB  VAL A 283       9.067  -0.336  -8.609  1.00  0.26           C  
ATOM   4156  CG1 VAL A 283       9.493   0.525  -9.790  1.00  0.26           C  
ATOM   4157  CG2 VAL A 283       9.105   0.460  -7.322  1.00  0.26           C  
ATOM   4158  H   VAL A 283       7.894  -2.153  -7.164  1.00  0.23           H  
ATOM   4159  HA  VAL A 283       6.966  -0.024  -8.913  1.00  0.20           H  
ATOM   4160  HB  VAL A 283       9.761  -1.173  -8.539  1.00  0.31           H  
ATOM   4161 1HG1 VAL A 283      10.501   0.899  -9.620  1.00  0.31           H  
ATOM   4162 2HG1 VAL A 283       9.472  -0.069 -10.703  1.00  0.31           H  
ATOM   4163 3HG1 VAL A 283       8.809   1.367  -9.889  1.00  0.31           H  
ATOM   4164 1HG2 VAL A 283      10.116   0.827  -7.151  1.00  0.31           H  
ATOM   4165 2HG2 VAL A 283       8.424   1.303  -7.385  1.00  0.31           H  
ATOM   4166 3HG2 VAL A 283       8.805  -0.183  -6.496  1.00  0.31           H  
ATOM   4167  N   VAL A 284       6.842  -1.070 -11.087  1.00  0.23           N  
ATOM   4168  CA  VAL A 284       6.617  -1.603 -12.421  1.00  0.68           C  
ATOM   4169  C   VAL A 284       7.635  -1.097 -13.417  1.00  0.44           C  
ATOM   4170  O   VAL A 284       7.995  -1.790 -14.369  1.00  1.32           O  
ATOM   4171  CB  VAL A 284       5.229  -1.219 -12.920  1.00  1.02           C  
ATOM   4172  CG1 VAL A 284       5.073  -1.648 -14.362  1.00  1.02           C  
ATOM   4173  CG2 VAL A 284       4.174  -1.866 -12.048  1.00  1.02           C  
ATOM   4174  H   VAL A 284       6.400  -0.191 -10.862  1.00  0.28           H  
ATOM   4175  HA  VAL A 284       6.686  -2.690 -12.372  1.00  0.82           H  
ATOM   4176  HB  VAL A 284       5.126  -0.138 -12.881  1.00  1.22           H  
ATOM   4177 1HG1 VAL A 284       4.091  -1.342 -14.714  1.00  1.22           H  
ATOM   4178 2HG1 VAL A 284       5.838  -1.166 -14.969  1.00  1.22           H  
ATOM   4179 3HG1 VAL A 284       5.173  -2.729 -14.438  1.00  1.22           H  
ATOM   4180 1HG2 VAL A 284       3.189  -1.579 -12.407  1.00  1.22           H  
ATOM   4181 2HG2 VAL A 284       4.277  -2.950 -12.093  1.00  1.22           H  
ATOM   4182 3HG2 VAL A 284       4.297  -1.532 -11.018  1.00  1.22           H  
ATOM   4183  N   GLY A 285       8.043   0.148 -13.265  1.00  0.53           N  
ATOM   4184  CA  GLY A 285       8.982   0.673 -14.220  1.00  0.77           C  
ATOM   4185  C   GLY A 285       9.433   2.086 -13.938  1.00  0.58           C  
ATOM   4186  O   GLY A 285       9.422   2.541 -12.796  1.00  1.20           O  
ATOM   4187  H   GLY A 285       7.698   0.717 -12.504  1.00  0.64           H  
ATOM   4188 1HA  GLY A 285       9.845   0.014 -14.287  1.00  0.92           H  
ATOM   4189 2HA  GLY A 285       8.493   0.644 -15.176  1.00  0.92           H  
ATOM   4190  N   TYR A 286       9.855   2.766 -14.996  1.00  0.73           N  
ATOM   4191  CA  TYR A 286      10.319   4.146 -14.917  1.00  1.82           C  
ATOM   4192  C   TYR A 286      10.469   4.747 -16.311  1.00  2.00           C  
ATOM   4193  O   TYR A 286      10.419   4.034 -17.312  1.00  2.62           O  
ATOM   4194  CB  TYR A 286      11.650   4.243 -14.156  1.00  2.73           C  
ATOM   4195  CG  TYR A 286      12.789   3.460 -14.760  1.00  2.73           C  
ATOM   4196  CD1 TYR A 286      13.527   4.018 -15.787  1.00  2.73           C  
ATOM   4197  CD2 TYR A 286      13.120   2.207 -14.268  1.00  2.73           C  
ATOM   4198  CE1 TYR A 286      14.578   3.323 -16.334  1.00  2.73           C  
ATOM   4199  CE2 TYR A 286      14.181   1.508 -14.812  1.00  2.73           C  
ATOM   4200  CZ  TYR A 286      14.910   2.064 -15.847  1.00  2.73           C  
ATOM   4201  OH  TYR A 286      15.966   1.379 -16.401  1.00  2.73           O  
ATOM   4202  H   TYR A 286       9.813   2.302 -15.895  1.00  0.88           H  
ATOM   4203  HA  TYR A 286       9.570   4.732 -14.386  1.00  2.18           H  
ATOM   4204 1HB  TYR A 286      11.960   5.286 -14.093  1.00  3.28           H  
ATOM   4205 2HB  TYR A 286      11.504   3.891 -13.140  1.00  3.28           H  
ATOM   4206  HD1 TYR A 286      13.274   5.008 -16.166  1.00  3.28           H  
ATOM   4207  HD2 TYR A 286      12.544   1.779 -13.451  1.00  3.28           H  
ATOM   4208  HE1 TYR A 286      15.148   3.772 -17.142  1.00  3.28           H  
ATOM   4209  HE2 TYR A 286      14.443   0.522 -14.426  1.00  3.28           H  
ATOM   4210  HH  TYR A 286      16.225   1.803 -17.227  1.00  3.28           H  
ATOM   4211  N   GLY A 287      10.684   6.055 -16.385  1.00  2.82           N  
ATOM   4212  CA  GLY A 287      10.874   6.687 -17.685  1.00  4.99           C  
ATOM   4213  C   GLY A 287      11.156   8.180 -17.595  1.00  3.69           C  
ATOM   4214  O   GLY A 287      11.408   8.718 -16.518  1.00  3.85           O  
ATOM   4215  H   GLY A 287      10.703   6.604 -15.537  1.00  3.38           H  
ATOM   4216 1HA  GLY A 287      11.699   6.197 -18.201  1.00  5.99           H  
ATOM   4217 2HA  GLY A 287       9.985   6.525 -18.292  1.00  5.99           H  
ATOM   4218  N   THR A 288      11.115   8.840 -18.751  1.00  4.04           N  
ATOM   4219  CA  THR A 288      11.350  10.279 -18.861  1.00  4.87           C  
ATOM   4220  C   THR A 288      10.261  10.912 -19.726  1.00  6.81           C  
ATOM   4221  O   THR A 288       9.936  10.387 -20.792  1.00  9.58           O  
ATOM   4222  CB  THR A 288      12.735  10.576 -19.476  1.00  7.30           C  
ATOM   4223  OG1 THR A 288      13.763   9.987 -18.670  1.00  7.30           O  
ATOM   4224  CG2 THR A 288      12.974  12.074 -19.557  1.00  7.30           C  
ATOM   4225  H   THR A 288      10.906   8.323 -19.593  1.00  4.85           H  
ATOM   4226  HA  THR A 288      11.303  10.722 -17.868  1.00  5.84           H  
ATOM   4227  HB  THR A 288      12.784  10.148 -20.477  1.00  8.77           H  
ATOM   4228  HG1 THR A 288      13.883  10.509 -17.868  1.00  8.77           H  
ATOM   4229 1HG2 THR A 288      13.955  12.263 -19.992  1.00  8.77           H  
ATOM   4230 2HG2 THR A 288      12.209  12.532 -20.178  1.00  8.77           H  
ATOM   4231 3HG2 THR A 288      12.934  12.501 -18.555  1.00  8.77           H  
ATOM   4232  N   SER A 289       9.694  12.029 -19.268  1.00  7.08           N  
ATOM   4233  CA  SER A 289       8.636  12.704 -20.016  1.00 11.59           C  
ATOM   4234  C   SER A 289       9.197  13.507 -21.174  1.00 16.22           C  
ATOM   4235  O   SER A 289      10.407  13.688 -21.300  1.00 16.49           O  
ATOM   4236  CB  SER A 289       7.863  13.673 -19.146  1.00 17.38           C  
ATOM   4237  OG  SER A 289       8.600  14.846 -18.925  1.00 17.38           O  
ATOM   4238  H   SER A 289       9.986  12.405 -18.378  1.00  8.50           H  
ATOM   4239  HA  SER A 289       7.954  11.951 -20.413  1.00 13.91           H  
ATOM   4240 1HB  SER A 289       6.914  13.918 -19.621  1.00 20.86           H  
ATOM   4241 2HB  SER A 289       7.636  13.200 -18.191  1.00 20.86           H  
ATOM   4242  HG  SER A 289       8.033  15.419 -18.400  1.00 20.86           H  
ATOM   4243  N   ASP A 290       8.301  14.067 -21.977  1.00 23.25           N  
ATOM   4244  CA  ASP A 290       8.687  14.909 -23.104  1.00 30.91           C  
ATOM   4245  C   ASP A 290       9.317  16.233 -22.652  1.00 25.58           C  
ATOM   4246  O   ASP A 290       9.954  16.921 -23.450  1.00 33.48           O  
ATOM   4247  CB  ASP A 290       7.475  15.196 -23.990  1.00 46.37           C  
ATOM   4248  CG  ASP A 290       7.004  13.970 -24.761  1.00 46.37           C  
ATOM   4249  OD1 ASP A 290       7.748  13.022 -24.846  1.00 46.37           O  
ATOM   4250  OD2 ASP A 290       5.902  13.994 -25.255  1.00 46.37           O  
ATOM   4251  H   ASP A 290       7.319  13.889 -21.815  1.00 27.90           H  
ATOM   4252  HA  ASP A 290       9.427  14.367 -23.694  1.00 37.09           H  
ATOM   4253 1HB  ASP A 290       6.652  15.561 -23.376  1.00 55.64           H  
ATOM   4254 2HB  ASP A 290       7.725  15.981 -24.704  1.00 55.64           H  
ATOM   4255  N   ASP A 291       9.138  16.587 -21.375  1.00 16.05           N  
ATOM   4256  CA  ASP A 291       9.712  17.797 -20.821  1.00 13.27           C  
ATOM   4257  C   ASP A 291      11.004  17.503 -20.059  1.00 11.60           C  
ATOM   4258  O   ASP A 291      11.584  18.403 -19.448  1.00 11.36           O  
ATOM   4259  CB  ASP A 291       8.707  18.485 -19.897  1.00 19.91           C  
ATOM   4260  CG  ASP A 291       7.486  19.011 -20.643  1.00 19.91           C  
ATOM   4261  OD1 ASP A 291       7.619  19.355 -21.793  1.00 19.91           O  
ATOM   4262  OD2 ASP A 291       6.433  19.066 -20.054  1.00 19.91           O  
ATOM   4263  H   ASP A 291       8.610  15.992 -20.750  1.00 19.26           H  
ATOM   4264  HA  ASP A 291       9.948  18.475 -21.641  1.00 15.92           H  
ATOM   4265 1HB  ASP A 291       8.373  17.783 -19.133  1.00 23.89           H  
ATOM   4266 2HB  ASP A 291       9.190  19.319 -19.388  1.00 23.89           H  
ATOM   4267  N   GLY A 292      11.457  16.246 -20.090  1.00 12.02           N  
ATOM   4268  CA  GLY A 292      12.672  15.860 -19.395  1.00 12.33           C  
ATOM   4269  C   GLY A 292      12.424  15.506 -17.930  1.00  7.70           C  
ATOM   4270  O   GLY A 292      13.347  15.572 -17.116  1.00  8.56           O  
ATOM   4271  H   GLY A 292      10.967  15.527 -20.604  1.00 14.42           H  
ATOM   4272 1HA  GLY A 292      13.121  15.007 -19.904  1.00 14.80           H  
ATOM   4273 2HA  GLY A 292      13.392  16.675 -19.453  1.00 14.80           H  
ATOM   4274  N   THR A 293      11.188  15.137 -17.582  1.00  5.01           N  
ATOM   4275  CA  THR A 293      10.896  14.792 -16.197  1.00  2.85           C  
ATOM   4276  C   THR A 293      11.025  13.301 -15.972  1.00  2.36           C  
ATOM   4277  O   THR A 293      10.275  12.510 -16.537  1.00  3.60           O  
ATOM   4278  CB  THR A 293       9.472  15.232 -15.794  1.00  4.28           C  
ATOM   4279  OG1 THR A 293       9.351  16.655 -15.917  1.00  4.28           O  
ATOM   4280  CG2 THR A 293       9.166  14.818 -14.364  1.00  4.28           C  
ATOM   4281  H   THR A 293      10.444  15.086 -18.264  1.00  6.01           H  
ATOM   4282  HA  THR A 293      11.614  15.297 -15.551  1.00  3.42           H  
ATOM   4283  HB  THR A 293       8.750  14.759 -16.455  1.00  5.13           H  
ATOM   4284  HG1 THR A 293       9.992  17.080 -15.341  1.00  5.13           H  
ATOM   4285 1HG2 THR A 293       8.156  15.131 -14.103  1.00  5.13           H  
ATOM   4286 2HG2 THR A 293       9.246  13.735 -14.272  1.00  5.13           H  
ATOM   4287 3HG2 THR A 293       9.877  15.293 -13.690  1.00  5.13           H  
ATOM   4288  N   ASP A 294      11.983  12.915 -15.149  1.00  2.92           N  
ATOM   4289  CA  ASP A 294      12.168  11.508 -14.851  1.00  3.63           C  
ATOM   4290  C   ASP A 294      11.106  11.040 -13.862  1.00  4.37           C  
ATOM   4291  O   ASP A 294      10.695  11.799 -12.983  1.00  7.35           O  
ATOM   4292  CB  ASP A 294      13.573  11.252 -14.306  1.00  5.45           C  
ATOM   4293  CG  ASP A 294      14.666  11.436 -15.345  1.00  5.45           C  
ATOM   4294  OD1 ASP A 294      14.354  11.495 -16.511  1.00  5.45           O  
ATOM   4295  OD2 ASP A 294      15.812  11.490 -14.964  1.00  5.45           O  
ATOM   4296  H   ASP A 294      12.585  13.603 -14.719  1.00  3.50           H  
ATOM   4297  HA  ASP A 294      12.053  10.940 -15.772  1.00  4.36           H  
ATOM   4298 1HB  ASP A 294      13.770  11.918 -13.465  1.00  6.53           H  
ATOM   4299 2HB  ASP A 294      13.635  10.230 -13.942  1.00  6.53           H  
ATOM   4300  N   TYR A 295      10.679   9.789 -13.989  1.00  3.85           N  
ATOM   4301  CA  TYR A 295       9.662   9.261 -13.092  1.00  6.65           C  
ATOM   4302  C   TYR A 295       9.685   7.746 -12.916  1.00  2.21           C  
ATOM   4303  O   TYR A 295      10.292   7.017 -13.695  1.00  3.08           O  
ATOM   4304  CB  TYR A 295       8.280   9.661 -13.580  1.00  9.98           C  
ATOM   4305  CG  TYR A 295       7.959   9.128 -14.959  1.00  9.98           C  
ATOM   4306  CD1 TYR A 295       7.490   7.830 -15.114  1.00  9.98           C  
ATOM   4307  CD2 TYR A 295       8.098   9.950 -16.066  1.00  9.98           C  
ATOM   4308  CE1 TYR A 295       7.173   7.353 -16.369  1.00  9.98           C  
ATOM   4309  CE2 TYR A 295       7.777   9.474 -17.322  1.00  9.98           C  
ATOM   4310  CZ  TYR A 295       7.318   8.182 -17.476  1.00  9.98           C  
ATOM   4311  OH  TYR A 295       6.997   7.708 -18.728  1.00  9.98           O  
ATOM   4312  H   TYR A 295      11.042   9.215 -14.735  1.00  4.62           H  
ATOM   4313  HA  TYR A 295       9.827   9.703 -12.114  1.00  7.98           H  
ATOM   4314 1HB  TYR A 295       7.528   9.294 -12.884  1.00 11.97           H  
ATOM   4315 2HB  TYR A 295       8.204  10.748 -13.607  1.00 11.97           H  
ATOM   4316  HD1 TYR A 295       7.372   7.187 -14.242  1.00 11.97           H  
ATOM   4317  HD2 TYR A 295       8.454  10.971 -15.944  1.00 11.97           H  
ATOM   4318  HE1 TYR A 295       6.807   6.334 -16.489  1.00 11.97           H  
ATOM   4319  HE2 TYR A 295       7.882  10.120 -18.192  1.00 11.97           H  
ATOM   4320  HH  TYR A 295       7.209   8.376 -19.386  1.00 11.97           H  
ATOM   4321  N   TRP A 296       8.974   7.288 -11.887  1.00  1.73           N  
ATOM   4322  CA  TRP A 296       8.808   5.881 -11.565  1.00  1.93           C  
ATOM   4323  C   TRP A 296       7.372   5.449 -11.808  1.00  0.99           C  
ATOM   4324  O   TRP A 296       6.444   6.205 -11.548  1.00  2.21           O  
ATOM   4325  CB  TRP A 296       9.128   5.614 -10.090  1.00  2.90           C  
ATOM   4326  CG  TRP A 296      10.551   5.838  -9.717  1.00  2.90           C  
ATOM   4327  CD1 TRP A 296      11.099   6.950  -9.147  1.00  2.90           C  
ATOM   4328  CD2 TRP A 296      11.631   4.907  -9.911  1.00  2.90           C  
ATOM   4329  NE1 TRP A 296      12.450   6.769  -8.973  1.00  2.90           N  
ATOM   4330  CE2 TRP A 296      12.791   5.527  -9.440  1.00  2.90           C  
ATOM   4331  CE3 TRP A 296      11.708   3.616 -10.443  1.00  2.90           C  
ATOM   4332  CZ2 TRP A 296      14.015   4.900  -9.494  1.00  2.90           C  
ATOM   4333  CZ3 TRP A 296      12.940   2.990 -10.496  1.00  2.90           C  
ATOM   4334  CH2 TRP A 296      14.057   3.627 -10.031  1.00  2.90           C  
ATOM   4335  H   TRP A 296       8.530   7.961 -11.289  1.00  2.08           H  
ATOM   4336  HA  TRP A 296       9.470   5.289 -12.196  1.00  2.32           H  
ATOM   4337 1HB  TRP A 296       8.513   6.259  -9.469  1.00  3.47           H  
ATOM   4338 2HB  TRP A 296       8.871   4.584  -9.844  1.00  3.47           H  
ATOM   4339  HD1 TRP A 296      10.548   7.848  -8.874  1.00  3.47           H  
ATOM   4340  HE1 TRP A 296      13.101   7.442  -8.573  1.00  3.47           H  
ATOM   4341  HE3 TRP A 296      10.814   3.117 -10.813  1.00  3.47           H  
ATOM   4342  HZ2 TRP A 296      14.927   5.367  -9.139  1.00  3.47           H  
ATOM   4343  HZ3 TRP A 296      13.000   1.987 -10.915  1.00  3.47           H  
ATOM   4344  HH2 TRP A 296      15.008   3.126 -10.079  1.00  3.47           H  
ATOM   4345  N   LEU A 297       7.185   4.226 -12.277  1.00  0.49           N  
ATOM   4346  CA  LEU A 297       5.845   3.670 -12.450  1.00  0.57           C  
ATOM   4347  C   LEU A 297       5.631   2.616 -11.385  1.00  0.49           C  
ATOM   4348  O   LEU A 297       6.337   1.609 -11.353  1.00  0.56           O  
ATOM   4349  CB  LEU A 297       5.657   3.062 -13.841  1.00  0.85           C  
ATOM   4350  CG  LEU A 297       4.295   2.388 -14.073  1.00  0.85           C  
ATOM   4351  CD1 LEU A 297       3.186   3.424 -13.951  1.00  0.85           C  
ATOM   4352  CD2 LEU A 297       4.288   1.738 -15.450  1.00  0.85           C  
ATOM   4353  H   LEU A 297       7.989   3.658 -12.485  1.00  0.59           H  
ATOM   4354  HA  LEU A 297       5.109   4.460 -12.311  1.00  0.68           H  
ATOM   4355 1HB  LEU A 297       5.771   3.848 -14.585  1.00  1.03           H  
ATOM   4356 2HB  LEU A 297       6.431   2.315 -14.007  1.00  1.03           H  
ATOM   4357  HG  LEU A 297       4.127   1.630 -13.310  1.00  1.03           H  
ATOM   4358 1HD1 LEU A 297       2.220   2.944 -14.107  1.00  1.03           H  
ATOM   4359 2HD1 LEU A 297       3.213   3.870 -12.956  1.00  1.03           H  
ATOM   4360 3HD1 LEU A 297       3.331   4.201 -14.701  1.00  1.03           H  
ATOM   4361 1HD2 LEU A 297       3.327   1.252 -15.620  1.00  1.03           H  
ATOM   4362 2HD2 LEU A 297       4.448   2.500 -16.213  1.00  1.03           H  
ATOM   4363 3HD2 LEU A 297       5.084   0.997 -15.509  1.00  1.03           H  
ATOM   4364  N   VAL A 298       4.673   2.859 -10.496  1.00  0.40           N  
ATOM   4365  CA  VAL A 298       4.456   1.965  -9.373  1.00  0.38           C  
ATOM   4366  C   VAL A 298       3.022   1.432  -9.255  1.00  0.27           C  
ATOM   4367  O   VAL A 298       2.048   2.177  -9.370  1.00  0.45           O  
ATOM   4368  CB  VAL A 298       4.835   2.702  -8.082  1.00  0.57           C  
ATOM   4369  CG1 VAL A 298       4.605   1.807  -6.895  1.00  0.57           C  
ATOM   4370  CG2 VAL A 298       6.282   3.168  -8.147  1.00  0.57           C  
ATOM   4371  H   VAL A 298       4.115   3.701 -10.565  1.00  0.48           H  
ATOM   4372  HA  VAL A 298       5.124   1.112  -9.488  1.00  0.46           H  
ATOM   4373  HB  VAL A 298       4.191   3.564  -7.965  1.00  0.68           H  
ATOM   4374 1HG1 VAL A 298       4.858   2.356  -5.991  1.00  0.68           H  
ATOM   4375 2HG1 VAL A 298       3.559   1.508  -6.856  1.00  0.68           H  
ATOM   4376 3HG1 VAL A 298       5.236   0.922  -6.975  1.00  0.68           H  
ATOM   4377 1HG2 VAL A 298       6.536   3.695  -7.228  1.00  0.68           H  
ATOM   4378 2HG2 VAL A 298       6.929   2.304  -8.266  1.00  0.68           H  
ATOM   4379 3HG2 VAL A 298       6.416   3.840  -8.994  1.00  0.68           H  
ATOM   4380  N   LYS A 299       2.902   0.122  -9.030  1.00  0.26           N  
ATOM   4381  CA  LYS A 299       1.612  -0.537  -8.841  1.00  0.23           C  
ATOM   4382  C   LYS A 299       1.165  -0.489  -7.386  1.00  0.22           C  
ATOM   4383  O   LYS A 299       1.885  -0.930  -6.484  1.00  0.21           O  
ATOM   4384  CB  LYS A 299       1.665  -1.997  -9.289  1.00  0.35           C  
ATOM   4385  CG  LYS A 299       0.328  -2.708  -9.168  1.00  0.35           C  
ATOM   4386  CD  LYS A 299       0.385  -4.152  -9.646  1.00  0.35           C  
ATOM   4387  CE  LYS A 299      -0.979  -4.795  -9.481  1.00  0.35           C  
ATOM   4388  NZ  LYS A 299      -1.037  -6.209  -9.930  1.00  0.35           N  
ATOM   4389  H   LYS A 299       3.736  -0.438  -8.952  1.00  0.31           H  
ATOM   4390  HA  LYS A 299       0.863  -0.014  -9.435  1.00  0.28           H  
ATOM   4391 1HB  LYS A 299       1.976  -2.051 -10.330  1.00  0.41           H  
ATOM   4392 2HB  LYS A 299       2.400  -2.541  -8.694  1.00  0.41           H  
ATOM   4393 1HG  LYS A 299       0.007  -2.696  -8.126  1.00  0.41           H  
ATOM   4394 2HG  LYS A 299      -0.414  -2.173  -9.760  1.00  0.41           H  
ATOM   4395 1HD  LYS A 299       0.671  -4.179 -10.697  1.00  0.41           H  
ATOM   4396 2HD  LYS A 299       1.121  -4.708  -9.066  1.00  0.41           H  
ATOM   4397 1HE  LYS A 299      -1.268  -4.746  -8.432  1.00  0.41           H  
ATOM   4398 2HE  LYS A 299      -1.688  -4.224 -10.069  1.00  0.41           H  
ATOM   4399 1HZ  LYS A 299      -1.989  -6.549  -9.816  1.00  0.41           H  
ATOM   4400 2HZ  LYS A 299      -0.810  -6.261 -10.913  1.00  0.41           H  
ATOM   4401 3HZ  LYS A 299      -0.400  -6.784  -9.400  1.00  0.41           H  
ATOM   4402  N   ASN A 300      -0.037   0.033  -7.152  1.00  0.25           N  
ATOM   4403  CA  ASN A 300      -0.561   0.109  -5.796  1.00  0.23           C  
ATOM   4404  C   ASN A 300      -1.532  -1.064  -5.526  1.00  0.29           C  
ATOM   4405  O   ASN A 300      -1.826  -1.846  -6.429  1.00  0.44           O  
ATOM   4406  CB  ASN A 300      -1.215   1.467  -5.588  1.00  0.35           C  
ATOM   4407  CG  ASN A 300      -1.099   1.938  -4.177  1.00  0.35           C  
ATOM   4408  OD1 ASN A 300      -1.422   1.201  -3.241  1.00  0.35           O  
ATOM   4409  ND2 ASN A 300      -0.619   3.137  -3.992  1.00  0.35           N  
ATOM   4410  H   ASN A 300      -0.602   0.392  -7.912  1.00  0.30           H  
ATOM   4411  HA  ASN A 300       0.269   0.012  -5.094  1.00  0.28           H  
ATOM   4412 1HB  ASN A 300      -0.745   2.200  -6.246  1.00  0.41           H  
ATOM   4413 2HB  ASN A 300      -2.269   1.411  -5.861  1.00  0.41           H  
ATOM   4414 1HD2 ASN A 300      -0.511   3.495  -3.065  1.00  0.41           H  
ATOM   4415 2HD2 ASN A 300      -0.358   3.696  -4.778  1.00  0.41           H  
ATOM   4416  N   SER A 301      -2.009  -1.186  -4.279  1.00  0.50           N  
ATOM   4417  CA  SER A 301      -2.945  -2.247  -3.886  1.00  0.81           C  
ATOM   4418  C   SER A 301      -4.275  -1.697  -3.377  1.00  0.76           C  
ATOM   4419  O   SER A 301      -4.873  -2.260  -2.464  1.00  0.60           O  
ATOM   4420  CB  SER A 301      -2.315  -3.141  -2.821  1.00  1.22           C  
ATOM   4421  OG  SER A 301      -1.898  -2.405  -1.700  1.00  1.22           O  
ATOM   4422  H   SER A 301      -1.729  -0.504  -3.592  1.00  0.60           H  
ATOM   4423  HA  SER A 301      -3.152  -2.860  -4.763  1.00  0.97           H  
ATOM   4424 1HB  SER A 301      -3.025  -3.908  -2.514  1.00  1.46           H  
ATOM   4425 2HB  SER A 301      -1.456  -3.649  -3.256  1.00  1.46           H  
ATOM   4426  HG  SER A 301      -2.635  -2.350  -1.079  1.00  1.46           H  
ATOM   4427  N   TRP A 302      -4.740  -0.603  -3.968  1.00  1.07           N  
ATOM   4428  CA  TRP A 302      -6.014  -0.006  -3.575  1.00  1.26           C  
ATOM   4429  C   TRP A 302      -7.070  -0.075  -4.682  1.00  1.14           C  
ATOM   4430  O   TRP A 302      -7.991   0.743  -4.713  1.00  1.43           O  
ATOM   4431  CB  TRP A 302      -5.804   1.448  -3.161  1.00  1.89           C  
ATOM   4432  CG  TRP A 302      -5.076   1.635  -1.853  1.00  1.89           C  
ATOM   4433  CD1 TRP A 302      -5.132   0.853  -0.735  1.00  1.89           C  
ATOM   4434  CD2 TRP A 302      -4.158   2.701  -1.538  1.00  1.89           C  
ATOM   4435  NE1 TRP A 302      -4.306   1.368   0.247  1.00  1.89           N  
ATOM   4436  CE2 TRP A 302      -3.702   2.488  -0.236  1.00  1.89           C  
ATOM   4437  CE3 TRP A 302      -3.695   3.799  -2.248  1.00  1.89           C  
ATOM   4438  CZ2 TRP A 302      -2.791   3.332   0.368  1.00  1.89           C  
ATOM   4439  CZ3 TRP A 302      -2.791   4.652  -1.645  1.00  1.89           C  
ATOM   4440  CH2 TRP A 302      -2.344   4.422  -0.373  1.00  1.89           C  
ATOM   4441  H   TRP A 302      -4.205  -0.175  -4.711  1.00  1.28           H  
ATOM   4442  HA  TRP A 302      -6.395  -0.553  -2.712  1.00  1.51           H  
ATOM   4443 1HB  TRP A 302      -5.236   1.962  -3.937  1.00  2.27           H  
ATOM   4444 2HB  TRP A 302      -6.770   1.937  -3.095  1.00  2.27           H  
ATOM   4445  HD1 TRP A 302      -5.741  -0.043  -0.635  1.00  2.27           H  
ATOM   4446  HE1 TRP A 302      -4.142   1.011   1.184  1.00  2.27           H  
ATOM   4447  HE3 TRP A 302      -4.044   3.976  -3.258  1.00  2.27           H  
ATOM   4448  HZ2 TRP A 302      -2.433   3.165   1.382  1.00  2.27           H  
ATOM   4449  HZ3 TRP A 302      -2.444   5.512  -2.214  1.00  2.27           H  
ATOM   4450  HH2 TRP A 302      -1.636   5.112   0.071  1.00  2.27           H  
ATOM   4451  N   GLY A 303      -6.927  -1.039  -5.593  1.00  0.98           N  
ATOM   4452  CA  GLY A 303      -7.855  -1.210  -6.709  1.00  1.03           C  
ATOM   4453  C   GLY A 303      -7.604  -0.225  -7.856  1.00  0.84           C  
ATOM   4454  O   GLY A 303      -6.847   0.739  -7.722  1.00  2.00           O  
ATOM   4455  H   GLY A 303      -6.175  -1.710  -5.504  1.00  1.18           H  
ATOM   4456 1HA  GLY A 303      -7.775  -2.231  -7.086  1.00  1.24           H  
ATOM   4457 2HA  GLY A 303      -8.875  -1.090  -6.347  1.00  1.24           H  
ATOM   4458  N   THR A 304      -8.308  -0.441  -8.970  1.00  0.64           N  
ATOM   4459  CA  THR A 304      -8.187   0.411 -10.155  1.00  0.57           C  
ATOM   4460  C   THR A 304      -8.910   1.740  -9.969  1.00  0.51           C  
ATOM   4461  O   THR A 304      -8.715   2.682 -10.736  1.00  0.70           O  
ATOM   4462  CB  THR A 304      -8.740  -0.294 -11.405  1.00  0.85           C  
ATOM   4463  OG1 THR A 304     -10.126  -0.605 -11.206  1.00  0.85           O  
ATOM   4464  CG2 THR A 304      -7.965  -1.571 -11.682  1.00  0.85           C  
ATOM   4465  H   THR A 304      -8.927  -1.239  -9.008  1.00  0.77           H  
ATOM   4466  HA  THR A 304      -7.133   0.617 -10.317  1.00  0.68           H  
ATOM   4467  HB  THR A 304      -8.650   0.370 -12.264  1.00  1.03           H  
ATOM   4468  HG1 THR A 304     -10.479  -1.014 -12.000  1.00  1.03           H  
ATOM   4469 1HG2 THR A 304      -8.367  -2.056 -12.572  1.00  1.03           H  
ATOM   4470 2HG2 THR A 304      -6.915  -1.328 -11.845  1.00  1.03           H  
ATOM   4471 3HG2 THR A 304      -8.055  -2.245 -10.830  1.00  1.03           H  
ATOM   4472  N   SER A 305      -9.735   1.809  -8.928  1.00  0.90           N  
ATOM   4473  CA  SER A 305     -10.476   2.999  -8.553  1.00  0.91           C  
ATOM   4474  C   SER A 305      -9.590   4.085  -7.905  1.00  0.89           C  
ATOM   4475  O   SER A 305     -10.055   5.205  -7.669  1.00  1.06           O  
ATOM   4476  CB  SER A 305     -11.596   2.588  -7.622  1.00  1.36           C  
ATOM   4477  OG  SER A 305     -11.090   2.070  -6.423  1.00  1.36           O  
ATOM   4478  H   SER A 305      -9.862   0.990  -8.356  1.00  1.08           H  
ATOM   4479  HA  SER A 305     -10.917   3.420  -9.457  1.00  1.09           H  
ATOM   4480 1HB  SER A 305     -12.228   3.444  -7.408  1.00  1.64           H  
ATOM   4481 2HB  SER A 305     -12.216   1.838  -8.111  1.00  1.64           H  
ATOM   4482  HG  SER A 305     -10.501   1.353  -6.670  1.00  1.64           H  
ATOM   4483  N   TRP A 306      -8.323   3.758  -7.616  1.00  1.15           N  
ATOM   4484  CA  TRP A 306      -7.402   4.745  -7.073  1.00  1.43           C  
ATOM   4485  C   TRP A 306      -6.328   5.153  -8.085  1.00  1.36           C  
ATOM   4486  O   TRP A 306      -5.759   4.301  -8.764  1.00  1.55           O  
ATOM   4487  CB  TRP A 306      -6.708   4.204  -5.832  1.00  2.15           C  
ATOM   4488  CG  TRP A 306      -5.738   5.187  -5.266  1.00  2.15           C  
ATOM   4489  CD1 TRP A 306      -6.023   6.166  -4.374  1.00  2.15           C  
ATOM   4490  CD2 TRP A 306      -4.324   5.318  -5.563  1.00  2.15           C  
ATOM   4491  NE1 TRP A 306      -4.901   6.892  -4.080  1.00  2.15           N  
ATOM   4492  CE2 TRP A 306      -3.848   6.385  -4.801  1.00  2.15           C  
ATOM   4493  CE3 TRP A 306      -3.444   4.624  -6.405  1.00  2.15           C  
ATOM   4494  CZ2 TRP A 306      -2.523   6.780  -4.842  1.00  2.15           C  
ATOM   4495  CZ3 TRP A 306      -2.116   5.026  -6.449  1.00  2.15           C  
ATOM   4496  CH2 TRP A 306      -1.672   6.073  -5.682  1.00  2.15           C  
ATOM   4497  H   TRP A 306      -7.972   2.820  -7.781  1.00  1.38           H  
ATOM   4498  HA  TRP A 306      -7.968   5.633  -6.798  1.00  1.72           H  
ATOM   4499 1HB  TRP A 306      -7.449   3.966  -5.068  1.00  2.57           H  
ATOM   4500 2HB  TRP A 306      -6.174   3.286  -6.076  1.00  2.57           H  
ATOM   4501  HD1 TRP A 306      -7.008   6.350  -3.957  1.00  2.57           H  
ATOM   4502  HE1 TRP A 306      -4.886   7.673  -3.440  1.00  2.57           H  
ATOM   4503  HE3 TRP A 306      -3.795   3.790  -7.011  1.00  2.57           H  
ATOM   4504  HZ2 TRP A 306      -2.140   7.606  -4.249  1.00  2.57           H  
ATOM   4505  HZ3 TRP A 306      -1.432   4.484  -7.104  1.00  2.57           H  
ATOM   4506  HH2 TRP A 306      -0.625   6.359  -5.729  1.00  2.57           H  
ATOM   4507  N   GLY A 307      -6.037   6.454  -8.155  1.00  1.44           N  
ATOM   4508  CA  GLY A 307      -4.973   6.977  -9.015  1.00  1.68           C  
ATOM   4509  C   GLY A 307      -5.193   6.690 -10.491  1.00  1.47           C  
ATOM   4510  O   GLY A 307      -6.319   6.727 -10.993  1.00  1.74           O  
ATOM   4511  H   GLY A 307      -6.555   7.102  -7.578  1.00  1.73           H  
ATOM   4512 1HA  GLY A 307      -4.894   8.052  -8.870  1.00  2.02           H  
ATOM   4513 2HA  GLY A 307      -4.021   6.550  -8.704  1.00  2.02           H  
ATOM   4514  N   GLU A 308      -4.109   6.398 -11.206  1.00  1.27           N  
ATOM   4515  CA  GLU A 308      -4.226   6.138 -12.631  1.00  1.94           C  
ATOM   4516  C   GLU A 308      -4.454   4.667 -12.845  1.00  1.13           C  
ATOM   4517  O   GLU A 308      -3.518   3.917 -13.109  1.00  1.09           O  
ATOM   4518  CB  GLU A 308      -2.984   6.593 -13.404  1.00  2.91           C  
ATOM   4519  CG  GLU A 308      -2.719   8.093 -13.375  1.00  2.91           C  
ATOM   4520  CD  GLU A 308      -1.594   8.499 -14.294  1.00  2.91           C  
ATOM   4521  OE1 GLU A 308      -1.176   7.679 -15.079  1.00  2.91           O  
ATOM   4522  OE2 GLU A 308      -1.143   9.622 -14.226  1.00  2.91           O  
ATOM   4523  H   GLU A 308      -3.200   6.330 -10.767  1.00  1.52           H  
ATOM   4524  HA  GLU A 308      -5.091   6.678 -13.018  1.00  2.33           H  
ATOM   4525 1HB  GLU A 308      -2.104   6.095 -12.996  1.00  3.49           H  
ATOM   4526 2HB  GLU A 308      -3.075   6.291 -14.447  1.00  3.49           H  
ATOM   4527 1HG  GLU A 308      -3.627   8.621 -13.667  1.00  3.49           H  
ATOM   4528 2HG  GLU A 308      -2.474   8.380 -12.355  1.00  3.49           H  
ATOM   4529  N   ASN A 309      -5.703   4.255 -12.678  1.00  1.01           N  
ATOM   4530  CA  ASN A 309      -6.098   2.859 -12.838  1.00  0.68           C  
ATOM   4531  C   ASN A 309      -5.328   1.941 -11.893  1.00  0.51           C  
ATOM   4532  O   ASN A 309      -4.973   0.821 -12.265  1.00  0.61           O  
ATOM   4533  CB  ASN A 309      -5.916   2.408 -14.276  1.00  1.02           C  
ATOM   4534  CG  ASN A 309      -6.799   3.159 -15.234  1.00  1.02           C  
ATOM   4535  OD1 ASN A 309      -7.970   3.429 -14.943  1.00  1.02           O  
ATOM   4536  ND2 ASN A 309      -6.258   3.502 -16.375  1.00  1.02           N  
ATOM   4537  H   ASN A 309      -6.395   4.955 -12.428  1.00  1.21           H  
ATOM   4538  HA  ASN A 309      -7.154   2.771 -12.584  1.00  0.82           H  
ATOM   4539 1HB  ASN A 309      -4.877   2.536 -14.580  1.00  1.22           H  
ATOM   4540 2HB  ASN A 309      -6.147   1.345 -14.352  1.00  1.22           H  
ATOM   4541 1HD2 ASN A 309      -6.797   4.003 -17.053  1.00  1.22           H  
ATOM   4542 2HD2 ASN A 309      -5.308   3.263 -16.570  1.00  1.22           H  
ATOM   4543  N   GLY A 310      -5.075   2.411 -10.671  1.00  0.53           N  
ATOM   4544  CA  GLY A 310      -4.362   1.629  -9.676  1.00  0.77           C  
ATOM   4545  C   GLY A 310      -2.853   1.878  -9.649  1.00  0.78           C  
ATOM   4546  O   GLY A 310      -2.150   1.282  -8.830  1.00  1.97           O  
ATOM   4547  H   GLY A 310      -5.394   3.331 -10.400  1.00  0.64           H  
ATOM   4548 1HA  GLY A 310      -4.776   1.849  -8.692  1.00  0.92           H  
ATOM   4549 2HA  GLY A 310      -4.551   0.579  -9.862  1.00  0.92           H  
ATOM   4550  N   TYR A 311      -2.356   2.755 -10.524  1.00  0.43           N  
ATOM   4551  CA  TYR A 311      -0.931   3.044 -10.565  1.00  0.76           C  
ATOM   4552  C   TYR A 311      -0.609   4.491 -10.190  1.00  0.47           C  
ATOM   4553  O   TYR A 311      -1.458   5.386 -10.245  1.00  0.64           O  
ATOM   4554  CB  TYR A 311      -0.384   2.760 -11.966  1.00  1.14           C  
ATOM   4555  CG  TYR A 311      -0.530   1.321 -12.411  1.00  1.14           C  
ATOM   4556  CD1 TYR A 311      -1.690   0.931 -13.063  1.00  1.14           C  
ATOM   4557  CD2 TYR A 311       0.479   0.397 -12.182  1.00  1.14           C  
ATOM   4558  CE1 TYR A 311      -1.846  -0.371 -13.483  1.00  1.14           C  
ATOM   4559  CE2 TYR A 311       0.319  -0.912 -12.601  1.00  1.14           C  
ATOM   4560  CZ  TYR A 311      -0.837  -1.295 -13.249  1.00  1.14           C  
ATOM   4561  OH  TYR A 311      -0.998  -2.593 -13.671  1.00  1.14           O  
ATOM   4562  H   TYR A 311      -2.950   3.208 -11.203  1.00  0.52           H  
ATOM   4563  HA  TYR A 311      -0.427   2.396  -9.849  1.00  0.91           H  
ATOM   4564 1HB  TYR A 311      -0.902   3.391 -12.690  1.00  1.37           H  
ATOM   4565 2HB  TYR A 311       0.673   3.020 -12.004  1.00  1.37           H  
ATOM   4566  HD1 TYR A 311      -2.481   1.657 -13.246  1.00  1.37           H  
ATOM   4567  HD2 TYR A 311       1.392   0.701 -11.672  1.00  1.37           H  
ATOM   4568  HE1 TYR A 311      -2.760  -0.672 -13.995  1.00  1.37           H  
ATOM   4569  HE2 TYR A 311       1.104  -1.644 -12.424  1.00  1.37           H  
ATOM   4570  HH  TYR A 311      -1.816  -2.665 -14.170  1.00  1.37           H  
ATOM   4571  N   ILE A 312       0.652   4.716  -9.840  1.00  0.58           N  
ATOM   4572  CA  ILE A 312       1.131   6.052  -9.529  1.00  1.02           C  
ATOM   4573  C   ILE A 312       2.460   6.348 -10.167  1.00  0.51           C  
ATOM   4574  O   ILE A 312       3.382   5.530 -10.156  1.00  0.49           O  
ATOM   4575  CB  ILE A 312       1.251   6.286  -8.010  1.00  1.53           C  
ATOM   4576  CG1 ILE A 312       1.721   7.723  -7.743  1.00  1.53           C  
ATOM   4577  CG2 ILE A 312       2.202   5.296  -7.376  1.00  1.53           C  
ATOM   4578  CD1 ILE A 312       1.543   8.192  -6.328  1.00  1.53           C  
ATOM   4579  H   ILE A 312       1.292   3.934  -9.787  1.00  0.70           H  
ATOM   4580  HA  ILE A 312       0.413   6.769  -9.919  1.00  1.22           H  
ATOM   4581  HB  ILE A 312       0.269   6.176  -7.569  1.00  1.84           H  
ATOM   4582 1HG1 ILE A 312       2.779   7.789  -7.984  1.00  1.84           H  
ATOM   4583 2HG1 ILE A 312       1.193   8.395  -8.396  1.00  1.84           H  
ATOM   4584 1HG2 ILE A 312       2.255   5.478  -6.303  1.00  1.84           H  
ATOM   4585 2HG2 ILE A 312       1.847   4.281  -7.556  1.00  1.84           H  
ATOM   4586 3HG2 ILE A 312       3.191   5.420  -7.814  1.00  1.84           H  
ATOM   4587 1HD1 ILE A 312       1.913   9.211  -6.231  1.00  1.84           H  
ATOM   4588 2HD1 ILE A 312       0.487   8.166  -6.061  1.00  1.84           H  
ATOM   4589 3HD1 ILE A 312       2.105   7.537  -5.670  1.00  1.84           H  
ATOM   4590  N   ARG A 313       2.547   7.538 -10.740  1.00  0.74           N  
ATOM   4591  CA  ARG A 313       3.782   7.997 -11.327  1.00  0.76           C  
ATOM   4592  C   ARG A 313       4.484   8.843 -10.283  1.00  0.89           C  
ATOM   4593  O   ARG A 313       3.870   9.742  -9.718  1.00  1.84           O  
ATOM   4594  CB  ARG A 313       3.512   8.761 -12.598  1.00  1.14           C  
ATOM   4595  CG  ARG A 313       4.719   9.202 -13.387  1.00  1.14           C  
ATOM   4596  CD  ARG A 313       4.265   9.812 -14.656  1.00  1.14           C  
ATOM   4597  NE  ARG A 313       3.491   8.850 -15.412  1.00  1.14           N  
ATOM   4598  CZ  ARG A 313       2.151   8.899 -15.498  1.00  1.14           C  
ATOM   4599  NH1 ARG A 313       1.512   9.864 -14.881  1.00  1.14           N  
ATOM   4600  NH2 ARG A 313       1.476   7.982 -16.166  1.00  1.14           N  
ATOM   4601  H   ARG A 313       1.738   8.154 -10.747  1.00  0.89           H  
ATOM   4602  HA  ARG A 313       4.396   7.138 -11.567  1.00  0.91           H  
ATOM   4603 1HB  ARG A 313       2.903   8.145 -13.258  1.00  1.37           H  
ATOM   4604 2HB  ARG A 313       2.935   9.648 -12.369  1.00  1.37           H  
ATOM   4605 1HG  ARG A 313       5.293   9.935 -12.821  1.00  1.37           H  
ATOM   4606 2HG  ARG A 313       5.335   8.333 -13.605  1.00  1.37           H  
ATOM   4607 1HD  ARG A 313       3.636  10.676 -14.449  1.00  1.37           H  
ATOM   4608 2HD  ARG A 313       5.122  10.113 -15.256  1.00  1.37           H  
ATOM   4609  HE  ARG A 313       3.977   8.097 -15.881  1.00  1.37           H  
ATOM   4610 1HH1 ARG A 313       2.027  10.556 -14.359  1.00  1.37           H  
ATOM   4611 2HH1 ARG A 313       0.501   9.898 -14.909  1.00  1.37           H  
ATOM   4612 1HH2 ARG A 313       1.961   7.230 -16.633  1.00  1.37           H  
ATOM   4613 2HH2 ARG A 313       0.462   8.019 -16.171  1.00  1.37           H  
ATOM   4614  N   MET A 314       5.736   8.525  -9.987  1.00  0.94           N  
ATOM   4615  CA  MET A 314       6.456   9.219  -8.924  1.00  1.60           C  
ATOM   4616  C   MET A 314       7.719   9.901  -9.427  1.00  1.58           C  
ATOM   4617  O   MET A 314       8.461   9.350 -10.227  1.00  3.04           O  
ATOM   4618  CB  MET A 314       6.787   8.219  -7.811  1.00  2.40           C  
ATOM   4619  CG  MET A 314       5.568   7.659  -7.084  1.00  2.40           C  
ATOM   4620  SD  MET A 314       5.991   6.473  -5.786  1.00  2.40           S  
ATOM   4621  CE  MET A 314       6.717   7.528  -4.534  1.00  2.40           C  
ATOM   4622  H   MET A 314       6.182   7.777 -10.498  1.00  1.13           H  
ATOM   4623  HA  MET A 314       5.807   9.993  -8.516  1.00  1.92           H  
ATOM   4624 1HB  MET A 314       7.319   7.374  -8.236  1.00  2.88           H  
ATOM   4625 2HB  MET A 314       7.446   8.677  -7.079  1.00  2.88           H  
ATOM   4626 1HG  MET A 314       5.006   8.477  -6.634  1.00  2.88           H  
ATOM   4627 2HG  MET A 314       4.921   7.158  -7.803  1.00  2.88           H  
ATOM   4628 1HE  MET A 314       7.021   6.924  -3.679  1.00  2.88           H  
ATOM   4629 2HE  MET A 314       7.590   8.036  -4.947  1.00  2.88           H  
ATOM   4630 3HE  MET A 314       5.985   8.269  -4.212  1.00  2.88           H  
ATOM   4631  N   GLN A 315       7.972  11.106  -8.946  1.00  1.38           N  
ATOM   4632  CA  GLN A 315       9.143  11.873  -9.368  1.00  1.83           C  
ATOM   4633  C   GLN A 315      10.467  11.167  -9.107  1.00  2.58           C  
ATOM   4634  O   GLN A 315      10.799  10.843  -7.966  1.00  3.78           O  
ATOM   4635  CB  GLN A 315       9.185  13.228  -8.663  1.00  2.75           C  
ATOM   4636  CG  GLN A 315      10.369  14.091  -9.071  1.00  2.75           C  
ATOM   4637  CD  GLN A 315      10.257  14.604 -10.496  1.00  2.75           C  
ATOM   4638  OE1 GLN A 315       9.311  15.325 -10.825  1.00  2.75           O  
ATOM   4639  NE2 GLN A 315      11.203  14.234 -11.352  1.00  2.75           N  
ATOM   4640  H   GLN A 315       7.325  11.526  -8.294  1.00  1.66           H  
ATOM   4641  HA  GLN A 315       9.068  12.043 -10.441  1.00  2.20           H  
ATOM   4642 1HB  GLN A 315       8.271  13.774  -8.887  1.00  3.29           H  
ATOM   4643 2HB  GLN A 315       9.228  13.083  -7.585  1.00  3.29           H  
ATOM   4644 1HG  GLN A 315      10.423  14.950  -8.403  1.00  3.29           H  
ATOM   4645 2HG  GLN A 315      11.282  13.501  -8.992  1.00  3.29           H  
ATOM   4646 1HE2 GLN A 315      11.166  14.542 -12.302  1.00  3.29           H  
ATOM   4647 2HE2 GLN A 315      11.951  13.634 -11.060  1.00  3.29           H  
ATOM   4648  N   ARG A 316      11.226  10.953 -10.178  1.00  2.73           N  
ATOM   4649  CA  ARG A 316      12.562  10.381 -10.087  1.00  4.34           C  
ATOM   4650  C   ARG A 316      13.606  11.496 -10.124  1.00  9.16           C  
ATOM   4651  O   ARG A 316      13.452  12.494 -10.830  1.00  9.78           O  
ATOM   4652  CB  ARG A 316      12.839   9.387 -11.212  1.00  6.51           C  
ATOM   4653  CG  ARG A 316      14.236   8.785 -11.191  1.00  6.51           C  
ATOM   4654  CD  ARG A 316      14.488   7.790 -12.259  1.00  6.51           C  
ATOM   4655  NE  ARG A 316      15.852   7.286 -12.152  1.00  6.51           N  
ATOM   4656  CZ  ARG A 316      16.921   7.842 -12.759  1.00  6.51           C  
ATOM   4657  NH1 ARG A 316      16.767   8.897 -13.529  1.00  6.51           N  
ATOM   4658  NH2 ARG A 316      18.130   7.337 -12.577  1.00  6.51           N  
ATOM   4659  H   ARG A 316      10.879  11.223 -11.090  1.00  3.28           H  
ATOM   4660  HA  ARG A 316      12.650   9.855  -9.136  1.00  5.21           H  
ATOM   4661 1HB  ARG A 316      12.121   8.573 -11.175  1.00  7.81           H  
ATOM   4662 2HB  ARG A 316      12.720   9.880 -12.159  1.00  7.81           H  
ATOM   4663 1HG  ARG A 316      14.975   9.579 -11.299  1.00  7.81           H  
ATOM   4664 2HG  ARG A 316      14.392   8.274 -10.246  1.00  7.81           H  
ATOM   4665 1HD  ARG A 316      13.800   6.951 -12.156  1.00  7.81           H  
ATOM   4666 2HD  ARG A 316      14.366   8.250 -13.238  1.00  7.81           H  
ATOM   4667  HE  ARG A 316      16.013   6.480 -11.562  1.00  7.81           H  
ATOM   4668 1HH1 ARG A 316      15.850   9.297 -13.673  1.00  7.81           H  
ATOM   4669 2HH1 ARG A 316      17.566   9.318 -13.981  1.00  7.81           H  
ATOM   4670 1HH2 ARG A 316      18.267   6.529 -11.980  1.00  7.81           H  
ATOM   4671 2HH2 ARG A 316      18.928   7.759 -13.026  1.00  7.81           H  
ATOM   4672  N   GLY A 317      14.649  11.338  -9.332  1.00 16.41           N  
ATOM   4673  CA  GLY A 317      15.727  12.320  -9.248  1.00 28.22           C  
ATOM   4674  C   GLY A 317      15.618  13.051  -7.929  1.00 26.79           C  
ATOM   4675  O   GLY A 317      15.394  14.262  -7.883  1.00 88.68           O  
ATOM   4676  H   GLY A 317      14.694  10.497  -8.770  1.00 19.69           H  
ATOM   4677 1HA  GLY A 317      16.692  11.817  -9.318  1.00 33.86           H  
ATOM   4678 2HA  GLY A 317      15.657  13.024 -10.076  1.00 33.86           H  
ATOM   4679  N   VAL A 318      15.752  12.287  -6.858  1.00 24.59           N  
ATOM   4680  CA  VAL A 318      15.608  12.776  -5.495  1.00 56.97           C  
ATOM   4681  C   VAL A 318      16.794  12.357  -4.629  1.00 59.89           C  
ATOM   4682  O   VAL A 318      17.750  11.760  -5.127  1.00155.65           O  
ATOM   4683  CB  VAL A 318      14.289  12.259  -4.902  1.00 85.45           C  
ATOM   4684  CG1 VAL A 318      13.079  12.775  -5.677  1.00 85.45           C  
ATOM   4685  CG2 VAL A 318      14.321  10.762  -4.992  1.00 85.45           C  
ATOM   4686  H   VAL A 318      15.961  11.299  -6.994  1.00 29.51           H  
ATOM   4687  HA  VAL A 318      15.568  13.866  -5.523  1.00 68.36           H  
ATOM   4688  HB  VAL A 318      14.192  12.584  -3.867  1.00102.55           H  
ATOM   4689 1HG1 VAL A 318      12.168  12.374  -5.235  1.00102.55           H  
ATOM   4690 2HG1 VAL A 318      13.054  13.864  -5.632  1.00102.55           H  
ATOM   4691 3HG1 VAL A 318      13.142  12.456  -6.716  1.00102.55           H  
ATOM   4692 1HG2 VAL A 318      13.404  10.360  -4.587  1.00102.55           H  
ATOM   4693 2HG2 VAL A 318      14.411  10.470  -6.036  1.00102.55           H  
ATOM   4694 3HG2 VAL A 318      15.174  10.380  -4.431  1.00102.55           H  
ATOM   4695  N   GLY A 319      16.746  12.708  -3.343  1.00 26.94           N  
ATOM   4696  CA  GLY A 319      17.820  12.371  -2.410  1.00 27.85           C  
ATOM   4697  C   GLY A 319      17.869  10.869  -2.112  1.00 14.62           C  
ATOM   4698  O   GLY A 319      16.996  10.112  -2.534  1.00 22.64           O  
ATOM   4699  H   GLY A 319      15.942  13.213  -3.000  1.00 32.33           H  
ATOM   4700 1HA  GLY A 319      18.775  12.691  -2.829  1.00 33.42           H  
ATOM   4701 2HA  GLY A 319      17.679  12.923  -1.482  1.00 33.42           H  
ATOM   4702  N   GLY A 320      18.888  10.455  -1.355  1.00 15.17           N  
ATOM   4703  CA  GLY A 320      19.158   9.043  -1.047  1.00 17.68           C  
ATOM   4704  C   GLY A 320      17.986   8.247  -0.465  1.00  8.06           C  
ATOM   4705  O   GLY A 320      17.884   7.043  -0.700  1.00 11.04           O  
ATOM   4706  H   GLY A 320      19.539  11.148  -1.012  1.00 18.20           H  
ATOM   4707 1HA  GLY A 320      19.498   8.549  -1.957  1.00 21.22           H  
ATOM   4708 2HA  GLY A 320      19.995   8.994  -0.350  1.00 21.22           H  
ATOM   4709  N   GLY A 321      17.108   8.904   0.288  1.00  5.41           N  
ATOM   4710  CA  GLY A 321      15.954   8.222   0.861  1.00  5.12           C  
ATOM   4711  C   GLY A 321      14.901   7.892  -0.199  1.00  3.00           C  
ATOM   4712  O   GLY A 321      14.162   6.920  -0.065  1.00  5.91           O  
ATOM   4713  H   GLY A 321      17.238   9.890   0.466  1.00  6.49           H  
ATOM   4714 1HA  GLY A 321      16.282   7.304   1.347  1.00  6.14           H  
ATOM   4715 2HA  GLY A 321      15.510   8.850   1.633  1.00  6.14           H  
ATOM   4716  N   GLY A 322      14.828   8.700  -1.248  1.00  2.27           N  
ATOM   4717  CA  GLY A 322      13.836   8.490  -2.282  1.00  3.36           C  
ATOM   4718  C   GLY A 322      12.549   9.271  -2.003  1.00  1.95           C  
ATOM   4719  O   GLY A 322      12.305   9.712  -0.877  1.00  1.40           O  
ATOM   4720  H   GLY A 322      15.483   9.461  -1.353  1.00  2.72           H  
ATOM   4721 1HA  GLY A 322      14.250   8.772  -3.243  1.00  4.03           H  
ATOM   4722 2HA  GLY A 322      13.611   7.431  -2.343  1.00  4.03           H  
ATOM   4723  N   LEU A 323      11.719   9.427  -3.033  1.00  2.27           N  
ATOM   4724  CA  LEU A 323      10.448  10.114  -2.890  1.00  2.40           C  
ATOM   4725  C   LEU A 323       9.544   9.254  -2.058  1.00  1.85           C  
ATOM   4726  O   LEU A 323       9.356   8.081  -2.363  1.00  1.63           O  
ATOM   4727  CB  LEU A 323       9.788  10.381  -4.229  1.00  3.60           C  
ATOM   4728  CG  LEU A 323       8.482  11.159  -4.108  1.00  3.60           C  
ATOM   4729  CD1 LEU A 323       8.778  12.553  -3.587  1.00  3.60           C  
ATOM   4730  CD2 LEU A 323       7.802  11.211  -5.442  1.00  3.60           C  
ATOM   4731  H   LEU A 323      11.975   9.053  -3.936  1.00  2.72           H  
ATOM   4732  HA  LEU A 323      10.609  11.060  -2.373  1.00  2.88           H  
ATOM   4733 1HB  LEU A 323      10.468  10.953  -4.858  1.00  4.32           H  
ATOM   4734 2HB  LEU A 323       9.575   9.430  -4.718  1.00  4.32           H  
ATOM   4735  HG  LEU A 323       7.827  10.666  -3.389  1.00  4.32           H  
ATOM   4736 1HD1 LEU A 323       7.846  13.107  -3.485  1.00  4.32           H  
ATOM   4737 2HD1 LEU A 323       9.265  12.483  -2.615  1.00  4.32           H  
ATOM   4738 3HD1 LEU A 323       9.435  13.071  -4.285  1.00  4.32           H  
ATOM   4739 1HD2 LEU A 323       6.872  11.766  -5.343  1.00  4.32           H  
ATOM   4740 2HD2 LEU A 323       8.450  11.707  -6.162  1.00  4.32           H  
ATOM   4741 3HD2 LEU A 323       7.591  10.201  -5.776  1.00  4.32           H  
ATOM   4742  N   CYS A 324       9.039   9.811  -0.966  1.00  2.62           N  
ATOM   4743  CA  CYS A 324       8.240   9.061  -0.002  1.00  3.25           C  
ATOM   4744  C   CYS A 324       9.025   7.863   0.528  1.00  2.63           C  
ATOM   4745  O   CYS A 324       8.447   6.866   0.945  1.00  4.33           O  
ATOM   4746  CB  CYS A 324       6.943   8.532  -0.634  1.00  4.88           C  
ATOM   4747  SG  CYS A 324       5.862   9.789  -1.333  1.00  4.88           S  
ATOM   4748  H   CYS A 324       9.223  10.788  -0.789  1.00  3.14           H  
ATOM   4749  HA  CYS A 324       7.989   9.718   0.831  1.00  3.90           H  
ATOM   4750 1HB  CYS A 324       7.175   7.815  -1.421  1.00  5.85           H  
ATOM   4751 2HB  CYS A 324       6.374   8.000   0.126  1.00  5.85           H  
ATOM   4752  HG  CYS A 324       4.856   8.965  -1.609  1.00  5.85           H  
ATOM   4753  N   GLY A 325      10.351   7.948   0.529  1.00  1.66           N  
ATOM   4754  CA  GLY A 325      11.153   6.848   1.004  1.00  2.02           C  
ATOM   4755  C   GLY A 325      11.232   5.679   0.006  1.00  1.84           C  
ATOM   4756  O   GLY A 325      11.567   4.567   0.404  1.00  2.06           O  
ATOM   4757  H   GLY A 325      10.824   8.774   0.186  1.00  1.99           H  
ATOM   4758 1HA  GLY A 325      12.154   7.212   1.221  1.00  2.42           H  
ATOM   4759 2HA  GLY A 325      10.743   6.498   1.946  1.00  2.42           H  
ATOM   4760  N   ILE A 326      10.983   5.924  -1.293  1.00  1.80           N  
ATOM   4761  CA  ILE A 326      11.013   4.859  -2.316  1.00  2.43           C  
ATOM   4762  C   ILE A 326      12.369   4.130  -2.399  1.00  2.17           C  
ATOM   4763  O   ILE A 326      12.438   3.015  -2.916  1.00  2.92           O  
ATOM   4764  CB  ILE A 326      10.656   5.413  -3.735  1.00  3.65           C  
ATOM   4765  CG1 ILE A 326      10.249   4.276  -4.677  1.00  3.65           C  
ATOM   4766  CG2 ILE A 326      11.836   6.141  -4.347  1.00  3.65           C  
ATOM   4767  CD1 ILE A 326       9.661   4.740  -5.993  1.00  3.65           C  
ATOM   4768  H   ILE A 326      10.707   6.848  -1.587  1.00  2.16           H  
ATOM   4769  HA  ILE A 326      10.263   4.119  -2.051  1.00  2.92           H  
ATOM   4770  HB  ILE A 326       9.811   6.093  -3.655  1.00  4.37           H  
ATOM   4771 1HG1 ILE A 326      11.117   3.654  -4.882  1.00  4.37           H  
ATOM   4772 2HG1 ILE A 326       9.494   3.668  -4.183  1.00  4.37           H  
ATOM   4773 1HG2 ILE A 326      11.558   6.523  -5.329  1.00  4.37           H  
ATOM   4774 2HG2 ILE A 326      12.116   6.963  -3.706  1.00  4.37           H  
ATOM   4775 3HG2 ILE A 326      12.676   5.455  -4.451  1.00  4.37           H  
ATOM   4776 1HD1 ILE A 326       9.390   3.874  -6.597  1.00  4.37           H  
ATOM   4777 2HD1 ILE A 326       8.772   5.342  -5.802  1.00  4.37           H  
ATOM   4778 3HD1 ILE A 326      10.396   5.339  -6.529  1.00  4.37           H  
ATOM   4779  N   ALA A 327      13.448   4.754  -1.922  1.00  2.22           N  
ATOM   4780  CA  ALA A 327      14.753   4.115  -1.946  1.00  2.59           C  
ATOM   4781  C   ALA A 327      15.215   3.708  -0.539  1.00  2.75           C  
ATOM   4782  O   ALA A 327      16.334   3.233  -0.379  1.00  3.85           O  
ATOM   4783  CB  ALA A 327      15.776   5.036  -2.590  1.00  3.88           C  
ATOM   4784  H   ALA A 327      13.381   5.674  -1.507  1.00  2.66           H  
ATOM   4785  HA  ALA A 327      14.674   3.207  -2.545  1.00  3.11           H  
ATOM   4786 1HB  ALA A 327      16.741   4.532  -2.629  1.00  4.66           H  
ATOM   4787 2HB  ALA A 327      15.455   5.287  -3.601  1.00  4.66           H  
ATOM   4788 3HB  ALA A 327      15.869   5.946  -2.003  1.00  4.66           H  
ATOM   4789  N   MET A 328      14.370   3.899   0.482  1.00  2.13           N  
ATOM   4790  CA  MET A 328      14.725   3.511   1.850  1.00  2.30           C  
ATOM   4791  C   MET A 328      14.684   2.003   2.033  1.00  2.00           C  
ATOM   4792  O   MET A 328      15.557   1.425   2.681  1.00  4.78           O  
ATOM   4793  CB  MET A 328      13.792   4.168   2.871  1.00  3.45           C  
ATOM   4794  CG  MET A 328      13.951   5.668   3.035  1.00  3.45           C  
ATOM   4795  SD  MET A 328      12.700   6.390   4.114  1.00  3.45           S  
ATOM   4796  CE  MET A 328      13.172   5.733   5.708  1.00  3.45           C  
ATOM   4797  H   MET A 328      13.456   4.290   0.322  1.00  2.56           H  
ATOM   4798  HA  MET A 328      15.745   3.840   2.048  1.00  2.76           H  
ATOM   4799 1HB  MET A 328      12.759   3.978   2.586  1.00  4.14           H  
ATOM   4800 2HB  MET A 328      13.949   3.710   3.849  1.00  4.14           H  
ATOM   4801 1HG  MET A 328      14.934   5.887   3.451  1.00  4.14           H  
ATOM   4802 2HG  MET A 328      13.879   6.143   2.067  1.00  4.14           H  
ATOM   4803 1HE  MET A 328      12.483   6.099   6.471  1.00  4.14           H  
ATOM   4804 2HE  MET A 328      13.136   4.644   5.678  1.00  4.14           H  
ATOM   4805 3HE  MET A 328      14.185   6.056   5.950  1.00  4.14           H  
ATOM   4806  N   GLN A 329      13.664   1.369   1.466  1.00  1.17           N  
ATOM   4807  CA  GLN A 329      13.509  -0.073   1.579  1.00  1.13           C  
ATOM   4808  C   GLN A 329      12.958  -0.670   0.297  1.00  0.93           C  
ATOM   4809  O   GLN A 329      11.838  -0.365  -0.119  1.00  3.03           O  
ATOM   4810  CB  GLN A 329      12.598  -0.422   2.752  1.00  1.69           C  
ATOM   4811  CG  GLN A 329      12.436  -1.911   2.984  1.00  1.69           C  
ATOM   4812  CD  GLN A 329      11.587  -2.222   4.201  1.00  1.69           C  
ATOM   4813  OE1 GLN A 329      10.903  -1.350   4.746  1.00  1.69           O  
ATOM   4814  NE2 GLN A 329      11.628  -3.475   4.638  1.00  1.69           N  
ATOM   4815  H   GLN A 329      12.976   1.898   0.947  1.00  1.40           H  
ATOM   4816  HA  GLN A 329      14.491  -0.513   1.757  1.00  1.36           H  
ATOM   4817 1HB  GLN A 329      12.999   0.019   3.665  1.00  2.03           H  
ATOM   4818 2HB  GLN A 329      11.612   0.008   2.587  1.00  2.03           H  
ATOM   4819 1HG  GLN A 329      11.958  -2.354   2.111  1.00  2.03           H  
ATOM   4820 2HG  GLN A 329      13.422  -2.354   3.133  1.00  2.03           H  
ATOM   4821 1HE2 GLN A 329      11.090  -3.745   5.438  1.00  2.03           H  
ATOM   4822 2HE2 GLN A 329      12.197  -4.150   4.168  1.00  2.03           H  
ATOM   4823  N   ALA A 330      13.738  -1.552  -0.314  1.00  0.93           N  
ATOM   4824  CA  ALA A 330      13.343  -2.180  -1.562  1.00  0.86           C  
ATOM   4825  C   ALA A 330      13.963  -3.568  -1.700  1.00  0.77           C  
ATOM   4826  O   ALA A 330      15.070  -3.801  -1.221  1.00  0.85           O  
ATOM   4827  CB  ALA A 330      13.750  -1.295  -2.729  1.00  1.29           C  
ATOM   4828  H   ALA A 330      14.641  -1.774   0.086  1.00  1.12           H  
ATOM   4829  HA  ALA A 330      12.263  -2.292  -1.554  1.00  1.03           H  
ATOM   4830 1HB  ALA A 330      13.433  -1.752  -3.665  1.00  1.55           H  
ATOM   4831 2HB  ALA A 330      13.277  -0.319  -2.623  1.00  1.55           H  
ATOM   4832 3HB  ALA A 330      14.829  -1.167  -2.733  1.00  1.55           H  
ATOM   4833  N   SER A 331      13.251  -4.485  -2.351  1.00  0.75           N  
ATOM   4834  CA  SER A 331      13.740  -5.851  -2.523  1.00  0.91           C  
ATOM   4835  C   SER A 331      12.987  -6.610  -3.611  1.00  0.71           C  
ATOM   4836  O   SER A 331      11.900  -6.212  -4.015  1.00  0.78           O  
ATOM   4837  CB  SER A 331      13.613  -6.594  -1.216  1.00  1.36           C  
ATOM   4838  OG  SER A 331      12.268  -6.763  -0.881  1.00  1.36           O  
ATOM   4839  H   SER A 331      12.340  -4.234  -2.708  1.00  0.90           H  
ATOM   4840  HA  SER A 331      14.791  -5.802  -2.804  1.00  1.09           H  
ATOM   4841 1HB  SER A 331      14.091  -7.569  -1.295  1.00  1.64           H  
ATOM   4842 2HB  SER A 331      14.121  -6.044  -0.425  1.00  1.64           H  
ATOM   4843  HG  SER A 331      12.266  -7.274  -0.067  1.00  1.64           H  
ATOM   4844  N   TYR A 332      13.552  -7.718  -4.071  1.00  0.50           N  
ATOM   4845  CA  TYR A 332      12.897  -8.488  -5.124  1.00  0.43           C  
ATOM   4846  C   TYR A 332      13.203  -9.988  -5.034  1.00  0.48           C  
ATOM   4847  O   TYR A 332      14.240 -10.376  -4.506  1.00  0.60           O  
ATOM   4848  CB  TYR A 332      13.350  -7.953  -6.477  1.00  0.65           C  
ATOM   4849  CG  TYR A 332      14.836  -8.105  -6.692  1.00  0.65           C  
ATOM   4850  CD1 TYR A 332      15.356  -9.289  -7.190  1.00  0.65           C  
ATOM   4851  CD2 TYR A 332      15.679  -7.047  -6.409  1.00  0.65           C  
ATOM   4852  CE1 TYR A 332      16.713  -9.414  -7.406  1.00  0.65           C  
ATOM   4853  CE2 TYR A 332      17.038  -7.167  -6.624  1.00  0.65           C  
ATOM   4854  CZ  TYR A 332      17.555  -8.344  -7.124  1.00  0.65           C  
ATOM   4855  OH  TYR A 332      18.907  -8.464  -7.344  1.00  0.65           O  
ATOM   4856  H   TYR A 332      14.447  -8.007  -3.695  1.00  0.60           H  
ATOM   4857  HA  TYR A 332      11.824  -8.344  -5.022  1.00  0.52           H  
ATOM   4858 1HB  TYR A 332      12.834  -8.463  -7.285  1.00  0.77           H  
ATOM   4859 2HB  TYR A 332      13.103  -6.895  -6.548  1.00  0.77           H  
ATOM   4860  HD1 TYR A 332      14.692 -10.124  -7.416  1.00  0.77           H  
ATOM   4861  HD2 TYR A 332      15.265  -6.118  -6.023  1.00  0.77           H  
ATOM   4862  HE1 TYR A 332      17.118 -10.345  -7.800  1.00  0.77           H  
ATOM   4863  HE2 TYR A 332      17.702  -6.331  -6.405  1.00  0.77           H  
ATOM   4864  HH  TYR A 332      19.090  -9.315  -7.750  1.00  0.77           H  
ATOM   4865  N   PRO A 333      12.321 -10.841  -5.576  1.00  0.60           N  
ATOM   4866  CA  PRO A 333      12.375 -12.300  -5.602  1.00  0.94           C  
ATOM   4867  C   PRO A 333      13.243 -12.865  -6.721  1.00  1.70           C  
ATOM   4868  O   PRO A 333      13.313 -12.321  -7.821  1.00  2.48           O  
ATOM   4869  CB  PRO A 333      10.915 -12.689  -5.800  1.00  1.41           C  
ATOM   4870  CG  PRO A 333      10.335 -11.581  -6.589  1.00  1.41           C  
ATOM   4871  CD  PRO A 333      11.033 -10.345  -6.095  1.00  1.41           C  
ATOM   4872  HA  PRO A 333      12.733 -12.658  -4.628  1.00  1.13           H  
ATOM   4873 1HB  PRO A 333      10.858 -13.646  -6.329  1.00  1.69           H  
ATOM   4874 2HB  PRO A 333      10.425 -12.829  -4.827  1.00  1.69           H  
ATOM   4875 1HG  PRO A 333      10.485 -11.756  -7.665  1.00  1.69           H  
ATOM   4876 2HG  PRO A 333       9.252 -11.545  -6.420  1.00  1.69           H  
ATOM   4877 1HD  PRO A 333      11.193  -9.656  -6.932  1.00  1.69           H  
ATOM   4878 2HD  PRO A 333      10.452  -9.873  -5.299  1.00  1.69           H  
ATOM   4879  N   ILE A 334      13.860 -14.001  -6.449  1.00  1.85           N  
ATOM   4880  CA  ILE A 334      14.693 -14.694  -7.421  1.00  2.62           C  
ATOM   4881  C   ILE A 334      14.152 -16.084  -7.701  1.00  2.00           C  
ATOM   4882  O   ILE A 334      13.974 -16.875  -6.778  1.00  1.65           O  
ATOM   4883  CB  ILE A 334      16.142 -14.805  -6.925  1.00  3.93           C  
ATOM   4884  CG1 ILE A 334      16.735 -13.410  -6.724  1.00  3.93           C  
ATOM   4885  CG2 ILE A 334      16.976 -15.617  -7.902  1.00  3.93           C  
ATOM   4886  CD1 ILE A 334      18.075 -13.428  -6.042  1.00  3.93           C  
ATOM   4887  H   ILE A 334      13.769 -14.393  -5.526  1.00  2.22           H  
ATOM   4888  HA  ILE A 334      14.687 -14.130  -8.352  1.00  3.14           H  
ATOM   4889  HB  ILE A 334      16.154 -15.302  -5.958  1.00  4.72           H  
ATOM   4890 1HG1 ILE A 334      16.849 -12.931  -7.696  1.00  4.72           H  
ATOM   4891 2HG1 ILE A 334      16.054 -12.809  -6.123  1.00  4.72           H  
ATOM   4892 1HG2 ILE A 334      17.997 -15.698  -7.530  1.00  4.72           H  
ATOM   4893 2HG2 ILE A 334      16.548 -16.613  -8.006  1.00  4.72           H  
ATOM   4894 3HG2 ILE A 334      16.982 -15.122  -8.873  1.00  4.72           H  
ATOM   4895 1HD1 ILE A 334      18.438 -12.408  -5.943  1.00  4.72           H  
ATOM   4896 2HD1 ILE A 334      17.978 -13.881  -5.055  1.00  4.72           H  
ATOM   4897 3HD1 ILE A 334      18.779 -14.006  -6.640  1.00  4.72           H  
ATOM   4898  N   ALA A 335      13.911 -16.384  -8.975  1.00  2.55           N  
ATOM   4899  CA  ALA A 335      13.417 -17.697  -9.377  1.00  2.84           C  
ATOM   4900  C   ALA A 335      14.128 -18.175 -10.642  1.00  4.92           C  
ATOM   4901  O   ALA A 335      14.288 -17.414 -11.597  1.00 12.79           O  
ATOM   4902  OXT ALA A 335      14.647 -19.291 -10.659  1.00  0.00           O  
ATOM   4903  CB  ALA A 335      11.914 -17.653  -9.602  1.00  4.26           C  
ATOM   4904  H   ALA A 335      14.077 -15.685  -9.685  1.00  3.06           H  
ATOM   4905  HA  ALA A 335      13.638 -18.405  -8.580  1.00  3.41           H  
ATOM   4906 1HB  ALA A 335      11.558 -18.645  -9.879  1.00  5.11           H  
ATOM   4907 2HB  ALA A 335      11.422 -17.333  -8.687  1.00  5.11           H  
ATOM   4908 3HB  ALA A 335      11.685 -16.951 -10.401  1.00  5.11           H  
TER    4909
END
