# Supplementary material for: Sequence comparison, molecular modeling, and network analysis predict structural diversity in cysteine proteases from the Cape sundew, Drosera capensis
Source: Comput Struct Biotechnol J. 2016 Jun 14;14:271–82. doi: 10.1016/j.csbj.2016.05.003 (PMC4949590; doi:10.1016/j.csbj.2016.05.003)
Supplement: Supplementary file 3 [file mmc3.zip › Rosetta_full/Droserain2_full_m1.pdb]

PFRMAT TS
TARGET AKJ16_0001708-RA
AUTHOR BAKER-ROSETTASERVER
METHOD    ROSETTA provides both ab initio and
METHOD    comparative models of protein domains.
METHOD    Comparative models are built from structures
METHOD    detected and aligned by HHSEARCH, SPARKS, and
METHOD    Raptor. Loop regions are assembled from fragments and 
METHOD    optimized to fit the aligned template structures.
METHOD    De novo models are built using the Rosetta de
METHOD    novo protocol.  The procedure is fully automated.
MODEL     1
PARENT 4qrvB_301
REMARK PARENT    4qrvB_301
REMARK PARSRC    alignment
REMARK SCORE     0.87
ATOM      1  N   MET A   1      13.035  33.110 -10.578  1.00999.99           N  
ATOM      2  CA  MET A   1      12.068  33.771  -9.701  1.00999.99           C  
ATOM      3  C   MET A   1      10.695  33.954 -10.349  1.00999.99           C  
ATOM      4  O   MET A   1       9.676  33.923  -9.657  1.00999.99           O  
ATOM      5  CB  MET A   1      12.611  35.124  -9.257  1.00999.99           C  
ATOM      6  CG  MET A   1      13.824  35.039  -8.344  1.00999.99           C  
ATOM      7  SD  MET A   1      13.487  34.112  -6.835  1.00999.99           S  
ATOM      8  CE  MET A   1      12.338  35.213  -6.015  1.00999.99           C  
ATOM      9 1H   MET A   1      13.503  33.797 -11.153  1.00999.99           H  
ATOM     10 2H   MET A   1      13.721  32.629 -10.012  1.00999.99           H  
ATOM     11 3H   MET A   1      12.563  32.439 -11.167  1.00999.99           H  
ATOM     12  HA  MET A   1      11.930  33.147  -8.819  1.00999.99           H  
ATOM     13 1HB  MET A   1      12.894  35.710 -10.131  1.00999.99           H  
ATOM     14 2HB  MET A   1      11.832  35.676  -8.730  1.00999.99           H  
ATOM     15 1HG  MET A   1      14.644  34.553  -8.870  1.00999.99           H  
ATOM     16 2HG  MET A   1      14.143  36.043  -8.067  1.00999.99           H  
ATOM     17 1HE  MET A   1      12.034  34.779  -5.063  1.00999.99           H  
ATOM     18 2HE  MET A   1      12.820  36.176  -5.840  1.00999.99           H  
ATOM     19 3HE  MET A   1      11.459  35.358  -6.645  1.00999.99           H  
ATOM     20  N   ALA A   2      10.670  34.099 -11.677  1.00999.99           N  
ATOM     21  CA  ALA A   2       9.437  34.320 -12.430  1.00999.99           C  
ATOM     22  C   ALA A   2       8.403  33.233 -12.177  1.00999.99           C  
ATOM     23  O   ALA A   2       7.214  33.520 -12.106  1.00999.99           O  
ATOM     24  CB  ALA A   2       9.739  34.397 -13.920  1.00999.99           C  
ATOM     25  H   ALA A   2      11.539  34.095 -12.190  1.00999.99           H  
ATOM     26  HA  ALA A   2       9.012  35.271 -12.104  1.00999.99           H  
ATOM     27 1HB  ALA A   2       8.821  34.596 -14.473  1.00999.99           H  
ATOM     28 2HB  ALA A   2      10.454  35.199 -14.104  1.00999.99           H  
ATOM     29 3HB  ALA A   2      10.164  33.451 -14.255  1.00999.99           H  
ATOM     30  N   LEU A   3       8.858  31.995 -12.013  1.00999.99           N  
ATOM     31  CA  LEU A   3       7.957  30.880 -11.754  1.00999.99           C  
ATOM     32  C   LEU A   3       7.210  31.048 -10.442  1.00999.99           C  
ATOM     33  O   LEU A   3       6.057  30.629 -10.326  1.00999.99           O  
ATOM     34  CB  LEU A   3       8.742  29.572 -11.708  1.00999.99           C  
ATOM     35  CG  LEU A   3       9.333  29.103 -13.037  1.00999.99           C  
ATOM     36  CD1 LEU A   3      10.221  27.894 -12.783  1.00999.99           C  
ATOM     37  CD2 LEU A   3       8.204  28.762 -13.998  1.00999.99           C  
ATOM     38  H   LEU A   3       9.849  31.815 -12.081  1.00999.99           H  
ATOM     39  HA  LEU A   3       7.231  30.828 -12.565  1.00999.99           H  
ATOM     40 1HB  LEU A   3       9.561  29.674 -10.997  1.00999.99           H  
ATOM     41 2HB  LEU A   3       8.077  28.786 -11.353  1.00999.99           H  
ATOM     42  HG  LEU A   3       9.946  29.894 -13.469  1.00999.99           H  
ATOM     43 1HD1 LEU A   3      10.651  27.554 -13.725  1.00999.99           H  
ATOM     44 2HD1 LEU A   3      11.020  28.174 -12.096  1.00999.99           H  
ATOM     45 3HD1 LEU A   3       9.628  27.092 -12.344  1.00999.99           H  
ATOM     46 1HD2 LEU A   3       8.624  28.428 -14.948  1.00999.99           H  
ATOM     47 2HD2 LEU A   3       7.590  27.968 -13.573  1.00999.99           H  
ATOM     48 3HD2 LEU A   3       7.587  29.646 -14.165  1.00999.99           H  
ATOM     49  N   ILE A   4       7.869  31.644  -9.450  1.00999.99           N  
ATOM     50  CA  ILE A   4       7.260  31.866  -8.157  1.00999.99           C  
ATOM     51  C   ILE A   4       6.165  32.886  -8.300  1.00999.99           C  
ATOM     52  O   ILE A   4       5.062  32.697  -7.793  1.00999.99           O  
ATOM     53  CB  ILE A   4       8.282  32.354  -7.112  1.00999.99           C  
ATOM     54  CG1 ILE A   4       9.300  31.256  -6.813  1.00999.99           C  
ATOM     55  CG2 ILE A   4       7.563  32.792  -5.845  1.00999.99           C  
ATOM     56  CD1 ILE A   4      10.487  31.742  -6.011  1.00999.99           C  
ATOM     57  H   ILE A   4       8.804  31.995  -9.599  1.00999.99           H  
ATOM     58  HA  ILE A   4       6.819  30.934  -7.806  1.00999.99           H  
ATOM     59  HB  ILE A   4       8.833  33.202  -7.509  1.00999.99           H  
ATOM     60 1HG1 ILE A   4       8.809  30.458  -6.260  1.00999.99           H  
ATOM     61 2HG1 ILE A   4       9.663  30.846  -7.752  1.00999.99           H  
ATOM     62 1HG2 ILE A   4       8.297  33.147  -5.121  1.00999.99           H  
ATOM     63 2HG2 ILE A   4       6.866  33.597  -6.078  1.00999.99           H  
ATOM     64 3HG2 ILE A   4       7.014  31.948  -5.422  1.00999.99           H  
ATOM     65 1HD1 ILE A   4      11.172  30.911  -5.837  1.00999.99           H  
ATOM     66 2HD1 ILE A   4      11.001  32.527  -6.564  1.00999.99           H  
ATOM     67 3HD1 ILE A   4      10.146  32.133  -5.054  1.00999.99           H  
ATOM     68  N   ASN A   5       6.484  33.975  -8.993  1.00999.99           N  
ATOM     69  CA  ASN A   5       5.528  35.047  -9.186  1.00999.99           C  
ATOM     70  C   ASN A   5       4.332  34.606 -10.011  1.00999.99           C  
ATOM     71  O   ASN A   5       3.197  34.948  -9.682  1.00999.99           O  
ATOM     72  CB  ASN A   5       6.209  36.236  -9.827  1.00999.99           C  
ATOM     73  CG  ASN A   5       7.105  36.958  -8.860  1.00999.99           C  
ATOM     74  OD1 ASN A   5       6.973  36.794  -7.642  1.00999.99           O  
ATOM     75  ND2 ASN A   5       8.009  37.754  -9.372  1.00999.99           N  
ATOM     76  H   ASN A   5       7.420  34.058  -9.380  1.00999.99           H  
ATOM     77  HA  ASN A   5       5.149  35.350  -8.208  1.00999.99           H  
ATOM     78 1HB  ASN A   5       6.805  35.901 -10.677  1.00999.99           H  
ATOM     79 2HB  ASN A   5       5.457  36.930 -10.205  1.00999.99           H  
ATOM     80 1HD2 ASN A   5       8.630  38.258  -8.769  1.00999.99           H  
ATOM     81 2HD2 ASN A   5       8.080  37.860 -10.363  1.00999.99           H  
ATOM     82  N   GLN A   6       4.578  33.831 -11.061  1.00999.99           N  
ATOM     83  CA  GLN A   6       3.502  33.362 -11.911  1.00999.99           C  
ATOM     84  C   GLN A   6       2.590  32.423 -11.159  1.00999.99           C  
ATOM     85  O   GLN A   6       1.373  32.590 -11.195  1.00999.99           O  
ATOM     86  CB  GLN A   6       4.071  32.663 -13.145  1.00999.99           C  
ATOM     87  CG  GLN A   6       4.751  33.603 -14.125  1.00999.99           C  
ATOM     88  CD  GLN A   6       5.450  32.862 -15.245  1.00999.99           C  
ATOM     89  OE1 GLN A   6       5.725  31.663 -15.142  1.00999.99           O  
ATOM     90  NE2 GLN A   6       5.745  33.574 -16.327  1.00999.99           N  
ATOM     91  H   GLN A   6       5.530  33.583 -11.292  1.00999.99           H  
ATOM     92  HA  GLN A   6       2.914  34.221 -12.233  1.00999.99           H  
ATOM     93 1HB  GLN A   6       4.798  31.909 -12.841  1.00999.99           H  
ATOM     94 2HB  GLN A   6       3.267  32.153 -13.677  1.00999.99           H  
ATOM     95 1HG  GLN A   6       3.990  34.242 -14.572  1.00999.99           H  
ATOM     96 2HG  GLN A   6       5.482  34.215 -13.602  1.00999.99           H  
ATOM     97 1HE2 GLN A   6       6.207  33.141 -17.102  1.00999.99           H  
ATOM     98 2HE2 GLN A   6       5.503  34.544 -16.369  1.00999.99           H  
ATOM     99  N   HIS A   7       3.183  31.466 -10.444  1.00999.99           N  
ATOM    100  CA  HIS A   7       2.428  30.498  -9.664  1.00999.99           C  
ATOM    101  C   HIS A   7       1.605  31.210  -8.602  1.00999.99           C  
ATOM    102  O   HIS A   7       0.427  30.908  -8.422  1.00999.99           O  
ATOM    103  CB  HIS A   7       3.369  29.464  -9.043  1.00999.99           C  
ATOM    104  CG  HIS A   7       2.681  28.332  -8.346  1.00999.99           C  
ATOM    105  ND1 HIS A   7       1.951  27.377  -9.024  1.00999.99           N  
ATOM    106  CD2 HIS A   7       2.642  27.978  -7.042  1.00999.99           C  
ATOM    107  CE1 HIS A   7       1.480  26.492  -8.163  1.00999.99           C  
ATOM    108  NE2 HIS A   7       1.890  26.831  -6.956  1.00999.99           N  
ATOM    109  H   HIS A   7       4.192  31.379 -10.453  1.00999.99           H  
ATOM    110  HA  HIS A   7       1.734  29.972 -10.317  1.00999.99           H  
ATOM    111 1HB  HIS A   7       4.008  29.042  -9.821  1.00999.99           H  
ATOM    112 2HB  HIS A   7       4.019  29.958  -8.322  1.00999.99           H  
ATOM    113  HD1 HIS A   7       1.890  27.278 -10.019  1.00999.99           H  
ATOM    114  HD2 HIS A   7       3.080  28.415  -6.144  1.00999.99           H  
ATOM    115  HE1 HIS A   7       0.870  25.656  -8.501  1.00999.99           H  
ATOM    116  N   PHE A   8       2.240  32.163  -7.915  1.00999.99           N  
ATOM    117  CA  PHE A   8       1.602  32.978  -6.892  1.00999.99           C  
ATOM    118  C   PHE A   8       0.371  33.692  -7.413  1.00999.99           C  
ATOM    119  O   PHE A   8      -0.692  33.620  -6.792  1.00999.99           O  
ATOM    120  CB  PHE A   8       2.589  34.025  -6.369  1.00999.99           C  
ATOM    121  CG  PHE A   8       1.985  35.025  -5.422  1.00999.99           C  
ATOM    122  CD1 PHE A   8       1.784  34.716  -4.085  1.00999.99           C  
ATOM    123  CD2 PHE A   8       1.619  36.285  -5.875  1.00999.99           C  
ATOM    124  CE1 PHE A   8       1.230  35.644  -3.222  1.00999.99           C  
ATOM    125  CE2 PHE A   8       1.065  37.213  -5.016  1.00999.99           C  
ATOM    126  CZ  PHE A   8       0.871  36.892  -3.687  1.00999.99           C  
ATOM    127  H   PHE A   8       3.217  32.341  -8.101  1.00999.99           H  
ATOM    128  HA  PHE A   8       1.303  32.328  -6.070  1.00999.99           H  
ATOM    129 1HB  PHE A   8       3.409  33.524  -5.855  1.00999.99           H  
ATOM    130 2HB  PHE A   8       3.020  34.569  -7.207  1.00999.99           H  
ATOM    131  HD1 PHE A   8       2.069  33.729  -3.718  1.00999.99           H  
ATOM    132  HD2 PHE A   8       1.774  36.539  -6.925  1.00999.99           H  
ATOM    133  HE1 PHE A   8       1.078  35.389  -2.174  1.00999.99           H  
ATOM    134  HE2 PHE A   8       0.781  38.197  -5.385  1.00999.99           H  
ATOM    135  HZ  PHE A   8       0.433  37.622  -3.008  1.00999.99           H  
ATOM    136  N   HIS A   9       0.507  34.380  -8.547  1.00999.99           N  
ATOM    137  CA  HIS A   9      -0.615  35.121  -9.087  1.00999.99           C  
ATOM    138  C   HIS A   9      -1.710  34.192  -9.575  1.00999.99           C  
ATOM    139  O   HIS A   9      -2.886  34.518  -9.429  1.00999.99           O  
ATOM    140  CB  HIS A   9      -0.167  36.038 -10.222  1.00999.99           C  
ATOM    141  CG  HIS A   9       0.638  37.210  -9.755  1.00999.99           C  
ATOM    142  ND1 HIS A   9       0.161  38.121  -8.836  1.00999.99           N  
ATOM    143  CD2 HIS A   9       1.878  37.639 -10.094  1.00999.99           C  
ATOM    144  CE1 HIS A   9       1.075  39.050  -8.620  1.00999.99           C  
ATOM    145  NE2 HIS A   9       2.126  38.779  -9.373  1.00999.99           N  
ATOM    146  H   HIS A   9       1.402  34.415  -9.020  1.00999.99           H  
ATOM    147  HA  HIS A   9      -1.040  35.749  -8.306  1.00999.99           H  
ATOM    148 1HB  HIS A   9       0.433  35.471 -10.934  1.00999.99           H  
ATOM    149 2HB  HIS A   9      -1.041  36.415 -10.752  1.00999.99           H  
ATOM    150  HD2 HIS A   9       2.553  37.166 -10.807  1.00999.99           H  
ATOM    151  HE1 HIS A   9       0.974  39.896  -7.943  1.00999.99           H  
ATOM    152  HE2 HIS A   9       2.976  39.322  -9.419  1.00999.99           H  
ATOM    153  N   ILE A  10      -1.342  33.027 -10.105  1.00999.99           N  
ATOM    154  CA  ILE A  10      -2.337  32.047 -10.516  1.00999.99           C  
ATOM    155  C   ILE A  10      -3.149  31.573  -9.325  1.00999.99           C  
ATOM    156  O   ILE A  10      -4.377  31.495  -9.406  1.00999.99           O  
ATOM    157  CB  ILE A  10      -1.690  30.837 -11.214  1.00999.99           C  
ATOM    158  CG1 ILE A  10      -1.117  31.257 -12.569  1.00999.99           C  
ATOM    159  CG2 ILE A  10      -2.708  29.717 -11.374  1.00999.99           C  
ATOM    160  CD1 ILE A  10      -0.213  30.216 -13.190  1.00999.99           C  
ATOM    161  H   ILE A  10      -0.361  32.812 -10.240  1.00999.99           H  
ATOM    162  HA  ILE A  10      -3.017  32.522 -11.223  1.00999.99           H  
ATOM    163  HB  ILE A  10      -0.856  30.477 -10.613  1.00999.99           H  
ATOM    164 1HG1 ILE A  10      -1.940  31.449 -13.256  1.00999.99           H  
ATOM    165 2HG1 ILE A  10      -0.555  32.181 -12.453  1.00999.99           H  
ATOM    166 1HG2 ILE A  10      -2.236  28.864 -11.861  1.00999.99           H  
ATOM    167 2HG2 ILE A  10      -3.078  29.416 -10.395  1.00999.99           H  
ATOM    168 3HG2 ILE A  10      -3.541  30.067 -11.984  1.00999.99           H  
ATOM    169 1HD1 ILE A  10       0.152  30.577 -14.152  1.00999.99           H  
ATOM    170 2HD1 ILE A  10       0.633  30.024 -12.530  1.00999.99           H  
ATOM    171 3HD1 ILE A  10      -0.774  29.294 -13.339  1.00999.99           H  
ATOM    172  N   LEU A  11      -2.466  31.254  -8.224  1.00999.99           N  
ATOM    173  CA  LEU A  11      -3.144  30.788  -7.027  1.00999.99           C  
ATOM    174  C   LEU A  11      -4.050  31.845  -6.432  1.00999.99           C  
ATOM    175  O   LEU A  11      -5.180  31.541  -6.058  1.00999.99           O  
ATOM    176  CB  LEU A  11      -2.131  30.381  -5.954  1.00999.99           C  
ATOM    177  CG  LEU A  11      -1.306  29.123  -6.220  1.00999.99           C  
ATOM    178  CD1 LEU A  11      -0.258  28.999  -5.124  1.00999.99           C  
ATOM    179  CD2 LEU A  11      -2.220  27.910  -6.248  1.00999.99           C  
ATOM    180  H   LEU A  11      -1.455  31.321  -8.224  1.00999.99           H  
ATOM    181  HA  LEU A  11      -3.751  29.922  -7.291  1.00999.99           H  
ATOM    182 1HB  LEU A  11      -1.432  31.204  -5.813  1.00999.99           H  
ATOM    183 2HB  LEU A  11      -2.667  30.227  -5.018  1.00999.99           H  
ATOM    184  HG  LEU A  11      -0.792  29.208  -7.176  1.00999.99           H  
ATOM    185 1HD1 LEU A  11       0.344  28.109  -5.292  1.00999.99           H  
ATOM    186 2HD1 LEU A  11       0.385  29.880  -5.132  1.00999.99           H  
ATOM    187 3HD1 LEU A  11      -0.753  28.920  -4.157  1.00999.99           H  
ATOM    188 1HD2 LEU A  11      -1.627  27.013  -6.433  1.00999.99           H  
ATOM    189 2HD2 LEU A  11      -2.730  27.816  -5.290  1.00999.99           H  
ATOM    190 3HD2 LEU A  11      -2.956  28.028  -7.042  1.00999.99           H  
ATOM    191  N   CYS A  12      -3.569  33.087  -6.368  1.00999.99           N  
ATOM    192  CA  CYS A  12      -4.359  34.165  -5.795  1.00999.99           C  
ATOM    193  C   CYS A  12      -5.555  34.471  -6.660  1.00999.99           C  
ATOM    194  O   CYS A  12      -6.648  34.684  -6.143  1.00999.99           O  
ATOM    195  CB  CYS A  12      -3.512  35.423  -5.618  1.00999.99           C  
ATOM    196  SG  CYS A  12      -2.277  35.286  -4.308  1.00999.99           S  
ATOM    197  H   CYS A  12      -2.631  33.284  -6.692  1.00999.99           H  
ATOM    198  HA  CYS A  12      -4.712  33.850  -4.814  1.00999.99           H  
ATOM    199 1HB  CYS A  12      -2.992  35.647  -6.550  1.00999.99           H  
ATOM    200 2HB  CYS A  12      -4.157  36.272  -5.388  1.00999.99           H  
ATOM    201  HG  CYS A  12      -1.786  34.116  -4.701  1.00999.99           H  
ATOM    202  N   PHE A  13      -5.349  34.462  -7.972  1.00999.99           N  
ATOM    203  CA  PHE A  13      -6.412  34.685  -8.930  1.00999.99           C  
ATOM    204  C   PHE A  13      -7.500  33.644  -8.761  1.00999.99           C  
ATOM    205  O   PHE A  13      -8.672  33.997  -8.660  1.00999.99           O  
ATOM    206  CB  PHE A  13      -5.847  34.686 -10.349  1.00999.99           C  
ATOM    207  CG  PHE A  13      -6.862  34.836 -11.441  1.00999.99           C  
ATOM    208  CD1 PHE A  13      -7.565  36.022 -11.594  1.00999.99           C  
ATOM    209  CD2 PHE A  13      -7.085  33.811 -12.345  1.00999.99           C  
ATOM    210  CE1 PHE A  13      -8.481  36.174 -12.618  1.00999.99           C  
ATOM    211  CE2 PHE A  13      -7.991  33.965 -13.375  1.00999.99           C  
ATOM    212  CZ  PHE A  13      -8.694  35.146 -13.509  1.00999.99           C  
ATOM    213  H   PHE A  13      -4.420  34.304  -8.334  1.00999.99           H  
ATOM    214  HA  PHE A  13      -6.849  35.666  -8.738  1.00999.99           H  
ATOM    215 1HB  PHE A  13      -5.128  35.499 -10.445  1.00999.99           H  
ATOM    216 2HB  PHE A  13      -5.303  33.758 -10.519  1.00999.99           H  
ATOM    217  HD1 PHE A  13      -7.389  36.839 -10.894  1.00999.99           H  
ATOM    218  HD2 PHE A  13      -6.529  32.879 -12.242  1.00999.99           H  
ATOM    219  HE1 PHE A  13      -9.029  37.110 -12.724  1.00999.99           H  
ATOM    220  HE2 PHE A  13      -8.157  33.152 -14.082  1.00999.99           H  
ATOM    221  HZ  PHE A  13      -9.411  35.266 -14.320  1.00999.99           H  
ATOM    222  N   ALA A  14      -7.107  32.368  -8.718  1.00999.99           N  
ATOM    223  CA  ALA A  14      -8.052  31.274  -8.543  1.00999.99           C  
ATOM    224  C   ALA A  14      -8.836  31.420  -7.246  1.00999.99           C  
ATOM    225  O   ALA A  14     -10.053  31.239  -7.246  1.00999.99           O  
ATOM    226  CB  ALA A  14      -7.322  29.944  -8.558  1.00999.99           C  
ATOM    227  H   ALA A  14      -6.126  32.142  -8.821  1.00999.99           H  
ATOM    228  HA  ALA A  14      -8.759  31.302  -9.370  1.00999.99           H  
ATOM    229 1HB  ALA A  14      -8.042  29.132  -8.454  1.00999.99           H  
ATOM    230 2HB  ALA A  14      -6.787  29.835  -9.502  1.00999.99           H  
ATOM    231 3HB  ALA A  14      -6.613  29.908  -7.733  1.00999.99           H  
ATOM    232  N   VAL A  15      -8.152  31.773  -6.153  1.00999.99           N  
ATOM    233  CA  VAL A  15      -8.823  31.980  -4.875  1.00999.99           C  
ATOM    234  C   VAL A  15      -9.833  33.100  -4.959  1.00999.99           C  
ATOM    235  O   VAL A  15     -10.955  32.951  -4.478  1.00999.99           O  
ATOM    236  CB  VAL A  15      -7.816  32.283  -3.755  1.00999.99           C  
ATOM    237  CG1 VAL A  15      -8.558  32.731  -2.505  1.00999.99           C  
ATOM    238  CG2 VAL A  15      -7.015  31.029  -3.442  1.00999.99           C  
ATOM    239  H   VAL A  15      -7.146  31.887  -6.200  1.00999.99           H  
ATOM    240  HA  VAL A  15      -9.348  31.063  -4.614  1.00999.99           H  
ATOM    241  HB  VAL A  15      -7.151  33.088  -4.069  1.00999.99           H  
ATOM    242 1HG1 VAL A  15      -7.840  32.946  -1.713  1.00999.99           H  
ATOM    243 2HG1 VAL A  15      -9.134  33.630  -2.724  1.00999.99           H  
ATOM    244 3HG1 VAL A  15      -9.231  31.939  -2.178  1.00999.99           H  
ATOM    245 1HG2 VAL A  15      -6.302  31.242  -2.647  1.00999.99           H  
ATOM    246 2HG2 VAL A  15      -7.693  30.239  -3.118  1.00999.99           H  
ATOM    247 3HG2 VAL A  15      -6.481  30.697  -4.328  1.00999.99           H  
ATOM    248  N   LEU A  16      -9.447  34.210  -5.583  1.00999.99           N  
ATOM    249  CA  LEU A  16     -10.343  35.339  -5.746  1.00999.99           C  
ATOM    250  C   LEU A  16     -11.530  34.963  -6.609  1.00999.99           C  
ATOM    251  O   LEU A  16     -12.643  35.423  -6.354  1.00999.99           O  
ATOM    252  CB  LEU A  16      -9.594  36.521  -6.353  1.00999.99           C  
ATOM    253  CG  LEU A  16      -8.555  37.166  -5.429  1.00999.99           C  
ATOM    254  CD1 LEU A  16      -7.761  38.204  -6.209  1.00999.99           C  
ATOM    255  CD2 LEU A  16      -9.270  37.792  -4.241  1.00999.99           C  
ATOM    256  H   LEU A  16      -8.505  34.281  -5.943  1.00999.99           H  
ATOM    257  HA  LEU A  16     -10.712  35.631  -4.764  1.00999.99           H  
ATOM    258 1HB  LEU A  16      -9.078  36.185  -7.251  1.00999.99           H  
ATOM    259 2HB  LEU A  16     -10.315  37.288  -6.634  1.00999.99           H  
ATOM    260  HG  LEU A  16      -7.861  36.410  -5.067  1.00999.99           H  
ATOM    261 1HD1 LEU A  16      -7.017  38.660  -5.555  1.00999.99           H  
ATOM    262 2HD1 LEU A  16      -7.258  37.721  -7.047  1.00999.99           H  
ATOM    263 3HD1 LEU A  16      -8.435  38.973  -6.583  1.00999.99           H  
ATOM    264 1HD2 LEU A  16      -8.537  38.249  -3.575  1.00999.99           H  
ATOM    265 2HD2 LEU A  16      -9.965  38.554  -4.594  1.00999.99           H  
ATOM    266 3HD2 LEU A  16      -9.820  37.022  -3.700  1.00999.99           H  
ATOM    267  N   LEU A  17     -11.312  34.100  -7.606  1.00999.99           N  
ATOM    268  CA  LEU A  17     -12.421  33.627  -8.407  1.00999.99           C  
ATOM    269  C   LEU A  17     -13.370  32.831  -7.545  1.00999.99           C  
ATOM    270  O   LEU A  17     -14.574  32.992  -7.671  1.00999.99           O  
ATOM    271  CB  LEU A  17     -11.959  32.738  -9.563  1.00999.99           C  
ATOM    272  CG  LEU A  17     -11.191  33.407 -10.700  1.00999.99           C  
ATOM    273  CD1 LEU A  17     -10.708  32.319 -11.642  1.00999.99           C  
ATOM    274  CD2 LEU A  17     -12.092  34.401 -11.412  1.00999.99           C  
ATOM    275  H   LEU A  17     -10.376  33.778  -7.811  1.00999.99           H  
ATOM    276  HA  LEU A  17     -12.955  34.486  -8.812  1.00999.99           H  
ATOM    277 1HB  LEU A  17     -11.325  31.951  -9.164  1.00999.99           H  
ATOM    278 2HB  LEU A  17     -12.838  32.268 -10.003  1.00999.99           H  
ATOM    279  HG  LEU A  17     -10.323  33.932 -10.311  1.00999.99           H  
ATOM    280 1HD1 LEU A  17     -10.159  32.762 -12.465  1.00999.99           H  
ATOM    281 2HD1 LEU A  17     -10.061  31.628 -11.103  1.00999.99           H  
ATOM    282 3HD1 LEU A  17     -11.567  31.777 -12.036  1.00999.99           H  
ATOM    283 1HD2 LEU A  17     -11.542  34.871 -12.228  1.00999.99           H  
ATOM    284 2HD2 LEU A  17     -12.963  33.882 -11.813  1.00999.99           H  
ATOM    285 3HD2 LEU A  17     -12.419  35.166 -10.707  1.00999.99           H  
ATOM    286  N   PHE A  18     -12.831  32.015  -6.631  1.00999.99           N  
ATOM    287  CA  PHE A  18     -13.671  31.222  -5.744  1.00999.99           C  
ATOM    288  C   PHE A  18     -14.449  32.113  -4.789  1.00999.99           C  
ATOM    289  O   PHE A  18     -15.600  31.813  -4.469  1.00999.99           O  
ATOM    290  CB  PHE A  18     -12.844  30.199  -4.968  1.00999.99           C  
ATOM    291  CG  PHE A  18     -12.365  29.063  -5.823  1.00999.99           C  
ATOM    292  CD1 PHE A  18     -11.023  28.715  -5.862  1.00999.99           C  
ATOM    293  CD2 PHE A  18     -13.259  28.347  -6.606  1.00999.99           C  
ATOM    294  CE1 PHE A  18     -10.583  27.679  -6.664  1.00999.99           C  
ATOM    295  CE2 PHE A  18     -12.823  27.310  -7.407  1.00999.99           C  
ATOM    296  CZ  PHE A  18     -11.483  26.978  -7.435  1.00999.99           C  
ATOM    297  H   PHE A  18     -11.825  31.912  -6.582  1.00999.99           H  
ATOM    298  HA  PHE A  18     -14.387  30.673  -6.355  1.00999.99           H  
ATOM    299 1HB  PHE A  18     -11.975  30.683  -4.527  1.00999.99           H  
ATOM    300 2HB  PHE A  18     -13.439  29.787  -4.154  1.00999.99           H  
ATOM    301  HD1 PHE A  18     -10.311  29.272  -5.256  1.00999.99           H  
ATOM    302  HD2 PHE A  18     -14.316  28.613  -6.586  1.00999.99           H  
ATOM    303  HE1 PHE A  18      -9.525  27.417  -6.685  1.00999.99           H  
ATOM    304  HE2 PHE A  18     -13.535  26.754  -8.016  1.00999.99           H  
ATOM    305  HZ  PHE A  18     -11.138  26.163  -8.066  1.00999.99           H  
ATOM    306  N   VAL A  19     -13.843  33.228  -4.373  1.00999.99           N  
ATOM    307  CA  VAL A  19     -14.537  34.201  -3.543  1.00999.99           C  
ATOM    308  C   VAL A  19     -15.735  34.749  -4.298  1.00999.99           C  
ATOM    309  O   VAL A  19     -16.826  34.841  -3.740  1.00999.99           O  
ATOM    310  CB  VAL A  19     -13.607  35.364  -3.135  1.00999.99           C  
ATOM    311  CG1 VAL A  19     -14.420  36.459  -2.464  1.00999.99           C  
ATOM    312  CG2 VAL A  19     -12.532  34.858  -2.186  1.00999.99           C  
ATOM    313  H   VAL A  19     -12.880  33.397  -4.632  1.00999.99           H  
ATOM    314  HA  VAL A  19     -14.889  33.701  -2.639  1.00999.99           H  
ATOM    315  HB  VAL A  19     -13.146  35.789  -4.023  1.00999.99           H  
ATOM    316 1HG1 VAL A  19     -13.762  37.283  -2.187  1.00999.99           H  
ATOM    317 2HG1 VAL A  19     -15.182  36.821  -3.154  1.00999.99           H  
ATOM    318 3HG1 VAL A  19     -14.899  36.061  -1.569  1.00999.99           H  
ATOM    319 1HG2 VAL A  19     -11.879  35.685  -1.905  1.00999.99           H  
ATOM    320 2HG2 VAL A  19     -13.000  34.446  -1.293  1.00999.99           H  
ATOM    321 3HG2 VAL A  19     -11.944  34.085  -2.673  1.00999.99           H  
ATOM    322  N   LEU A  20     -15.522  35.093  -5.570  1.00999.99           N  
ATOM    323  CA  LEU A  20     -16.578  35.600  -6.435  1.00999.99           C  
ATOM    324  C   LEU A  20     -17.623  34.527  -6.732  1.00999.99           C  
ATOM    325  O   LEU A  20     -18.818  34.818  -6.817  1.00999.99           O  
ATOM    326  CB  LEU A  20     -15.967  36.112  -7.735  1.00999.99           C  
ATOM    327  CG  LEU A  20     -15.099  37.364  -7.590  1.00999.99           C  
ATOM    328  CD1 LEU A  20     -14.416  37.656  -8.918  1.00999.99           C  
ATOM    329  CD2 LEU A  20     -15.976  38.526  -7.144  1.00999.99           C  
ATOM    330  H   LEU A  20     -14.585  35.013  -5.946  1.00999.99           H  
ATOM    331  HA  LEU A  20     -17.064  36.430  -5.928  1.00999.99           H  
ATOM    332 1HB  LEU A  20     -15.351  35.326  -8.167  1.00999.99           H  
ATOM    333 2HB  LEU A  20     -16.773  36.341  -8.431  1.00999.99           H  
ATOM    334  HG  LEU A  20     -14.326  37.189  -6.843  1.00999.99           H  
ATOM    335 1HD1 LEU A  20     -13.790  38.543  -8.815  1.00999.99           H  
ATOM    336 2HD1 LEU A  20     -13.796  36.806  -9.201  1.00999.99           H  
ATOM    337 3HD1 LEU A  20     -15.169  37.829  -9.685  1.00999.99           H  
ATOM    338 1HD2 LEU A  20     -15.362  39.422  -7.034  1.00999.99           H  
ATOM    339 2HD2 LEU A  20     -16.749  38.706  -7.890  1.00999.99           H  
ATOM    340 3HD2 LEU A  20     -16.441  38.287  -6.188  1.00999.99           H  
ATOM    341  N   VAL A  21     -17.174  33.276  -6.855  1.00999.99           N  
ATOM    342  CA  VAL A  21     -18.074  32.146  -7.052  1.00999.99           C  
ATOM    343  C   VAL A  21     -18.983  31.969  -5.858  1.00999.99           C  
ATOM    344  O   VAL A  21     -20.126  31.565  -6.023  1.00999.99           O  
ATOM    345  CB  VAL A  21     -17.308  30.834  -7.327  1.00999.99           C  
ATOM    346  CG1 VAL A  21     -18.260  29.649  -7.256  1.00999.99           C  
ATOM    347  CG2 VAL A  21     -16.713  30.879  -8.727  1.00999.99           C  
ATOM    348  H   VAL A  21     -16.184  33.092  -6.808  1.00999.99           H  
ATOM    349  HA  VAL A  21     -18.698  32.355  -7.922  1.00999.99           H  
ATOM    350  HB  VAL A  21     -16.528  30.700  -6.583  1.00999.99           H  
ATOM    351 1HG1 VAL A  21     -17.710  28.729  -7.457  1.00999.99           H  
ATOM    352 2HG1 VAL A  21     -18.699  29.595  -6.261  1.00999.99           H  
ATOM    353 3HG1 VAL A  21     -19.050  29.768  -7.997  1.00999.99           H  
ATOM    354 1HG2 VAL A  21     -16.182  29.949  -8.924  1.00999.99           H  
ATOM    355 2HG2 VAL A  21     -17.519  30.996  -9.452  1.00999.99           H  
ATOM    356 3HG2 VAL A  21     -16.028  31.712  -8.825  1.00999.99           H  
ATOM    357  N   ARG A  22     -18.474  32.231  -4.658  1.00999.99           N  
ATOM    358  CA  ARG A  22     -19.293  32.189  -3.455  1.00999.99           C  
ATOM    359  C   ARG A  22     -20.156  33.460  -3.311  1.00999.99           C  
ATOM    360  O   ARG A  22     -21.291  33.400  -2.832  1.00999.99           O  
ATOM    361  CB  ARG A  22     -18.411  32.031  -2.233  1.00999.99           C  
ATOM    362  CG  ARG A  22     -17.729  30.681  -2.107  1.00999.99           C  
ATOM    363  CD  ARG A  22     -16.837  30.637  -0.921  1.00999.99           C  
ATOM    364  NE  ARG A  22     -16.170  29.354  -0.797  1.00999.99           N  
ATOM    365  CZ  ARG A  22     -15.238  29.058   0.130  1.00999.99           C  
ATOM    366  NH1 ARG A  22     -14.874  29.962   1.013  1.00999.99           N  
ATOM    367  NH2 ARG A  22     -14.693  27.854   0.149  1.00999.99           N  
ATOM    368  H   ARG A  22     -17.497  32.478  -4.572  1.00999.99           H  
ATOM    369  HA  ARG A  22     -19.955  31.322  -3.520  1.00999.99           H  
ATOM    370 1HB  ARG A  22     -17.630  32.790  -2.252  1.00999.99           H  
ATOM    371 2HB  ARG A  22     -18.999  32.189  -1.331  1.00999.99           H  
ATOM    372 1HG  ARG A  22     -18.479  29.896  -2.000  1.00999.99           H  
ATOM    373 2HG  ARG A  22     -17.131  30.486  -2.998  1.00999.99           H  
ATOM    374 1HD  ARG A  22     -16.074  31.411  -1.007  1.00999.99           H  
ATOM    375 2HD  ARG A  22     -17.423  30.805  -0.019  1.00999.99           H  
ATOM    376  HE  ARG A  22     -16.421  28.630  -1.456  1.00999.99           H  
ATOM    377 1HH1 ARG A  22     -15.293  30.881   0.999  1.00999.99           H  
ATOM    378 2HH1 ARG A  22     -14.176  29.737   1.708  1.00999.99           H  
ATOM    379 1HH2 ARG A  22     -14.977  27.163  -0.532  1.00999.99           H  
ATOM    380 2HH2 ARG A  22     -13.994  27.627   0.840  1.00999.99           H  
ATOM    381  N   PHE A  23     -19.608  34.601  -3.732  1.00999.99           N  
ATOM    382  CA  PHE A  23     -20.287  35.890  -3.660  1.00999.99           C  
ATOM    383  C   PHE A  23     -21.574  35.950  -4.468  1.00999.99           C  
ATOM    384  O   PHE A  23     -22.605  36.377  -3.949  1.00999.99           O  
ATOM    385  CB  PHE A  23     -19.357  37.004  -4.130  1.00999.99           C  
ATOM    386  CG  PHE A  23     -20.005  38.355  -4.178  1.00999.99           C  
ATOM    387  CD1 PHE A  23     -20.207  39.085  -3.017  1.00999.99           C  
ATOM    388  CD2 PHE A  23     -20.412  38.901  -5.386  1.00999.99           C  
ATOM    389  CE1 PHE A  23     -20.802  40.332  -3.061  1.00999.99           C  
ATOM    390  CE2 PHE A  23     -21.005  40.147  -5.434  1.00999.99           C  
ATOM    391  CZ  PHE A  23     -21.198  40.864  -4.270  1.00999.99           C  
ATOM    392  H   PHE A  23     -18.666  34.592  -4.096  1.00999.99           H  
ATOM    393  HA  PHE A  23     -20.547  36.073  -2.618  1.00999.99           H  
ATOM    394 1HB  PHE A  23     -18.492  37.059  -3.471  1.00999.99           H  
ATOM    395 2HB  PHE A  23     -18.995  36.772  -5.128  1.00999.99           H  
ATOM    396  HD1 PHE A  23     -19.891  38.665  -2.062  1.00999.99           H  
ATOM    397  HD2 PHE A  23     -20.258  38.334  -6.305  1.00999.99           H  
ATOM    398  HE1 PHE A  23     -20.955  40.896  -2.141  1.00999.99           H  
ATOM    399  HE2 PHE A  23     -21.319  40.565  -6.390  1.00999.99           H  
ATOM    400  HZ  PHE A  23     -21.664  41.848  -4.306  1.00999.99           H  
ATOM    401  N   ALA A  24     -21.509  35.536  -5.730  1.00999.99           N  
ATOM    402  CA  ALA A  24     -22.661  35.599  -6.632  1.00999.99           C  
ATOM    403  C   ALA A  24     -23.909  34.854  -6.094  1.00999.99           C  
ATOM    404  O   ALA A  24     -25.016  35.365  -6.278  1.00999.99           O  
ATOM    405  CB  ALA A  24     -22.257  35.059  -8.000  1.00999.99           C  
ATOM    406  H   ALA A  24     -20.627  35.196  -6.090  1.00999.99           H  
ATOM    407  HA  ALA A  24     -22.935  36.647  -6.743  1.00999.99           H  
ATOM    408 1HB  ALA A  24     -23.094  35.158  -8.690  1.00999.99           H  
ATOM    409 2HB  ALA A  24     -21.415  35.639  -8.372  1.00999.99           H  
ATOM    410 3HB  ALA A  24     -21.964  34.018  -7.943  1.00999.99           H  
ATOM    411  N   PRO A  25     -23.779  33.682  -5.447  1.00999.99           N  
ATOM    412  CA  PRO A  25     -24.864  32.959  -4.804  1.00999.99           C  
ATOM    413  C   PRO A  25     -25.143  33.531  -3.426  1.00999.99           C  
ATOM    414  O   PRO A  25     -26.224  33.348  -2.877  1.00999.99           O  
ATOM    415  CB  PRO A  25     -24.415  31.501  -4.803  1.00999.99           C  
ATOM    416  CG  PRO A  25     -22.960  31.566  -4.892  1.00999.99           C  
ATOM    417  CD  PRO A  25     -22.743  32.723  -5.840  1.00999.99           C  
ATOM    418  HA  PRO A  25     -25.748  33.072  -5.438  1.00999.99           H  
ATOM    419 1HB  PRO A  25     -24.764  31.006  -3.885  1.00999.99           H  
ATOM    420 2HB  PRO A  25     -24.869  30.964  -5.649  1.00999.99           H  
ATOM    421 1HG  PRO A  25     -22.527  31.717  -3.897  1.00999.99           H  
ATOM    422 2HG  PRO A  25     -22.557  30.618  -5.277  1.00999.99           H  
ATOM    423 1HD  PRO A  25     -21.749  33.143  -5.689  1.00999.99           H  
ATOM    424 2HD  PRO A  25     -22.901  32.398  -6.878  1.00999.99           H  
ATOM    425  N   GLY A  26     -24.187  34.277  -2.877  1.00999.99           N  
ATOM    426  CA  GLY A  26     -24.460  35.022  -1.660  1.00999.99           C  
ATOM    427  C   GLY A  26     -25.515  36.086  -1.999  1.00999.99           C  
ATOM    428  O   GLY A  26     -26.422  36.350  -1.206  1.00999.99           O  
ATOM    429  H   GLY A  26     -23.268  34.340  -3.294  1.00999.99           H  
ATOM    430 1HA  GLY A  26     -24.829  34.348  -0.885  1.00999.99           H  
ATOM    431 2HA  GLY A  26     -23.547  35.491  -1.294  1.00999.99           H  
ATOM    432  N   VAL A  27     -25.405  36.658  -3.207  1.00999.99           N  
ATOM    433  CA  VAL A  27     -26.367  37.628  -3.727  1.00999.99           C  
ATOM    434  C   VAL A  27     -27.681  36.952  -4.138  1.00999.99           C  
ATOM    435  O   VAL A  27     -28.760  37.389  -3.740  1.00999.99           O  
ATOM    436  CB  VAL A  27     -25.774  38.382  -4.938  1.00999.99           C  
ATOM    437  CG1 VAL A  27     -26.837  39.264  -5.576  1.00999.99           C  
ATOM    438  CG2 VAL A  27     -24.586  39.216  -4.486  1.00999.99           C  
ATOM    439  H   VAL A  27     -24.604  36.417  -3.777  1.00999.99           H  
ATOM    440  HA  VAL A  27     -26.582  38.354  -2.940  1.00999.99           H  
ATOM    441  HB  VAL A  27     -25.451  37.664  -5.689  1.00999.99           H  
ATOM    442 1HG1 VAL A  27     -26.414  39.784  -6.437  1.00999.99           H  
ATOM    443 2HG1 VAL A  27     -27.672  38.645  -5.904  1.00999.99           H  
ATOM    444 3HG1 VAL A  27     -27.189  39.996  -4.849  1.00999.99           H  
ATOM    445 1HG2 VAL A  27     -24.162  39.742  -5.341  1.00999.99           H  
ATOM    446 2HG2 VAL A  27     -24.913  39.938  -3.740  1.00999.99           H  
ATOM    447 3HG2 VAL A  27     -23.826  38.565  -4.052  1.00999.99           H  
ATOM    448  N   SER A  28     -27.578  35.881  -4.930  1.00999.99           N  
ATOM    449  CA  SER A  28     -28.744  35.112  -5.374  1.00999.99           C  
ATOM    450  C   SER A  28     -28.630  33.689  -4.856  1.00999.99           C  
ATOM    451  O   SER A  28     -27.996  32.845  -5.479  1.00999.99           O  
ATOM    452  CB  SER A  28     -28.838  35.112  -6.886  1.00999.99           C  
ATOM    453  OG  SER A  28     -29.932  34.350  -7.322  1.00999.99           O  
ATOM    454  H   SER A  28     -26.663  35.586  -5.241  1.00999.99           H  
ATOM    455  HA  SER A  28     -29.646  35.564  -4.960  1.00999.99           H  
ATOM    456 1HB  SER A  28     -28.940  36.136  -7.243  1.00999.99           H  
ATOM    457 2HB  SER A  28     -27.917  34.708  -7.307  1.00999.99           H  
ATOM    458  HG  SER A  28     -29.912  34.386  -8.281  1.00999.99           H  
ATOM    459  N   SER A  29     -29.249  33.433  -3.711  1.00999.99           N  
ATOM    460  CA  SER A  29     -29.113  32.160  -3.005  1.00999.99           C  
ATOM    461  C   SER A  29     -30.252  31.168  -3.209  1.00999.99           C  
ATOM    462  O   SER A  29     -30.135  30.215  -3.977  1.00999.99           O  
ATOM    463  CB  SER A  29     -28.975  32.430  -1.516  1.00999.99           C  
ATOM    464  OG  SER A  29     -30.152  32.988  -0.994  1.00999.99           O  
ATOM    465  H   SER A  29     -29.791  34.168  -3.284  1.00999.99           H  
ATOM    466  HA  SER A  29     -28.194  31.685  -3.355  1.00999.99           H  
ATOM    467 1HB  SER A  29     -28.746  31.502  -0.994  1.00999.99           H  
ATOM    468 2HB  SER A  29     -28.144  33.112  -1.346  1.00999.99           H  
ATOM    469  HG  SER A  29     -29.952  33.216  -0.082  1.00999.99           H  
ATOM    470  N   THR A  30     -31.352  31.375  -2.490  1.00400.00           N  
ATOM    471  CA  THR A  30     -32.475  30.429  -2.429  1.00322.81           C  
ATOM    472  C   THR A  30     -33.007  29.879  -3.767  1.00152.60           C  
ATOM    473  O   THR A  30     -33.585  28.789  -3.783  1.00207.32           O  
ATOM    474  CB  THR A  30     -33.667  31.070  -1.693  1.00484.22           C  
ATOM    475  OG1 THR A  30     -34.075  32.258  -2.384  1.00484.22           O  
ATOM    476  CG2 THR A  30     -33.284  31.422  -0.263  1.00484.22           C  
ATOM    477  H   THR A  30     -31.390  32.202  -1.911  1.00581.06           H  
ATOM    478  HA  THR A  30     -32.146  29.574  -1.839  1.00387.37           H  
ATOM    479  HB  THR A  30     -34.500  30.368  -1.676  1.00581.06           H  
ATOM    480  HG1 THR A  30     -34.816  32.658  -1.922  1.00581.06           H  
ATOM    481 1HG2 THR A  30     -34.139  31.870   0.242  1.00581.06           H  
ATOM    482 2HG2 THR A  30     -32.983  30.518   0.265  1.00581.06           H  
ATOM    483 3HG2 THR A  30     -32.457  32.130  -0.272  1.00581.06           H  
ATOM    484  N   ARG A  31     -32.809  30.581  -4.878  1.00 64.94           N  
ATOM    485  CA  ARG A  31     -33.288  30.064  -6.156  1.00 32.11           C  
ATOM    486  C   ARG A  31     -32.146  29.506  -7.008  1.00 21.95           C  
ATOM    487  O   ARG A  31     -32.309  28.481  -7.675  1.00 25.13           O  
ATOM    488  CB  ARG A  31     -34.009  31.154  -6.931  1.00 48.16           C  
ATOM    489  CG  ARG A  31     -35.326  31.606  -6.322  1.00 48.16           C  
ATOM    490  CD  ARG A  31     -35.954  32.688  -7.121  1.00 48.16           C  
ATOM    491  NE  ARG A  31     -37.213  33.130  -6.544  1.00 48.16           N  
ATOM    492  CZ  ARG A  31     -37.958  34.148  -7.019  1.00 48.16           C  
ATOM    493  NH1 ARG A  31     -37.558  34.816  -8.078  1.00 48.16           N  
ATOM    494  NH2 ARG A  31     -39.090  34.475  -6.420  1.00 48.16           N  
ATOM    495  H   ARG A  31     -32.343  31.476  -4.835  1.00 77.93           H  
ATOM    496  HA  ARG A  31     -33.990  29.256  -5.960  1.00 38.53           H  
ATOM    497 1HB  ARG A  31     -33.367  32.029  -7.011  1.00 57.80           H  
ATOM    498 2HB  ARG A  31     -34.217  30.805  -7.942  1.00 57.80           H  
ATOM    499 1HG  ARG A  31     -36.017  30.763  -6.280  1.00 57.80           H  
ATOM    500 2HG  ARG A  31     -35.150  31.982  -5.313  1.00 57.80           H  
ATOM    501 1HD  ARG A  31     -35.281  33.544  -7.167  1.00 57.80           H  
ATOM    502 2HD  ARG A  31     -36.150  32.327  -8.130  1.00 57.80           H  
ATOM    503  HE  ARG A  31     -37.553  32.641  -5.727  1.00 57.80           H  
ATOM    504 1HH1 ARG A  31     -36.693  34.567  -8.537  1.00 57.80           H  
ATOM    505 2HH1 ARG A  31     -38.116  35.579  -8.434  1.00 57.80           H  
ATOM    506 1HH2 ARG A  31     -39.397  33.961  -5.605  1.00 57.80           H  
ATOM    507 2HH2 ARG A  31     -39.647  35.237  -6.776  1.00 57.80           H  
ATOM    508  N   LEU A  32     -30.993  30.171  -6.966  1.00 14.82           N  
ATOM    509  CA  LEU A  32     -29.822  29.740  -7.727  1.00 14.48           C  
ATOM    510  C   LEU A  32     -29.235  28.465  -7.167  1.00  8.34           C  
ATOM    511  O   LEU A  32     -28.973  27.519  -7.910  1.00 11.01           O  
ATOM    512  CB  LEU A  32     -28.748  30.818  -7.704  1.00 21.72           C  
ATOM    513  CG  LEU A  32     -27.436  30.487  -8.425  1.00 21.72           C  
ATOM    514  CD1 LEU A  32     -27.721  30.223  -9.896  1.00 21.72           C  
ATOM    515  CD2 LEU A  32     -26.463  31.648  -8.246  1.00 21.72           C  
ATOM    516  H   LEU A  32     -30.922  31.004  -6.400  1.00 17.78           H  
ATOM    517  HA  LEU A  32     -30.129  29.558  -8.755  1.00 17.38           H  
ATOM    518 1HB  LEU A  32     -29.152  31.735  -8.129  1.00 26.06           H  
ATOM    519 2HB  LEU A  32     -28.500  30.996  -6.664  1.00 26.06           H  
ATOM    520  HG  LEU A  32     -27.003  29.583  -7.997  1.00 26.06           H  
ATOM    521 1HD1 LEU A  32     -26.790  29.979 -10.409  1.00 26.06           H  
ATOM    522 2HD1 LEU A  32     -28.414  29.387  -9.989  1.00 26.06           H  
ATOM    523 3HD1 LEU A  32     -28.160  31.112 -10.346  1.00 26.06           H  
ATOM    524 1HD2 LEU A  32     -25.524  31.417  -8.750  1.00 26.06           H  
ATOM    525 2HD2 LEU A  32     -26.893  32.553  -8.675  1.00 26.06           H  
ATOM    526 3HD2 LEU A  32     -26.278  31.803  -7.185  1.00 26.06           H  
ATOM    527  N   LEU A  33     -29.009  28.458  -5.859  1.00  4.65           N  
ATOM    528  CA  LEU A  33     -28.440  27.314  -5.179  1.00  4.19           C  
ATOM    529  C   LEU A  33     -29.420  26.156  -5.201  1.00  2.85           C  
ATOM    530  O   LEU A  33     -29.007  25.000  -5.266  1.00  3.20           O  
ATOM    531  CB  LEU A  33     -28.070  27.694  -3.745  1.00  6.29           C  
ATOM    532  CG  LEU A  33     -26.915  28.699  -3.633  1.00  6.29           C  
ATOM    533  CD1 LEU A  33     -26.734  29.116  -2.181  1.00  6.29           C  
ATOM    534  CD2 LEU A  33     -25.652  28.058  -4.183  1.00  6.29           C  
ATOM    535  H   LEU A  33     -29.247  29.269  -5.308  1.00  5.58           H  
ATOM    536  HA  LEU A  33     -27.535  27.012  -5.704  1.00  5.03           H  
ATOM    537 1HB  LEU A  33     -28.942  28.123  -3.255  1.00  7.54           H  
ATOM    538 2HB  LEU A  33     -27.781  26.791  -3.207  1.00  7.54           H  
ATOM    539  HG  LEU A  33     -27.151  29.593  -4.211  1.00  7.54           H  
ATOM    540 1HD1 LEU A  33     -25.918  29.835  -2.108  1.00  7.54           H  
ATOM    541 2HD1 LEU A  33     -27.654  29.572  -1.816  1.00  7.54           H  
ATOM    542 3HD1 LEU A  33     -26.499  28.239  -1.578  1.00  7.54           H  
ATOM    543 1HD2 LEU A  33     -24.822  28.761  -4.115  1.00  7.54           H  
ATOM    544 2HD2 LEU A  33     -25.416  27.166  -3.603  1.00  7.54           H  
ATOM    545 3HD2 LEU A  33     -25.810  27.783  -5.225  1.00  7.54           H  
ATOM    546  N   GLY A  34     -30.717  26.472  -5.180  1.00  3.05           N  
ATOM    547  CA  GLY A  34     -31.750  25.454  -5.293  1.00  3.92           C  
ATOM    548  C   GLY A  34     -31.622  24.769  -6.649  1.00  2.67           C  
ATOM    549  O   GLY A  34     -31.636  23.539  -6.732  1.00  2.35           O  
ATOM    550  H   GLY A  34     -30.994  27.440  -5.097  1.00  3.66           H  
ATOM    551 1HA  GLY A  34     -31.641  24.723  -4.492  1.00  4.70           H  
ATOM    552 2HA  GLY A  34     -32.733  25.912  -5.195  1.00  4.70           H  
ATOM    553  N   SER A  35     -31.463  25.580  -7.702  1.00  2.56           N  
ATOM    554  CA  SER A  35     -31.279  25.080  -9.058  1.00  2.51           C  
ATOM    555  C   SER A  35     -30.004  24.248  -9.168  1.00  1.55           C  
ATOM    556  O   SER A  35     -29.990  23.223  -9.851  1.00  1.40           O  
ATOM    557  CB  SER A  35     -31.223  26.238 -10.038  1.00  3.76           C  
ATOM    558  OG  SER A  35     -32.445  26.924 -10.082  1.00  3.76           O  
ATOM    559  H   SER A  35     -31.495  26.584  -7.568  1.00  3.07           H  
ATOM    560  HA  SER A  35     -32.128  24.445  -9.311  1.00  3.01           H  
ATOM    561 1HB  SER A  35     -30.429  26.925  -9.756  1.00  4.52           H  
ATOM    562 2HB  SER A  35     -30.985  25.856 -11.030  1.00  4.52           H  
ATOM    563  HG  SER A  35     -32.528  27.367  -9.230  1.00  4.52           H  
ATOM    564  N   ASN A  36     -28.940  24.692  -8.492  1.00  1.57           N  
ATOM    565  CA  ASN A  36     -27.671  23.976  -8.487  1.00  1.38           C  
ATOM    566  C   ASN A  36     -27.810  22.607  -7.830  1.00  1.13           C  
ATOM    567  O   ASN A  36     -27.238  21.631  -8.316  1.00  0.99           O  
ATOM    568  CB  ASN A  36     -26.601  24.797  -7.794  1.00  2.07           C  
ATOM    569  CG  ASN A  36     -26.153  25.971  -8.621  1.00  2.07           C  
ATOM    570  OD1 ASN A  36     -26.378  26.013  -9.836  1.00  2.07           O  
ATOM    571  ND2 ASN A  36     -25.516  26.921  -7.988  1.00  2.07           N  
ATOM    572  H   ASN A  36     -29.008  25.561  -7.980  1.00  1.88           H  
ATOM    573  HA  ASN A  36     -27.365  23.808  -9.521  1.00  1.66           H  
ATOM    574 1HB  ASN A  36     -26.981  25.161  -6.840  1.00  2.48           H  
ATOM    575 2HB  ASN A  36     -25.738  24.166  -7.583  1.00  2.48           H  
ATOM    576 1HD2 ASN A  36     -25.192  27.724  -8.488  1.00  2.48           H  
ATOM    577 2HD2 ASN A  36     -25.352  26.843  -7.006  1.00  2.48           H  
ATOM    578  N   ASP A  37     -28.589  22.529  -6.750  1.00  1.31           N  
ATOM    579  CA  ASP A  37     -28.831  21.253  -6.096  1.00  1.40           C  
ATOM    580  C   ASP A  37     -29.615  20.326  -7.009  1.00  1.24           C  
ATOM    581  O   ASP A  37     -29.298  19.140  -7.095  1.00  1.15           O  
ATOM    582  CB  ASP A  37     -29.571  21.443  -4.773  1.00  2.10           C  
ATOM    583  CG  ASP A  37     -28.689  22.041  -3.683  1.00  2.10           C  
ATOM    584  OD1 ASP A  37     -27.492  22.042  -3.848  1.00  2.10           O  
ATOM    585  OD2 ASP A  37     -29.220  22.475  -2.689  1.00  2.10           O  
ATOM    586  H   ASP A  37     -29.006  23.367  -6.365  1.00  1.57           H  
ATOM    587  HA  ASP A  37     -27.869  20.785  -5.884  1.00  1.68           H  
ATOM    588 1HB  ASP A  37     -30.427  22.101  -4.927  1.00  2.52           H  
ATOM    589 2HB  ASP A  37     -29.954  20.483  -4.426  1.00  2.52           H  
ATOM    590  N   LEU A  38     -30.605  20.876  -7.716  1.00  1.36           N  
ATOM    591  CA  LEU A  38     -31.392  20.091  -8.655  1.00  1.45           C  
ATOM    592  C   LEU A  38     -30.515  19.581  -9.786  1.00  1.12           C  
ATOM    593  O   LEU A  38     -30.677  18.443 -10.227  1.00  1.21           O  
ATOM    594  CB  LEU A  38     -32.535  20.934  -9.224  1.00  2.17           C  
ATOM    595  CG  LEU A  38     -33.642  21.297  -8.231  1.00  2.17           C  
ATOM    596  CD1 LEU A  38     -34.601  22.280  -8.886  1.00  2.17           C  
ATOM    597  CD2 LEU A  38     -34.363  20.027  -7.806  1.00  2.17           C  
ATOM    598  H   LEU A  38     -30.834  21.854  -7.580  1.00  1.63           H  
ATOM    599  HA  LEU A  38     -31.811  19.235  -8.129  1.00  1.74           H  
ATOM    600 1HB  LEU A  38     -32.124  21.862  -9.616  1.00  2.61           H  
ATOM    601 2HB  LEU A  38     -32.994  20.387 -10.047  1.00  2.61           H  
ATOM    602  HG  LEU A  38     -33.209  21.776  -7.355  1.00  2.61           H  
ATOM    603 1HD1 LEU A  38     -35.388  22.545  -8.180  1.00  2.61           H  
ATOM    604 2HD1 LEU A  38     -34.058  23.180  -9.177  1.00  2.61           H  
ATOM    605 3HD1 LEU A  38     -35.045  21.823  -9.769  1.00  2.61           H  
ATOM    606 1HD2 LEU A  38     -35.153  20.278  -7.097  1.00  2.61           H  
ATOM    607 2HD2 LEU A  38     -34.801  19.547  -8.681  1.00  2.61           H  
ATOM    608 3HD2 LEU A  38     -33.654  19.347  -7.336  1.00  2.61           H  
ATOM    609  N   THR A  39     -29.565  20.412 -10.218  1.00  0.99           N  
ATOM    610  CA  THR A  39     -28.621  20.042 -11.256  1.00  1.01           C  
ATOM    611  C   THR A  39     -27.781  18.864 -10.799  1.00  0.75           C  
ATOM    612  O   THR A  39     -27.592  17.912 -11.555  1.00  0.82           O  
ATOM    613  CB  THR A  39     -27.707  21.222 -11.626  1.00  1.52           C  
ATOM    614  OG1 THR A  39     -28.500  22.305 -12.133  1.00  1.52           O  
ATOM    615  CG2 THR A  39     -26.702  20.792 -12.678  1.00  1.52           C  
ATOM    616  H   THR A  39     -29.507  21.344  -9.832  1.00  1.19           H  
ATOM    617  HA  THR A  39     -29.178  19.741 -12.144  1.00  1.21           H  
ATOM    618  HB  THR A  39     -27.172  21.561 -10.742  1.00  1.82           H  
ATOM    619  HG1 THR A  39     -29.094  22.615 -11.440  1.00  1.82           H  
ATOM    620 1HG2 THR A  39     -26.058  21.634 -12.930  1.00  1.82           H  
ATOM    621 2HG2 THR A  39     -26.098  19.976 -12.285  1.00  1.82           H  
ATOM    622 3HG2 THR A  39     -27.229  20.458 -13.571  1.00  1.82           H  
ATOM    623  N   MET A  40     -27.302  18.918  -9.553  1.00  0.66           N  
ATOM    624  CA  MET A  40     -26.524  17.822  -8.993  1.00  0.67           C  
ATOM    625  C   MET A  40     -27.347  16.552  -8.864  1.00  0.55           C  
ATOM    626  O   MET A  40     -26.823  15.461  -9.082  1.00  0.49           O  
ATOM    627  CB  MET A  40     -25.959  18.210  -7.632  1.00  1.01           C  
ATOM    628  CG  MET A  40     -24.833  19.225  -7.678  1.00  1.01           C  
ATOM    629  SD  MET A  40     -23.421  18.614  -8.620  1.00  1.01           S  
ATOM    630  CE  MET A  40     -22.915  17.231  -7.597  1.00  1.01           C  
ATOM    631  H   MET A  40     -27.466  19.744  -8.990  1.00  0.79           H  
ATOM    632  HA  MET A  40     -25.695  17.611  -9.667  1.00  0.80           H  
ATOM    633 1HB  MET A  40     -26.753  18.623  -7.011  1.00  1.21           H  
ATOM    634 2HB  MET A  40     -25.578  17.322  -7.129  1.00  1.21           H  
ATOM    635 1HG  MET A  40     -25.186  20.146  -8.140  1.00  1.21           H  
ATOM    636 2HG  MET A  40     -24.503  19.453  -6.665  1.00  1.21           H  
ATOM    637 1HE  MET A  40     -22.049  16.743  -8.045  1.00  1.21           H  
ATOM    638 2HE  MET A  40     -22.654  17.591  -6.600  1.00  1.21           H  
ATOM    639 3HE  MET A  40     -23.734  16.516  -7.521  1.00  1.21           H  
ATOM    640  N   LYS A  41     -28.634  16.688  -8.536  1.00  0.68           N  
ATOM    641  CA  LYS A  41     -29.512  15.530  -8.441  1.00  1.01           C  
ATOM    642  C   LYS A  41     -29.662  14.877  -9.805  1.00  0.89           C  
ATOM    643  O   LYS A  41     -29.657  13.649  -9.909  1.00  1.03           O  
ATOM    644  CB  LYS A  41     -30.877  15.929  -7.884  1.00  1.52           C  
ATOM    645  CG  LYS A  41     -30.863  16.293  -6.408  1.00  1.52           C  
ATOM    646  CD  LYS A  41     -32.238  16.716  -5.922  1.00  1.52           C  
ATOM    647  CE  LYS A  41     -32.208  17.086  -4.446  1.00  1.52           C  
ATOM    648  NZ  LYS A  41     -33.550  17.504  -3.951  1.00  1.52           N  
ATOM    649  H   LYS A  41     -29.006  17.606  -8.327  1.00  0.82           H  
ATOM    650  HA  LYS A  41     -29.060  14.801  -7.769  1.00  1.21           H  
ATOM    651 1HB  LYS A  41     -31.263  16.785  -8.436  1.00  1.82           H  
ATOM    652 2HB  LYS A  41     -31.580  15.108  -8.021  1.00  1.82           H  
ATOM    653 1HG  LYS A  41     -30.543  15.425  -5.831  1.00  1.82           H  
ATOM    654 2HG  LYS A  41     -30.157  17.100  -6.232  1.00  1.82           H  
ATOM    655 1HD  LYS A  41     -32.576  17.578  -6.497  1.00  1.82           H  
ATOM    656 2HD  LYS A  41     -32.945  15.900  -6.071  1.00  1.82           H  
ATOM    657 1HE  LYS A  41     -31.871  16.226  -3.870  1.00  1.82           H  
ATOM    658 2HE  LYS A  41     -31.506  17.906  -4.296  1.00  1.82           H  
ATOM    659 1HZ  LYS A  41     -33.490  17.740  -2.971  1.00  1.82           H  
ATOM    660 2HZ  LYS A  41     -33.865  18.310  -4.472  1.00  1.82           H  
ATOM    661 3HZ  LYS A  41     -34.206  16.747  -4.074  1.00  1.82           H  
ATOM    662  N   GLN A  42     -29.756  15.703 -10.851  1.00  0.89           N  
ATOM    663  CA  GLN A  42     -29.836  15.202 -12.212  1.00  1.18           C  
ATOM    664  C   GLN A  42     -28.540  14.510 -12.596  1.00  1.02           C  
ATOM    665  O   GLN A  42     -28.574  13.435 -13.190  1.00  1.30           O  
ATOM    666  CB  GLN A  42     -30.137  16.340 -13.190  1.00  1.77           C  
ATOM    667  CG  GLN A  42     -31.539  16.908 -13.068  1.00  1.77           C  
ATOM    668  CD  GLN A  42     -31.761  18.099 -13.977  1.00  1.77           C  
ATOM    669  OE1 GLN A  42     -30.811  18.678 -14.511  1.00  1.77           O  
ATOM    670  NE2 GLN A  42     -33.022  18.474 -14.162  1.00  1.77           N  
ATOM    671  H   GLN A  42     -29.791  16.703 -10.695  1.00  1.07           H  
ATOM    672  HA  GLN A  42     -30.642  14.469 -12.267  1.00  1.42           H  
ATOM    673 1HB  GLN A  42     -29.431  17.153 -13.036  1.00  2.12           H  
ATOM    674 2HB  GLN A  42     -30.008  15.983 -14.212  1.00  2.12           H  
ATOM    675 1HG  GLN A  42     -32.254  16.134 -13.344  1.00  2.12           H  
ATOM    676 2HG  GLN A  42     -31.711  17.221 -12.041  1.00  2.12           H  
ATOM    677 1HE2 GLN A  42     -33.231  19.255 -14.751  1.00  2.12           H  
ATOM    678 2HE2 GLN A  42     -33.762  17.976 -13.709  1.00  2.12           H  
ATOM    679  N   LYS A  43     -27.404  15.106 -12.215  1.00  0.75           N  
ATOM    680  CA  LYS A  43     -26.100  14.512 -12.483  1.00  0.75           C  
ATOM    681  C   LYS A  43     -25.966  13.167 -11.798  1.00  0.61           C  
ATOM    682  O   LYS A  43     -25.403  12.240 -12.374  1.00  0.91           O  
ATOM    683  CB  LYS A  43     -24.965  15.434 -12.031  1.00  1.12           C  
ATOM    684  CG  LYS A  43     -24.763  16.675 -12.890  1.00  1.12           C  
ATOM    685  CD  LYS A  43     -23.618  17.526 -12.359  1.00  1.12           C  
ATOM    686  CE  LYS A  43     -23.356  18.730 -13.252  1.00  1.12           C  
ATOM    687  NZ  LYS A  43     -22.241  19.572 -12.737  1.00  1.12           N  
ATOM    688  H   LYS A  43     -27.442  16.002 -11.748  1.00  0.90           H  
ATOM    689  HA  LYS A  43     -26.007  14.350 -13.557  1.00  0.90           H  
ATOM    690 1HB  LYS A  43     -25.150  15.766 -11.009  1.00  1.35           H  
ATOM    691 2HB  LYS A  43     -24.027  14.879 -12.028  1.00  1.35           H  
ATOM    692 1HG  LYS A  43     -24.532  16.371 -13.912  1.00  1.35           H  
ATOM    693 2HG  LYS A  43     -25.674  17.268 -12.906  1.00  1.35           H  
ATOM    694 1HD  LYS A  43     -23.863  17.876 -11.357  1.00  1.35           H  
ATOM    695 2HD  LYS A  43     -22.712  16.924 -12.303  1.00  1.35           H  
ATOM    696 1HE  LYS A  43     -23.103  18.384 -14.253  1.00  1.35           H  
ATOM    697 2HE  LYS A  43     -24.257  19.337 -13.311  1.00  1.35           H  
ATOM    698 1HZ  LYS A  43     -22.098  20.358 -13.355  1.00  1.35           H  
ATOM    699 2HZ  LYS A  43     -22.472  19.909 -11.812  1.00  1.35           H  
ATOM    700 3HZ  LYS A  43     -21.395  19.021 -12.692  1.00  1.35           H  
ATOM    701  N   HIS A  44     -26.500  13.061 -10.582  1.00  0.46           N  
ATOM    702  CA  HIS A  44     -26.497  11.815  -9.837  1.00  0.56           C  
ATOM    703  C   HIS A  44     -27.304  10.754 -10.558  1.00  0.85           C  
ATOM    704  O   HIS A  44     -26.838   9.630 -10.703  1.00  1.01           O  
ATOM    705  CB  HIS A  44     -27.030  12.020  -8.426  1.00  0.84           C  
ATOM    706  CG  HIS A  44     -27.043  10.769  -7.603  1.00  0.84           C  
ATOM    707  ND1 HIS A  44     -25.890  10.122  -7.212  1.00  0.84           N  
ATOM    708  CD2 HIS A  44     -28.069  10.056  -7.082  1.00  0.84           C  
ATOM    709  CE1 HIS A  44     -26.206   9.060  -6.494  1.00  0.84           C  
ATOM    710  NE2 HIS A  44     -27.521   9.000  -6.398  1.00  0.84           N  
ATOM    711  H   HIS A  44     -26.912  13.876 -10.150  1.00  0.55           H  
ATOM    712  HA  HIS A  44     -25.476  11.447  -9.753  1.00  0.67           H  
ATOM    713 1HB  HIS A  44     -26.413  12.761  -7.920  1.00  1.01           H  
ATOM    714 2HB  HIS A  44     -28.045  12.412  -8.468  1.00  1.01           H  
ATOM    715  HD2 HIS A  44     -29.131  10.280  -7.186  1.00  1.01           H  
ATOM    716  HE1 HIS A  44     -25.501   8.356  -6.051  1.00  1.01           H  
ATOM    717  HE2 HIS A  44     -28.046   8.293  -5.903  1.00  1.01           H  
ATOM    718  N   GLU A  45     -28.510  11.096 -11.010  1.00  1.11           N  
ATOM    719  CA  GLU A  45     -29.329  10.130 -11.737  1.00  1.51           C  
ATOM    720  C   GLU A  45     -28.663   9.701 -13.047  1.00  1.45           C  
ATOM    721  O   GLU A  45     -28.731   8.527 -13.423  1.00  1.78           O  
ATOM    722  CB  GLU A  45     -30.715  10.705 -12.014  1.00  2.27           C  
ATOM    723  CG  GLU A  45     -31.591  10.837 -10.775  1.00  2.27           C  
ATOM    724  CD  GLU A  45     -32.945  11.422 -11.069  1.00  2.27           C  
ATOM    725  OE1 GLU A  45     -33.104  12.008 -12.113  1.00  2.27           O  
ATOM    726  OE2 GLU A  45     -33.832  11.259 -10.261  1.00  2.27           O  
ATOM    727  H   GLU A  45     -28.868  12.029 -10.841  1.00  1.33           H  
ATOM    728  HA  GLU A  45     -29.445   9.244 -11.114  1.00  1.81           H  
ATOM    729 1HB  GLU A  45     -30.617  11.694 -12.462  1.00  2.72           H  
ATOM    730 2HB  GLU A  45     -31.238  10.070 -12.730  1.00  2.72           H  
ATOM    731 1HG  GLU A  45     -31.721   9.850 -10.331  1.00  2.72           H  
ATOM    732 2HG  GLU A  45     -31.078  11.466 -10.048  1.00  2.72           H  
ATOM    733  N   GLN A  46     -27.999  10.642 -13.723  1.00  1.34           N  
ATOM    734  CA  GLN A  46     -27.266  10.341 -14.947  1.00  1.51           C  
ATOM    735  C   GLN A  46     -26.100   9.417 -14.636  1.00  1.40           C  
ATOM    736  O   GLN A  46     -25.830   8.477 -15.385  1.00  1.94           O  
ATOM    737  CB  GLN A  46     -26.761  11.631 -15.595  1.00  2.27           C  
ATOM    738  CG  GLN A  46     -27.852  12.500 -16.193  1.00  2.27           C  
ATOM    739  CD  GLN A  46     -27.322  13.836 -16.676  1.00  2.27           C  
ATOM    740  OE1 GLN A  46     -26.275  14.307 -16.224  1.00  2.27           O  
ATOM    741  NE2 GLN A  46     -28.046  14.458 -17.599  1.00  2.27           N  
ATOM    742  H   GLN A  46     -28.008  11.597 -13.387  1.00  1.61           H  
ATOM    743  HA  GLN A  46     -27.934   9.832 -15.641  1.00  1.81           H  
ATOM    744 1HB  GLN A  46     -26.229  12.226 -14.854  1.00  2.72           H  
ATOM    745 2HB  GLN A  46     -26.053  11.387 -16.387  1.00  2.72           H  
ATOM    746 1HG  GLN A  46     -28.279  11.979 -17.050  1.00  2.72           H  
ATOM    747 2HG  GLN A  46     -28.624  12.679 -15.449  1.00  2.72           H  
ATOM    748 1HE2 GLN A  46     -27.749  15.344 -17.956  1.00  2.72           H  
ATOM    749 2HE2 GLN A  46     -28.890  14.041 -17.937  1.00  2.72           H  
ATOM    750  N   TRP A  47     -25.435   9.688 -13.516  1.00  1.10           N  
ATOM    751  CA  TRP A  47     -24.332   8.893 -13.012  1.00  1.38           C  
ATOM    752  C   TRP A  47     -24.786   7.466 -12.721  1.00  1.04           C  
ATOM    753  O   TRP A  47     -24.131   6.505 -13.119  1.00  1.67           O  
ATOM    754  CB  TRP A  47     -23.766   9.557 -11.751  1.00  2.07           C  
ATOM    755  CG  TRP A  47     -22.649   8.807 -11.150  1.00  2.07           C  
ATOM    756  CD1 TRP A  47     -21.347   8.902 -11.497  1.00  2.07           C  
ATOM    757  CD2 TRP A  47     -22.715   7.830 -10.092  1.00  2.07           C  
ATOM    758  NE1 TRP A  47     -20.596   8.041 -10.748  1.00  2.07           N  
ATOM    759  CE2 TRP A  47     -21.420   7.366  -9.889  1.00  2.07           C  
ATOM    760  CE3 TRP A  47     -23.758   7.316  -9.321  1.00  2.07           C  
ATOM    761  CZ2 TRP A  47     -21.129   6.388  -8.955  1.00  2.07           C  
ATOM    762  CZ3 TRP A  47     -23.463   6.349  -8.376  1.00  2.07           C  
ATOM    763  CH2 TRP A  47     -22.182   5.891  -8.206  1.00  2.07           C  
ATOM    764  H   TRP A  47     -25.698  10.500 -12.978  1.00  1.32           H  
ATOM    765  HA  TRP A  47     -23.552   8.860 -13.773  1.00  1.66           H  
ATOM    766 1HB  TRP A  47     -23.414  10.559 -11.995  1.00  2.48           H  
ATOM    767 2HB  TRP A  47     -24.540   9.659 -10.999  1.00  2.48           H  
ATOM    768  HD1 TRP A  47     -20.955   9.559 -12.272  1.00  2.48           H  
ATOM    769  HE1 TRP A  47     -19.598   7.932 -10.850  1.00  2.48           H  
ATOM    770  HE3 TRP A  47     -24.777   7.670  -9.460  1.00  2.48           H  
ATOM    771  HZ2 TRP A  47     -20.123   6.013  -8.794  1.00  2.48           H  
ATOM    772  HZ3 TRP A  47     -24.280   5.949  -7.775  1.00  2.48           H  
ATOM    773  HH2 TRP A  47     -21.986   5.121  -7.461  1.00  2.48           H  
ATOM    774  N   MET A  48     -25.932   7.339 -12.060  1.00  0.80           N  
ATOM    775  CA  MET A  48     -26.514   6.046 -11.746  1.00  1.15           C  
ATOM    776  C   MET A  48     -26.798   5.265 -13.010  1.00  1.45           C  
ATOM    777  O   MET A  48     -26.552   4.061 -13.075  1.00  1.77           O  
ATOM    778  CB  MET A  48     -27.794   6.234 -10.956  1.00  1.72           C  
ATOM    779  CG  MET A  48     -27.615   6.739  -9.540  1.00  1.72           C  
ATOM    780  SD  MET A  48     -29.193   7.173  -8.806  1.00  1.72           S  
ATOM    781  CE  MET A  48     -29.934   5.554  -8.724  1.00  1.72           C  
ATOM    782  H   MET A  48     -26.412   8.170 -11.747  1.00  0.96           H  
ATOM    783  HA  MET A  48     -25.800   5.478 -11.151  1.00  1.38           H  
ATOM    784 1HB  MET A  48     -28.440   6.938 -11.477  1.00  2.07           H  
ATOM    785 2HB  MET A  48     -28.328   5.284 -10.903  1.00  2.07           H  
ATOM    786 1HG  MET A  48     -27.152   5.964  -8.931  1.00  2.07           H  
ATOM    787 2HG  MET A  48     -26.969   7.612  -9.523  1.00  2.07           H  
ATOM    788 1HE  MET A  48     -30.932   5.644  -8.305  1.00  2.07           H  
ATOM    789 2HE  MET A  48     -30.000   5.132  -9.728  1.00  2.07           H  
ATOM    790 3HE  MET A  48     -29.326   4.903  -8.095  1.00  2.07           H  
ATOM    791  N   THR A  49     -27.309   5.951 -14.031  1.00  1.84           N  
ATOM    792  CA  THR A  49     -27.566   5.305 -15.306  1.00  3.37           C  
ATOM    793  C   THR A  49     -26.260   4.792 -15.902  1.00  3.41           C  
ATOM    794  O   THR A  49     -26.172   3.635 -16.317  1.00  5.11           O  
ATOM    795  CB  THR A  49     -28.248   6.271 -16.294  1.00  5.05           C  
ATOM    796  OG1 THR A  49     -29.515   6.686 -15.765  1.00  5.05           O  
ATOM    797  CG2 THR A  49     -28.457   5.593 -17.637  1.00  5.05           C  
ATOM    798  H   THR A  49     -27.536   6.932 -13.922  1.00  2.21           H  
ATOM    799  HA  THR A  49     -28.225   4.453 -15.141  1.00  4.04           H  
ATOM    800  HB  THR A  49     -27.621   7.150 -16.434  1.00  6.07           H  
ATOM    801  HG1 THR A  49     -29.373   7.176 -14.948  1.00  6.07           H  
ATOM    802 1HG2 THR A  49     -28.937   6.288 -18.324  1.00  6.07           H  
ATOM    803 2HG2 THR A  49     -27.493   5.286 -18.044  1.00  6.07           H  
ATOM    804 3HG2 THR A  49     -29.090   4.716 -17.506  1.00  6.07           H  
ATOM    805  N   GLN A  50     -25.225   5.633 -15.877  1.00  2.85           N  
ATOM    806  CA  GLN A  50     -23.916   5.277 -16.414  1.00  3.65           C  
ATOM    807  C   GLN A  50     -23.306   4.043 -15.764  1.00  3.29           C  
ATOM    808  O   GLN A  50     -22.671   3.236 -16.445  1.00  5.10           O  
ATOM    809  CB  GLN A  50     -22.944   6.448 -16.249  1.00  5.47           C  
ATOM    810  CG  GLN A  50     -21.568   6.202 -16.840  1.00  5.47           C  
ATOM    811  CD  GLN A  50     -21.600   6.041 -18.346  1.00  5.47           C  
ATOM    812  OE1 GLN A  50     -22.134   6.891 -19.065  1.00  5.47           O  
ATOM    813  NE2 GLN A  50     -21.028   4.947 -18.835  1.00  5.47           N  
ATOM    814  H   GLN A  50     -25.358   6.568 -15.513  1.00  3.42           H  
ATOM    815  HA  GLN A  50     -24.034   5.069 -17.478  1.00  4.38           H  
ATOM    816 1HB  GLN A  50     -23.363   7.338 -16.721  1.00  6.57           H  
ATOM    817 2HB  GLN A  50     -22.814   6.670 -15.192  1.00  6.57           H  
ATOM    818 1HG  GLN A  50     -20.926   7.049 -16.601  1.00  6.57           H  
ATOM    819 2HG  GLN A  50     -21.158   5.289 -16.407  1.00  6.57           H  
ATOM    820 1HE2 GLN A  50     -21.018   4.786 -19.823  1.00  6.57           H  
ATOM    821 2HE2 GLN A  50     -20.607   4.283 -18.216  1.00  6.57           H  
ATOM    822  N   TYR A  51     -23.502   3.879 -14.459  1.00  2.01           N  
ATOM    823  CA  TYR A  51     -22.931   2.724 -13.782  1.00  2.06           C  
ATOM    824  C   TYR A  51     -23.959   1.658 -13.379  1.00  2.25           C  
ATOM    825  O   TYR A  51     -23.642   0.774 -12.581  1.00  9.76           O  
ATOM    826  CB  TYR A  51     -22.141   3.204 -12.564  1.00  3.09           C  
ATOM    827  CG  TYR A  51     -20.964   4.071 -12.957  1.00  3.09           C  
ATOM    828  CD1 TYR A  51     -21.087   5.440 -12.909  1.00  3.09           C  
ATOM    829  CD2 TYR A  51     -19.767   3.510 -13.378  1.00  3.09           C  
ATOM    830  CE1 TYR A  51     -20.037   6.244 -13.277  1.00  3.09           C  
ATOM    831  CE2 TYR A  51     -18.704   4.327 -13.738  1.00  3.09           C  
ATOM    832  CZ  TYR A  51     -18.847   5.695 -13.682  1.00  3.09           C  
ATOM    833  OH  TYR A  51     -17.819   6.546 -14.013  1.00  3.09           O  
ATOM    834  H   TYR A  51     -24.012   4.579 -13.932  1.00  2.41           H  
ATOM    835  HA  TYR A  51     -22.230   2.247 -14.466  1.00  2.47           H  
ATOM    836 1HB  TYR A  51     -22.789   3.785 -11.907  1.00  3.71           H  
ATOM    837 2HB  TYR A  51     -21.769   2.351 -11.999  1.00  3.71           H  
ATOM    838  HD1 TYR A  51     -22.018   5.887 -12.581  1.00  3.71           H  
ATOM    839  HD2 TYR A  51     -19.663   2.426 -13.422  1.00  3.71           H  
ATOM    840  HE1 TYR A  51     -20.135   7.324 -13.245  1.00  3.71           H  
ATOM    841  HE2 TYR A  51     -17.759   3.892 -14.062  1.00  3.71           H  
ATOM    842  HH  TYR A  51     -17.843   7.307 -13.412  1.00  3.71           H  
ATOM    843  N   GLY A  52     -25.189   1.739 -13.905  1.00  2.39           N  
ATOM    844  CA  GLY A  52     -26.204   0.718 -13.618  1.00  2.16           C  
ATOM    845  C   GLY A  52     -26.561   0.618 -12.133  1.00  2.08           C  
ATOM    846  O   GLY A  52     -26.798  -0.480 -11.625  1.00  2.47           O  
ATOM    847  H   GLY A  52     -25.424   2.479 -14.559  1.00  2.87           H  
ATOM    848 1HA  GLY A  52     -27.105   0.942 -14.190  1.00  2.59           H  
ATOM    849 2HA  GLY A  52     -25.845  -0.249 -13.968  1.00  2.59           H  
ATOM    850  N   ARG A  53     -26.562   1.745 -11.430  1.00  1.95           N  
ATOM    851  CA  ARG A  53     -26.796   1.734  -9.996  1.00  2.25           C  
ATOM    852  C   ARG A  53     -28.276   1.624  -9.643  1.00  2.59           C  
ATOM    853  O   ARG A  53     -29.121   2.288 -10.246  1.00  4.39           O  
ATOM    854  CB  ARG A  53     -26.214   2.988  -9.392  1.00  3.38           C  
ATOM    855  CG  ARG A  53     -24.725   3.157  -9.643  1.00  3.38           C  
ATOM    856  CD  ARG A  53     -23.914   2.139  -8.931  1.00  3.38           C  
ATOM    857  NE  ARG A  53     -23.737   0.927  -9.716  1.00  3.38           N  
ATOM    858  CZ  ARG A  53     -23.328  -0.254  -9.219  1.00  3.38           C  
ATOM    859  NH1 ARG A  53     -23.062  -0.375  -7.935  1.00  3.38           N  
ATOM    860  NH2 ARG A  53     -23.195  -1.291 -10.026  1.00  3.38           N  
ATOM    861  H   ARG A  53     -26.391   2.622 -11.900  1.00  2.34           H  
ATOM    862  HA  ARG A  53     -26.277   0.873  -9.573  1.00  2.70           H  
ATOM    863 1HB  ARG A  53     -26.722   3.857  -9.800  1.00  4.05           H  
ATOM    864 2HB  ARG A  53     -26.374   2.988  -8.314  1.00  4.05           H  
ATOM    865 1HG  ARG A  53     -24.530   3.063 -10.710  1.00  4.05           H  
ATOM    866 2HG  ARG A  53     -24.416   4.137  -9.308  1.00  4.05           H  
ATOM    867 1HD  ARG A  53     -22.928   2.550  -8.713  1.00  4.05           H  
ATOM    868 2HD  ARG A  53     -24.407   1.871  -7.998  1.00  4.05           H  
ATOM    869  HE  ARG A  53     -23.915   0.972 -10.714  1.00  4.05           H  
ATOM    870 1HH1 ARG A  53     -23.161   0.423  -7.323  1.00  4.05           H  
ATOM    871 2HH1 ARG A  53     -22.754  -1.262  -7.565  1.00  4.05           H  
ATOM    872 1HH2 ARG A  53     -23.401  -1.189 -11.013  1.00  4.05           H  
ATOM    873 2HH2 ARG A  53     -22.890  -2.181  -9.663  1.00  4.05           H  
ATOM    874  N   VAL A  54     -28.575   0.783  -8.649  1.00  3.35           N  
ATOM    875  CA  VAL A  54     -29.946   0.549  -8.190  1.00  5.08           C  
ATOM    876  C   VAL A  54     -30.070   0.628  -6.665  1.00  4.43           C  
ATOM    877  O   VAL A  54     -29.271   0.037  -5.938  1.00  6.60           O  
ATOM    878  CB  VAL A  54     -30.457  -0.834  -8.662  1.00  7.62           C  
ATOM    879  CG1 VAL A  54     -31.869  -1.075  -8.141  1.00  7.62           C  
ATOM    880  CG2 VAL A  54     -30.441  -0.907 -10.184  1.00  7.62           C  
ATOM    881  H   VAL A  54     -27.824   0.277  -8.201  1.00  4.02           H  
ATOM    882  HA  VAL A  54     -30.586   1.316  -8.626  1.00  6.10           H  
ATOM    883  HB  VAL A  54     -29.816  -1.614  -8.252  1.00  9.14           H  
ATOM    884 1HG1 VAL A  54     -32.215  -2.055  -8.469  1.00  9.14           H  
ATOM    885 2HG1 VAL A  54     -31.872  -1.039  -7.052  1.00  9.14           H  
ATOM    886 3HG1 VAL A  54     -32.537  -0.307  -8.531  1.00  9.14           H  
ATOM    887 1HG2 VAL A  54     -30.799  -1.885 -10.504  1.00  9.14           H  
ATOM    888 2HG2 VAL A  54     -31.090  -0.131 -10.592  1.00  9.14           H  
ATOM    889 3HG2 VAL A  54     -29.426  -0.760 -10.551  1.00  9.14           H  
ATOM    890  N   TYR A  55     -31.080   1.354  -6.198  1.00  4.21           N  
ATOM    891  CA  TYR A  55     -31.365   1.501  -4.771  1.00  3.97           C  
ATOM    892  C   TYR A  55     -32.540   0.630  -4.331  1.00  5.46           C  
ATOM    893  O   TYR A  55     -33.389   0.267  -5.145  1.00  6.81           O  
ATOM    894  CB  TYR A  55     -31.669   2.959  -4.458  1.00  5.96           C  
ATOM    895  CG  TYR A  55     -32.778   3.501  -5.325  1.00  5.96           C  
ATOM    896  CD1 TYR A  55     -34.104   3.331  -4.980  1.00  5.96           C  
ATOM    897  CD2 TYR A  55     -32.455   4.171  -6.483  1.00  5.96           C  
ATOM    898  CE1 TYR A  55     -35.105   3.835  -5.782  1.00  5.96           C  
ATOM    899  CE2 TYR A  55     -33.449   4.675  -7.297  1.00  5.96           C  
ATOM    900  CZ  TYR A  55     -34.772   4.511  -6.948  1.00  5.96           C  
ATOM    901  OH  TYR A  55     -35.764   5.013  -7.757  1.00  5.96           O  
ATOM    902  H   TYR A  55     -31.686   1.816  -6.860  1.00  5.05           H  
ATOM    903  HA  TYR A  55     -30.486   1.188  -4.206  1.00  4.76           H  
ATOM    904 1HB  TYR A  55     -31.966   3.062  -3.413  1.00  7.15           H  
ATOM    905 2HB  TYR A  55     -30.780   3.567  -4.615  1.00  7.15           H  
ATOM    906  HD1 TYR A  55     -34.357   2.795  -4.073  1.00  7.15           H  
ATOM    907  HD2 TYR A  55     -31.409   4.296  -6.748  1.00  7.15           H  
ATOM    908  HE1 TYR A  55     -36.150   3.698  -5.506  1.00  7.15           H  
ATOM    909  HE2 TYR A  55     -33.188   5.203  -8.214  1.00  7.15           H  
ATOM    910  HH  TYR A  55     -36.621   4.741  -7.418  1.00  7.15           H  
ATOM    911  N   LYS A  56     -32.597   0.313  -3.036  1.00  6.89           N  
ATOM    912  CA  LYS A  56     -33.693  -0.474  -2.482  1.00  9.66           C  
ATOM    913  C   LYS A  56     -34.906   0.412  -2.215  1.00  8.59           C  
ATOM    914  O   LYS A  56     -36.046  -0.012  -2.406  1.00 10.20           O  
ATOM    915  CB  LYS A  56     -33.259  -1.168  -1.192  1.00 14.49           C  
ATOM    916  CG  LYS A  56     -32.233  -2.277  -1.388  1.00 14.49           C  
ATOM    917  CD  LYS A  56     -31.839  -2.901  -0.057  1.00 14.49           C  
ATOM    918  CE  LYS A  56     -30.802  -3.998  -0.241  1.00 14.49           C  
ATOM    919  NZ  LYS A  56     -30.378  -4.583   1.060  1.00 14.49           N  
ATOM    920  H   LYS A  56     -31.864   0.622  -2.411  1.00  8.27           H  
ATOM    921  HA  LYS A  56     -33.981  -1.234  -3.210  1.00 11.59           H  
ATOM    922 1HB  LYS A  56     -32.831  -0.434  -0.509  1.00 17.39           H  
ATOM    923 2HB  LYS A  56     -34.130  -1.602  -0.701  1.00 17.39           H  
ATOM    924 1HG  LYS A  56     -32.652  -3.049  -2.035  1.00 17.39           H  
ATOM    925 2HG  LYS A  56     -31.343  -1.867  -1.866  1.00 17.39           H  
ATOM    926 1HD  LYS A  56     -31.426  -2.131   0.595  1.00 17.39           H  
ATOM    927 2HD  LYS A  56     -32.722  -3.322   0.422  1.00 17.39           H  
ATOM    928 1HE  LYS A  56     -31.221  -4.787  -0.863  1.00 17.39           H  
ATOM    929 2HE  LYS A  56     -29.928  -3.583  -0.742  1.00 17.39           H  
ATOM    930 1HZ  LYS A  56     -29.690  -5.306   0.900  1.00 17.39           H  
ATOM    931 2HZ  LYS A  56     -29.976  -3.859   1.639  1.00 17.39           H  
ATOM    932 3HZ  LYS A  56     -31.180  -4.981   1.527  1.00 17.39           H  
ATOM    933  N   ASP A  57     -34.654   1.652  -1.796  1.00  6.59           N  
ATOM    934  CA  ASP A  57     -35.729   2.611  -1.573  1.00  6.01           C  
ATOM    935  C   ASP A  57     -35.220   4.033  -1.782  1.00  4.69           C  
ATOM    936  O   ASP A  57     -34.027   4.243  -2.008  1.00  3.99           O  
ATOM    937  CB  ASP A  57     -36.319   2.443  -0.170  1.00  9.02           C  
ATOM    938  CG  ASP A  57     -35.321   2.717   0.943  1.00  9.02           C  
ATOM    939  OD1 ASP A  57     -34.426   3.498   0.729  1.00  9.02           O  
ATOM    940  OD2 ASP A  57     -35.466   2.146   1.998  1.00  9.02           O  
ATOM    941  H   ASP A  57     -33.699   1.937  -1.637  1.00  7.91           H  
ATOM    942  HA  ASP A  57     -36.518   2.426  -2.303  1.00  7.21           H  
ATOM    943 1HB  ASP A  57     -37.172   3.110  -0.046  1.00 10.82           H  
ATOM    944 2HB  ASP A  57     -36.689   1.423  -0.057  1.00 10.82           H  
ATOM    945  N   LEU A  58     -36.120   5.004  -1.689  1.00  4.77           N  
ATOM    946  CA  LEU A  58     -35.760   6.390  -1.941  1.00  4.35           C  
ATOM    947  C   LEU A  58     -34.885   6.984  -0.855  1.00  3.28           C  
ATOM    948  O   LEU A  58     -34.125   7.909  -1.126  1.00  2.83           O  
ATOM    949  CB  LEU A  58     -37.017   7.233  -2.118  1.00  6.52           C  
ATOM    950  CG  LEU A  58     -37.826   6.915  -3.379  1.00  6.52           C  
ATOM    951  CD1 LEU A  58     -39.102   7.746  -3.381  1.00  6.52           C  
ATOM    952  CD2 LEU A  58     -36.968   7.200  -4.606  1.00  6.52           C  
ATOM    953  H   LEU A  58     -37.079   4.772  -1.473  1.00  5.72           H  
ATOM    954  HA  LEU A  58     -35.201   6.423  -2.876  1.00  5.22           H  
ATOM    955 1HB  LEU A  58     -37.666   7.084  -1.257  1.00  7.83           H  
ATOM    956 2HB  LEU A  58     -36.732   8.284  -2.159  1.00  7.83           H  
ATOM    957  HG  LEU A  58     -38.111   5.862  -3.377  1.00  7.83           H  
ATOM    958 1HD1 LEU A  58     -39.686   7.517  -4.272  1.00  7.83           H  
ATOM    959 2HD1 LEU A  58     -39.689   7.512  -2.493  1.00  7.83           H  
ATOM    960 3HD1 LEU A  58     -38.845   8.805  -3.378  1.00  7.83           H  
ATOM    961 1HD2 LEU A  58     -37.535   6.971  -5.509  1.00  7.83           H  
ATOM    962 2HD2 LEU A  58     -36.683   8.253  -4.614  1.00  7.83           H  
ATOM    963 3HD2 LEU A  58     -36.071   6.582  -4.574  1.00  7.83           H  
ATOM    964  N   ALA A  59     -34.976   6.459   0.365  1.00  3.47           N  
ATOM    965  CA  ALA A  59     -34.115   6.937   1.436  1.00  2.92           C  
ATOM    966  C   ALA A  59     -32.674   6.635   1.065  1.00  2.16           C  
ATOM    967  O   ALA A  59     -31.799   7.492   1.204  1.00  1.73           O  
ATOM    968  CB  ALA A  59     -34.482   6.291   2.761  1.00  4.38           C  
ATOM    969  H   ALA A  59     -35.625   5.708   0.551  1.00  4.16           H  
ATOM    970  HA  ALA A  59     -34.229   8.020   1.518  1.00  3.50           H  
ATOM    971 1HB  ALA A  59     -33.827   6.669   3.547  1.00  5.26           H  
ATOM    972 2HB  ALA A  59     -35.517   6.530   3.006  1.00  5.26           H  
ATOM    973 3HB  ALA A  59     -34.369   5.211   2.684  1.00  5.26           H  
ATOM    974  N   GLU A  60     -32.450   5.419   0.561  1.00  2.51           N  
ATOM    975  CA  GLU A  60     -31.146   4.993   0.089  1.00  2.26           C  
ATOM    976  C   GLU A  60     -30.680   5.868  -1.047  1.00  1.56           C  
ATOM    977  O   GLU A  60     -29.542   6.334  -1.034  1.00  1.37           O  
ATOM    978  CB  GLU A  60     -31.165   3.541  -0.361  1.00  3.39           C  
ATOM    979  CG  GLU A  60     -29.810   3.059  -0.844  1.00  3.39           C  
ATOM    980  CD  GLU A  60     -29.803   1.623  -1.256  1.00  3.39           C  
ATOM    981  OE1 GLU A  60     -30.776   0.949  -1.025  1.00  3.39           O  
ATOM    982  OE2 GLU A  60     -28.828   1.204  -1.834  1.00  3.39           O  
ATOM    983  H   GLU A  60     -33.222   4.762   0.504  1.00  3.01           H  
ATOM    984  HA  GLU A  60     -30.432   5.092   0.902  1.00  2.71           H  
ATOM    985 1HB  GLU A  60     -31.480   2.907   0.468  1.00  4.07           H  
ATOM    986 2HB  GLU A  60     -31.883   3.411  -1.167  1.00  4.07           H  
ATOM    987 1HG  GLU A  60     -29.500   3.672  -1.689  1.00  4.07           H  
ATOM    988 2HG  GLU A  60     -29.086   3.202  -0.043  1.00  4.07           H  
ATOM    989  N   LYS A  61     -31.561   6.085  -2.028  1.00  1.81           N  
ATOM    990  CA  LYS A  61     -31.258   6.947  -3.166  1.00  1.79           C  
ATOM    991  C   LYS A  61     -30.735   8.303  -2.709  1.00  1.33           C  
ATOM    992  O   LYS A  61     -29.712   8.779  -3.207  1.00  1.14           O  
ATOM    993  CB  LYS A  61     -32.494   7.169  -4.036  1.00  2.69           C  
ATOM    994  CG  LYS A  61     -32.220   8.038  -5.257  1.00  2.69           C  
ATOM    995  CD  LYS A  61     -33.468   8.278  -6.093  1.00  2.69           C  
ATOM    996  CE  LYS A  61     -33.160   9.200  -7.266  1.00  2.69           C  
ATOM    997  NZ  LYS A  61     -34.370   9.510  -8.075  1.00  2.69           N  
ATOM    998  H   LYS A  61     -32.472   5.640  -1.982  1.00  2.17           H  
ATOM    999  HA  LYS A  61     -30.483   6.470  -3.765  1.00  2.15           H  
ATOM   1000 1HB  LYS A  61     -32.886   6.211  -4.373  1.00  3.22           H  
ATOM   1001 2HB  LYS A  61     -33.272   7.653  -3.448  1.00  3.22           H  
ATOM   1002 1HG  LYS A  61     -31.827   9.001  -4.931  1.00  3.22           H  
ATOM   1003 2HG  LYS A  61     -31.468   7.555  -5.881  1.00  3.22           H  
ATOM   1004 1HD  LYS A  61     -33.854   7.334  -6.471  1.00  3.22           H  
ATOM   1005 2HD  LYS A  61     -34.238   8.744  -5.477  1.00  3.22           H  
ATOM   1006 1HE  LYS A  61     -32.744  10.132  -6.885  1.00  3.22           H  
ATOM   1007 2HE  LYS A  61     -32.420   8.724  -7.910  1.00  3.22           H  
ATOM   1008 1HZ  LYS A  61     -34.119  10.127  -8.840  1.00  3.22           H  
ATOM   1009 2HZ  LYS A  61     -34.758   8.656  -8.447  1.00  3.22           H  
ATOM   1010 3HZ  LYS A  61     -35.058   9.966  -7.493  1.00  3.22           H  
ATOM   1011  N   GLU A  62     -31.457   8.920  -1.770  1.00  1.53           N  
ATOM   1012  CA  GLU A  62     -31.107  10.227  -1.236  1.00  1.52           C  
ATOM   1013  C   GLU A  62     -29.785  10.216  -0.491  1.00  1.18           C  
ATOM   1014  O   GLU A  62     -29.002  11.153  -0.626  1.00  1.21           O  
ATOM   1015  CB  GLU A  62     -32.213  10.730  -0.310  1.00  2.28           C  
ATOM   1016  CG  GLU A  62     -33.498  11.122  -1.026  1.00  2.28           C  
ATOM   1017  CD  GLU A  62     -34.601  11.518  -0.084  1.00  2.28           C  
ATOM   1018  OE1 GLU A  62     -34.437  11.351   1.101  1.00  2.28           O  
ATOM   1019  OE2 GLU A  62     -35.609  11.995  -0.550  1.00  2.28           O  
ATOM   1020  H   GLU A  62     -32.294   8.472  -1.422  1.00  1.84           H  
ATOM   1021  HA  GLU A  62     -31.015  10.922  -2.071  1.00  1.82           H  
ATOM   1022 1HB  GLU A  62     -32.460   9.954   0.416  1.00  2.74           H  
ATOM   1023 2HB  GLU A  62     -31.859  11.599   0.246  1.00  2.74           H  
ATOM   1024 1HG  GLU A  62     -33.284  11.964  -1.682  1.00  2.74           H  
ATOM   1025 2HG  GLU A  62     -33.831  10.293  -1.648  1.00  2.74           H  
ATOM   1026  N   MET A  63     -29.523   9.151   0.270  1.00  1.11           N  
ATOM   1027  CA  MET A  63     -28.258   9.055   0.984  1.00  1.13           C  
ATOM   1028  C   MET A  63     -27.106   8.912   0.008  1.00  0.97           C  
ATOM   1029  O   MET A  63     -26.062   9.538   0.193  1.00  1.11           O  
ATOM   1030  CB  MET A  63     -28.278   7.887   1.966  1.00  1.69           C  
ATOM   1031  CG  MET A  63     -29.167   8.111   3.183  1.00  1.69           C  
ATOM   1032  SD  MET A  63     -28.982   6.828   4.437  1.00  1.69           S  
ATOM   1033  CE  MET A  63     -29.849   5.466   3.667  1.00  1.69           C  
ATOM   1034  H   MET A  63     -30.211   8.416   0.376  1.00  1.33           H  
ATOM   1035  HA  MET A  63     -28.105   9.977   1.544  1.00  1.36           H  
ATOM   1036 1HB  MET A  63     -28.628   6.992   1.456  1.00  2.03           H  
ATOM   1037 2HB  MET A  63     -27.267   7.691   2.323  1.00  2.03           H  
ATOM   1038 1HG  MET A  63     -28.920   9.070   3.636  1.00  2.03           H  
ATOM   1039 2HG  MET A  63     -30.211   8.143   2.877  1.00  2.03           H  
ATOM   1040 1HE  MET A  63     -29.825   4.600   4.328  1.00  2.03           H  
ATOM   1041 2HE  MET A  63     -30.883   5.755   3.478  1.00  2.03           H  
ATOM   1042 3HE  MET A  63     -29.362   5.216   2.725  1.00  2.03           H  
ATOM   1043  N   ARG A  64     -27.310   8.128  -1.054  1.00  0.97           N  
ATOM   1044  CA  ARG A  64     -26.296   7.968  -2.084  1.00  0.94           C  
ATOM   1045  C   ARG A  64     -26.036   9.300  -2.769  1.00  0.46           C  
ATOM   1046  O   ARG A  64     -24.886   9.635  -3.035  1.00  0.29           O  
ATOM   1047  CB  ARG A  64     -26.716   6.911  -3.104  1.00  1.41           C  
ATOM   1048  CG  ARG A  64     -26.645   5.470  -2.603  1.00  1.41           C  
ATOM   1049  CD  ARG A  64     -27.088   4.489  -3.638  1.00  1.41           C  
ATOM   1050  NE  ARG A  64     -27.030   3.118  -3.146  1.00  1.41           N  
ATOM   1051  CZ  ARG A  64     -25.966   2.293  -3.198  1.00  1.41           C  
ATOM   1052  NH1 ARG A  64     -24.832   2.654  -3.756  1.00  1.41           N  
ATOM   1053  NH2 ARG A  64     -26.095   1.093  -2.664  1.00  1.41           N  
ATOM   1054  H   ARG A  64     -28.183   7.626  -1.145  1.00  1.16           H  
ATOM   1055  HA  ARG A  64     -25.372   7.636  -1.611  1.00  1.13           H  
ATOM   1056 1HB  ARG A  64     -27.741   7.096  -3.418  1.00  1.69           H  
ATOM   1057 2HB  ARG A  64     -26.085   6.981  -3.990  1.00  1.69           H  
ATOM   1058 1HG  ARG A  64     -25.616   5.234  -2.333  1.00  1.69           H  
ATOM   1059 2HG  ARG A  64     -27.283   5.354  -1.728  1.00  1.69           H  
ATOM   1060 1HD  ARG A  64     -28.117   4.703  -3.921  1.00  1.69           H  
ATOM   1061 2HD  ARG A  64     -26.451   4.563  -4.515  1.00  1.69           H  
ATOM   1062  HE  ARG A  64     -27.855   2.738  -2.700  1.00  1.69           H  
ATOM   1063 1HH1 ARG A  64     -24.733   3.569  -4.181  1.00  1.69           H  
ATOM   1064 2HH1 ARG A  64     -24.053   2.014  -3.777  1.00  1.69           H  
ATOM   1065 1HH2 ARG A  64     -26.986   0.843  -2.243  1.00  1.69           H  
ATOM   1066 2HH2 ARG A  64     -25.328   0.439  -2.680  1.00  1.69           H  
ATOM   1067  N   PHE A  65     -27.105  10.072  -3.009  1.00  0.60           N  
ATOM   1068  CA  PHE A  65     -26.973  11.408  -3.572  1.00  0.48           C  
ATOM   1069  C   PHE A  65     -26.169  12.350  -2.712  1.00  0.38           C  
ATOM   1070  O   PHE A  65     -25.282  13.035  -3.218  1.00  0.35           O  
ATOM   1071  CB  PHE A  65     -28.314  12.069  -3.862  1.00  0.72           C  
ATOM   1072  CG  PHE A  65     -28.094  13.515  -4.193  1.00  0.72           C  
ATOM   1073  CD1 PHE A  65     -27.325  13.867  -5.285  1.00  0.72           C  
ATOM   1074  CD2 PHE A  65     -28.637  14.524  -3.413  1.00  0.72           C  
ATOM   1075  CE1 PHE A  65     -27.090  15.187  -5.593  1.00  0.72           C  
ATOM   1076  CE2 PHE A  65     -28.410  15.853  -3.721  1.00  0.72           C  
ATOM   1077  CZ  PHE A  65     -27.633  16.185  -4.813  1.00  0.72           C  
ATOM   1078  H   PHE A  65     -28.029   9.718  -2.810  1.00  0.72           H  
ATOM   1079  HA  PHE A  65     -26.458  11.318  -4.524  1.00  0.58           H  
ATOM   1080 1HB  PHE A  65     -28.801  11.584  -4.703  1.00  0.86           H  
ATOM   1081 2HB  PHE A  65     -28.972  12.002  -2.998  1.00  0.86           H  
ATOM   1082  HD1 PHE A  65     -26.889  13.079  -5.893  1.00  0.86           H  
ATOM   1083  HD2 PHE A  65     -29.244  14.260  -2.546  1.00  0.86           H  
ATOM   1084  HE1 PHE A  65     -26.472  15.438  -6.452  1.00  0.86           H  
ATOM   1085  HE2 PHE A  65     -28.840  16.638  -3.099  1.00  0.86           H  
ATOM   1086  HZ  PHE A  65     -27.449  17.232  -5.055  1.00  0.86           H  
ATOM   1087  N   GLU A  66     -26.494  12.421  -1.425  1.00  0.47           N  
ATOM   1088  CA  GLU A  66     -25.793  13.324  -0.525  1.00  0.55           C  
ATOM   1089  C   GLU A  66     -24.314  12.978  -0.455  1.00  0.39           C  
ATOM   1090  O   GLU A  66     -23.463  13.875  -0.479  1.00  0.41           O  
ATOM   1091  CB  GLU A  66     -26.411  13.265   0.869  1.00  0.83           C  
ATOM   1092  CG  GLU A  66     -27.796  13.888   0.964  1.00  0.83           C  
ATOM   1093  CD  GLU A  66     -28.407  13.755   2.331  1.00  0.83           C  
ATOM   1094  OE1 GLU A  66     -27.826  13.102   3.163  1.00  0.83           O  
ATOM   1095  OE2 GLU A  66     -29.458  14.313   2.545  1.00  0.83           O  
ATOM   1096  H   GLU A  66     -27.248  11.852  -1.067  1.00  0.56           H  
ATOM   1097  HA  GLU A  66     -25.888  14.339  -0.906  1.00  0.66           H  
ATOM   1098 1HB  GLU A  66     -26.491  12.226   1.189  1.00  0.99           H  
ATOM   1099 2HB  GLU A  66     -25.762  13.779   1.580  1.00  0.99           H  
ATOM   1100 1HG  GLU A  66     -27.721  14.947   0.715  1.00  0.99           H  
ATOM   1101 2HG  GLU A  66     -28.448  13.419   0.230  1.00  0.99           H  
ATOM   1102  N   ILE A  67     -24.010  11.681  -0.410  1.00  0.34           N  
ATOM   1103  CA  ILE A  67     -22.636  11.217  -0.400  1.00  0.33           C  
ATOM   1104  C   ILE A  67     -21.939  11.592  -1.696  1.00  0.24           C  
ATOM   1105  O   ILE A  67     -20.825  12.112  -1.673  1.00  0.24           O  
ATOM   1106  CB  ILE A  67     -22.558   9.702  -0.215  1.00  0.49           C  
ATOM   1107  CG1 ILE A  67     -23.036   9.291   1.175  1.00  0.49           C  
ATOM   1108  CG2 ILE A  67     -21.134   9.260  -0.429  1.00  0.49           C  
ATOM   1109  CD1 ILE A  67     -23.261   7.800   1.306  1.00  0.49           C  
ATOM   1110  H   ILE A  67     -24.751  10.991  -0.370  1.00  0.41           H  
ATOM   1111  HA  ILE A  67     -22.111  11.698   0.426  1.00  0.40           H  
ATOM   1112  HB  ILE A  67     -23.205   9.208  -0.942  1.00  0.59           H  
ATOM   1113 1HG1 ILE A  67     -22.289   9.591   1.910  1.00  0.59           H  
ATOM   1114 2HG1 ILE A  67     -23.966   9.806   1.405  1.00  0.59           H  
ATOM   1115 1HG2 ILE A  67     -21.078   8.181  -0.307  1.00  0.59           H  
ATOM   1116 2HG2 ILE A  67     -20.818   9.532  -1.433  1.00  0.59           H  
ATOM   1117 3HG2 ILE A  67     -20.487   9.745   0.302  1.00  0.59           H  
ATOM   1118 1HD1 ILE A  67     -23.596   7.568   2.317  1.00  0.59           H  
ATOM   1119 2HD1 ILE A  67     -24.022   7.484   0.591  1.00  0.59           H  
ATOM   1120 3HD1 ILE A  67     -22.332   7.269   1.103  1.00  0.59           H  
ATOM   1121  N   PHE A  68     -22.618  11.327  -2.814  1.00  0.21           N  
ATOM   1122  CA  PHE A  68     -22.135  11.629  -4.150  1.00  0.19           C  
ATOM   1123  C   PHE A  68     -21.781  13.091  -4.292  1.00  0.16           C  
ATOM   1124  O   PHE A  68     -20.678  13.409  -4.726  1.00  0.13           O  
ATOM   1125  CB  PHE A  68     -23.203  11.246  -5.180  1.00  0.29           C  
ATOM   1126  CG  PHE A  68     -22.894  11.623  -6.599  1.00  0.29           C  
ATOM   1127  CD1 PHE A  68     -22.029  10.861  -7.363  1.00  0.29           C  
ATOM   1128  CD2 PHE A  68     -23.485  12.741  -7.176  1.00  0.29           C  
ATOM   1129  CE1 PHE A  68     -21.754  11.208  -8.670  1.00  0.29           C  
ATOM   1130  CE2 PHE A  68     -23.215  13.088  -8.486  1.00  0.29           C  
ATOM   1131  CZ  PHE A  68     -22.347  12.319  -9.234  1.00  0.29           C  
ATOM   1132  H   PHE A  68     -23.520  10.882  -2.744  1.00  0.25           H  
ATOM   1133  HA  PHE A  68     -21.239  11.042  -4.335  1.00  0.23           H  
ATOM   1134 1HB  PHE A  68     -23.356  10.168  -5.147  1.00  0.34           H  
ATOM   1135 2HB  PHE A  68     -24.149  11.708  -4.912  1.00  0.34           H  
ATOM   1136  HD1 PHE A  68     -21.566   9.981  -6.920  1.00  0.34           H  
ATOM   1137  HD2 PHE A  68     -24.171  13.345  -6.582  1.00  0.34           H  
ATOM   1138  HE1 PHE A  68     -21.068  10.600  -9.257  1.00  0.34           H  
ATOM   1139  HE2 PHE A  68     -23.686  13.966  -8.927  1.00  0.34           H  
ATOM   1140  HZ  PHE A  68     -22.129  12.588 -10.267  1.00  0.34           H  
ATOM   1141  N   SER A  69     -22.710  13.969  -3.920  1.00  0.20           N  
ATOM   1142  CA  SER A  69     -22.514  15.406  -4.011  1.00  0.22           C  
ATOM   1143  C   SER A  69     -21.283  15.858  -3.237  1.00  0.20           C  
ATOM   1144  O   SER A  69     -20.459  16.602  -3.771  1.00  0.21           O  
ATOM   1145  CB  SER A  69     -23.743  16.125  -3.495  1.00  0.33           C  
ATOM   1146  OG  SER A  69     -23.580  17.516  -3.565  1.00  0.33           O  
ATOM   1147  H   SER A  69     -23.592  13.627  -3.572  1.00  0.24           H  
ATOM   1148  HA  SER A  69     -22.371  15.666  -5.060  1.00  0.26           H  
ATOM   1149 1HB  SER A  69     -24.611  15.827  -4.080  1.00  0.40           H  
ATOM   1150 2HB  SER A  69     -23.929  15.830  -2.463  1.00  0.40           H  
ATOM   1151  HG  SER A  69     -24.380  17.892  -3.188  1.00  0.40           H  
ATOM   1152  N   ASP A  70     -21.150  15.401  -1.990  1.00  0.23           N  
ATOM   1153  CA  ASP A  70     -19.990  15.767  -1.187  1.00  0.31           C  
ATOM   1154  C   ASP A  70     -18.696  15.201  -1.761  1.00  0.26           C  
ATOM   1155  O   ASP A  70     -17.656  15.860  -1.708  1.00  0.64           O  
ATOM   1156  CB  ASP A  70     -20.180  15.330   0.262  1.00  0.46           C  
ATOM   1157  CG  ASP A  70     -21.179  16.214   1.010  1.00  0.46           C  
ATOM   1158  OD1 ASP A  70     -21.460  17.296   0.542  1.00  0.46           O  
ATOM   1159  OD2 ASP A  70     -21.642  15.804   2.048  1.00  0.46           O  
ATOM   1160  H   ASP A  70     -21.862  14.801  -1.585  1.00  0.28           H  
ATOM   1161  HA  ASP A  70     -19.907  16.849  -1.195  1.00  0.37           H  
ATOM   1162 1HB  ASP A  70     -20.536  14.299   0.288  1.00  0.56           H  
ATOM   1163 2HB  ASP A  70     -19.223  15.360   0.784  1.00  0.56           H  
ATOM   1164  N   ASN A  71     -18.757  14.002  -2.334  1.00  0.13           N  
ATOM   1165  CA  ASN A  71     -17.581  13.444  -2.966  1.00  0.15           C  
ATOM   1166  C   ASN A  71     -17.190  14.246  -4.192  1.00  0.15           C  
ATOM   1167  O   ASN A  71     -16.004  14.447  -4.420  1.00  0.21           O  
ATOM   1168  CB  ASN A  71     -17.784  11.994  -3.306  1.00  0.22           C  
ATOM   1169  CG  ASN A  71     -17.683  11.106  -2.097  1.00  0.22           C  
ATOM   1170  OD1 ASN A  71     -17.082  11.466  -1.076  1.00  0.22           O  
ATOM   1171  ND2 ASN A  71     -18.249   9.937  -2.209  1.00  0.22           N  
ATOM   1172  H   ASN A  71     -19.616  13.468  -2.328  1.00  0.16           H  
ATOM   1173  HA  ASN A  71     -16.750  13.511  -2.263  1.00  0.18           H  
ATOM   1174 1HB  ASN A  71     -18.767  11.859  -3.758  1.00  0.27           H  
ATOM   1175 2HB  ASN A  71     -17.041  11.685  -4.039  1.00  0.27           H  
ATOM   1176 1HD2 ASN A  71     -18.210   9.267  -1.466  1.00  0.27           H  
ATOM   1177 2HD2 ASN A  71     -18.719   9.694  -3.058  1.00  0.27           H  
ATOM   1178  N   VAL A  72     -18.178  14.750  -4.943  1.00  0.15           N  
ATOM   1179  CA  VAL A  72     -17.914  15.597  -6.103  1.00  0.21           C  
ATOM   1180  C   VAL A  72     -17.224  16.878  -5.684  1.00  0.36           C  
ATOM   1181  O   VAL A  72     -16.308  17.336  -6.365  1.00  0.43           O  
ATOM   1182  CB  VAL A  72     -19.201  15.919  -6.880  1.00  0.32           C  
ATOM   1183  CG1 VAL A  72     -18.914  16.983  -7.927  1.00  0.32           C  
ATOM   1184  CG2 VAL A  72     -19.702  14.659  -7.572  1.00  0.32           C  
ATOM   1185  H   VAL A  72     -19.137  14.524  -4.716  1.00  0.18           H  
ATOM   1186  HA  VAL A  72     -17.250  15.064  -6.772  1.00  0.25           H  
ATOM   1187  HB  VAL A  72     -19.958  16.302  -6.197  1.00  0.38           H  
ATOM   1188 1HG1 VAL A  72     -19.828  17.209  -8.477  1.00  0.38           H  
ATOM   1189 2HG1 VAL A  72     -18.554  17.888  -7.437  1.00  0.38           H  
ATOM   1190 3HG1 VAL A  72     -18.156  16.617  -8.619  1.00  0.38           H  
ATOM   1191 1HG2 VAL A  72     -20.611  14.885  -8.127  1.00  0.38           H  
ATOM   1192 2HG2 VAL A  72     -18.936  14.302  -8.259  1.00  0.38           H  
ATOM   1193 3HG2 VAL A  72     -19.910  13.887  -6.839  1.00  0.38           H  
ATOM   1194  N   LYS A  73     -17.651  17.446  -4.555  1.00  0.51           N  
ATOM   1195  CA  LYS A  73     -17.013  18.641  -4.015  1.00  0.91           C  
ATOM   1196  C   LYS A  73     -15.527  18.369  -3.783  1.00  0.62           C  
ATOM   1197  O   LYS A  73     -14.676  19.189  -4.139  1.00  0.57           O  
ATOM   1198  CB  LYS A  73     -17.667  19.029  -2.690  1.00  1.36           C  
ATOM   1199  CG  LYS A  73     -19.091  19.545  -2.787  1.00  1.36           C  
ATOM   1200  CD  LYS A  73     -19.666  19.753  -1.394  1.00  1.36           C  
ATOM   1201  CE  LYS A  73     -21.138  20.125  -1.437  1.00  1.36           C  
ATOM   1202  NZ  LYS A  73     -21.739  20.122  -0.074  1.00  1.36           N  
ATOM   1203  H   LYS A  73     -18.442  17.045  -4.065  1.00  0.61           H  
ATOM   1204  HA  LYS A  73     -17.110  19.456  -4.732  1.00  1.09           H  
ATOM   1205 1HB  LYS A  73     -17.670  18.178  -2.016  1.00  1.64           H  
ATOM   1206 2HB  LYS A  73     -17.073  19.811  -2.216  1.00  1.64           H  
ATOM   1207 1HG  LYS A  73     -19.098  20.496  -3.321  1.00  1.64           H  
ATOM   1208 2HG  LYS A  73     -19.709  18.837  -3.333  1.00  1.64           H  
ATOM   1209 1HD  LYS A  73     -19.546  18.845  -0.803  1.00  1.64           H  
ATOM   1210 2HD  LYS A  73     -19.119  20.555  -0.900  1.00  1.64           H  
ATOM   1211 1HE  LYS A  73     -21.243  21.119  -1.868  1.00  1.64           H  
ATOM   1212 2HE  LYS A  73     -21.675  19.412  -2.062  1.00  1.64           H  
ATOM   1213 1HZ  LYS A  73     -22.716  20.372  -0.131  1.00  1.64           H  
ATOM   1214 2HZ  LYS A  73     -21.652  19.185   0.313  1.00  1.64           H  
ATOM   1215 3HZ  LYS A  73     -21.256  20.782   0.518  1.00  1.64           H  
ATOM   1216  N   ARG A  74     -15.230  17.196  -3.213  1.00  0.60           N  
ATOM   1217  CA  ARG A  74     -13.858  16.777  -2.952  1.00  0.62           C  
ATOM   1218  C   ARG A  74     -13.089  16.469  -4.239  1.00  0.47           C  
ATOM   1219  O   ARG A  74     -11.899  16.787  -4.334  1.00  0.63           O  
ATOM   1220  CB  ARG A  74     -13.846  15.556  -2.056  1.00  0.93           C  
ATOM   1221  CG  ARG A  74     -14.268  15.791  -0.621  1.00  0.93           C  
ATOM   1222  CD  ARG A  74     -14.288  14.518   0.142  1.00  0.93           C  
ATOM   1223  NE  ARG A  74     -14.675  14.719   1.529  1.00  0.93           N  
ATOM   1224  CZ  ARG A  74     -14.912  13.722   2.404  1.00  0.93           C  
ATOM   1225  NH1 ARG A  74     -14.796  12.471   2.019  1.00  0.93           N  
ATOM   1226  NH2 ARG A  74     -15.259  14.002   3.648  1.00  0.93           N  
ATOM   1227  H   ARG A  74     -15.989  16.587  -2.921  1.00  0.72           H  
ATOM   1228  HA  ARG A  74     -13.348  17.589  -2.436  1.00  0.74           H  
ATOM   1229 1HB  ARG A  74     -14.522  14.809  -2.461  1.00  1.12           H  
ATOM   1230 2HB  ARG A  74     -12.845  15.122  -2.040  1.00  1.12           H  
ATOM   1231 1HG  ARG A  74     -13.567  16.472  -0.140  1.00  1.12           H  
ATOM   1232 2HG  ARG A  74     -15.270  16.224  -0.601  1.00  1.12           H  
ATOM   1233 1HD  ARG A  74     -15.001  13.832  -0.314  1.00  1.12           H  
ATOM   1234 2HD  ARG A  74     -13.294  14.071   0.127  1.00  1.12           H  
ATOM   1235  HE  ARG A  74     -14.774  15.670   1.859  1.00  1.12           H  
ATOM   1236 1HH1 ARG A  74     -14.532  12.258   1.068  1.00  1.12           H  
ATOM   1237 2HH1 ARG A  74     -14.974  11.722   2.673  1.00  1.12           H  
ATOM   1238 1HH2 ARG A  74     -15.347  14.964   3.944  1.00  1.12           H  
ATOM   1239 2HH2 ARG A  74     -15.436  13.255   4.303  1.00  1.12           H  
ATOM   1240  N   ILE A  75     -13.771  15.884  -5.234  1.00  0.36           N  
ATOM   1241  CA  ILE A  75     -13.162  15.593  -6.528  1.00  0.36           C  
ATOM   1242  C   ILE A  75     -12.677  16.865  -7.178  1.00  0.32           C  
ATOM   1243  O   ILE A  75     -11.518  16.948  -7.584  1.00  0.32           O  
ATOM   1244  CB  ILE A  75     -14.146  14.890  -7.501  1.00  0.54           C  
ATOM   1245  CG1 ILE A  75     -14.471  13.462  -7.067  1.00  0.54           C  
ATOM   1246  CG2 ILE A  75     -13.586  14.895  -8.904  1.00  0.54           C  
ATOM   1247  CD1 ILE A  75     -15.635  12.871  -7.833  1.00  0.54           C  
ATOM   1248  H   ILE A  75     -14.736  15.625  -5.084  1.00  0.43           H  
ATOM   1249  HA  ILE A  75     -12.302  14.941  -6.367  1.00  0.43           H  
ATOM   1250  HB  ILE A  75     -15.087  15.437  -7.504  1.00  0.65           H  
ATOM   1251 1HG1 ILE A  75     -13.597  12.833  -7.233  1.00  0.65           H  
ATOM   1252 2HG1 ILE A  75     -14.704  13.443  -6.011  1.00  0.65           H  
ATOM   1253 1HG2 ILE A  75     -14.299  14.427  -9.582  1.00  0.65           H  
ATOM   1254 2HG2 ILE A  75     -13.406  15.920  -9.220  1.00  0.65           H  
ATOM   1255 3HG2 ILE A  75     -12.650  14.340  -8.919  1.00  0.65           H  
ATOM   1256 1HD1 ILE A  75     -15.822  11.855  -7.499  1.00  0.65           H  
ATOM   1257 2HD1 ILE A  75     -16.529  13.465  -7.671  1.00  0.65           H  
ATOM   1258 3HD1 ILE A  75     -15.398  12.864  -8.894  1.00  0.65           H  
ATOM   1259  N   GLU A  76     -13.568  17.853  -7.258  1.00  0.38           N  
ATOM   1260  CA  GLU A  76     -13.236  19.139  -7.840  1.00  0.59           C  
ATOM   1261  C   GLU A  76     -12.088  19.790  -7.103  1.00  0.81           C  
ATOM   1262  O   GLU A  76     -11.133  20.234  -7.733  1.00  1.23           O  
ATOM   1263  CB  GLU A  76     -14.437  20.080  -7.841  1.00  0.89           C  
ATOM   1264  CG  GLU A  76     -14.128  21.431  -8.479  1.00  0.89           C  
ATOM   1265  CD  GLU A  76     -15.305  22.365  -8.550  1.00  0.89           C  
ATOM   1266  OE1 GLU A  76     -16.370  21.998  -8.117  1.00  0.89           O  
ATOM   1267  OE2 GLU A  76     -15.134  23.454  -9.050  1.00  0.89           O  
ATOM   1268  H   GLU A  76     -14.505  17.703  -6.909  1.00  0.46           H  
ATOM   1269  HA  GLU A  76     -12.926  18.977  -8.873  1.00  0.71           H  
ATOM   1270 1HB  GLU A  76     -15.262  19.623  -8.389  1.00  1.06           H  
ATOM   1271 2HB  GLU A  76     -14.774  20.251  -6.818  1.00  1.06           H  
ATOM   1272 1HG  GLU A  76     -13.338  21.912  -7.902  1.00  1.06           H  
ATOM   1273 2HG  GLU A  76     -13.749  21.262  -9.485  1.00  1.06           H  
ATOM   1274  N   ALA A  77     -12.175  19.831  -5.772  1.00  0.79           N  
ATOM   1275  CA  ALA A  77     -11.144  20.456  -4.955  1.00  1.13           C  
ATOM   1276  C   ALA A  77      -9.764  19.881  -5.250  1.00  1.10           C  
ATOM   1277  O   ALA A  77      -8.794  20.631  -5.366  1.00  1.87           O  
ATOM   1278  CB  ALA A  77     -11.473  20.280  -3.482  1.00  1.69           C  
ATOM   1279  H   ALA A  77     -12.987  19.447  -5.303  1.00  0.95           H  
ATOM   1280  HA  ALA A  77     -11.123  21.520  -5.193  1.00  1.36           H  
ATOM   1281 1HB  ALA A  77     -10.714  20.777  -2.878  1.00  2.03           H  
ATOM   1282 2HB  ALA A  77     -12.448  20.719  -3.273  1.00  2.03           H  
ATOM   1283 3HB  ALA A  77     -11.494  19.219  -3.238  1.00  2.03           H  
ATOM   1284  N   SER A  78      -9.664  18.556  -5.380  1.00  0.71           N  
ATOM   1285  CA  SER A  78      -8.379  17.952  -5.713  1.00  0.86           C  
ATOM   1286  C   SER A  78      -7.973  18.213  -7.163  1.00  0.83           C  
ATOM   1287  O   SER A  78      -6.788  18.377  -7.457  1.00  1.53           O  
ATOM   1288  CB  SER A  78      -8.438  16.466  -5.489  1.00  1.29           C  
ATOM   1289  OG  SER A  78      -9.298  15.872  -6.416  1.00  1.29           O  
ATOM   1290  H   SER A  78     -10.475  17.964  -5.242  1.00  0.85           H  
ATOM   1291  HA  SER A  78      -7.617  18.381  -5.063  1.00  1.03           H  
ATOM   1292 1HB  SER A  78      -7.441  16.036  -5.585  1.00  1.55           H  
ATOM   1293 2HB  SER A  78      -8.793  16.262  -4.481  1.00  1.55           H  
ATOM   1294  HG  SER A  78     -10.133  16.343  -6.351  1.00  1.55           H  
ATOM   1295  N   ASN A  79      -8.956  18.337  -8.058  1.00  0.61           N  
ATOM   1296  CA  ASN A  79      -8.680  18.630  -9.460  1.00  0.79           C  
ATOM   1297  C   ASN A  79      -8.208  20.066  -9.668  1.00  1.19           C  
ATOM   1298  O   ASN A  79      -7.549  20.364 -10.665  1.00  1.69           O  
ATOM   1299  CB  ASN A  79      -9.886  18.315 -10.319  1.00  1.19           C  
ATOM   1300  CG  ASN A  79     -10.060  16.831 -10.516  1.00  1.19           C  
ATOM   1301  OD1 ASN A  79      -9.100  16.057 -10.393  1.00  1.19           O  
ATOM   1302  ND2 ASN A  79     -11.252  16.413 -10.845  1.00  1.19           N  
ATOM   1303  H   ASN A  79      -9.915  18.179  -7.776  1.00  0.73           H  
ATOM   1304  HA  ASN A  79      -7.867  17.981  -9.787  1.00  0.95           H  
ATOM   1305 1HB  ASN A  79     -10.787  18.715  -9.851  1.00  1.42           H  
ATOM   1306 2HB  ASN A  79      -9.780  18.793 -11.294  1.00  1.42           H  
ATOM   1307 1HD2 ASN A  79     -11.408  15.433 -10.992  1.00  1.42           H  
ATOM   1308 2HD2 ASN A  79     -12.003  17.063 -10.946  1.00  1.42           H  
ATOM   1309  N   LYS A  80      -8.492  20.943  -8.704  1.00  2.11           N  
ATOM   1310  CA  LYS A  80      -8.005  22.315  -8.760  1.00  2.65           C  
ATOM   1311  C   LYS A  80      -6.560  22.435  -8.241  1.00  2.60           C  
ATOM   1312  O   LYS A  80      -5.998  23.531  -8.230  1.00  4.90           O  
ATOM   1313  CB  LYS A  80      -8.917  23.250  -7.956  1.00  3.97           C  
ATOM   1314  CG  LYS A  80     -10.351  23.342  -8.459  1.00  3.97           C  
ATOM   1315  CD  LYS A  80     -10.426  23.948  -9.848  1.00  3.97           C  
ATOM   1316  CE  LYS A  80     -11.875  24.102 -10.293  1.00  3.97           C  
ATOM   1317  NZ  LYS A  80     -11.983  24.658 -11.670  1.00  3.97           N  
ATOM   1318  H   LYS A  80      -9.080  20.661  -7.929  1.00  2.53           H  
ATOM   1319  HA  LYS A  80      -8.010  22.638  -9.800  1.00  3.18           H  
ATOM   1320 1HB  LYS A  80      -8.947  22.922  -6.916  1.00  4.77           H  
ATOM   1321 2HB  LYS A  80      -8.497  24.257  -7.967  1.00  4.77           H  
ATOM   1322 1HG  LYS A  80     -10.788  22.353  -8.502  1.00  4.77           H  
ATOM   1323 2HG  LYS A  80     -10.939  23.949  -7.773  1.00  4.77           H  
ATOM   1324 1HD  LYS A  80      -9.949  24.930  -9.848  1.00  4.77           H  
ATOM   1325 2HD  LYS A  80      -9.902  23.308 -10.557  1.00  4.77           H  
ATOM   1326 1HE  LYS A  80     -12.360  23.128 -10.269  1.00  4.77           H  
ATOM   1327 2HE  LYS A  80     -12.392  24.768  -9.602  1.00  4.77           H  
ATOM   1328 1HZ  LYS A  80     -12.959  24.742 -11.920  1.00  4.77           H  
ATOM   1329 2HZ  LYS A  80     -11.548  25.570 -11.700  1.00  4.77           H  
ATOM   1330 3HZ  LYS A  80     -11.520  24.041 -12.321  1.00  4.77           H  
ATOM   1331  N   GLN A  81      -5.957  21.316  -7.818  1.00  3.13           N  
ATOM   1332  CA  GLN A  81      -4.586  21.319  -7.335  1.00  2.98           C  
ATOM   1333  C   GLN A  81      -3.635  20.903  -8.448  1.00  4.61           C  
ATOM   1334  O   GLN A  81      -4.004  20.119  -9.326  1.00 44.09           O  
ATOM   1335  CB  GLN A  81      -4.438  20.367  -6.145  1.00  4.47           C  
ATOM   1336  CG  GLN A  81      -5.258  20.760  -4.930  1.00  4.47           C  
ATOM   1337  CD  GLN A  81      -5.095  19.791  -3.773  1.00  4.47           C  
ATOM   1338  OE1 GLN A  81      -5.100  18.569  -3.954  1.00  4.47           O  
ATOM   1339  NE2 GLN A  81      -4.946  20.336  -2.571  1.00  4.47           N  
ATOM   1340  H   GLN A  81      -6.437  20.427  -7.823  1.00  3.76           H  
ATOM   1341  HA  GLN A  81      -4.325  22.330  -7.018  1.00  3.58           H  
ATOM   1342 1HB  GLN A  81      -4.734  19.363  -6.445  1.00  5.36           H  
ATOM   1343 2HB  GLN A  81      -3.391  20.322  -5.844  1.00  5.36           H  
ATOM   1344 1HG  GLN A  81      -4.939  21.746  -4.595  1.00  5.36           H  
ATOM   1345 2HG  GLN A  81      -6.309  20.784  -5.210  1.00  5.36           H  
ATOM   1346 1HE2 GLN A  81      -4.834  19.753  -1.765  1.00  5.36           H  
ATOM   1347 2HE2 GLN A  81      -4.948  21.331  -2.469  1.00  5.36           H  
ATOM   1348  N   ASN A  82      -2.408  21.421  -8.414  1.00 11.17           N  
ATOM   1349  CA  ASN A  82      -1.418  21.095  -9.440  1.00 11.01           C  
ATOM   1350  C   ASN A  82      -0.889  19.676  -9.266  1.00  9.60           C  
ATOM   1351  O   ASN A  82       0.182  19.460  -8.700  1.00 35.89           O  
ATOM   1352  CB  ASN A  82      -0.277  22.094  -9.426  1.00 16.52           C  
ATOM   1353  CG  ASN A  82       0.672  21.900 -10.579  1.00 16.52           C  
ATOM   1354  OD1 ASN A  82       0.509  20.979 -11.387  1.00 16.52           O  
ATOM   1355  ND2 ASN A  82       1.662  22.751 -10.672  1.00 16.52           N  
ATOM   1356  H   ASN A  82      -2.159  22.059  -7.670  1.00 13.40           H  
ATOM   1357  HA  ASN A  82      -1.906  21.140 -10.415  1.00 13.21           H  
ATOM   1358 1HB  ASN A  82      -0.679  23.108  -9.469  1.00 19.82           H  
ATOM   1359 2HB  ASN A  82       0.279  22.001  -8.494  1.00 19.82           H  
ATOM   1360 1HD2 ASN A  82       2.323  22.668 -11.420  1.00 19.82           H  
ATOM   1361 2HD2 ASN A  82       1.759  23.481  -9.998  1.00 19.82           H  
ATOM   1362  N   ARG A  83      -1.653  18.720  -9.777  1.00  6.63           N  
ATOM   1363  CA  ARG A  83      -1.328  17.305  -9.698  1.00  5.99           C  
ATOM   1364  C   ARG A  83      -1.065  16.712 -11.072  1.00  1.72           C  
ATOM   1365  O   ARG A  83      -1.474  17.270 -12.091  1.00  4.19           O  
ATOM   1366  CB  ARG A  83      -2.466  16.553  -9.019  1.00  8.98           C  
ATOM   1367  CG  ARG A  83      -2.678  16.918  -7.559  1.00  8.98           C  
ATOM   1368  CD  ARG A  83      -3.857  16.232  -6.977  1.00  8.98           C  
ATOM   1369  NE  ARG A  83      -4.034  16.565  -5.572  1.00  8.98           N  
ATOM   1370  CZ  ARG A  83      -3.465  15.888  -4.555  1.00  8.98           C  
ATOM   1371  NH1 ARG A  83      -2.695  14.853  -4.813  1.00  8.98           N  
ATOM   1372  NH2 ARG A  83      -3.693  16.277  -3.314  1.00  8.98           N  
ATOM   1373  H   ARG A  83      -2.523  19.001 -10.211  1.00  7.96           H  
ATOM   1374  HA  ARG A  83      -0.427  17.192  -9.094  1.00  7.19           H  
ATOM   1375 1HB  ARG A  83      -3.399  16.752  -9.546  1.00 10.78           H  
ATOM   1376 2HB  ARG A  83      -2.282  15.481  -9.072  1.00 10.78           H  
ATOM   1377 1HG  ARG A  83      -1.797  16.634  -6.981  1.00 10.78           H  
ATOM   1378 2HG  ARG A  83      -2.834  17.993  -7.475  1.00 10.78           H  
ATOM   1379 1HD  ARG A  83      -4.756  16.534  -7.515  1.00 10.78           H  
ATOM   1380 2HD  ARG A  83      -3.730  15.155  -7.059  1.00 10.78           H  
ATOM   1381  HE  ARG A  83      -4.620  17.360  -5.332  1.00 10.78           H  
ATOM   1382 1HH1 ARG A  83      -2.535  14.580  -5.771  1.00 10.78           H  
ATOM   1383 2HH1 ARG A  83      -2.259  14.316  -4.073  1.00 10.78           H  
ATOM   1384 1HH2 ARG A  83      -4.289  17.083  -3.154  1.00 10.78           H  
ATOM   1385 2HH2 ARG A  83      -3.278  15.781  -2.539  1.00 10.78           H  
ATOM   1386  N   LYS A  84      -0.392  15.560 -11.096  1.00  2.99           N  
ATOM   1387  CA  LYS A  84      -0.101  14.866 -12.348  1.00  1.66           C  
ATOM   1388  C   LYS A  84      -1.189  13.856 -12.697  1.00  0.92           C  
ATOM   1389  O   LYS A  84      -1.050  13.110 -13.666  1.00  0.88           O  
ATOM   1390  CB  LYS A  84       1.244  14.141 -12.279  1.00  2.49           C  
ATOM   1391  CG  LYS A  84       2.454  15.051 -12.154  1.00  2.49           C  
ATOM   1392  CD  LYS A  84       3.748  14.250 -12.172  1.00  2.49           C  
ATOM   1393  CE  LYS A  84       4.959  15.161 -12.033  1.00  2.49           C  
ATOM   1394  NZ  LYS A  84       6.234  14.394 -12.040  1.00  2.49           N  
ATOM   1395  H   LYS A  84      -0.074  15.158 -10.226  1.00  3.59           H  
ATOM   1396  HA  LYS A  84      -0.060  15.602 -13.151  1.00  1.99           H  
ATOM   1397 1HB  LYS A  84       1.246  13.459 -11.429  1.00  2.99           H  
ATOM   1398 2HB  LYS A  84       1.374  13.541 -13.180  1.00  2.99           H  
ATOM   1399 1HG  LYS A  84       2.464  15.760 -12.983  1.00  2.99           H  
ATOM   1400 2HG  LYS A  84       2.394  15.611 -11.221  1.00  2.99           H  
ATOM   1401 1HD  LYS A  84       3.746  13.532 -11.352  1.00  2.99           H  
ATOM   1402 2HD  LYS A  84       3.825  13.704 -13.112  1.00  2.99           H  
ATOM   1403 1HE  LYS A  84       4.971  15.873 -12.857  1.00  2.99           H  
ATOM   1404 2HE  LYS A  84       4.885  15.710 -11.095  1.00  2.99           H  
ATOM   1405 1HZ  LYS A  84       7.011  15.031 -11.943  1.00  2.99           H  
ATOM   1406 2HZ  LYS A  84       6.239  13.737 -11.274  1.00  2.99           H  
ATOM   1407 3HZ  LYS A  84       6.319  13.895 -12.917  1.00  2.99           H  
ATOM   1408  N   PHE A  85      -2.271  13.858 -11.918  1.00  1.00           N  
ATOM   1409  CA  PHE A  85      -3.389  12.960 -12.112  1.00  0.82           C  
ATOM   1410  C   PHE A  85      -4.680  13.644 -11.736  1.00  0.79           C  
ATOM   1411  O   PHE A  85      -4.675  14.711 -11.120  1.00  1.82           O  
ATOM   1412  CB  PHE A  85      -3.223  11.701 -11.268  1.00  1.23           C  
ATOM   1413  CG  PHE A  85      -3.271  11.930  -9.783  1.00  1.23           C  
ATOM   1414  CD1 PHE A  85      -4.447  11.731  -9.073  1.00  1.23           C  
ATOM   1415  CD2 PHE A  85      -2.145  12.356  -9.091  1.00  1.23           C  
ATOM   1416  CE1 PHE A  85      -4.489  11.935  -7.707  1.00  1.23           C  
ATOM   1417  CE2 PHE A  85      -2.187  12.559  -7.726  1.00  1.23           C  
ATOM   1418  CZ  PHE A  85      -3.360  12.342  -7.035  1.00  1.23           C  
ATOM   1419  H   PHE A  85      -2.323  14.500 -11.147  1.00  1.20           H  
ATOM   1420  HA  PHE A  85      -3.442  12.688 -13.162  1.00  0.98           H  
ATOM   1421 1HB  PHE A  85      -4.002  10.985 -11.526  1.00  1.48           H  
ATOM   1422 2HB  PHE A  85      -2.274  11.242 -11.508  1.00  1.48           H  
ATOM   1423  HD1 PHE A  85      -5.341  11.404  -9.605  1.00  1.48           H  
ATOM   1424  HD2 PHE A  85      -1.218  12.525  -9.636  1.00  1.48           H  
ATOM   1425  HE1 PHE A  85      -5.413  11.772  -7.157  1.00  1.48           H  
ATOM   1426  HE2 PHE A  85      -1.294  12.887  -7.194  1.00  1.48           H  
ATOM   1427  HZ  PHE A  85      -3.398  12.497  -5.958  1.00  1.48           H  
ATOM   1428  N   THR A  86      -5.785  13.017 -12.101  1.00  0.85           N  
ATOM   1429  CA  THR A  86      -7.094  13.569 -11.849  1.00  0.66           C  
ATOM   1430  C   THR A  86      -8.046  12.524 -11.320  1.00  0.52           C  
ATOM   1431  O   THR A  86      -7.919  11.327 -11.613  1.00  0.62           O  
ATOM   1432  CB  THR A  86      -7.689  14.182 -13.126  1.00  0.99           C  
ATOM   1433  OG1 THR A  86      -8.929  14.813 -12.803  1.00  0.99           O  
ATOM   1434  CG2 THR A  86      -7.941  13.112 -14.175  1.00  0.99           C  
ATOM   1435  H   THR A  86      -5.709  12.148 -12.605  1.00  1.02           H  
ATOM   1436  HA  THR A  86      -7.002  14.353 -11.097  1.00  0.79           H  
ATOM   1437  HB  THR A  86      -7.001  14.929 -13.522  1.00  1.19           H  
ATOM   1438  HG1 THR A  86      -8.841  15.259 -11.956  1.00  1.19           H  
ATOM   1439 1HG2 THR A  86      -8.369  13.572 -15.066  1.00  1.19           H  
ATOM   1440 2HG2 THR A  86      -7.002  12.628 -14.435  1.00  1.19           H  
ATOM   1441 3HG2 THR A  86      -8.635  12.373 -13.781  1.00  1.19           H  
ATOM   1442  N   LEU A  87      -8.997  13.006 -10.525  1.00  0.37           N  
ATOM   1443  CA  LEU A  87      -9.997  12.157  -9.911  1.00  0.32           C  
ATOM   1444  C   LEU A  87     -11.350  12.417 -10.555  1.00  0.23           C  
ATOM   1445  O   LEU A  87     -11.592  13.494 -11.104  1.00  0.23           O  
ATOM   1446  CB  LEU A  87     -10.073  12.413  -8.397  1.00  0.48           C  
ATOM   1447  CG  LEU A  87      -8.757  12.259  -7.611  1.00  0.48           C  
ATOM   1448  CD1 LEU A  87      -9.022  12.532  -6.143  1.00  0.48           C  
ATOM   1449  CD2 LEU A  87      -8.184  10.874  -7.801  1.00  0.48           C  
ATOM   1450  H   LEU A  87      -9.029  14.007 -10.353  1.00  0.44           H  
ATOM   1451  HA  LEU A  87      -9.724  11.119 -10.081  1.00  0.38           H  
ATOM   1452 1HB  LEU A  87     -10.429  13.430  -8.241  1.00  0.58           H  
ATOM   1453 2HB  LEU A  87     -10.799  11.733  -7.965  1.00  0.58           H  
ATOM   1454  HG  LEU A  87      -8.039  12.999  -7.966  1.00  0.58           H  
ATOM   1455 1HD1 LEU A  87      -8.092  12.446  -5.583  1.00  0.58           H  
ATOM   1456 2HD1 LEU A  87      -9.426  13.534  -6.022  1.00  0.58           H  
ATOM   1457 3HD1 LEU A  87      -9.741  11.805  -5.766  1.00  0.58           H  
ATOM   1458 1HD2 LEU A  87      -7.255  10.783  -7.241  1.00  0.58           H  
ATOM   1459 2HD2 LEU A  87      -8.893  10.140  -7.432  1.00  0.58           H  
ATOM   1460 3HD2 LEU A  87      -7.991  10.702  -8.859  1.00  0.58           H  
ATOM   1461  N   ALA A  88     -12.244  11.440 -10.494  1.00  0.22           N  
ATOM   1462  CA  ALA A  88     -13.550  11.637 -11.112  1.00  0.28           C  
ATOM   1463  C   ALA A  88     -14.601  10.694 -10.579  1.00  0.31           C  
ATOM   1464  O   ALA A  88     -14.311   9.760  -9.829  1.00  0.28           O  
ATOM   1465  CB  ALA A  88     -13.458  11.476 -12.621  1.00  0.42           C  
ATOM   1466  H   ALA A  88     -12.005  10.573 -10.027  1.00  0.26           H  
ATOM   1467  HA  ALA A  88     -13.872  12.654 -10.889  1.00  0.34           H  
ATOM   1468 1HB  ALA A  88     -14.431  11.669 -13.072  1.00  0.50           H  
ATOM   1469 2HB  ALA A  88     -12.730  12.182 -13.021  1.00  0.50           H  
ATOM   1470 3HB  ALA A  88     -13.148  10.462 -12.861  1.00  0.50           H  
ATOM   1471  N   VAL A  89     -15.838  10.960 -10.988  1.00  0.53           N  
ATOM   1472  CA  VAL A  89     -17.049  10.234 -10.613  1.00  0.77           C  
ATOM   1473  C   VAL A  89     -17.111   8.802 -11.158  1.00  0.79           C  
ATOM   1474  O   VAL A  89     -17.960   8.478 -11.998  1.00  1.28           O  
ATOM   1475  CB  VAL A  89     -18.292  11.014 -11.063  1.00  1.16           C  
ATOM   1476  CG1 VAL A  89     -18.334  12.373 -10.381  1.00  1.16           C  
ATOM   1477  CG2 VAL A  89     -18.268  11.175 -12.574  1.00  1.16           C  
ATOM   1478  H   VAL A  89     -15.956  11.748 -11.614  1.00  0.64           H  
ATOM   1479  HA  VAL A  89     -17.068  10.178  -9.520  1.00  0.92           H  
ATOM   1480  HB  VAL A  89     -19.184  10.471 -10.763  1.00  1.39           H  
ATOM   1481 1HG1 VAL A  89     -19.227  12.912 -10.698  1.00  1.39           H  
ATOM   1482 2HG1 VAL A  89     -18.360  12.235  -9.300  1.00  1.39           H  
ATOM   1483 3HG1 VAL A  89     -17.449  12.946 -10.654  1.00  1.39           H  
ATOM   1484 1HG2 VAL A  89     -19.155  11.720 -12.895  1.00  1.39           H  
ATOM   1485 2HG2 VAL A  89     -17.376  11.728 -12.867  1.00  1.39           H  
ATOM   1486 3HG2 VAL A  89     -18.256  10.193 -13.046  1.00  1.39           H  
ATOM   1487  N   ASN A  90     -16.200   7.963 -10.698  1.00  0.52           N  
ATOM   1488  CA  ASN A  90     -16.149   6.573 -11.097  1.00  0.54           C  
ATOM   1489  C   ASN A  90     -17.179   5.798 -10.291  1.00  0.73           C  
ATOM   1490  O   ASN A  90     -17.944   6.392  -9.533  1.00  0.96           O  
ATOM   1491  CB  ASN A  90     -14.749   6.019 -10.935  1.00  0.81           C  
ATOM   1492  CG  ASN A  90     -14.285   5.902  -9.521  1.00  0.81           C  
ATOM   1493  OD1 ASN A  90     -15.052   5.707  -8.570  1.00  0.81           O  
ATOM   1494  ND2 ASN A  90     -12.997   6.003  -9.363  1.00  0.81           N  
ATOM   1495  H   ASN A  90     -15.524   8.307 -10.033  1.00  0.62           H  
ATOM   1496  HA  ASN A  90     -16.423   6.497 -12.144  1.00  0.65           H  
ATOM   1497 1HB  ASN A  90     -14.686   5.039 -11.393  1.00  0.97           H  
ATOM   1498 2HB  ASN A  90     -14.051   6.664 -11.469  1.00  0.97           H  
ATOM   1499 1HD2 ASN A  90     -12.608   5.917  -8.445  1.00  0.97           H  
ATOM   1500 2HD2 ASN A  90     -12.401   6.155 -10.151  1.00  0.97           H  
ATOM   1501  N   ALA A  91     -17.187   4.478 -10.435  1.00  0.93           N  
ATOM   1502  CA  ALA A  91     -18.184   3.612  -9.795  1.00  1.68           C  
ATOM   1503  C   ALA A  91     -18.319   3.741  -8.267  1.00  0.91           C  
ATOM   1504  O   ALA A  91     -19.315   3.279  -7.710  1.00  1.17           O  
ATOM   1505  CB  ALA A  91     -17.860   2.168 -10.105  1.00  2.52           C  
ATOM   1506  H   ALA A  91     -16.512   4.057 -11.068  1.00  1.12           H  
ATOM   1507  HA  ALA A  91     -19.152   3.858 -10.232  1.00  2.02           H  
ATOM   1508 1HB  ALA A  91     -18.631   1.522  -9.684  1.00  3.02           H  
ATOM   1509 2HB  ALA A  91     -17.825   2.034 -11.180  1.00  3.02           H  
ATOM   1510 3HB  ALA A  91     -16.895   1.909  -9.674  1.00  3.02           H  
ATOM   1511  N   PHE A  92     -17.345   4.336  -7.581  1.00  0.82           N  
ATOM   1512  CA  PHE A  92     -17.423   4.425  -6.131  1.00  1.21           C  
ATOM   1513  C   PHE A  92     -17.812   5.829  -5.655  1.00  0.83           C  
ATOM   1514  O   PHE A  92     -17.701   6.130  -4.466  1.00  1.06           O  
ATOM   1515  CB  PHE A  92     -16.060   4.060  -5.544  1.00  1.81           C  
ATOM   1516  CG  PHE A  92     -15.603   2.699  -5.977  1.00  1.81           C  
ATOM   1517  CD1 PHE A  92     -14.575   2.578  -6.898  1.00  1.81           C  
ATOM   1518  CD2 PHE A  92     -16.205   1.546  -5.504  1.00  1.81           C  
ATOM   1519  CE1 PHE A  92     -14.158   1.335  -7.334  1.00  1.81           C  
ATOM   1520  CE2 PHE A  92     -15.788   0.305  -5.942  1.00  1.81           C  
ATOM   1521  CZ  PHE A  92     -14.766   0.202  -6.856  1.00  1.81           C  
ATOM   1522  H   PHE A  92     -16.539   4.726  -8.054  1.00  0.98           H  
ATOM   1523  HA  PHE A  92     -18.171   3.715  -5.775  1.00  1.45           H  
ATOM   1524 1HB  PHE A  92     -15.316   4.789  -5.860  1.00  2.18           H  
ATOM   1525 2HB  PHE A  92     -16.106   4.078  -4.456  1.00  2.18           H  
ATOM   1526  HD1 PHE A  92     -14.101   3.482  -7.282  1.00  2.18           H  
ATOM   1527  HD2 PHE A  92     -17.020   1.622  -4.788  1.00  2.18           H  
ATOM   1528  HE1 PHE A  92     -13.352   1.249  -8.059  1.00  2.18           H  
ATOM   1529  HE2 PHE A  92     -16.271  -0.595  -5.570  1.00  2.18           H  
ATOM   1530  HZ  PHE A  92     -14.444  -0.774  -7.203  1.00  2.18           H  
ATOM   1531  N   ALA A  93     -18.276   6.685  -6.573  1.00  0.85           N  
ATOM   1532  CA  ALA A  93     -18.593   8.072  -6.232  1.00  1.13           C  
ATOM   1533  C   ALA A  93     -19.728   8.237  -5.229  1.00  0.88           C  
ATOM   1534  O   ALA A  93     -19.727   9.203  -4.469  1.00  1.73           O  
ATOM   1535  CB  ALA A  93     -18.917   8.861  -7.486  1.00  1.69           C  
ATOM   1536  H   ALA A  93     -18.363   6.395  -7.538  1.00  1.02           H  
ATOM   1537  HA  ALA A  93     -17.714   8.491  -5.778  1.00  1.36           H  
ATOM   1538 1HB  ALA A  93     -19.085   9.905  -7.223  1.00  2.03           H  
ATOM   1539 2HB  ALA A  93     -18.081   8.790  -8.181  1.00  2.03           H  
ATOM   1540 3HB  ALA A  93     -19.808   8.463  -7.949  1.00  2.03           H  
ATOM   1541  N   ASP A  94     -20.689   7.319  -5.185  1.00  0.83           N  
ATOM   1542  CA  ASP A  94     -21.755   7.484  -4.199  1.00  2.19           C  
ATOM   1543  C   ASP A  94     -21.448   6.779  -2.873  1.00  1.22           C  
ATOM   1544  O   ASP A  94     -22.338   6.639  -2.034  1.00  3.17           O  
ATOM   1545  CB  ASP A  94     -23.096   6.983  -4.716  1.00  3.29           C  
ATOM   1546  CG  ASP A  94     -23.145   5.485  -4.938  1.00  3.29           C  
ATOM   1547  OD1 ASP A  94     -22.135   4.837  -4.817  1.00  3.29           O  
ATOM   1548  OD2 ASP A  94     -24.212   4.995  -5.218  1.00  3.29           O  
ATOM   1549  H   ASP A  94     -20.685   6.530  -5.816  1.00  1.00           H  
ATOM   1550  HA  ASP A  94     -21.860   8.548  -3.990  1.00  2.63           H  
ATOM   1551 1HB  ASP A  94     -23.876   7.254  -4.005  1.00  3.94           H  
ATOM   1552 2HB  ASP A  94     -23.327   7.482  -5.657  1.00  3.94           H  
ATOM   1553  N   LEU A  95     -20.202   6.331  -2.679  1.00  0.84           N  
ATOM   1554  CA  LEU A  95     -19.810   5.686  -1.433  1.00  1.94           C  
ATOM   1555  C   LEU A  95     -18.830   6.565  -0.679  1.00  0.42           C  
ATOM   1556  O   LEU A  95     -18.067   7.317  -1.286  1.00  0.51           O  
ATOM   1557  CB  LEU A  95     -19.149   4.331  -1.707  1.00  2.91           C  
ATOM   1558  CG  LEU A  95     -19.986   3.313  -2.483  1.00  2.91           C  
ATOM   1559  CD1 LEU A  95     -19.139   2.076  -2.740  1.00  2.91           C  
ATOM   1560  CD2 LEU A  95     -21.237   2.973  -1.686  1.00  2.91           C  
ATOM   1561  H   LEU A  95     -19.493   6.434  -3.393  1.00  1.01           H  
ATOM   1562  HA  LEU A  95     -20.694   5.538  -0.815  1.00  2.33           H  
ATOM   1563 1HB  LEU A  95     -18.236   4.502  -2.273  1.00  3.49           H  
ATOM   1564 2HB  LEU A  95     -18.880   3.877  -0.753  1.00  3.49           H  
ATOM   1565  HG  LEU A  95     -20.272   3.733  -3.448  1.00  3.49           H  
ATOM   1566 1HD1 LEU A  95     -19.721   1.347  -3.305  1.00  3.49           H  
ATOM   1567 2HD1 LEU A  95     -18.258   2.360  -3.310  1.00  3.49           H  
ATOM   1568 3HD1 LEU A  95     -18.834   1.640  -1.789  1.00  3.49           H  
ATOM   1569 1HD2 LEU A  95     -21.834   2.249  -2.240  1.00  3.49           H  
ATOM   1570 2HD2 LEU A  95     -20.952   2.548  -0.723  1.00  3.49           H  
ATOM   1571 3HD2 LEU A  95     -21.821   3.879  -1.525  1.00  3.49           H  
ATOM   1572  N   THR A  96     -18.830   6.466   0.643  1.00  0.46           N  
ATOM   1573  CA  THR A  96     -17.877   7.231   1.425  1.00  0.34           C  
ATOM   1574  C   THR A  96     -16.574   6.474   1.485  1.00  0.19           C  
ATOM   1575  O   THR A  96     -16.539   5.281   1.186  1.00  0.27           O  
ATOM   1576  CB  THR A  96     -18.382   7.476   2.849  1.00  0.51           C  
ATOM   1577  OG1 THR A  96     -18.559   6.212   3.493  1.00  0.51           O  
ATOM   1578  CG2 THR A  96     -19.701   8.223   2.834  1.00  0.51           C  
ATOM   1579  H   THR A  96     -19.488   5.850   1.115  1.00  0.55           H  
ATOM   1580  HA  THR A  96     -17.701   8.190   0.938  1.00  0.41           H  
ATOM   1581  HB  THR A  96     -17.644   8.056   3.402  1.00  0.61           H  
ATOM   1582  HG1 THR A  96     -19.292   5.758   3.059  1.00  0.61           H  
ATOM   1583 1HG2 THR A  96     -20.044   8.379   3.856  1.00  0.61           H  
ATOM   1584 2HG2 THR A  96     -19.567   9.188   2.344  1.00  0.61           H  
ATOM   1585 3HG2 THR A  96     -20.440   7.638   2.289  1.00  0.61           H  
ATOM   1586  N   ASN A  97     -15.510   7.158   1.887  1.00  0.34           N  
ATOM   1587  CA  ASN A  97     -14.208   6.520   2.007  1.00  0.55           C  
ATOM   1588  C   ASN A  97     -14.238   5.410   3.042  1.00  0.50           C  
ATOM   1589  O   ASN A  97     -13.594   4.382   2.857  1.00  0.73           O  
ATOM   1590  CB  ASN A  97     -13.122   7.527   2.325  1.00  0.83           C  
ATOM   1591  CG  ASN A  97     -11.761   6.883   2.323  1.00  0.83           C  
ATOM   1592  OD1 ASN A  97     -11.076   6.861   3.356  1.00  0.83           O  
ATOM   1593  ND2 ASN A  97     -11.367   6.351   1.192  1.00  0.83           N  
ATOM   1594  H   ASN A  97     -15.606   8.139   2.111  1.00  0.41           H  
ATOM   1595  HA  ASN A  97     -13.966   6.055   1.051  1.00  0.66           H  
ATOM   1596 1HB  ASN A  97     -13.137   8.329   1.586  1.00  0.99           H  
ATOM   1597 2HB  ASN A  97     -13.305   7.973   3.303  1.00  0.99           H  
ATOM   1598 1HD2 ASN A  97     -10.476   5.893   1.132  1.00  0.99           H  
ATOM   1599 2HD2 ASN A  97     -11.962   6.383   0.383  1.00  0.99           H  
ATOM   1600  N   GLU A  98     -14.983   5.618   4.129  1.00  0.74           N  
ATOM   1601  CA  GLU A  98     -15.098   4.607   5.168  1.00  0.93           C  
ATOM   1602  C   GLU A  98     -15.793   3.361   4.636  1.00  0.87           C  
ATOM   1603  O   GLU A  98     -15.364   2.246   4.933  1.00  1.27           O  
ATOM   1604  CB  GLU A  98     -15.857   5.162   6.373  1.00  1.40           C  
ATOM   1605  CG  GLU A  98     -15.091   6.221   7.155  1.00  1.40           C  
ATOM   1606  CD  GLU A  98     -15.871   6.783   8.313  1.00  1.40           C  
ATOM   1607  OE1 GLU A  98     -17.024   6.449   8.449  1.00  1.40           O  
ATOM   1608  OE2 GLU A  98     -15.312   7.547   9.063  1.00  1.40           O  
ATOM   1609  H   GLU A  98     -15.482   6.489   4.234  1.00  0.89           H  
ATOM   1610  HA  GLU A  98     -14.095   4.325   5.488  1.00  1.12           H  
ATOM   1611 1HB  GLU A  98     -16.796   5.604   6.041  1.00  1.67           H  
ATOM   1612 2HB  GLU A  98     -16.101   4.349   7.057  1.00  1.67           H  
ATOM   1613 1HG  GLU A  98     -14.170   5.781   7.534  1.00  1.67           H  
ATOM   1614 2HG  GLU A  98     -14.822   7.031   6.479  1.00  1.67           H  
ATOM   1615  N   GLU A  99     -16.844   3.551   3.830  1.00  0.64           N  
ATOM   1616  CA  GLU A  99     -17.540   2.424   3.210  1.00  0.62           C  
ATOM   1617  C   GLU A  99     -16.654   1.706   2.211  1.00  0.61           C  
ATOM   1618  O   GLU A  99     -16.666   0.475   2.141  1.00  0.99           O  
ATOM   1619  CB  GLU A  99     -18.820   2.901   2.533  1.00  0.93           C  
ATOM   1620  CG  GLU A  99     -19.926   3.277   3.504  1.00  0.93           C  
ATOM   1621  CD  GLU A  99     -21.062   3.980   2.834  1.00  0.93           C  
ATOM   1622  OE1 GLU A  99     -20.793   4.955   2.171  1.00  0.93           O  
ATOM   1623  OE2 GLU A  99     -22.186   3.556   2.976  1.00  0.93           O  
ATOM   1624  H   GLU A  99     -17.176   4.493   3.642  1.00  0.77           H  
ATOM   1625  HA  GLU A  99     -17.812   1.715   3.992  1.00  0.74           H  
ATOM   1626 1HB  GLU A  99     -18.603   3.771   1.914  1.00  1.12           H  
ATOM   1627 2HB  GLU A  99     -19.200   2.116   1.878  1.00  1.12           H  
ATOM   1628 1HG  GLU A  99     -20.303   2.371   3.978  1.00  1.12           H  
ATOM   1629 2HG  GLU A  99     -19.513   3.916   4.284  1.00  1.12           H  
ATOM   1630  N   PHE A 100     -15.879   2.473   1.449  1.00  0.71           N  
ATOM   1631  CA  PHE A 100     -14.943   1.903   0.500  1.00  1.42           C  
ATOM   1632  C   PHE A 100     -13.921   1.062   1.227  1.00  1.64           C  
ATOM   1633  O   PHE A 100     -13.624  -0.052   0.826  1.00  2.59           O  
ATOM   1634  CB  PHE A 100     -14.237   2.977  -0.312  1.00  2.13           C  
ATOM   1635  CG  PHE A 100     -13.280   2.423  -1.334  1.00  2.13           C  
ATOM   1636  CD1 PHE A 100     -13.744   1.971  -2.562  1.00  2.13           C  
ATOM   1637  CD2 PHE A 100     -11.919   2.350  -1.075  1.00  2.13           C  
ATOM   1638  CE1 PHE A 100     -12.872   1.461  -3.508  1.00  2.13           C  
ATOM   1639  CE2 PHE A 100     -11.049   1.839  -2.019  1.00  2.13           C  
ATOM   1640  CZ  PHE A 100     -11.525   1.395  -3.237  1.00  2.13           C  
ATOM   1641  H   PHE A 100     -15.938   3.479   1.527  1.00  0.85           H  
ATOM   1642  HA  PHE A 100     -15.493   1.259  -0.183  1.00  1.70           H  
ATOM   1643 1HB  PHE A 100     -14.980   3.581  -0.830  1.00  2.56           H  
ATOM   1644 2HB  PHE A 100     -13.683   3.638   0.353  1.00  2.56           H  
ATOM   1645  HD1 PHE A 100     -14.811   2.023  -2.778  1.00  2.56           H  
ATOM   1646  HD2 PHE A 100     -11.539   2.700  -0.115  1.00  2.56           H  
ATOM   1647  HE1 PHE A 100     -13.252   1.111  -4.466  1.00  2.56           H  
ATOM   1648  HE2 PHE A 100      -9.984   1.786  -1.802  1.00  2.56           H  
ATOM   1649  HZ  PHE A 100     -10.837   0.994  -3.980  1.00  2.56           H  
ATOM   1650  N   ARG A 101     -13.360   1.588   2.297  1.00  1.66           N  
ATOM   1651  CA  ARG A 101     -12.391   0.821   3.047  1.00  2.60           C  
ATOM   1652  C   ARG A 101     -13.001  -0.447   3.648  1.00  2.25           C  
ATOM   1653  O   ARG A 101     -12.425  -1.531   3.540  1.00  3.64           O  
ATOM   1654  CB  ARG A 101     -11.802   1.682   4.145  1.00  3.90           C  
ATOM   1655  CG  ARG A 101     -10.853   2.771   3.666  1.00  3.90           C  
ATOM   1656  CD  ARG A 101     -10.405   3.622   4.795  1.00  3.90           C  
ATOM   1657  NE  ARG A 101      -9.528   4.698   4.365  1.00  3.90           N  
ATOM   1658  CZ  ARG A 101      -8.190   4.596   4.252  1.00  3.90           C  
ATOM   1659  NH1 ARG A 101      -7.589   3.463   4.544  1.00  3.90           N  
ATOM   1660  NH2 ARG A 101      -7.479   5.634   3.849  1.00  3.90           N  
ATOM   1661  H   ARG A 101     -13.597   2.522   2.598  1.00  1.99           H  
ATOM   1662  HA  ARG A 101     -11.591   0.535   2.372  1.00  3.12           H  
ATOM   1663 1HB  ARG A 101     -12.605   2.167   4.697  1.00  4.68           H  
ATOM   1664 2HB  ARG A 101     -11.254   1.053   4.847  1.00  4.68           H  
ATOM   1665 1HG  ARG A 101      -9.973   2.312   3.215  1.00  4.68           H  
ATOM   1666 2HG  ARG A 101     -11.349   3.402   2.930  1.00  4.68           H  
ATOM   1667 1HD  ARG A 101     -11.274   4.066   5.278  1.00  4.68           H  
ATOM   1668 2HD  ARG A 101      -9.864   3.011   5.516  1.00  4.68           H  
ATOM   1669  HE  ARG A 101      -9.960   5.582   4.113  1.00  4.68           H  
ATOM   1670 1HH1 ARG A 101      -8.131   2.667   4.850  1.00  4.68           H  
ATOM   1671 2HH1 ARG A 101      -6.586   3.385   4.457  1.00  4.68           H  
ATOM   1672 1HH2 ARG A 101      -7.943   6.505   3.627  1.00  4.68           H  
ATOM   1673 2HH2 ARG A 101      -6.476   5.557   3.766  1.00  4.68           H  
ATOM   1674  N   ALA A 102     -14.188  -0.326   4.234  1.00  1.29           N  
ATOM   1675  CA  ALA A 102     -14.847  -1.461   4.866  1.00  1.46           C  
ATOM   1676  C   ALA A 102     -15.214  -2.575   3.887  1.00  1.39           C  
ATOM   1677  O   ALA A 102     -15.037  -3.756   4.194  1.00  1.97           O  
ATOM   1678  CB  ALA A 102     -16.103  -0.987   5.578  1.00  2.19           C  
ATOM   1679  H   ALA A 102     -14.634   0.580   4.287  1.00  1.55           H  
ATOM   1680  HA  ALA A 102     -14.159  -1.879   5.600  1.00  1.75           H  
ATOM   1681 1HB  ALA A 102     -16.572  -1.828   6.087  1.00  2.63           H  
ATOM   1682 2HB  ALA A 102     -15.838  -0.222   6.309  1.00  2.63           H  
ATOM   1683 3HB  ALA A 102     -16.797  -0.568   4.852  1.00  2.63           H  
ATOM   1684  N   SER A 103     -15.745  -2.207   2.723  1.00  1.42           N  
ATOM   1685  CA  SER A 103     -16.196  -3.197   1.755  1.00  2.50           C  
ATOM   1686  C   SER A 103     -15.254  -3.454   0.580  1.00  2.33           C  
ATOM   1687  O   SER A 103     -15.385  -4.478  -0.092  1.00  3.31           O  
ATOM   1688  CB  SER A 103     -17.548  -2.773   1.224  1.00  3.75           C  
ATOM   1689  OG  SER A 103     -17.462  -1.555   0.536  1.00  3.75           O  
ATOM   1690  H   SER A 103     -15.875  -1.227   2.515  1.00  1.70           H  
ATOM   1691  HA  SER A 103     -16.323  -4.142   2.286  1.00  3.00           H  
ATOM   1692 1HB  SER A 103     -17.932  -3.543   0.560  1.00  4.50           H  
ATOM   1693 2HB  SER A 103     -18.248  -2.676   2.052  1.00  4.50           H  
ATOM   1694  HG  SER A 103     -17.130  -0.912   1.172  1.00  4.50           H  
ATOM   1695  N   HIS A 104     -14.319  -2.546   0.318  1.00  2.36           N  
ATOM   1696  CA  HIS A 104     -13.431  -2.710  -0.828  1.00  3.78           C  
ATOM   1697  C   HIS A 104     -11.923  -2.756  -0.515  1.00  5.19           C  
ATOM   1698  O   HIS A 104     -11.124  -2.824  -1.448  1.00 14.01           O  
ATOM   1699  CB  HIS A 104     -13.700  -1.601  -1.855  1.00  5.67           C  
ATOM   1700  CG  HIS A 104     -15.090  -1.634  -2.417  1.00  5.67           C  
ATOM   1701  ND1 HIS A 104     -15.546  -2.670  -3.201  1.00  5.67           N  
ATOM   1702  CD2 HIS A 104     -16.119  -0.761  -2.318  1.00  5.67           C  
ATOM   1703  CE1 HIS A 104     -16.795  -2.436  -3.556  1.00  5.67           C  
ATOM   1704  NE2 HIS A 104     -17.168  -1.286  -3.032  1.00  5.67           N  
ATOM   1705  H   HIS A 104     -14.233  -1.721   0.884  1.00  2.83           H  
ATOM   1706  HA  HIS A 104     -13.670  -3.655  -1.313  1.00  4.54           H  
ATOM   1707 1HB  HIS A 104     -13.543  -0.628  -1.400  1.00  6.80           H  
ATOM   1708 2HB  HIS A 104     -12.995  -1.681  -2.677  1.00  6.80           H  
ATOM   1709  HD2 HIS A 104     -16.124   0.181  -1.775  1.00  6.80           H  
ATOM   1710  HE1 HIS A 104     -17.413  -3.085  -4.176  1.00  6.80           H  
ATOM   1711  HE2 HIS A 104     -18.075  -0.855  -3.137  1.00  6.80           H  
ATOM   1712  N   THR A 105     -11.515  -2.740   0.768  1.00  3.91           N  
ATOM   1713  CA  THR A 105     -10.085  -2.910   1.082  1.00  6.32           C  
ATOM   1714  C   THR A 105      -9.932  -3.951   2.182  1.00 16.00           C  
ATOM   1715  O   THR A 105     -10.913  -4.321   2.828  1.00 60.16           O  
ATOM   1716  CB  THR A 105      -9.419  -1.617   1.561  1.00  9.48           C  
ATOM   1717  OG1 THR A 105      -9.918  -1.279   2.858  1.00  9.48           O  
ATOM   1718  CG2 THR A 105      -9.718  -0.488   0.601  1.00  9.48           C  
ATOM   1719  H   THR A 105     -12.163  -2.616   1.537  1.00  4.69           H  
ATOM   1720  HA  THR A 105      -9.561  -3.258   0.195  1.00  7.58           H  
ATOM   1721  HB  THR A 105      -8.340  -1.756   1.620  1.00 11.38           H  
ATOM   1722  HG1 THR A 105     -10.834  -1.564   2.928  1.00 11.38           H  
ATOM   1723 1HG2 THR A 105      -9.238   0.407   0.974  1.00 11.38           H  
ATOM   1724 2HG2 THR A 105      -9.330  -0.733  -0.388  1.00 11.38           H  
ATOM   1725 3HG2 THR A 105     -10.793  -0.327   0.541  1.00 11.38           H  
ATOM   1726  N   GLY A 106      -8.712  -4.428   2.411  1.00 31.68           N  
ATOM   1727  CA  GLY A 106      -8.514  -5.390   3.487  1.00 44.97           C  
ATOM   1728  C   GLY A 106      -7.993  -6.715   2.961  1.00 19.52           C  
ATOM   1729  O   GLY A 106      -8.358  -7.776   3.467  1.00 35.91           O  
ATOM   1730  H   GLY A 106      -7.922  -4.131   1.847  1.00 38.02           H  
ATOM   1731 1HA  GLY A 106      -7.809  -4.979   4.210  1.00 53.96           H  
ATOM   1732 2HA  GLY A 106      -9.454  -5.551   4.011  1.00 53.96           H  
ATOM   1733  N   TYR A 107      -7.155  -6.655   1.938  1.00 17.01           N  
ATOM   1734  CA  TYR A 107      -6.651  -7.861   1.310  1.00 22.22           C  
ATOM   1735  C   TYR A 107      -5.342  -8.226   1.974  1.00 24.29           C  
ATOM   1736  O   TYR A 107      -4.641  -7.343   2.465  1.00 89.02           O  
ATOM   1737  CB  TYR A 107      -6.525  -7.608  -0.176  1.00 33.33           C  
ATOM   1738  CG  TYR A 107      -7.890  -7.343  -0.776  1.00 33.33           C  
ATOM   1739  CD1 TYR A 107      -8.474  -6.104  -0.604  1.00 33.33           C  
ATOM   1740  CD2 TYR A 107      -8.564  -8.304  -1.497  1.00 33.33           C  
ATOM   1741  CE1 TYR A 107      -9.703  -5.821  -1.130  1.00 33.33           C  
ATOM   1742  CE2 TYR A 107      -9.794  -7.993  -2.040  1.00 33.33           C  
ATOM   1743  CZ  TYR A 107     -10.363  -6.769  -1.855  1.00 33.33           C  
ATOM   1744  OH  TYR A 107     -11.592  -6.494  -2.398  1.00 33.33           O  
ATOM   1745  H   TYR A 107      -6.866  -5.760   1.564  1.00 20.41           H  
ATOM   1746  HA  TYR A 107      -7.355  -8.675   1.480  1.00 26.66           H  
ATOM   1747 1HB  TYR A 107      -5.887  -6.743  -0.357  1.00 40.00           H  
ATOM   1748 2HB  TYR A 107      -6.084  -8.469  -0.676  1.00 40.00           H  
ATOM   1749  HD1 TYR A 107      -7.970  -5.342  -0.037  1.00 40.00           H  
ATOM   1750  HD2 TYR A 107      -8.124  -9.290  -1.649  1.00 40.00           H  
ATOM   1751  HE1 TYR A 107     -10.149  -4.850  -0.978  1.00 40.00           H  
ATOM   1752  HE2 TYR A 107     -10.341  -8.728  -2.620  1.00 40.00           H  
ATOM   1753  HH  TYR A 107     -11.667  -6.961  -3.236  1.00 40.00           H  
ATOM   1754  N   LYS A 108      -5.043  -9.523   2.027  1.00 23.19           N  
ATOM   1755  CA  LYS A 108      -3.910 -10.032   2.801  1.00 27.24           C  
ATOM   1756  C   LYS A 108      -4.177  -9.691   4.261  1.00 22.17           C  
ATOM   1757  O   LYS A 108      -3.402  -8.983   4.912  1.00 84.29           O  
ATOM   1758  CB  LYS A 108      -2.564  -9.439   2.368  1.00 40.86           C  
ATOM   1759  CG  LYS A 108      -2.139  -9.708   0.936  1.00 40.86           C  
ATOM   1760  CD  LYS A 108      -0.719  -9.208   0.736  1.00 40.86           C  
ATOM   1761  CE  LYS A 108      -0.185  -9.534  -0.640  1.00 40.86           C  
ATOM   1762  NZ  LYS A 108       1.194  -9.010  -0.814  1.00 40.86           N  
ATOM   1763  H   LYS A 108      -5.645 -10.180   1.552  1.00 27.83           H  
ATOM   1764  HA  LYS A 108      -3.868 -11.116   2.706  1.00 32.69           H  
ATOM   1765 1HB  LYS A 108      -2.558  -8.362   2.516  1.00 49.03           H  
ATOM   1766 2HB  LYS A 108      -1.782  -9.846   3.009  1.00 49.03           H  
ATOM   1767 1HG  LYS A 108      -2.188 -10.770   0.712  1.00 49.03           H  
ATOM   1768 2HG  LYS A 108      -2.801  -9.177   0.253  1.00 49.03           H  
ATOM   1769 1HD  LYS A 108      -0.696  -8.126   0.874  1.00 49.03           H  
ATOM   1770 2HD  LYS A 108      -0.067  -9.663   1.482  1.00 49.03           H  
ATOM   1771 1HE  LYS A 108      -0.172 -10.614  -0.773  1.00 49.03           H  
ATOM   1772 2HE  LYS A 108      -0.833  -9.094  -1.395  1.00 49.03           H  
ATOM   1773 1HZ  LYS A 108       1.535  -9.240  -1.735  1.00 49.03           H  
ATOM   1774 2HZ  LYS A 108       1.189  -8.007  -0.700  1.00 49.03           H  
ATOM   1775 3HZ  LYS A 108       1.815  -9.408  -0.117  1.00 49.03           H  
ATOM   1776  N   ARG A 109      -5.291 -10.202   4.776  1.00 30.18           N  
ATOM   1777  CA  ARG A 109      -5.742  -9.846   6.109  1.00 75.20           C  
ATOM   1778  C   ARG A 109      -4.991 -10.574   7.204  1.00 60.41           C  
ATOM   1779  O   ARG A 109      -5.458 -11.579   7.745  1.00126.66           O  
ATOM   1780  CB  ARG A 109      -7.227 -10.126   6.239  1.00112.80           C  
ATOM   1781  CG  ARG A 109      -7.868  -9.682   7.545  1.00112.80           C  
ATOM   1782  CD  ARG A 109      -9.313 -10.017   7.564  1.00112.80           C  
ATOM   1783  NE  ARG A 109     -10.030  -9.316   6.514  1.00112.80           N  
ATOM   1784  CZ  ARG A 109     -10.541  -8.075   6.616  1.00112.80           C  
ATOM   1785  NH1 ARG A 109     -10.436  -7.406   7.744  1.00112.80           N  
ATOM   1786  NH2 ARG A 109     -11.150  -7.534   5.575  1.00112.80           N  
ATOM   1787  H   ARG A 109      -5.863 -10.817   4.213  1.00 36.22           H  
ATOM   1788  HA  ARG A 109      -5.584  -8.775   6.242  1.00 90.24           H  
ATOM   1789 1HB  ARG A 109      -7.760  -9.628   5.431  1.00135.36           H  
ATOM   1790 2HB  ARG A 109      -7.406 -11.198   6.134  1.00135.36           H  
ATOM   1791 1HG  ARG A 109      -7.385 -10.185   8.383  1.00135.36           H  
ATOM   1792 2HG  ARG A 109      -7.763  -8.603   7.657  1.00135.36           H  
ATOM   1793 1HD  ARG A 109      -9.442 -11.088   7.409  1.00135.36           H  
ATOM   1794 2HD  ARG A 109      -9.744  -9.732   8.523  1.00135.36           H  
ATOM   1795  HE  ARG A 109     -10.124  -9.791   5.623  1.00135.36           H  
ATOM   1796 1HH1 ARG A 109      -9.969  -7.822   8.537  1.00135.36           H  
ATOM   1797 2HH1 ARG A 109     -10.821  -6.475   7.816  1.00135.36           H  
ATOM   1798 1HH2 ARG A 109     -11.222  -8.054   4.709  1.00135.36           H  
ATOM   1799 2HH2 ARG A 109     -11.536  -6.604   5.639  1.00135.36           H  
ATOM   1800  N   GLN A 110      -3.839 -10.019   7.552  1.00 70.40           N  
ATOM   1801  CA  GLN A 110      -3.000 -10.535   8.619  1.00116.06           C  
ATOM   1802  C   GLN A 110      -1.925  -9.531   8.999  1.00121.41           C  
ATOM   1803  O   GLN A 110      -1.254  -8.963   8.134  1.00174.77           O  
ATOM   1804  CB  GLN A 110      -2.346 -11.855   8.210  1.00174.09           C  
ATOM   1805  CG  GLN A 110      -1.510 -12.489   9.307  1.00174.09           C  
ATOM   1806  CD  GLN A 110      -0.939 -13.831   8.901  1.00174.09           C  
ATOM   1807  OE1 GLN A 110      -0.935 -14.192   7.721  1.00174.09           O  
ATOM   1808  NE2 GLN A 110      -0.450 -14.583   9.881  1.00174.09           N  
ATOM   1809  H   GLN A 110      -3.534  -9.211   7.021  1.00 84.48           H  
ATOM   1810  HA  GLN A 110      -3.625 -10.710   9.496  1.00139.27           H  
ATOM   1811 1HB  GLN A 110      -3.114 -12.571   7.916  1.00208.91           H  
ATOM   1812 2HB  GLN A 110      -1.703 -11.690   7.345  1.00208.91           H  
ATOM   1813 1HG  GLN A 110      -0.679 -11.825   9.546  1.00208.91           H  
ATOM   1814 2HG  GLN A 110      -2.135 -12.636  10.188  1.00208.91           H  
ATOM   1815 1HE2 GLN A 110      -0.058 -15.481   9.676  1.00208.91           H  
ATOM   1816 2HE2 GLN A 110      -0.472 -14.251  10.824  1.00208.91           H  
ATOM   1817  N   ARG A 111      -1.767  -9.321  10.300  1.00171.64           N  
ATOM   1818  CA  ARG A 111      -0.767  -8.406  10.840  1.00260.20           C  
ATOM   1819  C   ARG A 111      -0.152  -9.011  12.093  1.00228.99           C  
ATOM   1820  O   ARG A 111      -0.766  -9.852  12.750  1.00278.38           O  
ATOM   1821  CB  ARG A 111      -1.371  -7.039  11.167  1.00390.30           C  
ATOM   1822  CG  ARG A 111      -1.910  -6.253   9.977  1.00390.30           C  
ATOM   1823  CD  ARG A 111      -0.816  -5.777   9.087  1.00390.30           C  
ATOM   1824  NE  ARG A 111      -1.309  -4.935   8.007  1.00390.30           N  
ATOM   1825  CZ  ARG A 111      -1.771  -5.388   6.825  1.00390.30           C  
ATOM   1826  NH1 ARG A 111      -1.817  -6.679   6.568  1.00390.30           N  
ATOM   1827  NH2 ARG A 111      -2.178  -4.510   5.925  1.00390.30           N  
ATOM   1828  H   ARG A 111      -2.362  -9.821  10.946  1.00205.97           H  
ATOM   1829  HA  ARG A 111       0.020  -8.269  10.099  1.00312.24           H  
ATOM   1830 1HB  ARG A 111      -2.191  -7.167  11.871  1.00468.36           H  
ATOM   1831 2HB  ARG A 111      -0.619  -6.418  11.655  1.00468.36           H  
ATOM   1832 1HG  ARG A 111      -2.589  -6.871   9.391  1.00468.36           H  
ATOM   1833 2HG  ARG A 111      -2.449  -5.378  10.341  1.00468.36           H  
ATOM   1834 1HD  ARG A 111      -0.103  -5.195   9.672  1.00468.36           H  
ATOM   1835 2HD  ARG A 111      -0.306  -6.632   8.646  1.00468.36           H  
ATOM   1836  HE  ARG A 111      -1.296  -3.926   8.132  1.00468.36           H  
ATOM   1837 1HH1 ARG A 111      -1.502  -7.353   7.257  1.00468.36           H  
ATOM   1838 2HH1 ARG A 111      -2.167  -7.003   5.677  1.00468.36           H  
ATOM   1839 1HH2 ARG A 111      -2.131  -3.517   6.141  1.00468.36           H  
ATOM   1840 2HH2 ARG A 111      -2.527  -4.815   5.028  1.00468.36           H  
ATOM   1841  N   SER A 112       1.063  -8.588  12.422  1.00228.17           N  
ATOM   1842  CA  SER A 112       1.748  -9.117  13.595  1.00220.70           C  
ATOM   1843  C   SER A 112       2.637  -8.067  14.245  1.00305.59           C  
ATOM   1844  O   SER A 112       2.811  -6.971  13.712  1.00400.00           O  
ATOM   1845  CB  SER A 112       2.579 -10.326  13.214  1.00331.05           C  
ATOM   1846  OG  SER A 112       3.650  -9.962  12.389  1.00331.05           O  
ATOM   1847  H   SER A 112       1.522  -7.893  11.851  1.00273.80           H  
ATOM   1848  HA  SER A 112       0.997  -9.424  14.323  1.00264.84           H  
ATOM   1849 1HB  SER A 112       2.955 -10.814  14.113  1.00397.26           H  
ATOM   1850 2HB  SER A 112       1.948 -11.046  12.694  1.00397.26           H  
ATOM   1851  HG  SER A 112       4.087 -10.783  12.150  1.00397.26           H  
ATOM   1852  N   LEU A 113       3.187  -8.417  15.406  1.00364.51           N  
ATOM   1853  CA  LEU A 113       4.052  -7.532  16.182  1.00400.00           C  
ATOM   1854  C   LEU A 113       5.297  -7.090  15.425  1.00400.00           C  
ATOM   1855  O   LEU A 113       5.613  -5.900  15.385  1.00400.00           O  
ATOM   1856  CB  LEU A 113       4.480  -8.233  17.475  1.00600.00           C  
ATOM   1857  CG  LEU A 113       5.454  -7.445  18.358  1.00600.00           C  
ATOM   1858  CD1 LEU A 113       4.792  -6.148  18.802  1.00600.00           C  
ATOM   1859  CD2 LEU A 113       5.847  -8.296  19.555  1.00600.00           C  
ATOM   1860  H   LEU A 113       2.989  -9.338  15.771  1.00437.41           H  
ATOM   1861  HA  LEU A 113       3.480  -6.643  16.441  1.00480.00           H  
ATOM   1862 1HB  LEU A 113       3.591  -8.444  18.069  1.00720.00           H  
ATOM   1863 2HB  LEU A 113       4.954  -9.181  17.219  1.00720.00           H  
ATOM   1864  HG  LEU A 113       6.346  -7.191  17.785  1.00720.00           H  
ATOM   1865 1HD1 LEU A 113       5.483  -5.581  19.424  1.00720.00           H  
ATOM   1866 2HD1 LEU A 113       4.525  -5.558  17.925  1.00720.00           H  
ATOM   1867 3HD1 LEU A 113       3.893  -6.375  19.374  1.00720.00           H  
ATOM   1868 1HD2 LEU A 113       6.541  -7.740  20.184  1.00720.00           H  
ATOM   1869 2HD2 LEU A 113       4.956  -8.548  20.132  1.00720.00           H  
ATOM   1870 3HD2 LEU A 113       6.325  -9.213  19.209  1.00720.00           H  
ATOM   1871  N   ASP A 114       6.008  -8.051  14.841  1.00400.00           N  
ATOM   1872  CA  ASP A 114       7.233  -7.756  14.114  1.00400.00           C  
ATOM   1873  C   ASP A 114       7.726  -8.966  13.334  1.00400.00           C  
ATOM   1874  O   ASP A 114       8.390  -9.843  13.887  1.00400.00           O  
ATOM   1875  CB  ASP A 114       8.333  -7.292  15.077  1.00600.00           C  
ATOM   1876  CG  ASP A 114       9.606  -6.844  14.368  1.00600.00           C  
ATOM   1877  OD1 ASP A 114       9.692  -7.020  13.176  1.00600.00           O  
ATOM   1878  OD2 ASP A 114      10.481  -6.333  15.026  1.00600.00           O  
ATOM   1879  H   ASP A 114       5.694  -9.008  14.905  1.00480.00           H  
ATOM   1880  HA  ASP A 114       7.029  -6.953  13.405  1.00480.00           H  
ATOM   1881 1HB  ASP A 114       7.969  -6.464  15.684  1.00720.00           H  
ATOM   1882 2HB  ASP A 114       8.585  -8.104  15.758  1.00720.00           H  
ATOM   1883  N   SER A 115       7.402  -9.002  12.044  1.00400.00           N  
ATOM   1884  CA  SER A 115       7.834 -10.083  11.168  1.00400.00           C  
ATOM   1885  C   SER A 115       8.945  -9.613  10.243  1.00400.00           C  
ATOM   1886  O   SER A 115       8.786  -8.628   9.518  1.00400.00           O  
ATOM   1887  CB  SER A 115       6.674 -10.600  10.343  1.00600.00           C  
ATOM   1888  OG  SER A 115       7.107 -11.565   9.423  1.00600.00           O  
ATOM   1889  H   SER A 115       6.847  -8.250  11.660  1.00480.00           H  
ATOM   1890  HA  SER A 115       8.219 -10.899  11.784  1.00480.00           H  
ATOM   1891 1HB  SER A 115       5.921 -11.033  11.002  1.00720.00           H  
ATOM   1892 2HB  SER A 115       6.208  -9.770   9.813  1.00720.00           H  
ATOM   1893  HG  SER A 115       7.797 -11.146   8.902  1.00720.00           H  
ATOM   1894  N   SER A 116      10.066 -10.329  10.252  1.00400.00           N  
ATOM   1895  CA  SER A 116      11.192  -9.984   9.391  1.00400.00           C  
ATOM   1896  C   SER A 116      12.052 -11.201   9.092  1.00400.00           C  
ATOM   1897  O   SER A 116      11.986 -12.212   9.793  1.00400.00           O  
ATOM   1898  CB  SER A 116      12.044  -8.908  10.044  1.00600.00           C  
ATOM   1899  OG  SER A 116      12.676  -9.392  11.198  1.00600.00           O  
ATOM   1900  H   SER A 116      10.136 -11.123  10.869  1.00480.00           H  
ATOM   1901  HA  SER A 116      10.800  -9.600   8.448  1.00480.00           H  
ATOM   1902 1HB  SER A 116      12.795  -8.563   9.333  1.00720.00           H  
ATOM   1903 2HB  SER A 116      11.420  -8.052  10.300  1.00720.00           H  
ATOM   1904  HG  SER A 116      11.981  -9.512  11.850  1.00720.00           H  
ATOM   1905  N   ARG A 117      12.864 -11.098   8.046  1.00400.00           N  
ATOM   1906  CA  ARG A 117      13.748 -12.189   7.661  1.00400.00           C  
ATOM   1907  C   ARG A 117      15.147 -11.963   8.218  1.00400.00           C  
ATOM   1908  O   ARG A 117      15.766 -10.932   7.957  1.00400.00           O  
ATOM   1909  CB  ARG A 117      13.826 -12.326   6.142  1.00600.00           C  
ATOM   1910  CG  ARG A 117      12.518 -12.694   5.455  1.00600.00           C  
ATOM   1911  CD  ARG A 117      12.677 -12.860   3.980  1.00600.00           C  
ATOM   1912  NE  ARG A 117      11.401 -13.136   3.330  1.00600.00           N  
ATOM   1913  CZ  ARG A 117      11.232 -13.420   2.020  1.00600.00           C  
ATOM   1914  NH1 ARG A 117      12.255 -13.481   1.198  1.00600.00           N  
ATOM   1915  NH2 ARG A 117      10.025 -13.643   1.536  1.00600.00           N  
ATOM   1916  H   ARG A 117      12.874 -10.244   7.504  1.00480.00           H  
ATOM   1917  HA  ARG A 117      13.354 -13.119   8.075  1.00480.00           H  
ATOM   1918 1HB  ARG A 117      14.174 -11.390   5.709  1.00720.00           H  
ATOM   1919 2HB  ARG A 117      14.555 -13.094   5.885  1.00720.00           H  
ATOM   1920 1HG  ARG A 117      12.147 -13.636   5.864  1.00720.00           H  
ATOM   1921 2HG  ARG A 117      11.781 -11.910   5.631  1.00720.00           H  
ATOM   1922 1HD  ARG A 117      13.088 -11.946   3.554  1.00720.00           H  
ATOM   1923 2HD  ARG A 117      13.351 -13.691   3.777  1.00720.00           H  
ATOM   1924  HE  ARG A 117      10.571 -13.104   3.908  1.00720.00           H  
ATOM   1925 1HH1 ARG A 117      13.190 -13.310   1.537  1.00720.00           H  
ATOM   1926 2HH1 ARG A 117      12.086 -13.700   0.221  1.00720.00           H  
ATOM   1927 1HH2 ARG A 117       9.218 -13.601   2.143  1.00720.00           H  
ATOM   1928 2HH2 ARG A 117       9.920 -13.860   0.551  1.00720.00           H  
ATOM   1929  N   SER A 118      15.645 -12.940   8.979  1.00376.97           N  
ATOM   1930  CA  SER A 118      16.989 -12.861   9.555  1.00400.00           C  
ATOM   1931  C   SER A 118      18.071 -13.018   8.491  1.00372.79           C  
ATOM   1932  O   SER A 118      19.217 -12.610   8.688  1.00400.00           O  
ATOM   1933  CB  SER A 118      17.163 -13.930  10.611  1.00600.00           C  
ATOM   1934  OG  SER A 118      17.180 -15.205  10.030  1.00600.00           O  
ATOM   1935  H   SER A 118      15.077 -13.753   9.165  1.00452.36           H  
ATOM   1936  HA  SER A 118      17.108 -11.881  10.023  1.00480.00           H  
ATOM   1937 1HB  SER A 118      18.095 -13.761  11.150  1.00720.00           H  
ATOM   1938 2HB  SER A 118      16.350 -13.866  11.332  1.00720.00           H  
ATOM   1939  HG  SER A 118      17.923 -15.208   9.423  1.00720.00           H  
ATOM   1940  N   LYS A 119      17.695 -13.609   7.363  1.00362.36           N  
ATOM   1941  CA  LYS A 119      18.588 -13.806   6.235  1.00400.00           C  
ATOM   1942  C   LYS A 119      17.748 -14.072   4.984  1.00386.49           C  
ATOM   1943  O   LYS A 119      16.565 -14.398   5.105  1.00400.00           O  
ATOM   1944  CB  LYS A 119      19.542 -14.972   6.516  1.00600.00           C  
ATOM   1945  CG  LYS A 119      18.851 -16.316   6.680  1.00600.00           C  
ATOM   1946  CD  LYS A 119      19.853 -17.409   7.010  1.00600.00           C  
ATOM   1947  CE  LYS A 119      19.168 -18.760   7.173  1.00600.00           C  
ATOM   1948  NZ  LYS A 119      20.143 -19.833   7.505  1.00600.00           N  
ATOM   1949  H   LYS A 119      16.742 -13.926   7.272  1.00434.83           H  
ATOM   1950  HA  LYS A 119      19.165 -12.896   6.096  1.00480.00           H  
ATOM   1951 1HB  LYS A 119      20.268 -15.073   5.711  1.00720.00           H  
ATOM   1952 2HB  LYS A 119      20.100 -14.773   7.431  1.00720.00           H  
ATOM   1953 1HG  LYS A 119      18.109 -16.256   7.477  1.00720.00           H  
ATOM   1954 2HG  LYS A 119      18.341 -16.575   5.752  1.00720.00           H  
ATOM   1955 1HD  LYS A 119      20.589 -17.484   6.207  1.00720.00           H  
ATOM   1956 2HD  LYS A 119      20.374 -17.161   7.934  1.00720.00           H  
ATOM   1957 1HE  LYS A 119      18.430 -18.694   7.972  1.00720.00           H  
ATOM   1958 2HE  LYS A 119      18.659 -19.019   6.245  1.00720.00           H  
ATOM   1959 1HZ  LYS A 119      19.656 -20.713   7.604  1.00720.00           H  
ATOM   1960 2HZ  LYS A 119      20.824 -19.908   6.762  1.00720.00           H  
ATOM   1961 3HZ  LYS A 119      20.611 -19.607   8.370  1.00720.00           H  
ATOM   1962  N   PRO A 120      18.316 -13.892   3.785  1.00400.00           N  
ATOM   1963  CA  PRO A 120      17.738 -14.179   2.475  1.00400.00           C  
ATOM   1964  C   PRO A 120      17.240 -15.612   2.375  1.00339.64           C  
ATOM   1965  O   PRO A 120      17.950 -16.555   2.730  1.00378.53           O  
ATOM   1966  CB  PRO A 120      18.903 -13.916   1.518  1.00600.00           C  
ATOM   1967  CG  PRO A 120      19.710 -12.873   2.210  1.00600.00           C  
ATOM   1968  CD  PRO A 120      19.633 -13.235   3.665  1.00600.00           C  
ATOM   1969  HA  PRO A 120      16.919 -13.472   2.283  1.00480.00           H  
ATOM   1970 1HB  PRO A 120      19.465 -14.846   1.338  1.00720.00           H  
ATOM   1971 2HB  PRO A 120      18.517 -13.581   0.545  1.00720.00           H  
ATOM   1972 1HG  PRO A 120      20.742 -12.873   1.827  1.00720.00           H  
ATOM   1973 2HG  PRO A 120      19.293 -11.879   2.000  1.00720.00           H  
ATOM   1974 1HD  PRO A 120      20.442 -13.933   3.929  1.00720.00           H  
ATOM   1975 2HD  PRO A 120      19.668 -12.316   4.266  1.00720.00           H  
ATOM   1976  N   ARG A 121      16.019 -15.768   1.874  1.00339.06           N  
ATOM   1977  CA  ARG A 121      15.432 -17.090   1.705  1.00375.01           C  
ATOM   1978  C   ARG A 121      15.774 -17.681   0.345  1.00366.15           C  
ATOM   1979  O   ARG A 121      16.489 -18.679   0.260  1.00400.00           O  
ATOM   1980  CB  ARG A 121      13.917 -17.038   1.883  1.00562.51           C  
ATOM   1981  CG  ARG A 121      13.225 -18.382   1.723  1.00562.51           C  
ATOM   1982  CD  ARG A 121      11.764 -18.314   1.996  1.00562.51           C  
ATOM   1983  NE  ARG A 121      11.050 -17.466   1.052  1.00562.51           N  
ATOM   1984  CZ  ARG A 121       9.722 -17.233   1.098  1.00562.51           C  
ATOM   1985  NH1 ARG A 121       8.991 -17.808   2.029  1.00562.51           N  
ATOM   1986  NH2 ARG A 121       9.153 -16.434   0.215  1.00562.51           N  
ATOM   1987  H   ARG A 121      15.491 -14.950   1.608  1.00406.87           H  
ATOM   1988  HA  ARG A 121      15.838 -17.746   2.477  1.00450.01           H  
ATOM   1989 1HB  ARG A 121      13.681 -16.668   2.881  1.00675.02           H  
ATOM   1990 2HB  ARG A 121      13.477 -16.346   1.165  1.00675.02           H  
ATOM   1991 1HG  ARG A 121      13.363 -18.742   0.703  1.00675.02           H  
ATOM   1992 2HG  ARG A 121      13.666 -19.097   2.419  1.00675.02           H  
ATOM   1993 1HD  ARG A 121      11.339 -19.316   1.938  1.00675.02           H  
ATOM   1994 2HD  ARG A 121      11.605 -17.915   2.996  1.00675.02           H  
ATOM   1995  HE  ARG A 121      11.581 -17.008   0.323  1.00675.02           H  
ATOM   1996 1HH1 ARG A 121       9.423 -18.421   2.706  1.00675.02           H  
ATOM   1997 2HH1 ARG A 121       7.996 -17.638   2.064  1.00675.02           H  
ATOM   1998 1HH2 ARG A 121       9.711 -15.977  -0.499  1.00675.02           H  
ATOM   1999 2HH2 ARG A 121       8.158 -16.266   0.249  1.00675.02           H  
ATOM   2000  N   SER A 122      15.260 -17.068  -0.719  1.00330.04           N  
ATOM   2001  CA  SER A 122      15.537 -17.551  -2.063  1.00397.78           C  
ATOM   2002  C   SER A 122      16.584 -16.708  -2.761  1.00354.49           C  
ATOM   2003  O   SER A 122      16.630 -15.488  -2.599  1.00398.33           O  
ATOM   2004  CB  SER A 122      14.283 -17.562  -2.907  1.00596.67           C  
ATOM   2005  OG  SER A 122      14.580 -17.980  -4.215  1.00596.67           O  
ATOM   2006  H   SER A 122      14.676 -16.256  -0.597  1.00396.05           H  
ATOM   2007  HA  SER A 122      15.914 -18.571  -1.992  1.00477.34           H  
ATOM   2008 1HB  SER A 122      13.546 -18.231  -2.463  1.00716.00           H  
ATOM   2009 2HB  SER A 122      13.850 -16.562  -2.928  1.00716.00           H  
ATOM   2010  HG  SER A 122      14.816 -18.910  -4.141  1.00716.00           H  
ATOM   2011  N   THR A 123      17.407 -17.372  -3.563  1.00347.84           N  
ATOM   2012  CA  THR A 123      18.435 -16.721  -4.362  1.00347.98           C  
ATOM   2013  C   THR A 123      18.120 -16.898  -5.847  1.00260.52           C  
ATOM   2014  O   THR A 123      18.973 -16.668  -6.704  1.00359.17           O  
ATOM   2015  CB  THR A 123      19.832 -17.295  -4.053  1.00521.97           C  
ATOM   2016  OG1 THR A 123      19.844 -18.702  -4.330  1.00521.97           O  
ATOM   2017  CG2 THR A 123      20.186 -17.065  -2.591  1.00521.97           C  
ATOM   2018  H   THR A 123      17.311 -18.376  -3.624  1.00417.41           H  
ATOM   2019  HA  THR A 123      18.437 -15.655  -4.137  1.00417.58           H  
ATOM   2020  HB  THR A 123      20.571 -16.803  -4.684  1.00626.36           H  
ATOM   2021  HG1 THR A 123      20.725 -19.051  -4.176  1.00626.36           H  
ATOM   2022 1HG2 THR A 123      21.176 -17.474  -2.389  1.00626.36           H  
ATOM   2023 2HG2 THR A 123      20.185 -15.996  -2.381  1.00626.36           H  
ATOM   2024 3HG2 THR A 123      19.453 -17.561  -1.956  1.00626.36           H  
ATOM   2025  N   SER A 124      16.892 -17.343  -6.135  1.00183.98           N  
ATOM   2026  CA  SER A 124      16.435 -17.623  -7.492  1.00179.80           C  
ATOM   2027  C   SER A 124      16.245 -16.390  -8.384  1.00158.85           C  
ATOM   2028  O   SER A 124      16.230 -16.506  -9.614  1.00189.55           O  
ATOM   2029  CB  SER A 124      15.134 -18.389  -7.411  1.00269.70           C  
ATOM   2030  OG  SER A 124      14.117 -17.590  -6.868  1.00269.70           O  
ATOM   2031  H   SER A 124      16.232 -17.500  -5.385  1.00220.78           H  
ATOM   2032  HA  SER A 124      17.182 -18.263  -7.965  1.00215.76           H  
ATOM   2033 1HB  SER A 124      14.851 -18.723  -8.405  1.00323.64           H  
ATOM   2034 2HB  SER A 124      15.270 -19.277  -6.796  1.00323.64           H  
ATOM   2035  HG  SER A 124      14.290 -17.543  -5.921  1.00323.64           H  
ATOM   2036  N   PHE A 125      16.092 -15.213  -7.784  1.00196.71           N  
ATOM   2037  CA  PHE A 125      15.918 -13.993  -8.561  1.00238.09           C  
ATOM   2038  C   PHE A 125      17.270 -13.410  -8.940  1.00174.32           C  
ATOM   2039  O   PHE A 125      18.053 -13.030  -8.069  1.00237.96           O  
ATOM   2040  CB  PHE A 125      15.141 -12.938  -7.772  1.00357.13           C  
ATOM   2041  CG  PHE A 125      14.839 -11.686  -8.557  1.00357.13           C  
ATOM   2042  CD1 PHE A 125      13.636 -11.541  -9.231  1.00357.13           C  
ATOM   2043  CD2 PHE A 125      15.764 -10.655  -8.636  1.00357.13           C  
ATOM   2044  CE1 PHE A 125      13.363 -10.391  -9.953  1.00357.13           C  
ATOM   2045  CE2 PHE A 125      15.490  -9.507  -9.358  1.00357.13           C  
ATOM   2046  CZ  PHE A 125      14.288  -9.375 -10.016  1.00357.13           C  
ATOM   2047  H   PHE A 125      16.098 -15.159  -6.776  1.00236.05           H  
ATOM   2048  HA  PHE A 125      15.370 -14.230  -9.474  1.00285.71           H  
ATOM   2049 1HB  PHE A 125      14.197 -13.363  -7.434  1.00428.56           H  
ATOM   2050 2HB  PHE A 125      15.708 -12.656  -6.885  1.00428.56           H  
ATOM   2051  HD1 PHE A 125      12.900 -12.345  -9.182  1.00428.56           H  
ATOM   2052  HD2 PHE A 125      16.716 -10.757  -8.116  1.00428.56           H  
ATOM   2053  HE1 PHE A 125      12.415 -10.287 -10.475  1.00428.56           H  
ATOM   2054  HE2 PHE A 125      16.223  -8.704  -9.408  1.00428.56           H  
ATOM   2055  HZ  PHE A 125      14.073  -8.472 -10.584  1.00428.56           H  
ATOM   2056  N   ARG A 126      17.542 -13.329 -10.237  1.00129.99           N  
ATOM   2057  CA  ARG A 126      18.802 -12.761 -10.692  1.00 99.72           C  
ATOM   2058  C   ARG A 126      18.671 -11.249 -10.721  1.00 51.15           C  
ATOM   2059  O   ARG A 126      17.974 -10.690 -11.569  1.00115.80           O  
ATOM   2060  CB  ARG A 126      19.164 -13.291 -12.069  1.00149.58           C  
ATOM   2061  CG  ARG A 126      20.491 -12.810 -12.630  1.00149.58           C  
ATOM   2062  CD  ARG A 126      20.761 -13.422 -13.958  1.00149.58           C  
ATOM   2063  NE  ARG A 126      22.037 -12.997 -14.509  1.00149.58           N  
ATOM   2064  CZ  ARG A 126      22.515 -13.376 -15.710  1.00149.58           C  
ATOM   2065  NH1 ARG A 126      21.809 -14.181 -16.473  1.00149.58           N  
ATOM   2066  NH2 ARG A 126      23.693 -12.939 -16.119  1.00149.58           N  
ATOM   2067  H   ARG A 126      16.869 -13.659 -10.915  1.00155.99           H  
ATOM   2068  HA  ARG A 126      19.590 -13.036  -9.989  1.00119.66           H  
ATOM   2069 1HB  ARG A 126      19.197 -14.380 -12.039  1.00179.50           H  
ATOM   2070 2HB  ARG A 126      18.387 -13.009 -12.779  1.00179.50           H  
ATOM   2071 1HG  ARG A 126      20.467 -11.726 -12.746  1.00179.50           H  
ATOM   2072 2HG  ARG A 126      21.297 -13.087 -11.950  1.00179.50           H  
ATOM   2073 1HD  ARG A 126      20.778 -14.507 -13.859  1.00179.50           H  
ATOM   2074 2HD  ARG A 126      19.976 -13.135 -14.656  1.00179.50           H  
ATOM   2075  HE  ARG A 126      22.608 -12.379 -13.949  1.00179.50           H  
ATOM   2076 1HH1 ARG A 126      20.909 -14.515 -16.159  1.00179.50           H  
ATOM   2077 2HH1 ARG A 126      22.167 -14.466 -17.373  1.00179.50           H  
ATOM   2078 1HH2 ARG A 126      24.236 -12.322 -15.531  1.00179.50           H  
ATOM   2079 2HH2 ARG A 126      24.051 -13.223 -17.018  1.00179.50           H  
ATOM   2080  N   TYR A 127      19.331 -10.591  -9.776  1.00 22.05           N  
ATOM   2081  CA  TYR A 127      19.212  -9.149  -9.640  1.00 26.99           C  
ATOM   2082  C   TYR A 127      20.239  -8.292 -10.356  1.00 24.98           C  
ATOM   2083  O   TYR A 127      21.433  -8.361 -10.068  1.00 69.10           O  
ATOM   2084  CB  TYR A 127      19.237  -8.761  -8.169  1.00 40.48           C  
ATOM   2085  CG  TYR A 127      19.270  -7.264  -7.996  1.00 40.48           C  
ATOM   2086  CD1 TYR A 127      18.133  -6.503  -8.212  1.00 40.48           C  
ATOM   2087  CD2 TYR A 127      20.462  -6.651  -7.644  1.00 40.48           C  
ATOM   2088  CE1 TYR A 127      18.193  -5.131  -8.073  1.00 40.48           C  
ATOM   2089  CE2 TYR A 127      20.521  -5.282  -7.504  1.00 40.48           C  
ATOM   2090  CZ  TYR A 127      19.393  -4.522  -7.718  1.00 40.48           C  
ATOM   2091  OH  TYR A 127      19.454  -3.154  -7.577  1.00 40.48           O  
ATOM   2092  H   TYR A 127      19.910 -11.101  -9.121  1.00 26.46           H  
ATOM   2093  HA  TYR A 127      18.241  -8.867 -10.048  1.00 32.39           H  
ATOM   2094 1HB  TYR A 127      18.354  -9.150  -7.661  1.00 48.58           H  
ATOM   2095 2HB  TYR A 127      20.118  -9.185  -7.688  1.00 48.58           H  
ATOM   2096  HD1 TYR A 127      17.197  -6.984  -8.494  1.00 48.58           H  
ATOM   2097  HD2 TYR A 127      21.356  -7.253  -7.481  1.00 48.58           H  
ATOM   2098  HE1 TYR A 127      17.303  -4.529  -8.245  1.00 48.58           H  
ATOM   2099  HE2 TYR A 127      21.460  -4.801  -7.227  1.00 48.58           H  
ATOM   2100  HH  TYR A 127      20.373  -2.879  -7.536  1.00 48.58           H  
ATOM   2101  N   GLU A 128      19.723  -7.457 -11.255  1.00 42.36           N  
ATOM   2102  CA  GLU A 128      20.414  -6.393 -11.987  1.00 86.44           C  
ATOM   2103  C   GLU A 128      21.930  -6.404 -11.997  1.00 92.27           C  
ATOM   2104  O   GLU A 128      22.549  -5.466 -11.487  1.00170.86           O  
ATOM   2105  CB  GLU A 128      19.966  -5.034 -11.462  1.00129.66           C  
ATOM   2106  CG  GLU A 128      18.500  -4.765 -11.699  1.00129.66           C  
ATOM   2107  CD  GLU A 128      18.200  -4.735 -13.157  1.00129.66           C  
ATOM   2108  OE1 GLU A 128      18.771  -3.943 -13.868  1.00129.66           O  
ATOM   2109  OE2 GLU A 128      17.438  -5.560 -13.582  1.00129.66           O  
ATOM   2110  H   GLU A 128      18.728  -7.538 -11.417  1.00 50.83           H  
ATOM   2111  HA  GLU A 128      20.092  -6.470 -13.029  1.00103.73           H  
ATOM   2112 1HB  GLU A 128      20.162  -4.971 -10.395  1.00155.59           H  
ATOM   2113 2HB  GLU A 128      20.537  -4.245 -11.950  1.00155.59           H  
ATOM   2114 1HG  GLU A 128      17.906  -5.546 -11.227  1.00155.59           H  
ATOM   2115 2HG  GLU A 128      18.230  -3.810 -11.249  1.00155.59           H  
ATOM   2116  N   ASN A 129      22.542  -7.403 -12.610  1.00103.34           N  
ATOM   2117  CA  ASN A 129      23.996  -7.372 -12.720  1.00185.97           C  
ATOM   2118  C   ASN A 129      24.442  -6.745 -14.047  1.00174.69           C  
ATOM   2119  O   ASN A 129      25.523  -6.157 -14.129  1.00224.62           O  
ATOM   2120  CB  ASN A 129      24.579  -8.759 -12.546  1.00278.95           C  
ATOM   2121  CG  ASN A 129      24.468  -9.248 -11.130  1.00278.95           C  
ATOM   2122  OD1 ASN A 129      24.541  -8.458 -10.180  1.00278.95           O  
ATOM   2123  ND2 ASN A 129      24.299 -10.534 -10.967  1.00278.95           N  
ATOM   2124  H   ASN A 129      22.016  -8.173 -12.997  1.00124.01           H  
ATOM   2125  HA  ASN A 129      24.386  -6.741 -11.921  1.00223.16           H  
ATOM   2126 1HB  ASN A 129      24.057  -9.458 -13.199  1.00334.75           H  
ATOM   2127 2HB  ASN A 129      25.629  -8.756 -12.840  1.00334.75           H  
ATOM   2128 1HD2 ASN A 129      24.220 -10.916 -10.047  1.00334.75           H  
ATOM   2129 2HD2 ASN A 129      24.252 -11.136 -11.763  1.00334.75           H  
ATOM   2130  N   LEU A 130      23.583  -6.849 -15.065  1.00197.81           N  
ATOM   2131  CA  LEU A 130      23.834  -6.293 -16.396  1.00204.86           C  
ATOM   2132  C   LEU A 130      22.613  -6.498 -17.281  1.00131.41           C  
ATOM   2133  O   LEU A 130      22.456  -7.560 -17.885  1.00208.23           O  
ATOM   2134  CB  LEU A 130      25.060  -6.938 -17.050  1.00307.29           C  
ATOM   2135  CG  LEU A 130      25.399  -6.416 -18.448  1.00307.29           C  
ATOM   2136  CD1 LEU A 130      25.754  -4.937 -18.350  1.00307.29           C  
ATOM   2137  CD2 LEU A 130      26.557  -7.216 -19.026  1.00307.29           C  
ATOM   2138  H   LEU A 130      22.719  -7.350 -14.923  1.00237.37           H  
ATOM   2139  HA  LEU A 130      24.010  -5.220 -16.297  1.00245.83           H  
ATOM   2140 1HB  LEU A 130      25.929  -6.777 -16.417  1.00368.75           H  
ATOM   2141 2HB  LEU A 130      24.893  -8.013 -17.126  1.00368.75           H  
ATOM   2142  HG  LEU A 130      24.528  -6.514 -19.098  1.00368.75           H  
ATOM   2143 1HD1 LEU A 130      25.993  -4.553 -19.342  1.00368.75           H  
ATOM   2144 2HD1 LEU A 130      24.908  -4.386 -17.942  1.00368.75           H  
ATOM   2145 3HD1 LEU A 130      26.618  -4.811 -17.697  1.00368.75           H  
ATOM   2146 1HD2 LEU A 130      26.798  -6.838 -20.020  1.00368.75           H  
ATOM   2147 2HD2 LEU A 130      27.429  -7.116 -18.379  1.00368.75           H  
ATOM   2148 3HD2 LEU A 130      26.276  -8.266 -19.095  1.00368.75           H  
ATOM   2149  N   THR A 131      21.741  -5.495 -17.343  1.00 81.01           N  
ATOM   2150  CA  THR A 131      20.495  -5.612 -18.101  1.00 94.61           C  
ATOM   2151  C   THR A 131      20.294  -4.489 -19.115  1.00 41.55           C  
ATOM   2152  O   THR A 131      21.033  -3.507 -19.142  1.00 62.65           O  
ATOM   2153  CB  THR A 131      19.291  -5.604 -17.142  1.00141.91           C  
ATOM   2154  OG1 THR A 131      19.204  -4.312 -16.523  1.00141.91           O  
ATOM   2155  CG2 THR A 131      19.456  -6.674 -16.073  1.00141.91           C  
ATOM   2156  H   THR A 131      21.932  -4.641 -16.836  1.00 97.21           H  
ATOM   2157  HA  THR A 131      20.514  -6.557 -18.645  1.00113.53           H  
ATOM   2158  HB  THR A 131      18.372  -5.798 -17.696  1.00170.30           H  
ATOM   2159  HG1 THR A 131      18.796  -4.376 -15.653  1.00170.30           H  
ATOM   2160 1HG2 THR A 131      18.599  -6.654 -15.404  1.00170.30           H  
ATOM   2161 2HG2 THR A 131      19.523  -7.654 -16.546  1.00170.30           H  
ATOM   2162 3HG2 THR A 131      20.364  -6.483 -15.502  1.00170.30           H  
ATOM   2163  N   GLY A 132      19.258  -4.654 -19.935  1.00 46.01           N  
ATOM   2164  CA  GLY A 132      18.866  -3.686 -20.952  1.00 24.86           C  
ATOM   2165  C   GLY A 132      17.344  -3.648 -21.033  1.00 19.01           C  
ATOM   2166  O   GLY A 132      16.743  -4.221 -21.942  1.00 66.73           O  
ATOM   2167  H   GLY A 132      18.711  -5.497 -19.842  1.00 55.21           H  
ATOM   2168 1HA  GLY A 132      19.251  -2.697 -20.694  1.00 29.83           H  
ATOM   2169 2HA  GLY A 132      19.289  -3.967 -21.916  1.00 29.83           H  
ATOM   2170  N   ILE A 133      16.735  -2.985 -20.059  1.00  8.96           N  
ATOM   2171  CA  ILE A 133      15.284  -2.900 -19.945  1.00 21.57           C  
ATOM   2172  C   ILE A 133      14.693  -1.842 -20.890  1.00  7.69           C  
ATOM   2173  O   ILE A 133      15.195  -0.719 -20.937  1.00 12.22           O  
ATOM   2174  CB  ILE A 133      14.886  -2.570 -18.500  1.00 32.36           C  
ATOM   2175  CG1 ILE A 133      15.342  -3.690 -17.564  1.00 32.36           C  
ATOM   2176  CG2 ILE A 133      13.384  -2.390 -18.407  1.00 32.36           C  
ATOM   2177  CD1 ILE A 133      15.225  -3.331 -16.102  1.00 32.36           C  
ATOM   2178  H   ILE A 133      17.299  -2.526 -19.358  1.00 10.75           H  
ATOM   2179  HA  ILE A 133      14.879  -3.874 -20.179  1.00 25.88           H  
ATOM   2180  HB  ILE A 133      15.383  -1.654 -18.182  1.00 38.83           H  
ATOM   2181 1HG1 ILE A 133      14.744  -4.580 -17.752  1.00 38.83           H  
ATOM   2182 2HG1 ILE A 133      16.385  -3.926 -17.775  1.00 38.83           H  
ATOM   2183 1HG2 ILE A 133      13.112  -2.159 -17.383  1.00 38.83           H  
ATOM   2184 2HG2 ILE A 133      13.073  -1.575 -19.057  1.00 38.83           H  
ATOM   2185 3HG2 ILE A 133      12.890  -3.307 -18.715  1.00 38.83           H  
ATOM   2186 1HD1 ILE A 133      15.573  -4.167 -15.497  1.00 38.83           H  
ATOM   2187 2HD1 ILE A 133      15.838  -2.454 -15.893  1.00 38.83           H  
ATOM   2188 3HD1 ILE A 133      14.186  -3.115 -15.861  1.00 38.83           H  
ATOM   2189  N   PRO A 134      13.648  -2.192 -21.662  1.00  5.65           N  
ATOM   2190  CA  PRO A 134      12.901  -1.347 -22.592  1.00  3.34           C  
ATOM   2191  C   PRO A 134      12.335  -0.102 -21.912  1.00  1.70           C  
ATOM   2192  O   PRO A 134      11.914  -0.139 -20.758  1.00  2.26           O  
ATOM   2193  CB  PRO A 134      11.776  -2.267 -23.078  1.00  5.01           C  
ATOM   2194  CG  PRO A 134      12.344  -3.639 -22.970  1.00  5.01           C  
ATOM   2195  CD  PRO A 134      13.223  -3.606 -21.758  1.00  5.01           C  
ATOM   2196  HA  PRO A 134      13.555  -1.066 -23.426  1.00  4.01           H  
ATOM   2197 1HB  PRO A 134      10.879  -2.129 -22.455  1.00  6.01           H  
ATOM   2198 2HB  PRO A 134      11.493  -2.005 -24.107  1.00  6.01           H  
ATOM   2199 1HG  PRO A 134      11.533  -4.378 -22.884  1.00  6.01           H  
ATOM   2200 2HG  PRO A 134      12.901  -3.888 -23.886  1.00  6.01           H  
ATOM   2201 1HD  PRO A 134      12.662  -3.903 -20.861  1.00  6.01           H  
ATOM   2202 2HD  PRO A 134      14.092  -4.256 -21.937  1.00  6.01           H  
ATOM   2203  N   ARG A 135      12.308   0.999 -22.665  1.00  1.41           N  
ATOM   2204  CA  ARG A 135      11.794   2.276 -22.170  1.00  1.29           C  
ATOM   2205  C   ARG A 135      10.281   2.246 -21.974  1.00  1.18           C  
ATOM   2206  O   ARG A 135       9.737   3.008 -21.174  1.00  2.09           O  
ATOM   2207  CB  ARG A 135      12.153   3.399 -23.131  1.00  1.94           C  
ATOM   2208  CG  ARG A 135      13.630   3.751 -23.180  1.00  1.94           C  
ATOM   2209  CD  ARG A 135      13.906   4.824 -24.169  1.00  1.94           C  
ATOM   2210  NE  ARG A 135      15.319   5.163 -24.222  1.00  1.94           N  
ATOM   2211  CZ  ARG A 135      15.869   6.015 -25.110  1.00  1.94           C  
ATOM   2212  NH1 ARG A 135      15.115   6.605 -26.010  1.00  1.94           N  
ATOM   2213  NH2 ARG A 135      17.168   6.257 -25.075  1.00  1.94           N  
ATOM   2214  H   ARG A 135      12.668   0.952 -23.607  1.00  1.69           H  
ATOM   2215  HA  ARG A 135      12.263   2.484 -21.209  1.00  1.55           H  
ATOM   2216 1HB  ARG A 135      11.845   3.127 -24.140  1.00  2.32           H  
ATOM   2217 2HB  ARG A 135      11.608   4.302 -22.855  1.00  2.32           H  
ATOM   2218 1HG  ARG A 135      13.955   4.097 -22.199  1.00  2.32           H  
ATOM   2219 2HG  ARG A 135      14.206   2.868 -23.462  1.00  2.32           H  
ATOM   2220 1HD  ARG A 135      13.598   4.493 -25.161  1.00  2.32           H  
ATOM   2221 2HD  ARG A 135      13.350   5.720 -23.897  1.00  2.32           H  
ATOM   2222  HE  ARG A 135      15.932   4.729 -23.545  1.00  2.32           H  
ATOM   2223 1HH1 ARG A 135      14.122   6.420 -26.037  1.00  2.32           H  
ATOM   2224 2HH1 ARG A 135      15.528   7.243 -26.675  1.00  2.32           H  
ATOM   2225 1HH2 ARG A 135      17.748   5.803 -24.383  1.00  2.32           H  
ATOM   2226 2HH2 ARG A 135      17.580   6.895 -25.740  1.00  2.32           H  
ATOM   2227  N   SER A 136       9.612   1.373 -22.720  1.00  0.78           N  
ATOM   2228  CA  SER A 136       8.173   1.232 -22.636  1.00  1.04           C  
ATOM   2229  C   SER A 136       7.786  -0.236 -22.658  1.00  0.43           C  
ATOM   2230  O   SER A 136       8.076  -0.957 -23.615  1.00  0.78           O  
ATOM   2231  CB  SER A 136       7.504   1.968 -23.778  1.00  1.56           C  
ATOM   2232  OG  SER A 136       6.115   1.789 -23.746  1.00  1.56           O  
ATOM   2233  H   SER A 136      10.116   0.783 -23.364  1.00  0.94           H  
ATOM   2234  HA  SER A 136       7.836   1.665 -21.696  1.00  1.25           H  
ATOM   2235 1HB  SER A 136       7.738   3.030 -23.706  1.00  1.87           H  
ATOM   2236 2HB  SER A 136       7.900   1.608 -24.726  1.00  1.87           H  
ATOM   2237  HG  SER A 136       5.836   2.035 -22.860  1.00  1.87           H  
ATOM   2238  N   ILE A 137       7.133  -0.667 -21.588  1.00  0.30           N  
ATOM   2239  CA  ILE A 137       6.703  -2.041 -21.426  1.00  0.15           C  
ATOM   2240  C   ILE A 137       5.188  -2.080 -21.337  1.00  0.14           C  
ATOM   2241  O   ILE A 137       4.592  -1.343 -20.555  1.00  0.27           O  
ATOM   2242  CB  ILE A 137       7.308  -2.656 -20.148  1.00  0.22           C  
ATOM   2243  CG1 ILE A 137       8.838  -2.609 -20.205  1.00  0.22           C  
ATOM   2244  CG2 ILE A 137       6.836  -4.101 -20.010  1.00  0.22           C  
ATOM   2245  CD1 ILE A 137       9.490  -2.906 -18.877  1.00  0.22           C  
ATOM   2246  H   ILE A 137       6.929  -0.010 -20.851  1.00  0.36           H  
ATOM   2247  HA  ILE A 137       7.020  -2.622 -22.291  1.00  0.18           H  
ATOM   2248  HB  ILE A 137       6.993  -2.084 -19.277  1.00  0.27           H  
ATOM   2249 1HG1 ILE A 137       9.188  -3.340 -20.933  1.00  0.27           H  
ATOM   2250 2HG1 ILE A 137       9.160  -1.620 -20.529  1.00  0.27           H  
ATOM   2251 1HG2 ILE A 137       7.263  -4.539 -19.111  1.00  0.27           H  
ATOM   2252 2HG2 ILE A 137       5.750  -4.129 -19.947  1.00  0.27           H  
ATOM   2253 3HG2 ILE A 137       7.164  -4.673 -20.878  1.00  0.27           H  
ATOM   2254 1HD1 ILE A 137      10.572  -2.863 -18.987  1.00  0.27           H  
ATOM   2255 2HD1 ILE A 137       9.170  -2.169 -18.141  1.00  0.27           H  
ATOM   2256 3HD1 ILE A 137       9.197  -3.898 -18.542  1.00  0.27           H  
ATOM   2257  N   ASP A 138       4.554  -2.919 -22.137  1.00  0.15           N  
ATOM   2258  CA  ASP A 138       3.108  -3.033 -22.053  1.00  0.20           C  
ATOM   2259  C   ASP A 138       2.674  -4.395 -22.550  1.00  0.16           C  
ATOM   2260  O   ASP A 138       2.596  -4.629 -23.755  1.00  0.27           O  
ATOM   2261  CB  ASP A 138       2.433  -1.913 -22.841  1.00  0.30           C  
ATOM   2262  CG  ASP A 138       0.919  -1.862 -22.668  1.00  0.30           C  
ATOM   2263  OD1 ASP A 138       0.325  -2.822 -22.230  1.00  0.30           O  
ATOM   2264  OD2 ASP A 138       0.364  -0.826 -22.956  1.00  0.30           O  
ATOM   2265  H   ASP A 138       5.074  -3.496 -22.783  1.00  0.18           H  
ATOM   2266  HA  ASP A 138       2.811  -2.942 -21.008  1.00  0.24           H  
ATOM   2267 1HB  ASP A 138       2.848  -0.954 -22.530  1.00  0.36           H  
ATOM   2268 2HB  ASP A 138       2.658  -2.034 -23.899  1.00  0.36           H  
ATOM   2269  N   TRP A 139       2.379  -5.290 -21.612  1.00  0.11           N  
ATOM   2270  CA  TRP A 139       2.016  -6.663 -21.928  1.00  0.09           C  
ATOM   2271  C   TRP A 139       0.687  -6.812 -22.653  1.00  0.09           C  
ATOM   2272  O   TRP A 139       0.427  -7.859 -23.248  1.00  0.14           O  
ATOM   2273  CB  TRP A 139       2.039  -7.496 -20.644  1.00  0.14           C  
ATOM   2274  CG  TRP A 139       3.448  -7.745 -20.217  1.00  0.14           C  
ATOM   2275  CD1 TRP A 139       4.101  -7.242 -19.133  1.00  0.14           C  
ATOM   2276  CD2 TRP A 139       4.413  -8.549 -20.929  1.00  0.14           C  
ATOM   2277  NE1 TRP A 139       5.402  -7.668 -19.131  1.00  0.14           N  
ATOM   2278  CE2 TRP A 139       5.611  -8.462 -20.226  1.00  0.14           C  
ATOM   2279  CE3 TRP A 139       4.357  -9.314 -22.098  1.00  0.14           C  
ATOM   2280  CZ2 TRP A 139       6.757  -9.102 -20.657  1.00  0.14           C  
ATOM   2281  CZ3 TRP A 139       5.506  -9.969 -22.524  1.00  0.14           C  
ATOM   2282  CH2 TRP A 139       6.677  -9.863 -21.821  1.00  0.14           C  
ATOM   2283  H   TRP A 139       2.433  -5.015 -20.640  1.00  0.13           H  
ATOM   2284  HA  TRP A 139       2.791  -7.063 -22.582  1.00  0.11           H  
ATOM   2285 1HB  TRP A 139       1.523  -6.961 -19.846  1.00  0.16           H  
ATOM   2286 2HB  TRP A 139       1.535  -8.446 -20.791  1.00  0.16           H  
ATOM   2287  HD1 TRP A 139       3.664  -6.588 -18.386  1.00  0.16           H  
ATOM   2288  HE1 TRP A 139       6.106  -7.434 -18.444  1.00  0.16           H  
ATOM   2289  HE3 TRP A 139       3.430  -9.394 -22.662  1.00  0.16           H  
ATOM   2290  HZ2 TRP A 139       7.696  -9.024 -20.114  1.00  0.16           H  
ATOM   2291  HZ3 TRP A 139       5.454 -10.565 -23.436  1.00  0.16           H  
ATOM   2292  HH2 TRP A 139       7.565 -10.382 -22.184  1.00  0.16           H  
ATOM   2293  N   ARG A 140      -0.125  -5.753 -22.692  1.00  0.11           N  
ATOM   2294  CA  ARG A 140      -1.385  -5.839 -23.409  1.00  0.13           C  
ATOM   2295  C   ARG A 140      -1.108  -5.861 -24.904  1.00  0.16           C  
ATOM   2296  O   ARG A 140      -1.878  -6.424 -25.680  1.00  0.21           O  
ATOM   2297  CB  ARG A 140      -2.264  -4.645 -23.095  1.00  0.20           C  
ATOM   2298  CG  ARG A 140      -2.738  -4.542 -21.663  1.00  0.20           C  
ATOM   2299  CD  ARG A 140      -3.455  -3.275 -21.440  1.00  0.20           C  
ATOM   2300  NE  ARG A 140      -2.582  -2.144 -21.665  1.00  0.20           N  
ATOM   2301  CZ  ARG A 140      -2.953  -0.854 -21.575  1.00  0.20           C  
ATOM   2302  NH1 ARG A 140      -4.182  -0.534 -21.229  1.00  0.20           N  
ATOM   2303  NH2 ARG A 140      -2.070   0.089 -21.844  1.00  0.20           N  
ATOM   2304  H   ARG A 140       0.117  -4.882 -22.227  1.00  0.13           H  
ATOM   2305  HA  ARG A 140      -1.896  -6.758 -23.125  1.00  0.16           H  
ATOM   2306 1HB  ARG A 140      -1.729  -3.727 -23.331  1.00  0.23           H  
ATOM   2307 2HB  ARG A 140      -3.151  -4.674 -23.728  1.00  0.23           H  
ATOM   2308 1HG  ARG A 140      -3.432  -5.349 -21.451  1.00  0.23           H  
ATOM   2309 2HG  ARG A 140      -1.886  -4.592 -20.984  1.00  0.23           H  
ATOM   2310 1HD  ARG A 140      -4.302  -3.200 -22.120  1.00  0.23           H  
ATOM   2311 2HD  ARG A 140      -3.802  -3.235 -20.413  1.00  0.23           H  
ATOM   2312  HE  ARG A 140      -1.621  -2.341 -21.935  1.00  0.23           H  
ATOM   2313 1HH1 ARG A 140      -4.854  -1.260 -21.025  1.00  0.23           H  
ATOM   2314 2HH1 ARG A 140      -4.452   0.437 -21.165  1.00  0.23           H  
ATOM   2315 1HH2 ARG A 140      -1.130  -0.175 -22.127  1.00  0.23           H  
ATOM   2316 2HH2 ARG A 140      -2.328   1.061 -21.785  1.00  0.23           H  
ATOM   2317  N   ARG A 141       0.046  -5.315 -25.300  1.00  0.18           N  
ATOM   2318  CA  ARG A 141       0.460  -5.270 -26.691  1.00  0.26           C  
ATOM   2319  C   ARG A 141       0.917  -6.634 -27.182  1.00  0.20           C  
ATOM   2320  O   ARG A 141       1.036  -6.860 -28.387  1.00  0.55           O  
ATOM   2321  CB  ARG A 141       1.584  -4.265 -26.876  1.00  0.39           C  
ATOM   2322  CG  ARG A 141       1.179  -2.814 -26.672  1.00  0.39           C  
ATOM   2323  CD  ARG A 141       2.329  -1.892 -26.848  1.00  0.39           C  
ATOM   2324  NE  ARG A 141       1.942  -0.501 -26.671  1.00  0.39           N  
ATOM   2325  CZ  ARG A 141       2.798   0.541 -26.682  1.00  0.39           C  
ATOM   2326  NH1 ARG A 141       4.084   0.333 -26.858  1.00  0.39           N  
ATOM   2327  NH2 ARG A 141       2.345   1.772 -26.515  1.00  0.39           N  
ATOM   2328  H   ARG A 141       0.674  -4.901 -24.621  1.00  0.22           H  
ATOM   2329  HA  ARG A 141      -0.391  -4.953 -27.294  1.00  0.31           H  
ATOM   2330 1HB  ARG A 141       2.391  -4.486 -26.181  1.00  0.47           H  
ATOM   2331 2HB  ARG A 141       1.989  -4.356 -27.884  1.00  0.47           H  
ATOM   2332 1HG  ARG A 141       0.410  -2.546 -27.397  1.00  0.47           H  
ATOM   2333 2HG  ARG A 141       0.788  -2.686 -25.661  1.00  0.47           H  
ATOM   2334 1HD  ARG A 141       3.100  -2.128 -26.114  1.00  0.47           H  
ATOM   2335 2HD  ARG A 141       2.737  -2.007 -27.851  1.00  0.47           H  
ATOM   2336  HE  ARG A 141       0.961  -0.301 -26.528  1.00  0.47           H  
ATOM   2337 1HH1 ARG A 141       4.433  -0.607 -26.981  1.00  0.47           H  
ATOM   2338 2HH1 ARG A 141       4.725   1.113 -26.862  1.00  0.47           H  
ATOM   2339 1HH2 ARG A 141       1.356   1.932 -26.377  1.00  0.47           H  
ATOM   2340 2HH2 ARG A 141       2.988   2.550 -26.521  1.00  0.47           H  
ATOM   2341  N   LYS A 142       1.200  -7.539 -26.246  1.00  0.21           N  
ATOM   2342  CA  LYS A 142       1.650  -8.868 -26.576  1.00  0.32           C  
ATOM   2343  C   LYS A 142       0.508  -9.866 -26.460  1.00  0.39           C  
ATOM   2344  O   LYS A 142       0.694 -11.057 -26.717  1.00  0.62           O  
ATOM   2345  CB  LYS A 142       2.787  -9.269 -25.642  1.00  0.48           C  
ATOM   2346  CG  LYS A 142       3.985  -8.331 -25.683  1.00  0.48           C  
ATOM   2347  CD  LYS A 142       4.643  -8.326 -27.051  1.00  0.48           C  
ATOM   2348  CE  LYS A 142       5.896  -7.464 -27.055  1.00  0.48           C  
ATOM   2349  NZ  LYS A 142       6.539  -7.426 -28.397  1.00  0.48           N  
ATOM   2350  H   LYS A 142       1.081  -7.328 -25.266  1.00  0.25           H  
ATOM   2351  HA  LYS A 142       2.007  -8.874 -27.607  1.00  0.38           H  
ATOM   2352 1HB  LYS A 142       2.418  -9.299 -24.617  1.00  0.58           H  
ATOM   2353 2HB  LYS A 142       3.134 -10.270 -25.898  1.00  0.58           H  
ATOM   2354 1HG  LYS A 142       3.663  -7.318 -25.441  1.00  0.58           H  
ATOM   2355 2HG  LYS A 142       4.721  -8.644 -24.945  1.00  0.58           H  
ATOM   2356 1HD  LYS A 142       4.911  -9.346 -27.332  1.00  0.58           H  
ATOM   2357 2HD  LYS A 142       3.943  -7.936 -27.790  1.00  0.58           H  
ATOM   2358 1HE  LYS A 142       5.633  -6.449 -26.761  1.00  0.58           H  
ATOM   2359 2HE  LYS A 142       6.609  -7.864 -26.334  1.00  0.58           H  
ATOM   2360 1HZ  LYS A 142       7.365  -6.845 -28.358  1.00  0.58           H  
ATOM   2361 2HZ  LYS A 142       6.799  -8.362 -28.673  1.00  0.58           H  
ATOM   2362 3HZ  LYS A 142       5.891  -7.044 -29.071  1.00  0.58           H  
ATOM   2363  N   GLY A 143      -0.669  -9.393 -26.032  1.00  0.32           N  
ATOM   2364  CA  GLY A 143      -1.800 -10.278 -25.828  1.00  0.52           C  
ATOM   2365  C   GLY A 143      -1.618 -11.100 -24.556  1.00  0.44           C  
ATOM   2366  O   GLY A 143      -2.183 -12.184 -24.438  1.00  0.70           O  
ATOM   2367  H   GLY A 143      -0.813  -8.406 -25.860  1.00  0.38           H  
ATOM   2368 1HA  GLY A 143      -2.716  -9.691 -25.761  1.00  0.62           H  
ATOM   2369 2HA  GLY A 143      -1.904 -10.942 -26.685  1.00  0.62           H  
ATOM   2370  N   ALA A 144      -0.795 -10.609 -23.623  1.00  0.25           N  
ATOM   2371  CA  ALA A 144      -0.521 -11.324 -22.380  1.00  0.29           C  
ATOM   2372  C   ALA A 144      -1.411 -10.834 -21.243  1.00  0.26           C  
ATOM   2373  O   ALA A 144      -1.286 -11.290 -20.108  1.00  0.33           O  
ATOM   2374  CB  ALA A 144       0.949 -11.178 -22.008  1.00  0.43           C  
ATOM   2375  H   ALA A 144      -0.356  -9.706 -23.752  1.00  0.30           H  
ATOM   2376  HA  ALA A 144      -0.741 -12.376 -22.539  1.00  0.35           H  
ATOM   2377 1HB  ALA A 144       1.155 -11.738 -21.096  1.00  0.52           H  
ATOM   2378 2HB  ALA A 144       1.568 -11.565 -22.818  1.00  0.52           H  
ATOM   2379 3HB  ALA A 144       1.178 -10.130 -21.851  1.00  0.52           H  
ATOM   2380  N   VAL A 145      -2.297  -9.893 -21.531  1.00  0.24           N  
ATOM   2381  CA  VAL A 145      -3.184  -9.371 -20.510  1.00  0.25           C  
ATOM   2382  C   VAL A 145      -4.640  -9.609 -20.879  1.00  0.30           C  
ATOM   2383  O   VAL A 145      -5.090  -9.232 -21.962  1.00  0.36           O  
ATOM   2384  CB  VAL A 145      -2.918  -7.868 -20.304  1.00  0.38           C  
ATOM   2385  CG1 VAL A 145      -3.872  -7.280 -19.278  1.00  0.38           C  
ATOM   2386  CG2 VAL A 145      -1.487  -7.667 -19.841  1.00  0.38           C  
ATOM   2387  H   VAL A 145      -2.372  -9.533 -22.470  1.00  0.29           H  
ATOM   2388  HA  VAL A 145      -2.976  -9.888 -19.573  1.00  0.30           H  
ATOM   2389  HB  VAL A 145      -3.078  -7.354 -21.248  1.00  0.45           H  
ATOM   2390 1HG1 VAL A 145      -3.669  -6.216 -19.159  1.00  0.45           H  
ATOM   2391 2HG1 VAL A 145      -4.896  -7.416 -19.619  1.00  0.45           H  
ATOM   2392 3HG1 VAL A 145      -3.732  -7.786 -18.324  1.00  0.45           H  
ATOM   2393 1HG2 VAL A 145      -1.291  -6.603 -19.712  1.00  0.45           H  
ATOM   2394 2HG2 VAL A 145      -1.336  -8.182 -18.892  1.00  0.45           H  
ATOM   2395 3HG2 VAL A 145      -0.806  -8.073 -20.585  1.00  0.45           H  
ATOM   2396  N   THR A 146      -5.370 -10.233 -19.959  1.00  0.33           N  
ATOM   2397  CA  THR A 146      -6.786 -10.526 -20.146  1.00  0.39           C  
ATOM   2398  C   THR A 146      -7.615  -9.285 -19.829  1.00  0.49           C  
ATOM   2399  O   THR A 146      -7.098  -8.344 -19.229  1.00  0.77           O  
ATOM   2400  CB  THR A 146      -7.218 -11.711 -19.238  1.00  0.58           C  
ATOM   2401  OG1 THR A 146      -6.991 -11.370 -17.860  1.00  0.58           O  
ATOM   2402  CG2 THR A 146      -6.454 -12.970 -19.594  1.00  0.58           C  
ATOM   2403  H   THR A 146      -4.923 -10.519 -19.099  1.00  0.40           H  
ATOM   2404  HA  THR A 146      -6.940 -10.805 -21.185  1.00  0.47           H  
ATOM   2405  HB  THR A 146      -8.277 -11.915 -19.369  1.00  0.70           H  
ATOM   2406  HG1 THR A 146      -6.799 -12.175 -17.357  1.00  0.70           H  
ATOM   2407 1HG2 THR A 146      -6.780 -13.785 -18.950  1.00  0.70           H  
ATOM   2408 2HG2 THR A 146      -6.651 -13.233 -20.630  1.00  0.70           H  
ATOM   2409 3HG2 THR A 146      -5.389 -12.800 -19.453  1.00  0.70           H  
ATOM   2410  N   PRO A 147      -8.893  -9.264 -20.217  1.00  0.58           N  
ATOM   2411  CA  PRO A 147      -9.869  -8.209 -19.976  1.00  0.79           C  
ATOM   2412  C   PRO A 147     -10.039  -7.923 -18.489  1.00  0.96           C  
ATOM   2413  O   PRO A 147      -9.864  -8.806 -17.640  1.00  3.40           O  
ATOM   2414  CB  PRO A 147     -11.147  -8.755 -20.618  1.00  1.19           C  
ATOM   2415  CG  PRO A 147     -10.660  -9.634 -21.721  1.00  1.19           C  
ATOM   2416  CD  PRO A 147      -9.383 -10.237 -21.219  1.00  1.19           C  
ATOM   2417  HA  PRO A 147      -9.540  -7.298 -20.499  1.00  0.95           H  
ATOM   2418 1HB  PRO A 147     -11.741  -9.301 -19.869  1.00  1.42           H  
ATOM   2419 2HB  PRO A 147     -11.771  -7.925 -20.979  1.00  1.42           H  
ATOM   2420 1HG  PRO A 147     -11.419 -10.394 -21.959  1.00  1.42           H  
ATOM   2421 2HG  PRO A 147     -10.512  -9.040 -22.636  1.00  1.42           H  
ATOM   2422 1HD  PRO A 147      -9.590 -11.208 -20.751  1.00  1.42           H  
ATOM   2423 2HD  PRO A 147      -8.672 -10.324 -22.052  1.00  1.42           H  
ATOM   2424  N   ILE A 148     -10.359  -6.669 -18.187  1.00  1.19           N  
ATOM   2425  CA  ILE A 148     -10.564  -6.231 -16.817  1.00  1.27           C  
ATOM   2426  C   ILE A 148     -11.724  -6.942 -16.164  1.00  1.02           C  
ATOM   2427  O   ILE A 148     -12.844  -6.946 -16.678  1.00  3.30           O  
ATOM   2428  CB  ILE A 148     -10.825  -4.721 -16.744  1.00  1.91           C  
ATOM   2429  CG1 ILE A 148      -9.639  -3.931 -17.251  1.00  1.91           C  
ATOM   2430  CG2 ILE A 148     -11.062  -4.342 -15.301  1.00  1.91           C  
ATOM   2431  CD1 ILE A 148      -8.448  -4.084 -16.353  1.00  1.91           C  
ATOM   2432  H   ILE A 148     -10.474  -6.000 -18.935  1.00  1.43           H  
ATOM   2433  HA  ILE A 148      -9.665  -6.455 -16.247  1.00  1.52           H  
ATOM   2434  HB  ILE A 148     -11.692  -4.458 -17.348  1.00  2.29           H  
ATOM   2435 1HG1 ILE A 148      -9.372  -4.268 -18.252  1.00  2.29           H  
ATOM   2436 2HG1 ILE A 148      -9.905  -2.881 -17.301  1.00  2.29           H  
ATOM   2437 1HG2 ILE A 148     -11.234  -3.272 -15.241  1.00  2.29           H  
ATOM   2438 2HG2 ILE A 148     -11.928  -4.878 -14.918  1.00  2.29           H  
ATOM   2439 3HG2 ILE A 148     -10.185  -4.599 -14.710  1.00  2.29           H  
ATOM   2440 1HD1 ILE A 148      -7.619  -3.498 -16.732  1.00  2.29           H  
ATOM   2441 2HD1 ILE A 148      -8.703  -3.735 -15.352  1.00  2.29           H  
ATOM   2442 3HD1 ILE A 148      -8.169  -5.129 -16.309  1.00  2.29           H  
ATOM   2443  N   LYS A 149     -11.444  -7.531 -15.017  1.00  1.12           N  
ATOM   2444  CA  LYS A 149     -12.444  -8.226 -14.238  1.00  1.05           C  
ATOM   2445  C   LYS A 149     -12.868  -7.357 -13.064  1.00  0.87           C  
ATOM   2446  O   LYS A 149     -12.207  -6.364 -12.751  1.00  0.78           O  
ATOM   2447  CB  LYS A 149     -11.915  -9.575 -13.765  1.00  1.58           C  
ATOM   2448  CG  LYS A 149     -11.627 -10.572 -14.888  1.00  1.58           C  
ATOM   2449  CD  LYS A 149     -11.112 -11.902 -14.341  1.00  1.58           C  
ATOM   2450  CE  LYS A 149     -10.842 -12.910 -15.447  1.00  1.58           C  
ATOM   2451  NZ  LYS A 149     -10.268 -14.181 -14.918  1.00  1.58           N  
ATOM   2452  H   LYS A 149     -10.498  -7.488 -14.667  1.00  1.34           H  
ATOM   2453  HA  LYS A 149     -13.321  -8.398 -14.863  1.00  1.26           H  
ATOM   2454 1HB  LYS A 149     -10.996  -9.431 -13.196  1.00  1.89           H  
ATOM   2455 2HB  LYS A 149     -12.648 -10.029 -13.102  1.00  1.89           H  
ATOM   2456 1HG  LYS A 149     -12.542 -10.754 -15.454  1.00  1.89           H  
ATOM   2457 2HG  LYS A 149     -10.882 -10.155 -15.564  1.00  1.89           H  
ATOM   2458 1HD  LYS A 149     -10.191 -11.738 -13.779  1.00  1.89           H  
ATOM   2459 2HD  LYS A 149     -11.855 -12.331 -13.671  1.00  1.89           H  
ATOM   2460 1HE  LYS A 149     -11.777 -13.133 -15.958  1.00  1.89           H  
ATOM   2461 2HE  LYS A 149     -10.143 -12.480 -16.164  1.00  1.89           H  
ATOM   2462 1HZ  LYS A 149     -10.109 -14.814 -15.694  1.00  1.89           H  
ATOM   2463 2HZ  LYS A 149      -9.393 -13.999 -14.439  1.00  1.89           H  
ATOM   2464 3HZ  LYS A 149     -10.888 -14.613 -14.235  1.00  1.89           H  
ATOM   2465  N   ASP A 150     -13.975  -7.726 -12.439  1.00  1.09           N  
ATOM   2466  CA  ASP A 150     -14.491  -6.999 -11.294  1.00  1.10           C  
ATOM   2467  C   ASP A 150     -14.758  -7.968 -10.158  1.00  1.18           C  
ATOM   2468  O   ASP A 150     -15.697  -8.762 -10.204  1.00  1.42           O  
ATOM   2469  CB  ASP A 150     -15.761  -6.230 -11.647  1.00  1.65           C  
ATOM   2470  CG  ASP A 150     -16.284  -5.374 -10.496  1.00  1.65           C  
ATOM   2471  OD1 ASP A 150     -15.807  -5.516  -9.391  1.00  1.65           O  
ATOM   2472  OD2 ASP A 150     -17.164  -4.582 -10.736  1.00  1.65           O  
ATOM   2473  H   ASP A 150     -14.473  -8.543 -12.765  1.00  1.31           H  
ATOM   2474  HA  ASP A 150     -13.739  -6.285 -10.964  1.00  1.32           H  
ATOM   2475 1HB  ASP A 150     -15.567  -5.583 -12.503  1.00  1.98           H  
ATOM   2476 2HB  ASP A 150     -16.542  -6.933 -11.940  1.00  1.98           H  
ATOM   2477  N   GLN A 151     -13.905  -7.906  -9.143  1.00  1.19           N  
ATOM   2478  CA  GLN A 151     -13.986  -8.776  -7.975  1.00  1.67           C  
ATOM   2479  C   GLN A 151     -15.234  -8.558  -7.107  1.00  1.43           C  
ATOM   2480  O   GLN A 151     -15.612  -9.443  -6.333  1.00  3.13           O  
ATOM   2481  CB  GLN A 151     -12.748  -8.553  -7.127  1.00  2.50           C  
ATOM   2482  CG  GLN A 151     -12.728  -7.172  -6.519  1.00  2.50           C  
ATOM   2483  CD  GLN A 151     -11.447  -6.861  -5.815  1.00  2.50           C  
ATOM   2484  OE1 GLN A 151     -11.156  -7.456  -4.777  1.00  2.50           O  
ATOM   2485  NE2 GLN A 151     -10.683  -5.923  -6.364  1.00  2.50           N  
ATOM   2486  H   GLN A 151     -13.165  -7.214  -9.183  1.00  1.43           H  
ATOM   2487  HA  GLN A 151     -13.999  -9.807  -8.324  1.00  2.00           H  
ATOM   2488 1HB  GLN A 151     -12.706  -9.289  -6.323  1.00  3.01           H  
ATOM   2489 2HB  GLN A 151     -11.853  -8.672  -7.737  1.00  3.01           H  
ATOM   2490 1HG  GLN A 151     -12.878  -6.434  -7.304  1.00  3.01           H  
ATOM   2491 2HG  GLN A 151     -13.534  -7.103  -5.790  1.00  3.01           H  
ATOM   2492 1HE2 GLN A 151      -9.820  -5.638  -5.936  1.00  3.01           H  
ATOM   2493 2HE2 GLN A 151     -10.983  -5.472  -7.206  1.00  3.01           H  
ATOM   2494  N   GLY A 152     -15.879  -7.394  -7.245  1.00  0.96           N  
ATOM   2495  CA  GLY A 152     -17.078  -7.073  -6.476  1.00  1.10           C  
ATOM   2496  C   GLY A 152     -16.810  -6.993  -4.972  1.00  1.59           C  
ATOM   2497  O   GLY A 152     -15.706  -6.670  -4.530  1.00  8.79           O  
ATOM   2498  H   GLY A 152     -15.548  -6.707  -7.916  1.00  1.15           H  
ATOM   2499 1HA  GLY A 152     -17.481  -6.121  -6.824  1.00  1.32           H  
ATOM   2500 2HA  GLY A 152     -17.840  -7.826  -6.669  1.00  1.32           H  
ATOM   2501  N   LEU A 153     -17.834  -7.310  -4.180  1.00  1.33           N  
ATOM   2502  CA  LEU A 153     -17.734  -7.266  -2.721  1.00  1.44           C  
ATOM   2503  C   LEU A 153     -17.120  -8.548  -2.177  1.00  4.83           C  
ATOM   2504  O   LEU A 153     -17.813  -9.371  -1.577  1.00 30.79           O  
ATOM   2505  CB  LEU A 153     -19.126  -7.078  -2.102  1.00  2.16           C  
ATOM   2506  CG  LEU A 153     -19.863  -5.795  -2.486  1.00  2.16           C  
ATOM   2507  CD1 LEU A 153     -21.260  -5.808  -1.882  1.00  2.16           C  
ATOM   2508  CD2 LEU A 153     -19.070  -4.611  -1.973  1.00  2.16           C  
ATOM   2509  H   LEU A 153     -18.713  -7.581  -4.600  1.00  1.60           H  
ATOM   2510  HA  LEU A 153     -17.098  -6.428  -2.441  1.00  1.73           H  
ATOM   2511 1HB  LEU A 153     -19.753  -7.919  -2.396  1.00  2.59           H  
ATOM   2512 2HB  LEU A 153     -19.027  -7.089  -1.016  1.00  2.59           H  
ATOM   2513  HG  LEU A 153     -19.958  -5.733  -3.570  1.00  2.59           H  
ATOM   2514 1HD1 LEU A 153     -21.784  -4.892  -2.155  1.00  2.59           H  
ATOM   2515 2HD1 LEU A 153     -21.812  -6.668  -2.260  1.00  2.59           H  
ATOM   2516 3HD1 LEU A 153     -21.186  -5.873  -0.797  1.00  2.59           H  
ATOM   2517 1HD2 LEU A 153     -19.578  -3.685  -2.240  1.00  2.59           H  
ATOM   2518 2HD2 LEU A 153     -18.985  -4.681  -0.889  1.00  2.59           H  
ATOM   2519 3HD2 LEU A 153     -18.076  -4.626  -2.416  1.00  2.59           H  
ATOM   2520  N   CYS A 154     -15.820  -8.715  -2.385  1.00  1.76           N  
ATOM   2521  CA  CYS A 154     -15.151  -9.937  -1.954  1.00  1.39           C  
ATOM   2522  C   CYS A 154     -13.637  -9.808  -1.858  1.00  1.55           C  
ATOM   2523  O   CYS A 154     -12.990  -9.295  -2.769  1.00  2.58           O  
ATOM   2524  CB  CYS A 154     -15.480 -11.071  -2.918  1.00  2.08           C  
ATOM   2525  SG  CYS A 154     -14.802 -12.680  -2.445  1.00  2.08           S  
ATOM   2526  H   CYS A 154     -15.313  -7.988  -2.879  1.00  2.11           H  
ATOM   2527  HA  CYS A 154     -15.536 -10.201  -0.969  1.00  1.67           H  
ATOM   2528 1HB  CYS A 154     -16.561 -11.171  -3.001  1.00  2.50           H  
ATOM   2529 2HB  CYS A 154     -15.100 -10.820  -3.906  1.00  2.50           H  
ATOM   2530  HG  CYS A 154     -15.268 -13.338  -3.502  1.00  2.50           H  
ATOM   2531  N   GLY A 155     -13.077 -10.313  -0.752  1.00  1.37           N  
ATOM   2532  CA  GLY A 155     -11.634 -10.343  -0.442  1.00  1.98           C  
ATOM   2533  C   GLY A 155     -10.792 -11.286  -1.338  1.00  1.09           C  
ATOM   2534  O   GLY A 155     -10.057 -12.118  -0.808  1.00  1.24           O  
ATOM   2535  H   GLY A 155     -13.683 -10.712  -0.048  1.00  1.64           H  
ATOM   2536 1HA  GLY A 155     -11.250  -9.335  -0.489  1.00  2.38           H  
ATOM   2537 2HA  GLY A 155     -11.507 -10.649   0.593  1.00  2.38           H  
ATOM   2538  N   SER A 156     -10.971 -11.205  -2.665  1.00  0.77           N  
ATOM   2539  CA  SER A 156     -10.371 -12.112  -3.641  1.00  0.47           C  
ATOM   2540  C   SER A 156      -9.353 -11.538  -4.652  1.00  0.39           C  
ATOM   2541  O   SER A 156      -8.918 -12.280  -5.528  1.00  0.47           O  
ATOM   2542  CB  SER A 156     -11.497 -12.703  -4.446  1.00  0.70           C  
ATOM   2543  OG  SER A 156     -12.158 -11.671  -5.123  1.00  0.70           O  
ATOM   2544  H   SER A 156     -11.565 -10.470  -3.010  1.00  0.92           H  
ATOM   2545  HA  SER A 156      -9.880 -12.909  -3.087  1.00  0.56           H  
ATOM   2546 1HB  SER A 156     -11.112 -13.433  -5.158  1.00  0.85           H  
ATOM   2547 2HB  SER A 156     -12.191 -13.215  -3.782  1.00  0.85           H  
ATOM   2548  HG  SER A 156     -13.033 -11.992  -5.355  1.00  0.85           H  
ATOM   2549  N   CYS A 157      -8.963 -10.261  -4.561  1.00  0.46           N  
ATOM   2550  CA  CYS A 157      -8.090  -9.678  -5.599  1.00  0.62           C  
ATOM   2551  C   CYS A 157      -6.697 -10.277  -5.635  1.00  0.29           C  
ATOM   2552  O   CYS A 157      -6.009 -10.169  -6.646  1.00  0.46           O  
ATOM   2553  CB  CYS A 157      -7.898  -8.195  -5.425  1.00  0.93           C  
ATOM   2554  SG  CYS A 157      -6.851  -7.793  -4.048  1.00  0.93           S  
ATOM   2555  H   CYS A 157      -9.302  -9.685  -3.814  1.00  0.55           H  
ATOM   2556  HA  CYS A 157      -8.559  -9.841  -6.561  1.00  0.74           H  
ATOM   2557 1HB  CYS A 157      -7.448  -7.776  -6.326  1.00  1.12           H  
ATOM   2558 2HB  CYS A 157      -8.854  -7.708  -5.274  1.00  1.12           H  
ATOM   2559  HG  CYS A 157      -6.689  -6.527  -4.387  1.00  1.12           H  
ATOM   2560  N   TRP A 158      -6.276 -10.915  -4.551  1.00  0.45           N  
ATOM   2561  CA  TRP A 158      -5.005 -11.617  -4.527  1.00  0.41           C  
ATOM   2562  C   TRP A 158      -5.062 -12.827  -5.459  1.00  0.29           C  
ATOM   2563  O   TRP A 158      -4.042 -13.266  -5.988  1.00  0.30           O  
ATOM   2564  CB  TRP A 158      -4.717 -12.040  -3.091  1.00  0.61           C  
ATOM   2565  CG  TRP A 158      -5.845 -12.865  -2.580  1.00  0.61           C  
ATOM   2566  CD1 TRP A 158      -6.936 -12.365  -1.952  1.00  0.61           C  
ATOM   2567  CD2 TRP A 158      -6.042 -14.297  -2.652  1.00  0.61           C  
ATOM   2568  NE1 TRP A 158      -7.805 -13.370  -1.651  1.00  0.61           N  
ATOM   2569  CE2 TRP A 158      -7.284 -14.560  -2.069  1.00  0.61           C  
ATOM   2570  CE3 TRP A 158      -5.290 -15.356  -3.166  1.00  0.61           C  
ATOM   2571  CZ2 TRP A 158      -7.800 -15.839  -1.991  1.00  0.61           C  
ATOM   2572  CZ3 TRP A 158      -5.808 -16.644  -3.082  1.00  0.61           C  
ATOM   2573  CH2 TRP A 158      -7.030 -16.875  -2.514  1.00  0.61           C  
ATOM   2574  H   TRP A 158      -6.859 -10.937  -3.727  1.00  0.54           H  
ATOM   2575  HA  TRP A 158      -4.223 -10.943  -4.871  1.00  0.49           H  
ATOM   2576 1HB  TRP A 158      -3.799 -12.625  -3.044  1.00  0.74           H  
ATOM   2577 2HB  TRP A 158      -4.598 -11.164  -2.455  1.00  0.74           H  
ATOM   2578  HD1 TRP A 158      -7.105 -11.312  -1.741  1.00  0.74           H  
ATOM   2579  HE1 TRP A 158      -8.698 -13.231  -1.199  1.00  0.74           H  
ATOM   2580  HE3 TRP A 158      -4.320 -15.172  -3.624  1.00  0.74           H  
ATOM   2581  HZ2 TRP A 158      -8.771 -16.048  -1.538  1.00  0.74           H  
ATOM   2582  HZ3 TRP A 158      -5.222 -17.470  -3.482  1.00  0.74           H  
ATOM   2583  HH2 TRP A 158      -7.405 -17.897  -2.466  1.00  0.74           H  
ATOM   2584  N   ALA A 159      -6.275 -13.332  -5.698  1.00  0.27           N  
ATOM   2585  CA  ALA A 159      -6.480 -14.420  -6.620  1.00  0.24           C  
ATOM   2586  C   ALA A 159      -6.497 -13.829  -8.002  1.00  0.20           C  
ATOM   2587  O   ALA A 159      -5.893 -14.369  -8.916  1.00  0.21           O  
ATOM   2588  CB  ALA A 159      -7.768 -15.175  -6.315  1.00  0.36           C  
ATOM   2589  H   ALA A 159      -7.089 -12.943  -5.250  1.00  0.32           H  
ATOM   2590  HA  ALA A 159      -5.637 -15.106  -6.548  1.00  0.29           H  
ATOM   2591 1HB  ALA A 159      -7.892 -15.987  -7.031  1.00  0.43           H  
ATOM   2592 2HB  ALA A 159      -7.718 -15.586  -5.307  1.00  0.43           H  
ATOM   2593 3HB  ALA A 159      -8.618 -14.502  -6.389  1.00  0.43           H  
ATOM   2594  N   PHE A 160      -7.125 -12.664  -8.143  1.00  0.20           N  
ATOM   2595  CA  PHE A 160      -7.155 -11.998  -9.441  1.00  0.25           C  
ATOM   2596  C   PHE A 160      -5.773 -11.599  -9.911  1.00  0.31           C  
ATOM   2597  O   PHE A 160      -5.484 -11.707 -11.101  1.00  0.58           O  
ATOM   2598  CB  PHE A 160      -8.056 -10.763  -9.410  1.00  0.38           C  
ATOM   2599  CG  PHE A 160      -9.522 -11.071  -9.494  1.00  0.38           C  
ATOM   2600  CD1 PHE A 160     -10.274 -11.273  -8.355  1.00  0.38           C  
ATOM   2601  CD2 PHE A 160     -10.159 -11.155 -10.720  1.00  0.38           C  
ATOM   2602  CE1 PHE A 160     -11.615 -11.561  -8.430  1.00  0.38           C  
ATOM   2603  CE2 PHE A 160     -11.506 -11.442 -10.792  1.00  0.38           C  
ATOM   2604  CZ  PHE A 160     -12.230 -11.644  -9.651  1.00  0.38           C  
ATOM   2605  H   PHE A 160      -7.618 -12.265  -7.350  1.00  0.24           H  
ATOM   2606  HA  PHE A 160      -7.553 -12.690 -10.177  1.00  0.30           H  
ATOM   2607 1HB  PHE A 160      -7.875 -10.200  -8.500  1.00  0.45           H  
ATOM   2608 2HB  PHE A 160      -7.801 -10.114 -10.247  1.00  0.45           H  
ATOM   2609  HD1 PHE A 160      -9.795 -11.207  -7.389  1.00  0.45           H  
ATOM   2610  HD2 PHE A 160      -9.583 -10.997 -11.632  1.00  0.45           H  
ATOM   2611  HE1 PHE A 160     -12.187 -11.719  -7.521  1.00  0.45           H  
ATOM   2612  HE2 PHE A 160     -12.006 -11.515 -11.750  1.00  0.45           H  
ATOM   2613  HZ  PHE A 160     -13.288 -11.869  -9.719  1.00  0.45           H  
ATOM   2614  N   SER A 161      -4.908 -11.170  -8.995  1.00  0.25           N  
ATOM   2615  CA  SER A 161      -3.574 -10.789  -9.405  1.00  0.30           C  
ATOM   2616  C   SER A 161      -2.709 -11.988  -9.680  1.00  0.30           C  
ATOM   2617  O   SER A 161      -2.031 -12.029 -10.705  1.00  0.37           O  
ATOM   2618  CB  SER A 161      -2.881  -9.921  -8.391  1.00  0.45           C  
ATOM   2619  OG  SER A 161      -1.596  -9.592  -8.864  1.00  0.45           O  
ATOM   2620  H   SER A 161      -5.187 -11.078  -8.030  1.00  0.30           H  
ATOM   2621  HA  SER A 161      -3.673 -10.230 -10.328  1.00  0.36           H  
ATOM   2622 1HB  SER A 161      -3.460  -9.011  -8.232  1.00  0.54           H  
ATOM   2623 2HB  SER A 161      -2.813 -10.442  -7.439  1.00  0.54           H  
ATOM   2624  HG  SER A 161      -1.275  -8.895  -8.283  1.00  0.54           H  
ATOM   2625  N   ALA A 162      -2.708 -12.957  -8.761  1.00  0.27           N  
ATOM   2626  CA  ALA A 162      -1.903 -14.151  -8.953  1.00  0.28           C  
ATOM   2627  C   ALA A 162      -2.300 -14.831 -10.250  1.00  0.35           C  
ATOM   2628  O   ALA A 162      -1.434 -15.237 -11.027  1.00  0.61           O  
ATOM   2629  CB  ALA A 162      -2.066 -15.101  -7.782  1.00  0.42           C  
ATOM   2630  H   ALA A 162      -3.266 -12.881  -7.918  1.00  0.32           H  
ATOM   2631  HA  ALA A 162      -0.859 -13.852  -9.030  1.00  0.34           H  
ATOM   2632 1HB  ALA A 162      -1.445 -15.983  -7.938  1.00  0.50           H  
ATOM   2633 2HB  ALA A 162      -1.761 -14.600  -6.863  1.00  0.50           H  
ATOM   2634 3HB  ALA A 162      -3.109 -15.402  -7.701  1.00  0.50           H  
ATOM   2635  N   VAL A 163      -3.604 -14.920 -10.502  1.00  0.25           N  
ATOM   2636  CA  VAL A 163      -4.092 -15.505 -11.729  1.00  0.27           C  
ATOM   2637  C   VAL A 163      -3.714 -14.699 -12.940  1.00  0.29           C  
ATOM   2638  O   VAL A 163      -3.249 -15.278 -13.910  1.00  0.47           O  
ATOM   2639  CB  VAL A 163      -5.611 -15.675 -11.705  1.00  0.41           C  
ATOM   2640  CG1 VAL A 163      -6.091 -16.060 -13.068  1.00  0.41           C  
ATOM   2641  CG2 VAL A 163      -5.964 -16.772 -10.750  1.00  0.41           C  
ATOM   2642  H   VAL A 163      -4.280 -14.586  -9.831  1.00  0.30           H  
ATOM   2643  HA  VAL A 163      -3.647 -16.496 -11.828  1.00  0.32           H  
ATOM   2644  HB  VAL A 163      -6.092 -14.741 -11.416  1.00  0.49           H  
ATOM   2645 1HG1 VAL A 163      -7.172 -16.195 -13.053  1.00  0.49           H  
ATOM   2646 2HG1 VAL A 163      -5.833 -15.269 -13.765  1.00  0.49           H  
ATOM   2647 3HG1 VAL A 163      -5.605 -16.984 -13.366  1.00  0.49           H  
ATOM   2648 1HG2 VAL A 163      -7.043 -16.919 -10.732  1.00  0.49           H  
ATOM   2649 2HG2 VAL A 163      -5.472 -17.683 -11.070  1.00  0.49           H  
ATOM   2650 3HG2 VAL A 163      -5.610 -16.499  -9.766  1.00  0.49           H  
ATOM   2651  N   ALA A 164      -3.886 -13.377 -12.897  1.00  0.26           N  
ATOM   2652  CA  ALA A 164      -3.542 -12.539 -14.041  1.00  0.25           C  
ATOM   2653  C   ALA A 164      -2.078 -12.696 -14.410  1.00  0.19           C  
ATOM   2654  O   ALA A 164      -1.738 -12.744 -15.596  1.00  0.19           O  
ATOM   2655  CB  ALA A 164      -3.848 -11.084 -13.742  1.00  0.38           C  
ATOM   2656  H   ALA A 164      -4.284 -12.933 -12.081  1.00  0.31           H  
ATOM   2657  HA  ALA A 164      -4.141 -12.860 -14.891  1.00  0.30           H  
ATOM   2658 1HB  ALA A 164      -3.609 -10.473 -14.613  1.00  0.45           H  
ATOM   2659 2HB  ALA A 164      -4.906 -10.978 -13.504  1.00  0.45           H  
ATOM   2660 3HB  ALA A 164      -3.251 -10.755 -12.893  1.00  0.45           H  
ATOM   2661  N   ALA A 165      -1.214 -12.798 -13.401  1.00  0.18           N  
ATOM   2662  CA  ALA A 165       0.201 -13.004 -13.639  1.00  0.14           C  
ATOM   2663  C   ALA A 165       0.422 -14.345 -14.337  1.00  0.17           C  
ATOM   2664  O   ALA A 165       1.182 -14.425 -15.300  1.00  0.16           O  
ATOM   2665  CB  ALA A 165       0.972 -12.932 -12.331  1.00  0.21           C  
ATOM   2666  H   ALA A 165      -1.544 -12.720 -12.447  1.00  0.22           H  
ATOM   2667  HA  ALA A 165       0.548 -12.217 -14.300  1.00  0.17           H  
ATOM   2668 1HB  ALA A 165       2.034 -13.061 -12.531  1.00  0.25           H  
ATOM   2669 2HB  ALA A 165       0.807 -11.959 -11.866  1.00  0.25           H  
ATOM   2670 3HB  ALA A 165       0.628 -13.716 -11.659  1.00  0.25           H  
ATOM   2671  N   ILE A 166      -0.278 -15.382 -13.859  1.00  0.29           N  
ATOM   2672  CA  ILE A 166      -0.220 -16.724 -14.437  1.00  0.44           C  
ATOM   2673  C   ILE A 166      -0.786 -16.763 -15.863  1.00  0.32           C  
ATOM   2674  O   ILE A 166      -0.260 -17.478 -16.718  1.00  0.34           O  
ATOM   2675  CB  ILE A 166      -0.958 -17.740 -13.550  1.00  0.66           C  
ATOM   2676  CG1 ILE A 166      -0.202 -17.925 -12.231  1.00  0.66           C  
ATOM   2677  CG2 ILE A 166      -1.087 -19.065 -14.280  1.00  0.66           C  
ATOM   2678  CD1 ILE A 166      -0.984 -18.686 -11.187  1.00  0.66           C  
ATOM   2679  H   ILE A 166      -0.864 -15.246 -13.044  1.00  0.35           H  
ATOM   2680  HA  ILE A 166       0.823 -17.027 -14.483  1.00  0.53           H  
ATOM   2681  HB  ILE A 166      -1.951 -17.362 -13.309  1.00  0.79           H  
ATOM   2682 1HG1 ILE A 166       0.722 -18.461 -12.427  1.00  0.79           H  
ATOM   2683 2HG1 ILE A 166       0.056 -16.948 -11.826  1.00  0.79           H  
ATOM   2684 1HG2 ILE A 166      -1.616 -19.778 -13.649  1.00  0.79           H  
ATOM   2685 2HG2 ILE A 166      -1.642 -18.918 -15.205  1.00  0.79           H  
ATOM   2686 3HG2 ILE A 166      -0.095 -19.451 -14.512  1.00  0.79           H  
ATOM   2687 1HD1 ILE A 166      -0.388 -18.783 -10.281  1.00  0.79           H  
ATOM   2688 2HD1 ILE A 166      -1.905 -18.148 -10.959  1.00  0.79           H  
ATOM   2689 3HD1 ILE A 166      -1.228 -19.677 -11.567  1.00  0.79           H  
ATOM   2690  N   GLU A 167      -1.873 -16.029 -16.102  1.00  0.27           N  
ATOM   2691  CA  GLU A 167      -2.509 -15.955 -17.413  1.00  0.26           C  
ATOM   2692  C   GLU A 167      -1.544 -15.375 -18.435  1.00  0.21           C  
ATOM   2693  O   GLU A 167      -1.371 -15.932 -19.523  1.00  0.23           O  
ATOM   2694  CB  GLU A 167      -3.773 -15.083 -17.343  1.00  0.39           C  
ATOM   2695  CG  GLU A 167      -4.945 -15.689 -16.582  1.00  0.39           C  
ATOM   2696  CD  GLU A 167      -6.085 -14.723 -16.386  1.00  0.39           C  
ATOM   2697  OE1 GLU A 167      -5.878 -13.543 -16.559  1.00  0.39           O  
ATOM   2698  OE2 GLU A 167      -7.165 -15.168 -16.066  1.00  0.39           O  
ATOM   2699  H   GLU A 167      -2.272 -15.493 -15.351  1.00  0.32           H  
ATOM   2700  HA  GLU A 167      -2.784 -16.963 -17.728  1.00  0.31           H  
ATOM   2701 1HB  GLU A 167      -3.530 -14.132 -16.869  1.00  0.47           H  
ATOM   2702 2HB  GLU A 167      -4.116 -14.863 -18.354  1.00  0.47           H  
ATOM   2703 1HG  GLU A 167      -5.312 -16.543 -17.135  1.00  0.47           H  
ATOM   2704 2HG  GLU A 167      -4.603 -16.052 -15.619  1.00  0.47           H  
ATOM   2705  N   GLY A 168      -0.894 -14.270 -18.064  1.00  0.19           N  
ATOM   2706  CA  GLY A 168       0.080 -13.630 -18.931  1.00  0.18           C  
ATOM   2707  C   GLY A 168       1.281 -14.520 -19.135  1.00  0.20           C  
ATOM   2708  O   GLY A 168       1.785 -14.626 -20.250  1.00  0.25           O  
ATOM   2709  H   GLY A 168      -1.094 -13.851 -17.163  1.00  0.23           H  
ATOM   2710 1HA  GLY A 168      -0.380 -13.428 -19.895  1.00  0.22           H  
ATOM   2711 2HA  GLY A 168       0.382 -12.679 -18.505  1.00  0.22           H  
ATOM   2712  N   LEU A 169       1.707 -15.184 -18.064  1.00  0.18           N  
ATOM   2713  CA  LEU A 169       2.791 -16.146 -18.106  1.00  0.22           C  
ATOM   2714  C   LEU A 169       2.509 -17.230 -19.131  1.00  0.25           C  
ATOM   2715  O   LEU A 169       3.387 -17.578 -19.914  1.00  0.30           O  
ATOM   2716  CB  LEU A 169       2.980 -16.765 -16.728  1.00  0.33           C  
ATOM   2717  CG  LEU A 169       4.046 -17.840 -16.598  1.00  0.33           C  
ATOM   2718  CD1 LEU A 169       5.414 -17.256 -16.911  1.00  0.33           C  
ATOM   2719  CD2 LEU A 169       3.979 -18.375 -15.191  1.00  0.33           C  
ATOM   2720  H   LEU A 169       1.268 -15.017 -17.169  1.00  0.22           H  
ATOM   2721  HA  LEU A 169       3.706 -15.628 -18.391  1.00  0.26           H  
ATOM   2722 1HB  LEU A 169       3.233 -15.970 -16.028  1.00  0.40           H  
ATOM   2723 2HB  LEU A 169       2.043 -17.208 -16.410  1.00  0.40           H  
ATOM   2724  HG  LEU A 169       3.851 -18.645 -17.307  1.00  0.40           H  
ATOM   2725 1HD1 LEU A 169       6.171 -18.033 -16.810  1.00  0.40           H  
ATOM   2726 2HD1 LEU A 169       5.422 -16.872 -17.931  1.00  0.40           H  
ATOM   2727 3HD1 LEU A 169       5.630 -16.447 -16.216  1.00  0.40           H  
ATOM   2728 1HD2 LEU A 169       4.726 -19.148 -15.053  1.00  0.40           H  
ATOM   2729 2HD2 LEU A 169       4.172 -17.562 -14.500  1.00  0.40           H  
ATOM   2730 3HD2 LEU A 169       2.987 -18.787 -15.005  1.00  0.40           H  
ATOM   2731  N   THR A 170       1.283 -17.762 -19.116  1.00  0.27           N  
ATOM   2732  CA  THR A 170       0.860 -18.797 -20.051  1.00  0.47           C  
ATOM   2733  C   THR A 170       0.948 -18.282 -21.492  1.00  0.36           C  
ATOM   2734  O   THR A 170       1.447 -18.982 -22.374  1.00  0.60           O  
ATOM   2735  CB  THR A 170      -0.577 -19.263 -19.740  1.00  0.70           C  
ATOM   2736  OG1 THR A 170      -0.631 -19.793 -18.409  1.00  0.70           O  
ATOM   2737  CG2 THR A 170      -1.002 -20.347 -20.716  1.00  0.70           C  
ATOM   2738  H   THR A 170       0.621 -17.448 -18.419  1.00  0.32           H  
ATOM   2739  HA  THR A 170       1.531 -19.650 -19.952  1.00  0.56           H  
ATOM   2740  HB  THR A 170      -1.260 -18.419 -19.818  1.00  0.85           H  
ATOM   2741  HG1 THR A 170      -0.424 -19.093 -17.780  1.00  0.85           H  
ATOM   2742 1HG2 THR A 170      -2.018 -20.666 -20.486  1.00  0.85           H  
ATOM   2743 2HG2 THR A 170      -0.963 -19.957 -21.730  1.00  0.85           H  
ATOM   2744 3HG2 THR A 170      -0.327 -21.198 -20.631  1.00  0.85           H  
ATOM   2745  N   LYS A 171       0.506 -17.046 -21.726  1.00  0.31           N  
ATOM   2746  CA  LYS A 171       0.648 -16.450 -23.053  1.00  0.47           C  
ATOM   2747  C   LYS A 171       2.113 -16.368 -23.473  1.00  0.41           C  
ATOM   2748  O   LYS A 171       2.461 -16.659 -24.616  1.00  0.70           O  
ATOM   2749  CB  LYS A 171       0.055 -15.049 -23.102  1.00  0.70           C  
ATOM   2750  CG  LYS A 171       0.278 -14.363 -24.441  1.00  0.70           C  
ATOM   2751  CD  LYS A 171      -0.517 -15.023 -25.545  1.00  0.70           C  
ATOM   2752  CE  LYS A 171      -0.252 -14.370 -26.892  1.00  0.70           C  
ATOM   2753  NZ  LYS A 171      -0.994 -15.051 -27.990  1.00  0.70           N  
ATOM   2754  H   LYS A 171       0.065 -16.517 -20.980  1.00  0.37           H  
ATOM   2755  HA  LYS A 171       0.126 -17.081 -23.774  1.00  0.56           H  
ATOM   2756 1HB  LYS A 171      -1.017 -15.095 -22.914  1.00  0.85           H  
ATOM   2757 2HB  LYS A 171       0.501 -14.428 -22.327  1.00  0.85           H  
ATOM   2758 1HG  LYS A 171      -0.001 -13.318 -24.373  1.00  0.85           H  
ATOM   2759 2HG  LYS A 171       1.335 -14.415 -24.696  1.00  0.85           H  
ATOM   2760 1HD  LYS A 171      -0.246 -16.073 -25.593  1.00  0.85           H  
ATOM   2761 2HD  LYS A 171      -1.579 -14.949 -25.327  1.00  0.85           H  
ATOM   2762 1HE  LYS A 171      -0.549 -13.323 -26.859  1.00  0.85           H  
ATOM   2763 2HE  LYS A 171       0.815 -14.426 -27.104  1.00  0.85           H  
ATOM   2764 1HZ  LYS A 171      -0.784 -14.606 -28.872  1.00  0.85           H  
ATOM   2765 2HZ  LYS A 171      -0.717 -16.026 -28.019  1.00  0.85           H  
ATOM   2766 3HZ  LYS A 171      -1.985 -14.992 -27.810  1.00  0.85           H  
ATOM   2767  N   ILE A 172       2.967 -15.966 -22.546  1.00  0.33           N  
ATOM   2768  CA  ILE A 172       4.396 -15.852 -22.792  1.00  0.45           C  
ATOM   2769  C   ILE A 172       5.079 -17.201 -23.048  1.00  0.63           C  
ATOM   2770  O   ILE A 172       5.915 -17.316 -23.946  1.00  0.94           O  
ATOM   2771  CB  ILE A 172       5.070 -15.142 -21.604  1.00  0.68           C  
ATOM   2772  CG1 ILE A 172       4.611 -13.680 -21.555  1.00  0.68           C  
ATOM   2773  CG2 ILE A 172       6.582 -15.238 -21.709  1.00  0.68           C  
ATOM   2774  CD1 ILE A 172       4.981 -12.975 -20.275  1.00  0.68           C  
ATOM   2775  H   ILE A 172       2.617 -15.712 -21.633  1.00  0.40           H  
ATOM   2776  HA  ILE A 172       4.536 -15.234 -23.678  1.00  0.54           H  
ATOM   2777  HB  ILE A 172       4.748 -15.610 -20.676  1.00  0.81           H  
ATOM   2778 1HG1 ILE A 172       5.062 -13.140 -22.386  1.00  0.81           H  
ATOM   2779 2HG1 ILE A 172       3.529 -13.641 -21.671  1.00  0.81           H  
ATOM   2780 1HG2 ILE A 172       7.037 -14.737 -20.855  1.00  0.81           H  
ATOM   2781 2HG2 ILE A 172       6.880 -16.285 -21.718  1.00  0.81           H  
ATOM   2782 3HG2 ILE A 172       6.913 -14.758 -22.631  1.00  0.81           H  
ATOM   2783 1HD1 ILE A 172       4.627 -11.945 -20.313  1.00  0.81           H  
ATOM   2784 2HD1 ILE A 172       4.519 -13.487 -19.430  1.00  0.81           H  
ATOM   2785 3HD1 ILE A 172       6.064 -12.982 -20.157  1.00  0.81           H  
ATOM   2786  N   LYS A 173       4.745 -18.206 -22.242  1.00  0.59           N  
ATOM   2787  CA  LYS A 173       5.394 -19.510 -22.314  1.00  0.93           C  
ATOM   2788  C   LYS A 173       4.801 -20.486 -23.334  1.00  1.83           C  
ATOM   2789  O   LYS A 173       5.543 -21.261 -23.940  1.00  4.31           O  
ATOM   2790  CB  LYS A 173       5.360 -20.153 -20.927  1.00  1.40           C  
ATOM   2791  CG  LYS A 173       6.146 -19.391 -19.868  1.00  1.40           C  
ATOM   2792  CD  LYS A 173       7.632 -19.377 -20.181  1.00  1.40           C  
ATOM   2793  CE  LYS A 173       8.420 -18.655 -19.097  1.00  1.40           C  
ATOM   2794  NZ  LYS A 173       9.883 -18.655 -19.381  1.00  1.40           N  
ATOM   2795  H   LYS A 173       4.048 -18.053 -21.531  1.00  0.71           H  
ATOM   2796  HA  LYS A 173       6.436 -19.345 -22.590  1.00  1.12           H  
ATOM   2797 1HB  LYS A 173       4.328 -20.231 -20.586  1.00  1.67           H  
ATOM   2798 2HB  LYS A 173       5.766 -21.164 -20.982  1.00  1.67           H  
ATOM   2799 1HG  LYS A 173       5.787 -18.363 -19.816  1.00  1.67           H  
ATOM   2800 2HG  LYS A 173       5.994 -19.860 -18.898  1.00  1.67           H  
ATOM   2801 1HD  LYS A 173       7.996 -20.402 -20.258  1.00  1.67           H  
ATOM   2802 2HD  LYS A 173       7.800 -18.876 -21.134  1.00  1.67           H  
ATOM   2803 1HE  LYS A 173       8.074 -17.625 -19.031  1.00  1.67           H  
ATOM   2804 2HE  LYS A 173       8.247 -19.145 -18.139  1.00  1.67           H  
ATOM   2805 1HZ  LYS A 173      10.371 -18.168 -18.643  1.00  1.67           H  
ATOM   2806 2HZ  LYS A 173      10.212 -19.610 -19.430  1.00  1.67           H  
ATOM   2807 3HZ  LYS A 173      10.057 -18.193 -20.262  1.00  1.67           H  
ATOM   2808  N   THR A 174       3.483 -20.460 -23.535  1.00  1.24           N  
ATOM   2809  CA  THR A 174       2.860 -21.379 -24.488  1.00  1.62           C  
ATOM   2810  C   THR A 174       2.382 -20.658 -25.733  1.00  1.54           C  
ATOM   2811  O   THR A 174       2.375 -21.228 -26.825  1.00  1.85           O  
ATOM   2812  CB  THR A 174       1.635 -22.077 -23.879  1.00  2.43           C  
ATOM   2813  OG1 THR A 174       0.634 -21.093 -23.589  1.00  2.43           O  
ATOM   2814  CG2 THR A 174       2.016 -22.787 -22.591  1.00  2.43           C  
ATOM   2815  H   THR A 174       2.901 -19.825 -23.018  1.00  1.49           H  
ATOM   2816  HA  THR A 174       3.592 -22.130 -24.785  1.00  1.94           H  
ATOM   2817  HB  THR A 174       1.234 -22.800 -24.590  1.00  2.92           H  
ATOM   2818  HG1 THR A 174       0.980 -20.472 -22.943  1.00  2.92           H  
ATOM   2819 1HG2 THR A 174       1.136 -23.271 -22.168  1.00  2.92           H  
ATOM   2820 2HG2 THR A 174       2.777 -23.538 -22.801  1.00  2.92           H  
ATOM   2821 3HG2 THR A 174       2.408 -22.062 -21.879  1.00  2.92           H  
ATOM   2822  N   GLY A 175       1.999 -19.395 -25.574  1.00  1.54           N  
ATOM   2823  CA  GLY A 175       1.513 -18.614 -26.704  1.00  1.43           C  
ATOM   2824  C   GLY A 175      -0.010 -18.495 -26.702  1.00  1.12           C  
ATOM   2825  O   GLY A 175      -0.581 -17.791 -27.540  1.00  1.14           O  
ATOM   2826  H   GLY A 175       2.010 -18.985 -24.645  1.00  1.85           H  
ATOM   2827 1HA  GLY A 175       1.960 -17.622 -26.690  1.00  1.72           H  
ATOM   2828 2HA  GLY A 175       1.836 -19.086 -27.631  1.00  1.72           H  
ATOM   2829  N   LYS A 176      -0.670 -19.168 -25.758  1.00  1.01           N  
ATOM   2830  CA  LYS A 176      -2.126 -19.122 -25.671  1.00  0.89           C  
ATOM   2831  C   LYS A 176      -2.616 -18.479 -24.380  1.00  0.90           C  
ATOM   2832  O   LYS A 176      -2.497 -19.066 -23.308  1.00  1.49           O  
ATOM   2833  CB  LYS A 176      -2.710 -20.526 -25.793  1.00  1.33           C  
ATOM   2834  CG  LYS A 176      -4.232 -20.570 -25.771  1.00  1.33           C  
ATOM   2835  CD  LYS A 176      -4.743 -21.992 -25.932  1.00  1.33           C  
ATOM   2836  CE  LYS A 176      -6.262 -22.048 -25.881  1.00  1.33           C  
ATOM   2837  NZ  LYS A 176      -6.770 -23.433 -26.084  1.00  1.33           N  
ATOM   2838  H   LYS A 176      -0.165 -19.738 -25.088  1.00  1.21           H  
ATOM   2839  HA  LYS A 176      -2.500 -18.522 -26.501  1.00  1.07           H  
ATOM   2840 1HB  LYS A 176      -2.375 -20.979 -26.727  1.00  1.60           H  
ATOM   2841 2HB  LYS A 176      -2.341 -21.147 -24.976  1.00  1.60           H  
ATOM   2842 1HG  LYS A 176      -4.597 -20.160 -24.830  1.00  1.60           H  
ATOM   2843 2HG  LYS A 176      -4.622 -19.960 -26.585  1.00  1.60           H  
ATOM   2844 1HD  LYS A 176      -4.405 -22.394 -26.888  1.00  1.60           H  
ATOM   2845 2HD  LYS A 176      -4.340 -22.615 -25.134  1.00  1.60           H  
ATOM   2846 1HE  LYS A 176      -6.601 -21.685 -24.912  1.00  1.60           H  
ATOM   2847 2HE  LYS A 176      -6.671 -21.404 -26.660  1.00  1.60           H  
ATOM   2848 1HZ  LYS A 176      -7.779 -23.433 -26.045  1.00  1.60           H  
ATOM   2849 2HZ  LYS A 176      -6.468 -23.773 -26.987  1.00  1.60           H  
ATOM   2850 3HZ  LYS A 176      -6.404 -24.035 -25.360  1.00  1.60           H  
ATOM   2851  N   LEU A 177      -3.168 -17.274 -24.480  1.00  0.71           N  
ATOM   2852  CA  LEU A 177      -3.712 -16.599 -23.304  1.00  0.78           C  
ATOM   2853  C   LEU A 177      -4.962 -17.346 -22.829  1.00  0.82           C  
ATOM   2854  O   LEU A 177      -5.951 -17.429 -23.559  1.00  1.13           O  
ATOM   2855  CB  LEU A 177      -4.077 -15.140 -23.643  1.00  1.17           C  
ATOM   2856  CG  LEU A 177      -4.572 -14.272 -22.479  1.00  1.17           C  
ATOM   2857  CD1 LEU A 177      -3.428 -14.079 -21.494  1.00  1.17           C  
ATOM   2858  CD2 LEU A 177      -5.084 -12.938 -23.018  1.00  1.17           C  
ATOM   2859  H   LEU A 177      -3.231 -16.826 -25.383  1.00  0.85           H  
ATOM   2860  HA  LEU A 177      -2.967 -16.613 -22.509  1.00  0.94           H  
ATOM   2861 1HB  LEU A 177      -3.202 -14.649 -24.059  1.00  1.40           H  
ATOM   2862 2HB  LEU A 177      -4.858 -15.145 -24.404  1.00  1.40           H  
ATOM   2863  HG  LEU A 177      -5.382 -14.784 -21.958  1.00  1.40           H  
ATOM   2864 1HD1 LEU A 177      -3.760 -13.473 -20.653  1.00  1.40           H  
ATOM   2865 2HD1 LEU A 177      -3.097 -15.051 -21.131  1.00  1.40           H  
ATOM   2866 3HD1 LEU A 177      -2.601 -13.578 -21.995  1.00  1.40           H  
ATOM   2867 1HD2 LEU A 177      -5.435 -12.318 -22.195  1.00  1.40           H  
ATOM   2868 2HD2 LEU A 177      -4.286 -12.418 -23.537  1.00  1.40           H  
ATOM   2869 3HD2 LEU A 177      -5.907 -13.119 -23.711  1.00  1.40           H  
ATOM   2870  N   ILE A 178      -4.918 -17.884 -21.612  1.00  1.14           N  
ATOM   2871  CA  ILE A 178      -6.050 -18.634 -21.059  1.00  1.45           C  
ATOM   2872  C   ILE A 178      -6.539 -18.038 -19.754  1.00  1.76           C  
ATOM   2873  O   ILE A 178      -5.800 -18.040 -18.776  1.00  9.64           O  
ATOM   2874  CB  ILE A 178      -5.669 -20.105 -20.781  1.00  2.17           C  
ATOM   2875  CG1 ILE A 178      -5.219 -20.805 -22.060  1.00  2.17           C  
ATOM   2876  CG2 ILE A 178      -6.852 -20.839 -20.161  1.00  2.17           C  
ATOM   2877  CD1 ILE A 178      -4.623 -22.171 -21.815  1.00  2.17           C  
ATOM   2878  H   ILE A 178      -4.079 -17.781 -21.058  1.00  1.37           H  
ATOM   2879  HA  ILE A 178      -6.868 -18.610 -21.777  1.00  1.74           H  
ATOM   2880  HB  ILE A 178      -4.830 -20.133 -20.086  1.00  2.61           H  
ATOM   2881 1HG1 ILE A 178      -6.075 -20.913 -22.725  1.00  2.61           H  
ATOM   2882 2HG1 ILE A 178      -4.473 -20.193 -22.559  1.00  2.61           H  
ATOM   2883 1HG2 ILE A 178      -6.571 -21.870 -19.950  1.00  2.61           H  
ATOM   2884 2HG2 ILE A 178      -7.142 -20.344 -19.236  1.00  2.61           H  
ATOM   2885 3HG2 ILE A 178      -7.691 -20.826 -20.856  1.00  2.61           H  
ATOM   2886 1HD1 ILE A 178      -4.324 -22.614 -22.765  1.00  2.61           H  
ATOM   2887 2HD1 ILE A 178      -3.750 -22.077 -21.169  1.00  2.61           H  
ATOM   2888 3HD1 ILE A 178      -5.362 -22.810 -21.335  1.00  2.61           H  
ATOM   2889  N   SER A 179      -7.782 -17.557 -19.721  1.00  0.83           N  
ATOM   2890  CA  SER A 179      -8.323 -17.023 -18.472  1.00  0.65           C  
ATOM   2891  C   SER A 179      -8.557 -18.146 -17.471  1.00  0.42           C  
ATOM   2892  O   SER A 179      -9.195 -19.147 -17.795  1.00  0.93           O  
ATOM   2893  CB  SER A 179      -9.616 -16.270 -18.700  1.00  0.98           C  
ATOM   2894  OG  SER A 179     -10.178 -15.867 -17.476  1.00  0.98           O  
ATOM   2895  H   SER A 179      -8.352 -17.567 -20.556  1.00  1.00           H  
ATOM   2896  HA  SER A 179      -7.593 -16.337 -18.056  1.00  0.78           H  
ATOM   2897 1HB  SER A 179      -9.428 -15.397 -19.325  1.00  1.17           H  
ATOM   2898 2HB  SER A 179     -10.319 -16.909 -19.232  1.00  1.17           H  
ATOM   2899  HG  SER A 179     -10.167 -16.646 -16.916  1.00  1.17           H  
ATOM   2900  N   LEU A 180      -8.038 -17.980 -16.260  1.00  0.35           N  
ATOM   2901  CA  LEU A 180      -8.139 -19.039 -15.256  1.00  0.29           C  
ATOM   2902  C   LEU A 180      -9.028 -18.646 -14.077  1.00  0.30           C  
ATOM   2903  O   LEU A 180      -9.292 -17.466 -13.849  1.00  0.27           O  
ATOM   2904  CB  LEU A 180      -6.747 -19.438 -14.781  1.00  0.43           C  
ATOM   2905  CG  LEU A 180      -5.791 -19.907 -15.884  1.00  0.43           C  
ATOM   2906  CD1 LEU A 180      -4.413 -20.160 -15.304  1.00  0.43           C  
ATOM   2907  CD2 LEU A 180      -6.341 -21.171 -16.514  1.00  0.43           C  
ATOM   2908  H   LEU A 180      -7.559 -17.107 -16.048  1.00  0.42           H  
ATOM   2909  HA  LEU A 180      -8.585 -19.910 -15.729  1.00  0.35           H  
ATOM   2910 1HB  LEU A 180      -6.288 -18.601 -14.277  1.00  0.52           H  
ATOM   2911 2HB  LEU A 180      -6.852 -20.256 -14.072  1.00  0.52           H  
ATOM   2912  HG  LEU A 180      -5.698 -19.130 -16.639  1.00  0.52           H  
ATOM   2913 1HD1 LEU A 180      -3.738 -20.484 -16.097  1.00  0.52           H  
ATOM   2914 2HD1 LEU A 180      -4.034 -19.240 -14.859  1.00  0.52           H  
ATOM   2915 3HD1 LEU A 180      -4.476 -20.935 -14.543  1.00  0.52           H  
ATOM   2916 1HD2 LEU A 180      -5.667 -21.506 -17.303  1.00  0.52           H  
ATOM   2917 2HD2 LEU A 180      -6.426 -21.948 -15.754  1.00  0.52           H  
ATOM   2918 3HD2 LEU A 180      -7.323 -20.966 -16.938  1.00  0.52           H  
ATOM   2919  N   SER A 181      -9.515 -19.659 -13.362  1.00  0.38           N  
ATOM   2920  CA  SER A 181     -10.476 -19.493 -12.273  1.00  0.38           C  
ATOM   2921  C   SER A 181      -9.949 -18.923 -10.960  1.00  0.54           C  
ATOM   2922  O   SER A 181      -9.312 -19.622 -10.161  1.00  2.61           O  
ATOM   2923  CB  SER A 181     -11.099 -20.834 -11.953  1.00  0.57           C  
ATOM   2924  OG  SER A 181     -11.981 -20.730 -10.868  1.00  0.57           O  
ATOM   2925  H   SER A 181      -9.237 -20.598 -13.607  1.00  0.46           H  
ATOM   2926  HA  SER A 181     -11.258 -18.825 -12.631  1.00  0.46           H  
ATOM   2927 1HB  SER A 181     -11.628 -21.218 -12.825  1.00  0.68           H  
ATOM   2928 2HB  SER A 181     -10.308 -21.543 -11.713  1.00  0.68           H  
ATOM   2929  HG  SER A 181     -12.853 -20.592 -11.252  1.00  0.68           H  
ATOM   2930  N   GLU A 182     -10.311 -17.668 -10.700  1.00  0.95           N  
ATOM   2931  CA  GLU A 182     -10.006 -17.039  -9.424  1.00  0.94           C  
ATOM   2932  C   GLU A 182     -10.848 -17.657  -8.311  1.00  0.47           C  
ATOM   2933  O   GLU A 182     -10.459 -17.630  -7.142  1.00  0.63           O  
ATOM   2934  CB  GLU A 182     -10.262 -15.532  -9.479  1.00  1.41           C  
ATOM   2935  CG  GLU A 182      -9.308 -14.749 -10.359  1.00  1.41           C  
ATOM   2936  CD  GLU A 182      -9.666 -14.641 -11.824  1.00  1.41           C  
ATOM   2937  OE1 GLU A 182     -10.738 -15.027 -12.229  1.00  1.41           O  
ATOM   2938  OE2 GLU A 182      -8.848 -14.139 -12.562  1.00  1.41           O  
ATOM   2939  H   GLU A 182     -10.819 -17.149 -11.404  1.00  1.14           H  
ATOM   2940  HA  GLU A 182      -8.954 -17.210  -9.192  1.00  1.13           H  
ATOM   2941 1HB  GLU A 182     -11.273 -15.350  -9.843  1.00  1.69           H  
ATOM   2942 2HB  GLU A 182     -10.198 -15.116  -8.473  1.00  1.69           H  
ATOM   2943 1HG  GLU A 182      -9.267 -13.749  -9.948  1.00  1.69           H  
ATOM   2944 2HG  GLU A 182      -8.315 -15.181 -10.265  1.00  1.69           H  
ATOM   2945  N   GLN A 183     -11.988 -18.238  -8.700  1.00  0.71           N  
ATOM   2946  CA  GLN A 183     -12.910 -18.881  -7.783  1.00  0.99           C  
ATOM   2947  C   GLN A 183     -12.259 -20.102  -7.165  1.00  0.64           C  
ATOM   2948  O   GLN A 183     -12.391 -20.325  -5.963  1.00  0.83           O  
ATOM   2949  CB  GLN A 183     -14.185 -19.285  -8.524  1.00  1.48           C  
ATOM   2950  CG  GLN A 183     -15.310 -19.822  -7.655  1.00  1.48           C  
ATOM   2951  CD  GLN A 183     -15.902 -18.803  -6.692  1.00  1.48           C  
ATOM   2952  OE1 GLN A 183     -16.229 -17.668  -7.055  1.00  1.48           O  
ATOM   2953  NE2 GLN A 183     -16.080 -19.210  -5.442  1.00  1.48           N  
ATOM   2954  H   GLN A 183     -12.234 -18.220  -9.680  1.00  0.85           H  
ATOM   2955  HA  GLN A 183     -13.160 -18.183  -6.985  1.00  1.19           H  
ATOM   2956 1HB  GLN A 183     -14.559 -18.436  -9.079  1.00  1.78           H  
ATOM   2957 2HB  GLN A 183     -13.944 -20.059  -9.252  1.00  1.78           H  
ATOM   2958 1HG  GLN A 183     -16.109 -20.176  -8.305  1.00  1.78           H  
ATOM   2959 2HG  GLN A 183     -14.920 -20.649  -7.063  1.00  1.78           H  
ATOM   2960 1HE2 GLN A 183     -16.485 -18.591  -4.763  1.00  1.78           H  
ATOM   2961 2HE2 GLN A 183     -15.822 -20.140  -5.172  1.00  1.78           H  
ATOM   2962  N   GLU A 184     -11.523 -20.865  -7.981  1.00  0.42           N  
ATOM   2963  CA  GLU A 184     -10.808 -22.027  -7.478  1.00  0.35           C  
ATOM   2964  C   GLU A 184      -9.829 -21.625  -6.405  1.00  0.35           C  
ATOM   2965  O   GLU A 184      -9.785 -22.262  -5.359  1.00  0.50           O  
ATOM   2966  CB  GLU A 184     -10.066 -22.776  -8.578  1.00  0.52           C  
ATOM   2967  CG  GLU A 184      -9.374 -24.038  -8.061  1.00  0.52           C  
ATOM   2968  CD  GLU A 184      -8.710 -24.837  -9.136  1.00  0.52           C  
ATOM   2969  OE1 GLU A 184      -8.856 -24.467 -10.272  1.00  0.52           O  
ATOM   2970  OE2 GLU A 184      -8.062 -25.810  -8.832  1.00  0.52           O  
ATOM   2971  H   GLU A 184     -11.479 -20.653  -8.971  1.00  0.50           H  
ATOM   2972  HA  GLU A 184     -11.531 -22.710  -7.033  1.00  0.42           H  
ATOM   2973 1HB  GLU A 184     -10.756 -23.060  -9.370  1.00  0.63           H  
ATOM   2974 2HB  GLU A 184      -9.310 -22.127  -9.018  1.00  0.63           H  
ATOM   2975 1HG  GLU A 184      -8.625 -23.752  -7.324  1.00  0.63           H  
ATOM   2976 2HG  GLU A 184     -10.115 -24.661  -7.563  1.00  0.63           H  
ATOM   2977  N   LEU A 185      -9.046 -20.572  -6.642  1.00  0.36           N  
ATOM   2978  CA  LEU A 185      -8.108 -20.149  -5.601  1.00  0.43           C  
ATOM   2979  C   LEU A 185      -8.808 -19.750  -4.313  1.00  0.40           C  
ATOM   2980  O   LEU A 185      -8.383 -20.139  -3.228  1.00  0.56           O  
ATOM   2981  CB  LEU A 185      -7.267 -18.972  -6.066  1.00  0.65           C  
ATOM   2982  CG  LEU A 185      -6.225 -19.282  -7.125  1.00  0.65           C  
ATOM   2983  CD1 LEU A 185      -5.608 -17.988  -7.578  1.00  0.65           C  
ATOM   2984  CD2 LEU A 185      -5.180 -20.201  -6.534  1.00  0.65           C  
ATOM   2985  H   LEU A 185      -9.101 -20.087  -7.540  1.00  0.43           H  
ATOM   2986  HA  LEU A 185      -7.445 -20.984  -5.382  1.00  0.52           H  
ATOM   2987 1HB  LEU A 185      -7.932 -18.212  -6.472  1.00  0.77           H  
ATOM   2988 2HB  LEU A 185      -6.749 -18.552  -5.204  1.00  0.77           H  
ATOM   2989  HG  LEU A 185      -6.695 -19.762  -7.984  1.00  0.77           H  
ATOM   2990 1HD1 LEU A 185      -4.854 -18.188  -8.340  1.00  0.77           H  
ATOM   2991 2HD1 LEU A 185      -6.387 -17.350  -7.990  1.00  0.77           H  
ATOM   2992 3HD1 LEU A 185      -5.148 -17.489  -6.729  1.00  0.77           H  
ATOM   2993 1HD2 LEU A 185      -4.424 -20.426  -7.286  1.00  0.77           H  
ATOM   2994 2HD2 LEU A 185      -4.710 -19.718  -5.678  1.00  0.77           H  
ATOM   2995 3HD2 LEU A 185      -5.662 -21.122  -6.211  1.00  0.77           H  
ATOM   2996  N   VAL A 186      -9.918 -19.036  -4.422  1.00  0.31           N  
ATOM   2997  CA  VAL A 186     -10.663 -18.645  -3.233  1.00  0.35           C  
ATOM   2998  C   VAL A 186     -11.179 -19.858  -2.456  1.00  0.47           C  
ATOM   2999  O   VAL A 186     -11.179 -19.860  -1.224  1.00  0.61           O  
ATOM   3000  CB  VAL A 186     -11.838 -17.723  -3.614  1.00  0.52           C  
ATOM   3001  CG1 VAL A 186     -12.740 -17.490  -2.408  1.00  0.52           C  
ATOM   3002  CG2 VAL A 186     -11.287 -16.397  -4.121  1.00  0.52           C  
ATOM   3003  H   VAL A 186     -10.238 -18.728  -5.335  1.00  0.37           H  
ATOM   3004  HA  VAL A 186      -9.992 -18.082  -2.582  1.00  0.42           H  
ATOM   3005  HB  VAL A 186     -12.435 -18.200  -4.392  1.00  0.63           H  
ATOM   3006 1HG1 VAL A 186     -13.569 -16.842  -2.693  1.00  0.63           H  
ATOM   3007 2HG1 VAL A 186     -13.130 -18.446  -2.058  1.00  0.63           H  
ATOM   3008 3HG1 VAL A 186     -12.166 -17.017  -1.611  1.00  0.63           H  
ATOM   3009 1HG2 VAL A 186     -12.112 -15.742  -4.400  1.00  0.63           H  
ATOM   3010 2HG2 VAL A 186     -10.699 -15.925  -3.333  1.00  0.63           H  
ATOM   3011 3HG2 VAL A 186     -10.653 -16.571  -4.987  1.00  0.63           H  
ATOM   3012  N   ASP A 187     -11.641 -20.877  -3.176  1.00  0.53           N  
ATOM   3013  CA  ASP A 187     -12.208 -22.061  -2.547  1.00  0.69           C  
ATOM   3014  C   ASP A 187     -11.220 -23.183  -2.223  1.00  1.02           C  
ATOM   3015  O   ASP A 187     -11.537 -24.067  -1.425  1.00  2.99           O  
ATOM   3016  CB  ASP A 187     -13.282 -22.622  -3.456  1.00  1.03           C  
ATOM   3017  CG  ASP A 187     -14.394 -21.629  -3.617  1.00  1.03           C  
ATOM   3018  OD1 ASP A 187     -14.470 -20.743  -2.800  1.00  1.03           O  
ATOM   3019  OD2 ASP A 187     -15.166 -21.746  -4.540  1.00  1.03           O  
ATOM   3020  H   ASP A 187     -11.633 -20.816  -4.186  1.00  0.64           H  
ATOM   3021  HA  ASP A 187     -12.674 -21.748  -1.612  1.00  0.83           H  
ATOM   3022 1HB  ASP A 187     -12.860 -22.849  -4.435  1.00  1.24           H  
ATOM   3023 2HB  ASP A 187     -13.677 -23.545  -3.037  1.00  1.24           H  
ATOM   3024  N   CYS A 188     -10.041 -23.167  -2.836  1.00  0.54           N  
ATOM   3025  CA  CYS A 188      -9.090 -24.254  -2.644  1.00  0.69           C  
ATOM   3026  C   CYS A 188      -7.793 -23.849  -1.931  1.00  0.86           C  
ATOM   3027  O   CYS A 188      -7.180 -24.678  -1.255  1.00  1.62           O  
ATOM   3028  CB  CYS A 188      -8.763 -24.886  -3.987  1.00  1.03           C  
ATOM   3029  SG  CYS A 188     -10.202 -25.554  -4.862  1.00  1.03           S  
ATOM   3030  H   CYS A 188      -9.814 -22.424  -3.481  1.00  0.65           H  
ATOM   3031  HA  CYS A 188      -9.577 -25.015  -2.036  1.00  0.83           H  
ATOM   3032 1HB  CYS A 188      -8.283 -24.151  -4.633  1.00  1.24           H  
ATOM   3033 2HB  CYS A 188      -8.063 -25.703  -3.832  1.00  1.24           H  
ATOM   3034  HG  CYS A 188     -10.872 -24.410  -4.932  1.00  1.24           H  
ATOM   3035  N   ASP A 189      -7.353 -22.596  -2.072  1.00  2.31           N  
ATOM   3036  CA  ASP A 189      -6.143 -22.184  -1.369  1.00  3.35           C  
ATOM   3037  C   ASP A 189      -6.413 -22.121   0.125  1.00  1.67           C  
ATOM   3038  O   ASP A 189      -6.884 -21.113   0.640  1.00  3.49           O  
ATOM   3039  CB  ASP A 189      -5.647 -20.816  -1.860  1.00  5.03           C  
ATOM   3040  CG  ASP A 189      -4.355 -20.357  -1.184  1.00  5.03           C  
ATOM   3041  OD1 ASP A 189      -3.941 -20.984  -0.233  1.00  5.03           O  
ATOM   3042  OD2 ASP A 189      -3.806 -19.366  -1.612  1.00  5.03           O  
ATOM   3043  H   ASP A 189      -7.842 -21.915  -2.635  1.00  2.77           H  
ATOM   3044  HA  ASP A 189      -5.364 -22.925  -1.548  1.00  4.02           H  
ATOM   3045 1HB  ASP A 189      -5.485 -20.854  -2.938  1.00  6.03           H  
ATOM   3046 2HB  ASP A 189      -6.417 -20.067  -1.672  1.00  6.03           H  
ATOM   3047  N   THR A 190      -6.044 -23.185   0.832  1.00  2.40           N  
ATOM   3048  CA  THR A 190      -6.284 -23.303   2.272  1.00  4.12           C  
ATOM   3049  C   THR A 190      -5.490 -22.324   3.144  1.00  2.82           C  
ATOM   3050  O   THR A 190      -5.690 -22.289   4.359  1.00  3.68           O  
ATOM   3051  CB  THR A 190      -5.981 -24.733   2.760  1.00  6.18           C  
ATOM   3052  OG1 THR A 190      -4.608 -25.051   2.498  1.00  6.18           O  
ATOM   3053  CG2 THR A 190      -6.877 -25.741   2.057  1.00  6.18           C  
ATOM   3054  H   THR A 190      -5.662 -23.970   0.320  1.00  2.88           H  
ATOM   3055  HA  THR A 190      -7.342 -23.106   2.447  1.00  4.94           H  
ATOM   3056  HB  THR A 190      -6.156 -24.789   3.835  1.00  7.42           H  
ATOM   3057  HG1 THR A 190      -4.044 -24.396   2.919  1.00  7.42           H  
ATOM   3058 1HG2 THR A 190      -6.652 -26.744   2.419  1.00  7.42           H  
ATOM   3059 2HG2 THR A 190      -7.922 -25.507   2.264  1.00  7.42           H  
ATOM   3060 3HG2 THR A 190      -6.703 -25.698   0.983  1.00  7.42           H  
ATOM   3061  N   ASN A 191      -4.598 -21.531   2.551  1.00  1.97           N  
ATOM   3062  CA  ASN A 191      -3.850 -20.560   3.329  1.00  2.38           C  
ATOM   3063  C   ASN A 191      -4.520 -19.181   3.316  1.00  2.16           C  
ATOM   3064  O   ASN A 191      -4.041 -18.256   3.976  1.00  3.71           O  
ATOM   3065  CB  ASN A 191      -2.428 -20.473   2.822  1.00  3.57           C  
ATOM   3066  CG  ASN A 191      -1.645 -21.724   3.106  1.00  3.57           C  
ATOM   3067  OD1 ASN A 191      -1.793 -22.336   4.171  1.00  3.57           O  
ATOM   3068  ND2 ASN A 191      -0.816 -22.121   2.175  1.00  3.57           N  
ATOM   3069  H   ASN A 191      -4.435 -21.574   1.550  1.00  2.36           H  
ATOM   3070  HA  ASN A 191      -3.825 -20.895   4.366  1.00  2.86           H  
ATOM   3071 1HB  ASN A 191      -2.439 -20.299   1.746  1.00  4.28           H  
ATOM   3072 2HB  ASN A 191      -1.923 -19.626   3.288  1.00  4.28           H  
ATOM   3073 1HD2 ASN A 191      -0.271 -22.949   2.309  1.00  4.28           H  
ATOM   3074 2HD2 ASN A 191      -0.729 -21.597   1.327  1.00  4.28           H  
ATOM   3075  N   ASP A 192      -5.634 -19.041   2.589  1.00  1.43           N  
ATOM   3076  CA  ASP A 192      -6.351 -17.770   2.563  1.00  1.80           C  
ATOM   3077  C   ASP A 192      -7.436 -17.768   3.639  1.00  1.15           C  
ATOM   3078  O   ASP A 192      -7.562 -18.723   4.406  1.00  2.34           O  
ATOM   3079  CB  ASP A 192      -6.979 -17.518   1.184  1.00  2.70           C  
ATOM   3080  CG  ASP A 192      -8.152 -18.435   0.863  1.00  2.70           C  
ATOM   3081  OD1 ASP A 192      -8.782 -18.905   1.782  1.00  2.70           O  
ATOM   3082  OD2 ASP A 192      -8.424 -18.645  -0.292  1.00  2.70           O  
ATOM   3083  H   ASP A 192      -6.000 -19.815   2.045  1.00  1.72           H  
ATOM   3084  HA  ASP A 192      -5.649 -16.965   2.780  1.00  2.16           H  
ATOM   3085 1HB  ASP A 192      -7.323 -16.487   1.121  1.00  3.24           H  
ATOM   3086 2HB  ASP A 192      -6.218 -17.654   0.414  1.00  3.24           H  
ATOM   3087  N   GLY A 193      -8.235 -16.707   3.673  1.00  1.21           N  
ATOM   3088  CA  GLY A 193      -9.345 -16.601   4.611  1.00  2.15           C  
ATOM   3089  C   GLY A 193     -10.645 -16.378   3.844  1.00  2.23           C  
ATOM   3090  O   GLY A 193     -11.514 -15.619   4.278  1.00  2.97           O  
ATOM   3091  H   GLY A 193      -8.075 -15.944   3.031  1.00  1.45           H  
ATOM   3092 1HA  GLY A 193      -9.415 -17.511   5.207  1.00  2.58           H  
ATOM   3093 2HA  GLY A 193      -9.170 -15.772   5.296  1.00  2.58           H  
ATOM   3094  N   GLY A 194     -10.764 -17.047   2.698  1.00  2.00           N  
ATOM   3095  CA  GLY A 194     -11.938 -16.942   1.844  1.00  1.97           C  
ATOM   3096  C   GLY A 194     -12.149 -15.512   1.376  1.00  1.45           C  
ATOM   3097  O   GLY A 194     -11.230 -14.855   0.886  1.00  1.53           O  
ATOM   3098  H   GLY A 194     -10.018 -17.670   2.414  1.00  2.40           H  
ATOM   3099 1HA  GLY A 194     -11.818 -17.598   0.981  1.00  2.36           H  
ATOM   3100 2HA  GLY A 194     -12.817 -17.286   2.389  1.00  2.36           H  
ATOM   3101  N   CYS A 195     -13.372 -15.023   1.566  1.00  1.58           N  
ATOM   3102  CA  CYS A 195     -13.752 -13.670   1.175  1.00  1.43           C  
ATOM   3103  C   CYS A 195     -13.184 -12.582   2.091  1.00  1.79           C  
ATOM   3104  O   CYS A 195     -13.396 -11.396   1.842  1.00  2.34           O  
ATOM   3105  CB  CYS A 195     -15.274 -13.538   1.143  1.00  2.15           C  
ATOM   3106  SG  CYS A 195     -16.058 -13.649   2.769  1.00  2.15           S  
ATOM   3107  H   CYS A 195     -14.073 -15.618   1.984  1.00  1.90           H  
ATOM   3108  HA  CYS A 195     -13.377 -13.495   0.167  1.00  1.72           H  
ATOM   3109 1HB  CYS A 195     -15.548 -12.579   0.702  1.00  2.57           H  
ATOM   3110 2HB  CYS A 195     -15.694 -14.320   0.512  1.00  2.57           H  
ATOM   3111  HG  CYS A 195     -15.431 -12.603   3.297  1.00  2.57           H  
ATOM   3112  N   ALA A 196     -12.463 -12.970   3.148  1.00  2.20           N  
ATOM   3113  CA  ALA A 196     -11.843 -11.999   4.033  1.00  2.77           C  
ATOM   3114  C   ALA A 196     -10.440 -11.600   3.551  1.00  2.96           C  
ATOM   3115  O   ALA A 196      -9.830 -10.700   4.128  1.00  8.35           O  
ATOM   3116  CB  ALA A 196     -11.767 -12.552   5.448  1.00  4.16           C  
ATOM   3117  H   ALA A 196     -12.320 -13.950   3.356  1.00  2.64           H  
ATOM   3118  HA  ALA A 196     -12.465 -11.103   4.037  1.00  3.32           H  
ATOM   3119 1HB  ALA A 196     -11.334 -11.804   6.110  1.00  4.99           H  
ATOM   3120 2HB  ALA A 196     -12.770 -12.804   5.793  1.00  4.99           H  
ATOM   3121 3HB  ALA A 196     -11.146 -13.446   5.457  1.00  4.99           H  
ATOM   3122  N   GLY A 197      -9.917 -12.257   2.507  1.00  1.57           N  
ATOM   3123  CA  GLY A 197      -8.575 -11.921   2.020  1.00  1.26           C  
ATOM   3124  C   GLY A 197      -7.695 -13.162   1.902  1.00  0.98           C  
ATOM   3125  O   GLY A 197      -8.139 -14.269   2.200  1.00  1.91           O  
ATOM   3126  H   GLY A 197     -10.434 -12.996   2.039  1.00  1.88           H  
ATOM   3127 1HA  GLY A 197      -8.650 -11.429   1.051  1.00  1.51           H  
ATOM   3128 2HA  GLY A 197      -8.110 -11.209   2.700  1.00  1.51           H  
ATOM   3129  N   GLY A 198      -6.451 -12.969   1.466  1.00  0.85           N  
ATOM   3130  CA  GLY A 198      -5.507 -14.072   1.284  1.00  0.71           C  
ATOM   3131  C   GLY A 198      -4.204 -13.579   0.666  1.00  0.81           C  
ATOM   3132  O   GLY A 198      -4.048 -12.383   0.419  1.00  2.03           O  
ATOM   3133  H   GLY A 198      -6.153 -12.032   1.242  1.00  1.02           H  
ATOM   3134 1HA  GLY A 198      -5.306 -14.544   2.246  1.00  0.85           H  
ATOM   3135 2HA  GLY A 198      -5.953 -14.827   0.639  1.00  0.85           H  
ATOM   3136  N   LEU A 199      -3.264 -14.496   0.433  1.00  0.94           N  
ATOM   3137  CA  LEU A 199      -1.964 -14.118  -0.114  1.00  0.96           C  
ATOM   3138  C   LEU A 199      -1.758 -14.591  -1.553  1.00  0.88           C  
ATOM   3139  O   LEU A 199      -2.145 -15.701  -1.924  1.00  1.60           O  
ATOM   3140  CB  LEU A 199      -0.842 -14.699   0.754  1.00  1.44           C  
ATOM   3141  CG  LEU A 199      -0.850 -14.314   2.243  1.00  1.44           C  
ATOM   3142  CD1 LEU A 199       0.291 -15.030   2.951  1.00  1.44           C  
ATOM   3143  CD2 LEU A 199      -0.716 -12.812   2.386  1.00  1.44           C  
ATOM   3144  H   LEU A 199      -3.450 -15.467   0.645  1.00  1.13           H  
ATOM   3145  HA  LEU A 199      -1.892 -13.031  -0.100  1.00  1.15           H  
ATOM   3146 1HB  LEU A 199      -0.903 -15.781   0.701  1.00  1.73           H  
ATOM   3147 2HB  LEU A 199       0.116 -14.388   0.339  1.00  1.73           H  
ATOM   3148  HG  LEU A 199      -1.785 -14.638   2.700  1.00  1.73           H  
ATOM   3149 1HD1 LEU A 199       0.283 -14.768   4.009  1.00  1.73           H  
ATOM   3150 2HD1 LEU A 199       0.168 -16.107   2.844  1.00  1.73           H  
ATOM   3151 3HD1 LEU A 199       1.241 -14.728   2.510  1.00  1.73           H  
ATOM   3152 1HD2 LEU A 199      -0.724 -12.544   3.443  1.00  1.73           H  
ATOM   3153 2HD2 LEU A 199       0.221 -12.482   1.935  1.00  1.73           H  
ATOM   3154 3HD2 LEU A 199      -1.552 -12.334   1.884  1.00  1.73           H  
ATOM   3155  N   MET A 200      -1.095 -13.748  -2.337  1.00  0.52           N  
ATOM   3156  CA  MET A 200      -0.790 -14.023  -3.736  1.00  0.48           C  
ATOM   3157  C   MET A 200       0.266 -15.105  -3.867  1.00  0.40           C  
ATOM   3158  O   MET A 200       0.240 -15.904  -4.800  1.00  0.41           O  
ATOM   3159  CB  MET A 200      -0.304 -12.752  -4.399  1.00  0.72           C  
ATOM   3160  CG  MET A 200      -1.374 -11.695  -4.540  1.00  0.72           C  
ATOM   3161  SD  MET A 200      -0.827 -10.301  -5.507  1.00  0.72           S  
ATOM   3162  CE  MET A 200       0.329  -9.569  -4.364  1.00  0.72           C  
ATOM   3163  H   MET A 200      -0.805 -12.862  -1.949  1.00  0.62           H  
ATOM   3164  HA  MET A 200      -1.697 -14.372  -4.231  1.00  0.58           H  
ATOM   3165 1HB  MET A 200       0.517 -12.328  -3.824  1.00  0.86           H  
ATOM   3166 2HB  MET A 200       0.075 -12.981  -5.396  1.00  0.86           H  
ATOM   3167 1HG  MET A 200      -2.238 -12.128  -5.026  1.00  0.86           H  
ATOM   3168 2HG  MET A 200      -1.674 -11.339  -3.555  1.00  0.86           H  
ATOM   3169 1HE  MET A 200       0.780  -8.694  -4.819  1.00  0.86           H  
ATOM   3170 2HE  MET A 200      -0.196  -9.279  -3.457  1.00  0.86           H  
ATOM   3171 3HE  MET A 200       1.109 -10.292  -4.122  1.00  0.86           H  
ATOM   3172  N   ASP A 201       1.199 -15.116  -2.925  1.00  0.46           N  
ATOM   3173  CA  ASP A 201       2.267 -16.093  -2.912  1.00  0.58           C  
ATOM   3174  C   ASP A 201       1.738 -17.478  -2.608  1.00  0.69           C  
ATOM   3175  O   ASP A 201       2.243 -18.463  -3.145  1.00  0.74           O  
ATOM   3176  CB  ASP A 201       3.336 -15.687  -1.913  1.00  0.87           C  
ATOM   3177  CG  ASP A 201       4.106 -14.479  -2.414  1.00  0.87           C  
ATOM   3178  OD1 ASP A 201       4.004 -14.200  -3.586  1.00  0.87           O  
ATOM   3179  OD2 ASP A 201       4.767 -13.839  -1.632  1.00  0.87           O  
ATOM   3180  H   ASP A 201       1.165 -14.427  -2.187  1.00  0.55           H  
ATOM   3181  HA  ASP A 201       2.722 -16.116  -3.900  1.00  0.70           H  
ATOM   3182 1HB  ASP A 201       2.877 -15.446  -0.953  1.00  1.04           H  
ATOM   3183 2HB  ASP A 201       4.030 -16.513  -1.754  1.00  1.04           H  
ATOM   3184  N   THR A 202       0.703 -17.559  -1.765  1.00  0.90           N  
ATOM   3185  CA  THR A 202       0.133 -18.857  -1.455  1.00  0.90           C  
ATOM   3186  C   THR A 202      -0.742 -19.292  -2.612  1.00  0.88           C  
ATOM   3187  O   THR A 202      -0.870 -20.486  -2.867  1.00  1.41           O  
ATOM   3188  CB  THR A 202      -0.690 -18.844  -0.159  1.00  1.35           C  
ATOM   3189  OG1 THR A 202      -1.800 -17.951  -0.296  1.00  1.35           O  
ATOM   3190  CG2 THR A 202       0.183 -18.403   1.005  1.00  1.35           C  
ATOM   3191  H   THR A 202       0.317 -16.727  -1.343  1.00  1.08           H  
ATOM   3192  HA  THR A 202       0.939 -19.580  -1.343  1.00  1.08           H  
ATOM   3193  HB  THR A 202      -1.070 -19.846   0.038  1.00  1.62           H  
ATOM   3194  HG1 THR A 202      -2.489 -18.384  -0.818  1.00  1.62           H  
ATOM   3195 1HG2 THR A 202      -0.406 -18.400   1.922  1.00  1.62           H  
ATOM   3196 2HG2 THR A 202       1.020 -19.093   1.113  1.00  1.62           H  
ATOM   3197 3HG2 THR A 202       0.564 -17.401   0.817  1.00  1.62           H  
ATOM   3198  N   ALA A 203      -1.288 -18.322  -3.352  1.00  0.42           N  
ATOM   3199  CA  ALA A 203      -2.035 -18.628  -4.562  1.00  0.35           C  
ATOM   3200  C   ALA A 203      -1.108 -19.250  -5.599  1.00  0.32           C  
ATOM   3201  O   ALA A 203      -1.479 -20.214  -6.273  1.00  0.36           O  
ATOM   3202  CB  ALA A 203      -2.680 -17.384  -5.118  1.00  0.52           C  
ATOM   3203  H   ALA A 203      -1.209 -17.355  -3.060  1.00  0.50           H  
ATOM   3204  HA  ALA A 203      -2.809 -19.354  -4.314  1.00  0.42           H  
ATOM   3205 1HB  ALA A 203      -3.240 -17.641  -6.011  1.00  0.63           H  
ATOM   3206 2HB  ALA A 203      -3.345 -16.962  -4.374  1.00  0.63           H  
ATOM   3207 3HB  ALA A 203      -1.916 -16.657  -5.370  1.00  0.63           H  
ATOM   3208  N   PHE A 204       0.115 -18.718  -5.702  1.00  0.35           N  
ATOM   3209  CA  PHE A 204       1.090 -19.271  -6.627  1.00  0.40           C  
ATOM   3210  C   PHE A 204       1.506 -20.657  -6.166  1.00  0.43           C  
ATOM   3211  O   PHE A 204       1.625 -21.572  -6.978  1.00  0.49           O  
ATOM   3212  CB  PHE A 204       2.351 -18.422  -6.665  1.00  0.60           C  
ATOM   3213  CG  PHE A 204       2.218 -17.089  -7.314  1.00  0.60           C  
ATOM   3214  CD1 PHE A 204       2.868 -15.988  -6.779  1.00  0.60           C  
ATOM   3215  CD2 PHE A 204       1.452 -16.929  -8.450  1.00  0.60           C  
ATOM   3216  CE1 PHE A 204       2.750 -14.748  -7.364  1.00  0.60           C  
ATOM   3217  CE2 PHE A 204       1.335 -15.692  -9.039  1.00  0.60           C  
ATOM   3218  CZ  PHE A 204       1.982 -14.603  -8.494  1.00  0.60           C  
ATOM   3219  H   PHE A 204       0.357 -17.902  -5.151  1.00  0.42           H  
ATOM   3220  HA  PHE A 204       0.648 -19.339  -7.622  1.00  0.48           H  
ATOM   3221 1HB  PHE A 204       2.712 -18.265  -5.650  1.00  0.72           H  
ATOM   3222 2HB  PHE A 204       3.119 -18.973  -7.202  1.00  0.72           H  
ATOM   3223  HD1 PHE A 204       3.476 -16.111  -5.883  1.00  0.72           H  
ATOM   3224  HD2 PHE A 204       0.941 -17.792  -8.876  1.00  0.72           H  
ATOM   3225  HE1 PHE A 204       3.264 -13.888  -6.936  1.00  0.72           H  
ATOM   3226  HE2 PHE A 204       0.731 -15.571  -9.937  1.00  0.72           H  
ATOM   3227  HZ  PHE A 204       1.886 -13.629  -8.964  1.00  0.72           H  
ATOM   3228  N   ALA A 205       1.687 -20.811  -4.850  1.00  0.48           N  
ATOM   3229  CA  ALA A 205       2.044 -22.092  -4.257  1.00  0.54           C  
ATOM   3230  C   ALA A 205       0.938 -23.107  -4.486  1.00  0.65           C  
ATOM   3231  O   ALA A 205       1.209 -24.289  -4.697  1.00  0.94           O  
ATOM   3232  CB  ALA A 205       2.317 -21.934  -2.772  1.00  0.81           C  
ATOM   3233  H   ALA A 205       1.600 -20.010  -4.238  1.00  0.58           H  
ATOM   3234  HA  ALA A 205       2.946 -22.456  -4.747  1.00  0.65           H  
ATOM   3235 1HB  ALA A 205       2.603 -22.897  -2.350  1.00  0.97           H  
ATOM   3236 2HB  ALA A 205       3.126 -21.218  -2.625  1.00  0.97           H  
ATOM   3237 3HB  ALA A 205       1.420 -21.573  -2.274  1.00  0.97           H  
ATOM   3238  N   PHE A 206      -0.310 -22.647  -4.441  1.00  0.81           N  
ATOM   3239  CA  PHE A 206      -1.440 -23.510  -4.704  1.00  1.23           C  
ATOM   3240  C   PHE A 206      -1.381 -24.091  -6.086  1.00  0.84           C  
ATOM   3241  O   PHE A 206      -1.476 -25.299  -6.240  1.00  1.60           O  
ATOM   3242  CB  PHE A 206      -2.780 -22.804  -4.549  1.00  1.84           C  
ATOM   3243  CG  PHE A 206      -3.904 -23.706  -4.973  1.00  1.84           C  
ATOM   3244  CD1 PHE A 206      -4.385 -24.686  -4.122  1.00  1.84           C  
ATOM   3245  CD2 PHE A 206      -4.459 -23.598  -6.240  1.00  1.84           C  
ATOM   3246  CE1 PHE A 206      -5.395 -25.533  -4.531  1.00  1.84           C  
ATOM   3247  CE2 PHE A 206      -5.472 -24.435  -6.650  1.00  1.84           C  
ATOM   3248  CZ  PHE A 206      -5.940 -25.407  -5.793  1.00  1.84           C  
ATOM   3249  H   PHE A 206      -0.482 -21.679  -4.217  1.00  0.97           H  
ATOM   3250  HA  PHE A 206      -1.412 -24.332  -3.988  1.00  1.48           H  
ATOM   3251 1HB  PHE A 206      -2.935 -22.516  -3.510  1.00  2.21           H  
ATOM   3252 2HB  PHE A 206      -2.810 -21.903  -5.156  1.00  2.21           H  
ATOM   3253  HD1 PHE A 206      -3.952 -24.789  -3.127  1.00  2.21           H  
ATOM   3254  HD2 PHE A 206      -4.080 -22.836  -6.920  1.00  2.21           H  
ATOM   3255  HE1 PHE A 206      -5.764 -26.304  -3.854  1.00  2.21           H  
ATOM   3256  HE2 PHE A 206      -5.899 -24.337  -7.648  1.00  2.21           H  
ATOM   3257  HZ  PHE A 206      -6.738 -26.074  -6.115  1.00  2.21           H  
ATOM   3258  N   VAL A 207      -1.224 -23.247  -7.100  1.00  0.55           N  
ATOM   3259  CA  VAL A 207      -1.216 -23.732  -8.477  1.00  0.79           C  
ATOM   3260  C   VAL A 207       0.001 -24.642  -8.689  1.00  1.61           C  
ATOM   3261  O   VAL A 207      -0.097 -25.713  -9.301  1.00  3.93           O  
ATOM   3262  CB  VAL A 207      -1.198 -22.553  -9.462  1.00  1.19           C  
ATOM   3263  CG1 VAL A 207      -1.059 -23.063 -10.892  1.00  1.19           C  
ATOM   3264  CG2 VAL A 207      -2.464 -21.736  -9.273  1.00  1.19           C  
ATOM   3265  H   VAL A 207      -1.148 -22.250  -6.912  1.00  0.66           H  
ATOM   3266  HA  VAL A 207      -2.124 -24.312  -8.652  1.00  0.95           H  
ATOM   3267  HB  VAL A 207      -0.328 -21.929  -9.258  1.00  1.42           H  
ATOM   3268 1HG1 VAL A 207      -1.028 -22.218 -11.581  1.00  1.42           H  
ATOM   3269 2HG1 VAL A 207      -0.143 -23.643 -10.986  1.00  1.42           H  
ATOM   3270 3HG1 VAL A 207      -1.912 -23.695 -11.134  1.00  1.42           H  
ATOM   3271 1HG2 VAL A 207      -2.461 -20.890  -9.958  1.00  1.42           H  
ATOM   3272 2HG2 VAL A 207      -3.331 -22.362  -9.471  1.00  1.42           H  
ATOM   3273 3HG2 VAL A 207      -2.511 -21.372  -8.248  1.00  1.42           H  
ATOM   3274  N   LYS A 208       1.141 -24.207  -8.148  1.00  1.23           N  
ATOM   3275  CA  LYS A 208       2.398 -24.946  -8.167  1.00  2.89           C  
ATOM   3276  C   LYS A 208       2.265 -26.379  -7.663  1.00  2.52           C  
ATOM   3277  O   LYS A 208       2.677 -27.326  -8.337  1.00  5.13           O  
ATOM   3278  CB  LYS A 208       3.429 -24.235  -7.285  1.00  4.33           C  
ATOM   3279  CG  LYS A 208       4.778 -24.926  -7.200  1.00  4.33           C  
ATOM   3280  CD  LYS A 208       5.705 -24.221  -6.214  1.00  4.33           C  
ATOM   3281  CE  LYS A 208       7.044 -24.939  -6.113  1.00  4.33           C  
ATOM   3282  NZ  LYS A 208       7.960 -24.289  -5.133  1.00  4.33           N  
ATOM   3283  H   LYS A 208       1.149 -23.310  -7.684  1.00  1.48           H  
ATOM   3284  HA  LYS A 208       2.762 -24.980  -9.193  1.00  3.47           H  
ATOM   3285 1HB  LYS A 208       3.596 -23.227  -7.666  1.00  5.20           H  
ATOM   3286 2HB  LYS A 208       3.046 -24.142  -6.274  1.00  5.20           H  
ATOM   3287 1HG  LYS A 208       4.638 -25.959  -6.878  1.00  5.20           H  
ATOM   3288 2HG  LYS A 208       5.243 -24.934  -8.185  1.00  5.20           H  
ATOM   3289 1HD  LYS A 208       5.869 -23.188  -6.514  1.00  5.20           H  
ATOM   3290 2HD  LYS A 208       5.240 -24.219  -5.228  1.00  5.20           H  
ATOM   3291 1HE  LYS A 208       6.873 -25.969  -5.806  1.00  5.20           H  
ATOM   3292 2HE  LYS A 208       7.522 -24.940  -7.093  1.00  5.20           H  
ATOM   3293 1HZ  LYS A 208       8.832 -24.797  -5.101  1.00  5.20           H  
ATOM   3294 2HZ  LYS A 208       8.137 -23.335  -5.416  1.00  5.20           H  
ATOM   3295 3HZ  LYS A 208       7.535 -24.294  -4.217  1.00  5.20           H  
ATOM   3296  N   THR A 209       1.711 -26.530  -6.461  1.00  1.21           N  
ATOM   3297  CA  THR A 209       1.614 -27.832  -5.817  1.00  1.19           C  
ATOM   3298  C   THR A 209       0.329 -28.589  -6.154  1.00  1.28           C  
ATOM   3299  O   THR A 209       0.296 -29.816  -6.067  1.00  2.09           O  
ATOM   3300  CB  THR A 209       1.730 -27.672  -4.291  1.00  1.78           C  
ATOM   3301  OG1 THR A 209       0.656 -26.851  -3.813  1.00  1.78           O  
ATOM   3302  CG2 THR A 209       3.060 -27.024  -3.928  1.00  1.78           C  
ATOM   3303  H   THR A 209       1.383 -25.715  -5.959  1.00  1.45           H  
ATOM   3304  HA  THR A 209       2.454 -28.440  -6.157  1.00  1.43           H  
ATOM   3305  HB  THR A 209       1.665 -28.651  -3.819  1.00  2.14           H  
ATOM   3306  HG1 THR A 209       0.742 -25.965  -4.186  1.00  2.14           H  
ATOM   3307 1HG2 THR A 209       3.129 -26.919  -2.845  1.00  2.14           H  
ATOM   3308 2HG2 THR A 209       3.876 -27.650  -4.286  1.00  2.14           H  
ATOM   3309 3HG2 THR A 209       3.126 -26.040  -4.391  1.00  2.14           H  
ATOM   3310  N   ASN A 210      -0.716 -27.880  -6.572  1.00  1.63           N  
ATOM   3311  CA  ASN A 210      -1.950 -28.537  -6.996  1.00  2.17           C  
ATOM   3312  C   ASN A 210      -1.723 -29.235  -8.316  1.00  2.66           C  
ATOM   3313  O   ASN A 210      -2.297 -30.292  -8.578  1.00  5.60           O  
ATOM   3314  CB  ASN A 210      -3.105 -27.553  -7.128  1.00  3.25           C  
ATOM   3315  CG  ASN A 210      -4.419 -28.218  -7.431  1.00  3.25           C  
ATOM   3316  OD1 ASN A 210      -4.964 -28.971  -6.615  1.00  3.25           O  
ATOM   3317  ND2 ASN A 210      -4.949 -27.956  -8.596  1.00  3.25           N  
ATOM   3318  H   ASN A 210      -0.671 -26.876  -6.602  1.00  1.96           H  
ATOM   3319  HA  ASN A 210      -2.211 -29.300  -6.259  1.00  2.60           H  
ATOM   3320 1HB  ASN A 210      -3.214 -26.995  -6.197  1.00  3.91           H  
ATOM   3321 2HB  ASN A 210      -2.885 -26.832  -7.916  1.00  3.91           H  
ATOM   3322 1HD2 ASN A 210      -5.825 -28.366  -8.851  1.00  3.91           H  
ATOM   3323 2HD2 ASN A 210      -4.486 -27.337  -9.234  1.00  3.91           H  
ATOM   3324  N   GLY A 211      -0.862 -28.650  -9.143  1.00  2.55           N  
ATOM   3325  CA  GLY A 211      -0.576 -29.225 -10.435  1.00  3.10           C  
ATOM   3326  C   GLY A 211      -1.503 -28.625 -11.466  1.00  2.11           C  
ATOM   3327  O   GLY A 211      -2.005 -29.326 -12.348  1.00  3.86           O  
ATOM   3328  H   GLY A 211      -0.422 -27.773  -8.895  1.00  3.06           H  
ATOM   3329 1HA  GLY A 211       0.462 -29.027 -10.704  1.00  3.72           H  
ATOM   3330 2HA  GLY A 211      -0.705 -30.306 -10.399  1.00  3.72           H  
ATOM   3331  N   GLY A 212      -1.765 -27.327 -11.330  1.00  1.67           N  
ATOM   3332  CA  GLY A 212      -2.610 -26.645 -12.287  1.00  2.40           C  
ATOM   3333  C   GLY A 212      -3.747 -25.863 -11.673  1.00  1.32           C  
ATOM   3334  O   GLY A 212      -4.120 -26.052 -10.514  1.00  2.00           O  
ATOM   3335  H   GLY A 212      -1.338 -26.795 -10.580  1.00  2.00           H  
ATOM   3336 1HA  GLY A 212      -2.001 -25.968 -12.870  1.00  2.88           H  
ATOM   3337 2HA  GLY A 212      -3.012 -27.372 -12.989  1.00  2.88           H  
ATOM   3338  N   LEU A 213      -4.318 -25.000 -12.498  1.00  1.06           N  
ATOM   3339  CA  LEU A 213      -5.452 -24.179 -12.142  1.00  0.93           C  
ATOM   3340  C   LEU A 213      -6.517 -24.353 -13.230  1.00  0.68           C  
ATOM   3341  O   LEU A 213      -6.207 -24.322 -14.425  1.00  1.00           O  
ATOM   3342  CB  LEU A 213      -5.003 -22.721 -12.004  1.00  1.40           C  
ATOM   3343  CG  LEU A 213      -6.060 -21.706 -11.565  1.00  1.40           C  
ATOM   3344  CD1 LEU A 213      -6.508 -22.025 -10.152  1.00  1.40           C  
ATOM   3345  CD2 LEU A 213      -5.459 -20.322 -11.590  1.00  1.40           C  
ATOM   3346  H   LEU A 213      -3.921 -24.891 -13.418  1.00  1.27           H  
ATOM   3347  HA  LEU A 213      -5.860 -24.522 -11.190  1.00  1.12           H  
ATOM   3348 1HB  LEU A 213      -4.192 -22.685 -11.288  1.00  1.67           H  
ATOM   3349 2HB  LEU A 213      -4.614 -22.395 -12.967  1.00  1.67           H  
ATOM   3350  HG  LEU A 213      -6.923 -21.759 -12.230  1.00  1.67           H  
ATOM   3351 1HD1 LEU A 213      -7.263 -21.305  -9.834  1.00  1.67           H  
ATOM   3352 2HD1 LEU A 213      -6.928 -23.025 -10.131  1.00  1.67           H  
ATOM   3353 3HD1 LEU A 213      -5.654 -21.978  -9.478  1.00  1.67           H  
ATOM   3354 1HD2 LEU A 213      -6.217 -19.609 -11.271  1.00  1.67           H  
ATOM   3355 2HD2 LEU A 213      -4.608 -20.281 -10.911  1.00  1.67           H  
ATOM   3356 3HD2 LEU A 213      -5.128 -20.078 -12.594  1.00  1.67           H  
ATOM   3357  N   ALA A 214      -7.758 -24.609 -12.820  1.00  0.65           N  
ATOM   3358  CA  ALA A 214      -8.857 -24.798 -13.762  1.00  0.71           C  
ATOM   3359  C   ALA A 214      -9.207 -23.484 -14.445  1.00  0.64           C  
ATOM   3360  O   ALA A 214      -9.010 -22.411 -13.875  1.00  0.63           O  
ATOM   3361  CB  ALA A 214     -10.083 -25.363 -13.057  1.00  1.06           C  
ATOM   3362  H   ALA A 214      -7.964 -24.652 -11.828  1.00  0.78           H  
ATOM   3363  HA  ALA A 214      -8.535 -25.503 -14.527  1.00  0.85           H  
ATOM   3364 1HB  ALA A 214     -10.884 -25.519 -13.782  1.00  1.28           H  
ATOM   3365 2HB  ALA A 214      -9.827 -26.315 -12.590  1.00  1.28           H  
ATOM   3366 3HB  ALA A 214     -10.420 -24.666 -12.292  1.00  1.28           H  
ATOM   3367  N   LYS A 215      -9.711 -23.594 -15.671  1.00  0.96           N  
ATOM   3368  CA  LYS A 215     -10.111 -22.465 -16.509  1.00  0.96           C  
ATOM   3369  C   LYS A 215     -11.342 -21.755 -15.961  1.00  1.03           C  
ATOM   3370  O   LYS A 215     -12.250 -22.406 -15.440  1.00  1.73           O  
ATOM   3371  CB  LYS A 215     -10.393 -22.939 -17.937  1.00  1.44           C  
ATOM   3372  CG  LYS A 215     -10.628 -21.829 -18.948  1.00  1.44           C  
ATOM   3373  CD  LYS A 215     -10.833 -22.383 -20.343  1.00  1.44           C  
ATOM   3374  CE  LYS A 215     -11.078 -21.266 -21.344  1.00  1.44           C  
ATOM   3375  NZ  LYS A 215     -11.327 -21.795 -22.712  1.00  1.44           N  
ATOM   3376  H   LYS A 215      -9.830 -24.523 -16.051  1.00  1.15           H  
ATOM   3377  HA  LYS A 215      -9.295 -21.748 -16.533  1.00  1.15           H  
ATOM   3378 1HB  LYS A 215      -9.564 -23.536 -18.301  1.00  1.73           H  
ATOM   3379 2HB  LYS A 215     -11.274 -23.579 -17.938  1.00  1.73           H  
ATOM   3380 1HG  LYS A 215     -11.502 -21.248 -18.672  1.00  1.73           H  
ATOM   3381 2HG  LYS A 215      -9.764 -21.169 -18.968  1.00  1.73           H  
ATOM   3382 1HD  LYS A 215      -9.949 -22.944 -20.649  1.00  1.73           H  
ATOM   3383 2HD  LYS A 215     -11.690 -23.058 -20.348  1.00  1.73           H  
ATOM   3384 1HE  LYS A 215     -11.942 -20.684 -21.028  1.00  1.73           H  
ATOM   3385 2HE  LYS A 215     -10.206 -20.615 -21.372  1.00  1.73           H  
ATOM   3386 1HZ  LYS A 215     -11.484 -21.026 -23.347  1.00  1.73           H  
ATOM   3387 2HZ  LYS A 215     -10.526 -22.328 -23.018  1.00  1.73           H  
ATOM   3388 3HZ  LYS A 215     -12.143 -22.392 -22.699  1.00  1.73           H  
ATOM   3389  N   GLU A 216     -11.364 -20.430 -16.084  1.00  0.79           N  
ATOM   3390  CA  GLU A 216     -12.486 -19.598 -15.635  1.00  1.55           C  
ATOM   3391  C   GLU A 216     -13.849 -20.079 -16.134  1.00  1.07           C  
ATOM   3392  O   GLU A 216     -14.838 -20.009 -15.409  1.00  1.23           O  
ATOM   3393  CB  GLU A 216     -12.270 -18.152 -16.078  1.00  2.33           C  
ATOM   3394  CG  GLU A 216     -13.437 -17.204 -15.808  1.00  2.33           C  
ATOM   3395  CD  GLU A 216     -13.746 -16.995 -14.354  1.00  2.33           C  
ATOM   3396  OE1 GLU A 216     -12.926 -17.308 -13.528  1.00  2.33           O  
ATOM   3397  OE2 GLU A 216     -14.816 -16.505 -14.073  1.00  2.33           O  
ATOM   3398  H   GLU A 216     -10.574 -19.981 -16.532  1.00  0.95           H  
ATOM   3399  HA  GLU A 216     -12.506 -19.621 -14.545  1.00  1.86           H  
ATOM   3400 1HB  GLU A 216     -11.398 -17.746 -15.568  1.00  2.79           H  
ATOM   3401 2HB  GLU A 216     -12.062 -18.125 -17.148  1.00  2.79           H  
ATOM   3402 1HG  GLU A 216     -13.210 -16.237 -16.256  1.00  2.79           H  
ATOM   3403 2HG  GLU A 216     -14.324 -17.597 -16.303  1.00  2.79           H  
ATOM   3404  N   SER A 217     -13.905 -20.561 -17.374  1.00  0.94           N  
ATOM   3405  CA  SER A 217     -15.147 -21.053 -17.961  1.00  1.23           C  
ATOM   3406  C   SER A 217     -15.627 -22.376 -17.354  1.00  1.27           C  
ATOM   3407  O   SER A 217     -16.777 -22.766 -17.560  1.00  1.77           O  
ATOM   3408  CB  SER A 217     -14.978 -21.234 -19.456  1.00  1.84           C  
ATOM   3409  OG  SER A 217     -14.105 -22.291 -19.741  1.00  1.84           O  
ATOM   3410  H   SER A 217     -13.066 -20.584 -17.928  1.00  1.13           H  
ATOM   3411  HA  SER A 217     -15.920 -20.304 -17.789  1.00  1.48           H  
ATOM   3412 1HB  SER A 217     -15.950 -21.429 -19.909  1.00  2.21           H  
ATOM   3413 2HB  SER A 217     -14.594 -20.313 -19.892  1.00  2.21           H  
ATOM   3414  HG  SER A 217     -14.500 -23.072 -19.345  1.00  2.21           H  
ATOM   3415  N   THR A 218     -14.754 -23.074 -16.624  1.00  1.15           N  
ATOM   3416  CA  THR A 218     -15.130 -24.334 -16.003  1.00  1.59           C  
ATOM   3417  C   THR A 218     -15.498 -24.091 -14.549  1.00  1.18           C  
ATOM   3418  O   THR A 218     -16.310 -24.825 -13.982  1.00  1.45           O  
ATOM   3419  CB  THR A 218     -13.992 -25.367 -16.075  1.00  2.39           C  
ATOM   3420  OG1 THR A 218     -12.871 -24.901 -15.319  1.00  2.39           O  
ATOM   3421  CG2 THR A 218     -13.564 -25.562 -17.520  1.00  2.39           C  
ATOM   3422  H   THR A 218     -13.821 -22.727 -16.470  1.00  1.38           H  
ATOM   3423  HA  THR A 218     -16.003 -24.737 -16.516  1.00  1.91           H  
ATOM   3424  HB  THR A 218     -14.330 -26.319 -15.664  1.00  2.86           H  
ATOM   3425  HG1 THR A 218     -12.677 -23.994 -15.567  1.00  2.86           H  
ATOM   3426 1HG2 THR A 218     -12.755 -26.291 -17.566  1.00  2.86           H  
ATOM   3427 2HG2 THR A 218     -14.412 -25.922 -18.103  1.00  2.86           H  
ATOM   3428 3HG2 THR A 218     -13.221 -24.613 -17.928  1.00  2.86           H  
ATOM   3429  N   TYR A 219     -14.949 -23.018 -13.971  1.00  1.15           N  
ATOM   3430  CA  TYR A 219     -15.281 -22.638 -12.599  1.00  1.18           C  
ATOM   3431  C   TYR A 219     -15.334 -21.109 -12.464  1.00  0.88           C  
ATOM   3432  O   TYR A 219     -14.416 -20.493 -11.919  1.00  1.01           O  
ATOM   3433  CB  TYR A 219     -14.261 -23.232 -11.628  1.00  1.77           C  
ATOM   3434  CG  TYR A 219     -14.721 -23.254 -10.187  1.00  1.77           C  
ATOM   3435  CD1 TYR A 219     -16.059 -23.047  -9.890  1.00  1.77           C  
ATOM   3436  CD2 TYR A 219     -13.820 -23.528  -9.169  1.00  1.77           C  
ATOM   3437  CE1 TYR A 219     -16.494 -23.119  -8.583  1.00  1.77           C  
ATOM   3438  CE2 TYR A 219     -14.254 -23.595  -7.857  1.00  1.77           C  
ATOM   3439  CZ  TYR A 219     -15.588 -23.397  -7.565  1.00  1.77           C  
ATOM   3440  OH  TYR A 219     -16.041 -23.478  -6.268  1.00  1.77           O  
ATOM   3441  H   TYR A 219     -14.263 -22.474 -14.483  1.00  1.38           H  
ATOM   3442  HA  TYR A 219     -16.265 -23.036 -12.352  1.00  1.42           H  
ATOM   3443 1HB  TYR A 219     -14.031 -24.256 -11.927  1.00  2.12           H  
ATOM   3444 2HB  TYR A 219     -13.334 -22.665 -11.683  1.00  2.12           H  
ATOM   3445  HD1 TYR A 219     -16.771 -22.839 -10.689  1.00  2.12           H  
ATOM   3446  HD2 TYR A 219     -12.772 -23.700  -9.406  1.00  2.12           H  
ATOM   3447  HE1 TYR A 219     -17.548 -22.964  -8.351  1.00  2.12           H  
ATOM   3448  HE2 TYR A 219     -13.548 -23.817  -7.057  1.00  2.12           H  
ATOM   3449  HH  TYR A 219     -15.497 -22.928  -5.692  1.00  2.12           H  
ATOM   3450  N   PRO A 220     -16.409 -20.485 -12.973  1.00  0.77           N  
ATOM   3451  CA  PRO A 220     -16.688 -19.051 -13.026  1.00  0.86           C  
ATOM   3452  C   PRO A 220     -16.668 -18.376 -11.664  1.00  0.95           C  
ATOM   3453  O   PRO A 220     -17.156 -18.923 -10.676  1.00  0.93           O  
ATOM   3454  CB  PRO A 220     -18.106 -18.987 -13.607  1.00  1.29           C  
ATOM   3455  CG  PRO A 220     -18.255 -20.247 -14.375  1.00  1.29           C  
ATOM   3456  CD  PRO A 220     -17.529 -21.262 -13.545  1.00  1.29           C  
ATOM   3457  HA  PRO A 220     -15.972 -18.574 -13.703  1.00  1.03           H  
ATOM   3458 1HB  PRO A 220     -18.841 -18.893 -12.797  1.00  1.55           H  
ATOM   3459 2HB  PRO A 220     -18.208 -18.091 -14.239  1.00  1.55           H  
ATOM   3460 1HG  PRO A 220     -19.320 -20.490 -14.506  1.00  1.55           H  
ATOM   3461 2HG  PRO A 220     -17.824 -20.133 -15.380  1.00  1.55           H  
ATOM   3462 1HD  PRO A 220     -18.174 -21.648 -12.743  1.00  1.55           H  
ATOM   3463 2HD  PRO A 220     -17.182 -22.058 -14.204  1.00  1.55           H  
ATOM   3464  N   TYR A 221     -16.133 -17.160 -11.636  1.00  1.13           N  
ATOM   3465  CA  TYR A 221     -16.105 -16.356 -10.424  1.00  1.09           C  
ATOM   3466  C   TYR A 221     -17.517 -15.951 -10.020  1.00  0.97           C  
ATOM   3467  O   TYR A 221     -18.281 -15.427 -10.833  1.00  1.24           O  
ATOM   3468  CB  TYR A 221     -15.221 -15.136 -10.626  1.00  1.64           C  
ATOM   3469  CG  TYR A 221     -15.091 -14.291  -9.393  1.00  1.64           C  
ATOM   3470  CD1 TYR A 221     -14.316 -14.742  -8.336  1.00  1.64           C  
ATOM   3471  CD2 TYR A 221     -15.737 -13.067  -9.322  1.00  1.64           C  
ATOM   3472  CE1 TYR A 221     -14.187 -13.968  -7.206  1.00  1.64           C  
ATOM   3473  CE2 TYR A 221     -15.603 -12.291  -8.193  1.00  1.64           C  
ATOM   3474  CZ  TYR A 221     -14.832 -12.739  -7.142  1.00  1.64           C  
ATOM   3475  OH  TYR A 221     -14.688 -11.966  -6.018  1.00  1.64           O  
ATOM   3476  H   TYR A 221     -15.726 -16.785 -12.488  1.00  1.36           H  
ATOM   3477  HA  TYR A 221     -15.696 -16.950  -9.616  1.00  1.31           H  
ATOM   3478 1HB  TYR A 221     -14.222 -15.455 -10.930  1.00  1.96           H  
ATOM   3479 2HB  TYR A 221     -15.625 -14.518 -11.426  1.00  1.96           H  
ATOM   3480  HD1 TYR A 221     -13.811 -15.706  -8.401  1.00  1.96           H  
ATOM   3481  HD2 TYR A 221     -16.343 -12.718 -10.158  1.00  1.96           H  
ATOM   3482  HE1 TYR A 221     -13.578 -14.316  -6.372  1.00  1.96           H  
ATOM   3483  HE2 TYR A 221     -16.105 -11.324  -8.133  1.00  1.96           H  
ATOM   3484  HH  TYR A 221     -15.061 -11.089  -6.177  1.00  1.96           H  
ATOM   3485  N   THR A 222     -17.859 -16.200  -8.759  1.00  0.97           N  
ATOM   3486  CA  THR A 222     -19.201 -15.929  -8.249  1.00  1.13           C  
ATOM   3487  C   THR A 222     -19.323 -14.662  -7.417  1.00  1.28           C  
ATOM   3488  O   THR A 222     -20.412 -14.102  -7.297  1.00  1.50           O  
ATOM   3489  CB  THR A 222     -19.659 -17.074  -7.348  1.00  1.69           C  
ATOM   3490  OG1 THR A 222     -18.782 -17.130  -6.214  1.00  1.69           O  
ATOM   3491  CG2 THR A 222     -19.607 -18.398  -8.095  1.00  1.69           C  
ATOM   3492  H   THR A 222     -17.176 -16.628  -8.147  1.00  1.16           H  
ATOM   3493  HA  THR A 222     -19.879 -15.844  -9.098  1.00  1.36           H  
ATOM   3494  HB  THR A 222     -20.677 -16.888  -7.007  1.00  2.03           H  
ATOM   3495  HG1 THR A 222     -17.873 -17.234  -6.515  1.00  2.03           H  
ATOM   3496 1HG2 THR A 222     -19.926 -19.203  -7.433  1.00  2.03           H  
ATOM   3497 2HG2 THR A 222     -20.270 -18.355  -8.959  1.00  2.03           H  
ATOM   3498 3HG2 THR A 222     -18.588 -18.587  -8.430  1.00  2.03           H  
ATOM   3499  N   GLY A 223     -18.224 -14.223  -6.819  1.00  1.40           N  
ATOM   3500  CA  GLY A 223     -18.271 -13.058  -5.940  1.00  1.75           C  
ATOM   3501  C   GLY A 223     -18.386 -13.470  -4.471  1.00  1.81           C  
ATOM   3502  O   GLY A 223     -18.459 -12.616  -3.587  1.00  2.81           O  
ATOM   3503  H   GLY A 223     -17.347 -14.703  -6.960  1.00  1.68           H  
ATOM   3504 1HA  GLY A 223     -17.377 -12.456  -6.077  1.00  2.10           H  
ATOM   3505 2HA  GLY A 223     -19.118 -12.431  -6.213  1.00  2.10           H  
ATOM   3506  N   THR A 224     -18.388 -14.779  -4.211  1.00  1.49           N  
ATOM   3507  CA  THR A 224     -18.463 -15.301  -2.852  1.00  1.49           C  
ATOM   3508  C   THR A 224     -17.693 -16.604  -2.757  1.00  1.70           C  
ATOM   3509  O   THR A 224     -17.539 -17.309  -3.755  1.00  3.71           O  
ATOM   3510  CB  THR A 224     -19.919 -15.537  -2.418  1.00  2.23           C  
ATOM   3511  OG1 THR A 224     -19.950 -15.930  -1.039  1.00  2.23           O  
ATOM   3512  CG2 THR A 224     -20.551 -16.629  -3.268  1.00  2.23           C  
ATOM   3513  H   THR A 224     -18.352 -15.449  -4.971  1.00  1.79           H  
ATOM   3514  HA  THR A 224     -18.005 -14.582  -2.171  1.00  1.79           H  
ATOM   3515  HB  THR A 224     -20.485 -14.613  -2.537  1.00  2.68           H  
ATOM   3516  HG1 THR A 224     -19.610 -16.825  -0.954  1.00  2.68           H  
ATOM   3517 1HG2 THR A 224     -21.582 -16.786  -2.951  1.00  2.68           H  
ATOM   3518 2HG2 THR A 224     -20.534 -16.330  -4.316  1.00  2.68           H  
ATOM   3519 3HG2 THR A 224     -19.989 -17.555  -3.146  1.00  2.68           H  
ATOM   3520  N   GLY A 225     -17.200 -16.914  -1.563  1.00  2.02           N  
ATOM   3521  CA  GLY A 225     -16.451 -18.146  -1.367  1.00  2.68           C  
ATOM   3522  C   GLY A 225     -17.378 -19.344  -1.189  1.00  3.05           C  
ATOM   3523  O   GLY A 225     -18.553 -19.192  -0.848  1.00 11.98           O  
ATOM   3524  H   GLY A 225     -17.351 -16.289  -0.782  1.00  2.42           H  
ATOM   3525 1HA  GLY A 225     -15.796 -18.314  -2.222  1.00  3.22           H  
ATOM   3526 2HA  GLY A 225     -15.812 -18.045  -0.490  1.00  3.22           H  
ATOM   3527  N   ASP A 226     -16.820 -20.529  -1.391  1.00  2.82           N  
ATOM   3528  CA  ASP A 226     -17.526 -21.798  -1.258  1.00  3.48           C  
ATOM   3529  C   ASP A 226     -16.518 -22.879  -0.837  1.00  3.48           C  
ATOM   3530  O   ASP A 226     -15.386 -22.566  -0.469  1.00  3.84           O  
ATOM   3531  CB  ASP A 226     -18.224 -22.141  -2.593  1.00  5.22           C  
ATOM   3532  CG  ASP A 226     -19.472 -23.018  -2.467  1.00  5.22           C  
ATOM   3533  OD1 ASP A 226     -19.511 -23.842  -1.583  1.00  5.22           O  
ATOM   3534  OD2 ASP A 226     -20.374 -22.852  -3.254  1.00  5.22           O  
ATOM   3535  H   ASP A 226     -15.852 -20.552  -1.686  1.00  3.38           H  
ATOM   3536  HA  ASP A 226     -18.281 -21.704  -0.478  1.00  4.18           H  
ATOM   3537 1HB  ASP A 226     -18.508 -21.215  -3.092  1.00  6.26           H  
ATOM   3538 2HB  ASP A 226     -17.512 -22.649  -3.246  1.00  6.26           H  
ATOM   3539  N   THR A 227     -16.923 -24.143  -0.887  1.00  4.55           N  
ATOM   3540  CA  THR A 227     -16.033 -25.240  -0.536  1.00  6.53           C  
ATOM   3541  C   THR A 227     -15.169 -25.644  -1.731  1.00  5.25           C  
ATOM   3542  O   THR A 227     -15.445 -25.263  -2.868  1.00  5.76           O  
ATOM   3543  CB  THR A 227     -16.837 -26.453  -0.032  1.00  9.79           C  
ATOM   3544  OG1 THR A 227     -17.683 -26.938  -1.082  1.00  9.79           O  
ATOM   3545  CG2 THR A 227     -17.698 -26.052   1.156  1.00  9.79           C  
ATOM   3546  H   THR A 227     -17.871 -24.349  -1.168  1.00  5.46           H  
ATOM   3547  HA  THR A 227     -15.372 -24.910   0.266  1.00  7.84           H  
ATOM   3548  HB  THR A 227     -16.154 -27.245   0.270  1.00 11.75           H  
ATOM   3549  HG1 THR A 227     -18.302 -26.247  -1.337  1.00 11.75           H  
ATOM   3550 1HG2 THR A 227     -18.264 -26.916   1.503  1.00 11.75           H  
ATOM   3551 2HG2 THR A 227     -17.061 -25.688   1.961  1.00 11.75           H  
ATOM   3552 3HG2 THR A 227     -18.388 -25.264   0.854  1.00 11.75           H  
ATOM   3553  N   CYS A 228     -14.125 -26.420  -1.461  1.00  4.35           N  
ATOM   3554  CA  CYS A 228     -13.185 -26.867  -2.488  1.00  3.26           C  
ATOM   3555  C   CYS A 228     -13.834 -27.793  -3.512  1.00  4.21           C  
ATOM   3556  O   CYS A 228     -14.241 -28.907  -3.181  1.00  8.10           O  
ATOM   3557  CB  CYS A 228     -12.014 -27.589  -1.822  1.00  4.89           C  
ATOM   3558  SG  CYS A 228     -10.764 -28.214  -2.961  1.00  4.89           S  
ATOM   3559  H   CYS A 228     -13.967 -26.702  -0.504  1.00  5.22           H  
ATOM   3560  HA  CYS A 228     -12.802 -25.986  -3.006  1.00  3.91           H  
ATOM   3561 1HB  CYS A 228     -11.522 -26.907  -1.128  1.00  5.87           H  
ATOM   3562 2HB  CYS A 228     -12.390 -28.430  -1.240  1.00  5.87           H  
ATOM   3563  HG  CYS A 228      -9.923 -28.637  -2.022  1.00  5.87           H  
ATOM   3564  N   ASN A 229     -13.911 -27.334  -4.760  1.00 10.68           N  
ATOM   3565  CA  ASN A 229     -14.517 -28.120  -5.831  1.00  2.78           C  
ATOM   3566  C   ASN A 229     -13.541 -28.502  -6.943  1.00  1.30           C  
ATOM   3567  O   ASN A 229     -13.973 -28.833  -8.044  1.00  2.06           O  
ATOM   3568  CB  ASN A 229     -15.694 -27.368  -6.432  1.00  4.17           C  
ATOM   3569  CG  ASN A 229     -16.857 -27.240  -5.488  1.00  4.17           C  
ATOM   3570  OD1 ASN A 229     -17.388 -28.247  -5.004  1.00  4.17           O  
ATOM   3571  ND2 ASN A 229     -17.270 -26.027  -5.221  1.00  4.17           N  
ATOM   3572  H   ASN A 229     -13.554 -26.411  -4.967  1.00 12.82           H  
ATOM   3573  HA  ASN A 229     -14.888 -29.050  -5.396  1.00  3.34           H  
ATOM   3574 1HB  ASN A 229     -15.373 -26.368  -6.727  1.00  5.00           H  
ATOM   3575 2HB  ASN A 229     -16.031 -27.880  -7.333  1.00  5.00           H  
ATOM   3576 1HD2 ASN A 229     -18.040 -25.887  -4.598  1.00  5.00           H  
ATOM   3577 2HD2 ASN A 229     -16.816 -25.234  -5.630  1.00  5.00           H  
ATOM   3578  N   ARG A 230     -12.233 -28.489  -6.666  1.00  1.17           N  
ATOM   3579  CA  ARG A 230     -11.248 -28.789  -7.716  1.00  2.47           C  
ATOM   3580  C   ARG A 230     -11.371 -30.202  -8.285  1.00  1.36           C  
ATOM   3581  O   ARG A 230     -11.098 -30.430  -9.463  1.00  2.18           O  
ATOM   3582  CB  ARG A 230      -9.829 -28.621  -7.173  1.00  3.71           C  
ATOM   3583  CG  ARG A 230      -9.466 -29.626  -6.085  1.00  3.71           C  
ATOM   3584  CD  ARG A 230      -8.106 -29.429  -5.518  1.00  3.71           C  
ATOM   3585  NE  ARG A 230      -7.882 -30.337  -4.399  1.00  3.71           N  
ATOM   3586  CZ  ARG A 230      -6.699 -30.590  -3.799  1.00  3.71           C  
ATOM   3587  NH1 ARG A 230      -5.583 -30.038  -4.220  1.00  3.71           N  
ATOM   3588  NH2 ARG A 230      -6.662 -31.415  -2.766  1.00  3.71           N  
ATOM   3589  H   ARG A 230     -11.914 -28.239  -5.740  1.00  1.40           H  
ATOM   3590  HA  ARG A 230     -11.394 -28.076  -8.529  1.00  2.96           H  
ATOM   3591 1HB  ARG A 230      -9.110 -28.722  -7.985  1.00  4.45           H  
ATOM   3592 2HB  ARG A 230      -9.710 -27.620  -6.759  1.00  4.45           H  
ATOM   3593 1HG  ARG A 230     -10.190 -29.554  -5.277  1.00  4.45           H  
ATOM   3594 2HG  ARG A 230      -9.496 -30.631  -6.506  1.00  4.45           H  
ATOM   3595 1HD  ARG A 230      -7.356 -29.633  -6.281  1.00  4.45           H  
ATOM   3596 2HD  ARG A 230      -7.998 -28.406  -5.161  1.00  4.45           H  
ATOM   3597  HE  ARG A 230      -8.697 -30.801  -4.020  1.00  4.45           H  
ATOM   3598 1HH1 ARG A 230      -5.574 -29.422  -5.024  1.00  4.45           H  
ATOM   3599 2HH1 ARG A 230      -4.713 -30.247  -3.752  1.00  4.45           H  
ATOM   3600 1HH2 ARG A 230      -7.513 -31.847  -2.432  1.00  4.45           H  
ATOM   3601 2HH2 ARG A 230      -5.784 -31.613  -2.311  1.00  4.45           H  
ATOM   3602  N   ARG A 231     -11.860 -31.134  -7.476  1.00  1.28           N  
ATOM   3603  CA  ARG A 231     -12.007 -32.521  -7.900  1.00  2.02           C  
ATOM   3604  C   ARG A 231     -13.210 -32.731  -8.803  1.00  1.86           C  
ATOM   3605  O   ARG A 231     -13.359 -33.791  -9.409  1.00  6.59           O  
ATOM   3606  CB  ARG A 231     -12.105 -33.435  -6.692  1.00  3.03           C  
ATOM   3607  CG  ARG A 231     -10.839 -33.503  -5.852  1.00  3.03           C  
ATOM   3608  CD  ARG A 231     -11.020 -34.362  -4.655  1.00  3.03           C  
ATOM   3609  NE  ARG A 231     -11.968 -33.796  -3.708  1.00  3.03           N  
ATOM   3610  CZ  ARG A 231     -12.413 -34.427  -2.603  1.00  3.03           C  
ATOM   3611  NH1 ARG A 231     -11.988 -35.639  -2.321  1.00  3.03           N  
ATOM   3612  NH2 ARG A 231     -13.278 -33.832  -1.800  1.00  3.03           N  
ATOM   3613  H   ARG A 231     -12.092 -30.884  -6.526  1.00  1.54           H  
ATOM   3614  HA  ARG A 231     -11.112 -32.799  -8.461  1.00  2.42           H  
ATOM   3615 1HB  ARG A 231     -12.915 -33.102  -6.044  1.00  3.64           H  
ATOM   3616 2HB  ARG A 231     -12.336 -34.449  -7.016  1.00  3.64           H  
ATOM   3617 1HG  ARG A 231     -10.028 -33.914  -6.455  1.00  3.64           H  
ATOM   3618 2HG  ARG A 231     -10.572 -32.503  -5.516  1.00  3.64           H  
ATOM   3619 1HD  ARG A 231     -11.393 -35.338  -4.967  1.00  3.64           H  
ATOM   3620 2HD  ARG A 231     -10.064 -34.486  -4.147  1.00  3.64           H  
ATOM   3621  HE  ARG A 231     -12.321 -32.866  -3.890  1.00  3.64           H  
ATOM   3622 1HH1 ARG A 231     -11.327 -36.097  -2.931  1.00  3.64           H  
ATOM   3623 2HH1 ARG A 231     -12.321 -36.110  -1.492  1.00  3.64           H  
ATOM   3624 1HH2 ARG A 231     -13.609 -32.901  -2.014  1.00  3.64           H  
ATOM   3625 2HH2 ARG A 231     -13.609 -34.308  -0.973  1.00  3.64           H  
ATOM   3626  N   LEU A 232     -14.072 -31.726  -8.893  1.00  1.15           N  
ATOM   3627  CA  LEU A 232     -15.243 -31.802  -9.732  1.00  2.11           C  
ATOM   3628  C   LEU A 232     -14.999 -31.096 -11.057  1.00  3.42           C  
ATOM   3629  O   LEU A 232     -15.884 -31.052 -11.913  1.00  5.58           O  
ATOM   3630  CB  LEU A 232     -16.435 -31.169  -9.010  1.00  3.17           C  
ATOM   3631  CG  LEU A 232     -16.827 -31.838  -7.687  1.00  3.17           C  
ATOM   3632  CD1 LEU A 232     -17.974 -31.062  -7.054  1.00  3.17           C  
ATOM   3633  CD2 LEU A 232     -17.216 -33.286  -7.950  1.00  3.17           C  
ATOM   3634  H   LEU A 232     -13.921 -30.864  -8.388  1.00  1.38           H  
ATOM   3635  HA  LEU A 232     -15.463 -32.848  -9.934  1.00  2.53           H  
ATOM   3636 1HB  LEU A 232     -16.198 -30.127  -8.799  1.00  3.80           H  
ATOM   3637 2HB  LEU A 232     -17.303 -31.199  -9.668  1.00  3.80           H  
ATOM   3638  HG  LEU A 232     -15.981 -31.811  -6.999  1.00  3.80           H  
ATOM   3639 1HD1 LEU A 232     -18.251 -31.526  -6.106  1.00  3.80           H  
ATOM   3640 2HD1 LEU A 232     -17.661 -30.034  -6.875  1.00  3.80           H  
ATOM   3641 3HD1 LEU A 232     -18.832 -31.070  -7.725  1.00  3.80           H  
ATOM   3642 1HD2 LEU A 232     -17.490 -33.769  -7.011  1.00  3.80           H  
ATOM   3643 2HD2 LEU A 232     -18.065 -33.317  -8.634  1.00  3.80           H  
ATOM   3644 3HD2 LEU A 232     -16.373 -33.815  -8.396  1.00  3.80           H  
ATOM   3645  N   LYS A 233     -13.797 -30.531 -11.227  1.00  3.87           N  
ATOM   3646  CA  LYS A 233     -13.475 -29.806 -12.444  1.00  6.92           C  
ATOM   3647  C   LYS A 233     -12.521 -30.601 -13.336  1.00  6.69           C  
ATOM   3648  O   LYS A 233     -12.077 -30.102 -14.372  1.00  9.37           O  
ATOM   3649  CB  LYS A 233     -12.900 -28.441 -12.076  1.00 10.38           C  
ATOM   3650  CG  LYS A 233     -13.863 -27.628 -11.222  1.00 10.38           C  
ATOM   3651  CD  LYS A 233     -15.152 -27.349 -11.973  1.00 10.38           C  
ATOM   3652  CE  LYS A 233     -16.153 -26.597 -11.115  1.00 10.38           C  
ATOM   3653  NZ  LYS A 233     -17.387 -26.270 -11.875  1.00 10.38           N  
ATOM   3654  H   LYS A 233     -13.076 -30.590 -10.517  1.00  4.64           H  
ATOM   3655  HA  LYS A 233     -14.395 -29.650 -13.006  1.00  8.30           H  
ATOM   3656 1HB  LYS A 233     -11.967 -28.567 -11.525  1.00 12.46           H  
ATOM   3657 2HB  LYS A 233     -12.683 -27.873 -12.980  1.00 12.46           H  
ATOM   3658 1HG  LYS A 233     -14.098 -28.177 -10.314  1.00 12.46           H  
ATOM   3659 2HG  LYS A 233     -13.401 -26.680 -10.946  1.00 12.46           H  
ATOM   3660 1HD  LYS A 233     -14.932 -26.759 -12.865  1.00 12.46           H  
ATOM   3661 2HD  LYS A 233     -15.600 -28.292 -12.285  1.00 12.46           H  
ATOM   3662 1HE  LYS A 233     -16.421 -27.209 -10.256  1.00 12.46           H  
ATOM   3663 2HE  LYS A 233     -15.698 -25.680 -10.759  1.00 12.46           H  
ATOM   3664 1HZ  LYS A 233     -18.032 -25.765 -11.285  1.00 12.46           H  
ATOM   3665 2HZ  LYS A 233     -17.122 -25.693 -12.664  1.00 12.46           H  
ATOM   3666 3HZ  LYS A 233     -17.824 -27.117 -12.206  1.00 12.46           H  
ATOM   3667  N   ALA A 234     -12.241 -31.848 -12.944  1.00  6.05           N  
ATOM   3668  CA  ALA A 234     -11.367 -32.754 -13.691  1.00  8.79           C  
ATOM   3669  C   ALA A 234      -9.991 -32.126 -13.987  1.00  5.71           C  
ATOM   3670  O   ALA A 234      -9.330 -31.619 -13.076  1.00  7.10           O  
ATOM   3671  CB  ALA A 234     -12.068 -33.177 -14.981  1.00 13.18           C  
ATOM   3672  H   ALA A 234     -12.648 -32.193 -12.085  1.00  7.26           H  
ATOM   3673  HA  ALA A 234     -11.204 -33.641 -13.079  1.00 10.55           H  
ATOM   3674 1HB  ALA A 234     -11.455 -33.895 -15.528  1.00 15.82           H  
ATOM   3675 2HB  ALA A 234     -13.022 -33.642 -14.735  1.00 15.82           H  
ATOM   3676 3HB  ALA A 234     -12.246 -32.305 -15.607  1.00 15.82           H  
ATOM   3677  N   SER A 235      -9.538 -32.210 -15.243  1.00  4.05           N  
ATOM   3678  CA  SER A 235      -8.233 -31.695 -15.646  1.00  3.24           C  
ATOM   3679  C   SER A 235      -8.129 -30.178 -15.516  1.00  2.28           C  
ATOM   3680  O   SER A 235      -9.060 -29.441 -15.838  1.00  3.54           O  
ATOM   3681  CB  SER A 235      -7.933 -32.096 -17.078  1.00  4.86           C  
ATOM   3682  OG  SER A 235      -6.709 -31.558 -17.505  1.00  4.86           O  
ATOM   3683  H   SER A 235     -10.108 -32.636 -15.957  1.00  4.86           H  
ATOM   3684  HA  SER A 235      -7.479 -32.143 -14.997  1.00  3.89           H  
ATOM   3685 1HB  SER A 235      -7.901 -33.182 -17.152  1.00  5.83           H  
ATOM   3686 2HB  SER A 235      -8.734 -31.749 -17.731  1.00  5.83           H  
ATOM   3687  HG  SER A 235      -6.794 -30.603 -17.431  1.00  5.83           H  
ATOM   3688  N   ARG A 236      -6.967 -29.723 -15.067  1.00  2.06           N  
ATOM   3689  CA  ARG A 236      -6.699 -28.306 -14.882  1.00  1.36           C  
ATOM   3690  C   ARG A 236      -6.230 -27.697 -16.200  1.00  1.11           C  
ATOM   3691  O   ARG A 236      -5.679 -28.402 -17.047  1.00  4.03           O  
ATOM   3692  CB  ARG A 236      -5.660 -28.117 -13.805  1.00  2.04           C  
ATOM   3693  CG  ARG A 236      -6.148 -28.433 -12.397  1.00  2.04           C  
ATOM   3694  CD  ARG A 236      -6.087 -29.889 -12.117  1.00  2.04           C  
ATOM   3695  NE  ARG A 236      -4.719 -30.385 -12.122  1.00  2.04           N  
ATOM   3696  CZ  ARG A 236      -4.370 -31.682 -12.048  1.00  2.04           C  
ATOM   3697  NH1 ARG A 236      -5.291 -32.617 -11.948  1.00  2.04           N  
ATOM   3698  NH2 ARG A 236      -3.090 -32.001 -12.079  1.00  2.04           N  
ATOM   3699  H   ARG A 236      -6.244 -30.387 -14.832  1.00  2.47           H  
ATOM   3700  HA  ARG A 236      -7.622 -27.811 -14.573  1.00  1.63           H  
ATOM   3701 1HB  ARG A 236      -4.807 -28.762 -14.007  1.00  2.45           H  
ATOM   3702 2HB  ARG A 236      -5.305 -27.090 -13.819  1.00  2.45           H  
ATOM   3703 1HG  ARG A 236      -5.529 -27.929 -11.659  1.00  2.45           H  
ATOM   3704 2HG  ARG A 236      -7.182 -28.104 -12.285  1.00  2.45           H  
ATOM   3705 1HD  ARG A 236      -6.516 -30.086 -11.135  1.00  2.45           H  
ATOM   3706 2HD  ARG A 236      -6.649 -30.434 -12.873  1.00  2.45           H  
ATOM   3707  HE  ARG A 236      -3.962 -29.714 -12.203  1.00  2.45           H  
ATOM   3708 1HH1 ARG A 236      -6.269 -32.364 -11.923  1.00  2.45           H  
ATOM   3709 2HH1 ARG A 236      -5.019 -33.587 -11.892  1.00  2.45           H  
ATOM   3710 1HH2 ARG A 236      -2.403 -31.259 -12.161  1.00  2.45           H  
ATOM   3711 2HH2 ARG A 236      -2.803 -32.966 -12.025  1.00  2.45           H  
ATOM   3712  N   ALA A 237      -6.494 -26.408 -16.404  1.00  0.63           N  
ATOM   3713  CA  ALA A 237      -6.164 -25.764 -17.670  1.00  0.65           C  
ATOM   3714  C   ALA A 237      -4.687 -25.421 -17.802  1.00  1.07           C  
ATOM   3715  O   ALA A 237      -4.097 -25.630 -18.863  1.00  2.66           O  
ATOM   3716  CB  ALA A 237      -6.990 -24.517 -17.832  1.00  0.98           C  
ATOM   3717  H   ALA A 237      -6.910 -25.849 -15.672  1.00  0.76           H  
ATOM   3718  HA  ALA A 237      -6.414 -26.459 -18.472  1.00  0.78           H  
ATOM   3719 1HB  ALA A 237      -6.778 -24.054 -18.796  1.00  1.17           H  
ATOM   3720 2HB  ALA A 237      -8.042 -24.788 -17.778  1.00  1.17           H  
ATOM   3721 3HB  ALA A 237      -6.752 -23.823 -17.031  1.00  1.17           H  
ATOM   3722  N   ALA A 238      -4.079 -24.904 -16.738  1.00  0.50           N  
ATOM   3723  CA  ALA A 238      -2.665 -24.556 -16.843  1.00  0.84           C  
ATOM   3724  C   ALA A 238      -1.971 -24.554 -15.494  1.00  0.99           C  
ATOM   3725  O   ALA A 238      -2.554 -24.171 -14.483  1.00  8.21           O  
ATOM   3726  CB  ALA A 238      -2.521 -23.188 -17.501  1.00  1.26           C  
ATOM   3727  H   ALA A 238      -4.598 -24.736 -15.883  1.00  0.60           H  
ATOM   3728  HA  ALA A 238      -2.179 -25.304 -17.469  1.00  1.01           H  
ATOM   3729 1HB  ALA A 238      -1.464 -22.944 -17.610  1.00  1.51           H  
ATOM   3730 2HB  ALA A 238      -2.991 -23.204 -18.484  1.00  1.51           H  
ATOM   3731 3HB  ALA A 238      -3.004 -22.435 -16.881  1.00  1.51           H  
ATOM   3732  N   SER A 239      -0.708 -24.983 -15.492  1.00  1.52           N  
ATOM   3733  CA  SER A 239       0.090 -25.041 -14.272  1.00  1.49           C  
ATOM   3734  C   SER A 239       1.333 -24.183 -14.367  1.00  0.98           C  
ATOM   3735  O   SER A 239       1.686 -23.693 -15.440  1.00  1.73           O  
ATOM   3736  CB  SER A 239       0.514 -26.470 -13.990  1.00  2.23           C  
ATOM   3737  OG  SER A 239       1.431 -26.917 -14.951  1.00  2.23           O  
ATOM   3738  H   SER A 239      -0.292 -25.285 -16.363  1.00  1.82           H  
ATOM   3739  HA  SER A 239      -0.510 -24.670 -13.444  1.00  1.79           H  
ATOM   3740 1HB  SER A 239       0.960 -26.535 -12.998  1.00  2.68           H  
ATOM   3741 2HB  SER A 239      -0.362 -27.116 -13.998  1.00  2.68           H  
ATOM   3742  HG  SER A 239       2.200 -26.348 -14.866  1.00  2.68           H  
ATOM   3743  N   ILE A 240       2.007 -24.027 -13.233  1.00  0.94           N  
ATOM   3744  CA  ILE A 240       3.252 -23.280 -13.172  1.00  1.52           C  
ATOM   3745  C   ILE A 240       4.299 -24.095 -12.426  1.00  1.05           C  
ATOM   3746  O   ILE A 240       3.968 -24.978 -11.633  1.00  1.70           O  
ATOM   3747  CB  ILE A 240       3.052 -21.900 -12.490  1.00  2.28           C  
ATOM   3748  CG1 ILE A 240       2.587 -22.075 -11.043  1.00  2.28           C  
ATOM   3749  CG2 ILE A 240       2.070 -21.043 -13.267  1.00  2.28           C  
ATOM   3750  CD1 ILE A 240       2.486 -20.775 -10.276  1.00  2.28           C  
ATOM   3751  H   ILE A 240       1.649 -24.450 -12.388  1.00  1.13           H  
ATOM   3752  HA  ILE A 240       3.611 -23.113 -14.187  1.00  1.82           H  
ATOM   3753  HB  ILE A 240       4.007 -21.383 -12.454  1.00  2.74           H  
ATOM   3754 1HG1 ILE A 240       1.619 -22.556 -11.039  1.00  2.74           H  
ATOM   3755 2HG1 ILE A 240       3.292 -22.724 -10.523  1.00  2.74           H  
ATOM   3756 1HG2 ILE A 240       1.976 -20.077 -12.777  1.00  2.74           H  
ATOM   3757 2HG2 ILE A 240       2.436 -20.901 -14.283  1.00  2.74           H  
ATOM   3758 3HG2 ILE A 240       1.097 -21.530 -13.297  1.00  2.74           H  
ATOM   3759 1HD1 ILE A 240       2.155 -20.978  -9.260  1.00  2.74           H  
ATOM   3760 2HD1 ILE A 240       3.456 -20.288 -10.251  1.00  2.74           H  
ATOM   3761 3HD1 ILE A 240       1.767 -20.121 -10.767  1.00  2.74           H  
ATOM   3762  N   LYS A 241       5.561 -23.792 -12.687  1.00  0.70           N  
ATOM   3763  CA  LYS A 241       6.696 -24.453 -12.055  1.00  0.58           C  
ATOM   3764  C   LYS A 241       6.864 -23.976 -10.619  1.00  0.41           C  
ATOM   3765  O   LYS A 241       7.223 -24.752  -9.733  1.00  0.84           O  
ATOM   3766  CB  LYS A 241       7.964 -24.160 -12.852  1.00  0.87           C  
ATOM   3767  CG  LYS A 241       8.008 -24.823 -14.217  1.00  0.87           C  
ATOM   3768  CD  LYS A 241       9.225 -24.368 -15.003  1.00  0.87           C  
ATOM   3769  CE  LYS A 241       9.234 -24.974 -16.398  1.00  0.87           C  
ATOM   3770  NZ  LYS A 241      10.318 -24.402 -17.238  1.00  0.87           N  
ATOM   3771  H   LYS A 241       5.747 -23.055 -13.351  1.00  0.84           H  
ATOM   3772  HA  LYS A 241       6.516 -25.528 -12.040  1.00  0.70           H  
ATOM   3773 1HB  LYS A 241       8.068 -23.087 -12.997  1.00  1.04           H  
ATOM   3774 2HB  LYS A 241       8.833 -24.500 -12.289  1.00  1.04           H  
ATOM   3775 1HG  LYS A 241       8.055 -25.905 -14.091  1.00  1.04           H  
ATOM   3776 2HG  LYS A 241       7.106 -24.581 -14.776  1.00  1.04           H  
ATOM   3777 1HD  LYS A 241       9.219 -23.281 -15.090  1.00  1.04           H  
ATOM   3778 2HD  LYS A 241      10.132 -24.670 -14.480  1.00  1.04           H  
ATOM   3779 1HE  LYS A 241       9.378 -26.050 -16.320  1.00  1.04           H  
ATOM   3780 2HE  LYS A 241       8.276 -24.781 -16.880  1.00  1.04           H  
ATOM   3781 1HZ  LYS A 241      10.293 -24.824 -18.155  1.00  1.04           H  
ATOM   3782 2HZ  LYS A 241      10.174 -23.403 -17.322  1.00  1.04           H  
ATOM   3783 3HZ  LYS A 241      11.214 -24.581 -16.809  1.00  1.04           H  
ATOM   3784  N   GLY A 242       6.591 -22.694 -10.400  1.00  0.38           N  
ATOM   3785  CA  GLY A 242       6.679 -22.113  -9.068  1.00  0.47           C  
ATOM   3786  C   GLY A 242       6.547 -20.610  -9.135  1.00  0.28           C  
ATOM   3787  O   GLY A 242       5.786 -20.096  -9.947  1.00  0.30           O  
ATOM   3788  H   GLY A 242       6.327 -22.112 -11.186  1.00  0.46           H  
ATOM   3789 1HA  GLY A 242       5.881 -22.516  -8.453  1.00  0.56           H  
ATOM   3790 2HA  GLY A 242       7.627 -22.386  -8.606  1.00  0.56           H  
ATOM   3791  N   TYR A 243       7.259 -19.905  -8.264  1.00  0.27           N  
ATOM   3792  CA  TYR A 243       7.238 -18.447  -8.274  1.00  0.27           C  
ATOM   3793  C   TYR A 243       8.505 -17.898  -7.626  1.00  0.36           C  
ATOM   3794  O   TYR A 243       9.174 -18.603  -6.870  1.00  0.42           O  
ATOM   3795  CB  TYR A 243       5.977 -17.932  -7.574  1.00  0.41           C  
ATOM   3796  CG  TYR A 243       5.880 -18.249  -6.101  1.00  0.41           C  
ATOM   3797  CD1 TYR A 243       6.273 -17.305  -5.166  1.00  0.41           C  
ATOM   3798  CD2 TYR A 243       5.399 -19.483  -5.684  1.00  0.41           C  
ATOM   3799  CE1 TYR A 243       6.175 -17.588  -3.819  1.00  0.41           C  
ATOM   3800  CE2 TYR A 243       5.302 -19.766  -4.338  1.00  0.41           C  
ATOM   3801  CZ  TYR A 243       5.685 -18.824  -3.407  1.00  0.41           C  
ATOM   3802  OH  TYR A 243       5.588 -19.108  -2.064  1.00  0.41           O  
ATOM   3803  H   TYR A 243       7.850 -20.385  -7.600  1.00  0.32           H  
ATOM   3804  HA  TYR A 243       7.219 -18.107  -9.307  1.00  0.32           H  
ATOM   3805 1HB  TYR A 243       5.920 -16.849  -7.686  1.00  0.49           H  
ATOM   3806 2HB  TYR A 243       5.100 -18.351  -8.067  1.00  0.49           H  
ATOM   3807  HD1 TYR A 243       6.654 -16.337  -5.493  1.00  0.49           H  
ATOM   3808  HD2 TYR A 243       5.092 -20.226  -6.420  1.00  0.49           H  
ATOM   3809  HE1 TYR A 243       6.481 -16.844  -3.083  1.00  0.49           H  
ATOM   3810  HE2 TYR A 243       4.919 -20.733  -4.011  1.00  0.49           H  
ATOM   3811  HH  TYR A 243       5.163 -19.961  -1.949  1.00  0.49           H  
ATOM   3812  N   LYS A 244       8.833 -16.640  -7.922  1.00  0.86           N  
ATOM   3813  CA  LYS A 244      10.023 -16.016  -7.357  1.00  0.84           C  
ATOM   3814  C   LYS A 244       9.726 -14.719  -6.629  1.00  0.77           C  
ATOM   3815  O   LYS A 244       8.842 -13.951  -7.015  1.00  1.90           O  
ATOM   3816  CB  LYS A 244      11.064 -15.729  -8.444  1.00  1.26           C  
ATOM   3817  CG  LYS A 244      11.637 -16.962  -9.115  1.00  1.26           C  
ATOM   3818  CD  LYS A 244      12.749 -16.601 -10.087  1.00  1.26           C  
ATOM   3819  CE  LYS A 244      13.295 -17.838 -10.790  1.00  1.26           C  
ATOM   3820  NZ  LYS A 244      14.498 -17.524 -11.610  1.00  1.26           N  
ATOM   3821  H   LYS A 244       8.243 -16.116  -8.547  1.00  1.03           H  
ATOM   3822  HA  LYS A 244      10.461 -16.705  -6.635  1.00  1.01           H  
ATOM   3823 1HB  LYS A 244      10.616 -15.108  -9.220  1.00  1.51           H  
ATOM   3824 2HB  LYS A 244      11.894 -15.168  -8.014  1.00  1.51           H  
ATOM   3825 1HG  LYS A 244      12.037 -17.634  -8.355  1.00  1.51           H  
ATOM   3826 2HG  LYS A 244      10.847 -17.479  -9.646  1.00  1.51           H  
ATOM   3827 1HD  LYS A 244      12.367 -15.905 -10.835  1.00  1.51           H  
ATOM   3828 2HD  LYS A 244      13.560 -16.114  -9.546  1.00  1.51           H  
ATOM   3829 1HE  LYS A 244      13.556 -18.589 -10.048  1.00  1.51           H  
ATOM   3830 2HE  LYS A 244      12.524 -18.247 -11.442  1.00  1.51           H  
ATOM   3831 1HZ  LYS A 244      14.833 -18.364 -12.061  1.00  1.51           H  
ATOM   3832 2HZ  LYS A 244      14.265 -16.835 -12.311  1.00  1.51           H  
ATOM   3833 3HZ  LYS A 244      15.215 -17.158 -10.995  1.00  1.51           H  
ATOM   3834  N   ASP A 245      10.502 -14.469  -5.578  1.00  1.13           N  
ATOM   3835  CA  ASP A 245      10.400 -13.227  -4.829  1.00  1.76           C  
ATOM   3836  C   ASP A 245      11.201 -12.147  -5.537  1.00  2.33           C  
ATOM   3837  O   ASP A 245      12.316 -12.399  -5.991  1.00  7.21           O  
ATOM   3838  CB  ASP A 245      10.943 -13.378  -3.395  1.00  2.64           C  
ATOM   3839  CG  ASP A 245      10.106 -14.271  -2.486  1.00  2.64           C  
ATOM   3840  OD1 ASP A 245       9.024 -14.637  -2.872  1.00  2.64           O  
ATOM   3841  OD2 ASP A 245      10.547 -14.559  -1.391  1.00  2.64           O  
ATOM   3842  H   ASP A 245      11.194 -15.152  -5.304  1.00  1.36           H  
ATOM   3843  HA  ASP A 245       9.356 -12.919  -4.789  1.00  2.11           H  
ATOM   3844 1HB  ASP A 245      11.954 -13.782  -3.437  1.00  3.17           H  
ATOM   3845 2HB  ASP A 245      11.010 -12.391  -2.936  1.00  3.17           H  
ATOM   3846  N   VAL A 246      10.657 -10.943  -5.601  1.00  0.60           N  
ATOM   3847  CA  VAL A 246      11.384  -9.832  -6.189  1.00  1.08           C  
ATOM   3848  C   VAL A 246      11.944  -8.961  -5.065  1.00  1.47           C  
ATOM   3849  O   VAL A 246      11.166  -8.471  -4.248  1.00  4.33           O  
ATOM   3850  CB  VAL A 246      10.456  -8.990  -7.080  1.00  1.62           C  
ATOM   3851  CG1 VAL A 246      11.187  -7.798  -7.665  1.00  1.62           C  
ATOM   3852  CG2 VAL A 246       9.903  -9.842  -8.187  1.00  1.62           C  
ATOM   3853  H   VAL A 246       9.724 -10.777  -5.240  1.00  0.72           H  
ATOM   3854  HA  VAL A 246      12.183 -10.231  -6.805  1.00  1.30           H  
ATOM   3855  HB  VAL A 246       9.643  -8.618  -6.475  1.00  1.94           H  
ATOM   3856 1HG1 VAL A 246      10.496  -7.217  -8.274  1.00  1.94           H  
ATOM   3857 2HG1 VAL A 246      11.574  -7.175  -6.859  1.00  1.94           H  
ATOM   3858 3HG1 VAL A 246      12.012  -8.145  -8.286  1.00  1.94           H  
ATOM   3859 1HG2 VAL A 246       9.229  -9.248  -8.804  1.00  1.94           H  
ATOM   3860 2HG2 VAL A 246      10.727 -10.207  -8.794  1.00  1.94           H  
ATOM   3861 3HG2 VAL A 246       9.361 -10.685  -7.764  1.00  1.94           H  
ATOM   3862  N   PRO A 247      13.278  -8.814  -4.967  1.00  1.75           N  
ATOM   3863  CA  PRO A 247      13.999  -7.969  -4.015  1.00  1.77           C  
ATOM   3864  C   PRO A 247      13.179  -6.746  -3.663  1.00  1.79           C  
ATOM   3865  O   PRO A 247      13.033  -5.826  -4.472  1.00  2.02           O  
ATOM   3866  CB  PRO A 247      15.278  -7.580  -4.764  1.00  2.66           C  
ATOM   3867  CG  PRO A 247      15.501  -8.703  -5.704  1.00  2.66           C  
ATOM   3868  CD  PRO A 247      14.122  -9.117  -6.130  1.00  2.66           C  
ATOM   3869  HA  PRO A 247      14.230  -8.553  -3.112  1.00  2.12           H  
ATOM   3870 1HB  PRO A 247      15.138  -6.616  -5.274  1.00  3.19           H  
ATOM   3871 2HB  PRO A 247      16.106  -7.450  -4.052  1.00  3.19           H  
ATOM   3872 1HG  PRO A 247      16.124  -8.374  -6.547  1.00  3.19           H  
ATOM   3873 2HG  PRO A 247      16.048  -9.514  -5.202  1.00  3.19           H  
ATOM   3874 1HD  PRO A 247      13.791  -8.557  -7.009  1.00  3.19           H  
ATOM   3875 2HD  PRO A 247      14.116 -10.201  -6.308  1.00  3.19           H  
ATOM   3876  N   SER A 248      12.636  -6.756  -2.450  1.00  1.73           N  
ATOM   3877  CA  SER A 248      11.785  -5.679  -1.989  1.00  1.89           C  
ATOM   3878  C   SER A 248      12.584  -4.419  -1.753  1.00  1.54           C  
ATOM   3879  O   SER A 248      13.799  -4.462  -1.551  1.00  2.33           O  
ATOM   3880  CB  SER A 248      11.070  -6.086  -0.716  1.00  2.83           C  
ATOM   3881  OG  SER A 248      11.972  -6.224   0.348  1.00  2.83           O  
ATOM   3882  H   SER A 248      12.810  -7.541  -1.839  1.00  2.08           H  
ATOM   3883  HA  SER A 248      11.040  -5.474  -2.759  1.00  2.27           H  
ATOM   3884 1HB  SER A 248      10.319  -5.339  -0.465  1.00  3.40           H  
ATOM   3885 2HB  SER A 248      10.551  -7.029  -0.881  1.00  3.40           H  
ATOM   3886  HG  SER A 248      12.297  -5.340   0.534  1.00  3.40           H  
ATOM   3887  N   ASN A 249      11.878  -3.297  -1.770  1.00  0.93           N  
ATOM   3888  CA  ASN A 249      12.459  -1.976  -1.613  1.00  1.05           C  
ATOM   3889  C   ASN A 249      13.471  -1.698  -2.708  1.00  0.81           C  
ATOM   3890  O   ASN A 249      14.521  -1.103  -2.462  1.00  1.04           O  
ATOM   3891  CB  ASN A 249      13.085  -1.809  -0.244  1.00  1.58           C  
ATOM   3892  CG  ASN A 249      12.062  -1.911   0.842  1.00  1.58           C  
ATOM   3893  OD1 ASN A 249      12.191  -2.705   1.781  1.00  1.58           O  
ATOM   3894  ND2 ASN A 249      11.035  -1.118   0.717  1.00  1.58           N  
ATOM   3895  H   ASN A 249      10.886  -3.366  -1.935  1.00  1.12           H  
ATOM   3896  HA  ASN A 249      11.662  -1.248  -1.720  1.00  1.26           H  
ATOM   3897 1HB  ASN A 249      13.857  -2.562  -0.082  1.00  1.89           H  
ATOM   3898 2HB  ASN A 249      13.564  -0.832  -0.182  1.00  1.89           H  
ATOM   3899 1HD2 ASN A 249      10.298  -1.117   1.400  1.00  1.89           H  
ATOM   3900 2HD2 ASN A 249      10.982  -0.495  -0.067  1.00  1.89           H  
ATOM   3901  N   ASN A 250      13.152  -2.136  -3.921  1.00  0.59           N  
ATOM   3902  CA  ASN A 250      14.051  -1.960  -5.039  1.00  0.55           C  
ATOM   3903  C   ASN A 250      13.273  -1.913  -6.345  1.00  0.63           C  
ATOM   3904  O   ASN A 250      12.879  -2.945  -6.898  1.00  0.95           O  
ATOM   3905  CB  ASN A 250      15.089  -3.054  -5.033  1.00  0.83           C  
ATOM   3906  CG  ASN A 250      16.146  -2.835  -6.052  1.00  0.83           C  
ATOM   3907  OD1 ASN A 250      15.872  -2.655  -7.244  1.00  0.83           O  
ATOM   3908  ND2 ASN A 250      17.372  -2.832  -5.601  1.00  0.83           N  
ATOM   3909  H   ASN A 250      12.272  -2.607  -4.069  1.00  0.71           H  
ATOM   3910  HA  ASN A 250      14.559  -1.001  -4.929  1.00  0.66           H  
ATOM   3911 1HB  ASN A 250      15.554  -3.110  -4.047  1.00  0.99           H  
ATOM   3912 2HB  ASN A 250      14.610  -4.014  -5.223  1.00  0.99           H  
ATOM   3913 1HD2 ASN A 250      18.135  -2.696  -6.235  1.00  0.99           H  
ATOM   3914 2HD2 ASN A 250      17.548  -2.976  -4.627  1.00  0.99           H  
ATOM   3915  N   GLU A 251      13.062  -0.691  -6.822  1.00  0.57           N  
ATOM   3916  CA  GLU A 251      12.297  -0.431  -8.027  1.00  0.88           C  
ATOM   3917  C   GLU A 251      12.934  -1.000  -9.285  1.00  0.79           C  
ATOM   3918  O   GLU A 251      12.216  -1.367 -10.215  1.00  0.97           O  
ATOM   3919  CB  GLU A 251      12.093   1.075  -8.190  1.00  1.32           C  
ATOM   3920  CG  GLU A 251      11.135   1.692  -7.182  1.00  1.32           C  
ATOM   3921  CD  GLU A 251      10.897   3.149  -7.445  1.00  1.32           C  
ATOM   3922  OE1 GLU A 251      10.321   3.455  -8.464  1.00  1.32           O  
ATOM   3923  OE2 GLU A 251      11.283   3.958  -6.637  1.00  1.32           O  
ATOM   3924  H   GLU A 251      13.436   0.097  -6.311  1.00  0.68           H  
ATOM   3925  HA  GLU A 251      11.319  -0.899  -7.910  1.00  1.06           H  
ATOM   3926 1HB  GLU A 251      13.053   1.574  -8.060  1.00  1.58           H  
ATOM   3927 2HB  GLU A 251      11.748   1.311  -9.193  1.00  1.58           H  
ATOM   3928 1HG  GLU A 251      10.183   1.163  -7.223  1.00  1.58           H  
ATOM   3929 2HG  GLU A 251      11.546   1.569  -6.181  1.00  1.58           H  
ATOM   3930  N   ALA A 252      14.264  -1.069  -9.319  1.00  0.63           N  
ATOM   3931  CA  ALA A 252      14.962  -1.630 -10.467  1.00  0.65           C  
ATOM   3932  C   ALA A 252      14.630  -3.107 -10.609  1.00  0.61           C  
ATOM   3933  O   ALA A 252      14.404  -3.590 -11.719  1.00  0.80           O  
ATOM   3934  CB  ALA A 252      16.464  -1.433 -10.332  1.00  0.98           C  
ATOM   3935  H   ALA A 252      14.804  -0.742  -8.530  1.00  0.76           H  
ATOM   3936  HA  ALA A 252      14.615  -1.116 -11.364  1.00  0.78           H  
ATOM   3937 1HB  ALA A 252      16.965  -1.842 -11.209  1.00  1.17           H  
ATOM   3938 2HB  ALA A 252      16.685  -0.369 -10.251  1.00  1.17           H  
ATOM   3939 3HB  ALA A 252      16.823  -1.944  -9.441  1.00  1.17           H  
ATOM   3940  N   ALA A 253      14.581  -3.813  -9.475  1.00  0.53           N  
ATOM   3941  CA  ALA A 253      14.252  -5.231  -9.463  1.00  0.57           C  
ATOM   3942  C   ALA A 253      12.843  -5.462  -9.978  1.00  0.42           C  
ATOM   3943  O   ALA A 253      12.620  -6.366 -10.785  1.00  0.45           O  
ATOM   3944  CB  ALA A 253      14.387  -5.798  -8.064  1.00  0.85           C  
ATOM   3945  H   ALA A 253      14.796  -3.354  -8.597  1.00  0.64           H  
ATOM   3946  HA  ALA A 253      14.945  -5.747 -10.128  1.00  0.68           H  
ATOM   3947 1HB  ALA A 253      14.159  -6.861  -8.089  1.00  1.03           H  
ATOM   3948 2HB  ALA A 253      15.402  -5.652  -7.705  1.00  1.03           H  
ATOM   3949 3HB  ALA A 253      13.692  -5.293  -7.395  1.00  1.03           H  
ATOM   3950  N   LEU A 254      11.899  -4.636  -9.519  1.00  0.41           N  
ATOM   3951  CA  LEU A 254      10.520  -4.759  -9.978  1.00  0.46           C  
ATOM   3952  C   LEU A 254      10.403  -4.468 -11.457  1.00  0.50           C  
ATOM   3953  O   LEU A 254       9.781  -5.240 -12.183  1.00  0.78           O  
ATOM   3954  CB  LEU A 254       9.587  -3.843  -9.186  1.00  0.69           C  
ATOM   3955  CG  LEU A 254       8.125  -3.866  -9.664  1.00  0.69           C  
ATOM   3956  CD1 LEU A 254       7.600  -5.290  -9.591  1.00  0.69           C  
ATOM   3957  CD2 LEU A 254       7.286  -2.948  -8.780  1.00  0.69           C  
ATOM   3958  H   LEU A 254      12.143  -3.927  -8.833  1.00  0.49           H  
ATOM   3959  HA  LEU A 254      10.198  -5.785  -9.815  1.00  0.55           H  
ATOM   3960 1HB  LEU A 254       9.604  -4.144  -8.140  1.00  0.83           H  
ATOM   3961 2HB  LEU A 254       9.952  -2.818  -9.257  1.00  0.83           H  
ATOM   3962  HG  LEU A 254       8.070  -3.531 -10.700  1.00  0.83           H  
ATOM   3963 1HD1 LEU A 254       6.565  -5.316  -9.930  1.00  0.83           H  
ATOM   3964 2HD1 LEU A 254       8.207  -5.935 -10.226  1.00  0.83           H  
ATOM   3965 3HD1 LEU A 254       7.655  -5.637  -8.566  1.00  0.83           H  
ATOM   3966 1HD2 LEU A 254       6.249  -2.967  -9.117  1.00  0.83           H  
ATOM   3967 2HD2 LEU A 254       7.338  -3.292  -7.747  1.00  0.83           H  
ATOM   3968 3HD2 LEU A 254       7.669  -1.930  -8.842  1.00  0.83           H  
ATOM   3969  N   LYS A 255      10.996  -3.362 -11.898  1.00  0.47           N  
ATOM   3970  CA  LYS A 255      10.994  -2.967 -13.302  1.00  0.75           C  
ATOM   3971  C   LYS A 255      11.512  -4.101 -14.186  1.00  0.55           C  
ATOM   3972  O   LYS A 255      10.926  -4.398 -15.229  1.00  0.55           O  
ATOM   3973  CB  LYS A 255      11.839  -1.703 -13.473  1.00  1.12           C  
ATOM   3974  CG  LYS A 255      11.910  -1.139 -14.880  1.00  1.12           C  
ATOM   3975  CD  LYS A 255      12.739   0.140 -14.894  1.00  1.12           C  
ATOM   3976  CE  LYS A 255      12.931   0.691 -16.298  1.00  1.12           C  
ATOM   3977  NZ  LYS A 255      13.706   1.963 -16.289  1.00  1.12           N  
ATOM   3978  H   LYS A 255      11.480  -2.766 -11.242  1.00  0.56           H  
ATOM   3979  HA  LYS A 255       9.969  -2.749 -13.601  1.00  0.90           H  
ATOM   3980 1HB  LYS A 255      11.445  -0.919 -12.825  1.00  1.35           H  
ATOM   3981 2HB  LYS A 255      12.859  -1.906 -13.148  1.00  1.35           H  
ATOM   3982 1HG  LYS A 255      12.365  -1.877 -15.535  1.00  1.35           H  
ATOM   3983 2HG  LYS A 255      10.906  -0.921 -15.243  1.00  1.35           H  
ATOM   3984 1HD  LYS A 255      12.244   0.896 -14.284  1.00  1.35           H  
ATOM   3985 2HD  LYS A 255      13.719  -0.062 -14.461  1.00  1.35           H  
ATOM   3986 1HE  LYS A 255      13.472  -0.037 -16.896  1.00  1.35           H  
ATOM   3987 2HE  LYS A 255      11.959   0.868 -16.755  1.00  1.35           H  
ATOM   3988 1HZ  LYS A 255      13.817   2.294 -17.237  1.00  1.35           H  
ATOM   3989 2HZ  LYS A 255      13.209   2.655 -15.745  1.00  1.35           H  
ATOM   3990 3HZ  LYS A 255      14.615   1.801 -15.880  1.00  1.35           H  
ATOM   3991  N   ALA A 256      12.605  -4.730 -13.753  1.00  0.59           N  
ATOM   3992  CA  ALA A 256      13.200  -5.852 -14.459  1.00  0.66           C  
ATOM   3993  C   ALA A 256      12.266  -7.037 -14.533  1.00  0.43           C  
ATOM   3994  O   ALA A 256      12.134  -7.657 -15.585  1.00  0.47           O  
ATOM   3995  CB  ALA A 256      14.471  -6.270 -13.773  1.00  0.99           C  
ATOM   3996  H   ALA A 256      13.055  -4.415 -12.903  1.00  0.71           H  
ATOM   3997  HA  ALA A 256      13.423  -5.532 -15.476  1.00  0.79           H  
ATOM   3998 1HB  ALA A 256      14.938  -7.087 -14.322  1.00  1.19           H  
ATOM   3999 2HB  ALA A 256      15.141  -5.415 -13.743  1.00  1.19           H  
ATOM   4000 3HB  ALA A 256      14.253  -6.592 -12.757  1.00  1.19           H  
ATOM   4001  N   ALA A 257      11.603  -7.348 -13.420  1.00  0.32           N  
ATOM   4002  CA  ALA A 257      10.666  -8.458 -13.398  1.00  0.24           C  
ATOM   4003  C   ALA A 257       9.547  -8.208 -14.407  1.00  0.15           C  
ATOM   4004  O   ALA A 257       9.202  -9.102 -15.182  1.00  0.14           O  
ATOM   4005  CB  ALA A 257      10.117  -8.649 -11.993  1.00  0.36           C  
ATOM   4006  H   ALA A 257      11.764  -6.823 -12.568  1.00  0.38           H  
ATOM   4007  HA  ALA A 257      11.197  -9.362 -13.698  1.00  0.29           H  
ATOM   4008 1HB  ALA A 257       9.433  -9.497 -11.983  1.00  0.43           H  
ATOM   4009 2HB  ALA A 257      10.940  -8.838 -11.305  1.00  0.43           H  
ATOM   4010 3HB  ALA A 257       9.587  -7.751 -11.682  1.00  0.43           H  
ATOM   4011  N   VAL A 258       9.051  -6.965 -14.437  1.00  0.14           N  
ATOM   4012  CA  VAL A 258       8.002  -6.526 -15.354  1.00  0.12           C  
ATOM   4013  C   VAL A 258       8.453  -6.654 -16.804  1.00  0.14           C  
ATOM   4014  O   VAL A 258       7.679  -7.037 -17.680  1.00  0.16           O  
ATOM   4015  CB  VAL A 258       7.593  -5.072 -15.040  1.00  0.18           C  
ATOM   4016  CG1 VAL A 258       6.660  -4.536 -16.112  1.00  0.18           C  
ATOM   4017  CG2 VAL A 258       6.906  -5.039 -13.688  1.00  0.18           C  
ATOM   4018  H   VAL A 258       9.398  -6.294 -13.765  1.00  0.17           H  
ATOM   4019  HA  VAL A 258       7.130  -7.160 -15.203  1.00  0.14           H  
ATOM   4020  HB  VAL A 258       8.479  -4.440 -15.022  1.00  0.22           H  
ATOM   4021 1HG1 VAL A 258       6.384  -3.508 -15.875  1.00  0.22           H  
ATOM   4022 2HG1 VAL A 258       7.168  -4.563 -17.071  1.00  0.22           H  
ATOM   4023 3HG1 VAL A 258       5.761  -5.152 -16.155  1.00  0.22           H  
ATOM   4024 1HG2 VAL A 258       6.615  -4.017 -13.449  1.00  0.22           H  
ATOM   4025 2HG2 VAL A 258       6.023  -5.673 -13.729  1.00  0.22           H  
ATOM   4026 3HG2 VAL A 258       7.578  -5.414 -12.921  1.00  0.22           H  
ATOM   4027  N   ALA A 259       9.718  -6.346 -17.068  1.00  0.20           N  
ATOM   4028  CA  ALA A 259      10.277  -6.487 -18.408  1.00  0.29           C  
ATOM   4029  C   ALA A 259      10.250  -7.939 -18.922  1.00  0.27           C  
ATOM   4030  O   ALA A 259      10.351  -8.159 -20.131  1.00  0.38           O  
ATOM   4031  CB  ALA A 259      11.704  -5.965 -18.428  1.00  0.43           C  
ATOM   4032  H   ALA A 259      10.310  -5.989 -16.328  1.00  0.24           H  
ATOM   4033  HA  ALA A 259       9.671  -5.888 -19.086  1.00  0.35           H  
ATOM   4034 1HB  ALA A 259      12.103  -6.030 -19.440  1.00  0.52           H  
ATOM   4035 2HB  ALA A 259      11.708  -4.927 -18.100  1.00  0.52           H  
ATOM   4036 3HB  ALA A 259      12.322  -6.559 -17.758  1.00  0.52           H  
ATOM   4037  N   HIS A 260      10.136  -8.931 -18.029  1.00  0.25           N  
ATOM   4038  CA  HIS A 260      10.116 -10.319 -18.465  1.00  0.32           C  
ATOM   4039  C   HIS A 260       8.708 -10.911 -18.472  1.00  0.16           C  
ATOM   4040  O   HIS A 260       8.409 -11.781 -19.292  1.00  0.15           O  
ATOM   4041  CB  HIS A 260      11.017 -11.167 -17.567  1.00  0.48           C  
ATOM   4042  CG  HIS A 260      12.461 -10.793 -17.661  1.00  0.48           C  
ATOM   4043  ND1 HIS A 260      13.205 -10.985 -18.806  1.00  0.48           N  
ATOM   4044  CD2 HIS A 260      13.300 -10.248 -16.752  1.00  0.48           C  
ATOM   4045  CE1 HIS A 260      14.441 -10.564 -18.597  1.00  0.48           C  
ATOM   4046  NE2 HIS A 260      14.524 -10.113 -17.359  1.00  0.48           N  
ATOM   4047  H   HIS A 260      10.042  -8.743 -17.042  1.00  0.30           H  
ATOM   4048  HA  HIS A 260      10.503 -10.384 -19.482  1.00  0.38           H  
ATOM   4049 1HB  HIS A 260      10.703 -11.058 -16.528  1.00  0.58           H  
ATOM   4050 2HB  HIS A 260      10.916 -12.218 -17.834  1.00  0.58           H  
ATOM   4051  HD1 HIS A 260      12.856 -11.285 -19.694  1.00  0.58           H  
ATOM   4052  HD2 HIS A 260      13.166  -9.932 -15.717  1.00  0.58           H  
ATOM   4053  HE1 HIS A 260      15.189 -10.627 -19.387  1.00  0.58           H  
ATOM   4054  N   GLN A 261       7.838 -10.422 -17.586  1.00  0.13           N  
ATOM   4055  CA  GLN A 261       6.459 -10.910 -17.527  1.00  0.10           C  
ATOM   4056  C   GLN A 261       5.619 -10.097 -16.546  1.00  0.10           C  
ATOM   4057  O   GLN A 261       6.145  -9.237 -15.851  1.00  0.11           O  
ATOM   4058  CB  GLN A 261       6.432 -12.359 -17.080  1.00  0.15           C  
ATOM   4059  CG  GLN A 261       6.957 -12.519 -15.683  1.00  0.15           C  
ATOM   4060  CD  GLN A 261       6.798 -13.916 -15.194  1.00  0.15           C  
ATOM   4061  OE1 GLN A 261       7.612 -14.803 -15.466  1.00  0.15           O  
ATOM   4062  NE2 GLN A 261       5.723 -14.118 -14.447  1.00  0.15           N  
ATOM   4063  H   GLN A 261       8.144  -9.723 -16.918  1.00  0.16           H  
ATOM   4064  HA  GLN A 261       6.021 -10.828 -18.518  1.00  0.12           H  
ATOM   4065 1HB  GLN A 261       5.421 -12.756 -17.102  1.00  0.18           H  
ATOM   4066 2HB  GLN A 261       7.036 -12.975 -17.744  1.00  0.18           H  
ATOM   4067 1HG  GLN A 261       8.017 -12.268 -15.667  1.00  0.18           H  
ATOM   4068 2HG  GLN A 261       6.405 -11.856 -15.016  1.00  0.18           H  
ATOM   4069 1HE2 GLN A 261       5.562 -15.028 -14.056  1.00  0.18           H  
ATOM   4070 2HE2 GLN A 261       5.103 -13.347 -14.260  1.00  0.18           H  
ATOM   4071  N   PRO A 262       4.309 -10.346 -16.484  1.00  0.10           N  
ATOM   4072  CA  PRO A 262       3.392  -9.781 -15.501  1.00  0.12           C  
ATOM   4073  C   PRO A 262       3.793 -10.202 -14.074  1.00  0.15           C  
ATOM   4074  O   PRO A 262       4.200 -11.346 -13.828  1.00  0.19           O  
ATOM   4075  CB  PRO A 262       2.032 -10.292 -15.961  1.00  0.18           C  
ATOM   4076  CG  PRO A 262       2.173 -10.405 -17.445  1.00  0.18           C  
ATOM   4077  CD  PRO A 262       3.592 -10.817 -17.685  1.00  0.18           C  
ATOM   4078  HA  PRO A 262       3.435  -8.689 -15.592  1.00  0.14           H  
ATOM   4079 1HB  PRO A 262       1.826 -11.260 -15.490  1.00  0.22           H  
ATOM   4080 2HB  PRO A 262       1.236  -9.599 -15.651  1.00  0.22           H  
ATOM   4081 1HG  PRO A 262       1.451 -11.129 -17.836  1.00  0.22           H  
ATOM   4082 2HG  PRO A 262       1.934  -9.439 -17.914  1.00  0.22           H  
ATOM   4083 1HD  PRO A 262       3.652 -11.910 -17.767  1.00  0.22           H  
ATOM   4084 2HD  PRO A 262       3.984 -10.319 -18.582  1.00  0.22           H  
ATOM   4085  N   VAL A 263       3.699  -9.243 -13.146  1.00  0.18           N  
ATOM   4086  CA  VAL A 263       4.155  -9.434 -11.755  1.00  0.21           C  
ATOM   4087  C   VAL A 263       3.104  -9.074 -10.698  1.00  0.16           C  
ATOM   4088  O   VAL A 263       2.448  -8.040 -10.776  1.00  0.18           O  
ATOM   4089  CB  VAL A 263       5.432  -8.587 -11.492  1.00  0.32           C  
ATOM   4090  CG1 VAL A 263       5.910  -8.742 -10.055  1.00  0.32           C  
ATOM   4091  CG2 VAL A 263       6.523  -8.995 -12.456  1.00  0.32           C  
ATOM   4092  H   VAL A 263       3.310  -8.352 -13.438  1.00  0.22           H  
ATOM   4093  HA  VAL A 263       4.413 -10.485 -11.631  1.00  0.25           H  
ATOM   4094  HB  VAL A 263       5.200  -7.537 -11.637  1.00  0.38           H  
ATOM   4095 1HG1 VAL A 263       6.795  -8.126  -9.900  1.00  0.38           H  
ATOM   4096 2HG1 VAL A 263       5.125  -8.426  -9.370  1.00  0.38           H  
ATOM   4097 3HG1 VAL A 263       6.160  -9.781  -9.867  1.00  0.38           H  
ATOM   4098 1HG2 VAL A 263       7.399  -8.379 -12.274  1.00  0.38           H  
ATOM   4099 2HG2 VAL A 263       6.775 -10.044 -12.310  1.00  0.38           H  
ATOM   4100 3HG2 VAL A 263       6.184  -8.840 -13.477  1.00  0.38           H  
ATOM   4101  N   SER A 264       2.937  -9.932  -9.701  1.00  0.18           N  
ATOM   4102  CA  SER A 264       1.984  -9.646  -8.633  1.00  0.17           C  
ATOM   4103  C   SER A 264       2.566  -8.749  -7.543  1.00  0.14           C  
ATOM   4104  O   SER A 264       3.621  -9.020  -6.969  1.00  0.16           O  
ATOM   4105  CB  SER A 264       1.471 -10.934  -8.054  1.00  0.26           C  
ATOM   4106  OG  SER A 264       0.611 -11.567  -8.958  1.00  0.26           O  
ATOM   4107  H   SER A 264       3.499 -10.771  -9.651  1.00  0.22           H  
ATOM   4108  HA  SER A 264       1.134  -9.122  -9.073  1.00  0.20           H  
ATOM   4109 1HB  SER A 264       2.316 -11.587  -7.837  1.00  0.31           H  
ATOM   4110 2HB  SER A 264       0.969 -10.746  -7.123  1.00  0.31           H  
ATOM   4111  HG  SER A 264      -0.164 -10.991  -9.017  1.00  0.31           H  
ATOM   4112  N   VAL A 265       1.875  -7.643  -7.285  1.00  0.29           N  
ATOM   4113  CA  VAL A 265       2.329  -6.646  -6.319  1.00  0.22           C  
ATOM   4114  C   VAL A 265       1.178  -6.119  -5.451  1.00  0.15           C  
ATOM   4115  O   VAL A 265       0.011  -6.339  -5.763  1.00  1.03           O  
ATOM   4116  CB  VAL A 265       2.966  -5.480  -7.066  1.00  0.33           C  
ATOM   4117  CG1 VAL A 265       4.191  -5.889  -7.866  1.00  0.33           C  
ATOM   4118  CG2 VAL A 265       1.925  -4.970  -8.002  1.00  0.33           C  
ATOM   4119  H   VAL A 265       1.006  -7.472  -7.781  1.00  0.35           H  
ATOM   4120  HA  VAL A 265       3.076  -7.104  -5.672  1.00  0.26           H  
ATOM   4121  HB  VAL A 265       3.269  -4.710  -6.357  1.00  0.40           H  
ATOM   4122 1HG1 VAL A 265       4.590  -5.018  -8.386  1.00  0.40           H  
ATOM   4123 2HG1 VAL A 265       4.939  -6.283  -7.191  1.00  0.40           H  
ATOM   4124 3HG1 VAL A 265       3.924  -6.648  -8.598  1.00  0.40           H  
ATOM   4125 1HG2 VAL A 265       2.331  -4.135  -8.545  1.00  0.40           H  
ATOM   4126 2HG2 VAL A 265       1.636  -5.757  -8.700  1.00  0.40           H  
ATOM   4127 3HG2 VAL A 265       1.062  -4.657  -7.422  1.00  0.40           H  
ATOM   4128  N   ALA A 266       1.504  -5.430  -4.361  1.00  0.62           N  
ATOM   4129  CA  ALA A 266       0.461  -4.878  -3.493  1.00  0.52           C  
ATOM   4130  C   ALA A 266       0.629  -3.375  -3.311  1.00  0.37           C  
ATOM   4131  O   ALA A 266       1.747  -2.861  -3.314  1.00  0.43           O  
ATOM   4132  CB  ALA A 266       0.478  -5.574  -2.145  1.00  0.78           C  
ATOM   4133  H   ALA A 266       2.476  -5.279  -4.134  1.00  0.74           H  
ATOM   4134  HA  ALA A 266      -0.503  -5.050  -3.967  1.00  0.62           H  
ATOM   4135 1HB  ALA A 266      -0.318  -5.173  -1.517  1.00  0.94           H  
ATOM   4136 2HB  ALA A 266       0.325  -6.643  -2.288  1.00  0.94           H  
ATOM   4137 3HB  ALA A 266       1.440  -5.405  -1.665  1.00  0.94           H  
ATOM   4138  N   VAL A 267      -0.501  -2.677  -3.158  1.00  0.36           N  
ATOM   4139  CA  VAL A 267      -0.519  -1.228  -2.966  1.00  0.55           C  
ATOM   4140  C   VAL A 267      -1.479  -0.768  -1.859  1.00  0.31           C  
ATOM   4141  O   VAL A 267      -2.361  -1.511  -1.420  1.00  0.55           O  
ATOM   4142  CB  VAL A 267      -0.934  -0.500  -4.272  1.00  0.83           C  
ATOM   4143  CG1 VAL A 267       0.048  -0.783  -5.397  1.00  0.83           C  
ATOM   4144  CG2 VAL A 267      -2.341  -0.935  -4.669  1.00  0.83           C  
ATOM   4145  H   VAL A 267      -1.382  -3.168  -3.177  1.00  0.43           H  
ATOM   4146  HA  VAL A 267       0.489  -0.912  -2.700  1.00  0.66           H  
ATOM   4147  HB  VAL A 267      -0.923   0.574  -4.095  1.00  0.99           H  
ATOM   4148 1HG1 VAL A 267      -0.261  -0.243  -6.292  1.00  0.99           H  
ATOM   4149 2HG1 VAL A 267       1.044  -0.454  -5.100  1.00  0.99           H  
ATOM   4150 3HG1 VAL A 267       0.066  -1.851  -5.611  1.00  0.99           H  
ATOM   4151 1HG2 VAL A 267      -2.643  -0.408  -5.573  1.00  0.99           H  
ATOM   4152 2HG2 VAL A 267      -2.351  -2.009  -4.853  1.00  0.99           H  
ATOM   4153 3HG2 VAL A 267      -3.035  -0.698  -3.862  1.00  0.99           H  
ATOM   4154  N   ASP A 268      -1.302   0.493  -1.456  1.00  0.28           N  
ATOM   4155  CA  ASP A 268      -2.193   1.213  -0.548  1.00  0.34           C  
ATOM   4156  C   ASP A 268      -3.318   1.852  -1.363  1.00  0.42           C  
ATOM   4157  O   ASP A 268      -3.152   2.951  -1.896  1.00  1.13           O  
ATOM   4158  CB  ASP A 268      -1.433   2.320   0.210  1.00  0.51           C  
ATOM   4159  CG  ASP A 268      -2.316   3.091   1.193  1.00  0.51           C  
ATOM   4160  OD1 ASP A 268      -3.486   2.796   1.261  1.00  0.51           O  
ATOM   4161  OD2 ASP A 268      -1.833   4.008   1.820  1.00  0.51           O  
ATOM   4162  H   ASP A 268      -0.500   0.988  -1.815  1.00  0.34           H  
ATOM   4163  HA  ASP A 268      -2.627   0.511   0.164  1.00  0.41           H  
ATOM   4164 1HB  ASP A 268      -0.604   1.875   0.762  1.00  0.61           H  
ATOM   4165 2HB  ASP A 268      -1.008   3.024  -0.506  1.00  0.61           H  
ATOM   4166  N   GLY A 269      -4.452   1.162  -1.477  1.00  0.61           N  
ATOM   4167  CA  GLY A 269      -5.570   1.664  -2.260  1.00  1.31           C  
ATOM   4168  C   GLY A 269      -6.750   2.197  -1.437  1.00  1.10           C  
ATOM   4169  O   GLY A 269      -7.733   2.666  -2.007  1.00  1.49           O  
ATOM   4170  H   GLY A 269      -4.544   0.273  -1.006  1.00  0.73           H  
ATOM   4171 1HA  GLY A 269      -5.203   2.455  -2.909  1.00  1.57           H  
ATOM   4172 2HA  GLY A 269      -5.923   0.869  -2.914  1.00  1.57           H  
ATOM   4173  N   GLY A 270      -6.662   2.162  -0.109  1.00  0.74           N  
ATOM   4174  CA  GLY A 270      -7.763   2.655   0.718  1.00  0.69           C  
ATOM   4175  C   GLY A 270      -7.971   4.165   0.678  1.00  0.68           C  
ATOM   4176  O   GLY A 270      -9.050   4.644   1.029  1.00  1.76           O  
ATOM   4177  H   GLY A 270      -5.860   1.746   0.354  1.00  0.89           H  
ATOM   4178 1HA  GLY A 270      -8.682   2.183   0.385  1.00  0.83           H  
ATOM   4179 2HA  GLY A 270      -7.603   2.338   1.749  1.00  0.83           H  
ATOM   4180  N   ASP A 271      -6.952   4.909   0.265  1.00  0.92           N  
ATOM   4181  CA  ASP A 271      -7.041   6.360   0.187  1.00  0.88           C  
ATOM   4182  C   ASP A 271      -8.011   6.828  -0.892  1.00  0.55           C  
ATOM   4183  O   ASP A 271      -8.109   6.212  -1.955  1.00  0.56           O  
ATOM   4184  CB  ASP A 271      -5.674   6.980  -0.076  1.00  1.32           C  
ATOM   4185  CG  ASP A 271      -5.676   8.492   0.123  1.00  1.32           C  
ATOM   4186  OD1 ASP A 271      -5.345   8.923   1.201  1.00  1.32           O  
ATOM   4187  OD2 ASP A 271      -6.053   9.198  -0.785  1.00  1.32           O  
ATOM   4188  H   ASP A 271      -6.086   4.460  -0.001  1.00  1.10           H  
ATOM   4189  HA  ASP A 271      -7.406   6.729   1.147  1.00  1.06           H  
ATOM   4190 1HB  ASP A 271      -4.937   6.540   0.597  1.00  1.58           H  
ATOM   4191 2HB  ASP A 271      -5.359   6.759  -1.096  1.00  1.58           H  
ATOM   4192  N   TYR A 272      -8.670   7.955  -0.617  1.00  0.52           N  
ATOM   4193  CA  TYR A 272      -9.617   8.637  -1.507  1.00  0.45           C  
ATOM   4194  C   TYR A 272      -9.066   8.821  -2.930  1.00  0.41           C  
ATOM   4195  O   TYR A 272      -9.806   8.708  -3.906  1.00  0.56           O  
ATOM   4196  CB  TYR A 272      -9.951  10.017  -0.921  1.00  0.68           C  
ATOM   4197  CG  TYR A 272     -10.980  10.819  -1.691  1.00  0.68           C  
ATOM   4198  CD1 TYR A 272     -12.317  10.771  -1.315  1.00  0.68           C  
ATOM   4199  CD2 TYR A 272     -10.593  11.594  -2.774  1.00  0.68           C  
ATOM   4200  CE1 TYR A 272     -13.258  11.501  -2.016  1.00  0.68           C  
ATOM   4201  CE2 TYR A 272     -11.538  12.313  -3.479  1.00  0.68           C  
ATOM   4202  CZ  TYR A 272     -12.860  12.266  -3.105  1.00  0.68           C  
ATOM   4203  OH  TYR A 272     -13.789  12.970  -3.819  1.00  0.68           O  
ATOM   4204  H   TYR A 272      -8.502   8.376   0.287  1.00  0.62           H  
ATOM   4205  HA  TYR A 272     -10.526   8.039  -1.569  1.00  0.54           H  
ATOM   4206 1HB  TYR A 272     -10.317   9.890   0.098  1.00  0.81           H  
ATOM   4207 2HB  TYR A 272      -9.038  10.610  -0.862  1.00  0.81           H  
ATOM   4208  HD1 TYR A 272     -12.622  10.159  -0.466  1.00  0.81           H  
ATOM   4209  HD2 TYR A 272      -9.545  11.630  -3.072  1.00  0.81           H  
ATOM   4210  HE1 TYR A 272     -14.307  11.463  -1.724  1.00  0.81           H  
ATOM   4211  HE2 TYR A 272     -11.240  12.919  -4.334  1.00  0.81           H  
ATOM   4212  HH  TYR A 272     -14.667  12.783  -3.479  1.00  0.81           H  
ATOM   4213  N   ASN A 273      -7.769   9.121  -3.042  1.00  0.41           N  
ATOM   4214  CA  ASN A 273      -7.113   9.371  -4.324  1.00  0.50           C  
ATOM   4215  C   ASN A 273      -7.027   8.120  -5.200  1.00  0.37           C  
ATOM   4216  O   ASN A 273      -6.906   8.221  -6.421  1.00  0.85           O  
ATOM   4217  CB  ASN A 273      -5.732   9.946  -4.080  1.00  0.75           C  
ATOM   4218  CG  ASN A 273      -5.787  11.374  -3.614  1.00  0.75           C  
ATOM   4219  OD1 ASN A 273      -5.866  12.303  -4.424  1.00  0.75           O  
ATOM   4220  ND2 ASN A 273      -5.770  11.567  -2.319  1.00  0.75           N  
ATOM   4221  H   ASN A 273      -7.205   9.183  -2.201  1.00  0.49           H  
ATOM   4222  HA  ASN A 273      -7.703  10.106  -4.871  1.00  0.60           H  
ATOM   4223 1HB  ASN A 273      -5.217   9.350  -3.325  1.00  0.90           H  
ATOM   4224 2HB  ASN A 273      -5.145   9.896  -4.997  1.00  0.90           H  
ATOM   4225 1HD2 ASN A 273      -5.814  12.495  -1.948  1.00  0.90           H  
ATOM   4226 2HD2 ASN A 273      -5.727  10.782  -1.695  1.00  0.90           H  
ATOM   4227  N   PHE A 274      -7.083   6.945  -4.583  1.00  0.46           N  
ATOM   4228  CA  PHE A 274      -7.097   5.694  -5.321  1.00  0.50           C  
ATOM   4229  C   PHE A 274      -8.537   5.368  -5.646  1.00  0.46           C  
ATOM   4230  O   PHE A 274      -8.866   5.034  -6.781  1.00  0.50           O  
ATOM   4231  CB  PHE A 274      -6.517   4.554  -4.506  1.00  0.75           C  
ATOM   4232  CG  PHE A 274      -6.515   3.236  -5.235  1.00  0.75           C  
ATOM   4233  CD1 PHE A 274      -5.449   2.858  -6.039  1.00  0.75           C  
ATOM   4234  CD2 PHE A 274      -7.596   2.372  -5.120  1.00  0.75           C  
ATOM   4235  CE1 PHE A 274      -5.460   1.638  -6.694  1.00  0.75           C  
ATOM   4236  CE2 PHE A 274      -7.611   1.157  -5.774  1.00  0.75           C  
ATOM   4237  CZ  PHE A 274      -6.539   0.788  -6.558  1.00  0.75           C  
ATOM   4238  H   PHE A 274      -7.171   6.902  -3.577  1.00  0.55           H  
ATOM   4239  HA  PHE A 274      -6.536   5.812  -6.249  1.00  0.60           H  
ATOM   4240 1HB  PHE A 274      -5.491   4.791  -4.227  1.00  0.90           H  
ATOM   4241 2HB  PHE A 274      -7.086   4.437  -3.587  1.00  0.90           H  
ATOM   4242  HD1 PHE A 274      -4.596   3.528  -6.145  1.00  0.90           H  
ATOM   4243  HD2 PHE A 274      -8.442   2.663  -4.496  1.00  0.90           H  
ATOM   4244  HE1 PHE A 274      -4.616   1.348  -7.317  1.00  0.90           H  
ATOM   4245  HE2 PHE A 274      -8.466   0.491  -5.668  1.00  0.90           H  
ATOM   4246  HZ  PHE A 274      -6.548  -0.171  -7.071  1.00  0.90           H  
ATOM   4247  N   GLN A 275      -9.403   5.506  -4.642  1.00  0.58           N  
ATOM   4248  CA  GLN A 275     -10.833   5.251  -4.784  1.00  1.04           C  
ATOM   4249  C   GLN A 275     -11.415   5.991  -5.980  1.00  0.75           C  
ATOM   4250  O   GLN A 275     -12.137   5.405  -6.786  1.00  0.93           O  
ATOM   4251  CB  GLN A 275     -11.567   5.664  -3.507  1.00  1.56           C  
ATOM   4252  CG  GLN A 275     -13.070   5.473  -3.553  1.00  1.56           C  
ATOM   4253  CD  GLN A 275     -13.739   5.901  -2.257  1.00  1.56           C  
ATOM   4254  OE1 GLN A 275     -13.067   6.224  -1.270  1.00  1.56           O  
ATOM   4255  NE2 GLN A 275     -15.068   5.913  -2.254  1.00  1.56           N  
ATOM   4256  H   GLN A 275      -9.053   5.791  -3.734  1.00  0.70           H  
ATOM   4257  HA  GLN A 275     -10.979   4.183  -4.944  1.00  1.25           H  
ATOM   4258 1HB  GLN A 275     -11.180   5.086  -2.668  1.00  1.87           H  
ATOM   4259 2HB  GLN A 275     -11.368   6.713  -3.297  1.00  1.87           H  
ATOM   4260 1HG  GLN A 275     -13.478   6.076  -4.363  1.00  1.87           H  
ATOM   4261 2HG  GLN A 275     -13.290   4.423  -3.728  1.00  1.87           H  
ATOM   4262 1HE2 GLN A 275     -15.567   6.188  -1.431  1.00  1.87           H  
ATOM   4263 2HE2 GLN A 275     -15.576   5.651  -3.076  1.00  1.87           H  
ATOM   4264  N   PHE A 276     -11.093   7.278  -6.084  1.00  0.70           N  
ATOM   4265  CA  PHE A 276     -11.554   8.146  -7.159  1.00  0.79           C  
ATOM   4266  C   PHE A 276     -10.604   8.302  -8.335  1.00  0.62           C  
ATOM   4267  O   PHE A 276     -10.811   9.175  -9.179  1.00  0.77           O  
ATOM   4268  CB  PHE A 276     -11.878   9.504  -6.584  1.00  1.19           C  
ATOM   4269  CG  PHE A 276     -13.117   9.441  -5.789  1.00  1.19           C  
ATOM   4270  CD1 PHE A 276     -13.120   9.018  -4.478  1.00  1.19           C  
ATOM   4271  CD2 PHE A 276     -14.302   9.810  -6.375  1.00  1.19           C  
ATOM   4272  CE1 PHE A 276     -14.300   8.953  -3.775  1.00  1.19           C  
ATOM   4273  CE2 PHE A 276     -15.474   9.757  -5.676  1.00  1.19           C  
ATOM   4274  CZ  PHE A 276     -15.474   9.319  -4.375  1.00  1.19           C  
ATOM   4275  H   PHE A 276     -10.508   7.690  -5.369  1.00  0.84           H  
ATOM   4276  HA  PHE A 276     -12.484   7.730  -7.537  1.00  0.95           H  
ATOM   4277 1HB  PHE A 276     -11.067   9.855  -5.947  1.00  1.42           H  
ATOM   4278 2HB  PHE A 276     -12.024  10.221  -7.386  1.00  1.42           H  
ATOM   4279  HD1 PHE A 276     -12.186   8.727  -4.003  1.00  1.42           H  
ATOM   4280  HD2 PHE A 276     -14.300  10.149  -7.410  1.00  1.42           H  
ATOM   4281  HE1 PHE A 276     -14.302   8.614  -2.741  1.00  1.42           H  
ATOM   4282  HE2 PHE A 276     -16.404  10.056  -6.156  1.00  1.42           H  
ATOM   4283  HZ  PHE A 276     -16.404   9.264  -3.822  1.00  1.42           H  
ATOM   4284  N   TYR A 277      -9.569   7.469  -8.418  1.00  0.57           N  
ATOM   4285  CA  TYR A 277      -8.613   7.608  -9.506  1.00  0.58           C  
ATOM   4286  C   TYR A 277      -9.279   7.470 -10.853  1.00  0.57           C  
ATOM   4287  O   TYR A 277      -9.978   6.490 -11.120  1.00  0.66           O  
ATOM   4288  CB  TYR A 277      -7.500   6.576  -9.391  1.00  0.87           C  
ATOM   4289  CG  TYR A 277      -6.524   6.613 -10.550  1.00  0.87           C  
ATOM   4290  CD1 TYR A 277      -5.486   7.539 -10.607  1.00  0.87           C  
ATOM   4291  CD2 TYR A 277      -6.696   5.705 -11.580  1.00  0.87           C  
ATOM   4292  CE1 TYR A 277      -4.621   7.535 -11.693  1.00  0.87           C  
ATOM   4293  CE2 TYR A 277      -5.846   5.708 -12.659  1.00  0.87           C  
ATOM   4294  CZ  TYR A 277      -4.808   6.609 -12.720  1.00  0.87           C  
ATOM   4295  OH  TYR A 277      -3.952   6.572 -13.797  1.00  0.87           O  
ATOM   4296  H   TYR A 277      -9.427   6.735  -7.739  1.00  0.68           H  
ATOM   4297  HA  TYR A 277      -8.172   8.600  -9.456  1.00  0.70           H  
ATOM   4298 1HB  TYR A 277      -6.943   6.734  -8.467  1.00  1.04           H  
ATOM   4299 2HB  TYR A 277      -7.941   5.587  -9.345  1.00  1.04           H  
ATOM   4300  HD1 TYR A 277      -5.349   8.259  -9.800  1.00  1.04           H  
ATOM   4301  HD2 TYR A 277      -7.512   4.986 -11.532  1.00  1.04           H  
ATOM   4302  HE1 TYR A 277      -3.800   8.250 -11.740  1.00  1.04           H  
ATOM   4303  HE2 TYR A 277      -5.988   4.990 -13.463  1.00  1.04           H  
ATOM   4304  HH  TYR A 277      -3.387   7.349 -13.793  1.00  1.04           H  
ATOM   4305  N   SER A 278      -9.033   8.453 -11.712  1.00  0.53           N  
ATOM   4306  CA  SER A 278      -9.568   8.456 -13.056  1.00  0.51           C  
ATOM   4307  C   SER A 278      -8.457   8.312 -14.079  1.00  0.50           C  
ATOM   4308  O   SER A 278      -8.467   7.382 -14.883  1.00  0.57           O  
ATOM   4309  CB  SER A 278     -10.338   9.729 -13.310  1.00  0.77           C  
ATOM   4310  OG  SER A 278     -10.846   9.759 -14.616  1.00  0.77           O  
ATOM   4311  H   SER A 278      -8.476   9.250 -11.425  1.00  0.64           H  
ATOM   4312  HA  SER A 278     -10.246   7.608 -13.164  1.00  0.61           H  
ATOM   4313 1HB  SER A 278     -11.153   9.795 -12.594  1.00  0.92           H  
ATOM   4314 2HB  SER A 278      -9.694  10.589 -13.150  1.00  0.92           H  
ATOM   4315  HG  SER A 278     -10.085   9.687 -15.197  1.00  0.92           H  
ATOM   4316  N   SER A 279      -7.513   9.245 -14.071  1.00  0.50           N  
ATOM   4317  CA  SER A 279      -6.441   9.194 -15.059  1.00  0.65           C  
ATOM   4318  C   SER A 279      -5.222  10.007 -14.693  1.00  1.02           C  
ATOM   4319  O   SER A 279      -5.302  10.980 -13.950  1.00  4.93           O  
ATOM   4320  CB  SER A 279      -6.943   9.662 -16.406  1.00  0.98           C  
ATOM   4321  OG  SER A 279      -5.902   9.657 -17.347  1.00  0.98           O  
ATOM   4322  H   SER A 279      -7.540   9.988 -13.380  1.00  0.60           H  
ATOM   4323  HA  SER A 279      -6.125   8.156 -15.153  1.00  0.78           H  
ATOM   4324 1HB  SER A 279      -7.743   9.003 -16.743  1.00  1.17           H  
ATOM   4325 2HB  SER A 279      -7.358  10.665 -16.318  1.00  1.17           H  
ATOM   4326  HG  SER A 279      -5.453   8.808 -17.249  1.00  1.17           H  
ATOM   4327  N   GLY A 280      -4.075   9.592 -15.210  1.00  1.23           N  
ATOM   4328  CA  GLY A 280      -2.842  10.329 -14.969  1.00  0.90           C  
ATOM   4329  C   GLY A 280      -1.876   9.584 -14.073  1.00  0.83           C  
ATOM   4330  O   GLY A 280      -2.073   8.411 -13.771  1.00  1.31           O  
ATOM   4331  H   GLY A 280      -4.072   8.770 -15.808  1.00  1.48           H  
ATOM   4332 1HA  GLY A 280      -2.359  10.531 -15.926  1.00  1.08           H  
ATOM   4333 2HA  GLY A 280      -3.075  11.294 -14.535  1.00  1.08           H  
ATOM   4334  N   ILE A 281      -0.826  10.274 -13.644  1.00  0.67           N  
ATOM   4335  CA  ILE A 281       0.227   9.651 -12.855  1.00  0.84           C  
ATOM   4336  C   ILE A 281      -0.049   9.809 -11.370  1.00  0.45           C  
ATOM   4337  O   ILE A 281       0.111  10.900 -10.822  1.00  0.52           O  
ATOM   4338  CB  ILE A 281       1.585  10.294 -13.165  1.00  1.26           C  
ATOM   4339  CG1 ILE A 281       1.829  10.319 -14.672  1.00  1.26           C  
ATOM   4340  CG2 ILE A 281       2.679   9.511 -12.466  1.00  1.26           C  
ATOM   4341  CD1 ILE A 281       1.769   8.967 -15.311  1.00  1.26           C  
ATOM   4342  H   ILE A 281      -0.755  11.253 -13.879  1.00  0.80           H  
ATOM   4343  HA  ILE A 281       0.266   8.589 -13.093  1.00  1.01           H  
ATOM   4344  HB  ILE A 281       1.592  11.322 -12.811  1.00  1.51           H  
ATOM   4345 1HG1 ILE A 281       1.084  10.959 -15.144  1.00  1.51           H  
ATOM   4346 2HG1 ILE A 281       2.815  10.743 -14.863  1.00  1.51           H  
ATOM   4347 1HG2 ILE A 281       3.645   9.967 -12.671  1.00  1.51           H  
ATOM   4348 2HG2 ILE A 281       2.494   9.518 -11.394  1.00  1.51           H  
ATOM   4349 3HG2 ILE A 281       2.678   8.482 -12.827  1.00  1.51           H  
ATOM   4350 1HD1 ILE A 281       1.959   9.057 -16.381  1.00  1.51           H  
ATOM   4351 2HD1 ILE A 281       2.521   8.330 -14.858  1.00  1.51           H  
ATOM   4352 3HD1 ILE A 281       0.783   8.538 -15.152  1.00  1.51           H  
ATOM   4353  N   LEU A 282      -0.460   8.728 -10.719  1.00  0.32           N  
ATOM   4354  CA  LEU A 282      -0.797   8.789  -9.307  1.00  0.28           C  
ATOM   4355  C   LEU A 282       0.450   8.991  -8.466  1.00  0.31           C  
ATOM   4356  O   LEU A 282       1.383   8.190  -8.498  1.00  0.78           O  
ATOM   4357  CB  LEU A 282      -1.544   7.521  -8.873  1.00  0.42           C  
ATOM   4358  CG  LEU A 282      -1.992   7.490  -7.402  1.00  0.42           C  
ATOM   4359  CD1 LEU A 282      -3.010   8.594  -7.160  1.00  0.42           C  
ATOM   4360  CD2 LEU A 282      -2.600   6.132  -7.083  1.00  0.42           C  
ATOM   4361  H   LEU A 282      -0.543   7.851 -11.211  1.00  0.38           H  
ATOM   4362  HA  LEU A 282      -1.455   9.639  -9.148  1.00  0.34           H  
ATOM   4363 1HB  LEU A 282      -2.434   7.415  -9.491  1.00  0.50           H  
ATOM   4364 2HB  LEU A 282      -0.904   6.658  -9.048  1.00  0.50           H  
ATOM   4365  HG  LEU A 282      -1.133   7.667  -6.754  1.00  0.50           H  
ATOM   4366 1HD1 LEU A 282      -3.322   8.579  -6.115  1.00  0.50           H  
ATOM   4367 2HD1 LEU A 282      -2.558   9.557  -7.390  1.00  0.50           H  
ATOM   4368 3HD1 LEU A 282      -3.878   8.437  -7.800  1.00  0.50           H  
ATOM   4369 1HD2 LEU A 282      -2.915   6.109  -6.040  1.00  0.50           H  
ATOM   4370 2HD2 LEU A 282      -3.463   5.962  -7.726  1.00  0.50           H  
ATOM   4371 3HD2 LEU A 282      -1.860   5.351  -7.255  1.00  0.50           H  
ATOM   4372  N   ASN A 283       0.466  10.082  -7.718  1.00  0.51           N  
ATOM   4373  CA  ASN A 283       1.610  10.420  -6.892  1.00  0.73           C  
ATOM   4374  C   ASN A 283       1.172  10.988  -5.559  1.00  1.28           C  
ATOM   4375  O   ASN A 283       1.516  12.123  -5.230  1.00 13.60           O  
ATOM   4376  CB  ASN A 283       2.508  11.407  -7.613  1.00  1.09           C  
ATOM   4377  CG  ASN A 283       3.827  11.599  -6.919  1.00  1.09           C  
ATOM   4378  OD1 ASN A 283       4.308  10.704  -6.218  1.00  1.09           O  
ATOM   4379  ND2 ASN A 283       4.418  12.753  -7.097  1.00  1.09           N  
ATOM   4380  H   ASN A 283      -0.333  10.697  -7.729  1.00  0.61           H  
ATOM   4381  HA  ASN A 283       2.177   9.510  -6.689  1.00  0.88           H  
ATOM   4382 1HB  ASN A 283       2.691  11.060  -8.630  1.00  1.31           H  
ATOM   4383 2HB  ASN A 283       2.004  12.371  -7.684  1.00  1.31           H  
ATOM   4384 1HD2 ASN A 283       5.297  12.937  -6.656  1.00  1.31           H  
ATOM   4385 2HD2 ASN A 283       3.991  13.450  -7.671  1.00  1.31           H  
ATOM   4386  N   GLU A 284       0.427  10.161  -4.814  1.00  3.48           N  
ATOM   4387  CA  GLU A 284      -0.119  10.396  -3.467  1.00  3.58           C  
ATOM   4388  C   GLU A 284      -1.351  11.367  -3.524  1.00  2.77           C  
ATOM   4389  O   GLU A 284      -1.091  12.482  -3.980  1.00  9.61           O  
ATOM   4390  CB  GLU A 284       1.058  10.948  -2.594  1.00  5.37           C  
ATOM   4391  CG  GLU A 284       2.226   9.991  -2.409  1.00  5.37           C  
ATOM   4392  CD  GLU A 284       3.334  10.581  -1.580  1.00  5.37           C  
ATOM   4393  OE1 GLU A 284       3.266  11.748  -1.273  1.00  5.37           O  
ATOM   4394  OE2 GLU A 284       4.248   9.863  -1.248  1.00  5.37           O  
ATOM   4395  H   GLU A 284       0.224   9.260  -5.222  1.00  4.18           H  
ATOM   4396  HA  GLU A 284      -0.447   9.439  -3.062  1.00  4.30           H  
ATOM   4397 1HB  GLU A 284       1.444  11.876  -3.004  1.00  6.44           H  
ATOM   4398 2HB  GLU A 284       0.762  11.172  -1.589  1.00  6.44           H  
ATOM   4399 1HG  GLU A 284       1.869   9.099  -1.906  1.00  6.44           H  
ATOM   4400 2HG  GLU A 284       2.619   9.699  -3.382  1.00  6.44           H  
ATOM   4401  N   GLU A 285      -2.190  11.345  -2.462  1.00  4.51           N  
ATOM   4402  CA  GLU A 285      -1.853  11.073  -1.062  1.00  2.58           C  
ATOM   4403  C   GLU A 285      -1.971   9.575  -0.777  1.00  2.11           C  
ATOM   4404  O   GLU A 285      -2.980   8.960  -1.111  1.00  4.93           O  
ATOM   4405  CB  GLU A 285      -2.765  11.866  -0.129  1.00  3.87           C  
ATOM   4406  CG  GLU A 285      -2.428  11.716   1.348  1.00  3.87           C  
ATOM   4407  CD  GLU A 285      -3.276  12.586   2.236  1.00  3.87           C  
ATOM   4408  OE1 GLU A 285      -4.055  13.351   1.718  1.00  3.87           O  
ATOM   4409  OE2 GLU A 285      -3.135  12.497   3.433  1.00  3.87           O  
ATOM   4410  H   GLU A 285      -3.011  10.799  -2.685  1.00  5.41           H  
ATOM   4411  HA  GLU A 285      -0.857  11.400  -0.848  1.00  3.10           H  
ATOM   4412 1HB  GLU A 285      -2.716  12.925  -0.383  1.00  4.64           H  
ATOM   4413 2HB  GLU A 285      -3.797  11.542  -0.270  1.00  4.64           H  
ATOM   4414 1HG  GLU A 285      -2.574  10.675   1.637  1.00  4.64           H  
ATOM   4415 2HG  GLU A 285      -1.379  11.962   1.500  1.00  4.64           H  
ATOM   4416  N   CYS A 286      -0.935   8.982  -0.194  1.00  2.23           N  
ATOM   4417  CA  CYS A 286      -0.959   7.560   0.156  1.00  2.64           C  
ATOM   4418  C   CYS A 286       0.223   7.229   1.055  1.00  1.66           C  
ATOM   4419  O   CYS A 286       1.151   8.029   1.179  1.00  1.85           O  
ATOM   4420  CB  CYS A 286      -0.912   6.675  -1.088  1.00  3.96           C  
ATOM   4421  SG  CYS A 286       0.613   6.823  -2.031  1.00  3.96           S  
ATOM   4422  H   CYS A 286      -0.120   9.532   0.037  1.00  2.68           H  
ATOM   4423  HA  CYS A 286      -1.880   7.349   0.700  1.00  3.17           H  
ATOM   4424 1HB  CYS A 286      -1.029   5.631  -0.796  1.00  4.75           H  
ATOM   4425 2HB  CYS A 286      -1.743   6.921  -1.749  1.00  4.75           H  
ATOM   4426  HG  CYS A 286       1.416   6.444  -1.040  1.00  4.75           H  
ATOM   4427  N   GLY A 287       0.196   6.057   1.686  1.00  2.25           N  
ATOM   4428  CA  GLY A 287       1.292   5.671   2.560  1.00  2.22           C  
ATOM   4429  C   GLY A 287       1.871   4.321   2.173  1.00  2.50           C  
ATOM   4430  O   GLY A 287       2.005   4.003   0.990  1.00  3.29           O  
ATOM   4431  H   GLY A 287      -0.583   5.416   1.569  1.00  2.70           H  
ATOM   4432 1HA  GLY A 287       2.075   6.428   2.520  1.00  2.66           H  
ATOM   4433 2HA  GLY A 287       0.937   5.635   3.589  1.00  2.66           H  
ATOM   4434  N   THR A 288       2.212   3.531   3.187  1.00  2.53           N  
ATOM   4435  CA  THR A 288       2.795   2.210   2.994  1.00  3.53           C  
ATOM   4436  C   THR A 288       1.885   1.108   3.522  1.00  2.00           C  
ATOM   4437  O   THR A 288       2.235  -0.074   3.480  1.00  2.27           O  
ATOM   4438  CB  THR A 288       4.158   2.115   3.700  1.00  5.29           C  
ATOM   4439  OG1 THR A 288       3.983   2.346   5.105  1.00  5.29           O  
ATOM   4440  CG2 THR A 288       5.116   3.149   3.136  1.00  5.29           C  
ATOM   4441  H   THR A 288       2.073   3.868   4.129  1.00  3.04           H  
ATOM   4442  HA  THR A 288       2.939   2.047   1.926  1.00  4.24           H  
ATOM   4443  HB  THR A 288       4.575   1.121   3.556  1.00  6.35           H  
ATOM   4444  HG1 THR A 288       3.378   1.691   5.464  1.00  6.35           H  
ATOM   4445 1HG2 THR A 288       6.074   3.070   3.649  1.00  6.35           H  
ATOM   4446 2HG2 THR A 288       5.257   2.971   2.070  1.00  6.35           H  
ATOM   4447 3HG2 THR A 288       4.707   4.147   3.287  1.00  6.35           H  
ATOM   4448  N   GLU A 289       0.716   1.482   4.032  1.00  1.37           N  
ATOM   4449  CA  GLU A 289      -0.180   0.469   4.556  1.00  1.74           C  
ATOM   4450  C   GLU A 289      -0.837  -0.240   3.397  1.00  1.36           C  
ATOM   4451  O   GLU A 289      -1.844   0.216   2.856  1.00  1.75           O  
ATOM   4452  CB  GLU A 289      -1.240   1.073   5.473  1.00  2.61           C  
ATOM   4453  CG  GLU A 289      -2.161   0.040   6.116  1.00  2.61           C  
ATOM   4454  CD  GLU A 289      -1.444  -0.861   7.093  1.00  2.61           C  
ATOM   4455  OE1 GLU A 289      -0.669  -0.355   7.869  1.00  2.61           O  
ATOM   4456  OE2 GLU A 289      -1.672  -2.051   7.067  1.00  2.61           O  
ATOM   4457  H   GLU A 289       0.442   2.453   4.053  1.00  1.64           H  
ATOM   4458  HA  GLU A 289       0.400  -0.260   5.121  1.00  2.09           H  
ATOM   4459 1HB  GLU A 289      -0.755   1.636   6.270  1.00  3.13           H  
ATOM   4460 2HB  GLU A 289      -1.859   1.769   4.907  1.00  3.13           H  
ATOM   4461 1HG  GLU A 289      -2.962   0.559   6.641  1.00  3.13           H  
ATOM   4462 2HG  GLU A 289      -2.612  -0.567   5.331  1.00  3.13           H  
ATOM   4463  N   LEU A 290      -0.265  -1.376   3.044  1.00  1.17           N  
ATOM   4464  CA  LEU A 290      -0.749  -2.154   1.926  1.00  1.06           C  
ATOM   4465  C   LEU A 290      -2.118  -2.710   2.257  1.00  1.03           C  
ATOM   4466  O   LEU A 290      -2.350  -3.185   3.371  1.00  1.62           O  
ATOM   4467  CB  LEU A 290       0.217  -3.302   1.638  1.00  1.59           C  
ATOM   4468  CG  LEU A 290       1.641  -2.886   1.265  1.00  1.59           C  
ATOM   4469  CD1 LEU A 290       2.488  -4.134   1.069  1.00  1.59           C  
ATOM   4470  CD2 LEU A 290       1.608  -2.021   0.026  1.00  1.59           C  
ATOM   4471  H   LEU A 290       0.571  -1.659   3.541  1.00  1.40           H  
ATOM   4472  HA  LEU A 290      -0.829  -1.511   1.051  1.00  1.27           H  
ATOM   4473 1HB  LEU A 290       0.279  -3.936   2.522  1.00  1.91           H  
ATOM   4474 2HB  LEU A 290      -0.181  -3.896   0.816  1.00  1.91           H  
ATOM   4475  HG  LEU A 290       2.079  -2.315   2.084  1.00  1.91           H  
ATOM   4476 1HD1 LEU A 290       3.505  -3.849   0.823  1.00  1.91           H  
ATOM   4477 2HD1 LEU A 290       2.490  -4.719   1.990  1.00  1.91           H  
ATOM   4478 3HD1 LEU A 290       2.074  -4.733   0.262  1.00  1.91           H  
ATOM   4479 1HD2 LEU A 290       2.622  -1.723  -0.234  1.00  1.91           H  
ATOM   4480 2HD2 LEU A 290       1.174  -2.588  -0.791  1.00  1.91           H  
ATOM   4481 3HD2 LEU A 290       1.004  -1.134   0.214  1.00  1.91           H  
ATOM   4482  N   ASP A 291      -3.021  -2.671   1.289  1.00  0.77           N  
ATOM   4483  CA  ASP A 291      -4.371  -3.147   1.538  1.00  0.82           C  
ATOM   4484  C   ASP A 291      -5.077  -3.701   0.301  1.00  0.96           C  
ATOM   4485  O   ASP A 291      -6.210  -4.160   0.409  1.00  3.08           O  
ATOM   4486  CB  ASP A 291      -5.197  -2.017   2.155  1.00  1.23           C  
ATOM   4487  CG  ASP A 291      -5.309  -0.841   1.214  1.00  1.23           C  
ATOM   4488  OD1 ASP A 291      -4.937  -1.011   0.080  1.00  1.23           O  
ATOM   4489  OD2 ASP A 291      -5.734   0.215   1.618  1.00  1.23           O  
ATOM   4490  H   ASP A 291      -2.777  -2.271   0.392  1.00  0.92           H  
ATOM   4491  HA  ASP A 291      -4.309  -3.953   2.270  1.00  0.98           H  
ATOM   4492 1HB  ASP A 291      -6.197  -2.377   2.397  1.00  1.48           H  
ATOM   4493 2HB  ASP A 291      -4.730  -1.684   3.082  1.00  1.48           H  
ATOM   4494  N   HIS A 292      -4.418  -3.691  -0.869  1.00  0.51           N  
ATOM   4495  CA  HIS A 292      -5.035  -4.268  -2.066  1.00  0.93           C  
ATOM   4496  C   HIS A 292      -3.982  -4.749  -3.079  1.00  0.57           C  
ATOM   4497  O   HIS A 292      -3.013  -4.057  -3.377  1.00  1.43           O  
ATOM   4498  CB  HIS A 292      -5.976  -3.230  -2.711  1.00  1.40           C  
ATOM   4499  CG  HIS A 292      -6.804  -3.732  -3.864  1.00  1.40           C  
ATOM   4500  ND1 HIS A 292      -6.308  -3.836  -5.144  1.00  1.40           N  
ATOM   4501  CD2 HIS A 292      -8.090  -4.147  -3.926  1.00  1.40           C  
ATOM   4502  CE1 HIS A 292      -7.257  -4.292  -5.946  1.00  1.40           C  
ATOM   4503  NE2 HIS A 292      -8.345  -4.497  -5.231  1.00  1.40           N  
ATOM   4504  H   HIS A 292      -3.505  -3.263  -0.947  1.00  0.61           H  
ATOM   4505  HA  HIS A 292      -5.633  -5.131  -1.783  1.00  1.12           H  
ATOM   4506 1HB  HIS A 292      -6.657  -2.846  -1.951  1.00  1.67           H  
ATOM   4507 2HB  HIS A 292      -5.384  -2.387  -3.065  1.00  1.67           H  
ATOM   4508  HD1 HIS A 292      -5.336  -3.914  -5.365  1.00  1.67           H  
ATOM   4509  HD2 HIS A 292      -8.874  -4.236  -3.178  1.00  1.67           H  
ATOM   4510  HE1 HIS A 292      -7.056  -4.447  -7.005  1.00  1.67           H  
ATOM   4511  N   ALA A 293      -4.196  -5.948  -3.612  1.00  0.22           N  
ATOM   4512  CA  ALA A 293      -3.295  -6.562  -4.588  1.00  0.13           C  
ATOM   4513  C   ALA A 293      -3.678  -6.213  -6.025  1.00  0.13           C  
ATOM   4514  O   ALA A 293      -4.856  -6.210  -6.385  1.00  0.22           O  
ATOM   4515  CB  ALA A 293      -3.292  -8.064  -4.411  1.00  0.20           C  
ATOM   4516  H   ALA A 293      -5.006  -6.461  -3.309  1.00  0.26           H  
ATOM   4517  HA  ALA A 293      -2.291  -6.181  -4.407  1.00  0.16           H  
ATOM   4518 1HB  ALA A 293      -2.598  -8.494  -5.124  1.00  0.23           H  
ATOM   4519 2HB  ALA A 293      -2.981  -8.314  -3.397  1.00  0.23           H  
ATOM   4520 3HB  ALA A 293      -4.287  -8.461  -4.594  1.00  0.23           H  
ATOM   4521  N   VAL A 294      -2.664  -5.920  -6.841  1.00  0.12           N  
ATOM   4522  CA  VAL A 294      -2.837  -5.527  -8.247  1.00  0.15           C  
ATOM   4523  C   VAL A 294      -1.793  -6.228  -9.162  1.00  0.15           C  
ATOM   4524  O   VAL A 294      -0.860  -6.862  -8.660  1.00  0.23           O  
ATOM   4525  CB  VAL A 294      -2.737  -3.994  -8.370  1.00  0.22           C  
ATOM   4526  CG1 VAL A 294      -3.817  -3.294  -7.568  1.00  0.22           C  
ATOM   4527  CG2 VAL A 294      -1.388  -3.542  -7.872  1.00  0.22           C  
ATOM   4528  H   VAL A 294      -1.727  -5.966  -6.465  1.00  0.14           H  
ATOM   4529  HA  VAL A 294      -3.834  -5.830  -8.567  1.00  0.18           H  
ATOM   4530  HB  VAL A 294      -2.883  -3.719  -9.408  1.00  0.27           H  
ATOM   4531 1HG1 VAL A 294      -3.718  -2.216  -7.696  1.00  0.27           H  
ATOM   4532 2HG1 VAL A 294      -4.797  -3.614  -7.920  1.00  0.27           H  
ATOM   4533 3HG1 VAL A 294      -3.708  -3.537  -6.513  1.00  0.27           H  
ATOM   4534 1HG2 VAL A 294      -1.305  -2.460  -7.970  1.00  0.27           H  
ATOM   4535 2HG2 VAL A 294      -1.267  -3.824  -6.826  1.00  0.27           H  
ATOM   4536 3HG2 VAL A 294      -0.622  -4.021  -8.475  1.00  0.27           H  
ATOM   4537  N   THR A 295      -1.959  -6.156 -10.498  1.00  0.17           N  
ATOM   4538  CA  THR A 295      -1.007  -6.857 -11.386  1.00  0.29           C  
ATOM   4539  C   THR A 295      -0.183  -5.950 -12.292  1.00  0.22           C  
ATOM   4540  O   THR A 295      -0.713  -5.190 -13.101  1.00  0.45           O  
ATOM   4541  CB  THR A 295      -1.726  -7.857 -12.297  1.00  0.43           C  
ATOM   4542  OG1 THR A 295      -2.406  -8.819 -11.498  1.00  0.43           O  
ATOM   4543  CG2 THR A 295      -0.722  -8.575 -13.193  1.00  0.43           C  
ATOM   4544  H   THR A 295      -2.729  -5.632 -10.902  1.00  0.20           H  
ATOM   4545  HA  THR A 295      -0.310  -7.413 -10.759  1.00  0.35           H  
ATOM   4546  HB  THR A 295      -2.452  -7.336 -12.917  1.00  0.52           H  
ATOM   4547  HG1 THR A 295      -1.887  -9.043 -10.715  1.00  0.52           H  
ATOM   4548 1HG2 THR A 295      -1.247  -9.286 -13.830  1.00  0.52           H  
ATOM   4549 2HG2 THR A 295      -0.204  -7.846 -13.815  1.00  0.52           H  
ATOM   4550 3HG2 THR A 295       0.001  -9.106 -12.576  1.00  0.52           H  
ATOM   4551  N   ALA A 296       1.128  -6.065 -12.179  1.00  0.34           N  
ATOM   4552  CA  ALA A 296       2.047  -5.307 -13.003  1.00  0.51           C  
ATOM   4553  C   ALA A 296       1.955  -5.739 -14.440  1.00  0.38           C  
ATOM   4554  O   ALA A 296       2.187  -6.910 -14.740  1.00  1.22           O  
ATOM   4555  CB  ALA A 296       3.461  -5.508 -12.521  1.00  0.77           C  
ATOM   4556  H   ALA A 296       1.513  -6.711 -11.512  1.00  0.41           H  
ATOM   4557  HA  ALA A 296       1.776  -4.253 -12.944  1.00  0.61           H  
ATOM   4558 1HB  ALA A 296       4.131  -4.927 -13.147  1.00  0.92           H  
ATOM   4559 2HB  ALA A 296       3.558  -5.193 -11.484  1.00  0.92           H  
ATOM   4560 3HB  ALA A 296       3.710  -6.560 -12.602  1.00  0.92           H  
ATOM   4561  N   ILE A 297       1.672  -4.801 -15.340  1.00  0.24           N  
ATOM   4562  CA  ILE A 297       1.604  -5.137 -16.756  1.00  0.70           C  
ATOM   4563  C   ILE A 297       2.439  -4.197 -17.633  1.00  0.24           C  
ATOM   4564  O   ILE A 297       2.554  -4.415 -18.839  1.00  1.70           O  
ATOM   4565  CB  ILE A 297       0.151  -5.145 -17.267  1.00  1.05           C  
ATOM   4566  CG1 ILE A 297      -0.444  -3.756 -17.125  1.00  1.05           C  
ATOM   4567  CG2 ILE A 297      -0.695  -6.174 -16.526  1.00  1.05           C  
ATOM   4568  CD1 ILE A 297      -1.763  -3.599 -17.826  1.00  1.05           C  
ATOM   4569  H   ILE A 297       1.487  -3.850 -15.044  1.00  0.29           H  
ATOM   4570  HA  ILE A 297       2.001  -6.144 -16.881  1.00  0.84           H  
ATOM   4571  HB  ILE A 297       0.152  -5.388 -18.328  1.00  1.26           H  
ATOM   4572 1HG1 ILE A 297      -0.583  -3.533 -16.068  1.00  1.26           H  
ATOM   4573 2HG1 ILE A 297       0.255  -3.029 -17.539  1.00  1.26           H  
ATOM   4574 1HG2 ILE A 297      -1.709  -6.162 -16.923  1.00  1.26           H  
ATOM   4575 2HG2 ILE A 297      -0.264  -7.165 -16.662  1.00  1.26           H  
ATOM   4576 3HG2 ILE A 297      -0.722  -5.933 -15.465  1.00  1.26           H  
ATOM   4577 1HD1 ILE A 297      -2.126  -2.581 -17.686  1.00  1.26           H  
ATOM   4578 2HD1 ILE A 297      -1.634  -3.795 -18.890  1.00  1.26           H  
ATOM   4579 3HD1 ILE A 297      -2.480  -4.303 -17.409  1.00  1.26           H  
ATOM   4580  N   GLY A 298       3.061  -3.173 -17.050  1.00  0.56           N  
ATOM   4581  CA  GLY A 298       3.904  -2.334 -17.888  1.00  0.73           C  
ATOM   4582  C   GLY A 298       4.679  -1.246 -17.156  1.00  0.40           C  
ATOM   4583  O   GLY A 298       4.700  -1.186 -15.929  1.00  0.37           O  
ATOM   4584  H   GLY A 298       2.929  -2.956 -16.071  1.00  0.67           H  
ATOM   4585 1HA  GLY A 298       4.606  -2.968 -18.425  1.00  0.88           H  
ATOM   4586 2HA  GLY A 298       3.274  -1.868 -18.643  1.00  0.88           H  
ATOM   4587  N   TYR A 299       5.305  -0.379 -17.944  1.00  0.47           N  
ATOM   4588  CA  TYR A 299       6.144   0.702 -17.443  1.00  0.58           C  
ATOM   4589  C   TYR A 299       6.365   1.733 -18.556  1.00  0.51           C  
ATOM   4590  O   TYR A 299       6.527   1.373 -19.719  1.00  0.95           O  
ATOM   4591  CB  TYR A 299       7.488   0.145 -16.961  1.00  0.87           C  
ATOM   4592  CG  TYR A 299       8.336   1.123 -16.180  1.00  0.87           C  
ATOM   4593  CD1 TYR A 299       8.229   1.173 -14.796  1.00  0.87           C  
ATOM   4594  CD2 TYR A 299       9.208   1.978 -16.839  1.00  0.87           C  
ATOM   4595  CE1 TYR A 299       9.004   2.061 -14.077  1.00  0.87           C  
ATOM   4596  CE2 TYR A 299       9.975   2.873 -16.118  1.00  0.87           C  
ATOM   4597  CZ  TYR A 299       9.880   2.911 -14.743  1.00  0.87           C  
ATOM   4598  OH  TYR A 299      10.660   3.787 -14.025  1.00  0.87           O  
ATOM   4599  H   TYR A 299       5.207  -0.503 -18.942  1.00  0.56           H  
ATOM   4600  HA  TYR A 299       5.633   1.195 -16.617  1.00  0.70           H  
ATOM   4601 1HB  TYR A 299       7.313  -0.729 -16.331  1.00  1.04           H  
ATOM   4602 2HB  TYR A 299       8.066  -0.188 -17.822  1.00  1.04           H  
ATOM   4603  HD1 TYR A 299       7.540   0.505 -14.279  1.00  1.04           H  
ATOM   4604  HD2 TYR A 299       9.286   1.943 -17.926  1.00  1.04           H  
ATOM   4605  HE1 TYR A 299       8.931   2.093 -12.992  1.00  1.04           H  
ATOM   4606  HE2 TYR A 299      10.661   3.542 -16.638  1.00  1.04           H  
ATOM   4607  HH  TYR A 299      10.458   3.700 -13.089  1.00  1.04           H  
ATOM   4608  N   GLY A 300       6.384   3.018 -18.227  1.00  0.79           N  
ATOM   4609  CA  GLY A 300       6.613   4.005 -19.277  1.00  1.30           C  
ATOM   4610  C   GLY A 300       7.114   5.348 -18.766  1.00  0.85           C  
ATOM   4611  O   GLY A 300       7.322   5.546 -17.571  1.00  1.15           O  
ATOM   4612  H   GLY A 300       6.247   3.303 -17.270  1.00  0.95           H  
ATOM   4613 1HA  GLY A 300       7.336   3.604 -19.987  1.00  1.56           H  
ATOM   4614 2HA  GLY A 300       5.687   4.155 -19.830  1.00  1.56           H  
ATOM   4615  N   VAL A 301       7.325   6.271 -19.701  1.00  1.44           N  
ATOM   4616  CA  VAL A 301       7.784   7.622 -19.393  1.00  2.98           C  
ATOM   4617  C   VAL A 301       6.929   8.639 -20.157  1.00  2.43           C  
ATOM   4618  O   VAL A 301       6.639   8.439 -21.338  1.00  3.35           O  
ATOM   4619  CB  VAL A 301       9.281   7.799 -19.754  1.00  4.47           C  
ATOM   4620  CG1 VAL A 301       9.731   9.216 -19.427  1.00  4.47           C  
ATOM   4621  CG2 VAL A 301      10.127   6.789 -18.990  1.00  4.47           C  
ATOM   4622  H   VAL A 301       7.146   6.031 -20.665  1.00  1.73           H  
ATOM   4623  HA  VAL A 301       7.665   7.795 -18.325  1.00  3.58           H  
ATOM   4624  HB  VAL A 301       9.411   7.651 -20.826  1.00  5.36           H  
ATOM   4625 1HG1 VAL A 301      10.780   9.336 -19.698  1.00  5.36           H  
ATOM   4626 2HG1 VAL A 301       9.132   9.927 -19.990  1.00  5.36           H  
ATOM   4627 3HG1 VAL A 301       9.609   9.399 -18.360  1.00  5.36           H  
ATOM   4628 1HG2 VAL A 301      11.176   6.922 -19.254  1.00  5.36           H  
ATOM   4629 2HG2 VAL A 301       9.997   6.945 -17.922  1.00  5.36           H  
ATOM   4630 3HG2 VAL A 301       9.820   5.777 -19.249  1.00  5.36           H  
ATOM   4631  N   GLY A 302       6.500   9.704 -19.478  1.00  6.06           N  
ATOM   4632  CA  GLY A 302       5.668  10.731 -20.106  1.00  7.23           C  
ATOM   4633  C   GLY A 302       6.514  11.729 -20.899  1.00  9.10           C  
ATOM   4634  O   GLY A 302       7.712  11.518 -21.086  1.00 10.22           O  
ATOM   4635  H   GLY A 302       6.769   9.809 -18.510  1.00  7.27           H  
ATOM   4636 1HA  GLY A 302       4.944  10.256 -20.768  1.00  8.68           H  
ATOM   4637 2HA  GLY A 302       5.101  11.258 -19.339  1.00  8.68           H  
ATOM   4638  N   LYS A 303       5.894  12.843 -21.322  1.00 15.43           N  
ATOM   4639  CA  LYS A 303       6.553  13.877 -22.149  1.00 28.63           C  
ATOM   4640  C   LYS A 303       8.081  13.975 -21.951  1.00 33.46           C  
ATOM   4641  O   LYS A 303       8.632  14.583 -22.867  1.00104.24           O  
ATOM   4642  CB  LYS A 303       5.892  15.270 -22.008  1.00 42.95           C  
ATOM   4643  CG  LYS A 303       6.514  16.343 -22.883  1.00 42.95           C  
ATOM   4644  CD  LYS A 303       5.796  17.672 -22.710  1.00 42.95           C  
ATOM   4645  CE  LYS A 303       6.446  18.763 -23.548  1.00 42.95           C  
ATOM   4646  NZ  LYS A 303       5.771  20.077 -23.366  1.00 42.95           N  
ATOM   4647  H   LYS A 303       4.916  12.961 -21.097  1.00 18.52           H  
ATOM   4648  HA  LYS A 303       6.404  13.588 -23.191  1.00 34.36           H  
ATOM   4649 1HB  LYS A 303       4.839  15.196 -22.280  1.00 51.53           H  
ATOM   4650 2HB  LYS A 303       5.933  15.660 -21.004  1.00 51.53           H  
ATOM   4651 1HG  LYS A 303       7.563  16.469 -22.616  1.00 51.53           H  
ATOM   4652 2HG  LYS A 303       6.457  16.041 -23.928  1.00 51.53           H  
ATOM   4653 1HD  LYS A 303       4.754  17.565 -23.014  1.00 51.53           H  
ATOM   4654 2HD  LYS A 303       5.823  17.967 -21.661  1.00 51.53           H  
ATOM   4655 1HE  LYS A 303       7.492  18.860 -23.260  1.00 51.53           H  
ATOM   4656 2HE  LYS A 303       6.396  18.485 -24.600  1.00 51.53           H  
ATOM   4657 1HZ  LYS A 303       6.230  20.773 -23.936  1.00 51.53           H  
ATOM   4658 2HZ  LYS A 303       4.802  20.001 -23.642  1.00 51.53           H  
ATOM   4659 3HZ  LYS A 303       5.823  20.351 -22.395  1.00 51.53           H  
ATOM   4660  N   HIS A 304       8.609  14.156 -20.710  1.00 27.97           N  
ATOM   4661  CA  HIS A 304       8.169  14.946 -19.523  1.00 35.47           C  
ATOM   4662  C   HIS A 304       9.145  14.745 -18.369  1.00 26.46           C  
ATOM   4663  O   HIS A 304       9.248  15.599 -17.489  1.00 33.22           O  
ATOM   4664  CB  HIS A 304       6.831  14.538 -18.860  1.00 53.20           C  
ATOM   4665  CG  HIS A 304       6.428  15.500 -17.793  1.00 53.20           C  
ATOM   4666  ND1 HIS A 304       6.869  15.404 -16.488  1.00 53.20           N  
ATOM   4667  CD2 HIS A 304       5.639  16.597 -17.848  1.00 53.20           C  
ATOM   4668  CE1 HIS A 304       6.366  16.411 -15.788  1.00 53.20           C  
ATOM   4669  NE2 HIS A 304       5.617  17.144 -16.589  1.00 53.20           N  
ATOM   4670  H   HIS A 304       8.828  13.222 -20.409  1.00 33.56           H  
ATOM   4671  HA  HIS A 304       8.139  16.009 -19.765  1.00 42.56           H  
ATOM   4672 1HB  HIS A 304       6.005  14.469 -19.539  1.00 63.85           H  
ATOM   4673 2HB  HIS A 304       6.945  13.558 -18.401  1.00 63.85           H  
ATOM   4674  HD2 HIS A 304       5.123  16.980 -18.729  1.00 63.85           H  
ATOM   4675  HE1 HIS A 304       6.540  16.602 -14.728  1.00 63.85           H  
ATOM   4676  HE2 HIS A 304       5.110  17.977 -16.327  1.00 63.85           H  
ATOM   4677  N   GLY A 305       9.848  13.611 -18.355  1.00 17.36           N  
ATOM   4678  CA  GLY A 305      10.766  13.295 -17.272  1.00 15.05           C  
ATOM   4679  C   GLY A 305      10.088  12.452 -16.183  1.00  8.72           C  
ATOM   4680  O   GLY A 305      10.755  11.967 -15.268  1.00  9.95           O  
ATOM   4681  H   GLY A 305       9.750  12.939 -19.097  1.00 20.83           H  
ATOM   4682 1HA  GLY A 305      11.624  12.754 -17.671  1.00 18.06           H  
ATOM   4683 2HA  GLY A 305      11.146  14.218 -16.836  1.00 18.06           H  
ATOM   4684  N   THR A 306       8.768  12.270 -16.287  1.00  7.30           N  
ATOM   4685  CA  THR A 306       8.029  11.489 -15.306  1.00  6.21           C  
ATOM   4686  C   THR A 306       7.966  10.024 -15.684  1.00  4.33           C  
ATOM   4687  O   THR A 306       7.461   9.650 -16.742  1.00 10.38           O  
ATOM   4688  CB  THR A 306       6.593  12.021 -15.122  1.00  9.31           C  
ATOM   4689  OG1 THR A 306       6.638  13.370 -14.638  1.00  9.31           O  
ATOM   4690  CG2 THR A 306       5.827  11.152 -14.135  1.00  9.31           C  
ATOM   4691  H   THR A 306       8.260  12.684 -17.051  1.00  8.76           H  
ATOM   4692  HA  THR A 306       8.544  11.566 -14.348  1.00  7.45           H  
ATOM   4693  HB  THR A 306       6.077  12.010 -16.081  1.00 11.18           H  
ATOM   4694  HG1 THR A 306       6.911  13.957 -15.353  1.00 11.18           H  
ATOM   4695 1HG2 THR A 306       4.815  11.540 -14.019  1.00 11.18           H  
ATOM   4696 2HG2 THR A 306       5.783  10.129 -14.510  1.00 11.18           H  
ATOM   4697 3HG2 THR A 306       6.333  11.162 -13.171  1.00 11.18           H  
ATOM   4698  N   LYS A 307       8.471   9.190 -14.793  1.00  4.16           N  
ATOM   4699  CA  LYS A 307       8.474   7.756 -14.999  1.00  2.64           C  
ATOM   4700  C   LYS A 307       7.271   7.162 -14.298  1.00  1.37           C  
ATOM   4701  O   LYS A 307       6.869   7.652 -13.240  1.00  1.41           O  
ATOM   4702  CB  LYS A 307       9.760   7.161 -14.446  1.00  3.96           C  
ATOM   4703  CG  LYS A 307      11.021   7.659 -15.135  1.00  3.96           C  
ATOM   4704  CD  LYS A 307      12.256   7.115 -14.449  1.00  3.96           C  
ATOM   4705  CE  LYS A 307      13.532   7.690 -15.039  1.00  3.96           C  
ATOM   4706  NZ  LYS A 307      14.721   7.278 -14.247  1.00  3.96           N  
ATOM   4707  H   LYS A 307       8.870   9.563 -13.942  1.00  4.99           H  
ATOM   4708  HA  LYS A 307       8.396   7.542 -16.065  1.00  3.17           H  
ATOM   4709 1HB  LYS A 307       9.844   7.392 -13.384  1.00  4.75           H  
ATOM   4710 2HB  LYS A 307       9.730   6.076 -14.545  1.00  4.75           H  
ATOM   4711 1HG  LYS A 307      11.029   7.336 -16.173  1.00  4.75           H  
ATOM   4712 2HG  LYS A 307      11.048   8.747 -15.108  1.00  4.75           H  
ATOM   4713 1HD  LYS A 307      12.220   7.374 -13.394  1.00  4.75           H  
ATOM   4714 2HD  LYS A 307      12.279   6.029 -14.539  1.00  4.75           H  
ATOM   4715 1HE  LYS A 307      13.650   7.343 -16.064  1.00  4.75           H  
ATOM   4716 2HE  LYS A 307      13.469   8.778 -15.039  1.00  4.75           H  
ATOM   4717 1HZ  LYS A 307      15.557   7.678 -14.646  1.00  4.75           H  
ATOM   4718 2HZ  LYS A 307      14.602   7.610 -13.295  1.00  4.75           H  
ATOM   4719 3HZ  LYS A 307      14.797   6.272 -14.242  1.00  4.75           H  
ATOM   4720  N   TYR A 308       6.690   6.121 -14.872  1.00  0.95           N  
ATOM   4721  CA  TYR A 308       5.533   5.523 -14.247  1.00  0.64           C  
ATOM   4722  C   TYR A 308       5.364   4.050 -14.542  1.00  0.61           C  
ATOM   4723  O   TYR A 308       5.949   3.495 -15.467  1.00  1.86           O  
ATOM   4724  CB  TYR A 308       4.265   6.259 -14.653  1.00  0.96           C  
ATOM   4725  CG  TYR A 308       3.934   6.179 -16.124  1.00  0.96           C  
ATOM   4726  CD1 TYR A 308       3.172   5.125 -16.607  1.00  0.96           C  
ATOM   4727  CD2 TYR A 308       4.364   7.177 -16.986  1.00  0.96           C  
ATOM   4728  CE1 TYR A 308       2.851   5.065 -17.948  1.00  0.96           C  
ATOM   4729  CE2 TYR A 308       4.034   7.118 -18.325  1.00  0.96           C  
ATOM   4730  CZ  TYR A 308       3.283   6.067 -18.807  1.00  0.96           C  
ATOM   4731  OH  TYR A 308       2.955   6.009 -20.143  1.00  0.96           O  
ATOM   4732  H   TYR A 308       7.039   5.760 -15.747  1.00  1.14           H  
ATOM   4733  HA  TYR A 308       5.656   5.622 -13.171  1.00  0.77           H  
ATOM   4734 1HB  TYR A 308       3.418   5.864 -14.092  1.00  1.15           H  
ATOM   4735 2HB  TYR A 308       4.369   7.310 -14.387  1.00  1.15           H  
ATOM   4736  HD1 TYR A 308       2.829   4.345 -15.928  1.00  1.15           H  
ATOM   4737  HD2 TYR A 308       4.956   8.010 -16.606  1.00  1.15           H  
ATOM   4738  HE1 TYR A 308       2.254   4.241 -18.331  1.00  1.15           H  
ATOM   4739  HE2 TYR A 308       4.366   7.903 -19.003  1.00  1.15           H  
ATOM   4740  HH  TYR A 308       3.385   6.731 -20.609  1.00  1.15           H  
ATOM   4741  N   TRP A 309       4.535   3.429 -13.733  1.00  0.44           N  
ATOM   4742  CA  TRP A 309       4.239   2.020 -13.816  1.00  1.44           C  
ATOM   4743  C   TRP A 309       2.809   1.761 -14.240  1.00  0.62           C  
ATOM   4744  O   TRP A 309       1.894   2.468 -13.828  1.00  1.83           O  
ATOM   4745  CB  TRP A 309       4.556   1.423 -12.474  1.00  2.16           C  
ATOM   4746  CG  TRP A 309       4.186   0.015 -12.269  1.00  2.16           C  
ATOM   4747  CD1 TRP A 309       4.769  -1.084 -12.811  1.00  2.16           C  
ATOM   4748  CD2 TRP A 309       3.172  -0.469 -11.369  1.00  2.16           C  
ATOM   4749  NE1 TRP A 309       4.178  -2.213 -12.325  1.00  2.16           N  
ATOM   4750  CE2 TRP A 309       3.198  -1.844 -11.434  1.00  2.16           C  
ATOM   4751  CE3 TRP A 309       2.271   0.166 -10.518  1.00  2.16           C  
ATOM   4752  CZ2 TRP A 309       2.347  -2.620 -10.675  1.00  2.16           C  
ATOM   4753  CZ3 TRP A 309       1.421  -0.599  -9.746  1.00  2.16           C  
ATOM   4754  CH2 TRP A 309       1.463  -1.957  -9.827  1.00  2.16           C  
ATOM   4755  H   TRP A 309       4.103   3.969 -12.998  1.00  0.53           H  
ATOM   4756  HA  TRP A 309       4.901   1.573 -14.557  1.00  1.73           H  
ATOM   4757 1HB  TRP A 309       5.626   1.489 -12.336  1.00  2.59           H  
ATOM   4758 2HB  TRP A 309       4.088   2.020 -11.692  1.00  2.59           H  
ATOM   4759  HD1 TRP A 309       5.593  -1.067 -13.524  1.00  2.59           H  
ATOM   4760  HE1 TRP A 309       4.437  -3.148 -12.573  1.00  2.59           H  
ATOM   4761  HE3 TRP A 309       2.244   1.238 -10.460  1.00  2.59           H  
ATOM   4762  HZ2 TRP A 309       2.350  -3.703 -10.707  1.00  2.59           H  
ATOM   4763  HZ3 TRP A 309       0.722  -0.093  -9.079  1.00  2.59           H  
ATOM   4764  HH2 TRP A 309       0.785  -2.539  -9.212  1.00  2.59           H  
ATOM   4765  N   ILE A 310       2.618   0.757 -15.087  1.00  0.17           N  
ATOM   4766  CA  ILE A 310       1.294   0.440 -15.612  1.00  0.15           C  
ATOM   4767  C   ILE A 310       0.748  -0.815 -14.946  1.00  0.14           C  
ATOM   4768  O   ILE A 310       1.403  -1.865 -14.935  1.00  0.22           O  
ATOM   4769  CB  ILE A 310       1.329   0.240 -17.132  1.00  0.22           C  
ATOM   4770  CG1 ILE A 310       1.860   1.500 -17.816  1.00  0.22           C  
ATOM   4771  CG2 ILE A 310      -0.074  -0.061 -17.635  1.00  0.22           C  
ATOM   4772  CD1 ILE A 310       2.185   1.300 -19.279  1.00  0.22           C  
ATOM   4773  H   ILE A 310       3.408   0.193 -15.370  1.00  0.20           H  
ATOM   4774  HA  ILE A 310       0.621   1.267 -15.388  1.00  0.18           H  
ATOM   4775  HB  ILE A 310       1.983  -0.585 -17.383  1.00  0.27           H  
ATOM   4776 1HG1 ILE A 310       1.115   2.290 -17.732  1.00  0.27           H  
ATOM   4777 2HG1 ILE A 310       2.767   1.827 -17.306  1.00  0.27           H  
ATOM   4778 1HG2 ILE A 310      -0.050  -0.206 -18.716  1.00  0.27           H  
ATOM   4779 2HG2 ILE A 310      -0.448  -0.961 -17.157  1.00  0.27           H  
ATOM   4780 3HG2 ILE A 310      -0.731   0.775 -17.396  1.00  0.27           H  
ATOM   4781 1HD1 ILE A 310       2.556   2.235 -19.700  1.00  0.27           H  
ATOM   4782 2HD1 ILE A 310       2.948   0.527 -19.382  1.00  0.27           H  
ATOM   4783 3HD1 ILE A 310       1.286   0.995 -19.813  1.00  0.27           H  
ATOM   4784  N   VAL A 311      -0.460  -0.700 -14.401  1.00  0.14           N  
ATOM   4785  CA  VAL A 311      -1.056  -1.800 -13.665  1.00  0.34           C  
ATOM   4786  C   VAL A 311      -2.518  -2.105 -13.957  1.00  0.20           C  
ATOM   4787  O   VAL A 311      -3.339  -1.211 -14.178  1.00  0.30           O  
ATOM   4788  CB  VAL A 311      -0.894  -1.501 -12.186  1.00  0.51           C  
ATOM   4789  CG1 VAL A 311      -1.552  -0.208 -11.833  1.00  0.51           C  
ATOM   4790  CG2 VAL A 311      -1.514  -2.570 -11.340  1.00  0.51           C  
ATOM   4791  H   VAL A 311      -0.944   0.191 -14.444  1.00  0.17           H  
ATOM   4792  HA  VAL A 311      -0.478  -2.696 -13.893  1.00  0.41           H  
ATOM   4793  HB  VAL A 311       0.161  -1.409 -11.983  1.00  0.61           H  
ATOM   4794 1HG1 VAL A 311      -1.403  -0.007 -10.773  1.00  0.61           H  
ATOM   4795 2HG1 VAL A 311      -1.103   0.587 -12.415  1.00  0.61           H  
ATOM   4796 3HG1 VAL A 311      -2.618  -0.272 -12.047  1.00  0.61           H  
ATOM   4797 1HG2 VAL A 311      -1.365  -2.306 -10.298  1.00  0.61           H  
ATOM   4798 2HG2 VAL A 311      -2.582  -2.634 -11.541  1.00  0.61           H  
ATOM   4799 3HG2 VAL A 311      -1.044  -3.521 -11.539  1.00  0.61           H  
ATOM   4800  N   LYS A 312      -2.820  -3.406 -13.948  1.00  0.28           N  
ATOM   4801  CA  LYS A 312      -4.162  -3.927 -14.130  1.00  0.26           C  
ATOM   4802  C   LYS A 312      -4.887  -4.014 -12.786  1.00  0.26           C  
ATOM   4803  O   LYS A 312      -4.374  -4.595 -11.823  1.00  0.26           O  
ATOM   4804  CB  LYS A 312      -4.140  -5.318 -14.766  1.00  0.39           C  
ATOM   4805  CG  LYS A 312      -5.533  -5.831 -15.081  1.00  0.39           C  
ATOM   4806  CD  LYS A 312      -5.550  -7.229 -15.677  1.00  0.39           C  
ATOM   4807  CE  LYS A 312      -6.979  -7.603 -16.054  1.00  0.39           C  
ATOM   4808  NZ  LYS A 312      -7.115  -8.989 -16.555  1.00  0.39           N  
ATOM   4809  H   LYS A 312      -2.080  -4.069 -13.766  1.00  0.34           H  
ATOM   4810  HA  LYS A 312      -4.721  -3.247 -14.773  1.00  0.31           H  
ATOM   4811 1HB  LYS A 312      -3.567  -5.293 -15.692  1.00  0.47           H  
ATOM   4812 2HB  LYS A 312      -3.658  -6.025 -14.094  1.00  0.47           H  
ATOM   4813 1HG  LYS A 312      -6.139  -5.827 -14.174  1.00  0.47           H  
ATOM   4814 2HG  LYS A 312      -5.986  -5.153 -15.798  1.00  0.47           H  
ATOM   4815 1HD  LYS A 312      -4.922  -7.260 -16.565  1.00  0.47           H  
ATOM   4816 2HD  LYS A 312      -5.169  -7.947 -14.951  1.00  0.47           H  
ATOM   4817 1HE  LYS A 312      -7.627  -7.473 -15.189  1.00  0.47           H  
ATOM   4818 2HE  LYS A 312      -7.305  -6.928 -16.843  1.00  0.47           H  
ATOM   4819 1HZ  LYS A 312      -8.087  -9.135 -16.816  1.00  0.47           H  
ATOM   4820 2HZ  LYS A 312      -6.533  -9.113 -17.373  1.00  0.47           H  
ATOM   4821 3HZ  LYS A 312      -6.842  -9.653 -15.846  1.00  0.47           H  
ATOM   4822  N   ASN A 313      -6.088  -3.455 -12.723  1.00  0.42           N  
ATOM   4823  CA  ASN A 313      -6.879  -3.498 -11.500  1.00  0.41           C  
ATOM   4824  C   ASN A 313      -8.124  -4.365 -11.679  1.00  0.30           C  
ATOM   4825  O   ASN A 313      -8.509  -4.683 -12.804  1.00  0.67           O  
ATOM   4826  CB  ASN A 313      -7.227  -2.094 -11.075  1.00  0.61           C  
ATOM   4827  CG  ASN A 313      -5.997  -1.336 -10.664  1.00  0.61           C  
ATOM   4828  OD1 ASN A 313      -5.287  -0.765 -11.499  1.00  0.61           O  
ATOM   4829  ND2 ASN A 313      -5.743  -1.305  -9.384  1.00  0.61           N  
ATOM   4830  H   ASN A 313      -6.467  -2.971 -13.527  1.00  0.50           H  
ATOM   4831  HA  ASN A 313      -6.278  -3.958 -10.714  1.00  0.49           H  
ATOM   4832 1HB  ASN A 313      -7.711  -1.568 -11.900  1.00  0.74           H  
ATOM   4833 2HB  ASN A 313      -7.927  -2.119 -10.241  1.00  0.74           H  
ATOM   4834 1HD2 ASN A 313      -4.941  -0.810  -9.047  1.00  0.74           H  
ATOM   4835 2HD2 ASN A 313      -6.348  -1.775  -8.743  1.00  0.74           H  
ATOM   4836  N   SER A 314      -8.741  -4.760 -10.562  1.00  0.40           N  
ATOM   4837  CA  SER A 314      -9.911  -5.639 -10.592  1.00  0.50           C  
ATOM   4838  C   SER A 314     -11.182  -4.959 -10.092  1.00  0.29           C  
ATOM   4839  O   SER A 314     -11.984  -5.565  -9.378  1.00  0.54           O  
ATOM   4840  CB  SER A 314      -9.647  -6.888  -9.774  1.00  0.75           C  
ATOM   4841  OG  SER A 314      -8.588  -7.621 -10.321  1.00  0.75           O  
ATOM   4842  H   SER A 314      -8.380  -4.458  -9.667  1.00  0.48           H  
ATOM   4843  HA  SER A 314     -10.076  -5.941 -11.626  1.00  0.60           H  
ATOM   4844 1HB  SER A 314      -9.409  -6.610  -8.748  1.00  0.90           H  
ATOM   4845 2HB  SER A 314     -10.545  -7.504  -9.748  1.00  0.90           H  
ATOM   4846  HG  SER A 314      -8.847  -7.824 -11.223  1.00  0.90           H  
ATOM   4847  N   TRP A 315     -11.374  -3.703 -10.481  1.00  0.54           N  
ATOM   4848  CA  TRP A 315     -12.583  -2.974 -10.114  1.00  0.82           C  
ATOM   4849  C   TRP A 315     -13.454  -2.685 -11.329  1.00  1.06           C  
ATOM   4850  O   TRP A 315     -14.240  -1.735 -11.319  1.00  1.49           O  
ATOM   4851  CB  TRP A 315     -12.244  -1.651  -9.429  1.00  1.23           C  
ATOM   4852  CG  TRP A 315     -11.591  -1.813  -8.100  1.00  1.23           C  
ATOM   4853  CD1 TRP A 315     -10.364  -1.363  -7.715  1.00  1.23           C  
ATOM   4854  CD2 TRP A 315     -12.136  -2.521  -6.964  1.00  1.23           C  
ATOM   4855  NE1 TRP A 315     -10.120  -1.721  -6.411  1.00  1.23           N  
ATOM   4856  CE2 TRP A 315     -11.198  -2.429  -5.939  1.00  1.23           C  
ATOM   4857  CE3 TRP A 315     -13.333  -3.217  -6.743  1.00  1.23           C  
ATOM   4858  CZ2 TRP A 315     -11.415  -3.000  -4.698  1.00  1.23           C  
ATOM   4859  CZ3 TRP A 315     -13.546  -3.796  -5.502  1.00  1.23           C  
ATOM   4860  CH2 TRP A 315     -12.611  -3.690  -4.506  1.00  1.23           C  
ATOM   4861  H   TRP A 315     -10.680  -3.248 -11.056  1.00  0.65           H  
ATOM   4862  HA  TRP A 315     -13.160  -3.585  -9.420  1.00  0.98           H  
ATOM   4863 1HB  TRP A 315     -11.572  -1.079 -10.066  1.00  1.48           H  
ATOM   4864 2HB  TRP A 315     -13.153  -1.065  -9.298  1.00  1.48           H  
ATOM   4865  HD1 TRP A 315      -9.680  -0.796  -8.345  1.00  1.48           H  
ATOM   4866  HE1 TRP A 315      -9.287  -1.508  -5.884  1.00  1.48           H  
ATOM   4867  HE3 TRP A 315     -14.079  -3.303  -7.532  1.00  1.48           H  
ATOM   4868  HZ2 TRP A 315     -10.685  -2.930  -3.894  1.00  1.48           H  
ATOM   4869  HZ3 TRP A 315     -14.478  -4.338  -5.336  1.00  1.48           H  
ATOM   4870  HH2 TRP A 315     -12.810  -4.156  -3.541  1.00  1.48           H  
ATOM   4871  N   GLY A 316     -13.295  -3.485 -12.383  1.00  1.05           N  
ATOM   4872  CA  GLY A 316     -14.037  -3.271 -13.614  1.00  1.39           C  
ATOM   4873  C   GLY A 316     -13.472  -2.090 -14.405  1.00  1.83           C  
ATOM   4874  O   GLY A 316     -12.603  -1.352 -13.932  1.00  4.58           O  
ATOM   4875  H   GLY A 316     -12.673  -4.283 -12.337  1.00  1.26           H  
ATOM   4876 1HA  GLY A 316     -14.000  -4.174 -14.223  1.00  1.67           H  
ATOM   4877 2HA  GLY A 316     -15.085  -3.087 -13.378  1.00  1.67           H  
ATOM   4878  N   THR A 317     -14.015  -1.877 -15.602  1.00  1.55           N  
ATOM   4879  CA  THR A 317     -13.594  -0.767 -16.456  1.00  2.71           C  
ATOM   4880  C   THR A 317     -14.185   0.550 -15.960  1.00  1.31           C  
ATOM   4881  O   THR A 317     -13.815   1.629 -16.424  1.00  2.09           O  
ATOM   4882  CB  THR A 317     -14.001  -1.012 -17.916  1.00  4.06           C  
ATOM   4883  OG1 THR A 317     -15.427  -1.137 -18.001  1.00  4.06           O  
ATOM   4884  CG2 THR A 317     -13.346  -2.282 -18.436  1.00  4.06           C  
ATOM   4885  H   THR A 317     -14.729  -2.510 -15.937  1.00  1.86           H  
ATOM   4886  HA  THR A 317     -12.509  -0.690 -16.407  1.00  3.25           H  
ATOM   4887  HB  THR A 317     -13.683  -0.167 -18.528  1.00  4.88           H  
ATOM   4888  HG1 THR A 317     -15.683  -1.274 -18.917  1.00  4.88           H  
ATOM   4889 1HG2 THR A 317     -13.640  -2.445 -19.473  1.00  4.88           H  
ATOM   4890 2HG2 THR A 317     -12.262  -2.183 -18.378  1.00  4.88           H  
ATOM   4891 3HG2 THR A 317     -13.665  -3.130 -17.832  1.00  4.88           H  
ATOM   4892  N   SER A 318     -15.099   0.439 -14.993  1.00  1.49           N  
ATOM   4893  CA  SER A 318     -15.763   1.541 -14.329  1.00  1.13           C  
ATOM   4894  C   SER A 318     -14.846   2.306 -13.359  1.00  0.96           C  
ATOM   4895  O   SER A 318     -15.247   3.342 -12.826  1.00  3.58           O  
ATOM   4896  CB  SER A 318     -16.959   1.003 -13.587  1.00  1.69           C  
ATOM   4897  OG  SER A 318     -16.567   0.182 -12.523  1.00  1.69           O  
ATOM   4898  H   SER A 318     -15.367  -0.482 -14.689  1.00  1.79           H  
ATOM   4899  HA  SER A 318     -16.107   2.239 -15.094  1.00  1.36           H  
ATOM   4900 1HB  SER A 318     -17.549   1.830 -13.211  1.00  2.03           H  
ATOM   4901 2HB  SER A 318     -17.588   0.438 -14.274  1.00  2.03           H  
ATOM   4902  HG  SER A 318     -16.020  -0.510 -12.903  1.00  2.03           H  
ATOM   4903  N   TRP A 319     -13.630   1.792 -13.119  1.00  1.69           N  
ATOM   4904  CA  TRP A 319     -12.656   2.469 -12.263  1.00  1.29           C  
ATOM   4905  C   TRP A 319     -11.344   2.715 -13.004  1.00  1.16           C  
ATOM   4906  O   TRP A 319     -10.839   1.824 -13.686  1.00  1.25           O  
ATOM   4907  CB  TRP A 319     -12.353   1.633 -11.019  1.00  1.94           C  
ATOM   4908  CG  TRP A 319     -11.290   2.234 -10.137  1.00  1.94           C  
ATOM   4909  CD1 TRP A 319     -11.472   3.038  -9.054  1.00  1.94           C  
ATOM   4910  CD2 TRP A 319      -9.855   2.105 -10.295  1.00  1.94           C  
ATOM   4911  NE1 TRP A 319     -10.261   3.400  -8.520  1.00  1.94           N  
ATOM   4912  CE2 TRP A 319      -9.263   2.841  -9.269  1.00  1.94           C  
ATOM   4913  CE3 TRP A 319      -9.041   1.441 -11.219  1.00  1.94           C  
ATOM   4914  CZ2 TRP A 319      -7.890   2.931  -9.129  1.00  1.94           C  
ATOM   4915  CZ3 TRP A 319      -7.665   1.549 -11.086  1.00  1.94           C  
ATOM   4916  CH2 TRP A 319      -7.105   2.270 -10.064  1.00  1.94           C  
ATOM   4917  H   TRP A 319     -13.352   0.909 -13.537  1.00  2.03           H  
ATOM   4918  HA  TRP A 319     -13.068   3.430 -11.957  1.00  1.55           H  
ATOM   4919 1HB  TRP A 319     -13.264   1.510 -10.431  1.00  2.32           H  
ATOM   4920 2HB  TRP A 319     -12.025   0.642 -11.328  1.00  2.32           H  
ATOM   4921  HD1 TRP A 319     -12.438   3.349  -8.666  1.00  2.32           H  
ATOM   4922  HE1 TRP A 319     -10.118   3.991  -7.711  1.00  2.32           H  
ATOM   4923  HE3 TRP A 319      -9.479   0.865 -12.032  1.00  2.32           H  
ATOM   4924  HZ2 TRP A 319      -7.427   3.505  -8.327  1.00  2.32           H  
ATOM   4925  HZ3 TRP A 319      -7.037   1.040 -11.817  1.00  2.32           H  
ATOM   4926  HH2 TRP A 319      -6.021   2.329  -9.982  1.00  2.32           H  
ATOM   4927  N   GLY A 320     -10.789   3.918 -12.849  1.00  1.29           N  
ATOM   4928  CA  GLY A 320      -9.491   4.256 -13.428  1.00  1.16           C  
ATOM   4929  C   GLY A 320      -9.532   4.409 -14.929  1.00  1.03           C  
ATOM   4930  O   GLY A 320     -10.585   4.676 -15.513  1.00  1.05           O
[truncated: 34,604 more chars]
